# Supplementary material for: Precision medicine for atherosclerotic cardiovascular disease: Integrative genomics maps risk loci and AI‐predicted functional consequences
Source: Clin Transl Med. 2026 Jul 10;16(7):e70732. doi: 10.1002/ctm2.70732 (PMC13351343; doi:10.1002/ctm2.70732)
Supplement: Supplementary file 6 — Supporting Information [file CTM2-16-e70732-s005.zip › HNF1A-AS1/FINEMAP/data.config]

rank config prob log10bf odds k prob_norm_k h2 h2_0.95CI mean sd
1 rs10849786,rs2047568,rs2049211,rs627211,rs661647 1 9.84312e+07 1 5 1 -8.45674e-09 8.67908e-10,1.47372e-08 6.39257,-4117.94,-5.26737,-4117.92,-4119.04 0.0003559,0.223807,0.000301013,0.223806,0.223867
2 rs10849786,rs10849805,rs2047568,rs627211,rs661647 0 9.83459e+07 inf 5 0 -8.691e-09 8.27701e-10,1.32915e-08 6.39102,-5.26596,-4117.03,-4117.01,-4118.13 0.000355934,0.00030104,0.22383,0.223829,0.22389
3 rs10849786,rs10849806,rs2047568,rs627211,rs661647 0 9.83457e+07 inf 5 0 -8.67878e-09 8.54016e-10,1.40246e-08 6.39101,-5.26596,-4117.02,-4117.01,-4118.13 0.000355934,0.00030104,0.22383,0.223829,0.22389
4 rs10849786,rs2047568,rs627211,rs6489780,rs661647 0 9.83451e+07 inf 5 0 -8.65012e-09 8.76603e-10,1.45806e-08 6.391,-4117.02,-4117,-5.26595,-4118.12 0.000355934,0.22383,0.223829,0.00030104,0.22389
5 rs10849786,rs2047568,rs3213571,rs627211,rs661647 0 9.8345e+07 inf 5 0 -8.64486e-09 8.59035e-10,1.37697e-08 6.391,-4117.02,-5.26595,-4117,-4118.12 0.000355934,0.22383,0.00030104,0.223829,0.22389
6 rs10849786,rs2047568,rs627211,rs661647,rs715319 0 9.83438e+07 inf 5 0 -8.57584e-09 8.53291e-10,1.30106e-08 6.39098,-4117,-4116.99,-4118.11,-5.26593 0.000355935,0.22383,0.223829,0.22389,0.000301041
7 rs10849786,rs2047568,rs627211,rs661647,rs7965332 0 9.83435e+07 inf 5 0 -8.56052e-09 8.54558e-10,1.45292e-08 6.39097,-4117,-4116.98,-4118.11,-5.26592 0.000355935,0.22383,0.223829,0.22389,0.000301041
8 rs10774571,rs10849786,rs2047568,rs627211,rs661647 0 9.83429e+07 inf 5 0 -8.52619e-09 8.10299e-10,1.3919e-08 -5.26591,6.39096,-4116.99,-4116.98,-4118.1 0.000301041,0.000355935,0.22383,0.223829,0.223891
9 rs10849786,rs11833706,rs2047568,rs627211,rs661647 0 9.83413e+07 inf 5 0 -8.43774e-09 9.11334e-10,1.34422e-08 6.39093,-5.26589,-4116.98,-4116.96,-4118.08 0.000355936,0.000301041,0.223831,0.22383,0.223891
10 rs10849786,rs11065260,rs2047568,rs2049211,rs661647 0 9.37232e+07 inf 5 0 -8.56409e-09 8.02866e-10,1.36206e-08 6.31162,-4065.77,-4065.79,-5.20067,-4066.88 0.000357802,0.225064,0.225065,0.000302535,0.225126
11 rs10849786,rs10849805,rs11065260,rs2047568,rs661647 0 9.364e+07 inf 5 0 -8.79843e-09 7.87815e-10,1.41587e-08 6.31,-5.1992,-4064.82,-4064.84,-4065.93 0.000357836,0.000302563,0.225087,0.225088,0.225148
12 rs10849786,rs10849805,rs12371178,rs627211,rs661647 0 8.37552e+07 inf 5 0 -9.40782e-09 8.21652e-10,1.31349e-08 6.11971,-5.04241,-3942.25,-3942.24,-3943.31 0.000361947,0.000305856,0.227805,0.227804,0.227866
13 rs10849786,rs2047568,rs2049211,rs661647,rs671815 0 8.01027e+07 inf 5 0 -8.54551e-09 1.10762e-09,1.38605e-08 6.0418,-3891.98,-4.97834,-3893.02,-3891.96 0.000363507,0.228836,0.000307107,0.228898,0.228835
14 rs10849786,rs10849805,rs2047568,rs661647,rs671815 0 8.00258e+07 inf 5 0 -8.78009e-09 1.05504e-09,1.49136e-08 6.03997,-4.97671,-3890.89,-3891.93,-3890.87 0.000363541,0.000307133,0.228858,0.22892,0.228857
15 rs10849786,rs2047568,rs2049211,rs645786,rs661647 0 7.96966e+07 inf 5 0 -8.53658e-09 1.03934e-09,1.43027e-08 6.03284,-3886.21,-4.97096,3886.19,-3887.25 0.000363682,0.228952,0.000307247,0.228951,0.229013
16 rs10849786,rs10849805,rs2047568,rs645786,rs661647 0 7.96199e+07 inf 5 0 -8.77116e-09 1.21925e-09,1.54223e-08 6.03101,-4.96932,-3885.11,3885.1,-3886.15 0.000363715,0.000307273,0.228974,0.228973,0.229035
17 rs10849786,rs2047568,rs2049211,rs515784,rs661647 0 7.96016e+07 inf 5 0 -8.53441e-09 1.12758e-09,1.62084e-08 6.03074,-3884.85,-4.96923,3884.84,-3885.89 0.000363723,0.228979,0.00030728,0.228978,0.22904
18 rs10849786,rs2047568,rs2049211,rs582678,rs661647 0 7.95763e+07 inf 5 0 -8.53383e-09 1.10783e-09,1.6138e-08 6.03018,-3884.49,-4.96876,3884.48,-3885.53 0.000363734,0.228986,0.000307288,0.228985,0.229047
19 rs10849786,rs10849805,rs2047568,rs515784,rs661647 0 7.95249e+07 inf 5 0 -8.76899e-09 9.32954e-10,1.47895e-08 6.0289,-4.96758,-3883.75,3883.74,-3884.8 0.000363756,0.000307306,0.229001,0.229,0.229062
20 rs10849786,rs10849805,rs2047568,rs582678,rs661647 0 7.94997e+07 inf 5 0 -8.76841e-09 9.49927e-10,1.46043e-08 6.02834,-4.96712,-3883.39,3883.38,-3884.43 0.000363767,0.000307315,0.229008,0.229007,0.229069
21 rs10849786,rs10849805,rs11065260,rs12371178,rs661647 0 7.94169e+07 inf 5 0 -9.52336e-09 8.18774e-10,1.27874e-08 6.0265,-4.96561,-3882.19,-3882.21,-3883.25 0.000363803,0.000307343,0.22903,0.229031,0.229093
22 rs10849786,rs2047568,rs627211,rs661647,rs7300695 0 7.53342e+07 inf 5 0 -5.88785e-09 8.14603e-10,1.34307e-08 5.12151,-3337.26,-3337.24,-3338.15,-4.20927 0.00031867,0.201534,0.201533,0.201588,0.000270644
23 rs10774569,rs10849786,rs2047568,rs627211,rs661647 0 7.53335e+07 inf 5 0 -5.8369e-09 8.99641e-10,1.40058e-08 -4.20925,5.1215,-3337.25,-3337.23,-3338.14 0.000270644,0.00031867,0.201534,0.201534,0.201589
24 rs10849786,rs10849790,rs2047568,rs627211,rs661647 0 7.53335e+07 inf 5 0 -5.83552e-09 9.15653e-10,1.36382e-08 5.1215,-4.20925,-3337.25,-3337.23,-3338.14 0.00031867,0.000270644,0.201534,0.201534,0.201589
25 rs10849786,rs2047568,rs2393718,rs627211,rs661647 0 7.53333e+07 inf 5 0 -5.82141e-09 9.46977e-10,1.41043e-08 5.12149,-3337.24,-4.20925,-3337.23,-3338.14 0.00031867,0.201534,0.000270645,0.201534,0.201589
26 rs10849786,rs10849787,rs2047568,rs627211,rs661647 0 7.53333e+07 inf 5 0 -5.82021e-09 6.80813e-10,1.37643e-08 5.12149,-4.20925,-3337.24,-3337.23,-3338.14 0.00031867,0.000270645,0.201534,0.201534,0.201589
27 rs10849786,rs2047568,rs3213568,rs627211,rs661647 0 7.53331e+07 inf 5 0 -5.80732e-09 9.81036e-10,1.4397e-08 5.12149,-3337.24,-4.20924,-3337.23,-3338.14 0.00031867,0.201534,0.000270645,0.201534,0.201589
28 rs10849786,rs10849788,rs2047568,rs627211,rs661647 0 7.53329e+07 inf 5 0 -5.79588e-09 8.82296e-10,1.51015e-08 5.12148,-4.20924,-3337.24,-3337.23,-3338.14 0.00031867,0.000270645,0.201535,0.201534,0.201589
29 rs10437838,rs10849786,rs2047568,rs627211,rs661647 0 7.53327e+07 inf 5 0 -5.78198e-09 7.88106e-10,1.40144e-08 -4.20924,5.12148,-3337.24,-3337.22,-3338.13 0.000270645,0.00031867,0.201535,0.201534,0.201589
30 rs10849786,rs2047568,rs627211,rs661647,rs73229114 0 7.53306e+07 inf 5 0 -5.62626e-09 1.04346e-09,1.44029e-08 5.12143,-3337.21,-3337.19,-3338.11,-4.20919 0.000318671,0.201535,0.201534,0.201589,0.000270645
31 rs1027556,rs10849786,rs2047568,rs627211,rs661647 0 6.62535e+07 inf 5 0 -4.53123e-09 8.22299e-10,1.33469e-08 -3.71806,4.5789,-3003.97,-3003.96,-3004.76 0.000253872,0.000301342,0.191215,0.191214,0.191266
32 rs10431387,rs10849786,rs2047568,rs627211,rs661647 0 6.13687e+07 inf 5 0 -4.04949e-09 8.83408e-10,1.3117e-08 -3.50563,4.27617,-2818.01,-2818,-2818.77 0.000248378,0.000291223,0.185205,0.185204,0.185255
33 rs10849782,rs10849786,rs2047568,rs627211,rs661647 0 5.19894e+07 inf 5 0 -2.54167e-09 8.503e-10,1.35686e-08 -3.00339,3.67278,-2447.38,-2447.37,-2448.04 0.000231206,0.000269933,0.172609,0.172608,0.172655
34 rs10849786,rs2047568,rs627211,rs661647,rs7954254 0 4.01899e+07 inf 5 0 -5.55151e-10 9.86429e-10,1.42279e-08 2.86891,-1953.59,-1953.58,-1954.11,-2.33427 0.000238635,0.154237,0.154236,0.154278,0.000206192
35 rs10849786,rs10849803,rs2047568,rs627211,rs661647 0 3.62642e+07 inf 5 0 -8.34e-10 7.46318e-10,1.23829e-08 2.58857,-2.10104,-1781.36,-1781.35,-1781.84 0.000226662,0.000196725,0.147265,0.147264,0.147305
36 rs10849786,rs2047568,rs627211,rs661647,rs73229156 0 3.62393e+07 inf 5 0 -9.72639e-11 8.93005e-10,1.32297e-08 2.58778,-1780.88,-1780.88,-1781.36,-2.10027 0.000226669,0.14727,0.147269,0.14731,0.00019673
37 rs10849786,rs10849794,rs2047568,rs627211,rs661647 0 3.62391e+07 inf 5 0 -5.74493e-11 9.23017e-10,1.42474e-08 2.58777,-2.10027,-1780.88,-1780.87,-1781.36 0.000226669,0.00019673,0.14727,0.147269,0.14731
38 rs10849786,rs11065266,rs2047568,rs627211,rs661647 0 3.6239e+07 inf 5 0 -5.12197e-11 7.01624e-10,1.38444e-08 2.58777,-2.10027,-1780.88,-1780.87,-1781.36 0.000226669,0.00019673,0.14727,0.14727,0.14731
39 rs10849786,rs12423697,rs2047568,rs627211,rs661647 0 3.6239e+07 inf 5 0 -4.6593e-11 8.17246e-10,1.45828e-08 2.58777,-2.10026,-1780.88,-1780.87,-1781.36 0.000226669,0.00019673,0.14727,0.14727,0.14731
40 rs10849786,rs2047568,rs3213569,rs627211,rs661647 0 3.62389e+07 inf 5 0 -2.93494e-11 8.08424e-10,1.35745e-08 2.58776,-1780.88,-2.10026,-1780.87,-1781.35 0.000226669,0.14727,0.00019673,0.14727,0.14731
41 rs10849786,rs2047568,rs56137011,rs627211,rs661647 0 3.62388e+07 inf 5 0 -3.39685e-12 8.42114e-10,1.37665e-08 2.58776,-1780.87,-2.10026,-1780.87,-1781.35 0.000226669,0.14727,0.00019673,0.14727,0.14731
42 rs10849786,rs2047568,rs627211,rs661647,rs668622 0 3.19389e+07 inf 5 0 2.65948e-09 1.63685e-09,1.83486e-08 0.979593,-1587,-1586.99,-1588.73,-1.62709 0.000103999,0.138971,0.138971,0.139123,0.000164219
43 rs10849786,rs11065260,rs2047568,rs661647,rs668622 0 3.0412e+07 inf 5 0 2.87976e-09 1.68866e-09,1.91761e-08 0.960583,-1556.19,-1556.2,-1557.9,-1.59553 0.000104142,0.13927,0.139271,0.139423,0.000164473
44 rs2047568,rs2393725,rs627211,rs661647,rs668622 0 2.98716e+07 inf 5 0 2.98987e-09 1.31215e-09,1.8817e-08 -1492.9,0.909,-1492.9,-1494.54,-1.53767 0.134796,0.000101004,0.134795,0.134943,0.000161054
45 rs2047568,rs627211,rs661647,rs668622,rs7960784 0 2.98714e+07 inf 5 0 3.00076e-09 1.47842e-09,1.83096e-08 -1492.9,-1492.89,-1494.53,-1.53767,0.908996 0.134796,0.134795,0.134943,0.000161054,0.000101004
46 rs1039302,rs2047568,rs627211,rs661647,rs668622 0 2.98713e+07 inf 5 0 3.00536e-09 1.54199e-09,1.88255e-08 0.908995,-1492.9,-1492.89,-1494.53,-1.53767 0.000101004,0.134796,0.134795,0.134943,0.000161054
47 rs2047568,rs627211,rs631168,rs661647,rs668622 0 2.89749e+07 inf 5 0 3.28208e-09 1.79828e-09,1.84616e-08 -1451.61,-1451.6,-1.01192,-1453.16,-2.5819 0.132916,0.132915,0.000114863,0.133058,0.00025392
48 rs2047568,rs538785,rs627211,rs661647,rs668622 0 2.89749e+07 inf 5 0 3.28002e-09 1.71603e-09,1.79814e-08 -1451.61,-1.01192,-1451.6,-1453.16,-2.5819 0.132916,0.000114863,0.132915,0.133058,0.00025392
49 rs2047568,rs627211,rs661647,rs668622,rs683091 0 2.89749e+07 inf 5 0 3.27457e-09 1.69499e-09,1.73448e-08 -1451.61,-1451.6,-1453.16,-2.58189,-1.01192 0.132916,0.132915,0.133058,0.00025392,0.000114863
50 rs1067742,rs2047568,rs627211,rs661647,rs668622 0 2.89742e+07 inf 5 0 3.21192e-09 1.48303e-09,1.70892e-08 -1.0119,-1451.6,-1451.58,-1453.15,-2.58187 0.000114863,0.132916,0.132915,0.133058,0.00025392
51 rs2047568,rs627211,rs661647,rs668622,rs791713 0 2.8974e+07 inf 5 0 3.19412e-09 1.56039e-09,1.70506e-08 -1451.59,-1451.58,-1453.14,-2.58186,-1.0119 0.132916,0.132915,0.133058,0.00025392,0.000114863
52 rs2047568,rs627211,rs661647,rs668622,rs694303 0 2.89736e+07 inf 5 0 3.16724e-09 1.5568e-09,1.8134e-08 -1451.58,-1451.57,-1453.13,-2.58184,-1.01189 0.132916,0.132915,0.133058,0.000253921,0.000114863
53 rs2047568,rs520405,rs627211,rs661647,rs668622 0 2.89734e+07 inf 5 0 3.15546e-09 1.60901e-09,1.69987e-08 -1451.58,-1.01189,-1451.57,-1453.13,-2.58183 0.132916,0.000114863,0.132915,0.133058,0.000253921
54 rs2047568,rs491602,rs627211,rs661647,rs668622 0 2.89731e+07 inf 5 0 3.1365e-09 1.46315e-09,1.76093e-08 -1451.57,-1.01188,-1451.56,-1453.12,-2.58182 0.132917,0.000114863,0.132916,0.133058,0.000253921
55 rs2047568,rs627211,rs628771,rs661647,rs668622 0 2.8973e+07 inf 5 0 3.13372e-09 1.47996e-09,1.78357e-08 -1451.57,-1451.56,-1.01188,-1453.12,-2.58182 0.132917,0.132916,0.000114863,0.133058,0.000253921
56 rs2047568,rs627211,rs661647,rs668622,rs791707 0 2.89729e+07 inf 5 0 3.12788e-09 1.40032e-09,1.70067e-08 -1451.57,-1451.56,-1453.12,-2.58181,-1.01187 0.132917,0.132916,0.133058,0.000253921,0.000114863
57 rs2047568,rs627211,rs661647,rs668622,rs688402 0 2.89725e+07 inf 5 0 3.10906e-09 1.56534e-09,1.72611e-08 -1451.56,-1451.55,-1453.11,-2.58179,-1.01186 0.132917,0.132916,0.133059,0.000253921,0.000114863
58 rs2047568,rs618849,rs627211,rs661647,rs668622 0 2.82e+07 inf 5 0 3.33714e-09 1.31884e-09,1.82338e-08 -1415.89,-0.976905,-1415.88,-1417.41,-2.50875 0.131275,0.000113046,0.131274,0.131415,0.000250311
59 rs10849786,rs2047568,rs661647,rs668622,rs671815 0 2.59945e+07 inf 5 0 3.9284e-09 1.97456e-09,1.96591e-08 0.900877,-1459.47,-1461.07,-1.49638,-1459.47 0.000104562,0.140149,0.140303,0.000165221,0.140149
60 rs10849786,rs2047568,rs645786,rs661647,rs668622 0 2.58628e+07 inf 5 0 3.9701e-09 2.17585e-09,2.0208e-08 0.898978,-1456.4,1456.39,-1457.99,-1.49323 0.000104574,0.140176,0.140175,0.140329,0.000165244
61 rs10849786,rs2047568,rs515784,rs661647,rs668622 0 2.58319e+07 inf 5 0 3.97995e-09 2.09903e-09,1.98196e-08 0.898533,-1455.68,1455.67,-1457.27,-1.49249 0.000104577,0.140182,0.140181,0.140335,0.000165249
62 rs10849786,rs2047568,rs582678,rs661647,rs668622 0 2.58237e+07 inf 5 0 3.98258e-09 2.0901e-09,2.03377e-08 0.898414,-1455.48,1455.48,-1457.08,-1.4923 0.000104578,0.140184,0.140183,0.140337,0.00016525
63 rs10849786,rs2047568,rs487310,rs627211,rs661647 0 2.05483e+07 inf 5 0 6.03366e-09 2.24195e-09,2.11036e-08 1.40579,-1054.19,1.03988,-1054.18,-1055.49 0.000167196,0.113312,0.00014098,0.113311,0.113452
64 rs10849786,rs2047568,rs493811,rs627211,rs661647 0 1.95427e+07 inf 5 0 6.21601e-09 2.24399e-09,2.06379e-08 1.32643,-1005.45,0.961133,-1005.45,-1006.66 0.000162432,0.110671,0.000135377,0.110671,0.110804
65 rs10849786,rs2047568,rs594507,rs627211,rs661647 0 1.83677e+07 inf 5 0 6.29741e-09 1.97134e-09,1.94006e-08 1.2331,-948.123,0.896676,-948.12,-949.256 0.000156644,0.107481,0.000132638,0.10748,0.107609
66 rs10849786,rs2047568,rs627211,rs661647,rs76555581 0 1.76293e+07 inf 5 0 1.76716e-09 6.39323e-10,1.12867e-08 0.516352,-912.598,-912.594,-912.849,1.05589 8.55242e-05,0.105496,0.105495,0.105525,0.000161528
67 rs10849786,rs112437383,rs2047568,rs627211,rs661647 0 1.76293e+07 inf 5 0 1.76699e-09 6.39811e-10,1.16872e-08 0.516352,1.05589,-912.598,-912.593,-912.849 8.55242e-05,0.000161528,0.105496,0.105495,0.105525
68 rs10849786,rs2047568,rs627211,rs661647,rs78686363 0 1.76293e+07 inf 5 0 1.76695e-09 5.43458e-10,1.20148e-08 0.516352,-912.598,-912.593,-912.848,1.05589 8.55242e-05,0.105496,0.105495,0.105525,0.000161528
69 rs10849786,rs2047568,rs627211,rs661647,rs77045000 0 1.7629e+07 inf 5 0 1.76703e-09 5.45949e-10,1.1135e-08 0.51635,-912.592,-912.587,-912.842,1.05587 8.55242e-05,0.105496,0.105495,0.105525,0.000161528
70 rs10849786,rs2047568,rs627211,rs661647,rs78803377 0 1.76277e+07 inf 5 0 1.82628e-09 5.2285e-10,1.11583e-08 0.51634,-912.564,-912.559,-912.814,1.05581 8.55243e-05,0.105496,0.105495,0.105525,0.000161528
71 rs10849786,rs117000908,rs2047568,rs627211,rs661647 0 1.76277e+07 inf 5 0 1.82816e-09 5.90225e-10,1.18603e-08 0.51634,1.05581,-912.563,-912.559,-912.814 8.55243e-05,0.000161528,0.105496,0.105495,0.105525
72 rs10849786,rs117636828,rs2047568,rs627211,rs661647 0 1.76275e+07 inf 5 0 1.84721e-09 6.84969e-10,1.14525e-08 0.516339,1.0558,-912.559,-912.554,-912.809 8.55243e-05,0.000161529,0.105496,0.105495,0.105525
73 rs10849786,rs2047568,rs627211,rs661647,rs77596870 0 1.76127e+07 inf 5 0 1.0256e-08 3.95112e-09,2.62366e-08 0.516225,-912.226,-912.221,-912.476,1.05508 8.55249e-05,0.105498,0.105498,0.105527,0.00016153
74 rs10849786,rs11065270,rs2047568,rs627211,rs661647 0 1.68718e+07 inf 5 0 3.35312e-09 1.18682e-09,1.39118e-08 1.11355,-0.873389,-875.054,-875.051,-875.291 0.000148915,0.000138669,0.103302,0.103301,0.10333
75 rs10849786,rs11829904,rs2047568,rs627211,rs661647 0 1.68717e+07 inf 5 0 3.3161e-09 9.33549e-10,1.4285e-08 1.11354,-0.873386,-875.052,-875.049,-875.289 0.000148915,0.000138669,0.103302,0.103301,0.10333
76 rs10849786,rs11065278,rs2047568,rs627211,rs661647 0 1.68717e+07 inf 5 0 3.30784e-09 8.13143e-10,1.39031e-08 1.11354,-0.873385,-875.052,-875.049,-875.288 0.000148915,0.000138669,0.103302,0.103301,0.10333
77 rs112575738,rs2047568,rs627211,rs661647,rs668622 0 1.47442e+07 inf 5 0 8.52153e-09 2.78383e-09,2.19361e-08 0.685737,-768.453,-768.448,-769.523,-1.18338 0.000147314,0.0967895,0.0967889,0.0969242,0.000172221
78 rs10849786,rs147884619,rs2047568,rs627211,rs661647 0 1.46301e+07 inf 5 0 3.7164e-09 9.56178e-10,1.36717e-08 0.932022,-0.722326,-763.448,-763.445,-763.655 0.000136318,0.000130713,0.0965187,0.0965185,0.0965449
79 rs189117855,rs2047568,rs627211,rs661647,rs668622 0 1.26616e+07 inf 5 0 6.55831e-09 1.9413e-09,1.77454e-08 0.472577,-663.817,-663.785,-664.519,-0.843587 0.000130384,0.0900131,0.0900089,0.0901084,0.000138669
80 rs2047568,rs566704,rs627211,rs661647,rs668622 0 1.22326e+07 inf 5 0 6.07221e-09 1.28087e-09,1.73871e-08 -641.971,-0.258777,-641.968,-642.678,-0.61625 0.0885259,7.67387e-05,0.0885254,0.0886234,0.000126833
81 rs2047568,rs620772,rs627211,rs661647,rs668622 0 1.22325e+07 inf 5 0 6.07286e-09 1.54756e-09,1.74156e-08 -641.971,-0.258777,-641.968,-642.678,-0.61625 0.0885259,7.67387e-05,0.0885254,0.0886234,0.000126833
82 rs2047568,rs623857,rs627211,rs661647,rs668622 0 1.22325e+07 inf 5 0 6.07299e-09 1.55462e-09,1.75449e-08 -641.971,-0.258776,-641.968,-642.678,-0.61625 0.0885259,7.67387e-05,0.0885254,0.0886234,0.000126833
83 rs2047568,rs627211,rs661647,rs662739,rs668622 0 1.22325e+07 inf 5 0 6.07824e-09 1.22331e-09,1.72269e-08 -641.971,-641.967,-642.678,-0.258776,-0.61625 0.0885259,0.0885254,0.0886234,7.67387e-05,0.000126833
84 rs2047568,rs568297,rs627211,rs661647,rs668622 0 1.20594e+07 inf 5 0 6.11118e-09 1.43209e-09,1.80914e-08 -633.158,-0.251613,-633.154,-633.855,-0.608878 0.0879202,7.70702e-05,0.0879197,0.088017,0.00012698
85 rs2047568,rs487912,rs627211,rs661647,rs668622 0 1.19717e+07 inf 5 0 6.1321e-09 1.57839e-09,1.87165e-08 -628.693,-0.245542,-628.689,-629.385,-0.608466 0.0876117,7.65179e-05,0.0876112,0.0877082,0.000126997
86 rs2047568,rs627211,rs661647,rs668622,rs791210 0 1.17487e+07 inf 5 0 6.24423e-09 1.94389e-09,1.78789e-08 -617.324,-617.32,-618,-0.597657,-0.234968 0.0868218,0.0868214,0.0869169,0.00012734,7.67281e-05
87 rs2047568,rs516978,rs627211,rs661647,rs668622 0 1.17485e+07 inf 5 0 6.31908e-09 1.43142e-09,1.90707e-08 -617.32,-0.234959,-617.316,-617.996,-0.597659 0.0868218,7.67281e-05,0.0868214,0.0869169,0.00012734
88 rs1306415,rs2047568,rs627211,rs661647,rs668622 0 1.17482e+07 inf 5 0 6.51806e-09 1.69958e-09,1.82895e-08 -0.234942,-617.312,-617.308,-617.988,-0.597663 7.67281e-05,0.0868219,0.0868214,0.0869169,0.00012734
89 rs2047568,rs627211,rs661647,rs668622,rs697859 0 1.10191e+07 inf 5 0 6.39489e-09 1.66119e-09,1.76518e-08 -579.961,-579.959,-580.605,-0.644185,-0.159046 0.0841703,0.08417,0.0842637,0.000126658,6.30238e-05
90 rs2047568,rs551087,rs627211,rs661647,rs668622 0 1.10191e+07 inf 5 0 6.3928e-09 1.55191e-09,1.71388e-08 -579.961,-0.159046,-579.959,-580.605,-0.644185 0.0841703,6.30238e-05,0.08417,0.0842637,0.000126658
91 rs2047568,rs586305,rs627211,rs661647,rs668622 0 1.10191e+07 inf 5 0 6.38578e-09 1.629e-09,1.69926e-08 -579.961,-0.159045,-579.958,-580.605,-0.644185 0.0841703,6.30238e-05,0.08417,0.0842637,0.000126658
92 rs2047568,rs627211,rs661647,rs668622,rs7135147 0 1.08799e+07 inf 5 0 1.09357e-08 3.72295e-09,2.57528e-08 -572.758,-572.755,-573.386,-0.782957,-0.151817 0.0836459,0.0836455,0.0837375,0.000140341,6.30686e-05
93 rs11065272,rs2047568,rs627211,rs661647,rs668622 0 1.08772e+07 inf 5 0 6.30552e-09 1.36959e-09,1.73226e-08 -0.151664,-572.693,-572.69,-573.321,-0.782818 6.30685e-05,0.0836462,0.0836458,0.0837379,0.000140341
94 rs10774568,rs2047568,rs627211,rs661647,rs668622 0 1.08771e+07 inf 5 0 6.28982e-09 1.54774e-09,1.79299e-08 -0.151661,-572.692,-572.689,-573.32,-0.782815 6.30685e-05,0.0836462,0.0836458,0.0837379,0.000140341
95 rs2047568,rs627211,rs661647,rs668622,rs7135426 0 1.08771e+07 inf 5 0 6.28484e-09 1.40067e-09,1.75376e-08 -572.692,-572.688,-573.319,-0.782815,-0.15166 0.0836462,0.0836458,0.0837379,0.000140341,6.30685e-05
96 rs2047568,rs627211,rs6489781,rs661647,rs668622 0 1.08771e+07 inf 5 0 6.28183e-09 1.6019e-09,1.6931e-08 -572.691,-572.688,-0.151659,-573.319,-0.782814 0.0836462,0.0836458,6.30685e-05,0.0837379,0.000140341
97 rs2047568,rs627211,rs6489782,rs661647,rs668622 0 1.08771e+07 inf 5 0 6.27979e-09 1.49937e-09,1.76785e-08 -572.691,-572.688,-0.151659,-573.319,-0.782814 0.0836462,0.0836458,6.30685e-05,0.0837379,0.000140341
98 rs10849793,rs2047568,rs627211,rs661647,rs668622 0 1.08771e+07 inf 5 0 6.27905e-09 1.63344e-09,1.71071e-08 -0.151659,-572.691,-572.688,-573.319,-0.782813 6.30685e-05,0.0836462,0.0836458,0.0837379,0.000140341
99 rs2047568,rs514108,rs627211,rs661647,rs668622 0 1.0768e+07 inf 5 0 9.04725e-09 2.74032e-09,2.28879e-08 -567.155,-0.147751,-567.152,-567.78,-0.671462 0.0832488,6.39889e-05,0.0832484,0.0833405,0.000127491
100 rs2047568,rs493811,rs627211,rs661647,rs668622 0 1.02701e+07 inf 5 0 1.03079e-08 3.35013e-09,2.40681e-08 -541.356,0.128946,-541.353,-542.082,-0.718937 0.0813371,7.1232e-05,0.0813367,0.0814461,0.000134548
101 rs2047568,rs487310,rs627211,rs661647,rs668622 0 1.02098e+07 inf 5 0 1.02058e-08 2.72683e-09,2.46438e-08 -538.254,0.124874,-538.251,-538.972,-0.712598 0.0811062,7.17605e-05,0.0811058,0.0812143,0.000133961
102 rs2047568,rs594507,rs627211,rs661647,rs668622 0 1.01886e+07 inf 5 0 1.02006e-08 2.98844e-09,2.22876e-08 -537.162,0.123364,-537.16,-537.878,-0.710367 0.0810248,7.19395e-05,0.0810244,0.0811326,0.000133754
103 rs10849786,rs12302189,rs2047568,rs627211,rs661647 0 1.00787e+07 inf 5 0 4.17747e-09 8.196e-10,1.41064e-08 0.55607,-0.409354,-532.08,-532.079,-532.225 0.000105572,0.000119714,0.0806867,0.0806865,0.0807087
104 rs10849786,rs10849795,rs2047568,rs627211,rs661647 0 1.00786e+07 inf 5 0 4.26704e-09 8.3728e-10,1.36837e-08 0.556066,-0.409347,-532.078,-532.076,-532.223 0.000105572,0.000119714,0.0806867,0.0806866,0.0807087
105 rs10849786,rs10849798,rs2047568,rs627211,rs661647 0 1.00785e+07 inf 5 0 4.35088e-09 8.16899e-10,1.39547e-08 0.556063,-0.40934,-532.076,-532.074,-532.221 0.000105572,0.000119714,0.0806867,0.0806866,0.0807087
106 rs10849786,rs10849796,rs2047568,rs627211,rs661647 0 1.00785e+07 inf 5 0 4.35588e-09 8.76965e-10,1.35223e-08 0.556063,-0.40934,-532.076,-532.074,-532.221 0.000105572,0.000119714,0.0806867,0.0806866,0.0807087
107 rs10849786,rs10849799,rs2047568,rs627211,rs661647 0 1.00785e+07 inf 5 0 4.36122e-09 8.69618e-10,1.39095e-08 0.556062,-0.40934,-532.076,-532.074,-532.22 0.000105572,0.000119714,0.0806867,0.0806866,0.0807087
108 rs10849786,rs2047568,rs627211,rs661647,rs73229135 0 1.00784e+07 inf 5 0 4.38286e-09 7.51222e-10,1.33836e-08 0.556062,-532.075,-532.074,-532.22,-0.409338 0.000105572,0.0806867,0.0806866,0.0807087,0.000119714
109 rs10849786,rs11065276,rs2047568,rs627211,rs661647 0 1.00784e+07 inf 5 0 4.38334e-09 9.3987e-10,1.38957e-08 0.556062,-0.409338,-532.075,-532.074,-532.22 0.000105572,0.000119714,0.0806867,0.0806866,0.0807087
110 rs10849786,rs10849792,rs2047568,rs627211,rs661647 0 1.00784e+07 inf 5 0 4.4204e-09 8.7686e-10,1.40837e-08 0.55606,-0.409335,-532.074,-532.073,-532.219 0.000105572,0.000119714,0.0806867,0.0806866,0.0807087
111 rs10849786,rs10849789,rs2047568,rs627211,rs661647 0 1.00784e+07 inf 5 0 4.45034e-09 8.42354e-10,1.36977e-08 0.556059,-0.409333,-532.074,-532.072,-532.218 0.000105572,0.000119714,0.0806867,0.0806866,0.0807087
112 rs10437837,rs10849786,rs2047568,rs627211,rs661647 0 1.00784e+07 inf 5 0 4.45241e-09 8.36517e-10,1.41228e-08 -0.409333,0.556059,-532.073,-532.072,-532.218 0.000119714,0.000105572,0.0806867,0.0806866,0.0807087
113 rs10849786,rs11065271,rs2047568,rs627211,rs661647 0 1.00783e+07 inf 5 0 4.55753e-09 9.07242e-10,1.46825e-08 0.556055,-0.409326,-532.071,-532.07,-532.216 0.000105572,0.000119714,0.0806867,0.0806866,0.0807087
114 rs10849785,rs10849786,rs2047568,rs627211,rs661647 0 1.00781e+07 inf 5 0 4.7413e-09 1.01392e-09,1.49811e-08 -0.409314,0.556048,-532.067,-532.066,-532.212 0.000119714,0.000105572,0.0806868,0.0806866,0.0807087
115 rs1027556,rs2047568,rs627211,rs661647,rs668622 0 1.00771e+07 inf 5 0 6.85449e-09 2.12193e-09,1.85669e-08 -0.111945,-531.541,-531.538,-532.125,-0.698763 7.10817e-05,0.0806129,0.0806125,0.0807014,0.000132682
116 rs2047568,rs2049211,rs627211,rs661647,rs668622 0 1.007e+07 inf 5 0 7.37367e-09 1.81222e-09,2.0301e-08 -531.131,-0.111661,-531.128,-531.714,-0.697929 0.0805793,7.13229e-05,0.0805789,0.0806677,0.000132596
117 rs10849805,rs2047568,rs627211,rs661647,rs668622 0 1.00685e+07 inf 5 0 6.77835e-09 1.56453e-09,1.86182e-08 -0.111521,-531.097,-531.094,-531.68,-0.697856 7.13228e-05,0.0805794,0.0805791,0.0806679,0.000132596
118 rs10849806,rs2047568,rs627211,rs661647,rs668622 0 1.00685e+07 inf 5 0 6.78381e-09 1.50742e-09,1.78278e-08 -0.111521,-531.097,-531.094,-531.68,-0.697856 7.13228e-05,0.0805794,0.0805791,0.0806679,0.000132596
119 rs2047568,rs627211,rs6489780,rs661647,rs668622 0 1.00685e+07 inf 5 0 6.79663e-09 1.89299e-09,1.7362e-08 -531.097,-531.094,-0.11152,-531.68,-0.697855 0.0805794,0.0805791,7.13228e-05,0.0806679,0.000132596
120 rs2047568,rs3213571,rs627211,rs661647,rs668622 0 1.00685e+07 inf 5 0 6.79899e-09 1.81866e-09,1.76031e-08 -531.097,-0.11152,-531.094,-531.68,-0.697855 0.0805794,7.13228e-05,0.0805791,0.0806679,0.000132596
121 rs2047568,rs627211,rs661647,rs668622,rs715319 0 1.00685e+07 inf 5 0 6.83006e-09 1.54654e-09,1.80774e-08 -531.096,-531.093,-531.679,-0.697854,-0.111518 0.0805794,0.0805791,0.0806679,0.000132596,7.13228e-05
122 rs2047568,rs627211,rs661647,rs668622,rs7965332 0 1.00685e+07 inf 5 0 6.83699e-09 1.64176e-09,1.75713e-08 -531.096,-531.093,-531.679,-0.697854,-0.111517 0.0805794,0.0805791,0.0806679,0.000132596,7.13228e-05
123 rs10774571,rs2047568,rs627211,rs661647,rs668622 0 1.00685e+07 inf 5 0 6.85254e-09 1.67721e-09,1.78556e-08 -0.111516,-531.096,-531.093,-531.679,-0.697854 7.13228e-05,0.0805794,0.0805791,0.0806679,0.000132596
124 rs11833706,rs2047568,rs627211,rs661647,rs668622 0 1.00685e+07 inf 5 0 6.89282e-09 1.68483e-09,1.857e-08 -0.111514,-531.095,-531.092,-531.678,-0.697852 7.13228e-05,0.0805794,0.0805791,0.0806679,0.000132596
125 rs2047568,rs627211,rs661647,rs668622,rs7300695 0 1.006e+07 inf 5 0 6.78775e-09 1.68542e-09,1.81308e-08 -530.655,-530.652,-531.238,-0.696953,-0.111095 0.0805462,0.0805458,0.0806346,0.000132512,7.15694e-05
126 rs10774569,rs2047568,rs627211,rs661647,rs668622 0 1.006e+07 inf 5 0 6.81087e-09 1.487e-09,1.72555e-08 -0.111093,-530.655,-530.652,-531.237,-0.696953 7.15694e-05,0.0805462,0.0805458,0.0806346,0.000132512
127 rs10849790,rs2047568,rs627211,rs661647,rs668622 0 1.006e+07 inf 5 0 6.8115e-09 1.54619e-09,1.82169e-08 -0.111093,-530.655,-530.652,-531.237,-0.696953 7.15694e-05,0.0805462,0.0805458,0.0806346,0.000132512
128 rs2047568,rs2393718,rs627211,rs661647,rs668622 0 1.006e+07 inf 5 0 6.81793e-09 1.50328e-09,1.83811e-08 -530.654,-0.111093,-530.652,-531.237,-0.696952 0.0805462,7.15694e-05,0.0805458,0.0806346,0.000132512
129 rs10849787,rs2047568,rs627211,rs661647,rs668622 0 1.006e+07 inf 5 0 6.81847e-09 1.7321e-09,1.73637e-08 -0.111093,-530.654,-530.652,-531.237,-0.696952 7.15694e-05,0.0805462,0.0805458,0.0806346,0.000132512
130 rs2047568,rs3213568,rs627211,rs661647,rs668622 0 1.006e+07 inf 5 0 6.82435e-09 1.82895e-09,1.68008e-08 -530.654,-0.111092,-530.651,-531.237,-0.696952 0.0805462,7.15694e-05,0.0805458,0.0806346,0.000132512
131 rs10849788,rs2047568,rs627211,rs661647,rs668622 0 1.006e+07 inf 5 0 6.82957e-09 1.81411e-09,1.89547e-08 -0.111092,-530.654,-530.651,-531.237,-0.696952 7.15694e-05,0.0805462,0.0805458,0.0806346,0.000132512
132 rs10437838,rs2047568,rs627211,rs661647,rs668622 0 1.00599e+07 inf 5 0 6.83593e-09 1.76026e-09,1.84548e-08 -0.111092,-530.654,-530.651,-531.237,-0.696952 7.15694e-05,0.0805462,0.0805458,0.0806346,0.000132512
133 rs2047568,rs627211,rs661647,rs668622,rs73229114 0 1.00599e+07 inf 5 0 6.90767e-09 1.78728e-09,1.8468e-08 -530.653,-530.65,-531.236,-0.696949,-0.111087 0.0805462,0.0805458,0.0806346,0.000132512,7.15694e-05
134 rs10431387,rs2047568,rs627211,rs661647,rs668622 0 1.00515e+07 inf 5 0 6.78373e-09 1.87713e-09,1.7726e-08 -0.110673,-530.216,-530.213,-530.799,-0.696058 7.18214e-05,0.0805132,0.0805128,0.0806016,0.000132428
135 rs10849782,rs2047568,rs627211,rs661647,rs668622 0 1.0043e+07 inf 5 0 6.87434e-09 1.32664e-09,1.73215e-08 -0.110247,-529.78,-529.777,-530.361,-0.695166 7.20791e-05,0.0804805,0.0804801,0.0805688,0.000132344
136 rs2047568,rs627211,rs661647,rs668622,rs7954254 0 1.00263e+07 inf 5 0 6.99617e-09 1.68366e-09,1.86915e-08 -528.917,-528.914,-529.498,-0.693405,-0.10941 0.0804157,0.0804153,0.080504,0.000132179,7.2612e-05
137 rs10849803,rs2047568,rs627211,rs661647,rs668622 0 1.00193e+07 inf 5 0 6.88754e-09 1.46255e-09,1.7925e-08 -0.10913,-528.521,-528.518,-529.102,-0.6926 7.28877e-05,0.0803835,0.0803831,0.0804717,0.000132097
138 rs2047568,rs627211,rs661647,rs668622,rs73229156 0 1.00181e+07 inf 5 0 6.92592e-09 1.54562e-09,1.87371e-08 -528.493,-528.49,-529.073,-0.692538,-0.109005 0.0803836,0.0803832,0.0804719,0.000132097,7.28876e-05
139 rs10849794,rs2047568,rs627211,rs661647,rs668622 0 1.00181e+07 inf 5 0 6.94554e-09 1.5193e-09,1.77803e-08 -0.109003,-528.492,-528.489,-529.073,-0.692538 7.28876e-05,0.0803836,0.0803832,0.0804719,0.000132097
140 rs11065266,rs2047568,rs627211,rs661647,rs668622 0 1.00181e+07 inf 5 0 6.94862e-09 1.31538e-09,1.7416e-08 -0.109003,-528.492,-528.489,-529.073,-0.692538 7.28876e-05,0.0803836,0.0803832,0.0804719,0.000132097
141 rs12423697,rs2047568,rs627211,rs661647,rs668622 0 1.0018e+07 inf 5 0 6.95091e-09 1.67203e-09,1.80934e-08 -0.109003,-528.492,-528.489,-529.072,-0.692538 7.28876e-05,0.0803836,0.0803832,0.0804719,0.000132097
142 rs2047568,rs3213569,rs627211,rs661647,rs668622 0 1.0018e+07 inf 5 0 6.95943e-09 1.92772e-09,1.8062e-08 -528.492,-0.109003,-528.489,-529.072,-0.692537 0.0803836,7.28876e-05,0.0803832,0.0804719,0.000132097
143 rs2047568,rs56137011,rs627211,rs661647,rs668622 0 1.0018e+07 inf 5 0 6.97228e-09 1.84475e-09,1.73402e-08 -528.492,-0.109002,-528.489,-529.072,-0.692537 0.0803836,7.28876e-05,0.0803832,0.0804719,0.000132097
144 rs11065270,rs2047568,rs627211,rs661647,rs668622 0 9.91027e+06 inf 5 0 7.65767e-09 2.00072e-09,1.98422e-08 -0.10374,-522.885,-522.882,-523.459,-0.681093 7.74935e-05,0.0799573,0.0799569,0.0800451,0.000131007
145 rs11829904,rs2047568,rs627211,rs661647,rs668622 0 9.91026e+06 inf 5 0 7.62982e-09 2.18978e-09,1.96331e-08 -0.103739,-522.884,-522.881,-523.459,-0.681092 7.74935e-05,0.0799573,0.0799569,0.0800451,0.000131007
146 rs11065278,rs2047568,rs627211,rs661647,rs668622 0 9.91026e+06 inf 5 0 7.6236e-09 2.04813e-09,2.0134e-08 -0.103739,-522.884,-522.881,-523.459,-0.681092 7.74935e-05,0.0799573,0.0799569,0.0800451,0.000131007
147 rs147884619,rs2047568,rs627211,rs661647,rs668622 0 9.87382e+06 inf 5 0 7.6667e-09 1.82969e-09,1.86153e-08 -0.101931,-521.002,-520.999,-521.574,-0.677249 7.95527e-05,0.0798147,0.0798143,0.0799023,0.000130641
148 rs12302189,rs2047568,rs627211,rs661647,rs668622 0 9.72644e+06 inf 5 0 7.13037e-09 1.9063e-09,1.95234e-08 -0.0944602,-513.415,-513.412,-513.979,-0.661761 9.29081e-05,0.0792397,0.0792393,0.0793267,0.000129163
149 rs10849795,rs2047568,rs627211,rs661647,rs668622 0 9.72642e+06 inf 5 0 7.19492e-09 1.68658e-09,1.93856e-08 -0.0944558,-513.415,-513.412,-513.979,-0.661759 9.29081e-05,0.0792397,0.0792393,0.0793267,0.000129163
150 rs10849798,rs2047568,rs627211,rs661647,rs668622 0 9.7264e+06 inf 5 0 7.25561e-09 1.76547e-09,1.87174e-08 -0.0944519,-513.414,-513.411,-513.978,-0.661758 9.29081e-05,0.0792397,0.0792393,0.0793267,0.000129163
151 rs10849796,rs2047568,rs627211,rs661647,rs668622 0 9.72639e+06 inf 5 0 7.25923e-09 1.82486e-09,1.80508e-08 -0.0944517,-513.414,-513.411,-513.978,-0.661758 9.29081e-05,0.0792397,0.0792393,0.0793267,0.000129163
152 rs10849799,rs2047568,rs627211,rs661647,rs668622 0 9.72639e+06 inf 5 0 7.26311e-09 1.87528e-09,1.94006e-08 -0.0944515,-513.414,-513.411,-513.978,-0.661758 9.29081e-05,0.0792397,0.0792393,0.0793267,0.000129163
153 rs2047568,rs627211,rs661647,rs668622,rs73229135 0 9.72639e+06 inf 5 0 7.27881e-09 1.71873e-09,1.98642e-08 -513.414,-513.411,-513.978,-0.661758,-0.0944505 0.0792397,0.0792393,0.0793267,0.000129163,9.29081e-05
154 rs11065276,rs2047568,rs627211,rs661647,rs668622 0 9.72639e+06 inf 5 0 7.27916e-09 1.48553e-09,1.95762e-08 -0.0944505,-513.414,-513.411,-513.978,-0.661758 9.29081e-05,0.0792397,0.0792393,0.0793267,0.000129163
155 rs10849792,rs2047568,rs627211,rs661647,rs668622 0 9.72638e+06 inf 5 0 7.30609e-09 2.13657e-09,1.87018e-08 -0.0944488,-513.414,-513.411,-513.978,-0.661758 9.29081e-05,0.0792397,0.0792393,0.0793267,0.000129163
156 rs10849789,rs2047568,rs627211,rs661647,rs668622 0 9.72637e+06 inf 5 0 7.32789e-09 2.06843e-09,1.88855e-08 -0.0944475,-513.414,-513.411,-513.978,-0.661757 9.29081e-05,0.0792397,0.0792393,0.0793267,0.000129163
157 rs10437837,rs2047568,rs627211,rs661647,rs668622 0 9.72637e+06 inf 5 0 7.32939e-09 2.0344e-09,1.93881e-08 -0.0944474,-513.414,-513.411,-513.978,-0.661757 9.29081e-05,0.0792397,0.0792393,0.0793267,0.000129163
158 rs11065271,rs2047568,rs627211,rs661647,rs668622 0 9.72635e+06 inf 5 0 7.4061e-09 1.83642e-09,1.83659e-08 -0.0944429,-513.413,-513.41,-513.977,-0.661756 9.29081e-05,0.0792397,0.0792393,0.0793267,0.000129163
159 rs10849785,rs2047568,rs627211,rs661647,rs668622 0 9.72631e+06 inf 5 0 7.54087e-09 1.96118e-09,1.92216e-08 -0.0944353,-513.412,-513.409,-513.976,-0.661754 9.29081e-05,0.0792397,0.0792393,0.0793267,0.000129163
160 rs182504263,rs2047568,rs627211,rs661647,rs668622 0 9.69195e+06 inf 5 0 1.28105e-08 4.76899e-09,2.77197e-08 -0.0930443,-511.58,-511.578,-512.143,-0.65802 9.8526e-05,0.0790959,0.0790955,0.0791828,0.000128793
161 rs2047568,rs627211,rs661647,rs668622,rs75316742 0 9.69069e+06 inf 5 0 6.48486e-09 1.713e-09,1.82301e-08 -511.55,-511.548,-512.112,-0.657956,-0.0927602 0.079096,0.0790957,0.079183,0.000128793,9.85259e-05
162 rs116902441,rs2047568,rs627211,rs661647,rs668622 0 9.69069e+06 inf 5 0 6.48457e-09 1.59982e-09,1.86062e-08 -0.09276,-511.55,-511.547,-512.112,-0.657956 9.85259e-05,0.079096,0.0790957,0.079183,0.000128793
163 rs118043622,rs2047568,rs627211,rs661647,rs668622 0 9.69068e+06 inf 5 0 6.48049e-09 1.57213e-09,1.893e-08 -0.092758,-511.55,-511.547,-512.112,-0.657955 9.85259e-05,0.079096,0.0790957,0.079183,0.000128793
164 rs117526339,rs2047568,rs627211,rs661647,rs668622 0 9.69067e+06 inf 5 0 6.47762e-09 1.37829e-09,1.65027e-08 -0.0927563,-511.55,-511.547,-512.112,-0.657955 9.85259e-05,0.079096,0.0790957,0.079183,0.000128793
165 rs2047568,rs627211,rs661647,rs668622,rs75436492 0 9.69067e+06 inf 5 0 6.47755e-09 1.68235e-09,1.8303e-08 -511.55,-511.547,-512.112,-0.657955,-0.0927562 0.079096,0.0790957,0.079183,0.000128793,9.85259e-05
166 rs117820209,rs2047568,rs627211,rs661647,rs668622 0 9.69067e+06 inf 5 0 6.47743e-09 1.65152e-09,1.7641e-08 -0.0927561,-511.55,-511.547,-512.112,-0.657955 9.85259e-05,0.079096,0.0790957,0.079183,0.000128793
167 rs2047568,rs627211,rs661647,rs668622,rs76556532 0 9.69066e+06 inf 5 0 6.47599e-09 1.68186e-09,1.90133e-08 -511.55,-511.547,-512.112,-0.657955,-0.0927552 0.079096,0.0790957,0.079183,0.000128793,9.85259e-05
168 rs2047568,rs627211,rs661647,rs668622,rs75195739 0 9.68603e+06 inf 5 0 1.29132e-08 4.57369e-09,2.71964e-08 -511.274,-511.272,-511.836,-0.657395,-0.0927555 0.0790725,0.0790721,0.0791594,0.000128733,9.95927e-05
169 rs117276741,rs2047568,rs627211,rs661647,rs668622 0 9.68595e+06 inf 5 0 1.22074e-08 4.24377e-09,2.69805e-08 -0.0927383,-511.272,-511.27,-511.834,-0.657392 9.95927e-05,0.0790725,0.0790721,0.0791594,0.000128733
170 rs143353398,rs2047568,rs627211,rs661647,rs668622 0 9.67352e+06 inf 5 0 7.57337e-09 2.06014e-09,1.90979e-08 -0.0919962,-510.649,-510.646,-511.21,-0.656118 0.000101859,0.0790262,0.0790258,0.079113,0.000128613
171 rs2047568,rs627211,rs661647,rs668622,rs73227042 0 9.59988e+06 inf 5 0 7.81199e-09 2.11593e-09,2.06898e-08 -506.863,-506.861,-507.421,-0.64839,-0.0880783 0.0787376,0.0787373,0.0788242,0.000127868,0.000123099
172 rs2047568,rs2062507,rs627211,rs661647,rs668622 0 9.47774e+06 inf 5 0 8.51942e-09 2.21276e-09,2.01664e-08 -500.518,-0.00623858,-500.52,-501.073,-0.635448 0.0782472,6.66323e-05,0.0782476,0.078334,0.0001266
173 rs12367037,rs2047568,rs627211,rs661647,rs668622 0 9.47749e+06 inf 5 0 9.10703e-09 2.4129e-09,2.21342e-08 -0.00617359,-500.504,-500.507,-501.06,-0.635421 7.02595e-05,0.0782461,0.0782465,0.0783329,0.000126597
174 rs2047568,rs627211,rs649622,rs661647,rs668622 0 9.47644e+06 inf 5 0 7.00758e-09 1.64381e-09,1.76949e-08 -500.456,-500.453,0.00368345,-501.006,-0.635316 0.0782428,0.0782423,6.31875e-05,0.0783287,0.000126587
175 rs2047568,rs36096261,rs627211,rs661647,rs668622 0 9.47625e+06 inf 5 0 6.61334e-09 1.66313e-09,1.83968e-08 -500.446,0.003491,-500.442,-500.995,-0.635294 0.078242,6.8467e-05,0.0782415,0.0783279,0.000126585
176 rs2047568,rs627211,rs661647,rs668622,rs73411986 0 9.47624e+06 inf 5 0 8.63418e-09 2.26561e-09,2.09588e-08 -500.446,-500.443,-500.996,-0.635295,0.00342669 0.0782421,0.0782416,0.078328,0.000126585,6.76482e-05
177 rs2047568,rs627211,rs661647,rs668622,rs76909052 0 9.47623e+06 inf 5 0 8.67519e-09 2.18648e-09,2.14967e-08 -500.446,-500.443,-500.995,-0.635295,0.00341599 0.078242,0.0782416,0.078328,0.000126585,6.7916e-05
178 rs2047568,rs2203474,rs627211,rs661647,rs668622 0 9.47612e+06 inf 5 0 9.0837e-09 2.70761e-09,2.25478e-08 -500.44,0.0032743,-500.437,-500.989,-0.635282 0.0782416,7.22651e-05,0.0782411,0.0783275,0.000126584
179 rs11065280,rs2047568,rs627211,rs661647,rs668622 0 9.47603e+06 inf 5 0 6.93521e-09 1.49929e-09,1.78091e-08 0.00323757,-500.435,-500.432,-500.985,-0.635272 7.81147e-05,0.0782411,0.0782407,0.0783271,0.000126583
180 rs11065290,rs2047568,rs627211,rs661647,rs668622 0 9.47603e+06 inf 5 0 6.72378e-09 1.3854e-09,1.84777e-08 0.00324711,-500.434,-500.431,-500.984,-0.635272 7.86102e-05,0.0782411,0.0782407,0.078327,0.000126583
181 rs11065299,rs2047568,rs627211,rs661647,rs668622 0 9.47603e+06 inf 5 0 6.79579e-09 1.84584e-09,1.96643e-08 0.00324034,-500.434,-500.431,-500.984,-0.635272 7.86102e-05,0.0782411,0.0782407,0.078327,0.000126583
182 rs2047568,rs487915,rs627211,rs661647,rs668622 0 9.476e+06 inf 5 0 7.43825e-09 1.87037e-09,1.88288e-08 -500.432,0.00332457,-500.429,-500.982,-0.635267 0.0782408,8.30669e-05,0.0782404,0.0783268,0.000126582
183 rs2047568,rs627211,rs661647,rs668622,rs80252785 0 9.47594e+06 inf 5 0 7.04896e-09 1.79332e-09,1.91499e-08 -500.429,-500.426,-500.979,-0.635261,0.00324729 0.0782406,0.0782402,0.0783266,0.000126581,8.86389e-05
184 rs2047568,rs627211,rs661647,rs668622,rs7137088 0 9.47584e+06 inf 5 0 6.67403e-09 1.60066e-09,1.73435e-08 -500.425,-500.422,-500.975,-0.635252,0.00304326 0.0782403,0.0782399,0.0783263,0.000126581,9.91178e-05
185 rs2047568,rs61948179,rs627211,rs661647,rs668622 0 9.47575e+06 inf 5 0 7.06125e-09 1.71977e-09,1.82079e-08 -500.42,0.00288898,-500.417,-500.97,-0.635242 0.07824,0.000121899,0.0782396,0.0783259,0.00012658
186 rs12369156,rs2047568,rs627211,rs661647,rs668622 0 9.47571e+06 inf 5 0 9.16507e-09 2.73271e-09,2.21e-08 0.00268806,-500.418,-500.415,-500.968,-0.635238 0.000138924,0.0782398,0.0782394,0.0783258,0.000126579
187 rs2047568,rs627211,rs661647,rs668622 0 9.47562e+06 inf 4 -nan 5.8091e-09 1.21057e-09,1.65856e-08 -500.412,-500.41,-500.963,-0.635227 0.0782393,0.078239,0.0783254,0.000126578
188 rs10849786,rs182504263,rs2047568,rs627211,rs661647 0 9.46535e+06 inf 5 0 1.0356e-08 3.44975e-09,2.28628e-08 0.504256,-0.366605,-500.13,-500.129,-500.266 0.000100567,0.000121317,0.0782368,0.0782367,0.0782581
189 rs10849786,rs2047568,rs627211,rs661647,rs75316742 0 9.46038e+06 inf 5 0 3.2571e-09 4.9842e-10,1.18414e-08 0.504053,-500.011,-500.009,-500.147,-0.366183 0.000100567,0.0782374,0.0782372,0.0782587,0.000121317
190 rs10849786,rs116902441,rs2047568,rs627211,rs661647 0 9.46038e+06 inf 5 0 3.25699e-09 5.52592e-10,1.08583e-08 0.504053,-0.366183,-500.011,-500.009,-500.147 0.000100567,0.000121317,0.0782374,0.0782372,0.0782587
191 rs10849786,rs118043622,rs2047568,rs627211,rs661647 0 9.46034e+06 inf 5 0 3.25584e-09 6.30013e-10,1.10215e-08 0.504052,-0.366179,-500.01,-500.008,-500.146 0.000100567,0.000121317,0.0782374,0.0782372,0.0782587
192 rs10849786,rs117526339,rs2047568,rs627211,rs661647 0 9.46031e+06 inf 5 0 3.25545e-09 5.55391e-10,1.13656e-08 0.50405,-0.366177,-500.009,-500.008,-500.145 0.000100567,0.000121317,0.0782374,0.0782372,0.0782587
193 rs10849786,rs2047568,rs627211,rs661647,rs75436492 0 9.46031e+06 inf 5 0 3.25544e-09 5.81889e-10,1.08449e-08 0.50405,-500.009,-500.008,-500.145,-0.366177 0.000100567,0.0782374,0.0782372,0.0782587,0.000121317
194 rs10849786,rs117820209,rs2047568,rs627211,rs661647 0 9.46031e+06 inf 5 0 3.25544e-09 6.00376e-10,1.11307e-08 0.50405,-0.366177,-500.009,-500.008,-500.145 0.000100567,0.000121317,0.0782374,0.0782372,0.0782587
195 rs10849786,rs2047568,rs627211,rs661647,rs76556532 0 9.46029e+06 inf 5 0 3.25545e-09 5.84113e-10,1.13302e-08 0.50405,-500.009,-500.007,-500.145,-0.366175 0.000100567,0.0782374,0.0782372,0.0782587,0.000121317
196 rs10849786,rs2047568,rs627211,rs661647,rs75195739 0 9.3745e+06 inf 5 0 1.04589e-08 3.5882e-09,2.32216e-08 0.496616,-495.418,-495.417,-495.553,-0.360257 9.98124e-05,0.0778714,0.0778713,0.0778927,0.000121773
197 rs10849786,rs117276741,rs2047568,rs627211,rs661647 0 9.37421e+06 inf 5 0 9.6443e-09 2.68048e-09,2.28777e-08 0.496604,-0.360232,-495.411,-495.41,-495.546 9.98124e-05,0.000121773,0.0778715,0.0778713,0.0778927
198 rs10849786,rs143353398,rs2047568,rs627211,rs661647 0 9.1991e+06 inf 5 0 4.40541e-09 7.87142e-10,1.35252e-08 0.481979,-0.347927,-486.393,-486.392,-486.525 9.8363e-05,0.000122861,0.0771728,0.0771727,0.0771939
199 rs11065260,rs2047568,rs661647,rs668622 0 9.02264e+06 inf 4 -nan 6.0492e-09 1.43679e-09,1.62471e-08 -489.372,-489.375,-489.913,-0.621225 0.0782917,0.0782921,0.0783782,0.00012661
200 rs10849786,rs189117855,rs2047568,rs627211,rs661647 0 8.99558e+06 inf 5 0 3.99193e-09 7.75143e-10,1.30233e-08 0.393783,0.337165,-475.904,-475.883,-476.014 8.4775e-05,0.000125923,0.0763531,0.0763498,0.0763708
201 rs2047568,rs627211,rs661647,rs76555581 0 8.74428e+06 inf 4 -nan 2.62728e-09 3.10217e-10,9.93122e-09 -462.809,-462.806,-462.862,0.711719 0.0753086,0.0753083,0.0753173,0.00015149
202 rs112437383,rs2047568,rs627211,rs661647 0 8.74427e+06 inf 4 -nan 2.6265e-09 3.63268e-10,1.07607e-08 0.711719,-462.808,-462.806,-462.862 0.00015149,0.0753086,0.0753083,0.0753173
203 rs2047568,rs627211,rs661647,rs78686363 0 8.74426e+06 inf 4 -nan 2.6263e-09 2.91962e-10,1.05762e-08 -462.808,-462.806,-462.862,0.711718 0.0753086,0.0753083,0.0753173,0.00015149
204 rs2047568,rs627211,rs661647,rs77045000 0 8.74408e+06 inf 4 -nan 2.61616e-09 3.5745e-10,1.08376e-08 -462.804,-462.802,-462.857,0.711706 0.0753086,0.0753084,0.0753174,0.00015149
205 rs2047568,rs627211,rs661647,rs78803377 0 8.74327e+06 inf 4 -nan 2.62163e-09 3.24596e-10,1.02312e-08 -462.784,-462.782,-462.838,0.711653 0.0753087,0.0753085,0.0753175,0.00015149
206 rs117000908,rs2047568,rs627211,rs661647 0 8.74325e+06 inf 4 -nan 2.62244e-09 3.67543e-10,1.03037e-08 0.711652,-462.784,-462.782,-462.837 0.00015149,0.0753087,0.0753085,0.0753175
207 rs117636828,rs2047568,rs627211,rs661647 0 8.74312e+06 inf 4 -nan 2.63129e-09 3.47661e-10,1.02501e-08 0.711643,-462.781,-462.778,-462.834 0.00015149,0.0753087,0.0753085,0.0753175
208 rs2047568,rs627211,rs661647,rs77596870 0 8.73337e+06 inf 4 -nan 9.22504e-09 2.05767e-09,2.12973e-08 -462.545,-462.543,-462.599,0.710999 0.0753098,0.0753096,0.0753186,0.000151491
209 rs12371178,rs627211,rs661647,rs668622 0 8.51919e+06 inf 4 -nan 6.10914e-09 1.44089e-09,1.675e-08 -490.349,-490.346,-490.897,-0.632157 0.0804938,0.0804934,0.0805837,0.000130026
210 rs10849786,rs2047568,rs627211,rs661647,rs688402 0 8.51445e+06 inf 5 0 4.42003e-09 7.78807e-10,1.3447e-08 0.424191,-450.665,-450.664,-450.908,0.15036 9.23664e-05,0.0743157,0.0743156,0.0743557,6.61861e-05
211 rs10849786,rs2047568,rs627211,rs661647,rs791707 0 8.51439e+06 inf 5 0 4.3358e-09 6.97016e-10,1.31388e-08 0.424189,-450.664,-450.663,-450.906,0.150357 9.23664e-05,0.0743157,0.0743156,0.0743557,6.61861e-05
212 rs10849786,rs2047568,rs627211,rs628771,rs661647 0 8.51438e+06 inf 5 0 4.31384e-09 7.1146e-10,1.21116e-08 0.424188,-450.663,-450.662,0.150356,-450.906 9.23664e-05,0.0743157,0.0743156,6.61861e-05,0.0743557
213 rs10849786,rs2047568,rs491602,rs627211,rs661647 0 8.51437e+06 inf 5 0 4.30386e-09 7.69171e-10,1.30103e-08 0.424188,-450.663,0.150355,-450.662,-450.906 9.23664e-05,0.0743157,6.61861e-05,0.0743156,0.0743557
214 rs10849786,rs2047568,rs520405,rs627211,rs661647 0 8.51433e+06 inf 5 0 4.24295e-09 8.73007e-10,1.273e-08 0.424186,-450.662,0.150353,-450.661,-450.905 9.23664e-05,0.0743157,6.61861e-05,0.0743156,0.0743557
215 rs10849786,rs2047568,rs627211,rs661647,rs694303 0 8.5143e+06 inf 5 0 4.20989e-09 7.7041e-10,1.24629e-08 0.424185,-450.662,-450.66,-450.904,0.150351 9.23664e-05,0.0743157,0.0743156,0.0743557,6.61861e-05
216 rs10849786,rs2047568,rs627211,rs661647,rs791713 0 8.51425e+06 inf 5 0 4.14413e-09 7.25097e-10,1.29035e-08 0.424183,-450.66,-450.659,-450.903,0.150348 9.23664e-05,0.0743157,0.0743156,0.0743557,6.61861e-05
217 rs1067742,rs10849786,rs2047568,rs627211,rs661647 0 8.51422e+06 inf 5 0 4.10617e-09 7.55638e-10,1.39063e-08 0.150346,0.424181,-450.66,-450.658,-450.902 6.61861e-05,9.23664e-05,0.0743157,0.0743156,0.0743558
218 rs10849786,rs2047568,rs627211,rs661647,rs683091 0 8.51412e+06 inf 5 0 3.99621e-09 7.90682e-10,1.15699e-08 0.424177,-450.657,-450.656,-450.9,0.15034 9.23664e-05,0.0743158,0.0743156,0.0743558,6.61861e-05
219 rs10849786,rs2047568,rs538785,rs627211,rs661647 0 8.51412e+06 inf 5 0 3.98797e-09 7.36158e-10,1.22717e-08 0.424177,-450.657,0.150339,-450.656,-450.9 9.23664e-05,0.0743158,6.61861e-05,0.0743156,0.0743558
220 rs10849786,rs2047568,rs627211,rs631168,rs661647 0 8.51411e+06 inf 5 0 3.9849e-09 8.05484e-10,1.25961e-08 0.424177,-450.657,-450.656,0.150339,-450.9 9.23664e-05,0.0743158,0.0743156,6.61861e-05,0.0743558
221 rs10849786,rs2047568,rs618849,rs627211,rs661647 0 8.46431e+06 inf 5 0 4.10747e-09 6.93988e-10,1.3362e-08 0.419959,-448.053,0.14632,-448.052,-448.291 9.19128e-05,0.0741036,6.57541e-05,0.0741035,0.074143
222 rs10849786,rs2047568,rs627211,rs661647,rs73227042 0 8.30883e+06 inf 5 0 5.12446e-09 9.20872e-10,1.51095e-08 0.406909,-440.048,-440.047,-440.168,-0.285233 9.05084e-05,0.073458,0.0734579,0.0734781,0.0001375
223 rs10849786,rs2047568,rs514108,rs627211,rs661647 0 8.26572e+06 inf 5 0 5.09251e-09 8.68421e-10,1.49415e-08 0.333471,-437.775,-0.129633,-437.774,-437.923 8.055e-05,0.0732695,6.38384e-05,0.0732694,0.0732944
224 rs10849786,rs2047568,rs625228,rs627211,rs661647 0 7.9576e+06 inf 5 0 6.76649e-09 1.659e-09,1.71794e-08 0.377128,-421.69,-0.145836,-421.689,-421.688 8.71912e-05,0.0719379,8.65314e-05,0.0719379,0.0719376
225 rs10849786,rs112392709,rs2047568,rs627211,rs661647 0 7.83481e+06 inf 5 0 5.2244e-09 8.32851e-10,1.56546e-08 0.366575,0.132033,-415.089,-415.088,-415.227 8.59708e-05,8.64939e-05,0.07137,0.0713699,0.0713937
226 rs10849786,rs2047568,rs627211,rs661647,rs73227022 0 7.8348e+06 inf 5 0 5.20251e-09 1.19189e-09,1.51785e-08 0.366575,-415.089,-415.088,-415.227,0.132033 8.59708e-05,0.07137,0.0713699,0.0713937,8.64939e-05
227 rs10849786,rs2047568,rs56391085,rs627211,rs661647 0 7.83479e+06 inf 5 0 5.18226e-09 1.05544e-09,1.58561e-08 0.366574,-415.089,0.132032,-415.088,-415.227 8.59708e-05,0.07137,8.64939e-05,0.0713699,0.0713937
228 rs10849786,rs2047568,rs627211,rs661647,rs73227027 0 7.83479e+06 inf 5 0 5.18178e-09 1.05523e-09,1.46662e-08 0.366574,-415.089,-415.088,-415.227,0.132032 8.59708e-05,0.07137,0.0713699,0.0713937,8.64939e-05
229 rs10849786,rs2047568,rs627211,rs661647,rs73227029 0 7.83478e+06 inf 5 0 5.14691e-09 8.3669e-10,1.49421e-08 0.366574,-415.089,-415.088,-415.227,0.13203 8.59708e-05,0.07137,0.0713699,0.0713937,8.64939e-05
230 rs10849786,rs2047568,rs627211,rs661647,rs73229118 0 7.83477e+06 inf 5 0 5.10517e-09 1.07874e-09,1.44253e-08 0.366573,-415.088,-415.087,-415.226,0.132028 8.59708e-05,0.07137,0.0713699,0.0713937,8.64939e-05
231 rs10849786,rs111666286,rs2047568,rs627211,rs661647 0 7.83476e+06 inf 5 0 5.09597e-09 9.48733e-10,1.36645e-08 0.366573,0.132028,-415.088,-415.087,-415.226 8.59708e-05,8.64939e-05,0.07137,0.0713699,0.0713937
232 rs10849786,rs2047568,rs56175661,rs627211,rs661647 0 7.83476e+06 inf 5 0 5.09172e-09 1.06185e-09,1.4539e-08 0.366573,-415.088,0.132028,-415.087,-415.226 8.59708e-05,0.07137,8.64939e-05,0.0713699,0.0713937
233 rs10849786,rs2047568,rs627211,rs661647,rs73229126 0 7.83476e+06 inf 5 0 5.08926e-09 1.0163e-09,1.34968e-08 0.366573,-415.088,-415.087,-415.226,0.132028 8.59708e-05,0.07137,0.0713699,0.0713937,8.64939e-05
234 rs10849786,rs2047568,rs627211,rs661647,rs73227036 0 7.83476e+06 inf 5 0 5.07564e-09 9.25178e-10,1.42846e-08 0.366573,-415.088,-415.087,-415.226,0.132027 8.59708e-05,0.07137,0.0713699,0.0713937,8.64939e-05
235 rs10849786,rs112550588,rs2047568,rs627211,rs661647 0 7.83475e+06 inf 5 0 5.07005e-09 8.64959e-10,1.40379e-08 0.366573,0.132027,-415.088,-415.087,-415.226 8.59708e-05,8.64939e-05,0.07137,0.0713699,0.0713937
236 rs10849786,rs2047568,rs3850521,rs627211,rs661647 0 7.83475e+06 inf 5 0 5.06317e-09 9.64654e-10,1.45704e-08 0.366573,-415.088,0.132027,-415.087,-415.226 8.59708e-05,0.07137,8.64939e-05,0.0713699,0.0713937
237 rs10849786,rs2047568,rs55645249,rs627211,rs661647 0 7.83474e+06 inf 5 0 5.04117e-09 1.0063e-09,1.48669e-08 0.366572,-415.088,0.132026,-415.087,-415.226 8.59708e-05,0.07137,8.64939e-05,0.0713699,0.0713937
238 rs10849786,rs2047568,rs627211,rs661647,rs73229149 0 7.83474e+06 inf 5 0 5.03705e-09 7.86105e-10,1.37061e-08 0.366572,-415.088,-415.087,-415.226,0.132025 8.59708e-05,0.07137,0.0713699,0.0713937,8.64939e-05
239 rs10849786,rs111927418,rs2047568,rs627211,rs661647 0 7.83474e+06 inf 5 0 5.03081e-09 9.65266e-10,1.32162e-08 0.366572,0.132025,-415.088,-415.087,-415.226 8.59708e-05,8.64939e-05,0.07137,0.0713699,0.0713937
240 rs10849786,rs2047568,rs627211,rs661647,rs73229157 0 7.83474e+06 inf 5 0 5.02909e-09 1.02314e-09,1.44467e-08 0.366572,-415.088,-415.087,-415.226,0.132025 8.59708e-05,0.07137,0.0713699,0.0713937,8.64939e-05
241 rs10849786,rs149356105,rs2047568,rs627211,rs661647 0 7.83473e+06 inf 5 0 5.01721e-09 7.87536e-10,1.4625e-08 0.366572,0.132025,-415.087,-415.087,-415.226 8.59708e-05,8.64939e-05,0.07137,0.0713699,0.0713937
242 rs10849786,rs2047568,rs627211,rs661647,rs73214885 0 7.8347e+06 inf 5 0 4.93044e-09 8.84838e-10,1.52781e-08 0.366571,-415.087,-415.086,-415.225,0.132021 8.59708e-05,0.07137,0.0713699,0.0713937,8.64939e-05
243 rs10849786,rs111937017,rs2047568,rs627211,rs661647 0 7.8347e+06 inf 5 0 4.91819e-09 7.91238e-10,1.43036e-08 0.36657,0.13202,-415.087,-415.086,-415.225 8.59708e-05,8.64939e-05,0.07137,0.0713699,0.0713937
244 rs10849786,rs2047568,rs627211,rs661647,rs73229160 0 7.8347e+06 inf 5 0 4.91472e-09 9.76542e-10,1.46429e-08 0.36657,-415.087,-415.086,-415.225,0.13202 8.59708e-05,0.07137,0.0713699,0.0713937,8.64939e-05
245 rs10849786,rs2047568,rs627211,rs661647,rs73214888 0 7.83469e+06 inf 5 0 4.90817e-09 7.75859e-10,1.42171e-08 0.36657,-415.087,-415.086,-415.225,0.13202 8.59708e-05,0.07137,0.0713699,0.0713937,8.64939e-05
246 rs10849786,rs2047568,rs627211,rs661647,rs73214896 0 7.83469e+06 inf 5 0 4.8952e-09 8.94064e-10,1.40503e-08 0.36657,-415.086,-415.085,-415.225,0.132019 8.59708e-05,0.07137,0.0713699,0.0713937,8.64939e-05
247 rs10849786,rs2047568,rs627211,rs661647,rs73214898 0 7.83468e+06 inf 5 0 4.88455e-09 1.01469e-09,1.51789e-08 0.36657,-415.086,-415.085,-415.224,0.132019 8.59708e-05,0.07137,0.0713699,0.0713937,8.64939e-05
248 rs10849786,rs113534985,rs2047568,rs627211,rs661647 0 7.83451e+06 inf 5 0 4.46056e-09 7.53977e-10,1.30425e-08 0.366563,0.131997,-415.082,-415.081,-415.22 8.59708e-05,8.64938e-05,0.07137,0.0713699,0.0713938
249 rs10849786,rs111353282,rs2047568,rs627211,rs661647 0 7.83267e+06 inf 5 0 4.90308e-09 7.46611e-10,1.42619e-08 0.366486,0.131774,-415.038,-415.037,-415.176 8.59708e-05,8.64937e-05,0.0713702,0.0713701,0.0713939
250 rs2047568,rs661647,rs668622,rs671815 0 7.71209e+06 inf 4 -nan 7.15634e-09 1.51897e-09,1.82556e-08 -455.328,-455.828,-0.578032,-455.325 0.0784458,0.078532,0.000126704,0.0784454
251 rs10849786,rs2047568,rs627211,rs660549,rs661647 0 7.67512e+06 inf 5 0 7.0221e-09 1.65049e-09,1.80172e-08 0.353109,-406.809,-406.808,-0.10546,-406.835 8.4418e-05,0.0706766,0.0706765,8.16879e-05,0.0706811
252 rs2047568,rs645786,rs661647,rs668622 0 7.67303e+06 inf 4 -nan 7.19981e-09 1.49836e-09,1.91858e-08 -454.259,454.257,-454.759,-0.576677 0.0784504,0.0784502,0.0785366,0.000126707
253 rs2047568,rs515784,rs661647,rs668622 0 7.66388e+06 inf 4 -nan 7.21008e-09 1.81314e-09,1.76679e-08 -454.009,454.007,-454.508,-0.576359 0.0784515,0.0784512,0.0785377,0.000126708
254 rs2047568,rs582678,rs661647,rs668622 0 7.66145e+06 inf 4 -nan 7.21282e-09 1.72156e-09,1.96462e-08 -453.942,453.94,-454.441,-0.576274 0.0784518,0.0784515,0.078538,0.000126708
255 rs10849786,rs2047568,rs56163702,rs627211,rs661647 0 7.55968e+06 inf 5 0 4.32427e-09 7.94089e-10,1.29012e-08 0.343206,-400.626,0.112157,-400.625,-400.749 8.32394e-05,0.0701389,0.000102889,0.0701389,0.0701604
256 rs10849786,rs2047568,rs627211,rs661647,rs73227033 0 7.55967e+06 inf 5 0 4.29678e-09 7.73502e-10,1.2853e-08 0.343206,-400.626,-400.625,-400.749,0.112155 8.32394e-05,0.0701389,0.0701389,0.0701604,0.000102889
257 rs10849786,rs2047568,rs56284009,rs627211,rs661647 0 7.55965e+06 inf 5 0 4.26212e-09 5.89303e-10,1.2984e-08 0.343205,-400.626,0.112152,-400.625,-400.748 8.32394e-05,0.0701389,0.000102889,0.0701389,0.0701604
258 rs10849786,rs2047568,rs55970240,rs627211,rs661647 0 7.55965e+06 inf 5 0 4.26052e-09 7.83981e-10,1.33122e-08 0.343205,-400.626,0.112152,-400.625,-400.748 8.32394e-05,0.0701389,0.000102889,0.0701389,0.0701604
259 rs10849786,rs2047568,rs627211,rs661647,rs73229151 0 7.55964e+06 inf 5 0 4.21176e-09 7.09001e-10,1.37012e-08 0.343205,-400.625,-400.624,-400.748,0.112148 8.32394e-05,0.0701389,0.0701389,0.0701604,0.000102889
260 rs10849786,rs115042186,rs2047568,rs627211,rs661647 0 7.55963e+06 inf 5 0 4.20238e-09 6.39668e-10,1.33239e-08 0.343204,0.112147,-400.625,-400.624,-400.748 8.32394e-05,0.000102889,0.0701389,0.0701389,0.0701604
261 rs10849786,rs2047568,rs627211,rs661647,rs73229162 0 7.55957e+06 inf 5 0 4.06311e-09 7.12212e-10,1.32773e-08 0.343202,-400.624,-400.623,-400.746,0.112135 8.32394e-05,0.0701389,0.0701389,0.0701604,0.000102889
262 rs10849786,rs2047568,rs627211,rs661647,rs73214894 0 7.55956e+06 inf 5 0 4.03388e-09 7.52315e-10,1.24391e-08 0.343201,-400.623,-400.622,-400.746,0.112132 8.32394e-05,0.0701389,0.0701389,0.0701604,0.000102889
263 rs10849786,rs2047568,rs55941696,rs627211,rs661647 0 7.55882e+06 inf 5 0 3.9328e-09 6.30112e-10,1.1863e-08 0.343171,-400.605,0.111982,-400.605,-400.728 8.32394e-05,0.070139,0.000102889,0.0701389,0.0701605
264 rs10849786,rs2047568,rs55914930,rs627211,rs661647 0 7.55874e+06 inf 5 0 4.09944e-09 6.91583e-10,1.29738e-08 0.343167,-400.603,0.111966,-400.603,-400.726 8.32394e-05,0.070139,0.000102889,0.070139,0.0701605
265 rs10849786,rs12369156,rs2047568,rs627211,rs661647 0 7.28092e+06 inf 5 0 6.37829e-09 1.41648e-09,1.67306e-08 0.319478,-0.0260851,-385.923,-385.923,-386.03 8.03695e-05,0.00013934,0.0688658,0.0688659,0.0688848
266 rs10849786,rs12367037,rs2047568,rs627211,rs661647 0 7.27295e+06 inf 5 0 6.21986e-09 1.34021e-09,1.79542e-08 0.318804,-0.00324628,-385.505,-385.506,-385.613 8.02871e-05,7.03887e-05,0.0688294,0.0688298,0.0688487
267 rs10849786,rs2047568,rs2062507,rs627211,rs661647 0 7.27289e+06 inf 5 0 5.63432e-09 1.10842e-09,1.5288e-08 0.318799,-385.502,-0.00287922,-385.503,-385.609 8.02865e-05,0.0688292,6.67529e-05,0.0688295,0.0688484
268 rs10849786,rs112575738,rs2047568,rs627211,rs661647 0 7.27283e+06 inf 5 0 4.32449e-09 7.53614e-10,1.33208e-08 0.318795,0.0043772,-385.5,-385.499,-385.606 8.02861e-05,0.000108755,0.0688292,0.0688291,0.0688481
269 rs10849786,rs2047568,rs627211,rs649622,rs661647 0 7.27253e+06 inf 5 0 4.1909e-09 8.58543e-10,1.23348e-08 0.31877,-385.485,-385.484,0.00122033,-385.59 8.02832e-05,0.0688279,0.0688278,6.33055e-05,0.0688467
270 rs10849786,rs2047568,rs36096261,rs627211,rs661647 0 7.27251e+06 inf 5 0 3.78594e-09 6.56772e-10,1.19467e-08 0.318768,-385.484,0.00117251,-385.483,-385.589 8.02829e-05,0.0688278,6.85958e-05,0.0688277,0.0688466
271 rs10849786,rs2047568,rs627211,rs661647,rs73411986 0 7.2725e+06 inf 5 0 5.83204e-09 1.02508e-09,1.48673e-08 0.318768,-385.484,-385.483,-385.589,0.00109031 8.0283e-05,0.0688278,0.0688277,0.0688467,6.77753e-05
272 rs10849786,rs2047568,rs627211,rs661647,rs76909052 0 7.2725e+06 inf 5 0 5.87315e-09 1.4264e-09,1.5719e-08 0.318768,-385.484,-385.483,-385.589,0.00108561 8.0283e-05,0.0688278,0.0688277,0.0688467,6.80437e-05
273 rs10849786,rs2047568,rs487915,rs627211,rs661647 0 7.27249e+06 inf 5 0 4.58787e-09 7.07789e-10,1.37727e-08 0.318766,-385.482,0.00119625,-385.481,-385.588 8.02826e-05,0.0688277,8.32246e-05,0.0688276,0.0688465
274 rs10849786,rs2047568,rs2203474,rs627211,rs661647 0 7.27249e+06 inf 5 0 6.28127e-09 1.22853e-09,1.63453e-08 0.318767,-385.483,0.00102474,-385.482,-385.588 8.02828e-05,0.0688278,7.24016e-05,0.0688277,0.0688466
275 rs10849786,rs11065290,rs2047568,rs627211,rs661647 0 7.27249e+06 inf 5 0 3.89749e-09 6.18789e-10,1.16368e-08 0.318766,0.00107814,-385.483,-385.482,-385.588 8.02827e-05,7.87592e-05,0.0688277,0.0688276,0.0688465
276 rs10849786,rs11065299,rs2047568,rs627211,rs661647 0 7.27249e+06 inf 5 0 3.97078e-09 6.68504e-10,1.18565e-08 0.318766,0.00107136,-385.483,-385.482,-385.588 8.02827e-05,7.87592e-05,0.0688277,0.0688276,0.0688465
277 rs10849786,rs11065280,rs2047568,rs627211,rs661647 0 7.27249e+06 inf 5 0 4.11238e-09 7.06624e-10,1.30752e-08 0.318766,0.0010634,-385.483,-385.482,-385.588 8.02827e-05,7.82627e-05,0.0688277,0.0688276,0.0688465
278 rs10849786,rs2047568,rs627211,rs661647,rs80252785 0 7.27248e+06 inf 5 0 4.20331e-09 6.11965e-10,1.17825e-08 0.318765,-385.482,-385.481,-385.587,0.00115815 8.02825e-05,0.0688276,0.0688275,0.0688465,8.88076e-05
279 rs10849786,rs2047568,rs627211,rs661647,rs7137088 0 7.27247e+06 inf 5 0 3.84484e-09 6.17646e-10,1.1905e-08 0.318764,-385.481,-385.48,-385.587,0.00100568 8.02825e-05,0.0688276,0.0688275,0.0688464,9.93069e-05
280 rs10849786,rs2047568,rs61948179,rs627211,rs661647 0 7.27245e+06 inf 5 0 4.2344e-09 8.66386e-10,1.25623e-08 0.318763,-385.481,0.000913454,-385.48,-385.586 8.02823e-05,0.0688275,0.000122132,0.0688275,0.0688464
281 rs10849786,rs2047568,rs627211,rs661647 0 7.27244e+06 inf 4 -nan 2.97178e-09 3.67608e-10,1.02979e-08 0.318762,-385.48,-385.479,-385.586 8.02822e-05,0.0688275,0.0688274,0.0688463
282 rs2047568,rs2393725,rs627211,rs661647 0 7.10565e+06 inf 4 -nan 3.01181e-09 3.84722e-10,9.96877e-09 -376.65,0.308447,-376.649,-376.752 0.0680512,7.95166e-05,0.0680511,0.0680695
283 rs2047568,rs627211,rs661647,rs7960784 0 7.10558e+06 inf 4 -nan 2.99931e-09 3.56614e-10,1.06053e-08 -376.649,-376.648,-376.75,0.308444 0.0680512,0.0680511,0.0680695,7.95166e-05
284 rs1039302,rs2047568,rs627211,rs661647 0 7.10555e+06 inf 4 -nan 2.99462e-09 3.15157e-10,1.03575e-08 0.308443,-376.648,-376.647,-376.75 7.95166e-05,0.0680512,0.0680511,0.0680695
285 rs2047568,rs566704,rs627211,rs661647 0 6.58019e+06 inf 4 -nan 3.64602e-09 3.49737e-10,1.19843e-08 -348.633,-0.274145,-348.631,-348.816 0.0655259,7.66875e-05,0.0655257,0.0655603
286 rs2047568,rs620772,rs627211,rs661647 0 6.58018e+06 inf 4 -nan 3.64443e-09 4.13409e-10,1.13448e-08 -348.633,-0.274145,-348.631,-348.816 0.0655259,7.66875e-05,0.0655257,0.0655603
287 rs2047568,rs623857,rs627211,rs661647 0 6.58018e+06 inf 4 -nan 3.64413e-09 3.57652e-10,1.16787e-08 -348.633,-0.274145,-348.631,-348.816 0.0655259,7.66875e-05,0.0655257,0.0655603
288 rs2047568,rs627211,rs661647,rs662739 0 6.58016e+06 inf 4 -nan 3.63172e-09 3.00769e-10,1.08409e-08 -348.632,-348.631,-348.815,-0.274144 0.0655259,0.0655257,0.0655604,7.66875e-05
289 rs2047568,rs568297,rs627211,rs661647 0 6.55577e+06 inf 4 -nan 3.65794e-09 3.46258e-10,1.18626e-08 -347.328,-0.273873,-347.327,-347.513 0.0654065,7.69296e-05,0.0654063,0.0654413
290 rs2047568,rs487912,rs627211,rs661647 0 6.47933e+06 inf 4 -nan 3.65394e-09 4.0542e-10,1.19997e-08 -343.248,-0.268334,-343.247,-343.429 0.0650322,7.63757e-05,0.065032,0.0650664
291 rs2047568,rs627211,rs661647,rs791210 0 6.47918e+06 inf 4 -nan 3.56884e-09 3.8595e-10,1.10976e-08 -343.244,-343.243,-343.425,-0.268327 0.0650322,0.065032,0.0650664,7.63757e-05
292 rs2047568,rs516978,rs627211,rs661647 0 6.479e+06 inf 4 -nan 3.47236e-09 3.37063e-10,1.1213e-08 -343.24,-0.268319,-343.239,-343.421 0.0650322,7.63757e-05,0.0650321,0.0650664
293 rs1306415,rs2047568,rs627211,rs661647 0 6.47862e+06 inf 4 -nan 3.3055e-09 3.36242e-10,1.09895e-08 -0.268302,-343.231,-343.23,-343.411 7.63756e-05,0.0650322,0.0650321,0.0650665
294 rs10849786,rs12371178,rs627211,rs661647,rs668622 0 6.41e+06 inf 5 0 2.1159e-09 1.68415e-09,1.78939e-08 1.05058,-1714.2,-1714.19,-1716.1,-1.79435 0.000109192,0.15019,0.150189,0.150357,0.00017711
295 rs2047568,rs627211,rs661647,rs73227016 0 6.07254e+06 inf 4 -nan 4.63187e-09 5.75541e-10,1.3732e-08 -321.46,-321.459,-321.502,0.333894 0.0630045,0.0630044,0.0630127,0.000102638
296 rs111999968,rs2047568,rs627211,rs661647 0 6.07254e+06 inf 4 -nan 4.62793e-09 6.81313e-10,1.29993e-08 0.333894,-321.46,-321.459,-321.501 0.000102638,0.0630045,0.0630044,0.0630127
297 rs2047568,rs627211,rs661647,rs697859 0 4.87864e+06 inf 4 -nan 4.60679e-09 4.6789e-10,1.27068e-08 -255.767,-255.768,-255.847,-0.147487 0.056579,0.0565792,0.0565967,6.34848e-05
298 rs2047568,rs551087,rs627211,rs661647 0 4.87863e+06 inf 4 -nan 4.60167e-09 4.80031e-10,1.26305e-08 -255.767,-0.147486,-255.768,-255.847 0.056579,6.34848e-05,0.0565792,0.0565967
299 rs2047568,rs586305,rs627211,rs661647 0 4.87862e+06 inf 4 -nan 4.58433e-09 4.65348e-10,1.19163e-08 -255.767,-0.147486,-255.767,-255.847 0.0565791,6.34848e-05,0.0565792,0.0565967
300 rs2047568,rs514108,rs627211,rs661647 0 4.20493e+06 inf 4 -nan 4.94357e-09 6.12608e-10,1.30773e-08 -214.93,-0.102099,-214.93,-214.96 0.0526105,6.49119e-05,0.0526106,0.0526179
301 rs189117855,rs2047568,rs627211,rs661647 0 3.8979e+06 inf 4 -nan 4.3854e-09 3.91907e-10,1.31519e-08 0.134404,-190.522,-190.514,-190.514 0.000124546,0.0506903,0.0506883,0.0506881
302 rs2047568,rs627211,rs661647 0 3.53759e+06 inf 3 -nan 0.00487757 8.42514e-05,0.0179098 -2.9357e-05,-1.66836e-05,-7.38092e-06 0.0630543,0.174577,0.0630393
303 rs2047568,rs627211,rs661647,rs75195739 0 3.53759e+06 inf 4 -nan 0.00670147 0.000508413,0.0211941 -3.03153e-05,-1.73117e-05,-6.34568e-06,-6.1488e-05 0.0631016,0.174584,0.0630945,0.156726
304 rs182504263,rs2047568,rs627211,rs661647 0 3.53759e+06 inf 4 -nan 0.00700781 0.000612711,0.0221566 -5.34243e-05,-2.66789e-05,-1.48594e-05,-4.99439e-06 0.15757,0.0638081,0.17757,0.0637996
305 rs117276741,rs2047568,rs627211,rs661647 0 3.53759e+06 inf 4 -nan 0.00660523 0.000587955,0.0216365 -5.94701e-05,-3.14384e-05,-1.80889e-05,-6.88997e-06 0.155853,0.0628812,0.173625,0.0628747
306 rs2047568,rs627211,rs660549,rs661647 0 3.53759e+06 inf 4 -nan 0.00592905 0.000309817,0.0223415 -2.62229e-05,-1.46294e-05,1.91065e-05,-1.07666e-05 0.0639337,0.174714,0.0644235,0.0640647
307 rs2047568,rs625228,rs627211,rs661647 0 3.53759e+06 inf 4 -nan 0.00586335 0.000272924,0.0220445 -2.67712e-05,1.87823e-05,-1.5e-05,-1.10543e-05 0.0638599,0.0642812,0.174239,0.0639978
308 rs12367037,rs2047568,rs627211,rs661647 0 3.53759e+06 inf 4 -nan 0.00584638 0.000393149,0.0212924 -1.92719e-05,-2.76608e-05,-1.99124e-05,-1.13223e-05 0.0644648,0.0637381,0.173281,0.063577
309 rs2047568,rs493811,rs627211,rs661647 0 3.53759e+06 inf 4 -nan 0.00603097 0.000317766,0.0220095 -2.65473e-05,1.84433e-05,-1.4842e-05,-1.04162e-05 0.0638245,0.0648903,0.174697,0.0639375
310 rs2047568,rs594507,rs627211,rs661647 0 3.53759e+06 inf 4 -nan 0.00606964 0.000373116,0.023467 -2.60625e-05,1.79556e-05,-1.45144e-05,-1.00598e-05 0.0639324,0.0649255,0.175181,0.0640439
311 rs2047568,rs487310,rs627211,rs661647 0 3.53759e+06 inf 4 -nan 0.00597074 0.000308911,0.019573 -2.70397e-05,1.85343e-05,-1.51765e-05,-1.07642e-05 0.0637424,0.0647169,0.174221,0.0638608
312 rs2047568,rs627211,rs661647,rs7135147 0 3.53759e+06 inf 4 -nan 0.00653818 0.000391181,0.022569 -3.04529e-05,-1.74019e-05,-6.19698e-06,-1.72565e-05 0.0632784,0.174611,0.0633009,0.0837832
313 rs2047568,rs2062507,rs627211,rs661647 0 3.53759e+06 inf 4 -nan 0.00603813 0.000351862,0.0225586 -2.64957e-05,-1.75099e-05,-1.84104e-05,-1.00278e-05 0.0639441,0.0650555,0.174694,0.0638018
314 rs12369156,rs2047568,rs627211,rs661647 0 3.53759e+06 inf 4 -nan 0.00672453 0.000448671,0.0212044 -7.1741e-05,-2.87784e-05,-1.70328e-05,-7.91611e-06 0.224711,0.0630803,0.17458,0.0630616
315 rs2047568,rs2203474,rs627211,rs661647 0 3.53759e+06 inf 4 -nan 0.00665094 0.000438196,0.0216078 -2.80858e-05,-3.69763e-05,-1.74508e-05,-8.5569e-06 0.0631735,0.112833,0.174592,0.0631414
316 rs2047568,rs627211,rs661647,rs76909052 0 3.53759e+06 inf 4 -nan 0.00663277 0.000495876,0.0221658 -2.80611e-05,-1.74657e-05,-8.57975e-06,-3.214e-05 0.0631965,0.174595,0.0631611,0.10508
317 rs2047568,rs627211,rs661647,rs73411986 0 3.53759e+06 inf 4 -nan 0.00663145 0.000409003,0.0210645 -2.80635e-05,-1.74643e-05,-8.57753e-06,-3.17463e-05 0.0631982,0.174596,0.0631625,0.104595
318 rs2047568,rs627211,rs661647,rs73227042 0 3.53759e+06 inf 4 -nan 0.00671828 0.000433258,0.0214814 -2.88574e-05,-1.63562e-05,-7.9206e-06,5.12878e-05 0.0630834,0.174581,0.0630732,0.196558
319 rs10849785,rs2047568,rs627211,rs661647 0 3.53759e+06 inf 4 -nan 0.0072234 0.000474697,0.0235114 3.09379e-05,-2.30486e-05,-1.25095e-05,-5.38707e-06 0.149415,0.0643249,0.179659,0.0643162
320 rs111353282,rs2047568,rs627211,rs661647 0 3.53759e+06 inf 4 -nan 0.00744488 0.000556151,0.0236199 -1.6319e-05,-2.14116e-05,-1.147e-05,-3.62601e-06 0.132777,0.0648848,0.181833,0.0648766
321 rs11065271,rs2047568,rs627211,rs661647 0 3.53759e+06 inf 4 -nan 0.0072234 0.000550561,0.0218752 2.9509e-05,-2.30709e-05,-1.25236e-05,-5.36309e-06 0.149415,0.0643249,0.179659,0.0643162
322 rs112392709,rs2047568,rs627211,rs661647 0 3.53759e+06 inf 4 -nan 0.00744488 0.000358552,0.0241715 2.36415e-05,-2.0657e-05,-1.09989e-05,-4.43824e-06 0.132777,0.0648848,0.181833,0.0648766
323 rs2047568,rs627211,rs661647,rs73227022 0 3.53759e+06 inf 4 -nan 0.00667574 0.000507152,0.0204947 -2.86048e-05,-1.61906e-05,-8.19352e-06,3.11384e-05 0.0631295,0.174588,0.0631271,0.127507
324 rs2047568,rs56391085,rs627211,rs661647 0 3.53759e+06 inf 4 -nan 0.00662723 0.000466246,0.0215042 -2.91532e-05,3.14514e-05,-1.65661e-05,-8.48039e-06 0.0630191,0.127155,0.174107,0.0630171
325 rs2047568,rs627211,rs661647,rs73227027 0 3.53759e+06 inf 4 -nan 0.00667574 0.000549856,0.021653 -2.86091e-05,-1.61934e-05,-8.18882e-06,3.09587e-05 0.0631295,0.174588,0.0631271,0.127507
326 rs2047568,rs627211,rs661647,rs73227029 0 3.53759e+06 inf 4 -nan 0.00667574 0.000521453,0.0198453 -2.86165e-05,-1.61983e-05,-8.18087e-06,3.06537e-05 0.0631295,0.174588,0.0631271,0.127507
327 rs10437837,rs2047568,rs627211,rs661647 0 3.53759e+06 inf 4 -nan 0.0072234 0.00052019,0.0229455 2.86498e-05,-2.30842e-05,-1.25321e-05,-5.34868e-06 0.149415,0.0643249,0.179659,0.0643162
328 rs10849789,rs2047568,rs627211,rs661647 0 3.53759e+06 inf 4 -nan 0.0072234 0.00051099,0.0233247 2.86326e-05,-2.30845e-05,-1.25323e-05,-5.34839e-06 0.149415,0.0643249,0.179659,0.0643162
329 rs10849792,rs2047568,rs627211,rs661647 0 3.53759e+06 inf 4 -nan 0.0072234 0.000599915,0.0211888 2.83814e-05,-2.30884e-05,-1.25347e-05,-5.34417e-06 0.149415,0.0643249,0.179659,0.0643162
330 rs2047568,rs627211,rs661647,rs73229118 0 3.53759e+06 inf 4 -nan 0.00667574 0.00044911,0.0186278 -2.86254e-05,-1.62041e-05,-8.17122e-06,3.02842e-05 0.0631295,0.174588,0.0631271,0.127507
331 rs111666286,rs2047568,rs627211,rs661647 0 3.53759e+06 inf 4 -nan 0.00744488 0.00057991,0.0224864 2.28099e-05,-2.06727e-05,-1.10087e-05,-4.42134e-06 0.132777,0.0648848,0.181833,0.0648766
332 rs2047568,rs56175661,rs627211,rs661647 0 3.53759e+06 inf 4 -nan 0.00662723 0.00042784,0.021931 -2.91731e-05,3.06391e-05,-1.65792e-05,-8.4589e-06 0.0630191,0.127155,0.174107,0.0630171
333 rs2047568,rs627211,rs661647,rs73229126 0 3.53759e+06 inf 4 -nan 0.00667574 0.000528227,0.0225923 -2.86288e-05,-1.62064e-05,-8.16752e-06,3.01421e-05 0.0631295,0.174588,0.0631271,0.127507
334 rs2047568,rs627211,rs661647,rs73227036 0 3.53759e+06 inf 4 -nan 0.00667574 0.000601634,0.0202183 -2.86318e-05,-1.62083e-05,-8.16433e-06,3.00199e-05 0.0631295,0.174588,0.0631271,0.127507
335 rs11065276,rs2047568,rs627211,rs661647 0 3.53759e+06 inf 4 -nan 0.0072234 0.000552732,0.0225905 2.80664e-05,-2.30933e-05,-1.25378e-05,-5.33889e-06 0.149415,0.0643249,0.179659,0.0643162
336 rs2047568,rs627211,rs661647,rs73229135 0 3.53759e+06 inf 4 -nan 0.00669343 0.000579204,0.0203123 -2.87372e-05,-1.62774e-05,-8.05044e-06,3.38439e-05 0.0631103,0.174585,0.0631047,0.145169
337 rs112550588,rs2047568,rs627211,rs661647 0 3.53759e+06 inf 4 -nan 0.00744488 0.000502094,0.0248992 2.26379e-05,-2.0676e-05,-1.10107e-05,-4.41785e-06 0.132777,0.0648848,0.181833,0.0648766
338 rs2047568,rs3850521,rs627211,rs661647 0 3.53759e+06 inf 4 -nan 0.00662723 0.000418063,0.0210943 -2.91795e-05,3.03779e-05,-1.65834e-05,-8.45199e-06 0.0630191,0.127155,0.174107,0.0630171
339 rs10849799,rs2047568,rs627211,rs661647 0 3.53759e+06 inf 4 -nan 0.0072234 0.000616711,0.0219271 2.78762e-05,-2.30963e-05,-1.25397e-05,-5.3357e-06 0.149415,0.0643249,0.179659,0.0643162
340 rs10849796,rs2047568,rs627211,rs661647 0 3.53759e+06 inf 4 -nan 0.0072234 0.000499018,0.0211856 2.783e-05,-2.3097e-05,-1.25402e-05,-5.33492e-06 0.149415,0.0643249,0.179659,0.0643162
341 rs2047568,rs55645249,rs627211,rs661647 0 3.53759e+06 inf 4 -nan 0.00662723 0.000414635,0.0200542 -2.91845e-05,3.0175e-05,-1.65866e-05,-8.44662e-06 0.0630191,0.127155,0.174107,0.0630171
342 rs10849798,rs2047568,rs627211,rs661647 0 3.53759e+06 inf 4 -nan 0.0072234 0.000535886,0.0213862 2.77867e-05,-2.30977e-05,-1.25406e-05,-5.33419e-06 0.149415,0.0643249,0.179659,0.0643162
343 rs2047568,rs627211,rs661647,rs73229149 0 3.53759e+06 inf 4 -nan 0.00667574 0.000479511,0.0218968 -2.86402e-05,-1.62138e-05,-8.15521e-06,2.96704e-05 0.0631295,0.174588,0.0631271,0.127507
344 rs111927418,rs2047568,rs627211,rs661647 0 3.53759e+06 inf 4 -nan 0.00744488 0.00055312,0.0240932 2.23747e-05,-2.0681e-05,-1.10138e-05,-4.41249e-06 0.132777,0.0648848,0.181833,0.0648766
345 rs2047568,rs627211,rs661647,rs73229157 0 3.53759e+06 inf 4 -nan 0.00667574 0.000566445,0.0213261 -2.8642e-05,-1.6215e-05,-8.15331e-06,2.95977e-05 0.0631295,0.174588,0.0631271,0.127507
346 rs149356105,rs2047568,rs627211,rs661647 0 3.53759e+06 inf 4 -nan 0.00744488 0.000470814,0.0252909 2.22826e-05,-2.06827e-05,-1.10149e-05,-4.41062e-06 0.132777,0.0648848,0.181833,0.0648766
347 rs2047568,rs627211,rs661647,rs7954254 0 3.53759e+06 inf 4 -nan 0.00664228 0.000478299,0.0205638 -2.84812e-05,-1.61096e-05,-8.32706e-06,2.52569e-05 0.0631657,0.174594,0.0631694,0.108157
348 rs2047568,rs56137011,rs627211,rs661647 0 3.53759e+06 inf 4 -nan 0.00650014 0.00049228,0.0213228 -3.01152e-05,2.61619e-05,-1.72338e-05,-9.19927e-06 0.0628408,0.107829,0.173163,0.0628458
349 rs2047568,rs627211,rs661647,rs688402 0 3.53759e+06 inf 4 -nan 0.00620057 0.000335007,0.0209222 -2.75611e-05,-1.55065e-05,-9.32104e-06,1.38836e-05 0.0636424,0.174668,0.0637253,0.0667327
350 rs10849795,rs2047568,rs627211,rs661647 0 3.53759e+06 inf 4 -nan 0.0072234 0.000506374,0.0242049 2.70462e-05,-2.31092e-05,-1.25479e-05,-5.32177e-06 0.149415,0.0643249,0.179659,0.0643162
351 rs2047568,rs3213569,rs627211,rs661647 0 3.53759e+06 inf 4 -nan 0.00650014 0.000419658,0.0202192 -3.01213e-05,2.59914e-05,-1.72378e-05,-9.1927e-06 0.0628408,0.107829,0.173163,0.0628458
352 rs12423697,rs2047568,rs627211,rs661647 0 3.53759e+06 inf 4 -nan 0.0070063 0.00052104,0.0213374 2.19047e-05,-2.46374e-05,-1.35396e-05,-6.31621e-06 0.11084,0.0639836,0.178092,0.063983
353 rs11065266,rs2047568,rs627211,rs661647 0 3.53759e+06 inf 4 -nan 0.0070063 0.00047429,0.0223213 2.18791e-05,-2.46382e-05,-1.35401e-05,-6.31536e-06 0.11084,0.0639836,0.178092,0.063983
354 rs2047568,rs627211,rs661647,rs73214885 0 3.53759e+06 inf 4 -nan 0.00667574 0.000557955,0.0221761 -2.86641e-05,-1.62295e-05,-8.12937e-06,2.86803e-05 0.0631295,0.174588,0.0631271,0.127507
355 rs10849794,rs2047568,rs627211,rs661647 0 3.53759e+06 inf 4 -nan 0.0070063 0.000578907,0.0231632 2.18446e-05,-2.46392e-05,-1.35408e-05,-6.31421e-06 0.11084,0.0639836,0.178092,0.063983
356 rs111937017,rs2047568,rs627211,rs661647 0 3.53759e+06 inf 4 -nan 0.00744488 0.000581371,0.023548 2.15989e-05,-2.06956e-05,-1.1023e-05,-4.39673e-06 0.132777,0.0648848,0.181833,0.0648766
357 rs2047568,rs627211,rs661647,rs73229160 0 3.53759e+06 inf 4 -nan 0.00667574 0.000497362,0.0210815 -2.86678e-05,-1.62319e-05,-8.12548e-06,2.85312e-05 0.0631295,0.174588,0.0631271,0.127507
358 rs2047568,rs627211,rs661647,rs73214888 0 3.53759e+06 inf 4 -nan 0.00667574 0.000325723,0.0207489 -2.86693e-05,-1.62329e-05,-8.12385e-06,2.84687e-05 0.0631295,0.174588,0.0631271,0.127507
359 rs2047568,rs627211,rs661647,rs73229114 0 3.53759e+06 inf 4 -nan 0.00663714 0.000514944,0.0198063 -2.84886e-05,-1.61145e-05,-8.31899e-06,2.39644e-05 0.0631713,0.174595,0.0631759,0.106065
360 rs2047568,rs627211,rs661647,rs73214896 0 3.53759e+06 inf 4 -nan 0.00667574 0.000406016,0.020528 -2.86723e-05,-1.62348e-05,-8.12061e-06,2.83446e-05 0.0631295,0.174588,0.0631271,0.127507
361 rs2047568,rs627211,rs661647,rs73229156 0 3.53759e+06 inf 4 -nan 0.00664356 0.000396354,0.0209245 -2.85197e-05,-1.61348e-05,-8.28539e-06,2.44189e-05 0.0631644,0.174594,0.0631678,0.108704
362 rs11833706,rs2047568,rs627211,rs661647 0 3.53759e+06 inf 4 -nan 0.00740754 0.000574279,0.0225948 1.80163e-05,-2.05877e-05,-1.09555e-05,-4.51291e-06 0.109834,0.0649125,0.181837,0.0649088
363 rs2047568,rs627211,rs661647,rs791707 0 3.53759e+06 inf 4 -nan 0.00620057 0.000435332,0.0207333 -2.76073e-05,-1.55368e-05,-9.27112e-06,1.35264e-05 0.0636424,0.174668,0.0637253,0.0667327
364 rs2047568,rs627211,rs661647,rs73214898 0 3.53759e+06 inf 4 -nan 0.00667574 0.000469384,0.0225054 -2.86747e-05,-1.62364e-05,-8.11794e-06,2.82423e-05 0.0631295,0.174588,0.0631271,0.127507
365 rs2047568,rs627211,rs628771,rs661647 0 3.53759e+06 inf 4 -nan 0.00620057 0.000402933,0.0218296 -2.76197e-05,-1.55449e-05,1.34305e-05,-9.25772e-06 0.0636424,0.174668,0.0667327,0.0637253
366 rs12302189,rs2047568,rs627211,rs661647 0 3.53759e+06 inf 4 -nan 0.0072234 0.000517019,0.0240755 2.6224e-05,-2.3122e-05,-1.2556e-05,-5.30797e-06 0.149415,0.0643249,0.179659,0.0643162
367 rs2047568,rs491602,rs627211,rs661647 0 3.53759e+06 inf 4 -nan 0.00620057 0.000406,0.0226961 -2.76254e-05,1.33865e-05,-1.55486e-05,-9.25157e-06 0.0636424,0.0667327,0.174668,0.0637253
368 rs1027556,rs2047568,rs627211,rs661647 0 3.53759e+06 inf 4 -nan 0.00688946 0.000527744,0.0223916 2.13324e-05,-2.57497e-05,-1.42719e-05,-6.87691e-06 0.106524,0.0637483,0.17707,0.0637503
369 rs10849782,rs2047568,rs627211,rs661647 0 3.53759e+06 inf 4 -nan 0.00689457 0.000481976,0.0217937 2.17066e-05,-2.57682e-05,-1.42839e-05,-6.85689e-06 0.108579,0.0637434,0.177069,0.0637446
370 rs10774571,rs2047568,rs627211,rs661647 0 3.53759e+06 inf 4 -nan 0.00740754 0.000427683,0.0242176 1.7623e-05,-2.05989e-05,-1.09626e-05,-4.50079e-06 0.109834,0.0649125,0.181837,0.0649088
371 rs2047568,rs520405,rs627211,rs661647 0 3.53759e+06 inf 4 -nan 0.00620057 0.000340156,0.022996 -2.76608e-05,1.31126e-05,-1.55719e-05,-9.2133e-06 0.0636424,0.0667327,0.174668,0.0637253
372 rs2047568,rs627211,rs661647,rs7965332 0 3.53759e+06 inf 4 -nan 0.00663584 0.000529953,0.0210673 -2.8515e-05,-1.61317e-05,-8.2905e-06,2.29893e-05 0.0631727,0.174595,0.0631775,0.105563
373 rs10437838,rs2047568,rs627211,rs661647 0 3.53759e+06 inf 4 -nan 0.00663714 0.000533774,0.02103 2.30071e-05,-2.85233e-05,-1.61372e-05,-8.28152e-06 0.106065,0.0631713,0.174595,0.0631759
374 rs2047568,rs627211,rs661647,rs715319 0 3.53759e+06 inf 4 -nan 0.00663584 0.000498664,0.0209332 -2.85185e-05,-1.6134e-05,-8.28671e-06,2.28936e-05 0.0631727,0.174595,0.0631775,0.105563
375 rs10849788,rs2047568,rs627211,rs661647 0 3.53759e+06 inf 4 -nan 0.00663714 0.00046771,0.0187773 2.29186e-05,-2.85265e-05,-1.61393e-05,-8.27805e-06 0.106065,0.0631713,0.174595,0.0631759
376 rs2047568,rs627211,rs661647,rs694303 0 3.53759e+06 inf 4 -nan 0.00620057 0.000612349,0.0215555 -2.76806e-05,-1.55848e-05,-9.19191e-06,1.29596e-05 0.0636424,0.174668,0.0637253,0.0667327
377 rs2047568,rs3213568,rs627211,rs661647 0 3.53759e+06 inf 4 -nan 0.00654076 0.000419727,0.020917 -2.9611e-05,2.35425e-05,-1.68838e-05,-8.86505e-06 0.0629542,0.105495,0.173637,0.06296
378 rs10849787,rs2047568,rs627211,rs661647 0 3.53759e+06 inf 4 -nan 0.00663714 0.000508571,0.0211576 2.27625e-05,-2.85322e-05,-1.6143e-05,-8.27194e-06 0.106065,0.0631713,0.174595,0.0631759
379 rs2047568,rs2393718,rs627211,rs661647 0 3.53759e+06 inf 4 -nan 0.00654076 0.000486311,0.0228768 -2.96145e-05,2.34488e-05,-1.68861e-05,-8.86128e-06 0.0629542,0.105495,0.173637,0.06296
380 rs10849790,rs2047568,rs627211,rs661647 0 3.53759e+06 inf 4 -nan 0.00663714 0.000511042,0.0219619 2.26633e-05,-2.85358e-05,-1.61454e-05,-8.26806e-06 0.106065,0.0631713,0.174595,0.0631759
381 rs10774569,rs2047568,rs627211,rs661647 0 3.53759e+06 inf 4 -nan 0.00663714 0.000492521,0.0196594 2.26544e-05,-2.85361e-05,-1.61456e-05,-8.26771e-06 0.106065,0.0631713,0.174595,0.0631759
382 rs2047568,rs3213571,rs627211,rs661647 0 3.53759e+06 inf 4 -nan 0.00658728 0.000426892,0.021494 -2.9077e-05,2.27992e-05,-1.65159e-05,-8.56279e-06 0.0630633,0.105279,0.174114,0.0630687
383 rs2047568,rs627211,rs6489780,rs661647 0 3.53759e+06 inf 4 -nan 0.00663584 0.000444544,0.0227921 -2.85358e-05,-1.61454e-05,2.2421e-05,-8.26801e-06 0.0631727,0.174595,0.105563,0.0631775
384 rs2047568,rs627211,rs661647,rs791713 0 3.53759e+06 inf 4 -nan 0.00620057 0.00047123,0.0204022 -2.77213e-05,-1.56115e-05,-9.14797e-06,1.26451e-05 0.0636424,0.174668,0.0637253,0.0667327
385 rs10849806,rs2047568,rs627211,rs661647 0 3.53759e+06 inf 4 -nan 0.00740754 0.000566421,0.024513 1.69093e-05,-2.06194e-05,-1.09753e-05,-4.4788e-06 0.109834,0.0649125,0.181837,0.0649088
386 rs2047568,rs627211,rs661647,rs7300695 0 3.53759e+06 inf 4 -nan 0.00663714 0.000492688,0.0216529 -2.85482e-05,-1.61535e-05,-8.25459e-06,2.23191e-05 0.0631713,0.174595,0.0631759,0.106065
387 rs10849805,rs2047568,rs627211,rs661647 0 3.53759e+06 inf 4 -nan 0.00740754 0.000749905,0.0249496 1.685e-05,-2.06211e-05,-1.09764e-05,-4.47697e-06 0.109834,0.0649125,0.181837,0.0649088
388 rs10431387,rs2047568,rs627211,rs661647 0 3.53759e+06 inf 4 -nan 0.00747263 0.000472179,0.023581 1.65222e-05,-2.00345e-05,-1.0613e-05,-4.22663e-06 0.111223,0.0650523,0.182393,0.0650476
389 rs2047568,rs487915,rs627211,rs661647 0 3.53759e+06 inf 4 -nan 0.00667949 0.000375132,0.0211113 -2.97992e-05,1.79637e-05,-1.64167e-05,-6.97183e-06 0.0631374,0.131527,0.174588,0.0631104
390 rs1067742,rs2047568,rs627211,rs661647 0 3.53759e+06 inf 4 -nan 0.00707528 0.000432604,0.0234382 9.49562e-06,-1.95489e-05,-1.03109e-05,-4.7493e-06 0.0689688,0.0653371,0.182432,0.0653774
391 rs2047568,rs618849,rs627211,rs661647 0 3.53759e+06 inf 4 -nan 0.00610457 0.000450831,0.0204969 -2.87935e-05,1.27889e-05,-1.63446e-05,-9.74863e-06 0.0634459,0.0665062,0.173714,0.0635338
392 rs2047568,rs627211,rs661647,rs683091 0 3.53759e+06 inf 4 -nan 0.00620057 0.000372839,0.0218081 -2.78203e-05,-1.56764e-05,-9.04099e-06,1.18796e-05 0.0636424,0.174668,0.0637253,0.0667327
393 rs2047568,rs538785,rs627211,rs661647 0 3.53759e+06 inf 4 -nan 0.00620057 0.000506617,0.0208466 -2.78262e-05,1.1834e-05,-1.56803e-05,-9.03463e-06 0.0636424,0.0667327,0.174668,0.0637253
394 rs2047568,rs627211,rs631168,rs661647 0 3.53759e+06 inf 4 -nan 0.00620057 0.000308314,0.0219948 -2.78284e-05,-1.56817e-05,1.1817e-05,-9.03225e-06 0.0636424,0.174668,0.0667327,0.0637253
395 rs113534985,rs2047568,rs627211,rs661647 0 3.53759e+06 inf 4 -nan 0.00744488 0.000656032,0.0257887 1.80511e-05,-2.07626e-05,-1.10648e-05,-4.32461e-06 0.132777,0.0648848,0.181833,0.0648766
396 rs143353398,rs2047568,rs627211,rs661647 0 3.53759e+06 inf 4 -nan 0.00712044 0.000384198,0.0230654 -1.70328e-05,-2.49442e-05,-1.37279e-05,-5.10499e-06 0.164356,0.0640564,0.178604,0.0640468
397 rs147884619,rs2047568,rs627211,rs661647 0 3.53759e+06 inf 4 -nan 0.00697523 0.000462003,0.0206796 -1.15398e-05,-2.61826e-05,-1.45404e-05,-5.52976e-06 0.123429,0.0638387,0.177575,0.0638352
398 rs11065270,rs2047568,rs627211,rs661647 0 3.53759e+06 inf 4 -nan 0.00725038 0.000489352,0.0228479 -9.38297e-06,-2.31549e-05,-1.25724e-05,-4.39175e-06 0.121279,0.0644835,0.180198,0.0644784
399 rs11829904,rs2047568,rs627211,rs661647 0 3.53759e+06 inf 4 -nan 0.00725038 0.00044515,0.022476 -9.17481e-06,-2.31499e-05,-1.25693e-05,-4.39714e-06 0.121279,0.0644835,0.180198,0.0644784
400 rs11065278,rs2047568,rs627211,rs661647 0 3.53759e+06 inf 4 -nan 0.00725038 0.000675033,0.0208697 -9.12797e-06,-2.31488e-05,-1.25685e-05,-4.39835e-06 0.121279,0.0644835,0.180198,0.0644784
401 rs112575738,rs2047568,rs627211,rs661647 0 3.53759e+06 inf 4 -nan 0.00647526 0.000470033,0.0200246 3.21655e-05,-3.17353e-05,-1.83461e-05,-9.20565e-06 0.172016,0.0625525,0.172217,0.0625449
402 rs2047568,rs56163702,rs627211,rs661647 0 3.53759e+06 inf 4 -nan 0.00675186 0.000487857,0.0243393 -2.83955e-05,2.61848e-05,-1.60388e-05,-7.54e-06 0.0632132,0.159079,0.17507,0.0632057
403 rs2047568,rs627211,rs649622,rs661647 0 3.53759e+06 inf 4 -nan 0.00660432 0.000368108,0.0202666 -2.85249e-05,-1.71858e-05,-1.69004e-05,-8.15066e-06 0.0632325,0.1746,0.0963447,0.0631919
404 rs2047568,rs627211,rs661647,rs73227033 0 3.53759e+06 inf 4 -nan 0.00670261 0.000479536,0.0205249 -2.89598e-05,-1.64233e-05,-7.80995e-06,2.61357e-05 0.0631004,0.174584,0.0630931,0.158631
405 rs2047568,rs61948179,rs627211,rs661647 0 3.53759e+06 inf 4 -nan 0.00671786 0.00039569,0.0220816 -2.90248e-05,-3.13082e-05,-1.68841e-05,-7.68823e-06 0.0630888,0.196562,0.174581,0.0630688
406 rs2047568,rs56284009,rs627211,rs661647 0 3.53759e+06 inf 4 -nan 0.00675186 0.000496994,0.0209166 -2.84113e-05,2.51321e-05,-1.60491e-05,-7.52296e-06 0.0632132,0.159079,0.17507,0.0632057
407 rs2047568,rs55970240,rs627211,rs661647 0 3.53759e+06 inf 4 -nan 0.00675186 0.000430378,0.0228866 -2.84117e-05,2.51044e-05,-1.60494e-05,-7.52251e-06 0.0632132,0.159079,0.17507,0.0632057
408 rs2047568,rs55914930,rs627211,rs661647 0 3.53759e+06 inf 4 -nan 0.00675186 0.000495387,0.0227297 -2.90343e-05,-1.64396e-05,-1.64562e-05,-6.85006e-06 0.0632132,0.159079,0.17507,0.0632057
409 rs2047568,rs627211,rs661647,rs80252785 0 3.53759e+06 inf 4 -nan 0.00668906 0.000411328,0.0201876 -2.96526e-05,-1.65052e-05,-7.10745e-06,1.39298e-05 0.0631253,0.174586,0.0631001,0.140998
410 rs2047568,rs627211,rs661647,rs73229151 0 3.53759e+06 inf 4 -nan 0.00670261 0.000568744,0.0203724 -2.89828e-05,-1.64383e-05,-7.78516e-06,2.46258e-05 0.0631004,0.174584,0.0630931,0.158631
411 rs115042186,rs2047568,rs627211,rs661647 0 3.53759e+06 inf 4 -nan 0.00633436 0.000433406,0.0204343 2.73238e-05,-3.33591e-05,-1.94949e-05,-1.00851e-05 0.155185,0.0622583,0.170851,0.0622531
412 rs11065280,rs2047568,rs627211,rs661647 0 3.53759e+06 inf 4 -nan 0.00630024 0.000448222,0.0197175 -2.13593e-05,-3.31462e-05,-2.02151e-05,-1.02091e-05 0.120405,0.0623187,0.170858,0.0622874
413 rs2047568,rs2049211,rs627211,rs661647 0 3.53759e+06 inf 4 -nan 0.00658728 0.000545122,0.0193981 -3.01931e-05,-7.2698e-06,-1.72497e-05,-7.35679e-06 0.0630633,0.105279,0.174114,0.0630687
414 rs2047568,rs55941696,rs627211,rs661647 0 3.53759e+06 inf 4 -nan 0.00675186 0.000499893,0.0208921 -2.89789e-05,-1.27425e-05,-1.642e-05,-6.90991e-06 0.0632132,0.159079,0.17507,0.0632057
415 rs2047568,rs627211,rs661647,rs73229162 0 3.53759e+06 inf 4 -nan 0.00670261 0.000471925,0.0209448 -2.90273e-05,-1.64675e-05,-7.73709e-06,2.16977e-05 0.0631004,0.174584,0.0630931,0.158631
416 rs2047568,rs627211,rs661647,rs73214894 0 3.53759e+06 inf 4 -nan 0.00670261 0.000480062,0.0207806 -2.90369e-05,-1.64738e-05,-7.72674e-06,2.10667e-05 0.0631004,0.174584,0.0630931,0.158631
417 rs11065299,rs2047568,rs627211,rs661647 0 3.53759e+06 inf 4 -nan 0.00714336 0.000529669,0.0226128 -1.43066e-05,-2.37812e-05,-1.34035e-05,-5.42601e-06 0.127086,0.0642243,0.179132,0.0641984
418 rs11065290,rs2047568,rs627211,rs661647 0 3.53759e+06 inf 4 -nan 0.00714336 0.000528216,0.0221415 -1.29695e-05,-2.38136e-05,-1.33845e-05,-5.39598e-06 0.127086,0.0642243,0.179132,0.0641984
419 rs10849793,rs2047568,rs627211,rs661647 0 3.53759e+06 inf 4 -nan 0.00653818 0.000514155,0.0234997 9.48282e-06,-2.87547e-05,-1.62889e-05,-8.03152e-06 0.0837832,0.0632784,0.174611,0.0633009
420 rs2047568,rs627211,rs6489782,rs661647 0 3.53759e+06 inf 4 -nan 0.00653818 0.000553375,0.021741 -2.87565e-05,-1.629e-05,9.45521e-06,-8.02962e-06 0.0632784,0.174611,0.0837832,0.0633009
421 rs2047568,rs627211,rs6489781,rs661647 0 3.53759e+06 inf 4 -nan 0.00653818 0.00040882,0.0215762 -2.87612e-05,-1.62931e-05,9.38086e-06,-8.02452e-06 0.0632784,0.174611,0.0837832,0.0633009
422 rs2047568,rs627211,rs661647,rs7135426 0 3.53759e+06 inf 4 -nan 0.00653818 0.000443784,0.0197121 -2.87679e-05,-1.62975e-05,-8.01728e-06,9.27534e-06 0.0632784,0.174611,0.0633009,0.0837832
423 rs10774568,rs2047568,rs627211,rs661647 0 3.53759e+06 inf 4 -nan 0.00653818 0.000368976,0.0225569 9.10913e-06,-2.87785e-05,-1.63044e-05,-8.00588e-06 0.0837832,0.0632784,0.174611,0.0633009
424 rs11065272,rs2047568,rs627211,rs661647 0 3.53759e+06 inf 4 -nan 0.00653818 0.000475248,0.0231295 8.64009e-06,-2.88082e-05,-1.6324e-05,-7.9737e-06 0.0837832,0.0632784,0.174611,0.0633009
425 rs10849803,rs2047568,rs627211,rs661647 0 3.53759e+06 inf 4 -nan 0.0070063 0.000509354,0.0224036 -1.69754e-06,-2.53643e-05,-1.40053e-05,-5.53223e-06 0.11084,0.0639836,0.178092,0.063983
426 rs2047568,rs627211,rs661647,rs7137088 0 3.53759e+06 inf 4 -nan 0.00670194 0.000458482,0.0209601 -2.90861e-05,-1.68471e-05,-7.63151e-06,-1.63652e-05 0.0631089,0.174584,0.0630861,0.158637
427 rs2047568,rs36096261,rs627211,rs661647 0 3.53759e+06 inf 4 -nan 0.0066354 0.000443161,0.0208047 -2.89226e-05,-1.10052e-05,-1.69458e-05,-7.78277e-06 0.0631932,0.106074,0.174595,0.0631582
428 rs2047568,rs627211,rs661647,rs76556532 0 3.53759e+06 inf 4 -nan 0.00670033 0.000389215,0.0226928 -2.92308e-05,-1.66009e-05,-7.51721e-06,7.8975e-06 0.0631028,0.174584,0.063096,0.154892
429 rs117820209,rs2047568,rs627211,rs661647 0 3.53759e+06 inf 4 -nan 0.00700781 0.000468548,0.0235529 7.07768e-06,-2.57958e-05,-1.42918e-05,-5.94697e-06 0.15757,0.0638081,0.17757,0.0637996
430 rs2047568,rs627211,rs661647,rs75436492 0 3.53759e+06 inf 4 -nan 0.00670033 0.000526629,0.0186102 -2.92348e-05,-1.66035e-05,-7.51294e-06,7.65043e-06 0.0631028,0.174584,0.063096,0.154892
431 rs117526339,rs2047568,rs627211,rs661647 0 3.53759e+06 inf 4 -nan 0.00700781 0.000398409,0.0227465 7.05269e-06,-2.57962e-05,-1.4292e-05,-5.94657e-06 0.15757,0.0638081,0.17757,0.0637996
432 rs118043622,rs2047568,rs627211,rs661647 0 3.53759e+06 inf 4 -nan 0.00700781 0.000391005,0.0232261 6.69616e-06,-2.58014e-05,-1.42954e-05,-5.94096e-06 0.15757,0.0638081,0.17757,0.0637996
433 rs116902441,rs2047568,rs627211,rs661647 0 3.53759e+06 inf 4 -nan 0.00700781 0.000450296,0.0222146 6.25907e-06,-2.58078e-05,-1.42995e-05,-5.93408e-06 0.15757,0.0638081,0.17757,0.0637996
434 rs2047568,rs627211,rs661647,rs75316742 0 3.53759e+06 inf 4 -nan 0.00670033 0.000560214,0.020608 -2.92496e-05,-1.66133e-05,-7.49688e-06,6.7197e-06 0.0631028,0.174584,0.063096,0.154892
435 rs11065260,rs2047568,rs661647 0 3.36832e+06 inf 3 -nan 0.00495459 0.0001496,0.0181355 -1.03885e-05,-2.81143e-05,-6.74862e-06 0.175549,0.0632829,0.0632678
436 rs12371178,rs627211,rs661647 0 3.01276e+06 inf 3 -nan 0.00460267 8.16328e-05,0.0178852 -3.09129e-05,-1.91805e-05,-8.76014e-06 0.0622377,0.170993,0.0622232
437 rs2047568,rs661647,rs671815 0 2.87861e+06 inf 3 -nan 0.00454133 8.65635e-05,0.0159379 -3.39784e-05,-9.35941e-06,6.33605e-06 0.0620553,0.0620409,0.170168
438 rs2047568,rs645786,rs661647 0 2.86401e+06 inf 3 -nan 0.00451383 0.000111295,0.0188059 -3.44029e-05,-6.9403e-06,-9.56972e-06 0.0619735,0.169795,0.0619592
439 rs2047568,rs515784,rs661647 0 2.86059e+06 inf 3 -nan 0.00451172 0.000103855,0.0169953 -3.4433e-05,-7.08688e-06,-9.58343e-06 0.0619673,0.169767,0.0619529
440 rs2047568,rs582678,rs661647 0 2.85968e+06 inf 3 -nan 0.00451116 0.000100168,0.0172325 -3.4441e-05,-7.12593e-06,-9.58709e-06 0.0619656,0.169759,0.0619513
441 rs10849786,rs2047568,rs2049211,rs572016,rs627211 0 1.14435e+06 inf 5 0 -8.43609e-09 2.29922e-09,2.11872e-08 0.908911,-585.474,-0.749006,-585.631,-585.471 0.000404034,0.255533,0.000339692,0.255602,0.255532
442 rs10849786,rs10849805,rs2047568,rs572016,rs627211 0 1.13518e+06 inf 5 0 -8.73174e-09 2.18894e-09,2.18212e-08 0.90515,-0.745779,-583.139,-583.296,-583.137 0.00040404,0.000339697,0.255537,0.255605,0.255536
443 rs10849786,rs10849805,rs11065260,rs2047568,rs572016 0 681073 inf 5 0 -8.84857e-09 2.13655e-09,1.96311e-08 0.702137,-0.5785,-452.359,-452.361,-452.482 0.000404319,0.000339922,0.255719,0.25572,0.255789
444 rs10849786,rs2047568,rs572016,rs627211,rs668622 0 369290 inf 5 0 3.19348e-09 2.06073e-09,1.83257e-08 0.117158,-189.825,-190.032,-189.824,-0.194572 0.000107235,0.145666,0.145825,0.145665,0.000169966
445 rs2047568,rs572016,rs627211,rs668622 0 109618 inf 4 -nan 6.8152e-09 1.79619e-09,1.79642e-08 -56.3738,-56.4356,-56.3735,-0.0715076 0.0793712,0.0794584,0.0793708,0.000127288
446 rs10849805,rs11065260,rs12832102,rs2047568,rs661647 0 56163.7 inf 5 0 7.70326e-09 9.42845e-10,1.55625e-08 0.0225867,3.31586,-0.0261062,3.32983,3.31655 6.72842e-05,NA,NA,NA,NA
447 rs2047568,rs572016,rs627211 0 41023.5 inf 3 -nan 0.000168789 4.49462e-06,0.000591367 -0.000218655,-0.000112401,-0.000205807 0.0490485,0.0490477,0.0597
448 rs10849805,rs11065260,rs2047568,rs3021337,rs661647 0 20667.3 inf 5 0 7.02619e-09 9.12231e-10,1.4582e-08 0.0151465,5.13168,5.14869,-0.0316008,5.13209 6.742e-05,NA,NA,NA,NA
449 rs10849805,rs11065260,rs2047568,rs4638383,rs661647 0 16871.7 inf 5 0 6.02838e-09 1.57518e-09,1.50178e-08 0.0234904,0.745984,0.748194,-0.0236184,0.745703 6.72565e-05,NA,NA,NA,NA
450 rs10849805,rs11065260,rs2047568,rs661647,rs683437 0 16409.7 inf 5 0 9.9938e-09 4.64813e-09,2.67292e-07 -0.077298,35.7233,35.7222,35.7996,0.11627 6.51155e-05,NA,NA,NA,NA
451 rs10849805,rs11065260,rs2047568,rs498230,rs661647 0 16398.9 inf 5 0 9.78089e-09 5.02595e-09,3.06241e-07 -0.0772975,35.7218,35.7207,-0.11627,35.7981 6.51155e-05,NA,NA,NA,NA
452 rs10849805,rs11065260,rs2047568,rs661647,rs662284 0 16398.3 inf 5 0 9.77084e-09 4.51132e-09,2.49681e-07 -0.0772975,35.7217,35.7206,35.7981,-0.11627 6.51155e-05,NA,NA,NA,NA
453 rs10849805,rs11065260,rs2047568,rs516649,rs661647 0 14675.7 inf 5 0 1.15562e-08 2.0676e-08,3.06754e-06 -0.175819,128.977,128.976,0.263263,129.152 5.81338e-05,NA,NA,NA,NA
454 rs10849805,rs11065260,rs2047568,rs488172,rs661647 0 14646.5 inf 5 0 1.08208e-08 1.81083e-08,3.40204e-06 -0.175813,128.967,128.965,0.263255,129.141 5.81338e-05,NA,NA,NA,NA
455 rs10849805,rs11065260,rs2047568,rs550349,rs661647 0 14630 inf 5 0 1.04297e-08 2.40749e-08,3.27091e-06 -0.17581,128.961,128.959,0.26325,129.135 5.81338e-05,NA,NA,NA,NA
456 rs10849805,rs11065260,rs2047568,rs661647,rs674021 0 14624 inf 5 0 1.02896e-08 1.52553e-08,3.18662e-06 -0.175809,128.959,128.957,129.133,0.263248 5.81338e-05,NA,NA,NA,NA
457 rs10849805,rs11065260,rs2047568,rs532140,rs661647 0 14623.1 inf 5 0 1.02695e-08 2.10919e-08,3.36586e-06 -0.175809,128.958,128.957,0.263248,129.133 5.81338e-05,NA,NA,NA,NA
458 rs10849805,rs11065260,rs2047568,rs633084,rs661647 0 14620 inf 5 0 1.02008e-08 1.7854e-08,3.42288e-06 -0.175808,128.957,128.956,0.263247,129.132 5.81338e-05,NA,NA,NA,NA
459 rs10849805,rs11065260,rs2047568,rs661647,rs790675 0 14585.2 inf 5 0 9.45495e-09 1.61313e-08,3.19898e-06 -0.175801,128.945,128.943,129.119,0.263236 5.81338e-05,NA,NA,NA,NA
460 rs10849805,rs11065260,rs2047568,rs661647,rs697859 0 13203.2 inf 5 0 8.56876e-09 2.12478e-09,2.07423e-08 0.159517,-296.135,-296.135,-296.294,-0.237685 8.72147e-05,0.0612398,0.0612396,0.0612725,8.05635e-05
461 rs10849805,rs11065260,rs2047568,rs551087,rs661647 0 13202.7 inf 5 0 8.55824e-09 1.85812e-09,2.13825e-08 0.159517,-296.135,-296.135,-0.237685,-296.294 8.72147e-05,0.0612398,0.0612396,8.05635e-05,0.0612725
462 rs10849805,rs11065260,rs2047568,rs586305,rs661647 0 13201.3 inf 5 0 8.52253e-09 2.07731e-09,2.05174e-08 0.159516,-296.135,-296.134,-0.237683,-296.293 8.72147e-05,0.0612398,0.0612396,8.05635e-05,0.0612725
463 rs10849805,rs11065260,rs12816397,rs2047568,rs661647 0 12556.5 inf 5 0 6.86842e-09 1.96214e-09,1.05334e-08 -0.0024501,0.639317,-0.0202342,0.638405,0.641001 6.75144e-05,NA,NA,NA,NA
464 rs10849805,rs11065260,rs12816974,rs2047568,rs661647 0 12554.8 inf 5 0 6.84428e-09 1.94019e-09,9.06469e-09 -0.0024501,0.639276,-0.0202342,0.638364,0.640959 6.75144e-05,NA,NA,NA,NA
465 rs10849805,rs11065225,rs11065260,rs2047568,rs661647 0 12070.8 inf 5 0 6.5863e-09 1.69953e-09,8.67983e-09 -0.0011576,-0.0223135,1.33738,1.34033,1.33865 6.7518e-05,NA,NA,NA,NA
466 rs10849805,rs11065260,rs2047568,rs661647,rs78408640 0 11691 inf 5 0 9.08474e-09 4.44341e-09,1.1906e-08 0.00011119,0.646732,0.647906,0.645854,-0.0202349 6.75175e-05,NA,NA,NA,NA
467 rs10849805,rs11065260,rs2047568,rs3021338,rs661647 0 11497.7 inf 5 0 6.26383e-09 7.38673e-09,1.30717e-06 0.09105,78.0994,78.1686,-0.128231,78.1226 6.47439e-05,NA,NA,NA,NA
468 rs10849805,rs11065260,rs2047568,rs56179458,rs661647 0 11483.8 inf 5 0 6.33668e-09 4.03237e-09,1.19629e-06 0.0910484,78.0946,78.1639,-0.128229,78.1178 6.47439e-05,NA,NA,NA,NA
469 rs10849805,rs11065260,rs2047568,rs3752531,rs661647 0 11482 inf 5 0 6.34831e-09 7.07147e-09,1.24056e-06 0.0910481,78.094,78.1632,-0.128229,78.1172 6.47439e-05,NA,NA,NA,NA
470 rs10849805,rs11065260,rs2047568,rs661647,rs78473839 0 9753.53 inf 5 0 6.62905e-09 1.64812e-09,8.6688e-09 -0.00120348,1.54742,1.55048,1.54805,-0.0219323 6.75184e-05,NA,NA,NA,NA
471 rs10849805,rs11065260,rs2047568,rs661647,rs692902 0 9109.15 inf 5 0 1.04369e-08 3.52622e-09,4.43095e-08 -0.0291466,12.4917,12.4907,12.52,-0.0614769 6.71543e-05,NA,NA,NA,NA
472 rs10849805,rs11065260,rs2047568,rs482522,rs661647 0 8596.23 inf 5 0 1.70264e-08 5.08404e-09,3.20838e-08 0.0194235,1.12719,1.12716,-0.0234864,1.10788 6.73404e-05,NA,NA,NA,NA
473 rs10849805,rs11065260,rs2047568,rs661647,rs791218 0 8546.93 inf 5 0 9.9592e-09 4.31194e-09,1.4516e-07 -0.0442931,26.3628,26.3617,26.4062,-0.0923235 6.67276e-05,NA,NA,NA,NA
474 rs10849805,rs11065260,rs2047568,rs610578,rs661647 0 8489.43 inf 5 0 1.7126e-08 5.38103e-09,3.2424e-08 0.0193521,1.13815,1.13811,-0.0234719,1.11891 6.73418e-05,NA,NA,NA,NA
475 rs10849786,rs627211,rs661647,rs668622,rs73413868 0 8017.72 inf 5 0 2.57681e-05 2.52528e-05,2.63062e-05 -0.00176875,-0.478956,-0.48022,-0.00334163,-0.477962 5.91232e-05,0.00247485,0.00247879,8.26191e-05,0.00246764
476 rs10849786,rs10849805,rs11065260,rs11065293,rs661647 0 8016.87 inf 5 0 2.53899e-05 2.48625e-05,2.58852e-05 -0.000809301,-0.000443751,-0.468684,-0.467721,-0.467317 7.68741e-05,9.25534e-05,0.00243934,0.00243211,0.00243025
477 rs627211,rs661647,rs668622,rs73413868 0 7946.27 inf 4 -nan 2.51547e-05 2.46315e-05,2.56511e-05 -0.46765,-0.468875,-0.00259003,-0.46668 0.00244583,0.00244961,7.87066e-05,0.00243865
478 rs10849805,rs11065260,rs2047568,rs649622,rs661647 0 7834.46 inf 5 0 6.41366e-09 9.8193e-10,1.12948e-08 0.000111738,3.77512,3.78256,-0.0350049,3.77422 6.75232e-05,NA,NA,NA,NA
479 rs10849786,rs10849805,rs627211,rs661647,rs73413868 0 7786.78 inf 5 0 2.46629e-05 2.41339e-05,2.51702e-05 -0.000796047,-0.000434347,-0.460847,-0.459481,-0.459877 7.68737e-05,9.25532e-05,0.00243357,0.00242449,0.00242634
480 rs627211,rs661647,rs73413868 0 7714.09 inf 3 -nan 2.44124e-05 2.38847e-05,2.49168e-05 -0.455849,-0.454843,-0.454891 0.0024194,0.00241222,0.0024122
481 rs10849786,rs10849805,rs11065260,rs661647,rs73413868 0 7389.04 inf 5 0 2.34057e-05 2.28962e-05,2.39047e-05 -0.0007756,-0.000420169,-0.448923,-0.447614,-0.448 7.68737e-05,9.25533e-05,0.00243357,0.00242449,0.00242634
482 rs10849805,rs11065260,rs2047568,rs509150,rs661647 0 7026.12 inf 5 0 5.89661e-09 5.47911e-10,9.26932e-09 -0.00410152,2.1926,2.19168,0.0416034,2.19593 6.75121e-05,NA,NA,NA,NA
483 rs10849805,rs11065260,rs2047568,rs2948149,rs661647 0 6639.12 inf 5 0 6.2503e-09 5.1189e-10,1.6832e-08 -0.0238343,6.49088,6.47373,0.0318023,6.485 6.72634e-05,NA,NA,NA,NA
484 rs10849805,rs11065260,rs2047568,rs514108,rs661647 0 6547.46 inf 5 0 6.03471e-09 8.94786e-10,1.50767e-08 0.0417753,-216.209,-216.209,-0.11395,-216.25 7.39431e-05,0.0531668,0.0531667,6.8766e-05,0.0531769
485 rs10849805,rs11065260,rs2047568,rs2239760,rs661647 0 6344.46 inf 5 0 6.29078e-09 4.66992e-10,1.15956e-08 0.016501,3.71667,3.72145,-0.0232679,3.7134 6.73967e-05,NA,NA,NA,NA
486 rs10849805,rs11065260,rs2047568,rs3861791,rs661647 0 6323.35 inf 5 0 8.84066e-09 2.35412e-09,2.63067e-08 -0.0198597,8.48704,8.46521,0.0409369,8.48669 6.73495e-05,NA,NA,NA,NA
487 rs1055070,rs10849805,rs11065260,rs2047568,rs661647 0 6322.96 inf 5 0 6.80866e-09 1.9891e-09,7.04915e-09 -0.0533241,0.0230104,2.83348,2.83393,2.83368 NA,6.72736e-05,NA,NA,NA
488 rs10849805,rs11065260,rs2047568,rs2948150,rs661647 0 6322.85 inf 5 0 6.80254e-09 2.16967e-09,9.58652e-09 0.0230104,2.83346,2.8339,-0.0533241,2.83365 6.72736e-05,NA,NA,NA,NA
489 rs10849805,rs11065260,rs2047568,rs58235352,rs661647 0 5988.86 inf 5 0 8.60972e-09 2.97294e-08,9.54177e-06 -0.0756505,215.677,215.68,-0.479837,215.752 6.64008e-05,NA,NA,NA,NA
490 rs10849805,rs11065260,rs2047568,rs2066938,rs661647 0 5973.15 inf 5 0 7.79851e-09 2.32362e-09,1.1563e-08 -0.000805812,3.19171,3.17741,0.0267598,3.19159 6.75218e-05,NA,NA,NA,NA
491 rs10849805,rs11065260,rs2047568,rs34030695,rs661647 0 5973.02 inf 5 0 7.81164e-09 2.34789e-09,1.19683e-08 -0.000805812,3.19175,3.17745,0.0267598,3.19162 6.75218e-05,NA,NA,NA,NA
492 rs10849805,rs11065260,rs2047568,rs2239758,rs661647 0 5972.81 inf 5 0 7.83237e-09 2.4705e-09,1.17431e-08 -0.000805813,3.1918,3.17751,0.0267598,3.19168 6.75218e-05,NA,NA,NA,NA
493 rs10849805,rs11065260,rs12825376,rs2047568,rs661647 0 5963.07 inf 5 0 6.92956e-09 4.48425e-08,1.45501e-05 0.0277207,261.578,-0.520654,261.657,261.574 6.75683e-05,NA,NA,NA,NA
494 rs10849805,rs11065260,rs2047568,rs661647,rs7133413 0 5963.05 inf 5 0 8.79711e-09 1.4546e-08,3.39634e-06 -0.0417143,131.109,131.11,131.164,-0.313379 6.71633e-05,NA,NA,NA,NA
495 rs10849805,rs11065260,rs117658566,rs2047568,rs661647 0 5948.49 inf 5 0 6.26195e-09 1.02855e-09,3.98407e-08 -0.00672015,12.5617,-0.133934,12.5623,12.5686 6.75177e-05,NA,NA,NA,NA
496 rs10849805,rs11065260,rs2014355,rs2047568,rs661647 0 5944.58 inf 5 0 6.19692e-09 7.7846e-10,9.00808e-09 -0.000913487,2.78668,0.0251577,2.77307,2.78667 6.7521e-05,NA,NA,NA,NA
497 rs10849805,rs11065260,rs2047568,rs2203474,rs661647 0 5938.21 inf 5 0 1.12315e-08 4.80337e-07,0.000118201 0.000242918,746.584,746.786,-1.23856,746.579 6.78003e-05,NA,NA,NA,NA
498 rs10849805,rs11065260,rs1799958,rs2047568,rs661647 0 5923.44 inf 5 0 7.64657e-09 2.25772e-09,1.10548e-08 -0.000913515,2.7922,0.0251584,2.77859,2.79219 6.7521e-05,NA,NA,NA,NA
499 rs10849805,rs11065260,rs2047568,rs3916,rs661647 0 5923.11 inf 5 0 7.67886e-09 2.27301e-09,1.14154e-08 -0.000913516,2.79229,2.77868,0.0251584,2.79228 6.7521e-05,NA,NA,NA,NA
500 rs10849805,rs11065260,rs2047568,rs34708625,rs661647 0 5922.7 inf 5 0 7.71985e-09 2.28816e-09,1.1247e-08 -0.000913516,2.7924,2.77879,0.0251584,2.79239 6.7521e-05,NA,NA,NA,NA
501 rs10849805,rs11065260,rs2047568,rs34673751,rs661647 0 5921.49 inf 5 0 7.84319e-09 2.41364e-09,1.15448e-08 -0.000913518,2.79272,2.7791,0.0251584,2.79271 6.7521e-05,NA,NA,NA,NA
502 rs10849805,rs11065260,rs2047568,rs661647,rs73411986 0 5917.05 inf 5 0 0.00906527 0.00107695,0.0267802 1.79867e-05,-8.19126e-06,-2.17817e-05,-6.12297e-06,-2.58087e-05 0.10869,0.179888,0.064526,0.0645097,0.107686
503 rs10849805,rs11065260,rs2047568,rs2393725,rs661647 0 5916.62 inf 5 0 -1.75879e-09 7.23146e-10,1.39624e-08 -2.61658,-2141.43,-2141.44,3.22114,-2142 0.00021987,0.163413,0.163414,0.000257431,0.163456
504 rs10849805,rs11065260,rs2047568,rs661647,rs7960784 0 5915.89 inf 5 0 -1.73143e-09 8.10938e-10,1.35193e-08 -2.61656,-2141.42,-2141.43,-2141.98,3.22112 0.00021987,0.163413,0.163414,0.163456,0.000257431
505 rs1039302,rs10849805,rs11065260,rs2047568,rs661647 0 5915.6 inf 5 0 -1.72009e-09 8.66821e-10,1.35139e-08 3.22111,-2.61655,-2141.41,-2141.42,-2141.98 0.000257431,0.00021987,0.163413,0.163414,0.163456
506 rs10849805,rs11065260,rs2047568,rs661647,rs76909052 0 5909.94 inf 5 0 0.00906656 0.0012574,0.0281397 1.7986e-05,-8.19222e-06,-2.17801e-05,-6.12446e-06,-2.61283e-05 0.108689,0.179888,0.0645248,0.0645087,0.108186
507 rs10849805,rs11065260,rs111940133,rs2047568,rs661647 0 5907.2 inf 5 0 6.88574e-09 1.2508e-09,4.11087e-08 -0.00699205,12.0999,-0.125957,12.0995,12.1062 6.75153e-05,NA,NA,NA,NA
508 rs10849805,rs11065260,rs2047568,rs36096261,rs661647 0 5906.53 inf 5 0 0.00907032 0.00131282,0.0267014 1.82705e-05,-7.84523e-06,-2.23559e-05,-9.09454e-06,-5.59177e-06 0.108684,0.179888,0.0645232,0.109208,0.0645075
509 rs10849805,rs11065260,rs2047568,rs661647,rs77055546 0 5899.32 inf 5 0 6.92312e-09 1.29562e-09,3.22053e-08 -0.00709502,11.1853,11.1843,11.1916,-0.123791 6.7513e-05,NA,NA,NA,NA
510 rs10849805,rs11065260,rs111613883,rs2047568,rs661647 0 5899.05 inf 5 0 6.90102e-09 1.24984e-09,3.29948e-08 -0.00709502,11.1852,-0.123791,11.1842,11.1914 6.7513e-05,NA,NA,NA,NA
511 rs10849805,rs11065260,rs2047568,rs661647,rs76426208 0 5899.02 inf 5 0 6.89903e-09 1.26123e-09,3.75743e-08 -0.00709502,11.1851,11.1842,11.1914,-0.123791 6.7513e-05,NA,NA,NA,NA
512 rs10849805,rs11065260,rs2047568,rs661647,rs79438381 0 5898.98 inf 5 0 6.89529e-09 1.37846e-09,3.55537e-08 -0.00709502,11.1851,11.1841,11.1914,-0.123791 6.7513e-05,NA,NA,NA,NA
513 rs10849805,rs11065260,rs113931273,rs2047568,rs661647 0 5898.8 inf 5 0 6.88112e-09 1.34626e-09,3.43759e-08 -0.00709501,11.185,-0.123791,11.184,11.1913 6.7513e-05,NA,NA,NA,NA
514 rs10849805,rs11065260,rs2047568,rs661647,rs76413125 0 5898.55 inf 5 0 6.86078e-09 1.20107e-09,3.29754e-08 -0.00709501,11.1849,11.1839,11.1911,-0.12379 6.7513e-05,NA,NA,NA,NA
515 rs10849805,rs11065260,rs2047568,rs661647,rs78431328 0 5898.48 inf 5 0 6.85543e-09 1.24824e-09,3.33203e-08 -0.007095,11.1848,11.1838,11.1911,-0.12379 6.7513e-05,NA,NA,NA,NA
516 rs10849805,rs11065260,rs112799190,rs2047568,rs661647 0 5898.27 inf 5 0 6.83837e-09 1.33531e-09,3.18315e-08 -0.007095,11.1847,-0.12379,11.1837,11.191 6.7513e-05,NA,NA,NA,NA
517 rs10849805,rs11065260,rs112817552,rs2047568,rs661647 0 5897.94 inf 5 0 6.81303e-09 1.2559e-09,3.3894e-08 -0.00709499,11.1845,-0.12379,11.1835,11.1908 6.7513e-05,NA,NA,NA,NA
518 rs10849805,rs11065260,rs2047568,rs661647,rs76654023 0 5897.89 inf 5 0 6.80901e-09 1.20103e-09,3.40294e-08 -0.00709499,11.1845,11.1835,11.1907,-0.12379 6.7513e-05,NA,NA,NA,NA
519 rs10849805,rs11065260,rs2047568,rs55660947,rs661647 0 5886.68 inf 5 0 7.1512e-09 2.16776e-08,4.18738e-06 0.0554334,148.105,148.107,-0.307142,148.155 6.68397e-05,NA,NA,NA,NA
520 rs10849805,rs11065260,rs2047568,rs661647,rs73227016 0 5882.76 inf 5 0 6.81219e-09 1.39317e-09,1.62231e-08 0.0556054,-322.647,-322.648,-322.703,0.347025 7.04074e-05,0.0638298,0.0638299,0.0638406,0.000105699
521 rs10849805,rs11065260,rs111999968,rs2047568,rs661647 0 5882.72 inf 5 0 6.8075e-09 1.53636e-09,1.68994e-08 0.0556054,-322.647,0.347024,-322.648,-322.702 7.04074e-05,0.0638298,0.000105699,0.0638299,0.0638406
522 rs10849805,rs11065260,rs113144510,rs2047568,rs661647 0 5849.66 inf 5 0 7.16774e-09 1.98808e-09,3.4939e-08 -0.00709393,11.1546,-0.123772,11.1536,11.1608 6.75129e-05,NA,NA,NA,NA
523 rs10849805,rs11065260,rs2047568,rs661647,rs76659878 0 5824.92 inf 5 0 6.24711e-09 1.02241e-09,6.8024e-08 -0.00898772,16.5893,16.5883,16.5974,-0.149799 6.75089e-05,NA,NA,NA,NA
524 rs10849805,rs11065260,rs2047568,rs56401401,rs661647 0 5824.54 inf 5 0 7.18807e-09 1.50059e-08,2.96585e-06 -0.0377657,126.515,126.519,-0.39288,126.553 6.72449e-05,NA,NA,NA,NA
525 rs10849793,rs10849805,rs11065260,rs2047568,rs661647 0 5788.46 inf 5 0 0.0067796 0.00061413,0.0203845 6.90449e-06,2.7091e-05,-1.67716e-05,-3.98829e-05,-1.58767e-05 0.0814556,0.102274,0.164493,0.0612536,0.0613137
526 rs10849805,rs11065260,rs2047568,rs6489782,rs661647 0 5788.4 inf 5 0 0.00867721 0.0009075,0.0264096 1.72601e-05,-7.47963e-06,-2.23592e-05,6.15847e-06,-5.63351e-06 0.109782,0.179894,0.0645586,0.0869976,0.0645789
527 rs10849805,rs11065260,rs2047568,rs6489781,rs661647 0 5788.25 inf 5 0 0.00867721 0.000796735,0.0268733 1.7271e-05,-7.48149e-06,-2.23622e-05,6.09724e-06,-5.63034e-06 0.109782,0.179894,0.0645586,0.0869976,0.0645789
528 rs10849805,rs11065260,rs2047568,rs661647,rs7135426 0 5788.03 inf 5 0 0.00867721 0.000932808,0.0272972 1.72865e-05,-7.48413e-06,-2.23663e-05,-5.62584e-06,6.01034e-06 0.109782,0.179894,0.0645586,0.0645789,0.0869976
529 rs10774568,rs10849805,rs11065260,rs2047568,rs661647 0 5787.69 inf 5 0 0.0067796 0.000744869,0.0211159 6.36491e-06,2.72467e-05,-1.67967e-05,-3.99189e-05,-1.58376e-05 0.0814556,0.102274,0.164493,0.0612536,0.0613137
530 rs10849805,rs11065260,rs11065272,rs2047568,rs661647 0 5786.73 inf 5 0 0.00936215 0.00115136,0.0283384 1.40714e-05,-5.43161e-06,4.91237e-06,-1.74924e-05,-3.52442e-06 0.112153,0.184569,0.0887729,0.0657129,0.0657214
531 rs10849805,rs11065260,rs147884619,rs2047568,rs661647 0 5784.6 inf 5 0 0.00973495 0.0011281,0.0287636 1.46526e-05,-5.6402e-06,-7.50796e-06,-1.7833e-05,-3.15835e-06 0.111455,0.184562,0.128253,0.0656607,0.065661
532 rs10849805,rs11065260,rs112392709,rs2047568,rs661647 0 5783.63 inf 5 0 0.0090998 0.000861589,0.0258701 1.88592e-05,-7.31759e-06,2.6325e-05,-2.21032e-05,-5.90935e-06 0.108707,0.179883,0.131387,0.0644819,0.0644899
533 rs10849805,rs11065260,rs2047568,rs661647,rs73227022 0 5783.46 inf 5 0 0.0090998 0.000953112,0.0281316 1.88563e-05,-7.31962e-06,-2.21064e-05,-5.9059e-06,2.61721e-05 0.108707,0.179883,0.0644819,0.0644899,0.131387
534 rs10849805,rs11065260,rs2047568,rs56391085,rs661647 0 5783.3 inf 5 0 0.0090998 0.00113654,0.0242747 1.88536e-05,-7.32151e-06,-2.21094e-05,2.60297e-05,-5.90268e-06 0.108707,0.179883,0.0644819,0.131387,0.0644899
535 rs10849805,rs11065260,rs2047568,rs661647,rs73227027 0 5783.29 inf 5 0 0.0090998 0.000970165,0.0264295 1.88535e-05,-7.32155e-06,-2.21095e-05,-5.90261e-06,2.60263e-05 0.108707,0.179883,0.0644819,0.0644899,0.131387
536 rs10849805,rs11065260,rs2047568,rs661647,rs73227029 0 5783.01 inf 5 0 0.0090998 0.0010436,0.0262421 1.88488e-05,-7.32484e-06,-2.21147e-05,-5.89702e-06,2.5779e-05 0.108707,0.179883,0.0644819,0.0644899,0.131387
537 rs10849805,rs11065260,rs2047568,rs661647,rs73229118 0 5782.68 inf 5 0 0.0090998 0.00116589,0.0294299 1.88431e-05,-7.32881e-06,-2.21209e-05,-5.89025e-06,2.54793e-05 0.108707,0.179883,0.0644819,0.0644899,0.131387
538 rs10849805,rs11065260,rs111666286,rs2047568,rs661647 0 5782.6 inf 5 0 0.0090998 0.000946356,0.0264278 1.88418e-05,-7.3297e-06,2.54128e-05,-2.21223e-05,-5.88874e-06 0.108707,0.179883,0.131387,0.0644819,0.0644899
539 rs10849805,rs11065260,rs2047568,rs56175661,rs661647 0 5782.57 inf 5 0 0.0090998 0.00113336,0.0263411 1.88413e-05,-7.33011e-06,-2.2123e-05,2.5382e-05,-5.88805e-06 0.108707,0.179883,0.0644819,0.131387,0.0644899
540 rs10849805,rs11065260,rs2047568,rs661647,rs73229126 0 5782.55 inf 5 0 0.0090998 0.000700217,0.0258639 1.88409e-05,-7.33034e-06,-2.21234e-05,-5.88764e-06,2.53641e-05 0.108707,0.179883,0.0644819,0.0644899,0.131387
541 rs10849805,rs11065260,rs2047568,rs661647,rs73227036 0 5782.43 inf 5 0 0.0090998 0.0010671,0.025488 1.8839e-05,-7.33166e-06,-2.21254e-05,-5.8854e-06,2.52649e-05 0.108707,0.179883,0.0644819,0.0644899,0.131387
542 rs10849805,rs11065260,rs112550588,rs2047568,rs661647 0 5782.39 inf 5 0 0.0090998 0.00102642,0.0273639 1.88383e-05,-7.3322e-06,2.52241e-05,-2.21263e-05,-5.88448e-06 0.108707,0.179883,0.131387,0.0644819,0.0644899
543 rs10849805,rs11065260,rs2047568,rs3850521,rs661647 0 5782.33 inf 5 0 0.0090998 0.00107691,0.0284496 1.88373e-05,-7.33287e-06,-2.21274e-05,2.51738e-05,-5.88334e-06 0.108707,0.179883,0.0644819,0.131387,0.0644899
544 rs10849805,rs11065260,rs2047568,rs55645249,rs661647 0 5782.15 inf 5 0 0.0090998 0.00103578,0.0286895 1.88342e-05,-7.33502e-06,-2.21308e-05,2.50119e-05,-5.87968e-06 0.108707,0.179883,0.0644819,0.131387,0.0644899
545 rs10849805,rs11065260,rs2047568,rs661647,rs73229149 0 5782.12 inf 5 0 0.0090998 0.0010244,0.0262561 1.88337e-05,-7.33542e-06,-2.21314e-05,-5.879e-06,2.49815e-05 0.108707,0.179883,0.0644819,0.0644899,0.131387
546 rs10849805,rs11065260,rs111927418,rs2047568,rs661647 0 5782.06 inf 5 0 0.0090998 0.0010578,0.0238196 1.88328e-05,-7.33604e-06,2.49354e-05,-2.21324e-05,-5.87795e-06 0.108707,0.179883,0.131387,0.0644819,0.0644899
547 rs10849805,rs11065260,rs2047568,rs661647,rs73229157 0 5782.05 inf 5 0 0.0090998 0.00104289,0.0277827 1.88325e-05,-7.3362e-06,-2.21326e-05,-5.87766e-06,2.49226e-05 0.108707,0.179883,0.0644819,0.0644899,0.131387
548 rs10849805,rs11065260,rs149356105,rs2047568,rs661647 0 5781.95 inf 5 0 0.0090998 0.00120346,0.0282931 1.88309e-05,-7.33738e-06,2.48343e-05,-2.21345e-05,-5.87567e-06 0.108707,0.179883,0.131387,0.0644819,0.0644899
549 rs10849805,rs11065260,rs2047568,rs661647,rs73214885 0 5781.21 inf 5 0 0.0090998 0.00119813,0.0271934 1.88184e-05,-7.34608e-06,-2.21482e-05,-5.86085e-06,2.41785e-05 0.108707,0.179883,0.0644819,0.0644899,0.131387
550 rs10849805,rs11065260,rs111937017,rs2047568,rs661647 0 5781.11 inf 5 0 0.0090998 0.000982466,0.0231973 1.88166e-05,-7.34733e-06,2.40843e-05,-2.21502e-05,-5.85872e-06 0.108707,0.179883,0.131387,0.0644819,0.0644899
551 rs10849805,rs11065260,rs2047568,rs661647,rs73229160 0 5781.08 inf 5 0 0.0090998 0.0012599,0.0286424 1.88161e-05,-7.34769e-06,-2.21508e-05,-5.85812e-06,2.40576e-05 0.108707,0.179883,0.0644819,0.0644899,0.131387
552 rs10849805,rs11065260,rs2047568,rs661647,rs73214888 0 5781.02 inf 5 0 0.0090998 0.00114466,0.0268004 1.88151e-05,-7.34836e-06,-2.21518e-05,-5.85697e-06,2.40069e-05 0.108707,0.179883,0.0644819,0.0644899,0.131387
553 rs10849805,rs11065260,rs2047568,rs661647,rs73214896 0 5780.91 inf 5 0 0.0090998 0.00125398,0.0291699 1.88132e-05,-7.3497e-06,-2.21539e-05,-5.8547e-06,2.39063e-05 0.108707,0.179883,0.0644819,0.0644899,0.131387
554 rs10849805,rs11065260,rs2047568,rs661647,rs73214898 0 5780.82 inf 5 0 0.0090998 0.00102444,0.0259584 1.88117e-05,-7.3508e-06,-2.21557e-05,-5.85282e-06,2.38233e-05 0.108707,0.179883,0.0644819,0.0644899,0.131387
555 rs10849805,rs11065260,rs113534985,rs2047568,rs661647 0 5776.76 inf 5 0 0.0090998 0.000988721,0.0259088 1.87427e-05,-7.39899e-06,2.01927e-05,-2.22318e-05,-5.77078e-06 0.108707,0.179883,0.131387,0.0644819,0.0644899
556 rs10849785,rs10849805,rs11065260,rs2047568,rs661647 0 5767.71 inf 5 0 6.58301e-09 1.69762e-09,8.60727e-09 -0.0693373,0.0347804,3.94941,3.94848,3.94851 NA,6.69577e-05,NA,NA,NA
557 rs10849805,rs11065260,rs11065271,rs2047568,rs661647 0 5765.93 inf 5 0 6.44446e-09 1.77639e-09,1.18216e-08 0.0347803,3.94865,-0.069337,3.94772,3.94775 6.69577e-05,NA,NA,NA,NA
558 rs10849805,rs11065260,rs11065278,rs2047568,rs661647 0 5765.36 inf 5 0 0.00909165 0.00105708,0.025332 1.82495e-05,-7.80745e-06,-8.97888e-06,-2.28771e-05,-5.07545e-06 0.108689,0.179885,0.121074,0.0644924,0.0645021
559 rs10849805,rs11065260,rs11829904,rs2047568,rs661647 0 5765.3 inf 5 0 0.00909165 0.00107368,0.0275983 1.82489e-05,-7.80819e-06,-9.02642e-06,-2.28783e-05,-5.07419e-06 0.108689,0.179885,0.121074,0.0644924,0.0645021
560 rs10849805,rs11065260,rs11065270,rs2047568,rs661647 0 5765.05 inf 5 0 0.00909165 0.00116203,0.0244415 1.82464e-05,-7.8115e-06,-9.2377e-06,-2.28835e-05,-5.06856e-06 0.108689,0.179885,0.121074,0.0644924,0.0645021
561 rs10437837,rs10849805,rs11065260,rs2047568,rs661647 0 5764.85 inf 5 0 6.36885e-09 1.49255e-09,8.57216e-09 -0.0693369,0.0347802,3.94819,3.94726,3.94729 NA,6.69577e-05,NA,NA,NA
562 rs10849789,rs10849805,rs11065260,rs2047568,rs661647 0 5764.83 inf 5 0 6.3674e-09 1.49663e-09,8.8875e-09 -0.0693369,0.0347802,3.94818,3.94725,3.94729 NA,6.69577e-05,NA,NA,NA
563 rs10849792,rs10849805,rs11065260,rs2047568,rs661647 0 5764.52 inf 5 0 6.34642e-09 1.43178e-09,8.79678e-09 -0.0693368,0.0347802,3.94805,3.94712,3.94715 NA,6.69577e-05,NA,NA,NA
564 rs10849805,rs11065260,rs11065276,rs2047568,rs661647 0 5764.13 inf 5 0 6.32082e-09 1.58647e-09,1.16934e-08 0.0347801,3.94788,-0.0693368,3.94695,3.94698 6.69577e-05,NA,NA,NA,NA
565 rs10849805,rs11065260,rs2047568,rs661647,rs73229135 0 5764.12 inf 5 0 6.32049e-09 1.58231e-09,1.19798e-08 0.0347801,3.94788,3.94695,3.94698,-0.0693368 6.69577e-05,NA,NA,NA,NA
566 rs10849799,rs10849805,rs11065260,rs2047568,rs661647 0 5763.89 inf 5 0 6.30573e-09 1.41947e-09,8.98616e-09 -0.0693367,0.0347801,3.94778,3.94685,3.94688 NA,6.69577e-05,NA,NA,NA
567 rs10849796,rs10849805,rs11065260,rs2047568,rs661647 0 5763.84 inf 5 0 6.30211e-09 1.43013e-09,8.59037e-09 -0.0693367,0.0347801,3.94775,3.94682,3.94686 NA,6.69577e-05,NA,NA,NA
568 rs10849798,rs10849805,rs11065260,rs2047568,rs661647 0 5763.78 inf 5 0 6.29873e-09 1.42159e-09,8.94208e-09 -0.0693367,0.0347801,3.94773,3.9468,3.94684 NA,6.69577e-05,NA,NA,NA
569 rs10849795,rs10849805,rs11065260,rs2047568,rs661647 0 5762.86 inf 5 0 6.24323e-09 1.35656e-09,8.41805e-09 -0.0693366,0.03478,3.94734,3.94641,3.94644 NA,6.69577e-05,NA,NA,NA
570 rs10849805,rs11065260,rs12302189,rs2047568,rs661647 0 5761.84 inf 5 0 6.18663e-09 1.42267e-09,1.12199e-08 0.03478,3.9469,-0.0693364,3.94597,3.94601 6.69577e-05,NA,NA,NA,NA
571 rs10849805,rs11065260,rs11065280,rs2047568,rs661647 0 5757.67 inf 5 0 0.00854661 0.000911247,0.0241379 2.131e-05,-1.01965e-05,-1.82307e-05,-2.68514e-05,-8.03451e-06 0.106146,0.175578,0.123718,0.0634852,0.0634756
572 rs10849805,rs11065260,rs11065290,rs2047568,rs661647 0 5755.9 inf 5 0 0.00974432 0.00118595,0.0289001 1.46859e-05,-5.66395e-06,-1.00562e-05,-1.74988e-05,-3.48944e-06 0.111442,0.184562,0.130904,0.0656629,0.0656496
573 rs10849805,rs11065260,rs11065299,rs2047568,rs661647 0 5754.48 inf 5 0 0.00974432 0.00114596,0.0297041 1.46771e-05,-5.67523e-06,-1.10779e-05,-1.74793e-05,-3.50751e-06 0.111442,0.184562,0.130904,0.0656629,0.0656496
574 rs10849805,rs11065260,rs2047568,rs487915,rs661647 0 5739.61 inf 5 0 0.0091123 0.00114035,0.0259073 1.84853e-05,-7.48954e-06,-2.2951e-05,1.44629e-05,-5.04077e-06 0.108685,0.179883,0.0644825,0.13551,0.0644725
575 rs10849805,rs11065260,rs2047568,rs661647,rs7135147 0 5737.33 inf 5 0 0.00868638 0.000777621,0.0287097 2.11378e-05,-8.14863e-06,-2.34161e-05,-4.49465e-06,-1.58e-05 0.109749,0.179894,0.064559,0.0645794,0.0869718
576 rs10849805,rs11065260,rs111353282,rs2047568,rs661647 0 5736.18 inf 5 0 0.0090998 0.00114288,0.0255244 1.80266e-05,-7.89945e-06,-1.75092e-05,-2.30225e-05,-4.91884e-06 0.108707,0.179883,0.131387,0.0644819,0.0644899
577 rs10849805,rs11065260,rs2047568,rs661647,rs76519610 0 5726.2 inf 5 0 6.93952e-09 2.22879e-09,2.79466e-08 0.0439754,9.73176,9.73219,9.73235,-0.102502 6.66519e-05,NA,NA,NA,NA
578 rs10849805,rs11065260,rs2047568,rs56232241,rs661647 0 5725.13 inf 5 0 6.82549e-09 2.14053e-09,2.88751e-08 0.0439753,9.73097,9.7314,-0.102501,9.73156 6.66519e-05,NA,NA,NA,NA
579 rs10849805,rs11065260,rs2047568,rs661647,rs80252785 0 5686.63 inf 5 0 0.00912214 0.00118145,0.0254182 1.8425e-05,-7.54949e-06,-2.28523e-05,-5.13209e-06,1.11433e-05 0.108682,0.179881,0.0644742,0.0644654,0.145285
580 rs10849805,rs11065260,rs2047568,rs56163702,rs661647 0 5647.26 inf 5 0 0.00912958 0.00121865,0.0261134 1.86278e-05,-7.47929e-06,-2.23587e-05,2.24843e-05,-5.63409e-06 0.108696,0.17988,0.0644591,0.163511,0.0644634
581 rs10849805,rs11065260,rs2047568,rs661647,rs73227033 0 5647 inf 5 0 0.00912958 0.001089,0.0277332 1.86233e-05,-7.48246e-06,-2.23637e-05,-5.62869e-06,2.21048e-05 0.108696,0.17988,0.0644591,0.0644634,0.163511
582 rs10849805,rs11065260,rs2047568,rs56284009,rs661647 0 5646.68 inf 5 0 0.00912958 0.0012839,0.0269716 1.86174e-05,-7.48655e-06,-2.23701e-05,2.16151e-05,-5.62173e-06 0.108696,0.17988,0.0644591,0.163511,0.0644634
583 rs10849805,rs11065260,rs2047568,rs55970240,rs661647 0 5646.67 inf 5 0 0.00912958 0.000850588,0.0261872 1.86172e-05,-7.48674e-06,-2.23704e-05,2.15922e-05,-5.62141e-06 0.108696,0.17988,0.0644591,0.163511,0.0644634
584 rs10849805,rs11065260,rs2047568,rs661647,rs73229151 0 5646.19 inf 5 0 0.00912958 0.00105058,0.0263378 1.86086e-05,-7.49269e-06,-2.23798e-05,-5.61128e-06,2.08795e-05 0.108696,0.17988,0.0644591,0.0644634,0.163511
585 rs10849805,rs11065260,rs115042186,rs2047568,rs661647 0 5646.1 inf 5 0 0.00977024 0.0012343,0.0275035 1.49205e-05,-5.44398e-06,1.65634e-05,-1.75126e-05,-3.50272e-06 0.111446,0.18456,0.167783,0.0656402,0.0656373
586 rs10849805,rs11065260,rs2047568,rs661647,rs73229162 0 5644.63 inf 5 0 0.00912958 0.00104278,0.0264449 1.85802e-05,-7.51253e-06,-2.24112e-05,-5.5775e-06,1.85032e-05 0.108696,0.17988,0.0644591,0.0644634,0.163511
587 rs10849805,rs11065260,rs2047568,rs661647,rs73214894 0 5644.29 inf 5 0 0.00912958 0.00105631,0.0260824 1.85741e-05,-7.51681e-06,-2.24179e-05,-5.57022e-06,1.79911e-05 0.108696,0.17988,0.0644591,0.0644634,0.163511
588 rs10849805,rs11065260,rs2047568,rs55941696,rs661647 0 5626.6 inf 5 0 0.00912958 0.00105789,0.0261435 1.82438e-05,-7.74769e-06,-2.27827e-05,-9.65957e-06,-5.17719e-06 0.108696,0.17988,0.0644591,0.163511,0.0644634
589 rs10849805,rs11065260,rs2047568,rs55914930,rs661647 0 5624.71 inf 5 0 0.00912958 0.00101339,0.0253255 1.82073e-05,-7.77318e-06,-2.2823e-05,-1.27124e-05,-5.1338e-06 0.108696,0.17988,0.0644591,0.163511,0.0644634
590 rs10849805,rs11065260,rs2047568,rs661647,rs7137088 0 5621.38 inf 5 0 0.00913432 0.00108874,0.027033 1.82808e-05,-7.77741e-06,-2.24713e-05,-5.48473e-06,-1.33769e-05 0.108683,0.17988,0.0644622,0.0644551,0.163495
591 rs10849805,rs11065260,rs112575738,rs2047568,rs661647 0 5612.71 inf 5 0 0.00858358 0.000945157,0.0242865 2.18728e-05,-9.64655e-06,2.9704e-05,-2.69751e-05,-7.97866e-06 0.106158,0.175572,0.175449,0.0634339,0.0634439
592 rs10849805,rs11065260,rs189117855,rs2047568,rs661647 0 5588.36 inf 5 0 6.0858e-09 9.19109e-10,1.52225e-08 7.45634e-05,-186.953,0.131891,-186.961,-186.953 7.13021e-05,0.0507001,0.000124253,0.0507021,0.0507
593 rs10849805,rs11065260,rs2047568,rs61948179,rs661647 0 5556.89 inf 5 0 0.00914995 0.00104843,0.0262438 1.82633e-05,-7.80197e-06,-2.24304e-05,-2.5511e-05,-5.52261e-06 0.108681,0.179878,0.0644477,0.202629,0.0644427
594 rs10849805,rs11065260,rs2047568,rs482510,rs661647 0 5546.04 inf 5 0 7.11227e-09 2.11876e-09,2.67664e-07 0.0838433,36.4413,36.4433,-0.20941,36.4416 6.46919e-05,NA,NA,NA,NA
595 rs10849805,rs11065260,rs2047568,rs661647,rs73227042 0 5532.81 inf 5 0 6.90536e-09 2.34581e-09,9.55373e-08 0.049563,20.4283,20.4273,20.4274,-0.185926 6.6485e-05,NA,NA,NA,NA
596 rs10849805,rs11065260,rs12369156,rs2047568,rs661647 0 5525.18 inf 5 0 0.00915651 0.000994381,0.0266429 1.81926e-05,-7.90157e-06,-5.83414e-05,-2.22644e-05,-5.67621e-06 0.108681,0.179877,0.23167,0.0644417,0.0644375
597 rs10849805,rs11065260,rs2047568,rs661647,rs78235010 0 5500.37 inf 5 0 6.83081e-09 7.82996e-09,2.42603e-06 0.174471,109.368,109.371,109.368,-0.433357 5.76261e-05,NA,NA,NA,NA
598 rs10849805,rs11065260,rs2047568,rs661647,rs76555581 0 5478.39 inf 5 0 3.66161e-10 7.98412e-10,1.34046e-08 -1.45617,-1575.81,-1575.82,-1575.81,3.6246 0.000153922,0.140218,0.140219,0.140218,0.000343796
599 rs10849805,rs11065260,rs112437383,rs2047568,rs661647 0 5478.38 inf 5 0 3.69703e-10 7.88623e-10,1.40633e-08 -1.45617,-1575.81,3.6246,-1575.82,-1575.81 0.000153922,0.140218,0.000343796,0.140219,0.140218
600 rs10849805,rs11065260,rs2047568,rs661647,rs78686363 0 5478.37 inf 5 0 3.70612e-10 7.83496e-10,1.45403e-08 -1.45617,-1575.81,-1575.82,-1575.81,3.6246 0.000153922,0.140218,0.140219,0.140218,0.000343796
601 rs10849805,rs11065260,rs2047568,rs661647,rs77045000 0 5478.16 inf 5 0 4.30133e-10 9.04923e-10,1.29999e-08 -1.45615,-1575.79,-1575.8,-1575.79,3.62454 0.000153922,0.140218,0.140219,0.140219,0.000343797
602 rs10849805,rs11065260,rs2047568,rs661647,rs78803377 0 5477.26 inf 5 0 7.66121e-10 1.06607e-09,1.43429e-08 -1.45605,-1575.7,-1575.71,-1575.7,3.6243 0.000153923,0.140219,0.14022,0.140219,0.000343799
603 rs10849805,rs11065260,rs117000908,rs2047568,rs661647 0 5477.24 inf 5 0 7.73054e-10 9.33726e-10,1.50086e-08 -1.45605,-1575.69,3.6243,-1575.71,-1575.7 0.000153923,0.140219,0.000343799,0.14022,0.140219
604 rs10849805,rs11065260,rs117636828,rs2047568,rs661647 0 5477.1 inf 5 0 8.39785e-10 1.02583e-09,1.45298e-08 -1.45603,-1575.68,3.62426,-1575.69,-1575.68 0.000153923,0.140219,0.000343799,0.14022,0.14022
605 rs10849805,rs11065260,rs2047568,rs661647 0 5470.25 inf 4 -nan 0.00719053 0.000596673,0.0250682 1.83592e-05,-7.66703e-06,-2.26553e-05,-5.31449e-06 0.108679,0.179875,0.064423,0.0644215
606 rs10849805,rs11065260,rs182504263,rs2047568,rs661647 0 5471.33 inf 5 0 0.00888375 0.000987832,0.0301691 2.29389e-05,-8.02627e-06,-5.2603e-05,-2.32228e-05,-4.70295e-06 0.109578,0.179878,0.160946,0.0644464,0.0644486
607 rs10849805,rs11065260,rs2047568,rs661647,rs75195739 0 5471.3 inf 5 0 0.00889134 0.000956146,0.0264166 2.29276e-05,-8.02538e-06,-2.32214e-05,-4.70447e-06,-5.37847e-05 0.109555,0.179878,0.0644458,0.0644479,0.16282
608 rs10849805,rs11065260,rs117276741,rs2047568,rs661647 0 5470.9 inf 5 0 0.00889134 0.000884844,0.0255802 2.26445e-05,-8.00318e-06,-5.04522e-05,-2.31863e-05,-4.74226e-06 0.109555,0.179878,0.16282,0.0644458,0.0644479
609 rs10849805,rs11065260,rs2047568,rs661647,rs77596870 0 5469.32 inf 5 0 1.46384e-08 8.13337e-09,3.60035e-08 -1.45486,-1574.6,-1574.61,-1574.6,3.62135 0.000153931,0.14023,0.140231,0.14023,0.000343821
610 rs10849805,rs11065260,rs143353398,rs2047568,rs661647 0 5468.03 inf 5 0 0.00890644 0.00087708,0.0265731 1.99522e-05,-7.79199e-06,-1.97419e-05,-2.28527e-05,-5.10178e-06 0.109509,0.179878,0.166794,0.0644446,0.0644465
611 rs10849805,rs11065260,rs2047568,rs661647,rs75316742 0 5467.21 inf 5 0 0.00888375 0.00105472,0.0274962 1.81466e-05,-7.65035e-06,-2.26289e-05,-5.34288e-06,2.44185e-06 0.109578,0.179878,0.0644464,0.0644486,0.160946
612 rs10849805,rs11065260,rs116902441,rs2047568,rs661647 0 5467.21 inf 5 0 0.00888375 0.000897426,0.025992 1.81443e-05,-7.65017e-06,2.46868e-06,-2.26286e-05,-5.34319e-06 0.109578,0.179878,0.160946,0.0644464,0.0644486
613 rs10849805,rs11065260,rs118043622,rs2047568,rs661647 0 5467.2 inf 5 0 0.00888375 0.00098633,0.0283893 1.81091e-05,-7.64742e-06,2.87199e-06,-2.26243e-05,-5.34788e-06 0.109578,0.179878,0.160946,0.0644464,0.0644486
614 rs10849805,rs11065260,rs117526339,rs2047568,rs661647 0 5467.2 inf 5 0 0.00888375 0.00111274,0.0267631 1.80805e-05,-7.64517e-06,3.20097e-06,-2.26207e-05,-5.35171e-06 0.109578,0.179878,0.160946,0.0644464,0.0644486
615 rs10849805,rs11065260,rs2047568,rs661647,rs75436492 0 5467.2 inf 5 0 0.00888375 0.000904781,0.025397 1.80798e-05,-7.64511e-06,-2.26206e-05,-5.3518e-06,3.20942e-06 0.109578,0.179878,0.0644464,0.0644486,0.160946
616 rs10849805,rs11065260,rs117820209,rs2047568,rs661647 0 5467.2 inf 5 0 0.00888375 0.00104594,0.0266742 1.80785e-05,-7.64501e-06,3.22403e-06,-2.26205e-05,-5.35197e-06 0.109578,0.179878,0.160946,0.0644464,0.0644486
617 rs10849805,rs11065260,rs2047568,rs661647,rs76556532 0 5467.19 inf 5 0 0.00888375 0.00112923,0.024998 1.8062e-05,-7.64372e-06,-2.26184e-05,-5.35417e-06,3.41318e-06 0.109578,0.179878,0.0644464,0.0644486,0.160946
618 rs10849786,rs10849805,rs2047568,rs487310,rs661647 0 1212.33 inf 5 0 3.88929e-06 3.69693e-06,4.09123e-06 -0.00652355,0.0719335,-0.000869917,0.0666166,-0.0661549 0.000116274,0.000966346,0.00010738,0.000892215,0.000881091
619 rs10849786,rs10849805,rs487310,rs627211,rs661647 0 1197.71 inf 5 0 3.84442e-06 3.65818e-06,4.04952e-06 -0.0065299,0.0719753,0.0666532,-6.86646e-05,-0.0653786 0.000116272,0.000966336,0.000892207,0.000107379,0.000875832
620 rs10849786,rs10849805,rs11065260,rs487310,rs661647 0 1197.66 inf 5 0 3.84426e-06 3.64169e-06,4.03869e-06 -0.00652982,0.0719748,-4.54502e-05,0.0666528,-0.0653767 0.000116272,0.000966336,0.000107379,0.000892207,0.000875832
621 rs2047568,rs2049211,rs2393725,rs627211,rs661647 0 690.158 inf 5 0 -1.5041e-09 8.71003e-10,1.47559e-08 -2181.04,-2.66521,3.28085,-2181.04,-2181.61 0.162923,0.000219336,0.000256732,0.162922,0.162965
622 rs2047568,rs2049211,rs627211,rs661647,rs7960784 0 682.138 inf 5 0 -1.56117e-09 9.37805e-10,1.37541e-08 -2181.03,-2.66519,-2181.02,-2181.6,3.28083 0.162923,0.000219337,0.162922,0.162965,0.000256732
623 rs1039302,rs2047568,rs2049211,rs627211,rs661647 0 678.968 inf 5 0 -1.58334e-09 7.30578e-10,1.40007e-08 3.28082,-2181.03,-2.66519,-2181.02,-2181.59 0.000256732,0.162923,0.000219337,0.162922,0.162965
624 rs2047568,rs627211,rs661647,rs668622,rs73227016 0 608.998 inf 5 0 6.94484e-08 6.45236e-08,1.10061e-07 14.0813,14.0794,14.3144,0.235109,-0.234122 NA,NA,NA,NA,NA
625 rs111999968,rs2047568,rs627211,rs661647,rs668622 0 608.562 inf 5 0 6.93797e-08 6.44402e-08,1.08344e-07 -0.234122,14.0812,14.0793,14.3143,0.235109 NA,NA,NA,NA,NA
626 rs2047568,rs513940,rs661647,rs668622 0 505.302 inf 4 -nan 1.64052e-06 1.50713e-06,1.77612e-06 -0.0285899,0.028571,-0.0288945,-0.000415918 0.000588917,0.000597722,0.000593444,7.78577e-05
627 rs2047568,rs513940,rs661647 0 502.069 inf 3 -nan 1.6202e-06 1.48831e-06,1.75676e-06 -0.0285578,0.0285408,-0.0285022 0.000588887,0.000597696,0.000588882
628 rs10849786,rs2047568,rs513940,rs661647,rs668622 0 502.089 inf 5 0 1.64121e-06 1.51866e-06,1.77065e-06 -6.53692e-07,-0.0285898,0.0285709,-0.0288945,-0.000416176 5.84306e-05,0.000588929,0.000597734,0.000593452,8.12001e-05
629 rs113231752,rs2047568,rs661647,rs668622 0 497.002 inf 4 -nan 1.61422e-06 1.48264e-06,1.74418e-06 -0.0283309,-0.0283574,-0.0286618,-0.000415623 0.000597722,0.000588917,0.000593444,7.78577e-05
630 rs113231752,rs2047568,rs661647 0 493.777 inf 3 -nan 1.59393e-06 1.47477e-06,1.72387e-06 -0.0283008,-0.0283254,-0.0282697 0.000597695,0.000588887,0.000588882
631 rs10849786,rs2047568,rs2049211,rs513940,rs661647 0 496.886 inf 5 0 1.62527e-06 1.49417e-06,1.76728e-06 0.000176875,-0.0285745,-0.000163038,0.028557,-0.0285461 7.67672e-05,0.000588931,9.25121e-05,0.000597737,0.000589382
632 rs10849786,rs10849805,rs2047568,rs513940,rs661647 0 496.366 inf 5 0 1.62363e-06 1.49026e-06,1.7613e-06 4.01285e-05,7.80111e-05,-0.0285616,0.0285445,-0.0285342 7.67672e-05,9.25121e-05,0.000588931,0.000597737,0.000589382
633 rs10849786,rs113231752,rs2047568,rs661647,rs668622 0 493.789 inf 5 0 1.61491e-06 1.49066e-06,1.74789e-06 -7.97212e-07,-0.0283309,-0.0283573,-0.0286617,-0.000415937 5.84306e-05,0.000597733,0.000588929,0.000593452,8.12001e-05
634 rs10849786,rs2047568,rs2049211,rs487310,rs661647 0 493.306 inf 5 0 1.6116e-06 1.48914e-06,1.74674e-06 -0.00402075,-0.000884936,0.0456323,0.0424445,-0.0424674 0.000116274,0.00010738,0.000966347,0.000892216,0.000881092
635 rs11065258,rs2047568,rs661647,rs668622 0 488.172 inf 4 -nan 1.58624e-06 1.46275e-06,1.72048e-06 -0.0280733,-0.0281078,-0.028412,-0.000415306 0.000597722,0.000588917,0.000593444,7.78577e-05
636 rs11065258,rs2047568,rs661647 0 484.956 inf 3 -nan 1.56598e-06 1.44176e-06,1.68726e-06 -0.0280433,-0.0280759,-0.0280202 0.000597695,0.000588887,0.000588882
637 rs2893876,rs627211,rs661647,rs668622 0 487.383 inf 4 -nan 1.58374e-06 1.4639e-06,1.69757e-06 -0.0280846,-0.0280743,-0.0283914,-0.000416628 0.000588921,0.000597432,0.000593472,7.7858e-05
638 rs2893876,rs627211,rs661647 0 484.128 inf 3 -nan 1.56336e-06 1.44015e-06,1.68894e-06 -0.0280514,-0.028043,-0.0279972 0.000588888,0.000597403,0.000588882
639 rs10849786,rs113231752,rs2047568,rs2049211,rs661647 0 488.59 inf 5 0 1.59899e-06 1.47799e-06,1.72749e-06 0.000176514,-0.0283169,-0.028342,-0.000162741,-0.0283135 7.67672e-05,0.000597736,0.000588931,9.25121e-05,0.000589382
640 rs10849786,rs10849805,rs113231752,rs2047568,rs661647 0 488.074 inf 5 0 1.59735e-06 1.46959e-06,1.73067e-06 3.97676e-05,7.83085e-05,-0.0283044,-0.0283291,-0.0283017 7.67672e-05,9.25121e-05,0.000597736,0.000588931,0.000589382
641 rs10849786,rs11065258,rs2047568,rs661647,rs668622 0 484.959 inf 5 0 1.58693e-06 1.4634e-06,1.71537e-06 -9.51247e-07,-0.0280733,-0.0281078,-0.0284119,-0.000415681 5.84306e-05,0.000597733,0.000588929,0.000593452,8.12001e-05
642 rs10849786,rs2893876,rs627211,rs661647,rs668622 0 483.228 inf 5 0 1.58443e-06 1.45152e-06,1.71892e-06 -2.22732e-07,-0.0280846,-0.0280743,-0.0283914,-0.000416715 5.84307e-05,0.000588934,0.000597444,0.000593481,8.12003e-05
643 rs10849786,rs11065258,rs2047568,rs2049211,rs661647 0 479.764 inf 5 0 1.57102e-06 1.4479e-06,1.70656e-06 0.000176127,-0.0280593,-0.0280925,-0.000162422,-0.0280639 7.67672e-05,0.000597736,0.000588931,9.25121e-05,0.000589382
644 rs10849786,rs10849805,rs11065258,rs2047568,rs661647 0 479.251 inf 5 0 1.5694e-06 1.4397e-06,1.69823e-06 3.93802e-05,7.86277e-05,-0.0280468,-0.0280796,-0.0280521 7.67672e-05,9.25121e-05,0.000597736,0.000588931,0.000589382
645 rs10849786,rs10849805,rs2893876,rs627211,rs661647 0 478.428 inf 5 0 1.56679e-06 1.4374e-06,1.69604e-06 4.1141e-05,7.7177e-05,-0.0280554,-0.0280469,-0.0280297 7.67677e-05,9.25123e-05,0.000588936,0.000597448,0.000589392
646 rs2047568,rs648262,rs661647,rs668622 0 466.556 inf 4 -nan 1.51776e-06 1.38814e-06,1.6533e-06 -0.0274871,0.0274326,-0.0277906,-0.000414519 0.000588917,0.000597723,0.000593444,7.78577e-05
647 rs2047568,rs647336,rs661647,rs668622 0 466.229 inf 4 -nan 1.51672e-06 1.39464e-06,1.64647e-06 -0.0274776,0.0274228,-0.027781,-0.000414506 0.000588917,0.000597723,0.000593444,7.78577e-05
648 rs2047568,rs648262,rs661647 0 463.364 inf 3 -nan 1.49757e-06 1.37628e-06,1.63555e-06 -0.0274552,0.0274026,-0.0273995 0.000588887,0.000597696,0.000588882
649 rs2047568,rs647336,rs661647 0 463.037 inf 3 -nan 1.49653e-06 1.37417e-06,1.63927e-06 -0.0274457,0.0273928,-0.02739 0.000588887,0.000597696,0.000588882
650 rs10849786,rs2047568,rs648262,rs661647,rs668622 0 463.343 inf 5 0 1.51844e-06 1.39621e-06,1.64458e-06 -1.33442e-06,-0.027487,0.0274326,-0.0277905,-0.000415045 5.84306e-05,0.000588929,0.000597734,0.000593452,8.12001e-05
651 rs10849786,rs2047568,rs647336,rs661647,rs668622 0 463.015 inf 5 0 1.51741e-06 1.38866e-06,1.63629e-06 -1.34028e-06,-0.0274775,0.0274227,-0.027781,-0.000415035 5.84306e-05,0.000588929,0.000597734,0.000593452,8.12001e-05
652 rs2047568,rs661647,rs668622,rs73413866 0 455.76 inf 4 -nan 1.48355e-06 1.35848e-06,1.62042e-06 -0.0271716,-0.0274747,-0.000414118,-0.0271069 0.000588917,0.000593444,7.78577e-05,0.000597722
653 rs10849786,rs2047568,rs2049211,rs648262,rs661647 0 458.159 inf 5 0 1.50257e-06 1.38415e-06,1.62587e-06 0.000175163,-0.0274717,-0.000161628,0.0274186,-0.027443 7.67672e-05,0.000588931,9.25121e-05,0.000597737,0.000589382
654 rs10849786,rs2047568,rs2049211,rs647336,rs661647 0 457.832 inf 5 0 1.50153e-06 1.37188e-06,1.61929e-06 0.000175149,-0.0274622,-0.000161616,0.0274088,-0.0274335 7.67672e-05,0.000588931,9.25121e-05,0.000597737,0.000589382
655 rs2047568,rs661647,rs73413866 0 452.579 inf 3 -nan 1.4634e-06 1.33995e-06,1.59153e-06 -0.0271397,-0.027084,-0.0270769 0.000588887,0.000588882,0.000597695
656 rs10849786,rs10849805,rs2047568,rs648262,rs661647 0 457.656 inf 5 0 1.50098e-06 1.3756e-06,1.63213e-06 3.84166e-05,7.94217e-05,-0.0274588,0.0274061,-0.0274311 7.67672e-05,9.25121e-05,0.000588931,0.000597737,0.000589382
657 rs10849786,rs10849805,rs2047568,rs647336,rs661647 0 457.329 inf 5 0 1.49994e-06 1.37758e-06,1.62727e-06 3.84018e-05,7.94338e-05,-0.0274493,0.0273963,-0.0274216 7.67672e-05,9.25121e-05,0.000588931,0.000597737,0.000589382
658 rs3842985,rs627211,rs661647 0 451.935 inf 3 -nan 1.46141e-06 1.33772e-06,1.59203e-06 -0.0262741,-0.0263218,-0.0262205 0.000570523,0.000580502,0.000570527
659 rs2047568,rs661647,rs668622,rs73413874 0 453.977 inf 4 -nan 1.4779e-06 1.36376e-06,1.59763e-06 -0.0271191,-0.0274222,-0.000414052,-0.0270527 0.000588917,0.000593444,7.78577e-05,0.000597722
660 rs2047568,rs661647,rs73413874 0 450.798 inf 3 -nan 1.45775e-06 1.32941e-06,1.58799e-06 -0.0270872,-0.0270316,-0.0270227 0.000588887,0.000588882,0.000597695
661 rs10849786,rs10849805,rs11065260,rs2893876,rs661647 0 454.219 inf 5 0 1.49008e-06 1.36037e-06,1.61186e-06 4.00137e-05,7.81059e-05,-0.0273282,-0.0273585,-0.0273326 7.67677e-05,9.25123e-05,0.000597448,0.000588936,0.000589392
662 rs10849786,rs2047568,rs661647,rs668622,rs73413866 0 452.546 inf 5 0 1.48424e-06 1.36652e-06,1.61045e-06 -1.52918e-06,-0.0271715,-0.0274746,-0.000414722,-0.0271068 5.84306e-05,0.000588929,0.000593452,8.12001e-05,0.000597733
663 rs3842985,rs627211,rs661647,rs668622 0 448.975 inf 4 -nan 1.4621e-06 1.33224e-06,1.58673e-06 -0.0262771,-0.0263248,-0.0262202,3.8146e-06 0.000573775,0.000583735,0.000570569,7.82975e-05
664 rs10849786,rs2047568,rs661647,rs668622,rs73413874 0 450.763 inf 5 0 1.47859e-06 1.35487e-06,1.62097e-06 -1.56157e-06,-0.027119,-0.0274221,-0.000414668,-0.0270526 5.84306e-05,0.000588929,0.000593452,8.12001e-05,0.000597733
665 rs10849786,rs2047568,rs2049211,rs661647,rs73413866 0 447.368 inf 5 0 1.46838e-06 1.35024e-06,1.59808e-06 0.000174674,-0.0271562,-0.000161224,-0.0271274,-0.0270928 7.67672e-05,0.000588931,9.25121e-05,0.000589382,0.000597736
666 rs10849786,rs10849805,rs2047568,rs661647,rs73413866 0 446.87 inf 5 0 1.4668e-06 1.35368e-06,1.59483e-06 3.79268e-05,7.98253e-05,-0.0271433,-0.0271155,-0.0270804 7.67672e-05,9.25121e-05,0.000588931,0.000589382,0.000597736
667 rs10849786,rs3842985,rs627211,rs661647,rs668622 0 445.808 inf 5 0 1.46279e-06 1.34628e-06,1.5883e-06 1.938e-06,-0.0262772,-0.0263249,-0.0262203,4.58164e-06 5.84312e-05,0.000573792,0.000583751,0.000570582,8.16415e-05
668 rs10849786,rs10849805,rs3842985,rs627211,rs661647 0 445.74 inf 5 0 1.46328e-06 1.34011e-06,1.59493e-06 -4.32321e-05,7.80091e-05,-0.0262696,-0.0263174,-0.0262167 7.67657e-05,9.25124e-05,0.000570695,0.000580673,0.000570573
669 rs10849786,rs2047568,rs2049211,rs661647,rs73413874 0 445.586 inf 5 0 1.46273e-06 1.34602e-06,1.59313e-06 0.000174592,-0.0271037,-0.000161157,-0.0270749,-0.0270387 7.67672e-05,0.000588931,9.25121e-05,0.000589382,0.000597736
670 rs10849786,rs10849805,rs2047568,rs661647,rs73413874 0 445.089 inf 5 0 1.46116e-06 1.34056e-06,1.58702e-06 3.78453e-05,7.98924e-05,-0.0270908,-0.027063,-0.0270262 7.67672e-05,9.25121e-05,0.000588931,0.000589382,0.000597736
671 rs10849786,rs10849805,rs11065260,rs3842985,rs661647 0 423.025 inf 5 0 1.3913e-06 1.27816e-06,1.51637e-06 -4.22592e-05,7.89219e-05,-0.0256386,-0.0256139,-0.0255615 7.67657e-05,9.25124e-05,0.000580673,0.000570695,0.000570573
672 rs2047568,rs661647,rs668622,rs708788 0 420.02 inf 4 -nan 1.37031e-06 1.26111e-06,1.47942e-06 -0.0260989,-0.0264009,-0.000412757,-0.0259996 0.000588917,0.000593444,7.78577e-05,0.000597722
673 rs2047568,rs661647,rs708788 0 416.88 inf 3 -nan 1.35028e-06 1.22996e-06,1.46566e-06 -0.0260672,-0.0260115,-0.0259698 0.000588887,0.000588882,0.000597695
674 rs2047568,rs497457,rs661647,rs668622 0 419.128 inf 4 -nan 1.36748e-06 1.23908e-06,1.48489e-06 -0.0260716,-0.0259714,-0.0263735,-0.000412723 0.000588917,0.000597722,0.000593444,7.78577e-05
675 rs2047568,rs497457,rs661647 0 415.989 inf 3 -nan 1.34746e-06 1.22096e-06,1.47367e-06 -0.0260398,-0.0259415,-0.0259841 0.000588887,0.000597695,0.000588882
676 rs2047568,rs590556,rs661647,rs668622 0 416.469 inf 4 -nan 1.35906e-06 1.2385e-06,1.47864e-06 -0.0259899,0.0258871,-0.0262917,-0.000412619 0.000588917,0.000597723,0.000593444,7.78577e-05
677 rs2047568,rs498255,rs661647,rs668622 0 416.258 inf 4 -nan 1.35839e-06 1.24173e-06,1.48601e-06 -0.0259834,0.0258804,-0.0262852,-0.000412611 0.000588917,0.000597723,0.000593444,7.78577e-05
678 rs2047568,rs574993,rs661647,rs668622 0 416.008 inf 4 -nan 1.3576e-06 1.2344e-06,1.4903e-06 -0.0259757,0.0258725,-0.0262775,-0.000412601 0.000588917,0.000597723,0.000593444,7.78577e-05
679 rs2047568,rs590556,rs661647 0 413.333 inf 3 -nan 1.33905e-06 1.22615e-06,1.45718e-06 -0.0259581,0.0258572,-0.0259024 0.000588887,0.000597696,0.000588882
680 rs2047568,rs498255,rs661647 0 413.123 inf 3 -nan 1.33838e-06 1.22396e-06,1.46634e-06 -0.0259516,0.0258505,-0.0258959 0.000588887,0.000597696,0.000588882
681 rs2047568,rs574993,rs661647 0 412.873 inf 3 -nan 1.33759e-06 1.22139e-06,1.45532e-06 -0.0259439,0.0258426,-0.0258882 0.000588887,0.000597696,0.000588882
682 rs2047568,rs651156,rs661647,rs668622 0 414.621 inf 4 -nan 1.3532e-06 1.24342e-06,1.47755e-06 -0.0259329,0.0258283,-0.0262346,-0.000412547 0.000588917,0.000597723,0.000593444,7.78577e-05
683 rs10849786,rs2047568,rs661647,rs668622,rs708788 0 416.807 inf 5 0 1.371e-06 1.2639e-06,1.48885e-06 -2.19133e-06,-0.0260988,-0.0264007,-0.000413622,-0.0259995 5.84306e-05,0.000588929,0.000593452,8.12001e-05,0.000597733
684 rs2047568,rs651156,rs661647 0 411.487 inf 3 -nan 1.3332e-06 1.2182e-06,1.45923e-06 -0.0259011,0.0257984,-0.0258455 0.000588887,0.000597696,0.000588882
685 rs2047568,rs554197,rs661647,rs668622 0 413.476 inf 4 -nan 1.34958e-06 1.23466e-06,1.46824e-06 -0.0258976,-0.0257918,-0.0261993,-0.000412502 0.000588917,0.000597722,0.000593444,7.78577e-05
686 rs10849786,rs2047568,rs497457,rs661647,rs668622 0 415.915 inf 5 0 1.36817e-06 1.2578e-06,1.48842e-06 -2.20821e-06,-0.0260714,-0.0259713,-0.0263734,-0.000413594 5.84306e-05,0.000588929,0.000597733,0.000593452,8.12001e-05
687 rs2047568,rs554197,rs661647 0 410.344 inf 3 -nan 1.32957e-06 1.21358e-06,1.44727e-06 -0.0258658,-0.0257619,-0.0258101 0.000588887,0.000597695,0.000588882
688 rs2047568,rs519785,rs661647,rs668622 0 411.009 inf 4 -nan 1.34176e-06 1.22194e-06,1.46751e-06 -0.0258212,-0.025713,-0.0261228,-0.000412405 0.000588917,0.000597722,0.000593444,7.78577e-05
689 rs10849786,rs2047568,rs590556,rs661647,rs668622 0 413.256 inf 5 0 1.35975e-06 1.23732e-06,1.47536e-06 -2.25866e-06,-0.0259897,0.025887,-0.0262915,-0.00041351 5.84306e-05,0.000588929,0.000597734,0.000593452,8.12001e-05
690 rs2047568,rs591489,rs661647,rs668622 0 410.702 inf 4 -nan 1.34078e-06 1.22006e-06,1.45804e-06 -0.0258117,-0.0257031,-0.0261133,-0.000412393 0.000588917,0.000597722,0.000593444,7.78577e-05
691 rs2047568,rs530162,rs661647,rs668622 0 410.547 inf 4 -nan 1.34029e-06 1.21827e-06,1.46085e-06 -0.0258069,-0.0256982,-0.0261085,-0.000412387 0.000588917,0.000597722,0.000593444,7.78577e-05
692 rs10849786,rs2047568,rs498255,rs661647,rs668622 0 413.045 inf 5 0 1.35908e-06 1.24476e-06,1.48422e-06 -2.26267e-06,-0.0259832,0.0258803,-0.026285,-0.000413504 5.84306e-05,0.000588929,0.000597734,0.000593452,8.12001e-05
693 rs2047568,rs639343,rs661647,rs668622 0 410.442 inf 4 -nan 1.33996e-06 1.22504e-06,1.46048e-06 -0.0258036,-0.0256948,-0.0261052,-0.000412383 0.000588917,0.000597722,0.000593444,7.78577e-05
694 rs2047568,rs519785,rs661647 0 407.879 inf 3 -nan 1.32177e-06 1.20844e-06,1.445e-06 -0.0257894,-0.0256831,-0.0257338 0.000588887,0.000597695,0.000588882
695 rs10849786,rs2047568,rs574993,rs661647,rs668622 0 412.795 inf 5 0 1.35829e-06 1.24357e-06,1.48466e-06 -2.26742e-06,-0.0259755,0.0258723,-0.0262773,-0.000413496 5.84306e-05,0.000588929,0.000597734,0.000593452,8.12001e-05
696 rs2047568,rs591489,rs661647 0 407.572 inf 3 -nan 1.32079e-06 1.20105e-06,1.43835e-06 -0.0257799,-0.0256732,-0.0257243 0.000588887,0.000597695,0.000588882
697 rs2047568,rs661647,rs668622,rs73411916 0 410.066 inf 4 -nan 1.33877e-06 1.21428e-06,1.46349e-06 -0.0257919,-0.0260935,-0.000412368,-0.0256828 0.000588917,0.000593444,7.78577e-05,0.000597722
698 rs2047568,rs530162,rs661647 0 407.418 inf 3 -nan 1.3203e-06 1.21342e-06,1.43654e-06 -0.0257751,-0.0256683,-0.0257195 0.000588887,0.000597695,0.000588882
699 rs2047568,rs639343,rs661647 0 407.314 inf 3 -nan 1.31997e-06 1.19998e-06,1.43825e-06 -0.0257719,-0.025665,-0.0257162 0.000588887,0.000597695,0.000588882
700 rs2047568,rs661647,rs73411916 0 406.937 inf 3 -nan 1.31878e-06 1.20463e-06,1.43318e-06 -0.0257602,-0.0257045,-0.0256529 0.000588887,0.000588882,0.000597695
701 rs10849786,rs2047568,rs2049211,rs661647,rs708788 0 411.647 inf 5 0 1.3552e-06 1.24123e-06,1.4844e-06 0.000173008,-0.0260835,-0.000159852,-0.0260544,-0.0259855 7.67672e-05,0.000588931,9.25121e-05,0.000589382,0.000597736
702 rs2047568,rs572009,rs661647,rs668622 0 409.084 inf 4 -nan 1.33566e-06 1.21785e-06,1.45003e-06 -0.0257615,-0.0256513,-0.026063,-0.000412329 0.000588917,0.000597722,0.000593444,7.78577e-05
703 rs10849786,rs2047568,rs651156,rs661647,rs668622 0 411.408 inf 5 0 1.35389e-06 1.23169e-06,1.46958e-06 -2.29382e-06,-0.0259328,0.0258282,-0.0262345,-0.000413452 5.84306e-05,0.000588929,0.000597734,0.000593452,8.12001e-05
704 rs10849786,rs10849805,rs2047568,rs661647,rs708788 0 411.166 inf 5 0 1.35368e-06 1.22745e-06,1.47276e-06 3.62616e-05,8.11974e-05,-0.0260706,-0.0260425,-0.0259731 7.67672e-05,9.25121e-05,0.000588931,0.000589382,0.000597736
705 rs2047568,rs572009,rs661647 0 405.957 inf 3 -nan 1.31567e-06 1.19943e-06,1.41988e-06 -0.0257297,-0.0256214,-0.0256741 0.000588887,0.000597695,0.000588882
706 rs10849786,rs2047568,rs2049211,rs497457,rs661647 0 410.756 inf 5 0 1.35238e-06 1.23898e-06,1.4889e-06 0.000172966,-0.0260561,-0.000159817,-0.0259573,-0.0260271 7.67672e-05,0.000588931,9.25121e-05,0.000597736,0.000589382
707 rs10849797,rs2047568,rs661647,rs668622 0 408.172 inf 4 -nan 1.33277e-06 1.21657e-06,1.46058e-06 -0.025622,-0.0257331,-0.0260346,-0.000412293 0.000597722,0.000588917,0.000593444,7.78577e-05
708 rs11065275,rs2047568,rs661647,rs668622 0 407.808 inf 4 -nan 1.33161e-06 1.21225e-06,1.44483e-06 -0.0256103,-0.0257218,-0.0260233,-0.000412279 0.000597722,0.000588917,0.000593444,7.78577e-05
709 rs10849786,rs10849805,rs2047568,rs497457,rs661647 0 410.276 inf 5 0 1.35085e-06 1.23009e-06,1.47123e-06 3.62191e-05,8.12323e-05,-0.0260432,-0.0259448,-0.0260152 7.67672e-05,9.25121e-05,0.000588931,0.000597736,0.000589382
710 rs10849786,rs2047568,rs554197,rs661647,rs668622 0 410.263 inf 5 0 1.35026e-06 1.23162e-06,1.47244e-06 -2.31564e-06,-0.0258974,-0.0257916,-0.0261991,-0.000413416 5.84306e-05,0.000588929,0.000597733,0.000593452,8.12001e-05
711 rs10849797,rs2047568,rs661647 0 405.046 inf 3 -nan 1.31279e-06 1.2021e-06,1.43356e-06 -0.0255922,-0.0257014,-0.0256457 0.000597695,0.000588887,0.000588882
712 rs11065267,rs2047568,rs661647,rs668622 0 407.373 inf 4 -nan 1.33024e-06 1.20751e-06,1.44932e-06 -0.0255964,-0.0257082,-0.0260097,-0.000412262 0.000597722,0.000588917,0.000593444,7.78577e-05
713 rs11065275,rs2047568,rs661647 0 404.682 inf 3 -nan 1.31163e-06 1.19279e-06,1.42807e-06 -0.0255805,-0.02569,-0.0256344 0.000597695,0.000588887,0.000588882
714 rs11065285,rs2047568,rs661647,rs668622 0 407.093 inf 4 -nan 1.32935e-06 1.22028e-06,1.45263e-06 -0.0255874,-0.0256995,-0.026001,-0.000412251 0.000597722,0.000588917,0.000593444,7.78577e-05
715 rs113898588,rs2047568,rs661647,rs668622 0 406.885 inf 4 -nan 1.32869e-06 1.21552e-06,1.44044e-06 -0.0255807,-0.025693,-0.0259945,-0.000412242 0.000597722,0.000588917,0.000593444,7.78577e-05
716 rs11065267,rs2047568,rs661647 0 404.248 inf 3 -nan 1.31026e-06 1.20262e-06,1.43713e-06 -0.0255665,-0.0256765,-0.0256208 0.000597695,0.000588887,0.000588882
717 rs11065285,rs2047568,rs661647 0 403.968 inf 3 -nan 1.30937e-06 1.19476e-06,1.42853e-06 -0.0255575,-0.0256678,-0.0256121 0.000597695,0.000588887,0.000588882
718 rs113898588,rs2047568,rs661647 0 403.76 inf 3 -nan 1.30871e-06 1.19908e-06,1.42465e-06 -0.0255508,-0.0256613,-0.0256056 0.000597695,0.000588887,0.000588882
719 rs11065281,rs2047568,rs661647,rs668622 0 406.21 inf 4 -nan 1.32655e-06 1.20782e-06,1.44885e-06 -0.025559,-0.025672,-0.0259735,-0.000412216 0.000597722,0.000588917,0.000593444,7.78577e-05
720 rs2047568,rs661647,rs668622,rs708784 0 405.921 inf 4 -nan 1.32564e-06 1.21663e-06,1.4463e-06 -0.025663,-0.0259644,-0.000412204,-0.0255496 0.000588917,0.000593444,7.78577e-05,0.000597722
721 rs11065281,rs2047568,rs661647 0 403.087 inf 3 -nan 1.30658e-06 1.19671e-06,1.42597e-06 -0.0255291,-0.0256403,-0.0255846 0.000597695,0.000588887,0.000588882
722 rs10849786,rs2047568,rs2049211,rs590556,rs661647 0 408.098 inf 5 0 1.34396e-06 1.22653e-06,1.4675e-06 0.000172839,-0.0259744,-0.000159713,0.025873,-0.0259453 7.67672e-05,0.000588931,9.25121e-05,0.000597737,0.000589382
723 rs11065288,rs2047568,rs661647,rs668622 0 405.447 inf 4 -nan 1.32414e-06 1.20783e-06,1.44199e-06 -0.0255344,-0.0256482,-0.0259496,-0.000412186 0.000597722,0.000588917,0.000593444,7.78577e-05
724 rs2047568,rs661647,rs708784 0 402.797 inf 3 -nan 1.30566e-06 1.19244e-06,1.41848e-06 -0.0256313,-0.0255756,-0.0255198 0.000588887,0.000588882,0.000597695
725 rs10849786,rs2047568,rs2049211,rs498255,rs661647 0 407.888 inf 5 0 1.34329e-06 1.22859e-06,1.46906e-06 0.000172829,-0.0259679,-0.000159704,0.0258663,-0.0259388 7.67672e-05,0.000588931,9.25121e-05,0.000597737,0.000589382
726 rs10849786,rs2047568,rs519785,rs661647,rs668622 0 407.796 inf 5 0 1.34245e-06 1.22794e-06,1.46109e-06 -2.36278e-06,-0.025821,-0.0257128,-0.0261227,-0.000413337 5.84306e-05,0.000588929,0.000597733,0.000593452,8.12001e-05
727 rs12366451,rs2047568,rs661647,rs668622 0 405.154 inf 4 -nan 1.32321e-06 1.21311e-06,1.45331e-06 -0.0255249,-0.0256391,-0.0259405,-0.000412174 0.000597722,0.000588917,0.000593444,7.78577e-05
728 rs10849786,rs2047568,rs2049211,rs574993,rs661647 0 407.638 inf 5 0 1.3425e-06 1.23004e-06,1.4685e-06 0.000172817,-0.0259602,-0.000159694,0.0258583,-0.0259311 7.67672e-05,0.000588931,9.25121e-05,0.000597737,0.000589382
729 rs10849786,rs10849805,rs2047568,rs590556,rs661647 0 407.619 inf 5 0 1.34244e-06 1.22435e-06,1.46753e-06 3.60923e-05,8.13369e-05,-0.0259615,0.0258605,-0.0259334 7.67672e-05,9.25121e-05,0.000588931,0.000597737,0.000589382
730 rs10849786,rs2047568,rs591489,rs661647,rs668622 0 407.489 inf 5 0 1.34147e-06 1.21906e-06,1.46567e-06 -2.36866e-06,-0.0258115,-0.025703,-0.0261131,-0.000413328 5.84306e-05,0.000588929,0.000597733,0.000593452,8.12001e-05
731 rs11065288,rs2047568,rs661647 0 402.324 inf 3 -nan 1.30416e-06 1.182e-06,1.43311e-06 -0.0255045,-0.0256165,-0.0255608 0.000597695,0.000588887,0.000588882
732 rs10849786,rs10849805,rs2047568,rs498255,rs661647 0 407.409 inf 5 0 1.34177e-06 1.23282e-06,1.46679e-06 3.60822e-05,8.13452e-05,-0.025955,0.0258538,-0.0259269 7.67672e-05,9.25121e-05,0.000588931,0.000597737,0.000589382
733 rs10849786,rs2047568,rs530162,rs661647,rs668622 0 407.334 inf 5 0 1.34098e-06 1.23116e-06,1.46267e-06 -2.37161e-06,-0.0258067,-0.025698,-0.0261084,-0.000413323 5.84306e-05,0.000588929,0.000597733,0.000593452,8.12001e-05
734 rs10849786,rs2047568,rs639343,rs661647,rs668622 0 407.229 inf 5 0 1.34065e-06 1.22356e-06,1.47233e-06 -2.37362e-06,-0.0258035,-0.0256947,-0.0261051,-0.000413319 5.84306e-05,0.000588929,0.000597733,0.000593452,8.12001e-05
735 rs11065294,rs2047568,rs661647,rs668622 0 404.668 inf 4 -nan 1.32167e-06 1.20518e-06,1.42867e-06 -0.0255093,-0.0256239,-0.0259253,-0.000412155 0.000597722,0.000588917,0.000593444,7.78577e-05
736 rs10849786,rs10849805,rs2047568,rs574993,rs661647 0 407.159 inf 5 0 1.34098e-06 1.21769e-06,1.47887e-06 3.60702e-05,8.1355e-05,-0.0259473,0.0258459,-0.0259192 7.67672e-05,9.25121e-05,0.000588931,0.000597737,0.000589382
737 rs12366451,rs2047568,rs661647 0 402.031 inf 3 -nan 1.30324e-06 1.1895e-06,1.42043e-06 -0.0254951,-0.0256073,-0.0255517 0.000597695,0.000588887,0.000588882
738 rs11065291,rs2047568,rs661647,rs668622 0 404.307 inf 4 -nan 1.32052e-06 1.19456e-06,1.44315e-06 -0.0254976,-0.0256126,-0.025914,-0.00041214 0.000597722,0.000588917,0.000593444,7.78577e-05
739 rs10849786,rs2047568,rs661647,rs668622,rs73411916 0 406.853 inf 5 0 1.33946e-06 1.22407e-06,1.46131e-06 -2.38083e-06,-0.0257918,-0.0260934,-0.000413307,-0.0256826 5.84306e-05,0.000588929,0.000593452,8.12001e-05,0.000597733
740 rs11065294,rs2047568,rs661647 0 401.546 inf 3 -nan 1.3017e-06 1.19386e-06,1.41275e-06 -0.0254794,-0.0255922,-0.0255365 0.000597695,0.000588887,0.000588882
741 rs11065291,rs2047568,rs661647 0 401.185 inf 3 -nan 1.30056e-06 1.19256e-06,1.42722e-06 -0.0254678,-0.0255809,-0.0255252 0.000597695,0.000588887,0.000588882
742 rs10849786,rs2047568,rs2049211,rs651156,rs661647 0 406.252 inf 5 0 1.3381e-06 1.22175e-06,1.46568e-06 0.000172751,-0.0259174,-0.00015964,0.0258142,-0.0258883 7.67672e-05,0.000588931,9.25121e-05,0.000597737,0.000589382
743 rs10849786,rs2047568,rs572009,rs661647,rs668622 0 405.871 inf 5 0 1.33635e-06 1.22352e-06,1.46336e-06 -2.39965e-06,-0.0257613,-0.0256512,-0.0260629,-0.000413276 5.84306e-05,0.000588929,0.000597733,0.000593452,8.12001e-05
744 rs10849786,rs10849805,rs2047568,rs651156,rs661647 0 405.773 inf 5 0 1.33659e-06 1.22284e-06,1.44742e-06 3.60038e-05,8.14097e-05,-0.0259045,0.0258017,-0.0258764 7.67672e-05,9.25121e-05,0.000588931,0.000597737,0.000589382
745 rs10849786,rs2047568,rs2049211,rs554197,rs661647 0 405.107 inf 5 0 1.33448e-06 1.22527e-06,1.45225e-06 0.000172696,-0.0258821,-0.000159595,-0.0257776,-0.025853 7.67672e-05,0.000588931,9.25121e-05,0.000597736,0.000589382
746 rs11065253,rs2047568,rs661647,rs668622 0 402.531 inf 4 -nan 1.3149e-06 1.20947e-06,1.43205e-06 -0.0254403,-0.025557,-0.0258584,-0.00041207 0.000597722,0.000588917,0.000593444,7.78577e-05
747 rs10849786,rs10849797,rs2047568,rs661647,rs668622 0 404.959 inf 5 0 1.33346e-06 1.21548e-06,1.45944e-06 -2.41715e-06,-0.0256219,-0.025733,-0.0260345,-0.000413247 5.84306e-05,0.000597733,0.000588929,0.000593452,8.12001e-05
748 rs10849786,rs10849805,rs2047568,rs554197,rs661647 0 404.629 inf 5 0 1.33296e-06 1.21518e-06,1.45048e-06 3.5949e-05,8.1455e-05,-0.0258692,-0.0257652,-0.0258411 7.67672e-05,9.25121e-05,0.000588931,0.000597736,0.000589382
749 rs10849786,rs11065275,rs2047568,rs661647,rs668622 0 404.595 inf 5 0 1.3323e-06 1.2138e-06,1.44885e-06 -2.42415e-06,-0.0256102,-0.0257216,-0.0260232,-0.000413236 5.84306e-05,0.000597733,0.000588929,0.000593452,8.12001e-05
750 rs11065253,rs2047568,rs661647 0 399.411 inf 3 -nan 1.29493e-06 1.18373e-06,1.4245e-06 -0.0254104,-0.0255253,-0.0254696 0.000597695,0.000588887,0.000588882
751 rs10849786,rs11065267,rs2047568,rs661647,rs668622 0 404.16 inf 5 0 1.33093e-06 1.21989e-06,1.44448e-06 -2.4325e-06,-0.0255962,-0.0257081,-0.0260096,-0.000413222 5.84306e-05,0.000597733,0.000588929,0.000593452,8.12001e-05
752 rs10849786,rs11065285,rs2047568,rs661647,rs668622 0 403.88 inf 5 0 1.33004e-06 1.22027e-06,1.45008e-06 -2.43788e-06,-0.0255872,-0.0256994,-0.0260009,-0.000413213 5.84306e-05,0.000597733,0.000588929,0.000593452,8.12001e-05
753 rs10849786,rs113898588,rs2047568,rs661647,rs668622 0 403.672 inf 5 0 1.32938e-06 1.20367e-06,1.44817e-06 -2.44189e-06,-0.0255805,-0.0256929,-0.0259944,-0.000413206 5.84306e-05,0.000597733,0.000588929,0.000593452,8.12001e-05
754 rs10849786,rs11065281,rs2047568,rs661647,rs668622 0 402.998 inf 5 0 1.32724e-06 1.21356e-06,1.44734e-06 -2.45486e-06,-0.0255588,-0.0256719,-0.0259734,-0.000413185 5.84306e-05,0.000597733,0.000588929,0.000593452,8.12001e-05
755 rs2047568,rs660878,rs661647,rs668622 0 400.281 inf 4 -nan 1.30777e-06 1.19833e-06,1.43364e-06 -0.0254864,-0.0253674,-0.0257877,-0.00041198 0.000588917,0.000597722,0.000593444,7.78577e-05
756 rs10849786,rs2047568,rs661647,rs668622,rs708784 0 402.708 inf 5 0 1.32632e-06 1.21108e-06,1.44254e-06 -2.46044e-06,-0.0256628,-0.0259643,-0.000413175,-0.0255495 5.84306e-05,0.000588929,0.000593452,8.12001e-05,0.000597733
757 rs10849786,rs2047568,rs2049211,rs519785,rs661647 0 402.641 inf 5 0 1.32666e-06 1.20958e-06,1.44796e-06 0.000172577,-0.0258057,-0.000159497,-0.0256988,-0.0257766 7.67672e-05,0.000588931,9.25121e-05,0.000597736,0.000589382
758 rs10849786,rs2047568,rs2049211,rs591489,rs661647 0 402.334 inf 5 0 1.32569e-06 1.20404e-06,1.44539e-06 0.000172563,-0.0257962,-0.000159485,-0.025689,-0.0257671 7.67672e-05,0.000588931,9.25121e-05,0.000597736,0.000589382
759 rs2047568,rs660878,rs661647 0 397.164 inf 3 -nan 1.28781e-06 1.17301e-06,1.40778e-06 -0.0254547,-0.0253376,-0.0253991 0.000588887,0.000597695,0.000588882
760 rs10849786,rs11065288,rs2047568,rs661647,rs668622 0 402.234 inf 5 0 1.32482e-06 1.20872e-06,1.4479e-06 -2.46956e-06,-0.0255342,-0.0256481,-0.0259495,-0.00041316 5.84306e-05,0.000597733,0.000588929,0.000593452,8.12001e-05
761 rs10849786,rs2047568,rs2049211,rs530162,rs661647 0 402.18 inf 5 0 1.3252e-06 1.20627e-06,1.45502e-06 0.000172555,-0.0257914,-0.000159479,-0.025684,-0.0257623 7.67672e-05,0.000588931,9.25121e-05,0.000597736,0.000589382
762 rs10849786,rs10849805,rs2047568,rs519785,rs661647 0 402.165 inf 5 0 1.32515e-06 1.20475e-06,1.44585e-06 3.58304e-05,8.15526e-05,-0.0257928,-0.0256863,-0.0257647 7.67672e-05,9.25121e-05,0.000588931,0.000597736,0.000589382
763 rs10849786,rs2047568,rs2049211,rs639343,rs661647 0 402.075 inf 5 0 1.32487e-06 1.20994e-06,1.44331e-06 0.00017255,-0.0257882,-0.000159474,-0.0256807,-0.025759 7.67672e-05,0.000588931,9.25121e-05,0.000597736,0.000589382
764 rs10849786,rs12366451,rs2047568,rs661647,rs668622 0 401.941 inf 5 0 1.3239e-06 1.20564e-06,1.44124e-06 -2.47521e-06,-0.0255248,-0.0256389,-0.0259403,-0.000413151 5.84306e-05,0.000597733,0.000588929,0.000593452,8.12001e-05
765 rs10849786,rs10849805,rs2047568,rs591489,rs661647 0 401.858 inf 5 0 1.32418e-06 1.20677e-06,1.45047e-06 3.58156e-05,8.15648e-05,-0.0257833,-0.0256765,-0.0257552 7.67672e-05,9.25121e-05,0.000588931,0.000597736,0.000589382
766 rs10849786,rs10849805,rs2047568,rs530162,rs661647 0 401.703 inf 5 0 1.32369e-06 1.20143e-06,1.4403e-06 3.58082e-05,8.15709e-05,-0.0257785,-0.0256716,-0.0257504 7.67672e-05,9.25121e-05,0.000588931,0.000597736,0.000589382
767 rs10849786,rs2047568,rs2049211,rs661647,rs73411916 0 401.699 inf 5 0 1.32368e-06 1.21359e-06,1.43382e-06 0.000172532,-0.0257765,-0.000159459,-0.0257473,-0.0256686 7.67672e-05,0.000588931,9.25121e-05,0.000589382,0.000597736
768 rs10849786,rs10849805,rs2047568,rs639343,rs661647 0 401.599 inf 5 0 1.32336e-06 1.20408e-06,1.44393e-06 3.58032e-05,8.15751e-05,-0.0257753,-0.0256682,-0.0257471 7.67672e-05,9.25121e-05,0.000588931,0.000597736,0.000589382
769 rs10849786,rs11065294,rs2047568,rs661647,rs668622 0 401.455 inf 5 0 1.32236e-06 1.21188e-06,1.44148e-06 -2.48457e-06,-0.0255091,-0.0256237,-0.0259252,-0.000413135 5.84306e-05,0.000597733,0.000588929,0.000593452,8.12001e-05
770 rs10849786,rs10849805,rs2047568,rs661647,rs73411916 0 401.222 inf 5 0 1.32217e-06 1.20939e-06,1.43593e-06 3.5785e-05,8.15901e-05,-0.0257636,-0.0257354,-0.0256562 7.67672e-05,9.25121e-05,0.000588931,0.000589382,0.000597736
771 rs10849786,rs11065291,rs2047568,rs661647,rs668622 0 401.094 inf 5 0 1.32121e-06 1.20877e-06,1.44689e-06 -2.49154e-06,-0.0254975,-0.0256124,-0.0259139,-0.000413124 5.84306e-05,0.000597733,0.000588929,0.000593452,8.12001e-05
772 rs10849786,rs2047568,rs2049211,rs572009,rs661647 0 400.718 inf 5 0 1.32057e-06 1.20094e-06,1.4473e-06 0.000172485,-0.025746,-0.000159421,-0.0256372,-0.0257168 7.67672e-05,0.000588931,9.25121e-05,0.000597736,0.000589382
773 rs10849786,rs10849805,rs2047568,rs572009,rs661647 0 400.242 inf 5 0 1.31906e-06 1.20574e-06,1.43464e-06 3.57377e-05,8.1629e-05,-0.0257331,-0.0256247,-0.025705 7.67672e-05,9.25121e-05,0.000588931,0.000597736,0.000589382
774 rs10849786,rs10849797,rs2047568,rs2049211,rs661647 0 399.806 inf 5 0 1.31768e-06 1.19919e-06,1.43719e-06 0.000172441,-0.0256079,-0.0257176,-0.000159384,-0.0256885 7.67672e-05,0.000597736,0.000588931,9.25121e-05,0.000589382
775 rs10849786,rs11065275,rs2047568,rs2049211,rs661647 0 399.442 inf 5 0 1.31653e-06 1.20444e-06,1.42934e-06 0.000172423,-0.0255962,-0.0257063,-0.00015937,-0.0256771 7.67672e-05,0.000597736,0.000588931,9.25121e-05,0.000589382
776 rs10849786,rs10849797,rs10849805,rs2047568,rs661647 0 399.331 inf 5 0 1.31617e-06 1.20174e-06,1.44455e-06 3.56937e-05,-0.0255954,8.16653e-05,-0.0257047,-0.0256766 7.67672e-05,0.000597736,9.25121e-05,0.000588931,0.000589382
777 rs10849786,rs11065253,rs2047568,rs661647,rs668622 0 399.318 inf 5 0 1.31558e-06 1.20253e-06,1.42849e-06 -2.52585e-06,-0.0254401,-0.0255569,-0.0258582,-0.000413067 5.84306e-05,0.000597733,0.000588929,0.000593452,8.12001e-05
778 rs10849786,rs11065267,rs2047568,rs2049211,rs661647 0 399.007 inf 5 0 1.31515e-06 1.19705e-06,1.43243e-06 0.000172402,-0.0255822,-0.0256928,-0.000159352,-0.0256636 7.67672e-05,0.000597736,0.000588931,9.25121e-05,0.000589382
779 rs10849786,rs10849805,rs11065275,rs2047568,rs661647 0 398.967 inf 5 0 1.31502e-06 1.19915e-06,1.43017e-06 3.56761e-05,8.16798e-05,-0.0255837,-0.0256934,-0.0256653 7.67672e-05,9.25121e-05,0.000597736,0.000588931,0.000589382
780 rs10849786,rs11065285,rs2047568,rs2049211,rs661647 0 398.728 inf 5 0 1.31426e-06 1.20338e-06,1.43376e-06 0.000172388,-0.0255732,-0.025684,-0.000159341,-0.0256549 7.67672e-05,0.000597736,0.000588931,9.25121e-05,0.000589382
781 rs10849786,rs10849805,rs11065267,rs2047568,rs661647 0 398.532 inf 5 0 1.31365e-06 1.19319e-06,1.43801e-06 3.56551e-05,8.16971e-05,-0.0255698,-0.0256799,-0.0256517 7.67672e-05,9.25121e-05,0.000597736,0.000588931,0.000589382
782 rs10849786,rs113898588,rs2047568,rs2049211,rs661647 0 398.519 inf 5 0 1.3136e-06 1.19866e-06,1.43223e-06 0.000172378,-0.0255665,-0.0256776,-0.000159333,-0.0256484 7.67672e-05,0.000597736,0.000588931,9.25121e-05,0.000589382
783 rs10849786,rs10849805,rs11065285,rs2047568,rs661647 0 398.253 inf 5 0 1.31276e-06 1.20451e-06,1.4326e-06 3.56415e-05,8.17083e-05,-0.0255608,-0.0256712,-0.025643 7.67672e-05,9.25121e-05,0.000597736,0.000588931,0.000589382
784 rs10849786,rs10849805,rs113898588,rs2047568,rs661647 0 398.045 inf 5 0 1.3121e-06 1.20454e-06,1.4394e-06 3.56315e-05,8.17166e-05,-0.025554,-0.0256647,-0.0256365 7.67672e-05,9.25121e-05,0.000597736,0.000588931,0.000589382
785 rs10849786,rs11065281,rs2047568,rs2049211,rs661647 0 397.845 inf 5 0 1.31147e-06 1.19442e-06,1.4341e-06 0.000172346,-0.0255448,-0.0256565,-0.000159306,-0.0256274 7.67672e-05,0.000597736,0.000588931,9.25121e-05,0.000589382
786 rs10849786,rs2047568,rs2049211,rs661647,rs708784 0 397.556 inf 5 0 1.31055e-06 1.20266e-06,1.42564e-06 0.000172332,-0.0256475,-0.000159295,-0.0256183,-0.0255355 7.67672e-05,0.000588931,9.25121e-05,0.000589382,0.000597736
787 rs2047568,rs581515,rs661647,rs668622 0 395.006 inf 4 -nan 1.29105e-06 1.17776e-06,1.40624e-06 -0.0253202,-0.0251958,-0.0256212,-0.000411769 0.000588917,0.000597722,0.000593444,7.78577e-05
788 rs10849786,rs10849805,rs11065281,rs2047568,rs661647 0 397.371 inf 5 0 1.30997e-06 1.19743e-06,1.4311e-06 3.55989e-05,8.17434e-05,-0.0255324,-0.0256436,-0.0256155 7.67672e-05,9.25121e-05,0.000597736,0.000588931,0.000589382
789 rs10849786,rs11065288,rs2047568,rs2049211,rs661647 0 397.083 inf 5 0 1.30905e-06 1.20363e-06,1.44351e-06 0.000172309,-0.0255203,-0.0256327,-0.000159276,-0.0256035 7.67672e-05,0.000597736,0.000588931,9.25121e-05,0.000589382
790 rs10849786,rs10849805,rs2047568,rs661647,rs708784 0 397.081 inf 5 0 1.30905e-06 1.19356e-06,1.42365e-06 3.55848e-05,8.1755e-05,-0.0256346,-0.0256064,-0.025523 7.67672e-05,9.25121e-05,0.000588931,0.000589382,0.000597736
791 rs10849786,rs2047568,rs660878,rs661647,rs668622 0 397.068 inf 5 0 1.30846e-06 1.18583e-06,1.42403e-06 -2.56942e-06,-0.0254863,-0.0253673,-0.0257876,-0.000412994 5.84306e-05,0.000588929,0.000597733,0.000593452,8.12001e-05
792 rs2047568,rs581515,rs661647 0 391.896 inf 3 -nan 1.27112e-06 1.15677e-06,1.39556e-06 -0.0252885,-0.025166,-0.0252328 0.000588887,0.000597695,0.000588882
793 rs10849786,rs12366451,rs2047568,rs2049211,rs661647 0 396.789 inf 5 0 1.30812e-06 1.19777e-06,1.42538e-06 0.000172295,-0.0255108,-0.0256236,-0.000159264,-0.0255944 7.67672e-05,0.000597736,0.000588931,9.25121e-05,0.000589382
794 rs10849786,rs10849805,rs11065288,rs2047568,rs661647 0 396.609 inf 5 0 1.30755e-06 1.19345e-06,1.42735e-06 3.55619e-05,8.17739e-05,-0.0255078,-0.0256198,-0.0255917 7.67672e-05,9.25121e-05,0.000597736,0.000588931,0.000589382
795 rs10849786,rs10849805,rs12366451,rs2047568,rs661647 0 396.316 inf 5 0 1.30662e-06 1.19222e-06,1.42359e-06 3.55477e-05,8.17856e-05,-0.0254983,-0.0256107,-0.0255825 7.67672e-05,9.25121e-05,0.000597736,0.000588931,0.000589382
796 rs10849786,rs11065294,rs2047568,rs2049211,rs661647 0 396.304 inf 5 0 1.30659e-06 1.18427e-06,1.4255e-06 0.000172271,-0.0254951,-0.0256084,-0.000159245,-0.0255792 7.67672e-05,0.000597736,0.000588931,9.25121e-05,0.000589382
797 rs10849786,rs11065291,rs2047568,rs2049211,rs661647 0 395.943 inf 5 0 1.30544e-06 1.19058e-06,1.43101e-06 0.000172253,-0.0254835,-0.0255971,-0.00015923,-0.0255679 7.67672e-05,0.000597736,0.000588931,9.25121e-05,0.000589382
798 rs10849786,rs10849805,rs11065294,rs2047568,rs661647 0 395.83 inf 5 0 1.30508e-06 1.1848e-06,1.43797e-06 3.55241e-05,8.1805e-05,-0.0254827,-0.0255955,-0.0255673 7.67672e-05,9.25121e-05,0.000597736,0.000588931,0.000589382
799 rs10849786,rs10849805,rs11065291,rs2047568,rs661647 0 395.47 inf 5 0 1.30394e-06 1.18862e-06,1.41581e-06 3.55066e-05,8.18195e-05,-0.025471,-0.0255842,-0.0255561 7.67672e-05,9.25121e-05,0.000597736,0.000588931,0.000589382
800 rs10849786,rs11065253,rs2047568,rs2049211,rs661647 0 394.168 inf 5 0 1.29982e-06 1.18698e-06,1.42422e-06 0.000172167,-0.0254261,-0.0255415,-0.000159159,-0.0255123 7.67672e-05,0.000597736,0.000588931,9.25121e-05,0.000589382
801 rs10849786,rs10849805,rs11065253,rs2047568,rs661647 0 393.695 inf 5 0 1.29832e-06 1.18091e-06,1.41419e-06 3.54203e-05,8.18906e-05,-0.0254136,-0.0255286,-0.0255005 7.67672e-05,9.25121e-05,0.000597736,0.000588931,0.000589382
802 rs10849786,rs2047568,rs2049211,rs660878,rs661647 0 391.919 inf 5 0 1.29269e-06 1.17502e-06,1.41367e-06 0.000172058,-0.025471,-0.000159069,-0.0253533,-0.0254417 7.67672e-05,0.000588931,9.25121e-05,0.000597736,0.000589382
803 rs10849786,rs2047568,rs581515,rs661647,rs668622 0 391.794 inf 5 0 1.29174e-06 1.17299e-06,1.41943e-06 -2.67205e-06,-0.02532,-0.0251956,-0.0256211,-0.000412824 5.84306e-05,0.000588929,0.000597733,0.000593452,8.12001e-05
804 rs10849786,rs10849805,rs2047568,rs660878,rs661647 0 391.448 inf 5 0 1.2912e-06 1.18447e-06,1.40164e-06 3.53108e-05,8.19808e-05,-0.0254581,-0.0253408,-0.0254299 7.67672e-05,9.25121e-05,0.000588931,0.000597736,0.000589382
805 rs10849786,rs2047568,rs2049211,rs581515,rs661647 0 386.648 inf 5 0 1.27599e-06 1.15872e-06,1.39665e-06 0.0001718,-0.0253047,-0.000158856,-0.0251816,-0.0252754 7.67672e-05,0.000588931,9.25121e-05,0.000597736,0.000589382
806 rs10849786,rs10849805,rs2047568,rs581515,rs661647 0 386.179 inf 5 0 1.2745e-06 1.16376e-06,1.39249e-06 3.50526e-05,8.21935e-05,-0.0252918,-0.0251691,-0.0252635 7.67672e-05,9.25121e-05,0.000588931,0.000597736,0.000589382
807 rs2047568,rs626103,rs661647,rs668622 0 341.983 inf 4 -nan 1.12305e-06 1.01696e-06,1.24141e-06 -0.0235811,-0.0234006,-0.0238803,-0.000409563 0.000588917,0.000597722,0.000593444,7.78577e-05
808 rs2047568,rs626103,rs661647 0 338.938 inf 3 -nan 1.10333e-06 9.9404e-07,1.21748e-06 -0.0235496,-0.0233709,-0.0234939 0.000588887,0.000597695,0.000588882
809 rs10849786,rs2047568,rs626103,rs661647,rs668622 0 338.771 inf 5 0 1.12375e-06 1.01774e-06,1.24208e-06 -3.74558e-06,-0.0235809,-0.0234004,-0.0238801,-0.000411041 5.84306e-05,0.000588929,0.000597733,0.000593453,8.12001e-05
810 rs10849786,rs2047568,rs2049211,rs626103,rs661647 0 333.656 inf 5 0 1.10809e-06 9.95834e-07,1.22022e-06 0.0001691,-0.0235655,-0.000156631,-0.0233864,-0.0235358 7.67672e-05,0.000588931,9.25121e-05,0.000597736,0.000589382
811 rs10849786,rs10849805,rs2047568,rs626103,rs661647 0 333.214 inf 5 0 1.10669e-06 9.99996e-07,1.22228e-06 3.23529e-05,8.44181e-05,-0.0235526,-0.0233739,-0.0235239 7.67672e-05,9.25121e-05,0.000588931,0.000597736,0.000589382
812 rs627211,rs661647,rs909053 0 236.728 inf 3 -nan 7.80013e-07 6.94126e-07,8.77289e-07 -0.0140069,-0.0139611,-0.0140153 0.000428796,0.000416842,0.000416853
813 rs627211,rs661647,rs668622,rs909053 0 234.545 inf 4 -nan 7.83145e-07 7.03921e-07,8.78958e-07 -0.0141666,-0.0139904,0.000149755,-0.0141749 0.000437083,0.000417131,7.94448e-05,0.000425372
814 rs10849786,rs10849805,rs627211,rs661647,rs909053 0 235.427 inf 5 0 7.97375e-07 7.10024e-07,8.94836e-07 -0.000350829,0.00040011,-0.0142573,-0.014171,-0.0142656 7.74328e-05,9.28878e-05,0.000432342,0.000419116,0.000420499
815 rs10849786,rs627211,rs661647,rs668622,rs909053 0 232.112 inf 5 0 7.85859e-07 7.05068e-07,8.76692e-07 -0.000100346,-0.0141972,-0.0140209,0.000111287,-0.0142055 5.84807e-05,0.000437446,0.00041751,8.25475e-05,0.000425746
816 rs10849786,rs10849805,rs11065260,rs661647,rs909053 0 223.125 inf 5 0 7.58394e-07 6.651e-07,8.54284e-07 -0.000342215,0.000393013,-0.0138809,-0.013818,-0.013911 7.74328e-05,9.28878e-05,0.000432342,0.000419116,0.000420499
817 rs11065279,rs2047568,rs661647,rs668622 0 190.718 inf 4 -nan 6.44299e-07 5.68644e-07,7.30255e-07 -0.0124285,-0.0125634,-0.0128504,-0.000395585 0.000429645,0.000416862,0.000422783,7.78559e-05
818 rs11065279,rs2047568,rs661647 0 188.075 inf 3 -nan 6.25848e-07 5.45061e-07,7.09505e-07 -0.0124141,-0.0125473,-0.0124916 0.000429636,0.000416849,0.000416842
819 rs10849786,rs11065279,rs2047568,rs661647,rs668622 0 187.512 inf 5 0 6.4501e-07 5.65603e-07,7.32005e-07 -1.05466e-05,-0.0124281,-0.0125631,-0.0128502,-0.000399748 5.84301e-05,0.000429649,0.000416866,0.000422785,8.1199e-05
820 rs10849786,rs11065279,rs2047568,rs2049211,rs661647 0 182.591 inf 5 0 6.29967e-07 5.50833e-07,7.18781e-07 0.000152007,-0.0124211,-0.0125547,-0.000142548,-0.012522 7.67645e-05,0.00042965,0.000416866,9.25106e-05,0.000417392
821 rs10849786,rs10849805,rs11065279,rs2047568,rs661647 0 182.321 inf 5 0 6.29114e-07 5.48442e-07,7.12867e-07 1.52699e-05,9.8494e-05,-0.0124148,-0.012548,-0.0125163 7.67645e-05,9.25106e-05,0.00042965,0.000416866,0.000417392
822 rs112392709,rs2047568,rs661647,rs668622 0 173.291 inf 4 -nan 5.88961e-07 5.16241e-07,6.67315e-07 0.00921456,-0.000971003,-0.00996196,-0.00909371 0.000335055,0.000107401,0.000343478,0.00032624
823 rs2047568,rs661647,rs668622,rs73227022 0 172.794 inf 4 -nan 5.87385e-07 5.11759e-07,6.68577e-07 -0.000970913,-0.00994866,-0.00908051,0.0092006 0.000107401,0.000343478,0.00032624,0.000335055
824 rs2047568,rs56391085,rs661647,rs668622 0 172.332 inf 4 -nan 5.8592e-07 5.11051e-07,6.72835e-07 -0.00097083,0.0091876,-0.00993628,-0.00906822 0.000107401,0.000335055,0.000343478,0.00032624
825 rs2047568,rs661647,rs668622,rs73227027 0 172.321 inf 4 -nan 5.85885e-07 5.06975e-07,6.7129e-07 -0.000970828,-0.00993598,-0.00906792,0.00918728 0.000107401,0.000343478,0.00032624,0.000335055
826 rs2047568,rs661647,rs668622,rs73227029 0 171.519 inf 4 -nan 5.83344e-07 5.08053e-07,6.6666e-07 -0.000970682,-0.00991447,-0.00904656,0.00916469 0.000107401,0.000343478,0.00032624,0.000335055
827 rs2047568,rs661647,rs668622,rs73229118 0 170.55 inf 4 -nan 5.80274e-07 5.00709e-07,6.53067e-07 -0.000970506,-0.00988841,-0.00902069,0.00913733 0.000107401,0.000343478,0.00032624,0.000335055
828 rs111666286,rs2047568,rs661647,rs668622 0 170.335 inf 4 -nan 5.79593e-07 5.01222e-07,6.6356e-07 0.00913125,-0.000970467,-0.00988262,-0.00901494 0.000335055,0.000107401,0.000343478,0.00032624
829 rs2047568,rs56175661,rs661647,rs668622 0 170.236 inf 4 -nan 5.79278e-07 5.04949e-07,6.60721e-07 -0.000970449,0.00912843,-0.00987994,-0.00901228 0.000107401,0.000335055,0.000343478,0.00032624
830 rs2047568,rs661647,rs668622,rs73229126 0 170.178 inf 4 -nan 5.79095e-07 5.00999e-07,6.57779e-07 -0.000970438,-0.00987838,-0.00901073,0.0091268 0.000107401,0.000343478,0.00032624,0.000335055
831 rs2047568,rs661647,rs668622,rs73227036 0 169.858 inf 4 -nan 5.78083e-07 5.03936e-07,6.60765e-07 -0.00097038,-0.00986976,-0.00900217,0.00911775 0.000107401,0.000343478,0.00032624,0.000335055
832 rs112550588,rs2047568,rs661647,rs668622 0 169.727 inf 4 -nan 5.77666e-07 5.03723e-07,6.54691e-07 0.00911402,-0.000970356,-0.0098662,-0.00899864 0.000335055,0.000107401,0.000343478,0.00032624
833 rs10849786,rs112392709,rs2047568,rs661647,rs668622 0 172.243 inf 5 0 5.965e-07 5.2152e-07,6.83744e-07 -0.000185367,0.00932414,-0.000971099,-0.0100677,-0.00927049 5.87425e-05,0.00033685,0.000107401,0.000345108,0.000331015
834 rs2047568,rs3850521,rs661647,rs668622 0 169.565 inf 4 -nan 5.77152e-07 5.0276e-07,6.62681e-07 -0.000970326,0.00910942,-0.00986182,-0.00899429 0.000107401,0.000335055,0.000343478,0.00032624
835 rs10849786,rs2047568,rs661647,rs668622,rs73227022 0 171.739 inf 5 0 5.94906e-07 5.2308e-07,6.78454e-07 -0.000185113,-0.000971009,-0.0100542,-0.00925705,0.00931003 5.87425e-05,0.000107401,0.000345108,0.000331015,0.00033685
836 rs2047568,rs55645249,rs661647,rs668622 0 169.044 inf 4 -nan 5.75503e-07 5.00974e-07,6.48454e-07 -0.000970231,0.00909464,-0.00984775,-0.00898032 0.000107401,0.000335055,0.000343478,0.00032624
837 rs2047568,rs661647,rs668622,rs73229149 0 168.947 inf 4 -nan 5.75194e-07 4.99853e-07,6.60663e-07 -0.000970213,-0.0098451,-0.00897769,0.00909186 0.000107401,0.000343478,0.00032624,0.000335055
838 rs111927418,rs2047568,rs661647,rs668622 0 168.798 inf 4 -nan 5.74724e-07 5.01373e-07,6.49421e-07 0.00908764,-0.000970186,-0.00984109,-0.00897371 0.000335055,0.000107401,0.000343478,0.00032624
839 rs2047568,rs661647,rs668622,rs73229157 0 168.757 inf 4 -nan 5.74594e-07 4.95203e-07,6.51276e-07 -0.000970178,-0.00983998,-0.0089726,0.00908648 0.000107401,0.000343478,0.00032624,0.000335055
840 rs10849786,rs2047568,rs56391085,rs661647,rs668622 0 171.272 inf 5 0 5.93423e-07 5.2028e-07,6.72901e-07 -0.000184877,-0.000970925,0.00929689,-0.0100417,-0.00924453 5.87425e-05,0.000107401,0.00033685,0.000345108,0.000331015
841 rs10849786,rs2047568,rs661647,rs668622,rs73227027 0 171.26 inf 5 0 5.93387e-07 5.17938e-07,6.76198e-07 -0.000184871,-0.000970923,-0.0100414,-0.00924423,0.00929657 5.87425e-05,0.000107401,0.000345108,0.000331015,0.00033685
842 rs149356105,rs2047568,rs661647,rs668622 0 168.474 inf 4 -nan 5.73696e-07 5.00955e-07,6.59153e-07 0.00907842,-0.000970127,-0.0098323,-0.00896498 0.000335055,0.000107401,0.000343478,0.00032624
843 rs10849786,rs2047568,rs661647,rs668622,rs73227029 0 170.449 inf 5 0 5.90816e-07 5.11591e-07,6.72141e-07 -0.000184461,-0.000970777,-0.0100197,-0.00922248,0.00927374 5.87425e-05,0.000107401,0.000345108,0.000331015,0.00033685
844 rs10849786,rs2047568,rs661647,rs668622,rs73229118 0 169.469 inf 5 0 5.8771e-07 5.13056e-07,6.71766e-07 -0.000183964,-0.000970601,-0.00999332,-0.00919612,0.00924608 5.87425e-05,0.000107401,0.000345108,0.000331015,0.00033685
845 rs10849786,rs111666286,rs2047568,rs661647,rs668622 0 169.251 inf 5 0 5.87021e-07 5.13835e-07,6.69651e-07 -0.000183853,0.00923994,-0.000970561,-0.00998747,-0.00919027 5.87425e-05,0.00033685,0.000107401,0.000345108,0.000331015
846 rs10849786,rs2047568,rs56175661,rs661647,rs668622 0 169.151 inf 5 0 5.86702e-07 5.13441e-07,6.7254e-07 -0.000183802,-0.000970543,0.00923709,-0.00998476,-0.00918756 5.87425e-05,0.000107401,0.00033685,0.000345108,0.000331015
847 rs10849786,rs2047568,rs661647,rs668622,rs73229126 0 169.092 inf 5 0 5.86517e-07 5.10539e-07,6.74837e-07 -0.000183772,-0.000970533,-0.00998318,-0.00918599,0.00923544 5.87425e-05,0.000107401,0.000345108,0.000331015,0.00033685
848 rs2047568,rs661647,rs668622,rs73214885 0 166.378 inf 4 -nan 5.67053e-07 4.88184e-07,6.4348e-07 -0.000969741,-0.00977526,-0.00890835,0.00901852 0.000107401,0.000343478,0.00032624,0.000335055
849 rs10849786,rs2047568,rs661647,rs668622,rs73227036 0 168.769 inf 5 0 5.85493e-07 5.08614e-07,6.71092e-07 -0.000183608,-0.000970474,-0.00997447,-0.00917727,0.00922629 5.87425e-05,0.000107401,0.000345108,0.000331015,0.00033685
850 rs10849786,rs2047568,rs482522,rs661647,rs668622 0 168.677 inf 5 0 5.84094e-07 5.14558e-07,6.57962e-07 0.010617,-0.000570864,-0.0105173,-0.0101956,0.000950408 0.000393161,0.0001081,0.000384501,0.000353042,9.47979e-05
851 rs10849786,rs112550588,rs2047568,rs661647,rs668622 0 168.636 inf 5 0 5.85071e-07 5.11309e-07,6.64643e-07 -0.00018354,0.00922252,-0.00097045,-0.00997088,-0.00917368 5.87425e-05,0.00033685,0.000107401,0.000345108,0.000331015
852 rs111937017,rs2047568,rs661647,rs668622 0 166.078 inf 4 -nan 5.66102e-07 4.89397e-07,6.48414e-07 0.00900992,-0.000969686,-0.00976706,-0.00890022 0.000335055,0.000107401,0.000343478,0.00032624
853 rs2047568,rs661647,rs668622,rs73229160 0 165.992 inf 4 -nan 5.65832e-07 4.94184e-07,6.40772e-07 -0.00096967,-0.00976474,-0.0088979,0.00900748 0.000107401,0.000343478,0.00032624,0.000335055
854 rs10849786,rs2047568,rs3850521,rs661647,rs668622 0 168.472 inf 5 0 5.84551e-07 5.1144e-07,6.70305e-07 -0.000183456,-0.000970421,0.00921787,-0.00996645,-0.00916925 5.87425e-05,0.000107401,0.00033685,0.000345108,0.000331015
855 rs2047568,rs661647,rs668622,rs73214888 0 165.831 inf 4 -nan 5.65322e-07 4.87021e-07,6.44104e-07 -0.00096964,-0.00976033,-0.00889353,0.00900285 0.000107401,0.000343478,0.00032624,0.000335055
856 rs2047568,rs661647,rs668622,rs73214896 0 165.511 inf 4 -nan 5.64308e-07 4.89595e-07,6.51793e-07 -0.000969581,-0.00975157,-0.00888484,0.00899366 0.000107401,0.000343478,0.00032624,0.000335055
857 rs10849786,rs2047568,rs55645249,rs661647,rs668622 0 167.945 inf 5 0 5.82882e-07 5.08935e-07,6.60745e-07 -0.000183188,-0.000970325,0.00920293,-0.00995222,-0.00915502 5.87425e-05,0.000107401,0.00033685,0.000345108,0.000331015
858 rs10849786,rs2047568,rs661647,rs668622,rs73229149 0 167.846 inf 5 0 5.82569e-07 5.05463e-07,6.64692e-07 -0.000183137,-0.000970307,-0.00994955,-0.00915235,0.00920013 5.87425e-05,0.000107401,0.000345108,0.000331015,0.00033685
859 rs2047568,rs661647,rs668622,rs73214898 0 165.248 inf 4 -nan 5.63473e-07 4.87963e-07,6.46091e-07 -0.000969532,-0.00974436,-0.00887767,0.00898608 0.000107401,0.000343478,0.00032624,0.000335055
860 rs10849786,rs111927418,rs2047568,rs661647,rs668622 0 167.696 inf 5 0 5.82094e-07 5.06676e-07,6.61371e-07 -0.000183061,0.00919586,-0.00097028,-0.00994549,-0.00914829 5.87425e-05,0.00033685,0.000107401,0.000345108,0.000331015
861 rs10849786,rs2047568,rs661647,rs668622,rs73229157 0 167.655 inf 5 0 5.81962e-07 5.07003e-07,6.59427e-07 -0.00018304,-0.000970273,-0.00994436,-0.00914716,0.00919468 5.87425e-05,0.000107401,0.000345108,0.000331015,0.00033685
862 rs10849786,rs149356105,rs2047568,rs661647,rs668622 0 167.368 inf 5 0 5.81054e-07 5.03296e-07,6.66802e-07 -0.000182893,0.00918654,-0.000970221,-0.0099366,-0.0091394 5.87425e-05,0.00033685,0.000107401,0.000345108,0.000331015
863 rs10849786,rs2047568,rs661647,rs668622,rs73214885 0 165.247 inf 5 0 5.74332e-07 4.99929e-07,6.51199e-07 -0.000181805,-0.000969834,-0.00987894,-0.00908173,0.009126 5.87425e-05,0.000107401,0.000345108,0.000331015,0.00033685
864 rs10849786,rs111937017,rs2047568,rs661647,rs668622 0 164.943 inf 5 0 5.7337e-07 5.0139e-07,6.53544e-07 -0.000181648,0.00911731,-0.000969779,-0.00987066,-0.00907345 5.87425e-05,0.00033685,0.000107401,0.000345108,0.000331015
865 rs10849786,rs2047568,rs661647,rs668622,rs73229160 0 164.857 inf 5 0 5.73097e-07 4.94581e-07,6.49928e-07 -0.000181604,-0.000969763,-0.0098683,-0.00907109,0.00911483 5.87425e-05,0.000107401,0.000345108,0.000331015,0.00033685
866 rs10849786,rs2047568,rs661647,rs668622,rs73214888 0 164.694 inf 5 0 5.7258e-07 5.00299e-07,6.48076e-07 -0.00018152,-0.000969733,-0.00986385,-0.00906664,0.00911016 5.87425e-05,0.000107401,0.000345108,0.000331015,0.00033685
867 rs10849786,rs2047568,rs661647,rs668622,rs73214896 0 164.37 inf 5 0 5.71554e-07 4.92088e-07,6.50757e-07 -0.000181353,-0.000969674,-0.009855,-0.00905779,0.00910087 5.87425e-05,0.000107401,0.000345108,0.000331015,0.00033685
868 rs10849786,rs2047568,rs661647,rs668622,rs73214898 0 164.103 inf 5 0 5.70709e-07 4.94215e-07,6.44788e-07 -0.000181215,-0.000969625,-0.0098477,-0.00905049,0.00909321 5.87425e-05,0.000107401,0.000345108,0.000331015,0.00033685
869 rs10849786,rs482522,rs627211,rs661647,rs668622 0 162.971 inf 5 0 5.64905e-07 4.87832e-07,6.41794e-07 0.0108533,-0.0107515,4.82047e-06,-0.0098659,0.000982009 0.00039067,0.000381998,0.000107395,0.000347478,9.46112e-05
870 rs11065283,rs627211,rs661647,rs668622 0 159.95 inf 4 -nan 5.47094e-07 4.7488e-07,6.25696e-07 -0.00943863,-0.00942798,-0.00972445,-0.000393011 0.000340725,0.000355233,0.000347799,7.78557e-05
871 rs11065283,rs627211,rs661647 0 157.38 inf 3 -nan 5.28873e-07 4.5924e-07,6.06631e-07 -0.0094262,-0.00941736,-0.00937156 0.000340716,0.000355227,0.000340701
872 rs35706672,rs627211,rs661647,rs668622 0 157.023 inf 4 -nan 5.37821e-07 4.74472e-07,6.17277e-07 -0.00935538,-0.00934524,-0.00964159,-0.000392873 0.000340725,0.000355233,0.000347799,7.78557e-05
873 rs35706672,rs627211,rs661647 0 154.457 inf 3 -nan 5.19611e-07 4.46123e-07,5.96981e-07 -0.00934296,-0.00933463,-0.00928882 0.000340716,0.000355227,0.000340701
874 rs112392709,rs627211,rs661647,rs668622 0 155.089 inf 4 -nan 5.32724e-07 4.56883e-07,6.0666e-07 0.00915331,-9.74181e-06,-0.00899067,-0.0090323 0.000335016,0.000107388,0.000326245,0.0003262
875 rs627211,rs661647,rs668622,rs73227022 0 154.595 inf 4 -nan 5.31158e-07 4.61724e-07,6.10592e-07 -9.79985e-06,-0.00897746,-0.0090191,0.00913935 0.000107388,0.000326245,0.0003262,0.000335016
876 rs56391085,rs627211,rs661647,rs668622 0 154.136 inf 4 -nan 5.29703e-07 4.59021e-07,6.09995e-07 0.00912635,-9.85389e-06,-0.00896516,-0.00900681 0.000335016,0.000107388,0.000326245,0.0003262
877 rs627211,rs661647,rs668622,rs73227027 0 154.125 inf 4 -nan 5.29668e-07 4.59072e-07,6.10291e-07 -9.85519e-06,-0.00896487,-0.00900652,0.00912604 0.000107388,0.000326245,0.0003262,0.000335016
878 rs113534985,rs2047568,rs661647,rs668622 0 153.933 inf 4 -nan 5.2762e-07 4.58722e-07,6.04997e-07 0.00865449,-0.000967397,-0.00942855,-0.00856414 0.000335055,0.000107401,0.000343478,0.00032624
879 rs10849786,rs11065283,rs627211,rs661647,rs668622 0 156.428 inf 5 0 5.4781e-07 4.75216e-07,6.24099e-07 -1.17159e-05,-0.00943834,-0.0094277,-0.00972428,-0.000397635 5.843e-05,0.000340728,0.000355235,0.0003478,8.11989e-05
880 rs627211,rs661647,rs668622,rs73227029 0 153.329 inf 4 -nan 5.27144e-07 4.49626e-07,6.05635e-07 -9.94909e-06,-0.0089435,-0.00898516,0.00910346 0.000107388,0.000326245,0.0003262,0.000335016
881 rs627211,rs661647,rs668622,rs73229118 0 152.366 inf 4 -nan 5.24094e-07 4.59047e-07,6.01585e-07 -1.00628e-05,-0.00891762,-0.00895929,0.0090761 0.000107388,0.000326245,0.0003262,0.000335016
882 rs111666286,rs627211,rs661647,rs668622 0 152.153 inf 4 -nan 5.23419e-07 4.4824e-07,6.08767e-07 0.00907002,-1.00881e-05,-0.00891187,-0.00895355 0.000335016,0.000107388,0.000326245,0.0003262
883 rs56175661,rs627211,rs661647,rs668622 0 152.054 inf 4 -nan 5.23105e-07 4.53849e-07,5.9965e-07 0.00906721,-1.00998e-05,-0.00890921,-0.00895089 0.000335016,0.000107388,0.000326245,0.0003262
884 rs627211,rs661647,rs668622,rs73229126 0 151.997 inf 4 -nan 5.22924e-07 4.46785e-07,5.99074e-07 -1.01066e-05,-0.00890766,-0.00894934,0.00906557 0.000107388,0.000326245,0.0003262,0.000335016
885 rs627211,rs661647,rs668622,rs73227036 0 151.679 inf 4 -nan 5.21918e-07 4.51757e-07,5.95766e-07 -1.01442e-05,-0.0088991,-0.00894078,0.00905652 0.000107388,0.000326245,0.0003262,0.000335016
886 rs112550588,rs627211,rs661647,rs668622 0 151.549 inf 4 -nan 5.21504e-07 4.45091e-07,5.98804e-07 0.00905279,-1.01597e-05,-0.00889557,-0.00893725 0.000335016,0.000107388,0.000326245,0.0003262
887 rs3850521,rs627211,rs661647,rs668622 0 151.388 inf 4 -nan 5.20994e-07 4.47058e-07,5.99346e-07 0.0090482,-1.01789e-05,-0.00889122,-0.00893291 0.000335016,0.000107388,0.000326245,0.0003262
888 rs10849786,rs35706672,rs627211,rs661647,rs668622 0 153.504 inf 5 0 5.38537e-07 4.65379e-07,6.20592e-07 -1.1777e-05,-0.00935508,-0.00934497,-0.00964142,-0.000397521 5.843e-05,0.000340728,0.000355235,0.0003478,8.11989e-05
889 rs55645249,rs627211,rs661647,rs668622 0 150.871 inf 4 -nan 5.19356e-07 4.51469e-07,5.90318e-07 0.00903342,-1.02403e-05,-0.00887724,-0.00891894 0.000335016,0.000107388,0.000326245,0.0003262
890 rs627211,rs661647,rs668622,rs73229149 0 150.774 inf 4 -nan 5.19049e-07 4.52532e-07,5.99497e-07 -1.02518e-05,-0.00887461,-0.00891631,0.00903064 0.000107388,0.000326245,0.0003262,0.000335016
891 rs111927418,rs627211,rs661647,rs668622 0 150.627 inf 4 -nan 5.18582e-07 4.46637e-07,5.93311e-07 0.00902643,-1.02694e-05,-0.00887062,-0.00891233 0.000335016,0.000107388,0.000326245,0.0003262
892 rs627211,rs661647,rs668622,rs73229157 0 150.586 inf 4 -nan 5.18453e-07 4.39175e-07,5.93318e-07 -1.02742e-05,-0.00886952,-0.00891122,0.00902526 0.000107388,0.000326245,0.0003262,0.000335016
893 rs149356105,rs627211,rs661647,rs668622 0 150.304 inf 4 -nan 5.17561e-07 4.45083e-07,5.97148e-07 0.0090172,-1.03077e-05,-0.0088619,-0.0089036 0.000335016,0.000107388,0.000326245,0.0003262
894 rs10849786,rs113534985,rs2047568,rs661647,rs668622 0 152.654 inf 5 0 5.34428e-07 4.58977e-07,6.13855e-07 -0.00017519,0.00875806,-0.000967487,-0.00952846,-0.00873121 5.87425e-05,0.00033685,0.000107401,0.000345108,0.000331015
895 rs494632,rs627211,rs661647 0 147.257 inf 3 -nan 4.9683e-07 4.27735e-07,5.73246e-07 -0.00892398,-0.0089538,-0.00887027 0.000332848,0.000349042,0.00033285
896 rs4766980,rs627211,rs661647,rs668622 0 149.441 inf 4 -nan 5.13796e-07 4.44214e-07,5.88837e-07 -0.00913617,-0.00912739,-0.00942343,-0.000392512 0.000340725,0.000355233,0.000347799,7.78557e-05
897 rs4766980,rs627211,rs661647 0 146.885 inf 3 -nan 4.95619e-07 4.23761e-07,5.65174e-07 -0.00912376,-0.00911679,-0.00907098 0.000340716,0.000355227,0.000340701
898 rs10849786,rs10849805,rs11065283,rs627211,rs661647 0 151.623 inf 5 0 5.32129e-07 4.62677e-07,6.05069e-07 1.22659e-05,0.000100969,-0.00942666,-0.00941778,-0.00939549 7.67642e-05,9.25104e-05,0.000340728,0.000355236,0.00034133
899 rs10849786,rs10849805,rs2047568,rs493811,rs661647 0 151.533 inf 5 0 5.30553e-07 4.56462e-07,6.04224e-07 -0.000721722,0.00887607,-0.00090474,0.00825398,-0.00891596 8.14841e-05,0.000345792,0.000107379,0.000313845,0.000324621
900 rs627211,rs661647,rs668622,rs73214885 0 148.222 inf 4 -nan 5.10963e-07 4.42485e-07,5.89271e-07 -1.05567e-05,-0.00880524,-0.00884699,0.00895732 0.000107388,0.000326245,0.0003262,0.000335016
901 rs111937017,rs627211,rs661647,rs668622 0 147.924 inf 4 -nan 5.10019e-07 4.39858e-07,5.85641e-07 0.00894872,-1.05924e-05,-0.00879711,-0.00883885 0.000335016,0.000107388,0.000326245,0.0003262
902 rs627211,rs661647,rs668622,rs73229160 0 147.84 inf 4 -nan 5.09751e-07 4.40403e-07,5.85836e-07 -1.06026e-05,-0.00879479,-0.00883654,0.00894628 0.000107388,0.000326245,0.0003262,0.000335016
903 rs627211,rs661647,rs668622,rs73214888 0 147.679 inf 4 -nan 5.09243e-07 4.37182e-07,5.81804e-07 -1.06218e-05,-0.00879042,-0.00883217,0.00894165 0.000107388,0.000326245,0.0003262,0.000335016
904 rs627211,rs661647,rs668622,rs73214896 0 147.362 inf 4 -nan 5.08236e-07 4.34976e-07,5.81649e-07 -1.066e-05,-0.00878172,-0.00882348,0.00893246 0.000107388,0.000326245,0.0003262,0.000335016
905 rs627211,rs661647,rs668622,rs73214898 0 147.1 inf 4 -nan 5.07407e-07 4.42989e-07,5.79608e-07 -1.06915e-05,-0.00877456,-0.00881632,0.00892489 0.000107388,0.000326245,0.0003262,0.000335016
906 rs10849786,rs10849805,rs35706672,rs627211,rs661647 0 148.7 inf 5 0 5.22867e-07 4.48132e-07,5.95988e-07 1.21077e-05,0.0001011,-0.00934341,-0.00933504,-0.00931272 7.67642e-05,9.25104e-05,0.000340728,0.000355236,0.00034133
907 rs10849786,rs10849805,rs2047568,rs482522,rs661647 0 148.662 inf 5 0 5.21438e-07 4.47454e-07,5.95197e-07 0.00837214,0.00028501,-0.000635965,-0.00859991,-0.00912152 0.000330573,9.27435e-05,0.00010789,0.000330174,0.000334872
908 rs534415,rs627211,rs661647 0 143.198 inf 3 -nan 4.83954e-07 4.09872e-07,5.66746e-07 -0.00890083,-0.00891295,-0.00884832 0.000336392,0.00035177,0.000336388
909 rs494632,rs627211,rs661647,rs668622 0 144.46 inf 4 -nan 4.98013e-07 4.25107e-07,5.72117e-07 -0.00898514,-0.00901512,-0.00887249,6.75624e-05 0.000340569,0.000356452,0.00033286,7.96598e-05
910 rs10849786,rs112392709,rs627211,rs661647,rs668622 0 146.683 inf 5 0 5.40252e-07 4.66204e-07,6.20398e-07 -0.000185214,0.00926281,-9.51017e-06,-0.0090962,-0.00920894 5.87425e-05,0.000336811,0.000107388,0.000327957,0.000330975
911 rs10849786,rs2047568,rs2049211,rs482522,rs661647 0 146.657 inf 5 0 5.15086e-07 4.41275e-07,5.89909e-07 0.0084492,-0.000638728,4.27533e-05,-0.00853863,-0.00906255 0.000330573,0.00010789,9.27435e-05,0.000330174,0.000334872
912 rs10849786,rs627211,rs661647,rs668622,rs73227022 0 146.204 inf 5 0 5.38668e-07 4.58692e-07,6.20176e-07 -0.00018496,-9.56852e-06,-0.00908284,-0.0091955,0.0092487 5.87425e-05,0.000107388,0.000327957,0.000330975,0.000336811
913 rs10849786,rs4766980,rs627211,rs661647,rs668622 0 145.929 inf 5 0 5.14513e-07 4.39245e-07,5.92084e-07 -1.19379e-05,-0.00913587,-0.00912711,-0.00942326,-0.000397223 5.843e-05,0.000340728,0.000355235,0.0003478,8.11989e-05
914 rs10849786,rs56391085,rs627211,rs661647,rs668622 0 145.759 inf 5 0 5.37195e-07 4.6938e-07,6.18756e-07 -0.000184724,0.00923556,-9.62286e-06,-0.00907041,-0.00918298 5.87425e-05,0.000336811,0.000107388,0.000327957,0.000330975
915 rs10849786,rs627211,rs661647,rs668622,rs73227027 0 145.749 inf 5 0 5.37159e-07 4.70327e-07,6.16379e-07 -0.000184718,-9.62416e-06,-0.00907011,-0.00918268,0.00923524 5.87425e-05,0.000107388,0.000327957,0.000330975,0.000336811
916 rs10849786,rs627211,rs661647,rs668622,rs73227029 0 144.977 inf 5 0 5.34605e-07 4.64288e-07,6.16426e-07 -0.000184308,-9.71857e-06,-0.00904851,-0.00916093,0.00921242 5.87425e-05,0.000107388,0.000327957,0.000330975,0.000336811
917 rs10849786,rs627211,rs661647,rs668622,rs73229118 0 144.045 inf 5 0 5.31519e-07 4.62428e-07,6.15176e-07 -0.00018381,-9.83295e-06,-0.00902234,-0.00913459,0.00918476 5.87425e-05,0.000107388,0.000327957,0.000330975,0.000336811
918 rs10849786,rs10849805,rs494632,rs627211,rs661647 0 143.988 inf 5 0 5.07955e-07 4.38729e-07,5.88171e-07 -0.000281989,0.000295882,-0.0090773,-0.00910761,-0.00898598 7.74395e-05,9.27487e-05,0.0003359,0.00035197,0.000334284
919 rs10849786,rs111666286,rs627211,rs661647,rs668622 0 143.839 inf 5 0 5.30835e-07 4.53322e-07,6.06277e-07 -0.0001837,0.00917862,-9.85834e-06,-0.00901653,-0.00912874 5.87425e-05,0.000336811,0.000107388,0.000327957,0.000330975
920 rs10849786,rs56175661,rs627211,rs661647,rs668622 0 143.743 inf 5 0 5.30518e-07 4.61664e-07,6.00655e-07 -0.000183649,0.00917578,-9.87012e-06,-0.00901384,-0.00912603 5.87425e-05,0.000336811,0.000107388,0.000327957,0.000330975
921 rs10849786,rs627211,rs661647,rs668622,rs73229126 0 143.687 inf 5 0 5.30335e-07 4.53766e-07,6.0276e-07 -0.000183619,-9.87695e-06,-0.00901228,-0.00912445,0.00917412 5.87425e-05,0.000107388,0.000327957,0.000330975,0.000336811
922 rs10849786,rs10849805,rs11065260,rs11065283,rs661647 0 143.499 inf 5 0 5.06387e-07 4.35453e-07,5.76705e-07 1.18593e-05,0.000101305,-0.00916371,-0.00919437,-0.00916312 7.67642e-05,9.25104e-05,0.000355236,0.000340728,0.00034133
923 rs10849786,rs627211,rs661647,rs668622,rs73227036 0 143.38 inf 5 0 5.29317e-07 4.60506e-07,6.16473e-07 -0.000183455,-9.91479e-06,-0.00900362,-0.00911574,0.00916498 5.87425e-05,0.000107388,0.000327957,0.000330975,0.000336811
924 rs10849786,rs112550588,rs627211,rs661647,rs668622 0 143.253 inf 5 0 5.28898e-07 4.54136e-07,6.0567e-07 -0.000183387,0.00916121,-9.93038e-06,-0.00900005,-0.00911215 5.87425e-05,0.000336811,0.000107388,0.000327957,0.000330975
925 rs534415,rs627211,rs661647,rs668622 0 140.581 inf 4 -nan 4.85701e-07 4.12588e-07,5.64141e-07 -0.00899896,-0.0090111,-0.00885985,9.92279e-05 0.000345563,0.000360555,0.000336516,7.99764e-05
926 rs10849786,rs3850521,rs627211,rs661647,rs668622 0 143.097 inf 5 0 5.28382e-07 4.57963e-07,6.0278e-07 -0.000183303,0.00915656,-9.9496e-06,-0.00899566,-0.00910772 5.87425e-05,0.000336811,0.000107388,0.000327957,0.000330975
927 rs11065293,rs627211,rs661647 0 137.825 inf 3 -nan 4.66993e-07 3.99002e-07,5.3945e-07 -0.00834865,-0.00794427,-0.00832225 0.000321229,0.000322186,0.000322285
928 rs10849786,rs55645249,rs627211,rs661647,rs668622 0 142.597 inf 5 0 5.26724e-07 4.50886e-07,6.04828e-07 -0.000183035,0.00914162,-1.00114e-05,-0.00898152,-0.00909349 5.87425e-05,0.000336811,0.000107388,0.000327957,0.000330975
929 rs10849786,rs627211,rs661647,rs668622,rs73229149 0 142.503 inf 5 0 5.26413e-07 4.58079e-07,6.00811e-07 -0.000182984,-1.0023e-05,-0.00897887,-0.00909082,0.00913882 5.87425e-05,0.000107388,0.000327957,0.000330975,0.000336811
930 rs10849786,rs111927418,rs627211,rs661647,rs668622 0 142.36 inf 5 0 5.25941e-07 4.53618e-07,6.01798e-07 -0.000182908,0.00913456,-1.00406e-05,-0.00897484,-0.00908676 5.87425e-05,0.000336811,0.000107388,0.000327957,0.000330975
931 rs10849786,rs627211,rs661647,rs668622,rs73229157 0 142.321 inf 5 0 5.2581e-07 4.55871e-07,6.08371e-07 -0.000182886,-1.00455e-05,-0.00897372,-0.00908564,0.00913338 5.87425e-05,0.000107388,0.000327957,0.000330975,0.000336811
932 rs10849786,rs149356105,rs627211,rs661647,rs668622 0 142.048 inf 5 0 5.24908e-07 4.52075e-07,6.0893e-07 -0.00018274,0.00912523,-1.00792e-05,-0.00896601,-0.00907788 5.87425e-05,0.000336811,0.000107388,0.000327957,0.000330975
933 rs10849786,rs494632,rs627211,rs661647,rs668622 0 142.005 inf 5 0 5.01026e-07 4.34808e-07,5.74079e-07 -0.000107577,-0.00902117,-0.00905121,-0.00890787,2.68866e-05 5.85262e-05,0.000341133,0.000356993,0.000333416,8.26764e-05
934 rs10849786,rs10849805,rs4766980,rs627211,rs661647 0 141.128 inf 5 0 4.98873e-07 4.3093e-07,5.74166e-07 1.16911e-05,0.000101443,-0.0091242,-0.00911719,-0.0090948 7.67642e-05,9.25104e-05,0.000340728,0.000355236,0.00034133
935 rs10849786,rs10849805,rs11065260,rs482522,rs661647 0 140.668 inf 5 0 4.97554e-07 4.31169e-07,5.72765e-07 0.00855545,0.000290366,2.07271e-05,-0.00879008,-0.00871135 0.000329168,9.27391e-05,0.000107393,0.000328655,0.000327574
936 rs10849786,rs10849805,rs482522,rs627211,rs661647 0 140.66 inf 5 0 4.97529e-07 4.28795e-07,5.75134e-07 0.00855428,0.000290372,-0.00878892,-2.49327e-06,-0.00871163 0.000329168,9.27391e-05,0.000328655,0.000107393,0.000327574
937 rs10849786,rs10849805,rs11065260,rs35706672,rs661647 0 140.649 inf 5 0 4.97354e-07 4.2978e-07,5.72379e-07 1.17011e-05,0.000101435,-0.00908097,-0.00911112,-0.00908036 7.67642e-05,9.25104e-05,0.000355236,0.000340728,0.00034133
938 rs10849786,rs627211,rs661647,rs668622,rs73214885 0 140.032 inf 5 0 5.1823e-07 4.45524e-07,6.029e-07 -0.000181652,-1.03295e-05,-0.00890874,-0.00902022,0.00906471 5.87425e-05,0.000107388,0.000327957,0.000330975,0.000336811
939 rs11065293,rs627211,rs661647,rs668622 0 137.228 inf 4 -nan 4.75175e-07 4.01984e-07,5.47365e-07 -0.00828517,-0.0078831,-0.00848202,-0.000257393 0.000321805,0.000322719,0.000325901,7.79932e-05
940 rs10849786,rs111937017,rs627211,rs661647,rs668622 0 139.743 inf 5 0 5.17275e-07 4.45871e-07,5.92521e-07 -0.000181495,0.00905602,-1.03654e-05,-0.00890052,-0.00901194 5.87425e-05,0.000336811,0.000107388,0.000327957,0.000330975
941 rs10849786,rs627211,rs661647,rs668622,rs73229160 0 139.661 inf 5 0 5.17004e-07 4.49174e-07,5.93921e-07 -0.000181451,-1.03757e-05,-0.00889818,-0.00900959,0.00905355 5.87425e-05,0.000107388,0.000327957,0.000330975,0.000336811
942 rs10849786,rs10849805,rs534415,rs627211,rs661647 0 139.527 inf 5 0 4.93806e-07 4.23477e-07,5.58144e-07 -0.00025207,0.000295101,-0.00902729,-0.00903962,-0.00894713 7.73167e-05,9.27535e-05,0.000338854,0.000354132,0.00033757
943 rs10849786,rs627211,rs661647,rs668622,rs73214888 0 139.506 inf 5 0 5.1649e-07 4.42956e-07,5.86007e-07 -0.000181367,-1.0395e-05,-0.00889375,-0.00900513,0.00904887 5.87425e-05,0.000107388,0.000327957,0.000330975,0.000336811
944 rs10849786,rs627211,rs661647,rs668622,rs73214896 0 139.198 inf 5 0 5.15471e-07 4.44755e-07,5.87727e-07 -0.0001812,-1.04334e-05,-0.00888496,-0.00899629,0.00903958 5.87425e-05,0.000107388,0.000327957,0.000330975,0.000336811
945 rs10849786,rs627211,rs661647,rs668622,rs73214898 0 138.945 inf 5 0 5.14632e-07 4.44781e-07,5.91869e-07 -0.000181062,-1.04651e-05,-0.00887772,-0.00898899,0.00903193 5.87425e-05,0.000107388,0.000327957,0.000330975,0.000336811
946 rs113534985,rs627211,rs661647,rs668622 0 135.864 inf 4 -nan 4.71803e-07 4.07181e-07,5.41851e-07 0.00859338,-1.20699e-05,-0.00846091,-0.00850286 0.000335016,0.000107388,0.000326245,0.0003262
947 rs10849786,rs534415,rs627211,rs661647,rs668622 0 137.734 inf 5 0 4.87365e-07 4.13226e-07,5.63625e-07 -6.96274e-05,-0.00901274,-0.00902491,-0.00887363,7.2476e-05 5.84622e-05,0.000345757,0.000360741,0.000336715,8.30709e-05
948 rs10849786,rs10849805,rs2047568,rs594507,rs661647 0 137.483 inf 5 0 4.86086e-07 4.19875e-07,5.59732e-07 -0.000710467,0.00802645,-0.000904808,0.0075482,-0.00825384 8.17989e-05,0.000329269,0.000107379,0.000301436,0.000314215
949 rs35600816,rs627211,rs661647 0 131.779 inf 3 -nan 4.47752e-07 3.80038e-07,5.17919e-07 -0.00866991,-0.00866574,-0.00861994 0.000340716,0.000355227,0.000340701
950 rs35600816,rs627211,rs661647,rs668622 0 134.314 inf 4 -nan 4.65862e-07 3.97286e-07,5.41895e-07 -0.0086823,-0.00867633,-0.00897171,-0.000391762 0.000340725,0.000355233,0.000347799,7.78557e-05
951 rs10849786,rs10849805,rs11065260,rs494632,rs661647 0 136.133 inf 5 0 4.83066e-07 4.11109e-07,5.55343e-07 -0.000275053,0.000291354,-0.00885819,-0.00885062,-0.00876075 7.74395e-05,9.27487e-05,0.00035197,0.0003359,0.000334284
952 rs10849786,rs10849805,rs493811,rs627211,rs661647 0 135.713 inf 5 0 4.81863e-07 4.08107e-07,5.50354e-07 -0.000724927,0.00888283,0.00825814,-5.15903e-05,-0.00807397 8.14834e-05,0.000345791,0.000313844,0.000107378,0.000308806
953 rs10849786,rs10849805,rs11065260,rs493811,rs661647 0 135.678 inf 5 0 4.81752e-07 4.16398e-07,5.50841e-07 -0.000724888,0.00888274,-2.83761e-05,0.00825809,-0.00807249 8.14834e-05,0.000345791,0.000107378,0.000313844,0.000308806
954 rs10849786,rs11065293,rs627211,rs661647,rs668622 0 133.844 inf 5 0 4.75898e-07 4.04978e-07,5.52385e-07 -1.31525e-05,-0.0082849,-0.00788286,-0.0084819,-0.000262588 5.84299e-05,0.000321807,0.000322721,0.000325901,8.13362e-05
955 rs10849786,rs10849805,rs11065260,rs4766980,rs661647 0 133.267 inf 5 0 4.73964e-07 4.03827e-07,5.46032e-07 1.12845e-05,0.000101778,-0.00886312,-0.0088919,-0.00886243 7.67642e-05,9.25104e-05,0.000355236,0.000340728,0.00034133
956 rs10849786,rs10849805,rs2047568,rs634850,rs661647 0 133.191 inf 5 0 4.72461e-07 4.04922e-07,5.48817e-07 -0.000932228,0.00839729,-0.000696013,-0.00754334,-0.00798306 8.55276e-05,0.000348663,0.000107726,0.000306114,0.000308386
957 rs10849786,rs10849805,rs11065293,rs627211,rs661647 0 131.869 inf 5 0 4.69616e-07 4.08696e-07,5.38606e-07 -1.92805e-05,0.000105169,-0.00834393,-0.00793985,-0.00833136 7.67632e-05,9.25097e-05,0.000321261,0.000322217,0.000322602
958 rs10849786,rs10849805,rs11065260,rs534415,rs661647 0 131.733 inf 5 0 4.6911e-07 4.01586e-07,5.41223e-07 -0.000245751,0.000290498,-0.00878713,-0.00879707,-0.00871813 7.73167e-05,9.27535e-05,0.000354132,0.000338854,0.00033757
959 rs10849786,rs35600816,rs627211,rs661647,rs668622 0 130.818 inf 5 0 4.6658e-07 3.9728e-07,5.35703e-07 -1.22711e-05,-0.00868199,-0.00867604,-0.00897154,-0.000396605 5.843e-05,0.000340728,0.000355235,0.0003478,8.11989e-05
960 rs10849786,rs2047568,rs2049211,rs487310,rs627211 0 130.6 inf 5 0 4.6403e-07 3.92954e-07,5.34524e-07 0.00236847,-0.0230291,-0.0253485,-0.0233657,-0.0230119 0.000118672,0.000893908,0.000987499,0.000910865,0.000899264
961 rs10849786,rs2047568,rs610578,rs661647,rs668622 0 128.623 inf 5 0 4.57364e-07 3.96386e-07,5.25736e-07 0.00808855,-0.000650901,-0.0080089,-0.0078951,0.000789124 0.000346303,0.000107939,0.000337237,0.000309764,9.51267e-05
962 rs11065226,rs2047568,rs661647 0 123.031 inf 3 -nan 4.20235e-07 3.55179e-07,4.96001e-07 -0.00728075,-0.0072797,-0.00722404 0.000314467,0.000295367,0.000295357
963 rs10849786,rs113534985,rs627211,rs661647,rs668622 0 128.063 inf 5 0 4.786e-07 4.15372e-07,5.53559e-07 -0.000175037,0.00869686,-1.18509e-05,-0.00856064,-0.00866979 5.87425e-05,0.000336811,0.000107388,0.000327957,0.000330975
964 rs11065226,rs2047568,rs661647,rs668622 0 125.486 inf 4 -nan 4.38091e-07 3.70326e-07,5.12244e-07 -0.0072878,-0.00728852,-0.00756977,-0.000388893 0.00031447,0.000295372,0.000303359,7.7855e-05
965 rs11065254,rs2047568,rs661647 0 121.849 inf 3 -nan 4.16287e-07 3.53813e-07,4.84224e-07 -0.00821655,-0.00835529,-0.00829962 0.000356798,0.00034071,0.000340701
966 rs11065254,rs2047568,rs661647,rs668622 0 124.342 inf 4 -nan 4.34264e-07 3.68632e-07,5.05887e-07 -0.00822598,-0.00836649,-0.00864892,-0.000390261 0.000356803,0.000340717,0.000347754,7.78553e-05
967 rs10849786,rs10849805,rs35600816,rs627211,rs661647 0 126.022 inf 5 0 4.51004e-07 3.81548e-07,5.22781e-07 1.08284e-05,0.000102154,-0.00867031,-0.00866611,-0.00864357 7.67642e-05,9.25104e-05,0.000340728,0.000355236,0.00034133
968 rs10849786,rs10849805,rs11065260,rs634850,rs661647 0 123.681 inf 5 0 4.43771e-07 3.80095e-07,5.1794e-07 -0.000954014,0.00857467,2.36317e-05,-0.0077033,-0.00748329 8.54634e-05,0.000347649,0.000107397,0.000305178,0.00029854
969 rs10849786,rs10849805,rs627211,rs634850,rs661647 0 123.67 inf 5 0 4.43737e-07 3.74233e-07,5.12684e-07 -0.0009539,0.00857337,4.09607e-07,-0.00770209,-0.00748354 8.54634e-05,0.000347649,0.000107397,0.000305178,0.00029854
970 rs11065282,rs627211,rs661647 0 118.154 inf 3 -nan 4.04778e-07 3.46661e-07,4.6947e-07 -0.0071445,-0.00713503,-0.00708923 0.000295377,0.000312001,0.000295357
971 rs10849786,rs11065226,rs2047568,rs661647,rs668622 0 122.285 inf 5 0 4.38818e-07 3.69557e-07,5.06276e-07 -1.38026e-05,-0.00728758,-0.00728828,-0.00756968,-0.000394341 5.84298e-05,0.000314472,0.000295374,0.000303359,8.11985e-05
972 rs10849786,rs10849805,rs594507,rs627211,rs661647 0 121.661 inf 5 0 4.37388e-07 3.73677e-07,5.08503e-07 -0.000713696,0.00803312,0.00755232,-5.15573e-05,-0.00741177 8.17983e-05,0.000329269,0.000301436,0.000107378,0.000297847
973 rs10849786,rs10849805,rs11065260,rs594507,rs661647 0 121.626 inf 5 0 4.37278e-07 3.67944e-07,5.04595e-07 -0.000713657,0.00803303,-2.83431e-05,0.00755227,-0.00741029 8.17983e-05,0.000329269,0.000107378,0.000301436,0.000297847
974 rs10849786,rs11065254,rs2047568,rs661647,rs668622 0 121.14 inf 5 0 4.34987e-07 3.74142e-07,5.05753e-07 -1.31372e-05,-0.0082257,-0.00836619,-0.00864877,-0.000395446 5.84299e-05,0.000356805,0.000340719,0.000347755,8.11986e-05
975 rs10849786,rs610578,rs627211,rs661647,rs668622 0 120.781 inf 5 0 4.32345e-07 3.66699e-07,4.99605e-07 0.00829687,-0.00821534,-8.27161e-06,-0.00746222,0.000821537 0.000344607,0.000335526,0.000107391,0.000301333,9.49757e-05
976 rs11065292,rs627211,rs661647,rs668622 0 118.154 inf 4 -nan 4.14868e-07 3.48957e-07,4.84713e-07 -0.00701225,-0.00701599,-0.00731617,-0.000414318 0.000292378,0.000309749,0.00030134,7.78689e-05
977 rs11065292,rs627211,rs661647 0 114.969 inf 3 -nan 3.947e-07 3.31015e-07,4.65706e-07 -0.00698152,-0.00698728,-0.00692669 0.000292321,0.000309702,0.000292314
978 rs11065282,rs627211,rs661647,rs668622 0 117.465 inf 4 -nan 4.12669e-07 3.4899e-07,4.84484e-07 -0.00708035,-0.00707031,-0.00724437,-0.000252451 0.000296042,0.000312642,0.000299224,7.80289e-05
979 rs10849786,rs10849805,rs11065260,rs35600816,rs661647 0 118.555 inf 5 0 4.27344e-07 3.66453e-07,4.93688e-07 1.04218e-05,0.000102489,-0.00841204,-0.00843802,-0.00841121 7.67642e-05,9.25104e-05,0.000355236,0.000340728,0.00034133
980 rs10849786,rs11065226,rs2047568,rs2049211,rs661647 0 117.458 inf 5 0 4.24072e-07 3.62242e-07,4.93999e-07 0.000143824,-0.00728403,-0.00728343,-0.000135805,-0.00724932 7.67631e-05,0.000314472,0.000295374,9.25098e-05,0.000296036
981 rs10849786,rs10849805,rs11065226,rs2047568,rs661647 0 117.271 inf 5 0 4.23479e-07 3.62398e-07,4.90671e-07 7.09202e-06,0.000105232,-0.00728091,-0.00727989,-0.0072468 7.67631e-05,9.25098e-05,0.000314472,0.000295374,0.000296036
982 rs10849786,rs11065254,rs2047568,rs2049211,rs661647 0 116.294 inf 5 0 4.20181e-07 3.54948e-07,4.88796e-07 0.000145496,-0.00822098,-0.00836017,-0.000137182,-0.00832634 7.67636e-05,0.000356806,0.000340719,9.25101e-05,0.000341317
983 rs10849786,rs10849805,rs11065254,rs2047568,rs661647 0 116.09 inf 5 0 4.19535e-07 3.57163e-07,4.84209e-07 8.76186e-06,0.000103857,-0.00821682,-0.00835558,-0.00832278 7.67636e-05,9.25101e-05,0.000356806,0.000340719,0.000341317
984 rs10849786,rs10849805,rs11065286,rs627211,rs661647 0 115.306 inf 5 0 4.17406e-07 3.53074e-07,4.8606e-07 -0.00035008,0.00689961,-0.00653438,-0.00626198,-0.00644361 7.80415e-05,0.000292281,0.000267058,0.000275675,0.000265711
985 rs10849786,rs10849805,rs2047568,rs610578,rs661647 0 114.952 inf 5 0 4.14811e-07 3.48319e-07,4.77844e-07 0.00640339,0.000244666,-0.000699231,-0.0065986,-0.00718185 0.000290333,9.26869e-05,0.00010777,0.000288411,0.000296458
986 rs10849786,rs11065292,rs627211,rs661647,rs668622 0 114.795 inf 5 0 4.15923e-07 3.47503e-07,4.77583e-07 -4.26246e-05,-0.00701589,-0.00701967,-0.00732025,-0.000431161 5.8438e-05,0.000292421,0.00030979,0.000301392,8.12206e-05
987 rs10849786,rs11065282,rs627211,rs661647,rs668622 0 114.594 inf 5 0 4.14983e-07 3.51403e-07,4.84821e-07 -8.99451e-05,-0.00710353,-0.0070934,-0.00726794,-0.000287542 5.85052e-05,0.000296425,0.000313002,0.000299617,8.12989e-05
988 rs10849786,rs10849805,rs11065282,rs627211,rs661647 0 113.569 inf 5 0 4.11741e-07 3.44123e-07,4.79072e-07 -0.000179349,0.000258835,-0.00720849,-0.00719902,-0.00714299 7.70935e-05,9.26961e-05,0.000296655,0.000313211,0.00029597
989 rs10849786,rs2047568,rs2049211,rs610578,rs661647 0 113.439 inf 5 0 4.10017e-07 3.43334e-07,4.75253e-07 0.00649487,-0.000701531,2.70413e-06,-0.00655199,-0.00713709 0.000290333,0.00010777,9.26869e-05,0.000288411,0.000296458
990 rs10849786,rs10849805,rs11065260,rs11065286,rs661647 0 109.898 inf 5 0 4.00268e-07 3.33033e-07,4.64982e-07 -0.000342849,0.00675785,-0.00610897,-0.00639786,-0.00630806 7.80415e-05,0.000292281,0.000275675,0.000267058,0.000265712
991 rs10849786,rs10849805,rs11065292,rs627211,rs661647 0 109.036 inf 5 0 3.97396e-07 3.34147e-07,4.71556e-07 -1.32408e-05,0.000103688,-0.00697716,-0.00698299,-0.00693792 7.67621e-05,9.25102e-05,0.000292343,0.000309723,0.000292724
992 rs10849786,rs10849805,rs11065260,rs11065282,rs661647 0 107.361 inf 5 0 3.92067e-07 3.32229e-07,4.52633e-07 -0.000175079,0.000255317,-0.00700151,-0.00703275,-0.006968 7.70935e-05,9.26961e-05,0.000313211,0.000296655,0.00029597
993 rs10849786,rs10849805,rs2047568,rs551125,rs661647 0 107.022 inf 5 0 3.8971e-07 3.28204e-07,4.54853e-07 -0.000803749,0.00672354,-0.000761004,-0.00597178,-0.00649572 8.49103e-05,0.000313502,0.000107588,0.000270614,0.00027708
994 rs11065302,rs627211,rs661647,rs668622 0 104.315 inf 4 -nan 3.71936e-07 3.11557e-07,4.38439e-07 0.00585719,-0.0054838,-0.00591295,-0.0059636 0.000258649,0.000262971,0.000258337,0.000258674
995 rs10849786,rs10849805,rs610578,rs627211,rs661647 0 105.358 inf 5 0 3.85855e-07 3.26344e-07,4.5009e-07 0.00655535,0.000249588,-0.00675733,-1.34016e-05,-0.00668282 0.00028941,9.26839e-05,0.000287394,0.000107389,0.000286305
996 rs10849786,rs10849805,rs11065260,rs610578,rs661647 0 105.356 inf 5 0 3.8585e-07 3.24066e-07,4.54135e-07 0.00655625,0.000249577,9.81736e-06,-0.00675822,-0.00668227 0.00028941,9.26839e-05,0.000107389,0.000287394,0.000286305
997 rs10849786,rs10849805,rs11065260,rs11065292,rs661647 0 103.015 inf 5 0 3.78316e-07 3.16748e-07,4.44998e-07 -1.30199e-05,0.000103955,-0.00678985,-0.00680617,-0.00676704 7.67621e-05,9.25102e-05,0.000309723,0.000292343,0.000292724
998 rs10849786,rs11065302,rs627211,rs661647,rs668622 0 98.1064 inf 5 0 3.73169e-07 3.13934e-07,4.39578e-07 -5.19927e-05,0.00586299,-0.00548924,-0.00591901,-0.00598964 5.8448e-05,0.000258731,0.000263042,0.000258427,0.000260327
999 rs2047568,rs58235352,rs661647,rs668622 0 93.3907 inf 4 -nan 3.36229e-07 2.80651e-07,3.98033e-07 -0.000995458,0.00463701,-0.00564992,-0.00479491 0.000107463,0.000235096,0.000259554,0.000236951
1000 rs10849786,rs10849805,rs11065260,rs551125,rs661647 0 95.7159 inf 5 0 3.55327e-07 2.97181e-07,4.18169e-07 -0.000822233,0.00685918,2.68815e-05,-0.00609263,-0.00589633 8.48731e-05,0.000312995,0.000107404,0.000270153,0.000263816
1001 rs10849786,rs10849805,rs551125,rs627211,rs661647 0 95.7026 inf 5 0 3.55284e-07 2.93307e-07,4.20511e-07 -0.000822096,0.00685779,-0.00609135,3.65617e-06,-0.00589652 8.48731e-05,0.000312995,0.000270153,0.000107404,0.000263816
1002 rs12579868,rs627211,rs661647 0 88.5428 inf 3 -nan 3.111e-07 2.61686e-07,3.6847e-07 -0.00560339,-0.00559508,-0.00554928 0.000264469,0.000282913,0.000264444
1003 rs12579868,rs627211,rs661647,rs668622 0 90.9699 inf 4 -nan 3.28869e-07 2.7352e-07,3.93761e-07 -0.00561174,-0.00560164,-0.00589365,-0.000387894 0.000264475,0.000282916,0.000273328,7.78553e-05
1004 rs525425,rs627211,rs661647 0 88.2595 inf 3 -nan 3.10202e-07 2.54718e-07,3.67488e-07 -0.00559524,-0.00558702,-0.00554122 0.000264469,0.000282913,0.000264444
1005 rs111370869,rs2047568,rs661647 0 88.2221 inf 3 -nan 3.09932e-07 2.52648e-07,3.69422e-07 -0.00609567,-0.00624276,-0.00618709 0.000314467,0.000295367,0.000295357
1006 rs111370869,rs2047568,rs661647,rs668622 0 90.6404 inf 4 -nan 3.27673e-07 2.71404e-07,3.87776e-07 -0.00610269,-0.00625154,-0.00653165,-0.000387578 0.000314471,0.000295372,0.000303359,7.7855e-05
1007 rs10849786,rs10849805,rs2047568,rs558275,rs661647 0 92.1005 inf 5 0 3.42538e-07 2.84617e-07,4.01753e-07 -0.000691657,0.00576219,-0.000763668,-0.00512441,-0.00566677 8.38242e-05,0.000291237,0.000107614,0.000250518,0.000258407
1008 rs10849786,rs2047568,rs58235352,rs661647,rs668622 0 90.2998 inf 5 0 3.37305e-07 2.78337e-07,4.00329e-07 -4.38506e-05,-0.000995386,0.004641,-0.00565408,-0.00481602 5.84445e-05,0.000107463,0.000235156,0.000259614,0.000238615
1009 rs11065227,rs2047568,rs661647 0 84.0641 inf 3 -nan 2.96756e-07 2.43263e-07,3.57789e-07 -0.00593832,-0.00610508,-0.00604941 0.000314467,0.000295367,0.000295357
1010 rs2047568,rs661647,rs73409953 0 84.0292 inf 3 -nan 2.96645e-07 2.43774e-07,3.51775e-07 -0.00610391,-0.00604824,-0.00593698 0.000295367,0.000295357,0.000314467
1011 rs11065228,rs2047568,rs661647 0 84.0078 inf 3 -nan 2.96578e-07 2.42218e-07,3.52491e-07 -0.00593616,-0.00610319,-0.00604752 0.000314467,0.000295367,0.000295357
1012 rs11065227,rs2047568,rs661647,rs668622 0 86.4776 inf 4 -nan 3.14481e-07 2.60236e-07,3.75841e-07 -0.00594533,-0.00611386,-0.00639382,-0.000387403 0.000314471,0.000295372,0.000303359,7.7855e-05
1013 rs2047568,rs661647,rs668622,rs73409953 0 86.4426 inf 4 -nan 3.14371e-07 2.57293e-07,3.76259e-07 -0.00611268,-0.00639264,-0.000387401,-0.005944 0.000295372,0.000303359,7.7855e-05,0.000314471
1014 rs11065228,rs2047568,rs661647,rs668622 0 86.4213 inf 4 -nan 3.14303e-07 2.5943e-07,3.74251e-07 -0.00594318,-0.00611197,-0.00639193,-0.000387401 0.000314471,0.000295372,0.000303359,7.7855e-05
1015 rs525425,rs627211,rs661647,rs668622 0 86.3596 inf 4 -nan 3.14249e-07 2.59648e-07,3.76391e-07 -0.0055213,-0.00551308,-0.00561826,-0.00017336 0.000266579,0.000284885,0.000266734,7.84747e-05
1016 rs10849785,rs2047568,rs2049211,rs627211,rs661647 0 88.7942 inf 5 0 0.00888296 0.000962572,0.028067 3.18101e-05,-2.26998e-05,-8.38733e-06,-1.2285e-05,-4.88202e-06 0.151254,0.0645299,0.109883,0.180204,0.0645324
1017 rs1055059,rs2047568,rs661647 0 83.495 inf 3 -nan 2.94953e-07 2.41035e-07,3.52542e-07 -0.00591646,-0.00608595,-0.00603029 0.000314467,0.000295367,0.000295357
1018 rs1055059,rs2047568,rs661647,rs668622 0 85.9079 inf 4 -nan 3.12676e-07 2.55343e-07,3.66306e-07 -0.00592347,-0.00609473,-0.00637467,-0.000387379 0.000314471,0.000295372,0.000303359,7.7855e-05
1019 rs10849786,rs12579868,rs627211,rs661647,rs668622 0 87.5777 inf 5 0 3.296e-07 2.7338e-07,3.86352e-07 -1.46285e-05,-0.00561152,-0.00560144,-0.00589359,-0.000393667 5.84298e-05,0.000264476,0.000282917,0.000273328,8.11987e-05
1020 rs10849786,rs111370869,rs2047568,rs661647,rs668622 0 87.4404 inf 5 0 3.28403e-07 2.71003e-07,3.92119e-07 -1.44427e-05,-0.00610246,-0.0062513,-0.00653156,-0.000393278 5.84298e-05,0.000314472,0.000295374,0.000303359,8.11985e-05
1021 rs11065271,rs2047568,rs2049211,rs627211,rs661647 0 86.2335 inf 5 0 0.00888296 0.000858299,0.0258938 3.03888e-05,-2.27172e-05,-8.24749e-06,-1.2296e-05,-4.86324e-06 0.151254,0.0645299,0.109883,0.180204,0.0645324
1022 rs2047568,rs61624288,rs661647 0 80.1861 inf 3 -nan 2.84467e-07 2.32049e-07,3.40721e-07 -0.0059733,-0.00578771,-0.00591763 0.000295367,0.000314467,0.000295357
1023 rs2047568,rs61624288,rs661647,rs668622 0 82.595 inf 4 -nan 3.02178e-07 2.49964e-07,3.62811e-07 -0.00598207,-0.00579472,-0.00626188,-0.000387236 0.000295372,0.000314471,0.000303359,7.7855e-05
1024 rs10849791,rs12825746,rs627211,rs661647 0 82.5752 inf 4 -nan 3.02328e-07 2.45269e-07,3.65372e-07 -0.00486956,-0.000550454,-0.0054105,-0.00529505 0.000242153,8.1029e-05,0.000278841,0.000256469
1025 rs10437837,rs2047568,rs2049211,rs627211,rs661647 0 84.7107 inf 5 0 0.00888296 0.000889613,0.0256085 2.95342e-05,-2.27277e-05,-8.16341e-06,-1.23026e-05,-4.85195e-06 0.151254,0.0645299,0.109883,0.180204,0.0645324
1026 rs10849789,rs2047568,rs2049211,rs627211,rs661647 0 84.6803 inf 5 0 0.00888296 0.000880322,0.0254317 2.95171e-05,-2.27279e-05,-8.16172e-06,-1.23028e-05,-4.85173e-06 0.151254,0.0645299,0.109883,0.180204,0.0645324
1027 rs10849792,rs2047568,rs2049211,rs627211,rs661647 0 84.2375 inf 5 0 0.00888296 0.000958191,0.0285333 2.92672e-05,-2.2731e-05,-8.13714e-06,-1.23047e-05,-4.84843e-06 0.151254,0.0645299,0.109883,0.180204,0.0645324
1028 rs11065276,rs2047568,rs2049211,rs627211,rs661647 0 83.6839 inf 5 0 0.00888296 0.00100247,0.0270687 2.8954e-05,-2.27348e-05,-8.10632e-06,-1.23071e-05,-4.84429e-06 0.151254,0.0645299,0.109883,0.180204,0.0645324
1029 rs2047568,rs2049211,rs627211,rs661647,rs73229135 0 83.6767 inf 5 0 0.00807599 0.000894403,0.0266619 -2.96748e-05,-1.18968e-05,-1.6909e-05,-7.91681e-06,3.71799e-05 0.0630966,0.106855,0.174119,0.0631076,0.146933
1030 rs10849799,rs2047568,rs2049211,rs627211,rs661647 0 83.3503 inf 5 0 0.00888296 0.000844706,0.0255027 2.87647e-05,-2.27372e-05,-8.0877e-06,-1.23086e-05,-4.84179e-06 0.151254,0.0645299,0.109883,0.180204,0.0645324
1031 rs10849786,rs11065227,rs2047568,rs661647,rs668622 0 83.2777 inf 5 0 3.15212e-07 2.60105e-07,3.78792e-07 -1.45277e-05,-0.00594511,-0.00611361,-0.00639372,-0.000393137 5.84298e-05,0.000314472,0.000295374,0.000303359,8.11985e-05
1032 rs10849796,rs2047568,rs2049211,rs627211,rs661647 0 83.2695 inf 5 0 0.00888296 0.000927638,0.02564 2.87188e-05,-2.27377e-05,-8.08318e-06,-1.23089e-05,-4.84118e-06 0.151254,0.0645299,0.109883,0.180204,0.0645324
1033 rs10849786,rs2047568,rs661647,rs668622,rs73409953 0 83.2428 inf 5 0 3.15101e-07 2.60758e-07,3.75158e-07 -1.45284e-05,-0.00611244,-0.00639255,-0.000393135,-0.00594377 5.84298e-05,0.000295374,0.000303359,8.11985e-05,0.000314472
1034 rs10849786,rs10849805,rs525425,rs627211,rs661647 0 83.2282 inf 5 0 3.15752e-07 2.59998e-07,3.72384e-07 -0.000141164,0.000227376,-0.00563554,-0.00562731,-0.005578 7.70262e-05,9.26581e-05,0.000265382,0.000283766,0.000264896
1035 rs10849786,rs11065228,rs2047568,rs661647,rs668622 0 83.2214 inf 5 0 3.15034e-07 2.61792e-07,3.76691e-07 -1.45288e-05,-0.00594295,-0.00611172,-0.00639183,-0.000393135 5.84298e-05,0.000314472,0.000295374,0.000303359,8.11985e-05
1036 rs10849786,rs525425,rs627211,rs661647,rs668622 0 83.2178 inf 5 0 3.15445e-07 2.60658e-07,3.78224e-07 -5.02366e-05,-0.00552728,-0.00551906,-0.00562451,-0.000192967 5.84493e-05,0.00026667,0.00028497,0.000266833,8.17233e-05
1037 rs10849798,rs2047568,rs2049211,rs627211,rs661647 0 83.1936 inf 5 0 0.00888296 0.000784119,0.0250978 2.86757e-05,-2.27382e-05,-8.07894e-06,-1.23093e-05,-4.84061e-06 0.151254,0.0645299,0.109883,0.180204,0.0645324
1038 rs10849786,rs10849805,rs12579868,rs627211,rs661647 0 82.7817 inf 5 0 3.14342e-07 2.59538e-07,3.71744e-07 5.28145e-06,0.000106724,-0.00560351,-0.00559519,-0.00557167 7.67632e-05,9.25098e-05,0.000264475,0.000282917,0.00026519
1039 rs1055059,rs10849786,rs2047568,rs661647,rs668622 0 82.708 inf 5 0 3.13407e-07 2.59057e-07,3.74005e-07 -0.00592325,-1.45395e-05,-0.00609448,-0.00637457,-0.000393117 0.000314472,5.84298e-05,0.000295374,0.000303359,8.11985e-05
1040 rs10849786,rs111370869,rs2047568,rs2049211,rs661647 0 82.6318 inf 5 0 3.13715e-07 2.55981e-07,3.74435e-07 0.000142215,-0.00609891,-0.00624645,-0.000134479,-0.00621206 7.67631e-05,0.000314472,0.000295374,9.25098e-05,0.000296036
1041 rs10849786,rs10849805,rs111370869,rs2047568,rs661647 0 82.4611 inf 5 0 3.13174e-07 2.57444e-07,3.6961e-07 5.48226e-06,0.000106559,-0.0060958,-0.0062429,-0.00620954 7.67631e-05,9.25098e-05,0.000314472,0.000295374,0.000296036
1042 rs10849795,rs2047568,rs2049211,rs627211,rs661647 0 81.9024 inf 5 0 0.00888296 0.000975563,0.0291254 2.79392e-05,-2.27473e-05,-8.00648e-06,-1.2315e-05,-4.83088e-06 0.151254,0.0645299,0.109883,0.180204,0.0645324
1043 rs10849786,rs10849805,rs558275,rs627211,rs661647 0 80.7145 inf 5 0 3.079e-07 2.53406e-07,3.64687e-07 -0.000709715,0.00589295,-0.00524128,-1.56209e-05,-0.00506334 8.37861e-05,0.000290676,0.000249999,0.000107391,0.000244013
1044 rs10849786,rs10849805,rs11065260,rs558275,rs661647 0 80.711 inf 5 0 3.07889e-07 2.53674e-07,3.65948e-07 -0.000709789,0.00589382,7.59853e-06,-0.00524209,-0.00506269 8.37861e-05,0.000290676,0.000107391,0.000249999,0.000244013
1045 rs1718207,rs2047568,rs661647,rs668622 0 78.1604 inf 4 -nan 2.88335e-07 2.33663e-07,3.44537e-07 -0.00440225,-0.00503345,-0.00534965,-0.000432317 0.000246313,0.000254393,0.000265366,7.79076e-05
1046 rs10849791,rs627211,rs661647 0 75.4967 inf 3 -nan 2.69885e-07 2.16381e-07,3.26622e-07 -0.00476667,-0.00475716,-0.00471136 0.000241679,0.00026173,0.000241648
1047 rs3901854,rs627211,rs661647 0 75.4853 inf 3 -nan 2.69849e-07 2.20482e-07,3.21653e-07 -0.00476635,-0.00475684,-0.00471104 0.000241679,0.00026173,0.000241648
1048 rs627211,rs661647,rs7137504 0 75.4757 inf 3 -nan 2.69818e-07 2.15694e-07,3.25593e-07 -0.00475657,-0.00471077,-0.00476607 0.00026173,0.000241648,0.000241679
1049 rs12302189,rs2047568,rs2049211,rs627211,rs661647 0 80.4798 inf 5 0 0.00888296 0.000840641,0.0240121 2.71215e-05,-2.27573e-05,-7.92602e-06,-1.23213e-05,-4.82008e-06 0.151254,0.0645299,0.109883,0.180204,0.0645324
1050 rs10849791,rs625228,rs627211,rs661647 0 77.6676 inf 4 -nan 2.86825e-07 2.33751e-07,3.47688e-07 -0.00476666,0.000383365,-0.00475715,-0.00504454 0.000241679,7.88835e-05,0.00026173,0.000251186
1051 rs2047568,rs661647,rs668622,rs73227016 0 77.6594 inf 4 -nan 2.86512e-07 2.34724e-07,3.42597e-07 -0.000957398,-0.00479676,-0.00394092,0.00382994 0.00010741,0.000239383,0.000214643,0.000215186
1052 rs10849791,rs627211,rs660549,rs661647 0 77.6233 inf 4 -nan 2.86721e-07 2.37282e-07,3.38648e-07 -0.00476666,-0.00475715,0.000372491,-0.00503205 0.000241679,0.00026173,7.68909e-05,0.000250552
1053 rs111999968,rs2047568,rs661647,rs668622 0 77.6182 inf 4 -nan 2.86381e-07 2.34284e-07,3.43623e-07 0.00382879,-0.000957385,-0.00479568,-0.00393985 0.000215186,0.00010741,0.000239383,0.000214643
1054 rs1718207,rs2047568,rs661647 0 74.4367 inf 3 -nan 2.66459e-07 2.14548e-07,3.19276e-07 -0.00435169,-0.00498317,-0.00492486 0.000246144,0.000254232,0.000254085
1055 rs10849786,rs2047568,rs61624288,rs661647,rs668622 0 79.3953 inf 5 0 3.02909e-07 2.52207e-07,3.56367e-07 -1.4609e-05,-0.00598182,-0.00579449,-0.00626179,-0.000393002 5.84298e-05,0.000295374,0.000314472,0.000303359,8.11985e-05
1056 rs10849791,rs3213566,rs627211,rs661647 0 76.5334 inf 4 -nan 2.83232e-07 2.31563e-07,3.40315e-07 -0.00470555,-0.000335451,-0.00503149,-0.00494172 0.000242099,7.82096e-05,0.000269432,0.000247545
1057 rs10849791,rs3213567,rs627211,rs661647 0 76.4892 inf 4 -nan 2.83091e-07 2.35023e-07,3.36511e-07 -0.00470589,-0.000333589,-0.00502997,-0.00494045 0.000242099,7.82096e-05,0.000269432,0.000247545
1058 rs10849791,rs594507,rs627211,rs661647 0 75.9546 inf 4 -nan 2.81627e-07 2.31583e-07,3.38488e-07 -0.00476666,0.000270606,-0.00475715,-0.00492994 0.000241679,6.75162e-05,0.00026173,0.000247726
1059 rs10849786,rs11065227,rs2047568,rs2049211,rs661647 0 78.4716 inf 5 0 3.00532e-07 2.47263e-07,3.59289e-07 0.000142001,-0.00594156,-0.00610876,-0.000134303,-0.00607433 7.67631e-05,0.000314472,0.000295374,9.25098e-05,0.000296036
1060 rs10849791,rs487310,rs627211,rs661647 0 75.9209 inf 4 -nan 2.81526e-07 2.29512e-07,3.42517e-07 -0.00476666,0.00026829,-0.00475715,-0.00492752 0.000241679,6.72451e-05,0.00026173,0.000247648
1061 rs10849786,rs2047568,rs2049211,rs661647,rs73409953 0 78.4367 inf 5 0 3.00422e-07 2.47582e-07,3.55739e-07 0.000141999,-0.00610759,-0.000134301,-0.00607316,-0.00594022 7.67631e-05,0.000295374,9.25098e-05,0.000296036,0.000314472
1062 rs10849791,rs493811,rs627211,rs661647 0 75.8699 inf 4 -nan 2.81382e-07 2.31367e-07,3.33309e-07 -0.00476666,0.000263417,-0.00475715,-0.00492198 0.000241679,6.64614e-05,0.00026173,0.000247423
1063 rs10849786,rs11065228,rs2047568,rs2049211,rs661647 0 78.4153 inf 5 0 3.00354e-07 2.44985e-07,3.61992e-07 0.000141998,-0.0059394,-0.00610687,-0.0001343,-0.00607244 7.67631e-05,0.000314472,0.000295374,9.25098e-05,0.000296036
1064 rs10849786,rs10849805,rs11065260,rs525425,rs661647 0 78.3786 inf 5 0 3.00385e-07 2.45643e-07,3.59929e-07 -0.000137754,0.000224567,-0.00546519,-0.00549519,-0.00543826 7.70262e-05,9.26581e-05,0.000283766,0.000265382,0.000264896
1065 rs10849791,rs11065226,rs627211,rs661647 0 75.7897 inf 4 -nan 2.80738e-07 2.26952e-07,3.37988e-07 -0.00493503,-0.00100537,-0.00407739,-0.00487972 0.000245617,0.000261579,0.000315885,0.000245587
1066 rs10849786,rs10849805,rs11065227,rs2047568,rs661647 0 78.303 inf 5 0 2.99998e-07 2.49507e-07,3.56511e-07 5.26852e-06,0.000106735,-0.00593844,-0.00610521,-0.00607181 7.67631e-05,9.25098e-05,0.000314472,0.000295374,0.000296036
1067 rs10849786,rs10849805,rs2047568,rs661647,rs73409953 0 78.2681 inf 5 0 2.99887e-07 2.44911e-07,3.57961e-07 5.2667e-06,0.000106737,-0.00610404,-0.00607064,-0.0059371 7.67631e-05,9.25098e-05,0.000295374,0.000296036,0.000314472
1068 rs10849786,rs10849805,rs11065228,rs2047568,rs661647 0 78.2467 inf 5 0 2.9982e-07 2.4406e-07,3.61021e-07 5.26559e-06,0.000106737,-0.00593628,-0.00610333,-0.00606992 7.67631e-05,9.25098e-05,0.000314472,0.000295374,0.000296036
1069 rs10849791,rs117658566,rs627211,rs661647 0 75.4988 inf 4 -nan 2.80944e-07 2.27693e-07,3.37509e-07 -0.00492155,-0.000503218,-0.00491204,-0.0048455 0.00024495,0.00012962,0.000264753,0.000244106
1070 rs10849786,rs10849805,rs11065260,rs12579868,rs661647 0 77.9598 inf 5 0 2.99062e-07 2.42052e-07,3.53056e-07 5.04445e-06,0.00010692,-0.00543404,-0.00546414,-0.00543226 7.67632e-05,9.25098e-05,0.000282917,0.000264475,0.00026519
1071 rs1055059,rs10849786,rs2047568,rs2049211,rs661647 0 77.9022 inf 5 0 2.98728e-07 2.45275e-07,3.60271e-07 -0.0059197,0.000141971,-0.00608963,-0.000134278,-0.0060552 0.000314472,7.67631e-05,0.000295374,9.25098e-05,0.000296036
1072 rs1055059,rs10849786,rs10849805,rs2047568,rs661647 0 77.7339 inf 5 0 2.98195e-07 2.44655e-07,3.56808e-07 -0.00591658,5.23883e-06,0.000106759,-0.00608609,-0.00605268 0.000314472,7.67631e-05,9.25098e-05,0.000295374,0.000296036
1073 rs10849791,rs11065302,rs627211,rs661647 0 74.7609 inf 4 -nan 2.78364e-07 2.231e-07,3.32447e-07 -0.00481486,0.000262414,-0.00504939,-0.00479219 0.000242103,7.79825e-05,0.000275762,0.000242839
1074 rs10849786,rs2047568,rs661647,rs668622,rs73227016 0 77.1845 inf 5 0 2.95855e-07 2.42132e-07,3.56721e-07 -0.000210625,-0.000958363,-0.00492919,-0.00415311,0.00396878 5.93886e-05,0.00010741,0.000242278,0.000222826,0.000218718
1075 rs10849786,rs111999968,rs2047568,rs661647,rs668622 0 77.1418 inf 5 0 2.9572e-07 2.45613e-07,3.49231e-07 -0.000210568,0.0039676,-0.000958349,-0.00492807,-0.00415199 5.93886e-05,0.000218718,0.00010741,0.000242278,0.000222826
1076 rs58235352,rs627211,rs661647,rs668622 0 74.5301 inf 4 -nan 2.77904e-07 2.23479e-07,3.32947e-07 0.00455806,-0.000109802,-0.00464491,-0.00471595 0.000235016,0.000107426,0.000235485,0.000236857
1077 rs10849791,rs470501,rs627211,rs661647 0 74.505 inf 4 -nan 2.77542e-07 2.24765e-07,3.33878e-07 -0.00482406,-0.000145166,-0.00479208,-0.00485014 0.000242351,4.56153e-05,0.00026196,0.000245552
1078 rs10849791,rs11065286,rs627211,rs661647 0 74.476 inf 4 -nan 2.76959e-07 2.2298e-07,3.31135e-07 -0.00471481,-0.000200695,-0.00489672,-0.00482077 0.000242278,6.58768e-05,0.000265709,0.000244303
1079 rs10849791,rs627211,rs661647,rs7133413 0 74.4615 inf 4 -nan 2.77625e-07 2.23632e-07,3.35217e-07 -0.00482902,-0.00481951,-0.00473796,-0.000234968 0.000242462,0.000262454,0.000241791,7.33942e-05
1080 rs10849791,rs627211,rs661647,rs692902 0 74.3655 inf 4 -nan 2.77191e-07 2.23985e-07,3.34249e-07 -0.00478042,-0.00477349,-0.00479034,0.000169643 0.00024172,0.000261783,0.000242987,5.47012e-05
1081 rs10849791,rs627211,rs661647,rs7964228 0 74.2738 inf 4 -nan 2.76546e-07 2.258e-07,3.33163e-07 -0.00491462,-0.00456929,-0.00486192,-0.000393069 0.000246841,0.000269385,0.000246993,0.000133407
1082 rs10849791,rs12816397,rs627211,rs661647 0 74.2651 inf 4 -nan 2.77019e-07 2.25446e-07,3.30583e-07 -0.0048293,0.000269932,-0.00483154,-0.00480159 0.000242544,8.81896e-05,0.000262856,0.00024344
1083 rs10849791,rs12816974,rs627211,rs661647 0 74.2457 inf 4 -nan 2.76958e-07 2.23589e-07,3.29058e-07 -0.004829,0.00026864,-0.00483118,-0.00480116 0.000242544,8.81896e-05,0.000262856,0.00024344
1084 rs10849791,rs516649,rs627211,rs661647 0 74.2267 inf 4 -nan 2.76618e-07 2.23384e-07,3.29277e-07 -0.00477138,-0.000158223,-0.00476276,-0.0048015 0.000241684,5.33813e-05,0.000261737,0.000243554
1085 rs10849791,rs627211,rs661647,rs791218 0 74.0385 inf 4 -nan 2.76152e-07 2.23243e-07,3.34258e-07 -0.00477563,-0.0047678,-0.00478072,0.000155437 0.000241699,0.000261757,0.000242873,5.45887e-05
1086 rs10849791,rs488172,rs627211,rs661647 0 74.0122 inf 4 -nan 2.75938e-07 2.24317e-07,3.35777e-07 -0.00477111,-0.000149061,-0.00476243,-0.00479628 0.000241684,5.33813e-05,0.000261737,0.000243554
1087 rs10849791,rs627211,rs661647,rs668622 0 74.0121 inf 4 -nan 2.75249e-07 2.25143e-07,3.31711e-07 -0.00469405,-0.00468454,-0.00481667,-0.000204297 0.000243279,0.000263208,0.000245002,7.83691e-05
1088 rs3901854,rs627211,rs661647,rs668622 0 74.0009 inf 4 -nan 2.75214e-07 2.24263e-07,3.3204e-07 -0.00469373,-0.00468422,-0.00481636,-0.000204308 0.000243279,0.000263208,0.000245002,7.83691e-05
1089 rs627211,rs661647,rs668622,rs7137504 0 73.9914 inf 4 -nan 2.75184e-07 2.24608e-07,3.28814e-07 -0.00468395,-0.00481609,-0.000204319,-0.00469345 0.000263208,0.000245002,7.83691e-05,0.000243279
1090 rs10849791,rs627211,rs661647,rs683437 0 73.9694 inf 4 -nan 2.75805e-07 2.21911e-07,3.34129e-07 -0.0047737,-0.00476551,-0.00479753,-0.000147154 0.000241692,0.000261748,0.000243661,5.33664e-05
1091 rs10849791,rs11065260,rs661647 0 71.3974 inf 3 -nan 2.56895e-07 2.07025e-07,3.11318e-07 -0.00465052,-0.00461924,-0.00459522 0.000241679,0.00026173,0.000241648
1092 rs10849791,rs510351,rs627211,rs661647 0 73.9041 inf 4 -nan 2.75707e-07 2.24089e-07,3.32423e-07 -0.00479396,-0.00011969,-0.00476127,-0.00479733 0.000241885,4.38157e-05,0.000261734,0.000243689
1093 rs10849791,rs498230,rs627211,rs661647 0 73.9035 inf 4 -nan 2.75596e-07 2.24024e-07,3.28907e-07 -0.00477356,0.000144189,-0.00476534,-0.0047958 0.000241692,5.33664e-05,0.000261748,0.000243661
1094 rs10849791,rs627211,rs661647,rs662284 0 73.9004 inf 4 -nan 2.75586e-07 2.23467e-07,3.30329e-07 -0.00477355,-0.00476533,-0.00479571,0.000144048 0.000241692,0.000261748,0.000243661,5.33664e-05
1095 rs10849791,rs550349,rs627211,rs661647 0 73.8965 inf 4 -nan 2.75572e-07 2.24882e-07,3.31289e-07 -0.00477096,-0.000143878,-0.00476225,-0.00479332 0.000241684,5.33813e-05,0.000261737,0.000243554
1096 rs1055070,rs10849791,rs627211,rs661647 0 73.8755 inf 4 -nan 2.75804e-07 2.27382e-07,3.36411e-07 0.00024955,-0.00479638,-0.00478453,-0.00476025 9.05117e-05,0.000241919,0.000261918,0.000242298
1097 rs10849791,rs2948150,rs627211,rs661647 0 73.8717 inf 4 -nan 2.75791e-07 2.25591e-07,3.29007e-07 -0.00479635,0.000249262,-0.0047845,-0.00476019 0.000241919,9.05117e-05,0.000261918,0.000242298
1098 rs10849791,rs58235352,rs627211,rs661647 0 73.8713 inf 4 -nan 2.75773e-07 2.22569e-07,3.28617e-07 -0.00479868,0.000212602,-0.00479256,-0.00476886 0.000241959,7.73382e-05,0.000262047,0.000242552
1099 rs10849791,rs627211,rs661647,rs674021 0 73.8548 inf 4 -nan 2.75439e-07 2.24834e-07,3.27024e-07 -0.0047709,-0.00476218,-0.00479223,-0.000141963 0.000241684,0.000261737,0.000243554,5.33813e-05
1100 rs10849791,rs532140,rs627211,rs661647 0 73.8487 inf 4 -nan 2.7542e-07 2.24313e-07,3.28747e-07 -0.00477089,-0.000141684,-0.00476217,-0.00479207 0.000241684,5.33813e-05,0.000261737,0.000243554
1101 rs10849791,rs610578,rs627211,rs661647 0 73.8328 inf 4 -nan 2.7522e-07 2.2546e-07,3.3185e-07 -0.00473748,-0.000145541,-0.00472797,-0.00477854 0.00024194,5.60046e-05,0.000261971,0.000243027
1102 rs10849791,rs627211,rs633084,rs661647 0 73.8282 inf 4 -nan 2.75355e-07 2.24812e-07,3.30637e-07 -0.00477086,-0.00476214,-0.000140729,-0.00479153 0.000241684,0.000261737,5.33813e-05,0.000243554
1103 rs10849791,rs4638383,rs627211,rs661647 0 73.8168 inf 4 -nan 2.75624e-07 2.22852e-07,3.3133e-07 -0.00482628,0.000151026,-0.00480208,-0.0047832 0.000242679,5.57424e-05,0.000262255,0.000243099
1104 rs10849791,rs482522,rs627211,rs661647 0 73.8071 inf 4 -nan 2.75135e-07 2.20636e-07,3.30423e-07 -0.00473772,-0.000144425,-0.00472821,-0.00477834 0.00024194,5.60878e-05,0.000261971,0.000243044
1105 rs10849791,rs627211,rs661647,rs77596870 0 73.7887 inf 4 -nan 2.75529e-07 2.24198e-07,3.32322e-07 -0.00476231,-0.00475368,-0.00468746,-0.000259674 0.000241684,0.000261733,0.000241812,9.67607e-05
1106 rs10849791,rs627211,rs661647,rs688402 0 73.7528 inf 4 -nan 2.74935e-07 2.23124e-07,3.29334e-07 -0.00476666,-0.00475715,-0.00480877,0.000143475 0.000241679,0.00026173,0.000244726,5.69839e-05
1107 rs10849791,rs627211,rs661647,rs791707 0 73.6997 inf 4 -nan 2.74767e-07 2.20053e-07,3.2877e-07 -0.00476666,-0.00475715,-0.00480687,0.000140681 0.000241679,0.00026173,0.000244726,5.69839e-05
1108 rs10849791,rs627211,rs661647,rs697859 0 73.6979 inf 4 -nan 2.7494e-07 2.2381e-07,3.35147e-07 -0.00476823,-0.00475902,-0.00478583,-0.000134528 0.00024168,0.000261731,0.00024345,5.33981e-05
1109 rs10849791,rs551087,rs627211,rs661647 0 73.6949 inf 4 -nan 2.74931e-07 2.206e-07,3.33298e-07 -0.00476823,-0.000134379,-0.00475902,-0.00478575 0.00024168,5.33981e-05,0.000261731,0.00024345
1110 rs10849791,rs627211,rs628771,rs661647 0 73.6857 inf 4 -nan 2.74722e-07 2.23395e-07,3.30852e-07 -0.00476666,-0.00475715,0.000139931,-0.00480636 0.000241679,0.00026173,5.69839e-05,0.000244726
1111 rs10849791,rs586305,rs627211,rs661647 0 73.6845 inf 4 -nan 2.74898e-07 2.25835e-07,3.29565e-07 -0.00476823,-0.000133872,-0.00475901,-0.00478547 0.00024168,5.33981e-05,0.000261731,0.00024345
1112 rs10849791,rs491602,rs627211,rs661647 0 73.6792 inf 4 -nan 2.74702e-07 2.23591e-07,3.26793e-07 -0.00476666,0.000139587,-0.00475715,-0.00480613 0.000241679,5.69839e-05,0.00026173,0.000244726
1113 rs10849791,rs520405,rs627211,rs661647 0 73.6395 inf 4 -nan 2.74576e-07 2.26361e-07,3.31869e-07 -0.00476666,0.000137444,-0.00475715,-0.00480467 0.000241679,5.69839e-05,0.00026173,0.000244726
1114 rs10849791,rs627211,rs661647,rs694303 0 73.6176 inf 4 -nan 2.74506e-07 2.25336e-07,3.28456e-07 -0.00476666,-0.00475715,-0.00480386,0.000136247 0.000241679,0.00026173,0.000244726,5.69839e-05
1115 rs10849791,rs627211,rs661647,rs790675 0 73.602 inf 4 -nan 2.74638e-07 2.22184e-07,3.31491e-07 -0.00477053,-0.00476175,-0.00478528,-0.000129755 0.000241684,0.000261737,0.000243554,5.33813e-05
1116 rs10849791,rs627211,rs661647,rs791713 0 73.5732 inf 4 -nan 2.74366e-07 2.21326e-07,3.30306e-07 -0.00476666,-0.00475715,-0.00480219,0.000133788 0.000241679,0.00026173,0.000244726,5.69839e-05
1117 rs10849791,rs627211,rs661647,rs75195739 0 73.563 inf 4 -nan 2.74809e-07 2.21573e-07,3.28729e-07 -0.00476667,-0.00475716,-0.00469166,-0.000240862 0.000241679,0.00026173,0.000241779,9.70774e-05
1118 rs1067742,rs10849791,rs627211,rs661647 0 73.547 inf 4 -nan 2.74283e-07 2.1968e-07,3.26673e-07 0.000132316,-0.00476666,-0.00475715,-0.00480119 5.69839e-05,0.000241679,0.00026173,0.000244726
1119 rs10849791,rs618849,rs627211,rs661647 0 73.5369 inf 4 -nan 2.74254e-07 2.20524e-07,3.30434e-07 -0.00476666,0.000131582,-0.00475715,-0.00480042 0.000241679,5.6889e-05,0.00026173,0.000244697
1120 rs10849791,rs182504263,rs627211,rs661647 0 73.5288 inf 4 -nan 2.747e-07 2.21637e-07,3.29215e-07 -0.00476667,-0.000235083,-0.00475716,-0.00469165 0.000241679,9.59931e-05,0.00026173,0.000241782
1121 rs10849791,rs627211,rs661647,rs76519610 0 73.5122 inf 4 -nan 2.74649e-07 2.23915e-07,3.30505e-07 -0.00478098,-0.0047704,-0.00474425,0.000223148 0.00024175,0.000261787,0.000242026,9.16846e-05
1122 rs10849791,rs627211,rs661647,rs683091 0 73.4685 inf 4 -nan 2.74034e-07 2.22218e-07,3.29742e-07 -0.00476666,-0.00475716,-0.00479812,0.0001278 0.000241679,0.00026173,0.000244726,5.69839e-05
1123 rs10849791,rs538785,rs627211,rs661647 0 73.4624 inf 4 -nan 2.74015e-07 2.20488e-07,3.27501e-07 -0.00476666,0.000127444,-0.00475716,-0.00479788 0.000241679,5.69839e-05,0.00026173,0.000244726
1124 rs10849791,rs34673751,rs627211,rs661647 0 73.4616 inf 4 -nan 2.74204e-07 2.23938e-07,3.26931e-07 -0.00474886,-0.000121223,-0.00480528,-0.00475847 0.000241803,5.27672e-05,0.000262567,0.000242517
1125 rs10849791,rs627211,rs631168,rs661647 0 73.4601 inf 4 -nan 2.74007e-07 2.21207e-07,3.2556e-07 -0.00476666,-0.00475716,0.000127311,-0.00479779 0.000241679,0.00026173,5.69839e-05,0.000244726
1126 rs10849791,rs1718207,rs627211,rs661647 0 73.4536 inf 4 -nan 2.73477e-07 2.22981e-07,3.30704e-07 -0.00485,-0.00044114,-0.00444251,-0.00479439 0.000245059,0.000214724,0.000303245,0.000245005
1127 rs10849791,rs56232241,rs627211,rs661647 0 73.4523 inf 4 -nan 2.74459e-07 2.25516e-07,3.32556e-07 -0.00478064,0.000217893,-0.00477009,-0.00474348 0.00024175,9.16846e-05,0.000261787,0.000242026
1128 rs10849791,rs34708625,rs627211,rs661647 0 73.408 inf 4 -nan 2.74035e-07 2.20539e-07,3.31074e-07 -0.00474928,-0.000118354,-0.00480415,-0.00475736 0.000241803,5.27672e-05,0.000262567,0.000242517
1129 rs10849791,rs3916,rs627211,rs661647 0 73.3901 inf 4 -nan 2.73978e-07 2.25278e-07,3.29633e-07 -0.00474942,-0.00011738,-0.00480376,-0.00475698 0.000241803,5.27672e-05,0.000262567,0.000242517
1130 rs10849791,rs117276741,rs627211,rs661647 0 73.3847 inf 4 -nan 2.74244e-07 2.24026e-07,3.29074e-07 -0.00476667,-0.000224225,-0.00475716,-0.00469302 0.000241679,9.70774e-05,0.00026173,0.000241779
1131 rs10849791,rs1799958,rs627211,rs661647 0 73.3759 inf 4 -nan 2.73933e-07 2.19451e-07,3.29747e-07 -0.00474954,-0.000116604,-0.00480345,-0.00475668 0.000241803,5.27672e-05,0.000262567,0.000242517
1132 rs10849791,rs627211,rs661647,rs696337 0 73.3633 inf 4 -nan 2.74149e-07 2.21806e-07,3.3062e-07 -0.00482184,-0.00478217,-0.00478522,-8.83805e-05 0.000242888,0.00026196,0.000243811,3.87665e-05
1133 rs10849791,rs627211,rs658521,rs661647 0 73.3583 inf 4 -nan 2.74133e-07 2.22571e-07,3.28546e-07 -0.00482172,-0.00478212,-8.81851e-05,-0.00478506 0.000242888,0.00026196,3.87665e-05,0.000243811
1134 rs10849791,rs12367037,rs627211,rs661647 0 73.2071 inf 4 -nan 2.72864e-07 2.22778e-07,3.31041e-07 -0.00470743,-0.000128191,-0.00480385,-0.00475805 0.00024385,7.02537e-05,0.000262978,0.000242999
1135 rs10849791,rs11065225,rs627211,rs661647 0 73.108 inf 4 -nan 2.73379e-07 2.24011e-07,3.31064e-07 -0.00478345,-0.000135795,-0.00479152,-0.00473949 0.000241822,6.72408e-05,0.000262283,0.000242049
1136 rs10849791,rs2062507,rs627211,rs661647 0 73.0748 inf 4 -nan 2.72529e-07 2.16264e-07,3.24601e-07 -0.00471847,-0.000112098,-0.00479854,-0.00475274 0.000243364,6.64927e-05,0.000262879,0.000242892
1137 rs10849791,rs11065248,rs627211,rs661647 0 73.0511 inf 4 -nan 2.73069e-07 2.18487e-07,3.30538e-07 -0.00475317,9.93498e-05,-0.00482725,-0.00472233 0.000241783,5.21614e-05,0.000264304,0.000241717
1138 rs10849791,rs627211,rs661647,rs73227016 0 73.045 inf 4 -nan 2.73151e-07 2.22551e-07,3.29838e-07 -0.00476842,-0.00475834,-0.00473208,0.000151095 0.000241681,0.000261731,0.000241885,7.80513e-05
1139 rs10849791,rs111999968,rs627211,rs661647 0 73.0434 inf 4 -nan 2.73146e-07 2.25146e-07,3.29028e-07 -0.00476842,0.000150943,-0.00475834,-0.00473206 0.000241681,7.80513e-05,0.000261731,0.000241885
1140 rs10849791,rs627211,rs661647,rs78473839 0 73.0358 inf 4 -nan 2.73141e-07 2.26079e-07,3.27886e-07 -0.00477848,-0.00478525,-0.00473742,-0.000118629 0.000241756,0.000262134,0.000242025,6.14068e-05
1141 rs10849791,rs514108,rs627211,rs661647 0 73.0269 inf 4 -nan 2.73008e-07 2.19077e-07,3.2812e-07 -0.00479275,0.0001091,-0.00478324,-0.00470519 0.000242076,5.79923e-05,0.000262097,0.000241671
1142 rs10849791,rs55660947,rs627211,rs661647 0 72.9988 inf 4 -nan 2.72977e-07 2.22883e-07,3.26066e-07 -0.00477103,0.000122338,-0.00476065,-0.00473907 0.00024169,6.54449e-05,0.000261737,0.000242103
1143 rs10849785,rs10849791,rs627211,rs661647 0 72.9742 inf 4 -nan 2.72937e-07 2.18812e-07,3.2806e-07 0.000167314,-0.00476667,-0.00475716,-0.00472744 9.02632e-05,0.000241679,0.00026173,0.000241804
1144 rs10849791,rs112392709,rs627211,rs661647 0 72.946 inf 4 -nan 2.72835e-07 2.17013e-07,3.30176e-07 -0.00476667,0.00014497,-0.00475716,-0.00472974 0.000241679,7.99579e-05,0.00026173,0.000241861
1145 rs10849791,rs627211,rs661647,rs7954254 0 72.9401 inf 4 -nan 2.72791e-07 2.21535e-07,3.30499e-07 -0.00476667,-0.00475716,-0.00473389,0.000123803 0.000241679,0.00026173,0.000241974,6.89519e-05
1146 rs10849791,rs627211,rs661647,rs73227042 0 72.94 inf 4 -nan 2.72847e-07 2.19841e-07,3.25444e-07 -0.00476667,-0.00475716,-0.00472258,0.000219578 0.000241679,0.00026173,0.000241727,0.000120793
1147 rs10849791,rs3021337,rs627211,rs661647 0 72.939 inf 4 -nan 2.72673e-07 2.16174e-07,3.23908e-07 -0.00484151,8.03802e-05,-0.0047939,-0.00475083 0.000245446,4.6009e-05,0.000262574,0.000242703
1148 rs10849791,rs627211,rs661647,rs73227022 0 72.9381 inf 4 -nan 2.7281e-07 2.24086e-07,3.32774e-07 -0.00476667,-0.00475716,-0.00472964,0.000144175 0.000241679,0.00026173,0.000241861,7.99579e-05
1149 rs10849791,rs56391085,rs627211,rs661647 0 72.9309 inf 4 -nan 2.72787e-07 2.23306e-07,3.31448e-07 -0.00476667,0.000143434,-0.00475716,-0.00472954 0.000241679,7.99579e-05,0.00026173,0.000241861
1150 rs10849791,rs627211,rs661647,rs73227027 0 72.9307 inf 4 -nan 2.72787e-07 2.21978e-07,3.3394e-07 -0.00476667,-0.00475716,-0.00472954,0.000143417 0.000241679,0.00026173,0.000241861,7.99579e-05
1151 rs10849791,rs56137011,rs627211,rs661647 0 72.9198 inf 4 -nan 2.72728e-07 2.19027e-07,3.33119e-07 -0.00476667,0.000122567,-0.00475716,-0.00473341 0.000241679,6.9256e-05,0.00026173,0.00024197
1152 rs10849791,rs627211,rs661647,rs73227029 0 72.9183 inf 4 -nan 2.72747e-07 2.22823e-07,3.28261e-07 -0.00476667,-0.00475716,-0.00472938,0.00014213 0.000241679,0.00026173,0.000241861,7.99579e-05
1153 rs10849791,rs3213569,rs627211,rs661647 0 72.912 inf 4 -nan 2.72703e-07 2.21329e-07,3.27155e-07 -0.00476667,0.000121861,-0.00475716,-0.00473329 0.000241679,6.9256e-05,0.00026173,0.00024197
1154 rs10849791,rs11065271,rs627211,rs661647 0 72.911 inf 4 -nan 2.72737e-07 2.22823e-07,3.27846e-07 -0.00476667,0.000160075,-0.00475716,-0.00472674 0.000241679,9.02632e-05,0.00026173,0.000241804
1155 rs10849791,rs627211,rs661647,rs73229114 0 72.9086 inf 4 -nan 2.72688e-07 2.20372e-07,3.30674e-07 -0.00476667,-0.00475716,-0.00473396,0.000118848 0.000241679,0.00026173,0.000241992,6.77925e-05
1156 rs10849791,rs4767938,rs627211,rs661647 0 72.9086 inf 4 -nan 2.72269e-07 2.23596e-07,3.27144e-07 -0.00472564,-8.73921e-05,-0.00480352,-0.00472773 0.000243088,5.56612e-05,0.00026339,0.000241873
1157 rs10849791,rs12423697,rs627211,rs661647 0 72.9068 inf 4 -nan 2.72687e-07 2.21075e-07,3.25715e-07 -0.00476667,0.000121388,-0.00475716,-0.0047332 0.000241679,6.9256e-05,0.00026173,0.00024197
1158 rs10849791,rs11065266,rs627211,rs661647 0 72.9054 inf 4 -nan 2.72682e-07 2.20545e-07,3.24506e-07 -0.00476667,0.00012126,-0.00475716,-0.00473318 0.000241679,6.9256e-05,0.00026173,0.00024197
1159 rs10849791,rs11833706,rs627211,rs661647 0 72.905 inf 4 -nan 2.72675e-07 2.22876e-07,3.31096e-07 -0.00476667,0.00011801,-0.00475716,-0.00473404 0.000241679,6.75163e-05,0.00026173,0.000241997
1160 rs10849791,rs10849794,rs627211,rs661647 0 72.9035 inf 4 -nan 2.72676e-07 2.21265e-07,3.25776e-07 -0.00476667,0.000121088,-0.00475716,-0.00473315 0.000241679,6.9256e-05,0.00026173,0.00024197
1161 rs10849791,rs627211,rs661647,rs73229118 0 72.9033 inf 4 -nan 2.727e-07 2.2033e-07,3.23864e-07 -0.00476667,-0.00475716,-0.00472918,0.000140572 0.000241679,0.00026173,0.000241861,7.99579e-05
1162 rs10849791,rs111666286,rs627211,rs661647 0 72.9 inf 4 -nan 2.72689e-07 2.21842e-07,3.27067e-07 -0.00476667,0.000140226,-0.00475716,-0.00472914 0.000241679,7.99579e-05,0.00026173,0.000241861
1163 rs10849791,rs56175661,rs627211,rs661647 0 72.8985 inf 4 -nan 2.72684e-07 2.23422e-07,3.33388e-07 -0.00476667,0.000140065,-0.00475716,-0.00472912 0.000241679,7.99579e-05,0.00026173,0.000241861
1164 rs10849791,rs627211,rs661647,rs73229126 0 72.8976 inf 4 -nan 2.72681e-07 2.17021e-07,3.26935e-07 -0.00476667,-0.00475716,-0.0047291,0.000139972 0.000241679,0.00026173,0.000241861,7.99579e-05
1165 rs10849791,rs12369156,rs627211,rs661647 0 72.8956 inf 4 -nan 2.7271e-07 2.20517e-07,3.31184e-07 -0.00475704,-0.000242733,-0.00475716,-0.00471136 0.000241741,0.00013773,0.00026173,0.000241648
1166 rs10849791,rs627211,rs661647,rs73227036 0 72.8927 inf 4 -nan 2.72666e-07 2.20549e-07,3.2937e-07 -0.00476667,-0.00475716,-0.00472904,0.000139456 0.000241679,0.00026173,0.000241861,7.99579e-05
1167 rs10849791,rs627211,rs661647,rs73229156 0 72.8914 inf 4 -nan 2.72638e-07 2.17483e-07,3.26266e-07 -0.00476667,-0.00475716,-0.00473295,0.000119979 0.000241679,0.00026173,0.00024197,6.9256e-05
1168 rs10849791,rs112550588,rs627211,rs661647 0 72.8907 inf 4 -nan 2.7266e-07 2.20264e-07,3.32033e-07 -0.00476667,0.000139244,-0.00475716,-0.00472901 0.000241679,7.99579e-05,0.00026173,0.000241861
1169 rs10849791,rs3850521,rs627211,rs661647 0 72.8882 inf 4 -nan 2.72652e-07 2.21571e-07,3.30258e-07 -0.00476667,0.000138982,-0.00475716,-0.00472898 0.000241679,7.99579e-05,0.00026173,0.000241861
1170 rs1027556,rs10849791,rs627211,rs661647 0 72.8859 inf 4 -nan 2.72614e-07 2.21009e-07,3.2815e-07 0.000115809,-0.00476667,-0.00475716,-0.00473386 6.72452e-05,0.000241679,0.00026173,0.000242001
1171 rs10849791,rs111940133,rs627211,rs661647 0 72.8811 inf 4 -nan 2.72665e-07 2.20989e-07,3.28327e-07 -0.00477701,0.000214078,-0.00476807,-0.00473066 0.000241752,0.000122768,0.000261805,0.000241902
1172 rs10849791,rs55645249,rs627211,rs661647 0 72.8803 inf 4 -nan 2.72627e-07 2.17111e-07,3.27614e-07 -0.00476667,0.00013814,-0.00475716,-0.00472887 0.000241679,7.99579e-05,0.00026173,0.000241861
1173 rs10774571,rs10849791,rs627211,rs661647 0 72.8789 inf 4 -nan 2.72592e-07 2.20941e-07,3.2681e-07 0.000115671,-0.00476667,-0.00475716,-0.00473359 6.75163e-05,0.000241679,0.00026173,0.000241997
1174 rs10849791,rs627211,rs661647,rs73229149 0 72.8788 inf 4 -nan 2.72622e-07 2.23737e-07,3.25439e-07 -0.00476667,-0.00475716,-0.00472885,0.000137982 0.000241679,0.00026173,0.000241861,7.99579e-05
1175 rs10849791,rs111927418,rs627211,rs661647 0 72.8766 inf 4 -nan 2.72615e-07 2.21061e-07,3.30076e-07 -0.00476667,0.000137742,-0.00475716,-0.00472882 0.000241679,7.99579e-05,0.00026173,0.000241861
1176 rs10849782,rs10849791,rs627211,rs661647 0 72.876 inf 4 -nan 2.72586e-07 2.18386e-07,3.28917e-07 0.000116931,-0.00476667,-0.00475716,-0.00473312 6.8361e-05,0.000241679,0.00026173,0.000241983
1177 rs10849791,rs627211,rs661647,rs73229157 0 72.8759 inf 4 -nan 2.72613e-07 2.22288e-07,3.24531e-07 -0.00476667,-0.00475716,-0.00472881,0.000137676 0.000241679,0.00026173,0.000241861,7.99579e-05
1178 rs10437837,rs10849791,rs627211,rs661647 0 72.8744 inf 4 -nan 2.72621e-07 2.23063e-07,3.28262e-07 0.000155722,-0.00476667,-0.00475716,-0.00472632 9.02632e-05,0.000241679,0.00026173,0.000241804
1179 rs10849789,rs10849791,rs627211,rs661647 0 72.8736 inf 4 -nan 2.72619e-07 2.17315e-07,3.26552e-07 0.000155634,-0.00476667,-0.00475716,-0.00472632 9.02632e-05,0.000241679,0.00026173,0.000241804
1180 rs10849791,rs149356105,rs627211,rs661647 0 72.8716 inf 4 -nan 2.72599e-07 2.18466e-07,3.27514e-07 -0.00476667,0.000137217,-0.00475716,-0.00472876 0.000241679,7.99579e-05,0.00026173,0.000241861
1181 rs10849791,rs627211,rs661647,rs7965332 0 72.8687 inf 4 -nan 2.7256e-07 2.26494e-07,3.28732e-07 -0.00476667,-0.00475716,-0.00473341,0.000114741 0.000241679,0.00026173,0.000241997,6.75163e-05
1182 rs10849791,rs627211,rs661647,rs77055546 0 72.865 inf 4 -nan 2.7261e-07 2.20768e-07,3.2981e-07 -0.00477532,-0.00476743,-0.00473019,0.000216289 0.000241731,0.000261798,0.000241896,0.000125698
1183 rs10849791,rs627211,rs661647,rs715319 0 72.8641 inf 4 -nan 2.72546e-07 2.2105e-07,3.26103e-07 -0.00476667,-0.00475716,-0.00473333,0.000114321 0.000241679,0.00026173,0.000241997,6.75163e-05
1184 rs10849791,rs10849792,rs627211,rs661647 0 72.8631 inf 4 -nan 2.72585e-07 2.19988e-07,3.2815e-07 -0.00476667,0.000154362,-0.00475716,-0.00472619 0.000241679,9.02632e-05,0.00026173,0.000241804
1185 rs10437838,rs10849791,rs627211,rs661647 0 72.8624 inf 4 -nan 2.72541e-07 2.18784e-07,3.28845e-07 0.000114653,-0.00476667,-0.00475716,-0.00473316 6.77925e-05,0.000241679,0.00026173,0.000241992
1186 rs10849788,rs10849791,rs627211,rs661647 0 72.8582 inf 4 -nan 2.72528e-07 2.17993e-07,3.23641e-07 0.000114265,-0.00476667,-0.00475716,-0.00473309 6.77925e-05,0.000241679,0.00026173,0.000241992
1187 rs10849791,rs111613883,rs627211,rs661647 0 72.8551 inf 4 -nan 2.72579e-07 2.19181e-07,3.32091e-07 -0.00477525,0.000214611,-0.00476735,-0.00473004 0.000241731,0.000125698,0.000261798,0.000241896
1188 rs10849791,rs3213568,rs627211,rs661647 0 72.8547 inf 4 -nan 2.72517e-07 2.20038e-07,3.26638e-07 -0.00476667,0.000113944,-0.00475716,-0.00473303 0.000241679,6.77925e-05,0.00026173,0.000241992
1189 rs10849791,rs627211,rs661647,rs76426208 0 72.8542 inf 4 -nan 2.72576e-07 2.1977e-07,3.30489e-07 -0.00477525,-0.00476735,-0.00473003,0.000214459 0.000241731,0.000261798,0.000241896,0.000125698
1190 rs10849791,rs627211,rs661647,rs79438381 0 72.8525 inf 4 -nan 2.7257e-07 2.22663e-07,3.21969e-07 -0.00477524,-0.00476733,-0.00473,0.000214172 0.000241731,0.000261798,0.000241896,0.000125698
1191 rs10849787,rs10849791,rs627211,rs661647 0 72.8508 inf 4 -nan 2.72504e-07 2.19721e-07,3.27044e-07 0.000113581,-0.00476667,-0.00475716,-0.00473296 6.77925e-05,0.000241679,0.00026173,0.000241992
1192 rs10849791,rs2393718,rs627211,rs661647 0 72.8504 inf 4 -nan 2.72503e-07 2.23883e-07,3.29148e-07 -0.00476667,0.000113547,-0.00475716,-0.00473295 0.000241679,6.77925e-05,0.00026173,0.000241992
1193 rs10849791,rs11065276,rs627211,rs661647 0 72.8501 inf 4 -nan 2.72544e-07 2.20043e-07,3.26471e-07 -0.00476667,0.000152766,-0.00475716,-0.00472604 0.000241679,9.02632e-05,0.00026173,0.000241804
1194 rs10849791,rs627211,rs661647,rs73229135 0 72.8499 inf 4 -nan 2.72543e-07 2.22267e-07,3.30908e-07 -0.00476667,-0.00475716,-0.00472604,0.000152745 0.000241679,0.00026173,0.000241804,9.02632e-05
1195 rs10849790,rs10849791,rs627211,rs661647 0 72.8461 inf 4 -nan 2.7249e-07 2.21631e-07,3.28223e-07 0.000113146,-0.00476667,-0.00475716,-0.00473288 6.77925e-05,0.000241679,0.00026173,0.000241992
1196 rs10849791,rs113931273,rs627211,rs661647 0 72.8461 inf 4 -nan 2.7255e-07 2.23665e-07,3.26701e-07 -0.00477519,0.000213084,-0.00476728,-0.00472991 0.000241731,0.000125698,0.000261798,0.000241896
1197 rs10774569,rs10849791,rs627211,rs661647 0 72.8457 inf 4 -nan 2.72488e-07 2.21621e-07,3.25713e-07 0.000113107,-0.00476667,-0.00475716,-0.00473287 6.77925e-05,0.000241679,0.00026173,0.000241992
1198 rs10849791,rs3213571,rs627211,rs661647 0 72.8434 inf 4 -nan 2.7248e-07 2.21608e-07,3.30626e-07 -0.00476667,0.000112396,-0.00475716,-0.00473296 0.000241679,6.75163e-05,0.00026173,0.000241997
1199 rs10849791,rs10849799,rs627211,rs661647 0 72.8422 inf 4 -nan 2.72519e-07 2.19333e-07,3.28579e-07 -0.00476667,0.000151802,-0.00475716,-0.00472595 0.000241679,9.02632e-05,0.00026173,0.000241804
1200 rs10849791,rs627211,rs6489780,rs661647 0 72.8418 inf 4 -nan 2.72475e-07 2.2392e-07,3.2641e-07 -0.00476667,-0.00475716,0.000112247,-0.00473293 0.000241679,0.00026173,6.75163e-05,0.000241997
1201 rs10849791,rs10849796,rs627211,rs661647 0 72.8403 inf 4 -nan 2.72513e-07 2.1958e-07,3.31014e-07 -0.00476667,0.000151568,-0.00475716,-0.00472593 0.000241679,9.02632e-05,0.00026173,0.000241804
1202 rs10849791,rs627211,rs661647,rs73214885 0 72.8402 inf 4 -nan 2.725e-07 2.22566e-07,3.30496e-07 -0.00476667,-0.00475716,-0.00472832,0.000133806 0.000241679,0.00026173,0.000241861,7.99579e-05
1203 rs10849791,rs10849798,rs627211,rs661647 0 72.8386 inf 4 -nan 2.72507e-07 2.2412e-07,3.27669e-07 -0.00476667,0.000151349,-0.00475716,-0.0047259 0.000241679,9.02632e-05,0.00026173,0.000241804
1204 rs10849791,rs627211,rs661647,rs76413125 0 72.8369 inf 4 -nan 2.72521e-07 2.21427e-07,3.26333e-07 -0.00477513,-0.00476721,-0.00472977,0.000211506 0.000241731,0.000261798,0.000241896,0.000125698
1205 rs10849791,rs111937017,rs627211,rs661647 0 72.8358 inf 4 -nan 2.72486e-07 2.20757e-07,3.287e-07 -0.00476667,0.000133316,-0.00475716,-0.00472826 0.000241679,7.99579e-05,0.00026173,0.000241861
1206 rs10849791,rs627211,rs661647,rs708783 0 72.8353 inf 4 -nan 2.72479e-07 2.1903e-07,3.30487e-07 -0.00478248,-0.00474775,-0.00474078,-6.44011e-05 0.000241866,0.000261791,0.000242294,3.86938e-05
1207 rs10849791,rs627211,rs661647,rs73229160 0 72.8345 inf 4 -nan 2.72482e-07 2.22575e-07,3.28194e-07 -0.00476667,-0.00475716,-0.00472824,0.000133177 0.000241679,0.00026173,0.000241861,7.99579e-05
1208 rs10849791,rs627211,rs661647,rs78431328 0 72.8345 inf 4 -nan 2.72513e-07 2.205e-07,3.23911e-07 -0.00477511,-0.00476719,-0.00472973,0.000211088 0.000241731,0.000261798,0.000241896,0.000125698
1209 rs10849791,rs10849806,rs627211,rs661647 0 72.833 inf 4 -nan 2.72447e-07 2.20105e-07,3.26819e-07 -0.00476667,0.000111428,-0.00475716,-0.00473278 0.000241679,6.75163e-05,0.00026173,0.000241997
1210 rs10849791,rs627211,rs661647,rs73214888 0 72.8322 inf 4 -nan 2.72474e-07 2.1796e-07,3.2727e-07 -0.00476667,-0.00475716,-0.00472821,0.000132913 0.000241679,0.00026173,0.000241861,7.99579e-05
1211 rs10849791,rs627211,rs661647,rs7300695 0 72.8301 inf 4 -nan 2.72439e-07 2.2089e-07,3.29258e-07 -0.00476667,-0.00475716,-0.00473259,0.000111638 0.000241679,0.00026173,0.000241992,6.77925e-05
1212 rs10849791,rs10849805,rs627211,rs661647 0 72.8293 inf 4 -nan 2.72435e-07 2.24743e-07,3.31549e-07 -0.00476667,0.000111076,-0.00475716,-0.00473271 0.000241679,6.75163e-05,0.00026173,0.000241997
1213 rs10849791,rs555404,rs627211,rs661647 0 72.8281 inf 4 -nan 2.72456e-07 2.20484e-07,3.26856e-07 -0.00478239,-6.40103e-05,-0.0047478,-0.0047406 0.000241866,3.86938e-05,0.000261791,0.000242294
1214 rs10849791,rs627211,rs661647,rs73214896 0 72.8274 inf 4 -nan 2.72459e-07 2.20077e-07,3.28634e-07 -0.00476667,-0.00475716,-0.00472814,0.00013239 0.000241679,0.00026173,0.000241861,7.99579e-05
1215 rs10849791,rs112799190,rs627211,rs661647 0 72.8267 inf 4 -nan 2.72489e-07 2.22055e-07,3.2835e-07 -0.00477506,0.000209748,-0.00476712,-0.00472962 0.000241731,0.000125698,0.000261798,0.000241896
1216 rs10849791,rs627211,rs661647,rs73214898 0 72.8236 inf 4 -nan 2.72447e-07 2.17804e-07,3.24661e-07 -0.00476667,-0.00475716,-0.00472809,0.000131958 0.000241679,0.00026173,0.000241861,7.99579e-05
1217 rs10431387,rs10849791,rs627211,rs661647 0 72.8218 inf 4 -nan 2.72413e-07 2.18031e-07,3.27199e-07 0.000111337,-0.00476667,-0.00475716,-0.0047323 6.80741e-05,0.000241679,0.00026173,0.000241988
1218 rs10849791,rs112817552,rs627211,rs661647 0 72.8151 inf 4 -nan 2.72452e-07 2.19312e-07,3.24883e-07 -0.00477498,0.000207734,-0.00476703,-0.00472944 0.000241731,0.000125698,0.000261798,0.000241896
1219 rs10849791,rs627211,rs661647,rs76654023 0 72.8133 inf 4 -nan 2.72446e-07 2.21337e-07,3.25926e-07 -0.00477497,-0.00476701,-0.00472941,0.000207412 0.000241731,0.000261798,0.000241896,0.000125698
1220 rs10849791,rs10849795,rs627211,rs661647 0 72.8087 inf 4 -nan 2.72413e-07 2.22868e-07,3.24965e-07 -0.00476667,0.000147597,-0.00475716,-0.00472554 0.000241679,9.02632e-05,0.00026173,0.000241804
1221 rs10849791,rs12302189,rs627211,rs661647 0 72.7764 inf 4 -nan 2.7231e-07 2.1898e-07,3.27642e-07 -0.00476667,0.000143432,-0.00475716,-0.00472514 0.000241679,9.02632e-05,0.00026173,0.000241804
1222 rs10849791,rs627211,rs661647,rs697854 0 72.7631 inf 4 -nan 2.72251e-07 2.22126e-07,3.27394e-07 -0.00478006,-0.00474693,-0.00473742,-6.0378e-05 0.000241831,0.000261812,0.000242224,3.86644e-05
1223 rs10849791,rs627211,rs649622,rs661647 0 72.7444 inf 4 -nan 2.72142e-07 2.18644e-07,3.33033e-07 -0.00476637,-0.00477948,-9.45661e-05,-0.00473368 0.000241679,0.000262147,6.26247e-05,0.0002421
1224 rs10849791,rs487915,rs627211,rs661647 0 72.7418 inf 4 -nan 2.72189e-07 2.1913e-07,3.33141e-07 -0.00478196,0.000126297,-0.00475716,-0.00471136 0.000241885,8.24004e-05,0.00026173,0.000241648
1225 rs10849791,rs3861791,rs627211,rs661647 0 72.7392 inf 4 -nan 2.72051e-07 2.2275e-07,3.26095e-07 -0.00474814,-6.70869e-05,-0.00477468,-0.00472201 0.000242009,4.57758e-05,0.000262003,0.000241758
1226 rs10849791,rs2203474,rs627211,rs661647 0 72.7186 inf 4 -nan 2.72094e-07 2.17838e-07,3.29291e-07 -0.00474863,-0.00010663,-0.00475716,-0.00471136 0.000241983,7.17134e-05,0.00026173,0.000241648
1227 rs10849791,rs111370869,rs627211,rs661647 0 72.691 inf 4 -nan 2.70918e-07 2.23694e-07,3.24852e-07 -0.00479771,-0.000185392,-0.00463181,-0.0047424 0.000245617,0.000261579,0.000315885,0.000245587
1228 rs10849791,rs113534985,rs627211,rs661647 0 72.6664 inf 4 -nan 2.71949e-07 2.20896e-07,3.25893e-07 -0.00476667,0.000113074,-0.00475716,-0.00472569 0.000241679,7.99579e-05,0.00026173,0.000241861
1229 rs10849791,rs2014355,rs627211,rs661647 0 72.6661 inf 4 -nan 2.71684e-07 2.20558e-07,3.27319e-07 -0.00475682,-6.70476e-05,-0.00478378,-0.00473742 0.000241803,5.27672e-05,0.000262567,0.000242517
1230 rs10849791,rs551125,rs627211,rs661647 0 72.6616 inf 4 -nan 2.71221e-07 2.24279e-07,3.2548e-07 -0.00473185,-6.40586e-05,-0.00472219,-0.00472795 0.000244327,6.60113e-05,0.000264199,0.000242252
1231 rs10849791,rs558275,rs627211,rs661647 0 72.6515 inf 4 -nan 2.71191e-07 2.20111e-07,3.31801e-07 -0.00473201,-6.25476e-05,-0.0047225,-0.0047268 0.00024443,6.60094e-05,0.000264273,0.000242197
1232 rs10849791,rs627211,rs661647,rs708785 0 72.6477 inf 4 -nan 2.71184e-07 2.19868e-07,3.25696e-07 -0.00473227,-0.00472276,-0.00472649,-6.19996e-05 0.000244417,0.000264261,0.000242181,6.57607e-05
1233 rs10849791,rs11065298,rs627211,rs661647 0 72.6434 inf 4 -nan 2.71849e-07 2.22302e-07,3.21887e-07 -0.00476236,9.0893e-05,-0.00475648,-0.0047246 0.0002417,6.67441e-05,0.00026173,0.000241844
1234 rs10849791,rs584001,rs627211,rs661647 0 72.6374 inf 4 -nan 2.71152e-07 2.20859e-07,3.22366e-07 -0.0047332,-6.03254e-05,-0.00472369,-0.00472608 0.000244417,6.57607e-05,0.000264261,0.000242181
1235 rs10849791,rs627211,rs634850,rs661647 0 72.6272 inf 4 -nan 2.71102e-07 2.1922e-07,3.22556e-07 -0.00473442,-0.00472491,-5.83268e-05,-0.00472607 0.000244461,0.000264301,6.65205e-05,0.00024223
1236 rs10849791,rs3021338,rs627211,rs661647 0 72.6156 inf 4 -nan 2.71787e-07 2.20356e-07,3.30169e-07 -0.0047933,5.18859e-05,-0.00475888,-0.00472635 0.000242509,3.90575e-05,0.000261733,0.000241912
1237 rs10849786,rs1718207,rs2047568,rs661647,rs668622 0 75.1505 inf 5 0 2.89667e-07 2.39507e-07,3.47853e-07 -5.65399e-05,-0.00441109,-0.00504154,-0.00535842,-0.000454736 5.84698e-05,0.000246482,0.000254531,0.000265521,8.12841e-05
1238 rs10849791,rs11065227,rs627211,rs661647 0 72.6005 inf 4 -nan 2.70632e-07 2.18604e-07,3.25913e-07 -0.00477948,-7.65169e-05,-0.00470542,-0.00472417 0.000245617,0.000261579,0.000315885,0.000245587
1239 rs10849791,rs627211,rs661647,rs73409953 0 72.6001 inf 4 -nan 2.7063e-07 2.20475e-07,3.29879e-07 -0.00477932,-0.00470605,-0.00472402,-7.55908e-05 0.000245617,0.000315885,0.000245587,0.000261579
1240 rs10849791,rs11065228,rs627211,rs661647 0 72.5998 inf 4 -nan 2.70629e-07 2.21466e-07,3.29738e-07 -0.00477923,-7.50244e-05,-0.00470643,-0.00472392 0.000245617,0.000261579,0.000315885,0.000245587
1241 rs10849791,rs627211,rs661647,rs76909052 0 72.5993 inf 4 -nan 2.71702e-07 2.21366e-07,3.30715e-07 -0.00474954,-0.00475716,-0.00471136,-8.63567e-05 0.000242048,0.00026173,0.000241648,6.74151e-05
1242 rs1055059,rs10849791,rs627211,rs661647 0 72.5939 inf 4 -nan 2.70611e-07 2.18183e-07,3.23379e-07 -6.13921e-05,-0.00477695,-0.00471565,-0.00472164 0.000261579,0.000245617,0.000315885,0.000245587
1243 rs10849791,rs627211,rs661647,rs73411986 0 72.5885 inf 4 -nan 2.71667e-07 2.22198e-07,3.26443e-07 -0.0047497,-0.00475716,-0.00471136,-8.46667e-05 0.000242053,0.00026173,0.000241648,6.71505e-05
1244 rs10849791,rs61624288,rs627211,rs661647 0 72.5844 inf 4 -nan 2.7058e-07 2.20498e-07,3.24395e-07 -0.00476203,2.76921e-05,-0.00477588,-0.00470672 0.000245617,0.000261579,0.000315885,0.000245587
1245 rs10849791,rs627211,rs661647,rs7135147 0 72.574 inf 4 -nan 2.71548e-07 2.22608e-07,3.24971e-07 -0.00476667,-0.00475716,-0.00468896,-6.71962e-05 0.000241679,0.00026173,0.00024238,5.64376e-05
1246 rs10849791,rs56401401,rs627211,rs661647 0 72.5701 inf 4 -nan 2.71672e-07 2.21793e-07,3.27724e-07 -0.00476794,0.000119056,-0.00475746,-0.00472094 0.000241681,9.42085e-05,0.00026173,0.000241767
1247 rs10849791,rs627211,rs661647,rs695950 0 72.568 inf 4 -nan 2.71496e-07 2.19645e-07,3.23649e-07 -0.00475154,-0.00481086,-0.00470548,7.87758e-05 0.000242032,0.000265808,0.000241702,6.80255e-05
1248 rs10849791,rs12368617,rs627211,rs661647 0 72.5668 inf 4 -nan 2.70633e-07 2.20029e-07,3.27221e-07 -0.00477887,-7.28107e-05,-0.00471021,-0.00472356 0.000245174,0.000246082,0.000306059,0.000245143
1249 rs10849791,rs627211,rs661647,rs7312316 0 72.564 inf 4 -nan 2.71619e-07 2.22084e-07,3.25723e-07 -0.00477838,-0.00475018,-0.00473316,-4.77112e-05 0.000241866,0.000261791,0.000242294,3.86938e-05
1250 rs10849791,rs112575738,rs627211,rs661647 0 72.5608 inf 4 -nan 2.71639e-07 2.19557e-07,3.25396e-07 -0.00476667,0.000133935,-0.00475716,-0.00472012 0.000241679,0.000107582,0.00026173,0.000241751
1251 rs10849791,rs56163702,rs627211,rs661647 0 72.5586 inf 4 -nan 2.71627e-07 2.21943e-07,3.33585e-07 -0.00476667,0.00012154,-0.00475716,-0.00472105 0.000241679,9.82047e-05,0.00026173,0.000241775
1252 rs10849791,rs627211,rs661647,rs80252785 0 72.556 inf 4 -nan 2.71608e-07 2.20657e-07,3.24612e-07 -0.00477792,-0.00475716,-0.00471136,0.000107816 0.000241853,0.00026173,0.000241648,8.79165e-05
1253 rs10849791,rs56179458,rs627211,rs661647 0 72.5515 inf 4 -nan 2.71584e-07 2.18664e-07,3.29954e-07 -0.00479097,4.73413e-05,-0.00475873,-0.00472503 0.000242509,3.90575e-05,0.000261733,0.000241912
1254 rs10849791,rs627211,rs661647,rs73227033 0 72.5481 inf 4 -nan 2.71594e-07 2.1711e-07,3.31724e-07 -0.00476667,-0.00475716,-0.0047209,0.000119617 0.000241679,0.00026173,0.000241775,9.82047e-05
1255 rs10849791,rs3752531,rs627211,rs661647 0 72.5432 inf 4 -nan 2.71557e-07 2.20208e-07,3.28287e-07 -0.00479065,4.67238e-05,-0.00475871,-0.00472486 0.000242509,3.90575e-05,0.000261733,0.000241912
1256 rs10849791,rs10849793,rs627211,rs661647 0 72.5364 inf 4 -nan 2.71429e-07 2.21752e-07,3.28099e-07 -0.00476667,6.29554e-05,-0.00475716,-0.00473234 0.000241679,5.64376e-05,0.00026173,0.00024238
1257 rs10849791,rs627211,rs6489782,rs661647 0 72.5352 inf 4 -nan 2.71425e-07 2.20718e-07,3.26746e-07 -0.00476667,-0.00475716,6.2821e-05,-0.0047323 0.000241679,0.00026173,5.64376e-05,0.00024238
1258 rs10849791,rs56284009,rs627211,rs661647 0 72.5349 inf 4 -nan 2.71552e-07 2.18546e-07,3.26705e-07 -0.00476667,0.000117136,-0.00475716,-0.0047207 0.000241679,9.82047e-05,0.00026173,0.000241775
1259 rs10849791,rs3844037,rs627211,rs661647 0 72.5344 inf 4 -nan 2.71079e-07 2.20313e-07,3.23349e-07 -0.00473462,-4.78274e-05,-0.00477293,-0.0047108 0.000244551,5.57659e-05,0.000262376,0.000241649
1260 rs10849791,rs55970240,rs627211,rs661647 0 72.5343 inf 4 -nan 2.7155e-07 2.18461e-07,3.24992e-07 -0.00476667,0.000117021,-0.00475716,-0.00472069 0.000241679,9.82047e-05,0.00026173,0.000241775
1261 rs10849791,rs627211,rs6489781,rs661647 0 72.5321 inf 4 -nan 2.71416e-07 2.18649e-07,3.2877e-07 -0.00476667,-0.00475716,6.24591e-05,-0.00473218 0.000241679,0.00026173,5.64376e-05,0.00024238
1262 rs10849791,rs627211,rs661647,rs7135426 0 72.5278 inf 4 -nan 2.71402e-07 2.2154e-07,3.2796e-07 -0.00476667,-0.00475716,-0.00473201,6.19455e-05 0.000241679,0.00026173,0.00024238,5.64376e-05
1263 rs10774568,rs10849791,rs627211,rs661647 0 72.521 inf 4 -nan 2.7138e-07 2.23877e-07,3.28793e-07 6.11365e-05,-0.00476667,-0.00475716,-0.00473174 5.64376e-05,0.000241679,0.00026173,0.00024238
1264 rs10849791,rs627211,rs661647,rs73229151 0 72.5156 inf 4 -nan 2.7149e-07 2.18548e-07,3.23928e-07 -0.00476667,-0.00475716,-0.0047204,0.00011341 0.000241679,0.00026173,0.000241775,9.82047e-05
1265 rs10849791,rs115042186,rs627211,rs661647 0 72.5119 inf 4 -nan 2.71479e-07 2.18968e-07,3.23999e-07 -0.00476667,0.000112699,-0.00475716,-0.00472035 0.000241679,9.82047e-05,0.00026173,0.000241775
1266 rs10849791,rs2239760,rs627211,rs661647 0 72.5058 inf 4 -nan 2.71454e-07 2.21992e-07,3.27508e-07 -0.00479033,4.35628e-05,-0.00477321,-0.0047257 0.000242582,3.84958e-05,0.000262114,0.00024198
1267 rs10849791,rs11065272,rs627211,rs661647 0 72.5023 inf 4 -nan 2.71321e-07 2.23901e-07,3.28213e-07 -0.00476667,5.88535e-05,-0.00475716,-0.00473098 0.000241679,5.64376e-05,0.00026173,0.00024238
1268 rs10849791,rs627211,rs661647,rs76659878 0 72.4904 inf 4 -nan 2.71422e-07 2.20734e-07,3.26715e-07 -0.00477131,-0.00476267,-0.00472272,0.000136874 0.000241715,0.000261777,0.000241865,0.000123173
1269 rs2047568,rs3213567,rs661647,rs668622 0 72.4776 inf 4 -nan 2.68966e-07 2.18569e-07,3.24229e-07 -0.00487744,0.00409029,-0.00502302,-0.00431398 0.000255975,0.000239659,0.000258247,0.000243249
1270 rs10849791,rs111353282,rs627211,rs661647 0 72.4662 inf 4 -nan 2.71315e-07 2.2094e-07,3.29503e-07 -0.00476667,-8.30206e-05,-0.00475716,-0.00470083 0.000241679,7.99579e-05,0.00026173,0.000241861
1271 rs10849791,rs575437,rs627211,rs661647 0 72.4623 inf 4 -nan 2.71297e-07 2.19577e-07,3.28317e-07 -0.00477641,-3.96928e-05,-0.00475136,-0.00472949 0.000241866,3.86938e-05,0.000261791,0.000242294
1272 rs10849791,rs568297,rs627211,rs661647 0 72.4608 inf 4 -nan 2.70845e-07 2.22832e-07,3.24241e-07 -0.00475257,-3.56622e-05,-0.00474306,-0.00472152 0.000242715,5.66635e-05,0.000262687,0.000242187
1273 rs10849791,rs627211,rs661647,rs73229162 0 72.4574 inf 4 -nan 2.71306e-07 2.18108e-07,3.28095e-07 -0.00476667,-0.00475716,-0.00471944,0.000101372 0.000241679,0.00026173,0.000241775,9.82047e-05
1274 rs10849791,rs627211,rs661647,rs695952 0 72.4562 inf 4 -nan 2.71278e-07 2.19418e-07,3.26381e-07 -0.00477628,-0.00475143,-0.00472925,-3.91609e-05 0.000241866,0.000261791,0.000242294,3.86938e-05
1275 rs10849791,rs487912,rs627211,rs661647 0 72.4544 inf 4 -nan 2.70828e-07 2.21104e-07,3.25048e-07 -0.00475303,-3.44726e-05,-0.00474352,-0.0047211 0.000242713,5.65693e-05,0.000262685,0.000242177
1276 rs10849791,rs566704,rs627211,rs661647 0 72.4509 inf 4 -nan 2.70824e-07 2.1748e-07,3.24172e-07 -0.00475314,-3.40695e-05,-0.00474363,-0.0047208 0.000242713,5.63848e-05,0.000262685,0.000242153
1277 rs10849791,rs620772,rs627211,rs661647 0 72.4506 inf 4 -nan 2.70823e-07 2.17531e-07,3.2469e-07 -0.00475317,-3.40003e-05,-0.00474366,-0.00472078 0.000242713,5.63848e-05,0.000262685,0.000242153
1278 rs10849791,rs623857,rs627211,rs661647 0 72.4506 inf 4 -nan 2.70823e-07 2.20659e-07,3.2634e-07 -0.00475317,-3.39871e-05,-0.00474366,-0.00472078 0.000242713,5.63848e-05,0.000262685,0.000242153
1279 rs10849791,rs497273,rs627211,rs661647 0 72.4501 inf 4 -nan 2.70819e-07 2.23859e-07,3.28514e-07 -0.00475371,-3.36721e-05,-0.00474412,-0.00472121 0.000242649,5.63289e-05,0.000262638,0.00024221
1280 rs10849791,rs627211,rs661647,rs662739 0 72.4481 inf 4 -nan 2.70815e-07 2.16612e-07,3.24339e-07 -0.00475339,-0.00474388,-0.00472063,-3.34454e-05 0.000242713,0.000262685,0.000242153,5.63848e-05
1281 rs10849791,rs627211,rs661647,rs73214894 0 72.4457 inf 4 -nan 2.71269e-07 2.22949e-07,3.26643e-07 -0.00476667,-0.00475716,-0.00471924,9.8778e-05 0.000241679,0.00026173,0.000241775,9.82047e-05
1282 rs10849791,rs509150,rs627211,rs661647 0 72.4391 inf 4 -nan 2.71246e-07 2.19286e-07,3.29117e-07 -0.0047776,-9.61106e-05,-0.00477014,-0.00473015 0.000241932,9.71999e-05,0.000262059,0.000242395
1283 rs10849791,rs627211,rs661647,rs791210 0 72.4372 inf 4 -nan 2.70774e-07 2.17083e-07,3.26114e-07 -0.00475456,-0.00474505,-0.00472,-3.05918e-05 0.000242713,0.000262685,0.000242177,5.65693e-05
1284 rs10849786,rs11065260,rs2047568,rs61948179,rs661647 0 74.9767 inf 5 0 4.27657e-09 7.04096e-10,1.22714e-08 0.311687,-376.921,-376.921,0.000891469,-377.025 8.02828e-05,0.0688631,0.0688631,0.00012207,0.068882
1285 rs10849791,rs516978,rs627211,rs661647 0 72.4189 inf 4 -nan 2.70716e-07 2.19453e-07,3.26725e-07 -0.00475647,-2.57856e-05,-0.00474696,-0.00471864 0.000242713,5.65693e-05,0.000262685,0.000242177
1286 rs10849791,rs11065231,rs627211,rs661647 0 72.4133 inf 4 -nan 2.71104e-07 2.1678e-07,3.25227e-07 -0.00477282,-3.5311e-05,-0.00475117,-0.00472826 0.00024178,4.01705e-05,0.000261819,0.000242412
1287 rs10849791,rs482510,rs627211,rs661647 0 72.4067 inf 4 -nan 2.71153e-07 2.2358e-07,3.2846e-07 -0.00477885,8.559e-05,-0.00476999,-0.00472939 0.000242043,9.32261e-05,0.000262103,0.000242445
1288 rs10849791,rs1306415,rs627211,rs661647 0 72.391 inf 4 -nan 2.70627e-07 2.17672e-07,3.2946e-07 -0.00476036,-1.59438e-05,-0.00475085,-0.00471586 0.000242713,5.65693e-05,0.000262685,0.000242177
1289 rs10849791,rs12832102,rs627211,rs661647 0 72.3875 inf 4 -nan 2.71e-07 2.19099e-07,3.31806e-07 -0.00478823,3.32948e-05,-0.00476067,-0.00472127 0.000243222,4.22306e-05,0.000261768,0.000241975
1290 rs10849791,rs627211,rs661647,rs7978125 0 72.384 inf 4 -nan 2.71012e-07 2.16811e-07,3.28545e-07 -0.00477226,-0.00475172,-0.00472671,-3.20821e-05 0.00024178,0.000261819,0.000242412,4.01705e-05
1291 rs10849791,rs3794214,rs627211,rs661647 0 72.3756 inf 4 -nan 2.70985e-07 2.20287e-07,3.268e-07 -0.00477209,-3.10875e-05,-0.00475189,-0.00472624 0.00024178,4.01705e-05,0.000261819,0.000242412
1292 rs10849791,rs3794215,rs627211,rs661647 0 72.3741 inf 4 -nan 2.7098e-07 2.19044e-07,3.24591e-07 -0.00477206,-3.09177e-05,-0.00475191,-0.00472615 0.00024178,4.01705e-05,0.000261819,0.000242412
1293 rs10849791,rs113144510,rs627211,rs661647 0 72.3652 inf 4 -nan 2.71026e-07 2.23669e-07,3.22123e-07 -0.00476258,-0.000102035,-0.00475231,-0.00470248 0.000241731,0.000125698,0.000261798,0.000241896
1294 rs10849791,rs143353398,rs627211,rs661647 0 72.3362 inf 4 -nan 2.70923e-07 2.17241e-07,3.29078e-07 -0.00476667,-7.08963e-05,-0.00475716,-0.00470585 0.000241679,9.93781e-05,0.00026173,0.000241772
1295 rs10849791,rs189117855,rs627211,rs661647 0 72.3245 inf 4 -nan 2.70892e-07 2.21067e-07,3.23178e-07 -0.00476177,-7.67991e-05,-0.00475686,-0.00471111 0.000241786,0.000112715,0.00026173,0.000241649
1296 rs10849791,rs61948179,rs627211,rs661647 0 72.3178 inf 4 -nan 2.70874e-07 2.19295e-07,3.23019e-07 -0.00476249,-7.99887e-05,-0.00475716,-0.00471136 0.000241761,0.000120861,0.00026173,0.000241648
1297 rs10849791,rs12825376,rs627211,rs661647 0 72.3161 inf 4 -nan 2.7083e-07 2.20276e-07,3.23234e-07 -0.00477046,-4.47841e-05,-0.00476775,-0.0047218 0.000241758,7.32057e-05,0.000262303,0.00024225
1298 rs10849791,rs2239758,rs627211,rs661647 0 72.3143 inf 4 -nan 2.70584e-07 2.16058e-07,3.2444e-07 -0.00476241,-6.61912e-06,-0.00475585,-0.00471058 0.000244008,5.23191e-05,0.000261934,0.000241726
1299 rs10849791,rs34030695,rs627211,rs661647 0 72.3138 inf 4 -nan 2.70582e-07 2.20149e-07,3.21342e-07 -0.00476271,-6.14719e-06,-0.00475594,-0.00471064 0.000244008,5.23191e-05,0.000261934,0.000241726
1300 rs10849791,rs2066938,rs627211,rs661647 0 72.3135 inf 4 -nan 2.70581e-07 2.18388e-07,3.25281e-07 -0.00476291,-5.84689e-06,-0.004756,-0.00471067 0.000244008,5.23191e-05,0.000261934,0.000241726
1301 rs10849791,rs147884619,rs627211,rs661647 0 72.3029 inf 4 -nan 2.70791e-07 2.17395e-07,3.30713e-07 -0.00476667,-4.30116e-05,-0.00475716,-0.00470529 0.000241679,7.64226e-05,0.00026173,0.000241889
1302 rs10849791,rs55914930,rs627211,rs661647 0 72.2985 inf 4 -nan 2.70803e-07 2.21153e-07,3.25534e-07 -0.00476667,-5.67631e-05,-0.00475716,-0.00470683 0.000241679,9.82047e-05,0.00026173,0.000241775
1303 rs10849791,rs627211,rs661647,rs76555581 0 72.2985 inf 4 -nan 2.70806e-07 2.1898e-07,3.28172e-07 -0.00476761,-0.00475791,-0.00471655,5.63612e-05 0.000241684,0.000261733,0.000241812,9.67607e-05
1304 rs10849791,rs112437383,rs627211,rs661647 0 72.2976 inf 4 -nan 2.70803e-07 2.19894e-07,3.27398e-07 -0.00476761,5.60225e-05,-0.00475791,-0.00471651 0.000241684,9.67607e-05,0.000261733,0.000241812
1305 rs10849791,rs627211,rs661647,rs78686363 0 72.2974 inf 4 -nan 2.70803e-07 2.19093e-07,3.25635e-07 -0.0047676,-0.00475791,-0.00471651,5.5936e-05 0.000241684,0.000261733,0.000241812,9.67607e-05
1306 rs10849791,rs11065270,rs627211,rs661647 0 72.2962 inf 4 -nan 2.70765e-07 2.22313e-07,3.29863e-07 -0.00476667,-3.92377e-05,-0.00475716,-0.00470542 0.000241679,7.42388e-05,0.00026173,0.000241909
1307 rs10849791,rs11829904,rs627211,rs661647 0 72.2928 inf 4 -nan 2.70754e-07 2.21555e-07,3.28201e-07 -0.00476667,-3.81221e-05,-0.00475716,-0.00470559 0.000241679,7.42388e-05,0.00026173,0.000241909
1308 rs10849791,rs11065278,rs627211,rs661647 0 72.2921 inf 4 -nan 2.70752e-07 2.17116e-07,3.24511e-07 -0.00476667,-3.78711e-05,-0.00475716,-0.00470563 0.000241679,7.42388e-05,0.00026173,0.000241909
1309 rs10849791,rs627211,rs661647,rs77045000 0 72.2841 inf 4 -nan 2.70761e-07 2.23015e-07,3.25283e-07 -0.00476751,-0.00475783,-0.00471601,5.05753e-05 0.000241684,0.000261733,0.000241812,9.67607e-05
1310 rs10849791,rs2948149,rs627211,rs661647 0 72.2839 inf 4 -nan 2.70742e-07 2.20864e-07,3.24315e-07 -0.00477325,1.9248e-05,-0.00475461,-0.00471389 0.000242043,3.87989e-05,0.00026178,0.000241702
1311 rs10849791,rs627211,rs661647,rs76556532 0 72.2737 inf 4 -nan 2.70722e-07 2.18547e-07,3.25866e-07 -0.00476667,-0.00475716,-0.00471511,4.47618e-05 0.000241679,0.00026173,0.000241782,9.59931e-05
1312 rs10849791,rs117820209,rs627211,rs661647 0 72.2717 inf 4 -nan 2.70716e-07 2.20152e-07,3.25119e-07 -0.00476667,4.38168e-05,-0.00475716,-0.00471503 0.000241679,9.59931e-05,0.00026173,0.000241782
1313 rs10849791,rs627211,rs661647,rs75436492 0 72.2716 inf 4 -nan 2.70716e-07 2.22505e-07,3.30026e-07 -0.00476667,-0.00475716,-0.00471503,4.37439e-05 0.000241679,0.00026173,0.000241782,9.59931e-05
1314 rs10849791,rs117526339,rs627211,rs661647 0 72.2715 inf 4 -nan 2.70715e-07 2.18137e-07,3.23153e-07 -0.00476667,4.37017e-05,-0.00475716,-0.00471502 0.000241679,9.59931e-05,0.00026173,0.000241782
1315 rs10849791,rs118043622,rs627211,rs661647 0 72.2682 inf 4 -nan 2.70705e-07 2.20998e-07,3.2614e-07 -0.00476667,4.20581e-05,-0.00475716,-0.00471488 0.000241679,9.59931e-05,0.00026173,0.000241782
1316 rs10849791,rs11065280,rs627211,rs661647 0 72.2665 inf 4 -nan 2.70675e-07 2.20477e-07,3.23227e-07 -0.00476249,-2.98677e-05,-0.00475716,-0.00471136 0.000241922,7.74994e-05,0.00026173,0.000241648
1317 rs10849786,rs10849791,rs627211,rs661647 0 72.2658 inf 4 -nan 2.70573e-07 2.18837e-07,3.27782e-07 -9.3115e-07,-0.00476689,-0.00475738,-0.00471127 5.61086e-05,0.000242047,0.00026207,0.000241709
1318 rs1039302,rs10849791,rs627211,rs661647 0 72.2657 inf 4 -nan 2.70574e-07 2.19382e-07,3.25436e-07 -2.29032e-06,-0.00476721,-0.0047577,-0.00471114 5.61939e-05,0.000242047,0.00026207,0.000241707
1319 rs10849791,rs627211,rs661647,rs7960784 0 72.2656 inf 4 -nan 2.70573e-07 2.19499e-07,3.27624e-07 -0.00476707,-0.00475756,-0.0047112,-1.70473e-06 0.000242047,0.00026207,0.000241707,5.61939e-05
1320 rs10849791,rs2393725,rs627211,rs661647 0 72.2654 inf 4 -nan 2.70573e-07 2.22249e-07,3.31472e-07 -0.00476672,-2.29168e-07,-0.00475721,-0.00471134 0.000242047,5.61939e-05,0.00026207,0.000241707
1321 rs10849791,rs55941696,rs627211,rs661647 0 72.2644 inf 4 -nan 2.70694e-07 2.21335e-07,3.28133e-07 -0.00476667,-4.12975e-05,-0.00475716,-0.00470806 0.000241679,9.82047e-05,0.00026173,0.000241775
1322 rs10849791,rs116902441,rs627211,rs661647 0 72.2643 inf 4 -nan 2.70693e-07 2.17545e-07,3.23722e-07 -0.00476667,4.00433e-05,-0.00475716,-0.00471472 0.000241679,9.59931e-05,0.00026173,0.000241782
1323 rs10849791,rs627211,rs661647,rs75316742 0 72.264 inf 4 -nan 2.70692e-07 2.2288e-07,3.30267e-07 -0.00476667,-0.00475716,-0.0047147,3.99092e-05 0.000241679,0.00026173,0.000241782,9.59931e-05
1324 rs10849791,rs627211,rs661647,rs78235010 0 72.2635 inf 4 -nan 2.70699e-07 2.14998e-07,3.26033e-07 -0.00476793,-0.00475814,-0.00471551,4.07812e-05 0.000241697,0.00026174,0.000241843,9.54e-05
1325 rs10849791,rs2049211,rs627211,rs661647 0 72.2558 inf 4 -nan 2.70618e-07 2.18849e-07,3.32591e-07 -0.00476667,-1.73126e-05,-0.00475716,-0.00470803 0.000241679,6.75163e-05,0.00026173,0.000241997
1326 rs10849791,rs11065299,rs627211,rs661647 0 72.2472 inf 4 -nan 2.70615e-07 2.18346e-07,3.25728e-07 -0.00476401,-1.92797e-05,-0.00475716,-0.00471136 0.000241918,7.79897e-05,0.00026173,0.000241648
1327 rs10849791,rs36096261,rs627211,rs661647 0 72.2445 inf 4 -nan 2.7058e-07 2.19827e-07,3.28485e-07 -0.00476799,6.80268e-06,-0.00475716,-0.00471136 0.000242039,6.79593e-05,0.00026173,0.000241648
1328 rs10849791,rs627211,rs661647,rs78803377 0 72.2418 inf 4 -nan 2.70627e-07 2.17375e-07,3.22613e-07 -0.00476712,-0.00475752,-0.00471385,2.70454e-05 0.000241684,0.000261733,0.000241812,9.67607e-05
1329 rs10849791,rs117000908,rs627211,rs661647 0 72.2413 inf 4 -nan 2.70625e-07 2.21353e-07,3.25783e-07 -0.00476711,2.66354e-05,-0.00475751,-0.00471381 0.000241684,9.67607e-05,0.000261733,0.000241812
1330 rs10849791,rs10849803,rs627211,rs661647 0 72.2404 inf 4 -nan 2.70575e-07 2.20993e-07,3.24853e-07 -0.00476667,3.84244e-06,-0.00475716,-0.00471205 0.000241679,6.9256e-05,0.00026173,0.00024197
1331 rs10849791,rs11065290,rs627211,rs661647 0 72.2395 inf 4 -nan 2.7059e-07 2.2116e-07,3.28923e-07 -0.00476494,-1.24892e-05,-0.00475716,-0.00471136 0.000241918,7.79897e-05,0.00026173,0.000241648
1332 rs10849791,rs117636828,rs627211,rs661647 0 72.2369 inf 4 -nan 2.70611e-07 2.16458e-07,3.25885e-07 -0.00476705,2.27954e-05,-0.00475746,-0.00471346 0.000241684,9.67607e-05,0.000261733,0.000241812
1333 rs10849791,rs627211,rs661647,rs7137088 0 72.2344 inf 4 -nan 2.70598e-07 2.20139e-07,3.2563e-07 -0.00476513,-0.00475716,-0.00471136,-1.89191e-05 0.000241811,0.00026173,0.000241648,9.82937e-05
1334 rs10849791,rs627211,rs661647,rs78408640 0 72.2336 inf 4 -nan 2.7058e-07 2.16585e-07,3.27884e-07 -0.00476355,-0.0047546,-0.00470921,-9.26799e-06 0.000243498,0.000262858,0.000242515,8.82956e-05
1335 rs10849786,rs10849805,rs2047568,rs661647,rs708785 0 74.6562 inf 5 0 2.87408e-07 2.36787e-07,3.50529e-07 -0.000471085,0.0045984,-0.000791875,-0.00475566,-0.00414463 8.08741e-05,0.000260804,0.000107568,0.000237517,0.00022534
1336 rs10849786,rs2047568,rs2049211,rs61624288,rs661647 0 74.5915 inf 5 0 2.88237e-07 2.36271e-07,3.42143e-07 0.000141796,-0.00597697,-0.000134134,-0.00579094,-0.00594251 7.67631e-05,0.000295374,9.25098e-05,0.000314472,0.000296036
1337 rs2047568,rs3213566,rs661647,rs668622 0 71.9381 inf 4 -nan 2.67256e-07 2.16776e-07,3.23396e-07 -0.0048605,0.00407281,-0.00500662,-0.00429717 0.000255975,0.000239659,0.000258247,0.000243249
1338 rs10849786,rs10849805,rs2047568,rs61624288,rs661647 0 74.4249 inf 5 0 2.87709e-07 2.32151e-07,3.4515e-07 5.06394e-06,0.000106904,-0.00597343,-0.00578782,-0.00593999 7.67631e-05,9.25098e-05,0.000295374,0.000314472,0.000296036
1339 rs10849786,rs10849805,rs2047568,rs584001,rs661647 0 73.961 inf 5 0 2.85205e-07 2.31809e-07,3.44326e-07 -0.000468864,0.00457712,-0.000792431,-0.00412497,-0.00473725 8.08741e-05,0.000260804,0.000107568,0.00022534,0.000237517
1340 rs12825746,rs2047568,rs661647,rs668622 0 71.2455 inf 4 -nan 2.65054e-07 2.10716e-07,3.23645e-07 0.00407435,-0.00486895,-0.00486002,-0.00416174 0.00024109,0.000257609,0.000251815,0.000236887
1341 rs10849786,rs10849791,rs627211,rs661647,rs668622 0 70.8418 inf 5 0 2.76353e-07 2.24748e-07,3.33421e-07 -4.54439e-05,-0.00469855,-0.00468904,-0.00482143,-0.000222067 5.8446e-05,0.000243347,0.000263271,0.000245078,8.16338e-05
1342 rs10849786,rs3901854,rs627211,rs661647,rs668622 0 70.8306 inf 5 0 2.76318e-07 2.24215e-07,3.3035e-07 -4.5442e-05,-0.00469822,-0.00468872,-0.00482113,-0.000222079 5.8446e-05,0.000243347,0.000263271,0.000245078,8.16338e-05
1343 rs10849786,rs627211,rs661647,rs668622,rs7137504 0 70.8211 inf 5 0 2.76288e-07 2.23006e-07,3.28336e-07 -4.54405e-05,-0.00468844,-0.00482086,-0.000222088,-0.00469795 5.8446e-05,0.000263271,0.000245078,8.16338e-05,0.000243347
1344 rs12368617,rs2047568,rs661647 0 65.5312 inf 3 -nan 2.38184e-07 1.88199e-07,2.85839e-07 -0.00471933,-0.00489099,-0.00483533 0.00028643,0.000264455,0.000264444
1345 rs12368617,rs2047568,rs661647,rs668622 0 67.9021 inf 4 -nan 2.55774e-07 2.07026e-07,3.11309e-07 -0.00472492,-0.00489834,-0.00517696,-0.000385861 0.000286433,0.00026446,0.000273281,7.78549e-05
1346 rs10849786,rs10849791,rs10849805,rs627211,rs661647 0 70.2698 inf 5 0 2.74815e-07 2.22807e-07,3.3411e-07 -0.000120721,-0.00479538,0.000210534,-0.00478587,-0.00474016 7.69814e-05,0.000242372,9.26329e-05,0.00026237,0.000242043
1347 rs10849786,rs10849805,rs3901854,rs627211,rs661647 0 70.2584 inf 5 0 2.74779e-07 2.21438e-07,3.27682e-07 -0.000120713,0.000210528,-0.00479506,-0.00478555,-0.00473985 7.69814e-05,9.26329e-05,0.000242372,0.00026237,0.000242043
1348 rs10849786,rs10849805,rs627211,rs661647,rs7137504 0 70.2487 inf 5 0 2.74749e-07 2.19746e-07,3.31558e-07 -0.000120707,0.000210522,-0.00478528,-0.00473958,-0.00479479 7.69814e-05,9.26329e-05,0.00026237,0.000242043,0.000242372
1349 rs113206442,rs2047568,rs661647,rs668622 0 67.0017 inf 4 -nan 2.52922e-07 2.03372e-07,3.05022e-07 -0.00438053,-0.00487203,-0.00516685,-0.000425984 0.000267601,0.000264692,0.000274385,7.79032e-05
1350 rs10849786,rs58235352,rs627211,rs661647,rs668622 0 69.4632 inf 5 0 2.78989e-07 2.26589e-07,3.40816e-07 -4.44149e-05,0.00456212,-0.000109911,-0.00464921,-0.00473735 5.84446e-05,0.000235077,0.000107426,0.000235553,0.000238525
1351 rs10849786,rs2047568,rs3213567,rs661647,rs668622 0 69.3374 inf 5 0 2.69884e-07 2.20983e-07,3.25324e-07 3.3819e-05,-0.0048845,0.00409745,-0.00502949,-0.00430751 5.85075e-05,0.000256265,0.000239979,0.000258489,0.000243506
1352 rs10849786,rs2047568,rs3213566,rs661647,rs668622 0 68.797 inf 5 0 2.68171e-07 2.18633e-07,3.22553e-07 3.35985e-05,-0.0048675,0.00407992,-0.00501304,-0.00429074 5.85075e-05,0.000256265,0.000239979,0.000258489,0.000243506
1353 rs10849786,rs1718207,rs2047568,rs2049211,rs661647 0 68.6299 inf 5 0 2.69556e-07 2.20294e-07,3.27357e-07 0.000112253,-0.00434883,-0.00498116,-0.000133101,-0.00493447 7.67718e-05,0.000246223,0.000254292,9.25097e-05,0.000254426
1354 rs113206442,rs2047568,rs661647 0 63.4717 inf 3 -nan 2.3166e-07 1.8277e-07,2.83813e-07 -0.00432869,-0.00482226,-0.00474825 0.000267433,0.000264535,0.000263489
1355 rs10849786,rs10849805,rs1718207,rs2047568,rs661647 0 68.476 inf 5 0 2.69068e-07 2.17446e-07,3.23559e-07 -2.44641e-05,0.000107936,-0.00434669,-0.00497834,-0.00493268 7.67718e-05,9.25097e-05,0.000246223,0.000254292,0.000254426
1356 rs10849786,rs12825746,rs2047568,rs661647,rs668622 0 68.0645 inf 5 0 2.65844e-07 2.1659e-07,3.22407e-07 -2.25519e-05,0.0040748,-0.00486932,-0.00486059,-0.00417106 5.84302e-05,0.000241092,0.000257611,0.00025182,0.000238115
1357 rs10849791,rs513940,rs661647 0 62.1613 inf 3 -nan 2.27733e-07 1.815e-07,2.7679e-07 -0.00405531,0.00403863,-0.004 0.000223982,0.000246193,0.000223949
1358 rs10849786,rs10849791,rs10849805,rs11065260,rs661647 0 66.1457 inf 5 0 2.61747e-07 2.09655e-07,3.17759e-07 -0.000117883,-0.00467856,0.000208196,-0.00464728,-0.00462384 7.69814e-05,0.000242372,9.26329e-05,0.00026237,0.000242043
1359 rs10849786,rs10849805,rs11065260,rs3901854,rs661647 0 66.1345 inf 5 0 2.61712e-07 2.1377e-07,3.11115e-07 -0.000117875,0.000208189,-0.00464696,-0.00467824,-0.00462353 7.69814e-05,9.26329e-05,0.00026237,0.000242372,0.000242043
1360 rs10849786,rs10849805,rs11065260,rs661647,rs7137504 0 66.1251 inf 5 0 2.61682e-07 2.14279e-07,3.15559e-07 -0.000117869,0.000208184,-0.00464669,-0.00462326,-0.00467797 7.69814e-05,9.26329e-05,0.00026237,0.000242043,0.000242372
1361 rs10849791,rs113231752,rs661647 0 60.989 inf 3 -nan 2.24018e-07 1.77264e-07,2.76747e-07 -0.00402209,-0.0039979,-0.00396678 0.000223982,0.000246192,0.000223949
1362 rs10849791,rs11065258,rs661647 0 59.744 inf 3 -nan 2.20073e-07 1.70952e-07,2.65727e-07 -0.00398644,-0.00395421,-0.00393114 0.000223982,0.000246192,0.000223949
1363 rs10849791,rs661647,rs671815 0 59.6618 inf 3 -nan 2.19706e-07 1.73302e-07,2.66782e-07 -0.004297,-0.00424169,-0.00419942 0.000241679,0.000241648,0.00026173
1364 rs10849786,rs12368617,rs2047568,rs661647,rs668622 0 64.7036 inf 5 0 2.56509e-07 2.08485e-07,3.11767e-07 -1.52779e-05,-0.00472473,-0.00489813,-0.00517691,-0.000391891 5.84297e-05,0.000286433,0.000264461,0.000273281,8.11983e-05
1365 rs10849791,rs645786,rs661647 0 59.3151 inf 3 -nan 2.18608e-07 1.72758e-07,2.69509e-07 -0.00428602,0.00418639,-0.00423071 0.000241679,0.00026173,0.000241648
1366 rs10849791,rs515784,rs661647 0 59.234 inf 3 -nan 2.18351e-07 1.75768e-07,2.66372e-07 -0.00428344,0.00418333,-0.00422813 0.000241679,0.00026173,0.000241648
1367 rs10849791,rs582678,rs661647 0 59.2124 inf 3 -nan 2.18282e-07 1.72036e-07,2.67613e-07 -0.00428276,0.00418252,-0.00422745 0.000241679,0.00026173,0.000241648
1368 rs111353282,rs2047568,rs661647,rs668622 0 61.5829 inf 4 -nan 2.34984e-07 1.87528e-07,2.80803e-07 0.00521117,-0.000945224,-0.00614909,-0.00530827 0.000335055,0.000107401,0.000343478,0.00032624
1369 rs10849786,rs113206442,rs2047568,rs661647,rs668622 0 63.9756 inf 5 0 2.54202e-07 2.06923e-07,3.07638e-07 -5.42398e-05,-0.00438999,-0.0048804,-0.00517584,-0.00044749 5.8472e-05,0.000267795,0.000264846,0.000274556,8.12796e-05
1370 rs10849786,rs2047568,rs2049211,rs493811,rs661647 0 63.5589 inf 5 0 2.51783e-07 2.03102e-07,3.02706e-07 -0.000328468,-0.000907098,0.00550834,0.0053088,-0.00604631 8.14841e-05,0.000107379,0.000345792,0.000313845,0.000324621
1371 rs10849786,rs147884619,rs2049211,rs627211,rs661647 0 63.1121 inf 5 0 1.13214e-07 8.20721e-08,1.49888e-07 0.00525013,-0.0052897,-0.00526674,-3.40085e-05,1.44134e-05 0.000416542,0.000423056,0.000421476,0.000107385,4.21383e-05
1372 rs627211,rs661647,rs668622,rs73227016 0 59.959 inf 4 -nan 2.31862e-07 1.85028e-07,2.82388e-07 -1.85445e-05,-0.00385348,-0.00389427,0.00378348 0.000107392,0.000214715,0.000214607,0.000215151
1373 rs111999968,rs627211,rs661647,rs668622 0 59.9182 inf 4 -nan 2.31733e-07 1.85066e-07,2.84653e-07 0.00378233,-1.85534e-05,-0.00385241,-0.0038932 0.000215151,0.000107392,0.000214715,0.000214607
1374 rs10849786,rs10849805,rs627211,rs661647,rs708785 0 62.4419 inf 5 0 2.50145e-07 2.02269e-07,3.01825e-07 -0.00048456,0.00470606,-2.17654e-05,-0.00410774,-0.00424226 8.08535e-05,0.000260408,0.000107389,0.000220598,0.000224965
1375 rs10849786,rs10849805,rs11065260,rs661647,rs708785 0 62.433 inf 5 0 2.50116e-07 2.00585e-07,3.00606e-07 -0.000484601,0.00470675,1.45317e-06,-0.00410695,-0.00424293 8.08535e-05,0.000260408,0.000107389,0.000220598,0.000224965
1376 rs10849791,rs648262,rs661647 0 56.7065 inf 3 -nan 2.10448e-07 1.64725e-07,2.5777e-07 -0.00389777,0.00384551,-0.00384246 0.000223982,0.000246193,0.000223949
1377 rs10849791,rs647336,rs661647 0 56.6607 inf 3 -nan 2.10303e-07 1.63458e-07,2.60497e-07 -0.00389641,0.00384385,-0.0038411 0.000223982,0.000246193,0.000223949
1378 rs10849786,rs10849805,rs584001,rs627211,rs661647 0 61.7303 inf 5 0 2.4789e-07 2.01675e-07,3.00698e-07 -0.000482349,0.00468485,-0.00422267,-2.18933e-05,-0.00408888 8.08535e-05,0.000260408,0.000224965,0.000107389,0.000220598
1379 rs10849786,rs10849805,rs11065260,rs584001,rs661647 0 61.7213 inf 5 0 2.47861e-07 2.00374e-07,2.97843e-07 -0.000482389,0.00468555,1.32519e-06,-0.00422333,-0.00408809 8.08535e-05,0.000260408,0.000107389,0.000224965,0.000220598
1380 rs10849791,rs661647,rs73413866 0 55.195 inf 3 -nan 2.05658e-07 1.62549e-07,2.53987e-07 -0.00385269,-0.00379739,-0.00379025 0.000223982,0.000223949,0.000246192
1381 rs10849791,rs661647,rs73413874 0 54.9458 inf 3 -nan 2.04868e-07 1.60697e-07,2.52451e-07 -0.0038452,-0.00378989,-0.00378106 0.000223982,0.000223949,0.000246192
1382 rs10849786,rs12368617,rs2047568,rs2049211,rs661647 0 59.9191 inf 5 0 2.41898e-07 1.94916e-07,2.98419e-07 0.000140115,-0.00472189,-0.00489399,-0.000132749,-0.00485923 7.67629e-05,0.000286434,0.000264461,9.25097e-05,0.000265183
1383 rs10849786,rs10849805,rs12368617,rs2047568,rs661647 0 59.7695 inf 5 0 2.41424e-07 1.93174e-07,2.9017e-07 3.38375e-06,0.000108288,-0.00471939,-0.00489107,-0.00485734 7.67629e-05,9.25097e-05,0.000286434,0.000264461,0.000265183
1384 rs10849786,rs111353282,rs2047568,rs661647,rs668622 0 59.1701 inf 5 0 2.38201e-07 1.93445e-07,2.89995e-07 -0.000112621,0.00527775,-0.000945282,-0.00621332,-0.00541568 5.87425e-05,0.00033685,0.000107401,0.000345108,0.000331015
1385 rs10849786,rs2047568,rs2049211,rs594507,rs661647 0 57.9801 inf 5 0 2.34159e-07 1.84958e-07,2.8435e-07 -0.00032221,-0.000907136,0.00497285,0.00486532,-0.00563069 8.17989e-05,0.000107379,0.000329269,0.000301436,0.000314215
1386 rs10849786,rs627211,rs661647,rs668622,rs73227016 0 57.9724 inf 5 0 2.41094e-07 1.94391e-07,2.93619e-07 -0.000209263,-1.77307e-05,-0.00398409,-0.00410506,0.0039214 5.93886e-05,0.000107392,0.000217891,0.00022279,0.000218682
1387 rs10849786,rs111999968,rs627211,rs661647,rs668622 0 57.931 inf 5 0 2.4096e-07 1.93018e-07,2.91671e-07 -0.000209205,0.00392022,-1.77398e-05,-0.00398298,-0.00410394 5.93886e-05,0.000218682,0.000107392,0.000217891,0.00022279
1388 rs10849786,rs113206442,rs2047568,rs2049211,rs661647 0 57.6699 inf 5 0 2.34772e-07 1.84022e-07,2.82482e-07 0.000113134,-0.00432538,-0.00481994,-0.000133203,-0.00475784 7.67727e-05,0.000267528,0.000264608,9.25098e-05,0.000263789
1389 rs10849786,rs10849805,rs113206442,rs2047568,rs661647 0 57.5147 inf 5 0 2.3428e-07 1.8649e-07,2.86597e-07 -2.35818e-05,0.000107834,-0.00432279,-0.00481678,-0.00475572 7.67727e-05,9.25098e-05,0.000267528,0.000264608,0.000263789
1390 rs10849791,rs661647,rs708788 0 50.2199 inf 3 -nan 1.89893e-07 1.48327e-07,2.35939e-07 -0.00369945,-0.00364414,-0.00360241 0.000223982,0.000223949,0.000246192
1391 rs10849791,rs497457,rs661647 0 50.0964 inf 3 -nan 1.89501e-07 1.50396e-07,2.37352e-07 -0.00369555,-0.00359762,-0.00364024 0.000223982,0.000246192,0.000223949
1392 rs10849791,rs590556,rs661647 0 49.7281 inf 3 -nan 1.88334e-07 1.42933e-07,2.34893e-07 -0.00368387,0.00358331,-0.00362856 0.000223982,0.000246193,0.000223949
1393 rs10849791,rs498255,rs661647 0 49.699 inf 3 -nan 1.88242e-07 1.44977e-07,2.34248e-07 -0.00368294,0.00358218,-0.00362763 0.000223982,0.000246193,0.000223949
1394 rs10849791,rs574993,rs661647 0 49.6644 inf 3 -nan 1.88132e-07 1.44752e-07,2.33447e-07 -0.00368184,0.00358083,-0.00362653 0.000223982,0.000246193,0.000223949
1395 rs10849791,rs651156,rs661647 0 49.4724 inf 3 -nan 1.87524e-07 1.44405e-07,2.35475e-07 -0.00367573,0.00357334,-0.00362042 0.000223982,0.000246193,0.000223949
1396 rs10849791,rs554197,rs661647 0 49.3141 inf 3 -nan 1.87022e-07 1.42352e-07,2.38423e-07 -0.00367068,-0.00356714,-0.00361537 0.000223982,0.000246192,0.000223949
1397 rs10849791,rs519785,rs661647 0 48.9729 inf 3 -nan 1.85941e-07 1.44649e-07,2.31437e-07 -0.00365977,-0.00355377,-0.00360447 0.000223982,0.000246192,0.000223949
1398 rs10849791,rs591489,rs661647 0 48.9304 inf 3 -nan 1.85807e-07 1.44332e-07,2.29543e-07 -0.00365841,-0.0035521,-0.00360311 0.000223982,0.000246192,0.000223949
1399 rs10849791,rs530162,rs661647 0 48.9091 inf 3 -nan 1.85739e-07 1.43642e-07,2.30634e-07 -0.00365773,-0.00355126,-0.00360242 0.000223982,0.000246192,0.000223949
1400 rs10849791,rs639343,rs661647 0 48.8946 inf 3 -nan 1.85693e-07 1.42428e-07,2.32159e-07 -0.00365727,-0.00355069,-0.00360196 0.000223982,0.000246192,0.000223949
1401 rs10849791,rs661647,rs73411916 0 48.8426 inf 3 -nan 1.85528e-07 1.42457e-07,2.31039e-07 -0.0036556,-0.00360029,-0.00354865 0.000223982,0.000223949,0.000246192
1402 rs10849791,rs572009,rs661647 0 48.707 inf 3 -nan 1.85098e-07 1.41724e-07,2.29816e-07 -0.00365124,-0.00354331,-0.00359593 0.000223982,0.000246192,0.000223949
1403 rs10849791,rs10849797,rs661647 0 48.581 inf 3 -nan 1.84699e-07 1.41868e-07,2.27053e-07 -0.00364719,-0.00353834,-0.00359188 0.000223982,0.000246192,0.000223949
1404 rs10849791,rs11065275,rs661647 0 48.5307 inf 3 -nan 1.8454e-07 1.45126e-07,2.28863e-07 -0.00364557,-0.00353636,-0.00359026 0.000223982,0.000246192,0.000223949
1405 rs10849791,rs11065267,rs661647 0 48.4707 inf 3 -nan 1.8435e-07 1.39995e-07,2.30036e-07 -0.00364364,-0.00353399,-0.00358833 0.000223982,0.000246192,0.000223949
1406 rs10849791,rs11065285,rs661647 0 48.432 inf 3 -nan 1.84227e-07 1.41426e-07,2.31922e-07 -0.00364239,-0.00353246,-0.00358708 0.000223982,0.000246192,0.000223949
1407 rs10849791,rs113898588,rs661647 0 48.4032 inf 3 -nan 1.84136e-07 1.44324e-07,2.30291e-07 -0.00364147,-0.00353133,-0.00358616 0.000223982,0.000246192,0.000223949
1408 rs10849791,rs11065281,rs661647 0 48.3102 inf 3 -nan 1.83841e-07 1.4294e-07,2.29163e-07 -0.00363846,-0.00352765,-0.00358316 0.000223982,0.000246192,0.000223949
1409 rs10849791,rs661647,rs708784 0 48.2702 inf 3 -nan 1.83714e-07 1.4458e-07,2.29812e-07 -0.00363717,-0.00358186,-0.00352606 0.000223982,0.000223949,0.000246192
1410 rs10849786,rs10849805,rs3844037,rs627211,rs661647 0 53.3196 inf 5 0 2.21433e-07 1.76428e-07,2.73538e-07 0.00339979,0.000184788,-0.00352662,-0.00353684,-0.00345927 0.000206979,9.25909e-05,0.000199058,0.000224226,0.000198403
1411 rs10849791,rs11065288,rs661647 0 48.2049 inf 3 -nan 1.83507e-07 1.42418e-07,2.29891e-07 -0.00363506,-0.00352348,-0.00357975 0.000223982,0.000246192,0.000223949
1412 rs10849791,rs12366451,rs661647 0 48.1644 inf 3 -nan 1.83379e-07 1.39532e-07,2.29002e-07 -0.00363375,-0.00352187,-0.00357845 0.000223982,0.000246192,0.000223949
1413 rs10849791,rs11065294,rs661647 0 48.0974 inf 3 -nan 1.83167e-07 1.40336e-07,2.31115e-07 -0.00363159,-0.00351922,-0.00357628 0.000223982,0.000246192,0.000223949
1414 rs10849791,rs11065291,rs661647 0 48.0476 inf 3 -nan 1.83009e-07 1.44688e-07,2.29155e-07 -0.00362998,-0.00351724,-0.00357467 0.000223982,0.000246192,0.000223949
1415 rs10849791,rs11065253,rs661647 0 47.8026 inf 3 -nan 1.82233e-07 1.39131e-07,2.2916e-07 -0.00362204,-0.00350751,-0.00356673 0.000223982,0.000246192,0.000223949
1416 rs10849786,rs3844037,rs627211,rs661647,rs668622 0 52.6827 inf 5 0 2.18861e-07 1.72576e-07,2.70039e-07 0.00345585,-0.00348538,-0.0034956,-0.00345148,-4.14887e-05 0.000212486,0.000204935,0.000229406,0.000199097,8.3669e-05
1417 rs10849791,rs660878,rs661647 0 47.4925 inf 3 -nan 1.8125e-07 1.38348e-07,2.25037e-07 -0.00361195,-0.00349515,-0.00355664 0.000223982,0.000246192,0.000223949
1418 rs10849791,rs581515,rs661647 0 46.7663 inf 3 -nan 1.78949e-07 1.37548e-07,2.24505e-07 -0.0035882,-0.00346603,-0.00353289 0.000223982,0.000246192,0.000223949
1419 rs10849786,rs2047568,rs2049211,rs634850,rs661647 0 51.4162 inf 5 0 2.13337e-07 1.71429e-07,2.63789e-07 -0.000438391,-0.000778687,0.00497339,-0.00464502,-0.00525149 8.55276e-05,0.000107726,0.000348663,0.000306114,0.000308386
1420 rs10849786,rs2047568,rs2049211,rs661647,rs7133413 0 49.3528 inf 5 0 2.07535e-07 1.64867e-07,2.55889e-07 0.00514492,-0.000898639,-0.00491713,-0.000867156,-0.00495054 0.000345099,0.000107382,0.000334623,0.000109003,0.000332395
1421 rs10849791,rs11065226,rs661647 0 42.4151 inf 3 -nan 1.65405e-07 1.27018e-07,2.10368e-07 -0.00289441,-0.00289582,-0.0028391 0.000187975,0.000216734,0.000187936
1422 rs10849786,rs11065260,rs12369156,rs2047568,rs661647 0 46.8979 inf 5 0 6.41547e-09 1.30663e-09,1.61413e-08 0.312386,-377.354,-0.0255113,-377.354,-377.458 8.03701e-05,0.0689016,0.000139269,0.0689014,0.0689205
1423 rs111353282,rs627211,rs661647,rs668622 0 44.3222 inf 4 -nan 1.81728e-07 1.41703e-07,2.26896e-07 0.00515087,-2.63828e-05,-0.00520395,-0.00524781 0.000335016,0.000107388,0.000326245,0.0003262
1424 rs10849791,rs626103,rs661647 0 39.5351 inf 3 -nan 1.56034e-07 1.16708e-07,1.99042e-07 -0.00333975,-0.00316148,-0.00328444 0.000223982,0.000246192,0.000223949
1425 rs10849791,rs11065279,rs661647 0 38.9416 inf 3 -nan 1.54245e-07 1.16248e-07,1.94376e-07 -0.00311516,-0.00298238,-0.00305985 0.000209732,0.000234099,0.000209697
1426 rs10849786,rs2047568,rs2049211,rs551125,rs661647 0 41.71 inf 5 0 1.82751e-07 1.42917e-07,2.30755e-07 -0.00036081,-0.000818423,0.00395538,-0.00368872,-0.00434638 8.49103e-05,0.000107588,0.000313502,0.000270614,0.00027708
1427 rs10849786,rs111353282,rs627211,rs661647,rs668622 0 39.423 inf 5 0 1.84938e-07 1.43171e-07,2.2665e-07 -0.000112466,0.00521735,-2.62421e-05,-0.00526803,-0.00535506 5.87426e-05,0.000336811,0.000107388,0.000327957,0.000330975
1428 rs10849791,rs11065254,rs661647 0 33.4182 inf 3 -nan 1.36823e-07 9.97111e-08,1.75912e-07 -0.00276574,-0.00262737,-0.00271044 0.00019794,0.000224484,0.000197903
1429 rs10849786,rs147884619,rs2047568,rs2049211,rs661647 0 36.3193 inf 5 0 1.65961e-07 1.28851e-07,2.09372e-07 0.00533632,-0.00537573,-0.000940988,-0.00535277,-0.00086614 0.000416627,0.000423139,0.000107407,0.00042156,0.000109004
1430 rs10849786,rs2047568,rs2049211,rs558275,rs661647 0 36.2286 inf 5 0 1.6549e-07 1.25213e-07,2.05181e-07 -0.000292998,-0.000819768,0.00337326,-0.00317591,-0.00384426 8.38242e-05,0.000107614,0.000291237,0.000250518,0.000258407
1431 rs10849786,rs2049211,rs627211,rs661647,rs7133413 0 36.0889 inf 5 0 1.59496e-07 1.17301e-07,2.05645e-07 0.00516202,-0.00493385,-5.05853e-05,-2.67959e-05,-0.00497023 0.000345093,0.000334617,0.000107379,4.20325e-05,0.000332387
1432 rs10849786,rs2047568,rs2049211,rs627211,rs7133413 0 35.3793 inf 5 0 1.64695e-07 1.23927e-07,2.06751e-07 0.005069,-0.000118576,-0.00492811,-0.000110671,-0.00496112 0.00034515,4.20219e-05,0.00033462,0.000108972,0.000332393
1433 rs10849786,rs10849805,rs11065260,rs3844037,rs661647 0 35.3721 inf 5 0 1.64737e-07 1.26366e-07,2.09007e-07 0.00256816,0.000167746,-0.00254462,-0.00266519,-0.00261151 0.000185717,9.2572e-05,0.000197257,0.000175117,0.00017522
1434 rs10849791,rs1718207,rs661647 0 29.672 inf 3 -nan 1.2511e-07 9.19474e-08,1.63268e-07 -0.00236329,-0.00202983,-0.00230658 0.000176753,0.000185327,0.000176605
1435 rs10849791,rs111370869,rs661647 0 28.8086 inf 3 -nan 1.22288e-07 9.05553e-08,1.57926e-07 -0.00247962,-0.00233289,-0.00242432 0.000187975,0.000216734,0.000187936
1436 rs10849791,rs11065227,rs661647 0 27.2223 inf 3 -nan 1.17261e-07 8.48825e-08,1.53378e-07 -0.00242455,-0.00225815,-0.00236924 0.000187975,0.000216734,0.000187936
1437 rs10849791,rs661647,rs73409953 0 27.209 inf 3 -nan 1.17219e-07 8.36456e-08,1.57571e-07 -0.00242408,-0.00236877,-0.00225751 0.000187975,0.000187936,0.000216734
1438 rs10849791,rs11065228,rs661647 0 27.2009 inf 3 -nan 1.17193e-07 8.56784e-08,1.53047e-07 -0.0024238,-0.00225712,-0.00236849 0.000187975,0.000216734,0.000187936
1439 rs1055059,rs10849791,rs661647 0 27.006 inf 3 -nan 1.16575e-07 8.64274e-08,1.51735e-07 -0.00224777,-0.0024169,-0.00236159 0.000216734,0.000187975,0.000187936
1440 rs10849791,rs61624288,rs661647 0 25.7524 inf 3 -nan 1.12603e-07 7.95571e-08,1.46149e-07 -0.00237184,-0.00218661,-0.00231653 0.000187975,0.000216734,0.000187936
1441 rs10849786,rs2047568,rs2049211,rs661647,rs708785 0 30.1257 inf 5 0 1.46298e-07 1.06289e-07,1.85932e-07 -0.000159498,-0.000836449,0.00268265,-0.00330613,-0.00259702 8.08742e-05,0.000107568,0.000260804,0.000237517,0.00022534
1442 rs10849786,rs4767938,rs627211,rs661647,rs668622 0 29.8628 inf 5 0 1.46947e-07 1.08722e-07,1.86241e-07 0.0021848,-0.00227764,-0.00230638,-0.00242036,-0.00024182 0.000172325,0.000167576,0.000197847,0.000172063,8.18761e-05
1443 rs10849786,rs2047568,rs2049211,rs584001,rs661647 0 29.6907 inf 5 0 1.44919e-07 1.08007e-07,1.87611e-07 -0.000157277,-0.000837005,0.00266138,-0.00257736,-0.00328772 8.08742e-05,0.000107568,0.000260804,0.00022534,0.000237517
1444 rs10849786,rs10849805,rs4767938,rs627211,rs661647 0 29.2302 inf 5 0 1.45343e-07 1.10828e-07,1.83813e-07 0.00219793,0.000234817,-0.00237916,-0.00240833,-0.0023264 0.000172562,9.28851e-05,0.000166863,0.000197231,0.000166858
1445 rs10849791,rs12368617,rs661647 0 23.9542 inf 3 -nan 1.0697e-07 7.53977e-08,1.40343e-07 -0.00220724,-0.00203594,-0.00215193 0.00017941,0.00021044,0.000179369
1446 rs10849791,rs113206442,rs661647 0 23.0572 inf 3 -nan 1.04129e-07 7.22513e-08,1.40309e-07 -0.00217526,-0.00185821,-0.00211208 0.000179435,0.00019645,0.0001787
1447 rs2047568,rs661647,rs7964228 0 21.2666 inf 3 -nan 9.86444e-08 6.85921e-08,1.34759e-07 -0.00184942,-0.00180552,-0.00109505 0.000156222,0.000157237,0.000132136
1448 rs10849805,rs2047568,rs487310,rs627211,rs661647 0 25.6965 inf 5 0 0.00874924 0.000664127,0.0285786 1.80218e-05,-1.84237e-05,1.43244e-05,-9.60956e-06,-6.14713e-06 0.110316,0.0655229,0.0668452,0.182344,0.0655974
1449 rs2047568,rs661647,rs668622,rs7964228 0 23.059 inf 4 -nan 1.14402e-07 8.17199e-08,1.50696e-07 -0.00183824,-0.00210992,-0.000364452,-0.00107914 0.00015624,0.000170161,7.788e-05,0.000132179
1450 rs10849786,rs2047568,rs2049211,rs627211,rs634850 0 25.0824 inf 5 0 1.30787e-07 9.56707e-08,1.68946e-07 0.000770465,-0.00592286,-0.00667731,-0.00593866,0.00595653 9.43962e-05,0.000442252,0.000505712,0.00045544,0.000452207
1451 rs2047568,rs56163702,rs661647,rs668622 0 20.5694 inf 4 -nan 1.06446e-07 7.36402e-08,1.42345e-07 -0.000916133,0.00110252,-0.00184642,-0.00103657 0.000107381,0.000148538,0.000155127,0.000117757
1452 rs2047568,rs661647,rs668622,rs73227033 0 20.4742 inf 4 -nan 1.06145e-07 7.47476e-08,1.43266e-07 -0.000916115,-0.00184379,-0.00103395,0.00109812 0.000107381,0.000155127,0.000117757,0.000148538
1453 rs2047568,rs56284009,rs661647,rs668622 0 20.3518 inf 4 -nan 1.05757e-07 7.44301e-08,1.43482e-07 -0.000916092,0.00109244,-0.00184039,-0.00103057 0.000107381,0.000148538,0.000155127,0.000117757
1454 rs2047568,rs55970240,rs661647,rs668622 0 20.3461 inf 4 -nan 1.05739e-07 7.52481e-08,1.41522e-07 -0.000916091,0.00109218,-0.00184023,-0.00103042 0.000107381,0.000148538,0.000155127,0.000117757
1455 rs10849805,rs2047568,rs493811,rs627211,rs661647 0 22.8538 inf 5 0 0.0087261 0.000556475,0.0266049 1.8222e-05,-1.86137e-05,1.4607e-05,-9.72539e-06,-6.27976e-06 0.110194,0.0654712,0.0668682,0.182132,0.0655464
1456 rs2047568,rs661647,rs668622,rs73229151 0 20.1692 inf 4 -nan 1.05178e-07 7.20788e-08,1.41132e-07 -0.000916057,-0.00183528,-0.0010255,0.00108392 0.000107381,0.000155127,0.000117757,0.000148538
1457 rs115042186,rs2047568,rs661647,rs668622 0 20.1345 inf 4 -nan 1.05068e-07 7.44195e-08,1.38657e-07 0.00108229,-0.000916051,-0.00183431,-0.00102454 0.000148538,0.000107381,0.000155127,0.000117757
1458 rs10849786,rs147884619,rs2047568,rs2049211,rs627211 0 22.503 inf 5 0 1.2362e-07 9.30162e-08,1.62597e-07 0.00527504,-0.00540431,-0.000164505,-0.00538135,-0.000138119 0.000416569,0.000423197,4.2141e-05,0.000421618,0.000108989
1459 rs2047568,rs661647,rs668622,rs73229162 0 19.5891 inf 4 -nan 1.0334e-07 7.27472e-08,1.39366e-07 -0.000915946,-0.00181878,-0.00100912,0.00105638 0.000107381,0.000155127,0.000117757,0.000148538
1460 rs10849805,rs2047568,rs594507,rs627211,rs661647 0 22.0396 inf 5 0 0.00877783 0.000585609,0.0297292 1.78088e-05,-1.82841e-05,1.41744e-05,-9.52466e-06,-6.04984e-06 0.110386,0.0655572,0.0668466,0.1825,0.0656306
1461 rs2047568,rs661647,rs668622,rs73214894 0 19.466 inf 4 -nan 1.0295e-07 7.20039e-08,1.35889e-07 -0.000915922,-0.00181523,-0.00100559,0.00105044 0.000107381,0.000155127,0.000117757,0.000148538
1462 rs2047568,rs2049211,rs627211,rs631168,rs661647 0 21.5946 inf 5 0 0.00779659 0.000689317,0.0235374 -2.86049e-05,-5.69987e-06,-1.62056e-05,1.16699e-05,-9.07288e-06 0.063716,0.105662,0.174216,0.06684,0.0638301
1463 rs2047568,rs2049211,rs538785,rs627211,rs661647 0 21.5698 inf 5 0 0.00779659 0.000777149,0.024755 -2.86025e-05,-5.69752e-06,1.16873e-05,-1.6204e-05,-9.07545e-06 0.063716,0.105662,0.06684,0.174216,0.0638301
1464 rs2047568,rs2049211,rs627211,rs661647,rs683091 0 21.5037 inf 5 0 0.00779659 0.000657178,0.0241475 -2.85962e-05,-5.69124e-06,-1.61998e-05,-9.08231e-06,1.1734e-05 0.063716,0.105662,0.174216,0.0638301,0.06684
1465 rs2047568,rs55660947,rs661647,rs668622 0 18.5703 inf 4 -nan 1.00224e-07 6.98296e-08,1.31369e-07 -0.000922141,0.000599392,-0.00172575,-0.000859699 0.00010739,8.83276e-05,0.000149913,0.000105079
1466 rs2047568,rs56401401,rs661647,rs668622 0 18.1326 inf 4 -nan 9.88322e-08 6.92663e-08,1.32824e-07 -0.000925704,0.000879703,-0.00170434,-0.000892299 0.0001074,0.000132579,0.000149164,0.000109561
1467 rs1067742,rs2047568,rs2049211,rs627211,rs661647 0 20.6712 inf 5 0 0.00886548 0.000913724,0.029987 9.58133e-06,-2.02456e-05,-3.87482e-06,-1.07419e-05,-4.88115e-06 0.0689176,0.0653048,0.110013,0.181891,0.0653632
1468 rs10849805,rs2047568,rs627211,rs634850,rs661647 0 20.4636 inf 5 0 2.33407e-07 6.27867e-08,5.302e-07 0.0279409,0.0970431,0.0971846,-0.027923,0.0693791 6.71627e-05,NA,NA,NA,NA
1469 rs2047568,rs2049211,rs627211,rs661647,rs791713 0 20.4026 inf 5 0 0.00779659 0.000654255,0.0253972 -2.84893e-05,-5.58557e-06,-1.61296e-05,-9.19782e-06,1.25195e-05 0.063716,0.105662,0.174216,0.0638301,0.06684
1470 rs10849805,rs2047568,rs551125,rs627211,rs661647 0 20.125 inf 5 0 1.6324e-07 3.95053e-08,3.62751e-07 0.0289802,0.140002,-0.0289734,0.140217,0.111372 6.71359e-05,NA,NA,NA,NA
1471 rs2047568,rs2049211,rs627211,rs661647,rs694303 0 19.9569 inf 5 0 0.00779659 0.000687196,0.023471 -2.84454e-05,-5.54216e-06,-1.61007e-05,-9.24527e-06,1.28421e-05 0.063716,0.105662,0.174216,0.0638301,0.06684
1472 rs10849786,rs10849805,rs11065260,rs4767938,rs661647 0 19.8641 inf 5 0 1.15791e-07 8.40831e-08,1.51005e-07 0.00177799,0.00021198,-0.00185101,-0.00192558,-0.00188083 0.000160353,9.28205e-05,0.000179655,0.000151993,0.00015258
1473 rs10849805,rs2047568,rs558275,rs627211,rs661647 0 19.8565 inf 5 0 1.39299e-07 3.40805e-08,3.16133e-07 0.0277442,0.149893,-0.0278677,0.150034,0.122426 6.71678e-05,NA,NA,NA,NA
1474 rs10849786,rs2047568,rs661647,rs668622,rs7964228 0 19.846 inf 5 0 1.1509e-07 8.44575e-08,1.52226e-07 -3.76425e-07,-0.00183822,-0.00210989,-0.000364601,-0.00107911 5.84683e-05,0.0001563,0.000170201,8.12478e-05,0.000132267
1475 rs10849791,rs661647,rs7964228 0 14.6728 inf 3 -nan 7.78865e-08 5.29222e-08,1.06334e-07 -0.00148399,-0.00143485,-0.000928672 0.000141504,0.000142068,0.000129616
1476 rs2047568,rs2049211,rs520405,rs627211,rs661647 0 19.7413 inf 5 0 0.00779659 0.000878214,0.025522 -2.8424e-05,-5.52104e-06,1.29991e-05,-1.60866e-05,-9.26836e-06 0.063716,0.105662,0.06684,0.174216,0.0638301
1477 rs627211,rs661647,rs668622,rs695950 0 17.0262 inf 4 -nan 9.63232e-08 6.54737e-08,1.29632e-07 -0.00112085,-0.00147236,-0.00153074,0.00123715 0.000147603,0.000132597,0.000133825,0.000116761
1478 rs2047568,rs2049211,rs618849,rs627211,rs661647 0 19.5171 inf 5 0 0.00786202 0.000839324,0.0225993 -2.79906e-05,-5.50813e-06,1.21593e-05,-1.5788e-05,-8.85704e-06 0.0638055,0.10593,0.0670073,0.174694,0.0639154
1479 rs10849786,rs11065286,rs2047568,rs2049211,rs661647 0 19.4494 inf 5 0 1.11535e-07 8.19802e-08,1.46599e-07 0.0003492,0.0039612,-0.00488117,-0.00424544,-0.000942155 8.03455e-05,0.000436616,0.000450706,0.000463206,0.00010926
1480 rs10849805,rs2047568,rs627211,rs661647,rs708785 0 19.391 inf 5 0 1.14158e-07 2.63506e-08,2.47016e-07 0.0276457,0.176186,0.176327,0.148817,-0.0278398 6.71704e-05,NA,NA,NA,NA
1481 rs2047568,rs2049211,rs491602,rs627211,rs661647 0 19.3577 inf 5 0 0.00779659 0.000948177,0.0235629 -2.83858e-05,-5.48323e-06,1.32802e-05,-1.60615e-05,-9.30968e-06 0.063716,0.105662,0.06684,0.174216,0.0638301
1482 rs2047568,rs2049211,rs627211,rs628771,rs661647 0 19.2964 inf 5 0 0.00779659 0.000672697,0.0250914 -2.83796e-05,-5.47716e-06,-1.60575e-05,1.33253e-05,-9.31632e-06 0.063716,0.105662,0.174216,0.06684,0.0638301
1483 rs10849805,rs2047568,rs584001,rs627211,rs661647 0 19.2445 inf 5 0 1.12666e-07 2.52766e-08,2.68891e-07 0.0276458,0.176315,-0.0278398,0.176457,0.148947 6.71704e-05,NA,NA,NA,NA
1484 rs2047568,rs2049211,rs627211,rs661647,rs791707 0 19.163 inf 5 0 0.00779659 0.00070755,0.0254571 -2.83662e-05,-5.46393e-06,-1.60487e-05,-9.33078e-06,1.34237e-05 0.063716,0.105662,0.174216,0.0638301,0.06684
1485 rs1306415,rs2047568,rs2049211,rs627211,rs661647 0 19.0836 inf 5 0 -3.83079e-10 5.75487e-10,1.24595e-08 -2.45731,-1602.05,2.06276,-1602.04,-1604.1 0.000228429,0.139647,0.000203437,0.139646,0.139825
1486 rs2047568,rs2049211,rs627211,rs661647,rs688402 0 18.6689 inf 5 0 0.00779659 0.000727457,0.0233671 -2.83164e-05,-5.41462e-06,-1.60159e-05,-9.38469e-06,1.37902e-05 0.063716,0.105662,0.174216,0.0638301,0.06684
1487 rs111353282,rs2047568,rs627211,rs668622 0 15.0372 inf 4 -nan 8.89607e-08 6.26467e-08,1.18547e-07 -0.0035239,-0.00349169,-0.00349721,0.00338304 0.0003282,0.000319256,0.000336079,0.000319212
1488 rs10849786,rs2047568,rs55660947,rs661647,rs668622 0 17.5311 inf 5 0 1.07693e-07 7.66658e-08,1.4521e-07 -0.000198524,-0.000923494,0.000714225,-0.00183061,-0.0010298 6.32425e-05,0.000107391,9.56032e-05,0.00015359,0.000118228
1489 rs2047568,rs2049211,rs516978,rs627211,rs661647 0 17.4432 inf 5 0 -3.07506e-10 6.37337e-10,1.20439e-08 -1602.12,2.06287,-2.45744,-1602.11,-1604.17 0.139646,0.000203436,0.000228428,0.139645,0.139825
1490 rs10849786,rs2047568,rs56163702,rs661647,rs668622 0 17.4393 inf 5 0 1.07397e-07 7.7525e-08,1.42437e-07 -3.61075e-05,-0.00091603,0.00110639,-0.00184901,-0.00105312 5.84817e-05,0.000107381,0.00014867,0.000155183,0.000120771
1491 rs10849786,rs2047568,rs661647,rs668622,rs73227033 0 17.3437 inf 5 0 1.07094e-07 7.60536e-08,1.41763e-07 -3.60343e-05,-0.000916012,-0.00184637,-0.00105047,0.00110199 5.84817e-05,0.000107381,0.000155183,0.000120771,0.00014867
1492 rs10849786,rs2047568,rs56284009,rs661647,rs668622 0 17.2209 inf 5 0 1.06705e-07 7.42259e-08,1.46116e-07 -3.59399e-05,-0.000915989,0.0010963,-0.00184296,-0.00104705 5.84817e-05,0.000107381,0.00014867,0.000155183,0.000120771
1493 rs10849786,rs2047568,rs55970240,rs661647,rs668622 0 17.2152 inf 5 0 1.06687e-07 7.56257e-08,1.39153e-07 -3.59355e-05,-0.000915988,0.00109603,-0.0018428,-0.00104689 5.84817e-05,0.000107381,0.00014867,0.000155183,0.000120771
1494 rs2047568,rs661647 0 9.4651 inf 2 -nan 5.06973e-08 3.02078e-08,7.53547e-08 -0.000909073,-0.000853407 0.000107378,0.000107351
1495 rs10849786,rs2047568,rs661647,rs668622,rs73229151 0 17.0377 inf 5 0 1.06124e-07 7.5953e-08,1.39379e-07 -3.57981e-05,-0.000915955,-0.00183784,-0.00104192,0.00108776 5.84817e-05,0.000107381,0.000155183,0.000120771,0.00014867
1496 rs10849786,rs115042186,rs2047568,rs661647,rs668622 0 17.0028 inf 5 0 1.06014e-07 7.53791e-08,1.38916e-07 -3.57711e-05,0.00108613,-0.000915949,-0.00183687,-0.00104094 5.84817e-05,0.00014867,0.000107381,0.000155183,0.000120771
1497 rs11611087,rs661647 0 9.25923 inf 2 -nan 5.00244e-08 3.08951e-08,7.35805e-08 -0.000916353,-0.000862008 0.000108984,0.000108964
1498 rs2047568,rs493811,rs661647,rs668622 0 14.331 inf 4 -nan 8.64788e-08 5.79723e-08,1.15984e-07 -0.000912249,0.00034714,-0.00153815,-0.000466323 0.000107379,6.79818e-05,0.000144581,7.96353e-05
1499 rs2047568,rs2049211,rs568297,rs627211,rs661647 0 16.8606 inf 5 0 -1.35137e-09 7.52735e-10,1.20132e-08 -1934.27,2.54266,-3.01987,-1934.25,-1936.79 0.153413,0.00022317,0.000252472,0.153412,0.153614
1500 rs2047568,rs594507,rs661647,rs668622 0 14.3058 inf 4 -nan 8.63776e-08 5.69594e-08,1.18159e-07 -0.000912219,0.000350912,-0.00154019,-0.000461921 0.000107379,6.89152e-05,0.000144867,7.94674e-05
1501 rs2047568,rs487310,rs661647,rs668622 0 14.2981 inf 4 -nan 8.63586e-08 5.92189e-08,1.1781e-07 -0.000912226,0.000349511,-0.00153928,-0.000462987 0.000107379,6.86764e-05,0.000144798,7.95114e-05
1502 rs12809299,rs661647 0 9.16934 inf 2 -nan 4.97396e-08 2.82574e-08,7.51891e-08 -0.000913666,-0.000859482 0.000108984,0.000108964
1503 rs2047568,rs661647,rs668622 0 11.6971 inf 3 -nan 6.78481e-08 4.39979e-08,9.64144e-08 -0.000911667,-0.00118591,-0.000380803 0.000107379,0.000127064,7.78543e-05
1504 rs2047568,rs625228,rs661647 0 11.6361 inf 3 -nan 6.76381e-08 4.29121e-08,9.44124e-08 -0.000909073,0.000383369,-0.0011866 0.000107378,7.88835e-05,0.000127376
1505 rs2047568,rs660549,rs661647 0 11.5918 inf 3 -nan 6.75347e-08 4.33586e-08,9.49795e-08 -0.000909073,0.000372495,-0.0011741 0.000107378,7.68909e-05,0.000126121
1506 rs11065284,rs661647 0 9.03996 inf 2 -nan 4.93296e-08 2.87047e-08,7.3292e-08 -0.000909785,-0.000855834 0.000108984,0.000108964
1507 rs34076777,rs661647 0 9.01566 inf 2 -nan 4.92526e-08 2.87092e-08,7.56178e-08 -0.000909055,-0.000855147 0.000108984,0.000108964
1508 rs2047568,rs2049211,rs627211,rs661647,rs791210 0 16.6622 inf 5 0 -2.4117e-10 6.5102e-10,1.25388e-08 -1602.16,2.06292,-1602.15,-1604.21,-2.4575 0.139646,0.000203436,0.139645,0.139824,0.000228428
1509 rs3861797,rs661647 0 9.01313 inf 2 -nan 4.92445e-08 2.88154e-08,7.50643e-08 -0.000908978,-0.000855076 0.000108984,0.000108964
1510 rs661647,rs989986 0 8.97177 inf 2 -nan 4.91135e-08 2.888e-08,7.39532e-08 -0.000853905,-0.000907733 0.000108964,0.000108984
1511 rs661647,rs989987 0 8.95358 inf 2 -nan 4.90558e-08 2.75805e-08,7.50148e-08 -0.00085339,-0.000907185 0.000108964,0.000108984
1512 rs3883901,rs661647 0 8.93149 inf 2 -nan 4.89859e-08 2.87275e-08,7.21249e-08 -0.000906519,-0.000852764 0.000108984,0.000108964
1513 rs58291418,rs661647 0 8.93134 inf 2 -nan 4.89854e-08 2.79602e-08,7.48928e-08 -0.000906514,-0.000852759 0.000108984,0.000108964
1514 rs10849786,rs2047568,rs661647,rs668622,rs73229162 0 16.4555 inf 5 0 1.04279e-07 7.44147e-08,1.39022e-07 -3.53401e-05,-0.000915845,-0.00182131,-0.00102533,0.00106017 5.84817e-05,0.000107381,0.000155183,0.000120771,0.00014867
1515 rs11608262,rs661647 0 8.8015 inf 2 -nan 4.85739e-08 2.67431e-08,7.53706e-08 -0.000902589,-0.000849069 0.000108984,0.000108964
1516 rs2047568,rs55941696,rs661647,rs668622 0 13.8507 inf 4 -nan 8.51555e-08 5.81203e-08,1.19868e-07 -0.000914624,0.000729986,-0.00162324,-0.000814989 0.000107381,0.000148538,0.000155127,0.000117757
1517 rs2047568,rs661647,rs668622,rs77055546 0 13.8132 inf 4 -nan 8.53532e-08 5.7943e-08,1.16527e-07 -0.000913467,-0.00145219,-0.000645171,0.000753674 0.00010738,0.00013801,9.44513e-05,0.000152454
1518 rs10849786,rs2047568,rs661647,rs668622,rs73214894 0 16.332 inf 5 0 1.03888e-07 7.3258e-08,1.35936e-07 -3.52414e-05,-0.000915821,-0.00181775,-0.00102175,0.00105422 5.84817e-05,0.000107381,0.000155183,0.000120771,0.00014867
1519 rs111613883,rs2047568,rs661647,rs668622 0 13.7785 inf 4 -nan 8.52433e-08 5.73505e-08,1.13906e-07 0.000751206,-0.000913461,-0.00145132,-0.000644305 0.000152454,0.00010738,0.00013801,9.44513e-05
1520 rs2047568,rs661647,rs668622,rs76426208 0 13.7754 inf 4 -nan 8.52333e-08 5.7088e-08,1.15128e-07 -0.000913461,-0.00145124,-0.000644227,0.000750983 0.00010738,0.00013801,9.44513e-05,0.000152454
1521 rs2047568,rs661647,rs668622,rs79438381 0 13.7695 inf 4 -nan 8.52146e-08 5.82194e-08,1.16255e-07 -0.00091346,-0.00145109,-0.000644079,0.000750561 0.00010738,0.00013801,9.44513e-05,0.000152454
1522 rs113931273,rs2047568,rs661647,rs668622 0 13.747 inf 4 -nan 8.51435e-08 5.59201e-08,1.19194e-07 0.00074896,-0.000913456,-0.00145053,-0.000643517 0.000152454,0.00010738,0.00013801,9.44513e-05
1523 rs2047568,rs661647,rs668622,rs76413125 0 13.7146 inf 4 -nan 8.50407e-08 5.87505e-08,1.17826e-07 -0.00091345,-0.00144971,-0.000642703,0.000746639 0.00010738,0.00013801,9.44513e-05,0.000152454
1524 rs2047568,rs661647,rs668622,rs78431328 0 13.706 inf 4 -nan 8.50135e-08 5.67746e-08,1.16245e-07 -0.000913449,-0.00144949,-0.000642487,0.000746024 0.00010738,0.00013801,9.44513e-05,0.000152454
1525 rs11065293,rs661647 0 8.59921 inf 2 -nan 4.79573e-08 2.61486e-08,7.11972e-08 -0.000880838,-0.000826711 0.000107059,0.000107046
1526 rs112799190,rs2047568,rs661647,rs668622 0 13.6786 inf 4 -nan 8.49266e-08 5.62592e-08,1.16897e-07 0.000744052,-0.000913444,-0.00144879,-0.000641796 0.000152454,0.00010738,0.00013801,9.44513e-05
1527 rs112817552,rs2047568,rs661647,rs668622 0 13.6375 inf 4 -nan 8.47963e-08 5.82646e-08,1.18057e-07 0.000741089,-0.000913437,-0.00144775,-0.000640756 0.000152454,0.00010738,0.00013801,9.44513e-05
1528 rs2047568,rs661647,rs668622,rs76654023 0 13.6309 inf 4 -nan 8.47755e-08 5.55234e-08,1.15925e-07 -0.000913436,-0.00144758,-0.00064059,0.000740615 0.00010738,0.00013801,9.44513e-05,0.000152454
1529 rs2047568,rs2049211,rs497273,rs627211,rs661647 0 16.0903 inf 5 0 6.23286e-09 9.30559e-09,8.43696e-06 202.342,-0.386718,0.459509,202.338,202.725 NA,5.76806e-06,NA,NA,NA
1530 rs10849805,rs2047568,rs627211,rs661647,rs77596870 0 16.0664 inf 5 0 1.46022e-08 8.23547e-09,3.64073e-08 -1.48366,-1605.77,-1605.76,-1605.76,3.69302 0.000153707,0.139926,0.139925,0.139925,0.000343176
1531 rs2047568,rs2049211,rs487912,rs627211,rs661647 0 16.0412 inf 5 0 -1.73512e-10 7.5641e-10,1.18671e-08 -1602.19,2.06296,-2.45755,-1602.17,-1604.24 0.139645,0.000203436,0.000228427,0.139644,0.139824
1532 rs2047568,rs2049211,rs627211,rs661647,rs76519610 0 15.9185 inf 5 0 9.90923e-09 4.99558e-09,2.95245e-08 9.98863,0.044939,9.98816,9.98881,-0.105053 NA,6.66528e-05,NA,NA,NA
1533 rs2047568,rs55914930,rs661647,rs668622 0 13.3546 inf 4 -nan 8.35835e-08 5.72562e-08,1.13097e-07 -0.00091448,0.000694604,-0.00160204,-0.000793945 0.000107381,0.000148538,0.000155127,0.000117757
1534 rs2047568,rs661647,rs668622,rs708785 0 13.3416 inf 4 -nan 8.3382e-08 5.50501e-08,1.11867e-07 -0.000903634,-0.00147591,-0.000443744,-0.000306607 0.000107393,0.000141575,7.90247e-05,6.60101e-05
1535 rs2047568,rs584001,rs661647,rs668622 0 13.2902 inf 4 -nan 8.32191e-08 5.56373e-08,1.14272e-07 -0.000903678,-0.00030492,-0.00147431,-0.000443398 0.000107393,6.60101e-05,0.000141575,7.90247e-05
1536 rs2893876,rs661647 0 8.17276 inf 2 -nan 4.66219e-08 2.68191e-08,6.89949e-08 -0.000858296,-0.000804112 0.000105848,0.000105813
1537 rs10849805,rs182504263,rs2047568,rs627211,rs661647 0 15.8129 inf 5 0 0.00915767 0.000887464,0.0277464 2.0631e-05,-4.75016e-05,-2.11059e-05,-1.12792e-05,-3.955e-06 0.110593,0.162492,0.0649337,0.18184,0.0649333
1538 rs2047568,rs551125,rs661647,rs668622 0 13.2404 inf 4 -nan 8.3055e-08 5.61838e-08,1.13611e-07 -0.000904776,-0.000304017,-0.0014727,-0.000439837 0.00010739,6.61854e-05,0.000141576,7.89079e-05
1539 rs10849805,rs2047568,rs627211,rs661647,rs75195739 0 15.7845 inf 5 0 0.00916492 0.00108838,0.0267661 2.06226e-05,-2.11049e-05,-1.12785e-05,-3.95616e-06,-4.85814e-05 0.110574,0.0649332,0.18184,0.0649327,0.164391
1540 rs10849786,rs10849805,rs2047568,rs661647,rs7964228 0 15.7416 inf 5 0 1.02634e-07 7.34624e-08,1.36109e-07 -4.65672e-07,0.00013204,-0.00185749,-0.00183892,-0.00110444 7.67625e-05,9.25361e-05,0.000156279,0.000158806,0.000132224
1541 rs111940133,rs2047568,rs661647,rs668622 0 13.185 inf 4 -nan 8.33995e-08 5.6142e-08,1.13795e-07 0.000675624,-0.000916374,-0.00141795,-0.000610489 0.000145371,0.000107384,0.000136521,9.22154e-05
1542 rs2047568,rs634850,rs661647,rs668622 0 13.1727 inf 4 -nan 8.28312e-08 5.39858e-08,1.14323e-07 -0.00090371,-0.0003039,-0.00147232,-0.000439829 0.000107393,6.66761e-05,0.000141754,7.8924e-05
1543 rs2047568,rs558275,rs661647,rs668622 0 13.1358 inf 4 -nan 8.27286e-08 5.53879e-08,1.14741e-07 -0.000903768,-0.000299904,-0.00146373,-0.000434967 0.000107393,6.60365e-05,0.000141024,7.87625e-05
1544 rs3842985,rs661647 0 8.02096 inf 2 -nan 4.61448e-08 2.61931e-08,6.98394e-08 -0.000851215,-0.000797278 0.000105532,0.000105513
1545 rs661647,rs7969140 0 8.01356 inf 2 -nan 4.6077e-08 2.74181e-08,6.98986e-08 -0.000826321,-0.000878389 0.000108964,0.000108984
1546 rs10849786,rs2047568,rs2049211,rs661647,rs7964228 0 15.6015 inf 5 0 1.0219e-07 7.31972e-08,1.36388e-07 0.000136245,-0.00185116,-0.000109135,-0.00183144,-0.00109612 7.67625e-05,0.000156279,9.25361e-05,0.000158806,0.000132224
1547 rs12822123,rs661647 0 7.93782 inf 2 -nan 4.5837e-08 2.63984e-08,6.85536e-08 -0.000876028,-0.000824101 0.000108984,0.000108964
1548 rs12831094,rs661647 0 7.92393 inf 2 -nan 4.5793e-08 2.64604e-08,6.942e-08 -0.000875594,-0.000823693 0.000108984,0.000108964
1549 rs2047568,rs2049211,rs56232241,rs627211,rs661647 0 15.4589 inf 5 0 9.66377e-09 4.73201e-09,3.14821e-08 9.98784,0.0449389,-0.105053,9.98737,9.98802 NA,6.66528e-05,NA,NA,NA
1550 rs10849805,rs117276741,rs2047568,rs627211,rs661647 0 15.3798 inf 5 0 0.00916492 0.0010561,0.027685 2.03872e-05,-4.5549e-05,-2.10747e-05,-1.12597e-05,-3.98867e-06 0.110574,0.164391,0.0649332,0.18184,0.0649327
1551 rs661647,rs909053 0 7.69428 inf 2 -nan 4.51249e-08 2.5022e-08,6.9134e-08 -0.000778197,-0.000832334 0.000104345,0.000104387
1552 rs2047568,rs482522,rs661647,rs668622 0 12.7137 inf 4 -nan 8.16487e-08 5.40286e-08,1.12824e-07 -0.000902755,-0.000249443,-0.00140143,-0.000448615 0.000107399,5.71426e-05,0.000136319,7.93889e-05
1553 rs11065283,rs661647 0 7.51683 inf 2 -nan 4.45812e-08 2.5448e-08,6.774e-08 -0.000816089,-0.000761442 0.000102992,0.000102942
1554 rs2047568,rs610578,rs661647,rs668622 0 12.6003 inf 4 -nan 8.12961e-08 5.37683e-08,1.12431e-07 -0.000902874,-0.000245022,-0.00139297,-0.000442679 0.000107399,5.69e-05,0.000135858,7.91692e-05
1555 rs661647,rs73413868 0 7.48371 inf 2 -nan 4.44224e-08 2.52159e-08,6.84842e-08 -0.000794743,-0.000846753 0.000107046,0.000107059
1556 rs11065282,rs661647 0 7.4018 inf 2 -nan 4.42348e-08 2.48324e-08,6.73245e-08 -0.000802275,-0.000747011 0.000101657,0.000101599
1557 rs2047568,rs594507,rs661647 0 9.92313 inf 3 -nan 6.24397e-08 3.75615e-08,8.80094e-08 -0.000909073,0.000270609,-0.001072 0.000107378,6.75162e-05,0.00012041
1558 rs2047568,rs487310,rs661647 0 9.88945 inf 3 -nan 6.23391e-08 3.77105e-08,8.97998e-08 -0.000909073,0.000268293,-0.00106958 0.000107378,6.72451e-05,0.000120249
1559 rs10849786,rs2047568,rs56401401,rs661647,rs668622 0 14.958 inf 5 0 9.96425e-08 7.05096e-08,1.35565e-07 -2.46266e-05,-0.000925638,0.000880695,-0.00170511,-0.000902595 5.84388e-05,0.0001074,0.0001326,0.000149175,0.000112253
1560 rs2047568,rs493811,rs661647 0 9.83839 inf 3 -nan 6.21954e-08 3.85814e-08,8.80539e-08 -0.000909073,0.00026342,-0.00106403 0.000107378,6.64614e-05,0.000119784
1561 rs1055070,rs2047568,rs2049211,rs627211,rs661647 0 14.92 inf 5 0 9.57541e-09 4.70057e-09,1.03395e-08 -0.0546497,2.91203,0.0234513,2.91155,2.9118 NA,NA,6.72739e-05,NA,NA
1562 rs35706672,rs661647 0 7.26386 inf 2 -nan 4.37795e-08 2.34551e-08,6.56275e-08 -0.000808482,-0.000754351 0.000102992,0.000102942
1563 rs11065292,rs661647 0 7.25219 inf 2 -nan 4.37645e-08 2.52641e-08,6.58765e-08 -0.000795468,-0.000740477 0.000101352,0.000101311
1564 rs2047568,rs2049211,rs2948150,rs627211,rs661647 0 14.8954 inf 5 0 9.56214e-09 4.67452e-09,1.02465e-08 2.91201,0.0234513,-0.0546497,2.91153,2.91178 NA,6.72739e-05,NA,NA,NA
1565 rs494632,rs661647 0 7.12488 inf 2 -nan 4.33467e-08 2.47554e-08,6.57863e-08 -0.000799692,-0.000745763 0.000102396,0.000102377
1566 rs12371178,rs661647 0 7.03574 inf 2 -nan 4.29989e-08 2.49364e-08,6.70581e-08 -0.000835117,-0.000784028 0.000107378,0.000107351
1567 rs10849805,rs2047568,rs627211,rs661647,rs7135147 0 14.5953 inf 5 0 0.00896552 0.000943551,0.0288853 1.91194e-05,-2.12549e-05,-1.13722e-05,-3.79468e-06,-1.40768e-05 0.110741,0.0650325,0.181853,0.0650478,0.0877124
1568 rs2047568,rs558275,rs661647 0 9.47126 inf 3 -nan 6.10542e-08 3.79999e-08,9.05078e-08 -0.000902328,-0.000244681,-0.00104149 0.000107393,6.5275e-05,0.000118498
1569 rs2047568,rs661647,rs708785 0 9.45134 inf 3 -nan 6.09969e-08 3.92722e-08,8.88794e-08 -0.000902366,-0.00103972,-0.000243048 0.000107393,0.000118362,6.50324e-05
1570 rs2047568,rs551125,rs661647 0 9.45083 inf 3 -nan 6.09871e-08 3.75757e-08,8.74731e-08 -0.000903222,-0.000243931,-0.00104216 0.000107389,6.53017e-05,0.000118649
1571 rs2047568,rs584001,rs661647 0 9.41061 inf 3 -nan 6.08678e-08 3.71289e-08,8.71207e-08 -0.000902411,-0.000241411,-0.00103847 0.000107393,6.50324e-05,0.000118362
1572 rs2047568,rs634850,rs661647 0 9.3861 inf 3 -nan 6.07727e-08 3.8717e-08,9.03464e-08 -0.000902392,-0.00024293,-0.00104116 0.000107393,6.57723e-05,0.000118778
1573 rs2047568,rs2049211,rs627211,rs661647,rs662739 0 14.3231 inf 5 0 -2.00093e-10 7.03304e-10,1.2446e-08 -1609.52,2.03568,-1609.51,-1611.54,-2.43984 0.139965,0.000200586,0.139964,0.140141,0.000226194
1574 rs2047568,rs661647,rs668622,rs76659878 0 11.7523 inf 4 -nan 7.88707e-08 5.272e-08,1.08631e-07 -0.000912918,-0.00137374,-0.000564518,0.000558771 0.00010738,0.000135995,9.11514e-05,0.000144185
1575 rs10849791,rs661647 0 6.6462 inf 2 -nan 4.18749e-08 2.31266e-08,6.52607e-08 -0.000760657,-0.000705349 9.9152e-05,9.90775e-05
1576 rs3901854,rs661647 0 6.64439 inf 2 -nan 4.18692e-08 2.37188e-08,6.44417e-08 -0.000760604,-0.000705299 9.9152e-05,9.90775e-05
1577 rs661647,rs7137504 0 6.64285 inf 2 -nan 4.18643e-08 2.17851e-08,6.48199e-08 -0.000705257,-0.000760558 9.90775e-05,9.9152e-05
1578 rs4766980,rs661647 0 6.60909 inf 2 -nan 4.17046e-08 2.37552e-08,6.50336e-08 -0.000788454,-0.000735678 0.000102992,0.000102942
1579 rs2047568,rs2049211,rs623857,rs627211,rs661647 0 14.2426 inf 5 0 -1.89712e-10 7.14734e-10,1.32011e-08 -1609.52,2.03569,-2.43985,-1609.51,-1611.55 0.139965,0.000200586,0.000226194,0.139964,0.140141
1580 rs2047568,rs2049211,rs620772,rs627211,rs661647 0 14.2406 inf 5 0 -1.89457e-10 5.447e-10,1.30094e-08 -1609.52,2.03569,-2.43985,-1609.51,-1611.55 0.139965,0.000200586,0.000226194,0.139964,0.140141
1581 rs2047568,rs2049211,rs566704,rs627211,rs661647 0 14.2303 inf 5 0 -1.88112e-10 6.45979e-10,1.22303e-08 -1609.52,2.03569,-2.43985,-1609.51,-1611.55 0.139965,0.000200586,0.000226194,0.139964,0.140141
1582 rs10849786,rs627211,rs661647,rs668622,rs695950 0 14.2273 inf 5 0 9.90098e-08 6.97926e-08,1.30678e-07 -0.00010042,-0.00114349,-0.00149736,-0.00159458,0.00126311 5.89247e-05,0.000148199,0.000133407,0.000138969,0.00011775
1583 rs10849805,rs11065226,rs2047568,rs627211,rs661647 0 14.2227 inf 5 0 6.41281e-09 2.05825e-09,9.34494e-09 0.000111103,0.0286592,0.149377,0.12521,0.149411 6.75166e-05,NA,NA,NA,NA
1584 rs534415,rs661647 0 6.55064 inf 2 -nan 4.15233e-08 2.33651e-08,6.50677e-08 -0.000784327,-0.000731635 0.000102684,0.000102651
1585 rs12579868,rs661647 0 6.46496 inf 2 -nan 4.12835e-08 2.40129e-08,6.53668e-08 -0.000764422,-0.000710315 0.000100378,0.000100312
1586 rs11065302,rs2047568,rs661647 0 9.01342 inf 3 -nan 6.01031e-08 3.71605e-08,8.59547e-08 -0.000272416,-0.00115325,-0.00106369 7.65354e-05,0.000127421,0.000122533
1587 rs525425,rs661647 0 6.42632 inf 2 -nan 4.11611e-08 2.28844e-08,6.25512e-08 -0.000763248,-0.000709226 0.000100378,0.000100312
1588 rs10849786,rs2047568,rs516649,rs661647,rs668622 0 14.0065 inf 5 0 9.36881e-08 6.3463e-08,1.25747e-07 0.00301274,-0.000909683,-0.00303329,-0.0012762,0.00255528 0.000512232,0.00010738,0.00050936,0.000127964,0.000500839
1589 rs10849805,rs2047568,rs610578,rs627211,rs661647 0 13.9424 inf 5 0 1.67441e-08 5.18392e-09,3.01485e-08 0.0198297,1.16696,-0.0240545,1.16697,1.14727 6.73419e-05,NA,NA,NA,NA
1590 rs10849791,rs625228,rs661647 0 8.81723 inf 3 -nan 5.88157e-08 3.61288e-08,8.80991e-08 -0.000760657,0.000383369,-0.00103854 9.9152e-05,7.88835e-05,0.000120485
1591 rs10849805,rs2047568,rs482522,rs627211,rs661647 0 13.9105 inf 5 0 1.66434e-08 4.9702e-09,3.07449e-08 0.0199028,1.15573,-0.0240694,1.15574,1.13597 6.73405e-05,NA,NA,NA,NA
1592 rs112575738,rs2047568,rs661647,rs668622 0 11.3291 inf 4 -nan 7.7607e-08 5.07018e-08,1.06984e-07 0.000430257,-0.000912556,-0.00132807,-0.000511372 0.000118504,0.00010738,0.000132961,8.57588e-05
1593 rs10849791,rs660549,rs661647 0 8.77291 inf 3 -nan 5.87123e-08 3.64334e-08,8.63207e-08 -0.000760657,0.000372495,-0.00102604 9.9152e-05,7.68909e-05,0.000119158
1594 rs2047568,rs610578,rs661647 0 8.76685 inf 3 -nan 5.90937e-08 3.5444e-08,8.72017e-08 -0.000902031,-0.000187277,-0.000970372 0.000107399,5.5955e-05,0.000112896
1595 rs2047568,rs482522,rs661647 0 8.73435 inf 3 -nan 5.89875e-08 3.51151e-08,8.4872e-08 -0.000902074,-0.000186259,-0.000970122 0.000107399,5.6038e-05,0.000112948
1596 rs10849786,rs2047568,rs487310,rs661647,rs668622 0 13.6793 inf 5 0 9.49672e-08 6.572e-08,1.29037e-07 0.000246712,-0.000913314,0.000522135,-0.00171201,-0.000406204 7.27185e-05,0.00010738,8.54713e-05,0.000153489,8.12538e-05
1597 rs10849786,rs2047568,rs493811,rs661647,rs668622 0 13.6303 inf 5 0 9.48365e-08 6.67145e-08,1.2914e-07 0.000241209,-0.000913319,0.000512212,-0.00170389,-0.000411788 7.22495e-05,0.00010738,8.4061e-05,0.000152867,8.12933e-05
1598 rs2047568,rs3021338,rs661647,rs668622 0 11.0477 inf 4 -nan 7.67254e-08 5.09074e-08,1.07672e-07 -0.000991878,0.000144575,-0.00132323,-0.000483907 0.000109868,4.19086e-05,0.000133154,8.33938e-05
1599 rs10849786,rs11065270,rs2047568,rs2049211,rs661647 0 13.5116 inf 5 0 9.43487e-08 6.56535e-08,1.27212e-07 0.00201226,-0.00192151,-0.000921108,-0.00192624,-0.000871194 0.000259686,0.000253784,0.000107389,0.000254926,0.000109002
1600 rs10849786,rs2047568,rs594507,rs661647,rs668622 0 13.5063 inf 5 0 9.44299e-08 6.51777e-08,1.27098e-07 0.000235067,-0.000913246,0.000512286,-0.00170141,-0.000406446 7.18553e-05,0.00010738,8.47503e-05,0.000153019,8.12565e-05
1601 rs2047568,rs56179458,rs661647,rs668622 0 10.864 inf 4 -nan 7.61433e-08 5.12115e-08,1.04221e-07 -0.000988975,0.000139343,-0.00131826,-0.000480175 0.000109868,4.19086e-05,0.000133154,8.33938e-05
1602 rs2047568,rs661647,rs668622,rs77596870 0 10.8423 inf 4 -nan 7.61873e-08 5.06955e-08,1.04287e-07 -0.000910216,-0.00118489,-0.00040954,-0.000324613 0.00010738,0.000127065,7.83298e-05,9.73502e-05
1603 rs10849805,rs2047568,rs4767938,rs627211,rs661647 0 13.3912 inf 5 0 1.66819e-08 5.03328e-09,3.14415e-08 0.00842585,0.217434,-0.0102257,0.207218,0.209153 6.7485e-05,NA,NA,NA,NA
1604 rs2047568,rs3752531,rs661647,rs668622 0 10.8396 inf 4 -nan 7.60659e-08 5.00857e-08,1.03601e-07 -0.000988581,0.000138632,-0.00131759,-0.000479668 0.000109868,4.19086e-05,0.000133154,8.33938e-05
1605 rs10849786,rs11829904,rs2047568,rs2049211,rs661647 0 13.3432 inf 5 0 9.38152e-08 6.58862e-08,1.27364e-07 0.00199952,-0.00190847,-0.000921032,-0.00191403,-0.000871214 0.000259686,0.000253784,0.000107389,0.000254926,0.000109002
1606 rs11065302,rs2047568,rs661647,rs668622 0 10.7937 inf 4 -nan 7.43798e-08 4.8389e-08,1.04773e-07 0.000636265,-0.000345484,-0.00122404,-0.000986965 0.000218336,0.000221986,0.000127736,0.000222099
1607 rs10849786,rs11065278,rs2047568,rs2049211,rs661647 0 13.3055 inf 5 0 9.36957e-08 6.52214e-08,1.27034e-07 0.00199665,-0.00190554,-0.000921015,-0.00191129,-0.000871218 0.000259686,0.000253784,0.000107389,0.000254926,0.000109002
1608 rs10849805,rs2047568,rs3844037,rs627211,rs661647 0 13.2752 inf 5 0 1.87822e-08 6.22745e-09,3.47653e-08 0.00594789,0.105363,-0.00716051,0.0982129,0.099561 6.75008e-05,NA,NA,NA,NA
1609 rs10849791,rs661647,rs668622 0 8.11149 inf 3 -nan 5.65948e-08 3.53508e-08,8.05217e-08 -0.000740908,-0.000992071,-0.000351904 9.92484e-05,0.000117677,7.7929e-05
1610 rs2047568,rs510351,rs661647 0 8.05639 inf 3 -nan 5.70998e-08 3.56276e-08,8.40512e-08 -0.000942897,-0.000126526,-0.000949021 0.000108018,4.39063e-05,0.000112361
1611 rs2047568,rs516649,rs661647 0 8.02982 inf 3 -nan 5.69069e-08 3.37811e-08,8.26808e-08 -0.000909073,-0.000151208,-0.00093504 0.000107378,5.33799e-05,0.000111152
1612 rs10849805,rs2047568,rs516649,rs627211,rs661647 0 13.0889 inf 5 0 1.1346e-08 1.01376e-08,3.82363e-06 -0.180209,132.191,0.269832,132.192,132.371 5.81363e-05,NA,NA,NA,NA
1613 rs10849805,rs12825746,rs2047568,rs627211,rs661647 0 13.0767 inf 5 0 8.87038e-09 4.37208e-09,1.03381e-08 0.00415497,0.0258128,1.19518,1.221,1.21698 6.75111e-05,NA,NA,NA,NA
1614 rs10849805,rs2047568,rs3213566,rs627211,rs661647 0 13.061 inf 5 0 9.02524e-09 4.3898e-09,1.04586e-08 0.00462333,1.48292,0.027807,1.51062,1.50613 6.75098e-05,NA,NA,NA,NA
1615 rs10849805,rs2047568,rs3213567,rs627211,rs661647 0 13.0346 inf 5 0 8.95473e-09 4.22226e-09,1.05181e-08 0.00462333,1.48282,0.027807,1.51052,1.50603 6.75098e-05,NA,NA,NA,NA
1616 rs2047568,rs661647,rs668622,rs75195739 0 10.4523 inf 4 -nan 7.49465e-08 5.02142e-08,1.04737e-07 -0.000911851,-0.00118506,-0.000407771,-0.000298197 0.000107379,0.000127065,7.8354e-05,9.77005e-05
1617 rs10849805,rs2047568,rs627211,rs661647,rs692902 0 12.9801 inf 5 0 1.02848e-08 3.11707e-09,4.52254e-08 -0.0298727,12.7996,12.8006,12.8296,-0.0630025 6.71554e-05,NA,NA,NA,NA
1618 rs182504263,rs2047568,rs661647,rs668622 0 10.4205 inf 4 -nan 7.48447e-08 4.8318e-08,1.05236e-07 -0.000292567,-0.000911852,-0.00118506,-0.000407923 9.66263e-05,0.000107379,0.000127065,7.83678e-05
1619 rs2047568,rs661647,rs692902 0 7.86959 inf 3 -nan 5.65323e-08 3.45681e-08,8.29382e-08 -0.000909073,-0.000910911,0.000149571 0.000107378,0.00010939,5.46901e-05
1620 rs2047568,rs661647,rs77596870 0 7.86674 inf 3 -nan 5.66886e-08 3.47038e-08,8.55942e-08 -0.000907711,-0.000831804,-0.000268613 0.000107379,0.000107632,9.67592e-05
1621 rs35600816,rs661647 0 5.30558 inf 2 -nan 3.75739e-08 1.9286e-08,6.02073e-08 -0.000746984,-0.000697015 0.000102992,0.000102942
1622 rs2047568,rs488172,rs661647 0 7.82509 inf 3 -nan 5.62582e-08 3.47267e-08,8.29702e-08 -0.000909073,-0.000142047,-0.000930094 0.000107378,5.33799e-05,0.000111152
1623 rs10849805,rs2047568,rs510351,rs627211,rs661647 0 12.9102 inf 5 0 8.61259e-09 2.30019e-09,1.64177e-08 -0.010537,0.700704,0.0125762,0.698255,0.708927 6.74666e-05,NA,NA,NA,NA
1624 rs2047568,rs470501,rs661647 0 7.78804 inf 3 -nan 5.61813e-08 3.34699e-08,8.24314e-08 -0.000939166,-0.000120522,-0.000950911 0.000107981,4.56524e-05,0.000113527
1625 rs10849805,rs2047568,rs488172,rs627211,rs661647 0 12.8738 inf 5 0 1.06216e-08 1.10765e-08,3.4186e-06 -0.180203,132.18,0.269823,132.182,132.36 5.81363e-05,NA,NA,NA,NA
1626 rs10849805,rs2047568,rs627211,rs661647,rs688402 0 12.8663 inf 5 0 0.00886548 0.00083997,0.0271323 1.7886e-05,-1.94396e-05,-1.02386e-05,-5.74883e-06,1.1392e-05 0.110013,0.0653048,0.181891,0.0653632,0.0689176
1627 rs2047568,rs2948149,rs661647,rs668622 0 10.3034 inf 4 -nan 7.43817e-08 4.85572e-08,1.03207e-07 -0.000973675,0.000120575,-0.00129488,-0.000464044 0.000109467,4.13692e-05,0.00013245,8.29274e-05
1628 rs2047568,rs661647,rs688402 0 7.72131 inf 3 -nan 5.57478e-08 3.34746e-08,8.20875e-08 -0.000909073,-0.000950818,0.000143477 0.000107378,0.000114109,5.69839e-05
1629 rs2047568,rs550349,rs661647 0 7.71493 inf 3 -nan 5.59091e-08 3.5802e-08,8.17977e-08 -0.000909073,-0.000136864,-0.000927296 0.000107378,5.33799e-05,0.000111152
1630 rs10849805,rs2047568,rs568297,rs627211,rs661647 0 12.8057 inf 5 0 3.07524e-09 2.13005e-09,2.09274e-08 2.54377,-1934.92,-3.02103,-1934.9,-1937.45 0.000223161,0.153406,0.000252461,0.153405,0.153606
1631 rs10849805,rs2047568,rs627211,rs661647,rs791707 0 12.8022 inf 5 0 0.00886548 0.00083773,0.0280724 1.78624e-05,-1.94665e-05,-1.02554e-05,-5.71983e-06,1.11323e-05 0.110013,0.0653048,0.181891,0.0653632,0.0689176
1632 rs2047568,rs661647,rs791218 0 7.70014 inf 3 -nan 5.59924e-08 3.44734e-08,8.44845e-08 -0.000909073,-0.000908282,0.000141233 0.000107378,0.000109426,5.45831e-05
1633 rs2047568,rs661647,rs683437 0 7.69541 inf 3 -nan 5.58493e-08 3.50202e-08,8.30117e-08 -0.000909073,-0.000926505,-0.000135914 0.000107378,0.000111121,5.33629e-05
1634 rs10849805,rs2047568,rs627211,rs628771,rs661647 0 12.7853 inf 5 0 0.00886548 0.000880888,0.0310402 1.7856e-05,-1.94737e-05,-1.02599e-05,1.10625e-05,-5.71204e-06 0.110013,0.0653048,0.181891,0.0689176,0.0653632
1635 rs2047568,rs661647,rs695950 0 7.68115 inf 3 -nan 5.5947e-08 3.49349e-08,8.03658e-08 -0.00105694,-0.000981514,-0.00017369 0.000121772,0.000118321,6.74604e-05
1636 rs117276741,rs2047568,rs661647,rs668622 0 10.2301 inf 4 -nan 7.42424e-08 4.8705e-08,1.0365e-07 -0.000281346,-0.00091184,-0.00118511,-0.000406247 9.77005e-05,0.000107379,0.000127065,7.8354e-05
1637 rs2047568,rs568297,rs661647 0 7.67965 inf 3 -nan 5.56263e-08 3.43178e-08,8.23682e-08 -0.000910158,-0.00014007,-0.00094906 0.000107379,5.6422e-05,0.000114056
1638 rs10849805,rs2047568,rs491602,rs627211,rs661647 0 12.7776 inf 5 0 0.0089486 0.000776945,0.0288477 1.73708e-05,-1.89393e-05,1.07487e-05,-9.93174e-06,-5.40529e-06 0.110329,0.0654287,0.0690736,0.182445,0.0654834
1639 rs10849805,rs2047568,rs627211,rs661647,rs791218 0 12.774 inf 5 0 9.81029e-09 3.35083e-09,1.4156e-07 -0.0453952,27.0146,27.0157,27.0602,-0.0946151 6.67297e-05,NA,NA,NA,NA
1640 rs2047568,rs661647,rs674021 0 7.67525 inf 3 -nan 5.57833e-08 3.45984e-08,8.22757e-08 -0.000909073,-0.000926262,-0.000134949 0.000107378,0.000111152,5.33799e-05
1641 rs10849805,rs2047568,rs487912,rs627211,rs661647 0 12.7725 inf 5 0 4.14457e-09 2.18073e-09,2.01629e-08 2.06393,-1602.74,-2.45855,-1602.73,-1604.79 0.000203429,0.13964,0.00022842,0.139639,0.139819
1642 rs2047568,rs532140,rs661647 0 7.66954 inf 3 -nan 5.57652e-08 3.37385e-08,8.13733e-08 -0.000909073,-0.00013467,-0.000926112 0.000107378,5.33799e-05,0.000111152
1643 rs2047568,rs661647,rs791707 0 7.66821 inf 3 -nan 5.55795e-08 3.45538e-08,8.21236e-08 -0.000909073,-0.000948921,0.000140682 0.000107378,0.000114109,5.69839e-05
1644 rs10849805,rs2047568,rs627211,rs661647,rs683437 0 12.7654 inf 5 0 9.80327e-09 3.47643e-09,2.30995e-07 -0.0792198,36.6071,36.6082,36.6865,0.119157 6.5118e-05,NA,NA,NA,NA
1645 rs10849805,rs2047568,rs550349,rs627211,rs661647 0 12.7596 inf 5 0 1.02366e-08 1.0618e-08,3.80659e-06 -0.1802,132.174,0.269818,132.176,132.355 5.81363e-05,NA,NA,NA,NA
1646 rs10849805,rs2047568,rs566704,rs627211,rs661647 0 12.7567 inf 5 0 4.05645e-09 1.87313e-09,2.04037e-08 2.03663,-1610.07,-2.44082,-1610.06,-1612.09 0.00020058,0.139959,0.000226186,0.139958,0.140135
1647 rs10849805,rs2047568,rs620772,rs627211,rs661647 0 12.7551 inf 5 0 4.05083e-09 1.73225e-09,2.00647e-08 2.03663,-1610.07,-2.44082,-1610.06,-1612.09 0.00020058,0.139959,0.000226186,0.139958,0.140135
1648 rs10849805,rs2047568,rs623857,rs627211,rs661647 0 12.7549 inf 5 0 4.04976e-09 2.10752e-09,1.94352e-08 2.03663,-1610.07,-2.44082,-1610.06,-1612.09 0.00020058,0.139959,0.000226186,0.139958,0.140135
1649 rs2047568,rs487912,rs661647 0 7.6552 inf 3 -nan 5.55521e-08 3.38987e-08,7.91418e-08 -0.000910145,-0.000138609,-0.000947777 0.000107379,5.63287e-05,0.000113995
1650 rs2047568,rs628771,rs661647 0 7.65414 inf 3 -nan 5.5535e-08 3.42082e-08,8.16857e-08 -0.000909073,0.000139932,-0.000948412 0.000107378,5.69839e-05,0.000114109
1651 rs2047568,rs633084,rs661647 0 7.65 inf 3 -nan 5.57033e-08 3.3261e-08,8.11366e-08 -0.000909073,-0.000133715,-0.000925596 0.000107378,5.33799e-05,0.000111152
1652 rs2047568,rs566704,rs661647 0 7.64828 inf 3 -nan 5.55368e-08 3.26816e-08,8.01633e-08 -0.000910147,-0.000137903,-0.000946734 0.000107379,5.61448e-05,0.000113877
1653 rs2047568,rs491602,rs661647 0 7.64771 inf 3 -nan 5.55146e-08 3.43953e-08,8.14147e-08 -0.000909073,0.000139589,-0.000948178 0.000107378,5.69839e-05,0.000114109
1654 rs2047568,rs620772,rs661647 0 7.64698 inf 3 -nan 5.55327e-08 3.23043e-08,7.99802e-08 -0.000910147,-0.000137834,-0.000946688 0.000107379,5.61448e-05,0.000113877
1655 rs2047568,rs623857,rs661647 0 7.64673 inf 3 -nan 5.55319e-08 3.23446e-08,7.97955e-08 -0.000910146,-0.000137821,-0.000946679 0.000107379,5.61448e-05,0.000113877
1656 rs10849805,rs2047568,rs627211,rs661647,rs662739 0 12.743 inf 5 0 4.00592e-09 1.9639e-09,1.98111e-08 2.03662,-1610.06,-1610.05,-1612.09,-2.44081 0.00020058,0.139959,0.139958,0.140135,0.000226186
1657 rs2047568,rs661647,rs662739 0 7.63655 inf 3 -nan 5.54996e-08 3.33062e-08,8.04834e-08 -0.000910142,-0.000946315,-0.000137284 0.000107379,0.000113877,5.61448e-05
1658 rs2047568,rs498230,rs661647 0 7.63464 inf 3 -nan 5.56568e-08 3.42691e-08,8.35103e-08 -0.000909073,0.00013295,-0.000924911 0.000107378,5.33629e-05,0.000111121
1659 rs10849805,rs2047568,rs520405,rs627211,rs661647 0 12.7302 inf 5 0 0.0089486 0.000845541,0.0287743 1.73538e-05,-1.89589e-05,1.05553e-05,-9.94392e-06,-5.38422e-06 0.110329,0.0654287,0.0690736,0.182445,0.0654834
1660 rs2047568,rs661647,rs662284 0 7.63176 inf 3 -nan 5.56476e-08 3.42037e-08,7.77258e-08 -0.000909073,-0.000924835,0.000132808 0.000107378,0.000111121,5.33629e-05
1661 rs10849805,rs2047568,rs627211,rs661647,rs674021 0 12.7187 inf 5 0 1.00988e-08 1.06299e-08,3.19286e-06 -0.180198,132.172,132.174,132.352,0.269816 5.81363e-05,NA,NA,NA,NA
1662 rs10849805,rs2047568,rs532140,rs627211,rs661647 0 12.7129 inf 5 0 1.0079e-08 9.38419e-09,3.23728e-06 -0.180198,132.172,0.269816,132.173,132.352 5.81363e-05,NA,NA,NA,NA
1663 rs2047568,rs661647,rs697859 0 7.61076 inf 3 -nan 5.55768e-08 3.4977e-08,8.0382e-08 -0.000909073,-0.000924824,-0.000131786 0.000107378,0.000111183,5.33979e-05
1664 rs2047568,rs520405,rs661647 0 7.60802 inf 3 -nan 5.53888e-08 3.19705e-08,7.99791e-08 -0.000909073,0.000137446,-0.000946724 0.000107378,5.69839e-05,0.000114109
1665 rs2047568,rs551087,rs661647 0 7.60776 inf 3 -nan 5.55673e-08 3.322e-08,8.16064e-08 -0.000909073,-0.000131637,-0.000924744 0.000107378,5.33979e-05,0.000111183
1666 rs10849805,rs2047568,rs497273,rs627211,rs661647 0 12.7055 inf 5 0 1.03055e-08 4.39611e-08,8.97054e-06 -0.38672,202.474,0.459664,202.471,202.858 5.7622e-06,NA,NA,NA,NA
1667 rs10849805,rs2047568,rs627211,rs661647,rs694303 0 12.7043 inf 5 0 0.00886548 0.000705221,0.0271532 1.78249e-05,-1.95093e-05,-1.02821e-05,-5.67381e-06,1.07201e-05 0.110013,0.0653048,0.181891,0.0653632,0.0689176
1668 rs10849805,rs2047568,rs498230,rs627211,rs661647 0 12.7024 inf 5 0 9.59384e-09 3.03438e-09,2.90311e-07 -0.0792193,36.6056,-0.119156,36.6067,36.685 6.5118e-05,NA,NA,NA,NA
1669 rs10849805,rs2047568,rs627211,rs661647,rs662284 0 12.6994 inf 5 0 9.58396e-09 2.86162e-09,3.15434e-07 -0.0792192,36.6056,36.6066,36.6849,-0.119156 6.5118e-05,NA,NA,NA,NA
1670 rs2047568,rs497273,rs661647 0 7.60031 inf 3 -nan 5.53816e-08 3.40426e-08,8.30233e-08 -0.00091064,-0.000135204,-0.000945864 0.00010738,5.61044e-05,0.000114001
1671 rs2047568,rs586305,rs661647 0 7.59761 inf 3 -nan 5.55352e-08 3.55671e-08,7.99797e-08 -0.000909073,-0.00013113,-0.000924469 0.000107378,5.33979e-05,0.000111183
1672 rs10849805,rs2047568,rs627211,rs633084,rs661647 0 12.6928 inf 5 0 1.00114e-08 9.29606e-09,3.26614e-06 -0.180198,132.171,132.172,0.269815,132.351 5.81363e-05,NA,NA,NA,NA
1673 rs10849805,rs2047568,rs627211,rs661647,rs791210 0 12.688 inf 5 0 3.83142e-09 2.01963e-09,1.95747e-08 2.06389,-1602.71,-1602.7,-1604.76,-2.4585 0.00020343,0.13964,0.139639,0.139819,0.00022842
1674 rs2047568,rs661647,rs694303 0 7.58611 inf 3 -nan 5.53194e-08 3.36194e-08,8.23952e-08 -0.000909073,-0.000945911,0.000136249 0.000107378,0.000114109,5.69839e-05
1675 rs2047568,rs661647,rs791210 0 7.58321 inf 3 -nan 5.5324e-08 3.33227e-08,8.00391e-08 -0.000910116,-0.000945157,-0.000134762 0.000107379,0.000113995,5.63287e-05
1676 rs10849805,rs2047568,rs627211,rs661647,rs791713 0 12.652 inf 5 0 0.00886548 0.000725429,0.02738 1.78041e-05,-1.9533e-05,-1.02969e-05,-5.64828e-06,1.04914e-05 0.110013,0.0653048,0.181891,0.0653632,0.0689176
1677 rs2047568,rs661647,rs791713 0 7.54169 inf 3 -nan 5.51786e-08 3.32306e-08,8.12739e-08 -0.000909073,-0.000944241,0.000133789 0.000107378,0.000114109,5.69839e-05
1678 rs2047568,rs661647,rs75195739 0 7.53144 inf 3 -nan 5.56215e-08 3.27364e-08,8.24143e-08 -0.000909073,-0.000833704,-0.000240862 0.000107378,0.000107644,9.70774e-05
1679 rs10849805,rs2047568,rs627211,rs661647,rs697859 0 12.6277 inf 5 0 8.38282e-09 1.89978e-09,1.93347e-08 0.163113,-302.822,-302.822,-302.985,-0.243046 8.72608e-05,0.0612149,0.0612151,0.0612478,8.0586e-05
1680 rs10849805,rs2047568,rs551087,rs627211,rs661647 0 12.6247 inf 5 0 8.37247e-09 1.83176e-09,1.95493e-08 0.163112,-302.822,-0.243046,-302.822,-302.985 8.72608e-05,0.0612149,8.0586e-05,0.0612151,0.0612478
1681 rs1067742,rs10849805,rs2047568,rs627211,rs661647 0 12.6214 inf 5 0 0.00939194 0.000849345,0.0272887 8.72462e-06,1.48305e-05,-1.6222e-05,-8.30454e-06,-3.91504e-06 0.0698934,0.111968,0.06609,0.1853,0.066127
1682 rs10849805,rs2047568,rs586305,rs627211,rs661647 0 12.6145 inf 5 0 8.33738e-09 1.95734e-09,1.91733e-08 0.163112,-302.821,-0.243045,-302.822,-302.984 8.72608e-05,0.0612149,8.0586e-05,0.0612151,0.0612478
1683 rs1067742,rs2047568,rs661647 0 7.5155 inf 3 -nan 5.50956e-08 3.42374e-08,8.16196e-08 0.000132318,-0.000909073,-0.000943242 5.69839e-05,0.000107378,0.000114109
1684 rs10849805,rs2047568,rs618849,rs627211,rs661647 0 12.6061 inf 5 0 0.00895122 0.000651205,0.0280139 1.73098e-05,-1.90095e-05,1.00853e-05,-9.97542e-06,-5.32971e-06 0.110329,0.0654269,0.0691216,0.182445,0.0654814
1685 rs2047568,rs618849,rs661647 0 7.50537 inf 3 -nan 5.50668e-08 3.17929e-08,8.02178e-08 -0.000909073,0.000131584,-0.000942475 0.000107378,5.6889e-05,0.000114048
1686 rs182504263,rs2047568,rs661647 0 7.49725 inf 3 -nan 5.55124e-08 3.29452e-08,8.21184e-08 -0.000235082,-0.000909073,-0.000833696 9.59931e-05,0.000107378,0.000107652
1687 rs2047568,rs516978,rs661647 0 7.49686 inf 3 -nan 5.50504e-08 3.35716e-08,8.01907e-08 -0.000910079,-0.000129996,-0.000941913 0.000107379,5.63287e-05,0.000113995
1688 rs10849805,rs2047568,rs516978,rs627211,rs661647 0 12.5883 inf 5 0 3.46105e-09 1.80254e-09,1.94089e-08 2.06383,-1602.68,-2.45844,-1602.66,-1604.73 0.00020343,0.13964,0.000228421,0.13964,0.139819
1689 rs2047568,rs661647,rs683091 0 7.43694 inf 3 -nan 5.48467e-08 3.32339e-08,7.99777e-08 -0.000909073,-0.000940175,0.000127801 0.000107378,0.000114109,5.69839e-05
1690 rs2047568,rs661647,rs790675 0 7.43553 inf 3 -nan 5.50237e-08 3.38274e-08,8.04959e-08 -0.000909073,-0.000919672,-0.000122741 0.000107378,0.000111152,5.33799e-05
1691 rs10849805,rs2047568,rs3861791,rs627211,rs661647 0 12.5332 inf 5 0 8.84679e-09 2.20217e-09,2.64588e-08 -0.0203554,8.67505,0.0419529,8.6974,8.69706 6.73503e-05,NA,NA,NA,NA
1692 rs10849805,rs2047568,rs627211,rs661647,rs683091 0 12.5308 inf 5 0 0.00886548 0.000832798,0.028047 1.77535e-05,-1.95907e-05,-1.0333e-05,-5.58613e-06,9.93469e-06 0.110013,0.0653048,0.181891,0.0653632,0.0689176
1693 rs2047568,rs538785,rs661647 0 7.43087 inf 3 -nan 5.48274e-08 3.48955e-08,8.15172e-08 -0.000909073,0.000127445,-0.000939934 0.000107378,5.69839e-05,0.000114109
1694 rs2047568,rs631168,rs661647 0 7.4286 inf 3 -nan 5.48202e-08 3.27731e-08,8.12482e-08 -0.000909073,0.000127312,-0.000939844 0.000107378,5.69839e-05,0.000114109
1695 rs10849805,rs2047568,rs538785,rs627211,rs661647 0 12.5238 inf 5 0 0.0089486 0.000878447,0.0270057 1.72745e-05,-1.90503e-05,9.65246e-06,-1.00008e-05,-5.28586e-06 0.110329,0.0654287,0.0690736,0.182445,0.0654834
1696 rs10849805,rs2047568,rs627211,rs631168,rs661647 0 12.5212 inf 5 0 0.00886548 0.000724934,0.0279744 1.77493e-05,-1.95954e-05,-1.03359e-05,9.88923e-06,-5.58105e-06 0.110013,0.0653048,0.181891,0.0689176,0.0653632
1697 rs10849805,rs143353398,rs2047568,rs627211,rs661647 0 12.5179 inf 5 0 0.00917936 0.000928025,0.0268606 1.8149e-05,-1.76082e-05,-2.07876e-05,-1.10804e-05,-4.29764e-06 0.110535,0.168417,0.0649321,0.181839,0.0649314
1698 rs10849805,rs2047568,rs627211,rs660549,rs661647 0 12.5039 inf 5 0 0.00866096 0.000834963,0.0287198 1.56791e-05,-1.88559e-05,-9.87408e-06,1.4029e-05,-6.37717e-06 0.109973,0.0654438,0.181911,0.0661389,0.065524
1699 rs2047568,rs661647,rs668622,rs7135147 0 9.94098 inf 4 -nan 7.31574e-08 4.85859e-08,1.0141e-07 -0.000912048,-0.00118415,-0.000436735,-0.000151773 0.000107379,0.000127066,8.07905e-05,5.85661e-05
1700 rs10849805,rs2047568,rs627211,rs661647,rs790675 0 12.4759 inf 5 0 9.27871e-09 8.95939e-09,3.844e-06 -0.180191,132.158,132.16,132.338,0.269805 5.81363e-05,NA,NA,NA,NA
1701 rs117276741,rs2047568,rs661647 0 7.35315 inf 3 -nan 5.50566e-08 3.25273e-08,7.8344e-08 -0.000224225,-0.000909073,-0.000835065 9.70774e-05,0.000107378,0.000107644
1702 rs1306415,rs2047568,rs661647 0 7.32975 inf 3 -nan 5.45208e-08 3.26323e-08,8.14045e-08 -0.000120238,-0.000910003,-0.000935269 5.63287e-05,0.000107379,0.000113995
1703 rs2047568,rs661647,rs668622,rs695950 0 9.87376 inf 4 -nan 7.22485e-08 4.84313e-08,1.00763e-07 -0.000687518,-0.00120594,-0.000627819,0.000265262 0.000144372,0.000127357,0.000131801,0.000114205
1704 rs10849805,rs2047568,rs625228,rs627211,rs661647 0 12.4167 inf 5 0 0.0086398 0.000727055,0.0275984 1.56064e-05,-1.89036e-05,1.35439e-05,-9.90392e-06,-6.32573e-06 0.110002,0.0654513,0.0660953,0.181912,0.0655328
1705 rs10849805,rs1306415,rs2047568,rs627211,rs661647 0 12.4012 inf 5 0 2.76289e-09 1.72751e-09,1.85479e-08 2.06372,-2.45831,-1602.6,-1602.59,-1604.66 0.000203431,0.000228422,0.139641,0.13964,0.13982
1706 rs2047568,rs661647,rs708783 0 7.30036 inf 3 -nan 5.48637e-08 3.40529e-08,8.02968e-08 -0.000945971,-0.000908778,-8.70881e-05 0.000108625,0.00011014,3.87354e-05
1707 rs2047568,rs555404,rs661647 0 7.29051 inf 3 -nan 5.48325e-08 3.44404e-08,8.31684e-08 -0.000945805,-8.66965e-05,-0.000908529 0.000108625,3.87354e-05,0.00011014
1708 rs2047568,rs2049211,rs627211,rs661647,rs76556532 0 12.3834 inf 5 0 0.00812649 0.0007146,0.0249912 -3.00722e-05,-8.34924e-06,-1.71702e-05,-7.48744e-06,9.94309e-06 0.063092,0.10664,0.174118,0.0631022,0.156456
1709 rs10849805,rs12367037,rs2047568,rs627211,rs661647 0 12.3717 inf 5 0 0.00857945 0.000958007,0.0260572 1.68397e-05,-1.43503e-05,-1.98472e-05,-1.28749e-05,-6.77913e-06 0.109257,0.0662953,0.0652611,0.18082,0.0651701
1710 rs10849805,rs11065302,rs2047568,rs627211,rs661647 0 12.3678 inf 5 0 7.73725e-09 2.4236e-09,1.11027e-08 -0.00414108,-0.0268608,1.38499,1.40998,1.38918 6.75109e-05,NA,NA,NA,NA
1711 rs2047568,rs661647,rs697854 0 7.25928 inf 3 -nan 5.47345e-08 3.21551e-08,8.04673e-08 -0.000944865,-0.000907183,-8.53829e-05 0.000108597,0.000110083,3.87025e-05
1712 rs2047568,rs661647,rs668622,rs7133413 0 9.80089 inf 4 -nan 7.2841e-08 4.5757e-08,1.00468e-07 -0.000910366,-0.00118856,-0.000417285,-0.000186166 0.000107381,0.000127069,7.92088e-05,7.44309e-05
1713 rs10849805,rs2047568,rs34673751,rs627211,rs661647 0 12.3095 inf 5 0 7.84091e-09 2.24201e-09,1.13137e-08 -0.000938947,2.84799,0.0257828,2.86192,2.86193 6.75213e-05,NA,NA,NA,NA
1714 rs117820209,rs2047568,rs2049211,rs627211,rs661647 0 12.2968 inf 5 0 0.00844059 0.000962385,0.0236272 8.85305e-06,-2.71833e-05,-7.32065e-06,-1.52093e-05,-6.20982e-06 0.158359,0.063655,0.107884,0.17657,0.0636618
1715 rs10849805,rs2047568,rs627211,rs661647,rs695950 0 12.2905 inf 5 0 8.07398e-09 2.14308e-09,1.87726e-08 -0.00687181,6.00339,6.04616,6.01035,-0.0491376 6.75063e-05,NA,NA,NA,NA
1716 rs2047568,rs2049211,rs627211,rs661647,rs75436492 0 12.2901 inf 5 0 0.00812649 0.00101879,0.0261817 -3.00753e-05,-8.32125e-06,-1.71723e-05,-7.48405e-06,9.68528e-06 0.063092,0.10664,0.174118,0.0631022,0.156456
1717 rs117526339,rs2047568,rs2049211,rs627211,rs661647 0 12.2863 inf 5 0 0.00844059 0.00102775,0.0253609 8.82649e-06,-2.71836e-05,-7.318e-06,-1.52095e-05,-6.20948e-06 0.158359,0.063655,0.107884,0.17657,0.0636618
1718 rs10849805,rs12369156,rs2047568,rs627211,rs661647 0 12.2795 inf 5 0 0.00885794 0.000998814,0.0239357 1.98221e-05,-6.40996e-05,-2.47642e-05,-1.42113e-05,-6.98796e-06 0.107327,0.228652,0.0638893,0.177582,0.0638873
1719 rs10849805,rs2047568,rs58235352,rs627211,rs661647 0 12.2693 inf 5 0 7.68701e-09 1.94064e-09,1.16044e-08 -0.00509866,2.10917,-0.0329817,2.10971,2.11416 6.75083e-05,NA,NA,NA,NA
1720 rs10849805,rs2047568,rs34708625,rs627211,rs661647 0 12.2659 inf 5 0 7.71559e-09 2.24635e-09,1.18273e-08 -0.000938946,2.84767,0.0257828,2.8616,2.86161 6.75213e-05,NA,NA,NA,NA
1721 rs10849805,rs2047568,rs2203474,rs627211,rs661647 0 12.2556 inf 5 0 0.00934846 0.00128876,0.026127 1.65321e-05,-1.98913e-05,-2.75922e-05,-1.14081e-05,-5.15309e-06 0.109843,0.0649868,0.117444,0.181846,0.0649725
1722 rs10849805,rs2047568,rs3916,rs627211,rs661647 0 12.2514 inf 5 0 7.67393e-09 2.08822e-09,1.18796e-08 -0.000938945,2.84756,0.0257828,2.86149,2.8615 6.75213e-05,NA,NA,NA,NA
1723 rs10849805,rs1799958,rs2047568,rs627211,rs661647 0 12.2399 inf 5 0 7.6411e-09 2.12662e-09,1.16774e-08 -0.000938945,0.0257828,2.84748,2.86141,2.86142 6.75213e-05,NA,NA,NA,NA
1724 rs10849805,rs2047568,rs627211,rs661647,rs7133413 0 12.2268 inf 5 0 8.7675e-09 8.63877e-09,3.6437e-06 -0.0427591,134.386,134.385,134.442,-0.321206 6.71704e-05,NA,NA,NA,NA
1725 rs1055070,rs2047568,rs661647 0 7.11662 inf 3 -nan 5.43126e-08 3.36367e-08,7.99309e-08 0.000186532,-0.000913868,-0.000872606 9.0441e-05,0.000107403,0.000107754
1726 rs2047568,rs2948150,rs661647 0 7.11377 inf 3 -nan 5.43035e-08 3.45657e-08,7.88434e-08 -0.000913861,0.000186244,-0.000872576 0.000107403,9.0441e-05,0.000107754
1727 rs2047568,rs661647,rs76519610 0 7.10972 inf 3 -nan 5.42866e-08 3.19717e-08,7.83941e-08 -0.00091163,-0.000871674,0.000188213 0.000107385,0.000107719,9.16631e-05
1728 rs10849791,rs594507,rs661647 0 7.10423 inf 3 -nan 5.36173e-08 3.32191e-08,8.06581e-08 -0.000760657,0.000270609,-0.000923939 9.9152e-05,6.75162e-05,0.000113096
1729 rs10849805,rs2047568,rs61624288,rs627211,rs661647 0 12.1995 inf 5 0 1.1902e-08 7.52483e-09,1.4604e-08 0.000111102,0.144172,0.0286584,0.120006,0.144206 6.75165e-05,NA,NA,NA,NA
1730 rs10849805,rs2047568,rs2062507,rs627211,rs661647 0 12.1848 inf 5 0 0.00877845 0.000902677,0.0255971 1.61354e-05,-1.89806e-05,-1.30505e-05,-1.1947e-05,-5.99696e-06 0.109895,0.0654548,0.0668897,0.181905,0.0653746
1731 rs10849791,rs487310,rs661647 0 7.07056 inf 3 -nan 5.35167e-08 3.22249e-08,7.80864e-08 -0.000760657,0.000268293,-0.00092152 9.9152e-05,6.72451e-05,0.000112924
1732 rs2047568,rs56232241,rs661647 0 7.05934 inf 3 -nan 5.4127e-08 3.27582e-08,7.79679e-08 -0.000911559,0.000182962,-0.000871165 0.000107385,9.16631e-05,0.000107719
1733 rs118043622,rs2047568,rs2049211,rs627211,rs661647 0 12.1362 inf 5 0 0.00844059 0.00101441,0.026527 8.44742e-06,-2.7188e-05,-7.28029e-06,-1.52124e-05,-6.20473e-06 0.158359,0.063655,0.107884,0.17657,0.0636618
1734 rs10849805,rs2047568,rs627211,rs661647,rs76909052 0 12.1309 inf 5 0 0.00933116 0.00125085,0.0274908 1.65256e-05,-1.98764e-05,-1.1417e-05,-5.16691e-06,-2.40068e-05 0.109844,0.065001,0.181848,0.0649848,0.109334
1735 rs10849805,rs2047568,rs627211,rs661647,rs73411986 0 12.1183 inf 5 0 0.0093299 0.00112988,0.0269319 1.65262e-05,-1.98777e-05,-1.14162e-05,-5.16571e-06,-2.37153e-05 0.109844,0.0650021,0.181848,0.0649857,0.108827
1736 rs10849791,rs493811,rs661647 0 7.0195 inf 3 -nan 5.3373e-08 3.25447e-08,7.91651e-08 -0.000760657,0.00026342,-0.000915977 9.9152e-05,6.64614e-05,0.00011243
1737 rs10849805,rs2047568,rs627211,rs661647,rs73227016 0 12.1057 inf 5 0 6.72293e-09 1.15503e-09,1.6945e-08 0.0568626,-329.962,-329.961,-330.017,0.354887 7.04483e-05,0.0638018,0.0638016,0.0638125,0.000105717
1738 rs10849805,rs111999968,rs2047568,rs627211,rs661647 0 12.1043 inf 5 0 6.71828e-09 1.51289e-09,1.74391e-08 0.0568626,0.354886,-329.962,-329.961,-330.017 7.04483e-05,0.000105717,0.0638018,0.0638016,0.0638125
1739 rs10849805,rs1718207,rs2047568,rs627211,rs661647 0 12.1004 inf 5 0 6.06897e-09 1.68765e-09,8.0822e-09 0.000252394,0.026363,0.18431,0.160538,0.184301 6.75166e-05,NA,NA,NA,NA
1740 rs10849805,rs12816397,rs2047568,rs627211,rs661647 0 12.1002 inf 5 0 6.79812e-09 1.85506e-09,9.14302e-09 -0.00251367,-0.0207364,0.654157,0.655069,0.656816 6.75145e-05,NA,NA,NA,NA
1741 rs10849805,rs12816974,rs2047568,rs627211,rs661647 0 12.0893 inf 5 0 6.77406e-09 1.83268e-09,9.74056e-09 -0.00251366,-0.0207364,0.654116,0.655028,0.656775 6.75145e-05,NA,NA,NA,NA
1742 rs2047568,rs661647,rs73227016 0 6.98155 inf 3 -nan 5.38631e-08 3.36122e-08,7.99047e-08 -0.000909904,-0.000872831,0.000148105 0.000107379,0.000107838,7.80512e-05
1743 rs111999968,rs2047568,rs661647 0 6.97995 inf 3 -nan 5.38581e-08 3.31118e-08,7.86187e-08 0.000147954,-0.000909903,-0.000872811 7.80512e-05,0.000107379,0.000107838
1744 rs2047568,rs58235352,rs661647 0 6.95026 inf 3 -nan 5.37685e-08 3.15821e-08,8.00207e-08 -0.000910739,0.000143749,-0.000872311 0.000107382,7.72449e-05,0.00010783
1745 rs10849805,rs112392709,rs2047568,rs627211,rs661647 0 12.0458 inf 5 0 0.0085436 0.00102614,0.0251622 2.21931e-05,3.10801e-05,-2.66959e-05,-1.49169e-05,-8.49577e-06 0.106183,0.128271,0.0634736,0.175583,0.0634899
1746 rs10849805,rs2047568,rs470501,rs627211,rs661647 0 12.0456 inf 5 0 6.46644e-09 1.61338e-09,9.32471e-09 -0.00300896,0.517714,0.00963369,0.51622,0.523736 6.7513e-05,NA,NA,NA,NA
1747 rs10849785,rs2047568,rs661647 0 6.94262 inf 3 -nan 5.37498e-08 3.14083e-08,7.91611e-08 0.000167314,-0.000909073,-0.000869488 9.02632e-05,0.000107378,0.000107701
1748 rs10849805,rs2047568,rs627211,rs661647,rs73227022 0 12.0387 inf 5 0 0.00936432 0.00104055,0.0267699 1.72564e-05,-2.01576e-05,-1.0687e-05,-4.9759e-06,2.39304e-05 0.109857,0.0649635,0.181844,0.0649678,0.132805
1749 rs10849805,rs2047568,rs56391085,rs627211,rs661647 0 12.0322 inf 5 0 0.00928932 0.000993941,0.0264422 1.7696e-05,-2.07264e-05,2.44199e-05,-1.1041e-05,-5.24507e-06 0.109534,0.0648268,0.132407,0.181293,0.0648321
1750 rs10849805,rs2047568,rs627211,rs661647,rs73227027 0 12.032 inf 5 0 0.00936432 0.0010577,0.0282595 1.72542e-05,-2.01601e-05,-1.06886e-05,-4.97313e-06,2.37974e-05 0.109857,0.0649635,0.181844,0.0649678,0.132805
1751 rs1055059,rs10849805,rs2047568,rs627211,rs661647 0 12.0256 inf 5 0 1.05999e-08 7.02633e-09,7.30141e-09 0.0286585,0.000111102,0.144621,0.120454,0.144655 NA,6.75165e-05,NA,NA,NA
1752 rs10849805,rs2047568,rs627211,rs661647,rs73227029 0 12.0207 inf 5 0 0.00936432 0.00112925,0.0273338 1.72503e-05,-2.01645e-05,-1.06913e-05,-4.96843e-06,2.35719e-05 0.109857,0.0649635,0.181844,0.0649678,0.132805
1753 rs2047568,rs661647,rs7312316 0 6.91923 inf 3 -nan 5.3656e-08 3.32734e-08,7.87564e-08 -0.000938884,-0.000898144,-7.03624e-05 0.000108625,0.00011014,3.87354e-05
1754 rs10849805,rs2047568,rs627211,rs661647,rs78408640 0 12.0133 inf 5 0 9.02686e-09 4.34556e-09,1.10739e-08 0.000111193,0.664135,0.662909,0.662031,-0.0207372 6.75175e-05,NA,NA,NA,NA
1755 rs112392709,rs2047568,rs661647 0 6.91441 inf 3 -nan 5.36475e-08 3.22032e-08,8.20013e-08 0.00014497,-0.000909073,-0.000871787 7.99579e-05,0.000107378,0.000107828
1756 rs10849805,rs2047568,rs627211,rs661647,rs73229118 0 12.0071 inf 5 0 0.00936432 0.00101135,0.0284327 1.72457e-05,-2.01698e-05,-1.06946e-05,-4.96273e-06,2.32986e-05 0.109857,0.0649635,0.181844,0.0649678,0.132805
1757 rs2047568,rs661647,rs7954254 0 6.90852 inf 3 -nan 5.36038e-08 3.3829e-08,7.83699e-08 -0.000909073,-0.000875939,0.000123803 0.000107378,0.000108082,6.89519e-05
1758 rs2047568,rs661647,rs73227042 0 6.90844 inf 3 -nan 5.36593e-08 3.32751e-08,8.04809e-08 -0.000909073,-0.000864633,0.000219578 0.000107378,0.000107528,0.000120793
1759 rs10849805,rs11065228,rs2047568,rs627211,rs661647 0 12.0048 inf 5 0 1.04145e-08 6.03978e-09,1.23238e-08 0.000111102,0.0286585,0.14469,0.120523,0.144724 6.75165e-05,NA,NA,NA,NA
1760 rs2047568,rs661647,rs73227022 0 6.9066 inf 3 -nan 5.36227e-08 3.21782e-08,7.91328e-08 -0.000909073,-0.000871687,0.000144175 0.000107378,0.000107828,7.99579e-05
1761 rs10849805,rs111666286,rs2047568,rs627211,rs661647 0 12.0041 inf 5 0 0.0085436 0.00116317,0.0265895 2.21676e-05,2.99936e-05,-2.67223e-05,-1.49341e-05,-8.46723e-06 0.106183,0.128271,0.0634736,0.175583,0.0634899
1762 rs10849805,rs2047568,rs627211,rs661647,rs73409953 0 12.0039 inf 5 0 1.04069e-08 6.02638e-09,1.2451e-08 0.000111102,0.144692,0.120526,0.144727,0.0286585 6.75165e-05,NA,NA,NA,NA
1763 rs10849805,rs2047568,rs56175661,rs627211,rs661647 0 12.0027 inf 5 0 0.00928932 0.00102541,0.027035 1.76853e-05,-2.07384e-05,2.38131e-05,-1.10485e-05,-5.23212e-06 0.109534,0.0648268,0.132407,0.181293,0.0648321
1764 rs10849805,rs11065227,rs2047568,rs627211,rs661647 0 12.0026 inf 5 0 1.03944e-08 6.01823e-09,1.30524e-08 0.000111102,0.0286585,0.144697,0.120531,0.144731 6.75165e-05,NA,NA,NA,NA
1765 rs10849805,rs2047568,rs627211,rs661647,rs73229126 0 12.0019 inf 5 0 0.00936432 0.00123785,0.0268524 1.72439e-05,-2.01718e-05,-1.06959e-05,-4.96054e-06,2.31935e-05 0.109857,0.0649635,0.181844,0.0649678,0.132805
1766 rs10849805,rs11065248,rs2047568,rs627211,rs661647 0 11.9982 inf 5 0 7.22381e-09 2.39498e-09,4.80872e-08 0.0372436,-0.0631771,13.1635,13.2165,13.1718 6.69486e-05,NA,NA,NA,NA
1767 rs10849805,rs2047568,rs627211,rs661647,rs73227036 0 11.9975 inf 5 0 0.00936432 0.00129664,0.0282937 1.72424e-05,-2.01736e-05,-1.0697e-05,-4.95865e-06,2.31031e-05 0.109857,0.0649635,0.181844,0.0649678,0.132805
1768 rs2047568,rs56391085,rs661647 0 6.89937 inf 3 -nan 5.35998e-08 3.19245e-08,7.8664e-08 -0.000909073,0.000143435,-0.000871593 0.000107378,7.99579e-05,0.000107828
1769 rs2047568,rs661647,rs73227027 0 6.8992 inf 3 -nan 5.35993e-08 3.2556e-08,8.022e-08 -0.000909073,-0.00087159,0.000143417 0.000107378,0.000107828,7.99579e-05
1770 rs10849805,rs112550588,rs2047568,rs627211,rs661647 0 11.9957 inf 5 0 0.0085436 0.00105475,0.0239778 2.21623e-05,2.97688e-05,-2.67278e-05,-1.49377e-05,-8.46132e-06 0.106183,0.128271,0.0634736,0.175583,0.0634899
1771 rs10849805,rs2047568,rs3850521,rs627211,rs661647 0 11.9935 inf 5 0 0.00928932 0.00117135,0.0273305 1.76819e-05,-2.07423e-05,2.3618e-05,-1.1051e-05,-5.22796e-06 0.109534,0.0648268,0.132407,0.181293,0.0648321
1772 rs10849805,rs2047568,rs55645249,rs627211,rs661647 0 11.9863 inf 5 0 0.00928932 0.000964425,0.0286159 1.76792e-05,-2.07453e-05,2.34664e-05,-1.10528e-05,-5.22472e-06 0.109534,0.0648268,0.132407,0.181293,0.0648321
1773 rs2047568,rs56137011,rs661647 0 6.88829 inf 3 -nan 5.35407e-08 3.45791e-08,7.75202e-08 -0.000909073,0.000122567,-0.000875464 0.000107378,6.9256e-05,0.000108072
1774 rs10849805,rs2047568,rs627211,rs661647,rs708783 0 11.9859 inf 5 0 6.96454e-09 5.20059e-10,1.5766e-08 -0.0221263,4.93125,4.92029,4.94152,0.0280832 6.73066e-05,NA,NA,NA,NA
1775 rs10849786,rs111353282,rs2047568,rs627211,rs668622 0 11.9859 inf 5 0 9.01545e-08 5.90915e-08,1.21217e-07 5.03658e-05,-0.00355339,-0.00352011,-0.00352568,0.00343079 5.87499e-05,0.000329998,0.000320972,0.000337716,0.000324034
1776 rs10849805,rs2047568,rs627211,rs661647,rs73229149 0 11.985 inf 5 0 0.00936432 0.00123404,0.0271519 1.7238e-05,-2.01786e-05,-1.07001e-05,-4.95327e-06,2.28446e-05 0.109857,0.0649635,0.181844,0.0649678,0.132805
1777 rs2047568,rs661647,rs73227029 0 6.88672 inf 3 -nan 5.35597e-08 3.21031e-08,7.8309e-08 -0.000909073,-0.000871427,0.000142131 0.000107378,0.000107828,7.99579e-05
1778 rs2047568,rs661647,rs78408640 0 6.8863 inf 3 -nan 5.35682e-08 3.06499e-08,8.13732e-08 -0.000892943,-0.000853407,-0.000156467 0.000107759,0.000107351,8.78532e-05
1779 rs10849805,rs111927418,rs2047568,rs627211,rs661647 0 11.9829 inf 5 0 0.0085436 0.000812178,0.0245608 2.21542e-05,2.94249e-05,-2.67361e-05,-1.49432e-05,-8.45229e-06 0.106183,0.128271,0.0634736,0.175583,0.0634899
1780 rs10849805,rs2047568,rs627211,rs661647,rs73229157 0 11.9824 inf 5 0 0.00936432 0.00109583,0.0265685 1.72371e-05,-2.01796e-05,-1.07007e-05,-4.95214e-06,2.27908e-05 0.109857,0.0649635,0.181844,0.0649678,0.132805
1781 rs1055070,rs10849805,rs2047568,rs627211,rs661647 0 11.9819 inf 5 0 6.74211e-09 1.87549e-09,7.50755e-09 -0.0546475,0.0235787,2.90408,2.9036,2.90383 NA,6.72739e-05,NA,NA,NA
1782 rs10849805,rs2047568,rs2948150,rs627211,rs661647 0 11.9795 inf 5 0 6.736e-09 2.01764e-09,1.05061e-08 0.0235787,2.90406,-0.0546475,2.90358,2.9038 6.72739e-05,NA,NA,NA,NA
1783 rs10849805,rs2047568,rs555404,rs627211,rs661647 0 11.9788 inf 5 0 6.94469e-09 5.52966e-10,1.56513e-08 -0.0221263,4.93117,0.0280832,4.9202,4.94143 6.73066e-05,NA,NA,NA,NA
1784 rs10849805,rs149356105,rs2047568,rs627211,rs661647 0 11.9785 inf 5 0 0.0085436 0.000987888,0.0266066 2.21513e-05,2.93045e-05,-2.6739e-05,-1.49451e-05,-8.44913e-06 0.106183,0.128271,0.0634736,0.175583,0.0634899
1785 rs2047568,rs3213569,rs661647 0 6.88048 inf 3 -nan 5.35159e-08 3.2736e-08,7.97354e-08 -0.000909073,0.000121861,-0.000875337 0.000107378,6.9256e-05,0.000108072
1786 rs11065271,rs2047568,rs661647 0 6.87945 inf 3 -nan 5.35496e-08 3.24658e-08,7.84821e-08 0.000160075,-0.000909073,-0.000868792 9.02632e-05,0.000107378,0.000107701
1787 rs2047568,rs661647,rs73229114 0 6.87709 inf 3 -nan 5.35003e-08 3.29783e-08,8.19151e-08 -0.000909073,-0.00087601,0.000118849 0.000107378,0.000108122,6.77926e-05
1788 rs12423697,rs2047568,rs661647 0 6.87527 inf 3 -nan 5.34994e-08 3.24701e-08,7.89961e-08 0.000121388,-0.000909073,-0.000875252 6.9256e-05,0.000107378,0.000108072
1789 rs11065266,rs2047568,rs661647 0 6.87387 inf 3 -nan 5.3495e-08 3.08852e-08,7.9681e-08 0.000121261,-0.000909073,-0.000875229 6.9256e-05,0.000107378,0.000108072
1790 rs11833706,rs2047568,rs661647 0 6.87342 inf 3 -nan 5.34877e-08 3.29243e-08,7.99214e-08 0.00011801,-0.000909073,-0.000876092 6.75163e-05,0.000107378,0.000108132
1791 rs10849794,rs2047568,rs661647 0 6.87198 inf 3 -nan 5.3489e-08 3.18965e-08,8.05371e-08 0.000121089,-0.000909073,-0.000875198 6.9256e-05,0.000107378,0.000108072
1792 rs2047568,rs661647,rs73229118 0 6.87175 inf 3 -nan 5.35123e-08 3.26454e-08,7.8051e-08 -0.000909073,-0.00087123,0.000140572 0.000107378,0.000107828,7.99579e-05
1793 rs111666286,rs2047568,rs661647 0 6.86845 inf 3 -nan 5.35019e-08 3.31182e-08,7.98225e-08 0.000140226,-0.000909073,-0.000871186 7.99579e-05,0.000107378,0.000107828
1794 rs2047568,rs55660947,rs661647 0 6.86809 inf 3 -nan 5.34757e-08 3.06268e-08,7.86845e-08 -0.000910446,0.00011406,-0.000876563 0.000107381,6.54431e-05,0.00010817
1795 rs2047568,rs56175661,rs661647 0 6.86693 inf 3 -nan 5.3497e-08 3.30413e-08,7.83267e-08 -0.000909073,0.000140066,-0.000871166 0.000107378,7.99579e-05,0.000107828
1796 rs2047568,rs661647,rs73229126 0 6.86604 inf 3 -nan 5.34942e-08 3.21431e-08,7.88152e-08 -0.000909073,-0.000871154,0.000139973 0.000107378,0.000107828,7.99579e-05
1797 rs12369156,rs2047568,rs661647 0 6.86153 inf 3 -nan 5.35151e-08 3.19948e-08,7.75681e-08 -0.000242235,-0.000899584,-0.000853407 0.000137695,0.000107513,0.000107351
1798 rs2047568,rs661647,rs73227036 0 6.86115 inf 3 -nan 5.34787e-08 3.29828e-08,7.87978e-08 -0.000909073,-0.000871088,0.000139457 0.000107378,0.000107828,7.99579e-05
1799 rs2047568,rs661647,rs73229156 0 6.85988 inf 3 -nan 5.34507e-08 3.22823e-08,7.79438e-08 -0.000909073,-0.000874998,0.00011998 0.000107378,0.000108072,6.9256e-05
1800 rs112550588,rs2047568,rs661647 0 6.85914 inf 3 -nan 5.34723e-08 3.27678e-08,7.7766e-08 0.000139245,-0.000909073,-0.000871061 7.99579e-05,0.000107378,0.000107828
1801 rs2047568,rs3850521,rs661647 0 6.85666 inf 3 -nan 5.34645e-08 3.21084e-08,8.07875e-08 -0.000909073,0.000138983,-0.000871028 0.000107378,7.99579e-05,0.000107828
1802 rs116902441,rs2047568,rs2049211,rs627211,rs661647 0 11.953 inf 5 0 0.00844059 0.000805303,0.02694 7.98271e-06,-2.71934e-05,-7.23406e-06,-1.52159e-05,-6.19889e-06 0.158359,0.063655,0.107884,0.17657,0.0636618
1803 rs1027556,rs2047568,rs661647 0 6.85438 inf 3 -nan 5.34264e-08 3.21507e-08,7.97705e-08 0.00011581,-0.000909073,-0.000875906 6.72452e-05,0.000107378,0.000108143
1804 rs10849805,rs2047568,rs627211,rs661647,rs697854 0 11.9518 inf 5 0 6.91992e-09 6.15787e-10,1.94348e-08 -0.0252617,6.42891,6.41638,6.44059,0.0321411 6.7245e-05,NA,NA,NA,NA
1805 rs10849805,rs2047568,rs627211,rs661647,rs76519610 0 11.9514 inf 5 0 6.87356e-09 2.11889e-09,3.01665e-08 0.0450641,9.9734,9.97293,9.97356,-0.105046 6.66528e-05,NA,NA,NA,NA
1806 rs10849805,rs2047568,rs627211,rs661647,rs73214885 0 11.9502 inf 5 0 0.00936432 0.00114271,0.0305507 1.72255e-05,-2.01928e-05,-1.0709e-05,-4.938e-06,2.21122e-05 0.109857,0.0649635,0.181844,0.0649678,0.132805
1807 rs10849805,rs12368617,rs2047568,rs627211,rs661647 0 11.9477 inf 5 0 9.75672e-09 5.37064e-09,1.21229e-08 0.000111105,0.0286343,0.163179,0.139929,0.163213 6.75166e-05,NA,NA,NA,NA
1808 rs2047568,rs55645249,rs661647 0 6.84874 inf 3 -nan 5.34394e-08 3.2843e-08,7.95356e-08 -0.000909073,0.000138141,-0.000870921 0.000107378,7.99579e-05,0.000107828
1809 rs10849805,rs111937017,rs2047568,rs627211,rs661647 0 11.9462 inf 5 0 0.0085436 0.000923627,0.0268347 2.21303e-05,2.84112e-05,-2.67608e-05,-1.49592e-05,-8.42567e-06 0.106183,0.128271,0.0634736,0.175583,0.0634899
1810 rs10774571,rs2047568,rs661647 0 6.84739 inf 3 -nan 5.34052e-08 3.07357e-08,7.98831e-08 0.000115672,-0.000909073,-0.000875642 6.75163e-05,0.000107378,0.000108132
1811 rs2047568,rs661647,rs73229149 0 6.84726 inf 3 -nan 5.34347e-08 3.12854e-08,7.84841e-08 -0.000909073,-0.000870901,0.000137983 0.000107378,0.000107828,7.99579e-05
1812 rs10849805,rs2047568,rs627211,rs661647,rs73229160 0 11.9451 inf 5 0 0.00936432 0.0012357,0.0258433 1.72237e-05,-2.01949e-05,-1.07103e-05,-4.9357e-06,2.20019e-05 0.109857,0.0649635,0.181844,0.0649678,0.132805
1813 rs111927418,rs2047568,rs661647 0 6.84501 inf 3 -nan 5.34276e-08 3.16613e-08,8.22351e-08 0.000137743,-0.000909073,-0.000870871 7.99579e-05,0.000107378,0.000107828
1814 rs10849805,rs2047568,rs627211,rs661647,rs73214888 0 11.9429 inf 5 0 0.00936432 0.00102908,0.0266046 1.72229e-05,-2.01958e-05,-1.07108e-05,-4.93473e-06,2.19557e-05 0.109857,0.0649635,0.181844,0.0649678,0.132805
1815 rs10849782,rs2047568,rs661647 0 6.84442 inf 3 -nan 5.33988e-08 3.10396e-08,7.75492e-08 0.000116932,-0.000909073,-0.000875167 6.8361e-05,0.000107378,0.000108102
1816 rs2047568,rs661647,rs73229157 0 6.84439 inf 3 -nan 5.34256e-08 3.30234e-08,8.00081e-08 -0.000909073,-0.000870863,0.000137676 0.000107378,0.000107828,7.99579e-05
1817 rs10437837,rs2047568,rs661647 0 6.84281 inf 3 -nan 5.34335e-08 3.23957e-08,8.06448e-08 0.000155722,-0.000909073,-0.000868374 9.02632e-05,0.000107378,0.000107701
1818 rs2047568,rs2049211,rs627211,rs661647,rs75316742 0 11.9408 inf 5 0 0.00812649 0.0010808,0.0247657 -3.00871e-05,-8.21581e-06,-1.71801e-05,-7.47129e-06,8.71407e-06 0.063092,0.10664,0.174118,0.0631022,0.156456
1819 rs10849789,rs2047568,rs661647 0 6.84209 inf 3 -nan 5.34312e-08 3.19163e-08,7.90231e-08 0.000155635,-0.000909073,-0.000868365 9.02632e-05,0.000107378,0.000107701
1820 rs10849805,rs2047568,rs627211,rs661647,rs73214896 0 11.9387 inf 5 0 0.00936432 0.00123461,0.0271243 1.72213e-05,-2.01976e-05,-1.0712e-05,-4.93282e-06,2.18639e-05 0.109857,0.0649635,0.181844,0.0649678,0.132805
1821 rs149356105,rs2047568,rs661647 0 6.8401 inf 3 -nan 5.3412e-08 3.17686e-08,7.91896e-08 0.000137217,-0.000909073,-0.000870804 7.99579e-05,0.000107378,0.000107828
1822 rs10849805,rs2047568,rs627211,rs661647,rs73214898 0 11.9352 inf 5 0 0.00936432 0.00101168,0.0289495 1.722e-05,-2.01991e-05,-1.07129e-05,-4.93124e-06,2.17883e-05 0.109857,0.0649635,0.181844,0.0649678,0.132805
1823 rs2047568,rs661647,rs7965332 0 6.83718 inf 3 -nan 5.33729e-08 3.204e-08,7.91971e-08 -0.000909073,-0.000875463,0.000114742 0.000107378,0.000108132,6.75163e-05
1824 rs2047568,rs661647,rs715319 0 6.8326 inf 3 -nan 5.33584e-08 3.13215e-08,7.80284e-08 -0.000909073,-0.000875383,0.000114322 0.000107378,0.000108132,6.75163e-05
1825 rs10849792,rs2047568,rs661647 0 6.83157 inf 3 -nan 5.33979e-08 3.24093e-08,7.90963e-08 0.000154362,-0.000909073,-0.000868243 9.02632e-05,0.000107378,0.000107701
1826 rs10437838,rs2047568,rs661647 0 6.83081 inf 3 -nan 5.33537e-08 3.13883e-08,8.08784e-08 0.000114653,-0.000909073,-0.000875212 6.77926e-05,0.000107378,0.000108122
1827 rs10849788,rs2047568,rs661647 0 6.82661 inf 3 -nan 5.33404e-08 3.16648e-08,7.93842e-08 0.000114266,-0.000909073,-0.000875138 6.77926e-05,0.000107378,0.000108122
1828 rs10849805,rs12832102,rs2047568,rs627211,rs661647 0 11.9236 inf 5 0 7.7007e-09 8.30501e-10,1.50547e-08 0.0231446,-0.0267541,3.41256,3.39822,3.39895 6.72845e-05,NA,NA,NA,NA
1829 rs2047568,rs3213568,rs661647 0 6.82315 inf 3 -nan 5.33294e-08 3.19853e-08,7.98921e-08 -0.000909073,0.000113945,-0.000875077 0.000107378,6.77926e-05,0.000108122
1830 rs10849786,rs2047568,rs661647,rs668622,rs708785 0 11.919 inf 5 0 8.94811e-08 5.89057e-08,1.22022e-07 0.000198405,-0.000900976,-0.00159402,-0.000391384,-0.000433009 7.0753e-05,0.000107397,0.000147708,8.12007e-05,7.99323e-05
1831 rs10849787,rs2047568,rs661647 0 6.81925 inf 3 -nan 5.3317e-08 2.97166e-08,7.64382e-08 0.000113581,-0.000909073,-0.000875008 6.77926e-05,0.000107378,0.000108122
1832 rs2047568,rs2393718,rs661647 0 6.81888 inf 3 -nan 5.33159e-08 3.0692e-08,7.98295e-08 -0.000909073,0.000113547,-0.000875002 0.000107378,6.77926e-05,0.000108122
1833 rs11065276,rs2047568,rs661647 0 6.81851 inf 3 -nan 5.33565e-08 3.20484e-08,7.65684e-08 0.000152767,-0.000909073,-0.00086809 9.02632e-05,0.000107378,0.000107701
1834 rs2047568,rs661647,rs73229135 0 6.81834 inf 3 -nan 5.3356e-08 3.23328e-08,8.04495e-08 -0.000909073,-0.000868088,0.000152746 0.000107378,0.000107701,9.02632e-05
1835 rs10849790,rs2047568,rs661647 0 6.81459 inf 3 -nan 5.33023e-08 3.23579e-08,7.95681e-08 0.000113147,-0.000909073,-0.000874925 6.77926e-05,0.000107378,0.000108122
1836 rs10774569,rs2047568,rs661647 0 6.81417 inf 3 -nan 5.3301e-08 3.0396e-08,8.10705e-08 0.000113108,-0.000909073,-0.000874918 6.77926e-05,0.000107378,0.000108122
1837 rs10849805,rs2047568,rs56232241,rs627211,rs661647 0 11.9109 inf 5 0 6.75966e-09 1.94105e-09,2.86122e-08 0.0450639,9.97261,-0.105045,9.97214,9.97277 6.66528e-05,NA,NA,NA,NA
1838 rs2047568,rs3213571,rs661647 0 6.81181 inf 3 -nan 5.32925e-08 3.11451e-08,8.01148e-08 -0.000909073,0.000112397,-0.000875013 0.000107378,6.75163e-05,0.000108132
1839 rs10849799,rs2047568,rs661647 0 6.81069 inf 3 -nan 5.33317e-08 3.05861e-08,7.92785e-08 0.000151803,-0.000909073,-0.000867997 9.02632e-05,0.000107378,0.000107701
1840 rs2047568,rs6489780,rs661647 0 6.81021 inf 3 -nan 5.32874e-08 3.22696e-08,7.9279e-08 -0.000909073,0.000112248,-0.000874984 0.000107378,6.75163e-05,0.000108132
1841 rs11065231,rs2047568,rs661647 0 6.8099 inf 3 -nan 5.32699e-08 3.25688e-08,7.91166e-08 -6.66707e-05,-0.000936099,-0.000900595 4.02877e-05,0.000108613,0.000111073
1842 rs10849796,rs2047568,rs661647 0 6.8088 inf 3 -nan 5.33257e-08 3.2273e-08,7.9836e-08 0.000151569,-0.000909073,-0.000867975 9.02632e-05,0.000107378,0.000107701
1843 rs2047568,rs661647,rs73214885 0 6.8087 inf 3 -nan 5.33125e-08 3.16996e-08,7.77614e-08 -0.000909073,-0.000870372,0.000133806 0.000107378,0.000107828,7.99579e-05
1844 rs10849798,rs2047568,rs661647 0 6.80703 inf 3 -nan 5.33201e-08 3.07666e-08,7.87781e-08 0.000151349,-0.000909073,-0.000867954 9.02632e-05,0.000107378,0.000107701
1845 rs111937017,rs2047568,rs661647 0 6.80426 inf 3 -nan 5.32984e-08 3.19479e-08,7.78416e-08 0.000133317,-0.000909073,-0.00087031 7.99579e-05,0.000107378,0.000107828
1846 rs2047568,rs661647,rs73229160 0 6.803 inf 3 -nan 5.32944e-08 3.23969e-08,7.65636e-08 -0.000909073,-0.000870292,0.000133177 0.000107378,0.000107828,7.99579e-05
1847 rs10849806,rs2047568,rs661647 0 6.80149 inf 3 -nan 5.32598e-08 3.16033e-08,7.9577e-08 0.000111429,-0.000909073,-0.000874827 6.75163e-05,0.000107378,0.000108132
1848 rs2047568,rs661647,rs73214888 0 6.80062 inf 3 -nan 5.32869e-08 3.26832e-08,7.8423e-08 -0.000909073,-0.000870259,0.000132914 0.000107378,0.000107828,7.99579e-05
1849 rs2047568,rs661647,rs7300695 0 6.79857 inf 3 -nan 5.32515e-08 3.13863e-08,7.84719e-08 -0.000909073,-0.000874639,0.000111638 0.000107378,0.000108122,6.77926e-05
1850 rs10849805,rs2047568,rs661647 0 6.79775 inf 3 -nan 5.32479e-08 3.23182e-08,8.03224e-08 0.000111076,-0.000909073,-0.000874759 6.75163e-05,0.000107378,0.000108132
1851 rs2047568,rs661647,rs73214896 0 6.7959 inf 3 -nan 5.32719e-08 3.14416e-08,7.75879e-08 -0.000909073,-0.000870192,0.00013239 0.000107378,0.000107828,7.99579e-05
1852 rs10849805,rs111370869,rs2047568,rs627211,rs661647 0 11.893 inf 5 0 9.04797e-09 4.65728e-09,1.21402e-08 0.000111102,0.0286586,0.145246,0.121079,0.14528 6.75165e-05,NA,NA,NA,NA
1853 rs2047568,rs661647,rs73214898 0 6.79202 inf 3 -nan 5.32597e-08 3.14575e-08,7.56608e-08 -0.000909073,-0.000870138,0.000131959 0.000107378,0.000107828,7.99579e-05
1854 rs10431387,rs2047568,rs661647 0 6.79026 inf 3 -nan 5.32262e-08 3.23598e-08,7.88453e-08 0.000111338,-0.000909073,-0.000874354 6.80741e-05,0.000107378,0.000108112
1855 rs2047568,rs2239760,rs661647,rs668622 0 9.33714 inf 4 -nan 7.13312e-08 4.71892e-08,9.76716e-08 -0.000932327,8.25603e-05,-0.00123922,-0.000438707 0.000107867,4.09644e-05,0.000129788,8.29863e-05
1856 rs10849795,rs2047568,rs661647 0 6.77714 inf 3 -nan 5.32254e-08 3.24533e-08,7.77459e-08 0.000147598,-0.000909073,-0.000867593 9.02632e-05,0.000107378,0.000107701
1857 rs2047568,rs514108,rs661647,rs668622 0 9.32178 inf 4 -nan 7.12309e-08 4.74355e-08,9.82986e-08 -0.000911388,0.000118138,-0.00118462,-0.000419534 0.000107379,5.96986e-05,0.000127066,8.02766e-05
1858 rs2047568,rs575437,rs661647 0 6.76492 inf 3 -nan 5.3167e-08 3.11798e-08,7.60298e-08 -0.00093548,-6.23268e-05,-0.000893035 0.000108625,3.87354e-05,0.00011014
1859 rs10849805,rs2047568,rs2239758,rs627211,rs661647 0 11.8566 inf 5 0 7.90519e-09 3.0006e-09,1.03235e-08 0.000640475,1.05062,-0.015436,1.04383,1.0425 6.75181e-05,NA,NA,NA,NA
1860 rs2047568,rs661647,rs695952 0 6.75535 inf 3 -nan 5.31366e-08 3.22323e-08,7.97623e-08 -0.000935254,-0.000892696,-6.17937e-05 0.000108625,0.00011014,3.87354e-05
1861 rs10849805,rs2047568,rs34030695,rs627211,rs661647 0 11.852 inf 5 0 7.88374e-09 3.0412e-09,1.08319e-08 0.000640475,1.05065,-0.015436,1.04386,1.04253 6.75181e-05,NA,NA,NA,NA
1862 rs2047568,rs661647,rs7978125 0 6.75337 inf 3 -nan 5.30908e-08 3.20589e-08,7.70249e-08 -0.000934782,-0.000898296,-6.34229e-05 0.000108613,0.000111073,4.02877e-05
1863 rs2047568,rs661647,rs696337 0 6.75286 inf 3 -nan 5.31297e-08 3.16169e-08,7.98776e-08 -0.000933962,-0.000891533,-6.16203e-05 0.00010851,0.000109989,3.87035e-05
1864 rs10849805,rs2047568,rs2066938,rs627211,rs661647 0 11.849 inf 5 0 7.87014e-09 2.99621e-09,1.02133e-08 0.000640475,1.05068,-0.015436,1.04388,1.04255 6.75181e-05,NA,NA,NA,NA
1865 rs2047568,rs658521,rs661647 0 6.74938 inf 3 -nan 5.31187e-08 3.11227e-08,7.90003e-08 -0.000933883,-6.14256e-05,-0.000891413 0.00010851,3.87035e-05,0.000109989
1866 rs10849786,rs2047568,rs584001,rs661647,rs668622 0 11.8464 inf 5 0 8.92511e-08 6.11452e-08,1.19853e-07 0.00019717,-0.000901036,-0.000430535,-0.00159169,-0.000391364 7.0753e-05,0.000107397,7.99323e-05,0.000147708,8.12007e-05
1867 rs12302189,rs2047568,rs661647 0 6.74483 inf 3 -nan 5.3123e-08 3.27268e-08,7.84807e-08 0.000143433,-0.000909073,-0.000867193 9.02632e-05,0.000107378,0.000107701
1868 rs2047568,rs4767938,rs661647 0 6.73903 inf 3 -nan 5.26156e-08 3.13916e-08,7.85406e-08 -0.000991752,7.59892e-05,-0.000886174 0.00012391,5.68329e-05,0.000110113
1869 rs2047568,rs3794214,rs661647 0 6.73653 inf 3 -nan 5.30374e-08 3.18157e-08,7.86137e-08 -0.000934377,-6.24225e-05,-0.000897588 0.000108613,4.02877e-05,0.000111073
1870 rs10849805,rs2047568,rs627211,rs661647,rs77055546 0 11.8326 inf 5 0 6.85065e-09 1.20184e-09,3.64011e-08 -0.00727387,11.4615,11.4625,11.469,-0.126863 6.7514e-05,NA,NA,NA,NA
1871 rs2047568,rs3794215,rs661647 0 6.73368 inf 3 -nan 5.30284e-08 3.06463e-08,7.73245e-08 -0.000934308,-6.22517e-05,-0.000897467 0.000108613,4.02877e-05,0.000111073
1872 rs2047568,rs3844037,rs661647 0 6.72993 inf 3 -nan 5.25739e-08 3.09866e-08,7.83747e-08 -0.000993829,7.52952e-05,-0.000888584 0.000125256,5.72924e-05,0.000110637
1873 rs2047568,rs661647,rs7133413 0 6.72987 inf 3 -nan 5.30552e-08 3.23982e-08,7.77085e-08 -0.000908125,-0.000835527,-0.00011396 0.00010738,0.000107963,7.31581e-05
1874 rs10849805,rs111613883,rs2047568,rs627211,rs661647 0 11.825 inf 5 0 6.82865e-09 1.08067e-09,3.72517e-08 -0.00727387,-0.126863,11.4614,11.4623,11.4688 6.7514e-05,NA,NA,NA,NA
1875 rs10849805,rs111353282,rs2047568,rs627211,rs661647 0 11.8248 inf 5 0 0.0085436 0.00102417,0.0254511 2.09639e-05,-2.11319e-05,-2.79659e-05,-1.57442e-05,-7.12433e-06 0.106183,0.128271,0.0634736,0.175583,0.0634899
1876 rs10849805,rs2047568,rs627211,rs661647,rs76426208 0 11.8243 inf 5 0 6.82667e-09 1.06707e-09,3.56128e-08 -0.00727386,11.4614,11.4623,11.4688,-0.126863 6.7514e-05,NA,NA,NA,NA
1877 rs10849805,rs2047568,rs627211,rs661647,rs79438381 0 11.823 inf 5 0 6.82294e-09 1.04278e-09,4.28015e-08 -0.00727386,11.4613,11.4623,11.4688,-0.126863 6.7514e-05,NA,NA,NA,NA
1878 rs10849805,rs113931273,rs2047568,rs627211,rs661647 0 11.8181 inf 5 0 6.80884e-09 1.04283e-09,3.67545e-08 -0.00727386,-0.126863,11.4612,11.4622,11.4686 6.7514e-05,NA,NA,NA,NA
1879 rs113144510,rs2047568,rs661647,rs668622 0 9.26734 inf 4 -nan 7.09478e-08 4.7018e-08,9.74865e-08 0.000285407,-0.000912349,-0.00128675,-0.000480916 0.000152454,0.00010738,0.00013801,9.44513e-05
1880 rs10849805,rs111940133,rs2047568,rs627211,rs661647 0 11.8159 inf 5 0 6.8129e-09 1.12097e-09,3.55941e-08 -0.00716834,-0.129084,12.3994,12.3998,12.4062 6.75164e-05,NA,NA,NA,NA
1881 rs10849785,rs10849805,rs2047568,rs627211,rs661647 0 11.8142 inf 5 0 0.00826222 0.000936072,0.0243545 3.21902e-05,1.7654e-05,-2.70143e-05,-1.51244e-05,-8.15187e-06 0.147959,0.107573,0.0634287,0.175576,0.0634376
1882 rs10849805,rs2047568,rs627211,rs661647,rs73227042 0 11.8134 inf 5 0 0.00927117 0.00105852,0.0265868 1.51077e-05,-2.03976e-05,-1.08369e-05,-4.71749e-06,3.58973e-05 0.110287,0.0649251,0.181838,0.0649234,0.20571
1883 rs10849805,rs2047568,rs627211,rs661647,rs76413125 0 11.8111 inf 5 0 6.78859e-09 1.11429e-09,3.66201e-08 -0.00727385,11.4611,11.462,11.4685,-0.126863 6.7514e-05,NA,NA,NA,NA
1884 rs2047568,rs487915,rs661647 0 6.71228 inf 3 -nan 5.30097e-08 3.10534e-08,8.01924e-08 -0.0009242,0.00012649,-0.000853407 0.000107828,8.23302e-05,0.000107351
1885 rs10849805,rs2047568,rs627211,rs661647,rs78431328 0 11.8093 inf 5 0 6.78326e-09 1.18102e-09,3.59841e-08 -0.00727385,11.461,11.462,11.4685,-0.126863 6.7514e-05,NA,NA,NA,NA
1886 rs10849805,rs112799190,rs2047568,rs627211,rs661647 0 11.8034 inf 5 0 6.76628e-09 1.08089e-09,3.54144e-08 -0.00727385,-0.126863,11.4609,11.4619,11.4683 6.7514e-05,NA,NA,NA,NA
1887 rs12825746,rs2047568,rs661647 0 6.70249 inf 3 -nan 5.19866e-08 3.03076e-08,7.6417e-08 7.40595e-05,-0.000980537,-0.000860182 7.92355e-05,0.000131818,0.000107595
1888 rs10849805,rs113534985,rs2047568,rs627211,rs661647 0 11.7958 inf 5 0 0.0085436 0.000954007,0.0236983 2.20212e-05,2.37757e-05,-2.68735e-05,-1.50327e-05,-8.30391e-06 0.106183,0.128271,0.0634736,0.175583,0.0634899
1889 rs10849805,rs112817552,rs2047568,rs627211,rs661647 0 11.7946 inf 5 0 6.74106e-09 1.02821e-09,3.15463e-08 -0.00727384,-0.126863,11.4607,11.4617,11.4681 6.7514e-05,NA,NA,NA,NA
1890 rs10849805,rs2047568,rs514108,rs627211,rs661647 0 11.7942 inf 5 0 6.01175e-09 9.94238e-10,1.57721e-08 0.0426629,-220.816,-0.116378,-220.815,-220.858 7.40466e-05,0.0531516,6.8845e-05,0.0531516,0.0531617
1891 rs10849805,rs2047568,rs627211,rs661647,rs76654023 0 11.7932 inf 5 0 6.73706e-09 9.90461e-10,3.87958e-08 -0.00727384,11.4607,11.4616,11.4681,-0.126863 6.7514e-05,NA,NA,NA,NA
1892 rs10849805,rs113144510,rs2047568,rs627211,rs661647 0 11.7886 inf 5 0 7.114e-09 1.77481e-09,3.70255e-08 -0.00727278,-0.126844,11.4308,11.4318,11.4382 6.75139e-05,NA,NA,NA,NA
1893 rs2047568,rs4638383,rs661647 0 6.68656 inf 3 -nan 5.2959e-08 3.12225e-08,7.76919e-08 -0.000920184,8.40471e-05,-0.000871524 0.000107629,5.55791e-05,0.000108017
1894 rs2047568,rs2203474,rs661647 0 6.68141 inf 3 -nan 5.28907e-08 3.28919e-08,7.92728e-08 -0.000891382,-0.000105931,-0.000853407 0.000108042,7.16233e-05,0.000107351
1895 rs11065286,rs2047568,rs661647 0 6.67858 inf 3 -nan 5.21531e-08 3.17117e-08,7.82771e-08 7.07555e-05,-0.000979986,-0.000867465 6.69912e-05,0.000126641,0.000108173
1896 rs10849805,rs2047568,rs487915,rs627211,rs661647 0 11.7756 inf 5 0 0.00937571 0.00124329,0.0285223 1.69574e-05,-2.08675e-05,1.30137e-05,-1.08306e-05,-4.24863e-06 0.10984,0.0649643,0.136982,0.181843,0.0649533
1897 rs10849805,rs11065271,rs2047568,rs627211,rs661647 0 11.7693 inf 5 0 0.00911373 0.00113419,0.0292126 1.46337e-05,2.42894e-05,-2.03368e-05,-1.07989e-05,-4.78293e-06 0.110711,0.152433,0.064937,0.18184,0.0649372
1898 rs2047568,rs3021338,rs661647 0 6.66937 inf 3 -nan 5.28677e-08 3.23701e-08,7.97947e-08 -0.000940653,5.74221e-05,-0.000872193 0.000109513,3.91248e-05,0.000108111
1899 rs10849805,rs117636828,rs2047568,rs627211,rs661647 0 11.7604 inf 5 0 8.0073e-10 1.04745e-09,1.38756e-08 -1.48481,3.69589,-1606.83,-1606.82,-1606.83 0.000153699,0.000343153,0.139915,0.139914,0.139915
1900 rs10849786,rs2047568,rs634850,rs661647,rs668622 0 11.7483 inf 5 0 8.89163e-08 6.04127e-08,1.23617e-07 0.000199331,-0.000900965,-0.000433789,-0.00159328,-0.000386384 7.11749e-05,0.000107398,8.12202e-05,0.000148188,8.11984e-05
1901 rs2047568,rs3213567,rs661647 0 6.64777 inf 3 -nan 5.18579e-08 3.04481e-08,7.57771e-08 -0.000970279,6.35562e-05,-0.000859666 0.000130332,7.67054e-05,0.000107616
1902 rs10437837,rs10849805,rs2047568,rs627211,rs661647 0 11.7447 inf 5 0 0.00826222 0.000820339,0.0242517 2.94185e-05,1.79818e-05,-2.7052e-05,-1.51489e-05,-8.11119e-06 0.147959,0.107573,0.0634287,0.175576,0.0634376
1903 rs10849789,rs10849805,rs2047568,rs627211,rs661647 0 11.7442 inf 5 0 0.00826222 0.000848494,0.0249894 2.93976e-05,1.79843e-05,-2.70523e-05,-1.51491e-05,-8.11088e-06 0.147959,0.107573,0.0634287,0.175576,0.0634376
1904 rs10849805,rs11065272,rs2047568,rs627211,rs661647 0 11.7433 inf 5 0 0.0085746 0.000826537,0.0266304 1.78582e-05,5.51832e-06,-2.32572e-05,-1.26464e-05,-6.04308e-06 0.109413,0.086723,0.0643839,0.179157,0.0644062
1905 rs10849805,rs117000908,rs2047568,rs627211,rs661647 0 11.74 inf 5 0 7.33959e-10 9.32524e-10,1.4911e-08 -1.48483,3.69593,-1606.85,-1606.84,-1606.84 0.000153699,0.000343153,0.139915,0.139914,0.139914
1906 rs10849805,rs2047568,rs627211,rs661647,rs78803377 0 11.7379 inf 5 0 7.27022e-10 9.78406e-10,1.38628e-08 -1.48483,-1606.85,-1606.84,-1606.84,3.69594 0.000153699,0.139915,0.139914,0.139914,0.000343153
1907 rs2047568,rs3213566,rs661647 0 6.63949 inf 3 -nan 5.18316e-08 3.14049e-08,7.85603e-08 -0.000968554,6.17654e-05,-0.00085949 0.000130332,7.67054e-05,0.000107616
1908 rs10849792,rs10849805,rs2047568,rs627211,rs661647 0 11.7374 inf 5 0 0.00826222 0.000732395,0.0250983 2.90933e-05,1.80203e-05,-2.70564e-05,-1.51518e-05,-8.10642e-06 0.147959,0.107573,0.0634287,0.175576,0.0634376
1909 rs10849805,rs2047568,rs56401401,rs627211,rs661647 0 11.7336 inf 5 0 7.111e-09 6.53366e-09,3.60575e-06 -0.0387111,129.675,-0.402685,129.672,129.711 6.72519e-05,NA,NA,NA,NA
1910 rs113534985,rs2047568,rs661647 0 6.63486 inf 3 -nan 5.27616e-08 3.01497e-08,7.69409e-08 0.000113075,-0.000909073,-0.000867743 7.99579e-05,0.000107378,0.000107828
1911 rs10849786,rs2047568,rs551125,rs661647,rs668622 0 11.7323 inf 5 0 8.88883e-08 6.09697e-08,1.20454e-07 0.000192767,-0.000902641,-0.000426185,-0.00158655,-0.000387477 7.04961e-05,0.000107393,7.98536e-05,0.000147571,8.1198e-05
1912 rs10849805,rs11065276,rs2047568,rs627211,rs661647 0 11.729 inf 5 0 0.00911373 0.00107778,0.0268307 1.47546e-05,2.29646e-05,-2.03523e-05,-1.08086e-05,-4.76624e-06 0.110711,0.152433,0.064937,0.18184,0.0649372
1913 rs10849805,rs2047568,rs627211,rs661647,rs73229135 0 11.7289 inf 5 0 0.00911373 0.00112433,0.0259415 1.4755e-05,-2.03524e-05,-1.08086e-05,-4.7662e-06,2.29608e-05 0.110711,0.064937,0.18184,0.0649372,0.152433
1914 rs10849805,rs2047568,rs627211,rs661647,rs7312316 0 11.7289 inf 5 0 6.27325e-09 2.56563e-10,1.38041e-08 -0.0221259,4.92749,4.91652,4.93775,0.0280827 6.73066e-05,NA,NA,NA,NA
1915 rs10774568,rs10849805,rs2047568,rs627211,rs661647 0 11.7273 inf 5 0 0.00797214 0.000873255,0.0253421 6.26097e-06,2.07925e-05,-2.81978e-05,-1.59239e-05,-8.63314e-06 0.0850596,0.107172,0.0633491,0.174622,0.0633834
1916 rs10849805,rs2047568,rs627211,rs661647,rs696337 0 11.7269 inf 5 0 6.05991e-09 9.36809e-10,9.47059e-09 -0.0107319,1.20397,1.19935,1.20903,0.0136991 6.74658e-05,NA,NA,NA,NA
1917 rs10849805,rs112575738,rs2047568,rs627211,rs661647 0 11.7267 inf 5 0 0.00918156 0.00105988,0.0264208 1.83216e-05,2.47647e-05,-2.21125e-05,-1.19141e-05,-5.51472e-06 0.108884,0.180136,0.064532,0.180205,0.0645348
1918 rs10849805,rs2047568,rs627211,rs658521,rs661647 0 11.7245 inf 5 0 6.05534e-09 9.09451e-10,1.00931e-08 -0.0107319,1.20395,1.19933,0.0136991,1.20901 6.74658e-05,NA,NA,NA,NA
1919 rs10849799,rs10849805,rs2047568,rs627211,rs661647 0 11.7241 inf 5 0 0.00826222 0.00104279,0.0246482 2.84813e-05,1.80927e-05,-2.70648e-05,-1.51572e-05,-8.09743e-06 0.147959,0.107573,0.0634287,0.175576,0.0634376
1920 rs10849796,rs10849805,rs2047568,rs627211,rs661647 0 11.7229 inf 5 0 0.00826222 0.000788539,0.0248802 2.84254e-05,1.80993e-05,-2.70655e-05,-1.51577e-05,-8.09661e-06 0.147959,0.107573,0.0634287,0.175576,0.0634376
1921 rs10849805,rs2047568,rs627211,rs661647,rs7135426 0 11.722 inf 5 0 0.00895681 0.00086078,0.0285034 1.59132e-05,-2.03636e-05,-1.08156e-05,-4.75413e-06,5.72685e-06 0.110768,0.0650322,0.181853,0.0650475,0.087734
1922 rs10849798,rs10849805,rs2047568,rs627211,rs661647 0 11.7218 inf 5 0 0.00826222 0.000746179,0.0252756 2.83729e-05,1.81055e-05,-2.70662e-05,-1.51582e-05,-8.09584e-06 0.147959,0.107573,0.0634287,0.175576,0.0634376
1923 rs11065248,rs2047568,rs661647,rs668622 0 9.16987 inf 4 -nan 7.05604e-08 4.65119e-08,9.97512e-08 0.000104475,-0.000826195,-0.0011966,-0.000462423 6.09149e-05,0.00011838,0.000127217,9.12467e-05
1924 rs10849805,rs2047568,rs627211,rs6489781,rs661647 0 11.7186 inf 5 0 0.00895681 0.00108482,0.0273899 1.59003e-05,-2.036e-05,-1.08134e-05,5.80574e-06,-4.75795e-06 0.110768,0.0650322,0.181853,0.087734,0.0650475
1925 rs10849805,rs2047568,rs56163702,rs627211,rs661647 0 11.7186 inf 5 0 0.00939304 0.00108464,0.0268109 1.70698e-05,-2.03704e-05,2.05722e-05,-1.08199e-05,-4.74677e-06 0.109848,0.0649437,0.165303,0.181841,0.064945
1926 rs10849805,rs2047568,rs482510,rs627211,rs661647 0 11.7165 inf 5 0 6.96851e-09 9.55576e-10,1.28349e-08 0.0160364,1.51594,-0.039831,1.51627,1.51565 6.74042e-05,NA,NA,NA,NA
1927 rs10849805,rs2047568,rs627211,rs6489782,rs661647 0 11.7163 inf 5 0 0.00895681 0.000900572,0.027083 1.58912e-05,-2.03575e-05,-1.08118e-05,5.86133e-06,-4.76064e-06 0.110768,0.0650322,0.181853,0.087734,0.0650475
1928 rs10849793,rs10849805,rs2047568,rs627211,rs661647 0 11.7155 inf 5 0 0.00797214 0.000688384,0.0245344 6.64613e-06,2.07088e-05,-2.81764e-05,-1.59098e-05,-8.65625e-06 0.0850596,0.107172,0.0633491,0.174622,0.0633834
1929 rs10849805,rs2047568,rs55660947,rs627211,rs661647 0 11.7108 inf 5 0 7.07357e-09 7.25817e-09,4.06044e-06 0.0568164,151.808,-0.31482,151.806,151.857 6.68472e-05,NA,NA,NA,NA
1930 rs10849805,rs2047568,rs627211,rs661647,rs73227033 0 11.7094 inf 5 0 0.00939304 0.00134398,0.0264317 1.70661e-05,-2.03746e-05,-1.08225e-05,-4.74223e-06,2.0226e-05 0.109848,0.0649437,0.181841,0.064945,0.165303
1931 rs1039302,rs10849805,rs2047568,rs627211,rs661647 0 11.7085 inf 5 0 -1.72906e-09 7.15532e-10,1.31935e-08 3.27969,-2.66415,-2180.37,-2180.36,-2180.94 0.000256744,0.000219346,0.162931,0.16293,0.162974
1932 rs10849805,rs2047568,rs627211,rs661647,rs7960784 0 11.7048 inf 5 0 -1.74065e-09 9.49403e-10,1.38768e-08 -2.66415,-2180.37,-2180.36,-2180.94,3.2797 0.000219346,0.162931,0.16293,0.162974,0.000256744
1933 rs10849805,rs2047568,rs4638383,rs627211,rs661647 0 11.704 inf 5 0 5.97061e-09 1.44096e-09,1.79651e-08 0.0240707,0.766764,-0.0242046,0.764477,0.76421 6.72565e-05,NA,NA,NA,NA
1934 rs10849805,rs2014355,rs2047568,rs627211,rs661647 0 11.704 inf 5 0 6.15736e-09 6.41933e-10,9.60411e-09 -0.000938916,0.0257821,2.84196,2.85589,2.8559 6.75212e-05,NA,NA,NA,NA
1935 rs11065298,rs2047568,rs661647 0 6.6059 inf 3 -nan 5.26427e-08 3.02722e-08,7.70914e-08 9.02251e-05,-0.000904667,-0.000866424 6.67492e-05,0.000107427,0.000107782
1936 rs10849795,rs10849805,rs2047568,rs627211,rs661647 0 11.7037 inf 5 0 0.00826222 0.000858675,0.0239966 2.7476e-05,1.82116e-05,-2.70784e-05,-1.51661e-05,-8.08268e-06 0.147959,0.107573,0.0634287,0.175576,0.0634376
1937 rs12816397,rs2047568,rs661647 0 6.60332 inf 3 -nan 5.26721e-08 3.35301e-08,7.69498e-08 0.000120073,-0.000909073,-0.000865684 8.7812e-05,0.000107378,0.000107726
1938 rs10849805,rs2047568,rs56284009,rs627211,rs661647 0 11.6978 inf 5 0 0.00939304 0.000988022,0.0266396 1.70613e-05,-2.03801e-05,1.97792e-05,-1.08259e-05,-4.73637e-06 0.109848,0.0649437,0.165303,0.181841,0.064945
1939 rs10849805,rs2047568,rs55970240,rs627211,rs661647 0 11.6973 inf 5 0 0.00939304 0.00104439,0.0263773 1.70611e-05,-2.03803e-05,1.97583e-05,-1.08261e-05,-4.7361e-06 0.109848,0.0649437,0.165303,0.181841,0.064945
1940 rs10849805,rs2047568,rs2393725,rs627211,rs661647 0 11.6961 inf 5 0 -1.76865e-09 1.05825e-09,1.29271e-08 -2.66417,-2180.39,3.27973,-2180.38,-2180.95 0.000219345,0.162931,0.000256744,0.16293,0.162973
1941 rs2047568,rs56179458,rs661647 0 6.59802 inf 3 -nan 5.26416e-08 2.99032e-08,7.80735e-08 -0.000938145,5.28618e-05,-0.000870701 0.000109513,3.91248e-05,0.000108111
1942 rs10849805,rs2047568,rs627211,rs661647,rs75316742 0 11.6953 inf 5 0 0.00915767 0.000830403,0.0265389 1.66445e-05,-2.05947e-05,-1.09599e-05,-4.50535e-06,2.58223e-06 0.110593,0.0649337,0.18184,0.0649333,0.162492
1943 rs10849805,rs116902441,rs2047568,rs627211,rs661647 0 11.6947 inf 5 0 0.00915767 0.00101062,0.029135 1.66425e-05,2.60664e-06,-2.05944e-05,-1.09598e-05,-4.50561e-06 0.110593,0.162492,0.0649337,0.18184,0.0649333
1944 rs12816974,rs2047568,rs661647 0 6.59471 inf 3 -nan 5.26448e-08 3.18905e-08,7.88097e-08 0.000118792,-0.000909073,-0.000865553 8.7812e-05,0.000107378,0.000107726
1945 rs10849805,rs2047568,rs627211,rs661647,rs78235010 0 11.6906 inf 5 0 6.76896e-09 6.53312e-09,2.557e-06 0.178819,112.099,112.096,112.096,-0.444163 5.76283e-05,NA,NA,NA,NA
1946 rs2047568,rs3752531,rs661647 0 6.58878 inf 3 -nan 5.26123e-08 3.01862e-08,7.74545e-08 -0.000937804,5.22422e-05,-0.000870498 0.000109513,3.91248e-05,0.000108111
1947 rs10849805,rs118043622,rs2047568,rs627211,rs661647 0 11.6859 inf 5 0 0.00915767 0.000995506,0.0286902 1.66133e-05,2.97361e-06,-2.05907e-05,-1.09574e-05,-4.50965e-06 0.110593,0.162492,0.0649337,0.18184,0.0649333
1948 rs10849805,rs12302189,rs2047568,rs627211,rs661647 0 11.6851 inf 5 0 0.00911373 0.000956869,0.0283893 1.4909e-05,2.12726e-05,-2.03721e-05,-1.0821e-05,-4.74493e-06 0.110711,0.152433,0.064937,0.18184,0.0649372
1949 rs10849805,rs2047568,rs627211,rs661647,rs73229151 0 11.6809 inf 5 0 0.00939304 0.000944342,0.0268712 1.70541e-05,-2.03883e-05,-1.0831e-05,-4.72757e-06,1.91081e-05 0.109848,0.0649437,0.181841,0.064945,0.165303
1950 rs10849805,rs117526339,rs2047568,rs627211,rs661647 0 11.679 inf 5 0 0.00915767 0.000937942,0.0258514 1.65895e-05,3.27294e-06,-2.05876e-05,-1.09555e-05,-4.51294e-06 0.110593,0.162492,0.0649337,0.18184,0.0649333
1951 rs10849805,rs2047568,rs627211,rs661647,rs75436492 0 11.6788 inf 5 0 0.00915767 0.000965457,0.0268616 1.65889e-05,-2.05876e-05,-1.09555e-05,-4.51302e-06,3.28063e-06 0.110593,0.0649337,0.18184,0.0649333,0.162492
1952 rs10849805,rs117820209,rs2047568,rs627211,rs661647 0 11.6785 inf 5 0 0.00915767 0.000824728,0.027439 1.65878e-05,3.29392e-06,-2.05874e-05,-1.09554e-05,-4.51317e-06 0.110593,0.162492,0.0649337,0.18184,0.0649333
1953 rs10849805,rs115042186,rs2047568,rs627211,rs661647 0 11.6777 inf 5 0 0.00889623 0.00113441,0.0273872 1.99324e-05,2.22548e-05,-2.43525e-05,-1.33571e-05,-6.62345e-06 0.107649,0.161881,0.0640311,0.178099,0.0640383
1954 rs10849805,rs2047568,rs627211,rs661647,rs76556532 0 11.6747 inf 5 0 0.00915767 0.000851314,0.0285577 1.65741e-05,-2.05857e-05,-1.09543e-05,-4.51506e-06,3.46602e-06 0.110593,0.0649337,0.18184,0.0649333,0.162492
1955 rs2047568,rs661647,rs76909052 0 6.56231 inf 3 -nan 5.24995e-08 3.10847e-08,7.95837e-08 -0.000892297,-0.000853407,-8.56466e-05 0.000108184,0.000107351,6.73121e-05
1956 rs2047568,rs661647,rs77055546 0 6.56054 inf 3 -nan 5.25584e-08 3.14505e-08,8.03119e-08 -0.000909073,-0.000861124,0.000164066 0.000107378,0.000107513,0.000125665
1957 rs111940133,rs2047568,rs661647 0 6.55753 inf 3 -nan 5.25528e-08 3.18775e-08,7.82681e-08 0.000159853,-0.000909817,-0.000860857 0.000122732,0.000107379,0.000107503
1958 rs111613883,rs2047568,rs661647 0 6.55301 inf 3 -nan 5.25345e-08 3.11228e-08,7.70532e-08 0.00016239,-0.000909073,-0.000861045 0.000125665,0.000107378,0.000107513
1959 rs2047568,rs661647,rs668622,rs78408640 0 9.1014 inf 4 -nan 7.06654e-08 4.52371e-08,1.00717e-07 -0.000895731,-0.00118537,-0.000380188,-0.000154539 0.000107761,0.000127065,7.7855e-05,8.78541e-05
1960 rs2047568,rs661647,rs76426208 0 6.55233 inf 3 -nan 5.25324e-08 3.16031e-08,7.79194e-08 -0.000909073,-0.000861038,0.000162238 0.000107378,0.000107513,0.000125665
1961 rs2047568,rs661647,rs73411986 0 6.55158 inf 3 -nan 5.24645e-08 3.12488e-08,8.0072e-08 -0.000892455,-0.000853407,-8.39572e-05 0.000108195,0.000107351,6.70467e-05
1962 rs2047568,rs661647,rs79438381 0 6.55106 inf 3 -nan 5.25283e-08 3.23734e-08,7.84382e-08 -0.000909073,-0.000861024,0.000161951 0.000107378,0.000107513,0.000125665
1963 rs10849805,rs189117855,rs2047568,rs627211,rs661647 0 11.6475 inf 5 0 6.04636e-09 8.59157e-10,1.47396e-08 7.36746e-05,0.134404,-190.522,-190.514,-190.514 7.14871e-05,0.000124546,0.0506903,0.0506883,0.0506881
1964 rs113931273,rs2047568,rs661647 0 6.54623 inf 3 -nan 5.2513e-08 3.12153e-08,7.81889e-08 0.000160863,-0.000909073,-0.000860973 0.000125665,0.000107378,0.000107513
1965 rs2047568,rs56401401,rs661647 0 6.54404 inf 3 -nan 5.25017e-08 3.13423e-08,7.50313e-08 -0.000910513,0.000119988,-0.000863202 0.000107384,9.42106e-05,0.000107626
1966 rs10849805,rs2047568,rs575437,rs627211,rs661647 0 11.641 inf 5 0 6.05538e-09 2.59732e-10,1.28284e-08 -0.0221257,4.92568,0.0280824,4.91472,4.93595 6.73065e-05,NA,NA,NA,NA
1967 rs10849805,rs2047568,rs627211,rs661647,rs80252785 0 11.6406 inf 5 0 0.00938533 0.00110306,0.0280573 1.69064e-05,-2.07846e-05,-1.08801e-05,-4.32538e-06,9.99242e-06 0.109837,0.064957,0.181842,0.064947,0.146871
1968 rs2047568,rs661647,rs7135147 0 6.54244 inf 3 -nan 5.23609e-08 3.02286e-08,7.60423e-08 -0.000909073,-0.000831008,-6.71953e-05 0.000107378,0.000108987,5.64376e-05
1969 rs10849805,rs2047568,rs627211,rs661647,rs7964228 0 11.6393 inf 5 0 6.11903e-09 5.25226e-10,2.03593e-08 -0.00194689,8.24284,8.14889,8.24446,0.110519 6.75297e-05,NA,NA,NA,NA
1970 rs2047568,rs661647,rs76413125 0 6.53928 inf 3 -nan 5.2491e-08 3.07508e-08,7.8118e-08 -0.000909073,-0.000860899,0.000159286 0.000107378,0.000107513,0.000125665
1971 rs10849805,rs2047568,rs627211,rs661647,rs695952 0 11.636 inf 5 0 6.04355e-09 2.98792e-10,1.35575e-08 -0.0221257,4.92556,4.9146,4.93583,0.0280824 6.73065e-05,NA,NA,NA,NA
1972 rs10849805,rs2047568,rs627211,rs661647,rs77045000 0 11.6359 inf 5 0 3.90793e-10 8.74132e-10,1.29993e-08 -1.48493,-1606.94,-1606.93,-1606.93,3.69617 0.000153698,0.139914,0.139913,0.139913,0.000343151
1973 rs2047568,rs661647,rs78431328 0 6.53746 inf 3 -nan 5.24852e-08 3.07842e-08,7.99845e-08 -0.000909073,-0.000860879,0.000158868 0.000107378,0.000107513,0.000125665
1974 rs12369156,rs2047568,rs661647,rs668622 0 9.08355 inf 4 -nan 7.06343e-08 4.5241e-08,9.89578e-08 -0.000240435,-0.000902245,-0.00118559,-0.000380439 0.000137695,0.000107515,0.000127064,7.78545e-05
1975 rs10849805,rs2047568,rs627211,rs661647,rs73229162 0 11.6306 inf 5 0 0.00939304 0.00106373,0.0279278 1.7031e-05,-2.04147e-05,-1.08475e-05,-4.69914e-06,1.69402e-05 0.109848,0.0649437,0.181841,0.064945,0.165303
1976 rs112799190,rs2047568,rs661647 0 6.53163 inf 3 -nan 5.24668e-08 2.95412e-08,7.99304e-08 0.000157529,-0.000909073,-0.000860816 0.000125665,0.000107378,0.000107513
1977 rs10849805,rs11065270,rs2047568,rs627211,rs661647 0 11.6275 inf 5 0 0.00853578 0.000924554,0.0260041 2.12842e-05,-1.13336e-05,-2.77759e-05,-1.56204e-05,-7.32951e-06 0.106156,0.118215,0.0634868,0.175585,0.0635054
1978 rs112575738,rs2047568,rs661647 0 6.52921 inf 3 -nan 5.2452e-08 3.12434e-08,7.79918e-08 0.000133936,-0.000909073,-0.000862171 0.000107582,0.000107378,0.000107581
1979 rs10849805,rs2047568,rs627211,rs649622,rs661647 0 11.6252 inf 5 0 0.0093041 0.00109999,0.0298634 1.66397e-05,-2.01381e-05,-1.12621e-05,-1.27507e-05,-4.92442e-06 0.109847,0.0650233,0.18185,0.100188,0.0650039
1980 rs2047568,rs56163702,rs661647 0 6.52703 inf 3 -nan 5.24395e-08 3.15301e-08,8.03936e-08 -0.000909073,0.00012154,-0.0008631 0.000107378,9.82047e-05,0.000107636
1981 rs2047568,rs661647,rs80252785 0 6.52605 inf 3 -nan 5.24265e-08 3.1821e-08,7.68599e-08 -0.000920214,-0.000853407,0.000108061 0.000107759,0.000107351,8.78532e-05
1982 rs10849805,rs2047568,rs61948179,rs627211,rs661647 0 11.6238 inf 5 0 0.00941243 0.00123036,0.0284145 1.67666e-05,-2.04296e-05,-2.34511e-05,-1.10897e-05,-4.65433e-06 0.109837,0.064934,0.204873,0.181839,0.0649273
1983 rs10849805,rs11829904,rs2047568,rs627211,rs661647 0 11.622 inf 5 0 0.00853578 0.00112713,0.023678 2.12881e-05,-1.10819e-05,-2.77687e-05,-1.56157e-05,-7.33728e-06 0.106156,0.118215,0.0634868,0.175585,0.0635054
1984 rs112817552,rs2047568,rs661647 0 6.52296 inf 3 -nan 5.24393e-08 3.24973e-08,8.06353e-08 0.000155516,-0.000909073,-0.000860721 0.000125665,0.000107378,0.000107513
1985 rs10849805,rs11065278,rs2047568,rs627211,rs661647 0 11.6208 inf 5 0 0.00853578 0.000902268,0.0241859 2.1289e-05,-1.10253e-05,-2.77671e-05,-1.56147e-05,-7.33903e-06 0.106156,0.118215,0.0634868,0.175585,0.0635054
1986 rs10849805,rs2047568,rs627211,rs661647,rs73214894 0 11.6206 inf 5 0 0.00939304 0.00111476,0.0271905 1.7026e-05,-2.04204e-05,-1.08511e-05,-4.69301e-06,1.6473e-05 0.109848,0.0649437,0.181841,0.064945,0.165303
1987 rs2047568,rs661647,rs76654023 0 6.52159 inf 3 -nan 5.2435e-08 2.90331e-08,7.86913e-08 -0.000909073,-0.000860706,0.000155194 0.000107378,0.000107513,0.000125665
1988 rs10849805,rs2047568,rs627211,rs661647,rs78686363 0 11.6181 inf 5 0 3.31216e-10 8.12287e-10,1.37297e-08 -1.48495,-1606.96,-1606.95,-1606.95,3.69623 0.000153698,0.139914,0.139913,0.139913,0.00034315
1989 rs10849805,rs112437383,rs2047568,rs627211,rs661647 0 11.6178 inf 5 0 3.30306e-10 7.50313e-10,1.38666e-08 -1.48495,3.69623,-1606.96,-1606.95,-1606.95 0.000153698,0.00034315,0.139914,0.139913,0.139913
1990 rs10849805,rs147884619,rs2047568,rs627211,rs661647 0 11.6169 inf 5 0 0.00885605 0.000916399,0.0254566 1.9393e-05,-1.06651e-05,-2.49316e-05,-1.37281e-05,-5.99893e-06 0.107667,0.123828,0.0640648,0.178104,0.0640775
1991 rs10849805,rs2047568,rs627211,rs661647,rs76555581 0 11.6167 inf 5 0 3.26761e-10 8.14919e-10,1.39053e-08 -1.48495,-1606.96,-1606.95,-1606.95,3.69623 0.000153698,0.139914,0.139913,0.139913,0.00034315
1992 rs113144510,rs2047568,rs661647 0 6.5169 inf 3 -nan 5.24201e-08 3.17518e-08,7.60674e-08 -0.000154091,-0.000909073,-0.000846159 0.000125665,0.000107378,0.000107513
1993 rs2047568,rs661647,rs73227033 0 6.51659 inf 3 -nan 5.24064e-08 3.18109e-08,7.62816e-08 -0.000909073,-0.000862947,0.000119618 0.000107378,0.000107636,9.82047e-05
1994 rs11065302,rs2047568,rs627211,rs661647,rs668622 0 11.611 inf 5 0 4.78829e-08 4.42985e-08,4.45858e-08 -0.0250972,0.139516,0.16276,0.163258,0.0237355 NA,NA,NA,NA,7.29117e-05
1995 rs10849793,rs2047568,rs661647 0 6.50483 inf 3 -nan 5.22417e-08 3.10721e-08,7.61852e-08 6.29562e-05,-0.000909073,-0.000874392 5.64376e-05,0.000107378,0.000108987
1996 rs2047568,rs6489782,rs661647 0 6.50367 inf 3 -nan 5.22381e-08 3.01673e-08,7.79565e-08 -0.000909073,6.28218e-05,-0.000874347 0.000107378,5.64376e-05,0.000108987
1997 rs2047568,rs56284009,rs661647 0 6.50337 inf 3 -nan 5.23645e-08 3.23505e-08,7.97863e-08 -0.000909073,0.000117137,-0.000862749 0.000107378,9.82047e-05,0.000107636
1998 rs2047568,rs55970240,rs661647 0 6.50275 inf 3 -nan 5.23625e-08 3.12363e-08,7.87159e-08 -0.000909073,0.000117021,-0.00086274 0.000107378,9.82047e-05,0.000107636
1999 rs10849786,rs2047568,rs661647,rs668622,rs697859 0 11.5993 inf 5 0 8.50924e-08 5.90718e-08,1.17731e-07 0.00490462,-0.000908479,-0.00133209,0.004393,-0.00490823 0.00102852,0.000107381,0.000130667,0.00100063,0.00102391
2000 rs2047568,rs2393725,rs661647 0 6.50086 inf 3 -nan 5.22338e-08 3.18668e-08,7.64604e-08 -0.000909443,6.22996e-05,-0.000874294 0.000107378,5.61086e-05,0.000108987
2001 rs2047568,rs6489781,rs661647 0 6.50058 inf 3 -nan 5.22283e-08 3.12281e-08,7.93162e-08 -0.000909073,6.24599e-05,-0.000874227 0.000107378,5.64376e-05,0.000108987
2002 rs10849805,rs2047568,rs3021337,rs627211,rs661647 0 11.5964 inf 5 0 7.04565e-09 1.9261e-09,1.08876e-08 0.00443242,0.427892,-0.00908283,0.423642,0.423144 6.75085e-05,NA,NA,NA,NA
2003 rs2047568,rs661647,rs7135426 0 6.49623 inf 3 -nan 5.22145e-08 3.10997e-08,7.77831e-08 -0.000909073,-0.000874055,6.19463e-05 0.000107378,0.000108987,5.64376e-05
2004 rs10849786,rs2047568,rs661647 0 6.49539 inf 3 -nan 5.22152e-08 3.09277e-08,7.65938e-08 6.15186e-05,-0.000909441,-0.00087416 5.60234e-05,0.000107378,0.000109002
2005 rs10849805,rs11065280,rs2047568,rs627211,rs661647 0 11.592 inf 5 0 0.0100158 0.00119057,0.0287642 1.3158e-05,-1.14308e-05,-1.55403e-05,-8.15421e-06,-2.85221e-06 0.112558,0.131317,0.0661631,0.186457,0.066149
2006 rs10774568,rs2047568,rs661647 0 6.48944 inf 3 -nan 5.21929e-08 3.07732e-08,7.75841e-08 6.11373e-05,-0.000909073,-0.000873786 5.64376e-05,0.000107378,0.000108987
2007 rs10849805,rs2047568,rs55914930,rs627211,rs661647 0 11.5867 inf 5 0 0.00939304 0.000949082,0.0267222 1.67268e-05,-2.07616e-05,-1.15382e-05,-1.10642e-05,-4.32565e-06 0.109848,0.0649437,0.165303,0.181841,0.064945
2008 rs2047568,rs661647,rs7960784 0 6.48837 inf 3 -nan 5.21942e-08 3.15267e-08,7.84162e-08 -0.000909435,-0.000873801,6.08285e-05 0.000107378,0.000108987,5.61086e-05
2009 rs11065248,rs2047568,rs661647 0 6.48706 inf 3 -nan 5.21994e-08 3.13767e-08,7.65625e-08 -5.65266e-05,-0.000955619,-0.000886181 5.19743e-05,0.000115592,0.0001115
2010 rs2047568,rs661647,rs73229151 0 6.48402 inf 3 -nan 5.23032e-08 3.03649e-08,7.82188e-08 -0.000909073,-0.000862452,0.000113411 0.000107378,0.000107636,9.82047e-05
2011 rs1039302,rs2047568,rs661647 0 6.48349 inf 3 -nan 5.21788e-08 3.06505e-08,7.76282e-08 6.02447e-05,-0.000909431,-0.000873605 5.61086e-05,0.000107378,0.000108987
2012 rs10849805,rs2047568,rs627211,rs661647,rs76659878 0 11.5799 inf 5 0 6.17828e-09 6.79432e-10,6.79038e-08 -0.00921356,16.9997,17.0007,17.0091,-0.153517 6.75103e-05,NA,NA,NA,NA
2013 rs115042186,rs2047568,rs661647 0 6.4804 inf 3 -nan 5.22917e-08 3.29001e-08,8.00274e-08 0.000112699,-0.000909073,-0.000862395 9.82047e-05,0.000107378,0.000107636
2014 rs10849786,rs2047568,rs558275,rs661647,rs668622 0 11.5732 inf 5 0 8.83908e-08 6.1888e-08,1.2456e-07 0.000189319,-0.000901246,-0.000419315,-0.00157298,-0.000381812 7.04155e-05,0.000107397,7.95828e-05,0.000146761,8.12059e-05
2015 rs11065272,rs2047568,rs661647 0 6.47076 inf 3 -nan 5.21338e-08 3.00729e-08,7.60138e-08 5.88543e-05,-0.000909073,-0.000873025 5.64376e-05,0.000107378,0.000108987
2016 rs12367037,rs2047568,rs661647 0 6.47038 inf 3 -nan 5.14541e-08 3.08594e-08,7.62947e-08 2.19908e-05,-0.000927119,-0.000853407 6.96283e-05,0.000121634,0.000107351
2017 rs10849805,rs2047568,rs627211,rs661647,rs78473839 0 11.5577 inf 5 0 6.58021e-09 1.53576e-09,9.32157e-09 -0.00123611,1.58903,1.58587,1.58654,-0.0224767 6.75185e-05,NA,NA,NA,NA
2018 rs10849805,rs2047568,rs2948149,rs627211,rs661647 0 11.557 inf 5 0 6.23762e-09 2.51028e-10,1.1705e-08 0.0187775,3.91738,-0.0247891,3.90567,3.90865 6.73676e-05,NA,NA,NA,NA
2019 rs2047568,rs2062507,rs661647 0 6.45226 inf 3 -nan 5.14779e-08 3.10049e-08,7.61021e-08 -0.000928288,2.42053e-05,-0.000853407 0.000119489,6.60324e-05,0.000107351
2020 rs10849805,rs11065299,rs2047568,rs627211,rs661647 0 11.5498 inf 5 0 0.00936639 0.00110578,0.0278749 1.67317e-05,-1.26066e-05,-2.03494e-05,-1.11371e-05,-4.72868e-06 0.109841,0.128994,0.064972,0.181844,0.0649598
2021 rs10849805,rs11065225,rs2047568,rs627211,rs661647 0 11.5406 inf 5 0 6.54029e-09 1.58012e-09,9.75712e-09 -0.00118908,-0.0228673,1.37365,1.3706,1.37193 6.75182e-05,NA,NA,NA,NA
2022 rs10849805,rs2047568,rs55941696,rs627211,rs661647 0 11.5404 inf 5 0 0.00939304 0.00116025,0.0284233 1.67565e-05,-2.07277e-05,-8.75304e-06,-1.1043e-05,-4.36218e-06 0.109848,0.0649437,0.165303,0.181841,0.064945
2023 rs10849805,rs11065231,rs2047568,rs627211,rs661647 0 11.538 inf 5 0 5.83917e-09 7.75413e-10,8.6083e-09 -0.00567566,0.015203,1.62561,1.62036,1.63135 6.75045e-05,NA,NA,NA,NA
2024 rs2047568,rs2948149,rs661647 0 6.43953 inf 3 -nan 5.21467e-08 3.17383e-08,7.77261e-08 -0.000929889,4.08496e-05,-0.0008657 0.000109187,3.88384e-05,0.000107985
2025 rs111353282,rs2047568,rs661647 0 6.43469 inf 3 -nan 5.21273e-08 3.254e-08,8.03217e-08 -8.302e-05,-0.000909073,-0.000842881 7.99579e-05,0.000107378,0.000107828
2026 rs10849805,rs117658566,rs2047568,rs627211,rs661647 0 11.5307 inf 5 0 6.20493e-09 8.18781e-10,4.24015e-08 -0.00688972,-0.137259,12.8742,12.8736,12.8807 6.75189e-05,NA,NA,NA,NA
2027 rs10849805,rs11065290,rs2047568,rs627211,rs661647 0 11.5283 inf 5 0 0.00936639 0.00107783,0.0280517 1.67428e-05,-1.14258e-05,-2.03748e-05,-1.11221e-05,-4.7051e-06 0.109841,0.128994,0.064972,0.181844,0.0649598
2028 rs2047568,rs661647,rs73229162 0 6.42581 inf 3 -nan 5.21187e-08 3.04258e-08,7.66788e-08 -0.000909073,-0.000861492,0.000101373 0.000107378,0.000107636,9.82047e-05
2029 rs10849805,rs2047568,rs627211,rs661647,rs7978125 0 11.5224 inf 5 0 5.82789e-09 6.97283e-10,8.42662e-09 -0.00567565,1.62524,1.62,1.63099,0.0152029 6.75045e-05,NA,NA,NA,NA
2030 rs10849805,rs2047568,rs3794214,rs627211,rs661647 0 11.5181 inf 5 0 5.8263e-09 6.74552e-10,8.16859e-09 -0.00567564,1.62513,0.0152029,1.61988,1.63087 6.75045e-05,NA,NA,NA,NA
2031 rs10849805,rs2047568,rs3794215,rs627211,rs661647 0 11.5175 inf 5 0 5.82612e-09 7.00952e-10,8.78323e-09 -0.00567564,1.62511,0.0152029,1.61987,1.63085 6.75045e-05,NA,NA,NA,NA
2032 rs10849805,rs2047568,rs2239760,rs627211,rs661647 0 11.5167 inf 5 0 6.23667e-09 1.04434e-09,1.04818e-08 0.00887021,1.05166,-0.0124351,1.04952,1.04737 6.74833e-05,NA,NA,NA,NA
2033 rs2047568,rs661647,rs73214894 0 6.41411 inf 3 -nan 5.20816e-08 3.23016e-08,7.86987e-08 -0.000909073,-0.000861285,9.87785e-05 0.000107378,0.000107636,9.82047e-05
2034 rs10849805,rs2047568,rs3021338,rs627211,rs661647 0 11.511 inf 5 0 5.94375e-09 9.48074e-10,9.28127e-09 0.00908089,1.04872,-0.0126498,1.04268,1.04422 6.74816e-05,NA,NA,NA,NA
2035 rs2047568,rs487915,rs661647,rs668622 0 8.96034 inf 4 -nan 7.02114e-08 4.49237e-08,9.95075e-08 -0.000927033,0.000128459,-0.00118643,-0.000381396 0.00010783,8.23312e-05,0.000127065,7.78552e-05
2036 rs10849805,rs2047568,rs3752531,rs627211,rs661647 0 11.5085 inf 5 0 6.03838e-09 1.02616e-09,9.75388e-09 0.00908086,1.04821,-0.0126498,1.04217,1.0437 6.74816e-05,NA,NA,NA,NA
2037 rs10849805,rs2047568,rs56179458,rs627211,rs661647 0 11.5083 inf 5 0 6.02554e-09 9.62064e-10,1.02333e-08 0.00908087,1.04827,-0.0126498,1.04223,1.04376 6.74816e-05,NA,NA,NA,NA
2038 rs10849805,rs2047568,rs627211,rs661647,rs7137088 0 11.5076 inf 5 0 0.00939718 0.00107,0.025856 1.67814e-05,-2.04634e-05,-1.10697e-05,-4.62302e-06,-1.23792e-05 0.109838,0.0649466,0.181841,0.0649381,0.16529
2039 rs10849805,rs2047568,rs36096261,rs627211,rs661647 0 11.5072 inf 5 0 0.00933488 0.000980154,0.0269512 1.67707e-05,-2.03629e-05,-8.47147e-06,-1.1128e-05,-4.71632e-06 0.109839,0.0649996,0.110369,0.181847,0.0649836
2040 rs10849805,rs12825376,rs2047568,rs627211,rs661647 0 11.5054 inf 5 0 6.86338e-09 1.39784e-08,1.33826e-05 0.0284178,-0.5338,268.263,268.182,268.178 6.75786e-05,NA,NA,NA,NA
2041 rs10849786,rs2047568,rs551087,rs661647,rs668622 0 11.4884 inf 5 0 8.47413e-08 5.80797e-08,1.17e-07 0.00484963,-0.000908514,-0.00485339,-0.00133046,0.00433959 0.00102852,0.000107381,0.00102391,0.000130667,0.00100063
2042 rs2047568,rs34673751,rs661647 0 6.38966 inf 3 -nan 5.17275e-08 3.10714e-08,7.7573e-08 -0.000890406,-3.70097e-05,-0.000854407 0.000110594,5.24908e-05,0.00010736
[truncated: 126,768 more chars]
