# Supplementary material for: Precision medicine for atherosclerotic cardiovascular disease: Integrative genomics maps risk loci and AI‐predicted functional consequences
Source: Clin Transl Med. 2026 Jul 10;16(7):e70732. doi: 10.1002/ctm2.70732 (PMC13351343; doi:10.1002/ctm2.70732)
Supplement: Supplementary file 6 — Supporting Information [file CTM2-16-e70732-s005.zip › HNF1A-AS1/FINEMAP/data.ld]

1 0.711913642669173 0.982467519937605 0.685546647272786 0.988333397898458 -0.0546401901999874 0.591713369473052 -0.226642685616567 0.724484132555468 0.988333397898458 0.994177416256969 -0.30909750581151 0.976579345914524 0.685546647272786 0.719179198325216 0.988333397898458 0.988333397898458 0.685546647272786 0.988333397898458 -0.307868363563132 0.685546647272786 0.724484132555468 0.958776501231804 0.685546647272786 0.685546647272786 -0.0575812585808144 0.685546647272786 0.685546647272786 0.958776501231804 0.994177416256969 0.994177416256969 -0.0987319980818509 -0.0546401901999874 -0.0546401901999874 -0.0546401901999874 0.0837870758971743 0.459889173323503 -0.0575812585808144 -0.0556357992311464 -0.0575812585808144 -0.0585326416606172 0.958776501231804 -0.0575812585808144 -0.0356930383136987 0.685546647272786 0.724484132555468 -0.0575812585808144 0.685546647272786 -0.0356930383136987 -0.0566158892027899 -0.0862595561955172 -0.0575812585808144 -0.30909750581151 -0.309713752235909 -0.312190064153841 -0.0575812585808144 0.27619067598055 -0.0575812585808144 -0.0855678569350568 -0.0575812585808144 -0.310331124493202 -0.312812007821587 -0.0575812585808144 0.982639696126735 -0.0855678569350568 -0.103064404830245 -0.0827584716624231 -0.0546401901999874 -0.0493957715335483 -0.0827584716624231 -0.0827584716624231 -0.0827584716624231 -0.050483852725907 -0.0848720086697251 -0.0827584716624231 0.593471356628328 -0.0827584716624231 -0.0585326416606172 -0.0493957715335483 -0.0493957715335483 -0.0493957715335483 -0.0575812585808144 -0.0575812585808144 -0.0827584716624231 -0.0575812585808144 -0.0493957715335483 -0.064851747129755 -0.312190064153841 -0.312190064153841 0.638301195047121 0.593471356628328 0.630142567726455 0.638301195047121 0.593471356628328 -0.0482854635810325 0.638301195047121 0.638301195047121 -0.0356930383136987 0.994177416256969 0.685546647272786 -0.0575812585808144 -0.261271693672276 -0.0536281913530918 -0.0448044177933981 -0.311569273625682 0.958776501231804 -0.308482378486327 -0.312190064153841 -0.0738513893799578 -0.0738513893799578 -0.312190064153841 -0.0377850274937588 -0.35323209280006 -0.312190064153841 0.354453617344882 0.227662348207113 -0.330066632463392 0.61355218277807 -0.0876309185656141 -0.0827584716624231 -0.0603961062154022 -0.165103613175991 0.638301195047121 -0.0556357992311464 -0.165103613175991 -0.311569273625682 0.994177416256969 -0.254265348874963 -0.165699308480941 -0.0955595854878817 -0.165699308480941 0.296435231990947 0.988333397898458 0.711913642669173 -0.310949629353893 0.328719041651432 0.591713369473052 0.118953576930723 0.302474048645196 -0.35323209280006 -0.35323209280006 0.988333397898458 0.958776501231804 0.994177416256969 -0.165699308480941 -0.312190064153841 -0.165103613175991 -0.165103613175991 -0.309713752235909 -0.309713752235909 -0.0845305130850229 0.302474048645196 0.0837870758971743 0.0837870758971743 -0.312190064153841 0.240025080790738 -0.0827584716624231 0.126692060049051 -0.312190064153841 -0.312190064153841 -0.307868363563132 -0.165103613175991 0.799496019072001 -0.0222073104527999 -0.309713752235909 0.23898516052101 0.565777117456337 0.223592358929201 -0.259104534801968 0.227662348207113 -0.0798752889563574 0.192620552821961 -0.226642685616567 -0.257485889937155 -0.312190064153841 0.228683511075797 -0.0575812585808144 -0.192125973696515 0.0575812585808145 0.0657119033304208 0.277317495785626 0.0575812585808145 0.133054576328012 0.0585326416606165 0.192620552821961 0.227662348207113 -0.0575812585808144 -0.226642685616567 -0.308482378486327 -0.0575812585808144 0.332703663490049 0.192620552821961 0.332703663490049 -0.310949629353893 -0.226642685616567 0.192620552821961 0.19311519506969 0.261271693672277 -0.0575812585808144 0.324236856976544 -0.0827584716624231 0.258597407907998 0.259645354572487 -0.064851747129755 -0.064851747129755 -0.064851747129755 0.958776501231804 -0.064851747129755 -0.0827584716624231 0.302474048645196 0.600468937488338 -0.064851747129755 -0.0827584716624231 -0.0674044768614324 0.226642685616567 0.228172739978017 -0.0575812585808144 0.332042332616544 0.0575812585808145 0.324236856976544 -0.330066632463392 -0.0575812585808144 -0.0855678569350568 0.0585326416606165 -0.312190064153841 0.259104534801968 0.19311519506969 0.0575812585808145 0.332703663490049 -0.0575812585808144 -0.244128274068473 -0.330723825345795 0.332703663490049 0.223085189508204 0.332703663490049 -0.0546401901999874 -0.330066632463392 -0.226133406282852 -0.0515511211391603 0.226642685616567 0.226642685616567 0.332703663490049 0.377568900575764 -0.0575812585808144 -0.0585326416606172 -0.226642685616567 -0.226642685616567 0.192620552821961 0.260728929320606 -0.0575812585808144 0.0585326416606165 0.0575812585808145 0.332042332616544 0.0575812585808145 0.994177416256969 0.724484132555468 0.724484132555468 -0.116583370111303 0.0575812585808145 0.323496363157584 0.351165932133733 -0.0575812585808144 0.332042332616544 -0.192125973696515 0.226642685616567 -0.375270692675115 -0.0585326416606172 0.192620552821961 -0.226642685616567 0.192125973696515 -0.226642685616567 -0.154812094703951 -0.226642685616567 -0.0866149975164196 0.324236856976544 0.323496363157584 0.323496363157584 0.19311519506969 0.324236856976544 -0.0575812585808144 0.259104534801968 -0.0575812585808144 -0.0394713466404054 0.714564377426622 0.724484132555468 -0.064851747129755 -0.307868363563132 0.994177416256969 0.988333397898458 0.324236856976544 -0.0827584716624231 -0.0827584716624231 -0.064851747129755 -0.0827584716624231 -0.0827584716624231 -0.0848720086697251 -0.0827584716624231 -0.0827584716624231 -0.0827584716624231 -0.064851747129755 -0.0827584716624231 0.494348119555558 0.988333397898458 -0.0827584716624231 -0.0827584716624231 0.685546647272786 -0.0827584716624231 -0.064851747129755 0.958776501231804 -0.0827584716624231 -0.0827584716624231 -0.064851747129755 -0.0546401901999874 -0.0575812585808144 -0.104886002734776 -0.0575812585808144 -0.312812007821587 -0.0575812585808144 0.630142567726455 0.638301195047121 0.638301195047121 -0.0493957715335483 -0.0493957715335483 0.600468937488338 0.593471356628328 0.638301195047121 -0.0493957715335483 -0.050483852725907 -0.104281009879252 0.593471356628328 -0.0493957715335483 0.593471356628328 0.583935944033746 -0.0738513893799578 -0.0493957715335483 -0.111407558596516 0.593471356628328 0.593471356628328 0.192620552821961 0.227662348207113 -0.155823995252319 -0.226642685616567 -0.226642685616567 -0.0493957715335483 0.964734303772491 0.711913642669173 -0.0292877872080769 0.994177416256969 -0.312190064153841 0.0837870758971743 -0.0647021918741618 -0.310331124493202 -0.331382389324597 -0.312190064153841 -0.312190064153841
0.711913642669173 1 0.718877577138949 0.501618733246764 0.723169676420315 -0.0746750404545264 0.436851770434408 0.111886153529756 0.989037046558687 0.723169676420315 0.717504084383249 -0.414189324809855 0.71456916369058 0.501618733246764 0.996372893726423 0.723169676420315 0.723169676420315 0.501618733246764 0.723169676420315 -0.420754071675066 0.501618733246764 0.989037046558687 0.70154271183138 0.501618733246764 0.501618733246764 -0.0786945067029736 0.501618733246764 0.501618733246764 0.70154271183138 0.717504084383249 0.717504084383249 0.0659842513061755 -0.0746750404545264 -0.0746750404545264 -0.0746750404545264 -0.0740045391583998 0.299530105155246 -0.0786945067029736 -0.0760357082048826 -0.0786945067029736 -0.0799947322276658 0.70154271183138 -0.0786945067029736 0.638472248824981 0.501618733246764 0.989037046558687 -0.0786945067029736 0.501618733246764 0.638472248824981 -0.0773751665415749 -0.117888239863613 -0.0786945067029736 -0.422433901975549 -0.415053272385194 -0.418522277608849 -0.0786945067029736 -0.0188714684411406 -0.0786945067029736 -0.116942916099763 -0.0786945067029736 -0.415860680027277 -0.419392893705226 -0.0786945067029736 0.706425512635423 -0.116942916099763 -0.140854901345525 -0.097599572633912 -0.0746750404545264 -0.0582478399224108 -0.097599572633912 -0.097599572633912 -0.097599572633912 -0.0646530288068753 -0.059122771428148 -0.097599572633912 0.430112617698205 -0.097599572633912 0.0784747088398907 -0.0582478399224108 -0.0582478399224108 -0.0582478399224108 -0.0786945067029736 -0.0786945067029736 -0.097599572633912 -0.0786945067029736 -0.0582478399224108 -0.0691218078318476 -0.418522277608849 -0.418522277608849 0.46704894285921 0.430112617698205 0.461079224652719 0.46704894285921 0.430112617698205 0.338803519325751 0.46704894285921 0.46704894285921 0.638472248824981 0.717504084383249 0.501618733246764 -0.0786945067029736 -0.346630375461079 -0.0732919732551729 -0.030284250477909 -0.417653019638786 0.70154271183138 -0.413385445629273 -0.418522277608849 -0.100930386028788 -0.100930386028788 -0.418522277608849 -0.126162765481204 -0.47509199647393 -0.418522277608849 0.138310424730929 -0.119064439165622 -0.451091752090896 0.448939937100237 0.614877882697623 -0.097599572633912 -0.0825414710019045 -0.250464417834808 0.46704894285921 -0.0760357082048826 -0.250464417834808 -0.417653019638786 0.717504084383249 -0.337262143780909 -0.249319516696069 -0.130598299273978 -0.249319516696069 0.114941208394141 0.723169676420315 1 -0.416785107585318 0.140730997376138 0.436851770434408 -0.0427235852307419 0.123475429174328 -0.48275126281838 -0.48275126281838 0.723169676420315 0.70154271183138 0.717504084383249 -0.249319516696069 -0.418522277608849 -0.250464417834808 -0.250464417834808 -0.415053272385194 -0.415053272385194 -0.140854901345525 0.123475429174328 -0.0740045391583998 -0.0740045391583998 -0.418466140091691 0.328034777195059 -0.097599572633912 -0.0302800485421541 -0.418522277608849 -0.418522277608849 -0.420754071675066 -0.250464417834808 0.545238299500509 -0.215067820781761 -0.415053272385194 0.314268633233253 0.403986450546875 0.305576689745201 0.0623939055264431 -0.119064439165622 -0.109163061334551 0.263248490199361 0.111886153529756 0.0588892744884281 -0.426660404820364 -0.118843416176048 -0.0786945067029736 -0.262572564364084 0.0786945067029739 0.0898064048017161 -0.0320654646304291 0.0786945067029739 -0.373872952116279 0.0799947322276634 0.263248490199361 -0.119064439165622 -0.0786945067029736 0.111886153529756 -0.421593226682789 -0.0786945067029736 0.44703938675564 0.263248490199361 0.44703938675564 -0.424965141342541 0.111886153529756 0.263248490199361 0.26392450230189 -0.0699912361045475 -0.0786945067029736 0.106823410827641 -0.097599572633912 0.214178408422329 -0.0710619444653763 -0.0691218078318476 -0.0691218078318476 -0.0691218078318476 0.70154271183138 -0.0691218078318476 -0.097599572633912 0.123475429174328 0.445508463314035 -0.0691218078318476 -0.097599572633912 -0.0849570719863028 -0.11533801758604 -0.117030069507081 -0.0786945067029736 0.446119779584864 0.0786945067029739 0.106823410827641 -0.451091752090896 -0.0786945067029736 -0.116125939214742 0.0799947322276634 -0.418522277608849 -0.064205398878655 0.26392450230189 0.0786945067029739 0.44703938675564 -0.0786945067029736 0.071061944465376 -0.451989917066167 0.44703938675564 0.304883557146437 0.44703938675564 -0.0746750404545264 -0.451091752090896 0.113946110287571 -0.0704533063017031 -0.11533801758604 -0.11533801758604 0.44703938675564 0.508725786365874 -0.0786945067029736 -0.0799947322276658 0.111886153529756 0.111886153529756 0.263248490199361 -0.0675324362695214 -0.0786945067029736 0.0799947322276634 0.0786945067029739 0.446119779584864 0.0786945067029739 0.717504084383249 0.989037046558687 0.989037046558687 -0.159330848730983 0.0786945067029739 0.111799366297488 0.483722141939929 -0.0786945067029736 0.446119779584864 -0.262572564364084 -0.11533801758604 -0.512870728567077 -0.0799947322276658 0.263248490199361 0.111886153529756 0.262572564364083 0.111886153529756 -0.211576851994007 0.111886153529756 -0.0794636683238391 0.106823410827641 0.111799366297488 0.111799366297488 0.26392450230189 0.106823410827641 -0.0786945067029736 -0.064205398878655 -0.0786945067029736 0.647738100824227 0.989037046558687 0.989037046558687 -0.0886308562019258 -0.420754071675066 0.717504084383249 0.723169676420315 0.106823410827641 -0.097599572633912 -0.097599572633912 -0.0691218078318476 -0.097599572633912 -0.097599572633912 -0.059122771428148 -0.097599572633912 -0.097599572633912 -0.097599572633912 -0.0691218078318476 -0.097599572633912 0.361717584792894 0.723169676420315 -0.097599572633912 -0.097599572633912 0.501618733246764 -0.097599572633912 -0.0691218078318476 0.70154271183138 -0.097599572633912 -0.097599572633912 -0.0691218078318476 -0.0746750404545264 -0.0786945067029736 -0.143344422277184 -0.0786945067029736 -0.419392893705226 -0.0786945067029736 0.461079224652719 0.46704894285921 0.46704894285921 -0.0582478399224108 -0.0582478399224108 0.445508463314035 0.430112617698205 0.46704894285921 -0.0582478399224108 -0.0646530288068753 -0.142517597447412 0.430112617698205 -0.0582478399224108 0.430112617698205 0.421138761832228 -0.100930386028788 -0.0582478399224108 0.0560466364702089 0.430112617698205 0.430112617698205 0.263248490199361 -0.119064439165622 -0.189082729367322 0.111886153529756 0.111886153529756 -0.0582478399224108 0.695656968194214 1 -0.0536424715247926 0.717504084383249 -0.418522277608849 -0.0740045391583998 -0.100930386028788 -0.424119850077551 -0.445201908154862 -0.418522277608849 -0.418522277608849
0.982467519937605 0.718877577138949 1 0.697780469441194 0.994064879348078 -0.0536822121547038 0.602732797693381 -0.222669077249708 0.721507418618891 0.994064879348078 0.98822152250908 -0.303678259953535 0.981960339427854 0.697780469441194 0.716270131768975 0.994064879348078 0.994064879348078 0.697780469441194 0.994064879348078 -0.302470667617119 0.697780469441194 0.721507418618891 0.963620064050578 0.697780469441194 0.697780469441194 -0.0565717163127782 0.697780469441194 0.697780469441194 0.963620064050578 0.98822152250908 0.98822152250908 -0.0970009812939615 -0.0536822121547038 -0.0536822121547038 -0.0536822121547038 0.0860281511149363 0.454796970665066 -0.0565717163127782 -0.0546603656903737 -0.0565717163127782 -0.0575064192877045 0.963620064050578 -0.0565717163127782 -0.0310512575792899 0.697780469441194 0.721507418618891 -0.0565717163127782 0.697780469441194 -0.0310512575792899 -0.0556232722541317 -0.0847472122463307 -0.0565717163127782 -0.303678259953535 -0.304283702049784 -0.306716598078387 -0.0565717163127782 0.271348368460502 -0.0565717163127782 -0.0840676401893622 -0.0565717163127782 -0.304890250240285 -0.307327637531178 -0.0565717163127782 0.976800549943065 -0.0840676401893622 -0.101257430207417 -0.0813075104080083 -0.0536822121547038 -0.0485297411539708 -0.0813075104080083 -0.0813075104080083 -0.0813075104080083 -0.0495987455845202 -0.0833839918698692 -0.0813075104080083 0.604234964763254 -0.0813075104080083 -0.0575064192877045 -0.0485297411539708 -0.0485297411539708 -0.0485297411539708 -0.0565717163127782 -0.0565717163127782 -0.0813075104080083 -0.0565717163127782 -0.0485297411539708 -0.0637147351661935 -0.306716598078387 -0.306716598078387 0.649691905425691 0.604234964763254 0.641387684517524 0.649691905425691 0.604234964763254 -0.0474388996534987 0.649691905425691 0.649691905425691 -0.0310512575792899 0.98822152250908 0.697780469441194 -0.0565717163127782 -0.256690952912099 -0.0526879561574128 -0.0426584480702594 -0.306106691547786 0.963620064050578 -0.303073917335915 -0.306716598078387 -0.0725565913680753 -0.0725565913680753 -0.306716598078387 -0.0307682051389938 -0.347039058175646 -0.306716598078387 0.354824050920914 0.223670862626214 -0.324279745810467 0.624501238287284 -0.0860945312330149 -0.0813075104080083 -0.0593372126873369 -0.161236872051312 0.649691905425691 -0.0546603656903737 -0.161236872051312 -0.306106691547786 0.98822152250908 -0.249807446715256 -0.161950023234591 -0.0938841889605444 -0.161950023234591 0.29776194415192 0.994064879348078 0.718877577138949 -0.305497911176837 0.330999911439907 0.602732797693381 0.122165099916824 0.304572689601177 -0.347039058175646 -0.347039058175646 0.994064879348078 0.963620064050578 0.98822152250908 -0.161950023234591 -0.306716598078387 -0.161236872051312 -0.161236872051312 -0.304283702049784 -0.304283702049784 -0.0766927026351967 0.304572689601177 0.0860281511149363 0.0860281511149363 -0.306716598078387 0.235816845847299 -0.0813075104080083 0.129896280851234 -0.306716598078387 -0.306716598078387 -0.302470667617119 -0.161236872051312 0.795055367283228 -0.0291149300576644 -0.304283702049784 0.234795157958967 0.576290776984751 0.219672230354171 -0.254561789711477 0.223670862626214 -0.0784748770452527 0.189243436820002 -0.222669077249708 -0.252971523705484 -0.306716598078387 0.224674121977262 -0.0565717163127782 -0.188757528893214 0.0565717163127789 0.0645598106954182 0.272455432319811 0.0565717163127789 0.130721799621328 0.0575064192877025 0.189243436820002 0.223670862626214 -0.0565717163127782 -0.222669077249708 -0.303073917335915 -0.0565717163127782 0.326870543143224 0.189243436820002 0.326870543143224 -0.305497911176837 -0.222669077249708 0.189243436820002 0.189729406762386 0.256690952912099 -0.0565717163127782 0.328499033395304 -0.0813075104080083 0.266359781339677 0.255093127570151 -0.0637147351661935 -0.0637147351661935 -0.0637147351661935 0.963620064050578 -0.0637147351661935 -0.0813075104080083 0.304572689601177 0.611556345500384 -0.0637147351661935 -0.0813075104080083 -0.0662227092147443 0.222669077249707 0.224172305963571 -0.0565717163127782 0.326220807040074 0.0565717163127789 0.328499033395304 -0.324279745810467 -0.0565717163127782 -0.0840676401893622 0.0575064192877025 -0.306716598078387 0.254561789711477 0.189729406762386 0.0565717163127789 0.326870543143224 -0.0565717163127782 -0.255093127570152 -0.324925416471761 0.326870543143224 0.219173952870935 0.326870543143224 -0.0536822121547038 -0.324279745810467 -0.222168726845757 -0.0506473021355962 0.222669077249707 0.222669077249707 0.326870543143224 0.37094918135424 -0.0565717163127782 -0.0575064192877045 -0.222669077249708 -0.222669077249708 0.189243436820002 0.256157704565603 -0.0565717163127782 0.0575064192877025 0.0565717163127789 0.326220807040074 0.0565717163127789 0.98822152250908 0.721507418618891 0.721507418618891 -0.114539374499222 0.0565717163127789 0.327794070549756 0.344065990643196 -0.0565717163127782 0.326220807040074 -0.188757528893214 0.222669077249707 -0.368691266737789 -0.0575064192877045 0.189243436820002 -0.222669077249708 0.188757528893213 -0.222669077249708 -0.152097854740137 -0.222669077249708 -0.0831243965234205 0.328499033395304 0.327794070549756 0.327794070549756 0.189729406762386 0.328499033395304 -0.0565717163127782 0.254561789711477 -0.0565717163127782 -0.0348884714313334 0.721507418618891 0.721507418618891 -0.0637147351661935 -0.302470667617119 0.98822152250908 0.994064879348078 0.328499033395304 -0.0813075104080083 -0.0813075104080083 -0.0637147351661935 -0.0813075104080083 -0.0813075104080083 -0.0833839918698692 -0.0813075104080083 -0.0813075104080083 -0.0813075104080083 -0.0637147351661935 -0.0813075104080083 0.503169936434087 0.994064879348078 -0.0813075104080083 -0.0813075104080083 0.697780469441194 -0.0813075104080083 -0.0637147351661935 0.963620064050578 -0.0813075104080083 -0.0813075104080083 -0.0637147351661935 -0.0536822121547038 -0.0565717163127782 -0.103047090983005 -0.0565717163127782 -0.307327637531178 -0.0565717163127782 0.641387684517524 0.649691905425691 0.649691905425691 -0.0485297411539708 -0.0485297411539708 0.611556345500384 0.604234964763254 0.649691905425691 -0.0485297411539708 -0.0495987455845202 -0.10245270515266 0.604234964763254 -0.0485297411539708 0.604234964763254 0.59461271407682 -0.0725565913680753 -0.0485297411539708 -0.109454307796624 0.604234964763254 0.604234964763254 0.189243436820002 0.223670862626214 -0.153092014162315 -0.222669077249708 -0.222669077249708 -0.0485297411539708 0.957542705161481 0.718877577138949 -0.024270373656126 0.98822152250908 -0.306716598078387 0.0860281511149363 -0.0596434845478827 -0.304890250240285 -0.325572434190736 -0.306716598078387 -0.306716598078387
0.685546647272786 0.501618733246764 0.697780469441194 0.999999999999999 0.693639058166505 -0.0374583991979521 0.875327241418585 -0.155374133253338 0.503453785269193 0.693639058166505 0.689561677888275 -0.211900758789462 0.66752079296349 0.999999999999999 0.499799308792461 0.693639058166505 0.693639058166505 0.999999999999999 0.693639058166505 -0.211058124442065 0.999999999999999 0.503453785269193 0.715022371107365 0.999999999999999 0.999999999999999 -0.0394746387658246 0.999999999999999 0.999999999999999 0.715022371107365 0.689561677888275 0.689561677888275 -0.0676853902635555 -0.0374583991979521 -0.0374583991979521 -0.0374583991979521 0.259898467738105 0.259717758338012 -0.0394746387658246 -0.0381409356312529 -0.0394746387658246 -0.0290336056038299 0.715022371107365 -0.0394746387658246 -0.0623803100590055 0.999999999999999 0.503453785269193 -0.0394746387658246 0.999999999999999 -0.0623803100590055 -0.0388128330253418 -0.059134949545076 -0.0394746387658246 -0.211900758789462 -0.212323224459603 -0.214020851792542 -0.0394746387658246 0.189341591926471 -0.0394746387658246 -0.0586607574361463 -0.0394746387658246 -0.212746461940709 -0.214447223188758 -0.0394746387658246 0.681592346289687 -0.0586607574361463 -0.0706554571845396 -0.056734792781594 -0.0374583991979521 -0.0338631055642757 -0.056734792781594 -0.056734792781594 -0.056734792781594 -0.0346090359776577 -0.0581837209908377 -0.056734792781594 -0.019611799901365 -0.056734792781594 -0.0401268562464554 -0.0338631055642757 -0.0338631055642757 -0.0338631055642757 -0.0394746387658246 -0.0394746387658246 -0.056734792781594 -0.0394746387658246 -0.0338631055642757 -0.0444588978145867 -0.214020851792542 -0.214020851792542 -0.021866839645751 -0.019611799901365 -0.019611799901365 -0.021866839645751 -0.019611799901365 -0.0331019376699919 -0.021866839645751 -0.021866839645751 -0.0623803100590055 0.689561677888275 0.999999999999999 -0.0394746387658246 -0.179113933624312 -0.0367646267814029 0.00834895292520948 -0.213595270927304 0.715022371107365 -0.211479060314037 -0.214020851792542 -0.0506285723858668 -0.0506285723858668 -0.214020851792542 -0.00208891025801109 -0.242157076928232 -0.214020851792542 0.259504057893856 0.156073159523636 -0.226276073261899 -0.0149662532983102 -0.0600750824200929 -0.056734792781594 -0.0414043481243012 -0.0915676898240471 -0.021866839645751 -0.0381409356312529 -0.0915676898240471 -0.213595270927304 0.689561677888275 -0.174310757438878 -0.0899948690748602 -0.0519920334577555 -0.0899948690748602 0.257265565183162 0.693639058166505 0.501618733246764 -0.213170475874277 0.259898467738105 0.875327241418585 0.2892321412445 0.217707824499527 -0.242157076928232 -0.242157076928232 0.693639058166505 0.715022371107365 0.689561677888275 -0.0899948690748602 -0.214020851792542 -0.0915676898240471 -0.0915676898240471 -0.212323224459603 -0.212323224459603 -0.0326571809404253 0.217707824499527 0.259898467738105 0.259898467738105 -0.214020851792542 0.16454838939747 -0.056734792781594 -0.106782832130132 -0.214020851792542 -0.214020851792542 -0.211058124442065 -0.0915676898240471 0.538952543011024 0.211479060314036 -0.212323224459603 0.163835475543127 -0.0262543682580128 0.153282992019727 -0.177628245126664 0.156073159523636 -0.0324183891983855 0.132050374182926 -0.155374133253338 -0.176518588566467 -0.214020851792542 0.156773214304582 -0.0394746387658246 -0.131711317121667 0.0394746387658248 0.0450485750140835 0.190114079465921 0.0394746387658248 0.0912151187059698 0.0401268562464551 0.132050374182926 0.156073159523636 -0.0394746387658246 -0.155374133253338 -0.211479060314037 -0.0394746387658246 0.228083881040976 0.132050374182926 0.228083881040976 -0.213170475874277 -0.155374133253338 0.132050374182926 0.132389474517456 0.179113933624312 -0.0394746387658246 0.236886519414233 -0.056734792781594 -0.0735487890327959 0.177999002307122 -0.0444588978145867 -0.0444588978145867 -0.0444588978145867 0.715022371107365 -0.0444588978145867 -0.056734792781594 0.217707824499527 0.885749871737392 -0.0444588978145867 -0.056734792781594 -0.0462089131235301 0.155374133253338 0.156423056890975 -0.0394746387658246 0.227630507877908 0.0394746387658248 0.236886519414233 -0.226276073261899 -0.0394746387658246 -0.0586607574361463 0.0401268562464551 -0.214020851792542 0.177628245126665 0.132389474517456 0.0394746387658248 0.228083881040976 -0.0394746387658246 -0.177999002307122 -0.226726609639041 0.228083881040976 0.152935303723564 0.228083881040976 -0.0374583991979521 -0.226276073261899 -0.155024998513585 -0.0110041802988567 0.155374133253338 0.155374133253338 0.228083881040976 0.258841093904188 -0.0394746387658246 -0.0401268562464554 -0.155374133253338 -0.155374133253338 0.132050374182926 0.178741843342765 -0.0394746387658246 0.0401268562464551 0.0394746387658248 0.227630507877908 0.0394746387658248 0.689561677888275 0.503453785269193 0.503453785269193 -0.0799233385075682 0.0394746387658248 0.2364139456584 0.260961542355789 -0.0394746387658246 0.227630507877908 -0.131711317121667 0.155374133253338 -0.257265565183162 -0.0401268562464554 0.132050374182926 -0.155374133253338 0.131711317121665 -0.155374133253338 -0.106130912481572 -0.155374133253338 -0.0779631893523015 0.236886519414233 0.2364139456584 0.2364139456584 0.132389474517456 0.236886519414233 -0.0394746387658246 0.177628245126665 -0.0394746387658246 -0.0632856066035899 0.503453785269193 0.503453785269193 -0.0444588978145867 -0.211058124442065 0.689561677888275 0.693639058166505 0.236886519414233 -0.056734792781594 -0.056734792781594 -0.0444588978145867 -0.056734792781594 -0.056734792781594 -0.0581837209908377 -0.056734792781594 -0.056734792781594 -0.056734792781594 -0.0444588978145867 -0.056734792781594 0.721100630456227 0.693639058166505 -0.056734792781594 -0.056734792781594 0.999999999999999 -0.056734792781594 -0.0444588978145867 0.715022371107365 -0.056734792781594 -0.056734792781594 -0.0444588978145867 -0.0374583991979521 -0.0394746387658246 -0.0719042475206708 -0.0394746387658246 -0.214447223188758 -0.0394746387658246 -0.019611799901365 -0.021866839645751 -0.021866839645751 -0.0338631055642757 -0.0338631055642757 0.885749871737392 -0.019611799901365 -0.021866839645751 -0.0338631055642757 -0.0346090359776577 -0.0714894966969429 -0.019611799901365 -0.0338631055642757 -0.019611799901365 -0.021866839645751 -0.0506285723858668 -0.0338631055642757 -0.0763750782766883 -0.019611799901365 -0.019611799901365 0.132050374182926 0.156073159523636 -0.106824617509879 -0.155374133253338 -0.155374133253338 -0.0338631055642757 0.710606686827689 0.501618733246764 -0.0479053688551956 0.689561677888275 -0.214020851792542 0.259898467738105 -0.0506285723858668 -0.212746461940709 -0.227178085966724 -0.214020851792542 -0.214020851792542
0.988333397898458 0.723169676420315 0.994064879348078 0.693639058166505 1 -0.0540027248421743 0.599088929436338 -0.223998535584253 0.72581521951773 1 0.994121755068111 -0.305491388200629 0.988107199444108 0.693639058166505 0.720546663150111 1 1 0.693639058166505 1 -0.304276585865787 0.693639058166505 0.72581521951773 0.970094204314554 0.693639058166505 0.693639058166505 -0.0569094809484456 0.693639058166505 0.693639058166505 0.970094204314554 0.994121755068111 0.994121755068111 -0.0975801311455389 -0.0540027248421743 -0.0540027248421743 -0.0540027248421743 0.0839481613820972 0.46019839810098 -0.0569094809484456 -0.0549867184989155 -0.0569094809484456 -0.05784976462041 0.970094204314554 -0.0569094809484456 -0.0326217085570059 0.693639058166505 0.72581521951773 -0.0569094809484456 0.693639058166505 -0.0326217085570059 -0.0559553741508381 -0.08525320027593 -0.0569094809484456 -0.305491388200629 -0.306100445123197 -0.308547866895303 -0.0569094809484456 0.272968469259729 -0.0569094809484456 -0.0845695707955124 -0.0569094809484456 -0.306710614744015 -0.309162554593748 -0.0569094809484456 0.982632592938666 -0.0845695707955124 -0.101861993428259 -0.0817929615030053 -0.0540027248421743 -0.0488194907215675 -0.0817929615030053 -0.0817929615030053 -0.0817929615030053 -0.0498948777036004 -0.0838818407150171 -0.0817929615030053 0.600632358927404 -0.0817929615030053 -0.05784976462041 -0.0488194907215675 -0.0488194907215675 -0.0488194907215675 -0.0569094809484456 -0.0569094809484456 -0.0817929615030053 -0.0569094809484456 -0.0488194907215675 -0.0640951476004018 -0.308547866895303 -0.308547866895303 0.645835905580416 0.600632358927404 0.637580971225256 0.645835905580416 0.600632358927404 -0.0477221362901442 0.645835905580416 0.645835905580416 -0.0326217085570059 0.994121755068111 0.693639058166505 -0.0569094809484456 -0.258223540781805 -0.0530025325831484 -0.0436029984064288 -0.307934318883225 0.970094204314554 -0.304883437321189 -0.308547866895303 -0.0729897946054145 -0.0729897946054145 -0.308547866895303 -0.0331183573361191 -0.349111074523866 -0.308547866895303 0.358158344941401 0.225006302177078 -0.326215876395446 0.620794748090773 -0.0866085635069175 -0.0817929615030053 -0.0596914888757034 -0.163345055507084 0.645835905580416 -0.0549867184989155 -0.163345055507084 -0.307934318883225 0.994121755068111 -0.251298936221429 -0.163944659952856 -0.0944447298270064 -0.163944659952856 0.300766058410574 1 0.723169676420315 -0.307321903754598 0.333706955269135 0.599088929436338 0.120703313829358 0.307679395072002 -0.349111074523866 -0.349111074523866 1 0.970094204314554 0.994121755068111 -0.163944659952856 -0.308547866895303 -0.163345055507084 -0.163345055507084 -0.306100445123197 -0.306100445123197 -0.079313574634099 0.307679395072002 0.0839481613820972 0.0839481613820972 -0.308547866895303 0.237224803678761 -0.0817929615030053 0.128319395343942 -0.308547866895303 -0.308547866895303 -0.304276585865787 -0.163345055507084 0.800064869106064 -0.0283463995350641 -0.306100445123197 0.236197015745038 0.572832269960237 0.220983795844629 -0.256081665291728 0.225006302177078 -0.0789434157423566 0.190373325475608 -0.223998535584253 -0.254481904512497 -0.308547866895303 0.226015551544892 -0.0569094809484456 -0.189884516408026 0.0569094809484462 0.0649452687009298 0.274082142906499 0.0569094809484462 0.131502281528204 0.0578497646204099 0.190373325475608 0.225006302177078 -0.0569094809484456 -0.223998535584253 -0.304883437321189 -0.0569094809484456 0.328822142230385 0.190373325475608 0.328822142230385 -0.307321903754598 -0.223998535584253 0.190373325475608 0.19086219692905 0.258223540781806 -0.0569094809484456 0.330665383865487 -0.0817929615030053 0.264974450683943 0.256616175533175 -0.0640951476004018 -0.0640951476004018 -0.0640951476004018 0.970094204314554 -0.0640951476004018 -0.0817929615030053 0.307679395072002 0.607872556730905 -0.0640951476004018 -0.0817929615030053 -0.0666180956500262 0.223998535584253 0.225510739410275 -0.0569094809484456 0.328168526841039 0.0569094809484462 0.330665383865487 -0.326215876395446 -0.0569094809484456 -0.0845695707955124 0.0578497646204099 -0.308547866895303 0.256081665291728 0.19086219692905 0.0569094809484462 0.328822142230385 -0.0569094809484456 -0.240959376961332 -0.326865402069985 0.328822142230385 0.220482543367464 0.328822142230385 -0.0540027248421743 -0.326215876395446 -0.223495197809884 -0.0509496947209453 0.223998535584253 0.223998535584253 0.328822142230385 0.37316395444683 -0.0569094809484456 -0.05784976462041 -0.223998535584253 -0.223998535584253 0.190373325475608 0.257687108645861 -0.0569094809484456 0.0578497646204099 0.0569094809484462 0.328168526841039 0.0569094809484462 0.994121755068111 0.72581521951773 0.72581521951773 -0.115223238320559 0.0569094809484462 0.32995729743855 0.346621911803638 -0.0569094809484456 0.328168526841039 -0.189884516408026 0.223998535584253 -0.370892558823305 -0.05784976462041 0.190373325475608 -0.223998535584253 0.189884516408027 -0.223998535584253 -0.153005963594534 -0.223998535584253 -0.0843082590157868 0.330665383865487 0.32995729743855 0.32995729743855 0.19086219692905 0.330665383865487 -0.0569094809484456 0.256081665291728 -0.0569094809484456 -0.0364398266811793 0.72581521951773 0.72581521951773 -0.0640951476004018 -0.304276585865787 0.994121755068111 1 0.330665383865487 -0.0817929615030053 -0.0817929615030053 -0.0640951476004018 -0.0817929615030053 -0.0817929615030053 -0.0838818407150171 -0.0817929615030053 -0.0817929615030053 -0.0817929615030053 -0.0640951476004018 -0.0817929615030053 0.50018356215293 1 -0.0817929615030053 -0.0817929615030053 0.693639058166505 -0.0817929615030053 -0.0640951476004018 0.970094204314554 -0.0817929615030053 -0.0817929615030053 -0.0640951476004018 -0.0540027248421743 -0.0569094809484456 -0.103662339474848 -0.0569094809484456 -0.309162554593748 -0.0569094809484456 0.637580971225256 0.645835905580416 0.645835905580416 -0.0488194907215675 -0.0488194907215675 0.607872556730905 0.600632358927404 0.645835905580416 -0.0488194907215675 -0.0498948777036004 -0.103064404830245 0.600632358927404 -0.0488194907215675 0.600632358927404 0.591059601456079 -0.0729897946054145 -0.0488194907215675 -0.110107810939266 0.600632358927404 0.600632358927404 0.190373325475608 0.225006302177078 -0.154006058701837 -0.223998535584253 -0.223998535584253 -0.0488194907215675 0.963978409198293 0.723169676420315 -0.0259518656954831 0.994121755068111 -0.308547866895303 0.0839481613820972 -0.0613365715976462 -0.306710614744015 -0.327516282844889 -0.308547866895303 -0.308547866895303
-0.0546401901999874 -0.0746750404545264 -0.0536822121547038 -0.0374583991979521 -0.0540027248421743 1 -0.0370384571415984 -0.118754118931768 -0.0744028554238037 -0.0540027248421743 -0.0543220431168154 -0.161958025986125 -0.0533604812061522 -0.0374583991979521 -0.0749468807559008 -0.0540027248421743 -0.0540027248421743 -0.0374583991979521 -0.0540027248421743 -0.161313991503605 -0.0374583991979521 -0.0744028554238037 -0.0523877303865859 -0.0374583991979521 -0.0374583991979521 0.913821919746552 -0.0374583991979521 -0.0374583991979521 -0.0523877303865859 -0.0543220431168154 -0.0543220431168154 -0.0517326707927348 1 1 1 0.198643190482881 0.343972768626427 0.913821919746552 0.909666152057507 0.913821919746552 0.898900088467931 -0.0523877303865859 0.913821919746552 -0.0476779410100963 -0.0374583991979521 -0.0744028554238037 0.913821919746552 -0.0374583991979521 -0.0476779410100963 0.893777661677739 -0.0451974771106202 0.913821919746552 -0.161958025986125 -0.162280921035551 -0.16357843584047 0.913821919746552 -0.197835028304279 0.913821919746552 -0.0448350469884281 0.913821919746552 -0.162604405988389 -0.163904316078289 0.913821919746552 -0.027911768983524 -0.0448350469884281 0.485657717192944 -0.0404362390554849 1 -0.0119679802970369 -0.0404362390554849 -0.0404362390554849 -0.0404362390554849 -0.0140666282693938 -0.0442901460300681 -0.0404362390554849 -0.0344311097536847 -0.0404362390554849 -0.0287241778121745 -0.0119679802970369 -0.0119679802970369 -0.0119679802970369 0.878653927453435 0.913821919746552 -0.0404362390554849 0.913821919746552 -0.0119679802970369 -0.0339804131363384 -0.16357843584047 -0.16357843584047 -0.0348768987022562 -0.0344311097536847 -0.0344311097536847 -0.0348768987022562 -0.0344311097536847 -0.0253001665117886 -0.0348768987022562 -0.0348768987022562 -0.0476779410100963 -0.0543220431168154 -0.0374583991979521 0.913821919746552 -0.136898703346435 0.981478855706846 -0.0234762006319807 -0.163253159813971 -0.0523877303865859 -0.16163571731186 -0.16357843584047 0.00656483911487024 0.00656483911487024 -0.16357843584047 -0.0483698688829877 -0.185083254925168 -0.16357843584047 -0.124405720363933 0.119288392218456 0.165542908085537 -0.0335246079646112 -0.0459160307650358 -0.0404362390554849 0.904697233379858 -0.101705162903461 -0.0348768987022562 -0.0291515267778673 -0.101705162903461 -0.163253159813971 -0.0543220431168154 -0.133227584196602 -0.101186697379839 -0.0500704196529742 -0.101186697379839 -0.0206108830643282 -0.0540027248421743 -0.0746750404545264 -0.162928484392183 -0.144127049012451 -0.0370384571415984 -0.11345069221477 -0.142370486265605 -0.185083254925168 -0.185083254925168 -0.0540027248421743 -0.0523877303865859 -0.0543220431168154 -0.101186697379839 -0.16357843584047 -0.101705162903461 -0.101705162903461 -0.162280921035551 -0.162280921035551 -0.0283912741997101 -0.142370486265605 0.198643190482881 0.198643190482881 -0.16357843584047 -0.210959685884581 -0.0404362390554849 -0.112660698342567 -0.16357843584047 -0.16357843584047 -0.161313991503605 -0.101705162903461 -0.0657568253002195 0.16163571731186 -0.162280921035551 -0.211977261032149 -0.0357544969843061 0.117155837225801 -0.135763175669784 0.119288392218456 -0.0418523083532474 0.100927519351853 -0.118754118931768 -0.134915053241912 -0.16357843584047 0.0848856468647867 0.913821919746552 -0.100668374398093 -0.913821919746557 0.00754895342286528 0.145306232966643 -0.913821919746557 0.0678256728488615 -0.898900088467931 0.100927519351853 0.119288392218456 0.913821919746552 -0.118754118931768 -0.16163571731186 0.913821919746552 -0.164230804154114 0.100927519351853 -0.164230804154114 -0.162928484392183 -0.118754118931768 0.100927519351853 0.0870692996531138 0.105581722490447 0.913821919746552 0.181054911205731 -0.0404362390554849 -0.056214129451308 0.13604654936514 -0.0339804131363384 -0.0339804131363384 -0.0339804131363384 -0.0523877303865859 -0.0339804131363384 -0.0404362390554849 -0.142370486265605 -0.0366145879715001 -0.0339804131363384 -0.0404362390554849 -0.0353179686340209 0.118754118931769 0.119555822534589 0.913821919746552 -0.164557903714918 -0.913821919746557 0.181054911205731 0.165542908085537 0.913821919746552 -0.0448350469884281 -0.898900088467931 -0.16357843584047 0.135763175669783 0.0870692996531138 -0.913821919746557 -0.164230804154114 0.913821919746552 -0.136046549365141 0.16521395198202 -0.164230804154114 0.116890095326495 -0.164230804154114 1 0.165542908085537 -0.118487271500089 -0.0270112752775191 0.118754118931769 0.118754118931769 -0.164230804154114 -0.144715812442889 0.913821919746552 0.898900088467931 -0.118754118931768 -0.118754118931768 0.100927519351853 0.136614310747598 0.913821919746552 -0.898900088467931 -0.913821919746557 -0.164557903714918 -0.913821919746557 -0.0543220431168154 -0.0744028554238037 -0.0744028554238037 -0.0557906442451693 -0.913821919746557 0.180693718008194 -0.143539921092591 0.913821919746552 -0.164557903714918 -0.100668374398093 0.118754118931769 0.145602071428727 0.898900088467931 0.100927519351853 -0.118754118931768 0.100668374398093 -0.118754118931768 -0.0811169963704534 -0.118754118931768 0.480462632546788 0.181054911205731 0.180693718008194 0.180693718008194 0.0870692996531138 0.181054911205731 0.913821919746552 0.135763175669783 0.913821919746552 -0.0483698688829877 -0.0744028554238037 -0.0744028554238037 -0.0339804131363384 -0.161313991503605 -0.0543220431168154 -0.0540027248421743 0.181054911205731 -0.0404362390554849 -0.0404362390554849 -0.0339804131363384 -0.0404362390554849 -0.0404362390554849 -0.0442901460300681 -0.0404362390554849 -0.0404362390554849 -0.0404362390554849 -0.0339804131363384 -0.0404362390554849 -0.0270112752775191 -0.0540027248421743 -0.0404362390554849 -0.0404362390554849 -0.0374583991979521 -0.0404362390554849 -0.0339804131363384 -0.0523877303865859 -0.0404362390554849 -0.0404362390554849 -0.0339804131363384 1 0.913821919746552 -0.0549571887094368 0.913821919746552 -0.163904316078289 0.913821919746552 -0.0344311097536847 -0.0348768987022562 -0.0348768987022562 -0.0119679802970369 -0.0119679802970369 -0.0366145879715001 -0.0344311097536847 -0.0348768987022562 -0.0119679802970369 -0.0140666282693938 -0.0546401901999874 -0.0344311097536847 -0.0119679802970369 -0.0344311097536847 -0.0348768987022562 0.00656483911487024 -0.0119679802970369 -0.0583742926778209 -0.0344311097536847 -0.0344311097536847 0.100927519351853 0.119288392218456 -0.0816472025747317 -0.118754118931768 -0.118754118931768 -0.0119679802970369 -0.0527132658505852 -0.0746750404545264 0.781924867569171 -0.0543220431168154 -0.16357843584047 0.198643190482881 -0.0386959616801452 -0.162604405988389 0.164885618428168 -0.16357843584047 -0.16357843584047
0.591713369473052 0.436851770434408 0.602732797693381 0.875327241418585 0.599088929436338 -0.0370384571415984 1 -0.153632250673751 0.438602335970226 0.599088929436338 0.595373530878781 -0.167131065654845 0.606691477654757 0.875327241418585 0.435115138960968 0.599088929436338 0.599088929436338 0.875327241418585 0.599088929436338 -0.165887366894435 0.875327241418585 0.438602335970226 0.618548885636477 0.875327241418585 0.875327241418585 -0.0390320928660536 0.875327241418585 0.875327241418585 0.618548885636477 0.595373530878781 0.595373530878781 -0.066926576684204 -0.0370384571415984 -0.0370384571415984 -0.0370384571415984 0.256984774165468 0.205120630149106 -0.0390320928660536 -0.0377133417328728 -0.0390320928660536 -0.0396769984071495 0.618548885636477 -0.0390320928660536 -0.0616809711592404 0.875327241418585 0.438602335970226 -0.0390320928660536 0.875327241418585 -0.0616809711592404 -0.0383777065580453 -0.0464398632312618 -0.0390320928660536 -0.167131065654845 -0.16775013301911 -0.170208921470695 -0.0390320928660536 0.187218903846659 -0.0390320928660536 -0.0446866553459091 -0.0390320928660536 -0.168367407356932 -0.170819469325166 -0.0390320928660536 0.588107003976981 -0.0446866553459091 -0.0698633465066209 -0.0560987451645709 -0.0370384571415984 -0.0334834699554532 -0.0560987451645709 -0.0560987451645709 -0.0560987451645709 -0.034221037823761 -0.0575314295965914 -0.0560987451645709 -0.0176530257381666 -0.0560987451645709 -0.0396769984071495 -0.0334834699554532 -0.0334834699554532 -0.0334834699554532 -0.0390320928660536 -0.0390320928660536 -0.0560987451645709 -0.0390320928660536 -0.0334834699554532 -0.0439604739264555 -0.170208921470695 -0.170208921470695 -0.0198973696283486 -0.0176530257381666 -0.0176530257381666 -0.0198973696283486 -0.0176530257381666 -0.0327308354319881 -0.0198973696283486 -0.0198973696283486 -0.0616809711592404 0.595373530878781 0.875327241418585 -0.0390320928660536 -0.145233397357009 -0.0363524625324861 0.00984081424538612 -0.169596757389726 0.618548885636477 -0.166510159217731 -0.170208921470695 -0.0384665255998291 -0.0384665255998291 -0.170208921470695 0.00103282897969761 -0.205345166700053 -0.170208921470695 0.28362272475369 0.154323440236243 -0.186833639261634 -0.013028212764785 -0.0594015871777128 -0.0560987451645709 -0.0409401684619154 -0.131576009510683 -0.0198973696283486 -0.0377133417328728 -0.131576009510683 -0.169596757389726 0.595373530878781 -0.142838207211283 -0.130905270457526 -0.0647761217266521 -0.130905270457526 0.254381388795902 0.599088929436338 0.436851770434408 -0.168982933962059 0.256984774165468 1 0.326471847976771 0.260155444524514 -0.205345166700053 -0.205345166700053 0.599088929436338 0.618548885636477 0.595373530878781 -0.130905270457526 -0.170208921470695 -0.131576009510683 -0.131576009510683 -0.16775013301911 -0.16775013301911 -0.0293307117009601 0.260155444524514 0.256984774165468 0.256984774165468 -0.170208921470695 0.1627036552259 -0.0560987451645709 -0.14574919004527 -0.170208921470695 -0.170208921470695 -0.165887366894435 -0.131576009510683 0.485398025068801 0.168549358029077 -0.16775013301911 0.161998733771563 -0.024262909845346 0.151564552998022 -0.175636874109172 0.154323440236243 -0.0300462205165755 0.13056997174012 -0.153632250673751 -0.174539657788485 -0.170208921470695 0.155015646778862 -0.0390320928660536 -0.13023471581085 0.0390320928660541 0.0445435403187331 0.143655780492607 0.0390320928660541 0.0901925158895163 0.0396769984071497 0.13056997174012 0.154323440236243 -0.0390320928660536 -0.153632250673751 -0.166510159217731 -0.0390320928660536 0.189151325164478 0.13056997174012 0.189151325164478 -0.168982933962059 -0.153632250673751 0.13056997174012 0.130905270457527 0.177105906713984 -0.0390320928660536 0.216811589078668 -0.0560987451645709 -0.0727242415248958 0.176003474771035 -0.0439604739264555 -0.0439604739264555 -0.0439604739264555 0.618548885636477 -0.0439604739264555 -0.0560987451645709 0.260155444524514 0.988555971203707 -0.0439604739264555 -0.0560987451645709 -0.0456908700033137 0.15363225067375 0.154669414942094 -0.0390320928660536 0.18857277624977 0.0390320928660541 0.216811589078668 -0.186833639261634 -0.0390320928660536 -0.0580031180379786 0.0396769984071497 -0.170208921470695 0.175636874109172 0.130905270457527 0.0390320928660541 0.189151325164478 -0.0390320928660536 -0.176003474771035 -0.187413960564788 0.189151325164478 0.151220762597689 0.189151325164478 -0.0370384571415984 -0.186833639261634 -0.15328703004575 0.0235543784042355 0.15363225067375 0.15363225067375 0.189151325164478 0.224707020831576 -0.0390320928660536 -0.0396769984071495 -0.153632250673751 -0.153632250673751 0.13056997174012 0.176737987896283 -0.0390320928660536 0.0396769984071497 0.0390320928660541 0.18857277624977 0.0390320928660541 0.595373530878781 0.438602335970226 0.438602335970226 -0.0790273266159217 0.0390320928660541 0.233763534519227 0.227087001403361 -0.0390320928660536 0.18857277624977 -0.13023471581085 0.15363225067375 -0.222928617268235 -0.0396769984071495 0.13056997174012 -0.153632250673751 0.13023471581085 -0.153632250673751 -0.104941090316604 -0.153632250673751 -0.077089152480538 0.216811589078668 0.233763534519227 0.199497738649049 0.130905270457527 0.216811589078668 -0.0390320928660536 0.175636874109172 -0.0390320928660536 -0.0625761185223164 0.438602335970226 0.438602335970226 -0.0439604739264555 -0.165887366894435 0.595373530878781 0.599088929436338 0.216811589078668 -0.0560987451645709 -0.0560987451645709 -0.0439604739264555 -0.0560987451645709 -0.0560987451645709 -0.0575314295965914 -0.0560987451645709 -0.0560987451645709 -0.0560987451645709 -0.0439604739264555 -0.0560987451645709 0.729276469974374 0.599088929436338 -0.0560987451645709 -0.0560987451645709 0.875327241418585 -0.0560987451645709 -0.0439604739264555 0.618548885636477 -0.0560987451645709 -0.0560987451645709 -0.0439604739264555 -0.0370384571415984 -0.0390320928660536 -0.0537768590100109 -0.0390320928660536 -0.170819469325166 -0.0390320928660536 -0.0176530257381666 -0.0198973696283486 -0.0198973696283486 -0.0334834699554532 -0.0334834699554532 0.988555971203707 -0.0176530257381666 -0.0198973696283486 -0.0334834699554532 -0.034221037823761 -0.0521622420742312 -0.0176530257381666 -0.0334834699554532 -0.0176530257381666 -0.0198973696283486 -0.0384665255998291 -0.0334834699554532 -0.0755188455461867 -0.0176530257381666 -0.0176530257381666 0.13056997174012 0.154323440236243 -0.105627018292974 -0.153632250673751 -0.153632250673751 -0.0334834699554532 0.614533681432151 0.436851770434408 -0.0473683069535113 0.595373530878781 -0.170208921470695 0.256984774165468 -0.0500609809443451 -0.168367407356932 -0.187993663744699 -0.170208921470695 -0.170208921470695
-0.226642685616567 0.111886153529756 -0.222669077249708 -0.155374133253338 -0.223998535584253 -0.118754118931768 -0.153632250673751 1 0.109081194416927 -0.223998535584253 -0.225323039599819 -0.671787595034025 -0.221334565675737 -0.155374133253338 0.107351914263716 -0.223998535584253 -0.223998535584253 -0.155374133253338 -0.223998535584253 -0.669116196852323 -0.155374133253338 0.109081194416927 -0.217299681145231 -0.155374133253338 -0.155374133253338 -0.125146190097782 -0.155374133253338 -0.155374133253338 -0.217299681145231 -0.225323039599819 -0.225323039599819 -0.0709413341494431 -0.118754118931768 -0.118754118931768 -0.118754118931768 -0.580293190332239 -0.345242791765129 -0.125146190097782 -0.120917959739472 -0.125146190097782 -0.127213910927358 -0.217299681145231 -0.125146190097782 0.357258243261442 -0.155374133253338 0.109081194416927 -0.125146190097782 -0.155374133253338 0.357258243261442 -0.123048071670467 -0.187475145272208 -0.125146190097782 -0.671787595034025 -0.673126935195661 -0.678508912069055 -0.125146190097782 -0.820602233626913 -0.125146190097782 -0.185971817118676 -0.125146190097782 -0.669242810016973 -0.679860634528624 -0.125146190097782 -0.227957567450884 -0.185971817118676 -0.223998535584253 -0.179865943922219 -0.118754118931768 -0.107355982948657 -0.179865943922219 -0.179865943922219 -0.179865943922219 -0.109720801278382 -0.162531212642518 -0.179865943922219 -0.142817203870843 -0.179865943922219 0.0105985895267194 -0.107355982948657 -0.107355982948657 -0.107355982948657 -0.125146190097782 -0.125146190097782 -0.179865943922219 -0.125146190097782 -0.107355982948657 -0.140947754087087 -0.678508912069055 -0.678508912069055 -0.144666297077743 -0.142817203870843 -0.142817203870843 -0.144666297077743 -0.142817203870843 0.19154750015543 -0.144666297077743 -0.144666297077743 0.357258243261442 -0.225323039599819 -0.155374133253338 -0.125146190097782 -0.567843736822637 -0.116554656759626 -0.0973772078726527 -0.677159695824697 -0.217299681145231 -0.670450687104793 -0.678508912069055 0.325849427609144 0.325849427609144 -0.678508912069055 -0.200633946302835 -0.767709003306202 -0.678508912069055 -0.50931181709524 -0.99101849131992 -0.717361560849271 -0.139057114470728 0.386647900536575 -0.179865943922219 -0.131263935104692 -0.421864037755761 -0.144666297077743 -0.120917959739472 -0.421864037755761 -0.677159695824697 -0.225323039599819 -0.55261625865516 -0.419713488531044 -0.207687680781542 -0.419713488531044 -0.592419309964625 -0.223998535584253 0.111886153529756 -0.67581297083567 -0.586122424545024 -0.153632250673751 -0.455912879565526 -0.578707128644716 -0.753084852418286 -0.753084852418286 -0.223998535584253 -0.217299681145231 -0.225323039599819 -0.419713488531044 -0.678508912069055 -0.421864037755761 -0.421864037755761 -0.673126935195661 -0.673126935195661 -0.223998535584253 -0.578707128644716 -0.580293190332239 -0.580293190332239 -0.678508912069055 -0.656627576832879 -0.179865943922219 -0.467306631663256 -0.678508912069055 -0.678508912069055 -0.669116196852323 -0.421864037755761 -0.272753506697414 -0.714664204489162 -0.673126935195661 -0.645667256877002 -0.148306497282194 -0.725017197471731 0.874715241050444 -0.99101849131992 -0.173599680559573 -0.844718423671417 1 0.86631924813259 -0.673303132612491 -0.991075764712421 -0.125146190097782 0.8477042758907 0.125146190097782 -0.27602999141251 -0.812521081562463 0.125146190097782 -0.57234253498286 0.127213910927358 -0.844718423671417 -0.99101849131992 -0.125146190097782 1 -0.670450687104793 -0.125146190097782 0.723092842073221 -0.844718423671417 0.723092842073221 -0.670596377637564 1 -0.844718423671417 -0.846912155543746 -0.867459778864732 -0.125146190097782 -0.634164835183078 -0.179865943922219 -0.216183766284965 -0.863619204457551 -0.140947754087087 -0.140947754087087 -0.140947754087087 -0.217299681145231 -0.140947754087087 -0.179865943922219 -0.578707128644716 -0.151874078773001 -0.140947754087087 -0.179865943922219 -0.146495816219497 -0.986471138261589 -0.993294315694337 -0.125146190097782 0.721655516088118 0.125146190097782 -0.634164835183078 -0.717361560849271 -0.125146190097782 -0.185971817118676 0.127213910927358 -0.678508912069055 -0.86079376789325 -0.846912155543746 0.125146190097782 0.723092842073221 -0.125146190097782 0.872893281644651 -0.71375495512303 0.723092842073221 -0.727470536251106 0.723092842073221 -0.118754118931768 -0.717361560849271 0.997752941674123 -0.112040385445571 -0.986471138261589 -0.986471138261589 0.723092842073221 0.815875337699007 -0.125146190097782 -0.127213910927358 1 1 -0.844718423671417 -0.869265586320401 -0.125146190097782 0.127213910927358 0.125146190097782 0.721655516088118 0.125146190097782 -0.225323039599819 0.109081194416927 0.109081194416927 -0.253380439361405 0.125146190097782 -0.635482825418482 0.827324677538074 -0.125146190097782 0.721655516088118 0.8477042758907 -0.986471138261589 -0.810871713432277 -0.127213910927358 -0.844718423671417 1 -0.842524924240437 1 0.683066803072846 1 -0.230569030825741 -0.634164835183078 -0.635482825418482 -0.63006260003022 -0.846912155543746 -0.634164835183078 -0.125146190097782 -0.86079376789325 -0.125146190097782 0.35262286038683 0.116447888405436 0.109081194416927 -0.140947754087087 -0.669116196852323 -0.225323039599819 -0.223998535584253 -0.634164835183078 -0.179865943922219 -0.179865943922219 -0.140947754087087 -0.179865943922219 -0.179865943922219 -0.162531212642518 -0.179865943922219 -0.179865943922219 -0.179865943922219 -0.140947754087087 -0.179865943922219 -0.112040385445571 -0.223998535584253 -0.179865943922219 -0.179865943922219 -0.155374133253338 -0.179865943922219 -0.140947754087087 -0.217299681145231 -0.179865943922219 -0.179865943922219 -0.140947754087087 -0.118754118931768 -0.125146190097782 -0.227957567450884 -0.125146190097782 -0.67465649237086 -0.125146190097782 -0.142817203870843 -0.144666297077743 -0.144666297077743 -0.107355982948657 -0.107355982948657 -0.151874078773001 -0.142817203870843 -0.144666297077743 -0.107355982948657 -0.0685701571969041 -0.226642685616567 -0.142817203870843 -0.107355982948657 -0.142817203870843 -0.144666297077743 -0.160507433184326 -0.107355982948657 -0.108399526413708 -0.142817203870843 -0.142817203870843 -0.839538408533202 -0.99101849131992 0.687531542561854 1 1 -0.107355982948657 -0.218649973513426 0.111886153529756 -0.151874078773001 -0.225323039599819 -0.678508912069055 -0.580293190332239 -0.160507433184326 -0.674468722224574 -0.720221205850669 -0.678508912069055 -0.678508912069055
0.724484132555468 0.989037046558687 0.721507418618891 0.503453785269193 0.72581521951773 -0.0744028554238037 0.438602335970226 0.109081194416927 1 0.72581521951773 0.730106967096804 -0.42089416146938 0.717183243871574 0.503453785269193 0.992741187803807 0.72581521951773 0.72581521951773 0.503453785269193 0.72581521951773 -0.419220454026805 0.503453785269193 1 0.704109137857445 0.503453785269193 0.503453785269193 -0.0784076710133735 0.503453785269193 0.503453785269193 0.704109137857445 0.730106967096804 0.730106967096804 0.0403124650285694 -0.0744028554238037 -0.0744028554238037 -0.0744028554238037 -0.0628320115517061 0.311091949586598 -0.0784076710133735 -0.0757585636402756 -0.0784076710133735 -0.0797031573116473 0.704109137857445 -0.0784076710133735 0.640807946664429 0.503453785269193 1 -0.0784076710133735 0.503453785269193 0.640807946664429 -0.0770931397498349 -0.11745854589902 -0.0784076710133735 -0.42089416146938 -0.421733296425758 -0.42510525902215 -0.0784076710133735 -0.0178889982672133 -0.0784076710133735 -0.116516667770766 -0.0784076710133735 -0.422573964414538 -0.425952151842686 -0.0784076710133735 0.718953841686622 -0.116516667770766 -0.140341495588837 -0.0956495052232126 -0.0744028554238037 -0.0572076255398245 -0.0956495052232126 -0.0956495052232126 -0.0956495052232126 -0.06358845896771 -0.0578834764797892 -0.0956495052232126 0.431758009105002 -0.0956495052232126 0.0796741633599928 -0.0572076255398245 -0.0572076255398245 -0.0572076255398245 -0.0784076710133735 -0.0784076710133735 -0.0956495052232126 -0.0784076710133735 -0.0572076255398245 -0.0676956213921497 -0.42510525902215 -0.42510525902215 0.468757529581282 0.431758009105002 0.462765972590186 0.468757529581282 0.431758009105002 0.296027659406264 0.468757529581282 0.468757529581282 0.640807946664429 0.730106967096804 0.503453785269193 -0.0784076710133735 -0.355770358402491 -0.0730248294026769 -0.0548342328702187 -0.424259936417195 0.704109137857445 -0.420056550376238 -0.42510525902215 -0.10056250219431 -0.10056250219431 -0.42510525902215 -0.125702911479256 -0.480991669967784 -0.42510525902215 0.148932927876147 -0.105001679802556 -0.449447555828605 0.450582276360958 0.61712726619829 -0.0956495052232126 -0.0822406134103487 -0.248797377428787 0.468757529581282 -0.0757585636402756 -0.248797377428787 -0.424259936417195 0.730106967096804 -0.346229907370095 -0.247675205623017 -0.130122278077553 -0.247675205623017 0.123497799734831 0.72581521951773 0.989037046558687 -0.423416174655031 0.149271108119678 0.438602335970226 -0.0343992445927194 0.128694575741545 -0.480991669967784 -0.480991669967784 0.72581521951773 0.704109137857445 0.730106967096804 -0.247675205623017 -0.42510525902215 -0.248797377428787 -0.248797377428787 -0.421733296425758 -0.421733296425758 -0.140341495588837 0.128694575741545 -0.0628320115517061 -0.0628320115517061 -0.42510525902215 0.326839114556438 -0.0956495052232126 -0.0221637833380235 -0.42510525902215 -0.42510525902215 -0.419220454026805 -0.248797377428787 0.556988188725416 -0.201852155415933 -0.421733296425758 0.313156469068005 0.405638232861842 0.304462885183727 0.0608112985050935 -0.105001679802556 -0.108765170004029 0.262288968812341 0.109081194416927 0.0572477836187988 -0.42510525902215 -0.105024915244685 -0.0784076710133735 -0.261615506677025 0.078407671013373 0.089479067060736 -0.014780123816065 0.078407671013373 -0.35830570909699 0.079703157311648 0.262288968812341 -0.105001679802556 -0.0784076710133735 0.109081194416927 -0.420056550376238 -0.0784076710133735 0.453038367601153 0.262288968812341 0.453038367601153 -0.423416174655031 0.109081194416927 0.262288968812341 0.262962516900472 -0.0581991797565226 -0.0784076710133735 0.122651018629299 -0.0956495052232126 0.216257456292324 -0.0590567712948659 -0.0676956213921497 -0.0676956213921497 -0.0676956213921497 0.704109137857445 -0.0676956213921497 -0.0956495052232126 0.128694575741545 0.447253595730231 -0.0676956213921497 -0.0956495052232126 -0.0834607523570547 -0.100740957446495 -0.102961722347539 -0.0784076710133735 0.452137841721053 0.078407671013373 0.122651018629299 -0.449447555828605 -0.0784076710133735 -0.114070256749152 0.079703157311648 -0.42510525902215 -0.0518038414107858 0.262962516900472 0.078407671013373 0.453038367601153 -0.0784076710133735 0.069445614796467 -0.450342447058594 0.453038367601153 0.303772279002312 0.453038367601153 -0.0744028554238037 -0.449447555828605 0.111120738613013 -0.0701965091814941 -0.100740957446495 -0.100740957446495 0.453038367601153 0.514130793089156 -0.0784076710133735 -0.0797031573116473 0.109081194416927 0.109081194416927 0.262288968812341 -0.0555494574447588 -0.0784076710133735 0.079703157311648 0.078407671013373 0.452137841721053 0.078407671013373 0.730106967096804 1 1 -0.158750099504829 0.078407671013373 0.120997071097309 0.489075761858954 -0.0784076710133735 0.452137841721053 -0.261615506677025 -0.100740957446495 -0.511001352478866 -0.0797031573116473 0.262288968812341 0.109081194416927 0.261615506677024 0.109081194416927 -0.210805669928222 0.109081194416927 -0.07810150654582 0.122651018629299 0.120997071097309 0.127821621537795 0.262962516900472 0.122651018629299 -0.0784076710133735 -0.0518038414107858 -0.0784076710133735 0.627594350224162 0.99267136915748 1 -0.0883078032491394 -0.419220454026805 0.730106967096804 0.72581521951773 0.122651018629299 -0.0956495052232126 -0.0956495052232126 -0.0676956213921497 -0.0956495052232126 -0.0956495052232126 -0.0578834764797892 -0.0956495052232126 -0.0956495052232126 -0.0956495052232126 -0.0676956213921497 -0.0956495052232126 0.363040841963189 0.72581521951773 -0.0956495052232126 -0.0956495052232126 0.503453785269193 -0.0956495052232126 -0.0676956213921497 0.704109137857445 -0.0956495052232126 -0.0956495052232126 -0.0676956213921497 -0.0744028554238037 -0.0784076710133735 -0.142821942399785 -0.0784076710133735 -0.425952151842686 -0.0784076710133735 0.462765972590186 0.468757529581282 0.468757529581282 -0.0572076255398245 -0.0572076255398245 0.447253595730231 0.431758009105002 0.468757529581282 -0.0572076255398245 -0.06358845896771 -0.14199813128571 0.431758009105002 -0.0572076255398245 0.431758009105002 0.422786060741724 -0.10056250219431 -0.0572076255398245 0.0314662628181407 0.431758009105002 0.431758009105002 0.262288968812341 -0.105001679802556 -0.189385924400603 0.109081194416927 0.109081194416927 -0.0572076255398245 0.708484446602559 0.989037046558687 -0.0528430725370371 0.730106967096804 -0.42510525902215 -0.0628320115517061 -0.10056250219431 -0.422573964414538 -0.451239205293199 -0.42510525902215 -0.42510525902215
0.988333397898458 0.723169676420315 0.994064879348078 0.693639058166505 1 -0.0540027248421743 0.599088929436338 -0.223998535584253 0.72581521951773 1 0.994121755068111 -0.305491388200629 0.988107199444108 0.693639058166505 0.720546663150111 1 1 0.693639058166505 1 -0.304276585865787 0.693639058166505 0.72581521951773 0.970094204314554 0.693639058166505 0.693639058166505 -0.0569094809484456 0.693639058166505 0.693639058166505 0.970094204314554 0.994121755068111 0.994121755068111 -0.0975801311455389 -0.0540027248421743 -0.0540027248421743 -0.0540027248421743 0.0839481613820972 0.46019839810098 -0.0569094809484456 -0.0549867184989155 -0.0569094809484456 -0.05784976462041 0.970094204314554 -0.0569094809484456 -0.0326217085570059 0.693639058166505 0.72581521951773 -0.0569094809484456 0.693639058166505 -0.0326217085570059 -0.0559553741508381 -0.08525320027593 -0.0569094809484456 -0.305491388200629 -0.306100445123197 -0.308547866895303 -0.0569094809484456 0.272968469259729 -0.0569094809484456 -0.0845695707955124 -0.0569094809484456 -0.306710614744015 -0.309162554593748 -0.0569094809484456 0.982632592938666 -0.0845695707955124 -0.101861993428259 -0.0817929615030053 -0.0540027248421743 -0.0488194907215675 -0.0817929615030053 -0.0817929615030053 -0.0817929615030053 -0.0498948777036004 -0.0838818407150171 -0.0817929615030053 0.600632358927404 -0.0817929615030053 -0.05784976462041 -0.0488194907215675 -0.0488194907215675 -0.0488194907215675 -0.0569094809484456 -0.0569094809484456 -0.0817929615030053 -0.0569094809484456 -0.0488194907215675 -0.0640951476004018 -0.308547866895303 -0.308547866895303 0.645835905580416 0.600632358927404 0.637580971225256 0.645835905580416 0.600632358927404 -0.0477221362901442 0.645835905580416 0.645835905580416 -0.0326217085570059 0.994121755068111 0.693639058166505 -0.0569094809484456 -0.258223540781805 -0.0530025325831484 -0.0436029984064288 -0.307934318883225 0.970094204314554 -0.304883437321189 -0.308547866895303 -0.0729897946054145 -0.0729897946054145 -0.308547866895303 -0.0331183573361191 -0.349111074523866 -0.308547866895303 0.358158344941401 0.225006302177078 -0.326215876395446 0.620794748090773 -0.0866085635069175 -0.0817929615030053 -0.0596914888757034 -0.163345055507084 0.645835905580416 -0.0549867184989155 -0.163345055507084 -0.307934318883225 0.994121755068111 -0.251298936221429 -0.163944659952856 -0.0944447298270064 -0.163944659952856 0.300766058410574 1 0.723169676420315 -0.307321903754598 0.333706955269135 0.599088929436338 0.120703313829358 0.307679395072002 -0.349111074523866 -0.349111074523866 1 0.970094204314554 0.994121755068111 -0.163944659952856 -0.308547866895303 -0.163345055507084 -0.163345055507084 -0.306100445123197 -0.306100445123197 -0.079313574634099 0.307679395072002 0.0839481613820972 0.0839481613820972 -0.308547866895303 0.237224803678761 -0.0817929615030053 0.128319395343942 -0.308547866895303 -0.308547866895303 -0.304276585865787 -0.163345055507084 0.800064869106064 -0.0283463995350641 -0.306100445123197 0.236197015745038 0.572832269960237 0.220983795844629 -0.256081665291728 0.225006302177078 -0.0789434157423566 0.190373325475608 -0.223998535584253 -0.254481904512497 -0.308547866895303 0.226015551544892 -0.0569094809484456 -0.189884516408026 0.0569094809484462 0.0649452687009298 0.274082142906499 0.0569094809484462 0.131502281528204 0.0578497646204099 0.190373325475608 0.225006302177078 -0.0569094809484456 -0.223998535584253 -0.304883437321189 -0.0569094809484456 0.328822142230385 0.190373325475608 0.328822142230385 -0.307321903754598 -0.223998535584253 0.190373325475608 0.19086219692905 0.258223540781806 -0.0569094809484456 0.330665383865487 -0.0817929615030053 0.264974450683943 0.256616175533175 -0.0640951476004018 -0.0640951476004018 -0.0640951476004018 0.970094204314554 -0.0640951476004018 -0.0817929615030053 0.307679395072002 0.607872556730905 -0.0640951476004018 -0.0817929615030053 -0.0666180956500262 0.223998535584253 0.225510739410275 -0.0569094809484456 0.328168526841039 0.0569094809484462 0.330665383865487 -0.326215876395446 -0.0569094809484456 -0.0845695707955124 0.0578497646204099 -0.308547866895303 0.256081665291728 0.19086219692905 0.0569094809484462 0.328822142230385 -0.0569094809484456 -0.240959376961332 -0.326865402069985 0.328822142230385 0.220482543367464 0.328822142230385 -0.0540027248421743 -0.326215876395446 -0.223495197809884 -0.0509496947209453 0.223998535584253 0.223998535584253 0.328822142230385 0.37316395444683 -0.0569094809484456 -0.05784976462041 -0.223998535584253 -0.223998535584253 0.190373325475608 0.257687108645861 -0.0569094809484456 0.0578497646204099 0.0569094809484462 0.328168526841039 0.0569094809484462 0.994121755068111 0.72581521951773 0.72581521951773 -0.115223238320559 0.0569094809484462 0.32995729743855 0.346621911803638 -0.0569094809484456 0.328168526841039 -0.189884516408026 0.223998535584253 -0.370892558823305 -0.05784976462041 0.190373325475608 -0.223998535584253 0.189884516408027 -0.223998535584253 -0.153005963594534 -0.223998535584253 -0.0843082590157868 0.330665383865487 0.32995729743855 0.32995729743855 0.19086219692905 0.330665383865487 -0.0569094809484456 0.256081665291728 -0.0569094809484456 -0.0364398266811793 0.72581521951773 0.72581521951773 -0.0640951476004018 -0.304276585865787 0.994121755068111 1 0.330665383865487 -0.0817929615030053 -0.0817929615030053 -0.0640951476004018 -0.0817929615030053 -0.0817929615030053 -0.0838818407150171 -0.0817929615030053 -0.0817929615030053 -0.0817929615030053 -0.0640951476004018 -0.0817929615030053 0.50018356215293 1 -0.0817929615030053 -0.0817929615030053 0.693639058166505 -0.0817929615030053 -0.0640951476004018 0.970094204314554 -0.0817929615030053 -0.0817929615030053 -0.0640951476004018 -0.0540027248421743 -0.0569094809484456 -0.103662339474848 -0.0569094809484456 -0.309162554593748 -0.0569094809484456 0.637580971225256 0.645835905580416 0.645835905580416 -0.0488194907215675 -0.0488194907215675 0.607872556730905 0.600632358927404 0.645835905580416 -0.0488194907215675 -0.0498948777036004 -0.103064404830245 0.600632358927404 -0.0488194907215675 0.600632358927404 0.591059601456079 -0.0729897946054145 -0.0488194907215675 -0.110107810939266 0.600632358927404 0.600632358927404 0.190373325475608 0.225006302177078 -0.154006058701837 -0.223998535584253 -0.223998535584253 -0.0488194907215675 0.963978409198293 0.723169676420315 -0.0259518656954831 0.994121755068111 -0.308547866895303 0.0839481613820972 -0.0613365715976462 -0.306710614744015 -0.327516282844889 -0.308547866895303 -0.308547866895303
0.994177416256969 0.717504084383249 0.98822152250908 0.689561677888275 0.994121755068111 -0.0543220431168154 0.595373530878781 -0.225323039599819 0.730106967096804 0.994121755068111 1 -0.307297759699162 0.982298863306812 0.689561677888275 0.724807257739515 0.994121755068111 0.994121755068111 0.689561677888275 0.994121755068111 -0.306075774234456 0.689561677888275 0.730106967096804 0.964391752974587 0.689561677888275 0.689561677888275 -0.0572459868806983 0.689561677888275 0.689561677888275 0.964391752974587 1 1 -0.0981571227549029 -0.0543220431168154 -0.0543220431168154 -0.0543220431168154 0.0905097334125929 0.465067679632555 -0.0572459868806983 -0.0553118551310127 -0.0572459868806983 -0.0581918304528493 0.964391752974587 -0.0572459868806983 -0.0341688696468227 0.689561677888275 0.730106967096804 -0.0572459868806983 0.689561677888275 -0.0341688696468227 -0.0562862384467205 -0.0857573027059345 -0.0572459868806983 -0.307297759699162 -0.307910417977147 -0.310372311361563 -0.0572459868806983 0.27458253264061 -0.0572459868806983 -0.0850696309223416 -0.0572459868806983 -0.308524195532772 -0.31099063371022 -0.0572459868806983 0.988442902420281 -0.0850696309223416 -0.102464303702194 -0.0822766035307232 -0.0543220431168154 -0.0491081605172438 -0.0822766035307232 -0.0822766035307232 -0.0822766035307232 -0.0501899062657406 -0.0843778342918058 -0.0822766035307232 0.597024575156171 -0.0822766035307232 -0.0581918304528493 -0.0491081605172438 -0.0491081605172438 -0.0491081605172438 -0.0572459868806983 -0.0572459868806983 -0.0822766035307232 -0.0572459868806983 -0.0491081605172438 -0.0644741424012109 -0.310372311361563 -0.310372311361563 0.642039523941606 0.597024575156171 0.633833114112482 0.642039523941606 0.597024575156171 -0.0480043174257649 0.642039523941606 0.642039523941606 -0.0341688696468227 1 0.689561677888275 -0.0572459868806983 -0.259750417356186 -0.0533159367179516 -0.0445435403187404 -0.309755135438242 0.964391752974587 -0.306686214004341 -0.310372311361563 -0.073421383480748 -0.073421383480748 -0.310372311361563 -0.0354571319031453 -0.351175369359006 -0.310372311361563 0.360966280028496 0.226336765119542 -0.328144791855095 0.617145564509063 -0.0871206802037892 -0.0822766035307232 -0.0600444448292095 -0.162976040642616 0.642039523941606 -0.0553118551310127 -0.162976040642616 -0.309755135438242 1 -0.252784867588188 -0.163686561803725 -0.0950031817989286 -0.163686561803725 0.303735322785371 0.994121755068111 0.717504084383249 -0.309139099097115 0.33638954102097 0.595373530878782 0.124128792205838 0.310047374597254 -0.351175369359006 -0.351175369359006 0.994121755068111 0.964391752974587 1 -0.163686561803725 -0.310372311361563 -0.162976040642616 -0.162976040642616 -0.307910417977147 -0.307910417977147 -0.0819260021313667 0.310047374597254 0.0905097334125929 0.0905097334125929 -0.310372311361563 0.238627514657405 -0.0822766035307232 0.131755655219094 -0.310372311361563 -0.310372311361563 -0.306075774234456 -0.162976040642616 0.805042396133299 -0.0217093915250158 -0.307910417977147 0.237593649410535 0.56927825163272 0.222290473695034 -0.257595876949885 0.226336765119542 -0.0794102083974121 0.191499003522526 -0.225323039599819 -0.255986656780347 -0.310372311361563 0.227351982181908 -0.0572459868806983 -0.191007304125456 0.0572459868806986 0.0653292902703654 0.275702791443006 0.0572459868806986 0.132279854914949 0.0581918304528467 0.191499003522526 0.226336765119542 -0.0572459868806983 -0.225323039599819 -0.306686214004341 -0.0572459868806983 0.330766468547764 0.191499003522526 0.330766468547764 -0.309139099097115 -0.225323039599819 0.191499003522526 0.191990765674345 0.259750417356186 -0.0572459868806983 0.332819308530948 -0.0822766035307232 0.261767472237007 0.258133547751999 -0.0644741424012109 -0.0644741424012109 -0.0644741424012109 0.964391752974587 -0.0644741424012109 -0.0822766035307232 0.310047374597254 0.604142866663346 -0.0644741424012109 -0.0822766035307232 -0.0670120086502519 0.225323039599819 0.226844185091619 -0.0572459868806983 0.330108988328653 0.0572459868806986 0.332819308530948 -0.328144791855095 -0.0572459868806983 -0.0850696309223416 0.0581918304528467 -0.310372311361563 0.257595876949884 0.191990765674345 0.0572459868806986 0.330766468547764 -0.0572459868806983 -0.242785985027007 -0.328798158176903 0.330766468547764 0.221786257310462 0.330766468547764 -0.0543220431168154 -0.328144791855095 -0.224816725587674 -0.0512509604192836 0.225323039599819 0.225323039599819 0.330766468547764 0.375370474033398 -0.0572459868806983 -0.0581918304528493 -0.225323039599819 -0.225323039599819 0.191499003522526 0.259210813295406 -0.0572459868806983 0.0581918304528467 0.0572459868806986 0.330108988328653 0.0572459868806986 1 0.730106967096804 0.730106967096804 -0.115904553675787 0.0572459868806986 0.332108066493975 0.34889727643216 -0.0572459868806983 0.330108988328653 -0.191007304125456 0.225323039599819 -0.37308564764071 -0.0581918304528493 0.191499003522526 -0.225323039599819 0.191007304125456 -0.225323039599819 -0.153910688318104 -0.225323039599819 -0.0854715251438384 0.332819308530948 0.332108066493975 0.332108066493975 0.191990765674345 0.332819308530948 -0.0572459868806983 0.257595876949884 -0.0572459868806983 -0.0379673436926268 0.720152163553401 0.730106967096804 -0.0644741424012109 -0.306075774234456 1 0.994121755068111 0.332819308530948 -0.0822766035307232 -0.0822766035307232 -0.0644741424012109 -0.0822766035307232 -0.0822766035307232 -0.0843778342918058 -0.0822766035307232 -0.0822766035307232 -0.0822766035307232 -0.0644741424012109 -0.0822766035307232 0.49724336066369 0.994121755068111 -0.0822766035307232 -0.0822766035307232 0.689561677888275 -0.0822766035307232 -0.0644741424012109 0.964391752974587 -0.0822766035307232 -0.0822766035307232 -0.0644741424012109 -0.0543220431168154 -0.0572459868806983 -0.104275295200381 -0.0572459868806983 -0.31099063371022 -0.0572459868806983 0.633833114112482 0.642039523941606 0.642039523941606 -0.0491081605172438 -0.0491081605172438 0.604142866663346 0.597024575156171 0.642039523941606 -0.0491081605172438 -0.0501899062657406 -0.103673824966424 0.597024575156171 -0.0491081605172438 0.597024575156171 0.587470781185331 -0.073421383480755 -0.0491081605172438 -0.110758878756983 0.597024575156171 0.597024575156171 0.191499003522526 0.226336765119542 -0.15491669699079 -0.225323039599819 -0.225323039599819 -0.0491081605172438 0.97038444848674 0.717504084383249 -0.0276242212087251 1 -0.310372311361563 0.0905097334125929 -0.0630227032240017 -0.308524195532772 -0.32945288761179 -0.310372311361563 -0.310372311361563
-0.30909750581151 -0.414189324809855 -0.303678259953535 -0.211900758789462 -0.305491388200629 -0.161958025986125 -0.167131065654845 -0.671787595034025 -0.42089416146938 -0.305491388200629 -0.307297759699162 1 -0.301858240049216 -0.211900758789462 -0.415727828283978 -0.305491388200629 -0.305491388200629 -0.211900758789462 -0.305491388200629 0.992027268133825 -0.211900758789462 -0.42089416146938 -0.296355425161437 -0.211900758789462 -0.211900758789462 -0.170675595004554 -0.211900758789462 -0.211900758789462 -0.296355425161437 -0.307297759699162 -0.307297759699162 0.169961278767144 -0.161958025986125 -0.161958025986125 -0.161958025986125 0.265262450812237 -0.356271408653289 -0.170675595004554 -0.164909093190498 -0.170675595004554 -0.173495572844993 -0.296355425161437 -0.170675595004554 -0.269712323374239 -0.211900758789462 -0.42089416146938 -0.170675595004554 -0.211900758789462 -0.269712323374239 -0.167814160623751 0.279069078765458 -0.170675595004554 0.996012332042135 0.998010271032689 0.990093988574839 -0.170675595004554 0.818651921119988 -0.170675595004554 0.27683127597683 -0.170675595004554 0.996024830948861 0.988125449416268 -0.170675595004554 -0.310890754485381 0.27683127597683 -0.305491388200629 -0.245302929126282 -0.161958025986125 -0.146413136930051 -0.245302929126282 -0.245302929126282 -0.245302929126282 -0.126535517976277 -0.236572618781267 -0.245302929126282 -0.178338149374687 -0.245302929126282 -0.173495572844993 -0.146413136930051 -0.146413136930051 -0.146413136930051 -0.170675595004554 -0.170675595004554 -0.245302929126282 -0.170675595004554 -0.146413136930051 -0.192225922136126 0.990093988574839 0.990093988574839 -0.197297307345572 -0.178338149374687 -0.194775495989909 -0.197297307345572 -0.178338149374687 -0.114500539812277 -0.197297307345572 -0.197297307345572 -0.269712323374239 -0.307297759699162 -0.211900758789462 -0.170675595004554 0.845272733554832 -0.158958378017402 0.144952375709945 0.992066715098676 -0.296355425161437 0.994018036861513 0.990093988574839 -0.21890160331676 -0.21890160331676 0.990093988574839 0.274600182539136 0.87505499107203 0.990093988574839 0.376539218318792 0.664349114494991 0.924087331747841 -0.189647449381909 -0.259745263226419 -0.245302929126282 -0.159942806398037 0.598669400979656 -0.197297307345572 0.179994332484433 0.598669400979656 0.988064631882112 -0.307297759699162 0.822605631214686 0.589530736927148 0.309156766687577 0.589530736927148 0.219633048022694 -0.305491388200629 -0.414189324809855 0.986038780478783 0.232928940215574 -0.167131065654845 0.479150668926067 0.249326427455996 0.866482319785399 0.866482319785399 -0.305491388200629 -0.296355425161437 -0.307297759699162 0.589530736927148 0.990093988574839 0.598669400979656 0.598669400979656 0.998010271032689 0.998010271032689 0.333436546372828 0.249326427455996 0.265262450812237 0.265262450812237 0.986088197855729 0.706471337181852 -0.245302929126282 0.471435121480554 0.990093988574839 0.990093988574839 0.992027268133825 0.598669400979656 -0.0984081957212653 0.499581952826934 0.998010271032689 0.708371707644 -0.154699866093293 0.657430060770929 -0.768007190805635 0.664364917962429 0.258414537337176 0.570943190080744 -0.671787595034025 -0.763209394053497 0.978052300937669 0.662211726076265 -0.170675595004554 -0.569477216800673 0.170675595004555 0.194775495989909 0.437054886000422 0.170675595004555 0.385924088986248 0.173495572844993 0.570943190080744 0.664349114494991 -0.170675595004554 -0.671787595034025 0.990018240584084 -0.170675595004554 -0.929047497010072 0.570943190080744 -0.929047497010072 0.982024424346121 -0.671787595034025 0.570943190080744 0.572409350460464 0.755731213161845 -0.170675595004554 0.165132927138455 -0.245302929126282 -0.295298229244918 0.755519123400482 -0.192225922136126 -0.192225922136126 -0.192225922136126 -0.296355425161437 -0.192225922136126 -0.245302929126282 0.249326427455996 -0.185275543758206 -0.192225922136126 -0.245302929126282 -0.159217562780539 0.661285796445733 0.665890093479077 -0.170675595004554 -0.930897886952472 0.170675595004555 0.165132927138455 0.924087331747841 -0.170675595004554 -0.223243699057998 0.173495572844993 0.990093988574839 0.753899746375606 0.572409350460464 0.170675595004555 -0.929047497010072 -0.170675595004554 -0.76961022516783 0.922212223591 -0.929047497010072 0.655920339173342 -0.929047497010072 -0.161958025986125 0.924087331747841 -0.670278049125383 0.166779479516732 0.661285796445733 0.661285796445733 -0.929047497010072 -0.818651921119987 -0.170675595004554 -0.173495572844993 -0.671787595034025 -0.671787595034025 0.570943190080744 0.758786391219499 -0.170675595004554 0.173495572844993 0.170675595004555 -0.930897886952472 0.170675595004555 -0.307297759699162 -0.42089416146938 -0.42089416146938 0.368237043003389 0.170675595004555 0.168926204005051 -0.811999947871867 -0.170675595004554 -0.930897886952472 -0.569477216800673 0.661285796445733 0.814743731644502 -0.173495572844993 0.570943190080744 -0.671787595034025 0.569477216800673 -0.671787595034025 -0.458875804883887 -0.671787595034025 -0.262427726440208 0.165132927138455 0.168926204005051 0.164054826578386 0.572409350460464 0.165132927138455 -0.170675595004554 0.753899746375606 -0.170675595004554 -0.260328007913327 -0.42089416146938 -0.42089416146938 0.209809998173528 0.992027268133825 -0.307297759699162 -0.305491388200629 0.165132927138455 -0.245302929126282 -0.245302929126282 -0.192225922136126 -0.245302929126282 -0.245302929126282 -0.236572618781267 -0.245302929126282 -0.245302929126282 -0.245302929126282 -0.192225922136126 -0.245302929126282 -0.152801770757233 -0.305491388200629 -0.245302929126282 -0.245302929126282 -0.211900758789462 -0.245302929126282 -0.192225922136126 -0.296355425161437 -0.245302929126282 -0.245302929126282 -0.192225922136126 -0.161958025986125 -0.170675595004554 0.339329825581757 -0.170675595004554 0.988125449416268 -0.170675595004554 -0.194775495989909 -0.197297307345572 -0.197297307345572 -0.146413136930051 -0.146413136930051 -0.185275543758206 -0.178338149374687 -0.197297307345572 -0.146413136930051 -0.149638299239733 0.337372537528157 -0.178338149374687 -0.146413136930051 -0.178338149374687 -0.165221245451783 0.238925866406027 -0.146413136930051 0.211062902738979 -0.178338149374687 -0.178338149374687 0.570943190080744 0.664349114494991 -0.461875161487661 -0.671787595034025 -0.671787595034025 -0.146413136930051 -0.298196967066882 -0.414189324809855 -0.122067613217655 -0.307297759699162 0.990093988574839 0.265262450812237 0.238925866406027 0.984016654981289 0.928624085768743 0.990093988574839 0.990093988574839
0.976579345914524 0.71456916369058 0.981960339427854 0.66752079296349 0.988107199444108 -0.0533604812061522 0.606691477654757 -0.221334565675737 0.717183243871574 0.988107199444108 0.982298863306812 -0.301858240049216 1 0.66752079296349 0.711977345394053 0.988107199444108 0.988107199444108 0.66752079296349 0.988107199444108 -0.300657885116258 0.66752079296349 0.717183243871574 0.957118602093734 0.66752079296349 0.66752079296349 -0.056232667841786 0.66752079296349 0.66752079296349 0.957118602093734 0.982298863306812 0.982298863306812 -0.0964196301076078 -0.0533604812061522 -0.0533604812061522 -0.0533604812061522 0.075384286223138 0.449859013432518 -0.056232667841786 -0.0543327724225852 -0.056232667841786 -0.0571617689075735 0.957118602093734 -0.056232667841786 -0.0294572162901473 0.66752079296349 0.717183243871574 -0.056232667841786 0.66752079296349 -0.0294572162901473 -0.055289908046034 -0.0842393009682968 -0.056232667841786 -0.301858240049216 -0.302460053579277 -0.304878368652372 -0.056232667841786 0.269722109696776 -0.056232667841786 -0.0835638017569442 -0.056232667841786 -0.30306296657449 -0.305485745992615 -0.056232667841786 0.970946339491127 -0.0835638017569442 -0.10065056905619 -0.0808202141249754 -0.0533604812061522 -0.0482388902551754 -0.0808202141249754 -0.0808202141249754 -0.0808202141249754 -0.0493014878743103 -0.0828842507131312 -0.0808202141249754 0.608017571718183 -0.0808202141249754 -0.0571617689075735 -0.0482388902551754 -0.0482388902551754 -0.0482388902551754 -0.056232667841786 -0.056232667841786 -0.0808202141249754 -0.056232667841786 -0.0482388902551754 -0.0633328767933893 -0.304878368652372 -0.304878368652372 0.653609148828946 0.608017571718183 0.645254858565901 0.653609148828946 0.608017571718183 -0.0471545864411471 0.653609148828946 0.653609148828946 -0.0294572162901473 0.982298863306812 0.66752079296349 -0.056232667841786 -0.255152539712452 -0.0523721840341831 -0.0417097227314218 -0.304272117444432 0.957118602093734 -0.301257519408333 -0.304878368652372 -0.0721217415355573 -0.0721217415355573 -0.304878368652372 -0.0284061619333097 -0.344959166142701 -0.304878368652372 0.371432860586884 0.222330347101467 -0.32233625603931 0.628266597429936 -0.0855785451346985 -0.0808202141249754 -0.0589815899036213 -0.159055999100211 0.653609148828946 -0.0543327724225852 -0.159055999100211 -0.304272117444432 0.982298863306812 -0.24831028809304 -0.159892620701183 -0.0933215174916189 -0.159892620701183 0.295481636755768 0.988107199444108 0.71456916369058 -0.303666985646788 0.32910203003358 0.606691477654757 0.131192884488075 0.323104244199662 -0.344959166142701 -0.344959166142701 0.988107199444108 0.957118602093734 0.982298863306812 -0.159892620701183 -0.304878368652372 -0.159055999100211 -0.159055999100211 -0.302460053579277 -0.302460053579277 -0.0740628451097626 0.323104244199662 0.075384286223138 0.075384286223138 -0.304878368652372 0.234403536401699 -0.0808202141249754 0.138582662866398 -0.304878368652372 -0.304878368652372 -0.300657885116258 -0.159055999100211 0.811482016696055 -0.0345338879200339 -0.302460053579277 0.233387971744885 0.580104736297825 0.218355679634564 -0.253036137120393 0.222330347101467 -0.0780045574437322 0.188109253484565 -0.221334565675737 -0.251455401977046 -0.304878368652372 0.223327593667838 -0.056232667841786 -0.187626257725734 0.0562326678417869 0.0641728875732208 0.27082253864498 0.0562326678417869 0.129938351121344 0.0571617689075741 0.188109253484565 0.222330347101467 -0.056232667841786 -0.221334565675737 -0.301257519408333 -0.056232667841786 0.324911526074478 0.188109253484565 0.324911526074478 -0.303666985646788 -0.221334565675737 0.188109253484565 0.188592310887314 0.255152539712451 -0.056232667841786 0.326458758165376 -0.0808202141249754 0.271503205378963 0.253564290538144 -0.0633328767933893 -0.0633328767933893 -0.0633328767933893 0.957118602093734 -0.0633328767933893 -0.0808202141249754 0.323104244199662 0.615505311369513 -0.0633328767933893 -0.0808202141249754 -0.0658258199250478 0.221334565675738 0.222828785163257 -0.056232667841786 0.324265684002598 0.0562326678417869 0.326458758165376 -0.32233625603931 -0.056232667841786 -0.0835638017569457 0.0571617689075741 -0.304878368652372 0.253036137120393 0.188592310887314 0.0562326678417869 0.324911526074478 -0.056232667841786 -0.2377671195032 -0.322978057034545 0.324911526074478 0.217860388453139 0.324911526074478 -0.0533604812061522 -0.32233625603931 -0.220837213997132 -0.0503437601632446 0.221334565675738 0.221334565675738 0.324911526074478 0.368725989961945 -0.056232667841786 -0.0571617689075735 -0.221334565675737 -0.221334565675737 0.188109253484565 0.254622487256911 -0.056232667841786 0.0571617689075741 0.0562326678417869 0.324265684002598 0.0562326678417869 0.982298863306812 0.717183243871574 0.717183243871574 -0.113852911327809 0.0562326678417869 0.325758237733239 0.341773541410671 -0.056232667841786 0.324265684002598 -0.187626257725734 0.221334565675738 -0.366481607593555 -0.0571617689075735 0.188109253484565 -0.221334565675737 0.187626257725734 -0.221334565675737 -0.151186294185643 -0.221334565675737 -0.0858280750049402 0.326458758165376 0.325758237733239 0.325758237733239 0.188592310887314 0.326458758165376 -0.056232667841786 0.253036137120393 -0.056232667841786 -0.0333129528129028 0.717183243871574 0.717183243871574 -0.0633328767933893 -0.300657885116258 0.982298863306812 0.988107199444108 0.326458758165376 -0.0808202141249754 -0.0808202141249754 -0.0633328767933893 -0.0808202141249754 -0.0808202141249754 -0.0828842507131312 -0.0808202141249754 -0.0808202141249754 -0.0808202141249754 -0.0633328767933893 -0.0808202141249754 0.506203742300757 0.988107199444108 -0.0808202141249754 -0.0808202141249754 0.66752079296349 -0.0808202141249754 -0.0633328767933893 0.957118602093734 -0.0808202141249754 -0.0808202141249754 -0.0633328767933893 -0.0533604812061522 -0.056232667841786 -0.102429503946317 -0.056232667841786 -0.305485745992615 -0.056232667841786 0.645254858565901 0.653609148828946 0.653609148828946 -0.0482388902551754 -0.0482388902551754 0.615505311369513 0.608017571718183 0.653609148828946 -0.0482388902551754 -0.0493014878743103 -0.101838680419187 0.608017571718183 -0.0482388902551754 0.608017571718183 0.59840508114559 -0.0721217415355573 -0.0482388902551754 -0.10879832070412 0.608017571718183 0.608017571718183 0.188109253484565 0.222330347101467 -0.152174495361298 -0.221334565675737 -0.221334565675737 -0.0482388902551754 0.951081397051668 0.71456916369058 -0.0424443612006163 0.982298863306812 -0.304878368652372 0.075384286223138 -0.0579431203786424 -0.30306296657449 -0.323621197014208 -0.304878368652372 -0.304878368652372
0.685546647272786 0.501618733246764 0.697780469441194 0.999999999999999 0.693639058166505 -0.0374583991979521 0.875327241418585 -0.155374133253338 0.503453785269193 0.693639058166505 0.689561677888275 -0.211900758789462 0.66752079296349 0.999999999999999 0.499799308792461 0.693639058166505 0.693639058166505 0.999999999999999 0.693639058166505 -0.211058124442065 0.999999999999999 0.503453785269193 0.715022371107365 0.999999999999999 0.999999999999999 -0.0394746387658246 0.999999999999999 0.999999999999999 0.715022371107365 0.689561677888275 0.689561677888275 -0.0676853902635555 -0.0374583991979521 -0.0374583991979521 -0.0374583991979521 0.259898467738105 0.259717758338012 -0.0394746387658246 -0.0381409356312529 -0.0394746387658246 -0.0290336056038299 0.715022371107365 -0.0394746387658246 -0.0623803100590055 0.999999999999999 0.503453785269193 -0.0394746387658246 0.999999999999999 -0.0623803100590055 -0.0388128330253418 -0.059134949545076 -0.0394746387658246 -0.211900758789462 -0.212323224459603 -0.214020851792542 -0.0394746387658246 0.189341591926471 -0.0394746387658246 -0.0586607574361463 -0.0394746387658246 -0.212746461940709 -0.214447223188758 -0.0394746387658246 0.681592346289687 -0.0586607574361463 -0.0706554571845396 -0.056734792781594 -0.0374583991979521 -0.0338631055642757 -0.056734792781594 -0.056734792781594 -0.056734792781594 -0.0346090359776577 -0.0581837209908377 -0.056734792781594 -0.019611799901365 -0.056734792781594 -0.0401268562464554 -0.0338631055642757 -0.0338631055642757 -0.0338631055642757 -0.0394746387658246 -0.0394746387658246 -0.056734792781594 -0.0394746387658246 -0.0338631055642757 -0.0444588978145867 -0.214020851792542 -0.214020851792542 -0.021866839645751 -0.019611799901365 -0.019611799901365 -0.021866839645751 -0.019611799901365 -0.0331019376699919 -0.021866839645751 -0.021866839645751 -0.0623803100590055 0.689561677888275 0.999999999999999 -0.0394746387658246 -0.179113933624312 -0.0367646267814029 0.00834895292520948 -0.213595270927304 0.715022371107365 -0.211479060314037 -0.214020851792542 -0.0506285723858668 -0.0506285723858668 -0.214020851792542 -0.00208891025801109 -0.242157076928232 -0.214020851792542 0.259504057893856 0.156073159523636 -0.226276073261899 -0.0149662532983102 -0.0600750824200929 -0.056734792781594 -0.0414043481243012 -0.0915676898240471 -0.021866839645751 -0.0381409356312529 -0.0915676898240471 -0.213595270927304 0.689561677888275 -0.174310757438878 -0.0899948690748602 -0.0519920334577555 -0.0899948690748602 0.257265565183162 0.693639058166505 0.501618733246764 -0.213170475874277 0.259898467738105 0.875327241418585 0.2892321412445 0.217707824499527 -0.242157076928232 -0.242157076928232 0.693639058166505 0.715022371107365 0.689561677888275 -0.0899948690748602 -0.214020851792542 -0.0915676898240471 -0.0915676898240471 -0.212323224459603 -0.212323224459603 -0.0326571809404253 0.217707824499527 0.259898467738105 0.259898467738105 -0.214020851792542 0.16454838939747 -0.056734792781594 -0.106782832130132 -0.214020851792542 -0.214020851792542 -0.211058124442065 -0.0915676898240471 0.538952543011024 0.211479060314036 -0.212323224459603 0.163835475543127 -0.0262543682580128 0.153282992019727 -0.177628245126664 0.156073159523636 -0.0324183891983855 0.132050374182926 -0.155374133253338 -0.176518588566467 -0.214020851792542 0.156773214304582 -0.0394746387658246 -0.131711317121667 0.0394746387658248 0.0450485750140835 0.190114079465921 0.0394746387658248 0.0912151187059698 0.0401268562464551 0.132050374182926 0.156073159523636 -0.0394746387658246 -0.155374133253338 -0.211479060314037 -0.0394746387658246 0.228083881040976 0.132050374182926 0.228083881040976 -0.213170475874277 -0.155374133253338 0.132050374182926 0.132389474517456 0.179113933624312 -0.0394746387658246 0.236886519414233 -0.056734792781594 -0.0735487890327959 0.177999002307122 -0.0444588978145867 -0.0444588978145867 -0.0444588978145867 0.715022371107365 -0.0444588978145867 -0.056734792781594 0.217707824499527 0.885749871737392 -0.0444588978145867 -0.056734792781594 -0.0462089131235301 0.155374133253338 0.156423056890975 -0.0394746387658246 0.227630507877908 0.0394746387658248 0.236886519414233 -0.226276073261899 -0.0394746387658246 -0.0586607574361463 0.0401268562464551 -0.214020851792542 0.177628245126665 0.132389474517456 0.0394746387658248 0.228083881040976 -0.0394746387658246 -0.177999002307122 -0.226726609639041 0.228083881040976 0.152935303723564 0.228083881040976 -0.0374583991979521 -0.226276073261899 -0.155024998513585 -0.0110041802988567 0.155374133253338 0.155374133253338 0.228083881040976 0.258841093904188 -0.0394746387658246 -0.0401268562464554 -0.155374133253338 -0.155374133253338 0.132050374182926 0.178741843342765 -0.0394746387658246 0.0401268562464551 0.0394746387658248 0.227630507877908 0.0394746387658248 0.689561677888275 0.503453785269193 0.503453785269193 -0.0799233385075682 0.0394746387658248 0.2364139456584 0.260961542355789 -0.0394746387658246 0.227630507877908 -0.131711317121667 0.155374133253338 -0.257265565183162 -0.0401268562464554 0.132050374182926 -0.155374133253338 0.131711317121665 -0.155374133253338 -0.106130912481572 -0.155374133253338 -0.0779631893523015 0.236886519414233 0.2364139456584 0.2364139456584 0.132389474517456 0.236886519414233 -0.0394746387658246 0.177628245126665 -0.0394746387658246 -0.0632856066035899 0.503453785269193 0.503453785269193 -0.0444588978145867 -0.211058124442065 0.689561677888275 0.693639058166505 0.236886519414233 -0.056734792781594 -0.056734792781594 -0.0444588978145867 -0.056734792781594 -0.056734792781594 -0.0581837209908377 -0.056734792781594 -0.056734792781594 -0.056734792781594 -0.0444588978145867 -0.056734792781594 0.721100630456227 0.693639058166505 -0.056734792781594 -0.056734792781594 0.999999999999999 -0.056734792781594 -0.0444588978145867 0.715022371107365 -0.056734792781594 -0.056734792781594 -0.0444588978145867 -0.0374583991979521 -0.0394746387658246 -0.0719042475206708 -0.0394746387658246 -0.214447223188758 -0.0394746387658246 -0.019611799901365 -0.021866839645751 -0.021866839645751 -0.0338631055642757 -0.0338631055642757 0.885749871737392 -0.019611799901365 -0.021866839645751 -0.0338631055642757 -0.0346090359776577 -0.0714894966969429 -0.019611799901365 -0.0338631055642757 -0.019611799901365 -0.021866839645751 -0.0506285723858668 -0.0338631055642757 -0.0763750782766883 -0.019611799901365 -0.019611799901365 0.132050374182926 0.156073159523636 -0.106824617509879 -0.155374133253338 -0.155374133253338 -0.0338631055642757 0.710606686827689 0.501618733246764 -0.0479053688551956 0.689561677888275 -0.214020851792542 0.259898467738105 -0.0506285723858668 -0.212746461940709 -0.227178085966724 -0.214020851792542 -0.214020851792542
0.719179198325216 0.996372893726423 0.716270131768975 0.499799308792461 0.720546663150111 -0.0749468807559008 0.435115138960968 0.107351914263716 0.992741187803807 0.720546663150111 0.724807257739515 -0.415727828283978 0.711977345394053 0.499799308792461 1 0.720546663150111 0.720546663150111 0.499799308792461 0.720546663150111 -0.422285746957096 0.499799308792461 0.992741187803807 0.698998141860114 0.499799308792461 0.499799308792461 -0.0789809791077888 0.499799308792461 0.499799308792461 0.698998141860114 0.724807257739515 0.724807257739515 0.0642156468072063 -0.0749468807559008 -0.0749468807559008 -0.0749468807559008 -0.0667500118128894 0.304624682414296 -0.0789809791077888 -0.076312501758764 -0.0789809791077888 -0.0802859378565437 0.698998141860114 -0.0789809791077888 0.636156442125763 0.499799308792461 0.992741187803807 -0.0789809791077888 0.499799308792461 0.636156442125763 -0.0776568361391195 -0.118317389609739 -0.0789809791077888 -0.423971692360729 -0.416595018243567 -0.420077024036782 -0.0789809791077888 -0.0141415115434007 -0.0789809791077888 -0.117368624574276 -0.0789809791077888 -0.417406053758264 -0.420950898448235 -0.0789809791077888 0.713644025779835 -0.117368624574276 -0.141367656860605 -0.099553842203141 -0.0749468807559008 -0.059288837044043 -0.099553842203141 -0.099553842203141 -0.099553842203141 -0.0657185924413542 -0.0603497927794175 -0.099553842203141 0.428480817288475 -0.099553842203141 0.0772797641470487 -0.059288837044043 -0.059288837044043 -0.059288837044043 -0.0789809791077888 -0.0789809791077888 -0.099553842203141 -0.0789809791077888 -0.059288837044043 -0.0705495232402188 -0.420077024036782 -0.420077024036782 0.4653549067085 0.428480817288475 0.459406841304364 0.4653549067085 0.428480817288475 0.337574642955296 0.4653549067085 0.4653549067085 0.636156442125763 0.724807257739515 0.499799308792461 -0.0789809791077888 -0.347897808042536 -0.0735587787631008 -0.0312266011699528 -0.419204511102666 0.698998141860114 -0.414920335523354 -0.420077024036782 -0.101297803928916 -0.101297803928916 -0.420077024036782 -0.126622037066219 -0.476862627336149 -0.420077024036782 0.140631378358443 -0.114530870060844 -0.452733865936293 0.447311584237919 0.612647655271806 -0.099553842203141 -0.0828419475495773 -0.251156801938238 0.4653549067085 -0.076312501758764 -0.251156801938238 -0.419204511102666 0.724807257739515 -0.338485858523255 -0.250008874900544 -0.131073717577304 -0.250008874900544 0.11997137643289 0.720546663150111 0.996372893726423 -0.418333347354689 0.145735929561744 0.435115138960968 -0.0409734930086431 0.125209856030701 -0.484508627099334 -0.484508627099334 0.720546663150111 0.698998141860114 0.724807257739515 -0.250008874900544 -0.420077024036782 -0.251156801938238 -0.251156801938238 -0.416595018243567 -0.416595018243567 -0.141367656860605 0.125209856030701 -0.0667500118128894 -0.0667500118128894 -0.420021266204916 0.329228925496169 -0.099553842203141 -0.0284822692338139 -0.420077024036782 -0.420077024036782 -0.422285746957096 -0.251156801938238 0.551387020395311 -0.20922132518731 -0.416595018243567 0.315605407889066 0.402347720081108 0.306689083644526 0.05787949419405 -0.114530870060844 -0.109560448725458 0.264206796327843 0.107351914263716 0.0542702395909213 -0.42821358098639 -0.114361097853947 -0.0789809791077888 -0.263528409912944 0.0789809791077891 0.0901333279610189 -0.0271979142607822 0.0789809791077891 -0.371035490924258 0.0802859378565439 0.264206796327843 -0.114530870060844 -0.0789809791077888 0.107351914263716 -0.423127956749239 -0.0789809791077888 0.448701159919545 0.264206796327843 0.448701159919545 -0.426512146223866 0.107351914263716 0.264206796327843 0.264885269324033 -0.065497063476652 -0.0789809791077888 0.111536151270417 -0.099553842203141 0.212110007696557 -0.0665244181194387 -0.0705495232402188 -0.0705495232402188 -0.0705495232402188 0.698998141860114 -0.0705495232402188 -0.099553842203141 0.125209856030701 0.443777456704614 -0.0705495232402188 -0.099553842203141 -0.0864556254622053 -0.110675957668743 -0.112487315727285 -0.0789809791077888 0.447778156769307 0.0789809791077891 0.111536151270417 -0.452733865936293 -0.0789809791077888 -0.117368624574276 0.0802859378565439 -0.420077024036782 -0.0595567748740111 0.264885269324033 0.0789809791077891 0.448701159919545 -0.0789809791077888 0.0665244181194381 -0.453635300510564 0.448701159919545 0.305993427828186 0.448701159919545 -0.0749468807559008 -0.452733865936293 0.109420917445025 -0.0707097781817487 -0.110675957668743 -0.110675957668743 0.448701159919545 0.510619515828139 -0.0789809791077888 -0.0802859378565437 0.107351914263716 0.107351914263716 0.264206796327843 -0.0629875148242069 -0.0789809791077888 0.0802859378565439 0.0789809791077891 0.447778156769307 0.0789809791077891 0.724807257739515 0.992741187803807 0.992741187803807 -0.159910862423291 0.0789809791077891 0.116508387586952 0.485689666324485 -0.0789809791077888 0.447778156769307 -0.263528409912944 -0.110675957668743 -0.51473773704235 -0.0802859378565437 0.264206796327843 0.107351914263716 0.263528409912944 0.107351914263716 -0.212347057337852 0.107351914263716 -0.080812296347507 0.111536151270417 0.116508387586952 0.116508387586952 0.264885269324033 0.111536151270417 -0.0789809791077888 -0.0595567748740111 -0.0789809791077888 0.645388685895093 0.985433583020762 0.992741187803807 -0.0889534999998326 -0.422285746957096 0.724807257739515 0.720546663150111 0.111536151270417 -0.099553842203141 -0.099553842203141 -0.0705495232402188 -0.099553842203141 -0.099553842203141 -0.0603497927794175 -0.099553842203141 -0.099553842203141 -0.099553842203141 -0.0705495232402188 -0.099553842203141 0.36040559667183 0.720546663150111 -0.099553842203141 -0.099553842203141 0.499799308792461 -0.099553842203141 -0.0705495232402188 0.698998141860114 -0.099553842203141 -0.099553842203141 -0.0705495232402188 -0.0749468807559008 -0.0789809791077888 -0.143866240420368 -0.0789809791077888 -0.420950898448235 -0.0789809791077888 0.459406841304364 0.4653549067085 0.4653549067085 -0.059288837044043 -0.059288837044043 0.443777456704614 0.428480817288475 0.4653549067085 -0.059288837044043 -0.0657185924413542 -0.143036405691846 0.428480817288475 -0.059288837044043 0.428480817288475 0.419504867393168 -0.101297803928916 -0.059288837044043 0.053974827186898 0.428480817288475 0.428480817288475 0.264206796327843 -0.114530870060844 -0.190305273656142 0.107351914263716 0.107351914263716 -0.059288837044043 0.703341691060746 0.996372893726423 -0.0544343486329573 0.724807257739515 -0.420077024036782 -0.0667500118128894 -0.101297803928916 -0.425663777836576 -0.446856894912738 -0.420077024036782 -0.420077024036782
0.988333397898458 0.723169676420315 0.994064879348078 0.693639058166505 1 -0.0540027248421743 0.599088929436338 -0.223998535584253 0.72581521951773 1 0.994121755068111 -0.305491388200629 0.988107199444108 0.693639058166505 0.720546663150111 1 1 0.693639058166505 1 -0.304276585865787 0.693639058166505 0.72581521951773 0.970094204314554 0.693639058166505 0.693639058166505 -0.0569094809484456 0.693639058166505 0.693639058166505 0.970094204314554 0.994121755068111 0.994121755068111 -0.0975801311455389 -0.0540027248421743 -0.0540027248421743 -0.0540027248421743 0.0839481613820972 0.46019839810098 -0.0569094809484456 -0.0549867184989155 -0.0569094809484456 -0.05784976462041 0.970094204314554 -0.0569094809484456 -0.0326217085570059 0.693639058166505 0.72581521951773 -0.0569094809484456 0.693639058166505 -0.0326217085570059 -0.0559553741508381 -0.08525320027593 -0.0569094809484456 -0.305491388200629 -0.306100445123197 -0.308547866895303 -0.0569094809484456 0.272968469259729 -0.0569094809484456 -0.0845695707955124 -0.0569094809484456 -0.306710614744015 -0.309162554593748 -0.0569094809484456 0.982632592938666 -0.0845695707955124 -0.101861993428259 -0.0817929615030053 -0.0540027248421743 -0.0488194907215675 -0.0817929615030053 -0.0817929615030053 -0.0817929615030053 -0.0498948777036004 -0.0838818407150171 -0.0817929615030053 0.600632358927404 -0.0817929615030053 -0.05784976462041 -0.0488194907215675 -0.0488194907215675 -0.0488194907215675 -0.0569094809484456 -0.0569094809484456 -0.0817929615030053 -0.0569094809484456 -0.0488194907215675 -0.0640951476004018 -0.308547866895303 -0.308547866895303 0.645835905580416 0.600632358927404 0.637580971225256 0.645835905580416 0.600632358927404 -0.0477221362901442 0.645835905580416 0.645835905580416 -0.0326217085570059 0.994121755068111 0.693639058166505 -0.0569094809484456 -0.258223540781805 -0.0530025325831484 -0.0436029984064288 -0.307934318883225 0.970094204314554 -0.304883437321189 -0.308547866895303 -0.0729897946054145 -0.0729897946054145 -0.308547866895303 -0.0331183573361191 -0.349111074523866 -0.308547866895303 0.358158344941401 0.225006302177078 -0.326215876395446 0.620794748090773 -0.0866085635069175 -0.0817929615030053 -0.0596914888757034 -0.163345055507084 0.645835905580416 -0.0549867184989155 -0.163345055507084 -0.307934318883225 0.994121755068111 -0.251298936221429 -0.163944659952856 -0.0944447298270064 -0.163944659952856 0.300766058410574 1 0.723169676420315 -0.307321903754598 0.333706955269135 0.599088929436338 0.120703313829358 0.307679395072002 -0.349111074523866 -0.349111074523866 1 0.970094204314554 0.994121755068111 -0.163944659952856 -0.308547866895303 -0.163345055507084 -0.163345055507084 -0.306100445123197 -0.306100445123197 -0.079313574634099 0.307679395072002 0.0839481613820972 0.0839481613820972 -0.308547866895303 0.237224803678761 -0.0817929615030053 0.128319395343942 -0.308547866895303 -0.308547866895303 -0.304276585865787 -0.163345055507084 0.800064869106064 -0.0283463995350641 -0.306100445123197 0.236197015745038 0.572832269960237 0.220983795844629 -0.256081665291728 0.225006302177078 -0.0789434157423566 0.190373325475608 -0.223998535584253 -0.254481904512497 -0.308547866895303 0.226015551544892 -0.0569094809484456 -0.189884516408026 0.0569094809484462 0.0649452687009298 0.274082142906499 0.0569094809484462 0.131502281528204 0.0578497646204099 0.190373325475608 0.225006302177078 -0.0569094809484456 -0.223998535584253 -0.304883437321189 -0.0569094809484456 0.328822142230385 0.190373325475608 0.328822142230385 -0.307321903754598 -0.223998535584253 0.190373325475608 0.19086219692905 0.258223540781806 -0.0569094809484456 0.330665383865487 -0.0817929615030053 0.264974450683943 0.256616175533175 -0.0640951476004018 -0.0640951476004018 -0.0640951476004018 0.970094204314554 -0.0640951476004018 -0.0817929615030053 0.307679395072002 0.607872556730905 -0.0640951476004018 -0.0817929615030053 -0.0666180956500262 0.223998535584253 0.225510739410275 -0.0569094809484456 0.328168526841039 0.0569094809484462 0.330665383865487 -0.326215876395446 -0.0569094809484456 -0.0845695707955124 0.0578497646204099 -0.308547866895303 0.256081665291728 0.19086219692905 0.0569094809484462 0.328822142230385 -0.0569094809484456 -0.240959376961332 -0.326865402069985 0.328822142230385 0.220482543367464 0.328822142230385 -0.0540027248421743 -0.326215876395446 -0.223495197809884 -0.0509496947209453 0.223998535584253 0.223998535584253 0.328822142230385 0.37316395444683 -0.0569094809484456 -0.05784976462041 -0.223998535584253 -0.223998535584253 0.190373325475608 0.257687108645861 -0.0569094809484456 0.0578497646204099 0.0569094809484462 0.328168526841039 0.0569094809484462 0.994121755068111 0.72581521951773 0.72581521951773 -0.115223238320559 0.0569094809484462 0.32995729743855 0.346621911803638 -0.0569094809484456 0.328168526841039 -0.189884516408026 0.223998535584253 -0.370892558823305 -0.05784976462041 0.190373325475608 -0.223998535584253 0.189884516408027 -0.223998535584253 -0.153005963594534 -0.223998535584253 -0.0843082590157868 0.330665383865487 0.32995729743855 0.32995729743855 0.19086219692905 0.330665383865487 -0.0569094809484456 0.256081665291728 -0.0569094809484456 -0.0364398266811793 0.72581521951773 0.72581521951773 -0.0640951476004018 -0.304276585865787 0.994121755068111 1 0.330665383865487 -0.0817929615030053 -0.0817929615030053 -0.0640951476004018 -0.0817929615030053 -0.0817929615030053 -0.0838818407150171 -0.0817929615030053 -0.0817929615030053 -0.0817929615030053 -0.0640951476004018 -0.0817929615030053 0.50018356215293 1 -0.0817929615030053 -0.0817929615030053 0.693639058166505 -0.0817929615030053 -0.0640951476004018 0.970094204314554 -0.0817929615030053 -0.0817929615030053 -0.0640951476004018 -0.0540027248421743 -0.0569094809484456 -0.103662339474848 -0.0569094809484456 -0.309162554593748 -0.0569094809484456 0.637580971225256 0.645835905580416 0.645835905580416 -0.0488194907215675 -0.0488194907215675 0.607872556730905 0.600632358927404 0.645835905580416 -0.0488194907215675 -0.0498948777036004 -0.103064404830245 0.600632358927404 -0.0488194907215675 0.600632358927404 0.591059601456079 -0.0729897946054145 -0.0488194907215675 -0.110107810939266 0.600632358927404 0.600632358927404 0.190373325475608 0.225006302177078 -0.154006058701837 -0.223998535584253 -0.223998535584253 -0.0488194907215675 0.963978409198293 0.723169676420315 -0.0259518656954831 0.994121755068111 -0.308547866895303 0.0839481613820972 -0.0613365715976462 -0.306710614744015 -0.327516282844889 -0.308547866895303 -0.308547866895303
0.988333397898458 0.723169676420315 0.994064879348078 0.693639058166505 1 -0.0540027248421743 0.599088929436338 -0.223998535584253 0.72581521951773 1 0.994121755068111 -0.305491388200629 0.988107199444108 0.693639058166505 0.720546663150111 1 1 0.693639058166505 1 -0.304276585865787 0.693639058166505 0.72581521951773 0.970094204314554 0.693639058166505 0.693639058166505 -0.0569094809484456 0.693639058166505 0.693639058166505 0.970094204314554 0.994121755068111 0.994121755068111 -0.0975801311455389 -0.0540027248421743 -0.0540027248421743 -0.0540027248421743 0.0839481613820972 0.46019839810098 -0.0569094809484456 -0.0549867184989155 -0.0569094809484456 -0.05784976462041 0.970094204314554 -0.0569094809484456 -0.0326217085570059 0.693639058166505 0.72581521951773 -0.0569094809484456 0.693639058166505 -0.0326217085570059 -0.0559553741508381 -0.08525320027593 -0.0569094809484456 -0.305491388200629 -0.306100445123197 -0.308547866895303 -0.0569094809484456 0.272968469259729 -0.0569094809484456 -0.0845695707955124 -0.0569094809484456 -0.306710614744015 -0.309162554593748 -0.0569094809484456 0.982632592938666 -0.0845695707955124 -0.101861993428259 -0.0817929615030053 -0.0540027248421743 -0.0488194907215675 -0.0817929615030053 -0.0817929615030053 -0.0817929615030053 -0.0498948777036004 -0.0838818407150171 -0.0817929615030053 0.600632358927404 -0.0817929615030053 -0.05784976462041 -0.0488194907215675 -0.0488194907215675 -0.0488194907215675 -0.0569094809484456 -0.0569094809484456 -0.0817929615030053 -0.0569094809484456 -0.0488194907215675 -0.0640951476004018 -0.308547866895303 -0.308547866895303 0.645835905580416 0.600632358927404 0.637580971225256 0.645835905580416 0.600632358927404 -0.0477221362901442 0.645835905580416 0.645835905580416 -0.0326217085570059 0.994121755068111 0.693639058166505 -0.0569094809484456 -0.258223540781805 -0.0530025325831484 -0.0436029984064288 -0.307934318883225 0.970094204314554 -0.304883437321189 -0.308547866895303 -0.0729897946054145 -0.0729897946054145 -0.308547866895303 -0.0331183573361191 -0.349111074523866 -0.308547866895303 0.358158344941401 0.225006302177078 -0.326215876395446 0.620794748090773 -0.0866085635069175 -0.0817929615030053 -0.0596914888757034 -0.163345055507084 0.645835905580416 -0.0549867184989155 -0.163345055507084 -0.307934318883225 0.994121755068111 -0.251298936221429 -0.163944659952856 -0.0944447298270064 -0.163944659952856 0.300766058410574 1 0.723169676420315 -0.307321903754598 0.333706955269135 0.599088929436338 0.120703313829358 0.307679395072002 -0.349111074523866 -0.349111074523866 1 0.970094204314554 0.994121755068111 -0.163944659952856 -0.308547866895303 -0.163345055507084 -0.163345055507084 -0.306100445123197 -0.306100445123197 -0.079313574634099 0.307679395072002 0.0839481613820972 0.0839481613820972 -0.308547866895303 0.237224803678761 -0.0817929615030053 0.128319395343942 -0.308547866895303 -0.308547866895303 -0.304276585865787 -0.163345055507084 0.800064869106064 -0.0283463995350641 -0.306100445123197 0.236197015745038 0.572832269960237 0.220983795844629 -0.256081665291728 0.225006302177078 -0.0789434157423566 0.190373325475608 -0.223998535584253 -0.254481904512497 -0.308547866895303 0.226015551544892 -0.0569094809484456 -0.189884516408026 0.0569094809484462 0.0649452687009298 0.274082142906499 0.0569094809484462 0.131502281528204 0.0578497646204099 0.190373325475608 0.225006302177078 -0.0569094809484456 -0.223998535584253 -0.304883437321189 -0.0569094809484456 0.328822142230385 0.190373325475608 0.328822142230385 -0.307321903754598 -0.223998535584253 0.190373325475608 0.19086219692905 0.258223540781806 -0.0569094809484456 0.330665383865487 -0.0817929615030053 0.264974450683943 0.256616175533175 -0.0640951476004018 -0.0640951476004018 -0.0640951476004018 0.970094204314554 -0.0640951476004018 -0.0817929615030053 0.307679395072002 0.607872556730905 -0.0640951476004018 -0.0817929615030053 -0.0666180956500262 0.223998535584253 0.225510739410275 -0.0569094809484456 0.328168526841039 0.0569094809484462 0.330665383865487 -0.326215876395446 -0.0569094809484456 -0.0845695707955124 0.0578497646204099 -0.308547866895303 0.256081665291728 0.19086219692905 0.0569094809484462 0.328822142230385 -0.0569094809484456 -0.240959376961332 -0.326865402069985 0.328822142230385 0.220482543367464 0.328822142230385 -0.0540027248421743 -0.326215876395446 -0.223495197809884 -0.0509496947209453 0.223998535584253 0.223998535584253 0.328822142230385 0.37316395444683 -0.0569094809484456 -0.05784976462041 -0.223998535584253 -0.223998535584253 0.190373325475608 0.257687108645861 -0.0569094809484456 0.0578497646204099 0.0569094809484462 0.328168526841039 0.0569094809484462 0.994121755068111 0.72581521951773 0.72581521951773 -0.115223238320559 0.0569094809484462 0.32995729743855 0.346621911803638 -0.0569094809484456 0.328168526841039 -0.189884516408026 0.223998535584253 -0.370892558823305 -0.05784976462041 0.190373325475608 -0.223998535584253 0.189884516408027 -0.223998535584253 -0.153005963594534 -0.223998535584253 -0.0843082590157868 0.330665383865487 0.32995729743855 0.32995729743855 0.19086219692905 0.330665383865487 -0.0569094809484456 0.256081665291728 -0.0569094809484456 -0.0364398266811793 0.72581521951773 0.72581521951773 -0.0640951476004018 -0.304276585865787 0.994121755068111 1 0.330665383865487 -0.0817929615030053 -0.0817929615030053 -0.0640951476004018 -0.0817929615030053 -0.0817929615030053 -0.0838818407150171 -0.0817929615030053 -0.0817929615030053 -0.0817929615030053 -0.0640951476004018 -0.0817929615030053 0.50018356215293 1 -0.0817929615030053 -0.0817929615030053 0.693639058166505 -0.0817929615030053 -0.0640951476004018 0.970094204314554 -0.0817929615030053 -0.0817929615030053 -0.0640951476004018 -0.0540027248421743 -0.0569094809484456 -0.103662339474848 -0.0569094809484456 -0.309162554593748 -0.0569094809484456 0.637580971225256 0.645835905580416 0.645835905580416 -0.0488194907215675 -0.0488194907215675 0.607872556730905 0.600632358927404 0.645835905580416 -0.0488194907215675 -0.0498948777036004 -0.103064404830245 0.600632358927404 -0.0488194907215675 0.600632358927404 0.591059601456079 -0.0729897946054145 -0.0488194907215675 -0.110107810939266 0.600632358927404 0.600632358927404 0.190373325475608 0.225006302177078 -0.154006058701837 -0.223998535584253 -0.223998535584253 -0.0488194907215675 0.963978409198293 0.723169676420315 -0.0259518656954831 0.994121755068111 -0.308547866895303 0.0839481613820972 -0.0613365715976462 -0.306710614744015 -0.327516282844889 -0.308547866895303 -0.308547866895303
0.685546647272786 0.501618733246764 0.697780469441194 0.999999999999999 0.693639058166505 -0.0374583991979521 0.875327241418585 -0.155374133253338 0.503453785269193 0.693639058166505 0.689561677888275 -0.211900758789462 0.66752079296349 0.999999999999999 0.499799308792461 0.693639058166505 0.693639058166505 0.999999999999999 0.693639058166505 -0.211058124442065 0.999999999999999 0.503453785269193 0.715022371107365 0.999999999999999 0.999999999999999 -0.0394746387658246 0.999999999999999 0.999999999999999 0.715022371107365 0.689561677888275 0.689561677888275 -0.0676853902635555 -0.0374583991979521 -0.0374583991979521 -0.0374583991979521 0.259898467738105 0.259717758338012 -0.0394746387658246 -0.0381409356312529 -0.0394746387658246 -0.0290336056038299 0.715022371107365 -0.0394746387658246 -0.0623803100590055 0.999999999999999 0.503453785269193 -0.0394746387658246 0.999999999999999 -0.0623803100590055 -0.0388128330253418 -0.059134949545076 -0.0394746387658246 -0.211900758789462 -0.212323224459603 -0.214020851792542 -0.0394746387658246 0.189341591926471 -0.0394746387658246 -0.0586607574361463 -0.0394746387658246 -0.212746461940709 -0.214447223188758 -0.0394746387658246 0.681592346289687 -0.0586607574361463 -0.0706554571845396 -0.056734792781594 -0.0374583991979521 -0.0338631055642757 -0.056734792781594 -0.056734792781594 -0.056734792781594 -0.0346090359776577 -0.0581837209908377 -0.056734792781594 -0.019611799901365 -0.056734792781594 -0.0401268562464554 -0.0338631055642757 -0.0338631055642757 -0.0338631055642757 -0.0394746387658246 -0.0394746387658246 -0.056734792781594 -0.0394746387658246 -0.0338631055642757 -0.0444588978145867 -0.214020851792542 -0.214020851792542 -0.021866839645751 -0.019611799901365 -0.019611799901365 -0.021866839645751 -0.019611799901365 -0.0331019376699919 -0.021866839645751 -0.021866839645751 -0.0623803100590055 0.689561677888275 0.999999999999999 -0.0394746387658246 -0.179113933624312 -0.0367646267814029 0.00834895292520948 -0.213595270927304 0.715022371107365 -0.211479060314037 -0.214020851792542 -0.0506285723858668 -0.0506285723858668 -0.214020851792542 -0.00208891025801109 -0.242157076928232 -0.214020851792542 0.259504057893856 0.156073159523636 -0.226276073261899 -0.0149662532983102 -0.0600750824200929 -0.056734792781594 -0.0414043481243012 -0.0915676898240471 -0.021866839645751 -0.0381409356312529 -0.0915676898240471 -0.213595270927304 0.689561677888275 -0.174310757438878 -0.0899948690748602 -0.0519920334577555 -0.0899948690748602 0.257265565183162 0.693639058166505 0.501618733246764 -0.213170475874277 0.259898467738105 0.875327241418585 0.2892321412445 0.217707824499527 -0.242157076928232 -0.242157076928232 0.693639058166505 0.715022371107365 0.689561677888275 -0.0899948690748602 -0.214020851792542 -0.0915676898240471 -0.0915676898240471 -0.212323224459603 -0.212323224459603 -0.0326571809404253 0.217707824499527 0.259898467738105 0.259898467738105 -0.214020851792542 0.16454838939747 -0.056734792781594 -0.106782832130132 -0.214020851792542 -0.214020851792542 -0.211058124442065 -0.0915676898240471 0.538952543011024 0.211479060314036 -0.212323224459603 0.163835475543127 -0.0262543682580128 0.153282992019727 -0.177628245126664 0.156073159523636 -0.0324183891983855 0.132050374182926 -0.155374133253338 -0.176518588566467 -0.214020851792542 0.156773214304582 -0.0394746387658246 -0.131711317121667 0.0394746387658248 0.0450485750140835 0.190114079465921 0.0394746387658248 0.0912151187059698 0.0401268562464551 0.132050374182926 0.156073159523636 -0.0394746387658246 -0.155374133253338 -0.211479060314037 -0.0394746387658246 0.228083881040976 0.132050374182926 0.228083881040976 -0.213170475874277 -0.155374133253338 0.132050374182926 0.132389474517456 0.179113933624312 -0.0394746387658246 0.236886519414233 -0.056734792781594 -0.0735487890327959 0.177999002307122 -0.0444588978145867 -0.0444588978145867 -0.0444588978145867 0.715022371107365 -0.0444588978145867 -0.056734792781594 0.217707824499527 0.885749871737392 -0.0444588978145867 -0.056734792781594 -0.0462089131235301 0.155374133253338 0.156423056890975 -0.0394746387658246 0.227630507877908 0.0394746387658248 0.236886519414233 -0.226276073261899 -0.0394746387658246 -0.0586607574361463 0.0401268562464551 -0.214020851792542 0.177628245126665 0.132389474517456 0.0394746387658248 0.228083881040976 -0.0394746387658246 -0.177999002307122 -0.226726609639041 0.228083881040976 0.152935303723564 0.228083881040976 -0.0374583991979521 -0.226276073261899 -0.155024998513585 -0.0110041802988567 0.155374133253338 0.155374133253338 0.228083881040976 0.258841093904188 -0.0394746387658246 -0.0401268562464554 -0.155374133253338 -0.155374133253338 0.132050374182926 0.178741843342765 -0.0394746387658246 0.0401268562464551 0.0394746387658248 0.227630507877908 0.0394746387658248 0.689561677888275 0.503453785269193 0.503453785269193 -0.0799233385075682 0.0394746387658248 0.2364139456584 0.260961542355789 -0.0394746387658246 0.227630507877908 -0.131711317121667 0.155374133253338 -0.257265565183162 -0.0401268562464554 0.132050374182926 -0.155374133253338 0.131711317121665 -0.155374133253338 -0.106130912481572 -0.155374133253338 -0.0779631893523015 0.236886519414233 0.2364139456584 0.2364139456584 0.132389474517456 0.236886519414233 -0.0394746387658246 0.177628245126665 -0.0394746387658246 -0.0632856066035899 0.503453785269193 0.503453785269193 -0.0444588978145867 -0.211058124442065 0.689561677888275 0.693639058166505 0.236886519414233 -0.056734792781594 -0.056734792781594 -0.0444588978145867 -0.056734792781594 -0.056734792781594 -0.0581837209908377 -0.056734792781594 -0.056734792781594 -0.056734792781594 -0.0444588978145867 -0.056734792781594 0.721100630456227 0.693639058166505 -0.056734792781594 -0.056734792781594 0.999999999999999 -0.056734792781594 -0.0444588978145867 0.715022371107365 -0.056734792781594 -0.056734792781594 -0.0444588978145867 -0.0374583991979521 -0.0394746387658246 -0.0719042475206708 -0.0394746387658246 -0.214447223188758 -0.0394746387658246 -0.019611799901365 -0.021866839645751 -0.021866839645751 -0.0338631055642757 -0.0338631055642757 0.885749871737392 -0.019611799901365 -0.021866839645751 -0.0338631055642757 -0.0346090359776577 -0.0714894966969429 -0.019611799901365 -0.0338631055642757 -0.019611799901365 -0.021866839645751 -0.0506285723858668 -0.0338631055642757 -0.0763750782766883 -0.019611799901365 -0.019611799901365 0.132050374182926 0.156073159523636 -0.106824617509879 -0.155374133253338 -0.155374133253338 -0.0338631055642757 0.710606686827689 0.501618733246764 -0.0479053688551956 0.689561677888275 -0.214020851792542 0.259898467738105 -0.0506285723858668 -0.212746461940709 -0.227178085966724 -0.214020851792542 -0.214020851792542
0.988333397898458 0.723169676420315 0.994064879348078 0.693639058166505 1 -0.0540027248421743 0.599088929436338 -0.223998535584253 0.72581521951773 1 0.994121755068111 -0.305491388200629 0.988107199444108 0.693639058166505 0.720546663150111 1 1 0.693639058166505 1 -0.304276585865787 0.693639058166505 0.72581521951773 0.970094204314554 0.693639058166505 0.693639058166505 -0.0569094809484456 0.693639058166505 0.693639058166505 0.970094204314554 0.994121755068111 0.994121755068111 -0.0975801311455389 -0.0540027248421743 -0.0540027248421743 -0.0540027248421743 0.0839481613820972 0.46019839810098 -0.0569094809484456 -0.0549867184989155 -0.0569094809484456 -0.05784976462041 0.970094204314554 -0.0569094809484456 -0.0326217085570059 0.693639058166505 0.72581521951773 -0.0569094809484456 0.693639058166505 -0.0326217085570059 -0.0559553741508381 -0.08525320027593 -0.0569094809484456 -0.305491388200629 -0.306100445123197 -0.308547866895303 -0.0569094809484456 0.272968469259729 -0.0569094809484456 -0.0845695707955124 -0.0569094809484456 -0.306710614744015 -0.309162554593748 -0.0569094809484456 0.982632592938666 -0.0845695707955124 -0.101861993428259 -0.0817929615030053 -0.0540027248421743 -0.0488194907215675 -0.0817929615030053 -0.0817929615030053 -0.0817929615030053 -0.0498948777036004 -0.0838818407150171 -0.0817929615030053 0.600632358927404 -0.0817929615030053 -0.05784976462041 -0.0488194907215675 -0.0488194907215675 -0.0488194907215675 -0.0569094809484456 -0.0569094809484456 -0.0817929615030053 -0.0569094809484456 -0.0488194907215675 -0.0640951476004018 -0.308547866895303 -0.308547866895303 0.645835905580416 0.600632358927404 0.637580971225256 0.645835905580416 0.600632358927404 -0.0477221362901442 0.645835905580416 0.645835905580416 -0.0326217085570059 0.994121755068111 0.693639058166505 -0.0569094809484456 -0.258223540781805 -0.0530025325831484 -0.0436029984064288 -0.307934318883225 0.970094204314554 -0.304883437321189 -0.308547866895303 -0.0729897946054145 -0.0729897946054145 -0.308547866895303 -0.0331183573361191 -0.349111074523866 -0.308547866895303 0.358158344941401 0.225006302177078 -0.326215876395446 0.620794748090773 -0.0866085635069175 -0.0817929615030053 -0.0596914888757034 -0.163345055507084 0.645835905580416 -0.0549867184989155 -0.163345055507084 -0.307934318883225 0.994121755068111 -0.251298936221429 -0.163944659952856 -0.0944447298270064 -0.163944659952856 0.300766058410574 1 0.723169676420315 -0.307321903754598 0.333706955269135 0.599088929436338 0.120703313829358 0.307679395072002 -0.349111074523866 -0.349111074523866 1 0.970094204314554 0.994121755068111 -0.163944659952856 -0.308547866895303 -0.163345055507084 -0.163345055507084 -0.306100445123197 -0.306100445123197 -0.079313574634099 0.307679395072002 0.0839481613820972 0.0839481613820972 -0.308547866895303 0.237224803678761 -0.0817929615030053 0.128319395343942 -0.308547866895303 -0.308547866895303 -0.304276585865787 -0.163345055507084 0.800064869106064 -0.0283463995350641 -0.306100445123197 0.236197015745038 0.572832269960237 0.220983795844629 -0.256081665291728 0.225006302177078 -0.0789434157423566 0.190373325475608 -0.223998535584253 -0.254481904512497 -0.308547866895303 0.226015551544892 -0.0569094809484456 -0.189884516408026 0.0569094809484462 0.0649452687009298 0.274082142906499 0.0569094809484462 0.131502281528204 0.0578497646204099 0.190373325475608 0.225006302177078 -0.0569094809484456 -0.223998535584253 -0.304883437321189 -0.0569094809484456 0.328822142230385 0.190373325475608 0.328822142230385 -0.307321903754598 -0.223998535584253 0.190373325475608 0.19086219692905 0.258223540781806 -0.0569094809484456 0.330665383865487 -0.0817929615030053 0.264974450683943 0.256616175533175 -0.0640951476004018 -0.0640951476004018 -0.0640951476004018 0.970094204314554 -0.0640951476004018 -0.0817929615030053 0.307679395072002 0.607872556730905 -0.0640951476004018 -0.0817929615030053 -0.0666180956500262 0.223998535584253 0.225510739410275 -0.0569094809484456 0.328168526841039 0.0569094809484462 0.330665383865487 -0.326215876395446 -0.0569094809484456 -0.0845695707955124 0.0578497646204099 -0.308547866895303 0.256081665291728 0.19086219692905 0.0569094809484462 0.328822142230385 -0.0569094809484456 -0.240959376961332 -0.326865402069985 0.328822142230385 0.220482543367464 0.328822142230385 -0.0540027248421743 -0.326215876395446 -0.223495197809884 -0.0509496947209453 0.223998535584253 0.223998535584253 0.328822142230385 0.37316395444683 -0.0569094809484456 -0.05784976462041 -0.223998535584253 -0.223998535584253 0.190373325475608 0.257687108645861 -0.0569094809484456 0.0578497646204099 0.0569094809484462 0.328168526841039 0.0569094809484462 0.994121755068111 0.72581521951773 0.72581521951773 -0.115223238320559 0.0569094809484462 0.32995729743855 0.346621911803638 -0.0569094809484456 0.328168526841039 -0.189884516408026 0.223998535584253 -0.370892558823305 -0.05784976462041 0.190373325475608 -0.223998535584253 0.189884516408027 -0.223998535584253 -0.153005963594534 -0.223998535584253 -0.0843082590157868 0.330665383865487 0.32995729743855 0.32995729743855 0.19086219692905 0.330665383865487 -0.0569094809484456 0.256081665291728 -0.0569094809484456 -0.0364398266811793 0.72581521951773 0.72581521951773 -0.0640951476004018 -0.304276585865787 0.994121755068111 1 0.330665383865487 -0.0817929615030053 -0.0817929615030053 -0.0640951476004018 -0.0817929615030053 -0.0817929615030053 -0.0838818407150171 -0.0817929615030053 -0.0817929615030053 -0.0817929615030053 -0.0640951476004018 -0.0817929615030053 0.50018356215293 1 -0.0817929615030053 -0.0817929615030053 0.693639058166505 -0.0817929615030053 -0.0640951476004018 0.970094204314554 -0.0817929615030053 -0.0817929615030053 -0.0640951476004018 -0.0540027248421743 -0.0569094809484456 -0.103662339474848 -0.0569094809484456 -0.309162554593748 -0.0569094809484456 0.637580971225256 0.645835905580416 0.645835905580416 -0.0488194907215675 -0.0488194907215675 0.607872556730905 0.600632358927404 0.645835905580416 -0.0488194907215675 -0.0498948777036004 -0.103064404830245 0.600632358927404 -0.0488194907215675 0.600632358927404 0.591059601456079 -0.0729897946054145 -0.0488194907215675 -0.110107810939266 0.600632358927404 0.600632358927404 0.190373325475608 0.225006302177078 -0.154006058701837 -0.223998535584253 -0.223998535584253 -0.0488194907215675 0.963978409198293 0.723169676420315 -0.0259518656954831 0.994121755068111 -0.308547866895303 0.0839481613820972 -0.0613365715976462 -0.306710614744015 -0.327516282844889 -0.308547866895303 -0.308547866895303
-0.307868363563132 -0.420754071675066 -0.302470667617119 -0.211058124442065 -0.304276585865787 -0.161313991503605 -0.165887366894435 -0.669116196852323 -0.419220454026805 -0.304276585865787 -0.306075774234456 0.992027268133825 -0.300657885116258 -0.211058124442065 -0.422285746957096 -0.304276585865787 -0.304276585865787 -0.211058124442065 -0.304276585865787 1 -0.211058124442065 -0.419220454026805 -0.29517695245702 -0.211058124442065 -0.211058124442065 -0.169996894657113 -0.211058124442065 -0.211058124442065 -0.29517695245702 -0.306075774234456 -0.306075774234456 0.149988935129688 -0.161313991503605 -0.161313991503605 -0.161313991503605 0.262436170783779 -0.354551465832437 -0.169996894657113 -0.164253323636325 -0.169996894657113 -0.172805658709547 -0.29517695245702 -0.169996894657113 -0.268639798344646 -0.211058124442065 -0.419220454026805 -0.169996894657113 -0.211058124442065 -0.268639798344646 -0.167146838918398 0.280183241945321 -0.169996894657113 0.996023448182954 0.994041631475984 0.986156828525525 -0.169996894657113 0.81539650933553 -0.169996894657113 0.277936504890375 -0.169996894657113 0.992064086597528 0.984196117364922 -0.169996894657113 -0.30965448129073 0.277936504890375 -0.292766133778799 -0.244327469317738 -0.161313991503605 -0.145830917504353 -0.244327469317738 -0.244327469317738 -0.244327469317738 -0.125800612279169 -0.235875002599318 -0.244327469317738 -0.177479457765674 -0.244327469317738 -0.172805658709547 -0.145830917504353 -0.145830917504353 -0.145830917504353 -0.169996894657113 -0.169996894657113 -0.244327469317738 -0.169996894657113 -0.145830917504353 -0.191461525796173 0.986156828525525 0.986156828525525 -0.196512744379548 -0.177479457765674 -0.194000961137414 -0.196512744379548 -0.177479457765674 -0.142552960254153 -0.196512744379548 -0.196512744379548 -0.268639798344646 -0.306075774234456 -0.211058124442065 -0.169996894657113 0.839752224369516 -0.158326271790463 0.145531087620861 0.984111008285907 -0.29517695245702 0.994016977765492 0.986156828525525 -0.218031129748337 -0.218031129748337 0.986156828525525 0.275910129835247 0.871575289557267 0.986156828525525 0.382149066676775 0.672126542201889 0.932746098160278 -0.188893306472472 -0.258712372727968 -0.244327469317738 -0.159117008098449 0.601346017829423 -0.196512744379548 0.180712946881719 0.601346017829423 0.988121710400119 -0.306075774234456 0.816818882663387 0.592229859890782 0.310391052792555 0.592229859890782 0.217616845666697 -0.304276585865787 -0.420754071675066 0.98608378604951 0.23061736870914 -0.165887366894435 0.483287794578376 0.246601399215523 0.871575289557267 0.871575289557267 -0.304276585865787 -0.29517695245702 -0.306075774234456 0.592229859890782 0.986156828525525 0.601346017829423 0.601346017829423 0.994041631475984 0.994041631475984 0.334767767747954 0.246601399215523 0.262436170783779 0.262436170783779 0.986156828525525 0.708624982848907 -0.244327469317738 0.475624905982803 0.986156828525525 0.986156828525525 1 0.601346017829423 -0.0957085842249569 0.506245028047319 0.994041631475984 0.705554830842824 -0.15366930474616 0.660110730884362 -0.764953170415532 0.672126542201889 0.259446238749301 0.568672804900798 -0.669116196852323 -0.760174452350787 0.986156828525525 0.669941530846614 -0.169996894657113 -0.567212661139438 0.169996894657114 0.194000961137414 0.445177968968944 0.169996894657114 0.392816436339867 0.172805658709547 0.568672804900798 0.672126542201889 -0.169996894657113 -0.669116196852323 0.998009562406101 -0.169996894657113 -0.925353091497715 0.568672804900798 -0.925353091497715 0.990090788025175 -0.669116196852323 0.568672804900798 0.570133135017796 0.766685845665196 -0.169996894657113 0.169643568374936 -0.244327469317738 -0.294243761550983 0.766549830228521 -0.191461525796173 -0.191461525796173 -0.191461525796173 -0.29517695245702 -0.191461525796173 -0.244327469317738 0.246601399215523 -0.184223128712142 -0.191461525796173 -0.244327469317738 -0.160072425793573 0.669116196852324 0.673633369566396 -0.169996894657113 -0.927196123268627 0.169996894657114 0.169643568374936 0.932746098160278 -0.169996894657113 -0.222859363942506 0.172805658709547 0.986156828525525 0.764953170415532 0.570133135017796 0.169996894657114 -0.925353091497715 -0.169996894657113 -0.766549830228521 0.930892605760212 -0.925353091497715 0.658613416849213 -0.925353091497715 -0.161313991503605 0.932746098160278 -0.667612653731208 0.167445334566157 0.669116196852324 0.669116196852324 -0.925353091497715 -0.81539650933553 -0.169996894657113 -0.172805658709547 -0.669116196852323 -0.669116196852323 0.568672804900798 0.769748863157796 -0.169996894657113 0.172805658709547 0.169996894657114 -0.923055199052484 0.169996894657114 -0.306075774234456 -0.419220454026805 -0.419220454026805 0.369852826224419 0.169996894657114 0.168566958514567 -0.808770988003716 -0.169996894657113 -0.927196123268627 -0.567212661139438 0.669116196852324 0.820390106588109 -0.172805658709547 0.568672804900798 -0.669116196852323 0.567212661139438 -0.669116196852323 -0.457051061468178 -0.669116196852323 -0.261724440427328 0.169643568374936 0.168566958514567 0.168566958514567 0.570133135017796 0.169643568374936 -0.169996894657113 0.764953170415532 -0.169996894657113 -0.272538443300868 -0.419220454026805 -0.419220454026805 0.210647649466771 1 -0.306075774234456 -0.304276585865787 0.169643568374936 -0.244327469317738 -0.244327469317738 -0.191461525796173 -0.244327469317738 -0.244327469317738 -0.235875002599318 -0.244327469317738 -0.244327469317738 -0.244327469317738 -0.191461525796173 -0.244327469317738 -0.15219414659808 -0.304276585865787 -0.244327469317738 -0.244327469317738 -0.211058124442065 -0.244327469317738 -0.191461525796173 -0.29517695245702 -0.244327469317738 -0.244327469317738 -0.191461525796173 -0.161313991503605 -0.169996894657113 0.3406845754493 -0.169996894657113 0.984196117364922 -0.169996894657113 -0.194000961137414 -0.196512744379548 -0.196512744379548 -0.145830917504353 -0.145830917504353 -0.184223128712142 -0.177479457765674 -0.196512744379548 -0.145830917504353 -0.149043254788991 0.338719473064239 -0.177479457765674 -0.145830917504353 -0.177479457765674 -0.164283389365653 0.239879760704329 -0.145830917504353 0.192151934178287 -0.177479457765674 -0.177479457765674 0.568672804900798 0.672126542201889 -0.460038490974999 -0.669116196852323 -0.669116196852323 -0.145830917504353 -0.297011171375654 -0.420754071675066 -0.120784170016984 -0.306075774234456 0.986156828525525 0.262436170783779 0.239879760704329 0.992064086597528 0.929042621095856 0.986156828525525 0.986156828525525
0.685546647272786 0.501618733246764 0.697780469441194 0.999999999999999 0.693639058166505 -0.0374583991979521 0.875327241418585 -0.155374133253338 0.503453785269193 0.693639058166505 0.689561677888275 -0.211900758789462 0.66752079296349 0.999999999999999 0.499799308792461 0.693639058166505 0.693639058166505 0.999999999999999 0.693639058166505 -0.211058124442065 0.999999999999999 0.503453785269193 0.715022371107365 0.999999999999999 0.999999999999999 -0.0394746387658246 0.999999999999999 0.999999999999999 0.715022371107365 0.689561677888275 0.689561677888275 -0.0676853902635555 -0.0374583991979521 -0.0374583991979521 -0.0374583991979521 0.259898467738105 0.259717758338012 -0.0394746387658246 -0.0381409356312529 -0.0394746387658246 -0.0290336056038299 0.715022371107365 -0.0394746387658246 -0.0623803100590055 0.999999999999999 0.503453785269193 -0.0394746387658246 0.999999999999999 -0.0623803100590055 -0.0388128330253418 -0.059134949545076 -0.0394746387658246 -0.211900758789462 -0.212323224459603 -0.214020851792542 -0.0394746387658246 0.189341591926471 -0.0394746387658246 -0.0586607574361463 -0.0394746387658246 -0.212746461940709 -0.214447223188758 -0.0394746387658246 0.681592346289687 -0.0586607574361463 -0.0706554571845396 -0.056734792781594 -0.0374583991979521 -0.0338631055642757 -0.056734792781594 -0.056734792781594 -0.056734792781594 -0.0346090359776577 -0.0581837209908377 -0.056734792781594 -0.019611799901365 -0.056734792781594 -0.0401268562464554 -0.0338631055642757 -0.0338631055642757 -0.0338631055642757 -0.0394746387658246 -0.0394746387658246 -0.056734792781594 -0.0394746387658246 -0.0338631055642757 -0.0444588978145867 -0.214020851792542 -0.214020851792542 -0.021866839645751 -0.019611799901365 -0.019611799901365 -0.021866839645751 -0.019611799901365 -0.0331019376699919 -0.021866839645751 -0.021866839645751 -0.0623803100590055 0.689561677888275 0.999999999999999 -0.0394746387658246 -0.179113933624312 -0.0367646267814029 0.00834895292520948 -0.213595270927304 0.715022371107365 -0.211479060314037 -0.214020851792542 -0.0506285723858668 -0.0506285723858668 -0.214020851792542 -0.00208891025801109 -0.242157076928232 -0.214020851792542 0.259504057893856 0.156073159523636 -0.226276073261899 -0.0149662532983102 -0.0600750824200929 -0.056734792781594 -0.0414043481243012 -0.0915676898240471 -0.021866839645751 -0.0381409356312529 -0.0915676898240471 -0.213595270927304 0.689561677888275 -0.174310757438878 -0.0899948690748602 -0.0519920334577555 -0.0899948690748602 0.257265565183162 0.693639058166505 0.501618733246764 -0.213170475874277 0.259898467738105 0.875327241418585 0.2892321412445 0.217707824499527 -0.242157076928232 -0.242157076928232 0.693639058166505 0.715022371107365 0.689561677888275 -0.0899948690748602 -0.214020851792542 -0.0915676898240471 -0.0915676898240471 -0.212323224459603 -0.212323224459603 -0.0326571809404253 0.217707824499527 0.259898467738105 0.259898467738105 -0.214020851792542 0.16454838939747 -0.056734792781594 -0.106782832130132 -0.214020851792542 -0.214020851792542 -0.211058124442065 -0.0915676898240471 0.538952543011024 0.211479060314036 -0.212323224459603 0.163835475543127 -0.0262543682580128 0.153282992019727 -0.177628245126664 0.156073159523636 -0.0324183891983855 0.132050374182926 -0.155374133253338 -0.176518588566467 -0.214020851792542 0.156773214304582 -0.0394746387658246 -0.131711317121667 0.0394746387658248 0.0450485750140835 0.190114079465921 0.0394746387658248 0.0912151187059698 0.0401268562464551 0.132050374182926 0.156073159523636 -0.0394746387658246 -0.155374133253338 -0.211479060314037 -0.0394746387658246 0.228083881040976 0.132050374182926 0.228083881040976 -0.213170475874277 -0.155374133253338 0.132050374182926 0.132389474517456 0.179113933624312 -0.0394746387658246 0.236886519414233 -0.056734792781594 -0.0735487890327959 0.177999002307122 -0.0444588978145867 -0.0444588978145867 -0.0444588978145867 0.715022371107365 -0.0444588978145867 -0.056734792781594 0.217707824499527 0.885749871737392 -0.0444588978145867 -0.056734792781594 -0.0462089131235301 0.155374133253338 0.156423056890975 -0.0394746387658246 0.227630507877908 0.0394746387658248 0.236886519414233 -0.226276073261899 -0.0394746387658246 -0.0586607574361463 0.0401268562464551 -0.214020851792542 0.177628245126665 0.132389474517456 0.0394746387658248 0.228083881040976 -0.0394746387658246 -0.177999002307122 -0.226726609639041 0.228083881040976 0.152935303723564 0.228083881040976 -0.0374583991979521 -0.226276073261899 -0.155024998513585 -0.0110041802988567 0.155374133253338 0.155374133253338 0.228083881040976 0.258841093904188 -0.0394746387658246 -0.0401268562464554 -0.155374133253338 -0.155374133253338 0.132050374182926 0.178741843342765 -0.0394746387658246 0.0401268562464551 0.0394746387658248 0.227630507877908 0.0394746387658248 0.689561677888275 0.503453785269193 0.503453785269193 -0.0799233385075682 0.0394746387658248 0.2364139456584 0.260961542355789 -0.0394746387658246 0.227630507877908 -0.131711317121667 0.155374133253338 -0.257265565183162 -0.0401268562464554 0.132050374182926 -0.155374133253338 0.131711317121665 -0.155374133253338 -0.106130912481572 -0.155374133253338 -0.0779631893523015 0.236886519414233 0.2364139456584 0.2364139456584 0.132389474517456 0.236886519414233 -0.0394746387658246 0.177628245126665 -0.0394746387658246 -0.0632856066035899 0.503453785269193 0.503453785269193 -0.0444588978145867 -0.211058124442065 0.689561677888275 0.693639058166505 0.236886519414233 -0.056734792781594 -0.056734792781594 -0.0444588978145867 -0.056734792781594 -0.056734792781594 -0.0581837209908377 -0.056734792781594 -0.056734792781594 -0.056734792781594 -0.0444588978145867 -0.056734792781594 0.721100630456227 0.693639058166505 -0.056734792781594 -0.056734792781594 0.999999999999999 -0.056734792781594 -0.0444588978145867 0.715022371107365 -0.056734792781594 -0.056734792781594 -0.0444588978145867 -0.0374583991979521 -0.0394746387658246 -0.0719042475206708 -0.0394746387658246 -0.214447223188758 -0.0394746387658246 -0.019611799901365 -0.021866839645751 -0.021866839645751 -0.0338631055642757 -0.0338631055642757 0.885749871737392 -0.019611799901365 -0.021866839645751 -0.0338631055642757 -0.0346090359776577 -0.0714894966969429 -0.019611799901365 -0.0338631055642757 -0.019611799901365 -0.021866839645751 -0.0506285723858668 -0.0338631055642757 -0.0763750782766883 -0.019611799901365 -0.019611799901365 0.132050374182926 0.156073159523636 -0.106824617509879 -0.155374133253338 -0.155374133253338 -0.0338631055642757 0.710606686827689 0.501618733246764 -0.0479053688551956 0.689561677888275 -0.214020851792542 0.259898467738105 -0.0506285723858668 -0.212746461940709 -0.227178085966724 -0.214020851792542 -0.214020851792542
0.724484132555468 0.989037046558687 0.721507418618891 0.503453785269193 0.72581521951773 -0.0744028554238037 0.438602335970226 0.109081194416927 1 0.72581521951773 0.730106967096804 -0.42089416146938 0.717183243871574 0.503453785269193 0.992741187803807 0.72581521951773 0.72581521951773 0.503453785269193 0.72581521951773 -0.419220454026805 0.503453785269193 1 0.704109137857445 0.503453785269193 0.503453785269193 -0.0784076710133735 0.503453785269193 0.503453785269193 0.704109137857445 0.730106967096804 0.730106967096804 0.0403124650285694 -0.0744028554238037 -0.0744028554238037 -0.0744028554238037 -0.0628320115517061 0.311091949586598 -0.0784076710133735 -0.0757585636402756 -0.0784076710133735 -0.0797031573116473 0.704109137857445 -0.0784076710133735 0.640807946664429 0.503453785269193 1 -0.0784076710133735 0.503453785269193 0.640807946664429 -0.0770931397498349 -0.11745854589902 -0.0784076710133735 -0.42089416146938 -0.421733296425758 -0.42510525902215 -0.0784076710133735 -0.0178889982672133 -0.0784076710133735 -0.116516667770766 -0.0784076710133735 -0.422573964414538 -0.425952151842686 -0.0784076710133735 0.718953841686622 -0.116516667770766 -0.140341495588837 -0.0956495052232126 -0.0744028554238037 -0.0572076255398245 -0.0956495052232126 -0.0956495052232126 -0.0956495052232126 -0.06358845896771 -0.0578834764797892 -0.0956495052232126 0.431758009105002 -0.0956495052232126 0.0796741633599928 -0.0572076255398245 -0.0572076255398245 -0.0572076255398245 -0.0784076710133735 -0.0784076710133735 -0.0956495052232126 -0.0784076710133735 -0.0572076255398245 -0.0676956213921497 -0.42510525902215 -0.42510525902215 0.468757529581282 0.431758009105002 0.462765972590186 0.468757529581282 0.431758009105002 0.296027659406264 0.468757529581282 0.468757529581282 0.640807946664429 0.730106967096804 0.503453785269193 -0.0784076710133735 -0.355770358402491 -0.0730248294026769 -0.0548342328702187 -0.424259936417195 0.704109137857445 -0.420056550376238 -0.42510525902215 -0.10056250219431 -0.10056250219431 -0.42510525902215 -0.125702911479256 -0.480991669967784 -0.42510525902215 0.148932927876147 -0.105001679802556 -0.449447555828605 0.450582276360958 0.61712726619829 -0.0956495052232126 -0.0822406134103487 -0.248797377428787 0.468757529581282 -0.0757585636402756 -0.248797377428787 -0.424259936417195 0.730106967096804 -0.346229907370095 -0.247675205623017 -0.130122278077553 -0.247675205623017 0.123497799734831 0.72581521951773 0.989037046558687 -0.423416174655031 0.149271108119678 0.438602335970226 -0.0343992445927194 0.128694575741545 -0.480991669967784 -0.480991669967784 0.72581521951773 0.704109137857445 0.730106967096804 -0.247675205623017 -0.42510525902215 -0.248797377428787 -0.248797377428787 -0.421733296425758 -0.421733296425758 -0.140341495588837 0.128694575741545 -0.0628320115517061 -0.0628320115517061 -0.42510525902215 0.326839114556438 -0.0956495052232126 -0.0221637833380235 -0.42510525902215 -0.42510525902215 -0.419220454026805 -0.248797377428787 0.556988188725416 -0.201852155415933 -0.421733296425758 0.313156469068005 0.405638232861842 0.304462885183727 0.0608112985050935 -0.105001679802556 -0.108765170004029 0.262288968812341 0.109081194416927 0.0572477836187988 -0.42510525902215 -0.105024915244685 -0.0784076710133735 -0.261615506677025 0.078407671013373 0.089479067060736 -0.014780123816065 0.078407671013373 -0.35830570909699 0.079703157311648 0.262288968812341 -0.105001679802556 -0.0784076710133735 0.109081194416927 -0.420056550376238 -0.0784076710133735 0.453038367601153 0.262288968812341 0.453038367601153 -0.423416174655031 0.109081194416927 0.262288968812341 0.262962516900472 -0.0581991797565226 -0.0784076710133735 0.122651018629299 -0.0956495052232126 0.216257456292324 -0.0590567712948659 -0.0676956213921497 -0.0676956213921497 -0.0676956213921497 0.704109137857445 -0.0676956213921497 -0.0956495052232126 0.128694575741545 0.447253595730231 -0.0676956213921497 -0.0956495052232126 -0.0834607523570547 -0.100740957446495 -0.102961722347539 -0.0784076710133735 0.452137841721053 0.078407671013373 0.122651018629299 -0.449447555828605 -0.0784076710133735 -0.114070256749152 0.079703157311648 -0.42510525902215 -0.0518038414107858 0.262962516900472 0.078407671013373 0.453038367601153 -0.0784076710133735 0.069445614796467 -0.450342447058594 0.453038367601153 0.303772279002312 0.453038367601153 -0.0744028554238037 -0.449447555828605 0.111120738613013 -0.0701965091814941 -0.100740957446495 -0.100740957446495 0.453038367601153 0.514130793089156 -0.0784076710133735 -0.0797031573116473 0.109081194416927 0.109081194416927 0.262288968812341 -0.0555494574447588 -0.0784076710133735 0.079703157311648 0.078407671013373 0.452137841721053 0.078407671013373 0.730106967096804 1 1 -0.158750099504829 0.078407671013373 0.120997071097309 0.489075761858954 -0.0784076710133735 0.452137841721053 -0.261615506677025 -0.100740957446495 -0.511001352478866 -0.0797031573116473 0.262288968812341 0.109081194416927 0.261615506677024 0.109081194416927 -0.210805669928222 0.109081194416927 -0.07810150654582 0.122651018629299 0.120997071097309 0.127821621537795 0.262962516900472 0.122651018629299 -0.0784076710133735 -0.0518038414107858 -0.0784076710133735 0.627594350224162 0.99267136915748 1 -0.0883078032491394 -0.419220454026805 0.730106967096804 0.72581521951773 0.122651018629299 -0.0956495052232126 -0.0956495052232126 -0.0676956213921497 -0.0956495052232126 -0.0956495052232126 -0.0578834764797892 -0.0956495052232126 -0.0956495052232126 -0.0956495052232126 -0.0676956213921497 -0.0956495052232126 0.363040841963189 0.72581521951773 -0.0956495052232126 -0.0956495052232126 0.503453785269193 -0.0956495052232126 -0.0676956213921497 0.704109137857445 -0.0956495052232126 -0.0956495052232126 -0.0676956213921497 -0.0744028554238037 -0.0784076710133735 -0.142821942399785 -0.0784076710133735 -0.425952151842686 -0.0784076710133735 0.462765972590186 0.468757529581282 0.468757529581282 -0.0572076255398245 -0.0572076255398245 0.447253595730231 0.431758009105002 0.468757529581282 -0.0572076255398245 -0.06358845896771 -0.14199813128571 0.431758009105002 -0.0572076255398245 0.431758009105002 0.422786060741724 -0.10056250219431 -0.0572076255398245 0.0314662628181407 0.431758009105002 0.431758009105002 0.262288968812341 -0.105001679802556 -0.189385924400603 0.109081194416927 0.109081194416927 -0.0572076255398245 0.708484446602559 0.989037046558687 -0.0528430725370371 0.730106967096804 -0.42510525902215 -0.0628320115517061 -0.10056250219431 -0.422573964414538 -0.451239205293199 -0.42510525902215 -0.42510525902215
0.958776501231804 0.70154271183138 0.963620064050578 0.715022371107365 0.970094204314554 -0.0523877303865859 0.618548885636477 -0.217299681145231 0.704109137857445 0.970094204314554 0.964391752974587 -0.296355425161437 0.957118602093734 0.715022371107365 0.698998141860114 0.970094204314554 0.970094204314554 0.715022371107365 0.970094204314554 -0.29517695245702 0.715022371107365 0.704109137857445 1 0.715022371107365 0.715022371107365 -0.0552075576386379 0.715022371107365 0.715022371107365 1 0.964391752974587 0.964391752974587 -0.0946619196805415 -0.0523877303865859 -0.0523877303865859 -0.0523877303865859 0.070174291786906 0.434873517022307 -0.0552075576386379 -0.0533422969300721 -0.0552075576386379 -0.0561197213792214 1 -0.0552075576386379 -0.0872424592287865 0.715022371107365 0.704109137857445 -0.0552075576386379 0.715022371107365 -0.0872424592287865 -0.0542819841639825 -0.0827036354869484 -0.0552075576386379 -0.296355425161437 -0.296946267752119 -0.299320497428752 -0.0552075576386379 0.264805129989479 -0.0552075576386379 -0.0820404504900972 -0.0552075576386379 -0.297538189764923 -0.299916802402477 -0.0552075576386379 0.953246183380383 -0.0820404504900972 -0.0988157294646808 -0.0793468779077892 -0.0523877303865859 -0.0473595050065814 -0.0793468779077892 -0.0793468779077892 -0.0793468779077892 -0.0484027316852461 -0.081373287524875 -0.0793468779077892 0.600655967431601 -0.0793468779077892 -0.0561197213792214 -0.0473595050065814 -0.0473595050065814 -0.0473595050065814 -0.0552075576386379 -0.0552075576386379 -0.0793468779077892 -0.0552075576386379 -0.0473595050065814 -0.0621783312118355 -0.299320497428752 -0.299320497428752 0.665745556161474 0.600655967431601 0.657236140974326 0.665745556161474 0.600655967431601 -0.0462949678325797 0.665745556161474 0.665745556161474 -0.0872424592287865 0.964391752974587 0.715022371107365 -0.0552075576386379 -0.250501160330012 -0.0514174496729054 -0.038836750168557 -0.298725298058166 1 -0.295765655536785 -0.299320497428752 -0.0708069767208226 -0.0708069767208226 -0.299320497428752 -0.0377125837071057 -0.33867063005763 -0.299320497428752 0.382007609491574 0.218277309676232 -0.316460131046615 0.620605669519004 -0.0840184655020708 -0.0793468779077892 -0.0579063674052277 -0.155093448560703 0.665745556161474 -0.0533422969300721 -0.155093448560703 -0.298725298058166 0.964391752974587 -0.243783641578821 -0.15606213770685 -0.0916202850332325 -0.15606213770685 0.318531956134406 0.970094204314554 0.70154271183138 -0.298131197691251 0.352931891966002 0.618548885636477 0.138429316319818 0.325802211768545 -0.33867063005763 -0.33867063005763 0.970094204314554 1 0.964391752974587 -0.15606213770685 -0.299320497428752 -0.155093448560703 -0.155093448560703 -0.296946267752119 -0.296946267752119 -0.0817936058939774 0.325802211768545 0.070174291786906 0.070174291786906 -0.299320497428752 0.230130407168424 -0.0793468779077892 0.142291420406055 -0.299320497428752 -0.299320497428752 -0.29517695245702 -0.155093448560703 0.774854594507048 -0.00701842197109865 -0.296946267752119 0.229133356050655 0.573158405980705 0.214375099596305 -0.248423339330725 0.218277309676232 -0.0765825500804553 0.184680059699976 -0.217299681145231 -0.246871420670502 -0.299320497428752 0.219256376638657 -0.0552075576386379 -0.184205868856498 0.0552075576386371 0.0630030287644234 0.265885498339708 0.0552075576386371 0.127569601164651 0.0561197213792208 0.184680059699976 0.218277309676232 -0.0552075576386379 -0.217299681145231 -0.295765655536785 -0.0552075576386379 0.318988454427992 0.184680059699976 0.318988454427992 -0.298131197691251 -0.217299681145231 0.184680059699976 0.185154311063615 0.250501160330013 -0.0552075576386379 0.320152750958934 -0.0793468779077892 0.256112686049386 0.2489418646181 -0.0621783312118355 -0.0621783312118355 -0.0621783312118355 1 -0.0621783312118355 -0.0793468779077892 0.325802211768545 0.627412297396154 -0.0621783312118355 -0.0793468779077892 -0.0646258284925647 0.217299681145232 0.218766661312598 -0.0552075576386379 0.318354385926937 0.0552075576386371 0.320152750958934 -0.316460131046615 -0.0552075576386379 -0.0820404504900972 0.0561197213792208 -0.299320497428752 0.248423339330725 0.185154311063615 0.0552075576386371 0.318988454427992 -0.0552075576386379 -0.233197067643322 -0.317090232139039 0.318988454427992 0.213888837473309 0.318988454427992 -0.0523877303865859 -0.316460131046615 -0.216811396087503 -0.0494260035603839 0.217299681145232 0.217299681145232 0.318988454427992 0.36200418946797 -0.0552075576386379 -0.0561197213792214 -0.217299681145231 -0.217299681145231 0.184680059699976 0.249980770623925 -0.0552075576386379 0.0561197213792208 0.0552075576386371 0.318354385926937 0.0552075576386371 0.964391752974587 0.704109137857445 0.704109137857445 -0.111777395697129 0.0552075576386371 0.319464362120197 0.364969758850529 -0.0552075576386379 0.318354385926937 -0.184205868856498 0.217299681145232 -0.359800721737883 -0.0561197213792214 0.184680059699976 -0.217299681145231 0.184205868856498 -0.217299681145231 -0.148430198508621 -0.217299681145231 -0.109036014120173 0.320152750958934 0.319464362120197 0.319464362120197 0.185154311063615 0.320152750958934 -0.0552075576386379 0.248423339330725 -0.0552075576386379 -0.088508568627829 0.704109137857445 0.704109137857445 -0.0621783312118355 -0.29517695245702 0.964391752974587 0.970094204314554 0.320152750958934 -0.0793468779077892 -0.0793468779077892 -0.0621783312118355 -0.0793468779077892 -0.0793468779077892 -0.081373287524875 -0.0793468779077892 -0.0793468779077892 -0.0793468779077892 -0.0621783312118355 -0.0793468779077892 0.515603082595825 0.970094204314554 -0.0793468779077892 -0.0793468779077892 0.715022371107365 -0.0793468779077892 -0.0621783312118355 1 -0.0793468779077892 -0.0793468779077892 -0.0621783312118355 -0.0523877303865859 -0.0552075576386379 -0.100562234730238 -0.0552075576386379 -0.299916802402477 -0.0552075576386379 0.657236140974326 0.665745556161474 0.665745556161474 -0.0473595050065814 -0.0473595050065814 0.627412297396154 0.600655967431601 0.665745556161474 -0.0473595050065814 -0.0484027316852461 -0.0999821817969497 0.600655967431601 -0.0473595050065814 0.600655967431601 0.59118612349344 -0.0708069767208226 -0.0473595050065814 -0.106814949241945 0.600655967431601 0.600655967431601 0.184680059699976 0.218277309676232 -0.14940038497598 -0.217299681145231 -0.217299681145231 -0.0473595050065814 0.993824411014109 0.70154271183138 -0.0669984196172823 0.964391752974587 -0.299320497428752 0.070174291786906 -0.0708069767208226 -0.297538189764923 -0.317721647806473 -0.299320497428752 -0.299320497428752
0.685546647272786 0.501618733246764 0.697780469441194 0.999999999999999 0.693639058166505 -0.0374583991979521 0.875327241418585 -0.155374133253338 0.503453785269193 0.693639058166505 0.689561677888275 -0.211900758789462 0.66752079296349 0.999999999999999 0.499799308792461 0.693639058166505 0.693639058166505 0.999999999999999 0.693639058166505 -0.211058124442065 0.999999999999999 0.503453785269193 0.715022371107365 0.999999999999999 0.999999999999999 -0.0394746387658246 0.999999999999999 0.999999999999999 0.715022371107365 0.689561677888275 0.689561677888275 -0.0676853902635555 -0.0374583991979521 -0.0374583991979521 -0.0374583991979521 0.259898467738105 0.259717758338012 -0.0394746387658246 -0.0381409356312529 -0.0394746387658246 -0.0290336056038299 0.715022371107365 -0.0394746387658246 -0.0623803100590055 0.999999999999999 0.503453785269193 -0.0394746387658246 0.999999999999999 -0.0623803100590055 -0.0388128330253418 -0.059134949545076 -0.0394746387658246 -0.211900758789462 -0.212323224459603 -0.214020851792542 -0.0394746387658246 0.189341591926471 -0.0394746387658246 -0.0586607574361463 -0.0394746387658246 -0.212746461940709 -0.214447223188758 -0.0394746387658246 0.681592346289687 -0.0586607574361463 -0.0706554571845396 -0.056734792781594 -0.0374583991979521 -0.0338631055642757 -0.056734792781594 -0.056734792781594 -0.056734792781594 -0.0346090359776577 -0.0581837209908377 -0.056734792781594 -0.019611799901365 -0.056734792781594 -0.0401268562464554 -0.0338631055642757 -0.0338631055642757 -0.0338631055642757 -0.0394746387658246 -0.0394746387658246 -0.056734792781594 -0.0394746387658246 -0.0338631055642757 -0.0444588978145867 -0.214020851792542 -0.214020851792542 -0.021866839645751 -0.019611799901365 -0.019611799901365 -0.021866839645751 -0.019611799901365 -0.0331019376699919 -0.021866839645751 -0.021866839645751 -0.0623803100590055 0.689561677888275 0.999999999999999 -0.0394746387658246 -0.179113933624312 -0.0367646267814029 0.00834895292520948 -0.213595270927304 0.715022371107365 -0.211479060314037 -0.214020851792542 -0.0506285723858668 -0.0506285723858668 -0.214020851792542 -0.00208891025801109 -0.242157076928232 -0.214020851792542 0.259504057893856 0.156073159523636 -0.226276073261899 -0.0149662532983102 -0.0600750824200929 -0.056734792781594 -0.0414043481243012 -0.0915676898240471 -0.021866839645751 -0.0381409356312529 -0.0915676898240471 -0.213595270927304 0.689561677888275 -0.174310757438878 -0.0899948690748602 -0.0519920334577555 -0.0899948690748602 0.257265565183162 0.693639058166505 0.501618733246764 -0.213170475874277 0.259898467738105 0.875327241418585 0.2892321412445 0.217707824499527 -0.242157076928232 -0.242157076928232 0.693639058166505 0.715022371107365 0.689561677888275 -0.0899948690748602 -0.214020851792542 -0.0915676898240471 -0.0915676898240471 -0.212323224459603 -0.212323224459603 -0.0326571809404253 0.217707824499527 0.259898467738105 0.259898467738105 -0.214020851792542 0.16454838939747 -0.056734792781594 -0.106782832130132 -0.214020851792542 -0.214020851792542 -0.211058124442065 -0.0915676898240471 0.538952543011024 0.211479060314036 -0.212323224459603 0.163835475543127 -0.0262543682580128 0.153282992019727 -0.177628245126664 0.156073159523636 -0.0324183891983855 0.132050374182926 -0.155374133253338 -0.176518588566467 -0.214020851792542 0.156773214304582 -0.0394746387658246 -0.131711317121667 0.0394746387658248 0.0450485750140835 0.190114079465921 0.0394746387658248 0.0912151187059698 0.0401268562464551 0.132050374182926 0.156073159523636 -0.0394746387658246 -0.155374133253338 -0.211479060314037 -0.0394746387658246 0.228083881040976 0.132050374182926 0.228083881040976 -0.213170475874277 -0.155374133253338 0.132050374182926 0.132389474517456 0.179113933624312 -0.0394746387658246 0.236886519414233 -0.056734792781594 -0.0735487890327959 0.177999002307122 -0.0444588978145867 -0.0444588978145867 -0.0444588978145867 0.715022371107365 -0.0444588978145867 -0.056734792781594 0.217707824499527 0.885749871737392 -0.0444588978145867 -0.056734792781594 -0.0462089131235301 0.155374133253338 0.156423056890975 -0.0394746387658246 0.227630507877908 0.0394746387658248 0.236886519414233 -0.226276073261899 -0.0394746387658246 -0.0586607574361463 0.0401268562464551 -0.214020851792542 0.177628245126665 0.132389474517456 0.0394746387658248 0.228083881040976 -0.0394746387658246 -0.177999002307122 -0.226726609639041 0.228083881040976 0.152935303723564 0.228083881040976 -0.0374583991979521 -0.226276073261899 -0.155024998513585 -0.0110041802988567 0.155374133253338 0.155374133253338 0.228083881040976 0.258841093904188 -0.0394746387658246 -0.0401268562464554 -0.155374133253338 -0.155374133253338 0.132050374182926 0.178741843342765 -0.0394746387658246 0.0401268562464551 0.0394746387658248 0.227630507877908 0.0394746387658248 0.689561677888275 0.503453785269193 0.503453785269193 -0.0799233385075682 0.0394746387658248 0.2364139456584 0.260961542355789 -0.0394746387658246 0.227630507877908 -0.131711317121667 0.155374133253338 -0.257265565183162 -0.0401268562464554 0.132050374182926 -0.155374133253338 0.131711317121665 -0.155374133253338 -0.106130912481572 -0.155374133253338 -0.0779631893523015 0.236886519414233 0.2364139456584 0.2364139456584 0.132389474517456 0.236886519414233 -0.0394746387658246 0.177628245126665 -0.0394746387658246 -0.0632856066035899 0.503453785269193 0.503453785269193 -0.0444588978145867 -0.211058124442065 0.689561677888275 0.693639058166505 0.236886519414233 -0.056734792781594 -0.056734792781594 -0.0444588978145867 -0.056734792781594 -0.056734792781594 -0.0581837209908377 -0.056734792781594 -0.056734792781594 -0.056734792781594 -0.0444588978145867 -0.056734792781594 0.721100630456227 0.693639058166505 -0.056734792781594 -0.056734792781594 0.999999999999999 -0.056734792781594 -0.0444588978145867 0.715022371107365 -0.056734792781594 -0.056734792781594 -0.0444588978145867 -0.0374583991979521 -0.0394746387658246 -0.0719042475206708 -0.0394746387658246 -0.214447223188758 -0.0394746387658246 -0.019611799901365 -0.021866839645751 -0.021866839645751 -0.0338631055642757 -0.0338631055642757 0.885749871737392 -0.019611799901365 -0.021866839645751 -0.0338631055642757 -0.0346090359776577 -0.0714894966969429 -0.019611799901365 -0.0338631055642757 -0.019611799901365 -0.021866839645751 -0.0506285723858668 -0.0338631055642757 -0.0763750782766883 -0.019611799901365 -0.019611799901365 0.132050374182926 0.156073159523636 -0.106824617509879 -0.155374133253338 -0.155374133253338 -0.0338631055642757 0.710606686827689 0.501618733246764 -0.0479053688551956 0.689561677888275 -0.214020851792542 0.259898467738105 -0.0506285723858668 -0.212746461940709 -0.227178085966724 -0.214020851792542 -0.214020851792542
0.685546647272786 0.501618733246764 0.697780469441194 0.999999999999999 0.693639058166505 -0.0374583991979521 0.875327241418585 -0.155374133253338 0.503453785269193 0.693639058166505 0.689561677888275 -0.211900758789462 0.66752079296349 0.999999999999999 0.499799308792461 0.693639058166505 0.693639058166505 0.999999999999999 0.693639058166505 -0.211058124442065 0.999999999999999 0.503453785269193 0.715022371107365 0.999999999999999 0.999999999999999 -0.0394746387658246 0.999999999999999 0.999999999999999 0.715022371107365 0.689561677888275 0.689561677888275 -0.0676853902635555 -0.0374583991979521 -0.0374583991979521 -0.0374583991979521 0.259898467738105 0.259717758338012 -0.0394746387658246 -0.0381409356312529 -0.0394746387658246 -0.0290336056038299 0.715022371107365 -0.0394746387658246 -0.0623803100590055 0.999999999999999 0.503453785269193 -0.0394746387658246 0.999999999999999 -0.0623803100590055 -0.0388128330253418 -0.059134949545076 -0.0394746387658246 -0.211900758789462 -0.212323224459603 -0.214020851792542 -0.0394746387658246 0.189341591926471 -0.0394746387658246 -0.0586607574361463 -0.0394746387658246 -0.212746461940709 -0.214447223188758 -0.0394746387658246 0.681592346289687 -0.0586607574361463 -0.0706554571845396 -0.056734792781594 -0.0374583991979521 -0.0338631055642757 -0.056734792781594 -0.056734792781594 -0.056734792781594 -0.0346090359776577 -0.0581837209908377 -0.056734792781594 -0.019611799901365 -0.056734792781594 -0.0401268562464554 -0.0338631055642757 -0.0338631055642757 -0.0338631055642757 -0.0394746387658246 -0.0394746387658246 -0.056734792781594 -0.0394746387658246 -0.0338631055642757 -0.0444588978145867 -0.214020851792542 -0.214020851792542 -0.021866839645751 -0.019611799901365 -0.019611799901365 -0.021866839645751 -0.019611799901365 -0.0331019376699919 -0.021866839645751 -0.021866839645751 -0.0623803100590055 0.689561677888275 0.999999999999999 -0.0394746387658246 -0.179113933624312 -0.0367646267814029 0.00834895292520948 -0.213595270927304 0.715022371107365 -0.211479060314037 -0.214020851792542 -0.0506285723858668 -0.0506285723858668 -0.214020851792542 -0.00208891025801109 -0.242157076928232 -0.214020851792542 0.259504057893856 0.156073159523636 -0.226276073261899 -0.0149662532983102 -0.0600750824200929 -0.056734792781594 -0.0414043481243012 -0.0915676898240471 -0.021866839645751 -0.0381409356312529 -0.0915676898240471 -0.213595270927304 0.689561677888275 -0.174310757438878 -0.0899948690748602 -0.0519920334577555 -0.0899948690748602 0.257265565183162 0.693639058166505 0.501618733246764 -0.213170475874277 0.259898467738105 0.875327241418585 0.2892321412445 0.217707824499527 -0.242157076928232 -0.242157076928232 0.693639058166505 0.715022371107365 0.689561677888275 -0.0899948690748602 -0.214020851792542 -0.0915676898240471 -0.0915676898240471 -0.212323224459603 -0.212323224459603 -0.0326571809404253 0.217707824499527 0.259898467738105 0.259898467738105 -0.214020851792542 0.16454838939747 -0.056734792781594 -0.106782832130132 -0.214020851792542 -0.214020851792542 -0.211058124442065 -0.0915676898240471 0.538952543011024 0.211479060314036 -0.212323224459603 0.163835475543127 -0.0262543682580128 0.153282992019727 -0.177628245126664 0.156073159523636 -0.0324183891983855 0.132050374182926 -0.155374133253338 -0.176518588566467 -0.214020851792542 0.156773214304582 -0.0394746387658246 -0.131711317121667 0.0394746387658248 0.0450485750140835 0.190114079465921 0.0394746387658248 0.0912151187059698 0.0401268562464551 0.132050374182926 0.156073159523636 -0.0394746387658246 -0.155374133253338 -0.211479060314037 -0.0394746387658246 0.228083881040976 0.132050374182926 0.228083881040976 -0.213170475874277 -0.155374133253338 0.132050374182926 0.132389474517456 0.179113933624312 -0.0394746387658246 0.236886519414233 -0.056734792781594 -0.0735487890327959 0.177999002307122 -0.0444588978145867 -0.0444588978145867 -0.0444588978145867 0.715022371107365 -0.0444588978145867 -0.056734792781594 0.217707824499527 0.885749871737392 -0.0444588978145867 -0.056734792781594 -0.0462089131235301 0.155374133253338 0.156423056890975 -0.0394746387658246 0.227630507877908 0.0394746387658248 0.236886519414233 -0.226276073261899 -0.0394746387658246 -0.0586607574361463 0.0401268562464551 -0.214020851792542 0.177628245126665 0.132389474517456 0.0394746387658248 0.228083881040976 -0.0394746387658246 -0.177999002307122 -0.226726609639041 0.228083881040976 0.152935303723564 0.228083881040976 -0.0374583991979521 -0.226276073261899 -0.155024998513585 -0.0110041802988567 0.155374133253338 0.155374133253338 0.228083881040976 0.258841093904188 -0.0394746387658246 -0.0401268562464554 -0.155374133253338 -0.155374133253338 0.132050374182926 0.178741843342765 -0.0394746387658246 0.0401268562464551 0.0394746387658248 0.227630507877908 0.0394746387658248 0.689561677888275 0.503453785269193 0.503453785269193 -0.0799233385075682 0.0394746387658248 0.2364139456584 0.260961542355789 -0.0394746387658246 0.227630507877908 -0.131711317121667 0.155374133253338 -0.257265565183162 -0.0401268562464554 0.132050374182926 -0.155374133253338 0.131711317121665 -0.155374133253338 -0.106130912481572 -0.155374133253338 -0.0779631893523015 0.236886519414233 0.2364139456584 0.2364139456584 0.132389474517456 0.236886519414233 -0.0394746387658246 0.177628245126665 -0.0394746387658246 -0.0632856066035899 0.503453785269193 0.503453785269193 -0.0444588978145867 -0.211058124442065 0.689561677888275 0.693639058166505 0.236886519414233 -0.056734792781594 -0.056734792781594 -0.0444588978145867 -0.056734792781594 -0.056734792781594 -0.0581837209908377 -0.056734792781594 -0.056734792781594 -0.056734792781594 -0.0444588978145867 -0.056734792781594 0.721100630456227 0.693639058166505 -0.056734792781594 -0.056734792781594 0.999999999999999 -0.056734792781594 -0.0444588978145867 0.715022371107365 -0.056734792781594 -0.056734792781594 -0.0444588978145867 -0.0374583991979521 -0.0394746387658246 -0.0719042475206708 -0.0394746387658246 -0.214447223188758 -0.0394746387658246 -0.019611799901365 -0.021866839645751 -0.021866839645751 -0.0338631055642757 -0.0338631055642757 0.885749871737392 -0.019611799901365 -0.021866839645751 -0.0338631055642757 -0.0346090359776577 -0.0714894966969429 -0.019611799901365 -0.0338631055642757 -0.019611799901365 -0.021866839645751 -0.0506285723858668 -0.0338631055642757 -0.0763750782766883 -0.019611799901365 -0.019611799901365 0.132050374182926 0.156073159523636 -0.106824617509879 -0.155374133253338 -0.155374133253338 -0.0338631055642757 0.710606686827689 0.501618733246764 -0.0479053688551956 0.689561677888275 -0.214020851792542 0.259898467738105 -0.0506285723858668 -0.212746461940709 -0.227178085966724 -0.214020851792542 -0.214020851792542
-0.0575812585808144 -0.0786945067029736 -0.0565717163127782 -0.0394746387658246 -0.0569094809484456 0.913821919746552 -0.0390320928660536 -0.125146190097782 -0.0784076710133735 -0.0569094809484456 -0.0572459868806983 -0.170675595004554 -0.056232667841786 -0.0394746387658246 -0.0789809791077888 -0.0569094809484456 -0.0569094809484456 -0.0394746387658246 -0.0569094809484456 -0.169996894657113 -0.0394746387658246 -0.0784076710133735 -0.0552075576386379 -0.0394746387658246 -0.0394746387658246 1 -0.0394746387658246 -0.0394746387658246 -0.0552075576386379 -0.0572459868806983 -0.0572459868806983 -0.0545172387411125 0.913821919746552 0.913821919746552 0.913821919746552 0.171328203401658 0.310885083163979 1 0.966213670947494 1 0.983746110669015 -0.0552075576386379 1 -0.0502442586648183 -0.0394746387658246 -0.0784076710133735 1 -0.0394746387658246 -0.0502442586648183 0.983234659995031 -0.0476302810656663 1 -0.170675595004554 -0.171015870235432 -0.172383225202921 1 -0.208483716462859 1 -0.0472483427432142 1 -0.171356767121921 -0.17272664630324 1 -0.0327184000240912 -0.0472483427432142 0.53756829258054 -0.0456970733412039 0.913821919746552 -0.0170274668234565 -0.0456970733412039 -0.0456970733412039 -0.0456970733412039 -0.0191626930947105 -0.0468641134483005 -0.0456970733412039 -0.0362844021350366 -0.0456970733412039 -0.0323202007611984 -0.0170274668234565 -0.0170274668234565 -0.0170274668234565 0.966684339191464 1 -0.0456970733412039 1 -0.0170274668234565 -0.0358094462761722 -0.172383225202921 -0.172383225202921 -0.0367541861644525 -0.0362844021350366 -0.0362844021350366 -0.0367541861644525 -0.0362844021350366 -0.0266619758225709 -0.0367541861644525 -0.0367541861644525 -0.0502442586648183 -0.0572459868806983 -0.0394746387658246 1 -0.144267426740596 0.89558729275094 -0.0247398329716168 -0.172040440836259 -0.0552075576386379 -0.170335937711126 -0.172383225202921 -0.00235996584519183 -0.00235996584519183 -0.172383225202921 -0.0509734303170847 -0.195045564845542 -0.172383225202921 -0.131101995197839 0.125709221232208 0.174453437328903 -0.0353291068893678 -0.0483875116614579 -0.0456970733412039 0.889425154915485 -0.107179555245199 -0.0367541861644525 -0.0288951852668833 -0.107179555245199 -0.172040440836259 -0.0572459868806983 -0.140398705561664 -0.106633182744086 -0.052765515104086 -0.106633182744086 -0.0360774083582167 -0.0569094809484456 -0.0786945067029736 -0.171698289402518 -0.151884846068438 -0.0390320928660536 -0.119557300600177 -0.150033734398267 -0.195045564845542 -0.195045564845542 -0.0569094809484456 -0.0552075576386379 -0.0572459868806983 -0.106633182744086 -0.172383225202921 -0.107179555245199 -0.107179555245199 -0.171015870235432 -0.171015870235432 -0.0569094809484456 -0.150033734398267 0.171328203401658 0.171328203401658 -0.172383225202921 -0.239896840743139 -0.0456970733412039 -0.118724784438243 -0.172383225202921 -0.172383225202921 -0.169996894657113 -0.107179555245199 -0.0692962588015665 0.148680411391872 -0.171015870235432 -0.240940728099109 -0.0376790221400216 0.123461879119738 -0.143070778036855 0.125709221232208 -0.0441050549178489 0.0951458472098944 -0.125146190097782 -0.142177004485762 -0.172383225202921 0.126273080781161 1 -0.0935397426434949 -1 0.0148063460609285 0.15312750089691 -1 0.0734692728213373 -0.983746110669013 0.0951458472098944 0.125709221232208 1 -0.125146190097782 -0.170335937711126 1 -0.173070707959117 0.0951458472098944 -0.173070707959117 -0.171698289402518 -0.125146190097782 0.0951458472098944 0.0967629711653261 0.144267426740598 1 0.170630071196262 -0.0456970733412039 -0.0592399168447967 0.143369404633279 -0.0358094462761722 -0.0358094462761722 -0.0358094462761722 -0.0552075576386379 -0.0358094462761722 -0.0456970733412039 -0.150033734398267 -0.0385854084713147 -0.0358094462761722 -0.0456970733412039 -0.0372189971707845 0.125146190097783 0.125991046279473 1 -0.173415414013825 -1 0.170630071196262 0.174453437328903 1 -0.0472483427432142 -0.983746110669013 -0.172383225202921 0.143070778036855 0.0967629711653261 -1 -0.173070707959117 1 -0.143369404633279 0.174106774801027 -0.173070707959117 0.123181833370195 -0.173070707959117 0.913821919746552 0.174453437328903 -0.124864979309371 -0.0284651869010684 0.125146190097783 0.125146190097783 -0.173070707959117 -0.152505300338581 1 0.983746110669015 -0.125146190097782 -0.125146190097782 0.0951458472098944 0.143967726397091 1 -0.983746110669013 -1 -0.173415414013825 -1 -0.0572459868806983 -0.0784076710133735 -0.0784076710133735 -0.0643743015950339 -1 0.151373524643831 -0.151266115342031 1 -0.173415414013825 -0.0935397426434949 0.125146190097783 0.153439263189851 0.983746110669015 0.0951458472098944 -0.125146190097782 0.0935397426435081 -0.125146190097782 -0.0731882625828878 -0.125146190097782 0.446464931122186 0.170630071196262 0.151373524643831 0.170191397874677 0.0967629711653261 0.170630071196262 1 0.143070778036855 1 -0.0509734303170847 -0.0784076710133735 -0.0784076710133735 -0.0358094462761722 -0.169996894657113 -0.0572459868806983 -0.0569094809484456 0.170630071196262 -0.0456970733412039 -0.0456970733412039 -0.0358094462761722 -0.0456970733412039 -0.0456970733412039 -0.0468641134483005 -0.0456970733412039 -0.0456970733412039 -0.0456970733412039 -0.0358094462761722 -0.0456970733412039 -0.0284651869010684 -0.0569094809484456 -0.0456970733412039 -0.0456970733412039 -0.0394746387658246 -0.0456970733412039 -0.0358094462761722 -0.0552075576386379 -0.0456970733412039 -0.0456970733412039 -0.0358094462761722 0.913821919746552 1 -0.0579153198839582 1 -0.17272664630324 1 -0.0362844021350366 -0.0367541861644525 -0.0367541861644525 -0.0170274668234565 -0.0170274668234565 -0.0385854084713147 -0.0362844021350366 -0.0367541861644525 -0.0170274668234565 -0.0191626930947105 -0.0575812585808144 -0.0362844021350366 -0.0170274668234565 -0.0362844021350366 -0.0367541861644525 -0.00235996584519183 -0.0170274668234565 -0.0428592982590867 -0.0362844021350366 -0.0362844021350366 0.0951458472098944 0.125709221232208 -0.0757596337127614 -0.125146190097782 -0.125146190097782 -0.0170274668234565 -0.0555506154073069 -0.0786945067029736 0.739132925961826 -0.0572459868806983 -0.172383225202921 0.171328203401658 -0.040778814410828 -0.171356767121921 0.173760768332237 -0.172383225202921 -0.172383225202921
0.685546647272786 0.501618733246764 0.697780469441194 0.999999999999999 0.693639058166505 -0.0374583991979521 0.875327241418585 -0.155374133253338 0.503453785269193 0.693639058166505 0.689561677888275 -0.211900758789462 0.66752079296349 0.999999999999999 0.499799308792461 0.693639058166505 0.693639058166505 0.999999999999999 0.693639058166505 -0.211058124442065 0.999999999999999 0.503453785269193 0.715022371107365 0.999999999999999 0.999999999999999 -0.0394746387658246 0.999999999999999 0.999999999999999 0.715022371107365 0.689561677888275 0.689561677888275 -0.0676853902635555 -0.0374583991979521 -0.0374583991979521 -0.0374583991979521 0.259898467738105 0.259717758338012 -0.0394746387658246 -0.0381409356312529 -0.0394746387658246 -0.0290336056038299 0.715022371107365 -0.0394746387658246 -0.0623803100590055 0.999999999999999 0.503453785269193 -0.0394746387658246 0.999999999999999 -0.0623803100590055 -0.0388128330253418 -0.059134949545076 -0.0394746387658246 -0.211900758789462 -0.212323224459603 -0.214020851792542 -0.0394746387658246 0.189341591926471 -0.0394746387658246 -0.0586607574361463 -0.0394746387658246 -0.212746461940709 -0.214447223188758 -0.0394746387658246 0.681592346289687 -0.0586607574361463 -0.0706554571845396 -0.056734792781594 -0.0374583991979521 -0.0338631055642757 -0.056734792781594 -0.056734792781594 -0.056734792781594 -0.0346090359776577 -0.0581837209908377 -0.056734792781594 -0.019611799901365 -0.056734792781594 -0.0401268562464554 -0.0338631055642757 -0.0338631055642757 -0.0338631055642757 -0.0394746387658246 -0.0394746387658246 -0.056734792781594 -0.0394746387658246 -0.0338631055642757 -0.0444588978145867 -0.214020851792542 -0.214020851792542 -0.021866839645751 -0.019611799901365 -0.019611799901365 -0.021866839645751 -0.019611799901365 -0.0331019376699919 -0.021866839645751 -0.021866839645751 -0.0623803100590055 0.689561677888275 0.999999999999999 -0.0394746387658246 -0.179113933624312 -0.0367646267814029 0.00834895292520948 -0.213595270927304 0.715022371107365 -0.211479060314037 -0.214020851792542 -0.0506285723858668 -0.0506285723858668 -0.214020851792542 -0.00208891025801109 -0.242157076928232 -0.214020851792542 0.259504057893856 0.156073159523636 -0.226276073261899 -0.0149662532983102 -0.0600750824200929 -0.056734792781594 -0.0414043481243012 -0.0915676898240471 -0.021866839645751 -0.0381409356312529 -0.0915676898240471 -0.213595270927304 0.689561677888275 -0.174310757438878 -0.0899948690748602 -0.0519920334577555 -0.0899948690748602 0.257265565183162 0.693639058166505 0.501618733246764 -0.213170475874277 0.259898467738105 0.875327241418585 0.2892321412445 0.217707824499527 -0.242157076928232 -0.242157076928232 0.693639058166505 0.715022371107365 0.689561677888275 -0.0899948690748602 -0.214020851792542 -0.0915676898240471 -0.0915676898240471 -0.212323224459603 -0.212323224459603 -0.0326571809404253 0.217707824499527 0.259898467738105 0.259898467738105 -0.214020851792542 0.16454838939747 -0.056734792781594 -0.106782832130132 -0.214020851792542 -0.214020851792542 -0.211058124442065 -0.0915676898240471 0.538952543011024 0.211479060314036 -0.212323224459603 0.163835475543127 -0.0262543682580128 0.153282992019727 -0.177628245126664 0.156073159523636 -0.0324183891983855 0.132050374182926 -0.155374133253338 -0.176518588566467 -0.214020851792542 0.156773214304582 -0.0394746387658246 -0.131711317121667 0.0394746387658248 0.0450485750140835 0.190114079465921 0.0394746387658248 0.0912151187059698 0.0401268562464551 0.132050374182926 0.156073159523636 -0.0394746387658246 -0.155374133253338 -0.211479060314037 -0.0394746387658246 0.228083881040976 0.132050374182926 0.228083881040976 -0.213170475874277 -0.155374133253338 0.132050374182926 0.132389474517456 0.179113933624312 -0.0394746387658246 0.236886519414233 -0.056734792781594 -0.0735487890327959 0.177999002307122 -0.0444588978145867 -0.0444588978145867 -0.0444588978145867 0.715022371107365 -0.0444588978145867 -0.056734792781594 0.217707824499527 0.885749871737392 -0.0444588978145867 -0.056734792781594 -0.0462089131235301 0.155374133253338 0.156423056890975 -0.0394746387658246 0.227630507877908 0.0394746387658248 0.236886519414233 -0.226276073261899 -0.0394746387658246 -0.0586607574361463 0.0401268562464551 -0.214020851792542 0.177628245126665 0.132389474517456 0.0394746387658248 0.228083881040976 -0.0394746387658246 -0.177999002307122 -0.226726609639041 0.228083881040976 0.152935303723564 0.228083881040976 -0.0374583991979521 -0.226276073261899 -0.155024998513585 -0.0110041802988567 0.155374133253338 0.155374133253338 0.228083881040976 0.258841093904188 -0.0394746387658246 -0.0401268562464554 -0.155374133253338 -0.155374133253338 0.132050374182926 0.178741843342765 -0.0394746387658246 0.0401268562464551 0.0394746387658248 0.227630507877908 0.0394746387658248 0.689561677888275 0.503453785269193 0.503453785269193 -0.0799233385075682 0.0394746387658248 0.2364139456584 0.260961542355789 -0.0394746387658246 0.227630507877908 -0.131711317121667 0.155374133253338 -0.257265565183162 -0.0401268562464554 0.132050374182926 -0.155374133253338 0.131711317121665 -0.155374133253338 -0.106130912481572 -0.155374133253338 -0.0779631893523015 0.236886519414233 0.2364139456584 0.2364139456584 0.132389474517456 0.236886519414233 -0.0394746387658246 0.177628245126665 -0.0394746387658246 -0.0632856066035899 0.503453785269193 0.503453785269193 -0.0444588978145867 -0.211058124442065 0.689561677888275 0.693639058166505 0.236886519414233 -0.056734792781594 -0.056734792781594 -0.0444588978145867 -0.056734792781594 -0.056734792781594 -0.0581837209908377 -0.056734792781594 -0.056734792781594 -0.056734792781594 -0.0444588978145867 -0.056734792781594 0.721100630456227 0.693639058166505 -0.056734792781594 -0.056734792781594 0.999999999999999 -0.056734792781594 -0.0444588978145867 0.715022371107365 -0.056734792781594 -0.056734792781594 -0.0444588978145867 -0.0374583991979521 -0.0394746387658246 -0.0719042475206708 -0.0394746387658246 -0.214447223188758 -0.0394746387658246 -0.019611799901365 -0.021866839645751 -0.021866839645751 -0.0338631055642757 -0.0338631055642757 0.885749871737392 -0.019611799901365 -0.021866839645751 -0.0338631055642757 -0.0346090359776577 -0.0714894966969429 -0.019611799901365 -0.0338631055642757 -0.019611799901365 -0.021866839645751 -0.0506285723858668 -0.0338631055642757 -0.0763750782766883 -0.019611799901365 -0.019611799901365 0.132050374182926 0.156073159523636 -0.106824617509879 -0.155374133253338 -0.155374133253338 -0.0338631055642757 0.710606686827689 0.501618733246764 -0.0479053688551956 0.689561677888275 -0.214020851792542 0.259898467738105 -0.0506285723858668 -0.212746461940709 -0.227178085966724 -0.214020851792542 -0.214020851792542
0.685546647272786 0.501618733246764 0.697780469441194 0.999999999999999 0.693639058166505 -0.0374583991979521 0.875327241418585 -0.155374133253338 0.503453785269193 0.693639058166505 0.689561677888275 -0.211900758789462 0.66752079296349 0.999999999999999 0.499799308792461 0.693639058166505 0.693639058166505 0.999999999999999 0.693639058166505 -0.211058124442065 0.999999999999999 0.503453785269193 0.715022371107365 0.999999999999999 0.999999999999999 -0.0394746387658246 0.999999999999999 0.999999999999999 0.715022371107365 0.689561677888275 0.689561677888275 -0.0676853902635555 -0.0374583991979521 -0.0374583991979521 -0.0374583991979521 0.259898467738105 0.259717758338012 -0.0394746387658246 -0.0381409356312529 -0.0394746387658246 -0.0290336056038299 0.715022371107365 -0.0394746387658246 -0.0623803100590055 0.999999999999999 0.503453785269193 -0.0394746387658246 0.999999999999999 -0.0623803100590055 -0.0388128330253418 -0.059134949545076 -0.0394746387658246 -0.211900758789462 -0.212323224459603 -0.214020851792542 -0.0394746387658246 0.189341591926471 -0.0394746387658246 -0.0586607574361463 -0.0394746387658246 -0.212746461940709 -0.214447223188758 -0.0394746387658246 0.681592346289687 -0.0586607574361463 -0.0706554571845396 -0.056734792781594 -0.0374583991979521 -0.0338631055642757 -0.056734792781594 -0.056734792781594 -0.056734792781594 -0.0346090359776577 -0.0581837209908377 -0.056734792781594 -0.019611799901365 -0.056734792781594 -0.0401268562464554 -0.0338631055642757 -0.0338631055642757 -0.0338631055642757 -0.0394746387658246 -0.0394746387658246 -0.056734792781594 -0.0394746387658246 -0.0338631055642757 -0.0444588978145867 -0.214020851792542 -0.214020851792542 -0.021866839645751 -0.019611799901365 -0.019611799901365 -0.021866839645751 -0.019611799901365 -0.0331019376699919 -0.021866839645751 -0.021866839645751 -0.0623803100590055 0.689561677888275 0.999999999999999 -0.0394746387658246 -0.179113933624312 -0.0367646267814029 0.00834895292520948 -0.213595270927304 0.715022371107365 -0.211479060314037 -0.214020851792542 -0.0506285723858668 -0.0506285723858668 -0.214020851792542 -0.00208891025801109 -0.242157076928232 -0.214020851792542 0.259504057893856 0.156073159523636 -0.226276073261899 -0.0149662532983102 -0.0600750824200929 -0.056734792781594 -0.0414043481243012 -0.0915676898240471 -0.021866839645751 -0.0381409356312529 -0.0915676898240471 -0.213595270927304 0.689561677888275 -0.174310757438878 -0.0899948690748602 -0.0519920334577555 -0.0899948690748602 0.257265565183162 0.693639058166505 0.501618733246764 -0.213170475874277 0.259898467738105 0.875327241418585 0.2892321412445 0.217707824499527 -0.242157076928232 -0.242157076928232 0.693639058166505 0.715022371107365 0.689561677888275 -0.0899948690748602 -0.214020851792542 -0.0915676898240471 -0.0915676898240471 -0.212323224459603 -0.212323224459603 -0.0326571809404253 0.217707824499527 0.259898467738105 0.259898467738105 -0.214020851792542 0.16454838939747 -0.056734792781594 -0.106782832130132 -0.214020851792542 -0.214020851792542 -0.211058124442065 -0.0915676898240471 0.538952543011024 0.211479060314036 -0.212323224459603 0.163835475543127 -0.0262543682580128 0.153282992019727 -0.177628245126664 0.156073159523636 -0.0324183891983855 0.132050374182926 -0.155374133253338 -0.176518588566467 -0.214020851792542 0.156773214304582 -0.0394746387658246 -0.131711317121667 0.0394746387658248 0.0450485750140835 0.190114079465921 0.0394746387658248 0.0912151187059698 0.0401268562464551 0.132050374182926 0.156073159523636 -0.0394746387658246 -0.155374133253338 -0.211479060314037 -0.0394746387658246 0.228083881040976 0.132050374182926 0.228083881040976 -0.213170475874277 -0.155374133253338 0.132050374182926 0.132389474517456 0.179113933624312 -0.0394746387658246 0.236886519414233 -0.056734792781594 -0.0735487890327959 0.177999002307122 -0.0444588978145867 -0.0444588978145867 -0.0444588978145867 0.715022371107365 -0.0444588978145867 -0.056734792781594 0.217707824499527 0.885749871737392 -0.0444588978145867 -0.056734792781594 -0.0462089131235301 0.155374133253338 0.156423056890975 -0.0394746387658246 0.227630507877908 0.0394746387658248 0.236886519414233 -0.226276073261899 -0.0394746387658246 -0.0586607574361463 0.0401268562464551 -0.214020851792542 0.177628245126665 0.132389474517456 0.0394746387658248 0.228083881040976 -0.0394746387658246 -0.177999002307122 -0.226726609639041 0.228083881040976 0.152935303723564 0.228083881040976 -0.0374583991979521 -0.226276073261899 -0.155024998513585 -0.0110041802988567 0.155374133253338 0.155374133253338 0.228083881040976 0.258841093904188 -0.0394746387658246 -0.0401268562464554 -0.155374133253338 -0.155374133253338 0.132050374182926 0.178741843342765 -0.0394746387658246 0.0401268562464551 0.0394746387658248 0.227630507877908 0.0394746387658248 0.689561677888275 0.503453785269193 0.503453785269193 -0.0799233385075682 0.0394746387658248 0.2364139456584 0.260961542355789 -0.0394746387658246 0.227630507877908 -0.131711317121667 0.155374133253338 -0.257265565183162 -0.0401268562464554 0.132050374182926 -0.155374133253338 0.131711317121665 -0.155374133253338 -0.106130912481572 -0.155374133253338 -0.0779631893523015 0.236886519414233 0.2364139456584 0.2364139456584 0.132389474517456 0.236886519414233 -0.0394746387658246 0.177628245126665 -0.0394746387658246 -0.0632856066035899 0.503453785269193 0.503453785269193 -0.0444588978145867 -0.211058124442065 0.689561677888275 0.693639058166505 0.236886519414233 -0.056734792781594 -0.056734792781594 -0.0444588978145867 -0.056734792781594 -0.056734792781594 -0.0581837209908377 -0.056734792781594 -0.056734792781594 -0.056734792781594 -0.0444588978145867 -0.056734792781594 0.721100630456227 0.693639058166505 -0.056734792781594 -0.056734792781594 0.999999999999999 -0.056734792781594 -0.0444588978145867 0.715022371107365 -0.056734792781594 -0.056734792781594 -0.0444588978145867 -0.0374583991979521 -0.0394746387658246 -0.0719042475206708 -0.0394746387658246 -0.214447223188758 -0.0394746387658246 -0.019611799901365 -0.021866839645751 -0.021866839645751 -0.0338631055642757 -0.0338631055642757 0.885749871737392 -0.019611799901365 -0.021866839645751 -0.0338631055642757 -0.0346090359776577 -0.0714894966969429 -0.019611799901365 -0.0338631055642757 -0.019611799901365 -0.021866839645751 -0.0506285723858668 -0.0338631055642757 -0.0763750782766883 -0.019611799901365 -0.019611799901365 0.132050374182926 0.156073159523636 -0.106824617509879 -0.155374133253338 -0.155374133253338 -0.0338631055642757 0.710606686827689 0.501618733246764 -0.0479053688551956 0.689561677888275 -0.214020851792542 0.259898467738105 -0.0506285723858668 -0.212746461940709 -0.227178085966724 -0.214020851792542 -0.214020851792542
0.958776501231804 0.70154271183138 0.963620064050578 0.715022371107365 0.970094204314554 -0.0523877303865859 0.618548885636477 -0.217299681145231 0.704109137857445 0.970094204314554 0.964391752974587 -0.296355425161437 0.957118602093734 0.715022371107365 0.698998141860114 0.970094204314554 0.970094204314554 0.715022371107365 0.970094204314554 -0.29517695245702 0.715022371107365 0.704109137857445 1 0.715022371107365 0.715022371107365 -0.0552075576386379 0.715022371107365 0.715022371107365 1 0.964391752974587 0.964391752974587 -0.0946619196805415 -0.0523877303865859 -0.0523877303865859 -0.0523877303865859 0.070174291786906 0.434873517022307 -0.0552075576386379 -0.0533422969300721 -0.0552075576386379 -0.0561197213792214 1 -0.0552075576386379 -0.0872424592287865 0.715022371107365 0.704109137857445 -0.0552075576386379 0.715022371107365 -0.0872424592287865 -0.0542819841639825 -0.0827036354869484 -0.0552075576386379 -0.296355425161437 -0.296946267752119 -0.299320497428752 -0.0552075576386379 0.264805129989479 -0.0552075576386379 -0.0820404504900972 -0.0552075576386379 -0.297538189764923 -0.299916802402477 -0.0552075576386379 0.953246183380383 -0.0820404504900972 -0.0988157294646808 -0.0793468779077892 -0.0523877303865859 -0.0473595050065814 -0.0793468779077892 -0.0793468779077892 -0.0793468779077892 -0.0484027316852461 -0.081373287524875 -0.0793468779077892 0.600655967431601 -0.0793468779077892 -0.0561197213792214 -0.0473595050065814 -0.0473595050065814 -0.0473595050065814 -0.0552075576386379 -0.0552075576386379 -0.0793468779077892 -0.0552075576386379 -0.0473595050065814 -0.0621783312118355 -0.299320497428752 -0.299320497428752 0.665745556161474 0.600655967431601 0.657236140974326 0.665745556161474 0.600655967431601 -0.0462949678325797 0.665745556161474 0.665745556161474 -0.0872424592287865 0.964391752974587 0.715022371107365 -0.0552075576386379 -0.250501160330012 -0.0514174496729054 -0.038836750168557 -0.298725298058166 1 -0.295765655536785 -0.299320497428752 -0.0708069767208226 -0.0708069767208226 -0.299320497428752 -0.0377125837071057 -0.33867063005763 -0.299320497428752 0.382007609491574 0.218277309676232 -0.316460131046615 0.620605669519004 -0.0840184655020708 -0.0793468779077892 -0.0579063674052277 -0.155093448560703 0.665745556161474 -0.0533422969300721 -0.155093448560703 -0.298725298058166 0.964391752974587 -0.243783641578821 -0.15606213770685 -0.0916202850332325 -0.15606213770685 0.318531956134406 0.970094204314554 0.70154271183138 -0.298131197691251 0.352931891966002 0.618548885636477 0.138429316319818 0.325802211768545 -0.33867063005763 -0.33867063005763 0.970094204314554 1 0.964391752974587 -0.15606213770685 -0.299320497428752 -0.155093448560703 -0.155093448560703 -0.296946267752119 -0.296946267752119 -0.0817936058939774 0.325802211768545 0.070174291786906 0.070174291786906 -0.299320497428752 0.230130407168424 -0.0793468779077892 0.142291420406055 -0.299320497428752 -0.299320497428752 -0.29517695245702 -0.155093448560703 0.774854594507048 -0.00701842197109865 -0.296946267752119 0.229133356050655 0.573158405980705 0.214375099596305 -0.248423339330725 0.218277309676232 -0.0765825500804553 0.184680059699976 -0.217299681145231 -0.246871420670502 -0.299320497428752 0.219256376638657 -0.0552075576386379 -0.184205868856498 0.0552075576386371 0.0630030287644234 0.265885498339708 0.0552075576386371 0.127569601164651 0.0561197213792208 0.184680059699976 0.218277309676232 -0.0552075576386379 -0.217299681145231 -0.295765655536785 -0.0552075576386379 0.318988454427992 0.184680059699976 0.318988454427992 -0.298131197691251 -0.217299681145231 0.184680059699976 0.185154311063615 0.250501160330013 -0.0552075576386379 0.320152750958934 -0.0793468779077892 0.256112686049386 0.2489418646181 -0.0621783312118355 -0.0621783312118355 -0.0621783312118355 1 -0.0621783312118355 -0.0793468779077892 0.325802211768545 0.627412297396154 -0.0621783312118355 -0.0793468779077892 -0.0646258284925647 0.217299681145232 0.218766661312598 -0.0552075576386379 0.318354385926937 0.0552075576386371 0.320152750958934 -0.316460131046615 -0.0552075576386379 -0.0820404504900972 0.0561197213792208 -0.299320497428752 0.248423339330725 0.185154311063615 0.0552075576386371 0.318988454427992 -0.0552075576386379 -0.233197067643322 -0.317090232139039 0.318988454427992 0.213888837473309 0.318988454427992 -0.0523877303865859 -0.316460131046615 -0.216811396087503 -0.0494260035603839 0.217299681145232 0.217299681145232 0.318988454427992 0.36200418946797 -0.0552075576386379 -0.0561197213792214 -0.217299681145231 -0.217299681145231 0.184680059699976 0.249980770623925 -0.0552075576386379 0.0561197213792208 0.0552075576386371 0.318354385926937 0.0552075576386371 0.964391752974587 0.704109137857445 0.704109137857445 -0.111777395697129 0.0552075576386371 0.319464362120197 0.364969758850529 -0.0552075576386379 0.318354385926937 -0.184205868856498 0.217299681145232 -0.359800721737883 -0.0561197213792214 0.184680059699976 -0.217299681145231 0.184205868856498 -0.217299681145231 -0.148430198508621 -0.217299681145231 -0.109036014120173 0.320152750958934 0.319464362120197 0.319464362120197 0.185154311063615 0.320152750958934 -0.0552075576386379 0.248423339330725 -0.0552075576386379 -0.088508568627829 0.704109137857445 0.704109137857445 -0.0621783312118355 -0.29517695245702 0.964391752974587 0.970094204314554 0.320152750958934 -0.0793468779077892 -0.0793468779077892 -0.0621783312118355 -0.0793468779077892 -0.0793468779077892 -0.081373287524875 -0.0793468779077892 -0.0793468779077892 -0.0793468779077892 -0.0621783312118355 -0.0793468779077892 0.515603082595825 0.970094204314554 -0.0793468779077892 -0.0793468779077892 0.715022371107365 -0.0793468779077892 -0.0621783312118355 1 -0.0793468779077892 -0.0793468779077892 -0.0621783312118355 -0.0523877303865859 -0.0552075576386379 -0.100562234730238 -0.0552075576386379 -0.299916802402477 -0.0552075576386379 0.657236140974326 0.665745556161474 0.665745556161474 -0.0473595050065814 -0.0473595050065814 0.627412297396154 0.600655967431601 0.665745556161474 -0.0473595050065814 -0.0484027316852461 -0.0999821817969497 0.600655967431601 -0.0473595050065814 0.600655967431601 0.59118612349344 -0.0708069767208226 -0.0473595050065814 -0.106814949241945 0.600655967431601 0.600655967431601 0.184680059699976 0.218277309676232 -0.14940038497598 -0.217299681145231 -0.217299681145231 -0.0473595050065814 0.993824411014109 0.70154271183138 -0.0669984196172823 0.964391752974587 -0.299320497428752 0.070174291786906 -0.0708069767208226 -0.297538189764923 -0.317721647806473 -0.299320497428752 -0.299320497428752
0.994177416256969 0.717504084383249 0.98822152250908 0.689561677888275 0.994121755068111 -0.0543220431168154 0.595373530878781 -0.225323039599819 0.730106967096804 0.994121755068111 1 -0.307297759699162 0.982298863306812 0.689561677888275 0.724807257739515 0.994121755068111 0.994121755068111 0.689561677888275 0.994121755068111 -0.306075774234456 0.689561677888275 0.730106967096804 0.964391752974587 0.689561677888275 0.689561677888275 -0.0572459868806983 0.689561677888275 0.689561677888275 0.964391752974587 1 1 -0.0981571227549029 -0.0543220431168154 -0.0543220431168154 -0.0543220431168154 0.0905097334125929 0.465067679632555 -0.0572459868806983 -0.0553118551310127 -0.0572459868806983 -0.0581918304528493 0.964391752974587 -0.0572459868806983 -0.0341688696468227 0.689561677888275 0.730106967096804 -0.0572459868806983 0.689561677888275 -0.0341688696468227 -0.0562862384467205 -0.0857573027059345 -0.0572459868806983 -0.307297759699162 -0.307910417977147 -0.310372311361563 -0.0572459868806983 0.27458253264061 -0.0572459868806983 -0.0850696309223416 -0.0572459868806983 -0.308524195532772 -0.31099063371022 -0.0572459868806983 0.988442902420281 -0.0850696309223416 -0.102464303702194 -0.0822766035307232 -0.0543220431168154 -0.0491081605172438 -0.0822766035307232 -0.0822766035307232 -0.0822766035307232 -0.0501899062657406 -0.0843778342918058 -0.0822766035307232 0.597024575156171 -0.0822766035307232 -0.0581918304528493 -0.0491081605172438 -0.0491081605172438 -0.0491081605172438 -0.0572459868806983 -0.0572459868806983 -0.0822766035307232 -0.0572459868806983 -0.0491081605172438 -0.0644741424012109 -0.310372311361563 -0.310372311361563 0.642039523941606 0.597024575156171 0.633833114112482 0.642039523941606 0.597024575156171 -0.0480043174257649 0.642039523941606 0.642039523941606 -0.0341688696468227 1 0.689561677888275 -0.0572459868806983 -0.259750417356186 -0.0533159367179516 -0.0445435403187404 -0.309755135438242 0.964391752974587 -0.306686214004341 -0.310372311361563 -0.073421383480748 -0.073421383480748 -0.310372311361563 -0.0354571319031453 -0.351175369359006 -0.310372311361563 0.360966280028496 0.226336765119542 -0.328144791855095 0.617145564509063 -0.0871206802037892 -0.0822766035307232 -0.0600444448292095 -0.162976040642616 0.642039523941606 -0.0553118551310127 -0.162976040642616 -0.309755135438242 1 -0.252784867588188 -0.163686561803725 -0.0950031817989286 -0.163686561803725 0.303735322785371 0.994121755068111 0.717504084383249 -0.309139099097115 0.33638954102097 0.595373530878782 0.124128792205838 0.310047374597254 -0.351175369359006 -0.351175369359006 0.994121755068111 0.964391752974587 1 -0.163686561803725 -0.310372311361563 -0.162976040642616 -0.162976040642616 -0.307910417977147 -0.307910417977147 -0.0819260021313667 0.310047374597254 0.0905097334125929 0.0905097334125929 -0.310372311361563 0.238627514657405 -0.0822766035307232 0.131755655219094 -0.310372311361563 -0.310372311361563 -0.306075774234456 -0.162976040642616 0.805042396133299 -0.0217093915250158 -0.307910417977147 0.237593649410535 0.56927825163272 0.222290473695034 -0.257595876949885 0.226336765119542 -0.0794102083974121 0.191499003522526 -0.225323039599819 -0.255986656780347 -0.310372311361563 0.227351982181908 -0.0572459868806983 -0.191007304125456 0.0572459868806986 0.0653292902703654 0.275702791443006 0.0572459868806986 0.132279854914949 0.0581918304528467 0.191499003522526 0.226336765119542 -0.0572459868806983 -0.225323039599819 -0.306686214004341 -0.0572459868806983 0.330766468547764 0.191499003522526 0.330766468547764 -0.309139099097115 -0.225323039599819 0.191499003522526 0.191990765674345 0.259750417356186 -0.0572459868806983 0.332819308530948 -0.0822766035307232 0.261767472237007 0.258133547751999 -0.0644741424012109 -0.0644741424012109 -0.0644741424012109 0.964391752974587 -0.0644741424012109 -0.0822766035307232 0.310047374597254 0.604142866663346 -0.0644741424012109 -0.0822766035307232 -0.0670120086502519 0.225323039599819 0.226844185091619 -0.0572459868806983 0.330108988328653 0.0572459868806986 0.332819308530948 -0.328144791855095 -0.0572459868806983 -0.0850696309223416 0.0581918304528467 -0.310372311361563 0.257595876949884 0.191990765674345 0.0572459868806986 0.330766468547764 -0.0572459868806983 -0.242785985027007 -0.328798158176903 0.330766468547764 0.221786257310462 0.330766468547764 -0.0543220431168154 -0.328144791855095 -0.224816725587674 -0.0512509604192836 0.225323039599819 0.225323039599819 0.330766468547764 0.375370474033398 -0.0572459868806983 -0.0581918304528493 -0.225323039599819 -0.225323039599819 0.191499003522526 0.259210813295406 -0.0572459868806983 0.0581918304528467 0.0572459868806986 0.330108988328653 0.0572459868806986 1 0.730106967096804 0.730106967096804 -0.115904553675787 0.0572459868806986 0.332108066493975 0.34889727643216 -0.0572459868806983 0.330108988328653 -0.191007304125456 0.225323039599819 -0.37308564764071 -0.0581918304528493 0.191499003522526 -0.225323039599819 0.191007304125456 -0.225323039599819 -0.153910688318104 -0.225323039599819 -0.0854715251438384 0.332819308530948 0.332108066493975 0.332108066493975 0.191990765674345 0.332819308530948 -0.0572459868806983 0.257595876949884 -0.0572459868806983 -0.0379673436926268 0.720152163553401 0.730106967096804 -0.0644741424012109 -0.306075774234456 1 0.994121755068111 0.332819308530948 -0.0822766035307232 -0.0822766035307232 -0.0644741424012109 -0.0822766035307232 -0.0822766035307232 -0.0843778342918058 -0.0822766035307232 -0.0822766035307232 -0.0822766035307232 -0.0644741424012109 -0.0822766035307232 0.49724336066369 0.994121755068111 -0.0822766035307232 -0.0822766035307232 0.689561677888275 -0.0822766035307232 -0.0644741424012109 0.964391752974587 -0.0822766035307232 -0.0822766035307232 -0.0644741424012109 -0.0543220431168154 -0.0572459868806983 -0.104275295200381 -0.0572459868806983 -0.31099063371022 -0.0572459868806983 0.633833114112482 0.642039523941606 0.642039523941606 -0.0491081605172438 -0.0491081605172438 0.604142866663346 0.597024575156171 0.642039523941606 -0.0491081605172438 -0.0501899062657406 -0.103673824966424 0.597024575156171 -0.0491081605172438 0.597024575156171 0.587470781185331 -0.073421383480755 -0.0491081605172438 -0.110758878756983 0.597024575156171 0.597024575156171 0.191499003522526 0.226336765119542 -0.15491669699079 -0.225323039599819 -0.225323039599819 -0.0491081605172438 0.97038444848674 0.717504084383249 -0.0276242212087251 1 -0.310372311361563 0.0905097334125929 -0.0630227032240017 -0.308524195532772 -0.32945288761179 -0.310372311361563 -0.310372311361563
0.994177416256969 0.717504084383249 0.98822152250908 0.689561677888275 0.994121755068111 -0.0543220431168154 0.595373530878781 -0.225323039599819 0.730106967096804 0.994121755068111 1 -0.307297759699162 0.982298863306812 0.689561677888275 0.724807257739515 0.994121755068111 0.994121755068111 0.689561677888275 0.994121755068111 -0.306075774234456 0.689561677888275 0.730106967096804 0.964391752974587 0.689561677888275 0.689561677888275 -0.0572459868806983 0.689561677888275 0.689561677888275 0.964391752974587 1 1 -0.0981571227549029 -0.0543220431168154 -0.0543220431168154 -0.0543220431168154 0.0905097334125929 0.465067679632555 -0.0572459868806983 -0.0553118551310127 -0.0572459868806983 -0.0581918304528493 0.964391752974587 -0.0572459868806983 -0.0341688696468227 0.689561677888275 0.730106967096804 -0.0572459868806983 0.689561677888275 -0.0341688696468227 -0.0562862384467205 -0.0857573027059345 -0.0572459868806983 -0.307297759699162 -0.307910417977147 -0.310372311361563 -0.0572459868806983 0.27458253264061 -0.0572459868806983 -0.0850696309223416 -0.0572459868806983 -0.308524195532772 -0.31099063371022 -0.0572459868806983 0.988442902420281 -0.0850696309223416 -0.102464303702194 -0.0822766035307232 -0.0543220431168154 -0.0491081605172438 -0.0822766035307232 -0.0822766035307232 -0.0822766035307232 -0.0501899062657406 -0.0843778342918058 -0.0822766035307232 0.597024575156171 -0.0822766035307232 -0.0581918304528493 -0.0491081605172438 -0.0491081605172438 -0.0491081605172438 -0.0572459868806983 -0.0572459868806983 -0.0822766035307232 -0.0572459868806983 -0.0491081605172438 -0.0644741424012109 -0.310372311361563 -0.310372311361563 0.642039523941606 0.597024575156171 0.633833114112482 0.642039523941606 0.597024575156171 -0.0480043174257649 0.642039523941606 0.642039523941606 -0.0341688696468227 1 0.689561677888275 -0.0572459868806983 -0.259750417356186 -0.0533159367179516 -0.0445435403187404 -0.309755135438242 0.964391752974587 -0.306686214004341 -0.310372311361563 -0.073421383480748 -0.073421383480748 -0.310372311361563 -0.0354571319031453 -0.351175369359006 -0.310372311361563 0.360966280028496 0.226336765119542 -0.328144791855095 0.617145564509063 -0.0871206802037892 -0.0822766035307232 -0.0600444448292095 -0.162976040642616 0.642039523941606 -0.0553118551310127 -0.162976040642616 -0.309755135438242 1 -0.252784867588188 -0.163686561803725 -0.0950031817989286 -0.163686561803725 0.303735322785371 0.994121755068111 0.717504084383249 -0.309139099097115 0.33638954102097 0.595373530878782 0.124128792205838 0.310047374597254 -0.351175369359006 -0.351175369359006 0.994121755068111 0.964391752974587 1 -0.163686561803725 -0.310372311361563 -0.162976040642616 -0.162976040642616 -0.307910417977147 -0.307910417977147 -0.0819260021313667 0.310047374597254 0.0905097334125929 0.0905097334125929 -0.310372311361563 0.238627514657405 -0.0822766035307232 0.131755655219094 -0.310372311361563 -0.310372311361563 -0.306075774234456 -0.162976040642616 0.805042396133299 -0.0217093915250158 -0.307910417977147 0.237593649410535 0.56927825163272 0.222290473695034 -0.257595876949885 0.226336765119542 -0.0794102083974121 0.191499003522526 -0.225323039599819 -0.255986656780347 -0.310372311361563 0.227351982181908 -0.0572459868806983 -0.191007304125456 0.0572459868806986 0.0653292902703654 0.275702791443006 0.0572459868806986 0.132279854914949 0.0581918304528467 0.191499003522526 0.226336765119542 -0.0572459868806983 -0.225323039599819 -0.306686214004341 -0.0572459868806983 0.330766468547764 0.191499003522526 0.330766468547764 -0.309139099097115 -0.225323039599819 0.191499003522526 0.191990765674345 0.259750417356186 -0.0572459868806983 0.332819308530948 -0.0822766035307232 0.261767472237007 0.258133547751999 -0.0644741424012109 -0.0644741424012109 -0.0644741424012109 0.964391752974587 -0.0644741424012109 -0.0822766035307232 0.310047374597254 0.604142866663346 -0.0644741424012109 -0.0822766035307232 -0.0670120086502519 0.225323039599819 0.226844185091619 -0.0572459868806983 0.330108988328653 0.0572459868806986 0.332819308530948 -0.328144791855095 -0.0572459868806983 -0.0850696309223416 0.0581918304528467 -0.310372311361563 0.257595876949884 0.191990765674345 0.0572459868806986 0.330766468547764 -0.0572459868806983 -0.242785985027007 -0.328798158176903 0.330766468547764 0.221786257310462 0.330766468547764 -0.0543220431168154 -0.328144791855095 -0.224816725587674 -0.0512509604192836 0.225323039599819 0.225323039599819 0.330766468547764 0.375370474033398 -0.0572459868806983 -0.0581918304528493 -0.225323039599819 -0.225323039599819 0.191499003522526 0.259210813295406 -0.0572459868806983 0.0581918304528467 0.0572459868806986 0.330108988328653 0.0572459868806986 1 0.730106967096804 0.730106967096804 -0.115904553675787 0.0572459868806986 0.332108066493975 0.34889727643216 -0.0572459868806983 0.330108988328653 -0.191007304125456 0.225323039599819 -0.37308564764071 -0.0581918304528493 0.191499003522526 -0.225323039599819 0.191007304125456 -0.225323039599819 -0.153910688318104 -0.225323039599819 -0.0854715251438384 0.332819308530948 0.332108066493975 0.332108066493975 0.191990765674345 0.332819308530948 -0.0572459868806983 0.257595876949884 -0.0572459868806983 -0.0379673436926268 0.720152163553401 0.730106967096804 -0.0644741424012109 -0.306075774234456 1 0.994121755068111 0.332819308530948 -0.0822766035307232 -0.0822766035307232 -0.0644741424012109 -0.0822766035307232 -0.0822766035307232 -0.0843778342918058 -0.0822766035307232 -0.0822766035307232 -0.0822766035307232 -0.0644741424012109 -0.0822766035307232 0.49724336066369 0.994121755068111 -0.0822766035307232 -0.0822766035307232 0.689561677888275 -0.0822766035307232 -0.0644741424012109 0.964391752974587 -0.0822766035307232 -0.0822766035307232 -0.0644741424012109 -0.0543220431168154 -0.0572459868806983 -0.104275295200381 -0.0572459868806983 -0.31099063371022 -0.0572459868806983 0.633833114112482 0.642039523941606 0.642039523941606 -0.0491081605172438 -0.0491081605172438 0.604142866663346 0.597024575156171 0.642039523941606 -0.0491081605172438 -0.0501899062657406 -0.103673824966424 0.597024575156171 -0.0491081605172438 0.597024575156171 0.587470781185331 -0.073421383480755 -0.0491081605172438 -0.110758878756983 0.597024575156171 0.597024575156171 0.191499003522526 0.226336765119542 -0.15491669699079 -0.225323039599819 -0.225323039599819 -0.0491081605172438 0.97038444848674 0.717504084383249 -0.0276242212087251 1 -0.310372311361563 0.0905097334125929 -0.0630227032240017 -0.308524195532772 -0.32945288761179 -0.310372311361563 -0.310372311361563
-0.0987319980818509 0.0659842513061755 -0.0970009812939615 -0.0676853902635555 -0.0975801311455389 -0.0517326707927348 -0.066926576684204 -0.0709413341494431 0.0403124650285694 -0.0975801311455389 -0.0981571227549029 0.169961278767144 -0.0964196301076078 -0.0676853902635555 0.0642156468072063 -0.0975801311455389 -0.0975801311455389 -0.0676853902635555 -0.0975801311455389 0.149988935129688 -0.0676853902635555 0.0403124650285694 -0.0946619196805415 -0.0676853902635555 -0.0676853902635555 -0.0545172387411125 -0.0676853902635555 -0.0676853902635555 -0.0946619196805415 -0.0981571227549029 -0.0981571227549029 1 -0.0517326707927348 -0.0517326707927348 -0.0517326707927348 -0.260430124319784 -0.150397576527111 -0.0545172387411125 -0.0526753013739702 -0.0545172387411125 -0.0554179967268576 -0.0946619196805415 -0.0545172387411125 0.190742785684667 -0.0676853902635555 0.0403124650285694 -0.0545172387411125 -0.0676853902635555 0.190742785684667 -0.0536032386974862 0.800736551621696 -0.0545172387411125 0.157499524026325 0.168994009011058 0.165111715309671 -0.0545172387411125 0.107206394025468 -0.0545172387411125 0.80791179436161 -0.0545172387411125 0.168025441895952 0.164137717776115 -0.0545172387411125 -0.0993047979954702 0.80791179436161 -0.0923544014172959 -0.0284330942915119 -0.0517326707927348 0.00182487562109772 -0.0284330942915119 -0.0284330942915119 -0.0284330942915119 -0.00273790660572142 -0.0369313804350849 -0.0284330942915119 -0.0622152347880634 -0.0284330942915119 -0.0343180117134683 0.00182487562109772 0.00182487562109772 0.00182487562109772 -0.0545172387411125 -0.0545172387411125 -0.0284330942915119 -0.0545172387411125 0.00182487562109772 -0.0357227742973598 0.165111715309671 0.165111715309671 -0.0630207523650353 -0.0622152347880634 -0.0622152347880634 -0.0630207523650353 -0.0622152347880634 0.489055873669286 -0.0630207523650353 -0.0630207523650353 0.190742785684667 -0.0981571227549029 -0.0676853902635555 -0.0545172387411125 0.23918907492183 -0.0507745225323154 0.453798349712858 0.166084319134287 -0.0946619196805415 0.170927275297951 0.165111715309671 -0.0699216016707812 -0.0699216016707812 0.165111715309671 -0.0874018517193117 0.153071054428635 0.165111715309671 -0.224794703301477 0.0489703580593119 0.118241569937264 -0.0605772329331591 0.192982289749979 -0.0284330942915119 -0.0571823024145506 -0.183775969884903 -0.0630207523650353 0.540877192928328 -0.183775969884903 0.166084319134287 -0.0981571227549029 0.230999664238844 -0.182839129495141 -0.0904746590200506 -0.182839129495141 -0.263095413548125 -0.0975801311455389 0.0659842513061754 0.167055553303618 -0.260430124319784 -0.066926576684204 -0.204999533953588 -0.257256106273409 0.130282718652746 0.130282718652746 -0.0975801311455389 -0.0946619196805415 -0.0981571227549029 -0.182839129495141 0.165111715309671 -0.183775969884903 -0.183775969884903 0.168994009011058 0.168994009011058 -0.0975801311455389 -0.257256106273409 -0.260430124319784 -0.260430124319784 0.175070451929552 0.227252841564031 -0.0284330942915119 -0.203572055879487 0.165111715309671 0.165111715309671 0.149988935129688 -0.183775969884903 0.287807874406806 -0.320057173334544 0.168994009011058 0.226268257638396 -0.064606527077444 0.211694539384262 -0.078873982120153 0.0489703580593119 -0.0349426253603654 0.18237080820145 -0.0709413341494431 -0.0755910716589676 0.143022009647049 0.0511864396444365 -0.0545172387411125 -0.181902546671175 0.054517238741112 0.062215234788061 -0.356025132140142 0.054517238741112 -0.0828837533721234 0.0554179967268548 0.18237080820145 0.0489703580593119 -0.0545172387411125 -0.0709413341494431 0.148997455259251 -0.0545172387411125 -0.136569592853351 0.18237080820145 -0.136569592853351 0.145019013781061 -0.0709413341494431 0.18237080820145 0.182839129495141 0.060282249495111 -0.0545172387411125 -0.285729177122138 -0.0284330942915119 -0.0935829274194032 0.0570365664538256 -0.0357227742973598 -0.0357227742973598 -0.0357227742973598 -0.0946619196805415 -0.0357227742973598 -0.0284330942915119 -0.257256106273409 -0.0661606670133951 -0.0357227742973598 -0.0284330942915119 -0.0453079075081094 0.0467414073769915 0.0500800057056427 -0.0545172387411125 -0.13757070451818 0.054517238741112 -0.285729177122138 0.118241569937264 -0.0545172387411125 -0.0397106930027113 0.0554179967268548 0.165111715309671 0.0559500078924826 0.182839129495141 0.054517238741112 -0.136569592853351 -0.0545172387411125 -0.0799623652491267 0.117224309384596 -0.136569592853351 0.211214357514533 -0.136569592853351 -0.0517326707927348 0.118241569937264 -0.069812814532273 0.473862796627353 0.0467414073769915 0.0467414073769915 -0.136569592853351 -0.124992462171692 -0.0545172387411125 -0.0554179967268576 -0.0709413341494431 -0.0709413341494431 0.18237080820145 0.0592026861357151 -0.0545172387411125 0.0554179967268548 0.054517238741112 -0.13757070451818 0.054517238741112 -0.0981571227549029 0.0403124650285694 0.0403124650285694 -0.110379723858956 0.054517238741112 -0.286300328329008 -0.124715175792044 -0.0545172387411125 -0.13757070451818 -0.181902546671175 0.0467414073769915 0.104814209813431 -0.0554179967268576 0.18237080820145 -0.0709413341494431 0.181902546671174 -0.0709413341494431 -0.146574217636137 -0.0709413341494431 -0.10767262069584 -0.285729177122138 -0.286300328329008 -0.286300328329008 0.182839129495141 -0.285729177122138 -0.0545172387411125 0.0559500078924826 -0.0545172387411125 0.216804222090555 0.0403124650285694 0.0403124650285694 0.637525976669656 0.149988935129688 -0.0981571227549029 -0.0975801311455389 -0.285729177122138 -0.0284330942915119 -0.0284330942915119 -0.0357227742973598 -0.0284330942915119 -0.0284330942915119 -0.0369313804350849 -0.0284330942915119 -0.0284330942915119 -0.0284330942915119 -0.0357227742973598 -0.0284330942915119 -0.0488079775917272 -0.0975801311455389 -0.0284330942915119 -0.0284330942915119 -0.0676853902635555 -0.0284330942915119 -0.0357227742973598 -0.0946619196805415 -0.0284330942915119 -0.0284330942915119 -0.0357227742973598 -0.0517326707927348 -0.0545172387411125 -0.0993047979954702 -0.0545172387411125 0.164137717776115 -0.0545172387411125 -0.0622152347880634 -0.0630207523650353 -0.0630207523650353 0.00182487562109772 0.00182487562109772 -0.0661606670133951 -0.0622152347880634 -0.0630207523650353 0.00182487562109772 -0.00273790660572142 -0.0987319980818509 -0.0622152347880634 0.00182487562109772 -0.0622152347880634 -0.0630207523650353 -0.0699216016707812 0.00182487562109772 0.886223514146178 -0.0622152347880634 -0.0622152347880634 0.18237080820145 0.0489703580593119 -0.120622050803045 -0.0709413341494431 -0.0709413341494431 0.00182487562109772 -0.0952501454295619 0.0659842513061754 -0.0661606670133951 -0.0981571227549029 0.165111715309671 -0.260430124319784 -0.0699216016707812 0.146015541214667 0.13856992219154 0.165111715309671 0.165111715309671
-0.0546401901999874 -0.0746750404545264 -0.0536822121547038 -0.0374583991979521 -0.0540027248421743 1 -0.0370384571415984 -0.118754118931768 -0.0744028554238037 -0.0540027248421743 -0.0543220431168154 -0.161958025986125 -0.0533604812061522 -0.0374583991979521 -0.0749468807559008 -0.0540027248421743 -0.0540027248421743 -0.0374583991979521 -0.0540027248421743 -0.161313991503605 -0.0374583991979521 -0.0744028554238037 -0.0523877303865859 -0.0374583991979521 -0.0374583991979521 0.913821919746552 -0.0374583991979521 -0.0374583991979521 -0.0523877303865859 -0.0543220431168154 -0.0543220431168154 -0.0517326707927348 1 1 1 0.198643190482881 0.343972768626427 0.913821919746552 0.909666152057507 0.913821919746552 0.898900088467931 -0.0523877303865859 0.913821919746552 -0.0476779410100963 -0.0374583991979521 -0.0744028554238037 0.913821919746552 -0.0374583991979521 -0.0476779410100963 0.893777661677739 -0.0451974771106202 0.913821919746552 -0.161958025986125 -0.162280921035551 -0.16357843584047 0.913821919746552 -0.197835028304279 0.913821919746552 -0.0448350469884281 0.913821919746552 -0.162604405988389 -0.163904316078289 0.913821919746552 -0.027911768983524 -0.0448350469884281 0.485657717192944 -0.0404362390554849 1 -0.0119679802970369 -0.0404362390554849 -0.0404362390554849 -0.0404362390554849 -0.0140666282693938 -0.0442901460300681 -0.0404362390554849 -0.0344311097536847 -0.0404362390554849 -0.0287241778121745 -0.0119679802970369 -0.0119679802970369 -0.0119679802970369 0.878653927453435 0.913821919746552 -0.0404362390554849 0.913821919746552 -0.0119679802970369 -0.0339804131363384 -0.16357843584047 -0.16357843584047 -0.0348768987022562 -0.0344311097536847 -0.0344311097536847 -0.0348768987022562 -0.0344311097536847 -0.0253001665117886 -0.0348768987022562 -0.0348768987022562 -0.0476779410100963 -0.0543220431168154 -0.0374583991979521 0.913821919746552 -0.136898703346435 0.981478855706846 -0.0234762006319807 -0.163253159813971 -0.0523877303865859 -0.16163571731186 -0.16357843584047 0.00656483911487024 0.00656483911487024 -0.16357843584047 -0.0483698688829877 -0.185083254925168 -0.16357843584047 -0.124405720363933 0.119288392218456 0.165542908085537 -0.0335246079646112 -0.0459160307650358 -0.0404362390554849 0.904697233379858 -0.101705162903461 -0.0348768987022562 -0.0291515267778673 -0.101705162903461 -0.163253159813971 -0.0543220431168154 -0.133227584196602 -0.101186697379839 -0.0500704196529742 -0.101186697379839 -0.0206108830643282 -0.0540027248421743 -0.0746750404545264 -0.162928484392183 -0.144127049012451 -0.0370384571415984 -0.11345069221477 -0.142370486265605 -0.185083254925168 -0.185083254925168 -0.0540027248421743 -0.0523877303865859 -0.0543220431168154 -0.101186697379839 -0.16357843584047 -0.101705162903461 -0.101705162903461 -0.162280921035551 -0.162280921035551 -0.0283912741997101 -0.142370486265605 0.198643190482881 0.198643190482881 -0.16357843584047 -0.210959685884581 -0.0404362390554849 -0.112660698342567 -0.16357843584047 -0.16357843584047 -0.161313991503605 -0.101705162903461 -0.0657568253002195 0.16163571731186 -0.162280921035551 -0.211977261032149 -0.0357544969843061 0.117155837225801 -0.135763175669784 0.119288392218456 -0.0418523083532474 0.100927519351853 -0.118754118931768 -0.134915053241912 -0.16357843584047 0.0848856468647867 0.913821919746552 -0.100668374398093 -0.913821919746557 0.00754895342286528 0.145306232966643 -0.913821919746557 0.0678256728488615 -0.898900088467931 0.100927519351853 0.119288392218456 0.913821919746552 -0.118754118931768 -0.16163571731186 0.913821919746552 -0.164230804154114 0.100927519351853 -0.164230804154114 -0.162928484392183 -0.118754118931768 0.100927519351853 0.0870692996531138 0.105581722490447 0.913821919746552 0.181054911205731 -0.0404362390554849 -0.056214129451308 0.13604654936514 -0.0339804131363384 -0.0339804131363384 -0.0339804131363384 -0.0523877303865859 -0.0339804131363384 -0.0404362390554849 -0.142370486265605 -0.0366145879715001 -0.0339804131363384 -0.0404362390554849 -0.0353179686340209 0.118754118931769 0.119555822534589 0.913821919746552 -0.164557903714918 -0.913821919746557 0.181054911205731 0.165542908085537 0.913821919746552 -0.0448350469884281 -0.898900088467931 -0.16357843584047 0.135763175669783 0.0870692996531138 -0.913821919746557 -0.164230804154114 0.913821919746552 -0.136046549365141 0.16521395198202 -0.164230804154114 0.116890095326495 -0.164230804154114 1 0.165542908085537 -0.118487271500089 -0.0270112752775191 0.118754118931769 0.118754118931769 -0.164230804154114 -0.144715812442889 0.913821919746552 0.898900088467931 -0.118754118931768 -0.118754118931768 0.100927519351853 0.136614310747598 0.913821919746552 -0.898900088467931 -0.913821919746557 -0.164557903714918 -0.913821919746557 -0.0543220431168154 -0.0744028554238037 -0.0744028554238037 -0.0557906442451693 -0.913821919746557 0.180693718008194 -0.143539921092591 0.913821919746552 -0.164557903714918 -0.100668374398093 0.118754118931769 0.145602071428727 0.898900088467931 0.100927519351853 -0.118754118931768 0.100668374398093 -0.118754118931768 -0.0811169963704534 -0.118754118931768 0.480462632546788 0.181054911205731 0.180693718008194 0.180693718008194 0.0870692996531138 0.181054911205731 0.913821919746552 0.135763175669783 0.913821919746552 -0.0483698688829877 -0.0744028554238037 -0.0744028554238037 -0.0339804131363384 -0.161313991503605 -0.0543220431168154 -0.0540027248421743 0.181054911205731 -0.0404362390554849 -0.0404362390554849 -0.0339804131363384 -0.0404362390554849 -0.0404362390554849 -0.0442901460300681 -0.0404362390554849 -0.0404362390554849 -0.0404362390554849 -0.0339804131363384 -0.0404362390554849 -0.0270112752775191 -0.0540027248421743 -0.0404362390554849 -0.0404362390554849 -0.0374583991979521 -0.0404362390554849 -0.0339804131363384 -0.0523877303865859 -0.0404362390554849 -0.0404362390554849 -0.0339804131363384 1 0.913821919746552 -0.0549571887094368 0.913821919746552 -0.163904316078289 0.913821919746552 -0.0344311097536847 -0.0348768987022562 -0.0348768987022562 -0.0119679802970369 -0.0119679802970369 -0.0366145879715001 -0.0344311097536847 -0.0348768987022562 -0.0119679802970369 -0.0140666282693938 -0.0546401901999874 -0.0344311097536847 -0.0119679802970369 -0.0344311097536847 -0.0348768987022562 0.00656483911487024 -0.0119679802970369 -0.0583742926778209 -0.0344311097536847 -0.0344311097536847 0.100927519351853 0.119288392218456 -0.0816472025747317 -0.118754118931768 -0.118754118931768 -0.0119679802970369 -0.0527132658505852 -0.0746750404545264 0.781924867569171 -0.0543220431168154 -0.16357843584047 0.198643190482881 -0.0386959616801452 -0.162604405988389 0.164885618428168 -0.16357843584047 -0.16357843584047
-0.0546401901999874 -0.0746750404545264 -0.0536822121547038 -0.0374583991979521 -0.0540027248421743 1 -0.0370384571415984 -0.118754118931768 -0.0744028554238037 -0.0540027248421743 -0.0543220431168154 -0.161958025986125 -0.0533604812061522 -0.0374583991979521 -0.0749468807559008 -0.0540027248421743 -0.0540027248421743 -0.0374583991979521 -0.0540027248421743 -0.161313991503605 -0.0374583991979521 -0.0744028554238037 -0.0523877303865859 -0.0374583991979521 -0.0374583991979521 0.913821919746552 -0.0374583991979521 -0.0374583991979521 -0.0523877303865859 -0.0543220431168154 -0.0543220431168154 -0.0517326707927348 1 1 1 0.198643190482881 0.343972768626427 0.913821919746552 0.909666152057507 0.913821919746552 0.898900088467931 -0.0523877303865859 0.913821919746552 -0.0476779410100963 -0.0374583991979521 -0.0744028554238037 0.913821919746552 -0.0374583991979521 -0.0476779410100963 0.893777661677739 -0.0451974771106202 0.913821919746552 -0.161958025986125 -0.162280921035551 -0.16357843584047 0.913821919746552 -0.197835028304279 0.913821919746552 -0.0448350469884281 0.913821919746552 -0.162604405988389 -0.163904316078289 0.913821919746552 -0.027911768983524 -0.0448350469884281 0.485657717192944 -0.0404362390554849 1 -0.0119679802970369 -0.0404362390554849 -0.0404362390554849 -0.0404362390554849 -0.0140666282693938 -0.0442901460300681 -0.0404362390554849 -0.0344311097536847 -0.0404362390554849 -0.0287241778121745 -0.0119679802970369 -0.0119679802970369 -0.0119679802970369 0.878653927453435 0.913821919746552 -0.0404362390554849 0.913821919746552 -0.0119679802970369 -0.0339804131363384 -0.16357843584047 -0.16357843584047 -0.0348768987022562 -0.0344311097536847 -0.0344311097536847 -0.0348768987022562 -0.0344311097536847 -0.0253001665117886 -0.0348768987022562 -0.0348768987022562 -0.0476779410100963 -0.0543220431168154 -0.0374583991979521 0.913821919746552 -0.136898703346435 0.981478855706846 -0.0234762006319807 -0.163253159813971 -0.0523877303865859 -0.16163571731186 -0.16357843584047 0.00656483911487024 0.00656483911487024 -0.16357843584047 -0.0483698688829877 -0.185083254925168 -0.16357843584047 -0.124405720363933 0.119288392218456 0.165542908085537 -0.0335246079646112 -0.0459160307650358 -0.0404362390554849 0.904697233379858 -0.101705162903461 -0.0348768987022562 -0.0291515267778673 -0.101705162903461 -0.163253159813971 -0.0543220431168154 -0.133227584196602 -0.101186697379839 -0.0500704196529742 -0.101186697379839 -0.0206108830643282 -0.0540027248421743 -0.0746750404545264 -0.162928484392183 -0.144127049012451 -0.0370384571415984 -0.11345069221477 -0.142370486265605 -0.185083254925168 -0.185083254925168 -0.0540027248421743 -0.0523877303865859 -0.0543220431168154 -0.101186697379839 -0.16357843584047 -0.101705162903461 -0.101705162903461 -0.162280921035551 -0.162280921035551 -0.0283912741997101 -0.142370486265605 0.198643190482881 0.198643190482881 -0.16357843584047 -0.210959685884581 -0.0404362390554849 -0.112660698342567 -0.16357843584047 -0.16357843584047 -0.161313991503605 -0.101705162903461 -0.0657568253002195 0.16163571731186 -0.162280921035551 -0.211977261032149 -0.0357544969843061 0.117155837225801 -0.135763175669784 0.119288392218456 -0.0418523083532474 0.100927519351853 -0.118754118931768 -0.134915053241912 -0.16357843584047 0.0848856468647867 0.913821919746552 -0.100668374398093 -0.913821919746557 0.00754895342286528 0.145306232966643 -0.913821919746557 0.0678256728488615 -0.898900088467931 0.100927519351853 0.119288392218456 0.913821919746552 -0.118754118931768 -0.16163571731186 0.913821919746552 -0.164230804154114 0.100927519351853 -0.164230804154114 -0.162928484392183 -0.118754118931768 0.100927519351853 0.0870692996531138 0.105581722490447 0.913821919746552 0.181054911205731 -0.0404362390554849 -0.056214129451308 0.13604654936514 -0.0339804131363384 -0.0339804131363384 -0.0339804131363384 -0.0523877303865859 -0.0339804131363384 -0.0404362390554849 -0.142370486265605 -0.0366145879715001 -0.0339804131363384 -0.0404362390554849 -0.0353179686340209 0.118754118931769 0.119555822534589 0.913821919746552 -0.164557903714918 -0.913821919746557 0.181054911205731 0.165542908085537 0.913821919746552 -0.0448350469884281 -0.898900088467931 -0.16357843584047 0.135763175669783 0.0870692996531138 -0.913821919746557 -0.164230804154114 0.913821919746552 -0.136046549365141 0.16521395198202 -0.164230804154114 0.116890095326495 -0.164230804154114 1 0.165542908085537 -0.118487271500089 -0.0270112752775191 0.118754118931769 0.118754118931769 -0.164230804154114 -0.144715812442889 0.913821919746552 0.898900088467931 -0.118754118931768 -0.118754118931768 0.100927519351853 0.136614310747598 0.913821919746552 -0.898900088467931 -0.913821919746557 -0.164557903714918 -0.913821919746557 -0.0543220431168154 -0.0744028554238037 -0.0744028554238037 -0.0557906442451693 -0.913821919746557 0.180693718008194 -0.143539921092591 0.913821919746552 -0.164557903714918 -0.100668374398093 0.118754118931769 0.145602071428727 0.898900088467931 0.100927519351853 -0.118754118931768 0.100668374398093 -0.118754118931768 -0.0811169963704534 -0.118754118931768 0.480462632546788 0.181054911205731 0.180693718008194 0.180693718008194 0.0870692996531138 0.181054911205731 0.913821919746552 0.135763175669783 0.913821919746552 -0.0483698688829877 -0.0744028554238037 -0.0744028554238037 -0.0339804131363384 -0.161313991503605 -0.0543220431168154 -0.0540027248421743 0.181054911205731 -0.0404362390554849 -0.0404362390554849 -0.0339804131363384 -0.0404362390554849 -0.0404362390554849 -0.0442901460300681 -0.0404362390554849 -0.0404362390554849 -0.0404362390554849 -0.0339804131363384 -0.0404362390554849 -0.0270112752775191 -0.0540027248421743 -0.0404362390554849 -0.0404362390554849 -0.0374583991979521 -0.0404362390554849 -0.0339804131363384 -0.0523877303865859 -0.0404362390554849 -0.0404362390554849 -0.0339804131363384 1 0.913821919746552 -0.0549571887094368 0.913821919746552 -0.163904316078289 0.913821919746552 -0.0344311097536847 -0.0348768987022562 -0.0348768987022562 -0.0119679802970369 -0.0119679802970369 -0.0366145879715001 -0.0344311097536847 -0.0348768987022562 -0.0119679802970369 -0.0140666282693938 -0.0546401901999874 -0.0344311097536847 -0.0119679802970369 -0.0344311097536847 -0.0348768987022562 0.00656483911487024 -0.0119679802970369 -0.0583742926778209 -0.0344311097536847 -0.0344311097536847 0.100927519351853 0.119288392218456 -0.0816472025747317 -0.118754118931768 -0.118754118931768 -0.0119679802970369 -0.0527132658505852 -0.0746750404545264 0.781924867569171 -0.0543220431168154 -0.16357843584047 0.198643190482881 -0.0386959616801452 -0.162604405988389 0.164885618428168 -0.16357843584047 -0.16357843584047
-0.0546401901999874 -0.0746750404545264 -0.0536822121547038 -0.0374583991979521 -0.0540027248421743 1 -0.0370384571415984 -0.118754118931768 -0.0744028554238037 -0.0540027248421743 -0.0543220431168154 -0.161958025986125 -0.0533604812061522 -0.0374583991979521 -0.0749468807559008 -0.0540027248421743 -0.0540027248421743 -0.0374583991979521 -0.0540027248421743 -0.161313991503605 -0.0374583991979521 -0.0744028554238037 -0.0523877303865859 -0.0374583991979521 -0.0374583991979521 0.913821919746552 -0.0374583991979521 -0.0374583991979521 -0.0523877303865859 -0.0543220431168154 -0.0543220431168154 -0.0517326707927348 1 1 1 0.198643190482881 0.343972768626427 0.913821919746552 0.909666152057507 0.913821919746552 0.898900088467931 -0.0523877303865859 0.913821919746552 -0.0476779410100963 -0.0374583991979521 -0.0744028554238037 0.913821919746552 -0.0374583991979521 -0.0476779410100963 0.893777661677739 -0.0451974771106202 0.913821919746552 -0.161958025986125 -0.162280921035551 -0.16357843584047 0.913821919746552 -0.197835028304279 0.913821919746552 -0.0448350469884281 0.913821919746552 -0.162604405988389 -0.163904316078289 0.913821919746552 -0.027911768983524 -0.0448350469884281 0.485657717192944 -0.0404362390554849 1 -0.0119679802970369 -0.0404362390554849 -0.0404362390554849 -0.0404362390554849 -0.0140666282693938 -0.0442901460300681 -0.0404362390554849 -0.0344311097536847 -0.0404362390554849 -0.0287241778121745 -0.0119679802970369 -0.0119679802970369 -0.0119679802970369 0.878653927453435 0.913821919746552 -0.0404362390554849 0.913821919746552 -0.0119679802970369 -0.0339804131363384 -0.16357843584047 -0.16357843584047 -0.0348768987022562 -0.0344311097536847 -0.0344311097536847 -0.0348768987022562 -0.0344311097536847 -0.0253001665117886 -0.0348768987022562 -0.0348768987022562 -0.0476779410100963 -0.0543220431168154 -0.0374583991979521 0.913821919746552 -0.136898703346435 0.981478855706846 -0.0234762006319807 -0.163253159813971 -0.0523877303865859 -0.16163571731186 -0.16357843584047 0.00656483911487024 0.00656483911487024 -0.16357843584047 -0.0483698688829877 -0.185083254925168 -0.16357843584047 -0.124405720363933 0.119288392218456 0.165542908085537 -0.0335246079646112 -0.0459160307650358 -0.0404362390554849 0.904697233379858 -0.101705162903461 -0.0348768987022562 -0.0291515267778673 -0.101705162903461 -0.163253159813971 -0.0543220431168154 -0.133227584196602 -0.101186697379839 -0.0500704196529742 -0.101186697379839 -0.0206108830643282 -0.0540027248421743 -0.0746750404545264 -0.162928484392183 -0.144127049012451 -0.0370384571415984 -0.11345069221477 -0.142370486265605 -0.185083254925168 -0.185083254925168 -0.0540027248421743 -0.0523877303865859 -0.0543220431168154 -0.101186697379839 -0.16357843584047 -0.101705162903461 -0.101705162903461 -0.162280921035551 -0.162280921035551 -0.0283912741997101 -0.142370486265605 0.198643190482881 0.198643190482881 -0.16357843584047 -0.210959685884581 -0.0404362390554849 -0.112660698342567 -0.16357843584047 -0.16357843584047 -0.161313991503605 -0.101705162903461 -0.0657568253002195 0.16163571731186 -0.162280921035551 -0.211977261032149 -0.0357544969843061 0.117155837225801 -0.135763175669784 0.119288392218456 -0.0418523083532474 0.100927519351853 -0.118754118931768 -0.134915053241912 -0.16357843584047 0.0848856468647867 0.913821919746552 -0.100668374398093 -0.913821919746557 0.00754895342286528 0.145306232966643 -0.913821919746557 0.0678256728488615 -0.898900088467931 0.100927519351853 0.119288392218456 0.913821919746552 -0.118754118931768 -0.16163571731186 0.913821919746552 -0.164230804154114 0.100927519351853 -0.164230804154114 -0.162928484392183 -0.118754118931768 0.100927519351853 0.0870692996531138 0.105581722490447 0.913821919746552 0.181054911205731 -0.0404362390554849 -0.056214129451308 0.13604654936514 -0.0339804131363384 -0.0339804131363384 -0.0339804131363384 -0.0523877303865859 -0.0339804131363384 -0.0404362390554849 -0.142370486265605 -0.0366145879715001 -0.0339804131363384 -0.0404362390554849 -0.0353179686340209 0.118754118931769 0.119555822534589 0.913821919746552 -0.164557903714918 -0.913821919746557 0.181054911205731 0.165542908085537 0.913821919746552 -0.0448350469884281 -0.898900088467931 -0.16357843584047 0.135763175669783 0.0870692996531138 -0.913821919746557 -0.164230804154114 0.913821919746552 -0.136046549365141 0.16521395198202 -0.164230804154114 0.116890095326495 -0.164230804154114 1 0.165542908085537 -0.118487271500089 -0.0270112752775191 0.118754118931769 0.118754118931769 -0.164230804154114 -0.144715812442889 0.913821919746552 0.898900088467931 -0.118754118931768 -0.118754118931768 0.100927519351853 0.136614310747598 0.913821919746552 -0.898900088467931 -0.913821919746557 -0.164557903714918 -0.913821919746557 -0.0543220431168154 -0.0744028554238037 -0.0744028554238037 -0.0557906442451693 -0.913821919746557 0.180693718008194 -0.143539921092591 0.913821919746552 -0.164557903714918 -0.100668374398093 0.118754118931769 0.145602071428727 0.898900088467931 0.100927519351853 -0.118754118931768 0.100668374398093 -0.118754118931768 -0.0811169963704534 -0.118754118931768 0.480462632546788 0.181054911205731 0.180693718008194 0.180693718008194 0.0870692996531138 0.181054911205731 0.913821919746552 0.135763175669783 0.913821919746552 -0.0483698688829877 -0.0744028554238037 -0.0744028554238037 -0.0339804131363384 -0.161313991503605 -0.0543220431168154 -0.0540027248421743 0.181054911205731 -0.0404362390554849 -0.0404362390554849 -0.0339804131363384 -0.0404362390554849 -0.0404362390554849 -0.0442901460300681 -0.0404362390554849 -0.0404362390554849 -0.0404362390554849 -0.0339804131363384 -0.0404362390554849 -0.0270112752775191 -0.0540027248421743 -0.0404362390554849 -0.0404362390554849 -0.0374583991979521 -0.0404362390554849 -0.0339804131363384 -0.0523877303865859 -0.0404362390554849 -0.0404362390554849 -0.0339804131363384 1 0.913821919746552 -0.0549571887094368 0.913821919746552 -0.163904316078289 0.913821919746552 -0.0344311097536847 -0.0348768987022562 -0.0348768987022562 -0.0119679802970369 -0.0119679802970369 -0.0366145879715001 -0.0344311097536847 -0.0348768987022562 -0.0119679802970369 -0.0140666282693938 -0.0546401901999874 -0.0344311097536847 -0.0119679802970369 -0.0344311097536847 -0.0348768987022562 0.00656483911487024 -0.0119679802970369 -0.0583742926778209 -0.0344311097536847 -0.0344311097536847 0.100927519351853 0.119288392218456 -0.0816472025747317 -0.118754118931768 -0.118754118931768 -0.0119679802970369 -0.0527132658505852 -0.0746750404545264 0.781924867569171 -0.0543220431168154 -0.16357843584047 0.198643190482881 -0.0386959616801452 -0.162604405988389 0.164885618428168 -0.16357843584047 -0.16357843584047
0.0837870758971743 -0.0740045391583998 0.0860281511149363 0.259898467738105 0.0839481613820972 0.198643190482881 0.256984774165468 -0.580293190332239 -0.0628320115517061 0.0839481613820972 0.0905097334125929 0.265262450812237 0.075384286223138 0.259898467738105 -0.0667500118128894 0.0839481613820972 0.0839481613820972 0.259898467738105 0.0839481613820972 0.262436170783779 0.259898467738105 -0.0628320115517061 0.070174291786906 0.259898467738105 0.259898467738105 0.171328203401658 0.259898467738105 0.259898467738105 0.070174291786906 0.0905097334125929 0.0905097334125929 -0.260430124319784 0.198643190482881 0.198643190482881 0.198643190482881 1 0.384350506202494 0.171328203401658 0.162666689393367 0.171328203401658 0.174817193042768 0.070174291786906 0.171328203401658 -0.175075108921951 0.259898467738105 -0.0628320115517061 0.171328203401658 0.259898467738105 -0.175075108921951 0.166256954644396 -0.211024642039596 0.171328203401658 0.267030387222963 0.264027433761807 0.264446514430961 0.171328203401658 0.336249162559728 0.171328203401658 -0.225706438158984 0.171328203401658 0.261016200546322 0.268565737268317 0.171328203401658 0.0987085287461351 -0.225706438158984 0.35327102109007 0.3008665744087 0.198643190482881 0.179577223612764 0.3008665744087 0.3008665744087 0.3008665744087 0.183532918473327 0.308550290969667 0.3008665744087 -0.173331437488421 0.3008665744087 0.0837980464933837 0.179577223612764 0.179577223612764 0.179577223612764 0.151408806053502 0.171328203401658 0.3008665744087 0.171328203401658 0.179577223612764 0.235767077513685 0.264446514430961 0.264446514430961 -0.175575606782561 -0.173331437488421 -0.173331437488421 -0.175575606782561 -0.173331437488421 -0.127364881979014 -0.175575606782561 -0.175575606782561 -0.175075108921951 0.0905097334125929 0.259898467738105 0.171328203401658 0.419597993580302 0.194964091289095 -0.118182760631833 0.265680027937955 0.070174291786906 0.25763825450379 0.264446514430961 -0.177058488719395 -0.177058488719395 0.264446514430961 0.33560576737271 0.40157747159362 0.264446514430961 0.666374344178104 0.577264507626519 0.328968555910147 -0.168767969760847 -0.197221759626483 0.3008665744087 0.165849831289618 0.689286007838331 -0.175575606782561 -0.14675321468108 0.689286007838331 0.262117096728546 0.0905097334125929 0.440318967184454 0.702065976325502 0.311631351670049 0.702065976325502 0.854231859068368 0.0839481613820972 -0.0740045391583998 0.263336088795761 0.833916644236902 0.256984774165468 0.782233670224062 0.820200266571603 0.396131304381369 0.396131304381369 0.0839481613820972 0.070174291786906 0.0905097334125929 0.702065976325502 0.264446514430961 0.689286007838331 0.689286007838331 0.264027433761807 0.264027433761807 0.302253707027607 0.820200266571603 1 1 0.264446514430961 0.245340308586739 0.3008665744087 0.583025704745594 0.264446514430961 0.264446514430961 0.262436170783779 0.689286007838331 -0.0302133449587336 0.74949245318831 0.264027433761807 0.235405610239123 -0.140217694073393 0.337821390062468 -0.413059808538375 0.577205459029248 -0.210690878713278 0.501206093713441 -0.580293190332239 -0.407089690515449 0.267970577159339 0.574154178009222 0.171328203401658 -0.499899192677381 -0.171328203401659 0.17333143748842 0.702240912250136 -0.171328203401659 0.32919676408343 -0.176187506204519 0.501206093713441 0.577264507626519 0.171328203401658 -0.580293190332239 0.264721649483363 0.171328203401658 -0.335669488557802 0.501206093713441 -0.335669488557802 0.261601870218259 -0.580293190332239 0.501206093713441 0.495630504949056 0.403806619701246 0.171328203401658 0.902967602504736 0.3008665744087 0.147467467915159 0.404504141371615 0.235767077513685 0.235767077513685 0.235767077513685 0.070174291786906 0.235767077513685 0.3008665744087 0.820200266571603 0.25404383300971 0.235767077513685 0.3008665744087 0.245047469409921 0.574420989674348 0.578628118705846 0.171328203401658 -0.331602546504728 -0.171328203401659 0.902967602504736 0.328968555910147 0.171328203401658 0.31108003178886 -0.176187506204519 0.264446514430961 0.402218450961271 0.495630504949056 -0.171328203401659 -0.335669488557802 0.171328203401658 -0.414495359669674 0.327556070919995 -0.335669488557802 0.343317750865931 -0.335669488557802 0.198643190482881 0.328968555910147 -0.57889136921764 -0.135978863468018 0.574420989674348 0.574420989674348 -0.335669488557802 -0.476624091877076 0.171328203401658 0.176187506204519 -0.580293190332239 -0.580293190332239 0.501206093713441 0.408198524069479 0.171328203401658 -0.176187506204519 -0.171328203401659 -0.337116937696003 -0.171328203401659 0.0905097334125929 -0.0628320115517061 -0.0628320115517061 -0.307517544074576 -0.171328203401659 0.909639628566911 -0.486366298127314 0.171328203401658 -0.331602546504728 -0.499899192677381 0.574420989674348 0.47749755729766 0.176187506204519 0.501206093713441 -0.580293190332239 0.499899192677381 -0.580293190332239 -0.399733650585979 -0.580293190332239 0.40395490471456 0.902967602504736 0.909639628566911 0.896876399855222 0.495630504949056 0.902967602504736 0.171328203401658 0.402218450961271 0.171328203401658 -0.179244409773955 -0.0696945112486715 -0.0628320115517061 -0.171062562244062 0.262436170783779 0.0905097334125929 0.0839481613820972 0.902967602504736 0.3008665744087 0.3008665744087 0.235767077513685 0.3008665744087 0.3008665744087 0.308550290969667 0.3008665744087 0.3008665744087 0.3008665744087 0.235767077513685 0.3008665744087 0.187412948940556 0.0839481613820972 0.3008665744087 0.3008665744087 0.259898467738105 0.3008665744087 0.235767077513685 0.070174291786906 0.3008665744087 0.3008665744087 0.235767077513685 0.198643190482881 0.171328203401658 -0.262774619789837 0.171328203401658 0.261429707432178 0.171328203401658 -0.173331437488421 -0.175575606782561 -0.175575606782561 0.179577223612764 0.179577223612764 0.25404383300971 -0.173331437488421 -0.175575606782561 0.179577223612764 0.158567451330984 -0.261278612080259 -0.173331437488421 0.179577223612764 -0.173331437488421 -0.175575606782561 -0.194801350029059 0.179577223612764 -0.293865057925813 -0.173331437488421 -0.173331437488421 0.494321526119027 0.577264507626519 -0.402456076415832 -0.580293190332239 -0.580293190332239 0.179577223612764 0.0768806545808793 -0.0740045391583998 0.238280066665426 0.0905097334125929 0.264446514430961 1 0.268485075808373 0.262807304232976 0.328886375910377 0.264446514430961 0.264446514430961
0.459889173323503 0.299530105155246 0.454796970665066 0.259717758338012 0.46019839810098 0.343972768626427 0.205120630149106 -0.345242791765129 0.311091949586598 0.46019839810098 0.465067679632555 -0.356271408653289 0.449859013432518 0.259717758338012 0.304624682414296 0.46019839810098 0.46019839810098 0.259717758338012 0.46019839810098 -0.354551465832437 0.259717758338012 0.311091949586598 0.434873517022307 0.259717758338012 0.259717758338012 0.310885083163979 0.259717758338012 0.259717758338012 0.434873517022307 0.465067679632555 0.465067679632555 -0.150397576527111 0.343972768626427 0.343972768626427 0.343972768626427 0.384350506202494 1 0.310885083163979 0.297092675029353 0.310885083163979 0.317604464656064 0.434873517022307 0.310885083163979 -0.0493934080035032 0.259717758338012 0.311091949586598 0.310885083163979 0.259717758338012 -0.0493934080035032 0.304049911722061 -0.131398416482516 0.310885083163979 -0.356271408653289 -0.35751062867004 -0.35274522400686 0.310885083163979 -0.0949815967406446 0.310885083163979 -0.130344757137216 0.310885083163979 -0.358748489185796 -0.346560224246161 0.310885083163979 0.465242025479528 -0.130344757137216 0.610033803429936 0.52098392265517 0.343972768626427 0.310957927317688 0.52098392265517 0.52098392265517 0.52098392265517 0.297834850265762 0.498803846168588 0.52098392265517 0.383292635515696 0.52098392265517 0.246603946303421 0.310957927317688 0.310957927317688 0.310957927317688 0.310885083163979 0.310885083163979 0.52098392265517 0.310885083163979 0.310957927317688 0.408256906296178 -0.35274522400686 -0.35274522400686 0.358969544763933 0.383292635515696 0.368102154057685 0.358969544763933 0.383292635515696 -0.0735528181862093 0.358969544763933 0.358969544763933 -0.0493934080035032 0.465067679632555 0.259717758338012 0.310885083163979 -0.302387373641016 0.337601999345781 -0.0353982102660106 -0.351470528908182 0.434873517022307 -0.35652865964994 -0.35274522400686 -0.11249716608285 -0.11249716608285 -0.35274522400686 -0.140621215673965 -0.108045578635861 -0.35274522400686 0.0579706852317352 0.346796034740789 -0.240111464780212 0.402780645353287 -0.133487400611372 0.52098392265517 0.347199571421923 -0.232080011235145 0.358969544763933 -0.0847495192549071 -0.232080011235145 -0.352279189441272 0.465067679632555 -0.288135644788586 -0.217769958526596 -0.14556506857481 -0.217769958526596 0.374623314233227 0.46019839810098 0.299530105155246 -0.351011410943704 0.341811550855135 0.205120630149106 -0.123150379487739 0.325260231556785 -0.114229485768968 -0.114229485768968 0.46019839810098 0.434873517022307 0.465067679632555 -0.217769958526596 -0.35274522400686 -0.232080011235145 -0.232080011235145 -0.35751062867004 -0.35751062867004 -0.15699709328102 0.325260231556785 0.384350506202494 0.384350506202494 -0.35274522400686 -0.159123816608769 0.52098392265517 -0.0199298027816049 -0.35274522400686 -0.35274522400686 -0.354551465832437 -0.232080011235145 0.309255050834252 0.188957082912691 -0.35751062867004 -0.170588736551311 0.370843498040353 -0.0269392476297749 -0.0326029710442234 0.346796034740789 -0.121673318851298 0.293417178792623 -0.345242791765129 -0.0257777878763757 -0.336907352029899 0.336700468565903 0.310885083163979 -0.292663790799742 -0.310885083163978 0.100098359213656 0.422435280405737 -0.310885083163978 0.202680855389809 -0.317604464656063 0.293417178792623 0.346796034740789 0.310885083163979 -0.345242791765129 -0.355030781075896 0.310885083163979 0.237642845037794 0.293417178792623 0.237642845037794 -0.34356174557663 -0.345242791765129 0.293417178792623 0.294170662939117 0.028874916644393 0.310885083163979 0.526364083787011 0.52098392265517 0.628668952312243 0.0338147904511283 0.408256906296178 0.408256906296178 0.408256906296178 0.434873517022307 0.408256906296178 0.52098392265517 0.325260231556785 0.212782800227914 0.408256906296178 0.52098392265517 0.424326936619024 0.345242791765129 0.347573509996174 0.310885083163979 0.243113800611859 -0.310885083163978 0.526364083787011 -0.240111464780212 0.310885083163979 0.538669659597681 -0.317604464656063 -0.35274522400686 0.0262385535248031 0.294170662939117 -0.310885083163978 0.237642845037794 0.310885083163979 -0.0229816105918266 -0.234676724542153 0.237642845037794 -0.022554790243018 0.237642845037794 0.343972768626427 -0.240111464780212 -0.344467011075444 -0.0785273653649558 0.345242791765129 0.345242791765129 0.237642845037794 -0.00828471408129429 0.310885083163979 0.317604464656064 -0.345242791765129 -0.345242791765129 0.293417178792623 0.0329251857187615 0.310885083163979 -0.317604464656063 -0.310885083163978 0.235983284926253 -0.310885083163978 0.465067679632555 0.311091949586598 0.311091949586598 -0.177590413125919 -0.310885083163978 0.525314020437581 -0.031482145039564 0.310885083163979 0.243113800611859 -0.292663790799742 0.345242791765129 0.014290499616602 0.317604464656064 0.293417178792623 -0.345242791765129 0.292663790799742 -0.345242791765129 -0.235823890054951 -0.345242791765129 0.689596260959028 0.526364083787011 0.525314020437581 0.525314020437581 0.294170662939117 0.526364083787011 0.310885083163979 0.0262385535248031 0.310885083163979 -0.0561127897449842 0.302759209606182 0.311091949586598 -0.0987880909062354 -0.354551465832437 0.465067679632555 0.46019839810098 0.526364083787011 0.52098392265517 0.52098392265517 0.408256906296178 0.52098392265517 0.52098392265517 0.498803846168588 0.52098392265517 0.52098392265517 0.52098392265517 0.408256906296178 0.52098392265517 0.0795180442707315 0.46019839810098 0.52098392265517 0.52098392265517 0.259717758338012 0.52098392265517 0.408256906296178 0.434873517022307 0.52098392265517 0.52098392265517 0.408256906296178 0.343972768626427 0.310885083163979 -0.159771917204074 0.310885083163979 -0.354018280253516 0.310885083163979 0.352919149391602 0.358969544763933 0.358969544763933 0.310957927317688 0.310957927317688 0.212782800227914 0.383292635515696 0.358969544763933 0.310957927317688 0.297834850265762 -0.158850336955982 0.383292635515696 0.310957927317688 0.383292635515696 0.373984104072767 -0.11249716608285 0.310957927317688 -0.169706145375763 0.383292635515696 0.383292635515696 0.293417178792623 0.346796034740789 -0.23736530918064 -0.345242791765129 -0.345242791765129 0.310957927317688 0.439897801795334 0.299530105155246 0.439905140369511 0.465067679632555 -0.35274522400686 0.384350506202494 -0.11249716608285 -0.34974200693414 -0.243395821312246 -0.35274522400686 -0.35274522400686
-0.0575812585808144 -0.0786945067029736 -0.0565717163127782 -0.0394746387658246 -0.0569094809484456 0.913821919746552 -0.0390320928660536 -0.125146190097782 -0.0784076710133735 -0.0569094809484456 -0.0572459868806983 -0.170675595004554 -0.056232667841786 -0.0394746387658246 -0.0789809791077888 -0.0569094809484456 -0.0569094809484456 -0.0394746387658246 -0.0569094809484456 -0.169996894657113 -0.0394746387658246 -0.0784076710133735 -0.0552075576386379 -0.0394746387658246 -0.0394746387658246 1 -0.0394746387658246 -0.0394746387658246 -0.0552075576386379 -0.0572459868806983 -0.0572459868806983 -0.0545172387411125 0.913821919746552 0.913821919746552 0.913821919746552 0.171328203401658 0.310885083163979 1 0.966213670947494 1 0.983746110669015 -0.0552075576386379 1 -0.0502442586648183 -0.0394746387658246 -0.0784076710133735 1 -0.0394746387658246 -0.0502442586648183 0.983234659995031 -0.0476302810656663 1 -0.170675595004554 -0.171015870235432 -0.172383225202921 1 -0.208483716462859 1 -0.0472483427432142 1 -0.171356767121921 -0.17272664630324 1 -0.0327184000240912 -0.0472483427432142 0.53756829258054 -0.0456970733412039 0.913821919746552 -0.0170274668234565 -0.0456970733412039 -0.0456970733412039 -0.0456970733412039 -0.0191626930947105 -0.0468641134483005 -0.0456970733412039 -0.0362844021350366 -0.0456970733412039 -0.0323202007611984 -0.0170274668234565 -0.0170274668234565 -0.0170274668234565 0.966684339191464 1 -0.0456970733412039 1 -0.0170274668234565 -0.0358094462761722 -0.172383225202921 -0.172383225202921 -0.0367541861644525 -0.0362844021350366 -0.0362844021350366 -0.0367541861644525 -0.0362844021350366 -0.0266619758225709 -0.0367541861644525 -0.0367541861644525 -0.0502442586648183 -0.0572459868806983 -0.0394746387658246 1 -0.144267426740596 0.89558729275094 -0.0247398329716168 -0.172040440836259 -0.0552075576386379 -0.170335937711126 -0.172383225202921 -0.00235996584519183 -0.00235996584519183 -0.172383225202921 -0.0509734303170847 -0.195045564845542 -0.172383225202921 -0.131101995197839 0.125709221232208 0.174453437328903 -0.0353291068893678 -0.0483875116614579 -0.0456970733412039 0.889425154915485 -0.107179555245199 -0.0367541861644525 -0.0288951852668833 -0.107179555245199 -0.172040440836259 -0.0572459868806983 -0.140398705561664 -0.106633182744086 -0.052765515104086 -0.106633182744086 -0.0360774083582167 -0.0569094809484456 -0.0786945067029736 -0.171698289402518 -0.151884846068438 -0.0390320928660536 -0.119557300600177 -0.150033734398267 -0.195045564845542 -0.195045564845542 -0.0569094809484456 -0.0552075576386379 -0.0572459868806983 -0.106633182744086 -0.172383225202921 -0.107179555245199 -0.107179555245199 -0.171015870235432 -0.171015870235432 -0.0569094809484456 -0.150033734398267 0.171328203401658 0.171328203401658 -0.172383225202921 -0.239896840743139 -0.0456970733412039 -0.118724784438243 -0.172383225202921 -0.172383225202921 -0.169996894657113 -0.107179555245199 -0.0692962588015665 0.148680411391872 -0.171015870235432 -0.240940728099109 -0.0376790221400216 0.123461879119738 -0.143070778036855 0.125709221232208 -0.0441050549178489 0.0951458472098944 -0.125146190097782 -0.142177004485762 -0.172383225202921 0.126273080781161 1 -0.0935397426434949 -1 0.0148063460609285 0.15312750089691 -1 0.0734692728213373 -0.983746110669013 0.0951458472098944 0.125709221232208 1 -0.125146190097782 -0.170335937711126 1 -0.173070707959117 0.0951458472098944 -0.173070707959117 -0.171698289402518 -0.125146190097782 0.0951458472098944 0.0967629711653261 0.144267426740598 1 0.170630071196262 -0.0456970733412039 -0.0592399168447967 0.143369404633279 -0.0358094462761722 -0.0358094462761722 -0.0358094462761722 -0.0552075576386379 -0.0358094462761722 -0.0456970733412039 -0.150033734398267 -0.0385854084713147 -0.0358094462761722 -0.0456970733412039 -0.0372189971707845 0.125146190097783 0.125991046279473 1 -0.173415414013825 -1 0.170630071196262 0.174453437328903 1 -0.0472483427432142 -0.983746110669013 -0.172383225202921 0.143070778036855 0.0967629711653261 -1 -0.173070707959117 1 -0.143369404633279 0.174106774801027 -0.173070707959117 0.123181833370195 -0.173070707959117 0.913821919746552 0.174453437328903 -0.124864979309371 -0.0284651869010684 0.125146190097783 0.125146190097783 -0.173070707959117 -0.152505300338581 1 0.983746110669015 -0.125146190097782 -0.125146190097782 0.0951458472098944 0.143967726397091 1 -0.983746110669013 -1 -0.173415414013825 -1 -0.0572459868806983 -0.0784076710133735 -0.0784076710133735 -0.0643743015950339 -1 0.151373524643831 -0.151266115342031 1 -0.173415414013825 -0.0935397426434949 0.125146190097783 0.153439263189851 0.983746110669015 0.0951458472098944 -0.125146190097782 0.0935397426435081 -0.125146190097782 -0.0731882625828878 -0.125146190097782 0.446464931122186 0.170630071196262 0.151373524643831 0.170191397874677 0.0967629711653261 0.170630071196262 1 0.143070778036855 1 -0.0509734303170847 -0.0784076710133735 -0.0784076710133735 -0.0358094462761722 -0.169996894657113 -0.0572459868806983 -0.0569094809484456 0.170630071196262 -0.0456970733412039 -0.0456970733412039 -0.0358094462761722 -0.0456970733412039 -0.0456970733412039 -0.0468641134483005 -0.0456970733412039 -0.0456970733412039 -0.0456970733412039 -0.0358094462761722 -0.0456970733412039 -0.0284651869010684 -0.0569094809484456 -0.0456970733412039 -0.0456970733412039 -0.0394746387658246 -0.0456970733412039 -0.0358094462761722 -0.0552075576386379 -0.0456970733412039 -0.0456970733412039 -0.0358094462761722 0.913821919746552 1 -0.0579153198839582 1 -0.17272664630324 1 -0.0362844021350366 -0.0367541861644525 -0.0367541861644525 -0.0170274668234565 -0.0170274668234565 -0.0385854084713147 -0.0362844021350366 -0.0367541861644525 -0.0170274668234565 -0.0191626930947105 -0.0575812585808144 -0.0362844021350366 -0.0170274668234565 -0.0362844021350366 -0.0367541861644525 -0.00235996584519183 -0.0170274668234565 -0.0428592982590867 -0.0362844021350366 -0.0362844021350366 0.0951458472098944 0.125709221232208 -0.0757596337127614 -0.125146190097782 -0.125146190097782 -0.0170274668234565 -0.0555506154073069 -0.0786945067029736 0.739132925961826 -0.0572459868806983 -0.172383225202921 0.171328203401658 -0.040778814410828 -0.171356767121921 0.173760768332237 -0.172383225202921 -0.172383225202921
-0.0556357992311464 -0.0760357082048826 -0.0546603656903737 -0.0381409356312529 -0.0549867184989155 0.909666152057507 -0.0377133417328728 -0.120917959739472 -0.0757585636402756 -0.0549867184989155 -0.0553118551310127 -0.164909093190498 -0.0543327724225852 -0.0381409356312529 -0.076312501758764 -0.0549867184989155 -0.0549867184989155 -0.0381409356312529 -0.0549867184989155 -0.164253323636325 -0.0381409356312529 -0.0757585636402756 -0.0533422969300721 -0.0381409356312529 -0.0381409356312529 0.966213670947494 -0.0381409356312529 -0.0381409356312529 -0.0533422969300721 -0.0553118551310127 -0.0553118551310127 -0.0526753013739702 0.909666152057507 0.909666152057507 0.909666152057507 0.162666689393367 0.297092675029353 0.966213670947494 0.999999999999998 0.966213670947494 0.950508940869824 -0.0533422969300721 0.966213670947494 -0.0485466896085724 -0.0381409356312529 -0.0757585636402756 0.966213670947494 -0.0381409356312529 -0.0485466896085724 0.982688782505261 -0.0460210287167186 0.966213670947494 -0.164909093190498 -0.165237871770457 -0.166559028833085 0.966213670947494 -0.201439817016358 0.966213670947494 -0.0456519946881096 0.966213670947494 -0.165567251002567 -0.166890846995105 0.966213670947494 -0.0295683924185145 -0.0456519946881096 0.539815849349559 -0.0431915094540001 0.909666152057507 -0.0137014709284099 -0.0431915094540001 -0.0431915094540001 -0.0431915094540001 -0.0158119193683902 -0.0452807470905806 -0.0431915094540001 -0.0350584853850312 -0.0431915094540001 -0.0305764916264681 -0.0137014709284099 -0.0137014709284099 -0.0137014709284099 0.966213670947494 0.966213670947494 -0.0431915094540001 0.966213670947494 -0.0137014709284099 -0.0345995765410968 -0.166559028833085 -0.166559028833085 -0.0355123971366419 -0.0350584853850312 -0.0350584853850312 -0.0355123971366419 -0.0350584853850312 -0.0257611655342444 -0.0355123971366419 -0.0355123971366419 -0.0485466896085724 -0.0553118551310127 -0.0381409356312529 0.966213670947494 -0.139393159989182 0.927050230738712 -0.0239039648341407 -0.166227825891828 -0.0533422969300721 -0.164580911670152 -0.166559028833085 0.00349812884957702 0.00349812884957702 -0.166559028833085 -0.0492512252274565 -0.18845569121144 -0.166559028833085 -0.126672540048645 0.121461968118723 0.168559296090969 -0.0341354660588724 -0.0467526752704341 -0.0431915094540001 0.854986716218009 -0.103558351523984 -0.0355123971366419 -0.025410322015208 -0.103558351523984 -0.166227825891828 -0.0553118551310127 -0.135655148697014 -0.103030438943978 -0.0509827620481549 -0.103030438943978 -0.0375608943892121 -0.0549867184989155 -0.0760357082048826 -0.165897234499014 -0.14675321468108 -0.0377133417328728 -0.115517898301473 -0.144964645278912 -0.18845569121144 -0.18845569121144 -0.0549867184989155 -0.0533422969300721 -0.0553118551310127 -0.103030438943978 -0.166559028833085 -0.103558351523984 -0.103558351523984 -0.165237871770457 -0.165237871770457 -0.0549867184989155 -0.144964645278912 0.162666689393367 0.162666689393367 -0.166559028833085 -0.231791607143136 -0.0431915094540001 -0.114713509804526 -0.166559028833085 -0.166559028833085 -0.164253323636325 -0.103558351523984 -0.0669549925995901 0.140674888846412 -0.165237871770457 -0.232800225377404 -0.036405986299623 0.119290555446358 -0.138236941652305 0.121461968118723 -0.0426149070195192 0.073294618447738 -0.120917959739472 -0.137373365428508 -0.166559028833085 0.122006776923415 0.966213670947494 -0.0718122658960008 -0.9662136709475 0.0100383953864896 0.147953884764619 -0.9662136709475 0.0709870157945527 -0.950508940869829 0.073294618447738 0.121461968118723 0.966213670947494 -0.120917959739472 -0.164580911670152 0.966213670947494 -0.167223284070662 0.073294618447738 -0.167223284070662 -0.165897234499014 -0.120917959739472 0.073294618447738 0.0747862223774323 0.139393159989182 0.966213670947494 0.162272407751945 -0.0431915094540001 -0.0572384175212348 0.138525478752277 -0.0345995765410968 -0.0345995765410968 -0.0345995765410968 -0.0533422969300721 -0.0345995765410968 -0.0431915094540001 -0.144964645278912 -0.0372817491640808 -0.0345995765410968 -0.0431915094540001 -0.0359615038853693 0.120917959739471 0.121734271332205 0.966213670947494 -0.167556343773179 -0.9662136709475 0.162272407751945 0.168559296090969 0.966213670947494 -0.0456519946881096 -0.950508940869829 -0.166559028833085 0.138236941652305 0.0747862223774323 -0.9662136709475 -0.167223284070662 0.966213670947494 -0.138525478752279 0.16822434601733 -0.167223284070662 0.119019971414659 -0.167223284070662 0.909666152057507 0.168559296090969 -0.120646250031291 -0.0275034527298865 0.120917959739471 0.120917959739471 -0.167223284070662 -0.147352706079091 0.966213670947494 0.950508940869824 -0.120917959739472 -0.120917959739472 0.073294618447738 0.139103585420098 0.966213670947494 -0.950508940869829 -0.9662136709475 -0.167556343773179 -0.9662136709475 -0.0553118551310127 -0.0757585636402756 -0.0757585636402756 -0.0601100308104289 -0.9662136709475 0.141393049420077 -0.146155388594592 0.966213670947494 -0.167556343773179 -0.0718122658960008 0.120917959739471 0.148255113754145 0.950508940869824 0.073294618447738 -0.120917959739472 0.0718122658959978 -0.120917959739472 -0.0594804652706341 -0.120917959739472 0.427334646358924 0.162272407751945 0.141393049420077 0.161832247660311 0.0747862223774323 0.162272407751945 0.966213670947494 0.138236941652305 0.966213670947494 -0.0492512252274565 -0.0757585636402756 -0.0757585636402756 -0.0345995765410968 -0.164253323636325 -0.0553118551310127 -0.0549867184989155 0.162272407751945 -0.0431915094540001 -0.0431915094540001 -0.0345995765410968 -0.0431915094540001 -0.0431915094540001 -0.0452807470905806 -0.0431915094540001 -0.0431915094540001 -0.0431915094540001 -0.0345995765410968 -0.0431915094540001 -0.0275034527298865 -0.0549867184989155 -0.0431915094540001 -0.0431915094540001 -0.0381409356312529 -0.0431915094540001 -0.0345995765410968 -0.0533422969300721 -0.0431915094540001 -0.0431915094540001 -0.0345995765410968 0.909666152057507 0.966213670947494 -0.0559585738291782 0.966213670947494 -0.166890846995105 0.966213670947494 -0.0350584853850312 -0.0355123971366419 -0.0355123971366419 -0.0137014709284099 -0.0137014709284099 -0.0372817491640808 -0.0350584853850312 -0.0355123971366419 -0.0137014709284099 -0.0158119193683902 -0.0556357992311464 -0.0350584853850312 -0.0137014709284099 -0.0350584853850312 -0.0355123971366419 0.00349812884957702 -0.0137014709284099 -0.0401680191067275 -0.0350584853850312 -0.0350584853850312 0.073294618447738 0.121461968118723 -0.0619364902125944 -0.120917959739472 -0.120917959739472 -0.0137014709284099 -0.0536737640360892 -0.0760357082048826 0.70834054011849 -0.0553118551310127 -0.166559028833085 0.162666689393367 -0.0394010479687738 -0.165567251002567 0.167890029836949 -0.166559028833085 -0.166559028833085
-0.0575812585808144 -0.0786945067029736 -0.0565717163127782 -0.0394746387658246 -0.0569094809484456 0.913821919746552 -0.0390320928660536 -0.125146190097782 -0.0784076710133735 -0.0569094809484456 -0.0572459868806983 -0.170675595004554 -0.056232667841786 -0.0394746387658246 -0.0789809791077888 -0.0569094809484456 -0.0569094809484456 -0.0394746387658246 -0.0569094809484456 -0.169996894657113 -0.0394746387658246 -0.0784076710133735 -0.0552075576386379 -0.0394746387658246 -0.0394746387658246 1 -0.0394746387658246 -0.0394746387658246 -0.0552075576386379 -0.0572459868806983 -0.0572459868806983 -0.0545172387411125 0.913821919746552 0.913821919746552 0.913821919746552 0.171328203401658 0.310885083163979 1 0.966213670947494 1 0.983746110669015 -0.0552075576386379 1 -0.0502442586648183 -0.0394746387658246 -0.0784076710133735 1 -0.0394746387658246 -0.0502442586648183 0.983234659995031 -0.0476302810656663 1 -0.170675595004554 -0.171015870235432 -0.172383225202921 1 -0.208483716462859 1 -0.0472483427432142 1 -0.171356767121921 -0.17272664630324 1 -0.0327184000240912 -0.0472483427432142 0.53756829258054 -0.0456970733412039 0.913821919746552 -0.0170274668234565 -0.0456970733412039 -0.0456970733412039 -0.0456970733412039 -0.0191626930947105 -0.0468641134483005 -0.0456970733412039 -0.0362844021350366 -0.0456970733412039 -0.0323202007611984 -0.0170274668234565 -0.0170274668234565 -0.0170274668234565 0.966684339191464 1 -0.0456970733412039 1 -0.0170274668234565 -0.0358094462761722 -0.172383225202921 -0.172383225202921 -0.0367541861644525 -0.0362844021350366 -0.0362844021350366 -0.0367541861644525 -0.0362844021350366 -0.0266619758225709 -0.0367541861644525 -0.0367541861644525 -0.0502442586648183 -0.0572459868806983 -0.0394746387658246 1 -0.144267426740596 0.89558729275094 -0.0247398329716168 -0.172040440836259 -0.0552075576386379 -0.170335937711126 -0.172383225202921 -0.00235996584519183 -0.00235996584519183 -0.172383225202921 -0.0509734303170847 -0.195045564845542 -0.172383225202921 -0.131101995197839 0.125709221232208 0.174453437328903 -0.0353291068893678 -0.0483875116614579 -0.0456970733412039 0.889425154915485 -0.107179555245199 -0.0367541861644525 -0.0288951852668833 -0.107179555245199 -0.172040440836259 -0.0572459868806983 -0.140398705561664 -0.106633182744086 -0.052765515104086 -0.106633182744086 -0.0360774083582167 -0.0569094809484456 -0.0786945067029736 -0.171698289402518 -0.151884846068438 -0.0390320928660536 -0.119557300600177 -0.150033734398267 -0.195045564845542 -0.195045564845542 -0.0569094809484456 -0.0552075576386379 -0.0572459868806983 -0.106633182744086 -0.172383225202921 -0.107179555245199 -0.107179555245199 -0.171015870235432 -0.171015870235432 -0.0569094809484456 -0.150033734398267 0.171328203401658 0.171328203401658 -0.172383225202921 -0.239896840743139 -0.0456970733412039 -0.118724784438243 -0.172383225202921 -0.172383225202921 -0.169996894657113 -0.107179555245199 -0.0692962588015665 0.148680411391872 -0.171015870235432 -0.240940728099109 -0.0376790221400216 0.123461879119738 -0.143070778036855 0.125709221232208 -0.0441050549178489 0.0951458472098944 -0.125146190097782 -0.142177004485762 -0.172383225202921 0.126273080781161 1 -0.0935397426434949 -1 0.0148063460609285 0.15312750089691 -1 0.0734692728213373 -0.983746110669013 0.0951458472098944 0.125709221232208 1 -0.125146190097782 -0.170335937711126 1 -0.173070707959117 0.0951458472098944 -0.173070707959117 -0.171698289402518 -0.125146190097782 0.0951458472098944 0.0967629711653261 0.144267426740598 1 0.170630071196262 -0.0456970733412039 -0.0592399168447967 0.143369404633279 -0.0358094462761722 -0.0358094462761722 -0.0358094462761722 -0.0552075576386379 -0.0358094462761722 -0.0456970733412039 -0.150033734398267 -0.0385854084713147 -0.0358094462761722 -0.0456970733412039 -0.0372189971707845 0.125146190097783 0.125991046279473 1 -0.173415414013825 -1 0.170630071196262 0.174453437328903 1 -0.0472483427432142 -0.983746110669013 -0.172383225202921 0.143070778036855 0.0967629711653261 -1 -0.173070707959117 1 -0.143369404633279 0.174106774801027 -0.173070707959117 0.123181833370195 -0.173070707959117 0.913821919746552 0.174453437328903 -0.124864979309371 -0.0284651869010684 0.125146190097783 0.125146190097783 -0.173070707959117 -0.152505300338581 1 0.983746110669015 -0.125146190097782 -0.125146190097782 0.0951458472098944 0.143967726397091 1 -0.983746110669013 -1 -0.173415414013825 -1 -0.0572459868806983 -0.0784076710133735 -0.0784076710133735 -0.0643743015950339 -1 0.151373524643831 -0.151266115342031 1 -0.173415414013825 -0.0935397426434949 0.125146190097783 0.153439263189851 0.983746110669015 0.0951458472098944 -0.125146190097782 0.0935397426435081 -0.125146190097782 -0.0731882625828878 -0.125146190097782 0.446464931122186 0.170630071196262 0.151373524643831 0.170191397874677 0.0967629711653261 0.170630071196262 1 0.143070778036855 1 -0.0509734303170847 -0.0784076710133735 -0.0784076710133735 -0.0358094462761722 -0.169996894657113 -0.0572459868806983 -0.0569094809484456 0.170630071196262 -0.0456970733412039 -0.0456970733412039 -0.0358094462761722 -0.0456970733412039 -0.0456970733412039 -0.0468641134483005 -0.0456970733412039 -0.0456970733412039 -0.0456970733412039 -0.0358094462761722 -0.0456970733412039 -0.0284651869010684 -0.0569094809484456 -0.0456970733412039 -0.0456970733412039 -0.0394746387658246 -0.0456970733412039 -0.0358094462761722 -0.0552075576386379 -0.0456970733412039 -0.0456970733412039 -0.0358094462761722 0.913821919746552 1 -0.0579153198839582 1 -0.17272664630324 1 -0.0362844021350366 -0.0367541861644525 -0.0367541861644525 -0.0170274668234565 -0.0170274668234565 -0.0385854084713147 -0.0362844021350366 -0.0367541861644525 -0.0170274668234565 -0.0191626930947105 -0.0575812585808144 -0.0362844021350366 -0.0170274668234565 -0.0362844021350366 -0.0367541861644525 -0.00235996584519183 -0.0170274668234565 -0.0428592982590867 -0.0362844021350366 -0.0362844021350366 0.0951458472098944 0.125709221232208 -0.0757596337127614 -0.125146190097782 -0.125146190097782 -0.0170274668234565 -0.0555506154073069 -0.0786945067029736 0.739132925961826 -0.0572459868806983 -0.172383225202921 0.171328203401658 -0.040778814410828 -0.171356767121921 0.173760768332237 -0.172383225202921 -0.172383225202921
-0.0585326416606172 -0.0799947322276658 -0.0575064192877045 -0.0290336056038299 -0.05784976462041 0.898900088467931 -0.0396769984071495 -0.127213910927358 -0.0797031573116473 -0.05784976462041 -0.0581918304528493 -0.173495572844993 -0.0571617689075735 -0.0290336056038299 -0.0802859378565437 -0.05784976462041 -0.05784976462041 -0.0290336056038299 -0.05784976462041 -0.172805658709547 -0.0290336056038299 -0.0797031573116473 -0.0561197213792214 -0.0290336056038299 -0.0290336056038299 0.983746110669015 -0.0290336056038299 -0.0290336056038299 -0.0561197213792214 -0.0581918304528493 -0.0581918304528493 -0.0554179967268576 0.898900088467931 0.898900088467931 0.898900088467931 0.174817193042768 0.317604464656064 0.983746110669015 0.950508940869824 0.983746110669015 1 -0.0561197213792214 0.983746110669015 -0.0510744165795494 -0.0290336056038299 -0.0797031573116473 0.983746110669015 -0.0290336056038299 -0.0510744165795494 0.967253272645086 -0.0484172496837379 0.983746110669015 -0.173495572844993 -0.173841470254077 -0.175231417266484 0.983746110669015 -0.194968519535726 0.983746110669015 -0.048029000807013 0.983746110669015 -0.174187999590044 -0.175580512522459 0.983746110669015 -0.0264450901877259 -0.048029000807013 0.52631464238765 -0.0464521006442682 0.898900088467931 -0.0186268845494452 -0.0464521006442682 -0.0464521006442682 -0.0464521006442682 -0.0207750158244589 -0.0476384231053561 -0.0464521006442682 -0.0368839091118368 -0.0464521006442682 -0.0328542094455882 -0.0186268845494452 -0.0186268845494452 -0.0186268845494452 0.950906716363156 0.983746110669015 -0.0464521006442682 0.983746110669015 -0.0186268845494452 -0.0364011058217228 -0.175231417266484 -0.175231417266484 -0.037361455121237 -0.0368839091118368 -0.0368839091118368 -0.037361455121237 -0.0368839091118368 -0.0271024968062596 -0.037361455121237 -0.037361455121237 -0.0510744165795494 -0.0581918304528493 -0.0290336056038299 0.983746110669015 -0.146651077118349 0.880960592983432 -0.0251485954590437 -0.174882969264559 -0.0561197213792214 -0.173150303583194 -0.175231417266484 -0.00516514926321591 -0.00516514926321591 -0.175231417266484 -0.0518156359290935 -0.198268194130798 -0.175231417266484 -0.133268120479461 0.127786244711776 0.177335834354926 -0.035912830054637 -0.0491869915791106 -0.0464521006442682 0.87465512358027 -0.108950423369206 -0.037361455121237 -0.0305764916264681 -0.108950423369206 -0.174882969264559 -0.0581918304528493 -0.142718435213111 -0.108395023459427 -0.0513070763590645 -0.108395023459427 -0.0352294460837786 -0.05784976462041 -0.0799947322276658 -0.174535164653156 -0.154394354825093 -0.0396769984071495 -0.121532679319943 -0.152512658267319 -0.198268194130798 -0.198268194130798 -0.05784976462041 -0.0561197213792214 -0.0581918304528493 -0.108395023459427 -0.175231417266484 -0.108950423369206 -0.108950423369206 -0.173841470254077 -0.173841470254077 -0.05784976462041 -0.152512658267319 0.174817193042768 0.174817193042768 -0.175231417266484 -0.228248645065197 -0.0464521006442682 -0.12068640795693 -0.175231417266484 -0.175231417266484 -0.172805658709547 -0.108950423369206 -0.0704412023082259 0.15242966036636 -0.173841470254077 -0.229335212819061 -0.0383015716467739 0.125501771016685 -0.145434656854254 0.127786244711776 -0.0448337781867894 0.105813503641655 -0.127213910927358 -0.144526115980344 -0.175231417266484 0.128359420598152 0.983746110669015 -0.104143777209729 -0.983746110669014 0.0170953159001228 0.155657541347506 -0.983746110669014 0.0746831647155163 -0.967692213979588 0.105813503641655 0.127786244711776 0.983746110669015 -0.127213910927358 -0.173150303583194 0.983746110669015 -0.175930258917535 0.105813503641655 -0.175930258917535 -0.174535164653156 -0.127213910927358 0.105813503641655 0.107495199425494 0.146651077118349 0.983746110669015 0.173678400340368 -0.0464521006442682 -0.0602187050117119 0.145738217491684 -0.0364011058217228 -0.0364011058217228 -0.0364011058217228 -0.0561197213792214 -0.0364011058217228 -0.0464521006442682 -0.152512658267319 -0.0392229336948303 -0.0364011058217228 -0.0464521006442682 -0.0378339459410709 0.127213910927358 0.128072726197403 0.983746110669015 -0.176280660358486 -0.983746110669014 0.173678400340368 0.177335834354926 0.983746110669015 -0.048029000807013 -0.967692213979588 -0.175231417266484 0.145434656854254 0.107495199425494 -0.983746110669014 -0.175930258917535 0.983746110669015 -0.145738217491684 0.176983444115091 -0.175930258917535 0.125217098227126 -0.175930258917535 0.898900088467931 0.177335834354926 -0.126928053849641 -0.0289355013375442 0.127213910927358 0.127213910927358 -0.175930258917535 -0.155025060515733 0.983746110669015 0.967692213979585 -0.127213910927358 -0.127213910927358 0.105813503641655 0.146346424992911 0.983746110669015 -0.967692213979588 -0.983746110669014 -0.176280660358486 -0.983746110669014 -0.0581918304528493 -0.0797031573116473 -0.0797031573116473 -0.0509317897242023 -0.983746110669014 0.154261511283341 -0.153765401155345 0.983746110669015 -0.176280660358486 -0.104143777209729 0.127213910927358 0.155974454715253 0.967692213979585 0.105813503641655 -0.127213910927358 0.104143777209713 -0.127213910927358 -0.0798248435453549 -0.127213910927358 0.436082375039388 0.173678400340368 0.154261511283341 0.173230006905969 0.107495199425494 0.173678400340368 0.983746110669015 0.145434656854254 0.983746110669015 -0.0518156359290935 -0.0797031573116473 -0.0797031573116473 -0.0364011058217228 -0.172805658709547 -0.0581918304528493 -0.05784976462041 0.173678400340368 -0.0464521006442682 -0.0464521006442682 -0.0364011058217228 -0.0464521006442682 -0.0464521006442682 -0.0476384231053561 -0.0464521006442682 -0.0464521006442682 -0.0464521006442682 -0.0364011058217228 -0.0464521006442682 -0.0228529660160364 -0.05784976462041 -0.0464521006442682 -0.0464521006442682 -0.0290336056038299 -0.0464521006442682 -0.0364011058217228 -0.0561197213792214 -0.0464521006442682 -0.0464521006442682 -0.0364011058217228 0.898900088467931 0.983746110669015 -0.0588722224726933 0.983746110669015 -0.175580512522459 0.983746110669015 -0.0368839091118368 -0.037361455121237 -0.037361455121237 -0.0186268845494452 -0.0186268845494452 -0.0392229336948303 -0.0368839091118368 -0.037361455121237 -0.0186268845494452 -0.0207750158244589 -0.0585326416606172 -0.0368839091118368 -0.0186268845494452 -0.0368839091118368 -0.037361455121237 -0.00516514926321591 -0.0186268845494452 -0.0441601046814114 -0.0368839091118368 -0.0368839091118368 0.105813503641655 0.127786244711776 -0.0824543490581092 -0.127213910927358 -0.127213910927358 -0.0186268845494452 -0.0564684473004228 -0.0799947322276658 0.726175762698074 -0.0581918304528493 -0.175231417266484 0.174817193042768 -0.0414525800596017 -0.174187999590044 0.17663172077404 -0.175231417266484 -0.175231417266484
0.958776501231804 0.70154271183138 0.963620064050578 0.715022371107365 0.970094204314554 -0.0523877303865859 0.618548885636477 -0.217299681145231 0.704109137857445 0.970094204314554 0.964391752974587 -0.296355425161437 0.957118602093734 0.715022371107365 0.698998141860114 0.970094204314554 0.970094204314554 0.715022371107365 0.970094204314554 -0.29517695245702 0.715022371107365 0.704109137857445 1 0.715022371107365 0.715022371107365 -0.0552075576386379 0.715022371107365 0.715022371107365 1 0.964391752974587 0.964391752974587 -0.0946619196805415 -0.0523877303865859 -0.0523877303865859 -0.0523877303865859 0.070174291786906 0.434873517022307 -0.0552075576386379 -0.0533422969300721 -0.0552075576386379 -0.0561197213792214 1 -0.0552075576386379 -0.0872424592287865 0.715022371107365 0.704109137857445 -0.0552075576386379 0.715022371107365 -0.0872424592287865 -0.0542819841639825 -0.0827036354869484 -0.0552075576386379 -0.296355425161437 -0.296946267752119 -0.299320497428752 -0.0552075576386379 0.264805129989479 -0.0552075576386379 -0.0820404504900972 -0.0552075576386379 -0.297538189764923 -0.299916802402477 -0.0552075576386379 0.953246183380383 -0.0820404504900972 -0.0988157294646808 -0.0793468779077892 -0.0523877303865859 -0.0473595050065814 -0.0793468779077892 -0.0793468779077892 -0.0793468779077892 -0.0484027316852461 -0.081373287524875 -0.0793468779077892 0.600655967431601 -0.0793468779077892 -0.0561197213792214 -0.0473595050065814 -0.0473595050065814 -0.0473595050065814 -0.0552075576386379 -0.0552075576386379 -0.0793468779077892 -0.0552075576386379 -0.0473595050065814 -0.0621783312118355 -0.299320497428752 -0.299320497428752 0.665745556161474 0.600655967431601 0.657236140974326 0.665745556161474 0.600655967431601 -0.0462949678325797 0.665745556161474 0.665745556161474 -0.0872424592287865 0.964391752974587 0.715022371107365 -0.0552075576386379 -0.250501160330012 -0.0514174496729054 -0.038836750168557 -0.298725298058166 1 -0.295765655536785 -0.299320497428752 -0.0708069767208226 -0.0708069767208226 -0.299320497428752 -0.0377125837071057 -0.33867063005763 -0.299320497428752 0.382007609491574 0.218277309676232 -0.316460131046615 0.620605669519004 -0.0840184655020708 -0.0793468779077892 -0.0579063674052277 -0.155093448560703 0.665745556161474 -0.0533422969300721 -0.155093448560703 -0.298725298058166 0.964391752974587 -0.243783641578821 -0.15606213770685 -0.0916202850332325 -0.15606213770685 0.318531956134406 0.970094204314554 0.70154271183138 -0.298131197691251 0.352931891966002 0.618548885636477 0.138429316319818 0.325802211768545 -0.33867063005763 -0.33867063005763 0.970094204314554 1 0.964391752974587 -0.15606213770685 -0.299320497428752 -0.155093448560703 -0.155093448560703 -0.296946267752119 -0.296946267752119 -0.0817936058939774 0.325802211768545 0.070174291786906 0.070174291786906 -0.299320497428752 0.230130407168424 -0.0793468779077892 0.142291420406055 -0.299320497428752 -0.299320497428752 -0.29517695245702 -0.155093448560703 0.774854594507048 -0.00701842197109865 -0.296946267752119 0.229133356050655 0.573158405980705 0.214375099596305 -0.248423339330725 0.218277309676232 -0.0765825500804553 0.184680059699976 -0.217299681145231 -0.246871420670502 -0.299320497428752 0.219256376638657 -0.0552075576386379 -0.184205868856498 0.0552075576386371 0.0630030287644234 0.265885498339708 0.0552075576386371 0.127569601164651 0.0561197213792208 0.184680059699976 0.218277309676232 -0.0552075576386379 -0.217299681145231 -0.295765655536785 -0.0552075576386379 0.318988454427992 0.184680059699976 0.318988454427992 -0.298131197691251 -0.217299681145231 0.184680059699976 0.185154311063615 0.250501160330013 -0.0552075576386379 0.320152750958934 -0.0793468779077892 0.256112686049386 0.2489418646181 -0.0621783312118355 -0.0621783312118355 -0.0621783312118355 1 -0.0621783312118355 -0.0793468779077892 0.325802211768545 0.627412297396154 -0.0621783312118355 -0.0793468779077892 -0.0646258284925647 0.217299681145232 0.218766661312598 -0.0552075576386379 0.318354385926937 0.0552075576386371 0.320152750958934 -0.316460131046615 -0.0552075576386379 -0.0820404504900972 0.0561197213792208 -0.299320497428752 0.248423339330725 0.185154311063615 0.0552075576386371 0.318988454427992 -0.0552075576386379 -0.233197067643322 -0.317090232139039 0.318988454427992 0.213888837473309 0.318988454427992 -0.0523877303865859 -0.316460131046615 -0.216811396087503 -0.0494260035603839 0.217299681145232 0.217299681145232 0.318988454427992 0.36200418946797 -0.0552075576386379 -0.0561197213792214 -0.217299681145231 -0.217299681145231 0.184680059699976 0.249980770623925 -0.0552075576386379 0.0561197213792208 0.0552075576386371 0.318354385926937 0.0552075576386371 0.964391752974587 0.704109137857445 0.704109137857445 -0.111777395697129 0.0552075576386371 0.319464362120197 0.364969758850529 -0.0552075576386379 0.318354385926937 -0.184205868856498 0.217299681145232 -0.359800721737883 -0.0561197213792214 0.184680059699976 -0.217299681145231 0.184205868856498 -0.217299681145231 -0.148430198508621 -0.217299681145231 -0.109036014120173 0.320152750958934 0.319464362120197 0.319464362120197 0.185154311063615 0.320152750958934 -0.0552075576386379 0.248423339330725 -0.0552075576386379 -0.088508568627829 0.704109137857445 0.704109137857445 -0.0621783312118355 -0.29517695245702 0.964391752974587 0.970094204314554 0.320152750958934 -0.0793468779077892 -0.0793468779077892 -0.0621783312118355 -0.0793468779077892 -0.0793468779077892 -0.081373287524875 -0.0793468779077892 -0.0793468779077892 -0.0793468779077892 -0.0621783312118355 -0.0793468779077892 0.515603082595825 0.970094204314554 -0.0793468779077892 -0.0793468779077892 0.715022371107365 -0.0793468779077892 -0.0621783312118355 1 -0.0793468779077892 -0.0793468779077892 -0.0621783312118355 -0.0523877303865859 -0.0552075576386379 -0.100562234730238 -0.0552075576386379 -0.299916802402477 -0.0552075576386379 0.657236140974326 0.665745556161474 0.665745556161474 -0.0473595050065814 -0.0473595050065814 0.627412297396154 0.600655967431601 0.665745556161474 -0.0473595050065814 -0.0484027316852461 -0.0999821817969497 0.600655967431601 -0.0473595050065814 0.600655967431601 0.59118612349344 -0.0708069767208226 -0.0473595050065814 -0.106814949241945 0.600655967431601 0.600655967431601 0.184680059699976 0.218277309676232 -0.14940038497598 -0.217299681145231 -0.217299681145231 -0.0473595050065814 0.993824411014109 0.70154271183138 -0.0669984196172823 0.964391752974587 -0.299320497428752 0.070174291786906 -0.0708069767208226 -0.297538189764923 -0.317721647806473 -0.299320497428752 -0.299320497428752
-0.0575812585808144 -0.0786945067029736 -0.0565717163127782 -0.0394746387658246 -0.0569094809484456 0.913821919746552 -0.0390320928660536 -0.125146190097782 -0.0784076710133735 -0.0569094809484456 -0.0572459868806983 -0.170675595004554 -0.056232667841786 -0.0394746387658246 -0.0789809791077888 -0.0569094809484456 -0.0569094809484456 -0.0394746387658246 -0.0569094809484456 -0.169996894657113 -0.0394746387658246 -0.0784076710133735 -0.0552075576386379 -0.0394746387658246 -0.0394746387658246 1 -0.0394746387658246 -0.0394746387658246 -0.0552075576386379 -0.0572459868806983 -0.0572459868806983 -0.0545172387411125 0.913821919746552 0.913821919746552 0.913821919746552 0.171328203401658 0.310885083163979 1 0.966213670947494 1 0.983746110669015 -0.0552075576386379 1 -0.0502442586648183 -0.0394746387658246 -0.0784076710133735 1 -0.0394746387658246 -0.0502442586648183 0.983234659995031 -0.0476302810656663 1 -0.170675595004554 -0.171015870235432 -0.172383225202921 1 -0.208483716462859 1 -0.0472483427432142 1 -0.171356767121921 -0.17272664630324 1 -0.0327184000240912 -0.0472483427432142 0.53756829258054 -0.0456970733412039 0.913821919746552 -0.0170274668234565 -0.0456970733412039 -0.0456970733412039 -0.0456970733412039 -0.0191626930947105 -0.0468641134483005 -0.0456970733412039 -0.0362844021350366 -0.0456970733412039 -0.0323202007611984 -0.0170274668234565 -0.0170274668234565 -0.0170274668234565 0.966684339191464 1 -0.0456970733412039 1 -0.0170274668234565 -0.0358094462761722 -0.172383225202921 -0.172383225202921 -0.0367541861644525 -0.0362844021350366 -0.0362844021350366 -0.0367541861644525 -0.0362844021350366 -0.0266619758225709 -0.0367541861644525 -0.0367541861644525 -0.0502442586648183 -0.0572459868806983 -0.0394746387658246 1 -0.144267426740596 0.89558729275094 -0.0247398329716168 -0.172040440836259 -0.0552075576386379 -0.170335937711126 -0.172383225202921 -0.00235996584519183 -0.00235996584519183 -0.172383225202921 -0.0509734303170847 -0.195045564845542 -0.172383225202921 -0.131101995197839 0.125709221232208 0.174453437328903 -0.0353291068893678 -0.0483875116614579 -0.0456970733412039 0.889425154915485 -0.107179555245199 -0.0367541861644525 -0.0288951852668833 -0.107179555245199 -0.172040440836259 -0.0572459868806983 -0.140398705561664 -0.106633182744086 -0.052765515104086 -0.106633182744086 -0.0360774083582167 -0.0569094809484456 -0.0786945067029736 -0.171698289402518 -0.151884846068438 -0.0390320928660536 -0.119557300600177 -0.150033734398267 -0.195045564845542 -0.195045564845542 -0.0569094809484456 -0.0552075576386379 -0.0572459868806983 -0.106633182744086 -0.172383225202921 -0.107179555245199 -0.107179555245199 -0.171015870235432 -0.171015870235432 -0.0569094809484456 -0.150033734398267 0.171328203401658 0.171328203401658 -0.172383225202921 -0.239896840743139 -0.0456970733412039 -0.118724784438243 -0.172383225202921 -0.172383225202921 -0.169996894657113 -0.107179555245199 -0.0692962588015665 0.148680411391872 -0.171015870235432 -0.240940728099109 -0.0376790221400216 0.123461879119738 -0.143070778036855 0.125709221232208 -0.0441050549178489 0.0951458472098944 -0.125146190097782 -0.142177004485762 -0.172383225202921 0.126273080781161 1 -0.0935397426434949 -1 0.0148063460609285 0.15312750089691 -1 0.0734692728213373 -0.983746110669013 0.0951458472098944 0.125709221232208 1 -0.125146190097782 -0.170335937711126 1 -0.173070707959117 0.0951458472098944 -0.173070707959117 -0.171698289402518 -0.125146190097782 0.0951458472098944 0.0967629711653261 0.144267426740598 1 0.170630071196262 -0.0456970733412039 -0.0592399168447967 0.143369404633279 -0.0358094462761722 -0.0358094462761722 -0.0358094462761722 -0.0552075576386379 -0.0358094462761722 -0.0456970733412039 -0.150033734398267 -0.0385854084713147 -0.0358094462761722 -0.0456970733412039 -0.0372189971707845 0.125146190097783 0.125991046279473 1 -0.173415414013825 -1 0.170630071196262 0.174453437328903 1 -0.0472483427432142 -0.983746110669013 -0.172383225202921 0.143070778036855 0.0967629711653261 -1 -0.173070707959117 1 -0.143369404633279 0.174106774801027 -0.173070707959117 0.123181833370195 -0.173070707959117 0.913821919746552 0.174453437328903 -0.124864979309371 -0.0284651869010684 0.125146190097783 0.125146190097783 -0.173070707959117 -0.152505300338581 1 0.983746110669015 -0.125146190097782 -0.125146190097782 0.0951458472098944 0.143967726397091 1 -0.983746110669013 -1 -0.173415414013825 -1 -0.0572459868806983 -0.0784076710133735 -0.0784076710133735 -0.0643743015950339 -1 0.151373524643831 -0.151266115342031 1 -0.173415414013825 -0.0935397426434949 0.125146190097783 0.153439263189851 0.983746110669015 0.0951458472098944 -0.125146190097782 0.0935397426435081 -0.125146190097782 -0.0731882625828878 -0.125146190097782 0.446464931122186 0.170630071196262 0.151373524643831 0.170191397874677 0.0967629711653261 0.170630071196262 1 0.143070778036855 1 -0.0509734303170847 -0.0784076710133735 -0.0784076710133735 -0.0358094462761722 -0.169996894657113 -0.0572459868806983 -0.0569094809484456 0.170630071196262 -0.0456970733412039 -0.0456970733412039 -0.0358094462761722 -0.0456970733412039 -0.0456970733412039 -0.0468641134483005 -0.0456970733412039 -0.0456970733412039 -0.0456970733412039 -0.0358094462761722 -0.0456970733412039 -0.0284651869010684 -0.0569094809484456 -0.0456970733412039 -0.0456970733412039 -0.0394746387658246 -0.0456970733412039 -0.0358094462761722 -0.0552075576386379 -0.0456970733412039 -0.0456970733412039 -0.0358094462761722 0.913821919746552 1 -0.0579153198839582 1 -0.17272664630324 1 -0.0362844021350366 -0.0367541861644525 -0.0367541861644525 -0.0170274668234565 -0.0170274668234565 -0.0385854084713147 -0.0362844021350366 -0.0367541861644525 -0.0170274668234565 -0.0191626930947105 -0.0575812585808144 -0.0362844021350366 -0.0170274668234565 -0.0362844021350366 -0.0367541861644525 -0.00235996584519183 -0.0170274668234565 -0.0428592982590867 -0.0362844021350366 -0.0362844021350366 0.0951458472098944 0.125709221232208 -0.0757596337127614 -0.125146190097782 -0.125146190097782 -0.0170274668234565 -0.0555506154073069 -0.0786945067029736 0.739132925961826 -0.0572459868806983 -0.172383225202921 0.171328203401658 -0.040778814410828 -0.171356767121921 0.173760768332237 -0.172383225202921 -0.172383225202921
-0.0356930383136987 0.638472248824981 -0.0310512575792899 -0.0623803100590055 -0.0326217085570059 -0.0476779410100963 -0.0616809711592404 0.357258243261442 0.640807946664429 -0.0326217085570059 -0.0341688696468227 -0.269712323374239 -0.0294572162901473 -0.0623803100590055 0.636156442125763 -0.0326217085570059 -0.0326217085570059 -0.0623803100590055 -0.0326217085570059 -0.268639798344646 -0.0623803100590055 0.640807946664429 -0.0872424592287865 -0.0623803100590055 -0.0623803100590055 -0.0502442586648183 -0.0623803100590055 -0.0623803100590055 -0.0872424592287865 -0.0341688696468227 -0.0341688696468227 0.190742785684667 -0.0476779410100963 -0.0476779410100963 -0.0476779410100963 -0.175075108921951 -0.0493934080035032 -0.0502442586648183 -0.0485466896085724 -0.0502442586648183 -0.0510744165795494 -0.0872424592287865 -0.0502442586648183 1 -0.0623803100590055 0.640807946664429 -0.0502442586648183 -0.0623803100590055 1 -0.0494018965850051 -0.075268369615739 -0.0502442586648183 -0.269712323374239 -0.27025004772261 -0.272410828150234 -0.0502442586648183 -0.294800145334874 -0.0502442586648183 -0.0746648066263665 -0.0502442586648183 -0.270788754450328 -0.272953523799606 -0.0502442586648183 -0.0371945100305169 -0.0746648066263665 -0.0437452818537081 0.0348908283506453 -0.0476779410100963 0.0175199351669701 0.0348908283506453 0.0348908283506453 0.0348908283506453 0.0130828695712619 0.0537861183753269 0.0348908283506453 -0.0420618518547396 0.0348908283506453 0.200708393843376 0.0175199351669701 0.0175199351669701 0.0175199351669701 -0.0502442586648183 -0.0502442586648183 0.0348908283506453 -0.0502442586648183 0.0175199351669701 0.0283342707974586 -0.272410828150234 -0.272410828150234 -0.0580812795401623 -0.0420618518547396 -0.0573388972326388 -0.0580812795401623 -0.0420618518547396 0.475358183674613 -0.0580812795401623 -0.0580812795401623 1 -0.0341688696468227 -0.0623803100590055 -0.0502442586648183 -0.227980472851968 -0.0467948909850505 -0.0247507708678994 -0.271869138707484 -0.0872424592287865 -0.26917557552954 -0.272410828150234 -0.00721977167676819 -0.00721977167676819 -0.272410828150234 -0.0805514245947624 -0.30822328439475 -0.272410828150234 -0.191722795146803 -0.355355753947739 -0.288009565383875 -0.0362648932202172 0.963045588636341 0.0348908283506453 -0.0479372537675764 -0.169371882738295 -0.0580812795401623 -0.0324990875486504 -0.169371882738295 -0.271869138707484 -0.0341688696468227 -0.221866876015646 -0.168508470504701 -0.0833833898301741 -0.168508470504701 -0.210865353281579 -0.0326217085570059 0.638472248824981 -0.271328449465197 -0.206505742383356 -0.0616809711592404 -0.188931975426045 -0.202517470208439 -0.30822328439475 -0.30822328439475 -0.0326217085570059 -0.0872424592287865 -0.0341688696468227 -0.168508470504701 -0.272410828150234 -0.169371882738295 -0.169371882738295 -0.27025004772261 -0.27025004772261 -0.0899319456200971 -0.202517470208439 -0.175075108921951 -0.175075108921951 -0.272410828150234 0.209441101888531 0.0348908283506453 -0.170828394992985 -0.272410828150234 -0.272410828150234 -0.268639798344646 -0.169371882738295 -0.0499425856712632 -0.270626901776273 -0.27025004772261 0.185875218407645 -0.0503871499203494 0.195102236290112 0.318277272454617 -0.355355753947739 -0.06969758525889 0.168076855537366 0.357258243261442 0.319927838786527 -0.272410828150234 -0.353818762066369 -0.0502442586648183 -0.167645295649278 0.0502442586648204 0.0573388972326389 -0.292859879205511 0.0502442586648204 -0.625040526657053 0.051074416579549 0.168076855537366 -0.355355753947739 -0.0502442586648183 0.357258243261442 -0.26917557552954 -0.0502442586648183 0.290310586102699 0.168076855537366 0.290310586102699 -0.271328449465197 0.357258243261442 0.168076855537366 0.168508470504701 -0.31552656406194 -0.0502442586648183 -0.191233632484011 0.0348908283506453 0.0174315151717734 -0.317497977359266 0.0283342707974586 0.0283342707974586 0.0283342707974586 -0.0872424592287865 0.0283342707974586 0.0348908283506453 -0.202517470208439 -0.0609750923491129 0.0283342707974586 0.0348908283506453 0.0178692480737989 -0.35655386892282 -0.354408465673943 -0.0502442586648183 0.289733521962555 0.0502442586648204 -0.191233632484011 -0.288009565383875 -0.0502442586648183 0.0234324837631091 0.051074416579549 -0.272410828150234 -0.317562489697556 0.168508470504701 0.0502442586648204 0.290310586102699 -0.0502442586648183 0.317497977359265 -0.288583018795452 0.290310586102699 0.194659690361045 0.290310586102699 -0.0476779410100963 -0.288009565383875 0.358213505008378 -0.0449824809116022 -0.35655386892282 -0.35655386892282 0.290310586102699 0.329459097836416 -0.0502442586648183 -0.0510744165795494 0.357258243261442 0.357258243261442 0.168076855537366 -0.315944293501132 -0.0502442586648183 0.051074416579549 0.0502442586648204 0.289733521962555 0.0502442586648204 -0.0341688696468227 0.640807946664429 0.640807946664429 -0.101728325296462 0.0502442586648204 -0.192014568752194 0.283382337225663 -0.0502442586648183 0.289733521962555 -0.167645295649278 -0.35655386892282 -0.327453727424728 -0.0510744165795494 0.168076855537366 0.357258243261442 0.167645295649278 0.357258243261442 -0.135085948491923 0.357258243261442 0.0402780448542899 -0.191233632484011 -0.192014568752194 -0.19003882685295 0.168508470504701 -0.191233632484011 -0.0502442586648183 -0.317562489697556 -0.0502442586648183 0.98569506412012 0.640807946664429 0.640807946664429 -0.056588342074527 -0.268639798344646 -0.0341688696468227 -0.0326217085570059 -0.191233632484011 0.0348908283506453 0.0348908283506453 0.0283342707974586 0.0348908283506453 0.0348908283506453 0.0537861183753269 0.0348908283506453 0.0348908283506453 0.0348908283506453 0.0283342707974586 0.0348908283506453 -0.0449824809116022 -0.0326217085570059 0.0348908283506453 0.0348908283506453 -0.0623803100590055 0.0348908283506453 0.0283342707974586 -0.0872424592287865 0.0348908283506453 0.0348908283506453 0.0283342707974586 -0.0476779410100963 -0.0502442586648183 -0.091521435647832 -0.0502442586648183 -0.272953523799606 -0.0502442586648183 -0.0573388972326388 -0.0580812795401623 -0.0580812795401623 0.0175199351669701 0.0175199351669701 -0.0609750923491129 -0.0420618518547396 -0.0580812795401623 0.0175199351669701 0.0130828695712619 -0.0909935309393812 -0.0420618518547396 0.0175199351669701 -0.0420618518547396 -0.0448833204498339 -0.0644412505425723 0.0175199351669701 0.192372260562924 -0.0420618518547396 -0.0420618518547396 0.168076855537366 -0.355355753947739 -0.102351531038471 0.357258243261442 0.357258243261442 0.0175199351669701 -0.0877845807186049 0.638472248824981 0.00592021897356477 -0.0341688696468227 -0.272410828150234 -0.175075108921951 -0.0644412505425723 -0.270788754450328 -0.289157668598423 -0.272410828150234 -0.272410828150234
0.685546647272786 0.501618733246764 0.697780469441194 0.999999999999999 0.693639058166505 -0.0374583991979521 0.875327241418585 -0.155374133253338 0.503453785269193 0.693639058166505 0.689561677888275 -0.211900758789462 0.66752079296349 0.999999999999999 0.499799308792461 0.693639058166505 0.693639058166505 0.999999999999999 0.693639058166505 -0.211058124442065 0.999999999999999 0.503453785269193 0.715022371107365 0.999999999999999 0.999999999999999 -0.0394746387658246 0.999999999999999 0.999999999999999 0.715022371107365 0.689561677888275 0.689561677888275 -0.0676853902635555 -0.0374583991979521 -0.0374583991979521 -0.0374583991979521 0.259898467738105 0.259717758338012 -0.0394746387658246 -0.0381409356312529 -0.0394746387658246 -0.0290336056038299 0.715022371107365 -0.0394746387658246 -0.0623803100590055 0.999999999999999 0.503453785269193 -0.0394746387658246 0.999999999999999 -0.0623803100590055 -0.0388128330253418 -0.059134949545076 -0.0394746387658246 -0.211900758789462 -0.212323224459603 -0.214020851792542 -0.0394746387658246 0.189341591926471 -0.0394746387658246 -0.0586607574361463 -0.0394746387658246 -0.212746461940709 -0.214447223188758 -0.0394746387658246 0.681592346289687 -0.0586607574361463 -0.0706554571845396 -0.056734792781594 -0.0374583991979521 -0.0338631055642757 -0.056734792781594 -0.056734792781594 -0.056734792781594 -0.0346090359776577 -0.0581837209908377 -0.056734792781594 -0.019611799901365 -0.056734792781594 -0.0401268562464554 -0.0338631055642757 -0.0338631055642757 -0.0338631055642757 -0.0394746387658246 -0.0394746387658246 -0.056734792781594 -0.0394746387658246 -0.0338631055642757 -0.0444588978145867 -0.214020851792542 -0.214020851792542 -0.021866839645751 -0.019611799901365 -0.019611799901365 -0.021866839645751 -0.019611799901365 -0.0331019376699919 -0.021866839645751 -0.021866839645751 -0.0623803100590055 0.689561677888275 0.999999999999999 -0.0394746387658246 -0.179113933624312 -0.0367646267814029 0.00834895292520948 -0.213595270927304 0.715022371107365 -0.211479060314037 -0.214020851792542 -0.0506285723858668 -0.0506285723858668 -0.214020851792542 -0.00208891025801109 -0.242157076928232 -0.214020851792542 0.259504057893856 0.156073159523636 -0.226276073261899 -0.0149662532983102 -0.0600750824200929 -0.056734792781594 -0.0414043481243012 -0.0915676898240471 -0.021866839645751 -0.0381409356312529 -0.0915676898240471 -0.213595270927304 0.689561677888275 -0.174310757438878 -0.0899948690748602 -0.0519920334577555 -0.0899948690748602 0.257265565183162 0.693639058166505 0.501618733246764 -0.213170475874277 0.259898467738105 0.875327241418585 0.2892321412445 0.217707824499527 -0.242157076928232 -0.242157076928232 0.693639058166505 0.715022371107365 0.689561677888275 -0.0899948690748602 -0.214020851792542 -0.0915676898240471 -0.0915676898240471 -0.212323224459603 -0.212323224459603 -0.0326571809404253 0.217707824499527 0.259898467738105 0.259898467738105 -0.214020851792542 0.16454838939747 -0.056734792781594 -0.106782832130132 -0.214020851792542 -0.214020851792542 -0.211058124442065 -0.0915676898240471 0.538952543011024 0.211479060314036 -0.212323224459603 0.163835475543127 -0.0262543682580128 0.153282992019727 -0.177628245126664 0.156073159523636 -0.0324183891983855 0.132050374182926 -0.155374133253338 -0.176518588566467 -0.214020851792542 0.156773214304582 -0.0394746387658246 -0.131711317121667 0.0394746387658248 0.0450485750140835 0.190114079465921 0.0394746387658248 0.0912151187059698 0.0401268562464551 0.132050374182926 0.156073159523636 -0.0394746387658246 -0.155374133253338 -0.211479060314037 -0.0394746387658246 0.228083881040976 0.132050374182926 0.228083881040976 -0.213170475874277 -0.155374133253338 0.132050374182926 0.132389474517456 0.179113933624312 -0.0394746387658246 0.236886519414233 -0.056734792781594 -0.0735487890327959 0.177999002307122 -0.0444588978145867 -0.0444588978145867 -0.0444588978145867 0.715022371107365 -0.0444588978145867 -0.056734792781594 0.217707824499527 0.885749871737392 -0.0444588978145867 -0.056734792781594 -0.0462089131235301 0.155374133253338 0.156423056890975 -0.0394746387658246 0.227630507877908 0.0394746387658248 0.236886519414233 -0.226276073261899 -0.0394746387658246 -0.0586607574361463 0.0401268562464551 -0.214020851792542 0.177628245126665 0.132389474517456 0.0394746387658248 0.228083881040976 -0.0394746387658246 -0.177999002307122 -0.226726609639041 0.228083881040976 0.152935303723564 0.228083881040976 -0.0374583991979521 -0.226276073261899 -0.155024998513585 -0.0110041802988567 0.155374133253338 0.155374133253338 0.228083881040976 0.258841093904188 -0.0394746387658246 -0.0401268562464554 -0.155374133253338 -0.155374133253338 0.132050374182926 0.178741843342765 -0.0394746387658246 0.0401268562464551 0.0394746387658248 0.227630507877908 0.0394746387658248 0.689561677888275 0.503453785269193 0.503453785269193 -0.0799233385075682 0.0394746387658248 0.2364139456584 0.260961542355789 -0.0394746387658246 0.227630507877908 -0.131711317121667 0.155374133253338 -0.257265565183162 -0.0401268562464554 0.132050374182926 -0.155374133253338 0.131711317121665 -0.155374133253338 -0.106130912481572 -0.155374133253338 -0.0779631893523015 0.236886519414233 0.2364139456584 0.2364139456584 0.132389474517456 0.236886519414233 -0.0394746387658246 0.177628245126665 -0.0394746387658246 -0.0632856066035899 0.503453785269193 0.503453785269193 -0.0444588978145867 -0.211058124442065 0.689561677888275 0.693639058166505 0.236886519414233 -0.056734792781594 -0.056734792781594 -0.0444588978145867 -0.056734792781594 -0.056734792781594 -0.0581837209908377 -0.056734792781594 -0.056734792781594 -0.056734792781594 -0.0444588978145867 -0.056734792781594 0.721100630456227 0.693639058166505 -0.056734792781594 -0.056734792781594 0.999999999999999 -0.056734792781594 -0.0444588978145867 0.715022371107365 -0.056734792781594 -0.056734792781594 -0.0444588978145867 -0.0374583991979521 -0.0394746387658246 -0.0719042475206708 -0.0394746387658246 -0.214447223188758 -0.0394746387658246 -0.019611799901365 -0.021866839645751 -0.021866839645751 -0.0338631055642757 -0.0338631055642757 0.885749871737392 -0.019611799901365 -0.021866839645751 -0.0338631055642757 -0.0346090359776577 -0.0714894966969429 -0.019611799901365 -0.0338631055642757 -0.019611799901365 -0.021866839645751 -0.0506285723858668 -0.0338631055642757 -0.0763750782766883 -0.019611799901365 -0.019611799901365 0.132050374182926 0.156073159523636 -0.106824617509879 -0.155374133253338 -0.155374133253338 -0.0338631055642757 0.710606686827689 0.501618733246764 -0.0479053688551956 0.689561677888275 -0.214020851792542 0.259898467738105 -0.0506285723858668 -0.212746461940709 -0.227178085966724 -0.214020851792542 -0.214020851792542
0.724484132555468 0.989037046558687 0.721507418618891 0.503453785269193 0.72581521951773 -0.0744028554238037 0.438602335970226 0.109081194416927 1 0.72581521951773 0.730106967096804 -0.42089416146938 0.717183243871574 0.503453785269193 0.992741187803807 0.72581521951773 0.72581521951773 0.503453785269193 0.72581521951773 -0.419220454026805 0.503453785269193 1 0.704109137857445 0.503453785269193 0.503453785269193 -0.0784076710133735 0.503453785269193 0.503453785269193 0.704109137857445 0.730106967096804 0.730106967096804 0.0403124650285694 -0.0744028554238037 -0.0744028554238037 -0.0744028554238037 -0.0628320115517061 0.311091949586598 -0.0784076710133735 -0.0757585636402756 -0.0784076710133735 -0.0797031573116473 0.704109137857445 -0.0784076710133735 0.640807946664429 0.503453785269193 1 -0.0784076710133735 0.503453785269193 0.640807946664429 -0.0770931397498349 -0.11745854589902 -0.0784076710133735 -0.42089416146938 -0.421733296425758 -0.42510525902215 -0.0784076710133735 -0.0178889982672133 -0.0784076710133735 -0.116516667770766 -0.0784076710133735 -0.422573964414538 -0.425952151842686 -0.0784076710133735 0.718953841686622 -0.116516667770766 -0.140341495588837 -0.0956495052232126 -0.0744028554238037 -0.0572076255398245 -0.0956495052232126 -0.0956495052232126 -0.0956495052232126 -0.06358845896771 -0.0578834764797892 -0.0956495052232126 0.431758009105002 -0.0956495052232126 0.0796741633599928 -0.0572076255398245 -0.0572076255398245 -0.0572076255398245 -0.0784076710133735 -0.0784076710133735 -0.0956495052232126 -0.0784076710133735 -0.0572076255398245 -0.0676956213921497 -0.42510525902215 -0.42510525902215 0.468757529581282 0.431758009105002 0.462765972590186 0.468757529581282 0.431758009105002 0.296027659406264 0.468757529581282 0.468757529581282 0.640807946664429 0.730106967096804 0.503453785269193 -0.0784076710133735 -0.355770358402491 -0.0730248294026769 -0.0548342328702187 -0.424259936417195 0.704109137857445 -0.420056550376238 -0.42510525902215 -0.10056250219431 -0.10056250219431 -0.42510525902215 -0.125702911479256 -0.480991669967784 -0.42510525902215 0.148932927876147 -0.105001679802556 -0.449447555828605 0.450582276360958 0.61712726619829 -0.0956495052232126 -0.0822406134103487 -0.248797377428787 0.468757529581282 -0.0757585636402756 -0.248797377428787 -0.424259936417195 0.730106967096804 -0.346229907370095 -0.247675205623017 -0.130122278077553 -0.247675205623017 0.123497799734831 0.72581521951773 0.989037046558687 -0.423416174655031 0.149271108119678 0.438602335970226 -0.0343992445927194 0.128694575741545 -0.480991669967784 -0.480991669967784 0.72581521951773 0.704109137857445 0.730106967096804 -0.247675205623017 -0.42510525902215 -0.248797377428787 -0.248797377428787 -0.421733296425758 -0.421733296425758 -0.140341495588837 0.128694575741545 -0.0628320115517061 -0.0628320115517061 -0.42510525902215 0.326839114556438 -0.0956495052232126 -0.0221637833380235 -0.42510525902215 -0.42510525902215 -0.419220454026805 -0.248797377428787 0.556988188725416 -0.201852155415933 -0.421733296425758 0.313156469068005 0.405638232861842 0.304462885183727 0.0608112985050935 -0.105001679802556 -0.108765170004029 0.262288968812341 0.109081194416927 0.0572477836187988 -0.42510525902215 -0.105024915244685 -0.0784076710133735 -0.261615506677025 0.078407671013373 0.089479067060736 -0.014780123816065 0.078407671013373 -0.35830570909699 0.079703157311648 0.262288968812341 -0.105001679802556 -0.0784076710133735 0.109081194416927 -0.420056550376238 -0.0784076710133735 0.453038367601153 0.262288968812341 0.453038367601153 -0.423416174655031 0.109081194416927 0.262288968812341 0.262962516900472 -0.0581991797565226 -0.0784076710133735 0.122651018629299 -0.0956495052232126 0.216257456292324 -0.0590567712948659 -0.0676956213921497 -0.0676956213921497 -0.0676956213921497 0.704109137857445 -0.0676956213921497 -0.0956495052232126 0.128694575741545 0.447253595730231 -0.0676956213921497 -0.0956495052232126 -0.0834607523570547 -0.100740957446495 -0.102961722347539 -0.0784076710133735 0.452137841721053 0.078407671013373 0.122651018629299 -0.449447555828605 -0.0784076710133735 -0.114070256749152 0.079703157311648 -0.42510525902215 -0.0518038414107858 0.262962516900472 0.078407671013373 0.453038367601153 -0.0784076710133735 0.069445614796467 -0.450342447058594 0.453038367601153 0.303772279002312 0.453038367601153 -0.0744028554238037 -0.449447555828605 0.111120738613013 -0.0701965091814941 -0.100740957446495 -0.100740957446495 0.453038367601153 0.514130793089156 -0.0784076710133735 -0.0797031573116473 0.109081194416927 0.109081194416927 0.262288968812341 -0.0555494574447588 -0.0784076710133735 0.079703157311648 0.078407671013373 0.452137841721053 0.078407671013373 0.730106967096804 1 1 -0.158750099504829 0.078407671013373 0.120997071097309 0.489075761858954 -0.0784076710133735 0.452137841721053 -0.261615506677025 -0.100740957446495 -0.511001352478866 -0.0797031573116473 0.262288968812341 0.109081194416927 0.261615506677024 0.109081194416927 -0.210805669928222 0.109081194416927 -0.07810150654582 0.122651018629299 0.120997071097309 0.127821621537795 0.262962516900472 0.122651018629299 -0.0784076710133735 -0.0518038414107858 -0.0784076710133735 0.627594350224162 0.99267136915748 1 -0.0883078032491394 -0.419220454026805 0.730106967096804 0.72581521951773 0.122651018629299 -0.0956495052232126 -0.0956495052232126 -0.0676956213921497 -0.0956495052232126 -0.0956495052232126 -0.0578834764797892 -0.0956495052232126 -0.0956495052232126 -0.0956495052232126 -0.0676956213921497 -0.0956495052232126 0.363040841963189 0.72581521951773 -0.0956495052232126 -0.0956495052232126 0.503453785269193 -0.0956495052232126 -0.0676956213921497 0.704109137857445 -0.0956495052232126 -0.0956495052232126 -0.0676956213921497 -0.0744028554238037 -0.0784076710133735 -0.142821942399785 -0.0784076710133735 -0.425952151842686 -0.0784076710133735 0.462765972590186 0.468757529581282 0.468757529581282 -0.0572076255398245 -0.0572076255398245 0.447253595730231 0.431758009105002 0.468757529581282 -0.0572076255398245 -0.06358845896771 -0.14199813128571 0.431758009105002 -0.0572076255398245 0.431758009105002 0.422786060741724 -0.10056250219431 -0.0572076255398245 0.0314662628181407 0.431758009105002 0.431758009105002 0.262288968812341 -0.105001679802556 -0.189385924400603 0.109081194416927 0.109081194416927 -0.0572076255398245 0.708484446602559 0.989037046558687 -0.0528430725370371 0.730106967096804 -0.42510525902215 -0.0628320115517061 -0.10056250219431 -0.422573964414538 -0.451239205293199 -0.42510525902215 -0.42510525902215
-0.0575812585808144 -0.0786945067029736 -0.0565717163127782 -0.0394746387658246 -0.0569094809484456 0.913821919746552 -0.0390320928660536 -0.125146190097782 -0.0784076710133735 -0.0569094809484456 -0.0572459868806983 -0.170675595004554 -0.056232667841786 -0.0394746387658246 -0.0789809791077888 -0.0569094809484456 -0.0569094809484456 -0.0394746387658246 -0.0569094809484456 -0.169996894657113 -0.0394746387658246 -0.0784076710133735 -0.0552075576386379 -0.0394746387658246 -0.0394746387658246 1 -0.0394746387658246 -0.0394746387658246 -0.0552075576386379 -0.0572459868806983 -0.0572459868806983 -0.0545172387411125 0.913821919746552 0.913821919746552 0.913821919746552 0.171328203401658 0.310885083163979 1 0.966213670947494 1 0.983746110669015 -0.0552075576386379 1 -0.0502442586648183 -0.0394746387658246 -0.0784076710133735 1 -0.0394746387658246 -0.0502442586648183 0.983234659995031 -0.0476302810656663 1 -0.170675595004554 -0.171015870235432 -0.172383225202921 1 -0.208483716462859 1 -0.0472483427432142 1 -0.171356767121921 -0.17272664630324 1 -0.0327184000240912 -0.0472483427432142 0.53756829258054 -0.0456970733412039 0.913821919746552 -0.0170274668234565 -0.0456970733412039 -0.0456970733412039 -0.0456970733412039 -0.0191626930947105 -0.0468641134483005 -0.0456970733412039 -0.0362844021350366 -0.0456970733412039 -0.0323202007611984 -0.0170274668234565 -0.0170274668234565 -0.0170274668234565 0.966684339191464 1 -0.0456970733412039 1 -0.0170274668234565 -0.0358094462761722 -0.172383225202921 -0.172383225202921 -0.0367541861644525 -0.0362844021350366 -0.0362844021350366 -0.0367541861644525 -0.0362844021350366 -0.0266619758225709 -0.0367541861644525 -0.0367541861644525 -0.0502442586648183 -0.0572459868806983 -0.0394746387658246 1 -0.144267426740596 0.89558729275094 -0.0247398329716168 -0.172040440836259 -0.0552075576386379 -0.170335937711126 -0.172383225202921 -0.00235996584519183 -0.00235996584519183 -0.172383225202921 -0.0509734303170847 -0.195045564845542 -0.172383225202921 -0.131101995197839 0.125709221232208 0.174453437328903 -0.0353291068893678 -0.0483875116614579 -0.0456970733412039 0.889425154915485 -0.107179555245199 -0.0367541861644525 -0.0288951852668833 -0.107179555245199 -0.172040440836259 -0.0572459868806983 -0.140398705561664 -0.106633182744086 -0.052765515104086 -0.106633182744086 -0.0360774083582167 -0.0569094809484456 -0.0786945067029736 -0.171698289402518 -0.151884846068438 -0.0390320928660536 -0.119557300600177 -0.150033734398267 -0.195045564845542 -0.195045564845542 -0.0569094809484456 -0.0552075576386379 -0.0572459868806983 -0.106633182744086 -0.172383225202921 -0.107179555245199 -0.107179555245199 -0.171015870235432 -0.171015870235432 -0.0569094809484456 -0.150033734398267 0.171328203401658 0.171328203401658 -0.172383225202921 -0.239896840743139 -0.0456970733412039 -0.118724784438243 -0.172383225202921 -0.172383225202921 -0.169996894657113 -0.107179555245199 -0.0692962588015665 0.148680411391872 -0.171015870235432 -0.240940728099109 -0.0376790221400216 0.123461879119738 -0.143070778036855 0.125709221232208 -0.0441050549178489 0.0951458472098944 -0.125146190097782 -0.142177004485762 -0.172383225202921 0.126273080781161 1 -0.0935397426434949 -1 0.0148063460609285 0.15312750089691 -1 0.0734692728213373 -0.983746110669013 0.0951458472098944 0.125709221232208 1 -0.125146190097782 -0.170335937711126 1 -0.173070707959117 0.0951458472098944 -0.173070707959117 -0.171698289402518 -0.125146190097782 0.0951458472098944 0.0967629711653261 0.144267426740598 1 0.170630071196262 -0.0456970733412039 -0.0592399168447967 0.143369404633279 -0.0358094462761722 -0.0358094462761722 -0.0358094462761722 -0.0552075576386379 -0.0358094462761722 -0.0456970733412039 -0.150033734398267 -0.0385854084713147 -0.0358094462761722 -0.0456970733412039 -0.0372189971707845 0.125146190097783 0.125991046279473 1 -0.173415414013825 -1 0.170630071196262 0.174453437328903 1 -0.0472483427432142 -0.983746110669013 -0.172383225202921 0.143070778036855 0.0967629711653261 -1 -0.173070707959117 1 -0.143369404633279 0.174106774801027 -0.173070707959117 0.123181833370195 -0.173070707959117 0.913821919746552 0.174453437328903 -0.124864979309371 -0.0284651869010684 0.125146190097783 0.125146190097783 -0.173070707959117 -0.152505300338581 1 0.983746110669015 -0.125146190097782 -0.125146190097782 0.0951458472098944 0.143967726397091 1 -0.983746110669013 -1 -0.173415414013825 -1 -0.0572459868806983 -0.0784076710133735 -0.0784076710133735 -0.0643743015950339 -1 0.151373524643831 -0.151266115342031 1 -0.173415414013825 -0.0935397426434949 0.125146190097783 0.153439263189851 0.983746110669015 0.0951458472098944 -0.125146190097782 0.0935397426435081 -0.125146190097782 -0.0731882625828878 -0.125146190097782 0.446464931122186 0.170630071196262 0.151373524643831 0.170191397874677 0.0967629711653261 0.170630071196262 1 0.143070778036855 1 -0.0509734303170847 -0.0784076710133735 -0.0784076710133735 -0.0358094462761722 -0.169996894657113 -0.0572459868806983 -0.0569094809484456 0.170630071196262 -0.0456970733412039 -0.0456970733412039 -0.0358094462761722 -0.0456970733412039 -0.0456970733412039 -0.0468641134483005 -0.0456970733412039 -0.0456970733412039 -0.0456970733412039 -0.0358094462761722 -0.0456970733412039 -0.0284651869010684 -0.0569094809484456 -0.0456970733412039 -0.0456970733412039 -0.0394746387658246 -0.0456970733412039 -0.0358094462761722 -0.0552075576386379 -0.0456970733412039 -0.0456970733412039 -0.0358094462761722 0.913821919746552 1 -0.0579153198839582 1 -0.17272664630324 1 -0.0362844021350366 -0.0367541861644525 -0.0367541861644525 -0.0170274668234565 -0.0170274668234565 -0.0385854084713147 -0.0362844021350366 -0.0367541861644525 -0.0170274668234565 -0.0191626930947105 -0.0575812585808144 -0.0362844021350366 -0.0170274668234565 -0.0362844021350366 -0.0367541861644525 -0.00235996584519183 -0.0170274668234565 -0.0428592982590867 -0.0362844021350366 -0.0362844021350366 0.0951458472098944 0.125709221232208 -0.0757596337127614 -0.125146190097782 -0.125146190097782 -0.0170274668234565 -0.0555506154073069 -0.0786945067029736 0.739132925961826 -0.0572459868806983 -0.172383225202921 0.171328203401658 -0.040778814410828 -0.171356767121921 0.173760768332237 -0.172383225202921 -0.172383225202921
0.685546647272786 0.501618733246764 0.697780469441194 0.999999999999999 0.693639058166505 -0.0374583991979521 0.875327241418585 -0.155374133253338 0.503453785269193 0.693639058166505 0.689561677888275 -0.211900758789462 0.66752079296349 0.999999999999999 0.499799308792461 0.693639058166505 0.693639058166505 0.999999999999999 0.693639058166505 -0.211058124442065 0.999999999999999 0.503453785269193 0.715022371107365 0.999999999999999 0.999999999999999 -0.0394746387658246 0.999999999999999 0.999999999999999 0.715022371107365 0.689561677888275 0.689561677888275 -0.0676853902635555 -0.0374583991979521 -0.0374583991979521 -0.0374583991979521 0.259898467738105 0.259717758338012 -0.0394746387658246 -0.0381409356312529 -0.0394746387658246 -0.0290336056038299 0.715022371107365 -0.0394746387658246 -0.0623803100590055 0.999999999999999 0.503453785269193 -0.0394746387658246 0.999999999999999 -0.0623803100590055 -0.0388128330253418 -0.059134949545076 -0.0394746387658246 -0.211900758789462 -0.212323224459603 -0.214020851792542 -0.0394746387658246 0.189341591926471 -0.0394746387658246 -0.0586607574361463 -0.0394746387658246 -0.212746461940709 -0.214447223188758 -0.0394746387658246 0.681592346289687 -0.0586607574361463 -0.0706554571845396 -0.056734792781594 -0.0374583991979521 -0.0338631055642757 -0.056734792781594 -0.056734792781594 -0.056734792781594 -0.0346090359776577 -0.0581837209908377 -0.056734792781594 -0.019611799901365 -0.056734792781594 -0.0401268562464554 -0.0338631055642757 -0.0338631055642757 -0.0338631055642757 -0.0394746387658246 -0.0394746387658246 -0.056734792781594 -0.0394746387658246 -0.0338631055642757 -0.0444588978145867 -0.214020851792542 -0.214020851792542 -0.021866839645751 -0.019611799901365 -0.019611799901365 -0.021866839645751 -0.019611799901365 -0.0331019376699919 -0.021866839645751 -0.021866839645751 -0.0623803100590055 0.689561677888275 0.999999999999999 -0.0394746387658246 -0.179113933624312 -0.0367646267814029 0.00834895292520948 -0.213595270927304 0.715022371107365 -0.211479060314037 -0.214020851792542 -0.0506285723858668 -0.0506285723858668 -0.214020851792542 -0.00208891025801109 -0.242157076928232 -0.214020851792542 0.259504057893856 0.156073159523636 -0.226276073261899 -0.0149662532983102 -0.0600750824200929 -0.056734792781594 -0.0414043481243012 -0.0915676898240471 -0.021866839645751 -0.0381409356312529 -0.0915676898240471 -0.213595270927304 0.689561677888275 -0.174310757438878 -0.0899948690748602 -0.0519920334577555 -0.0899948690748602 0.257265565183162 0.693639058166505 0.501618733246764 -0.213170475874277 0.259898467738105 0.875327241418585 0.2892321412445 0.217707824499527 -0.242157076928232 -0.242157076928232 0.693639058166505 0.715022371107365 0.689561677888275 -0.0899948690748602 -0.214020851792542 -0.0915676898240471 -0.0915676898240471 -0.212323224459603 -0.212323224459603 -0.0326571809404253 0.217707824499527 0.259898467738105 0.259898467738105 -0.214020851792542 0.16454838939747 -0.056734792781594 -0.106782832130132 -0.214020851792542 -0.214020851792542 -0.211058124442065 -0.0915676898240471 0.538952543011024 0.211479060314036 -0.212323224459603 0.163835475543127 -0.0262543682580128 0.153282992019727 -0.177628245126664 0.156073159523636 -0.0324183891983855 0.132050374182926 -0.155374133253338 -0.176518588566467 -0.214020851792542 0.156773214304582 -0.0394746387658246 -0.131711317121667 0.0394746387658248 0.0450485750140835 0.190114079465921 0.0394746387658248 0.0912151187059698 0.0401268562464551 0.132050374182926 0.156073159523636 -0.0394746387658246 -0.155374133253338 -0.211479060314037 -0.0394746387658246 0.228083881040976 0.132050374182926 0.228083881040976 -0.213170475874277 -0.155374133253338 0.132050374182926 0.132389474517456 0.179113933624312 -0.0394746387658246 0.236886519414233 -0.056734792781594 -0.0735487890327959 0.177999002307122 -0.0444588978145867 -0.0444588978145867 -0.0444588978145867 0.715022371107365 -0.0444588978145867 -0.056734792781594 0.217707824499527 0.885749871737392 -0.0444588978145867 -0.056734792781594 -0.0462089131235301 0.155374133253338 0.156423056890975 -0.0394746387658246 0.227630507877908 0.0394746387658248 0.236886519414233 -0.226276073261899 -0.0394746387658246 -0.0586607574361463 0.0401268562464551 -0.214020851792542 0.177628245126665 0.132389474517456 0.0394746387658248 0.228083881040976 -0.0394746387658246 -0.177999002307122 -0.226726609639041 0.228083881040976 0.152935303723564 0.228083881040976 -0.0374583991979521 -0.226276073261899 -0.155024998513585 -0.0110041802988567 0.155374133253338 0.155374133253338 0.228083881040976 0.258841093904188 -0.0394746387658246 -0.0401268562464554 -0.155374133253338 -0.155374133253338 0.132050374182926 0.178741843342765 -0.0394746387658246 0.0401268562464551 0.0394746387658248 0.227630507877908 0.0394746387658248 0.689561677888275 0.503453785269193 0.503453785269193 -0.0799233385075682 0.0394746387658248 0.2364139456584 0.260961542355789 -0.0394746387658246 0.227630507877908 -0.131711317121667 0.155374133253338 -0.257265565183162 -0.0401268562464554 0.132050374182926 -0.155374133253338 0.131711317121665 -0.155374133253338 -0.106130912481572 -0.155374133253338 -0.0779631893523015 0.236886519414233 0.2364139456584 0.2364139456584 0.132389474517456 0.236886519414233 -0.0394746387658246 0.177628245126665 -0.0394746387658246 -0.0632856066035899 0.503453785269193 0.503453785269193 -0.0444588978145867 -0.211058124442065 0.689561677888275 0.693639058166505 0.236886519414233 -0.056734792781594 -0.056734792781594 -0.0444588978145867 -0.056734792781594 -0.056734792781594 -0.0581837209908377 -0.056734792781594 -0.056734792781594 -0.056734792781594 -0.0444588978145867 -0.056734792781594 0.721100630456227 0.693639058166505 -0.056734792781594 -0.056734792781594 0.999999999999999 -0.056734792781594 -0.0444588978145867 0.715022371107365 -0.056734792781594 -0.056734792781594 -0.0444588978145867 -0.0374583991979521 -0.0394746387658246 -0.0719042475206708 -0.0394746387658246 -0.214447223188758 -0.0394746387658246 -0.019611799901365 -0.021866839645751 -0.021866839645751 -0.0338631055642757 -0.0338631055642757 0.885749871737392 -0.019611799901365 -0.021866839645751 -0.0338631055642757 -0.0346090359776577 -0.0714894966969429 -0.019611799901365 -0.0338631055642757 -0.019611799901365 -0.021866839645751 -0.0506285723858668 -0.0338631055642757 -0.0763750782766883 -0.019611799901365 -0.019611799901365 0.132050374182926 0.156073159523636 -0.106824617509879 -0.155374133253338 -0.155374133253338 -0.0338631055642757 0.710606686827689 0.501618733246764 -0.0479053688551956 0.689561677888275 -0.214020851792542 0.259898467738105 -0.0506285723858668 -0.212746461940709 -0.227178085966724 -0.214020851792542 -0.214020851792542
-0.0356930383136987 0.638472248824981 -0.0310512575792899 -0.0623803100590055 -0.0326217085570059 -0.0476779410100963 -0.0616809711592404 0.357258243261442 0.640807946664429 -0.0326217085570059 -0.0341688696468227 -0.269712323374239 -0.0294572162901473 -0.0623803100590055 0.636156442125763 -0.0326217085570059 -0.0326217085570059 -0.0623803100590055 -0.0326217085570059 -0.268639798344646 -0.0623803100590055 0.640807946664429 -0.0872424592287865 -0.0623803100590055 -0.0623803100590055 -0.0502442586648183 -0.0623803100590055 -0.0623803100590055 -0.0872424592287865 -0.0341688696468227 -0.0341688696468227 0.190742785684667 -0.0476779410100963 -0.0476779410100963 -0.0476779410100963 -0.175075108921951 -0.0493934080035032 -0.0502442586648183 -0.0485466896085724 -0.0502442586648183 -0.0510744165795494 -0.0872424592287865 -0.0502442586648183 1 -0.0623803100590055 0.640807946664429 -0.0502442586648183 -0.0623803100590055 1 -0.0494018965850051 -0.075268369615739 -0.0502442586648183 -0.269712323374239 -0.27025004772261 -0.272410828150234 -0.0502442586648183 -0.294800145334874 -0.0502442586648183 -0.0746648066263665 -0.0502442586648183 -0.270788754450328 -0.272953523799606 -0.0502442586648183 -0.0371945100305169 -0.0746648066263665 -0.0437452818537081 0.0348908283506453 -0.0476779410100963 0.0175199351669701 0.0348908283506453 0.0348908283506453 0.0348908283506453 0.0130828695712619 0.0537861183753269 0.0348908283506453 -0.0420618518547396 0.0348908283506453 0.200708393843376 0.0175199351669701 0.0175199351669701 0.0175199351669701 -0.0502442586648183 -0.0502442586648183 0.0348908283506453 -0.0502442586648183 0.0175199351669701 0.0283342707974586 -0.272410828150234 -0.272410828150234 -0.0580812795401623 -0.0420618518547396 -0.0573388972326388 -0.0580812795401623 -0.0420618518547396 0.475358183674613 -0.0580812795401623 -0.0580812795401623 1 -0.0341688696468227 -0.0623803100590055 -0.0502442586648183 -0.227980472851968 -0.0467948909850505 -0.0247507708678994 -0.271869138707484 -0.0872424592287865 -0.26917557552954 -0.272410828150234 -0.00721977167676819 -0.00721977167676819 -0.272410828150234 -0.0805514245947624 -0.30822328439475 -0.272410828150234 -0.191722795146803 -0.355355753947739 -0.288009565383875 -0.0362648932202172 0.963045588636341 0.0348908283506453 -0.0479372537675764 -0.169371882738295 -0.0580812795401623 -0.0324990875486504 -0.169371882738295 -0.271869138707484 -0.0341688696468227 -0.221866876015646 -0.168508470504701 -0.0833833898301741 -0.168508470504701 -0.210865353281579 -0.0326217085570059 0.638472248824981 -0.271328449465197 -0.206505742383356 -0.0616809711592404 -0.188931975426045 -0.202517470208439 -0.30822328439475 -0.30822328439475 -0.0326217085570059 -0.0872424592287865 -0.0341688696468227 -0.168508470504701 -0.272410828150234 -0.169371882738295 -0.169371882738295 -0.27025004772261 -0.27025004772261 -0.0899319456200971 -0.202517470208439 -0.175075108921951 -0.175075108921951 -0.272410828150234 0.209441101888531 0.0348908283506453 -0.170828394992985 -0.272410828150234 -0.272410828150234 -0.268639798344646 -0.169371882738295 -0.0499425856712632 -0.270626901776273 -0.27025004772261 0.185875218407645 -0.0503871499203494 0.195102236290112 0.318277272454617 -0.355355753947739 -0.06969758525889 0.168076855537366 0.357258243261442 0.319927838786527 -0.272410828150234 -0.353818762066369 -0.0502442586648183 -0.167645295649278 0.0502442586648204 0.0573388972326389 -0.292859879205511 0.0502442586648204 -0.625040526657053 0.051074416579549 0.168076855537366 -0.355355753947739 -0.0502442586648183 0.357258243261442 -0.26917557552954 -0.0502442586648183 0.290310586102699 0.168076855537366 0.290310586102699 -0.271328449465197 0.357258243261442 0.168076855537366 0.168508470504701 -0.31552656406194 -0.0502442586648183 -0.191233632484011 0.0348908283506453 0.0174315151717734 -0.317497977359266 0.0283342707974586 0.0283342707974586 0.0283342707974586 -0.0872424592287865 0.0283342707974586 0.0348908283506453 -0.202517470208439 -0.0609750923491129 0.0283342707974586 0.0348908283506453 0.0178692480737989 -0.35655386892282 -0.354408465673943 -0.0502442586648183 0.289733521962555 0.0502442586648204 -0.191233632484011 -0.288009565383875 -0.0502442586648183 0.0234324837631091 0.051074416579549 -0.272410828150234 -0.317562489697556 0.168508470504701 0.0502442586648204 0.290310586102699 -0.0502442586648183 0.317497977359265 -0.288583018795452 0.290310586102699 0.194659690361045 0.290310586102699 -0.0476779410100963 -0.288009565383875 0.358213505008378 -0.0449824809116022 -0.35655386892282 -0.35655386892282 0.290310586102699 0.329459097836416 -0.0502442586648183 -0.0510744165795494 0.357258243261442 0.357258243261442 0.168076855537366 -0.315944293501132 -0.0502442586648183 0.051074416579549 0.0502442586648204 0.289733521962555 0.0502442586648204 -0.0341688696468227 0.640807946664429 0.640807946664429 -0.101728325296462 0.0502442586648204 -0.192014568752194 0.283382337225663 -0.0502442586648183 0.289733521962555 -0.167645295649278 -0.35655386892282 -0.327453727424728 -0.0510744165795494 0.168076855537366 0.357258243261442 0.167645295649278 0.357258243261442 -0.135085948491923 0.357258243261442 0.0402780448542899 -0.191233632484011 -0.192014568752194 -0.19003882685295 0.168508470504701 -0.191233632484011 -0.0502442586648183 -0.317562489697556 -0.0502442586648183 0.98569506412012 0.640807946664429 0.640807946664429 -0.056588342074527 -0.268639798344646 -0.0341688696468227 -0.0326217085570059 -0.191233632484011 0.0348908283506453 0.0348908283506453 0.0283342707974586 0.0348908283506453 0.0348908283506453 0.0537861183753269 0.0348908283506453 0.0348908283506453 0.0348908283506453 0.0283342707974586 0.0348908283506453 -0.0449824809116022 -0.0326217085570059 0.0348908283506453 0.0348908283506453 -0.0623803100590055 0.0348908283506453 0.0283342707974586 -0.0872424592287865 0.0348908283506453 0.0348908283506453 0.0283342707974586 -0.0476779410100963 -0.0502442586648183 -0.091521435647832 -0.0502442586648183 -0.272953523799606 -0.0502442586648183 -0.0573388972326388 -0.0580812795401623 -0.0580812795401623 0.0175199351669701 0.0175199351669701 -0.0609750923491129 -0.0420618518547396 -0.0580812795401623 0.0175199351669701 0.0130828695712619 -0.0909935309393812 -0.0420618518547396 0.0175199351669701 -0.0420618518547396 -0.0448833204498339 -0.0644412505425723 0.0175199351669701 0.192372260562924 -0.0420618518547396 -0.0420618518547396 0.168076855537366 -0.355355753947739 -0.102351531038471 0.357258243261442 0.357258243261442 0.0175199351669701 -0.0877845807186049 0.638472248824981 0.00592021897356477 -0.0341688696468227 -0.272410828150234 -0.175075108921951 -0.0644412505425723 -0.270788754450328 -0.289157668598423 -0.272410828150234 -0.272410828150234
-0.0566158892027899 -0.0773751665415749 -0.0556232722541317 -0.0388128330253418 -0.0559553741508381 0.893777661677739 -0.0383777065580453 -0.123048071670467 -0.0770931397498349 -0.0559553741508381 -0.0562862384467205 -0.167814160623751 -0.055289908046034 -0.0388128330253418 -0.0776568361391195 -0.0559553741508381 -0.0559553741508381 -0.0388128330253418 -0.0559553741508381 -0.167146838918398 -0.0388128330253418 -0.0770931397498349 -0.0542819841639825 -0.0388128330253418 -0.0388128330253418 0.983234659995031 -0.0388128330253418 -0.0388128330253418 -0.0542819841639825 -0.0562862384467205 -0.0562862384467205 -0.0536032386974862 0.893777661677739 0.893777661677739 0.893777661677739 0.166256954644396 0.304049911722061 0.983234659995031 0.982688782505261 0.983234659995031 0.967253272645086 -0.0542819841639825 0.983234659995031 -0.0494018965850051 -0.0388128330253418 -0.0770931397498349 0.983234659995031 -0.0388128330253418 -0.0494018965850051 0.999999999999998 -0.0468317432090669 0.983234659995031 -0.167814160623751 -0.168148731024689 -0.169493161821241 0.983234659995031 -0.20498841607086 0.983234659995031 -0.0464562082124544 0.983234659995031 -0.16848391265897 -0.169830825350048 0.983234659995031 -0.0311691281724532 -0.0464562082124544 0.549325339781894 -0.0449309463694035 0.893777661677739 -0.0153867511106207 -0.0449309463694035 -0.0449309463694035 -0.0449309463694035 -0.0175094051802297 -0.0460784206523074 -0.0449309463694035 -0.0356760817963635 -0.0449309463694035 -0.0317783416064075 -0.0153867511106207 -0.0153867511106207 -0.0153867511106207 0.983234659995031 0.983234659995031 -0.0449309463694035 0.983234659995031 -0.0153867511106207 -0.0352090887339604 -0.169493161821241 -0.169493161821241 -0.0361379897367938 -0.0356760817963635 -0.0356760817963635 -0.0361379897367938 -0.0356760817963635 -0.0262149787327036 -0.0361379897367938 -0.0361379897367938 -0.0494018965850051 -0.0562862384467205 -0.0388128330253418 0.983234659995031 -0.141848734279649 0.910930143154621 -0.0243250612601849 -0.169156124351033 -0.0542819841639825 -0.167480197800333 -0.169493161821241 0.000525621797775463 0.000525621797775463 -0.169493161821241 -0.0501188434265989 -0.191775559634445 -0.169493161821241 -0.128904025673017 0.123601663396491 0.171528666137049 -0.0347368024002904 -0.0475762785764575 -0.0449309463694035 0.872355245999576 -0.105382653559932 -0.0361379897367938 -0.0271741626421432 -0.105382653559932 -0.169156124351033 -0.0562862384467205 -0.138044873526665 -0.10484544117957 -0.05188088330283 -0.10484544117957 -0.0368547608604418 -0.0559553741508381 -0.0773751665415749 -0.168819709202412 -0.149338444982498 -0.0383777065580453 -0.117552881805539 -0.147518367828864 -0.191775559634445 -0.191775559634445 -0.0559553741508381 -0.0542819841639825 -0.0562862384467205 -0.10484544117957 -0.169493161821241 -0.105382653559932 -0.105382653559932 -0.168148731024689 -0.168148731024689 -0.0559553741508381 -0.147518367828864 0.166256954644396 0.166256954644396 -0.169493161821241 -0.235874888641962 -0.0449309463694035 -0.116734323060119 -0.169493161821241 -0.169493161821241 -0.167146838918398 -0.105382653559932 -0.0681344834616843 0.144771194702726 -0.168148731024689 -0.236901274871483 -0.0370473205227865 0.121391998738644 -0.140672147798292 0.123601663396491 -0.0433656186762136 0.0843133340182735 -0.123048071670467 -0.13979335866467 -0.169493161821241 0.12415606964839 0.983234659995031 -0.0827696458039865 -0.983234659995032 0.0124556863975217 0.150560266280262 -0.983234659995032 0.0722375354825751 -0.967253272645081 0.0843133340182735 0.123601663396491 0.983234659995031 -0.123048071670467 -0.167480197800333 0.983234659995031 -0.170169118695282 0.0843133340182735 -0.170169118695282 -0.168819709202412 -0.123048071670467 0.0843133340182735 0.0858671370306731 0.141848734279649 0.983234659995031 0.166533320726042 -0.0449309463694035 -0.058246739497024 0.140965767818292 -0.0352090887339604 -0.0352090887339604 -0.0352090887339604 -0.0542819841639825 -0.0352090887339604 -0.0449309463694035 -0.147518367828864 -0.0379385109790625 -0.0352090887339604 -0.0449309463694035 -0.0365950080285728 0.123048071670467 0.123878763551016 0.983234659995031 -0.170508045635781 -0.983234659995032 0.166533320726042 0.171528666137049 0.983234659995031 -0.0464562082124544 -0.967253272645081 -0.169493161821241 0.140672147798292 0.0858671370306731 -0.983234659995032 -0.170169118695282 0.983234659995031 -0.140965767818292 0.17118781552432 -0.170169118695282 0.121116648051309 -0.170169118695282 0.893777661677739 0.171528666137049 -0.122771575476536 -0.0279879583643642 0.123048071670467 0.123048071670467 -0.170169118695282 -0.149948497125843 0.983234659995031 0.967253272645086 -0.123048071670467 -0.123048071670467 0.0843133340182735 0.141554058514301 0.983234659995031 -0.967253272645081 -0.983234659995032 -0.170508045635781 -0.983234659995032 -0.0562862384467205 -0.0770931397498349 -0.0770931397498349 -0.0632950445412091 -0.983234659995032 0.146512307623212 -0.14873008748709 0.983234659995031 -0.170508045635781 -0.0827696458039865 0.123048071670467 0.150866801772361 0.967253272645086 0.0843133340182735 -0.123048071670467 0.082769645803985 -0.123048071670467 -0.066411051149565 -0.123048071670467 0.436988119527718 0.166533320726042 0.146512307623212 0.166094488076103 0.0858671370306731 0.166533320726042 0.983234659995031 0.140672147798292 0.983234659995031 -0.0501188434265989 -0.0770931397498349 -0.0770931397498349 -0.0352090887339604 -0.167146838918398 -0.0562862384467205 -0.0559553741508381 0.166533320726042 -0.0449309463694035 -0.0449309463694035 -0.0352090887339604 -0.0449309463694035 -0.0449309463694035 -0.0460784206523074 -0.0449309463694035 -0.0449309463694035 -0.0449309463694035 -0.0352090887339604 -0.0449309463694035 -0.0279879583643642 -0.0559553741508381 -0.0449309463694035 -0.0449309463694035 -0.0388128330253418 -0.0449309463694035 -0.0352090887339604 -0.0542819841639825 -0.0449309463694035 -0.0449309463694035 -0.0352090887339604 0.893777661677739 0.983234659995031 -0.0569443498546062 0.983234659995031 -0.169830825350048 0.983234659995031 -0.0356760817963635 -0.0361379897367938 -0.0361379897367938 -0.0153867511106207 -0.0153867511106207 -0.0379385109790625 -0.0356760817963635 -0.0361379897367938 -0.0153867511106207 -0.0175094051802297 -0.0566158892027899 -0.0356760817963635 -0.0153867511106207 -0.0356760817963635 -0.0361379897367938 0.000525621797775463 -0.0153867511106207 -0.0415292721145477 -0.0356760817963635 -0.0356760817963635 0.0843133340182735 0.123601663396491 -0.0689246088879456 -0.123048071670467 -0.123048071670467 -0.0153867511106207 -0.0546192904525183 -0.0773751665415749 0.723878305987302 -0.0562862384467205 -0.169493161821241 0.166256954644396 -0.0400951437222299 -0.16848391265897 0.170847609971622 -0.169493161821241 -0.169493161821241
-0.0862595561955172 -0.117888239863613 -0.0847472122463307 -0.059134949545076 -0.08525320027593 -0.0451974771106202 -0.0464398632312618 -0.187475145272208 -0.11745854589902 -0.08525320027593 -0.0857573027059345 0.279069078765458 -0.0842393009682968 -0.059134949545076 -0.118317389609739 -0.08525320027593 -0.08525320027593 -0.059134949545076 -0.08525320027593 0.280183241945321 -0.059134949545076 -0.11745854589902 -0.0827036354869484 -0.059134949545076 -0.059134949545076 -0.0476302810656663 -0.059134949545076 -0.059134949545076 -0.0827036354869484 -0.0857573027059345 -0.0857573027059345 0.800736551621696 -0.0451974771106202 -0.0451974771106202 -0.0451974771106202 -0.211024642039596 -0.131398416482516 -0.0476302810656663 -0.0460210287167186 -0.0476302810656663 -0.0484172496837379 -0.0827036354869484 -0.0476302810656663 -0.075268369615739 -0.059134949545076 -0.11745854589902 -0.0476302810656663 -0.059134949545076 -0.075268369615739 -0.0468317432090669 1 -0.0476302810656663 0.279069078765458 0.278513806935557 0.276304617282798 -0.0476302810656663 0.228460437456527 -0.0476302810656663 0.991981186885599 -0.0476302810656663 0.277959732000419 0.275755258873302 -0.0476302810656663 -0.086759996450934 0.991981186885599 -0.08525320027593 -0.0437992352350839 -0.0451974771106203 -0.00187820424649965 -0.0437992352350839 -0.0437992352350839 -0.0437992352350839 -0.00569940640636435 -0.0506801645927683 -0.0437992352350839 -0.0543558182319892 -0.0437992352350839 -0.0321624389708596 -0.00187820424649965 -0.00187820424649965 -0.00187820424649965 -0.0476302810656663 -0.0476302810656663 -0.0437992352350839 -0.0476302810656663 -0.00187820424649965 -0.0513733781887475 0.276304617282798 0.276304617282798 -0.0550595778038332 -0.0543558182319892 -0.0543558182319892 -0.0550595778038332 -0.0543558182319892 0.00209639437401677 -0.0550595778038332 -0.0550595778038332 -0.075268369615739 -0.0857573027059345 -0.059134949545076 -0.0476302810656663 0.330152704195036 -0.0443603681153666 0.519413961414802 0.276855144256461 -0.0827036354869484 0.279625554687373 0.276304617282798 -0.0610886687778903 -0.0610886687778903 0.276304617282798 -0.0382378128649586 0.244200790227587 0.276304617282798 -0.176177801855477 0.188318593591624 0.261339825694395 -0.0529247389892263 -0.0724868713222861 -0.0437992352350839 -0.0499586772712536 -0.135181817974505 -0.0550595778038332 0.620157295105115 -0.135181817974505 0.276855144256461 -0.0857573027059345 0.339250143903556 -0.136146279413706 -0.0790453357131545 -0.136146279413706 -0.213725119437491 -0.0852532002759284 -0.117888239863613 0.277406846809092 -0.211024642039596 -0.0464398632312618 -0.156815058230347 -0.207770967766765 0.244200790227587 0.244200790227587 -0.0852532002759284 -0.0827036354869484 -0.0857573027059345 -0.136146279413706 0.276304617282798 -0.135181817974505 -0.135181817974505 0.278513806935557 0.278513806935557 -0.0743768203546421 -0.207770967766765 -0.211024642039596 -0.211024642039596 0.276304617282798 0.198544845018055 -0.0437992352350839 -0.156632984659613 0.276304617282798 0.276304617282798 0.280183241945321 -0.135181817974505 0.362979654074048 -0.264749713260767 0.278513806935557 0.197684639875725 -0.0564450275625316 0.184951964622076 -0.214327059223376 0.188318593591624 0.00543443013171787 0.159332590083245 -0.187475145272208 -0.212988142503652 0.276304617282798 0.189163282916727 -0.0476302810656663 -0.158923482270481 0.0476302810656674 0.0543558182319889 -0.298096619006955 0.0476302810656674 0.110060582623112 0.0484172496837376 0.159332590083245 0.188318593591624 -0.0476302810656663 -0.187475145272208 0.279625554687373 -0.0476302810656663 -0.259268429119955 0.159332590083245 -0.259268429119955 0.277406846809092 -0.187475145272208 0.159332590083245 0.159741750109736 0.216119697811882 -0.0476302810656663 -0.235047640140726 -0.0437992352350839 -0.0887443078188308 0.214774416546063 -0.0513733781887475 -0.0513733781887475 -0.0513733781887475 -0.0827036354869484 -0.0513733781887475 -0.0437992352350839 -0.207770967766765 -0.0439212145841353 -0.0513733781887475 -0.0437992352350839 -0.055755887542618 0.187475145272208 0.188740781367663 -0.0476302810656663 -0.259784815736537 0.0476302810656674 -0.235047640140726 0.261339825694395 -0.0476302810656663 -0.052932882626641 0.0484172496837376 0.276304617282798 0.214327059223376 0.159741750109736 0.0476302810656674 -0.259268429119955 -0.0476302810656663 -0.214774416546062 0.260820508184824 -0.259268429119955 0.184532442321498 -0.259268429119955 -0.0451974771106203 0.261339825694395 -0.187053877686129 0.597627943068895 0.187475145272208 0.187475145272208 -0.259268429119955 -0.228460437456527 -0.0476302810656663 -0.0484172496837379 -0.187475145272208 -0.187475145272208 0.159332590083245 0.215670731963277 -0.0476302810656663 0.0484172496837376 0.0476302810656674 -0.259784815736537 0.0476302810656674 -0.0857573027059345 -0.11745854589902 -0.11745854589902 -0.0550522471661765 0.0476302810656674 -0.235986820081773 -0.226604077410202 -0.0476302810656663 -0.259784815736537 -0.158923482270481 0.187475145272208 0.229859559723724 -0.0484172496837379 0.159332590083245 -0.187475145272208 0.158923482270481 -0.187475145272208 -0.128058048136703 -0.187475145272208 -0.0940707435894478 -0.235047640140726 -0.235986820081773 -0.235187879877153 0.159741750109736 -0.235047640140726 -0.0476302810656663 0.214327059223376 -0.0476302810656663 -0.0745442133919738 -0.11745854589902 -0.11745854589902 0.751821015433464 0.280183241945321 -0.0857573027059345 -0.0852532002759284 -0.235047640140726 -0.0437992352350839 -0.0437992352350839 -0.0513733781887475 -0.0437992352350839 -0.0437992352350839 -0.0506801645927683 -0.0437992352350839 -0.0437992352350839 -0.0437992352350839 -0.0513733781887475 -0.0437992352350839 -0.0378658201736188 -0.0852532002759284 -0.0437992352350839 -0.0437992352350839 -0.059134949545076 -0.0437992352350839 -0.0513733781887475 -0.0827036354869484 -0.0437992352350839 -0.0437992352350839 -0.0513733781887475 -0.0451974771106203 -0.0476302810656663 -0.0635208750597588 -0.0476302810656663 0.275755258873302 -0.0476302810656663 -0.0543558182319892 -0.0550595778038332 -0.0550595778038332 -0.00187820424649965 -0.00187820424649965 -0.0439212145841353 -0.0543558182319892 -0.0550595778038332 -0.00187820424649965 -0.00569940640636435 -0.0614563346736511 -0.0543558182319892 -0.00187820424649965 -0.0543558182319892 -0.0550595778038332 -0.0610886687778903 -0.00187820424649965 0.706748340207485 -0.0543558182319892 -0.0543558182319892 0.159332590083245 0.188318593591624 -0.128895075821008 -0.187475145272208 -0.187475145272208 -0.00187820424649965 -0.0832175528900079 -0.117888239863613 -0.0578028388470728 -0.0857573027059345 0.276304617282798 -0.211024642039596 -0.056171481015726 0.277959732000419 0.260302173484016 0.276304617282798 0.276304617282798
-0.0575812585808144 -0.0786945067029736 -0.0565717163127782 -0.0394746387658246 -0.0569094809484456 0.913821919746552 -0.0390320928660536 -0.125146190097782 -0.0784076710133735 -0.0569094809484456 -0.0572459868806983 -0.170675595004554 -0.056232667841786 -0.0394746387658246 -0.0789809791077888 -0.0569094809484456 -0.0569094809484456 -0.0394746387658246 -0.0569094809484456 -0.169996894657113 -0.0394746387658246 -0.0784076710133735 -0.0552075576386379 -0.0394746387658246 -0.0394746387658246 1 -0.0394746387658246 -0.0394746387658246 -0.0552075576386379 -0.0572459868806983 -0.0572459868806983 -0.0545172387411125 0.913821919746552 0.913821919746552 0.913821919746552 0.171328203401658 0.310885083163979 1 0.966213670947494 1 0.983746110669015 -0.0552075576386379 1 -0.0502442586648183 -0.0394746387658246 -0.0784076710133735 1 -0.0394746387658246 -0.0502442586648183 0.983234659995031 -0.0476302810656663 1 -0.170675595004554 -0.171015870235432 -0.172383225202921 1 -0.208483716462859 1 -0.0472483427432142 1 -0.171356767121921 -0.17272664630324 1 -0.0327184000240912 -0.0472483427432142 0.53756829258054 -0.0456970733412039 0.913821919746552 -0.0170274668234565 -0.0456970733412039 -0.0456970733412039 -0.0456970733412039 -0.0191626930947105 -0.0468641134483005 -0.0456970733412039 -0.0362844021350366 -0.0456970733412039 -0.0323202007611984 -0.0170274668234565 -0.0170274668234565 -0.0170274668234565 0.966684339191464 1 -0.0456970733412039 1 -0.0170274668234565 -0.0358094462761722 -0.172383225202921 -0.172383225202921 -0.0367541861644525 -0.0362844021350366 -0.0362844021350366 -0.0367541861644525 -0.0362844021350366 -0.0266619758225709 -0.0367541861644525 -0.0367541861644525 -0.0502442586648183 -0.0572459868806983 -0.0394746387658246 1 -0.144267426740596 0.89558729275094 -0.0247398329716168 -0.172040440836259 -0.0552075576386379 -0.170335937711126 -0.172383225202921 -0.00235996584519183 -0.00235996584519183 -0.172383225202921 -0.0509734303170847 -0.195045564845542 -0.172383225202921 -0.131101995197839 0.125709221232208 0.174453437328903 -0.0353291068893678 -0.0483875116614579 -0.0456970733412039 0.889425154915485 -0.107179555245199 -0.0367541861644525 -0.0288951852668833 -0.107179555245199 -0.172040440836259 -0.0572459868806983 -0.140398705561664 -0.106633182744086 -0.052765515104086 -0.106633182744086 -0.0360774083582167 -0.0569094809484456 -0.0786945067029736 -0.171698289402518 -0.151884846068438 -0.0390320928660536 -0.119557300600177 -0.150033734398267 -0.195045564845542 -0.195045564845542 -0.0569094809484456 -0.0552075576386379 -0.0572459868806983 -0.106633182744086 -0.172383225202921 -0.107179555245199 -0.107179555245199 -0.171015870235432 -0.171015870235432 -0.0569094809484456 -0.150033734398267 0.171328203401658 0.171328203401658 -0.172383225202921 -0.239896840743139 -0.0456970733412039 -0.118724784438243 -0.172383225202921 -0.172383225202921 -0.169996894657113 -0.107179555245199 -0.0692962588015665 0.148680411391872 -0.171015870235432 -0.240940728099109 -0.0376790221400216 0.123461879119738 -0.143070778036855 0.125709221232208 -0.0441050549178489 0.0951458472098944 -0.125146190097782 -0.142177004485762 -0.172383225202921 0.126273080781161 1 -0.0935397426434949 -1 0.0148063460609285 0.15312750089691 -1 0.0734692728213373 -0.983746110669013 0.0951458472098944 0.125709221232208 1 -0.125146190097782 -0.170335937711126 1 -0.173070707959117 0.0951458472098944 -0.173070707959117 -0.171698289402518 -0.125146190097782 0.0951458472098944 0.0967629711653261 0.144267426740598 1 0.170630071196262 -0.0456970733412039 -0.0592399168447967 0.143369404633279 -0.0358094462761722 -0.0358094462761722 -0.0358094462761722 -0.0552075576386379 -0.0358094462761722 -0.0456970733412039 -0.150033734398267 -0.0385854084713147 -0.0358094462761722 -0.0456970733412039 -0.0372189971707845 0.125146190097783 0.125991046279473 1 -0.173415414013825 -1 0.170630071196262 0.174453437328903 1 -0.0472483427432142 -0.983746110669013 -0.172383225202921 0.143070778036855 0.0967629711653261 -1 -0.173070707959117 1 -0.143369404633279 0.174106774801027 -0.173070707959117 0.123181833370195 -0.173070707959117 0.913821919746552 0.174453437328903 -0.124864979309371 -0.0284651869010684 0.125146190097783 0.125146190097783 -0.173070707959117 -0.152505300338581 1 0.983746110669015 -0.125146190097782 -0.125146190097782 0.0951458472098944 0.143967726397091 1 -0.983746110669013 -1 -0.173415414013825 -1 -0.0572459868806983 -0.0784076710133735 -0.0784076710133735 -0.0643743015950339 -1 0.151373524643831 -0.151266115342031 1 -0.173415414013825 -0.0935397426434949 0.125146190097783 0.153439263189851 0.983746110669015 0.0951458472098944 -0.125146190097782 0.0935397426435081 -0.125146190097782 -0.0731882625828878 -0.125146190097782 0.446464931122186 0.170630071196262 0.151373524643831 0.170191397874677 0.0967629711653261 0.170630071196262 1 0.143070778036855 1 -0.0509734303170847 -0.0784076710133735 -0.0784076710133735 -0.0358094462761722 -0.169996894657113 -0.0572459868806983 -0.0569094809484456 0.170630071196262 -0.0456970733412039 -0.0456970733412039 -0.0358094462761722 -0.0456970733412039 -0.0456970733412039 -0.0468641134483005 -0.0456970733412039 -0.0456970733412039 -0.0456970733412039 -0.0358094462761722 -0.0456970733412039 -0.0284651869010684 -0.0569094809484456 -0.0456970733412039 -0.0456970733412039 -0.0394746387658246 -0.0456970733412039 -0.0358094462761722 -0.0552075576386379 -0.0456970733412039 -0.0456970733412039 -0.0358094462761722 0.913821919746552 1 -0.0579153198839582 1 -0.17272664630324 1 -0.0362844021350366 -0.0367541861644525 -0.0367541861644525 -0.0170274668234565 -0.0170274668234565 -0.0385854084713147 -0.0362844021350366 -0.0367541861644525 -0.0170274668234565 -0.0191626930947105 -0.0575812585808144 -0.0362844021350366 -0.0170274668234565 -0.0362844021350366 -0.0367541861644525 -0.00235996584519183 -0.0170274668234565 -0.0428592982590867 -0.0362844021350366 -0.0362844021350366 0.0951458472098944 0.125709221232208 -0.0757596337127614 -0.125146190097782 -0.125146190097782 -0.0170274668234565 -0.0555506154073069 -0.0786945067029736 0.739132925961826 -0.0572459868806983 -0.172383225202921 0.171328203401658 -0.040778814410828 -0.171356767121921 0.173760768332237 -0.172383225202921 -0.172383225202921
-0.30909750581151 -0.422433901975549 -0.303678259953535 -0.211900758789462 -0.305491388200629 -0.161958025986125 -0.167131065654845 -0.671787595034025 -0.42089416146938 -0.305491388200629 -0.307297759699162 0.996012332042135 -0.301858240049216 -0.211900758789462 -0.423971692360729 -0.305491388200629 -0.305491388200629 -0.211900758789462 -0.305491388200629 0.996023448182954 -0.211900758789462 -0.42089416146938 -0.296355425161437 -0.211900758789462 -0.211900758789462 -0.170675595004554 -0.211900758789462 -0.211900758789462 -0.296355425161437 -0.307297759699162 -0.307297759699162 0.157499524026325 -0.161958025986125 -0.161958025986125 -0.161958025986125 0.267030387222963 -0.356271408653289 -0.170675595004554 -0.164909093190498 -0.170675595004554 -0.173495572844993 -0.296355425161437 -0.170675595004554 -0.269712323374239 -0.211900758789462 -0.42089416146938 -0.170675595004554 -0.211900758789462 -0.269712323374239 -0.167814160623751 0.279069078765458 -0.170675595004554 1 0.998010271032689 0.990093988574839 -0.170675595004554 0.818651921119988 -0.170675595004554 0.27683127597683 -0.170675595004554 0.996024830948861 0.988125449416268 -0.170675595004554 -0.310890754485381 0.27683127597683 -0.293859932287312 -0.245302929126282 -0.161958025986125 -0.146413136930051 -0.245302929126282 -0.245302929126282 -0.245302929126282 -0.126535517976277 -0.236572618781267 -0.245302929126282 -0.178338149374687 -0.245302929126282 -0.173495572844993 -0.146413136930051 -0.146413136930051 -0.146413136930051 -0.170675595004554 -0.170675595004554 -0.245302929126282 -0.170675595004554 -0.146413136930051 -0.192225922136126 0.990093988574839 0.990093988574839 -0.197297307345572 -0.178338149374687 -0.194775495989909 -0.197297307345572 -0.178338149374687 -0.143122092671826 -0.197297307345572 -0.197297307345572 -0.269712323374239 -0.307297759699162 -0.211900758789462 -0.170675595004554 0.840819712880851 -0.158958378017402 0.144952375709945 0.988064551155577 -0.296355425161437 0.994018036861513 0.990093988574839 -0.21890160331676 -0.21890160331676 0.990093988574839 0.274600182539136 0.87505499107203 0.990093988574839 0.37758463261708 0.669585617808548 0.928223572527481 -0.189647449381909 -0.259745263226419 -0.245302929126282 -0.159942806398037 0.598731861314212 -0.197297307345572 0.179994332484433 0.598731861314212 0.988064631882112 -0.307297759699162 0.818064342305675 0.589608178281022 0.309156766687577 0.589608178281022 0.221765988489456 -0.305491388200629 -0.422433901975549 0.986038780478783 0.234939502782521 -0.167131065654845 0.479676488538718 0.251241102464724 0.870773359733527 0.870773359733527 -0.305491388200629 -0.296355425161437 -0.307297759699162 0.589608178281022 0.990093988574839 0.598731861314212 0.598731861314212 0.998010271032689 0.998010271032689 0.333436546372828 0.251241102464724 0.267030387222963 0.267030387222963 0.986088197855729 0.706471337181852 -0.245302929126282 0.471990956049222 0.990093988574839 0.990093988574839 0.996023448182954 0.598731861314212 -0.0984081957212653 0.505209727131414 0.998010271032689 0.708371707644 -0.154699866093293 0.657430060770929 -0.768007190805635 0.669593392778018 0.258414537337176 0.570943190080744 -0.671787595034025 -0.763209394053497 0.982074219840187 0.667431902632295 -0.170675595004554 -0.569477216800673 0.170675595004555 0.194775495989909 0.443178196840566 0.170675595004555 0.3943847276452 0.173495572844993 0.570943190080744 0.669585617808548 -0.170675595004554 -0.671787595034025 0.994018004928247 -0.170675595004554 -0.929047497010072 0.570943190080744 -0.929047497010072 0.986038780478783 -0.671787595034025 0.570943190080744 0.572409350460464 0.760422531671515 -0.170675595004554 0.167617883696663 -0.245302929126282 -0.295298229244918 0.760227357219786 -0.192225922136126 -0.192225922136126 -0.192225922136126 -0.296355425161437 -0.192225922136126 -0.245302929126282 0.251241102464724 -0.185275543758206 -0.192225922136126 -0.245302929126282 -0.159217562780539 0.666542773638137 0.671112467118193 -0.170675595004554 -0.930897886952472 0.170675595004555 0.167617883696663 0.928223572527481 -0.170675595004554 -0.223243699057998 0.173495572844993 0.990093988574839 0.758613378276851 0.572409350460464 0.170675595004555 -0.929047497010072 -0.170675595004554 -0.76961022516783 0.926353249485244 -0.929047497010072 0.655920339173342 -0.929047497010072 -0.161958025986125 0.928223572527481 -0.670278049125383 0.166779479516732 0.666542773638137 0.666542773638137 -0.929047497010072 -0.818651921119987 -0.170675595004554 -0.173495572844993 -0.671787595034025 -0.671787595034025 0.570943190080744 0.763475966438994 -0.170675595004554 0.173495572844993 0.170675595004555 -0.926765454261445 0.170675595004555 -0.307297759699162 -0.42089416146938 -0.42089416146938 0.368314330241736 0.170675595004555 0.171377074325708 -0.811999947871867 -0.170675595004554 -0.930897886952472 -0.569477216800673 0.666542773638137 0.819209706735835 -0.173495572844993 0.570943190080744 -0.671787595034025 0.569477216800673 -0.671787595034025 -0.458875804883887 -0.671787595034025 -0.262427726440208 0.167617883696663 0.171377074325708 0.16653192297192 0.572409350460464 0.167617883696663 -0.170675595004554 0.758613378276851 -0.170675595004554 -0.273626533389409 -0.42089416146938 -0.42089416146938 0.209809998173528 0.996023448182954 -0.307297759699162 -0.305491388200629 0.167617883696663 -0.245302929126282 -0.245302929126282 -0.192225922136126 -0.245302929126282 -0.245302929126282 -0.236572618781267 -0.245302929126282 -0.245302929126282 -0.245302929126282 -0.192225922136126 -0.245302929126282 -0.152801770757233 -0.305491388200629 -0.245302929126282 -0.245302929126282 -0.211900758789462 -0.245302929126282 -0.192225922136126 -0.296355425161437 -0.245302929126282 -0.245302929126282 -0.192225922136126 -0.161958025986125 -0.170675595004554 0.339329825581757 -0.170675595004554 0.988125449416268 -0.170675595004554 -0.194775495989909 -0.197297307345572 -0.197297307345572 -0.146413136930051 -0.146413136930051 -0.185275543758206 -0.178338149374687 -0.197297307345572 -0.146413136930051 -0.149638299239733 0.337372537528157 -0.178338149374687 -0.146413136930051 -0.178338149374687 -0.165221245451783 0.238925866406027 -0.146413136930051 0.199299947548519 -0.178338149374687 -0.178338149374687 0.570943190080744 0.669585617808548 -0.461875161487661 -0.671787595034025 -0.671787595034025 -0.146413136930051 -0.298196967066882 -0.422433901975549 -0.122067613217655 -0.307297759699162 0.990093988574839 0.267030387222963 0.238925866406027 0.98802728873239 0.928624085768743 0.990093988574839 0.990093988574839
-0.309713752235909 -0.415053272385194 -0.304283702049784 -0.212323224459603 -0.306100445123197 -0.162280921035551 -0.16775013301911 -0.673126935195661 -0.421733296425758 -0.306100445123197 -0.307910417977147 0.998010271032689 -0.302460053579277 -0.212323224459603 -0.416595018243567 -0.306100445123197 -0.306100445123197 -0.212323224459603 -0.306100445123197 0.994041631475984 -0.212323224459603 -0.421733296425758 -0.296946267752119 -0.212323224459603 -0.212323224459603 -0.171015870235432 -0.212323224459603 -0.212323224459603 -0.296946267752119 -0.307910417977147 -0.307910417977147 0.168994009011058 -0.162280921035551 -0.162280921035551 -0.162280921035551 0.264027433761807 -0.35751062867004 -0.171015870235432 -0.165237871770457 -0.171015870235432 -0.173841470254077 -0.296946267752119 -0.171015870235432 -0.27025004772261 -0.212323224459603 -0.421733296425758 -0.171015870235432 -0.212323224459603 -0.27025004772261 -0.168148731024689 0.278513806935557 -0.171015870235432 0.998010271032689 1 0.992067934882414 -0.171015870235432 0.820284064083718 -0.171015870235432 0.276280456767961 -0.171015870235432 0.998010601552453 0.99009547105543 -0.171015870235432 -0.311510576102276 0.276280456767961 -0.294504841690272 -0.245791988565865 -0.162280921035551 -0.146705040198184 -0.245791988565865 -0.245791988565865 -0.245791988565865 -0.126902724297928 -0.237128405574851 -0.245791988565865 -0.178767922996069 -0.245791988565865 -0.173841470254077 -0.146705040198184 -0.146705040198184 -0.146705040198184 -0.171015870235432 -0.171015870235432 -0.245791988565865 -0.171015870235432 -0.146705040198184 -0.192609162165458 0.992067934882414 0.992067934882414 -0.197690658174708 -0.178767922996069 -0.195163819094132 -0.197690658174708 -0.178767922996069 -0.11490361453751 -0.197690658174708 -0.197690658174708 -0.27025004772261 -0.307910417977147 -0.212323224459603 -0.171015870235432 0.8435908699116 -0.159275292681027 0.144663959769115 0.990046751485196 -0.296946267752119 0.996024155399322 0.992067934882414 -0.219338026541803 -0.219338026541803 0.992067934882414 0.273946223345981 0.876799584604042 0.992067934882414 0.375295487097444 0.665713397629868 0.925969008167435 -0.190025548720728 -0.260263116288021 -0.245791988565865 -0.160355787918489 0.597428038980641 -0.197690658174708 0.179636192547137 0.597428038980641 0.990046815798103 -0.307910417977147 0.820968868961585 0.588300418148807 0.308541628513459 0.588300418148807 0.218592504586198 -0.306100445123197 -0.415053272385194 0.988029235890787 0.231858316188053 -0.16775013301911 0.477868916045131 0.248193306408371 0.868237940569921 0.868237940569921 -0.306100445123197 -0.296946267752119 -0.307910417977147 0.588300418148807 0.992067934882414 0.597428038980641 0.597428038980641 1 1 0.332773098017749 0.248193306408371 0.264027433761807 0.264027433761807 0.988066472553357 0.707898118676178 -0.245791988565865 0.470171638545476 0.992067934882414 0.992067934882414 0.994041631475984 0.597428038980641 -0.0997549636553717 0.502156655847208 1 0.709783985400284 -0.155214743904038 0.658761219717079 -0.769538363579105 0.665729030620051 0.257900362446662 0.572081477167526 -0.673126935195661 -0.764731001479341 0.980039405132693 0.663591124137199 -0.171015870235432 -0.570612581182564 0.171015870235432 0.195163819094131 0.439498201304733 0.171015870235432 0.386730774858825 0.173841470254078 0.572081477167526 0.665713397629868 -0.171015870235432 -0.673126935195661 0.992028689586436 -0.171015870235432 -0.93089973517882 0.572081477167526 -0.93089973517882 0.984019257705436 -0.673126935195661 0.572081477167526 0.573550560625157 0.757303785785128 -0.171015870235432 0.164166097413378 -0.245791988565865 -0.296003568204527 0.757075311655375 -0.192609162165458 -0.192609162165458 -0.192609162165458 -0.296946267752119 -0.192609162165458 -0.245791988565865 0.248193306408371 -0.185800446199292 -0.192609162165458 -0.245791988565865 -0.159778329327679 0.662644219227252 0.667257226220487 -0.171015870235432 -0.932753814236027 0.171015870235432 0.164166097413378 0.925969008167435 -0.171015870235432 -0.22386175493995 0.173841470254078 0.992067934882414 0.755452753277538 0.573550560625157 0.171015870235432 -0.93089973517882 -0.171015870235432 -0.771144593904306 0.924090276406175 -0.93089973517882 0.657248498898292 -0.93089973517882 -0.162280921035551 0.925969008167435 -0.671614379711557 0.166447633555185 0.662644219227252 0.662644219227252 -0.93089973517882 -0.820284064083719 -0.171015870235432 -0.173841470254077 -0.673126935195661 -0.673126935195661 0.572081477167526 0.760348662734921 -0.171015870235432 0.173841470254078 0.171015870235432 -0.928626279390248 0.171015870235432 -0.307910417977147 -0.421733296425758 -0.421733296425758 0.367547282370173 0.171015870235432 0.167929232420966 -0.813618828823928 -0.171015870235432 -0.932753814236027 -0.570612581182564 0.662644219227252 0.816398372410408 -0.173841470254077 0.572081477167526 -0.673126935195661 0.570612581182564 -0.673126935195661 -0.459790663686323 -0.673126935195661 -0.263318632698375 0.164166097413378 0.167929232420966 0.163094124799623 0.573550560625157 0.164166097413378 -0.171015870235432 0.755452753277538 -0.171015870235432 -0.26091763041669 -0.421733296425758 -0.421733296425758 0.20939253314253 0.994041631475984 -0.307910417977147 -0.306100445123197 0.164166097413378 -0.245791988565865 -0.245791988565865 -0.192609162165458 -0.245791988565865 -0.245791988565865 -0.237128405574851 -0.245791988565865 -0.245791988565865 -0.245791988565865 -0.192609162165458 -0.245791988565865 -0.153106411018317 -0.306100445123197 -0.245791988565865 -0.245791988565865 -0.212323224459603 -0.245791988565865 -0.192609162165458 -0.296946267752119 -0.245791988565865 -0.245791988565865 -0.192609162165458 -0.162280921035551 -0.171015870235432 0.338654651198325 -0.171015870235432 0.99009547105543 -0.171015870235432 -0.195163819094132 -0.197690658174708 -0.197690658174708 -0.146705040198184 -0.146705040198184 -0.185800446199292 -0.178767922996069 -0.197690658174708 -0.146705040198184 -0.14993663250068 0.336701257617462 -0.178767922996069 -0.146705040198184 -0.178767922996069 -0.165690176082405 0.2384504686886 -0.146705040198184 0.209961664139211 -0.178767922996069 -0.178767922996069 0.572081477167526 0.665713397629868 -0.462796000095006 -0.673126935195661 -0.673126935195661 -0.146705040198184 -0.298791481132076 -0.415053272385194 -0.122707706626325 -0.307910417977147 0.992067934882414 0.264027433761807 0.2384504686886 0.986015366460346 0.930488578280371 0.992067934882414 0.992067934882414
-0.312190064153841 -0.418522277608849 -0.306716598078387 -0.214020851792542 -0.308547866895303 -0.16357843584047 -0.170208921470695 -0.678508912069055 -0.42510525902215 -0.308547866895303 -0.310372311361563 0.990093988574839 -0.304878368652372 -0.214020851792542 -0.420077024036782 -0.308547866895303 -0.308547866895303 -0.214020851792542 -0.308547866895303 0.986156828525525 -0.214020851792542 -0.42510525902215 -0.299320497428752 -0.214020851792542 -0.214020851792542 -0.172383225202921 -0.214020851792542 -0.214020851792542 -0.299320497428752 -0.310372311361563 -0.310372311361563 0.165111715309671 -0.16357843584047 -0.16357843584047 -0.16357843584047 0.264446514430961 -0.35274522400686 -0.172383225202921 -0.166559028833085 -0.172383225202921 -0.175231417266484 -0.299320497428752 -0.172383225202921 -0.272410828150234 -0.214020851792542 -0.42510525902215 -0.172383225202921 -0.214020851792542 -0.272410828150234 -0.169493161821241 0.276304617282798 -0.172383225202921 0.990093988574839 0.992067934882414 1 -0.172383225202921 0.826842633696193 -0.172383225202921 0.274088982194161 -0.172383225202921 0.990048248161882 0.998011765366433 -0.172383225202921 -0.314001254499974 0.274088982194161 -0.296905325931239 -0.247757214928026 -0.16357843584047 -0.14787801826855 -0.247757214928026 -0.247757214928026 -0.247757214928026 -0.128370175156787 -0.238950704147451 -0.247757214928026 -0.180490081346462 -0.247757214928026 -0.175231417266484 -0.14787801826855 -0.14787801826855 -0.14787801826855 -0.172383225202921 -0.172383225202921 -0.247757214928026 -0.172383225202921 -0.14787801826855 -0.194149165992636 1 1 -0.199271291031235 -0.180490081346462 -0.196724248644589 -0.199271291031235 -0.180490081346462 -0.116507909424808 -0.199271291031235 -0.199271291031235 -0.272410828150234 -0.310372311361563 -0.214020851792542 -0.172383225202921 0.83689945219886 -0.160548776027023 0.143516475820059 0.998011498124256 -0.299320497428752 0.988123626940006 1 -0.221091740625405 -0.221091740625405 1 0.28339259591034 0.883810023260116 1 0.372816567572494 0.671178446472237 0.933523625885615 -0.191544895303215 -0.262344046346855 -0.247757214928026 -0.161001705069821 0.598219160462764 -0.199271291031235 0.178211306570377 0.598219160462764 0.998011498124256 -0.310372311361563 0.814456890433471 0.589106280708193 0.306094256224604 0.589106280708193 0.218577470823105 -0.308547866895303 -0.418522277608849 0.996026667910427 0.232083932821583 -0.170208921470695 0.476929481976104 0.24871576934304 0.875286166614656 0.875286166614656 -0.308547866895303 -0.299320497428752 -0.310372311361563 0.589106280708193 1 0.598219160462764 0.598219160462764 0.992067934882414 0.992067934882414 0.330133520134892 0.24871576934304 0.264446514430961 0.264446514430961 0.996015396097868 0.713613819064119 -0.247757214928026 0.469301742463616 1 1 0.986156828525525 0.598219160462764 -0.105121925656904 0.511889427596925 0.992067934882414 0.715459053199227 -0.157271884748106 0.664092940131793 -0.775691196662168 0.671178446472237 0.255854679977886 0.576655546512883 -0.678508912069055 -0.770845397366846 0.988022570970164 0.669086221942659 -0.172383225202921 -0.575174905990885 0.172383225202921 0.196724248644588 0.448485830375027 0.172383225202921 0.389903234731513 0.175231417266482 0.576655546512883 0.671178446472237 -0.172383225202921 -0.678508912069055 0.988123626940006 -0.172383225202921 -0.938342730822316 0.576655546512883 -0.938342730822316 0.992033691516738 -0.678508912069055 0.576655546512883 0.578136376006485 0.763577049533055 -0.172383225202921 0.1748385454958 -0.247757214928026 -0.298488220762502 0.763304361039581 -0.194149165992636 -0.194149165992636 -0.194149165992636 -0.299320497428752 -0.194149165992636 -0.247757214928026 0.24871576934304 -0.187892166393762 -0.194149165992636 -0.247757214928026 -0.159986429475305 0.668069942648152 0.672719074764482 -0.172383225202921 -0.940211634142356 0.172383225202921 0.1748385454958 0.933523625885615 -0.172383225202921 -0.225495499543123 0.175231417266482 1 0.761657654052235 0.578136376006485 0.172383225202921 -0.938342730822316 -0.172383225202921 -0.777310269579177 0.931631879219353 -0.938342730822316 0.66256800675822 -0.938342730822316 -0.16357843584047 0.933523625885615 -0.676984262969009 0.165127360087156 0.668069942648152 0.668069942648152 -0.938342730822316 -0.826842633696193 -0.172383225202921 -0.175231417266484 -0.678508912069055 -0.678508912069055 0.576655546512883 0.766592136526642 -0.172383225202921 0.175231417266482 0.172383225202921 -0.936101509371975 0.172383225202921 -0.310372311361563 -0.42510525902215 -0.42510525902215 0.373437157352499 0.172383225202921 0.178582033600719 -0.820124106642317 -0.172383225202921 -0.940211634142356 -0.575174905990885 0.668069942648152 0.823041481929001 -0.175231417266484 0.576655546512883 -0.678508912069055 0.575174905990885 -0.678508912069055 -0.463466913423445 -0.678508912069055 -0.253392907031363 0.1748385454958 0.178582033600719 0.173657091276471 0.578136376006485 0.1748385454958 -0.172383225202921 0.761657654052235 -0.172383225202921 -0.263281184635666 -0.42510525902215 -0.42510525902215 0.207731617934507 0.986156828525525 -0.310372311361563 -0.308547866895303 0.1748385454958 -0.247757214928026 -0.247757214928026 -0.194149165992636 -0.247757214928026 -0.247757214928026 -0.238950704147451 -0.247757214928026 -0.247757214928026 -0.247757214928026 -0.194149165992636 -0.247757214928026 -0.154330571158381 -0.308547866895303 -0.247757214928026 -0.247757214928026 -0.214020851792542 -0.247757214928026 -0.194149165992636 -0.299320497428752 -0.247757214928026 -0.247757214928026 -0.194149165992636 -0.16357843584047 -0.172383225202921 0.335968420452647 -0.172383225202921 0.998011765366433 -0.172383225202921 -0.196724248644589 -0.199271291031235 -0.199271291031235 -0.14787801826855 -0.14787801826855 -0.187892166393762 -0.180490081346462 -0.199271291031235 -0.14787801826855 -0.151135448721516 0.334030521316867 -0.180490081346462 -0.14787801826855 -0.180490081346462 -0.16756618344189 0.236559064043643 -0.14787801826855 0.205536755961853 -0.180490081346462 -0.180490081346462 0.576655546512883 0.671178446472237 -0.466496278956803 -0.678508912069055 -0.678508912069055 -0.14787801826855 -0.301180464186146 -0.418522277608849 -0.103815465869433 -0.310372311361563 1 0.264446514430961 0.236559064043643 0.994045487431903 0.937978609241452 1 1
-0.0575812585808144 -0.0786945067029736 -0.0565717163127782 -0.0394746387658246 -0.0569094809484456 0.913821919746552 -0.0390320928660536 -0.125146190097782 -0.0784076710133735 -0.0569094809484456 -0.0572459868806983 -0.170675595004554 -0.056232667841786 -0.0394746387658246 -0.0789809791077888 -0.0569094809484456 -0.0569094809484456 -0.0394746387658246 -0.0569094809484456 -0.169996894657113 -0.0394746387658246 -0.0784076710133735 -0.0552075576386379 -0.0394746387658246 -0.0394746387658246 1 -0.0394746387658246 -0.0394746387658246 -0.0552075576386379 -0.0572459868806983 -0.0572459868806983 -0.0545172387411125 0.913821919746552 0.913821919746552 0.913821919746552 0.171328203401658 0.310885083163979 1 0.966213670947494 1 0.983746110669015 -0.0552075576386379 1 -0.0502442586648183 -0.0394746387658246 -0.0784076710133735 1 -0.0394746387658246 -0.0502442586648183 0.983234659995031 -0.0476302810656663 1 -0.170675595004554 -0.171015870235432 -0.172383225202921 1 -0.208483716462859 1 -0.0472483427432142 1 -0.171356767121921 -0.17272664630324 1 -0.0327184000240912 -0.0472483427432142 0.53756829258054 -0.0456970733412039 0.913821919746552 -0.0170274668234565 -0.0456970733412039 -0.0456970733412039 -0.0456970733412039 -0.0191626930947105 -0.0468641134483005 -0.0456970733412039 -0.0362844021350366 -0.0456970733412039 -0.0323202007611984 -0.0170274668234565 -0.0170274668234565 -0.0170274668234565 0.966684339191464 1 -0.0456970733412039 1 -0.0170274668234565 -0.0358094462761722 -0.172383225202921 -0.172383225202921 -0.0367541861644525 -0.0362844021350366 -0.0362844021350366 -0.0367541861644525 -0.0362844021350366 -0.0266619758225709 -0.0367541861644525 -0.0367541861644525 -0.0502442586648183 -0.0572459868806983 -0.0394746387658246 1 -0.144267426740596 0.89558729275094 -0.0247398329716168 -0.172040440836259 -0.0552075576386379 -0.170335937711126 -0.172383225202921 -0.00235996584519183 -0.00235996584519183 -0.172383225202921 -0.0509734303170847 -0.195045564845542 -0.172383225202921 -0.131101995197839 0.125709221232208 0.174453437328903 -0.0353291068893678 -0.0483875116614579 -0.0456970733412039 0.889425154915485 -0.107179555245199 -0.0367541861644525 -0.0288951852668833 -0.107179555245199 -0.172040440836259 -0.0572459868806983 -0.140398705561664 -0.106633182744086 -0.052765515104086 -0.106633182744086 -0.0360774083582167 -0.0569094809484456 -0.0786945067029736 -0.171698289402518 -0.151884846068438 -0.0390320928660536 -0.119557300600177 -0.150033734398267 -0.195045564845542 -0.195045564845542 -0.0569094809484456 -0.0552075576386379 -0.0572459868806983 -0.106633182744086 -0.172383225202921 -0.107179555245199 -0.107179555245199 -0.171015870235432 -0.171015870235432 -0.0569094809484456 -0.150033734398267 0.171328203401658 0.171328203401658 -0.172383225202921 -0.239896840743139 -0.0456970733412039 -0.118724784438243 -0.172383225202921 -0.172383225202921 -0.169996894657113 -0.107179555245199 -0.0692962588015665 0.148680411391872 -0.171015870235432 -0.240940728099109 -0.0376790221400216 0.123461879119738 -0.143070778036855 0.125709221232208 -0.0441050549178489 0.0951458472098944 -0.125146190097782 -0.142177004485762 -0.172383225202921 0.126273080781161 1 -0.0935397426434949 -1 0.0148063460609285 0.15312750089691 -1 0.0734692728213373 -0.983746110669013 0.0951458472098944 0.125709221232208 1 -0.125146190097782 -0.170335937711126 1 -0.173070707959117 0.0951458472098944 -0.173070707959117 -0.171698289402518 -0.125146190097782 0.0951458472098944 0.0967629711653261 0.144267426740598 1 0.170630071196262 -0.0456970733412039 -0.0592399168447967 0.143369404633279 -0.0358094462761722 -0.0358094462761722 -0.0358094462761722 -0.0552075576386379 -0.0358094462761722 -0.0456970733412039 -0.150033734398267 -0.0385854084713147 -0.0358094462761722 -0.0456970733412039 -0.0372189971707845 0.125146190097783 0.125991046279473 1 -0.173415414013825 -1 0.170630071196262 0.174453437328903 1 -0.0472483427432142 -0.983746110669013 -0.172383225202921 0.143070778036855 0.0967629711653261 -1 -0.173070707959117 1 -0.143369404633279 0.174106774801027 -0.173070707959117 0.123181833370195 -0.173070707959117 0.913821919746552 0.174453437328903 -0.124864979309371 -0.0284651869010684 0.125146190097783 0.125146190097783 -0.173070707959117 -0.152505300338581 1 0.983746110669015 -0.125146190097782 -0.125146190097782 0.0951458472098944 0.143967726397091 1 -0.983746110669013 -1 -0.173415414013825 -1 -0.0572459868806983 -0.0784076710133735 -0.0784076710133735 -0.0643743015950339 -1 0.151373524643831 -0.151266115342031 1 -0.173415414013825 -0.0935397426434949 0.125146190097783 0.153439263189851 0.983746110669015 0.0951458472098944 -0.125146190097782 0.0935397426435081 -0.125146190097782 -0.0731882625828878 -0.125146190097782 0.446464931122186 0.170630071196262 0.151373524643831 0.170191397874677 0.0967629711653261 0.170630071196262 1 0.143070778036855 1 -0.0509734303170847 -0.0784076710133735 -0.0784076710133735 -0.0358094462761722 -0.169996894657113 -0.0572459868806983 -0.0569094809484456 0.170630071196262 -0.0456970733412039 -0.0456970733412039 -0.0358094462761722 -0.0456970733412039 -0.0456970733412039 -0.0468641134483005 -0.0456970733412039 -0.0456970733412039 -0.0456970733412039 -0.0358094462761722 -0.0456970733412039 -0.0284651869010684 -0.0569094809484456 -0.0456970733412039 -0.0456970733412039 -0.0394746387658246 -0.0456970733412039 -0.0358094462761722 -0.0552075576386379 -0.0456970733412039 -0.0456970733412039 -0.0358094462761722 0.913821919746552 1 -0.0579153198839582 1 -0.17272664630324 1 -0.0362844021350366 -0.0367541861644525 -0.0367541861644525 -0.0170274668234565 -0.0170274668234565 -0.0385854084713147 -0.0362844021350366 -0.0367541861644525 -0.0170274668234565 -0.0191626930947105 -0.0575812585808144 -0.0362844021350366 -0.0170274668234565 -0.0362844021350366 -0.0367541861644525 -0.00235996584519183 -0.0170274668234565 -0.0428592982590867 -0.0362844021350366 -0.0362844021350366 0.0951458472098944 0.125709221232208 -0.0757596337127614 -0.125146190097782 -0.125146190097782 -0.0170274668234565 -0.0555506154073069 -0.0786945067029736 0.739132925961826 -0.0572459868806983 -0.172383225202921 0.171328203401658 -0.040778814410828 -0.171356767121921 0.173760768332237 -0.172383225202921 -0.172383225202921
0.27619067598055 -0.0188714684411406 0.271348368460502 0.189341591926471 0.272968469259729 -0.197835028304279 0.187218903846659 -0.820602233626913 -0.0178889982672133 0.272968469259729 0.27458253264061 0.818651921119988 0.269722109696776 0.189341591926471 -0.0141415115434007 0.272968469259729 0.272968469259729 0.189341591926471 0.272968469259729 0.81539650933553 0.189341591926471 -0.0178889982672133 0.264805129989479 0.189341591926471 0.189341591926471 -0.208483716462859 0.189341591926471 0.189341591926471 0.264805129989479 0.27458253264061 0.27458253264061 0.107206394025468 -0.197835028304279 -0.197835028304279 -0.197835028304279 0.336249162559728 -0.0949815967406446 -0.208483716462859 -0.201439817016358 -0.208483716462859 -0.194968519535726 0.264805129989479 -0.208483716462859 -0.294800145334874 0.189341591926471 -0.0178889982672133 -0.208483716462859 0.189341591926471 -0.294800145334874 -0.20498841607086 0.228460437456527 -0.208483716462859 0.818651921119988 0.820284064083718 0.826842633696193 -0.208483716462859 1 -0.208483716462859 0.226628455904529 -0.208483716462859 0.817456168157958 0.828489865941216 -0.208483716462859 0.264359875277062 0.226628455904529 -0.363165358004144 -0.299642525471248 -0.197835028304279 -0.178846629627089 -0.299642525471248 -0.299642525471248 -0.299642525471248 -0.163266106216818 -0.294727490364046 -0.299642525471248 0.174039501744489 -0.299642525471248 -0.211928376846214 -0.178846629627089 -0.178846629627089 -0.178846629627089 -0.208483716462859 -0.208483716462859 -0.299642525471248 -0.208483716462859 -0.178846629627089 -0.234807880097741 0.826842633696193 0.826842633696193 0.176292838539257 0.174039501744489 0.174039501744489 0.176292838539257 0.174039501744489 -0.152280480223819 0.176292838539257 0.176292838539257 -0.294800145334874 0.27458253264061 0.189341591926471 -0.208483716462859 0.691984147195006 -0.194170897198816 0.118665540845853 0.825198455568143 0.264805129989479 0.817022742116509 0.826842633696193 -0.267392768122115 -0.267392768122115 0.826842633696193 0.244495978783861 0.676556817087359 0.826842633696193 0.617843653371725 0.814860294116456 0.744698318315964 0.169457392110818 -0.317284130807469 -0.299642525471248 -0.201162186211133 0.507375784181016 0.176292838539257 0.147352706079091 0.507375784181016 0.825198455568143 0.27458253264061 0.673427680318022 0.504750765835041 0.253091780976029 0.504750765835041 0.443546682196903 0.272968469259729 -0.0188714684411406 0.823557313326701 0.473724448549982 0.187218903846659 0.555593026667403 0.462547677647533 0.66682789819048 0.66682789819048 0.272968469259729 0.264805129989479 0.27458253264061 0.504750765835041 0.826842633696193 0.507375784181016 0.507375784181016 0.820284064083718 0.820284064083718 0.272968469259729 0.462547677647533 0.336249162559728 0.336249162559728 0.822393425224218 0.860025130181787 -0.299642525471248 0.563406394728954 0.826842633696193 0.826842633696193 0.81539650933553 0.507375784181016 0.332382115866164 0.52687073631631 0.820284064083718 0.856231878842448 0.180728849136452 0.799975980245323 -0.938136430138628 0.814860294116456 0.211551557436412 0.697418738478795 -0.820602233626913 -0.932275823660634 0.822393425224218 0.813877898540068 -0.208483716462859 -0.695628022250993 0.208483716462859 0.237922236502467 0.627056693633265 0.208483716462859 0.474066777225486 0.194968519535726 0.697418738478795 0.814860294116456 -0.208483716462859 -0.820602233626913 0.817022742116509 -0.208483716462859 -0.752210639421168 0.697418738478795 -0.752210639421168 0.819100486938477 -0.820602233626913 0.697418738478795 0.69920968325263 0.928992976018524 -0.208483716462859 0.407427728237242 -0.299642525471248 -0.137047450304777 0.927307679236781 -0.234807880097741 -0.234807880097741 -0.234807880097741 0.264805129989479 -0.234807880097741 -0.299642525471248 0.462547677647533 0.185076365319827 -0.234807880097741 -0.299642525471248 -0.209997243026956 0.811126823314715 0.816723778436446 -0.208483716462859 -0.750290718012828 0.208483716462859 0.407427728237242 0.744698318315964 -0.208483716462859 -0.272109246108932 0.194968519535726 0.826842633696193 0.925329312327906 0.69920968325263 0.208483716462859 -0.752210639421168 -0.208483716462859 -0.935840769735615 0.741994350382521 -0.752210639421168 0.80292835981781 -0.752210639421168 -0.197835028304279 0.744698318315964 -0.818758292545608 0.136534341309764 0.811126823314715 0.811126823314715 -0.752210639421168 -0.603294228477199 -0.208483716462859 -0.194968519535726 -0.820602233626913 -0.820602233626913 0.697418738478795 0.931269078656455 -0.208483716462859 0.194968519535726 0.208483716462859 -0.750290718012828 0.208483716462859 0.27458253264061 -0.0178889982672133 -0.0178889982672133 0.30877376270536 0.208483716462859 0.409949837355203 -0.612962343365231 -0.208483716462859 -0.750290718012828 -0.695628022250993 0.811126823314715 0.601426674294052 -0.194968519535726 0.697418738478795 -0.820602233626913 0.695628022250993 -0.820602233626913 -0.560526144317972 -0.820602233626913 -0.299802715708948 0.407427728237242 0.409949837355203 0.404412359678547 0.69920968325263 0.407427728237242 -0.208483716462859 0.925329312327906 -0.208483716462859 -0.288428240171599 -0.0236566833653006 -0.0178889982672133 0.171761358074939 0.81539650933553 0.27458253264061 0.272968469259729 0.407427728237242 -0.299642525471248 -0.299642525471248 -0.234807880097741 -0.299642525471248 -0.299642525471248 -0.294727490364046 -0.299642525471248 -0.299642525471248 -0.299642525471248 -0.234807880097741 -0.299642525471248 0.136534341309764 0.272968469259729 -0.299642525471248 -0.299642525471248 0.189341591926471 -0.299642525471248 -0.234807880097741 0.264805129989479 -0.299642525471248 -0.299642525471248 -0.234807880097741 -0.197835028304279 -0.208483716462859 0.277793013605816 -0.208483716462859 0.824044481126596 -0.208483716462859 0.174039501744489 0.176292838539257 0.176292838539257 -0.178846629627089 -0.178846629627089 0.185076365319827 0.174039501744489 0.176292838539257 -0.178846629627089 -0.182786231094425 0.27619067598055 0.174039501744489 -0.178846629627089 0.174039501744489 0.176292838539257 0.195597119538552 -0.178846629627089 0.136307926888992 0.174039501744489 0.174039501744489 0.697418738478795 0.814860294116456 -0.564189919515214 -0.820602233626913 -0.820602233626913 -0.178846629627089 0.26645061950055 -0.0188714684411406 -0.125639123795704 0.27458253264061 0.826842633696193 0.336249162559728 0.195597119538552 0.82191918884201 0.74844832917772 0.826842633696193 0.826842633696193
-0.0575812585808144 -0.0786945067029736 -0.0565717163127782 -0.0394746387658246 -0.0569094809484456 0.913821919746552 -0.0390320928660536 -0.125146190097782 -0.0784076710133735 -0.0569094809484456 -0.0572459868806983 -0.170675595004554 -0.056232667841786 -0.0394746387658246 -0.0789809791077888 -0.0569094809484456 -0.0569094809484456 -0.0394746387658246 -0.0569094809484456 -0.169996894657113 -0.0394746387658246 -0.0784076710133735 -0.0552075576386379 -0.0394746387658246 -0.0394746387658246 1 -0.0394746387658246 -0.0394746387658246 -0.0552075576386379 -0.0572459868806983 -0.0572459868806983 -0.0545172387411125 0.913821919746552 0.913821919746552 0.913821919746552 0.171328203401658 0.310885083163979 1 0.966213670947494 1 0.983746110669015 -0.0552075576386379 1 -0.0502442586648183 -0.0394746387658246 -0.0784076710133735 1 -0.0394746387658246 -0.0502442586648183 0.983234659995031 -0.0476302810656663 1 -0.170675595004554 -0.171015870235432 -0.172383225202921 1 -0.208483716462859 1 -0.0472483427432142 1 -0.171356767121921 -0.17272664630324 1 -0.0327184000240912 -0.0472483427432142 0.53756829258054 -0.0456970733412039 0.913821919746552 -0.0170274668234565 -0.0456970733412039 -0.0456970733412039 -0.0456970733412039 -0.0191626930947105 -0.0468641134483005 -0.0456970733412039 -0.0362844021350366 -0.0456970733412039 -0.0323202007611984 -0.0170274668234565 -0.0170274668234565 -0.0170274668234565 0.966684339191464 1 -0.0456970733412039 1 -0.0170274668234565 -0.0358094462761722 -0.172383225202921 -0.172383225202921 -0.0367541861644525 -0.0362844021350366 -0.0362844021350366 -0.0367541861644525 -0.0362844021350366 -0.0266619758225709 -0.0367541861644525 -0.0367541861644525 -0.0502442586648183 -0.0572459868806983 -0.0394746387658246 1 -0.144267426740596 0.89558729275094 -0.0247398329716168 -0.172040440836259 -0.0552075576386379 -0.170335937711126 -0.172383225202921 -0.00235996584519183 -0.00235996584519183 -0.172383225202921 -0.0509734303170847 -0.195045564845542 -0.172383225202921 -0.131101995197839 0.125709221232208 0.174453437328903 -0.0353291068893678 -0.0483875116614579 -0.0456970733412039 0.889425154915485 -0.107179555245199 -0.0367541861644525 -0.0288951852668833 -0.107179555245199 -0.172040440836259 -0.0572459868806983 -0.140398705561664 -0.106633182744086 -0.052765515104086 -0.106633182744086 -0.0360774083582167 -0.0569094809484456 -0.0786945067029736 -0.171698289402518 -0.151884846068438 -0.0390320928660536 -0.119557300600177 -0.150033734398267 -0.195045564845542 -0.195045564845542 -0.0569094809484456 -0.0552075576386379 -0.0572459868806983 -0.106633182744086 -0.172383225202921 -0.107179555245199 -0.107179555245199 -0.171015870235432 -0.171015870235432 -0.0569094809484456 -0.150033734398267 0.171328203401658 0.171328203401658 -0.172383225202921 -0.239896840743139 -0.0456970733412039 -0.118724784438243 -0.172383225202921 -0.172383225202921 -0.169996894657113 -0.107179555245199 -0.0692962588015665 0.148680411391872 -0.171015870235432 -0.240940728099109 -0.0376790221400216 0.123461879119738 -0.143070778036855 0.125709221232208 -0.0441050549178489 0.0951458472098944 -0.125146190097782 -0.142177004485762 -0.172383225202921 0.126273080781161 1 -0.0935397426434949 -1 0.0148063460609285 0.15312750089691 -1 0.0734692728213373 -0.983746110669013 0.0951458472098944 0.125709221232208 1 -0.125146190097782 -0.170335937711126 1 -0.173070707959117 0.0951458472098944 -0.173070707959117 -0.171698289402518 -0.125146190097782 0.0951458472098944 0.0967629711653261 0.144267426740598 1 0.170630071196262 -0.0456970733412039 -0.0592399168447967 0.143369404633279 -0.0358094462761722 -0.0358094462761722 -0.0358094462761722 -0.0552075576386379 -0.0358094462761722 -0.0456970733412039 -0.150033734398267 -0.0385854084713147 -0.0358094462761722 -0.0456970733412039 -0.0372189971707845 0.125146190097783 0.125991046279473 1 -0.173415414013825 -1 0.170630071196262 0.174453437328903 1 -0.0472483427432142 -0.983746110669013 -0.172383225202921 0.143070778036855 0.0967629711653261 -1 -0.173070707959117 1 -0.143369404633279 0.174106774801027 -0.173070707959117 0.123181833370195 -0.173070707959117 0.913821919746552 0.174453437328903 -0.124864979309371 -0.0284651869010684 0.125146190097783 0.125146190097783 -0.173070707959117 -0.152505300338581 1 0.983746110669015 -0.125146190097782 -0.125146190097782 0.0951458472098944 0.143967726397091 1 -0.983746110669013 -1 -0.173415414013825 -1 -0.0572459868806983 -0.0784076710133735 -0.0784076710133735 -0.0643743015950339 -1 0.151373524643831 -0.151266115342031 1 -0.173415414013825 -0.0935397426434949 0.125146190097783 0.153439263189851 0.983746110669015 0.0951458472098944 -0.125146190097782 0.0935397426435081 -0.125146190097782 -0.0731882625828878 -0.125146190097782 0.446464931122186 0.170630071196262 0.151373524643831 0.170191397874677 0.0967629711653261 0.170630071196262 1 0.143070778036855 1 -0.0509734303170847 -0.0784076710133735 -0.0784076710133735 -0.0358094462761722 -0.169996894657113 -0.0572459868806983 -0.0569094809484456 0.170630071196262 -0.0456970733412039 -0.0456970733412039 -0.0358094462761722 -0.0456970733412039 -0.0456970733412039 -0.0468641134483005 -0.0456970733412039 -0.0456970733412039 -0.0456970733412039 -0.0358094462761722 -0.0456970733412039 -0.0284651869010684 -0.0569094809484456 -0.0456970733412039 -0.0456970733412039 -0.0394746387658246 -0.0456970733412039 -0.0358094462761722 -0.0552075576386379 -0.0456970733412039 -0.0456970733412039 -0.0358094462761722 0.913821919746552 1 -0.0579153198839582 1 -0.17272664630324 1 -0.0362844021350366 -0.0367541861644525 -0.0367541861644525 -0.0170274668234565 -0.0170274668234565 -0.0385854084713147 -0.0362844021350366 -0.0367541861644525 -0.0170274668234565 -0.0191626930947105 -0.0575812585808144 -0.0362844021350366 -0.0170274668234565 -0.0362844021350366 -0.0367541861644525 -0.00235996584519183 -0.0170274668234565 -0.0428592982590867 -0.0362844021350366 -0.0362844021350366 0.0951458472098944 0.125709221232208 -0.0757596337127614 -0.125146190097782 -0.125146190097782 -0.0170274668234565 -0.0555506154073069 -0.0786945067029736 0.739132925961826 -0.0572459868806983 -0.172383225202921 0.171328203401658 -0.040778814410828 -0.171356767121921 0.173760768332237 -0.172383225202921 -0.172383225202921
-0.0855678569350568 -0.116942916099763 -0.0840676401893622 -0.0586607574361463 -0.0845695707955124 -0.0448350469884281 -0.0446866553459091 -0.185971817118676 -0.116516667770766 -0.0845695707955124 -0.0850696309223416 0.27683127597683 -0.0835638017569442 -0.0586607574361463 -0.117368624574276 -0.0845695707955124 -0.0845695707955124 -0.0586607574361463 -0.0845695707955124 0.277936504890375 -0.0586607574361463 -0.116516667770766 -0.0820404504900972 -0.0586607574361463 -0.0586607574361463 -0.0472483427432142 -0.0586607574361463 -0.0586607574361463 -0.0820404504900972 -0.0850696309223416 -0.0850696309223416 0.80791179436161 -0.0448350469884281 -0.0448350469884281 -0.0448350469884281 -0.225706438158984 -0.130344757137216 -0.0472483427432142 -0.0456519946881096 -0.0472483427432142 -0.048029000807013 -0.0820404504900972 -0.0472483427432142 -0.0746648066263665 -0.0586607574361463 -0.116516667770766 -0.0472483427432142 -0.0586607574361463 -0.0746648066263665 -0.0464562082124544 0.991981186885599 -0.0472483427432142 0.27683127597683 0.276280456767961 0.274088982194161 -0.0472483427432142 0.226628455904529 -0.0472483427432142 1 -0.0472483427432142 0.275730824856179 0.273544028987083 -0.0472483427432142 -0.0860642842535873 1 -0.0845695707955124 -0.0416302104423409 -0.0448350469884282 -0.000531227158755779 -0.0416302104423409 -0.0416302104423409 -0.0416302104423409 -0.00434207708061164 -0.0484726816080988 -0.0416302104423409 -0.0539199490839097 -0.0416302104423409 -0.0307120447028651 -0.000531227158755779 -0.000531227158755779 -0.000531227158755779 -0.0472483427432142 -0.0472483427432142 -0.0416302104423409 -0.0472483427432142 -0.000531227158755779 -0.0498322921779854 0.274088982194161 0.274088982194161 -0.0546180653392671 -0.0539199490839097 -0.0539199490839097 -0.0546180653392671 -0.0539199490839097 0.00343342669014975 -0.0546180653392671 -0.0546180653392671 -0.0746648066263665 -0.0850696309223416 -0.0586607574361464 -0.0472483427432142 0.327505271360882 -0.0440046506137668 0.523612713911984 0.274635094594908 -0.0820404504900972 0.277383289622324 0.274088982194161 -0.0605988101595543 -0.0605988101595543 0.274088982194161 -0.0357023959288693 0.242242589728363 0.274088982194161 -0.194822361398104 0.186808501983646 0.259244190472802 -0.0525003453981443 -0.0719056126479075 -0.0416302104423409 -0.0495580679747746 -0.159272740395428 -0.0546180653392671 0.62522489902095 -0.159272740395428 0.274635094594908 -0.0850696309223416 0.33652976040056 -0.158460810869039 -0.0784114859385083 -0.158460810869039 -0.228016358871742 -0.0845695707955124 -0.116942916099763 0.275182373147874 -0.225706438158984 -0.0446866553459091 -0.177666522848567 -0.222955618491824 0.242242589728363 0.242242589728363 -0.0845695707955124 -0.0820404504900972 -0.0850696309223416 -0.158460810869039 0.274088982194161 -0.159272740395428 -0.159272740395428 0.276280456767961 0.276280456767961 -0.0716006607712687 -0.222955618491824 -0.225706438158984 -0.225706438158984 0.274088982194161 0.196952751011027 -0.0416302104423409 -0.176429373373264 0.274088982194161 0.274088982194161 0.277936504890375 -0.159272740395428 0.368316887514533 -0.277383289622325 0.276280456767961 0.196099443692974 -0.055992405435273 0.18346886938263 -0.212608410590104 0.186808501983646 0.00776019130258515 0.158054931820334 -0.185971817118676 -0.211280230393332 0.274088982194161 0.187646417902912 -0.0472483427432142 -0.157649104566665 0.0472483427432154 0.0539199490839063 -0.308555566220758 0.0472483427432154 0.109178027379795 0.0480290008070105 0.158054931820334 0.186808501983646 -0.0472483427432142 -0.185971817118676 0.277383289622324 -0.0472483427432142 -0.257189404040378 0.158054931820334 -0.257189404040378 0.275182373147874 -0.185971817118676 0.158054931820334 0.158460810869038 0.214386674344788 -0.0472483427432142 -0.247632316018659 -0.0416302104423409 -0.0880326837994653 0.213052180638025 -0.0498322921779854 -0.0498322921779854 -0.0498322921779854 -0.0820404504900972 -0.0498322921779854 -0.0416302104423409 -0.222955618491824 -0.0421806585517519 -0.0498322921779854 -0.0416302104423409 -0.0553087915003889 0.185971817118675 0.18722730431481 -0.0472483427432142 -0.257701649849187 0.0472483427432154 -0.247632316018659 0.259244190472802 -0.0472483427432142 -0.0507123255130848 0.0480290008070105 0.274088982194161 0.212608410590104 0.158460810869038 0.0472483427432154 -0.257189404040378 -0.0472483427432142 -0.213052180638027 0.258729037273287 -0.257189404040378 0.183052711152978 -0.257189404040378 -0.0448350469884282 0.259244190472802 -0.18555392759864 0.602458948788326 0.185971817118675 0.185971817118675 -0.257189404040378 -0.226628455904529 -0.0472483427432142 -0.048029000807013 -0.185971817118676 -0.185971817118676 0.158054931820334 0.213941308669417 -0.0472483427432142 0.0480290008070105 0.0472483427432154 -0.257701649849187 0.0472483427432154 -0.0850696309223416 -0.116516667770766 -0.116516667770766 -0.0516184863613847 0.0472483427432154 -0.248127314455915 -0.224786981662489 -0.0472483427432142 -0.257701649849187 -0.157649104566665 0.185971817118675 0.228016358871741 -0.048029000807013 0.158054931820334 -0.185971817118676 0.157649104566664 -0.185971817118676 -0.127031174580901 -0.185971817118676 -0.0933164078770722 -0.247632316018659 -0.248127314455915 -0.248127314455915 0.158460810869038 -0.247632316018659 -0.0472483427432142 0.212608410590104 -0.0472483427432142 -0.072186121565438 -0.116516667770766 -0.116516667770766 0.757898461556375 0.277936504890375 -0.0850696309223416 -0.0845695707955124 -0.247632316018659 -0.0416302104423409 -0.0416302104423409 -0.0498322921779854 -0.0416302104423409 -0.0416302104423409 -0.0484726816080988 -0.0416302104423409 -0.0416302104423409 -0.0416302104423409 -0.0498322921779854 -0.0416302104423409 -0.0366557885861018 -0.0845695707955124 -0.0416302104423409 -0.0416302104423409 -0.0586607574361464 -0.0416302104423409 -0.0498322921779854 -0.0820404504900972 -0.0416302104423409 -0.0416302104423409 -0.0498322921779854 -0.0448350469884282 -0.0472483427432142 -0.0606214872486001 -0.0472483427432142 0.273544028987083 -0.0472483427432142 -0.0539199490839097 -0.0546180653392671 -0.0546180653392671 -0.000531227158755779 -0.000531227158755779 -0.0421806585517519 -0.0539199490839097 -0.0546180653392671 -0.000531227158755779 -0.00434207708061164 -0.0585720899758976 -0.0539199490839097 -0.000531227158755779 -0.0539199490839097 -0.0546180653392671 -0.0605988101595543 -0.000531227158755779 0.713670114818673 -0.0539199490839097 -0.0539199490839097 0.158054931820334 0.186808501983646 -0.127861490296634 -0.185971817118676 -0.185971817118676 -0.000531227158755779 -0.0825502468855468 -0.116942916099763 -0.0573393286848785 -0.0850696309223416 0.274088982194161 -0.225706438158984 -0.0543664812515025 0.275730824856179 0.258214859001575 0.274088982194161 0.274088982194161
-0.0575812585808144 -0.0786945067029736 -0.0565717163127782 -0.0394746387658246 -0.0569094809484456 0.913821919746552 -0.0390320928660536 -0.125146190097782 -0.0784076710133735 -0.0569094809484456 -0.0572459868806983 -0.170675595004554 -0.056232667841786 -0.0394746387658246 -0.0789809791077888 -0.0569094809484456 -0.0569094809484456 -0.0394746387658246 -0.0569094809484456 -0.169996894657113 -0.0394746387658246 -0.0784076710133735 -0.0552075576386379 -0.0394746387658246 -0.0394746387658246 1 -0.0394746387658246 -0.0394746387658246 -0.0552075576386379 -0.0572459868806983 -0.0572459868806983 -0.0545172387411125 0.913821919746552 0.913821919746552 0.913821919746552 0.171328203401658 0.310885083163979 1 0.966213670947494 1 0.983746110669015 -0.0552075576386379 1 -0.0502442586648183 -0.0394746387658246 -0.0784076710133735 1 -0.0394746387658246 -0.0502442586648183 0.983234659995031 -0.0476302810656663 1 -0.170675595004554 -0.171015870235432 -0.172383225202921 1 -0.208483716462859 1 -0.0472483427432142 1 -0.171356767121921 -0.17272664630324 1 -0.0327184000240912 -0.0472483427432142 0.53756829258054 -0.0456970733412039 0.913821919746552 -0.0170274668234565 -0.0456970733412039 -0.0456970733412039 -0.0456970733412039 -0.0191626930947105 -0.0468641134483005 -0.0456970733412039 -0.0362844021350366 -0.0456970733412039 -0.0323202007611984 -0.0170274668234565 -0.0170274668234565 -0.0170274668234565 0.966684339191464 1 -0.0456970733412039 1 -0.0170274668234565 -0.0358094462761722 -0.172383225202921 -0.172383225202921 -0.0367541861644525 -0.0362844021350366 -0.0362844021350366 -0.0367541861644525 -0.0362844021350366 -0.0266619758225709 -0.0367541861644525 -0.0367541861644525 -0.0502442586648183 -0.0572459868806983 -0.0394746387658246 1 -0.144267426740596 0.89558729275094 -0.0247398329716168 -0.172040440836259 -0.0552075576386379 -0.170335937711126 -0.172383225202921 -0.00235996584519183 -0.00235996584519183 -0.172383225202921 -0.0509734303170847 -0.195045564845542 -0.172383225202921 -0.131101995197839 0.125709221232208 0.174453437328903 -0.0353291068893678 -0.0483875116614579 -0.0456970733412039 0.889425154915485 -0.107179555245199 -0.0367541861644525 -0.0288951852668833 -0.107179555245199 -0.172040440836259 -0.0572459868806983 -0.140398705561664 -0.106633182744086 -0.052765515104086 -0.106633182744086 -0.0360774083582167 -0.0569094809484456 -0.0786945067029736 -0.171698289402518 -0.151884846068438 -0.0390320928660536 -0.119557300600177 -0.150033734398267 -0.195045564845542 -0.195045564845542 -0.0569094809484456 -0.0552075576386379 -0.0572459868806983 -0.106633182744086 -0.172383225202921 -0.107179555245199 -0.107179555245199 -0.171015870235432 -0.171015870235432 -0.0569094809484456 -0.150033734398267 0.171328203401658 0.171328203401658 -0.172383225202921 -0.239896840743139 -0.0456970733412039 -0.118724784438243 -0.172383225202921 -0.172383225202921 -0.169996894657113 -0.107179555245199 -0.0692962588015665 0.148680411391872 -0.171015870235432 -0.240940728099109 -0.0376790221400216 0.123461879119738 -0.143070778036855 0.125709221232208 -0.0441050549178489 0.0951458472098944 -0.125146190097782 -0.142177004485762 -0.172383225202921 0.126273080781161 1 -0.0935397426434949 -1 0.0148063460609285 0.15312750089691 -1 0.0734692728213373 -0.983746110669013 0.0951458472098944 0.125709221232208 1 -0.125146190097782 -0.170335937711126 1 -0.173070707959117 0.0951458472098944 -0.173070707959117 -0.171698289402518 -0.125146190097782 0.0951458472098944 0.0967629711653261 0.144267426740598 1 0.170630071196262 -0.0456970733412039 -0.0592399168447967 0.143369404633279 -0.0358094462761722 -0.0358094462761722 -0.0358094462761722 -0.0552075576386379 -0.0358094462761722 -0.0456970733412039 -0.150033734398267 -0.0385854084713147 -0.0358094462761722 -0.0456970733412039 -0.0372189971707845 0.125146190097783 0.125991046279473 1 -0.173415414013825 -1 0.170630071196262 0.174453437328903 1 -0.0472483427432142 -0.983746110669013 -0.172383225202921 0.143070778036855 0.0967629711653261 -1 -0.173070707959117 1 -0.143369404633279 0.174106774801027 -0.173070707959117 0.123181833370195 -0.173070707959117 0.913821919746552 0.174453437328903 -0.124864979309371 -0.0284651869010684 0.125146190097783 0.125146190097783 -0.173070707959117 -0.152505300338581 1 0.983746110669015 -0.125146190097782 -0.125146190097782 0.0951458472098944 0.143967726397091 1 -0.983746110669013 -1 -0.173415414013825 -1 -0.0572459868806983 -0.0784076710133735 -0.0784076710133735 -0.0643743015950339 -1 0.151373524643831 -0.151266115342031 1 -0.173415414013825 -0.0935397426434949 0.125146190097783 0.153439263189851 0.983746110669015 0.0951458472098944 -0.125146190097782 0.0935397426435081 -0.125146190097782 -0.0731882625828878 -0.125146190097782 0.446464931122186 0.170630071196262 0.151373524643831 0.170191397874677 0.0967629711653261 0.170630071196262 1 0.143070778036855 1 -0.0509734303170847 -0.0784076710133735 -0.0784076710133735 -0.0358094462761722 -0.169996894657113 -0.0572459868806983 -0.0569094809484456 0.170630071196262 -0.0456970733412039 -0.0456970733412039 -0.0358094462761722 -0.0456970733412039 -0.0456970733412039 -0.0468641134483005 -0.0456970733412039 -0.0456970733412039 -0.0456970733412039 -0.0358094462761722 -0.0456970733412039 -0.0284651869010684 -0.0569094809484456 -0.0456970733412039 -0.0456970733412039 -0.0394746387658246 -0.0456970733412039 -0.0358094462761722 -0.0552075576386379 -0.0456970733412039 -0.0456970733412039 -0.0358094462761722 0.913821919746552 1 -0.0579153198839582 1 -0.17272664630324 1 -0.0362844021350366 -0.0367541861644525 -0.0367541861644525 -0.0170274668234565 -0.0170274668234565 -0.0385854084713147 -0.0362844021350366 -0.0367541861644525 -0.0170274668234565 -0.0191626930947105 -0.0575812585808144 -0.0362844021350366 -0.0170274668234565 -0.0362844021350366 -0.0367541861644525 -0.00235996584519183 -0.0170274668234565 -0.0428592982590867 -0.0362844021350366 -0.0362844021350366 0.0951458472098944 0.125709221232208 -0.0757596337127614 -0.125146190097782 -0.125146190097782 -0.0170274668234565 -0.0555506154073069 -0.0786945067029736 0.739132925961826 -0.0572459868806983 -0.172383225202921 0.171328203401658 -0.040778814410828 -0.171356767121921 0.173760768332237 -0.172383225202921 -0.172383225202921
[truncated: 1,922,915 more chars]
