# Supplementary material for: Precision medicine for atherosclerotic cardiovascular disease: Integrative genomics maps risk loci and AI‐predicted functional consequences
Source: Clin Transl Med. 2026 Jul 10;16(7):e70732. doi: 10.1002/ctm2.70732 (PMC13351343; doi:10.1002/ctm2.70732)
Supplement: Supplementary file 6 — Supporting Information [file CTM2-16-e70732-s005.zip › HNF1A-AS1/FINEMAP/data.snp]

index rsid chromosome position allele1 allele2 maf beta se z prob log10bf mean sd mean_incl sd_incl
245 rs627211 12 121252112 G A 0.0318091 -0.00260456 0.00578112 -0.450529 1 12.3506 -4117.92 0.223806 -4117.92 0.223806
263 rs661647 12 121282659 C T 0.486083 -1.9327e-06 0.000119321 -0.0161975 1 12.3506 -4119.04 0.223867 -4119.04 0.223867
127 rs2049211 12 121305119 C T 0.0934394 -0.000893926 0.00361354 -0.247383 1 12.3506 -5.26737 0.000301013 -5.26737 0.000301013
126 rs2047568 12 121243790 G A 0.482107 -0.0018957 0.000651082 -2.91161 1 12.3506 -4117.94 0.223807 -4117.94 0.223807
15 rs10849786 12 121209302 A G 0.164016 0.000618984 0.000650895 0.950973 1 12.3506 6.39257 0.0003559 6.39257 0.0003559
233 rs609700 12 121297487 A G 0.485089 0.00168883 0.000621705 2.71645 0 -inf 0 0 0 0
243 rs625228 12 121278266 G A 0.422465 0.00131642 0.00057253 2.29931 0 -inf 0 0 0 0
242 rs624216 12 121278541 A G 0.485089 0.00171432 0.0006254 2.74116 0 -inf 0 0 0 0
241 rs623857 12 121230762 C T 0.33002 -0.000921128 0.000545384 -1.68895 0 -inf 0 0 0 0
240 rs620772 12 121232452 A G 0.33002 -0.000921822 0.000545742 -1.68912 0 -inf 0 0 0 0
239 rs61948179 12 121194520 C A 0.0248509 -0.00171834 0.00151913 -1.13113 0 -inf 0 0 0 0
238 rs618849 12 121308055 C G 0.329026 0.000856719 0.000537661 1.59342 0 -inf 0 0 0 0
237 rs618482 12 121200609 C T 0.489066 -0.00172564 0.000626598 -2.75398 0 -inf 0 0 0 0
236 rs61624288 12 121166455 G A 0.027833 0.00169499 0.00143362 1.18232 0 -inf 0 0 0 0
235 rs610694 12 121304826 T C 0.485089 0.0016939 0.000622522 2.72103 0 -inf 0 0 0 0
234 rs610578 12 121194565 A G 0.323062 -0.00155525 0.00062745 -2.47868 0 -inf 0 0 0 0
225 rs58291418 12 121264010 C T 0.483101 -0.00179117 0.00063567 -2.81777 0 -inf 0 0 0 0
232 rs608394 12 121194053 C T 0.488072 -0.00169329 0.00062111 -2.72624 0 -inf 0 0 0 0
231 rs594507 12 121280522 A G 0.392644 0.00129056 0.00057576 2.24148 0 -inf 0 0 0 0
230 rs591489 12 121234381 G A 0.0308151 0.000635679 0.00130441 0.48733 0 -inf 0 0 0 0
229 rs590625 12 121288923 G A 0.485089 0.00172974 0.000626999 2.75876 0 -inf 0 0 0 0
228 rs590556 12 121269614 T C 0.030815 -0.000566041 0.00131006 -0.432071 0 -inf 0 0 0 0
227 rs586305 12 121206055 T A 0.263419 -0.00115431 0.000599137 -1.92663 0 -inf 0 0 0 0
226 rs584001 12 121228055 G T 0.39165 -0.00129095 0.000576657 -2.23869 0 -inf 0 0 0 0
224 rs582678 12 121271223 C T 0.031809 -0.000568225 0.0013029 -0.436124 0 -inf 0 0 0 0
255 rs6489780 12 121228410 C G 0.0934394 0.00141302 0.000903474 1.56399 0 -inf 0 0 0 0
266 rs668622 12 121198299 G A 0.425447 -0.00133407 0.000574365 -2.32269 0 -inf 0 0 0 0
265 rs662739 12 121229893 T C 0.33002 -0.000916207 0.000544637 -1.68223 0 -inf 0 0 0 0
264 rs662284 12 121257727 C A 0.261431 0.00118279 0.000603822 1.95884 0 -inf 0 0 0 0
262 rs660878 12 121189633 C T 0.0308151 0.000861892 0.00146534 0.588185 0 -inf 0 0 0 0
261 rs660549 12 121300988 T C 0.418489 0.001373 0.000583043 2.35488 0 -inf 0 0 0 0
260 rs658521 12 121162414 G T 0.467197 -0.000154628 0.00045924 -0.336703 0 -inf 0 0 0 0
259 rs651156 12 121270439 G A 0.030815 -0.000586458 0.00130401 -0.449733 0 -inf 0 0 0 0
258 rs649622 12 121182887 G T 0.115308 -0.00108432 0.00080319 -1.35001 0 -inf 0 0 0 0
257 rs6489782 12 121247491 C A 0.162028 0.000646574 0.00065607 0.985526 0 -inf 0 0 0 0
256 rs6489781 12 121247182 T C 0.162028 0.000642687 0.000655934 0.979806 0 -inf 0 0 0 0
244 rs626103 12 121230242 C T 0.0308151 0.00169871 0.00144074 1.17906 0 -inf 0 0 0 0
254 rs648262 12 121310062 T C 0.030815 4.47796e-05 0.00138872 0.0322452 0 -inf 0 0 0 0
253 rs647881 12 121310027 A G 0.486083 0.00171191 0.000625112 2.73857 0 -inf 0 0 0 0
252 rs647336 12 121309851 A G 0.030815 4.09053e-05 0.00139622 0.0292972 0 -inf 0 0 0 0
251 rs645786 12 121256829 T C 0.031809 -0.000559875 0.00130158 -0.430151 0 -inf 0 0 0 0
250 rs639343 12 121229569 G A 0.0308151 0.000638987 0.00130453 0.489822 0 -inf 0 0 0 0
249 rs634850 12 121209957 C T 0.394632 -0.0012556 0.000570677 -2.20019 0 -inf 0 0 0 0
248 rs633084 12 121209540 A G 0.262425 -0.00119034 0.000604668 -1.96857 0 -inf 0 0 0 0
247 rs631168 12 121291497 T C 0.33002 0.000822145 0.000535622 1.53493 0 -inf 0 0 0 0
246 rs628771 12 121303539 T C 0.33002 0.000918055 0.000543792 1.68825 0 -inf 0 0 0 0
191 rs531782 12 121273247 T C 0.485089 0.00172845 0.000626623 2.75836 0 -inf 0 0 0 0
201 rs55645249 12 121266522 C T 0.0616302 0.00183287 0.00110258 1.66234 0 -inf 0 0 0 0
200 rs555404 12 121175984 T C 0.466203 -0.00181834 0.00201471 -0.902534 0 -inf 0 0 0 0
199 rs554197 12 121242275 T C 0.0308151 0.000600488 0.00130344 0.460695 0 -inf 0 0 0 0
198 rs551125 12 121203427 C T 0.395626 -0.0012751 0.000572185 -2.22847 0 -inf 0 0 0 0
197 rs551087 12 121209193 G A 0.263419 -0.00116007 0.000599789 -1.93412 0 -inf 0 0 0 0
196 rs550349 12 121236160 A C 0.262425 -0.00122689 0.000608826 -2.01517 0 -inf 0 0 0 0
195 rs538785 12 121291505 C G 0.33002 0.000823178 0.000535732 1.53655 0 -inf 0 0 0 0
194 rs534415 12 121192687 G A 0.481113 -0.00171413 0.000624132 -2.74642 0 -inf 0 0 0 0
193 rs533264 12 121296175 C T 0.485089 0.00168986 0.000621732 2.71799 0 -inf 0 0 0 0
192 rs532140 12 121233235 C A 0.262425 -0.00120285 0.000606668 -1.98271 0 -inf 0 0 0 0
202 rs55660947 12 121185369 T A 0.0994036 0.00144295 0.000909211 1.58704 0 -inf 0 0 0 0
190 rs530162 12 121233466 A G 0.0308151 0.000637647 0.00130448 0.488813 0 -inf 0 0 0 0
189 rs525425 12 121195625 A G 0.477137 -0.00177338 0.000633788 -2.79807 0 -inf 0 0 0 0
188 rs520405 12 121261858 A G 0.33002 0.000897676 0.000541408 1.65804 0 -inf 0 0 0 0
187 rs519785 12 121238935 G A 0.0308151 0.000631773 0.00130431 0.484375 0 -inf 0 0 0 0
186 rs516978 12 121197553 C G 0.332008 -0.000847199 0.000536837 -1.57813 0 -inf 0 0 0 0
185 rs516649 12 121234901 T C 0.262425 -0.00140542 0.000630969 -2.2274 0 -inf 0 0 0 0
184 rs515784 12 121262380 C T 0.031809 -0.000566176 0.00130195 -0.434869 0 -inf 0 0 0 0
183 rs514108 12 121212467 C T 0.145129 0.00043503 0.00063343 0.686785 0 -inf 0 0 0 0
182 rs513940 12 121309628 A G 0.030815 0.00211989 0.00566479 0.374223 0 -inf 0 0 0 0
181 rs510351 12 121186737 A G 0.424453 -0.000833422 0.000500895 -1.66387 0 -inf 0 0 0 0
213 rs56391085 12 121188825 C T 0.0616302 0.00192 0.00111226 1.72621 0 -inf 0 0 0 0
223 rs58235352 12 121186246 G A 0.0656064 0.00197366 0.00113921 1.73248 0 -inf 0 0 0 0
222 rs581515 12 121233250 T G 0.0308151 0.000836444 0.00130746 0.639747 0 -inf 0 0 0 0
221 rs580240 12 121199903 T G 0.489066 -0.0017134 0.000624145 -2.7452 0 -inf 0 0 0 0
220 rs575437 12 121173431 T C 0.466203 -0.000138141 0.000462604 -0.298616 0 -inf 0 0 0 0
219 rs574993 12 121286191 T C 0.030815 -0.000571783 0.00131001 -0.436471 0 -inf 0 0 0 0
218 rs572016 12 121279083 G A 0.486083 0.00171034 0.000624942 2.7368 0 -inf 0 0 0 0
217 rs572009 12 121207712 C A 0.0308151 0.000658355 0.00130912 0.502897 0 -inf 0 0 0 0
216 rs568297 12 121221763 C T 0.333002 -0.000925107 0.000545437 -1.69609 0 -inf 0 0 0 0
215 rs566704 12 121231790 G A 0.33002 -0.000922228 0.000545704 -1.68998 0 -inf 0 0 0 0
214 rs56401401 12 121186314 G A 0.0417495 0.00180528 0.00155209 1.16313 0 -inf 0 0 0 0
268 rs674021 12 121248584 G A 0.262425 -0.0012044 0.000606193 -1.98682 0 -inf 0 0 0 0
212 rs56284009 12 121243960 T C 0.0387674 0.0017597 0.00151212 1.16373 0 -inf 0 0 0 0
211 rs56232241 12 121173386 T C 0.0447316 0.00232881 0.00125572 1.85457 0 -inf 0 0 0 0
210 rs56179458 12 121157535 G A 0.414513 -0.000153991 0.000467704 -0.32925 0 -inf 0 0 0 0
209 rs56175661 12 121206349 A G 0.0616302 0.00186483 0.00110636 1.68556 0 -inf 0 0 0 0
208 rs56163702 12 121209435 T C 0.0387674 0.0018331 0.00151796 1.20761 0 -inf 0 0 0 0
207 rs56137011 12 121240986 T C 0.0874751 0.00157672 0.000942708 1.67254 0 -inf 0 0 0 0
206 rs55970240 12 121221461 A G 0.0387674 0.00175745 0.00151168 1.16258 0 -inf 0 0 0 0
205 rs55941696 12 121186865 C T 0.0387674 -0.00232336 0.00560118 -0.414799 0 -inf 0 0 0 0
204 rs55914930 12 121253455 C T 0.0387674 -0.00318468 0.00559808 -0.568888 0 -inf 0 0 0 0
203 rs558275 12 121196891 A G 0.392644 -0.00129527 0.000575517 -2.25063 0 -inf 0 0 0 0
322 rs76413125 12 121237594 A G 0.0228628 0.00200073 0.00160158 1.24922 0 -inf 0 0 0 0
333 rs78235010 12 121179303 C T 0.0407555 0.000264016 0.00143919 0.183448 0 -inf 0 0 0 0
332 rs77596870 12 121165318 G A 0.0397614 -0.0156837 0.0056729 -2.76468 0 -inf 0 0 0 0
331 rs77055546 12 121253002 A G 0.0228628 0.00207258 0.00161066 1.28679 0 -inf 0 0 0 0
330 rs77045000 12 121161453 C T 0.0397614 0.000521032 0.00136765 0.38097 0 -inf 0 0 0 0
329 rs76909052 12 121247929 C T 0.0944334 -0.00217732 0.00100176 -2.1735 0 -inf 0 0 0 0
328 rs76659878 12 121159611 G A 0.0238569 0.00112174 0.00148838 0.753661 0 -inf 0 0 0 0
327 rs76654023 12 121195747 A G 0.0228628 0.00194305 0.00159651 1.21706 0 -inf 0 0 0 0
326 rs76556532 12 121196131 C T 0.0407555 0.00069273 0.00153163 0.452283 0 -inf 0 0 0 0
325 rs76555581 12 121157235 A G 0.0397614 0.000602236 0.00136986 0.439633 0 -inf 0 0 0 0
324 rs76519610 12 121181456 A G 0.0447316 0.00241743 0.00126524 1.91065 0 -inf 0 0 0 0
323 rs76426208 12 121273991 A G 0.0228628 0.00204549 0.00160756 1.27242 0 -inf 0 0 0 0
334 rs78408640 12 121239570 T C 0.0497018 -0.00325004 0.00134278 -2.42038 0 -inf 0 0 0 0
321 rs75436492 12 121276248 C G 0.0407555 0.000686624 0.00155373 0.44192 0 -inf 0 0 0 0
320 rs75316742 12 121247179 C T 0.0407555 0.000618232 0.00153453 0.402881 0 -inf 0 0 0 0
319 rs75195739 12 121219187 T C 0.0397614 -0.0155087 0.00638323 -2.4296 0 -inf 0 0 0 0
318 rs73413874 12 121303743 A G 0.0308151 0.000115138 0.00140632 0.0818722 0 -inf 0 0 0 0
317 rs73413868 12 121301732 T C 0.484095 -0.00169873 0.000622956 -2.72689 0 -inf 0 0 0 0
316 rs73413866 12 121299018 C T 0.0308151 9.22551e-05 0.00140634 0.0655995 0 -inf 0 0 0 0
315 rs73411986 12 121244277 A G 0.0954274 -0.00215156 0.000996419 -2.15929 0 -inf 0 0 0 0
314 rs73411916 12 121208238 T C 0.0308151 0.000651357 0.00132002 0.493446 0 -inf 0 0 0 0
313 rs73409953 12 121161493 G A 0.027833 0.00148485 0.00146709 1.0121 0 -inf 0 0 0 0
312 rs73229162 12 121277378 T C 0.0387674 0.00150198 0.00149203 1.00667 0 -inf 0 0 0 0
345 rs7954254 12 121303713 C T 0.0884692 0.0016006 0.000943916 1.69571 0 -inf 0 0 0 0
355 rs989987 12 121274062 C T 0.483101 -0.0017872 0.000633788 -2.81987 0 -inf 0 0 0 0
354 rs989986 12 121274178 A C 0.483101 -0.00178875 0.000633953 -2.82158 0 -inf 0 0 0 0
353 rs9431 12 121202664 A C 0.487078 -0.00168492 0.000619489 -2.71985 0 -inf 0 0 0 0
352 rs909053 12 121237668 G A 0.480119 -0.00179026 0.000634669 -2.82077 0 -inf 0 0 0 0
351 rs80252785 12 121186537 A G 0.0497018 0.000462612 0.00091638 0.504826 0 -inf 0 0 0 0
350 rs7978125 12 121167039 A G 0.420477 -0.000121203 0.000462622 -0.261992 0 -inf 0 0 0 0
349 rs7969140 12 121303626 T C 0.483101 -0.00170164 0.000623341 -2.72988 0 -inf 0 0 0 0
348 rs7965332 12 121279912 T C 0.0934394 0.00144932 0.000906474 1.59886 0 -inf 0 0 0 0
347 rs7964228 12 121179277 G A 0.0447316 0.000528692 0.00117475 0.450046 0 -inf 0 0 0 0
346 rs7960784 12 121227182 G A 0.163022 0.000611556 0.000650922 0.939524 0 -inf 0 0 0 0
311 rs73229160 12 121273732 C T 0.0616302 0.00175352 0.00109427 1.60246 0 -inf 0 0 0 0
344 rs79438381 12 121289468 G A 0.0228628 0.00204115 0.00160699 1.27017 0 -inf 0 0 0 0
343 rs791713 12 121308381 C T 0.33002 0.000868722 0.000538369 1.61362 0 -inf 0 0 0 0
342 rs791707 12 121277044 A G 0.33002 0.000924078 0.000544422 1.69736 0 -inf 0 0 0 0
341 rs791218 12 121309442 C G 0.188867 0.00157352 0.000702935 2.2385 0 -inf 0 0 0 0
340 rs791210 12 121187557 T C 0.332008 -0.000883779 0.000539783 -1.63728 0 -inf 0 0 0 0
339 rs790675 12 121192318 T C 0.262425 -0.00106782 0.000591197 -1.8062 0 -inf 0 0 0 0
338 rs78803377 12 121181449 T C 0.0397614 0.000207288 0.0014557 0.142397 0 -inf 0 0 0 0
337 rs78686363 12 121157983 G A 0.0397614 0.000596356 0.00136992 0.435322 0 -inf 0 0 0 0
336 rs78473839 12 121163051 G A 0.106362 -0.00111145 0.000814245 -1.365 0 -inf 0 0 0 0
335 rs78431328 12 121228016 T C 0.0228628 0.00199504 0.00160123 1.24594 0 -inf 0 0 0 0
278 rs697859 12 121206494 G A 0.263419 -0.00116144 0.000599817 -1.93633 0 -inf 0 0 0 0
288 rs715319 12 121287933 T C 0.0934394 0.00144285 0.000905751 1.59299 0 -inf 0 0 0 0
287 rs7137504 12 121221628 C T 0.476143 -0.00183446 0.00064182 -2.85822 0 -inf 0 0 0 0
286 rs7137088 12 121242264 T G 0.0387674 -0.000920489 0.00116473 -0.790305 0 -inf 0 0 0 0
285 rs7135426 12 121239068 G T 0.162028 0.000634936 0.000653435 0.971689 0 -inf 0 0 0 0
284 rs7135147 12 121259984 T C 0.162028 -0.00296261 0.00277064 -1.06929 0 -inf 0 0 0 0
283 rs7133413 12 121195007 G A 0.0755467 -0.00588109 0.00380622 -1.54513 0 -inf 0 0 0 0
282 rs708788 12 121243753 T C 0.0308151 0.000521021 0.00130829 0.398245 0 -inf 0 0 0 0
281 rs708785 12 121228791 G A 0.39165 -0.00130317 0.000578315 -2.2534 0 -inf 0 0 0 0
280 rs708784 12 121208484 G A 0.0308151 0.000696722 0.0013061 0.533438 0 -inf 0 0 0 0
279 rs708783 12 121173932 A G 0.466203 -0.0018371 0.00201384 -0.912238 0 -inf 0 0 0 0
289 rs7300695 12 121197629 G A 0.0924453 0.00139807 0.000901836 1.55025 0 -inf 0 0 0 0
277 rs697854 12 121184931 A G 0.467197 -0.00179477 0.00202421 -0.886652 0 -inf 0 0 0 0
276 rs696337 12 121159380 T C 0.467197 -0.000156875 0.00045932 -0.341537 0 -inf 0 0 0 0
275 rs695952 12 121178644 G A 0.466203 -0.000132215 0.000463255 -0.285404 0 -inf 0 0 0 0
274 rs695950 12 121175560 G C 0.110338 0.00147277 0.000859852 1.71281 0 -inf 0 0 0 0
273 rs694303 12 121268624 C T 0.33002 0.000888632 0.000540695 1.6435 0 -inf 0 0 0 0
272 rs692902 12 121197124 C T 0.186879 0.00169688 0.000715515 2.37155 0 -inf 0 0 0 0
271 rs688402 12 121299408 T C 0.33002 0.000944203 0.000545372 1.7313 0 -inf 0 0 0 0
270 rs683437 12 121226627 G A 0.261431 -0.00121934 0.000608187 -2.00488 0 -inf 0 0 0 0
269 rs683091 12 121294744 T C 0.33002 0.000825869 0.000535975 1.54087 0 -inf 0 0 0 0
178 rs498230 12 121259142 A C 0.261431 0.00118486 0.000604232 1.96094 0 -inf 0 0 0 0
300 rs73227033 12 121204655 C T 0.0387674 0.00179944 0.0015141 1.18845 0 -inf 0 0 0 0
310 rs73229157 12 121272789 A G 0.0616302 0.00182603 0.00110219 1.65674 0 -inf 0 0 0 0
309 rs73229156 12 121270733 G C 0.0874751 0.00153289 0.00093633 1.63712 0 -inf 0 0 0 0
308 rs73229151 12 121269366 C T 0.0387674 0.00169463 0.00150419 1.12661 0 -inf 0 0 0 0
307 rs73229149 12 121266425 A G 0.0616302 0.00183046 0.0011024 1.66044 0 -inf 0 0 0 0
306 rs73229135 12 121250315 T C 0.0467197 0.00185396 0.00112764 1.64411 0 -inf 0 0 0 0
305 rs73229126 12 121244130 C T 0.0616302 0.00186472 0.00110703 1.68444 0 -inf 0 0 0 0
304 rs73229118 12 121234323 C T 0.0616302 0.00187374 0.00110763 1.69167 0 -inf 0 0 0 0
303 rs73229114 12 121230034 C G 0.0924453 0.00151648 0.00091868 1.65072 0 -inf 0 0 0 0
302 rs73227042 12 121212782 C T 0.0248509 0.00307113 0.00171524 1.79049 0 -inf 0 0 0 0
301 rs73227036 12 121209508 C T 0.0616302 0.00185504 0.00110536 1.67822 0 -inf 0 0 0 0
267 rs671815 12 121249004 G A 0.0318091 0.000532198 0.00129796 0.410027 0 -inf 0 0 0 0
299 rs73227029 12 121201409 T G 0.0616302 0.0018923 0.0011063 1.71048 0 -inf 0 0 0 0
298 rs73227027 12 121196985 T G 0.0616302 0.00191335 0.00110855 1.726 0 -inf 0 0 0 0
297 rs73227022 12 121190761 A G 0.0616302 0.00193247 0.00111372 1.73514 0 -inf 0 0 0 0
296 rs73227016 12 121183170 C T 0.0646123 0.00204521 0.00113825 1.7968 0 -inf 0 0 0 0
295 rs73214898 12 121303509 C T 0.0616302 0.00173895 0.00109522 1.58776 0 -inf 0 0 0 0
294 rs73214896 12 121296608 C T 0.0616302 0.00174627 0.00109624 1.59296 0 -inf 0 0 0 0
293 rs73214894 12 121296242 A T 0.0387674 0.00146507 0.00149372 0.980821 0 -inf 0 0 0 0
292 rs73214888 12 121291507 C A 0.0616302 0.00175509 0.00109742 1.59928 0 -inf 0 0 0 0
291 rs73214885 12 121285966 T G 0.0616302 0.00176768 0.0010979 1.61005 0 -inf 0 0 0 0
290 rs7312316 12 121173031 T C 0.466203 -0.00023255 0.000467202 -0.497749 0 -inf 0 0 0 0
57 rs11065286 12 121271734 T C 0.422465 -0.00137034 0.000579885 -2.36313 0 -inf 0 0 0 0
67 rs111353282 12 121192321 G A 0.0616302 -0.00424447 0.00421972 -1.00587 0 -inf 0 0 0 0
66 rs11065302 12 121306387 C T 0.0924453 0.00138958 0.000899073 1.54557 0 -inf 0 0 0 0
65 rs11065299 12 121297815 G A 0.0656064 -0.000987949 0.000957345 -1.03197 0 -inf 0 0 0 0
64 rs11065298 12 121297105 T A 0.0954274 0.00136038 0.000897126 1.51637 0 -inf 0 0 0 0
63 rs11065294 12 121289696 C T 0.0308151 0.000720963 0.0013215 0.545562 0 -inf 0 0 0 0
62 rs11065293 12 121289686 C T 0.484095 -0.00180483 0.000636119 -2.83724 0 -inf 0 0 0 0
61 rs11065292 12 121289155 T C 0.480119 -0.00183559 0.000641814 -2.86 0 -inf 0 0 0 0
60 rs11065291 12 121284393 G A 0.0308151 0.000725735 0.00132178 0.54906 0 -inf 0 0 0 0
59 rs11065290 12 121280460 T C 0.0656064 -0.00090804 0.000957517 -0.948328 0 -inf 0 0 0 0
58 rs11065288 12 121274674 G C 0.0308151 0.000711017 0.00132155 0.538018 0 -inf 0 0 0 0
68 rs111370869 12 121182131 A G 0.027833 0.00118199 0.00142211 0.831149 0 -inf 0 0 0 0
56 rs11065285 12 121269130 T C 0.0308151 0.000689667 0.00132093 0.522105 0 -inf 0 0 0 0
55 rs11065284 12 121266621 G A 0.483101 -0.00179475 0.000634637 -2.82799 0 -inf 0 0 0 0
54 rs11065283 12 121266453 T C 0.479125 -0.00181385 0.000638334 -2.84154 0 -inf 0 0 0 0
53 rs11065282 12 121264415 G T 0.478131 -0.00184355 0.000642866 -2.86771 0 -inf 0 0 0 0
52 rs11065281 12 121261941 A G 0.0308151 0.000700908 0.00132089 0.530634 0 -inf 0 0 0 0
51 rs11065280 12 121260719 C T 0.0666004 -0.00114686 0.000979486 -1.17088 0 -inf 0 0 0 0
50 rs11065279 12 121259878 C T 0.0298211 0.000985419 0.00135115 0.729318 0 -inf 0 0 0 0
49 rs11065278 12 121258279 C T 0.0735586 -0.000443083 0.000898881 -0.492928 0 -inf 0 0 0 0
48 rs11065276 12 121254654 T C 0.0467197 0.00185434 0.00112771 1.64434 0 -inf 0 0 0 0
47 rs11065275 12 121249718 T C 0.0308151 0.000680017 0.0013199 0.515205 0 -inf 0 0 0 0
79 rs112799190 12 121212275 G A 0.0228628 0.00197566 0.00159919 1.23541 0 -inf 0 0 0 0
89 rs11611087 12 121267126 C T 0.483101 -0.00182206 0.000639652 -2.84852 0 -inf 0 0 0 0
88 rs11608262 12 121261918 C T 0.483101 -0.00177472 0.000632585 -2.8055 0 -inf 0 0 0 0
87 rs115042186 12 121255570 G A 0.0387674 0.00168363 0.00150389 1.11952 0 -inf 0 0 0 0
86 rs113931273 12 121244531 T C 0.0228628 0.00202232 0.00160296 1.26162 0 -inf 0 0 0 0
85 rs113898588 12 121218058 T C 0.0308151 0.000692097 0.0013205 0.524119 0 -inf 0 0 0 0
84 rs113534985 12 121234770 C T 0.0616302 0.00153713 0.0011303 1.35993 0 -inf 0 0 0 0
83 rs113231752 12 121258635 C T 0.0308151 -0.00173495 0.00574256 -0.302122 0 -inf 0 0 0 0
82 rs113206442 12 121191242 C T 0.0308151 0.00156759 0.00135551 1.15646 0 -inf 0 0 0 0
81 rs113144510 12 121261196 T C 0.0228628 -0.00804504 0.00662965 -1.21349 0 -inf 0 0 0 0
80 rs112817552 12 121190106 G C 0.0228628 0.00194926 0.00159829 1.21959 0 -inf 0 0 0 0
46 rs11065272 12 121244594 G A 0.162028 0.000603712 0.000654202 0.922822 0 -inf 0 0 0 0
78 rs112575738 12 121191860 C T 0.0318091 0.00152981 0.0012538 1.22014 0 -inf 0 0 0 0
77 rs112550588 12 121209950 G A 0.0616302 0.0018517 0.00110506 1.67566 0 -inf 0 0 0 0
76 rs112437383 12 121158065 A G 0.0397614 0.000597556 0.00136991 0.436199 0 -inf 0 0 0 0
75 rs112392709 12 121187595 C A 0.0616302 0.00194693 0.00111588 1.74474 0 -inf 0 0 0 0
74 rs111999968 12 121168031 G A 0.0646123 0.00203147 0.00113178 1.79493 0 -inf 0 0 0 0
73 rs111940133 12 121197628 C T 0.0238569 0.00198835 0.00159953 1.24309 0 -inf 0 0 0 0
72 rs111937017 12 121279074 G C 0.0616302 0.00176011 0.00109723 1.60414 0 -inf 0 0 0 0
71 rs111927418 12 121270406 T C 0.0616302 0.00182684 0.00110214 1.65754 0 -inf 0 0 0 0
70 rs111666286 12 121245214 C T 0.0616302 0.00186888 0.00110748 1.6875 0 -inf 0 0 0 0
69 rs111613883 12 121219483 C T 0.0228628 0.00204291 0.00160403 1.27361 0 -inf 0 0 0 0
12 rs10774572 12 121309561 A G 0.478131 3.79294e-06 0.000151011 0.0251169 0 -inf 0 0 0 0
23 rs10849794 12 121251782 C A 0.0874751 0.0015521 0.000939358 1.6523 0 -inf 0 0 0 0
22 rs10849793 12 121247926 T C 0.162028 0.00064797 0.000656073 0.987649 0 -inf 0 0 0 0
21 rs10849792 12 121241933 G C 0.0467197 0.00187596 0.00112904 1.66155 0 -inf 0 0 0 0
20 rs10849791 12 121235280 T C 0.476143 -0.00183501 0.000641928 -2.8586 0 -inf 0 0 0 0
19 rs10849790 12 121232328 G A 0.0924453 0.0014209 0.000904302 1.57127 0 -inf 0 0 0 0
18 rs10849789 12 121231461 T C 0.0467197 0.0018885 0.00112727 1.67528 0 -inf 0 0 0 0
17 rs10849788 12 121211841 G A 0.0924453 0.00143714 0.000905653 1.58686 0 -inf 0 0 0 0
16 rs10849787 12 121210139 A G 0.0924453 0.00142751 0.000905019 1.57732 0 -inf 0 0 0 0
14 rs10849785 12 121195112 C T 0.0467197 0.00199268 0.00110626 1.80128 0 -inf 0 0 0 0
13 rs10849782 12 121188837 A G 0.0904573 0.00148094 0.000918223 1.61283 0 -inf 0 0 0 0
24 rs10849795 12 121251889 T C 0.0467197 0.00177938 0.0011201 1.58858 0 -inf 0 0 0 0
11 rs10774571 12 121286136 G A 0.0934394 0.00146299 0.000907641 1.61186 0 -inf 0 0 0 0
10 rs10774569 12 121242520 C T 0.0924453 0.00142149 0.000904993 1.57072 0 -inf 0 0 0 0
9 rs10774568 12 121239696 A G 0.162028 0.000625623 0.000652436 0.958903 0 -inf 0 0 0 0
8 rs1067742 12 121309364 C T 0.33002 0.000877294 0.000549773 1.59574 0 -inf 0 0 0 0
7 rs1055070 12 121161048 T G 0.0457256 0.00229458 0.00124572 1.84197 0 -inf 0 0 0 0
6 rs1055059 12 121160092 C T 0.027833 0.00152117 0.00146902 1.0355 0 -inf 0 0 0 0
5 rs10437838 12 121211914 A T 0.0924453 0.00144366 0.000906671 1.59226 0 -inf 0 0 0 0
4 rs10437837 12 121211693 C T 0.0467197 0.00189528 0.00113069 1.67623 0 -inf 0 0 0 0
3 rs10431387 12 121280839 A G 0.0914513 0.00139021 0.000902271 1.54079 0 -inf 0 0 0 0
2 rs1039302 12 121236258 C T 0.163022 0.000602817 0.000648043 0.930212 0 -inf 0 0 0 0
35 rs11065228 12 121162771 C A 0.027833 0.00148548 0.00146636 1.01304 0 -inf 0 0 0 0
45 rs11065271 12 121243699 C T 0.0467197 0.00753188 0.00437091 1.72318 0 -inf 0 0 0 0
44 rs11065270 12 121240862 T C 0.0735586 -0.000458801 0.000898646 -0.510546 0 -inf 0 0 0 0
43 rs11065267 12 121233367 T A 0.0308151 0.00068589 0.00132054 0.519401 0 -inf 0 0 0 0
42 rs11065266 12 121232252 G T 0.0874751 0.00155309 0.000938616 1.65466 0 -inf 0 0 0 0
41 rs11065260 12 121212855 A G 0.0318091 -0.00136483 0.0057412 -0.237725 0 -inf 0 0 0 0
40 rs11065258 12 121204003 G A 0.0308151 -0.00129209 0.0057493 -0.224739 0 -inf 0 0 0 0
39 rs11065254 12 121198392 G A 0.028827 0.00105872 0.00137726 0.768715 0 -inf 0 0 0 0
38 rs11065253 12 121194627 T C 0.0308151 0.000758897 0.0013401 0.566297 0 -inf 0 0 0 0
37 rs11065248 12 121185933 A G 0.194831 0.00156475 0.000760868 2.05653 0 -inf 0 0 0 0
36 rs11065231 12 121169356 C A 0.420477 -0.000157008 0.000465649 -0.33718 0 -inf 0 0 0 0
90 rs116902441 12 121255085 G A 0.0407555 0.000620451 0.00153484 0.404245 0 -inf 0 0 0 0
34 rs11065227 12 121162768 A C 0.027833 0.00148169 0.00146619 1.01058 0 -inf 0 0 0 0
33 rs11065226 12 121161853 C T 0.027833 -0.00328734 0.00631948 -0.520191 0 -inf 0 0 0 0
32 rs11065225 12 121159739 A G 0.0854871 -0.00111566 0.000869057 -1.28376 0 -inf 0 0 0 0
31 rs10849806 12 121309205 C T 0.0934394 0.00140141 0.000902658 1.55254 0 -inf 0 0 0 0
30 rs10849805 12 121309124 C T 0.0934394 0.00139645 0.000902325 1.54761 0 -inf 0 0 0 0
29 rs10849803 12 121297859 C T 0.0874751 0.000174511 0.00367782 0.0474496 0 -inf 0 0 0 0
28 rs10849799 12 121274189 A C 0.0467197 0.00183708 0.00112432 1.63394 0 -inf 0 0 0 0
27 rs10849798 12 121273374 C T 0.0467197 0.00183075 0.00112381 1.62905 0 -inf 0 0 0 0
26 rs10849797 12 121268927 A G 0.0308151 0.000675706 0.00132054 0.511691 0 -inf 0 0 0 0
25 rs10849796 12 121265642 G C 0.0467197 0.0018353 0.00112497 1.63142 0 -inf 0 0 0 0
147 rs34673751 12 121171891 G A 0.265408 -0.00130821 0.000587783 -2.22567 0 -inf 0 0 0 0
157 rs3850521 12 121219067 C T 0.0616302 0.00184756 0.00110467 1.6725 0 -inf 0 0 0 0
156 rs3844037 12 121251271 C T 0.355865 -0.00157582 0.00062047 -2.53972 0 -inf 0 0 0 0
155 rs3842985 12 121253747 G A 0.483101 -0.00178759 0.000633478 -2.82187 0 -inf 0 0 0 0
154 rs3794215 12 121168083 T C 0.420477 -0.000109393 0.000465744 -0.234878 0 -inf 0 0 0 0
153 rs3794214 12 121168245 T C 0.420477 -0.00011122 0.000465684 -0.238832 0 -inf 0 0 0 0
152 rs3752531 12 121157851 A G 0.414513 -0.000161094 0.000467628 -0.344492 0 -inf 0 0 0 0
151 rs36096261 12 121230332 G A 0.0924453 -0.000631021 0.000731507 -0.862631 0 -inf 0 0 0 0
150 rs35706672 12 121270376 T C 0.479125 -0.00179206 0.000636631 -2.81492 0 -inf 0 0 0 0
149 rs35600816 12 121302104 G A 0.479125 -0.00165014 0.000634758 -2.59964 0 -inf 0 0 0 0
148 rs34708625 12 121180019 T C 0.265408 -0.00127837 0.000585765 -2.1824 0 -inf 0 0 0 0
158 rs3861791 12 121185145 C G 0.307157 -0.00121576 0.000580518 -2.09427 0 -inf 0 0 0 0
146 rs34076777 12 121270401 G A 0.483101 -0.00179284 0.000634476 -2.82571 0 -inf 0 0 0 0
145 rs34030695 12 121156496 G A 0.263419 -0.00128427 0.000579638 -2.21564 0 -inf 0 0 0 0
144 rs3213571 12 121204368 G C 0.0934394 0.00141443 0.000903171 1.56607 0 -inf 0 0 0 0
143 rs3213569 12 121222469 T C 0.0874751 0.00155647 0.000936015 1.66287 0 -inf 0 0 0 0
142 rs3213568 12 121222496 C T 0.0924453 0.00143249 0.00090527 1.58239 0 -inf 0 0 0 0
141 rs3213567 12 121222556 T C 0.455268 -0.00140406 0.000581956 -2.41265 0 -inf 0 0 0 0
140 rs3213566 12 121222578 T C 0.455268 -0.00141403 0.000583349 -2.42399 0 -inf 0 0 0 0
139 rs3021338 12 121162989 A G 0.414513 -0.000102267 0.000471103 -0.21708 0 -inf 0 0 0 0
138 rs3021337 12 121163261 C T 0.310139 -0.000725026 0.000504262 -1.4378 0 -inf 0 0 0 0
137 rs2948150 12 121161589 G A 0.0457256 0.00229038 0.00124556 1.83885 0 -inf 0 0 0 0
169 rs487310 12 121278574 G A 0.39165 0.00129039 0.000575736 2.2413 0 -inf 0 0 0 0
179 rs498255 12 121259138 T C 0.030815 -0.000565432 0.00130259 -0.434082 0 -inf 0 0 0 0
1 rs1027556 12 121275349 T C 0.0944334 0.00147105 0.000908553 1.61912 0 -inf 0 0 0 0
177 rs497457 12 121255607 C T 0.0308151 0.000529185 0.00130109 0.406724 0 -inf 0 0 0 0
176 rs497273 12 121204682 C G 0.333996 -0.00088504 0.000539063 -1.64181 0 -inf 0 0 0 0
175 rs494632 12 121189116 C T 0.483101 -0.00179208 0.000636396 -2.81598 0 -inf 0 0 0 0
174 rs493811 12 121277874 G T 0.388668 0.00130534 0.000578591 2.25607 0 -inf 0 0 0 0
173 rs491602 12 121312331 G C 0.33002 0.000915296 0.000543503 1.68407 0 -inf 0 0 0 0
172 rs488172 12 121238300 A G 0.262425 -0.00129239 0.000617821 -2.09185 0 -inf 0 0 0 0
171 rs487915 12 121176549 C T 0.0576541 0.000825018 0.00111701 0.738592 0 -inf 0 0 0 0
170 rs487912 12 121214723 G T 0.332008 -0.000915636 0.000543388 -1.68505 0 -inf 0 0 0 0
136 rs2948149 12 121162854 T G 0.420477 -0.000228362 0.000466832 -0.489174 0 -inf 0 0 0 0
168 rs482522 12 121194862 C T 0.324056 -0.0015347 0.000624697 -2.45672 0 -inf 0 0 0 0
167 rs482510 12 121186007 A G 0.0427435 -0.000262519 0.00155505 -0.168818 0 -inf 0 0 0 0
166 rs4767938 12 121261162 C T 0.353877 -0.0014523 0.000603844 -2.4051 0 -inf 0 0 0 0
165 rs4766980 12 121295104 G A 0.479125 -0.00172153 0.000627195 -2.74481 0 -inf 0 0 0 0
164 rs470501 12 121185769 C T 0.477137 -0.000701282 0.00049837 -1.40715 0 -inf 0 0 0 0
163 rs4638383 12 121190302 G C 0.131213 0.000654169 0.000711067 0.919983 0 -inf 0 0 0 0
162 rs3916 12 121177272 G C 0.265408 -0.00126604 0.00058405 -2.16769 0 -inf 0 0 0 0
161 rs3901854 12 121225526 C T 0.476143 -0.00183375 0.000641532 -2.85839 0 -inf 0 0 0 0
160 rs3883901 12 121256520 T C 0.483101 -0.00178348 0.000632937 -2.81778 0 -inf 0 0 0 0
159 rs3861797 12 121255334 T C 0.483101 -0.00179139 0.000634014 -2.82547 0 -inf 0 0 0 0
101 rs12366451 12 121226962 G A 0.0308151 0.000714964 0.00132191 0.540858 0 -inf 0 0 0 0
111 rs12822123 12 121298644 C T 0.483101 -0.00169395 0.000622204 -2.7225 0 -inf 0 0 0 0
110 rs12816974 12 121271903 C T 0.0497018 0.00160621 0.00122512 1.31106 0 -inf 0 0 0 0
109 rs12816397 12 121271706 A G 0.0497018 0.00162393 0.00122539 1.32524 0 -inf 0 0 0 0
108 rs12809299 12 121261894 C T 0.483101 -0.00180716 0.000636297 -2.84012 0 -inf 0 0 0 0
107 rs12579868 12 121207147 C T 0.477137 -0.00177158 0.000632165 -2.8024 0 -inf 0 0 0 0
106 rs12423697 12 121256834 T C 0.0874751 0.00155644 0.000939651 1.6564 0 -inf 0 0 0 0
105 rs12371178 12 121309129 T C 0.482107 -0.0016417 0.000614064 -2.67351 0 -inf 0 0 0 0
104 rs12369156 12 121167675 G A 0.0188867 -0.00421069 0.00194973 -2.15963 0 -inf 0 0 0 0
103 rs12368617 12 121171888 G A 0.026839 0.00153327 0.00148038 1.03572 0 -inf 0 0 0 0
102 rs12367037 12 121303820 G A 0.395626 -0.00132688 0.000584655 -2.26951 0 -inf 0 0 0 0
112 rs12825376 12 121179939 C T 0.0755467 -3.76035e-05 0.000731969 -0.0513731 0 -inf 0 0 0 0
100 rs12302189 12 121199329 G A 0.0467197 0.00172451 0.00111716 1.54365 0 -inf 0 0 0 0
99 rs11833706 12 121229958 T C 0.0934394 0.00150938 0.000917804 1.64455 0 -inf 0 0 0 0
98 rs11829904 12 121257711 C A 0.0735586 -0.00044605 0.000898997 -0.496164 0 -inf 0 0 0 0
97 rs118043622 12 121228136 A C 0.0407555 0.000650662 0.00153184 0.424758 0 -inf 0 0 0 0
96 rs117820209 12 121200133 A C 0.0407555 0.000680377 0.00153701 0.442663 0 -inf 0 0 0 0
95 rs117658566 12 121220073 C T 0.0218688 -0.000985174 0.00160732 -0.612929 0 -inf 0 0 0 0
94 rs117636828 12 121175562 G A 0.0397614 0.000142497 0.00143492 0.0993062 0 -inf 0 0 0 0
93 rs117526339 12 121275263 G A 0.0407555 0.000686915 0.0015559 0.44149 0 -inf 0 0 0 0
92 rs117276741 12 121226221 C T 0.0397614 -0.0144503 0.00638823 -2.26202 0 -inf 0 0 0 0
91 rs117000908 12 121175610 G A 0.0397614 0.000198323 0.00143462 0.138241 0 -inf 0 0 0 0
123 rs182504263 12 121290947 G A 0.0407555 -0.015425 0.00643581 -2.39675 0 -inf 0 0 0 0
135 rs2893876 12 121245158 T C 0.481113 -0.00179653 0.000635074 -2.82885 0 -inf 0 0 0 0
134 rs2393725 12 121192619 A G 0.163022 0.000626955 0.000651051 0.962989 0 -inf 0 0 0 0
133 rs2393718 12 121243539 G A 0.0924453 0.00142833 0.000905812 1.57685 0 -inf 0 0 0 0
132 rs2239760 12 121163518 C A 0.425447 -0.000247546 0.000466924 -0.530163 0 -inf 0 0 0 0
131 rs2239758 12 121162637 A G 0.263419 -0.00128908 0.000579908 -2.2229 0 -inf 0 0 0 0
130 rs2203474 12 121232400 T G 0.0805169 -0.00283008 0.00123008 -2.30072 0 -inf 0 0 0 0
129 rs2066938 12 121160615 A G 0.263419 -0.00127661 0.000577385 -2.21102 0 -inf 0 0 0 0
128 rs2062507 12 121259051 C T 0.382704 -0.00123048 0.000568549 -2.16425 0 -inf 0 0 0 0
125 rs2014355 12 121175524 T C 0.265408 -0.00254583 0.00180771 -1.40832 0 -inf 0 0 0 0
124 rs189117855 12 121178214 C A 0.028827 -0.00190609 0.00156744 -1.21605 0 -inf 0 0 0 0
180 rs509150 12 121214656 G T 0.039761 -7.45387e-05 0.00103999 -0.0716727 0 -inf 0 0 0 0
122 rs1799958 12 121176083 G A 0.265408 -0.00125382 0.000581553 -2.15599 0 -inf 0 0 0 0
121 rs1718207 12 121185997 A G 0.0337972 0.000285156 0.00137922 0.206752 0 -inf 0 0 0 0
120 rs149356105 12 121290846 C T 0.0616302 0.00181937 0.00110185 1.6512 0 -inf 0 0 0 0
119 rs147884619 12 121207385 G A 0.0685885 -0.000493683 0.000905892 -0.544969 0 -inf 0 0 0 0
118 rs143353398 12 121185917 C T 0.0377734 -0.000923754 0.00131639 -0.701731 0 -inf 0 0 0 0
117 rs13746 12 121201167 C T 0.489066 -0.00170987 0.00062403 -2.74005 0 -inf 0 0 0 0
116 rs1306415 12 121188381 A G 0.332008 -0.00078025 0.00053552 -1.45699 0 -inf 0 0 0 0
115 rs12832102 12 121180701 G A 0.350895 -0.000617441 0.000500043 -1.23477 0 -inf 0 0 0 0
114 rs12831094 12 121292704 T C 0.483101 -0.00169277 0.000622082 -2.72114 0 -inf 0 0 0 0
113 rs12825746 12 121268033 A C 0.455268 -0.00137411 0.000577074 -2.38117 0 -inf 0 0 0 0
