# Supplementary material for: Precision medicine for atherosclerotic cardiovascular disease: Integrative genomics maps risk loci and AI‐predicted functional consequences
Source: Clin Transl Med. 2026 Jul 10;16(7):e70732. doi: 10.1002/ctm2.70732 (PMC13351343; doi:10.1002/ctm2.70732)
Supplement: Supplementary file 6 — Supporting Information [file CTM2-16-e70732-s005.zip › HORMAD1/FINEMAP/data.bf5]

index rsid bf1 bf2 bf3 bf4 bf5
1 rs1043293 -inf -inf 2.28266e+06 -inf -inf 
2 rs11205382 -inf -inf -inf -inf 142.888 
3 rs11587575 -inf -inf -inf 286.862 -inf 
4 rs12040949 -inf -inf -inf 138.769 -inf 
5 rs12042229 -inf -inf -inf 141.488 -inf 
6 rs12042579 -inf -inf -inf 285.658 -inf 
7 rs12129491 -inf -inf 143.162 -inf -inf 
8 rs12130082 -inf -inf 143.1 -inf -inf 
9 rs12132890 -inf -inf 142.444 -inf -inf 
10 rs12134682 134188 -inf -inf -inf -inf 
11 rs12136802 -inf -inf 2.27357e+06 -inf -inf 
12 rs12141218 -inf -inf 2.28166e+06 -inf -inf 
13 rs12729727 -inf -inf 2.31268e+06 -inf -inf 
14 rs1932934 -inf -inf -inf -inf 211.933 
15 rs2012751 -inf -inf -inf -inf 286.406 
16 rs2867893 -inf -inf -inf 305.289 -inf 
17 rs34233130 -inf 213.494 -inf -inf -inf 
18 rs35094010 -inf 2.31321e+06 -inf -inf -inf 
19 rs35699789 -inf -inf 139.113 -inf -inf 
20 rs35705743 -inf -inf -inf -inf 81.2292 
21 rs36020363 -inf -inf 2.27587e+06 -inf -inf 
22 rs4970946 -inf -inf -inf -inf -inf 
23 rs55816515 -inf -inf 51.1748 -inf -inf 
24 rs6657461 -2.69946 -2.69946 -2.69939 -0.480975 -2.69951 
25 rs6684939 -inf -inf -inf -inf 293.532 
26 rs6685125 -3.09752 -3.09752 -3.09749 -3.09753 -2.2301 
27 rs6699093 -inf -inf -inf -inf 304.649 
28 rs7002 -inf -inf -inf 104.746 -inf 
29 rs72698822 13.1373 -inf -inf -inf -inf 
30 rs72698829 -inf -inf 143.004 -inf -inf 
31 rs72698842 2.31322e+06 -inf -inf -inf -inf 
32 rs7411534 -inf -inf -inf -inf 67.9385 
33 rs7513182 -inf -inf -inf -inf 142.66 
34 rs78778914 -3.24269 -3.2459 55.6648 -inf -inf 
35 rs9436117 -3.1306 -3.1306 -3.13061 -3.13059 -2.2656 
