# Supplementary material for: Precision medicine for atherosclerotic cardiovascular disease: Integrative genomics maps risk loci and AI‐predicted functional consequences
Source: Clin Transl Med. 2026 Jul 10;16(7):e70732. doi: 10.1002/ctm2.70732 (PMC13351343; doi:10.1002/ctm2.70732)
Supplement: Supplementary file 6 — Supporting Information [file CTM2-16-e70732-s005.zip › HORMAD1/FINEMAP/data.config]

rank config prob log10bf odds k prob_norm_k h2 h2_0.95CI mean sd
1 rs12729727,rs2867893,rs35094010,rs6699093,rs72698842 1 2.31332e+06 1 5 1 -0.00646433 0.00101698,4.46467 1.93958e-05,2.60638e-05,0.000471282,6.20879e-05,6.10395e-05 0.0558503,0.0279909,NA,0.0291657,NA
2 rs12729727,rs2867893,rs35094010,rs6684939,rs72698842 7.64199e-12 2.31331e+06 inf 5 7.64199e-12 -0.00646433 0.00164534,4.40447 1.84881e-05,2.4069e-05,0.000470431,6.15838e-05,6.02477e-05 0.0558503,0.0279909,NA,0.0291657,NA
3 rs12729727,rs2012751,rs2867893,rs35094010,rs72698842 5.72081e-19 2.3133e+06 inf 5 5.72081e-19 -0.00646433 0.000249677,0.173286 1.78974e-05,-6.12557e-05,2.27705e-05,0.000469877,5.97324e-05 0.0558503,0.0291657,0.0279909,NA,NA
4 rs12729727,rs1932934,rs2867893,rs35094010,rs72698842 1.92707e-93 2.31322e+06 inf 5 1.92707e-93 -0.00646331 0.000240454,0.18842 2.01959e-05,-6.25103e-05,2.75227e-05,0.000472032,6.17375e-05 0.0558995,0.0291846,0.0278886,NA,NA
5 rs11205382,rs12729727,rs2867893,rs35094010,rs72698842 1.73498e-162 2.31316e+06 inf 5 1.73498e-162 -0.00646079 0.000170249,0.182904 6.15544e-05,1.81643e-05,2.33572e-05,0.000470127,5.99652e-05 0.0292456,0.0558644,0.028127,NA,NA
6 rs12729727,rs2867893,rs35094010,rs72698842,rs7513182 1.02582e-162 2.31315e+06 inf 5 1.02582e-162 -0.00646079 0.000948222,2.43163 1.81263e-05,2.32736e-05,0.000470091,5.9932e-05,6.15333e-05 0.0558644,0.028127,NA,NA,0.0292456
7 rs12729727,rs2867893,rs35094010,rs35705743,rs72698842 3.80601e-224 2.31309e+06 inf 5 3.80601e-224 -0.00645613 0.00150421,4.77462 1.85197e-05,2.38406e-05,0.00047046,-6.18831e-05,6.02753e-05 0.0559287,0.0281636,NA,0.0293457,NA
8 rs12729727,rs2867893,rs35094010,rs72698842,rs7411534 1.95106e-237 2.31308e+06 inf 5 1.95106e-237 -0.00645364 0.000714162,1.03122 1.76562e-05,2.22406e-05,0.000469651,5.9522e-05,-6.15734e-05 0.055893,0.0283997,NA,NA,0.0294066
9 rs11587575,rs12729727,rs35094010,rs72698842,rs7411534 7.0463e-242 2.31308e+06 inf 5 7.0463e-242 -0.00608382 0.000193345,0.151386 2.46657e-05,1.27213e-05,0.000463124,6.70069e-05,-6.07895e-05 0.0297023,0.0563481,NA,0.0098804,0.0306135
10 rs12042579,rs12729727,rs35094010,rs72698842,rs7411534 3.6133e-242 2.31308e+06 inf 5 3.6133e-242 -0.00608382 0.00022359,0.155355 2.46057e-05,1.26158e-05,0.000463025,6.69146e-05,-6.05625e-05 0.0297023,0.0563481,NA,0.0098804,0.0306135
11 rs12042229,rs12729727,rs35094010,rs72698842,rs7411534 1.59249e-255 2.31306e+06 inf 5 1.59249e-255 -0.00686934 1.06125e-05,0.0221699 1.81716e-05,1.95664e-05,0.000474756,4.86291e-05,-5.55483e-05 0.0269499,0.0554009,NA,NA,0.0281338
12 rs12040949,rs12729727,rs35094010,rs72698842,rs7411534 1.42658e-256 2.31306e+06 inf 5 1.42658e-256 -0.00686934 1.27865e-05,0.0215745 1.79633e-05,1.91095e-05,0.000474326,4.82313e-05,-5.45521e-05 0.0269499,0.0554009,NA,NA,0.0281338
13 rs12729727,rs35094010,rs7002,rs72698842,rs7411534 3.92912e-264 2.31305e+06 inf 5 3.92912e-264 -0.00644884 4.732e-06,0.00329904 1.42253e-05,0.000466433,2.05217e-05,5.6529e-05,-5.40538e-05 0.0559575,NA,0.0284949,NA,0.029457
14 rs12729727,rs35094010,rs72698842 7.61328e-300 2.31301e+06 inf 3 1 -0.00456381 5.18498e-06,0.00772573 -1.35258e-05,0.000440409,3.23203e-05 0.0444776,NA,NA
15 rs12729727,rs35094010,rs6657461,rs72698842 1.75787e-303 2.31301e+06 inf 4 0.239721 -0.00809035 2.00893e-05,0.0163367 -6.14758e-05,0.000395442,0.000248448,-9.50886e-06 0.0394139,NA,NA,NA
16 rs12729727,rs2867893,rs35094010,rs72698842 7.64352e-304 2.31301e+06 inf 4 0.104234 -0.00968305 7.16476e-05,0.197618 -9.23939e-05,-0.000219635,0.000366448,-3.64803e-05 0.0190165,NA,NA,NA
17 rs11587575,rs12729727,rs35094010,rs72698842 6.58014e-304 2.31301e+06 inf 4 0.089733 -0.00876752 1.36323e-06,0.000121371 -0.000191793,-8.64812e-05,0.00037038,-1.96876e-05 NA,0.0260631,NA,NA
18 rs12042579,rs12729727,rs35094010,rs72698842 6.51649e-304 2.31301e+06 inf 4 0.0888651 -0.00876752 1.57629e-06,0.000127418 -0.000191045,-8.62163e-05,0.000370627,-1.94562e-05 NA,0.0260631,NA,NA
19 rs12042229,rs12729727,rs35094010,rs72698842 6.48346e-304 2.31301e+06 inf 4 0.0884147 -0.0108269 2.29807e-06,0.000199274 -0.000225668,-9.03957e-05,0.00037127,-4.70975e-05 NA,NA,NA,NA
20 rs12040949,rs12729727,rs35094010,rs72698842 6.20626e-304 2.31301e+06 inf 4 0.0846344 -0.0108269 2.43666e-06,0.000212311 -0.000221504,-8.88807e-05,0.000372696,-4.57786e-05 NA,NA,NA,NA
21 rs12729727,rs35094010,rs7002,rs72698842 5.48288e-304 2.31301e+06 inf 4 0.0747698 -0.00970136 7.84609e-05,0.171702 -8.25846e-05,0.000375647,-0.000191822,-2.79231e-05 0.0186528,NA,NA,NA
22 rs12729727,rs35094010,rs6685125,rs72698842 2.02024e-304 2.31301e+06 inf 4 0.0275499 -0.00786436 1.31834e-05,0.0113952 -2.76772e-05,0.000427138,-0.000103751,1.99754e-05 0.0415038,NA,NA,NA
23 rs12729727,rs1932934,rs35094010,rs72698842 1.81235e-304 2.31301e+06 inf 4 0.0247149 -0.010191 1.83222e-06,0.000196847 -3.51331e-05,5.66589e-05,0.000420146,1.34712e-05 NA,NA,NA,NA
24 rs12729727,rs35094010,rs6699093,rs72698842 1.75345e-304 2.31301e+06 inf 4 0.0239117 -0.0101425 0.000811199,4.44727 -3.24603e-05,0.000422652,-4.98931e-05,1.58028e-05 0.00422499,NA,NA,NA
25 rs12729727,rs35094010,rs6684939,rs72698842 1.69043e-304 2.31301e+06 inf 4 0.0230523 -0.0101425 0.00169707,4.51513 -2.9399e-05,0.000425523,-4.18264e-05,1.84733e-05 0.00422499,NA,NA,NA
26 rs12729727,rs35094010,rs35705743,rs72698842 1.6767e-304 2.31301e+06 inf 4 0.0228651 -0.0101425 0.00153057,4.44607 -2.86887e-05,0.000426189,3.99547e-05,1.9093e-05 0.00422499,NA,NA,NA
27 rs11205382,rs12729727,rs35094010,rs72698842 1.6626e-304 2.31301e+06 inf 4 0.0226728 -0.0101187 1.97114e-06,0.000190762 -3.81298e-05,-2.79607e-05,0.000426872,1.9728e-05 NA,0.00597169,NA,NA
28 rs12729727,rs35094010,rs72698842,rs7513182 1.66022e-304 2.31301e+06 inf 4 0.0226404 -0.0101187 0.000525977,2.35739 -2.78337e-05,0.000426991,1.98388e-05,-3.77942e-05 0.00597169,NA,NA,NA
29 rs12729727,rs2012751,rs35094010,rs72698842 1.65273e-304 2.31301e+06 inf 4 0.0225382 -0.0101425 0.00103296,3.97116 -2.74064e-05,3.65758e-05,0.000427392,2.02116e-05 0.00422499,NA,NA,NA
30 rs12729727,rs35094010,rs72698842,rs7411534 1.61909e-304 2.31301e+06 inf 4 0.0220795 -0.010072 0.000284438,1.14577 -2.56178e-05,0.000429069,2.17719e-05,3.20982e-05 0.00840119,NA,NA,NA
31 rs12729727,rs35094010,rs72698842,rs9436117 1.29084e-304 2.31301e+06 inf 4 0.0176032 -0.00826491 1.51344e-05,0.016616 -1.37992e-05,0.000440152,3.20818e-05,1.20742e-06 0.0377205,NA,NA,NA
32 rs12729727,rs35094010,rs6657461,rs72698842,rs7411534 1.09828e-306 2.31301e+06 inf 5 1.09828e-306 -0.00500513 9.12623e-06,0.00587151 7.12555e-05,0.000519915,-9.26341e-05,0.000106279,-0.000177595 0.0616156,NA,0.058369,0.0184485,0.0633688
33 rs12729727,rs2867893,rs35094010,rs6685125,rs72698842 1.32181e-307 2.31301e+06 inf 5 1.32181e-307 -0.00205221 0.000161894,0.0352993 0.000144757,0.000301591,0.000588843,0.000366469,0.000170399 0.0713356,0.101476,NA,0.106246,0.0363836
34 rs12729727,rs2867893,rs35094010,rs72698842,rs9436117 1.21804e-307 2.31301e+06 inf 5 1.21804e-307 -0.00530444 0.000124647,0.0337961 3.40571e-05,5.82874e-05,0.000485031,7.38293e-05,-0.000117723 0.0603077,0.0573116,NA,0.0147984,0.0532807
35 rs12729727,rs2867893,rs35094010,rs6657461,rs72698842 4.48492e-308 2.31301e+06 inf 5 4.48492e-308 -0.00478072 0.000211585,0.0262964 -6.61957e-05,-0.000115947,0.000391016,5.71758e-05,-1.36263e-05 0.039546,0.0793416,NA,0.0756728,NA
36 rs12729727,rs35094010,rs6685125,rs72698842,rs7411534 3.97959e-309 2.31301e+06 inf 5 3.97959e-309 0.000271294 3.87035e-05,0.0226967 -5.53381e-05,0.000401198,8.41784e-05,-4.15466e-06,0.000141469 0.0492997,NA,0.137592,NA,0.136075
37 rs12729727,rs35094010,rs72698842,rs7411534,rs9436117 3.48405e-309 2.31301e+06 inf 5 3.48405e-309 -0.00540061 1.38284e-05,0.0187463 -1.39802e-05,0.000439983,3.19239e-05,-1.07282e-05,1.9858e-05 0.037739,NA,NA,0.0699248,0.0627809
38 rs1043293,rs35094010,rs72698842 0 2.28299e+06 inf 3 0 -0.00446223 3.41948e-06,0.00802321 -1.49739e-05,0.000436963,3.40957e-05 0.0448046,NA,NA
39 rs1043293,rs35094010,rs72698842,rs7411534 0 2.28299e+06 inf 4 0 -0.00968472 0.000133926,0.311013 -2.73952e-05,0.000425328,2.32527e-05,3.31448e-05 0.014673,NA,NA,NA
40 rs12141218,rs35094010,rs72698842 0 2.28199e+06 inf 3 0 -0.00445889 4.80762e-06,0.00761066 -1.5022e-05,0.000436851,3.41542e-05 0.0448153,NA,NA
41 rs12141218,rs35094010,rs72698842,rs7411534 0 2.28199e+06 inf 4 0 -0.00967229 0.000136337,0.279947 -2.74536e-05,0.000425207,2.3302e-05,3.31779e-05 0.01483,NA,NA,NA
42 rs35094010,rs36020363,rs72698842 0 2.27621e+06 inf 3 0 -0.00478413 8.05946e-08,2.82798e-05 0.000444904,-9.38478e-06,2.56281e-05 NA,0.043771,NA
43 rs35094010,rs36020363,rs72698842,rs7411534 0 2.2762e+06 inf 4 0 -0.0109763 2.27703e-06,0.00033304 0.000433137,-2.19016e-05,1.47249e-05,3.28612e-05 NA,NA,NA,NA
44 rs12136802,rs35094010,rs72698842 0 2.2739e+06 inf 3 0 -0.00443189 4.85568e-06,0.00681596 -1.5413e-05,0.000435941,3.46278e-05 0.0449024,NA,NA
45 rs12136802,rs35094010,rs72698842,rs7411534 0 2.2739e+06 inf 4 0 -0.00957231 7.43114e-05,0.253697 -2.79262e-05,0.000424224,2.37026e-05,3.34423e-05 0.0160354,NA,NA,NA
46 rs12134682,rs12729727,rs2867893,rs35094010,rs7411534 0 134228 inf 5 0 -0.000211516 1.00279e-06,0.000178514 -3.29714e-06,0.000905821,0.000713126,3.03707e-05,-0.00074005 0.0639409,0.0658704,0.0531008,0.0618526,0.0531136
47 rs12134682,rs12729727,rs35094010 0 134217 inf 3 0 -0.0001565 4.71184e-08,2.36344e-05 -0.000350321,0.00051796,-0.000317404 0.0586035,0.0593452,0.0562925
48 rs12134682,rs12729727,rs35094010,rs7411534 0 134214 inf 4 0 -0.000236292 8.92226e-08,1.9972e-05 -0.000349901,0.000518429,-0.000316983,-1.71834e-06 0.0585007,0.0592184,0.056185,NA
49 rs12729727,rs2867893,rs34233130,rs72698842,rs7411534 0 234.89 inf 5 0 7.9322e-07 7.05361e-07,8.88315e-07 0.0158008,-0.00311945,-0.0186821,-0.0188857,0.0030926 0.000657732,0.000295672,0.000592543,0.000590408,0.000295601
50 rs12729727,rs34233130,rs72698842 0 216.344 inf 3 0 7.15232e-07 6.31651e-07,8.00586e-07 0.0188908,-0.018682,-0.0188856 0.000588665,0.000592543,0.000590408
51 rs12729727,rs34233130,rs72698842,rs7411534 0 213.11 inf 4 0 7.1593e-07 6.30859e-07,8.08494e-07 0.0188882,-0.018682,-0.0188856,5.06885e-06 0.000589048,0.000592543,0.000590408,4.16864e-05
52 rs12129491,rs35094010,rs72698842 0 182.298 inf 3 0 6.07451e-07 5.25599e-07,6.91944e-07 0.0162966,-0.0161124,-0.0161877 0.000551474,0.000556278,0.000549831
53 rs12130082,rs35094010,rs72698842 0 182.228 inf 3 0 6.0723e-07 5.27457e-07,6.84629e-07 0.0162936,-0.0161094,-0.0161847 0.000551474,0.000556278,0.000549831
54 rs35094010,rs72698829,rs72698842 0 182.118 inf 3 0 6.06882e-07 5.29636e-07,6.89516e-07 -0.0161047,0.0162888,-0.01618 0.000556278,0.000551474,0.000549831
55 rs12132890,rs35094010,rs72698842 0 181.479 inf 3 0 6.04858e-07 5.26346e-07,6.90927e-07 0.0162614,-0.0160772,-0.0161528 0.000551474,0.000556278,0.000549831
56 rs12129491,rs35094010,rs72698842,rs7411534 0 179.375 inf 4 0 6.09139e-07 5.28238e-07,6.97493e-07 0.0162949,-0.0161364,-0.0162116,5.02507e-05 0.000551475,0.000556633,0.00055019,4.16865e-05
57 rs12130082,rs35094010,rs72698842,rs7411534 0 179.306 inf 4 0 6.08918e-07 5.36112e-07,6.94889e-07 0.0162919,-0.0161334,-0.0162087,5.02513e-05 0.000551475,0.000556633,0.00055019,4.16865e-05
58 rs35094010,rs35699789,rs72698842 0 177.68 inf 3 0 5.92819e-07 5.18647e-07,6.74627e-07 -0.0159128,0.0160969,-0.0159896 0.000556278,0.000551474,0.000549831
59 rs35094010,rs72698829,rs72698842,rs7411534 0 179.196 inf 4 0 6.0857e-07 5.31858e-07,6.92331e-07 -0.0161287,0.0162872,-0.016204,5.02521e-05 0.000556633,0.000551475,0.00055019,4.16865e-05
60 rs12132890,rs35094010,rs72698842,rs7411534 0 178.557 inf 4 0 6.06546e-07 5.28344e-07,6.83719e-07 0.0162597,-0.0161012,-0.0161767,5.02573e-05 0.000551475,0.000556633,0.00055019,4.16865e-05
61 rs35094010,rs35699789,rs72698842,rs7411534 0 174.758 inf 4 0 5.94508e-07 5.26483e-07,6.77873e-07 -0.0159367,0.0160953,-0.0160136,5.02881e-05 0.000556633,0.000551475,0.00055019,4.16865e-05
62 rs2867893,rs35094010,rs72698842,rs7411534 0 142.038 inf 4 0 4.91455e-07 4.21262e-07,5.72731e-07 -0.00783397,-0.00759834,-0.00779942,0.00780712 0.000295672,0.000302443,0.000298358,0.000295601
63 rs11587575,rs35094010,rs72698842,rs7411534 0 135.496 inf 4 0 4.70723e-07 4.0047e-07,5.40701e-07 -0.00766402,-0.00743012,-0.0076312,0.00763891 0.000295672,0.000302443,0.000298358,0.000295601
64 rs12042579,rs35094010,rs72698842,rs7411534 0 135.066 inf 4 0 4.69362e-07 4.02933e-07,5.40524e-07 -0.00765272,-0.00741895,-0.00762003,0.00762773 0.000295672,0.000302443,0.000298358,0.000295601
65 rs12042229,rs35094010,rs72698842,rs7411534 0 105.748 inf 4 0 3.76614e-07 3.12298e-07,4.38115e-07 -0.00612548,-0.00589166,-0.00609274,0.00610044 0.0002648,0.000272336,0.000267792,0.000264717
66 rs12040949,rs35094010,rs72698842,rs7411534 0 104.194 inf 4 0 3.71689e-07 3.12917e-07,4.36379e-07 -0.00608437,-0.00585107,-0.00605215,0.00605986 0.0002648,0.000272336,0.000267792,0.000264717
67 rs35094010,rs7002,rs72698842,rs7411534 0 89.6243 inf 4 0 3.25588e-07 2.73545e-07,3.8517e-07 -0.00520263,-0.0054169,-0.00540371,0.00539482 0.000260984,0.000252303,0.000256238,0.000252261
68 rs35094010,rs55816515,rs72698842 0 87.5965 inf 3 0 3.07863e-07 2.49449e-07,3.65878e-07 -0.00800605,0.0081902,-0.00808068 0.000398159,0.000391418,0.000389079
69 rs35094010,rs55816515,rs72698842,rs7411534 0 84.6742 inf 4 0 3.0955e-07 2.54336e-07,3.6919e-07 -0.00802999,0.00818854,-0.00810464,5.02401e-05 0.000398654,0.00039142,0.000389587,4.16866e-05
70 rs2867893,rs35094010,rs6657461,rs72698842,rs7411534 0 77.562 inf 5 0 4.93612e-07 4.2448e-07,5.71336e-07 -0.00778687,-0.00759834,8.76343e-05,-0.00779942,0.00780712 0.000297424,0.000302443,5.9981e-05,0.000298358,0.000295601
71 rs35094010,rs4970946,rs72698842 0 59.8405 inf 3 0 2.20172e-07 1.70145e-07,2.71447e-07 -0.00539044,0.00568403,-0.00568697 0.000324723,0.00032263,0.000326263
72 rs1932934,rs35094010,rs4970946,rs72698842 0 58.5291 inf 4 0 2.26955e-07 1.78606e-07,2.76539e-07 0.000124583,-0.00553676,0.00576774,-0.00583469 4.18577e-05,0.000328423,0.000323854,0.000330016
73 rs35094010,rs4970946,rs6657461,rs72698842 0 57.6512 inf 4 0 2.24267e-07 1.77951e-07,2.78391e-07 -0.00540032,0.005666,0.000105628,-0.00569655 0.000324754,0.000322732,4.74672e-05,0.000326291
74 rs35094010,rs4970946,rs72698842,rs78778914 0 57.6312 inf 4 0 2.24223e-07 1.76438e-07,2.80353e-07 -0.00549677,0.00580198,-0.00579004,0.000159532 0.000328266,0.000327011,0.000329577,7.21584e-05
75 rs2867893,rs35094010,rs4970946,rs72698842 0 57.2637 inf 4 0 2.22964e-07 1.76011e-07,2.69761e-07 -7.29792e-05,-0.00540315,0.00566085,-0.00569928 4.17316e-05,0.000324804,0.000322903,0.000326339
76 rs11587575,rs35094010,rs4970946,rs72698842 0 57.2035 inf 4 0 2.22773e-07 1.74358e-07,2.71655e-07 -6.95935e-05,-0.00540256,0.00566193,-0.00569871 4.17316e-05,0.000324804,0.000322903,0.000326339
77 rs12042579,rs35094010,rs4970946,rs72698842 0 57.1996 inf 4 0 2.22761e-07 1.74967e-07,2.7179e-07 -6.93686e-05,-0.00540252,0.005662,-0.00569867 4.17316e-05,0.000324804,0.000322903,0.000326339
78 rs12042229,rs35094010,rs4970946,rs72698842 0 57.1978 inf 4 0 2.22756e-07 1.77414e-07,2.76053e-07 -6.92797e-05,-0.00540247,0.00566208,-0.00569863 4.17345e-05,0.000324804,0.000322901,0.000326338
79 rs12040949,rs35094010,rs4970946,rs72698842 0 57.1803 inf 4 0 2.227e-07 1.7484e-07,2.71104e-07 -6.82585e-05,-0.00540229,0.00566241,-0.00569845 4.17345e-05,0.000324804,0.000322901,0.000326338
80 rs35094010,rs4970946,rs7002,rs72698842 0 57.1303 inf 4 0 2.22541e-07 1.79041e-07,2.74679e-07 -0.00540182,0.00566326,-6.52245e-05,-0.005698 0.000324805,0.000322904,4.17288e-05,0.000326339
81 rs35094010,rs4970946,rs6685125,rs72698842 0 56.7665 inf 4 0 2.21481e-07 1.75441e-07,2.72678e-07 -0.00539382,0.00567787,-5.10631e-05,-0.00569024 0.000324743,0.000322695,5.37426e-05,0.000326281
82 rs35094010,rs4970946,rs6699093,rs72698842 0 56.6894 inf 4 0 2.21131e-07 1.74546e-07,2.69764e-07 -0.00539526,0.00567523,-2.62063e-05,-0.00569164 0.000324814,0.000322934,4.17328e-05,0.000326348
83 rs35094010,rs4970946,rs6684939,rs72698842 0 56.6767 inf 4 0 2.21091e-07 1.74789e-07,2.72294e-07 -0.00539489,0.00567592,-2.41738e-05,-0.00569128 0.000324814,0.000322934,4.17328e-05,0.000326348
84 rs35094010,rs35705743,rs4970946,rs72698842 0 56.6738 inf 4 0 2.21082e-07 1.73944e-07,2.7096e-07 -0.0053948,2.37022e-05,0.00567608,-0.00569119 0.000324814,4.17328e-05,0.000322934,0.000326348
85 rs11205382,rs35094010,rs4970946,rs72698842 0 56.671 inf 4 0 2.21073e-07 1.73572e-07,2.72387e-07 -2.32466e-05,-0.00539471,0.00567625,-0.0056911 4.17299e-05,0.000324813,0.000322933,0.000326347
86 rs35094010,rs4970946,rs72698842,rs7513182 0 56.6705 inf 4 0 2.21072e-07 1.74957e-07,2.70858e-07 -0.00539469,0.00567628,-0.00569109,-2.31617e-05 0.000324813,0.000322933,0.000326347,4.17299e-05
87 rs2012751,rs35094010,rs4970946,rs72698842 0 56.6689 inf 4 0 2.21066e-07 1.73366e-07,2.69138e-07 2.28509e-05,-0.00539464,0.00567636,-0.00569104 4.17328e-05,0.000324814,0.000322934,0.000326348
88 rs35094010,rs4970946,rs72698842,rs7411534 0 56.662 inf 4 0 2.21046e-07 1.74709e-07,2.73059e-07 -0.00539441,0.0056768,-0.00569081,2.17167e-05 0.000324813,0.00032293,0.000326346,4.17251e-05
89 rs35094010,rs4970946,rs72698842,rs9436117 0 56.5902 inf 4 0 2.20893e-07 1.72859e-07,2.67181e-07 -0.00539154,0.00568203,-0.00568803,1.00053e-05 0.000324761,0.000322758,0.000326298,4.52334e-05
90 rs34233130,rs4970946,rs72698842 0 44.3499 inf 3 0 1.71266e-07 1.29269e-07,2.17507e-07 -0.00410082,0.00437802,-0.00437905 0.000286772,0.000283058,0.00028707
91 rs12729727,rs2867893,rs35094010,rs72698822,rs7411534 0 28.0734 inf 5 0 1.37886e-07 9.86854e-08,1.75126e-07 -0.00788228,-0.00311918,0.00499873,0.00496908,0.00309233 0.000657733,0.000295672,0.000592483,0.000590423,0.000295601
92 rs12729727,rs2867893,rs72698842,rs7411534 0 21.4066 inf 4 0 1.08559e-07 7.60289e-08,1.42846e-07 -0.00261418,-0.00311924,-0.00047051,0.00309239 0.000302444,0.000295672,8.6225e-05,0.000295601
93 rs11587575,rs12729727,rs72698842,rs7411534 0 18.8448 inf 4 0 1.00441e-07 6.95631e-08,1.33193e-07 -0.00294929,-0.00244597,-0.00047051,0.00292418 0.000295672,0.000302444,8.6225e-05,0.000295601
94 rs12042579,rs12729727,rs72698842,rs7411534 0 18.6797 inf 4 0 9.99181e-08 7.15219e-08,1.35491e-07 -0.00293799,-0.00243479,-0.00047051,0.002913 0.000295672,0.000302444,8.6225e-05,0.000295601
95 rs12729727,rs2867893,rs6657461,rs72698842,rs7411534 0 18.7071 inf 5 0 1.10716e-07 7.77625e-08,1.46703e-07 -0.00261418,-0.00307214,8.76326e-05,-0.00047051,0.00309239 0.000302444,0.000297424,5.99811e-05,8.6225e-05,0.000295601
96 rs12729727,rs2867893,rs6685125,rs72698842,rs7411534 0 18.3286 inf 5 0 1.09687e-07 7.69488e-08,1.46055e-07 -0.00261418,-0.00311924,-4.85858e-05,-0.00047051,0.0030748 0.000302444,0.000295672,6.07535e-05,8.6225e-05,0.000296418
97 rs12729727,rs2867893,rs72698842,rs7411534,rs9436117 0 18.2709 inf 5 0 1.09264e-07 7.68194e-08,1.44106e-07 -0.00261418,-0.00311924,-0.00047051,0.00309796,-9.26529e-06 0.000302444,0.000295672,8.6225e-05,0.000297765,5.96248e-05
98 rs12729727,rs2867893,rs72698842,rs7411534,rs78778914 0 18.164 inf 5 0 1.09279e-07 7.58596e-08,1.45168e-07 -0.00261418,-0.00311924,-0.00047051,0.00308941,-1.61619e-05 0.000302444,0.000295672,8.6225e-05,0.000295928,7.52376e-05
99 rs12729727,rs2867893,rs35094010,rs7411534 0 14.9333 inf 4 0 8.84651e-08 5.67703e-08,1.20439e-07 -0.002949,-0.00311923,6.53993e-05,0.00309239 0.000298358,0.000295672,8.6225e-05,0.000295601
100 rs12042229,rs12729727,rs72698842,rs7411534 0 14.3465 inf 4 0 8.63401e-08 6.03767e-08,1.20861e-07 -0.00235366,-0.00185041,-0.000470509,0.00232862 0.0002648,0.000272337,8.6225e-05,0.000264717
101 rs12040949,rs12729727,rs72698842,rs7411534 0 13.7524 inf 4 0 8.44576e-08 5.64076e-08,1.15261e-07 -0.00231255,-0.00180983,-0.000470509,0.00228804 0.0002648,0.000272337,8.6225e-05,0.000264717
102 rs11587575,rs12729727,rs35094010,rs7411534 0 12.3715 inf 4 0 8.03473e-08 5.32297e-08,1.11373e-07 -0.00294928,-0.00278079,6.53994e-05,0.00292417 0.000295672,0.000298358,8.6225e-05,0.000295601
103 rs12042579,rs12729727,rs35094010,rs7411534 0 12.2064 inf 4 0 7.98241e-08 5.26271e-08,1.09686e-07 -0.00293799,-0.00276961,6.53994e-05,0.002913 0.000295672,0.000298358,8.6225e-05,0.000295601
104 rs12729727,rs35094010,rs72698822 0 9.53194 inf 3 0 5.99242e-08 3.68744e-08,9.02662e-08 -0.00479257,0.00499887,0.00496922 0.000588665,0.000592483,0.000590423
105 rs12729727,rs2867893,rs35094010,rs6657461,rs7411534 0 12.2338 inf 5 0 9.06221e-08 6.44967e-08,1.22127e-07 -0.00294901,-0.00307214,6.53993e-05,8.76326e-05,0.00309239 0.000298358,0.000297424,8.6225e-05,5.99811e-05,0.000295601
106 rs12729727,rs7002,rs72698842,rs7411534 0 10.6246 inf 4 0 7.46115e-08 4.81088e-08,1.06071e-07 -0.00149128,-0.00198598,-0.000470509,0.00196341 0.000260984,0.000252304,8.6225e-05,0.000252261
107 rs12729727,rs2867893,rs35094010,rs6685125,rs7411534 0 11.8554 inf 5 0 8.95933e-08 6.25125e-08,1.23685e-07 -0.002949,-0.00311923,6.53993e-05,-4.85858e-05,0.0030748 0.000298358,0.000295672,8.6225e-05,6.07535e-05,0.000296418
108 rs12729727,rs2867893,rs35094010,rs7411534,rs9436117 0 11.7976 inf 5 0 8.91698e-08 6.12171e-08,1.21513e-07 -0.002949,-0.00311923,6.53993e-05,0.00309796,-9.26529e-06 0.000298358,0.000295672,8.6225e-05,0.000297765,5.96248e-05
109 rs12729727,rs2867893,rs35094010,rs7411534,rs78778914 0 11.6945 inf 5 0 8.91955e-08 6.13426e-08,1.20678e-07 -0.00294931,-0.00311923,6.63204e-05,0.00308894,-1.86551e-05 0.000298361,0.000295672,8.63051e-05,0.000295928,7.53075e-05
110 rs12042229,rs12729727,rs35094010,rs7411534 0 7.87325 inf 4 0 6.62462e-08 4.1282e-08,9.70745e-08 -0.00235365,-0.00218524,6.53996e-05,0.00232862 0.0002648,0.000267792,8.6225e-05,0.000264717
111 rs12040949,rs12729727,rs35094010,rs7411534 0 7.27918 inf 4 0 6.43637e-08 4.03021e-08,9.16228e-08 -0.00231254,-0.00214465,6.53996e-05,0.00228804 0.0002648,0.000267792,8.6225e-05,0.000264717
112 rs12729727,rs35094010,rs72698822,rs7411534 0 6.29742 inf 4 0 6.06224e-08 3.68637e-08,8.70126e-08 -0.00479515,0.00499887,0.00496922,5.06609e-06 0.000589048,0.000592483,0.000590423,4.16864e-05
113 rs12729727,rs72698842 0 2.86416 inf 2 -nan 3.05911e-08 1.53665e-08,5.07878e-08 0.000475728,-0.000470508 7.33412e-05,8.6225e-05
114 rs1043293,rs72698842 0 2.791 inf 2 -nan 3.03592e-08 1.46593e-08,4.92208e-08 0.000473819,-0.000468753 7.33412e-05,8.6225e-05
115 rs12141218,rs72698842 0 2.78856 inf 2 -nan 3.03515e-08 1.47354e-08,5.06174e-08 0.000473756,-0.000468695 7.33412e-05,8.6225e-05
116 rs36020363,rs72698842 0 2.77444 inf 2 -nan 3.03068e-08 1.46276e-08,4.99344e-08 0.000473387,-0.000468355 7.33412e-05,8.6225e-05
117 rs12136802,rs72698842 0 2.76882 inf 2 -nan 3.0289e-08 1.50208e-08,4.88493e-08 0.000473239,-0.00046822 7.33412e-05,8.6225e-05
118 rs4970946,rs72698842 0 2.63402 inf 2 -nan 2.98683e-08 1.3799e-08,4.90971e-08 0.000466724,-0.000461694 7.28685e-05,8.58202e-05
119 rs12129491,rs72698842 0 2.51942 inf 2 -nan 2.9513e-08 1.40702e-08,4.74798e-08 0.000462755,-0.000454971 7.27077e-05,8.53289e-05
120 rs12130082,rs72698842 0 2.51743 inf 2 -nan 2.95067e-08 1.36681e-08,4.88201e-08 0.000462703,-0.000454923 7.27077e-05,8.53289e-05
121 rs72698829,rs72698842 0 2.51432 inf 2 -nan 2.94969e-08 1.3736e-08,4.9175e-08 0.000462621,-0.000454848 7.27077e-05,8.53289e-05
122 rs12132890,rs72698842 0 2.49617 inf 2 -nan 2.94394e-08 1.47543e-08,4.83016e-08 0.000462143,-0.000454413 7.27077e-05,8.53289e-05
123 rs35699789,rs72698842 0 2.38797 inf 2 -nan 2.90965e-08 1.40174e-08,4.68689e-08 0.000459284,-0.000451807 7.27077e-05,8.53289e-05
124 rs55816515,rs72698842 0 2.34268 inf 2 -nan 2.8967e-08 1.41661e-08,4.85765e-08 0.000454367,-0.00044378 7.20995e-05,8.44644e-05
125 rs12729727,rs35094010,rs7002,rs7411534 0 4.15137 inf 4 0 5.45176e-08 3.21514e-08,7.97938e-08 -0.0018261,6.53997e-05,-0.00198598,0.00196341 0.000256239,8.6225e-05,0.000252304,0.000252261
126 rs12729727 0 -0.526736 inf 1 -nan 9.41342e-09 2.0474e-09,2.20044e-08 0.000162806 4.57208e-05
127 rs1043293 0 -0.551767 inf 1 -nan 9.3341e-09 1.77634e-09,1.99059e-08 0.000162065 4.57208e-05
128 rs12141218 0 -0.552598 inf 1 -nan 9.33147e-09 1.54504e-09,2.07331e-08 0.00016204 4.57208e-05
129 rs36020363 0 -0.557429 inf 1 -nan 9.31616e-09 1.46495e-09,2.08648e-08 0.000161896 4.57208e-05
130 rs12136802 0 -0.559351 inf 1 -nan 9.31007e-09 2.07412e-09,2.08665e-08 0.000161839 4.57208e-05
131 rs55816515 0 -0.567808 inf 1 -nan 9.28327e-09 1.70337e-09,2.11316e-08 0.000162163 4.58836e-05
132 rs4970946 0 -0.573714 inf 1 -nan 9.26455e-09 1.85934e-09,2.1333e-08 0.000161128 4.56404e-05
133 rs12129491 0 -0.574597 inf 1 -nan 9.26175e-09 1.77363e-09,2.28486e-08 0.000161671 4.58018e-05
134 rs12130082 0 -0.57529 inf 1 -nan 9.25956e-09 1.72467e-09,2.0623e-08 0.00016165 4.58018e-05
135 rs72698829 0 -0.576378 inf 1 -nan 9.25611e-09 1.4771e-09,2.13962e-08 0.000161618 4.58018e-05
136 rs12132890 0 -0.582717 inf 1 -nan 9.23602e-09 2.09451e-09,2.07216e-08 0.000161428 4.58018e-05
137 rs35699789 0 -0.620495 inf 1 -nan 9.11631e-09 1.52261e-09,2.13828e-08 0.000160294 4.58018e-05
138 rs72698822 0 -1.2331 inf 1 -nan 7.17501e-09 8.57689e-10,1.70999e-08 0.00016554 5.39158e-05
139 rs12134682 0 -1.30363 inf 1 -nan 6.9515e-09 8.25826e-10,1.67268e-08 0.00016217 5.37525e-05
140 rs6657461 0 -1.51156 inf 1 -nan 6.29261e-09 5.11964e-10,1.65864e-08 0.000130713 4.58018e-05
141 rs2867893 0 -1.70635 inf 1 -nan 5.67531e-09 5.56876e-10,1.48452e-08 -0.000102638 3.81254e-05
142 rs11587575 0 -1.79182 inf 1 -nan 5.40448e-09 1.80772e-10,1.44923e-08 -9.98126e-05 3.81254e-05
143 rs12042579 0 -1.79741 inf 1 -nan 5.38675e-09 3.50659e-10,1.38118e-08 -9.96249e-05 3.81254e-05
144 rs12042229 0 -1.80163 inf 1 -nan 5.37338e-09 4.38151e-10,1.44315e-08 -9.95315e-05 3.8144e-05
145 rs12040949 0 -1.82687 inf 1 -nan 5.29342e-09 2.41091e-10,1.44618e-08 -9.86784e-05 3.8144e-05
146 rs34233130 0 -1.85692 inf 1 -nan 5.19819e-09 1.7197e-10,1.35367e-08 0.00018788 7.33873e-05
147 rs35094010 0 -1.87599 inf 1 -nan 5.13773e-09 1.65011e-10,1.30074e-08 0.000185378 7.29002e-05
148 rs7002 0 -1.89661 inf 1 -nan 5.0724e-09 2.65806e-10,1.36308e-08 -9.61882e-05 3.81071e-05
149 rs12729727,rs6657461,rs72698842 0 0.461225 inf 3 0 3.40103e-08 1.61507e-08,5.56249e-08 0.000451056,9.45347e-05,-0.000470508 7.43794e-05,4.74522e-05,8.6225e-05
150 rs1932934 0 -2.61213 inf 1 -nan 2.80497e-09 1.86323e-11,9.53359e-09 6.61832e-05 3.77343e-05
151 rs6699093 0 -2.64227 inf 1 -nan 2.70947e-09 6.87411e-12,8.74897e-09 -6.47224e-05 3.7763e-05
152 rs6684939 0 -2.67465 inf 1 -nan 2.60686e-09 1.01656e-11,9.50009e-09 -6.30582e-05 3.7763e-05
153 rs35705743 0 -2.68204 inf 1 -nan 2.58343e-09 2.15961e-11,9.63802e-09 6.2672e-05 3.7763e-05
154 rs11205382 0 -2.69064 inf 1 -nan 2.55618e-09 1.76889e-11,1.00493e-08 -6.2244e-05 3.77776e-05
155 rs7513182 0 -2.69196 inf 1 -nan 2.55201e-09 9.9916e-12,8.16125e-09 -6.21744e-05 3.77776e-05
156 rs2012751 0 -2.69528 inf 1 -nan 2.5415e-09 9.00332e-12,9.03586e-09 6.1975e-05 3.7763e-05
157 rs7411534 0 -2.71711 inf 1 -nan 2.4723e-09 9.7095e-12,9.26778e-09 6.08784e-05 3.78074e-05
158 rs6685125 0 -2.79091 inf 1 -nan 2.23845e-09 5.81845e-12,7.93825e-09 -7.88206e-05 5.25123e-05
159 rs4970946,rs6657461,rs72698842 0 0.236229 inf 3 0 3.33035e-08 1.67962e-08,5.15103e-08 0.000441944,9.48319e-05,-0.000461694 7.39164e-05,4.74628e-05,8.58202e-05
160 rs12729727,rs2867893,rs72698842 0 0.0289264 inf 3 0 3.25659e-08 1.65049e-08,5.46376e-08 0.000448043,-5.70161e-05,-0.000470508 7.60845e-05,4.16964e-05,8.6225e-05
161 rs9436117 0 -3.06521 inf 1 -nan 1.36922e-09 1.57714e-12,6.31651e-09 4.30543e-05 4.32756e-05
162 rs11587575,rs12729727,rs72698842 0 -0.0177852 inf 3 0 3.24178e-08 1.5234e-08,5.26039e-08 -5.36362e-05,0.000449684,-0.000470508 4.16964e-05,7.60845e-05,8.6225e-05
163 rs12042579,rs12729727,rs72698842 0 -0.0207875 inf 3 0 3.24083e-08 1.65583e-08,5.19566e-08 -5.34116e-05,0.000449793,-0.000470508 4.16964e-05,7.60845e-05,8.6225e-05
164 rs12042229,rs12729727,rs72698842 0 -0.021681 inf 3 0 3.24061e-08 1.59641e-08,5.11645e-08 -5.3362e-05,0.000449884,-0.000470508 4.16995e-05,7.6071e-05,8.6225e-05
165 rs12040949,rs12729727,rs72698842 0 -0.0351387 inf 3 0 3.23634e-08 1.54362e-08,5.205e-08 -5.23425e-05,0.000450378,-0.000470508 4.16995e-05,7.6071e-05,8.6225e-05
166 rs12729727,rs7002,rs72698842 0 -0.0741099 inf 3 0 3.22388e-08 1.7187e-08,5.28187e-08 0.000451759,-4.92352e-05,-0.000470508 7.60981e-05,4.16935e-05,8.6225e-05
167 rs78778914 0 -3.15563 inf 1 -nan 1.08266e-09 3.16455e-12,4.88515e-09 -5.34714e-05 7.06171e-05
168 rs72698842 0 -3.19735 inf 1 -nan 9.50469e-10 9.15396e-13,4.29691e-09 -3.31898e-05 5.37525e-05
169 rs12729727,rs72698842,rs7411534 0 -0.370357 inf 3 0 3.12894e-08 1.66241e-08,5.03691e-08 0.000473147,-0.000470508,5.0667e-06 7.63537e-05,8.6225e-05,4.16864e-05
170 rs12729727,rs6657461,rs72698842,rs7411534 0 -2.07269 inf 4 0 3.66144e-08 1.95963e-08,5.74842e-08 0.000390806,0.000154785,-0.000470508,8.74075e-05 8.26804e-05,5.96277e-05,8.6225e-05,5.23824e-05
171 rs12729727,rs6685125,rs72698842,rs7411534 0 -3.44831 inf 4 0 3.24176e-08 1.67491e-08,5.36286e-08 0.000473147,-4.8585e-05,-0.000470508,-1.25244e-05 7.63537e-05,6.07535e-05,8.6225e-05,4.71341e-05
172 rs12729727,rs72698842,rs7411534,rs9436117 0 -3.50607 inf 4 0 3.19941e-08 1.6668e-08,5.12971e-08 0.000473147,-0.000470508,1.06358e-05,-9.26656e-06 7.63537e-05,8.6225e-05,5.49709e-05,5.96248e-05
173 rs12729727,rs72698842,rs7411534,rs78778914 0 -3.61295 inf 4 0 3.20092e-08 1.60879e-08,5.21839e-08 0.000473147,-0.000470508,2.08125e-06,-1.61613e-05 7.63537e-05,8.6225e-05,4.39423e-05,7.52376e-05
174 rs12729727,rs35094010,rs7411534 0 -6.84356 inf 3 0 1.11957e-08 3.27304e-09,2.30502e-08 0.000138321,6.54004e-05,5.06666e-06 5.80977e-05,8.6225e-05,4.16864e-05
175 rs35094010,rs72698842,rs7411534 0 -8.01096 inf 3 0 7.71903e-09 1.40992e-09,1.77047e-08 0.000155486,-4.55962e-05,5.33015e-05 7.63536e-05,5.80977e-05,4.16864e-05
176 rs35094010,rs6657461,rs72698842,rs7411534 0 -7.1161 inf 4 0 2.12743e-08 9.2626e-09,3.81096e-08 1.83213e-05,0.000257844,-0.000182761,0.000190466 8.26803e-05,5.96277e-05,6.61929e-05,5.23824e-05
177 rs12729727,rs35094010,rs6657461,rs7411534 0 -8.54589 inf 4 0 1.65207e-08 5.30952e-09,3.07904e-08 5.598e-05,6.54003e-05,0.000154785,8.74074e-05 6.6193e-05,8.6225e-05,5.96277e-05,5.23824e-05
178 rs12729727,rs35094010,rs6685125,rs7411534 0 -9.92151 inf 4 0 1.23239e-08 4.36908e-09,2.42377e-08 0.000138321,6.54004e-05,-4.8585e-05,-1.25244e-05 5.80977e-05,8.6225e-05,6.07535e-05,4.71341e-05
179 rs12729727,rs35094010,rs7411534,rs9436117 0 -9.97927 inf 4 0 1.19004e-08 3.44388e-09,2.44799e-08 0.000138321,6.54004e-05,1.06357e-05,-9.26656e-06 5.80977e-05,8.6225e-05,5.49709e-05,5.96248e-05
180 rs12729727,rs35094010,rs7411534,rs78778914 0 -10.0824 inf 4 0 1.19261e-08 3.0029e-09,2.43992e-08 0.000138012,6.63214e-05,1.62064e-06,-1.86545e-05 5.81111e-05,8.63052e-05,4.39464e-05,7.53075e-05
181 rs35094010,rs6685125,rs72698842,rs7411534 0 -11.0889 inf 4 0 8.84723e-09 2.10114e-09,1.85982e-08 0.000155486,-4.8585e-05,-4.55962e-05,3.57104e-05 7.63536e-05,6.07535e-05,5.80977e-05,4.71341e-05
182 rs35094010,rs72698842,rs7411534,rs9436117 0 -11.1467 inf 4 0 8.42377e-09 1.73878e-09,1.89603e-08 0.000155486,-4.55962e-05,5.88705e-05,-9.26654e-06 7.63536e-05,5.80977e-05,5.49709e-05,5.96248e-05
183 rs35094010,rs72698842,rs7411534,rs78778914 0 -11.2447 inf 4 0 8.46611e-09 1.78488e-09,1.88858e-08 0.00015634,-4.54666e-05,4.91007e-05,-2.20385e-05 7.64093e-05,5.80994e-05,4.40876e-05,7.52924e-05
