# Supplementary material for: Precision medicine for atherosclerotic cardiovascular disease: Integrative genomics maps risk loci and AI‐predicted functional consequences
Source: Clin Transl Med. 2026 Jul 10;16(7):e70732. doi: 10.1002/ctm2.70732 (PMC13351343; doi:10.1002/ctm2.70732)
Supplement: Supplementary file 6 — Supporting Information [file CTM2-16-e70732-s005.zip › HORMAD1/FINEMAP/data.ld]

1 -0.42298354424531 -0.404905932923281 -0.404056213772251 -0.404056213772251 -0.404905932923281 0.996979525378318 0.996979525378318 0.996979525378318 0.781904781676723 1 1 1 0.425604695252463 0.423856132238395 -0.404905932923281 0.529920557379379 0.534031793288178 0.996979525378318 0.423856132238395 1 0.990949231204042 0.993957467140893 0.261441305902219 -0.423856132238395 -0.211839073248214 -0.423856132238395 -0.405756613883395 0.778638185401082 0.996979525378318 0.781904781676723 0.421241716661737 -0.42298354424531 -0.145344892010255 0.289775330516946
-0.42298354424531 1 -0.653114983900924 -0.651744383313181 -0.651744383313181 -0.653114983900924 -0.421705933184528 -0.421705933184528 -0.421705933184528 -0.330732855815976 -0.42298354424531 -0.42298354424531 -0.42298354424531 -0.989706905346127 -0.997941310914917 -0.653114983900924 -0.22414767552878 -0.225886660664712 -0.421705933184528 -0.993811676576761 -0.42298354424531 -0.424260503512593 -0.420427652280346 0.421705933184528 0.997941310914917 0.50082107479188 0.997941310914917 -0.649315822541148 -0.329351139345687 -0.421705933184528 -0.330732855815976 -0.995882044095401 1 0.343618313259868 -0.685074713802318
-0.404905932923281 -0.653114983900924 1 0.997901440601536 0.997901440601536 1 -0.403682924828718 -0.403682924828718 -0.403682924828718 -0.316597885081988 -0.404905932923281 -0.404905932923281 -0.404905932923281 0.652020564912938 0.654462318332272 1 -0.214567977660922 -0.216232641472042 -0.403682924828718 0.649298976242134 -0.404905932923281 -0.406128317080912 -0.402459275518745 -0.64568405805937 -0.654462318332272 -0.327093748199942 -0.654462318332272 0.993698193238868 -0.315275220869516 -0.403682924828718 -0.316597885081988 0.650425485196586 -0.653114983900924 -0.224422269132781 0.447432560675931
-0.404056213772251 -0.651744383313181 0.997901440601536 1 1 0.997901440601536 -0.402835772232819 -0.402835772232819 -0.402835772232819 -0.315933485614715 -0.404056213772251 -0.404056213772251 -0.404056213772251 0.655783123046604 0.653088890283196 0.997901440601536 -0.214117694014792 -0.215778864430027 -0.402835772232819 0.653088890283196 -0.404056213772251 -0.40527603268412 -0.401614690823606 -0.647041913949087 -0.653088890283196 -0.326407322540478 -0.653088890283196 0.99159803762791 -0.314613597091658 -0.402835772232819 -0.315933485614715 0.649060528681627 -0.651744383313181 -0.223951305670668 0.446493596870546
-0.404056213772251 -0.651744383313181 0.997901440601536 1 1 0.997901440601536 -0.402835772232819 -0.402835772232819 -0.402835772232819 -0.315933485614715 -0.404056213772251 -0.404056213772251 -0.404056213772251 0.655783123046604 0.653088890283196 0.997901440601536 -0.214117694014792 -0.215778864430027 -0.402835772232819 0.653088890283196 -0.404056213772251 -0.40527603268412 -0.401614690823606 -0.647041913949087 -0.653088890283196 -0.326407322540478 -0.653088890283196 0.99159803762791 -0.314613597091658 -0.402835772232819 -0.315933485614715 0.649060528681627 -0.651744383313181 -0.223951305670668 0.446493596870546
-0.404905932923281 -0.653114983900924 1 0.997901440601536 0.997901440601536 1 -0.403682924828718 -0.403682924828718 -0.403682924828718 -0.316597885081988 -0.404905932923281 -0.404905932923281 -0.404905932923281 0.652020564912938 0.654462318332272 1 -0.214567977660922 -0.216232641472042 -0.403682924828718 0.649298976242134 -0.404905932923281 -0.406128317080912 -0.402459275518745 -0.64568405805937 -0.654462318332272 -0.327093748199942 -0.654462318332272 0.993698193238868 -0.315275220869516 -0.403682924828718 -0.316597885081988 0.650425485196586 -0.653114983900924 -0.224422269132781 0.447432560675931
0.996979525378318 -0.421705933184528 -0.403682924828718 -0.402835772232819 -0.402835772232819 -0.403682924828718 1 1 1 0.776640408177977 0.996979525378318 0.996979525378318 0.996979525378318 0.424319167071584 0.422575885547724 -0.403682924828718 0.531526018228202 0.535649709642265 1 0.422575885547724 0.996979525378318 0.987921061865433 0.99696878605779 0.260651629072682 -0.422575885547724 -0.211199218703588 -0.422575885547724 -0.404531036328581 0.780997167525198 1 0.776640408177977 0.419969366746966 -0.421705933184528 -0.144905881452547 0.28890007148513
0.996979525378318 -0.421705933184528 -0.403682924828718 -0.402835772232819 -0.402835772232819 -0.403682924828718 1 1 1 0.776640408177977 0.996979525378318 0.996979525378318 0.996979525378318 0.424319167071584 0.422575885547724 -0.403682924828718 0.531526018228202 0.535649709642265 1 0.422575885547724 0.996979525378318 0.987921061865433 0.99696878605779 0.260651629072682 -0.422575885547724 -0.211199218703588 -0.422575885547724 -0.404531036328581 0.780997167525198 1 0.776640408177977 0.419969366746966 -0.421705933184528 -0.144905881452547 0.28890007148513
0.996979525378318 -0.421705933184528 -0.403682924828718 -0.402835772232819 -0.402835772232819 -0.403682924828718 1 1 1 0.776640408177977 0.996979525378318 0.996979525378318 0.996979525378318 0.424319167071584 0.422575885547724 -0.403682924828718 0.531526018228202 0.535649709642265 1 0.422575885547724 0.996979525378318 0.987921061865433 0.99696878605779 0.260651629072682 -0.422575885547724 -0.211199218703588 -0.422575885547724 -0.404531036328581 0.780997167525198 1 0.776640408177977 0.419969366746966 -0.421705933184528 -0.144905881452547 0.28890007148513
0.781904781676723 -0.330732855815976 -0.316597885081988 -0.315933485614715 -0.315933485614715 -0.316597885081988 0.776640408177977 0.776640408177977 0.776640408177977 0.999999999999999 0.781904781676723 0.781904781676723 0.781904781676723 0.332782346321966 0.331415136540203 -0.316597885081988 -0.108655721837212 -0.109498695937941 0.776640408177977 0.331415136540203 0.781904781676723 0.779551367798156 0.771365711791805 0.204422207212752 -0.331415136540202 -0.165637984318744 -0.331415136540202 -0.317263036592382 0.995822258218403 0.776640408177977 0.999999999999999 0.329370912499524 -0.330732855815976 -0.113645866055104 0.226576716543153
1 -0.42298354424531 -0.404905932923281 -0.404056213772251 -0.404056213772251 -0.404905932923281 0.996979525378318 0.996979525378318 0.996979525378318 0.781904781676723 1 1 1 0.425604695252463 0.423856132238395 -0.404905932923281 0.529920557379379 0.534031793288178 0.996979525378318 0.423856132238395 1 0.990949231204042 0.993957467140893 0.261441305902219 -0.423856132238395 -0.211839073248214 -0.423856132238395 -0.405756613883395 0.778638185401082 0.996979525378318 0.781904781676723 0.421241716661737 -0.42298354424531 -0.145344892010255 0.289775330516946
1 -0.42298354424531 -0.404905932923281 -0.404056213772251 -0.404056213772251 -0.404905932923281 0.996979525378318 0.996979525378318 0.996979525378318 0.781904781676723 1 1 1 0.425604695252463 0.423856132238395 -0.404905932923281 0.529920557379379 0.534031793288178 0.996979525378318 0.423856132238395 1 0.990949231204042 0.993957467140893 0.261441305902219 -0.423856132238395 -0.211839073248214 -0.423856132238395 -0.405756613883395 0.778638185401082 0.996979525378318 0.781904781676723 0.421241716661737 -0.42298354424531 -0.145344892010255 0.289775330516946
1 -0.42298354424531 -0.404905932923281 -0.404056213772251 -0.404056213772251 -0.404905932923281 0.996979525378318 0.996979525378318 0.996979525378318 0.781904781676723 1 1 1 0.425604695252463 0.423856132238395 -0.404905932923281 0.529920557379379 0.534031793288178 0.996979525378318 0.423856132238395 1 0.990949231204042 0.993957467140893 0.261441305902219 -0.423856132238395 -0.211839073248214 -0.423856132238395 -0.405756613883395 0.778638185401082 0.996979525378318 0.781904781676723 0.421241716661737 -0.42298354424531 -0.145344892010255 0.289775330516946
0.425604695252463 -0.989706905346127 0.652020564912938 0.655783123046604 0.655783123046604 0.652020564912938 0.424319167071584 0.424319167071584 0.424319167071584 0.332782346321966 0.425604695252463 0.425604695252463 0.425604695252463 1 0.991762713500816 0.652020564912938 0.225536677331466 0.227286438637542 0.424319167071584 0.995891579595872 0.425604695252463 0.410190911080912 0.42303296489641 -0.424319167071584 -0.991762713500816 -0.497736692313873 -0.991762713500816 0.64825686166942 0.331392067609559 0.424319167071584 0.332782346321966 0.98974875362186 -0.989706905346127 -0.341502087809529 0.680855577368702
0.423856132238395 -0.997941310914917 0.654462318332272 0.653088890283196 0.653088890283196 0.654462318332272 0.422575885547724 0.422575885547724 0.422575885547724 0.331415136540203 0.423856132238395 0.423856132238395 0.423856132238395 0.991762713500816 1 0.654462318332272 0.224610077844438 0.226352650395461 0.422575885547724 0.995875963987789 0.423856132238395 0.425135725790958 0.421294967631811 -0.422575885547724 -1 -0.499790039911626 -1 0.650677007083156 0.330030569677225 0.422575885547724 0.331415136540203 0.993831832601192 -0.997941310914917 -0.342910909988925 0.683664357966547
-0.404905932923281 -0.653114983900924 1 0.997901440601536 0.997901440601536 1 -0.403682924828718 -0.403682924828718 -0.403682924828718 -0.316597885081988 -0.404905932923281 -0.404905932923281 -0.404905932923281 0.652020564912938 0.654462318332272 1 -0.214567977660922 -0.216232641472042 -0.403682924828718 0.649298976242134 -0.404905932923281 -0.406128317080912 -0.402459275518745 -0.64568405805937 -0.654462318332272 -0.327093748199942 -0.654462318332272 0.993698193238868 -0.315275220869516 -0.403682924828718 -0.316597885081988 0.650425485196586 -0.653114983900924 -0.224422269132781 0.447432560675931
0.529920557379379 -0.22414767552878 -0.214567977660922 -0.214117694014792 -0.214117694014792 -0.214567977660922 0.531526018228202 0.531526018228202 0.531526018228202 -0.108655721837212 0.529920557379379 0.529920557379379 0.529920557379379 0.225536677331466 0.224610077844438 -0.214567977660922 1 0.992301514702925 0.531526018228202 0.224610077844438 0.529920557379379 0.516942746214639 0.533142085952318 0.138543122545697 -0.224610077844437 -0.109739395919477 -0.224610077844437 -0.215018770989458 -0.108201786288285 0.531526018228202 -0.108655721837212 0.223224645284834 -0.22414767552878 -0.0409729086631356 0.153557904662334
0.534031793288178 -0.225886660664712 -0.216232641472042 -0.215778864430027 -0.215778864430027 -0.216232641472042 0.535649709642265 0.535649709642265 0.535649709642265 -0.109498695937941 0.534031793288178 0.534031793288178 0.534031793288178 0.227286438637542 0.226352650395461 -0.216232641472042 0.992301514702925 0.999999999999998 0.535649709642265 0.226352650395461 0.534031793288178 0.521125627200835 0.537278315162031 0.139617969430565 -0.226352650395462 -0.11312880017525 -0.226352650395462 -0.216686932150689 -0.109041238660891 0.535649709642265 -0.109498695937941 0.224956469356658 -0.225886660664712 -0.0434306662836332 0.154749239406639
0.996979525378318 -0.421705933184528 -0.403682924828718 -0.402835772232819 -0.402835772232819 -0.403682924828718 1 1 1 0.776640408177977 0.996979525378318 0.996979525378318 0.996979525378318 0.424319167071584 0.422575885547724 -0.403682924828718 0.531526018228202 0.535649709642265 1 0.422575885547724 0.996979525378318 0.987921061865433 0.99696878605779 0.260651629072682 -0.422575885547724 -0.211199218703588 -0.422575885547724 -0.404531036328581 0.780997167525198 1 0.776640408177977 0.419969366746966 -0.421705933184528 -0.144905881452547 0.28890007148513
0.423856132238395 -0.993811676576761 0.649298976242134 0.653088890283196 0.653088890283196 0.649298976242134 0.422575885547724 0.422575885547724 0.422575885547724 0.331415136540203 0.423856132238395 0.423856132238395 0.423856132238395 0.995891579595872 0.995875963987789 0.649298976242134 0.224610077844438 0.226352650395461 0.422575885547724 1 0.423856132238395 0.425135725790958 0.421294967631811 -0.422575885547724 -0.995875963987789 -0.499790039911626 -0.995875963987789 0.645507719385428 0.330030569677225 0.422575885547724 0.331415136540203 0.993831832601192 -0.993811676576761 -0.342910909988925 0.683664357966547
1 -0.42298354424531 -0.404905932923281 -0.404056213772251 -0.404056213772251 -0.404905932923281 0.996979525378318 0.996979525378318 0.996979525378318 0.781904781676723 1 1 1 0.425604695252463 0.423856132238395 -0.404905932923281 0.529920557379379 0.534031793288178 0.996979525378318 0.423856132238395 1 0.990949231204042 0.993957467140893 0.261441305902219 -0.423856132238395 -0.211839073248214 -0.423856132238395 -0.405756613883395 0.778638185401082 0.996979525378318 0.781904781676723 0.421241716661737 -0.42298354424531 -0.145344892010255 0.289775330516946
0.990949231204042 -0.424260503512593 -0.406128317080912 -0.40527603268412 -0.40527603268412 -0.406128317080912 0.987921061865433 0.987921061865433 0.987921061865433 0.779551367798156 0.990949231204042 0.990949231204042 0.990949231204042 0.410190911080912 0.425135725790958 -0.406128317080912 0.516942746214639 0.521125627200835 0.987921061865433 0.425135725790958 0.990949231204042 1 0.984891201211635 0.262230579865626 -0.425135725790958 -0.212478601360921 -0.425135725790958 -0.406981566190426 0.776294603478004 0.987921061865433 0.779551367798156 0.422513417467065 -0.424260503512593 -0.145783678599779 0.290650143021517
0.993957467140893 -0.420427652280346 -0.402459275518745 -0.401614690823606 -0.401614690823606 -0.402459275518745 0.99696878605779 0.99696878605779 0.99696878605779 0.771365711791805 0.993957467140893 0.993957467140893 0.993957467140893 0.42303296489641 0.421294967631811 -0.402459275518745 0.533142085952318 0.537278315162031 0.99696878605779 0.421294967631811 0.993957467140893 0.984891201211635 1 0.259861538220577 -0.421294967631811 -0.21055902868727 -0.421294967631811 -0.403304816211204 0.775703514093061 0.99696878605779 0.771365711791805 0.418696349747182 -0.420427652280346 -0.144466640724379 0.288024353560539
0.261441305902219 0.421705933184528 -0.64568405805937 -0.647041913949087 -0.647041913949087 -0.64568405805937 0.260651629072682 0.260651629072682 0.260651629072682 0.204422207212752 0.261441305902219 0.261441305902219 0.261441305902219 -0.424319167071584 -0.422575885547724 -0.64568405805937 0.138543122545697 0.139617969430565 0.260651629072682 -0.422575885547724 0.261441305902219 0.262230579865626 0.259861538220577 1 0.422575885547725 0.211199218703588 0.422575885547725 -0.644330361987275 0.203568184016593 0.260651629072682 0.204422207212752 -0.419969366746966 0.421705933184528 0.144905881452546 -0.28890007148513
-0.423856132238395 0.997941310914917 -0.654462318332272 -0.653088890283196 -0.653088890283196 -0.654462318332272 -0.422575885547724 -0.422575885547724 -0.422575885547724 -0.331415136540202 -0.423856132238395 -0.423856132238395 -0.423856132238395 -0.991762713500816 -1 -0.654462318332272 -0.224610077844437 -0.226352650395462 -0.422575885547724 -0.995875963987789 -0.423856132238395 -0.425135725790958 -0.421294967631811 0.422575885547725 1 0.499790039911627 1 -0.650677007083156 -0.330030569677225 -0.422575885547724 -0.331415136540202 -0.993831832601191 0.997941310914917 0.342910909988925 -0.683664357966547
-0.211839073248214 0.50082107479188 -0.327093748199942 -0.326407322540478 -0.326407322540478 -0.327093748199942 -0.211199218703588 -0.211199218703588 -0.211199218703588 -0.165637984318744 -0.211839073248214 -0.211839073248214 -0.211839073248214 -0.497736692313873 -0.499790039911626 -0.327093748199942 -0.109739395919477 -0.11312880017525 -0.211199218703588 -0.499790039911626 -0.211839073248214 -0.212478601360921 -0.21055902868727 0.211199218703588 0.499790039911627 1 0.499790039911627 -0.327780950834285 -0.164945991591038 -0.211199218703588 -0.165637984318744 -0.502891961715 0.50082107479188 0.686109931381504 0.234088195029298
-0.423856132238395 0.997941310914917 -0.654462318332272 -0.653088890283196 -0.653088890283196 -0.654462318332272 -0.422575885547724 -0.422575885547724 -0.422575885547724 -0.331415136540202 -0.423856132238395 -0.423856132238395 -0.423856132238395 -0.991762713500816 -1 -0.654462318332272 -0.224610077844437 -0.226352650395462 -0.422575885547724 -0.995875963987789 -0.423856132238395 -0.425135725790958 -0.421294967631811 0.422575885547725 1 0.499790039911627 1 -0.650677007083156 -0.330030569677225 -0.422575885547724 -0.331415136540202 -0.993831832601191 0.997941310914917 0.342910909988925 -0.683664357966547
-0.405756613883395 -0.649315822541148 0.993698193238868 0.99159803762791 0.99159803762791 0.993698193238868 -0.404531036328581 -0.404531036328581 -0.404531036328581 -0.317263036592382 -0.405756613883395 -0.405756613883395 -0.405756613883395 0.64825686166942 0.650677007083156 0.993698193238868 -0.215018770989458 -0.216686932150689 -0.404531036328581 0.645507719385428 -0.405756613883395 -0.406981566190426 -0.403304816211204 -0.644330361987275 -0.650677007083156 -0.327780950834285 -0.650677007083156 1 -0.315937593548654 -0.404531036328581 -0.317263036592382 0.646615923452667 -0.649315822541148 -0.224893765685075 0.440898510396346
0.778638185401082 -0.329351139345687 -0.315275220869516 -0.314613597091658 -0.314613597091658 -0.315275220869516 0.780997167525198 0.780997167525198 0.780997167525198 0.995822258218403 0.778638185401082 0.778638185401082 0.778638185401082 0.331392067609559 0.330030569677225 -0.315275220869516 -0.108201786288285 -0.109041238660891 0.780997167525198 0.330030569677225 0.778638185401082 0.776294603478004 0.775703514093061 0.203568184016593 -0.330030569677225 -0.164945991591038 -0.330030569677225 -0.315937593548654 1 0.780997167525198 0.995822258218403 0.327994885876732 -0.329351139345687 -0.11317108297218 0.225630137527714
0.996979525378318 -0.421705933184528 -0.403682924828718 -0.402835772232819 -0.402835772232819 -0.403682924828718 1 1 1 0.776640408177977 0.996979525378318 0.996979525378318 0.996979525378318 0.424319167071584 0.422575885547724 -0.403682924828718 0.531526018228202 0.535649709642265 1 0.422575885547724 0.996979525378318 0.987921061865433 0.99696878605779 0.260651629072682 -0.422575885547724 -0.211199218703588 -0.422575885547724 -0.404531036328581 0.780997167525198 1 0.776640408177977 0.419969366746966 -0.421705933184528 -0.144905881452547 0.28890007148513
0.781904781676723 -0.330732855815976 -0.316597885081988 -0.315933485614715 -0.315933485614715 -0.316597885081988 0.776640408177977 0.776640408177977 0.776640408177977 0.999999999999999 0.781904781676723 0.781904781676723 0.781904781676723 0.332782346321966 0.331415136540203 -0.316597885081988 -0.108655721837212 -0.109498695937941 0.776640408177977 0.331415136540203 0.781904781676723 0.779551367798156 0.771365711791805 0.204422207212752 -0.331415136540202 -0.165637984318744 -0.331415136540202 -0.317263036592382 0.995822258218403 0.776640408177977 0.999999999999999 0.329370912499524 -0.330732855815976 -0.113645866055104 0.226576716543153
0.421241716661737 -0.995882044095401 0.650425485196586 0.649060528681627 0.649060528681627 0.650425485196586 0.419969366746966 0.419969366746966 0.419969366746966 0.329370912499524 0.421241716661737 0.421241716661737 0.421241716661737 0.98974875362186 0.993831832601192 0.650425485196586 0.223224645284834 0.224956469356658 0.419969366746966 0.993831832601192 0.421241716661737 0.422513417467065 0.418696349747182 -0.419969366746966 -0.993831832601191 -0.502891961715 -0.993831832601191 0.646615923452667 0.327994885876732 0.419969366746966 0.329370912499524 1 -0.995882044095401 -0.345039169344588 0.687907486498161
-0.42298354424531 1 -0.653114983900924 -0.651744383313181 -0.651744383313181 -0.653114983900924 -0.421705933184528 -0.421705933184528 -0.421705933184528 -0.330732855815976 -0.42298354424531 -0.42298354424531 -0.42298354424531 -0.989706905346127 -0.997941310914917 -0.653114983900924 -0.22414767552878 -0.225886660664712 -0.421705933184528 -0.993811676576761 -0.42298354424531 -0.424260503512593 -0.420427652280346 0.421705933184528 0.997941310914917 0.50082107479188 0.997941310914917 -0.649315822541148 -0.329351139345687 -0.421705933184528 -0.330732855815976 -0.995882044095401 1 0.343618313259868 -0.685074713802318
-0.145344892010255 0.343618313259868 -0.224422269132781 -0.223951305670668 -0.223951305670668 -0.224422269132781 -0.144905881452547 -0.144905881452547 -0.144905881452547 -0.113645866055104 -0.145344892010255 -0.145344892010255 -0.145344892010255 -0.341502087809529 -0.342910909988925 -0.224422269132781 -0.0409729086631356 -0.0434306662836332 -0.144905881452547 -0.342910909988925 -0.145344892010255 -0.145783678599779 -0.144466640724379 0.144905881452546 0.342910909988925 0.686109931381504 0.342910909988925 -0.224893765685075 -0.11317108297218 -0.144905881452547 -0.113645866055104 -0.345039169344588 0.343618313259868 1 0.160610235428771
0.289775330516946 -0.685074713802318 0.447432560675931 0.446493596870546 0.446493596870546 0.447432560675931 0.28890007148513 0.28890007148513 0.28890007148513 0.226576716543153 0.289775330516946 0.289775330516946 0.289775330516946 0.680855577368702 0.683664357966547 0.447432560675931 0.153557904662334 0.154749239406639 0.28890007148513 0.683664357966547 0.289775330516946 0.290650143021517 0.288024353560539 -0.28890007148513 -0.683664357966547 0.234088195029298 -0.683664357966547 0.440898510396346 0.225630137527714 0.28890007148513 0.226576716543153 0.687907486498161 -0.685074713802318 0.160610235428771 1
