# Supplementary material for: Precision medicine for atherosclerotic cardiovascular disease: Integrative genomics maps risk loci and AI‐predicted functional consequences
Source: Clin Transl Med. 2026 Jul 10;16(7):e70732. doi: 10.1002/ctm2.70732 (PMC13351343; doi:10.1002/ctm2.70732)
Supplement: Supplementary file 6 — Supporting Information [file CTM2-16-e70732-s005.zip › HORMAD1/FINEMAP/data.snp]

index rsid chromosome position allele1 allele2 maf beta se z prob log10bf mean sd mean_incl sd_incl
31 rs72698842 1 150450457 C G 0.138171 -0.00188391 0.00305108 -0.617456 1 11.364 6.10395e-05 NA 6.10395e-05 NA
18 rs35094010 1 150449557 A G 0.0695825 0.00264022 0.00103827 2.5429 1 11.364 0.000471282 NA 0.000471282 NA
16 rs2867893 1 150453296 C T 0.384692 -0.00172264 0.000639879 -2.69213 1 11.364 2.60638e-05 0.0279909 2.60638e-05 0.0279909
13 rs12729727 1 150451499 G C 0.207753 0.00359196 0.00100873 3.56088 1 11.364 1.93958e-05 0.0558503 1.93958e-05 0.0558503
27 rs6699093 1 150440451 A G 0.406561 -0.00086044 0.000502034 -1.71391 1 11.3295 6.20879e-05 0.0291657 6.20879e-05 0.0291657
25 rs6684939 1 150440563 G A 0.406561 -0.000833389 0.000499083 -1.66984 7.64199e-12 -9.7873 4.70623e-16 8.06264e-08 6.15838e-05 0.0291657
15 rs2012751 1 150438266 T C 0.406561 0.000823825 0.000501979 1.64115 5.72081e-19 -16.9131 -3.50432e-23 2.20599e-11 -6.12557e-05 0.0291657
14 rs1932934 1 150449195 G A 0.408549 0.000881115 0.000502366 1.75393 1.92707e-93 -91.3856 -1.20462e-97 1.28116e-48 -6.25103e-05 0.0291846
2 rs11205382 1 150442466 G A 0.405567 -0.000822301 0.000499077 -1.64764 1.73498e-162 -160.431 1.06796e-166 3.8522e-83 6.15544e-05 0.0292456
33 rs7513182 1 150442612 A G 0.405567 -0.000821643 0.000499237 -1.6458 1.02582e-162 -160.659 6.31223e-167 2.96209e-83 6.15333e-05 0.0292456
20 rs35705743 1 150451832 G A 0.406561 0.000826186 0.000497818 1.65961 3.80601e-224 -222.09 -2.35528e-228 5.72506e-114 -6.18831e-05 0.0293457
32 rs7411534 1 150447269 G A 0.403579 0.000798847 0.000496109 1.61022 1.95117e-237 -235.38 -1.2014e-241 1.29896e-120 -6.15733e-05 0.0294067
3 rs11587575 1 150451863 T C 0.384692 -0.0016587 0.000633573 -2.61801 7.0463e-242 -239.823 1.73802e-246 7.88444e-123 2.46657e-05 0.0297023
6 rs12042579 1 150454503 C T 0.384692 -0.00165821 0.000634579 -2.61308 3.6133e-242 -240.113 8.89078e-247 5.64602e-123 2.46057e-05 0.0297023
5 rs12042229 1 150447398 A G 0.383698 -0.00164956 0.000632169 -2.60936 1.59249e-255 -253.468 2.8938e-260 1.07546e-129 1.81716e-05 0.0269499
4 rs12040949 1 150447462 C T 0.383698 -0.00162316 0.000627431 -2.587 1.42658e-256 -254.516 2.56261e-261 3.21887e-130 1.79633e-05 0.0269499
28 rs7002 1 150445819 A G 0.385686 -0.00156505 0.000620029 -2.52416 3.92912e-264 -262.076 8.06321e-269 5.64827e-134 2.05217e-05 0.0284949
24 rs6657461 1 150441950 T A 0.206759 0.00227896 0.000798549 2.85388 1.75902e-303 -301.425 4.36641e-307 NA 0.00024823 NA
26 rs6685125 1 150440734 G A 0.146123 -0.0010999 0.000732781 -1.50099 2.0216e-304 -302.365 -2.09113e-308 NA -0.000103439 NA
35 rs9436117 1 150454885 A G 0.242545 0.000559101 0.000561975 0.994886 1.2921e-304 -302.559 1.41589e-310 NA 1.09581e-06 NA
23 rs55816515 1 150440279 T C 0.205765 0.00350444 0.000991574 3.53422 0 -inf 0 0 0 0
34 rs78778914 1 150449701 T C 0.0745527 -0.000848749 0.0011209 -0.757202 0 -inf 0 0 0 0
1 rs1043293 1 150448766 G C 0.207753 0.00353244 0.000996551 3.54466 0 -inf 0 0 0 0
30 rs72698829 1 150440441 C A 0.206759 0.00349079 0.000989273 3.52864 0 -inf 0 0 0 0
29 rs72698822 1 150437395 G A 0.137177 0.00328515 0.00106996 3.07034 0 -inf 0 0 0 0
10 rs12134682 1 150453018 G C 0.138171 0.00325728 0.00107965 3.01698 0 -inf 0 0 0 0
22 rs4970946 1 150453242 A G 0.208748 0.00351673 0.000996136 3.53037 0 -inf 0 0 0 0
21 rs36020363 1 150448666 C G 0.207753 0.0035333 0.000997832 3.54098 0 -inf 0 0 0 0
19 rs35699789 1 150442100 G T 0.206759 0.00348229 0.000995016 3.49973 0 -inf 0 0 0 0
17 rs34233130 1 150449766 A G 0.0685885 0.00268291 0.00104797 2.56011 0 -inf 0 0 0 0
7 rs12129491 1 150439774 C T 0.206759 0.00349364 0.000989755 3.5298 0 -inf 0 0 0 0
8 rs12130082 1 150438056 G A 0.206759 0.00349232 0.00098951 3.52935 0 -inf 0 0 0 0
9 rs12132890 1 150437813 C T 0.206759 0.00347946 0.000987223 3.5245 0 -inf 0 0 0 0
12 rs12141218 1 150448707 T C 0.207753 0.00353117 0.000996347 3.54412 0 -inf 0 0 0 0
11 rs12136802 1 150450204 T C 0.207753 0.00352984 0.000997207 3.53973 0 -inf 0 0 0 0
