# Supplementary material for: Precision medicine for atherosclerotic cardiovascular disease: Integrative genomics maps risk loci and AI‐predicted functional consequences
Source: Clin Transl Med. 2026 Jul 10;16(7):e70732. doi: 10.1002/ctm2.70732 (PMC13351343; doi:10.1002/ctm2.70732)
Supplement: Supplementary file 6 — Supporting Information [file CTM2-16-e70732-s005.zip › IGF2BP1/FINEMAP/data.bf5]

index rsid bf1 bf2 bf3 bf4 bf5
1 rs10221256 -3.18137 -3.26069 -3.08723 -3.13919 -3.06568 
2 rs1057897 -3.16891 -3.22363 -2.9909 -3.0197 -3.18188 
3 rs1057902 -3.17533 -3.22543 -2.99884 -3.02761 -3.18863 
4 rs1058018 -3.21858 -3.24862 -3.22641 -3.23492 -3.24117 
5 rs11079839 -3.11849 -2.994 -2.88441 -2.96824 -2.9056 
6 rs11079842 -3.25825 -3.25827 -3.24889 -3.25284 -3.26566 
7 rs111341180 -3.25608 -3.27661 -3.27377 -3.2776 -3.27668 
8 rs111498564 -3.27776 -2.62415 -2.99376 -2.79654 -2.79883 
9 rs111788037 -3.08259 -2.94669 -2.82901 -2.9189 -2.85172 
10 rs112139969 -3.26311 -3.22748 -3.27325 -3.27427 -3.27356 
11 rs112217959 -3.23599 -3.17567 -2.8344 -2.89787 -2.74674 
12 rs113495955 -3.08637 -2.95161 -2.83475 -2.92403 -2.8573 
13 rs11434 -3.08604 -2.92938 -2.80557 -2.90214 -2.82276 
14 rs114722761 -3.27275 -3.273 -3.26646 -3.25675 -3.27152 
15 rs116439846 -3.27466 -3.27798 -3.27799 -3.27856 -3.27919 
16 rs11650158 -3.26329 -3.25015 -3.22615 -3.19117 -3.23122 
17 rs11652336 -3.18539 -3.26241 -3.0929 -3.14402 -3.07165 
18 rs11653543 -3.12015 -3.22989 -3.00431 -3.06734 -2.97861 
19 rs11654595 -3.25378 -3.2772 -3.27204 -3.27767 -3.27495 
20 rs11655386 -3.06347 -2.92192 -2.80025 -2.89314 -2.82371 
21 rs11655675 -3.05757 -2.91431 -2.79144 -2.88523 -2.81513 
22 rs11656939 -3.25818 -3.25864 -3.21115 -3.21949 -3.26423 
23 rs11657238 -2.92659 -2.83942 -3.1247 -3.10566 -2.96043 
24 rs11657868 -3.25056 -3.25124 -3.18739 -3.19733 -3.25554 
25 rs117088827 -2.9891 -2.94308 -3.03964 -3.03313 -2.99127 
26 rs117231541 -3.24506 -3.25548 -3.26993 -3.25977 -3.26565 
27 rs117358243 -3.27624 -3.21406 -3.24782 -3.27671 -3.20999 
28 rs117387941 -3.27021 -3.15527 -3.19193 -3.16971 -3.1173 
29 rs117708140 -3.0653 -2.9016 -2.77332 -2.87332 -2.79112 
30 rs117980178 -3.07364 -2.91272 -2.78621 -2.88485 -2.80377 
31 rs11869308 -3.26012 -3.26635 -3.27623 -3.27078 -3.25226 
32 rs11869991 -3.22855 -3.2281 -3.26151 -3.26062 -3.23861 
33 rs11870327 -3.25579 -3.26514 -3.27552 -3.26763 -3.27333 
34 rs11870567 -3.24665 -3.24742 -3.17479 -3.18612 -3.25238 
35 rs12449856 -3.25226 -2.59373 -3.26132 -3.27149 -3.20545 
36 rs12450051 -3.08737 -2.95292 -2.83628 -2.9254 -2.85879 
37 rs12450440 -3.08577 -2.42049 -2.15974 -2.28785 -2.09903 
38 rs12450461 -3.08654 -2.95184 -2.83501 -2.92427 -2.85756 
39 rs12450563 -3.0842 -2.94879 -2.83146 -2.92109 -2.85411 
40 rs12450692 -3.08627 -2.95148 -2.8346 -2.9239 -2.85716 
41 rs12451147 -3.08977 -2.97666 -2.86708 -2.949 -2.89434 
42 rs12451265 -3.08327 -2.96845 -2.85749 -2.94042 -2.88508 
43 rs12451879 -3.11318 -3.19147 -2.89309 -2.9273 -3.12825 
44 rs12453394 -3.16627 -3.22208 -2.98541 -3.01459 -3.17939 
45 rs12453428 -inf -inf -inf -inf -1.81525 
46 rs12453671 -3.25384 -3.27721 -3.27201 -3.27767 -3.27492 
47 rs12601072 -3.18049 -3.22899 -3.01241 -3.03995 -3.19315 
48 rs12601672 -3.16204 -3.21989 -2.97763 -3.00726 -3.17531 
49 rs12601858 -3.21717 -3.24121 -3.09194 -3.114 -3.22888 
50 rs12603261 -3.15829 -3.21789 -2.97079 -3.00082 -3.17169 
51 rs12603612 -3.21694 -3.24118 -3.09136 -3.11347 -3.22865 
52 rs12937175 -3.22871 -3.22826 -3.25959 -3.25928 -3.23961 
53 rs12938969 -3.27842 -3.27627 -3.26682 -3.27458 -3.27171 
54 rs12939844 -3.23098 -3.23054 -3.26167 -3.26103 -3.24086 
55 rs12940898 -3.24669 -3.24615 -3.18752 -3.19977 -3.25688 
56 rs12941604 -3.24112 -3.26958 -3.20822 -3.19215 -3.21749 
57 rs12948015 -3.23186 -3.22811 -3.2072 -3.18056 -3.24945 
58 rs12948439 -3.10906 -3.21591 -2.90709 -2.94015 -3.12367 
59 rs12950328 -3.08073 -3.20215 -2.86302 -2.89824 -3.09646 
60 rs12952879 -3.25355 -3.25236 -3.21373 -3.17485 -3.2351 
61 rs139100326 -3.26341 -3.27227 -3.2744 -3.27522 -3.25313 
62 rs141182730 -3.09024 -2.95667 -2.84065 -2.9293 -2.86305 
63 rs141282565 -3.01605 -2.86149 -2.7306 -2.83041 -2.75582 
64 rs144379736 -inf -inf -inf -inf -1.81352 
65 rs145409352 -3.12668 -3.2335 -3.01293 -3.07489 -2.98763 
66 rs145799151 -3.07951 -2.96371 -2.85198 -2.93548 -2.87976 
67 rs147069987 -3.2444 -0.454842 -3.10074 -3.07272 -3.26033 
68 rs147600105 -3.26889 -3.27596 -3.25929 -3.27353 -3.26409 
69 rs148237937 -3.27765 -3.23308 -3.23919 -3.27321 -3.191 
70 rs151110658 -3.04662 -2.87687 -2.74474 -2.84769 -2.76308 
71 rs15563 -3.16765 -3.22278 -2.98798 -3.017 -3.18073 
72 rs1644349 -inf -inf -inf -inf -1.93367 
73 rs16944115 -3.0915 -2.95832 -2.84257 -2.93102 -2.86492 
74 rs16944762 -3.2026 -3.27051 -3.13152 -3.17449 -3.11757 
75 rs16944911 -inf -inf -inf 12.6965 -inf 
76 rs170319 -3.17201 -3.22496 -2.99614 -3.02468 -3.18494 
77 rs17635252 -3.16702 -3.22246 -2.98681 -3.01591 -3.18013 
78 rs178467 -inf -inf -inf -inf -2.88135 
79 rs1800632 -3.25486 -3.25472 -3.25952 -3.26152 -3.2621 
80 rs182853625 -3.2429 -3.27785 -3.27805 -3.26271 -3.26995 
81 rs189340001 -inf -inf 15.8455 -inf -inf 
82 rs189762587 -3.27626 -3.2142 -3.24792 -3.27673 -3.21013 
83 rs1962412 -3.2591 -3.25923 -3.23913 -3.24451 -3.26658 
84 rs1973404 -3.25233 -3.25296 -3.19106 -3.201 -3.25788 
85 rs1990936 -3.10692 -2.97862 -2.86633 -2.95219 -2.88803 
86 rs1990937 -3.09511 -2.96306 -2.84812 -2.93596 -2.87031 
87 rs1990938 -3.10061 -2.9703 -2.85658 -2.9435 -2.87854 
88 rs1990939 -3.10064 -2.97034 -2.85662 -2.94354 -2.87859 
89 rs1994970 -3.17019 -3.22406 -2.99272 -3.02146 -3.18318 
90 rs2088138 -2.72994 4.75974 -2.58613 -2.58056 -2.96599 
91 rs2088139 -3.1705 -3.22421 -2.99331 -3.02202 -3.18349 
92 rs2112617 -3.12952 -3.24058 -2.995 -3.25331 -3.14693 
93 rs2270574 -3.17162 -3.22477 -2.99542 -3.024 -3.18457 
94 rs2270576 -3.25515 -3.25508 -3.25347 -3.25655 -3.263 
95 rs2303015 -3.09244 -2.95956 -2.84402 -2.93231 -2.86633 
96 rs2303017 -3.27105 -3.19583 -3.22026 -3.26542 -3.16713 
97 rs2411374 -3.17717 -3.09475 -3.24012 -3.23815 -3.19569 
98 rs2411377 -3.09666 -2.96509 -2.85049 -2.93808 -2.87262 
99 rs2643361 -3.16663 -3.22226 -2.98607 -3.01521 -3.17974 
100 rs28409394 -3.17052 -3.22422 -2.99335 -3.02206 -3.18351 
101 rs28528789 -3.24525 -3.24751 -3.17787 -3.19111 -3.25524 
102 rs28579683 -3.26148 -3.26168 -3.23633 -3.24204 -3.26805 
103 rs28712070 -3.09912 -2.96833 -2.85428 -2.94145 -2.87631 
104 rs2898705 -3.16782 -3.22287 -2.98829 -3.0173 -3.18089 
105 rs318090 -3.15942 -3.2185 -2.97284 -3.00275 -3.17278 
106 rs318092 -3.16819 -3.22306 -2.98899 -3.01795 -3.18126 
107 rs318095 -3.15798 -3.21773 -2.97023 -3.00029 -3.17139 
108 rs318096 -3.16435 -3.22109 -2.98187 -3.01125 -3.17754 
109 rs33971298 -3.23205 -3.22946 -3.20272 -3.17451 -3.24927 
110 rs34071781 -3.23259 -3.2304 -3.20239 -3.1735 -3.24947 
111 rs34231452 -3.23215 -3.22909 -3.20488 -3.17727 -3.24946 
112 rs34899772 -3.16521 -3.22153 -2.98346 -3.01275 -3.17838 
113 rs35372840 -3.23157 -3.2333 -3.18668 -3.15222 -3.24705 
114 rs35513298 -3.23186 -3.22767 -3.20913 -3.18307 -3.24954 
115 rs35584414 -3.24244 -3.24212 -3.26371 -3.2638 -3.25067 
116 rs35929648 -3.22197 -3.25294 -3.1354 -3.14951 -3.22729 
117 rs3744604 -3.08186 -2.94573 -2.8279 -2.91791 -2.85064 
118 rs3744605 -3.07396 -2.91315 -2.78671 -2.8853 -2.80426 
119 rs3760449 -inf -inf -inf -inf -1.82228 
120 rs3760451 -3.25611 -3.25664 -3.203 -3.21203 -3.26195 
121 rs3959442 -3.12553 -3.09958 -2.90987 -2.87792 -2.37186 
122 rs4378658 -3.1656 -3.22173 -2.98417 -3.01342 -3.17875 
123 rs4399576 -3.16215 -3.21994 -2.97783 -3.00746 -3.17542 
124 rs4597361 -3.17224 -3.22507 -2.99659 -3.0251 -3.18517 
125 rs46521 -3.17415 -3.226 -3.0002 -3.02849 -3.18701 
126 rs46522 -3.16278 -3.22027 -2.97898 -3.00854 -3.17603 
127 rs471975 -inf -inf -inf -inf -2.91689 
128 rs4793989 -3.22514 -3.21661 -3.21786 -3.19996 -3.2248 
129 rs4793990 -3.24571 -3.24649 -3.1724 -3.18389 -3.2514 
130 rs4793991 -3.22519 -3.17621 -3.22875 -3.23435 -3.23963 
131 rs4793992 -3.16596 -3.22192 -2.98484 -3.01405 -3.1791 
132 rs4793993 -3.25288 -3.25276 -3.25565 -3.25822 -3.261 
133 rs4793995 -3.17576 -3.22678 -3.00328 -3.03139 -3.18858 
134 rs4793996 -3.17397 -3.22592 -2.99986 -3.02818 -3.18684 
135 rs4793997 -3.17835 -3.228 -3.00825 -3.03605 -3.19108 
136 rs4793998 -3.17382 -3.22585 -2.99959 -3.02792 -3.1867 
137 rs497270 -inf -inf -inf -inf -2.92678 
138 rs510326 -3.17162 -3.14023 -3.06586 -3.01187 -3.1956 
139 rs515000 -inf -inf -inf -inf -1.84131 
140 rs519537 -3.1638 -3.22081 -2.98086 -3.01031 -3.17702 
141 rs520878 -3.09534 -3.05144 -2.9537 -2.8857 -3.12633 
142 rs521833 -3.24852 -3.23955 -3.22511 -3.19529 -3.26144 
143 rs532154 -3.10222 -3.07137 -3.01431 -2.96724 -3.23229 
144 rs533842 -inf -inf -inf -inf -2.9438 
145 rs541801 -inf -inf -inf -inf -1.81278 
146 rs550510 -2.7697 0.239463 -1.38433 -1.33623 -2.99873 
147 rs55681610 -3.08792 -3.0291 -2.912 -3.01173 -2.95384 
148 rs55724082 -3.20335 -3.23799 -3.05953 -3.08397 -3.21535 
149 rs55756520 -3.20451 -3.12257 -2.71235 -2.78871 -2.60293 
150 rs55762970 -3.0996 -2.96896 -2.85501 -2.94211 -2.87703 
151 rs55771415 -3.10984 -3.18937 -2.88758 -2.92206 -3.12503 
152 rs55878356 -3.25708 -3.27753 -3.27028 -3.27747 -3.27353 
153 rs55917610 -3.22618 -3.25155 -3.13581 -3.15059 -3.23228 
154 rs55941919 -3.17663 -3.27054 -3.13353 -3.14357 -3.18183 
155 rs56009866 -3.27188 -3.26742 -3.25347 -3.23842 -3.26077 
156 rs56065927 -3.15571 -3.2511 -3.06844 -3.12053 -3.05181 
157 rs56236620 -3.16656 -3.22223 -2.98595 -3.0151 -3.17968 
158 rs56321731 -3.25572 -3.27399 -3.22971 -3.21635 -3.23744 
159 rs563916 -inf 28.904 -inf -inf -inf 
160 rs56686532 -3.08388 -2.94836 -2.83097 -2.92065 -2.85362 
161 rs56758270 -3.10465 -3.2211 -2.98402 -3.04948 -2.95741 
162 rs56904288 -3.19242 -3.26689 -3.11747 -3.16261 -3.10287 
163 rs57249781 -3.16963 -3.25332 -3.05421 -3.11351 -3.02454 
164 rs573532 -3.17153 -3.14011 -3.06571 -3.0117 -3.19551 
165 rs57459935 -3.26982 -3.2636 -3.24688 -3.22985 -3.25504 
166 rs57508413 -3.19238 -3.26688 -3.11742 -3.16257 -3.10282 
167 rs576389 -3.2153 -3.20982 -3.19911 -3.18277 -3.21475 
168 rs57901004 -3.17423 -3.22604 -3.00036 -3.02865 -3.1871 
169 rs58376900 -3.26083 -3.26125 -3.21856 -3.22579 -3.26558 
170 rs58591767 -3.1599 -3.218 -2.96954 -3.00013 -3.17379 
171 rs58838744 -3.1704 -3.22416 -2.99311 -3.02184 -3.18339 
172 rs594117 -inf -inf -inf -inf -1.85212 
173 rs594335 -3.15867 -3.12479 -3.04579 -2.98903 -3.18389 
174 rs595767 -3.18411 -3.22763 -3.01083 -3.03946 -3.19789 
175 rs59753208 -3.01942 -2.86574 -2.73547 -2.83481 -2.76057 
176 rs602051 -3.1756 -3.22736 -3.00579 -3.03341 -3.18804 
177 rs60416307 -3.27479 -3.20617 -3.24232 -3.27505 -3.20181 
178 rs60540186 -3.09783 -3.1817 -2.86802 -2.90347 -3.1135 
179 rs60656944 -3.26229 -3.27751 -3.26658 -3.27653 -3.27044 
180 rs606911 -inf -inf -inf -inf -2.05117 
181 rs60844158 -3.24142 -3.13872 -3.27123 -3.25742 -3.27392 
182 rs60852732 -3.08418 -2.94876 -2.83143 -2.92107 -2.85408 
183 rs61030793 -3.08752 -2.95311 -2.8365 -2.9256 -2.85901 
184 rs61238503 -3.08528 -2.95019 -2.83309 -2.92255 -2.8557 
185 rs612720 -3.17357 -3.19486 -3.02535 -2.9749 -3.19396 
186 rs61576918 -3.16794 -3.22293 -2.98851 -3.0175 -3.18101 
187 rs61596100 -3.17039 -3.13875 -3.06392 -3.00965 -3.19448 
188 rs61632152 -3.22746 -3.22699 -3.26141 -3.26041 -3.2376 
189 rs61648633 -3.08672 -2.97281 -2.86258 -2.94497 -2.89 
190 rs62066473 -3.22605 -3.22233 -3.22359 -3.21479 -3.20112 
191 rs62066475 -3.23351 -3.23079 -3.20401 -3.17858 -3.25014 
192 rs62075798 -3.23257 -3.23027 -3.20278 -3.17404 -3.24949 
193 rs62075819 -3.25321 -3.05478 -3.25351 -3.23951 -3.25566 
194 rs62075824 -3.17047 -3.2242 -2.99325 -3.02197 -3.18346 
195 rs62075844 -3.17015 -3.22404 -2.99265 -3.0214 -3.18315 
196 rs62075845 -3.11095 -3.19007 -2.88942 -2.92381 -3.12611 
197 rs62075846 -3.15956 -3.21879 -2.97371 -3.00351 -3.17285 
198 rs62075850 -3.16124 -3.21925 -2.97557 -3.00538 -3.17461 
199 rs62075852 -3.16662 -3.22226 -2.98606 -3.0152 -3.17974 
200 rs62078369 -3.22001 -3.24013 -3.09781 -3.1197 -3.23217 
201 rs62621985 -3.27436 -3.27784 -3.27812 -3.27847 -3.27923 
202 rs639679 -inf -inf -inf -inf -1.80114 
203 rs640590 -inf -inf -inf -inf -1.79776 
204 rs648335 -inf -inf -inf -inf -2.91469 
205 rs649245 -2.20169 -2.7147 2.58042 2.73875 -2.91552 
206 rs6504582 -3.24624 -3.24581 -3.233 -3.21276 -3.25957 
207 rs6504584 -3.19707 -3.19865 -3.06072 -3.08026 -3.20426 
208 rs66985080 -3.17503 -3.27025 -3.1316 -3.14171 -3.18027 
209 rs67174000 -3.25852 -3.25861 -3.24148 -3.24653 -3.26614 
210 rs688945 -3.10515 -3.0747 -3.01828 -2.97165 -3.23308 
211 rs7207087 -3.25667 -3.25717 -3.2059 -3.21483 -3.26302 
212 rs7207100 -3.08508 -2.94993 -2.83279 -2.92228 -2.8554 
213 rs7208074 -3.16819 -3.13611 -3.06048 -3.00573 -3.1925 
214 rs7209449 -3.25752 -3.25801 -3.20827 -3.21684 -3.26345 
215 rs7210340 -3.19235 -3.26528 -3.10279 -3.15242 -3.0821 
216 rs7212779 -3.23313 -3.23272 -3.26134 -3.26104 -3.24302 
217 rs7213258 -3.25228 -3.27698 -3.27273 -3.27768 -3.27548 
218 rs7214304 -3.08839 -2.95426 -2.83784 -2.92679 -2.86031 
219 rs7214800 -3.27038 -3.26457 -3.24849 -3.23192 -3.25645 
220 rs7214826 -3.00878 -2.96817 -2.59892 -2.55519 -1.84332 
221 rs7214832 -3.24182 -3.26985 -3.20921 -3.19326 -3.21842 
222 rs7216848 -3.14074 -3.02399 -2.91987 -2.99959 -2.94004 
223 rs7217035 -3.08594 -2.95105 -2.83409 -2.92345 -2.85667 
224 rs7219313 -3.12455 -3.00212 -2.89398 -2.97672 -2.9149 
225 rs7221442 -3.09721 -2.96581 -2.85133 -2.93883 -2.87344 
226 rs7222365 -3.25599 -3.27744 -3.2709 -3.27757 -3.27403 
227 rs7224263 -3.08339 -2.94773 -2.83023 -2.91999 -2.85291 
228 rs72831898 -3.26121 -3.27519 -3.24175 -3.20787 -3.21923 
229 rs73332250 -3.19258 -3.26695 -3.11768 -3.16279 -3.1031 
230 rs73989213 -3.27691 -3.21878 -3.25104 -3.27751 -3.21488 
231 rs73989214 -3.08736 -2.9529 -2.83625 -2.92538 -2.85877 
232 rs73989219 -3.08967 -2.95593 -2.83979 -2.92853 -2.86221 
233 rs74448347 -3.19833 -3.19865 -3.17098 -3.17427 -3.19779 
234 rs74725365 -3.08903 5.32961 -2.38281 -2.36871 -3.10211 
235 rs7503448 -3.06906 -2.92913 -2.80861 -2.90064 -2.83185 
236 rs75665628 -3.16629 -3.25168 -3.04943 -3.1094 -3.01945 
237 rs76047375 -3.27363 -3.26747 -3.25113 -3.26503 -3.25772 
238 rs77184940 -3.27395 -3.2023 -3.23957 -3.27412 -3.19781 
239 rs78069344 -3.19332 -3.19371 -3.1614 -3.16527 -3.19278 
240 rs78270829 -2.9361 -2.93662 -2.89357 -2.89851 -2.93493 
241 rs79235862 165.435 -inf -inf -inf -inf 
242 rs79454300 -3.05929 -2.91654 -2.79401 -2.88754 -2.81764 
243 rs8065900 -3.24294 -3.27028 -3.2108 -3.19502 -3.2199 
244 rs8074034 -3.22447 -3.21427 -3.22442 -3.20693 -3.24499 
245 rs8074792 -3.26044 -3.27458 -3.23724 -3.22498 -3.24434 
246 rs8075255 -3.26214 -3.25372 -3.24217 -3.24693 -3.26444 
247 rs8075893 -3.24144 -3.26971 -3.20867 -3.19265 -3.21791 
248 rs8076135 -3.15518 -3.24843 -3.05111 -3.10813 -3.02766 
249 rs8076178 -3.05556 -2.91174 -2.78846 -2.88256 -2.81224 
250 rs8076419 -3.25299 -3.27709 -3.27241 -3.27768 -3.27524 
251 rs8078826 -3.23158 -3.22774 -3.20699 -3.18053 -3.2493 
252 rs8078984 -3.24874 -3.27632 -3.2741 -3.27754 -3.27652 
253 rs8078992 -3.25228 -3.27698 -3.27273 -3.27768 -3.27549 
254 rs8079462 -3.19584 -3.26815 -3.12216 -3.16659 -3.10777 
255 rs8079874 -3.10102 -2.97084 -2.85721 -2.94406 -2.87916 
256 rs8080446 -3.08731 -2.95284 -2.83618 -2.92531 -2.8587 
257 rs8082345 -3.114 -3.26063 -3.06152 -3.07443 -3.12141 
258 rs8182364 -3.16302 -3.2204 -2.97942 -3.00895 -3.17626 
259 rs832410 -3.16391 -3.22086 -2.98106 -3.01049 -3.17712 
260 rs882150 -3.23236 -3.23015 -3.20189 -3.17307 -3.24934 
261 rs903567 -3.17173 -3.22482 -2.99562 -3.02419 -3.18467 
262 rs957557 -3.16527 -3.22156 -2.98356 -3.01285 -3.17843 
263 rs962273 -3.25763 -3.25769 -3.2441 -3.24875 -3.26545 
264 rs9748045 -3.08441 -2.94905 -2.83177 -2.92137 -2.85441 
265 rs9892143 -3.21585 -3.13157 -3.05041 -3.11292 -3.06639 
266 rs9894220 -3.23516 -3.24681 -3.14027 -3.15687 -3.24473 
267 rs9894239 -3.24095 -3.24815 -3.15911 -3.17412 -3.25067 
268 rs9904730 -3.25807 -3.258 -3.25672 -3.2594 -3.26496 
269 rs9904761 -3.2513 -3.25196 -3.18736 -3.19782 -3.25731 
270 rs9905428 -3.25567 -3.25621 -3.20175 -3.211 -3.26182 
271 rs9909916 -3.26098 -3.2614 -3.21913 -3.22631 -3.26575 
272 rs9911030 -3.25233 -3.25219 -3.25704 -3.25933 -3.26039 
273 rs9913202 -3.23241 -3.23128 -3.19785 -3.16751 -3.24897 
274 rs9914918 -3.2581 -3.25856 -3.2108 -3.21917 -3.26414 
275 rs9915532 -3.15274 -3.2696 -3.10664 -3.11806 -3.15922 
276 rs999474 -3.2387 -3.2478 -3.15128 -3.16697 -3.24834 
277 rs999475 -3.24943 -3.24924 -3.25795 -3.25987 -3.25791 
