# Supplementary material for: Precision medicine for atherosclerotic cardiovascular disease: Integrative genomics maps risk loci and AI‐predicted functional consequences
Source: Clin Transl Med. 2026 Jul 10;16(7):e70732. doi: 10.1002/ctm2.70732 (PMC13351343; doi:10.1002/ctm2.70732)
Supplement: Supplementary file 6 — Supporting Information [file CTM2-16-e70732-s005.zip › IGF2BP1/FINEMAP/data.config]

rank config prob log10bf odds k prob_norm_k h2 h2_0.95CI mean sd
1 rs1058018,rs3744604,rs563916,rs58591767,rs79235862 1 5604.97 1 5 1 4.55051e-07 3.9332e-07,5.25724e-07 4.59177e-05,5.29836e-05,0.000746611,-6.18268e-05,-0.00297167 0.000135402,0.000154508,6.67394e-05,0.000137165,0.000116264
2 rs11657238,rs3744604,rs563916,rs58591767,rs79235862 0 2905.96 inf 5 0 4.71358e-07 4.03294e-07,5.39186e-07 0.000751451,-0.000599005,0.000742995,-0.00074466,-0.00296355 0.000153989,0.000168728,6.65124e-05,0.000154537,0.000116178
3 rs12940898,rs3744604,rs563916,rs58591767,rs79235862 0 1786.02 inf 5 0 4.54976e-07 3.85003e-07,5.27503e-07 -1.22816e-05,8.40626e-05,0.000744714,-2.93133e-05,-0.00296998 0.000153989,0.000168728,6.65124e-05,0.000154537,0.000116178
4 rs28528789,rs3744604,rs563916,rs58591767,rs79235862 0 1755.04 inf 5 0 4.54976e-07 3.8227e-07,5.25335e-07 1.12969e-05,0.000105852,0.000744769,-6.49474e-06,-0.00297018 0.000153989,0.000168728,6.65124e-05,0.000154537,0.000116178
5 rs3744604,rs563916,rs58591767,rs79235862,rs9894239 0 1701.18 inf 5 0 4.55053e-07 3.89283e-07,5.29231e-07 0.00014423,0.000744865,3.36977e-05,-0.00297055,5.28278e-05 0.000168728,6.65124e-05,0.000154537,0.000116178,0.000153989
6 rs3744604,rs563916,rs58591767,rs79235862,rs999474 0 1680.65 inf 5 0 4.5511e-07 3.90382e-07,5.25242e-07 0.000159033,0.000744902,4.91996e-05,-0.00297068,6.88459e-05 0.000168728,6.65124e-05,0.000154537,0.000116178,0.000153989
7 rs3744604,rs563916,rs58591767,rs79235862,rs9894220 0 1653.38 inf 5 0 4.55209e-07 3.95031e-07,5.24039e-07 0.000178841,0.000744952,6.99438e-05,-0.00297087,9.0281e-05 0.000168728,6.65124e-05,0.000154537,0.000116178,0.000153989
8 rs16944911,rs3744604,rs550510,rs563916,rs79235862 0 826.372 inf 5 0 4.78701e-07 4.11531e-07,5.55206e-07 -0.000774112,0.000115993,-2.64575e-05,0.000970833,-0.00315545 0.000131725,8.83796e-05,8.99984e-05,0.000111025,0.000120393
9 rs16944911,rs3744604,rs533842,rs563916,rs79235862 0 375.415 inf 5 0 4.78985e-07 4.12957e-07,5.57354e-07 -0.000773589,0.00011342,-5.56573e-05,0.000996993,-0.00315497 0.000131724,8.84283e-05,7.86906e-05,0.000102271,0.000120391
10 rs16944911,rs3744604,rs497270,rs563916,rs79235862 0 374.287 inf 5 0 4.79037e-07 4.07982e-07,5.55255e-07 -0.000773519,0.000113129,-5.97105e-05,0.00100069,-0.0031549 0.000131724,8.84283e-05,7.86906e-05,0.000102271,0.000120391
11 rs16944911,rs3744604,rs471975,rs563916,rs79235862 0 373.666 inf 5 0 4.79068e-07 4.1202e-07,5.5746e-07 -0.000773481,0.000112969,-6.19477e-05,0.00100273,-0.00315487 0.000131724,8.84283e-05,7.86906e-05,0.000102271,0.000120391
12 rs16944911,rs3744604,rs563916,rs648335,rs79235862 0 373.531 inf 5 0 4.79074e-07 4.12383e-07,5.54366e-07 -0.000773473,0.000112934,0.00100318,-6.24351e-05,-0.00315486 0.000131724,8.84283e-05,0.000102271,7.86906e-05,0.000120391
13 rs16944911,rs178467,rs3744604,rs563916,rs79235862 0 371.6 inf 5 0 4.79177e-07 4.09928e-07,5.5087e-07 -0.000773353,-6.9417e-05,0.000112433,0.00100955,-0.00315475 0.000131724,7.86906e-05,8.84283e-05,0.000102271,0.000120391
14 rs16944911,rs3744604,rs563916,rs649245,rs79235862 0 346.67 inf 5 0 4.79087e-07 4.12406e-07,5.58278e-07 -0.000773469,0.000112743,0.00100252,-6.19617e-05,-0.00315486 0.000131724,8.84383e-05,0.000100958,7.69432e-05,0.000120391
15 rs16944911,rs3744604,rs563916,rs606911,rs79235862 0 336.059 inf 5 0 4.80087e-07 4.0603e-07,5.53593e-07 -0.000788777,0.000125329,0.000860689,0.000107734,-0.00317007 0.000132082,8.84171e-05,9.36951e-05,7.43125e-05,0.000120784
16 rs16944911,rs3744604,rs563916,rs640590,rs79235862 0 318.034 inf 5 0 4.8071e-07 4.05621e-07,5.47774e-07 -0.000791213,0.000127244,0.000847348,0.000125424,-0.00317249 0.000132067,8.84302e-05,9.24634e-05,7.23294e-05,0.000120767
17 rs16944911,rs3744604,rs563916,rs639679,rs79235862 0 317.979 inf 5 0 4.80703e-07 4.16017e-07,5.55119e-07 -0.000791182,0.000127226,0.000847529,0.000125195,-0.00317246 0.000132067,8.84302e-05,9.24634e-05,7.23294e-05,0.000120767
18 rs144379736,rs16944911,rs3744604,rs563916,rs79235862 0 317.78 inf 5 0 4.80675e-07 4.12118e-07,5.50924e-07 0.000124351,-0.00079107,0.000127159,0.000848193,-0.00317235 7.23294e-05,0.000132067,8.84302e-05,9.24634e-05,0.000120767
19 rs12453428,rs16944911,rs3744604,rs563916,rs79235862 0 317.752 inf 5 0 4.80671e-07 4.11144e-07,5.54996e-07 0.000124233,-0.000791055,0.00012715,0.000848287,-0.00317233 7.23294e-05,0.000132067,8.84302e-05,9.24634e-05,0.000120767
20 rs16944911,rs3744604,rs515000,rs563916,rs79235862 0 317.33 inf 5 0 4.80613e-07 4.09123e-07,5.5197e-07 -0.000790817,0.00012701,0.000122444,0.000849697,-0.00317209 0.000132067,8.84302e-05,7.23294e-05,9.24634e-05,0.000120767
21 rs16944911,rs3744604,rs563916,rs594117,rs79235862 0 317.154 inf 5 0 4.80589e-07 4.16452e-07,5.57192e-07 -0.000790717,0.000126951,0.000850286,0.000121696,-0.00317199 0.000132067,8.84302e-05,9.24634e-05,7.23294e-05,0.000120767
22 rs1644349,rs16944911,rs3744604,rs563916,rs79235862 0 315.802 inf 5 0 4.8041e-07 4.1483e-07,5.5033e-07 0.000115947,-0.000789953,0.0001265,0.000854817,-0.00317123 7.23294e-05,0.000132067,8.84302e-05,9.24634e-05,0.000120767
23 rs16944911,rs3744604,rs3760449,rs563916,rs79235862 0 297.602 inf 5 0 4.80263e-07 4.11592e-07,5.51482e-07 -0.000788007,0.000103344,0.000107329,0.000860903,-0.00316972 0.000132009,8.87225e-05,6.99093e-05,9.15778e-05,0.000120723
24 rs12449856,rs189340001,rs3744604,rs563916,rs79235862 0 274.4 inf 5 0 4.89988e-07 4.23458e-07,5.65539e-07 -0.000234626,-0.000954591,0.000334647,0.000958851,-0.00319984 0.000153312,0.000136615,0.000174487,7.12698e-05,0.000120656
25 rs3744604,rs563916,rs58591767,rs595767,rs79235862 0 209.593 inf 5 0 4.54987e-07 3.90118e-07,5.28331e-07 9.59182e-05,0.000743922,-3.0364e-05,1.42642e-05,-0.00297009 9.07263e-05,6.67448e-05,9.69752e-05,9.69525e-05,0.00011617
26 rs3744604,rs550510,rs563916,rs58591767,rs79235862 0 180.781 inf 5 0 4.55027e-07 3.8828e-07,5.27352e-07 9.51802e-05,-2.59291e-05,0.000767909,-1.51784e-05,-0.0029698 9.06648e-05,9.16781e-05,0.000105513,4.1667e-05,0.000116174
27 rs189340001,rs3744604,rs55681610,rs563916,rs79235862 0 179.17 inf 5 0 4.88377e-07 4.118e-07,5.61133e-07 -0.0009536,0.000100194,4.18114e-06,0.000962392,-0.0031974 0.000136615,0.000149722,0.000124421,7.1298e-05,0.000120653
28 rs1057902,rs3744604,rs550510,rs563916,rs79235862 0 169.269 inf 5 0 4.54998e-07 3.8964e-07,5.26517e-07 -1.25502e-05,9.6449e-05,-2.70336e-05,0.000767645,-0.0029698 4.16691e-05,9.06764e-05,9.16778e-05,0.000105511,0.000116174
29 rs3744604,rs550510,rs563916,rs62078369,rs79235862 0 167.149 inf 5 0 4.54938e-07 3.87499e-07,5.25713e-07 0.000101544,-3.13996e-05,0.000766672,-2.15129e-06,-0.0029698 9.06648e-05,9.16781e-05,0.000105513,4.1667e-05,0.000116174
30 rs3744604,rs563916,rs58591767,rs62075819,rs79235862 0 166.299 inf 5 0 4.5573e-07 3.87789e-07,5.26707e-07 9.66947e-05,0.000816998,-8.83974e-05,8.33304e-05,-0.0029701 9.06693e-05,9.57309e-05,7.90337e-05,7.94053e-05,0.00011617
31 rs16944911,rs3744604,rs563916,rs576389,rs79235862 0 162.824 inf 5 0 4.78866e-07 4.09278e-07,5.58599e-07 -0.000776354,0.000127274,0.000934233,2.3412e-05,-0.00315749 0.000131755,8.99233e-05,7.57561e-05,4.10029e-05,0.000120419
32 rs16944911,rs3744604,rs563916,rs688945,rs79235862 0 162.354 inf 5 0 4.78642e-07 4.10314e-07,5.53379e-07 -0.000774453,0.000116951,0.000946821,-1.16578e-06,-0.00315577 0.000131753,8.97421e-05,7.61755e-05,4.14535e-05,0.000120418
33 rs16944911,rs3744604,rs532154,rs563916,rs79235862 0 162.325 inf 5 0 4.78642e-07 4.07558e-07,5.5236e-07 -0.000774425,0.000116802,-1.5444e-06,0.000947026,-0.00315575 0.000131753,8.97421e-05,4.14535e-05,7.61755e-05,0.000120418
34 rs16944911,rs3744604,rs563916,rs79235862,rs8074034 0 162.057 inf 5 0 4.78647e-07 4.10991e-07,5.53077e-07 -0.000774537,0.000119611,0.000948331,-0.0031558,3.78804e-06 0.000131717,9.14505e-05,7.64466e-05,0.000120386,4.12731e-05
35 rs16944911,rs3744604,rs563916,rs62066473,rs79235862 0 161.867 inf 5 0 4.78734e-07 4.10356e-07,5.4719e-07 -0.000775409,0.000116337,0.000938538,-1.46745e-05,-0.00315675 0.000131738,8.82965e-05,7.57239e-05,3.99338e-05,0.00012041
36 rs16944911,rs3744604,rs563916,rs612720,rs79235862 0 161.831 inf 5 0 4.78655e-07 4.16557e-07,5.49279e-07 -0.000774324,0.000114936,0.000949479,-5.91631e-06,-0.00315568 0.000131726,8.99221e-05,7.63371e-05,4.13102e-05,0.000120391
37 rs16944911,rs3744604,rs563916,rs79235862,rs8078826 0 161.729 inf 5 0 4.78679e-07 4.14499e-07,5.55576e-07 -0.000774533,0.000123095,0.00095172,-0.00315573,9.74158e-06 0.000131717,9.14822e-05,7.64856e-05,0.000120386,4.13079e-05
38 rs12948015,rs16944911,rs3744604,rs563916,rs79235862 0 161.668 inf 5 0 4.7868e-07 4.09646e-07,5.49894e-07 9.75797e-06,-0.000774532,0.000123093,0.000951717,-0.00315573 4.12904e-05,0.000131717,9.14663e-05,7.64661e-05,0.000120386
39 rs16944911,rs33971298,rs3744604,rs563916,rs79235862 0 161.644 inf 5 0 4.78689e-07 4.10121e-07,5.50079e-07 -0.000774533,1.08798e-05,0.00012376,0.000952366,-0.00315572 0.000131717,4.13079e-05,9.14822e-05,7.64856e-05,0.000120386
40 rs16944911,rs35513298,rs3744604,rs563916,rs79235862 0 161.643 inf 5 0 4.78676e-07 4.09451e-07,5.50864e-07 -0.000774532,9.28755e-06,0.000122808,0.000951438,-0.00315574 0.000131717,4.12731e-05,9.14505e-05,7.64466e-05,0.000120386
41 rs16944911,rs34231452,rs3744604,rs563916,rs79235862 0 161.621 inf 5 0 4.78685e-07 4.11164e-07,5.47744e-07 -0.000774532,1.03867e-05,0.000123459,0.000952073,-0.00315572 0.000131717,4.12904e-05,9.14663e-05,7.64661e-05,0.000120386
42 rs16944911,rs3744604,rs563916,rs79235862,rs882150 0 161.563 inf 5 0 4.78691e-07 4.08408e-07,5.50637e-07 -0.000774531,0.00012391,0.000952511,-0.00315571,1.11605e-05 0.000131717,9.14663e-05,7.64661e-05,0.000120386,4.12904e-05
43 rs16944911,rs3744604,rs563916,rs62075798,rs79235862 0 161.515 inf 5 0 4.7869e-07 4.11043e-07,5.5259e-07 -0.00077453,0.000123804,0.000952407,1.10024e-05,-0.00315572 0.000131717,9.14505e-05,7.64466e-05,4.12731e-05,0.000120386
44 rs16944911,rs34071781,rs3744604,rs563916,rs79235862 0 161.508 inf 5 0 4.78691e-07 4.13969e-07,5.48423e-07 -0.00077453,1.11018e-05,0.000123862,0.000952463,-0.00315571 0.000131717,4.12731e-05,9.14505e-05,7.64466e-05,0.000120386
45 rs16944911,rs3744604,rs563916,rs79235862,rs9913202 0 161.49 inf 5 0 4.78701e-07 4.08355e-07,5.5216e-07 -0.00077453,0.000124484,0.000953069,-0.0031557,-1.21463e-05 0.000131717,9.14663e-05,7.64661e-05,0.000120386,4.12904e-05
46 rs16944911,rs3744604,rs563916,rs62066475,rs79235862 0 161.292 inf 5 0 4.7869e-07 4.06414e-07,5.4777e-07 -0.000774528,0.000123722,0.000952324,1.09517e-05,-0.00315571 0.000131717,9.13887e-05,7.63738e-05,4.12088e-05,0.000120386
47 rs16944911,rs35372840,rs3744604,rs563916,rs79235862 0 161.245 inf 5 0 4.78728e-07 4.08652e-07,5.48422e-07 -0.000774527,1.46665e-05,0.000125934,0.000954477,-0.00315567 0.000131717,4.12731e-05,9.14505e-05,7.64466e-05,0.000120386
48 rs16944911,rs3744604,rs4793989,rs563916,rs79235862 0 161.075 inf 5 0 4.78642e-07 4.11197e-07,5.49053e-07 -0.000774475,0.000118267,1.47564e-06,0.000946959,-0.00315577 0.00013173,9.14074e-05,4.09876e-05,7.58657e-05,0.000120407
49 rs11657238,rs16944911,rs3744604,rs563916,rs79235862 0 160.998 inf 5 0 4.7914e-07 4.08577e-07,5.50655e-07 3.46924e-05,-0.000773978,0.000102494,0.000929579,-0.00315558 4.07565e-05,0.000131719,8.99711e-05,7.53742e-05,0.000120385
50 rs16944911,rs2411374,rs3744604,rs563916,rs79235862 0 160.867 inf 5 0 4.79039e-07 4.08148e-07,5.50893e-07 -0.000775151,3.11165e-05,0.000133618,0.000931478,-0.00315615 0.000131719,4.09267e-05,9.07866e-05,7.53319e-05,0.000120385
51 rs16944911,rs3744604,rs4793991,rs563916,rs79235862 0 160.08 inf 5 0 4.78804e-07 4.08387e-07,5.51895e-07 -0.00077493,0.000127771,1.98921e-05,0.000936785,-0.00315604 0.000131719,9.07866e-05,4.09267e-05,7.53319e-05,0.000120385
52 rs16944911,rs3744604,rs563916,rs62078369,rs79235862 0 158.857 inf 5 0 4.78646e-07 4.08795e-07,5.54876e-07 -0.000774474,0.000115652,0.00094785,-3.43717e-06,-0.00315582 0.000131719,9.06916e-05,7.54326e-05,4.09018e-05,0.000120385
53 rs16944911,rs3744604,rs563916,rs595767,rs79235862 0 158.714 inf 5 0 4.78699e-07 4.07069e-07,5.49074e-07 -0.000774317,0.000111491,0.000952059,-1.18576e-05,-0.00315574 0.000131719,9.05778e-05,7.55638e-05,4.08922e-05,0.000120385
54 rs12601858,rs16944911,rs3744604,rs563916,rs79235862 0 158.491 inf 5 0 4.78649e-07 4.12688e-07,5.48066e-07 -4.4399e-06,-0.000774453,0.000115097,0.00094829,-0.00315581 4.09267e-05,0.000131719,9.07866e-05,7.53319e-05,0.000120385
55 rs12603612,rs16944911,rs3744604,rs563916,rs79235862 0 158.487 inf 5 0 4.7865e-07 4.1193e-07,5.50311e-07 -4.50605e-06,-0.000774452,0.000115062,0.000948322,-0.00315581 4.09267e-05,0.000131719,9.07866e-05,7.53319e-05,0.000120385
56 rs16944911,rs3744604,rs55724082,rs563916,rs79235862 0 158.275 inf 5 0 4.78667e-07 4.10266e-07,5.51791e-07 -0.000774384,0.000113268,-7.95083e-06,0.000949951,-0.00315577 0.000131719,9.07866e-05,4.09267e-05,7.53319e-05,0.000120385
57 rs1057902,rs16944911,rs3744604,rs563916,rs79235862 0 158.196 inf 5 0 4.78716e-07 4.1252e-07,5.50273e-07 -1.3454e-05,-0.000774281,0.000110515,0.000952668,-0.00315572 4.09041e-05,0.000131719,9.07033e-05,7.54198e-05,0.000120385
58 rs16944911,rs3744604,rs563916,rs58591767,rs79235862 0 158.079 inf 5 0 4.78746e-07 4.10628e-07,5.50902e-07 -0.000774232,0.000109235,0.000953908,-1.59902e-05,-0.0031557 0.000131719,9.06916e-05,7.54326e-05,4.09018e-05,0.000120385
59 rs12601072,rs16944911,rs3744604,rs563916,rs79235862 0 157.998 inf 5 0 4.78706e-07 4.09108e-07,5.53601e-07 -1.25339e-05,-0.000774294,0.000110881,0.000952118,-0.00315573 4.09267e-05,0.000131719,9.07866e-05,7.53319e-05,0.000120385
60 rs16944911,rs3744604,rs4793997,rs563916,rs79235862 0 157.975 inf 5 0 4.7871e-07 4.08455e-07,5.50872e-07 -0.000774287,0.000110682,-1.29145e-05,0.000952298,-0.00315573 0.000131719,9.07866e-05,4.09267e-05,7.53319e-05,0.000120385
61 rs16944911,rs3744604,rs4793995,rs563916,rs79235862 0 157.948 inf 5 0 4.78715e-07 4.09967e-07,5.5255e-07 -0.000774278,0.000110448,-1.33652e-05,0.000952511,-0.00315572 0.000131719,9.07866e-05,4.09267e-05,7.53319e-05,0.000120385
62 rs16944911,rs3744604,rs563916,rs57901004,rs79235862 0 157.933 inf 5 0 4.78717e-07 4.11662e-07,5.51967e-07 -0.000774273,0.000110311,0.000952635,-1.36274e-05,-0.00315572 0.000131719,9.07866e-05,7.53319e-05,4.09267e-05,0.000120385
63 rs16944911,rs3744604,rs46521,rs563916,rs79235862 0 157.932 inf 5 0 4.78718e-07 4.08649e-07,5.50591e-07 -0.000774273,0.000110304,-1.3642e-05,0.000952642,-0.00315572 0.000131719,9.07866e-05,4.09267e-05,7.53319e-05,0.000120385
64 rs16944911,rs3744604,rs4793996,rs563916,rs79235862 0 157.93 inf 5 0 4.78718e-07 4.1596e-07,5.55361e-07 -0.000774272,0.000110288,-1.36723e-05,0.000952656,-0.00315572 0.000131719,9.07866e-05,4.09267e-05,7.53319e-05,0.000120385
65 rs16944911,rs3744604,rs4793998,rs563916,rs79235862 0 157.928 inf 5 0 4.78718e-07 4.11312e-07,5.53975e-07 -0.000774271,0.000110275,-1.3697e-05,0.000952668,-0.00315572 0.000131719,9.07866e-05,4.09267e-05,7.53319e-05,0.000120385
66 rs16944911,rs3744604,rs4597361,rs563916,rs79235862 0 157.913 inf 5 0 4.78721e-07 4.08043e-07,5.49251e-07 -0.000774266,0.000110136,-1.39642e-05,0.000952794,-0.00315572 0.000131719,9.07866e-05,4.09267e-05,7.53319e-05,0.000120385
67 rs16944911,rs170319,rs3744604,rs563916,rs79235862 0 157.91 inf 5 0 4.78722e-07 4.12652e-07,5.50174e-07 -0.000774265,-1.40041e-05,0.000110115,0.000952813,-0.00315572 0.000131719,4.09267e-05,9.07866e-05,7.53319e-05,0.000120385
68 rs16944911,rs3744604,rs563916,rs79235862,rs903567 0 157.907 inf 5 0 4.78722e-07 4.09975e-07,5.51722e-07 -0.000774265,0.000110091,0.000952835,-0.00315572,-1.40507e-05 0.000131719,9.07866e-05,7.53319e-05,0.000120385,4.09267e-05
69 rs16944911,rs2270574,rs3744604,rs563916,rs79235862 0 157.906 inf 5 0 4.78723e-07 4.13781e-07,5.53433e-07 -0.000774264,-1.40682e-05,0.000110082,0.000952843,-0.00315572 0.000131719,4.09267e-05,9.07866e-05,7.53319e-05,0.000120385
70 rs16944911,rs28409394,rs3744604,rs563916,rs79235862 0 157.895 inf 5 0 4.78725e-07 4.08693e-07,5.45296e-07 -0.000774261,-1.42511e-05,0.000109986,0.00095293,-0.00315571 0.000131719,4.09267e-05,9.07866e-05,7.53319e-05,0.000120385
71 rs16944911,rs2088139,rs3744604,rs563916,rs79235862 0 157.895 inf 5 0 4.78725e-07 4.02731e-07,5.56162e-07 -0.000774261,-1.42545e-05,0.000109985,0.000952931,-0.00315571 0.000131719,4.09267e-05,9.07866e-05,7.53319e-05,0.000120385
72 rs16944911,rs3744604,rs563916,rs62075824,rs79235862 0 157.895 inf 5 0 4.78725e-07 4.05863e-07,5.51781e-07 -0.00077426,0.000109982,0.000952934,-1.42599e-05,-0.00315571 0.000131719,9.07866e-05,7.53319e-05,4.09267e-05,0.000120385
73 rs16944911,rs3744604,rs563916,rs58838744,rs79235862 0 157.894 inf 5 0 4.78725e-07 4.10726e-07,5.48666e-07 -0.00077426,0.000109975,0.00095294,-1.42722e-05,-0.00315571 0.000131719,9.07866e-05,7.53319e-05,4.09267e-05,0.000120385
74 rs16944911,rs1994970,rs3744604,rs563916,rs79235862 0 157.892 inf 5 0 4.78725e-07 4.09093e-07,5.48151e-07 -0.000774259,-1.43072e-05,0.000109957,0.000952956,-0.00315571 0.000131719,4.09267e-05,9.07866e-05,7.53319e-05,0.000120385
75 rs16944911,rs3744604,rs563916,rs62075844,rs79235862 0 157.892 inf 5 0 4.78725e-07 4.1108e-07,5.50959e-07 -0.000774259,0.000109954,0.000952959,-1.43127e-05,-0.00315571 0.000131719,9.07866e-05,7.53319e-05,4.09267e-05,0.000120385
76 rs16944911,rs318092,rs3744604,rs563916,rs79235862 0 157.873 inf 5 0 4.78729e-07 4.12075e-07,5.51954e-07 -0.000774253,-1.46352e-05,0.000109786,0.000953111,-0.00315571 0.000131719,4.09267e-05,9.07866e-05,7.53319e-05,0.000120385
77 rs16944911,rs3744604,rs563916,rs61576918,rs79235862 0 157.87 inf 5 0 4.7873e-07 4.06923e-07,5.51821e-07 -0.000774252,0.000109765,0.000953131,-1.46769e-05,-0.00315571 0.000131719,9.07866e-05,7.53319e-05,4.09267e-05,0.000120385
78 rs16944911,rs2898705,rs3744604,rs563916,rs79235862 0 157.869 inf 5 0 4.7873e-07 4.13248e-07,5.54215e-07 -0.000774252,-1.4696e-05,0.000109755,0.00095314,-0.00315571 0.000131719,4.09267e-05,9.07866e-05,7.53319e-05,0.000120385
79 rs15563,rs16944911,rs3744604,rs563916,rs79235862 0 157.867 inf 5 0 4.7873e-07 4.12152e-07,5.56084e-07 -1.47235e-05,-0.000774251,0.00010974,0.000953153,-0.00315571 4.09267e-05,0.000131719,9.07866e-05,7.53319e-05,0.000120385
80 rs16944911,rs17635252,rs3744604,rs563916,rs79235862 0 157.861 inf 5 0 4.78732e-07 4.11551e-07,5.50412e-07 -0.000774249,-1.48252e-05,0.000109687,0.000953201,-0.00315571 0.000131719,4.09267e-05,9.07866e-05,7.53319e-05,0.000120385
81 rs16944911,rs2643361,rs3744604,rs563916,rs79235862 0 157.858 inf 5 0 4.78732e-07 4.06764e-07,5.4966e-07 -0.000774248,-1.48894e-05,0.000109654,0.000953231,-0.00315571 0.000131719,4.09267e-05,9.07866e-05,7.53319e-05,0.000120385
82 rs16944911,rs3744604,rs563916,rs62075852,rs79235862 0 157.858 inf 5 0 4.78732e-07 4.07414e-07,5.52049e-07 -0.000774248,0.000109653,0.000953232,-1.48906e-05,-0.00315571 0.000131719,9.07866e-05,7.53319e-05,4.09267e-05,0.000120385
83 rs16944911,rs3744604,rs56236620,rs563916,rs79235862 0 157.857 inf 5 0 4.78732e-07 4.12977e-07,5.51906e-07 -0.000774248,0.000109648,-1.49002e-05,0.000953236,-0.00315571 0.000131719,9.07866e-05,4.09267e-05,7.53319e-05,0.000120385
84 rs12453394,rs16944911,rs3744604,rs563916,rs79235862 0 157.854 inf 5 0 4.78733e-07 4.09012e-07,5.50382e-07 -1.49475e-05,-0.000774247,0.000109624,0.000953259,-0.00315571 4.09267e-05,0.000131719,9.07866e-05,7.53319e-05,0.000120385
85 rs16944911,rs3744604,rs4793992,rs563916,rs79235862 0 157.851 inf 5 0 4.78734e-07 4.0539e-07,5.49166e-07 -0.000774246,0.000109598,-1.4997e-05,0.000953282,-0.00315571 0.000131719,9.07866e-05,4.09267e-05,7.53319e-05,0.000120385
86 rs16944911,rs3744604,rs4378658,rs563916,rs79235862 0 157.848 inf 5 0 4.78734e-07 4.10454e-07,5.52687e-07 -0.000774245,0.000109567,-1.50553e-05,0.00095331,-0.00315571 0.000131719,9.07866e-05,4.09267e-05,7.53319e-05,0.000120385
87 rs16944911,rs3744604,rs563916,rs79235862,rs957557 0 157.845 inf 5 0 4.78735e-07 4.06575e-07,5.49666e-07 -0.000774244,0.00010954,0.000953334,-0.00315571,-1.51074e-05 0.000131719,9.07866e-05,7.53319e-05,0.000120385,4.09267e-05
88 rs1057897,rs16944911,rs3744604,rs563916,rs79235862 0 157.845 inf 5 0 4.78728e-07 4.11398e-07,5.49019e-07 -1.45137e-05,-0.000774255,0.000109832,0.000953036,-0.00315571 4.09309e-05,0.000131719,9.07988e-05,7.53196e-05,0.000120385
89 rs16944911,rs34899772,rs3744604,rs563916,rs79235862 0 157.844 inf 5 0 4.78735e-07 4.11286e-07,5.50703e-07 -0.000774244,-1.51166e-05,0.000109535,0.000953339,-0.00315571 0.000131719,4.09267e-05,9.07866e-05,7.53319e-05,0.000120385
90 rs16944911,rs3744604,rs563916,rs62075850,rs79235862 0 157.842 inf 5 0 4.78743e-07 4.11304e-07,5.52498e-07 -0.000774232,0.000109226,0.000953657,-1.57479e-05,-0.0031557 0.000131719,9.07745e-05,7.53443e-05,4.09227e-05,0.000120385
91 rs16944911,rs318096,rs3744604,rs563916,rs79235862 0 157.836 inf 5 0 4.78737e-07 4.10402e-07,5.51966e-07 -0.000774241,-1.52542e-05,0.000109464,0.000953404,-0.0031557 0.000131719,4.09267e-05,9.07866e-05,7.53319e-05,0.000120385
92 rs16944911,rs3744604,rs563916,rs79235862,rs832410 0 157.832 inf 5 0 4.78738e-07 4.11706e-07,5.48998e-07 -0.00077424,0.000109427,0.000953437,-0.0031557,-1.53242e-05 0.000131719,9.07866e-05,7.53319e-05,0.000120385,4.09267e-05
93 rs16944911,rs3744604,rs519537,rs563916,rs79235862 0 157.831 inf 5 0 4.78738e-07 4.12613e-07,5.54743e-07 -0.000774239,0.000109419,-1.5341e-05,0.000953445,-0.0031557 0.000131719,9.07866e-05,4.09267e-05,7.53319e-05,0.000120385
94 rs16944911,rs3744604,rs563916,rs79235862,rs8182364 0 157.824 inf 5 0 4.78739e-07 4.08591e-07,5.49939e-07 -0.000774237,0.000109354,0.000953504,-0.0031557,-1.54652e-05 0.000131719,9.07866e-05,7.53319e-05,0.000120385,4.09267e-05
95 rs16944911,rs3744604,rs46522,rs563916,rs79235862 0 157.821 inf 5 0 4.7874e-07 4.14799e-07,5.49049e-07 -0.000774236,0.000109334,-1.55028e-05,0.000953521,-0.0031557 0.000131719,9.07866e-05,4.09267e-05,7.53319e-05,0.000120385
96 rs16944911,rs3744604,rs4399576,rs563916,rs79235862 0 157.816 inf 5 0 4.78741e-07 4.11145e-07,5.52856e-07 -0.000774234,0.000109283,-1.56011e-05,0.000953568,-0.0031557 0.000131719,9.07866e-05,4.09267e-05,7.53319e-05,0.000120385
97 rs12601672,rs16944911,rs3744604,rs563916,rs79235862 0 157.815 inf 5 0 4.78741e-07 4.07344e-07,5.54851e-07 -1.56188e-05,-0.000774234,0.000109274,0.000953576,-0.0031557 4.09267e-05,0.000131719,9.07866e-05,7.53319e-05,0.000120385
98 rs16944911,rs318090,rs3744604,rs563916,rs79235862 0 157.791 inf 5 0 4.78747e-07 4.04305e-07,5.50879e-07 -0.000774226,-1.60267e-05,0.000109061,0.000953769,-0.0031557 0.000131719,4.09267e-05,9.07866e-05,7.53319e-05,0.000120385
99 rs12603261,rs16944911,rs3744604,rs563916,rs79235862 0 157.78 inf 5 0 4.78749e-07 4.13802e-07,5.52536e-07 -1.62003e-05,-0.000774222,0.000108971,0.000953851,-0.0031557 4.09267e-05,0.000131719,9.07866e-05,7.53319e-05,0.000120385
100 rs16944911,rs318095,rs3744604,rs563916,rs79235862 0 157.778 inf 5 0 4.7875e-07 4.05492e-07,5.528e-07 -0.000774221,-1.62481e-05,0.000108946,0.000953874,-0.00315569 0.000131719,4.09267e-05,9.07866e-05,7.53319e-05,0.000120385
101 rs16944911,rs3744604,rs563916,rs62075846,rs79235862 0 157.757 inf 5 0 4.78746e-07 4.09895e-07,5.5209e-07 -0.000774226,0.000109056,0.000953737,-1.59998e-05,-0.0031557 0.000131719,9.07988e-05,7.53196e-05,4.09309e-05,0.000120385
102 rs16944911,rs3744604,rs563916,rs602051,rs79235862 0 157.738 inf 5 0 4.78715e-07 4.0849e-07,5.50839e-07 -0.000774274,0.000110347,0.000952416,-1.33732e-05,-0.00315572 0.000131719,9.08604e-05,7.52587e-05,4.09554e-05,0.000120385
103 rs12940898,rs16944911,rs3744604,rs563916,rs79235862 0 157.616 inf 5 0 4.78762e-07 4.16302e-07,5.50619e-07 1.70873e-05,-0.000774817,0.000124756,0.000954373,-0.00315599 4.07565e-05,0.000131719,8.99711e-05,7.53742e-05,0.000120385
104 rs16944911,rs3744604,rs563916,rs62075819,rs79235862 0 157.554 inf 5 0 4.78671e-07 4.06149e-07,5.51224e-07 -0.000774686,0.000121293,0.000950122,8.61534e-06,-0.00315592 0.000131719,9.01716e-05,7.5179e-05,4.1094e-05,0.000120385
105 rs16944911,rs28528789,rs3744604,rs563916,rs79235862 0 157.521 inf 5 0 4.78787e-07 4.04641e-07,5.56443e-07 -0.000774844,1.8739e-05,0.000125466,0.000955164,-0.003156 0.000131719,4.07565e-05,8.99711e-05,7.53742e-05,0.000120385
106 rs12451879,rs16944911,rs3744604,rs563916,rs79235862 0 157.423 inf 5 0 4.78847e-07 4.06862e-07,5.5068e-07 -2.23555e-05,-0.000774102,0.000105765,0.000956762,-0.00315564 4.09267e-05,0.000131719,9.07866e-05,7.53319e-05,0.000120385
107 rs16944911,rs189340001,rs563916,rs79235862 0 154.98 inf 4 -nan 5.34842e-07 4.64561e-07,6.14606e-07 -0.00115558,-0.00131755,0.00135484,-0.00356004 0.000138195,0.000143378,8.55557e-05,0.000128239
108 rs16944911,rs3744604,rs563916,rs62075845,rs79235862 0 157.408 inf 5 0 4.78852e-07 4.09178e-07,5.58074e-07 -0.000774096,0.000105623,0.000956891,-2.26283e-05,-0.00315563 0.000131719,9.07866e-05,7.53319e-05,4.09267e-05,0.000120385
109 rs16944911,rs3744604,rs55771415,rs563916,rs79235862 0 157.4 inf 5 0 4.78854e-07 4.08195e-07,5.54238e-07 -0.000774094,0.000105552,-2.27643e-05,0.000956955,-0.00315563 0.000131719,9.07866e-05,4.09267e-05,7.53319e-05,0.000120385
110 rs16944911,rs3744604,rs563916,rs79235862,rs9894239 0 157.354 inf 5 0 4.78835e-07 4.09427e-07,5.49493e-07 -0.000774891,0.000126717,0.000956557,-0.00315602,2.16483e-05 0.000131719,8.99711e-05,7.53742e-05,0.000120385,4.07565e-05
111 rs16944911,rs2112617,rs3744604,rs563916,rs79235862 0 157.347 inf 5 0 4.80805e-07 4.11163e-07,5.50951e-07 -0.000794956,7.02896e-05,0.000155101,0.000933423,-0.00317572 0.000132219,3.96353e-05,9.07714e-05,7.3159e-05,0.000120905
112 rs16944911,rs3744604,rs563916,rs60540186,rs79235862 0 157.319 inf 5 0 4.78882e-07 4.03608e-07,5.49378e-07 -0.000774066,0.000104809,0.000957629,-2.41907e-05,-0.00315562 0.000131719,9.07866e-05,7.53319e-05,4.09267e-05,0.000120385
113 rs16944911,rs3744604,rs563916,rs79235862,rs999474 0 157.29 inf 5 0 4.78856e-07 4.0267e-07,5.53972e-07 -0.000774909,0.0001272,0.000957094,-0.00315603,2.27704e-05 0.000131719,8.99711e-05,7.53742e-05,0.000120385,4.07565e-05
114 rs16944911,rs3744604,rs563916,rs6504582,rs79235862 0 157.276 inf 5 0 4.78658e-07 4.10653e-07,5.51416e-07 -0.000774699,0.000117434,0.000943573,-6.29108e-06,-0.00315601 0.000131721,8.82483e-05,7.46712e-05,3.98778e-05,0.000120389
115 rs16944911,rs3744604,rs563916,rs79235862,rs9894220 0 157.205 inf 5 0 4.78885e-07 4.07974e-07,5.5651e-07 -0.000774933,0.000127845,0.000957813,-0.00315604,2.42719e-05 0.000131719,8.99711e-05,7.53742e-05,0.000120385,4.07565e-05
116 rs12948439,rs16944911,rs3744604,rs563916,rs79235862 0 157.197 inf 5 0 4.78855e-07 4.11326e-07,5.50372e-07 -2.28268e-05,-0.000774086,0.000105354,0.000956817,-0.00315563 4.09554e-05,0.000131719,9.08604e-05,7.52587e-05,0.000120385
117 rs12950328,rs16944911,rs3744604,rs563916,rs79235862 0 157.016 inf 5 0 4.7892e-07 4.11836e-07,5.54145e-07 -2.60814e-05,-0.000774021,0.000103635,0.000958332,-0.0031556 4.09554e-05,0.000131719,9.08604e-05,7.52587e-05,0.000120385
118 rs1058018,rs16944911,rs3744604,rs563916,rs79235862 0 156.923 inf 5 0 4.78679e-07 4.09879e-07,5.51058e-07 -9.42514e-06,-0.000774163,0.000121456,0.000950151,-0.00315539 4.03785e-05,0.000131727,8.99348e-05,7.47544e-05,0.000120401
119 rs16944911,rs3744604,rs563916,rs60844158,rs79235862 0 156.855 inf 5 0 4.92334e-07 4.22733e-07,5.67081e-07 -0.00078097,0.00126431,0.000943773,-0.00117762,-0.00316313 0.000131725,0.000271832,7.28059e-05,0.000263994,0.000120396
120 rs16944911,rs3744604,rs510326,rs563916,rs79235862 0 156.786 inf 5 0 4.78651e-07 4.11199e-07,5.50729e-07 -0.000774312,0.000114625,-4.94109e-06,0.000948188,-0.00315567 0.000131731,9.12282e-05,4.10383e-05,7.4669e-05,0.000120394
121 rs16944911,rs3744604,rs563916,rs573532,rs79235862 0 156.785 inf 5 0 4.78651e-07 4.12274e-07,5.49915e-07 -0.000774311,0.000114616,0.000948194,-4.95669e-06,-0.00315567 0.000131731,9.12282e-05,7.4669e-05,4.10383e-05,0.000120394
122 rs16944911,rs3744604,rs563916,rs61596100,rs79235862 0 156.775 inf 5 0 4.78652e-07 4.12282e-07,5.59276e-07 -0.000774302,0.000114511,0.00094827,5.14324e-06,-0.00315567 0.000131731,9.12282e-05,7.4669e-05,4.10383e-05,0.000120394
123 rs16944911,rs3744604,rs563916,rs7208074,rs79235862 0 156.756 inf 5 0 4.78654e-07 4.11809e-07,5.52384e-07 -0.000774286,0.000114311,0.000948413,5.49876e-06,-0.00315565 0.000131731,9.12282e-05,7.4669e-05,4.10383e-05,0.000120394
124 rs16944911,rs3744604,rs563916,rs594335,rs79235862 0 156.677 inf 5 0 4.78661e-07 4.11036e-07,5.51674e-07 -0.000774217,0.000113476,0.000949012,-6.98098e-06,-0.0031556 0.000131731,9.12282e-05,7.4669e-05,4.10383e-05,0.000120394
125 rs12952879,rs16944911,rs3744604,rs563916,rs79235862 0 156.652 inf 5 0 4.78746e-07 4.0628e-07,5.55885e-07 1.60913e-05,-0.000774802,0.000124352,0.000953217,-0.00315598 4.12851e-05,0.000131719,9.0028e-05,7.50025e-05,0.000120385
126 rs16944911,rs3744604,rs521833,rs563916,rs79235862 0 156.597 inf 5 0 4.78664e-07 4.08678e-07,5.51316e-07 -0.00077444,0.000120245,-7.45289e-06,0.000949255,-0.00315569 0.000131718,8.96032e-05,4.0797e-05,7.4711e-05,0.000120388
127 rs16944911,rs3744604,rs520878,rs563916,rs79235862 0 156.248 inf 5 0 4.78736e-07 4.10352e-07,5.50387e-07 -0.000773836,0.000108828,-1.52288e-05,0.000952346,-0.00315531 0.000131731,9.12282e-05,4.10383e-05,7.4669e-05,0.000120394
128 rs16944911,rs3744604,rs563916,rs7214826,rs79235862 0 156.104 inf 5 0 4.81127e-07 4.12331e-07,5.55537e-07 -0.000783205,9.37522e-05,0.000931996,-8.44953e-05,-0.00316506 0.000131796,8.91216e-05,7.31859e-05,4.44545e-05,0.000120482
129 rs16944911,rs3744604,rs3959442,rs563916,rs79235862 0 156.092 inf 5 0 4.80029e-07 4.09971e-07,5.54999e-07 -0.000779829,9.8186e-05,-6.14011e-05,0.00093287,-0.00316157 0.00013177,8.92801e-05,4.32316e-05,7.34056e-05,0.000120452
130 rs12937175,rs16944911,rs3744604,rs563916,rs79235862 0 155.757 inf 5 0 4.78645e-07 4.12991e-07,5.53064e-07 -3.2203e-06,-0.000774498,0.000116296,0.000945065,-0.00315583 4.29985e-05,0.000131718,8.9491e-05,7.43414e-05,0.000120385
131 rs16944911,rs3744604,rs563916,rs61632152,rs79235862 0 155.347 inf 5 0 4.7865e-07 4.05408e-07,5.52308e-07 -0.000774481,0.000115841,0.000944603,-4.89838e-06,-0.00315582 0.000131718,8.93576e-05,7.41769e-05,4.38287e-05,0.000120385
132 rs11869991,rs16944911,rs3744604,rs563916,rs79235862 0 155.335 inf 5 0 4.78649e-07 4.12402e-07,5.55124e-07 -4.61997e-06,-0.000774484,0.00011593,0.000944694,-0.00315582 4.38287e-05,0.000131718,8.93576e-05,7.41769e-05,0.000120385
133 rs16944911,rs3744604,rs563916,rs7212779,rs79235862 0 155.322 inf 5 0 4.78648e-07 4.11699e-07,5.49852e-07 -0.000774494,0.000116172,0.000944744,-4.44006e-06,-0.00315583 0.000131718,8.90771e-05,7.41721e-05,4.35079e-05,0.000120385
134 rs12939844,rs16944911,rs3744604,rs563916,rs79235862 0 155.308 inf 5 0 4.78647e-07 4.09863e-07,5.54386e-07 -3.98396e-06,-0.000774492,0.000116134,0.0009449,-0.00315583 4.38287e-05,0.000131718,8.93576e-05,7.41769e-05,0.000120385
135 rs16944911,rs3744604,rs563916,rs6504584,rs79235862 0 155.159 inf 5 0 4.78667e-07 4.07902e-07,5.49642e-07 -0.000774335,0.000111966,0.000949008,8.32561e-06,-0.00315575 0.000131721,9.26114e-05,7.42406e-05,4.29642e-05,0.000120386
136 rs16944911,rs3744604,rs563916,rs79235862,rs962273 0 155.155 inf 5 0 4.78667e-07 4.07084e-07,5.49134e-07 -0.000774647,0.000120248,0.000949063,-0.0031559,-8.32772e-06 0.000131718,8.94648e-05,7.43091e-05,0.000120385,4.31435e-05
137 rs16944911,rs3744604,rs563916,rs67174000,rs79235862 0 155.116 inf 5 0 4.78673e-07 4.0931e-07,5.50481e-07 -0.000774659,0.000120562,0.000949381,9.24875e-06,-0.00315591 0.000131718,8.94648e-05,7.43091e-05,4.31435e-05,0.000120385
138 rs16944911,rs3744604,rs563916,rs79235862,rs999475 0 155.109 inf 5 0 4.78643e-07 4.13657e-07,5.50611e-07 -0.000774568,0.000118149,0.000946939,-0.00315586,2.28209e-06 0.000131718,8.9376e-05,7.41997e-05,0.000120385,4.36992e-05
139 rs16944911,rs3744604,rs55917610,rs563916,rs79235862 0 155.107 inf 5 0 4.78642e-07 4.08663e-07,5.50469e-07 -0.000774505,0.000116484,-1.37451e-06,0.000946629,-0.00315583 0.000131722,9.29956e-05,4.35749e-05,7.41168e-05,0.000120386
140 rs16944911,rs1962412,rs3744604,rs563916,rs79235862 0 155.084 inf 5 0 4.78678e-07 4.04643e-07,5.50877e-07 -0.000774669,-1.00225e-05,0.000120825,0.000949648,-0.00315591 0.000131718,4.31435e-05,8.94648e-05,7.43091e-05,0.000120385
141 rs16944911,rs3744604,rs4793993,rs563916,rs79235862 0 155.043 inf 5 0 4.78647e-07 4.08181e-07,5.47176e-07 -0.000774587,0.000118665,3.87668e-06,0.000947462,-0.00315587 0.000131718,8.9376e-05,4.36992e-05,7.41997e-05,0.000120385
142 rs16944911,rs2270576,rs3744604,rs563916,rs79235862 0 154.992 inf 5 0 4.78651e-07 4.07939e-07,5.51781e-07 -0.000774602,5.10927e-06,0.000119064,0.000947866,-0.00315588 0.000131718,4.36992e-05,8.9376e-05,7.41997e-05,0.000120385
143 rs16944911,rs3744604,rs563916,rs79235862,rs9911030 0 154.983 inf 5 0 4.78645e-07 4.08905e-07,5.51388e-07 -0.00077458,0.000118458,0.000947253,-0.00315587,3.28714e-06 0.000131718,8.93515e-05,7.41694e-05,0.000120385,4.38727e-05
144 rs11079842,rs16944911,rs3744604,rs563916,rs79235862 0 154.905 inf 5 0 4.7866e-07 4.11026e-07,5.46504e-07 7.23913e-06,-0.000774628,0.000119754,0.000948564,-0.00315589 4.36992e-05,0.000131718,8.9376e-05,7.41997e-05,0.000120385
145 rs16944911,rs3744604,rs563916,rs7207087,rs79235862 0 154.837 inf 5 0 4.78762e-07 4.05661e-07,5.54115e-07 -0.000774774,0.000123624,0.00095248,1.79787e-05,-0.00315597 0.000131718,8.9491e-05,7.43414e-05,4.29985e-05,0.000120385
146 rs16944911,rs35584414,rs3744604,rs563916,rs79235862 0 154.765 inf 5 0 4.78643e-07 4.08417e-07,5.50422e-07 -0.000774517,-2.06048e-06,0.000116804,0.000945579,-0.00315584 0.000131718,4.49008e-05,8.92279e-05,7.40169e-05,0.000120385
147 rs16944911,rs3744604,rs563916,rs79235862,rs9905428 0 154.76 inf 5 0 4.78773e-07 4.09677e-07,5.48577e-07 -0.000774784,0.000123889,0.000952749,-0.00315597,1.8879e-05 0.000131718,8.94778e-05,7.43252e-05,0.000120385,4.30702e-05
148 rs16944911,rs3744604,rs563916,rs79235862,rs9904761 0 154.743 inf 5 0 4.78811e-07 4.08641e-07,5.53566e-07 -0.000774819,0.000124823,0.000953694,-0.00315599,2.12994e-05 0.000131718,8.95042e-05,7.43577e-05,0.000120385,4.29282e-05
149 rs16944911,rs28579683,rs3744604,rs563916,rs79235862 0 154.71 inf 5 0 4.7869e-07 4.06616e-07,5.54937e-07 -0.000774682,1.16349e-05,0.000121164,0.000949991,-0.00315592 0.000131718,4.3742e-05,8.93699e-05,7.4192e-05,0.000120385
150 rs11656939,rs16944911,rs3744604,rs563916,rs79235862 0 154.661 inf 5 0 4.78752e-07 4.06731e-07,5.49682e-07 1.73658e-05,-0.000774758,0.000123202,0.000952053,-0.00315596 4.33722e-05,0.000131718,8.94262e-05,7.42615e-05,0.000120385
151 rs16944911,rs3744604,rs563916,rs79235862,rs9914918 0 154.659 inf 5 0 4.78752e-07 4.12584e-07,5.5402e-07 -0.000774759,0.000123227,0.000952078,-0.00315596,1.74391e-05 0.000131718,8.94262e-05,7.42615e-05,0.000120385,4.33722e-05
152 rs11870567,rs16944911,rs3744604,rs563916,rs79235862 0 154.617 inf 5 0 4.78846e-07 4.16741e-07,5.49466e-07 2.34536e-05,-0.000774845,0.000125516,0.000954395,-0.003156 4.29985e-05,0.000131718,8.9491e-05,7.43414e-05,0.000120385
153 rs16944911,rs3744604,rs563916,rs7209449,rs79235862 0 154.617 inf 5 0 4.7876e-07 4.07082e-07,5.54043e-07 -0.000774766,0.000123394,0.000952248,-1.80065e-05,-0.00315596 0.000131718,8.94198e-05,7.42537e-05,4.34117e-05,0.000120385
154 rs16944911,rs1800632,rs3744604,rs563916,rs79235862 0 154.61 inf 5 0 4.78644e-07 4.04283e-07,5.47573e-07 -0.000774574,3.04905e-06,0.000118312,0.000947105,-0.00315587 0.000131718,4.47938e-05,8.92393e-05,7.40309e-05,0.000120385
155 rs16944911,rs3744604,rs4793990,rs563916,rs79235862 0 154.603 inf 5 0 4.78853e-07 4.12438e-07,5.54209e-07 -0.00077485,0.000125646,-2.38293e-05,0.000954527,-0.003156 0.000131718,8.9491e-05,4.29985e-05,7.43414e-05,0.000120385
156 rs16944911,rs35929648,rs3744604,rs563916,rs79235862 0 154.6 inf 5 0 4.78642e-07 4.10574e-07,5.52696e-07 -0.000774492,-1.81486e-06,0.000116135,0.000946716,-0.00315583 0.000131722,4.46904e-05,9.36615e-05,7.39435e-05,0.000120386
157 rs16944911,rs3744604,rs3760451,rs563916,rs79235862 0 154.597 inf 5 0 4.78773e-07 4.11444e-07,5.52683e-07 -0.000774779,0.000123748,1.90033e-05,0.000952606,-0.00315597 0.000131718,8.94262e-05,4.33722e-05,7.42615e-05,0.000120385
158 rs16944911,rs3744604,rs563916,rs79235862,rs9904730 0 154.541 inf 5 0 4.78649e-07 4.09125e-07,5.48792e-07 -0.000774594,0.000118852,0.000947651,-0.00315588,4.87025e-06 0.000131718,8.92393e-05,7.40309e-05,0.000120385,4.47938e-05
159 rs16944911,rs1973404,rs3744604,rs563916,rs79235862 0 154.491 inf 5 0 4.78806e-07 4.11912e-07,5.52422e-07 -0.000774806,2.12492e-05,0.000124472,0.000953338,-0.00315598 0.000131718,4.34117e-05,8.94198e-05,7.42537e-05,0.000120385
160 rs11657868,rs16944911,rs3744604,rs563916,rs79235862 0 154.206 inf 5 0 4.78822e-07 4.09309e-07,5.47698e-07 2.25102e-05,-0.000774809,0.000124537,0.000953405,-0.00315598 4.39619e-05,0.000131718,8.93393e-05,7.41544e-05,0.000120385
161 rs16944911,rs3744604,rs563916,rs79235862,rs9909916 0 153.987 inf 5 0 4.78744e-07 4.07496e-07,5.53124e-07 -0.00077473,0.000122445,0.000951288,-0.00315594,1.74342e-05 0.000131718,8.92054e-05,7.3989e-05,0.000120385,4.51209e-05
162 rs16944911,rs3744604,rs563916,rs58376900,rs79235862 0 153.982 inf 5 0 4.78745e-07 4.08176e-07,5.54036e-07 -0.000774731,0.000122483,0.000951325,1.75633e-05,-0.00315594 0.000131718,8.92054e-05,7.3989e-05,4.51209e-05,0.000120385
163 rs16944911,rs3744604,rs563916,rs79235862,rs8075255 0 153.298 inf 5 0 4.78776e-07 4.11055e-07,5.49973e-07 -0.000775334,0.000138485,0.000942573,-0.00315624,-2.49473e-05 0.000131729,0.000100282,7.32617e-05,0.000120388,5.63822e-05
164 rs16944911,rs189340001,rs563916,rs640590,rs79235862 0 153.182 inf 5 0 5.39661e-07 4.70748e-07,6.21111e-07 -0.00118758,-0.00134807,0.00122367,0.000177507,-0.00359274 0.000138811,0.000143919,0.000100925,7.24525e-05,0.000128932
165 rs16944911,rs189340001,rs563916,rs639679,rs79235862 0 153.179 inf 5 0 5.3965e-07 4.61475e-07,6.11814e-07 -0.00118754,-0.00134803,0.00122384,0.000177276,-0.0035927 0.000138811,0.000143919,0.000100925,7.24525e-05,0.000128932
166 rs16944911,rs189340001,rs541801,rs563916,rs79235862 0 153.167 inf 5 0 5.39613e-07 4.67698e-07,6.13271e-07 -0.0011874,-0.0013479,0.000176481,0.00122443,-0.00359256 0.000138811,0.000143919,7.24525e-05,0.000100925,0.000128932
167 rs144379736,rs16944911,rs189340001,rs563916,rs79235862 0 153.166 inf 5 0 5.39611e-07 4.72902e-07,6.14631e-07 0.00017643,-0.00118739,-0.00134789,0.00122447,-0.00359255 7.24525e-05,0.000138811,0.000143919,0.000100925,0.000128932
168 rs12453428,rs16944911,rs189340001,rs563916,rs79235862 0 153.164 inf 5 0 5.39605e-07 4.68406e-07,6.11549e-07 0.000176312,-0.00118737,-0.00134787,0.00122455,-0.00359252 7.24525e-05,0.000138811,0.000143919,0.000100925,0.000128932
169 rs16944911,rs189340001,rs3760449,rs563916,rs79235862 0 153.157 inf 5 0 5.39618e-07 4.67647e-07,6.1416e-07 -0.00118629,-0.00134671,0.000170061,0.0012304,-0.00359142 0.000138768,0.000143877,6.97773e-05,9.96329e-05,0.000128884
170 rs16944911,rs189340001,rs515000,rs563916,rs79235862 0 153.138 inf 5 0 5.39523e-07 4.66174e-07,6.20167e-07 -0.00118704,-0.00134756,0.000174516,0.00122588,-0.00359219 0.000138811,0.000143919,7.24525e-05,0.000100925,0.000128932
171 rs16944911,rs189340001,rs563916,rs7214826,rs79235862 0 153.136 inf 5 0 5.40062e-07 4.69405e-07,6.2232e-07 -0.00117418,-0.00133738,0.0013442,-0.000113126,-0.00357907 0.000138385,0.000143586,8.5656e-05,4.40828e-05,0.000128453
172 rs16944911,rs189340001,rs563916,rs594117,rs79235862 0 153.128 inf 5 0 5.39488e-07 4.71415e-07,6.21103e-07 -0.00118691,-0.00134743,0.00122644,0.000173766,-0.00359206 0.000138811,0.000143919,0.000100925,7.24525e-05,0.000128932
173 rs1644349,rs16944911,rs189340001,rs563916,rs79235862 0 153.046 inf 5 0 5.3923e-07 4.67003e-07,6.18047e-07 0.000167997,-0.00118587,-0.00134644,0.0012307,-0.00359099 7.24525e-05,0.000138811,0.000143919,0.000100925,0.000128932
174 rs16944911,rs189340001,rs563916,rs606911,rs79235862 0 152.929 inf 5 0 5.38832e-07 4.64495e-07,6.20192e-07 -0.00118488,-0.00134558,0.00123345,0.000163106,-0.00358999 0.000138841,0.000143948,0.000101936,7.44654e-05,0.000128966
175 rs11650158,rs16944911,rs3744604,rs563916,rs79235862 0 152.917 inf 5 0 4.78748e-07 4.11469e-07,5.53228e-07 1.99251e-05,-0.000774694,0.000121503,0.000950334,-0.00315593 5.0617e-05,0.000131717,8.88588e-05,7.35607e-05,0.000120385
176 rs12449856,rs16944911,rs3744604,rs563916,rs79235862 0 152.895 inf 5 0 4.79814e-07 4.12042e-07,5.55914e-07 -0.000200246,-0.000768888,0.000313942,0.000941527,-0.00315635 0.000153394,0.000131788,0.000174507,7.28915e-05,0.000120385
177 rs12450440,rs16944911,rs189340001,rs563916,rs79235862 0 152.881 inf 5 0 5.39266e-07 4.62059e-07,6.15804e-07 0.000203808,-0.00116739,-0.00132399,0.00137349,-0.00357471 8.74721e-05,0.000138288,0.000143405,8.59294e-05,0.000128394
178 rs112139969,rs16944911,rs3744604,rs563916,rs79235862 0 152.831 inf 5 0 4.78644e-07 4.06511e-07,5.5667e-07 -3.46836e-06,-0.00077452,0.000116886,0.000945661,-0.00315584 5.71085e-05,0.000131717,8.86689e-05,7.33256e-05,0.000120385
179 rs117088827,rs16944911,rs3744604,rs563916,rs79235862 0 152.712 inf 5 0 4.79412e-07 4.08631e-07,5.56644e-07 -9.54513e-05,-0.000774345,0.000112218,0.000940937,-0.00315575 9.01872e-05,0.000131717,8.83844e-05,7.29729e-05,0.000120385
180 rs16944911,rs189340001,rs3959442,rs563916,rs79235862 0 152.608 inf 5 0 5.38382e-07 4.64535e-07,6.23291e-07 -0.00116809,-0.00133115,-8.70837e-05,0.00134205,-0.00357285 0.000138331,0.000143534,4.27783e-05,8.57858e-05,0.000128393
181 rs16944911,rs3744604,rs563916,rs79235862,rs9915532 0 152.582 inf 5 0 4.78656e-07 4.05516e-07,5.51565e-07 -0.000774275,0.000110357,0.000947366,-0.00315572,-8.31317e-06 0.000131729,0.0001006,7.32474e-05,0.000120388,5.69276e-05
182 rs114722761,rs16944911,rs3744604,rs563916,rs79235862 0 152.569 inf 5 0 4.78653e-07 4.1398e-07,5.49064e-07 7.68441e-06,-0.000774582,0.000118533,0.000947328,-0.00315587 5.78804e-05,0.000131717,8.86532e-05,7.33061e-05,0.000120385
183 rs16944911,rs3744604,rs55941919,rs563916,rs79235862 0 152.565 inf 5 0 4.78642e-07 4.09964e-07,5.54554e-07 -0.000774483,0.00011588,1.77457e-06,0.000946418,-0.00315582 0.000131731,0.0001019,5.91272e-05,7.31957e-05,0.000120388
184 rs16944911,rs3744604,rs563916,rs66985080,rs79235862 0 152.559 inf 5 0 4.78642e-07 4.14206e-07,5.50893e-07 -0.00077447,0.000115556,0.000946466,2.15108e-06,-0.00315582 0.000131731,0.0001019,7.31957e-05,5.91272e-05,0.000120388
185 rs16944762,rs16944911,rs3744604,rs563916,rs79235862 0 152.48 inf 5 0 4.79935e-07 4.12901e-07,5.54073e-07 -0.000361971,-0.000776516,0.000469939,0.000945448,-0.00315809 0.000263994,0.000131725,0.000271832,7.28059e-05,0.000120396
186 rs16944911,rs3744604,rs563916,rs79235862,rs8082345 0 152.457 inf 5 0 4.78693e-07 4.09582e-07,5.55647e-07 -0.000774043,0.000104216,0.00094839,-0.00315561,-1.55513e-05 0.000131729,0.0001006,7.32474e-05,0.000120388,5.69276e-05
187 rs16944911,rs3744604,rs56009866,rs563916,rs79235862 0 152.444 inf 5 0 4.78687e-07 4.07205e-07,5.51867e-07 -0.000774622,0.000119589,1.49057e-05,0.000948397,-0.00315589 0.000131717,8.86532e-05,5.78804e-05,7.33061e-05,0.000120385
188 rs16944911,rs3744604,rs563916,rs79235862,rs8079462 0 152.422 inf 5 0 4.79789e-07 4.15599e-07,5.50102e-07 -0.000776402,0.000449492,0.000945491,-0.00315796,-0.000340976 0.000131725,0.000271832,7.28059e-05,0.000120396,0.000263994
189 rs16944911,rs3744604,rs563916,rs7214800,rs79235862 0 152.41 inf 5 0 4.787e-07 4.10683e-07,5.49525e-07 -0.000774634,0.000119892,0.000948704,1.69768e-05,-0.0031559 0.000131717,8.86532e-05,7.33061e-05,5.78804e-05,0.000120385
190 rs16944911,rs3744604,rs563916,rs57459935,rs79235862 0 152.4 inf 5 0 4.78705e-07 4.08966e-07,5.5006e-07 -0.000774637,0.000119983,0.000948796,1.76011e-05,-0.0031559 0.000131717,8.86532e-05,7.33061e-05,5.78804e-05,0.000120385
191 rs16944911,rs3744604,rs563916,rs73332250,rs79235862 0 152.396 inf 5 0 4.79724e-07 4.11494e-07,5.52052e-07 -0.000776348,0.000439936,0.000945511,-0.000331164,-0.0031579 0.000131725,0.000271832,7.28059e-05,0.000263994,0.000120396
192 rs16944911,rs3744604,rs563916,rs56904288,rs79235862 0 152.395 inf 5 0 4.79721e-07 4.12359e-07,5.54609e-07 -0.000776346,0.000439472,0.000945512,-0.000330689,-0.00315789 0.000131725,0.000271832,7.28059e-05,0.000263994,0.000120396
193 rs16944911,rs3744604,rs563916,rs57508413,rs79235862 0 152.394 inf 5 0 4.7972e-07 4.06202e-07,5.4747e-07 -0.000776345,0.000439369,0.000945512,-0.000330582,-0.00315789 0.000131725,0.000271832,7.28059e-05,0.000263994,0.000120396
194 rs16944911,rs189340001,rs55756520,rs563916,rs79235862 0 152.377 inf 5 0 5.37669e-07 4.66148e-07,6.20414e-07 -0.00116312,-0.00132165,0.000149833,0.0013684,-0.00356966 0.000138261,0.000143397,8.4983e-05,8.5901e-05,0.000128355
195 rs16944911,rs3744604,rs563916,rs79235862,rs8074792 0 152.341 inf 5 0 4.78751e-07 4.07208e-07,5.56278e-07 -0.000774665,0.000120285,0.000949652,-0.00315591,2.26805e-05 0.000131717,8.85419e-05,7.33188e-05,0.000120385,5.68377e-05
196 rs16944911,rs3744604,rs56321731,rs563916,rs79235862 0 152.304 inf 5 0 4.78774e-07 4.13855e-07,5.52589e-07 -0.000774677,0.000120574,2.49584e-05,0.00095,-0.00315591 0.000131717,8.85419e-05,5.68377e-05,7.33188e-05,0.000120385
197 rs112217959,rs16944911,rs189340001,rs563916,rs79235862 0 152.233 inf 5 0 5.37214e-07 4.63819e-07,6.1511e-07 0.0001317,-0.00116186,-0.00132096,0.00136672,-0.00356815 8.42039e-05,0.000138253,0.000143395,8.58922e-05,0.000128344
198 rs16944911,rs3744604,rs563916,rs79235862,rs8065900 0 152.226 inf 5 0 4.78832e-07 4.05974e-07,5.48741e-07 -0.000774705,0.000121206,0.000950761,-0.00315593,2.99445e-05 0.000131717,8.85419e-05,7.33188e-05,0.000120385,5.68377e-05
199 rs141282565,rs16944911,rs189340001,rs563916,rs79235862 0 152.224 inf 5 0 5.37186e-07 4.63224e-07,6.15016e-07 0.000136902,-0.00116125,-0.00131931,0.00136448,-0.00356311 8.8251e-05,0.000138243,0.000143383,8.57815e-05,0.000128254
200 rs16944911,rs3744604,rs563916,rs7214832,rs79235862 0 152.22 inf 5 0 4.78837e-07 4.10218e-07,5.51052e-07 -0.000774707,0.000121254,0.000950819,3.03255e-05,-0.00315593 0.000131717,8.85419e-05,7.33188e-05,5.68377e-05,0.000120385
201 rs16944911,rs189340001,rs563916,rs59753208,rs79235862 0 152.219 inf 5 0 5.37171e-07 4.64581e-07,6.1499e-07 -0.00116123,-0.00131931,0.00136444,0.000136277,-0.0035631 0.000138243,0.000143383,8.57815e-05,8.8251e-05,0.000128254
202 rs16944911,rs3744604,rs563916,rs79235862,rs8075893 0 152.218 inf 5 0 4.78839e-07 4.09213e-07,5.52697e-07 -0.000774707,0.000121271,0.000950839,-0.00315593,3.04562e-05 0.000131717,8.85419e-05,7.33188e-05,0.000120385,5.68377e-05
203 rs12941604,rs16944911,rs3744604,rs563916,rs79235862 0 152.217 inf 5 0 4.7884e-07 4.09025e-07,5.55464e-07 3.05618e-05,-0.000774708,0.000121284,0.000950855,-0.00315593 5.68377e-05,0.000131717,8.85419e-05,7.33188e-05,0.000120385
204 rs151110658,rs16944911,rs189340001,rs563916,rs79235862 0 152.217 inf 5 0 5.37163e-07 4.63846e-07,6.12817e-07 0.000137344,-0.00116162,-0.00131952,0.00136456,-0.00356348 8.91569e-05,0.00013825,0.000143384,8.57884e-05,0.000128259
205 rs16944911,rs3744604,rs563916,rs74725365,rs79235862 0 152.216 inf 5 0 4.79113e-07 4.04652e-07,5.54036e-07 -0.000774416,0.000114125,0.000942867,-9.05955e-05,-0.00315579 0.000131717,8.83373e-05,7.29145e-05,0.000109413,0.000120385
206 rs16944911,rs3744604,rs563916,rs72831898,rs79235862 0 152.191 inf 5 0 4.78758e-07 4.09273e-07,5.48647e-07 -0.000774665,0.000120724,0.000949545,2.47072e-05,-0.00315591 0.000131717,8.86146e-05,7.32583e-05,6.00084e-05,0.000120385
207 rs117708140,rs16944911,rs189340001,rs563916,rs79235862 0 152.189 inf 5 0 5.37074e-07 4.62498e-07,6.18557e-07 0.000133554,-0.00116145,-0.00131946,0.00136429,-0.00356339 8.91569e-05,0.00013825,0.000143384,8.57884e-05,0.000128259
208 rs111498564,rs16944911,rs189340001,rs563916,rs79235862 0 152.181 inf 5 0 5.37053e-07 4.58775e-07,6.15114e-07 0.000135178,-0.00115882,-0.0013284,0.00136062,-0.0035696 9.08776e-05,0.000138212,0.000143564,8.56441e-05,0.0001284
209 rs117980178,rs16944911,rs189340001,rs563916,rs79235862 0 152.176 inf 5 0 5.37034e-07 4.67387e-07,6.10798e-07 0.00013181,-0.00116138,-0.00131944,0.00136417,-0.00356334 8.91569e-05,0.00013825,0.000143384,8.57884e-05,0.000128259
210 rs16944911,rs189340001,rs3744605,rs563916,rs79235862 0 152.175 inf 5 0 5.37033e-07 4.65756e-07,6.14629e-07 -0.00116137,-0.00131943,0.000131742,0.00136416,-0.00356334 0.00013825,0.000143384,8.91569e-05,8.57884e-05,0.000128259
211 rs16944911,rs189340001,rs563916,rs79235862,rs8076178 0 152.168 inf 5 0 5.37008e-07 4.65738e-07,6.15571e-07 -0.00116094,-0.00131922,0.00136395,-0.00356294,0.000129301 0.000138243,0.000143383,8.57815e-05,0.000128254,8.8251e-05
212 rs11655675,rs16944911,rs189340001,rs563916,rs79235862 0 152.165 inf 5 0 5.36998e-07 4.65592e-07,6.17363e-07 0.000128898,-0.00116092,-0.00131921,0.00136392,-0.00356293 8.8251e-05,0.000138243,0.000143383,8.57815e-05,0.000128254
213 rs16944911,rs189340001,rs563916,rs79235862,rs79454300 0 152.162 inf 5 0 5.3699e-07 4.66578e-07,6.17288e-07 -0.00116091,-0.00131921,0.0013639,-0.00356292,0.000128549 0.000138243,0.000143383,8.57815e-05,0.000128254,8.8251e-05
214 rs11434,rs16944911,rs189340001,rs563916,rs79235862 0 152.157 inf 5 0 5.36974e-07 4.63815e-07,6.1529e-07 0.000129145,-0.00116126,-0.0013194,0.00136398,-0.00356328 8.91569e-05,0.00013825,0.000143384,8.57884e-05,0.000128259
215 rs11655386,rs16944911,rs189340001,rs563916,rs79235862 0 152.156 inf 5 0 5.36971e-07 4.66352e-07,6.1332e-07 0.000127699,-0.00116087,-0.00131919,0.00136384,-0.0035629 8.8251e-05,0.000138243,0.000143383,8.57815e-05,0.000128254
216 rs16944911,rs189340001,rs563916,rs7503448,rs79235862 0 152.148 inf 5 0 5.36945e-07 4.65367e-07,6.13008e-07 -0.00116082,-0.00131918,0.00136375,0.00012655,-0.00356288 0.000138243,0.000143383,8.57815e-05,8.8251e-05,0.000128254
217 rs16944911,rs189340001,rs3744604,rs563916,rs79235862 0 152.129 inf 5 0 5.36886e-07 4.62073e-07,6.11338e-07 -0.00116071,-0.00131915,0.00012386,0.00136357,-0.00356282 0.000138243,0.000143383,8.8251e-05,8.57815e-05,0.000128254
218 rs111788037,rs16944911,rs189340001,rs563916,rs79235862 0 152.128 inf 5 0 5.36882e-07 4.68164e-07,6.09515e-07 0.000123703,-0.00116071,-0.00131914,0.00136355,-0.00356281 8.8251e-05,0.000138243,0.000143383,8.57815e-05,0.000128254
219 rs16944911,rs189340001,rs563916,rs7224263,rs79235862 0 152.127 inf 5 0 5.36879e-07 4.647e-07,6.11994e-07 -0.0011607,-0.00131914,0.00136354,0.000123531,-0.00356281 0.000138243,0.000143383,8.57815e-05,8.8251e-05,0.000128254
220 rs16944911,rs189340001,rs563916,rs56686532,rs79235862 0 152.126 inf 5 0 5.36876e-07 4.68051e-07,6.16441e-07 -0.00116069,-0.00131914,0.00136353,0.000123427,-0.00356281 0.000138243,0.000143383,8.57815e-05,8.8251e-05,0.000128254
221 rs16944911,rs189340001,rs563916,rs60852732,rs79235862 0 152.126 inf 5 0 5.36875e-07 4.68301e-07,6.20187e-07 -0.00116069,-0.00131914,0.00136353,0.000123361,-0.00356281 0.000138243,0.000143383,8.57815e-05,8.8251e-05,0.000128254
222 rs12450563,rs16944911,rs189340001,rs563916,rs79235862 0 152.126 inf 5 0 5.36875e-07 4.61185e-07,6.13086e-07 0.000123357,-0.00116069,-0.00131914,0.00136353,-0.00356281 8.8251e-05,0.000138243,0.000143383,8.57815e-05,0.000128254
223 rs16944911,rs189340001,rs563916,rs79235862,rs9748045 0 152.125 inf 5 0 5.36874e-07 4.61073e-07,6.10805e-07 -0.00116069,-0.00131914,0.00136353,-0.0035628,0.000123313 0.000138243,0.000143383,8.57815e-05,0.000128254,8.8251e-05
224 rs16944911,rs189340001,rs563916,rs7207100,rs79235862 0 152.124 inf 5 0 5.36871e-07 4.62629e-07,6.15061e-07 -0.00116068,-0.00131914,0.00136352,0.000123168,-0.0035628 0.000138243,0.000143383,8.57815e-05,8.8251e-05,0.000128254
225 rs16944911,rs189340001,rs563916,rs61238503,rs79235862 0 152.124 inf 5 0 5.3687e-07 4.69101e-07,6.11831e-07 -0.00116068,-0.00131914,0.00136351,0.000123125,-0.0035628 0.000138243,0.000143383,8.57815e-05,8.8251e-05,0.000128254
226 rs16944911,rs189340001,rs563916,rs7217035,rs79235862 0 152.123 inf 5 0 5.36867e-07 4.60162e-07,6.2354e-07 -0.00116068,-0.00131913,0.0013635,0.000122983,-0.0035628 0.000138243,0.000143383,8.57815e-05,8.8251e-05,0.000128254
227 rs12450692,rs16944911,rs189340001,rs563916,rs79235862 0 152.123 inf 5 0 5.36865e-07 4.73155e-07,6.15904e-07 0.000122912,-0.00116067,-0.00131913,0.0013635,-0.0035628 8.8251e-05,0.000138243,0.000143383,8.57815e-05,0.000128254
228 rs113495955,rs16944911,rs189340001,rs563916,rs79235862 0 152.122 inf 5 0 5.36865e-07 4.66466e-07,6.1322e-07 0.000122891,-0.00116067,-0.00131913,0.0013635,-0.0035628 8.8251e-05,0.000138243,0.000143383,8.57815e-05,0.000128254
229 rs12450461,rs16944911,rs189340001,rs563916,rs79235862 0 152.122 inf 5 0 5.36864e-07 4.69197e-07,6.14027e-07 0.000122853,-0.00116067,-0.00131913,0.00136349,-0.00356279 8.8251e-05,0.000138243,0.000143383,8.57815e-05,0.000128254
230 rs16944911,rs189340001,rs563916,rs79235862,rs8080446 0 152.121 inf 5 0 5.3686e-07 4.68477e-07,6.14109e-07 -0.00116066,-0.00131913,0.00136348,-0.00356279,0.000122687 0.000138243,0.000143383,8.57815e-05,0.000128254,8.8251e-05
231 rs16944911,rs189340001,rs563916,rs73989214,rs79235862 0 152.121 inf 5 0 5.3686e-07 4.59579e-07,6.13609e-07 -0.00116066,-0.00131913,0.00136348,0.000122677,-0.00356279 0.000138243,0.000143383,8.57815e-05,8.8251e-05,0.000128254
232 rs12450051,rs16944911,rs189340001,rs563916,rs79235862 0 152.121 inf 5 0 5.3686e-07 4.68199e-07,6.11586e-07 0.000122673,-0.00116066,-0.00131913,0.00136348,-0.00356279 8.8251e-05,0.000138243,0.000143383,8.57815e-05,0.000128254
233 rs16944911,rs189340001,rs563916,rs61030793,rs79235862 0 152.121 inf 5 0 5.36859e-07 4.67505e-07,6.13487e-07 -0.00116066,-0.00131913,0.00136348,0.000122641,-0.00356279 0.000138243,0.000143383,8.57815e-05,8.8251e-05,0.000128254
234 rs16944911,rs189340001,rs563916,rs7214304,rs79235862 0 152.119 inf 5 0 5.36855e-07 4.66573e-07,6.18414e-07 -0.00116065,-0.00131913,0.00136347,0.000122451,-0.00356279 0.000138243,0.000143383,8.57815e-05,8.8251e-05,0.000128254
235 rs16944911,rs189340001,rs563916,rs73989219,rs79235862 0 152.118 inf 5 0 5.36849e-07 4.66813e-07,6.13666e-07 -0.00116064,-0.00131912,0.00136345,0.000122173,-0.00356278 0.000138243,0.000143383,8.57815e-05,8.8251e-05,0.000128254
236 rs141182730,rs16944911,rs189340001,rs563916,rs79235862 0 152.117 inf 5 0 5.36846e-07 4.63252e-07,6.14646e-07 0.00012205,-0.00116064,-0.00131912,0.00136344,-0.00356278 8.8251e-05,0.000138243,0.000143383,8.57815e-05,0.000128254
237 rs16944115,rs16944911,rs189340001,rs563916,rs79235862 0 152.115 inf 5 0 5.36841e-07 4.68098e-07,6.16677e-07 0.000121774,-0.00116063,-0.00131912,0.00136342,-0.00356277 8.8251e-05,0.000138243,0.000143383,8.57815e-05,0.000128254
238 rs16944911,rs189340001,rs2303015,rs563916,rs79235862 0 152.113 inf 5 0 5.36836e-07 4.65832e-07,6.12133e-07 -0.00116062,-0.00131912,0.000121567,0.0013634,-0.00356277 0.000138243,0.000143383,8.8251e-05,8.57815e-05,0.000128254
239 rs16944911,rs189340001,rs1990937,rs563916,rs79235862 0 152.109 inf 5 0 5.36823e-07 4.64442e-07,6.15805e-07 -0.00116059,-0.00131911,0.000120978,0.00136336,-0.00356275 0.000138243,0.000143383,8.8251e-05,8.57815e-05,0.000128254
240 rs16944911,rs189340001,rs2411377,rs563916,rs79235862 0 152.107 inf 5 0 5.36816e-07 4.63803e-07,6.15232e-07 -0.00116058,-0.0013191,0.000120635,0.00136334,-0.00356274 0.000138243,0.000143383,8.8251e-05,8.57815e-05,0.000128254
241 rs16944911,rs189340001,rs563916,rs7221442,rs79235862 0 152.106 inf 5 0 5.36814e-07 4.64357e-07,6.14369e-07 -0.00116057,-0.0013191,0.00136333,0.000120513,-0.00356274 0.000138243,0.000143383,8.57815e-05,8.8251e-05,0.000128254
242 rs16944911,rs189340001,rs28712070,rs563916,rs79235862 0 152.103 inf 5 0 5.36804e-07 4.64135e-07,6.20279e-07 -0.00116056,-0.0013191,0.000120086,0.0013633,-0.00356273 0.000138243,0.000143383,8.8251e-05,8.57815e-05,0.000128254
243 rs16944911,rs189340001,rs55762970,rs563916,rs79235862 0 152.103 inf 5 0 5.36802e-07 4.63975e-07,6.16581e-07 -0.00116055,-0.0013191,0.000119979,0.00136329,-0.00356273 0.000138243,0.000143383,8.8251e-05,8.57815e-05,0.000128254
244 rs16944911,rs189340001,rs1990938,rs563916,rs79235862 0 152.101 inf 5 0 5.36797e-07 4.55695e-07,6.11907e-07 -0.00116054,-0.00131909,0.000119751,0.00136328,-0.00356273 0.000138243,0.000143383,8.8251e-05,8.57815e-05,0.000128254
245 rs16944911,rs189340001,rs1990939,rs563916,rs79235862 0 152.101 inf 5 0 5.36797e-07 4.65086e-07,6.16117e-07 -0.00116054,-0.00131909,0.000119745,0.00136328,-0.00356272 0.000138243,0.000143383,8.8251e-05,8.57815e-05,0.000128254
246 rs16944911,rs189340001,rs563916,rs79235862,rs8079874 0 152.101 inf 5 0 5.36795e-07 4.63614e-07,6.16824e-07 -0.00116054,-0.00131909,0.00136327,-0.00356272,0.000119659 0.000138243,0.000143383,8.57815e-05,0.000128254,8.8251e-05
247 rs145799151,rs16944911,rs189340001,rs563916,rs79235862 0 152.1 inf 5 0 5.36793e-07 4.62897e-07,6.14251e-07 0.00011838,-0.00116018,-0.0013189,0.00136314,-0.00356238 8.73747e-05,0.000138237,0.000143382,8.57749e-05,0.000128251
248 rs16944911,rs178467,rs189340001,rs563916,rs79235862 0 152.098 inf 5 0 5.36102e-07 4.57763e-07,6.10691e-07 -0.00115432,-7.15628e-05,-0.00131678,0.00142025,-0.00355876 0.000138202,7.85317e-05,0.000143381,0.000111684,0.000128247
249 rs12451265,rs16944911,rs189340001,rs563916,rs79235862 0 152.095 inf 5 0 5.36777e-07 4.56296e-07,6.11832e-07 0.000117587,-0.00116015,-0.0013189,0.00136308,-0.00356236 8.73747e-05,0.000138237,0.000143382,8.57749e-05,0.000128251
250 rs16944911,rs189340001,rs1990936,rs563916,rs79235862 0 152.092 inf 5 0 5.36767e-07 4.64362e-07,6.17826e-07 -0.00116048,-0.00131907,0.000118322,0.00136317,-0.00356269 0.000138243,0.000143383,8.8251e-05,8.57815e-05,0.000128254
251 rs16944911,rs189340001,rs563916,rs61648633,rs79235862 0 152.09 inf 5 0 5.36761e-07 4.62581e-07,6.15517e-07 -0.00116012,-0.00131889,0.00136303,0.00011685,-0.00356235 0.000138237,0.000143382,8.57749e-05,8.73747e-05,0.000128251
252 rs12451147,rs16944911,rs189340001,rs563916,rs79235862 0 152.085 inf 5 0 5.36747e-07 4.67076e-07,6.13521e-07 0.000116195,-0.0011601,-0.00131888,0.00136299,-0.00356234 8.73747e-05,0.000138237,0.000143382,8.57749e-05,0.000128251
253 rs11079839,rs16944911,rs189340001,rs563916,rs79235862 0 152.074 inf 5 0 5.36712e-07 4.68002e-07,6.15568e-07 0.000115628,-0.00116037,-0.00131904,0.00136298,-0.00356263 8.8251e-05,0.000138243,0.000143383,8.57815e-05,0.000128254
254 rs16944911,rs189340001,rs563916,rs648335,rs79235862 0 152.065 inf 5 0 5.35996e-07 4.62594e-07,6.14654e-07 -0.00115445,-0.00131685,0.0014139,-6.4609e-05,-0.00355889 0.000138202,0.000143381,0.000111684,7.85317e-05,0.000128247
255 rs16944911,rs189340001,rs563916,rs7219313,rs79235862 0 152.065 inf 5 0 5.36682e-07 4.57691e-07,6.15384e-07 -0.00116031,-0.00131902,0.00136288,0.000114177,-0.0035626 0.000138243,0.000143383,8.57815e-05,8.8251e-05,0.000128254
256 rs16944911,rs189340001,rs563916,rs649245,rs79235862 0 152.064 inf 5 0 5.36016e-07 4.66952e-07,6.11813e-07 -0.00115445,-0.00131688,0.0014136,-6.45179e-05,-0.0035589 0.000138201,0.00014338,0.000110499,7.67789e-05,0.000128246
257 rs16944911,rs189340001,rs471975,rs563916,rs79235862 0 152.063 inf 5 0 5.35989e-07 4.6276e-07,6.1279e-07 -0.00115446,-0.00131686,-6.41237e-05,0.00141345,-0.0035589 0.000138202,0.000143381,7.85317e-05,0.000111684,0.000128247
258 rs16944911,rs3744604,rs563916,rs57249781,rs79235862 0 152.059 inf 5 0 4.79005e-07 4.09731e-07,5.50833e-07 -0.000774616,0.000301365,0.000945576,-0.000192887,-0.00315611 0.000131717,0.000268003,7.28088e-05,0.000265344,0.000120385
259 rs16944911,rs189340001,rs497270,rs563916,rs79235862 0 152.053 inf 5 0 5.35958e-07 4.62145e-07,6.10581e-07 -0.00115449,-0.00131688,-6.18955e-05,0.00141142,-0.00355894 0.000138202,0.000143381,7.85317e-05,0.000111684,0.000128247
260 rs16944911,rs189340001,rs563916,rs78270829,rs79235862 0 152.045 inf 5 0 5.36623e-07 4.64483e-07,6.15632e-07 -0.00115551,-0.00131731,0.00135829,0.000181536,-0.00355997 0.000138195,0.000143378,8.55996e-05,0.000144096,0.000128239
261 rs16944911,rs3744604,rs563916,rs75665628,rs79235862 0 152.045 inf 5 0 4.78973e-07 4.08467e-07,5.55762e-07 -0.000774613,0.000293076,0.000945604,-0.000184195,-0.0031561 0.000131717,0.000268003,7.28088e-05,0.000265344,0.000120385
262 rs16944911,rs189340001,rs563916,rs7216848,rs79235862 0 152.04 inf 5 0 5.36602e-07 4.64856e-07,6.19188e-07 -0.00116014,-0.00131897,0.0013626,0.000110157,-0.00356251 0.000138243,0.000143383,8.57815e-05,8.8251e-05,0.000128254
263 rs16944911,rs189340001,rs533842,rs563916,rs79235862 0 152.036 inf 5 0 5.35904e-07 4.61352e-07,6.0982e-07 -0.00115457,-0.00131693,-5.78586e-05,0.00140773,-0.00355901 0.000138202,0.000143381,7.85317e-05,0.000111684,0.000128247
264 rs16944911,rs189340001,rs55681610,rs563916,rs79235862 0 152.026 inf 5 0 5.36556e-07 4.59931e-07,6.16596e-07 -0.00116054,-0.00131868,8.95434e-05,0.00136361,-0.0035615 0.000138255,0.000143381,7.33437e-05,8.58568e-05,0.000128245
265 rs16944911,rs189340001,rs563916,rs56758270,rs79235862 0 152.022 inf 5 0 5.36547e-07 4.57713e-07,6.16074e-07 -0.0011594,-0.0013186,0.00136218,0.000105193,-0.00356184 0.000138231,0.000143381,8.57686e-05,8.65265e-05,0.000128248
266 rs11657238,rs16944911,rs189340001,rs563916,rs79235862 0 152.019 inf 5 0 5.36474e-07 4.62101e-07,6.1473e-07 4.68075e-05,-0.00115599,-0.00131895,0.0013342,-0.00356047 3.99774e-05,0.000138195,0.000143383,8.73518e-05,0.00012824
267 rs16944911,rs189340001,rs2088138,rs563916,rs79235862 0 152.014 inf 5 0 5.35591e-07 4.68124e-07,6.131e-07 -0.00115729,-0.00131914,2.96682e-05,0.00132809,-0.00356179 0.000138315,0.000143479,9.97743e-05,0.000124136,0.000128374
268 rs11653543,rs16944911,rs189340001,rs563916,rs79235862 0 152.001 inf 5 0 5.3648e-07 4.62731e-07,6.0976e-07 0.000101658,-0.00115927,-0.00131857,0.00136193,-0.00356178 8.65265e-05,0.000138231,0.000143381,8.57686e-05,0.000128248
269 rs145409352,rs16944911,rs189340001,rs563916,rs79235862 0 151.992 inf 5 0 5.36452e-07 4.64301e-07,6.16171e-07 0.000100117,-0.00115922,-0.00131855,0.00136182,-0.00356175 8.65265e-05,0.000138231,0.000143381,8.57686e-05,0.000128248
270 rs117088827,rs16944911,rs189340001,rs563916,rs79235862 0 151.988 inf 5 0 5.36441e-07 4.60162e-07,6.0995e-07 -0.000103585,-0.00115568,-0.0013179,0.00134962,-0.00356015 9.00485e-05,0.000138195,0.000143378,8.56757e-05,0.000128239
271 rs16944911,rs189340001,rs550510,rs563916,rs79235862 0 151.981 inf 5 0 5.35589e-07 4.64518e-07,6.1721e-07 -0.00115511,-0.00131721,-2.61474e-05,0.00137917,-0.00355956 0.000138204,0.000143383,8.98676e-05,0.000119654,0.00012825
272 rs16944911,rs3744604,rs55756520,rs563916,rs79235862 0 151.967 inf 5 0 4.79397e-07 4.12308e-07,5.53013e-07 -0.000775979,-0.000128854,0.000253286,0.000950582,-0.00316543 0.000131724,0.000251037,0.000241716,7.29244e-05,0.000120731
273 rs16944911,rs189340001,rs563916,rs75665628,rs79235862 0 151.96 inf 5 0 5.36351e-07 4.62848e-07,6.1278e-07 -0.00115929,-0.00131864,0.00136153,9.54092e-05,-0.00356193 0.000138237,0.000143382,8.57749e-05,8.73747e-05,0.000128251
274 rs16944911,rs189340001,rs563916,rs57249781,rs79235862 0 151.955 inf 5 0 5.36335e-07 4.60737e-07,6.10139e-07 -0.00115925,-0.00131863,0.00136146,9.44667e-05,-0.00356191 0.000138237,0.000143382,8.57749e-05,8.73747e-05,0.000128251
275 rs16944911,rs189340001,rs563916,rs79235862,rs8076135 0 151.952 inf 5 0 5.36325e-07 4.65494e-07,6.10286e-07 -0.00115896,-0.00131848,0.00136132,-0.00356163,9.29701e-05 0.000138231,0.000143381,8.57686e-05,0.000128248,8.65265e-05
276 rs16944911,rs189340001,rs56065927,rs563916,rs79235862 0 151.928 inf 5 0 5.36248e-07 4.61878e-07,6.13808e-07 -0.00115853,-0.0013183,8.75355e-05,0.00136091,-0.0035613 0.000138225,0.00014338,8.5705e-05,8.57624e-05,0.000128245
277 rs10221256,rs16944911,rs189340001,rs563916,rs79235862 0 151.914 inf 5 0 5.36204e-07 4.64812e-07,6.09735e-07 8.56304e-05,-0.00115869,-0.00131841,0.00136081,-0.0035615 8.65265e-05,0.000138231,0.000143381,8.57686e-05,0.000128248
278 rs16944911,rs189340001,rs563916,rs79235862,rs9892143 0 151.913 inf 5 0 5.36202e-07 4.66701e-07,6.18833e-07 -0.00115919,-0.00131867,0.00136098,-0.003562,8.7196e-05 0.000138243,0.000143383,8.57815e-05,0.000128254,8.8251e-05
279 rs11652336,rs16944911,rs189340001,rs563916,rs79235862 0 151.908 inf 5 0 5.36185e-07 4.68884e-07,6.15218e-07 8.44184e-05,-0.00115865,-0.00131839,0.00136073,-0.00356148 8.65265e-05,0.000138231,0.000143381,8.57686e-05,0.000128248
280 rs16944911,rs189340001,rs563916,rs7210340,rs79235862 0 151.898 inf 5 0 5.36152e-07 4.62492e-07,6.11799e-07 -0.00115857,-0.00131837,0.00136058,8.22571e-05,-0.00356145 0.000138231,0.000143381,8.57686e-05,8.65265e-05,0.000128248
281 rs12950328,rs16944911,rs189340001,rs563916,rs79235862 0 151.883 inf 5 0 5.36028e-07 4.64928e-07,6.13836e-07 -3.38268e-05,-0.00115525,-0.00131642,0.00137141,-0.00355969 3.97797e-05,0.000138195,0.000143384,8.77484e-05,0.00012824
282 rs16944911,rs189340001,rs563916,rs74725365,rs79235862 0 151.878 inf 5 0 5.36091e-07 4.62743e-07,6.19297e-07 -0.00115565,-0.00131777,0.00135152,-9.86906e-05,-0.00356011 0.000138195,0.000143378,8.56343e-05,0.000109303,0.000128239
283 rs16944911,rs189340001,rs563916,rs57508413,rs79235862 0 151.877 inf 5 0 5.36087e-07 4.6664e-07,6.13488e-07 -0.00115818,-0.00131821,0.00136019,7.70523e-05,-0.00356115 0.000138225,0.00014338,8.57624e-05,8.5705e-05,0.000128245
284 rs16944911,rs189340001,rs563916,rs56904288,rs79235862 0 151.877 inf 5 0 5.36086e-07 4.63197e-07,6.17092e-07 -0.00115818,-0.00131821,0.00136018,7.7041e-05,-0.00356115 0.000138225,0.00014338,8.57624e-05,8.5705e-05,0.000128245
285 rs16944911,rs189340001,rs563916,rs73332250,rs79235862 0 151.877 inf 5 0 5.36086e-07 4.65137e-07,6.15759e-07 -0.00115818,-0.00131821,0.00136018,7.69909e-05,-0.00356115 0.000138225,0.00014338,8.57624e-05,8.5705e-05,0.000128245
286 rs16944911,rs189340001,rs563916,rs79235862,rs8079462 0 151.872 inf 5 0 5.36071e-07 4.61215e-07,6.13356e-07 -0.00115814,-0.0013182,0.00136011,-0.00356114,7.59567e-05 0.000138225,0.00014338,8.57624e-05,0.000128245,8.5705e-05
287 rs16944911,rs189340001,rs563916,rs60540186,rs79235862 0 151.866 inf 5 0 5.35972e-07 4.59216e-07,6.10161e-07 -0.00115526,-0.00131647,0.00137066,-3.1863e-05,-0.00355971 0.000138195,0.000143384,8.78086e-05,3.97841e-05,0.00012824
288 rs117387941,rs16944911,rs189340001,rs563916,rs79235862 0 151.862 inf 5 0 5.36045e-07 4.63495e-07,6.12183e-07 -9.76139e-05,-0.00115736,-0.00132024,0.00135459,-0.00356269 0.000112887,0.00013821,0.000143412,8.55562e-05,0.000128276
289 rs16944762,rs16944911,rs189340001,rs563916,rs79235862 0 151.862 inf 5 0 5.3604e-07 4.63863e-07,6.11751e-07 7.3744e-05,-0.00115807,-0.00131818,0.00135996,-0.0035611 8.5705e-05,0.000138225,0.00014338,8.57624e-05,0.000128245
290 rs16944911,rs189340001,rs563916,rs79235862,rs8082345 0 151.858 inf 5 0 5.36012e-07 4.64294e-07,6.15901e-07 -0.00115542,-0.001317,0.00136292,-0.00355987,-4.17622e-05 0.000138195,0.00014338,8.61e-05,0.000128239,4.99383e-05
291 rs12948439,rs16944911,rs189340001,rs563916,rs79235862 0 151.856 inf 5 0 5.35942e-07 4.5992e-07,6.17779e-07 -3.07563e-05,-0.00115528,-0.00131652,0.00136991,-0.00355972 3.97797e-05,0.000138195,0.000143384,8.77484e-05,0.00012824
292 rs16944911,rs189340001,rs55771415,rs563916,rs79235862 0 151.855 inf 5 0 5.35935e-07 4.65066e-07,6.11958e-07 -0.00115528,-0.00131652,-3.05151e-05,0.00136999,-0.00355972 0.000138195,0.000143384,3.97841e-05,8.78086e-05,0.00012824
293 rs16944911,rs189340001,rs563916,rs62075845,rs79235862 0 151.854 inf 5 0 5.35932e-07 4.60346e-07,6.15425e-07 -0.00115528,-0.00131652,0.00136993,-3.03866e-05,-0.00355972 0.000138195,0.000143384,8.78086e-05,3.97841e-05,0.00012824
294 rs16944911,rs189340001,rs520878,rs563916,rs79235862 0 151.853 inf 5 0 5.35948e-07 4.61947e-07,6.09241e-07 -0.0011551,-0.00131855,-3.09245e-05,0.00136881,-0.00355957 0.000138196,0.000143384,3.96994e-05,8.74158e-05,0.000128241
295 rs12451879,rs16944911,rs189340001,rs563916,rs79235862 0 151.851 inf 5 0 5.35925e-07 4.60601e-07,6.10858e-07 -3.01287e-05,-0.00115528,-0.00131653,0.0013698,-0.00355973 3.97841e-05,0.000138195,0.000143384,8.78086e-05,0.00012824
296 rs16944911,rs189340001,rs2112617,rs563916,rs79235862 0 151.833 inf 5 0 5.35902e-07 4.67648e-07,6.13542e-07 -0.00116097,-0.00130973,2.84146e-05,0.00134619,-0.00356538 0.000138389,0.000143771,3.86392e-05,8.63592e-05,0.000128445
297 rs16944911,rs189340001,rs563916,rs79235862,rs9915532 0 151.821 inf 5 0 5.35892e-07 4.65083e-07,6.11527e-07 -0.00115544,-0.00131707,0.00136184,-0.00355989,-3.61923e-05 0.000138195,0.00014338,8.61e-05,0.000128239,4.99383e-05
298 rs16944911,rs189340001,rs2303017,rs563916,rs79235862 0 151.813 inf 5 0 5.35884e-07 4.66131e-07,6.17935e-07 -0.00116227,-0.00132096,9.12104e-05,0.00135894,-0.00356173 0.00013851,0.000143457,0.000127246,8.57475e-05,0.000128261
299 rs16944911,rs189340001,rs318095,rs563916,rs79235862 0 151.808 inf 5 0 5.35788e-07 4.64025e-07,6.09492e-07 -0.00115534,-0.00131672,-2.43576e-05,0.00136693,-0.00355979 0.000138195,0.000143384,3.97841e-05,8.78086e-05,0.00012824
300 rs12603261,rs16944911,rs189340001,rs563916,rs79235862 0 151.808 inf 5 0 5.35787e-07 4.59733e-07,6.14103e-07 -2.43125e-05,-0.00115534,-0.00131673,0.00136691,-0.00355979 3.97841e-05,0.000138195,0.000143384,8.78086e-05,0.00012824
301 rs16944911,rs189340001,rs318090,rs563916,rs79235862 0 151.807 inf 5 0 5.35784e-07 4.60998e-07,6.17112e-07 -0.00115534,-0.00131673,-2.41484e-05,0.00136683,-0.00355979 0.000138195,0.000143384,3.97841e-05,8.78086e-05,0.00012824
302 rs16944911,rs189340001,rs563916,rs62075846,rs79235862 0 151.807 inf 5 0 5.35784e-07 4.60653e-07,6.23477e-07 -0.00115534,-0.00131673,0.00136681,-2.41549e-05,-0.00355979 0.000138195,0.000143384,8.77985e-05,3.97828e-05,0.00012824
303 rs16944911,rs189340001,rs563916,rs58591767,rs79235862 0 151.806 inf 5 0 5.35778e-07 4.66083e-07,6.09067e-07 -0.00115534,-0.00131673,0.0013669,-2.38609e-05,-0.00355979 0.000138195,0.000143385,8.78915e-05,3.98016e-05,0.00012824
304 rs16944911,rs189340001,rs563916,rs62075850,rs79235862 0 151.805 inf 5 0 5.35778e-07 4.58279e-07,6.13706e-07 -0.00115534,-0.00131674,0.00136671,-2.38531e-05,-0.00355979 0.000138195,0.000143384,8.78188e-05,3.97856e-05,0.00012824
305 rs12601672,rs16944911,rs189340001,rs563916,rs79235862 0 151.804 inf 5 0 5.35776e-07 4.64393e-07,6.15832e-07 -2.3763e-05,-0.00115534,-0.00131674,0.00136664,-0.00355979 3.97841e-05,0.000138195,0.000143384,8.78086e-05,0.00012824
306 rs16944911,rs189340001,rs4399576,rs563916,rs79235862 0 151.804 inf 5 0 5.35776e-07 4.63305e-07,6.16994e-07 -0.00115535,-0.00131674,-2.37462e-05,0.00136663,-0.00355979 0.000138195,0.000143384,3.97841e-05,8.78086e-05,0.00012824
307 rs16944911,rs189340001,rs46522,rs563916,rs79235862 0 151.804 inf 5 0 5.35774e-07 4.5946e-07,6.14446e-07 -0.00115535,-0.00131675,-2.36533e-05,0.00136659,-0.00355979 0.000138195,0.000143384,3.97841e-05,8.78086e-05,0.00012824
308 rs16944911,rs189340001,rs563916,rs79235862,rs8182364 0 151.803 inf 5 0 5.35773e-07 4.59524e-07,6.08606e-07 -0.00115535,-0.00131675,0.00136657,-0.00355979,-2.36178e-05 0.000138195,0.000143384,8.78086e-05,0.00012824,3.97841e-05
309 rs16944911,rs189340001,rs519537,rs563916,rs79235862 0 151.803 inf 5 0 5.3577e-07 4.60893e-07,6.15412e-07 -0.00115535,-0.00131675,-2.35005e-05,0.00136651,-0.0035598 0.000138195,0.000143384,3.97841e-05,8.78086e-05,0.00012824
310 rs16944911,rs189340001,rs563916,rs79235862,rs832410 0 151.803 inf 5 0 5.3577e-07 4.61536e-07,6.11715e-07 -0.00115535,-0.00131675,0.0013665,-0.0035598,-2.34845e-05 0.000138195,0.000143384,8.78086e-05,0.00012824,3.97841e-05
311 rs16944911,rs189340001,rs318096,rs563916,rs79235862 0 151.802 inf 5 0 5.35769e-07 4.62496e-07,6.14294e-07 -0.00115535,-0.00131676,-2.34185e-05,0.00136647,-0.0035598 0.000138195,0.000143384,3.97841e-05,8.78086e-05,0.00012824
312 rs16944911,rs189340001,rs34899772,rs563916,rs79235862 0 151.801 inf 5 0 5.35766e-07 4.64846e-07,6.14825e-07 -0.00115535,-0.00131676,-2.32884e-05,0.0013664,-0.0035598 0.000138195,0.000143384,3.97841e-05,8.78086e-05,0.00012824
313 rs16944911,rs189340001,rs563916,rs79235862,rs957557 0 151.801 inf 5 0 5.35766e-07 4.59925e-07,6.10695e-07 -0.00115535,-0.00131676,0.0013664,-0.0035598,-2.32797e-05 0.000138195,0.000143384,8.78086e-05,0.00012824,3.97841e-05
314 rs16944911,rs3744604,rs55681610,rs563916,rs79235862 0 151.801 inf 5 0 4.78656e-07 4.09059e-07,5.51637e-07 -0.000774817,9.95965e-05,1.83259e-05,0.00094673,-0.00315575 0.00013173,0.000149722,0.000124433,7.28958e-05,0.000120387
315 rs16944911,rs189340001,rs4378658,rs563916,rs79235862 0 151.801 inf 5 0 5.35765e-07 4.67196e-07,6.11235e-07 -0.00115535,-0.00131676,-2.32305e-05,0.00136637,-0.0035598 0.000138195,0.000143384,3.97841e-05,8.78086e-05,0.00012824
316 rs16944911,rs189340001,rs4793992,rs563916,rs79235862 0 151.801 inf 5 0 5.35764e-07 4.61863e-07,6.11324e-07 -0.00115535,-0.00131676,-2.31754e-05,0.00136635,-0.0035598 0.000138195,0.000143384,3.97841e-05,8.78086e-05,0.00012824
317 rs12453394,rs16944911,rs189340001,rs563916,rs79235862 0 151.8 inf 5 0 5.35763e-07 4.60251e-07,6.16278e-07 -2.31286e-05,-0.00115535,-0.00131677,0.00136632,-0.0035598 3.97841e-05,0.000138195,0.000143384,8.78086e-05,0.00012824
318 rs16944911,rs189340001,rs56236620,rs563916,rs79235862 0 151.8 inf 5 0 5.35762e-07 4.6573e-07,6.13053e-07 -0.00115535,-0.00131677,-2.30839e-05,0.0013663,-0.0035598 0.000138195,0.000143384,3.97841e-05,8.78086e-05,0.00012824
319 rs16944911,rs189340001,rs563916,rs62075852,rs79235862 0 151.8 inf 5 0 5.35762e-07 4.62233e-07,6.18279e-07 -0.00115535,-0.00131677,0.0013663,-2.30748e-05,-0.0035598 0.000138195,0.000143384,8.78086e-05,3.97841e-05,0.00012824
320 rs16944911,rs189340001,rs2643361,rs563916,rs79235862 0 151.8 inf 5 0 5.35762e-07 4.60392e-07,6.12043e-07 -0.00115535,-0.00131677,-2.30738e-05,0.0013663,-0.0035598 0.000138195,0.000143384,3.97841e-05,8.78086e-05,0.00012824
321 rs16944911,rs17635252,rs189340001,rs563916,rs79235862 0 151.8 inf 5 0 5.35761e-07 4.61999e-07,6.08046e-07 -0.00115535,-2.30131e-05,-0.00131677,0.00136627,-0.0035598 0.000138195,3.97841e-05,0.000143384,8.78086e-05,0.00012824
322 rs16944911,rs189340001,rs563916,rs66985080,rs79235862 0 151.799 inf 5 0 5.35827e-07 4.63382e-07,6.18989e-07 -0.00115546,-0.00131713,0.00136093,3.36067e-05,-0.00355991 0.000138195,0.00014338,8.60576e-05,5.12062e-05,0.000128239
323 rs15563,rs16944911,rs189340001,rs563916,rs79235862 0 151.799 inf 5 0 5.35759e-07 4.61187e-07,6.09213e-07 -2.29169e-05,-0.00115535,-0.00131677,0.00136622,-0.0035598 3.97841e-05,0.000138195,0.000143384,8.78086e-05,0.00012824
324 rs16944911,rs189340001,rs2898705,rs563916,rs79235862 0 151.799 inf 5 0 5.35758e-07 4.63928e-07,6.13835e-07 -0.00115535,-0.00131677,-2.2891e-05,0.00136621,-0.0035598 0.000138195,0.000143384,3.97841e-05,8.78086e-05,0.00012824
325 rs16944911,rs189340001,rs563916,rs61576918,rs79235862 0 151.799 inf 5 0 5.35758e-07 4.645e-07,6.14874e-07 -0.00115535,-0.00131677,0.0013662,-2.28729e-05,-0.0035598 0.000138195,0.000143384,8.78086e-05,3.97841e-05,0.00012824
326 rs16944911,rs189340001,rs318092,rs563916,rs79235862 0 151.798 inf 5 0 5.35757e-07 4.60469e-07,6.09884e-07 -0.00115535,-0.00131678,-2.28335e-05,0.00136618,-0.0035598 0.000138195,0.000143384,3.97841e-05,8.78086e-05,0.00012824
327 rs16944911,rs189340001,rs55941919,rs563916,rs79235862 0 151.798 inf 5 0 5.35822e-07 4.67607e-07,6.12192e-07 -0.00115546,-0.00131714,3.33243e-05,0.00136088,-0.00355991 0.000138195,0.00014338,5.12062e-05,8.60576e-05,0.000128239
328 rs1057897,rs16944911,rs189340001,rs563916,rs79235862 0 151.798 inf 5 0 5.35755e-07 4.68068e-07,6.13641e-07 -2.2751e-05,-0.00115536,-0.00131678,0.00136611,-0.0035598 3.97828e-05,0.000138195,0.000143384,8.77985e-05,0.00012824
329 rs16944911,rs189340001,rs563916,rs62075844,rs79235862 0 151.797 inf 5 0 5.35751e-07 4.65569e-07,6.10243e-07 -0.00115536,-0.00131679,0.00136603,-2.25288e-05,-0.00355981 0.000138195,0.000143384,8.78086e-05,3.97841e-05,0.00012824
330 rs16944911,rs189340001,rs1994970,rs563916,rs79235862 0 151.797 inf 5 0 5.35751e-07 4.6377e-07,6.16791e-07 -0.00115536,-0.00131679,-2.25236e-05,0.00136602,-0.00355981 0.000138195,0.000143384,3.97841e-05,8.78086e-05,0.00012824
331 rs16944911,rs189340001,rs563916,rs58838744,rs79235862 0 151.796 inf 5 0 5.3575e-07 4.63236e-07,6.13301e-07 -0.00115536,-0.00131679,0.00136601,-2.24905e-05,-0.00355981 0.000138195,0.000143384,8.78086e-05,3.97841e-05,0.00012824
332 rs16944911,rs189340001,rs563916,rs62075824,rs79235862 0 151.796 inf 5 0 5.3575e-07 4.67274e-07,6.13786e-07 -0.00115536,-0.00131679,0.001366,-2.24789e-05,-0.00355981 0.000138195,0.000143384,8.78086e-05,3.97841e-05,0.00012824
333 rs16944911,rs189340001,rs2088139,rs563916,rs79235862 0 151.796 inf 5 0 5.3575e-07 4.63952e-07,6.14644e-07 -0.00115536,-0.00131679,-2.24738e-05,0.001366,-0.00355981 0.000138195,0.000143384,3.97841e-05,8.78086e-05,0.00012824
334 rs16944911,rs189340001,rs28409394,rs563916,rs79235862 0 151.796 inf 5 0 5.3575e-07 4.68864e-07,6.14532e-07 -0.00115536,-0.00131679,-2.24706e-05,0.001366,-0.00355981 0.000138195,0.000143384,3.97841e-05,8.78086e-05,0.00012824
335 rs16944911,rs189340001,rs563916,rs594335,rs79235862 0 151.796 inf 5 0 5.35765e-07 4.63871e-07,6.20276e-07 -0.00115522,-0.0013183,0.00136532,-2.32062e-05,-0.00355969 0.000138196,0.000143384,8.74158e-05,3.96994e-05,0.000128241
336 rs16944911,rs189340001,rs2270574,rs563916,rs79235862 0 151.795 inf 5 0 5.35747e-07 4.64146e-07,6.09576e-07 -0.00115536,-0.00131679,-2.22977e-05,0.00136591,-0.00355981 0.000138195,0.000143384,3.97841e-05,8.78086e-05,0.00012824
337 rs16944911,rs189340001,rs563916,rs79235862,rs903567 0 151.795 inf 5 0 5.35746e-07 4.61462e-07,6.11417e-07 -0.00115536,-0.00131679,0.0013659,-0.00355981,-2.22812e-05 0.000138195,0.000143384,8.78086e-05,0.00012824,3.97841e-05
338 rs16944911,rs170319,rs189340001,rs563916,rs79235862 0 151.795 inf 5 0 5.35745e-07 4.62447e-07,6.07881e-07 -0.00115536,-2.22372e-05,-0.0013168,0.00136588,-0.00355981 0.000138195,3.97841e-05,0.000143384,8.78086e-05,0.00012824
339 rs16944911,rs189340001,rs4597361,rs563916,rs79235862 0 151.795 inf 5 0 5.35745e-07 4.61857e-07,6.11631e-07 -0.00115536,-0.0013168,-2.21995e-05,0.00136586,-0.00355981 0.000138195,0.000143384,3.97841e-05,8.78086e-05,0.00012824
340 rs147069987,rs16944911,rs3744604,rs563916,rs79235862 0 151.794 inf 5 0 4.78709e-07 4.10062e-07,5.51234e-07 -3.55783e-05,-0.000774158,0.00011758,0.000944959,-0.00315576 0.000113013,0.000131722,8.82498e-05,7.2909e-05,0.000120385
341 rs16944911,rs189340001,rs4793998,rs563916,rs79235862 0 151.793 inf 5 0 5.3574e-07 4.65794e-07,6.12271e-07 -0.00115536,-0.00131681,-2.1947e-05,0.00136574,-0.00355981 0.000138195,0.000143384,3.97841e-05,8.78086e-05,0.00012824
342 rs16944911,rs189340001,rs4793996,rs563916,rs79235862 0 151.793 inf 5 0 5.35739e-07 4.65614e-07,6.20331e-07 -0.00115536,-0.00131681,-2.19236e-05,0.00136573,-0.00355981 0.000138195,0.000143384,3.97841e-05,8.78086e-05,0.00012824
343 rs16944911,rs189340001,rs46521,rs563916,rs79235862 0 151.793 inf 5 0 5.35739e-07 4.66169e-07,6.1418e-07 -0.00115536,-0.00131681,-2.18951e-05,0.00136571,-0.00355981 0.000138195,0.000143384,3.97841e-05,8.78086e-05,0.00012824
344 rs112217959,rs16944911,rs3744604,rs563916,rs79235862 0 151.793 inf 5 0 4.78819e-07 4.07618e-07,5.49757e-07 0.000113747,-0.000774946,6.95172e-06,0.000948185,-0.00315991 0.000223707,0.000131719,0.000234479,7.29094e-05,0.000120649
345 rs16944911,rs189340001,rs563916,rs57901004,rs79235862 0 151.793 inf 5 0 5.35739e-07 4.65932e-07,6.14637e-07 -0.00115536,-0.00131681,0.0013657,-2.18812e-05,-0.00355981 0.000138195,0.000143384,8.78086e-05,3.97841e-05,0.00012824
346 rs16944911,rs189340001,rs563916,rs602051,rs79235862 0 151.792 inf 5 0 5.35738e-07 4.60135e-07,6.15116e-07 -0.00115537,-0.00131682,0.00136554,-2.18377e-05,-0.00355982 0.000138195,0.000143384,8.77484e-05,3.97797e-05,0.00012824
347 rs16944911,rs189340001,rs4793995,rs563916,rs79235862 0 151.791 inf 5 0 5.35734e-07 4.64068e-07,6.19017e-07 -0.00115537,-0.00131682,-2.16334e-05,0.00136558,-0.00355981 0.000138195,0.000143384,3.97841e-05,8.78086e-05,0.00012824
348 rs1057902,rs16944911,rs189340001,rs563916,rs79235862 0 151.791 inf 5 0 5.35731e-07 4.60586e-07,6.08464e-07 -2.14913e-05,-0.00115536,-0.00131681,0.00136568,-0.00355981 3.97987e-05,0.000138195,0.000143385,8.78809e-05,0.00012824
349 rs148237937,rs16944911,rs189340001,rs563916,rs79235862 0 151.789 inf 5 0 5.35808e-07 4.61186e-07,6.10125e-07 7.91022e-05,-0.00116151,-0.00132062,0.00135872,-0.00356173 0.000124542,0.00013851,0.00014346,8.57746e-05,0.000128267
350 rs16944911,rs189340001,rs4793997,rs563916,rs79235862 0 151.789 inf 5 0 5.35726e-07 4.62279e-07,6.14288e-07 -0.00115537,-0.00131683,-2.12076e-05,0.00136537,-0.00355982 0.000138195,0.000143384,3.97841e-05,8.78086e-05,0.00012824
351 rs16944911,rs189340001,rs563916,rs7208074,rs79235862 0 151.787 inf 5 0 5.35738e-07 4.65224e-07,6.19774e-07 -0.00115524,-0.00131826,0.00136469,2.18191e-05,-0.00355971 0.000138196,0.000143384,8.74158e-05,3.96994e-05,0.000128241
352 rs16944911,rs189340001,rs563916,rs78069344,rs79235862 0 151.787 inf 5 0 5.35804e-07 4.59887e-07,6.1436e-07 -0.00115553,-0.00131738,0.0013573,6.48482e-05,-0.00355999 0.000138195,0.000143378,8.56452e-05,0.000102916,0.000128239
353 rs12601072,rs16944911,rs189340001,rs563916,rs79235862 0 151.787 inf 5 0 5.35719e-07 4.62368e-07,6.19405e-07 -2.08479e-05,-0.00115537,-0.00131684,0.00136519,-0.00355982 3.97841e-05,0.000138195,0.000143384,8.78086e-05,0.00012824
354 rs16944911,rs189340001,rs563916,rs612720,rs79235862 0 151.786 inf 5 0 5.35683e-07 4.61542e-07,6.129e-07 -0.00115534,-0.0013181,0.00136616,-1.91174e-05,-0.00355981 0.000138196,0.000143383,8.88653e-05,4.05426e-05,0.00012824
355 rs16944911,rs189340001,rs563916,rs61596100,rs79235862 0 151.785 inf 5 0 5.35732e-07 4.62124e-07,6.05447e-07 -0.00115525,-0.00131824,0.00136454,2.14864e-05,-0.00355971 0.000138196,0.000143384,8.74158e-05,3.96994e-05,0.000128241
356 rs16944911,rs189340001,rs563916,rs573532,rs79235862 0 151.784 inf 5 0 5.35729e-07 4.64451e-07,6.10818e-07 -0.00115525,-0.00131824,0.00136446,-2.13118e-05,-0.00355972 0.000138196,0.000143384,8.74158e-05,3.96994e-05,0.000128241
357 rs16944911,rs189340001,rs510326,rs563916,rs79235862 0 151.784 inf 5 0 5.35728e-07 4.66154e-07,6.12107e-07 -0.00115525,-0.00131824,-2.12972e-05,0.00136446,-0.00355972 0.000138196,0.000143384,3.96994e-05,8.74158e-05,0.000128241
358 rs16944911,rs189340001,rs2411374,rs563916,rs79235862 0 151.784 inf 5 0 5.35711e-07 4.60477e-07,6.08774e-07 -0.00115578,-0.00131824,2.03993e-05,0.0013447,-0.00356025 0.000138195,0.000143384,3.97841e-05,8.78086e-05,0.00012824
359 rs16944911,rs189340001,rs563916,rs74448347,rs79235862 0 151.782 inf 5 0 5.35788e-07 4.6118e-07,6.14276e-07 -0.00115554,-0.0013174,0.00135696,7.04391e-05,-0.00356 0.000138195,0.000143378,8.56262e-05,0.000115011,0.000128239
360 rs16944911,rs189340001,rs563916,rs77184940,rs79235862 0 151.782 inf 5 0 5.35787e-07 4.65105e-07,6.18343e-07 -0.00116129,-0.0013204,0.00135809,7.94765e-05,-0.0035613 0.000138511,0.000143454,8.57214e-05,0.000130147,0.000128256
361 rs16944911,rs189340001,rs563916,rs595767,rs79235862 0 151.782 inf 5 0 5.35697e-07 4.59284e-07,6.07395e-07 -0.00115538,-0.00131686,0.00136498,-1.96271e-05,-0.00355983 0.000138195,0.000143385,8.79994e-05,3.98424e-05,0.00012824
362 rs16944911,rs189340001,rs563916,rs62066473,rs79235862 0 151.779 inf 5 0 5.3568e-07 4.61164e-07,6.11427e-07 -0.00115685,-0.00131795,0.00134534,-1.86361e-05,-0.00356133 0.000138222,0.000143381,8.79417e-05,3.99127e-05,0.000128269
363 rs16944911,rs189340001,rs563916,rs60416307,rs79235862 0 151.778 inf 5 0 5.35774e-07 4.63642e-07,6.19923e-07 -0.00116115,-0.00132033,0.00135801,7.74894e-05,-0.00356127 0.000138511,0.000143454,8.57214e-05,0.000130147,0.000128256
364 rs16944911,rs189340001,rs563916,rs6504584,rs79235862 0 151.775 inf 5 0 5.35718e-07 4.60974e-07,6.15441e-07 -0.00115542,-0.001317,0.00136281,2.13537e-05,-0.00355987 0.000138195,0.000143382,8.69128e-05,4.09412e-05,0.00012824
365 rs12449856,rs16944911,rs189340001,rs563916,rs79235862 0 151.774 inf 5 0 5.35759e-07 4.65465e-07,6.06936e-07 4.47322e-05,-0.00115873,-0.00131835,0.00135905,-0.00356099 7.75746e-05,0.000138303,0.000143385,8.58667e-05,0.00012825
366 rs117358243,rs16944911,rs189340001,rs563916,rs79235862 0 151.77 inf 5 0 5.35748e-07 4.59994e-07,6.11086e-07 7.32582e-05,-0.00116084,-0.00132018,0.00135783,-0.0035612 0.000130147,0.000138511,0.000143454,8.57214e-05,0.000128256
367 rs16944911,rs189340001,rs189762587,rs563916,rs79235862 0 151.77 inf 5 0 5.35748e-07 4.63176e-07,6.1117e-07 -0.00116084,-0.00132018,7.31836e-05,0.00135783,-0.0035612 0.000138511,0.000143454,0.000130147,8.57214e-05,0.000128256
368 rs16944911,rs189340001,rs563916,rs576389,rs79235862 0 151.765 inf 5 0 5.35628e-07 4.58102e-07,6.12104e-07 -0.00115664,-0.00131797,0.0013468,1.51549e-05,-0.00356111 0.000138223,0.000143383,8.81732e-05,4.02403e-05,0.000128271
369 rs16944911,rs189340001,rs563916,rs73989213,rs79235862 0 151.765 inf 5 0 5.35733e-07 4.64741e-07,6.17103e-07 -0.00116065,-0.00132008,0.00135773,7.06048e-05,-0.00356116 0.000138511,0.000143454,8.57214e-05,0.000130147,0.000128256
370 rs16944911,rs189340001,rs55724082,rs563916,rs79235862 0 151.764 inf 5 0 5.35649e-07 4.60212e-07,6.07637e-07 -0.00115542,-0.00131699,-1.65172e-05,0.00136304,-0.00355987 0.000138195,0.000143384,3.97841e-05,8.78086e-05,0.00012824
371 rs12941604,rs16944911,rs189340001,rs563916,rs79235862 0 151.762 inf 5 0 5.35714e-07 4.66976e-07,6.09182e-07 2.92583e-05,-0.00115581,-0.00131826,0.00135928,-0.00356027 5.66518e-05,0.000138196,0.000143385,8.59875e-05,0.00012824
372 rs117231541,rs16944911,rs3744604,rs563916,rs79235862 0 151.762 inf 5 0 4.78686e-07 4.11128e-07,5.53626e-07 -3.04219e-05,-0.000774054,0.000117033,0.00094517,-0.00315573 0.000119411,0.000131731,8.82606e-05,7.29142e-05,0.000120386
373 rs16944911,rs189340001,rs563916,rs79235862,rs8075893 0 151.762 inf 5 0 5.35713e-07 4.63506e-07,6.17799e-07 -0.00115581,-0.00131826,0.00135926,-0.00356027,2.91534e-05 0.000138196,0.000143385,8.59875e-05,0.00012824,5.66518e-05
374 rs16944911,rs189340001,rs563916,rs7214832,rs79235862 0 151.761 inf 5 0 5.35711e-07 4.65093e-07,6.15918e-07 -0.00115581,-0.00131826,0.00135924,2.90236e-05,-0.00356026 0.000138196,0.000143385,8.59875e-05,5.66518e-05,0.00012824
375 rs16944911,rs189340001,rs563916,rs72831898,rs79235862 0 151.761 inf 5 0 5.3571e-07 4.61747e-07,6.14455e-07 -0.0011561,-0.00131931,0.00135927,3.05482e-05,-0.00356059 0.000138199,0.00014342,8.59946e-05,5.97776e-05,0.000128244
376 rs16944911,rs189340001,rs563916,rs79235862,rs8065900 0 151.76 inf 5 0 5.35706e-07 4.64362e-07,6.13117e-07 -0.00115581,-0.00131825,0.00135919,-0.00356026,2.8645e-05 0.000138196,0.000143385,8.59875e-05,0.00012824,5.66518e-05
377 rs16944911,rs189340001,rs4793989,rs563916,rs79235862 0 151.755 inf 5 0 5.35618e-07 4.66043e-07,6.14163e-07 -0.00115659,-0.00131779,-1.40891e-05,0.00134812,-0.00356106 0.000138224,0.00014338,3.95715e-05,8.76085e-05,0.000128271
378 rs16944911,rs189340001,rs35929648,rs563916,rs79235862 0 151.752 inf 5 0 5.35654e-07 4.6168e-07,6.14399e-07 -0.00115546,-0.00131715,-1.78406e-05,0.0013607,-0.00355992 0.000138195,0.000143381,4.21083e-05,8.66696e-05,0.00012824
379 rs12603612,rs16944911,rs189340001,rs563916,rs79235862 0 151.751 inf 5 0 5.35607e-07 4.64689e-07,6.15292e-07 -1.3262e-05,-0.00115545,-0.0013171,0.00136142,-0.0035599 3.97841e-05,0.000138195,0.000143384,8.78086e-05,0.00012824
380 rs12601858,rs16944911,rs189340001,rs563916,rs79235862 0 151.751 inf 5 0 5.35606e-07 4.66337e-07,6.13388e-07 -1.31995e-05,-0.00115545,-0.0013171,0.00136139,-0.0035599 3.97841e-05,0.000138195,0.000143384,8.78086e-05,0.00012824
381 rs11650158,rs16944911,rs189340001,rs563916,rs79235862 0 151.749 inf 5 0 5.35664e-07 4.56987e-07,6.11898e-07 2.2138e-05,-0.00115599,-0.00131895,0.00135958,-0.00356047 5.02817e-05,0.000138198,0.000143414,8.62322e-05,0.000128243
382 rs16944911,rs189340001,rs563916,rs62078369,rs79235862 0 151.748 inf 5 0 5.35593e-07 4.6165e-07,6.1827e-07 -0.00115546,-0.00131713,0.00136089,-1.19741e-05,-0.00355991 0.000138195,0.000143385,8.78915e-05,3.98016e-05,0.00012824
383 rs16944911,rs189340001,rs55917610,rs563916,rs79235862 0 151.747 inf 5 0 5.35633e-07 4.59347e-07,6.1081e-07 -0.00115547,-0.00131716,-1.59411e-05,0.00136051,-0.00355992 0.000138195,0.000143382,4.13514e-05,8.68114e-05,0.00012824
384 rs16944911,rs189340001,rs532154,rs563916,rs79235862 0 151.747 inf 5 0 5.3556e-07 4.63427e-07,6.05954e-07 -0.00115501,-0.00131731,-8.40979e-06,0.00135953,-0.00355946 0.000138223,0.000143383,4.07647e-05,8.85285e-05,0.00012827
385 rs16944911,rs189340001,rs563916,rs688945,rs79235862 0 151.747 inf 5 0 5.35557e-07 4.59688e-07,6.15725e-07 -0.00115503,-0.00131732,0.00135932,-8.04365e-06,-0.00355948 0.000138223,0.000143383,8.85285e-05,4.07647e-05,0.00012827
386 rs12952879,rs16944911,rs189340001,rs563916,rs79235862 0 151.745 inf 5 0 5.35613e-07 4.62982e-07,6.15893e-07 1.40715e-05,-0.00115594,-0.00131879,0.00136097,-0.00356042 4.04814e-05,0.000138199,0.000143423,8.73562e-05,0.000128244
387 rs16944911,rs189340001,rs56321731,rs563916,rs79235862 0 151.742 inf 5 0 5.35651e-07 4.63465e-07,6.14596e-07 -0.00115577,-0.00131813,2.36915e-05,0.00135843,-0.00356022 0.000138196,0.000143385,5.66518e-05,8.59875e-05,0.00012824
388 rs16944911,rs189340001,rs563916,rs61632152,rs79235862 0 151.742 inf 5 0 5.35627e-07 4.60383e-07,6.13908e-07 -0.00115568,-0.00131787,0.00135002,-1.62445e-05,-0.00356014 0.000138195,0.000143381,8.65129e-05,4.32854e-05,0.00012824
389 rs11869991,rs16944911,rs189340001,rs563916,rs79235862 0 151.741 inf 5 0 5.35624e-07 4.62419e-07,6.09879e-07 -1.5973e-05,-0.00115567,-0.00131787,0.0013501,-0.00356014 4.32854e-05,0.000138195,0.000143381,8.65129e-05,0.00012824
390 rs12937175,rs16944911,rs189340001,rs563916,rs79235862 0 151.74 inf 5 0 5.35617e-07 4.64319e-07,6.18566e-07 -1.50073e-05,-0.00115568,-0.00131787,0.00135003,-0.00356014 4.24023e-05,0.000138195,0.000143381,8.66249e-05,0.00012824
391 rs16944911,rs189340001,rs4793991,rs563916,rs79235862 0 151.74 inf 5 0 5.35572e-07 4.62481e-07,6.14734e-07 -0.00115568,-0.00131788,9.79287e-06,0.00134997,-0.00356014 0.000138195,0.000143384,3.97841e-05,8.78086e-05,0.00012824
392 rs12939844,rs16944911,rs189340001,rs563916,rs79235862 0 151.739 inf 5 0 5.35617e-07 4.57352e-07,6.17081e-07 -1.53526e-05,-0.00115567,-0.00131786,0.00135028,-0.00356014 4.32854e-05,0.000138195,0.000143381,8.65129e-05,0.00012824
393 rs1058018,rs16944911,rs189340001,rs563916,rs79235862 0 151.739 inf 5 0 5.35593e-07 4.64278e-07,6.11831e-07 1.19894e-05,-0.00115663,-0.00131884,0.00135055,-0.00356112 3.9639e-05,0.000138239,0.000143442,8.67209e-05,0.000128289
394 rs16944911,rs182853625,rs3744604,rs563916,rs79235862 0 151.737 inf 5 0 4.78643e-07 4.11601e-07,5.51524e-07 -0.000774076,-7.1688e-06,0.000117208,0.000945913,-0.00315578 0.000131963,0.000124569,8.83178e-05,7.29639e-05,0.000120391
395 rs16944911,rs189340001,rs563916,rs7212779,rs79235862 0 151.737 inf 5 0 5.35609e-07 4.57957e-07,6.13472e-07 -0.00115567,-0.00131785,0.00135044,-1.45995e-05,-0.00356013 0.000138195,0.000143381,8.65336e-05,4.31039e-05,0.00012824
396 rs16944911,rs189340001,rs563916,rs79235862,rs8074792 0 151.735 inf 5 0 5.35629e-07 4.64598e-07,6.11844e-07 -0.00115575,-0.00131807,0.00135809,-0.00356021,2.14285e-05 0.000138196,0.000143385,8.59875e-05,0.00012824,5.66518e-05
397 rs16944911,rs189340001,rs563916,rs79235862,rs9894220 0 151.735 inf 5 0 5.35573e-07 4.63763e-07,6.18432e-07 -0.00115549,-0.00131725,0.00135921,-0.00355995,9.92408e-06 0.000138195,0.000143383,8.73518e-05,0.00012824,3.99774e-05
398 rs16944911,rs189340001,rs563916,rs79235862,rs8074034 0 151.735 inf 5 0 5.35545e-07 4.61934e-07,6.12419e-07 -0.00115564,-0.00131729,0.00135169,-0.00356009,-5.8094e-06 0.000138195,0.000143389,8.82232e-05,0.00012824,3.9831e-05
399 rs16944911,rs189340001,rs35372840,rs563916,rs79235862 0 151.733 inf 5 0 5.35538e-07 4.66496e-07,6.13374e-07 -0.00115554,-0.00131774,4.32209e-06,0.00135717,-0.00356 0.000138195,0.000143389,3.9831e-05,8.82232e-05,0.00012824
400 rs16944911,rs189340001,rs563916,rs79235862,rs999474 0 151.731 inf 5 0 5.35561e-07 4.61259e-07,6.11608e-07 -0.00115551,-0.00131729,0.00135857,-0.00355996,8.47938e-06 0.000138195,0.000143383,8.73518e-05,0.00012824,3.99774e-05
401 rs16944911,rs189340001,rs563916,rs79235862,rs9913202 0 151.731 inf 5 0 5.35532e-07 4.6643e-07,6.12764e-07 -0.00115556,-0.00131763,0.00135586,-0.00356002,-1.90071e-06 0.000138195,0.000143389,8.82353e-05,0.00012824,3.98407e-05
402 rs16944911,rs189340001,rs33971298,rs563916,rs79235862 0 151.73 inf 5 0 5.35531e-07 4.59527e-07,6.14886e-07 -0.00115557,-0.00131757,6.47817e-07,0.00135519,-0.00356003 0.000138195,0.000143389,3.98506e-05,8.82474e-05,0.00012824
403 rs16944911,rs189340001,rs563916,rs79235862,rs8078826 0 151.73 inf 5 0 5.3553e-07 4.62978e-07,6.11712e-07 -0.00115558,-0.00131753,0.00135461,-0.00356004,-4.11534e-07 0.000138195,0.000143389,8.82474e-05,0.00012824,3.98506e-05
404 rs16944911,rs189340001,rs563916,rs79235862,rs882150 0 151.73 inf 5 0 5.35531e-07 4.58114e-07,6.1122e-07 -0.00115557,-0.00131759,0.00135537,-0.00356003,9.82912e-07 0.000138195,0.000143389,8.82353e-05,0.00012824,3.98407e-05
405 rs12948015,rs16944911,rs189340001,rs563916,rs79235862 0 151.73 inf 5 0 5.3553e-07 4.65866e-07,6.11511e-07 -3.22877e-07,-0.00115558,-0.00131753,0.00135466,-0.00356004 3.98407e-05,0.000138195,0.000143389,8.82353e-05,0.00012824
406 rs16944911,rs189340001,rs34231452,rs563916,rs79235862 0 151.73 inf 5 0 5.3553e-07 4.63719e-07,6.1252e-07 -0.00115558,-0.00131756,2.62476e-07,0.00135498,-0.00356004 0.000138195,0.000143389,3.98407e-05,8.82353e-05,0.00012824
407 rs16944911,rs189340001,rs34071781,rs563916,rs79235862 0 151.73 inf 5 0 5.35531e-07 4.64062e-07,6.20848e-07 -0.00115557,-0.00131759,1.00215e-06,0.00135538,-0.00356003 0.000138195,0.000143389,3.9831e-05,8.82232e-05,0.00012824
408 rs16944911,rs189340001,rs563916,rs62075798,rs79235862 0 151.73 inf 5 0 5.35531e-07 4.67265e-07,6.16961e-07 -0.00115557,-0.00131759,0.00135533,9.09588e-07,-0.00356003 0.000138195,0.000143389,8.82232e-05,3.9831e-05,0.00012824
409 rs16944911,rs189340001,rs35513298,rs563916,rs79235862 0 151.73 inf 5 0 5.35531e-07 4.63559e-07,6.15053e-07 -0.00115559,-0.00131752,-6.87501e-07,0.00135446,-0.00356005 0.000138195,0.000143389,3.9831e-05,8.82232e-05,0.00012824
410 rs16944911,rs189340001,rs563916,rs62066475,rs79235862 0 151.73 inf 5 0 5.3553e-07 4.63423e-07,6.17978e-07 -0.00115558,-0.00131756,0.00135498,2.78953e-07,-0.00356004 0.000138196,0.000143386,8.8152e-05,3.97949e-05,0.00012824
411 rs16944911,rs189340001,rs563916,rs79235862,rs9894239 0 151.729 inf 5 0 5.35554e-07 4.59457e-07,6.17384e-07 -0.00115551,-0.00131732,0.0013581,-0.00355997,7.39979e-06 0.000138195,0.000143383,8.73518e-05,0.00012824,3.99774e-05
412 rs16944911,rs189340001,rs35584414,rs563916,rs79235862 0 151.729 inf 5 0 5.3559e-07 4.59796e-07,6.06313e-07 -0.00115565,-0.00131779,-1.30832e-05,0.00135128,-0.00356011 0.000138195,0.000143381,4.44085e-05,8.64034e-05,0.000128239
413 rs16944911,rs189340001,rs4793990,rs563916,rs79235862 0 151.728 inf 5 0 5.35579e-07 4.6522e-07,6.1677e-07 -0.00115551,-0.0013173,-1.12973e-05,0.00135845,-0.00355996 0.000138195,0.000143381,4.24023e-05,8.66249e-05,0.00012824
414 rs11869308,rs16944911,rs189340001,rs563916,rs79235862 0 151.727 inf 5 0 5.35617e-07 4.66074e-07,6.10825e-07 -4.00987e-05,-0.00115631,-0.00131865,0.00135473,-0.00356113 0.000112887,0.00013821,0.000143412,8.55562e-05,0.000128276
415 rs11870567,rs16944911,rs189340001,rs563916,rs79235862 0 151.727 inf 5 0 5.35576e-07 4.64454e-07,6.11829e-07 1.09319e-05,-0.00115551,-0.00131731,0.00135833,-0.00355997 4.24023e-05,0.000138195,0.000143381,8.66249e-05,0.00012824
416 rs139100326,rs16944911,rs189340001,rs563916,rs79235862 0 151.727 inf 5 0 5.35611e-07 4.68739e-07,6.13394e-07 4.26526e-05,-0.00115878,-0.0013192,0.00135693,-0.00356095 0.000124542,0.00013851,0.00014346,8.57746e-05,0.000128267
417 rs16944911,rs189340001,rs563916,rs57459935,rs79235862 0 151.725 inf 5 0 5.35596e-07 4.6616e-07,6.15517e-07 -0.00115577,-0.00131818,0.00135749,1.77311e-05,-0.00356024 0.000138196,0.000143393,8.59888e-05,5.76219e-05,0.000128241
418 rs16944911,rs189340001,rs28528789,rs563916,rs79235862 0 151.724 inf 5 0 5.35539e-07 4.63945e-07,6.10272e-07 -0.00115554,-0.00131741,4.60065e-06,0.00135686,-0.00356 0.000138195,0.000143383,3.99774e-05,8.73518e-05,0.00012824
419 rs11657868,rs16944911,rs189340001,rs563916,rs79235862 0 151.724 inf 5 0 5.35571e-07 4.65892e-07,6.13453e-07 1.05538e-05,-0.00115552,-0.00131734,0.00135793,-0.00355998 4.34258e-05,0.000138195,0.000143381,8.64975e-05,0.00012824
420 rs16944911,rs189340001,rs563916,rs62075819,rs79235862 0 151.724 inf 5 0 5.35544e-07 4.5955e-07,6.1396e-07 -0.00115571,-0.00131801,0.0013574,5.66718e-06,-0.00356018 0.000138198,0.000143415,8.74658e-05,4.02278e-05,0.000128243
421 rs16944911,rs189340001,rs563916,rs7214800,rs79235862 0 151.723 inf 5 0 5.35591e-07 4.6026e-07,6.10735e-07 -0.00115576,-0.00131816,0.00135739,1.71123e-05,-0.00356023 0.000138196,0.000143393,8.59888e-05,5.76219e-05,0.000128241
422 rs12940898,rs16944911,rs189340001,rs563916,rs79235862 0 151.723 inf 5 0 5.35534e-07 4.69395e-07,6.1449e-07 3.01149e-06,-0.00115555,-0.00131746,0.00135616,-0.00356001 3.99774e-05,0.000138195,0.000143383,8.73518e-05,0.00012824
423 rs16944911,rs189340001,rs563916,rs79235862,rs9904761 0 151.722 inf 5 0 5.3556e-07 4.62902e-07,6.10821e-07 -0.00115552,-0.00131735,0.00135767,-0.00355998,8.79047e-06 0.000138195,0.000143381,8.66359e-05,0.00012824,4.23267e-05
424 rs16944911,rs189340001,rs563916,rs76047375,rs79235862 0 151.722 inf 5 0 5.35599e-07 4.60774e-07,6.1391e-07 -0.00115628,-0.0013177,0.00135611,3.8384e-05,-0.00356025 0.000138213,0.000143379,8.56518e-05,0.000121788,0.000128241
425 rs16944911,rs189340001,rs1973404,rs563916,rs79235862 0 151.722 inf 5 0 5.35561e-07 4.67436e-07,6.13829e-07 -0.00115552,-0.00131736,9.03886e-06,0.00135762,-0.00355998 0.000138195,0.000143381,4.28437e-05,8.65652e-05,0.00012824
426 rs16944911,rs189340001,rs563916,rs79235862,rs999475 0 151.722 inf 5 0 5.35562e-07 4.66576e-07,6.1189e-07 -0.00115564,-0.00131774,0.00135205,-0.0035601,-9.29856e-06 0.000138195,0.000143381,8.65284e-05,0.00012824,4.31486e-05
427 rs16944911,rs189340001,rs563916,rs6504582,rs79235862 0 151.72 inf 5 0 5.35532e-07 4.65074e-07,6.08379e-07 -0.00115561,-0.00131746,0.00135393,-2.11767e-06,-0.00356007 0.000138196,0.000143387,8.72499e-05,3.98803e-05,0.00012824
428 rs147069987,rs16944911,rs189340001,rs563916,rs79235862 0 151.719 inf 5 0 5.3559e-07 4.66258e-07,6.17777e-07 -3.33027e-05,-0.0011552,-0.00131749,0.00135365,-0.00355994 0.000113011,0.000138201,0.000143378,8.56495e-05,0.00012824
429 rs16944911,rs189340001,rs563916,rs79235862,rs9911030 0 151.719 inf 5 0 5.35555e-07 4.62972e-07,6.11452e-07 -0.00115563,-0.00131771,0.0013524,-0.00356009,-8.24149e-06 0.000138195,0.000143381,8.65077e-05,0.00012824,4.33317e-05
430 rs16944911,rs189340001,rs56009866,rs563916,rs79235862 0 151.719 inf 5 0 5.35577e-07 4.55664e-07,6.10612e-07 -0.00115574,-0.00131808,1.50597e-05,0.00135709,-0.00356021 0.000138196,0.000143393,5.76219e-05,8.59888e-05,0.000128241
431 rs16944911,rs189340001,rs4793993,rs563916,rs79235862 0 151.719 inf 5 0 5.35553e-07 4.62899e-07,6.10036e-07 -0.00115563,-0.0013177,-7.7439e-06,0.00135251,-0.00356009 0.000138195,0.000143381,4.31486e-05,8.65284e-05,0.00012824
432 rs16944911,rs189340001,rs521833,rs563916,rs79235862 0 151.718 inf 5 0 5.35534e-07 4.62726e-07,6.12843e-07 -0.00115554,-0.00131767,-2.71889e-06,0.00135592,-0.00356 0.000138196,0.00014339,4.01834e-05,8.70552e-05,0.00012824
433 rs16944911,rs189340001,rs563916,rs79235862,rs9905428 0 151.718 inf 5 0 5.35547e-07 4.68263e-07,6.13499e-07 -0.00115554,-0.00131741,0.00135691,-0.00356,6.52892e-06 0.000138195,0.000143381,8.66139e-05,0.00012824,4.24792e-05
434 rs16944911,rs189340001,rs3760451,rs563916,rs79235862 0 151.718 inf 5 0 5.35548e-07 4.64676e-07,6.12381e-07 -0.00115554,-0.0013174,6.8292e-06,0.00135694,-0.00356 0.000138195,0.000143381,4.28017e-05,8.65706e-05,0.00012824
435 rs16944911,rs1800632,rs189340001,rs563916,rs79235862 0 151.718 inf 5 0 5.35553e-07 4.6108e-07,6.09706e-07 -0.00115562,-8.12096e-06,-0.0013177,0.00135261,-0.00356009 0.000138195,4.4297e-05,0.000143381,8.6413e-05,0.000128239
436 rs16944911,rs189340001,rs2270576,rs563916,rs79235862 0 151.717 inf 5 0 5.35546e-07 4.62931e-07,6.11355e-07 -0.00115562,-0.00131768,-6.54218e-06,0.00135287,-0.00356008 0.000138195,0.000143381,4.31486e-05,8.65284e-05,0.00012824
437 rs16944911,rs189340001,rs563916,rs7207087,rs79235862 0 151.717 inf 5 0 5.35542e-07 4.58416e-07,6.08241e-07 -0.00115554,-0.00131742,0.00135663,5.60787e-06,-0.00356 0.000138195,0.000143381,8.66249e-05,4.24023e-05,0.00012824
438 rs16944911,rs189340001,rs563916,rs7209449,rs79235862 0 151.716 inf 5 0 5.35543e-07 4.64458e-07,6.09512e-07 -0.00115554,-0.00131742,0.00135664,-5.88045e-06,-0.00356 0.000138195,0.000143381,8.65652e-05,4.28437e-05,0.00012824
439 rs147600105,rs16944911,rs189340001,rs563916,rs79235862 0 151.716 inf 5 0 5.35576e-07 4.60124e-07,6.13844e-07 2.26344e-05,-0.00115652,-0.00131784,0.00135643,-0.00356055 8.8251e-05,0.000138243,0.000143383,8.57815e-05,0.000128254
440 rs16944911,rs189340001,rs563916,rs79235862,rs9914918 0 151.716 inf 5 0 5.35541e-07 4.66059e-07,6.12217e-07 -0.00115555,-0.00131744,0.00135647,-0.00356001,5.30595e-06 0.000138195,0.000143381,8.65706e-05,0.00012824,4.28017e-05
441 rs11656939,rs16944911,rs189340001,rs563916,rs79235862 0 151.716 inf 5 0 5.35541e-07 4.65052e-07,6.0924e-07 5.23457e-06,-0.00115555,-0.00131744,0.00135645,-0.00356001 4.28017e-05,0.000138195,0.000143381,8.65706e-05,0.00012824
442 rs16944911,rs189340001,rs563916,rs79235862,rs8075255 0 151.715 inf 5 0 5.35558e-07 4.69545e-07,6.10993e-07 -0.00115554,-0.00131741,0.00135679,-0.00356,9.92268e-06 0.000138195,0.00014338,8.61118e-05,0.000128239,4.9617e-05
443 rs16944911,rs189340001,rs563916,rs79235862,rs9904730 0 151.715 inf 5 0 5.35544e-07 4.67871e-07,6.13944e-07 -0.00115561,-0.00131766,0.0013531,-0.00356008,-6.33993e-06 0.000138195,0.000143381,8.6413e-05,0.000128239,4.4297e-05
444 rs16944911,rs189340001,rs563916,rs79235862,rs962273 0 151.714 inf 5 0 5.35536e-07 4.64092e-07,6.24197e-07 -0.0011556,-0.00131763,0.00135367,-0.00356006,3.6925e-06 0.000138195,0.000143381,8.66029e-05,0.00012824,4.25576e-05
445 rs16944911,rs189340001,rs563916,rs58376900,rs79235862 0 151.714 inf 5 0 5.35544e-07 4.60552e-07,6.15378e-07 -0.00115555,-0.00131743,0.00135649,6.19096e-06,-0.00356001 0.000138195,0.00014338,8.63843e-05,4.46375e-05,0.000128239
446 rs117231541,rs16944911,rs189340001,rs563916,rs79235862 0 151.714 inf 5 0 5.35574e-07 4.61631e-07,6.12554e-07 -2.98988e-05,-0.00115509,-0.00131744,0.00135382,-0.0035599 0.000119395,0.000138209,0.000143379,8.56511e-05,0.00012824
447 rs11079842,rs16944911,rs189340001,rs563916,rs79235862 0 151.714 inf 5 0 5.35538e-07 4.61129e-07,6.04627e-07 -4.46566e-06,-0.00115561,-0.00131764,0.0013535,-0.00356007 4.31486e-05,0.000138195,0.000143381,8.65284e-05,0.00012824
448 rs16944911,rs189340001,rs563916,rs79235862,rs9909916 0 151.714 inf 5 0 5.35543e-07 4.6172e-07,6.13409e-07 -0.00115555,-0.00131744,0.00135646,-0.00356001,6.06459e-06 0.000138195,0.00014338,8.63843e-05,0.000128239,4.46375e-05
449 rs16944911,rs189340001,rs563916,rs67174000,rs79235862 0 151.714 inf 5 0 5.35533e-07 4.64611e-07,6.16959e-07 -0.0011556,-0.00131761,0.00135395,-2.79632e-06,-0.00356006 0.000138195,0.000143381,8.66029e-05,4.25576e-05,0.00012824
450 rs16944911,rs189340001,rs1962412,rs563916,rs79235862 0 151.713 inf 5 0 5.35532e-07 4.62626e-07,6.07641e-07 -0.00115559,-0.00131759,2.0434e-06,0.00135419,-0.00356005 0.000138195,0.000143381,4.25576e-05,8.66029e-05,0.00012824
451 rs16944911,rs189340001,rs28579683,rs563916,rs79235862 0 151.712 inf 5 0 5.3553e-07 4.62191e-07,6.1677e-07 -0.00115558,-0.00131755,-1.5946e-07,0.00135479,-0.00356004 0.000138195,0.000143381,4.31938e-05,8.65232e-05,0.00012824
452 rs11870327,rs16944911,rs3744604,rs563916,rs79235862 0 151.71 inf 5 0 4.78663e-07 4.07454e-07,5.47885e-07 -2.18142e-05,-0.000774161,0.000117192,0.000945478,-0.00315576 0.000121799,0.000131734,8.82565e-05,7.29126e-05,0.000120386
453 rs16944911,rs182853625,rs189340001,rs563916,rs79235862 0 151.71 inf 5 0 5.35558e-07 4.64692e-07,6.1555e-07 -0.00115744,2.48502e-05,-0.00131851,0.00135606,-0.00356057 0.00013851,0.000124542,0.00014346,8.57746e-05,0.000128267
454 rs16944911,rs189340001,rs563916,rs60656944,rs79235862 0 151.709 inf 5 0 5.35556e-07 4.60878e-07,6.16008e-07 -0.00115628,-0.00131776,0.00135602,1.68749e-05,-0.00356042 0.000138243,0.000143383,8.57815e-05,8.8251e-05,0.000128254
455 rs114722761,rs16944911,rs189340001,rs563916,rs79235862 0 151.708 inf 5 0 5.35543e-07 4.60067e-07,6.06514e-07 7.90278e-06,-0.00115566,-0.00131783,0.00135602,-0.00356013 5.76219e-05,0.000138196,0.000143393,8.59888e-05,0.000128241
456 rs12938969,rs16944911,rs189340001,rs563916,rs79235862 0 151.708 inf 5 0 5.35554e-07 4.66445e-07,6.15068e-07 2.22652e-05,-0.00115595,-0.00131762,0.00135559,-0.00356015 0.000119395,0.000138209,0.000143379,8.56511e-05,0.00012824
457 rs117387941,rs16944911,rs3744604,rs563916,rs79235862 0 151.708 inf 5 0 4.78919e-07 4.10145e-07,5.52068e-07 -7.17639e-05,-0.000775222,0.000116166,0.000945301,-0.00315717 0.000112889,0.000131721,8.82699e-05,7.28173e-05,0.000120403
458 rs11870327,rs16944911,rs189340001,rs563916,rs79235862 0 151.706 inf 5 0 5.35549e-07 4.66167e-07,6.12548e-07 -2.01622e-05,-0.00115521,-0.00131746,0.00135416,-0.00355993 0.000121788,0.000138213,0.000143379,8.56518e-05,0.000128241
459 rs16944911,rs189340001,rs55878356,rs563916,rs79235862 0 151.706 inf 5 0 5.35546e-07 4.66972e-07,6.17017e-07 -0.00115613,-0.00131772,1.31875e-05,0.00135576,-0.00356034 0.000138243,0.000143383,8.8251e-05,8.57815e-05,0.000128254
460 rs112139969,rs16944911,rs189340001,rs563916,rs79235862 0 151.706 inf 5 0 5.35536e-07 4.60009e-07,6.13514e-07 -5.29891e-06,-0.00115554,-0.00131741,0.00135403,-0.00356 5.68407e-05,0.000138196,0.000143386,8.59865e-05,0.00012824
461 rs16944911,rs189340001,rs563916,rs60844158,rs79235862 0 151.706 inf 5 0 5.35544e-07 4.62902e-07,6.15903e-07 -0.00115517,-0.00131744,0.00135399,-1.2222e-05,-0.00355986 0.000138225,0.00014338,8.57624e-05,8.5705e-05,0.000128245
462 rs16944911,rs189340001,rs563916,rs7222365,rs79235862 0 151.706 inf 5 0 5.35544e-07 4.6275e-07,6.10413e-07 -0.0011561,-0.00131771,0.00135571,1.24771e-05,-0.00356032 0.000138243,0.000143383,8.57815e-05,8.8251e-05,0.000128254
463 rs12453671,rs16944911,rs189340001,rs563916,rs79235862 0 151.705 inf 5 0 5.35541e-07 4.61481e-07,6.09594e-07 1.11266e-05,-0.00115604,-0.00131769,0.00135562,-0.00356029 8.8251e-05,0.000138243,0.000143383,8.57815e-05,0.000128254
464 rs11654595,rs16944911,rs189340001,rs563916,rs79235862 0 151.705 inf 5 0 5.35541e-07 4.59081e-07,6.1432e-07 1.1088e-05,-0.00115604,-0.00131769,0.00135562,-0.00356029 8.8251e-05,0.000138243,0.000143383,8.57815e-05,0.000128254
465 rs16944911,rs189340001,rs563916,rs79235862,rs8076419 0 151.704 inf 5 0 5.3554e-07 4.6257e-07,6.12939e-07 -0.00115602,-0.00131768,0.00135558,-0.00356028,1.0605e-05 0.000138243,0.000143383,8.57815e-05,0.000128254,8.8251e-05
466 rs16944911,rs189340001,rs563916,rs7213258,rs79235862 0 151.704 inf 5 0 5.3554e-07 4.59928e-07,6.0936e-07 -0.001156,-0.00131768,0.00135555,1.01814e-05,-0.00356027 0.000138243,0.000143383,8.57815e-05,8.8251e-05,0.000128254
467 rs16944911,rs189340001,rs563916,rs79235862,rs8078992 0 151.704 inf 5 0 5.3554e-07 4.5932e-07,6.1156e-07 -0.001156,-0.00131768,0.00135555,-0.00356027,1.01812e-05 0.000138243,0.000143383,8.57815e-05,0.000128254,8.8251e-05
468 rs16944911,rs189340001,rs563916,rs79235862,rs8078984 0 151.703 inf 5 0 5.35536e-07 4.62359e-07,6.11907e-07 -0.00115592,-0.00131765,0.00135541,-0.00356022,8.14751e-06 0.000138243,0.000143383,8.57815e-05,0.000128254,8.8251e-05
469 rs111341180,rs16944911,rs189340001,rs563916,rs79235862 0 151.703 inf 5 0 5.35536e-07 4.56185e-07,6.14052e-07 7.70458e-06,-0.00115588,-0.00131763,0.00135538,-0.00356019 8.73747e-05,0.000138237,0.000143382,8.57749e-05,0.000128251
470 rs116439846,rs16944911,rs189340001,rs563916,rs79235862 0 151.701 inf 5 0 5.35531e-07 4.62495e-07,6.11623e-07 2.5678e-06,-0.00115563,-0.00131756,0.00135492,-0.00356005 0.000121788,0.000138213,0.000143379,8.56518e-05,0.000128241
471 rs16944911,rs189340001,rs563916,rs62621985,rs79235862 0 151.701 inf 5 0 5.35531e-07 4.62078e-07,6.13969e-07 -0.00115562,-0.00131755,0.0013549,1.97547e-06,-0.00356005 0.000138213,0.000143379,8.56518e-05,0.000121788,0.000128241
472 rs139100326,rs16944911,rs3744604,rs563916,rs79235862 0 151.659 inf 5 0 4.78646e-07 4.08003e-07,5.5453e-07 1.06415e-05,-0.000775228,0.000117709,0.000946604,-0.00315596 0.000124569,0.000131963,8.83178e-05,7.29639e-05,0.000120391
473 rs16944911,rs3744604,rs563916,rs62621985,rs79235862 0 151.616 inf 5 0 4.78641e-07 4.1138e-07,5.5103e-07 -0.000774546,0.000117413,0.000946202,3.27317e-07,-0.00315585 0.000131734,8.82565e-05,7.29126e-05,0.000121799,0.000120386
474 rs116439846,rs16944911,rs3744604,rs563916,rs79235862 0 151.614 inf 5 0 4.78641e-07 4.09629e-07,5.48256e-07 9.19756e-07,-0.000774556,0.000117419,0.000946221,-0.00315585 0.000121799,0.000131734,8.82565e-05,7.29126e-05,0.000120386
475 rs111498564,rs16944911,rs3744604,rs563916,rs79235862 0 151.578 inf 5 0 4.7945e-07 4.13826e-07,5.5133e-07 9.85413e-05,-0.000774762,0.000122061,0.000948219,-0.00316047 9.08673e-05,0.000131717,8.83524e-05,7.28279e-05,0.00012046
476 rs16944911,rs3744604,rs563916,rs78270829,rs79235862 0 151.553 inf 5 0 4.7889e-07 4.09057e-07,5.50521e-07 -0.000773075,7.84993e-05,0.000945696,0.000107501,-0.00315513 0.000131739,0.000109399,7.28085e-05,0.000178633,0.000120391
477 rs12938969,rs16944911,rs3744604,rs563916,rs79235862 0 151.543 inf 5 0 4.78664e-07 4.06897e-07,5.4965e-07 2.17563e-05,-0.000774888,0.000117679,0.000946922,-0.00315594 0.000119411,0.000131731,8.82606e-05,7.29142e-05,0.000120386
478 rs148237937,rs16944911,rs3744604,rs563916,rs79235862 0 151.526 inf 5 0 4.7874e-07 4.12634e-07,5.49612e-07 4.71072e-05,-0.000777587,0.000118736,0.000948018,-0.00315631 0.000124569,0.000131963,8.83178e-05,7.29639e-05,0.000120391
479 rs16944911,rs3744604,rs563916,rs73989213,rs79235862 0 151.498 inf 5 0 4.787e-07 4.12923e-07,5.49977e-07 -0.00077691,0.000118369,0.00094738,3.8051e-05,-0.00315605 0.000131966,8.83092e-05,7.29175e-05,0.000130168,0.000120387
480 rs16944911,rs3744604,rs563916,rs76047375,rs79235862 0 151.492 inf 5 0 4.78704e-07 4.13201e-07,5.52378e-07 -0.000775179,0.000117776,0.000947392,3.67423e-05,-0.00315601 0.000131734,8.82565e-05,7.29126e-05,0.000121799,0.000120386
481 rs16944911,rs189762587,rs3744604,rs563916,rs79235862 0 151.491 inf 5 0 4.78708e-07 4.10406e-07,5.49498e-07 -0.00077707,4.06306e-05,0.000118434,0.000947461,-0.00315606 0.000131966,0.000130168,8.83092e-05,7.29175e-05,0.000120387
482 rs117358243,rs16944911,rs3744604,rs563916,rs79235862 0 151.491 inf 5 0 4.78708e-07 4.08368e-07,5.53816e-07 4.07053e-05,-0.000777075,0.000118436,0.000947463,-0.00315606 0.000130168,0.000131966,8.83092e-05,7.29175e-05,0.000120387
483 rs11869308,rs16944911,rs3744604,rs563916,rs79235862 0 151.481 inf 5 0 4.78652e-07 4.10272e-07,5.45262e-07 -1.42475e-05,-0.000774676,0.000117163,0.000946014,-0.00315611 0.000112889,0.000131721,8.82699e-05,7.28173e-05,0.000120403
484 rs16944911,rs3744604,rs563916,rs60416307,rs79235862 0 151.48 inf 5 0 4.78723e-07 4.13808e-07,5.49141e-07 -0.000777339,0.000118543,0.000947596,4.49378e-05,-0.00315609 0.000131966,8.83092e-05,7.29175e-05,0.000130168,0.000120387
485 rs16944911,rs3744604,rs563916,rs77184940,rs79235862 0 151.475 inf 5 0 4.78731e-07 4.04033e-07,5.49311e-07 -0.000777462,0.000118593,0.000947658,4.69256e-05,-0.0031561 0.000131966,8.83092e-05,7.29175e-05,0.000130168,0.000120387
486 rs16944911,rs2303017,rs3744604,rs563916,rs79235862 0 151.468 inf 5 0 4.78789e-07 4.0677e-07,5.53679e-07 -0.000778283,5.89649e-05,0.000118983,0.000948255,-0.0031563 0.000131964,0.00012727,8.83135e-05,7.29401e-05,0.000120389
487 rs189340001,rs541801,rs563916,rs74725365,rs79235862 0 151.454 inf 5 0 4.91931e-07 4.19888e-07,5.70139e-07 -0.0009771,0.000199242,0.000788447,-0.000247869,-0.00322199 0.000136958,8.30529e-05,9.88679e-05,0.000125853,0.00012111
488 rs16944911,rs3744604,rs563916,rs78069344,rs79235862 0 151.414 inf 5 0 4.78979e-07 4.08433e-07,5.49183e-07 -0.000774634,0.000119891,0.000949162,7.22063e-05,-0.0031559 0.000131717,8.83191e-05,7.29271e-05,0.000102999,0.000120385
489 rs16944911,rs3744604,rs563916,rs74448347,rs79235862 0 151.389 inf 5 0 4.78938e-07 4.11254e-07,5.53771e-07 -0.000774589,0.000118696,0.00094861,7.56106e-05,-0.00315587 0.000131717,8.82699e-05,7.28968e-05,0.00011504,0.000120385
490 rs189340001,rs532154,rs541801,rs563916,rs79235862 0 151.152 inf 5 0 4.90023e-07 4.18284e-07,5.63006e-07 -0.000970425,-4.61037e-05,0.000148217,0.000864509,-0.00321317 0.0001369,4.38396e-05,7.75875e-05,9.1626e-05,0.000121003
491 rs189340001,rs541801,rs563916,rs688945,rs79235862 0 151.136 inf 5 0 4.90009e-07 4.16461e-07,5.60037e-07 -0.000970396,0.000147941,0.000864484,-4.56802e-05,-0.00321315 0.0001369,7.75875e-05,9.1626e-05,4.38396e-05,0.000121003
492 rs3744604,rs550510,rs563916,rs60540186,rs79235862 0 151.017 inf 5 0 4.55159e-07 3.91484e-07,5.16738e-07 9.07533e-05,-2.25752e-05,0.000768719,-2.37439e-05,-0.0029698 9.07599e-05,9.15968e-05,0.000105513,4.16553e-05,0.000116174
493 rs12450440,rs189340001,rs541801,rs563916,rs79235862 0 150.907 inf 5 0 4.92395e-07 4.1975e-07,5.66644e-07 0.000186909,-0.000970905,0.000128253,0.000867061,-0.00322287 8.76011e-05,0.000136877,7.2286e-05,9.16227e-05,0.00012111
494 rs189340001,rs541801,rs563916,rs612720,rs79235862 0 150.822 inf 5 0 4.90034e-07 4.21116e-07,5.6419e-07 -0.000971587,0.00014294,0.000868866,-4.51356e-05,-0.00321432 0.000136928,7.5832e-05,9.18335e-05,4.26225e-05,0.000121022
495 rs189340001,rs520878,rs541801,rs563916,rs79235862 0 150.589 inf 5 0 4.90389e-07 4.21351e-07,5.65414e-07 -0.000972034,-5.25562e-05,0.000142665,0.000866173,-0.00321411 0.000136917,4.10747e-05,7.46305e-05,9.16536e-05,0.00012101
496 rs189340001,rs541801,rs563916,rs60540186,rs79235862 0 150.542 inf 5 0 4.90324e-07 4.14234e-07,5.67746e-07 -0.000968172,0.000139732,0.000869926,-5.08447e-05,-0.00321391 0.000136868,7.41912e-05,9.18237e-05,4.09202e-05,0.000121009
497 rs189340001,rs541801,rs55771415,rs563916,rs79235862 0 150.51 inf 5 0 4.90266e-07 4.21204e-07,5.66661e-07 -0.000968146,0.000139127,-4.94187e-05,0.000869697,-0.00321385 0.000136868,7.41912e-05,4.09202e-05,9.18237e-05,0.000121009
498 rs189340001,rs541801,rs563916,rs62075845,rs79235862 0 150.507 inf 5 0 4.9026e-07 4.24292e-07,5.61931e-07 -0.000968144,0.00013907,0.000869675,-4.92828e-05,-0.00321384 0.000136868,7.41912e-05,9.18237e-05,4.09202e-05,0.000121009
499 rs12451879,rs189340001,rs541801,rs563916,rs79235862 0 150.501 inf 5 0 4.90249e-07 4.22935e-07,5.61953e-07 -4.901e-05,-0.000968139,0.000138954,0.000869632,-0.00321383 4.09202e-05,0.000136868,7.41912e-05,9.18237e-05,0.000121009
500 rs12950328,rs189340001,rs541801,rs563916,rs79235862 0 150.499 inf 5 0 4.90349e-07 4.16533e-07,5.66657e-07 -5.12155e-05,-0.000968007,0.000138209,0.000870985,-0.00321372 4.07403e-05,0.000136868,7.38732e-05,9.18816e-05,0.000121006
501 rs3744604,rs550510,rs55771415,rs563916,rs79235862 0 150.451 inf 5 0 4.55132e-07 3.91548e-07,5.23976e-07 9.14903e-05,-2.31806e-05,-2.22662e-05,0.000768579,-0.0029698 9.07599e-05,9.15968e-05,4.16553e-05,0.000105513,0.000116174
502 rs12948439,rs189340001,rs541801,rs563916,rs79235862 0 150.43 inf 5 0 4.90217e-07 4.18794e-07,5.65255e-07 -4.79949e-05,-0.000967959,0.000136948,0.000870406,-0.00321358 4.07403e-05,0.000136868,7.38732e-05,9.18816e-05,0.000121006
503 rs189340001,rs541801,rs563916,rs7214826,rs79235862 0 150.418 inf 5 0 4.91513e-07 4.21604e-07,5.65485e-07 -0.000973941,8.87416e-05,0.000873044,-8.16267e-05,-0.00321729 0.000136916,7.39418e-05,9.18008e-05,4.51274e-05,0.000121035
504 rs189340001,rs541801,rs563916,rs594335,rs79235862 0 150.41 inf 5 0 4.90062e-07 4.15996e-07,5.67926e-07 -0.000971282,0.000138813,0.000865482,-4.42938e-05,-0.00321371 0.000136917,7.46305e-05,9.16536e-05,4.10747e-05,0.00012101
505 rs111498564,rs189340001,rs541801,rs563916,rs79235862 0 150.399 inf 5 0 4.90785e-07 4.21278e-07,5.68278e-07 0.000135617,-0.000978077,0.00012656,0.000859733,-0.00322118 9.11443e-05,0.00013706,7.23517e-05,9.15995e-05,0.000121167
506 rs3744604,rs550510,rs563916,rs62075845,rs79235862 0 150.398 inf 5 0 4.5513e-07 3.87084e-07,5.31066e-07 9.15606e-05,-2.32383e-05,0.000768565,-2.21254e-05,-0.0029698 9.07599e-05,9.15968e-05,0.000105513,4.16553e-05,0.000116174
507 rs189340001,rs541801,rs563916,rs58591767,rs79235862 0 150.392 inf 5 0 4.90014e-07 4.21978e-07,5.62706e-07 -0.000968047,0.000136719,0.000868729,-4.2854e-05,-0.00321358 0.000136868,7.42835e-05,9.18302e-05,4.09892e-05,0.000121009
508 rs189340001,rs541801,rs563916,rs7208074,rs79235862 0 150.381 inf 5 0 4.90009e-07 4.24204e-07,5.64324e-07 -0.000971146,0.00013812,0.000865358,4.2809e-05,-0.00321363 0.000136917,7.46305e-05,9.16536e-05,4.10747e-05,0.00012101
509 rs189340001,rs541801,rs563916,rs61596100,rs79235862 0 150.374 inf 5 0 4.89997e-07 4.24445e-07,5.64303e-07 -0.000971114,0.000137954,0.000865328,4.24528e-05,-0.00321362 0.000136917,7.46305e-05,9.16536e-05,4.10747e-05,0.00012101
510 rs189340001,rs318095,rs541801,rs563916,rs79235862 0 150.373 inf 5 0 4.90018e-07 4.209e-07,5.69618e-07 -0.000968028,-4.29045e-05,0.000136363,0.000868653,-0.00321354 0.000136868,4.09202e-05,7.41912e-05,9.18237e-05,0.000121009
511 rs12603261,rs189340001,rs541801,rs563916,rs79235862 0 150.372 inf 5 0 4.90017e-07 4.17462e-07,5.69996e-07 -4.28568e-05,-0.000968027,0.000136343,0.000868646,-0.00321354 4.09202e-05,0.000136868,7.41912e-05,9.18237e-05,0.000121009
512 rs189340001,rs541801,rs563916,rs573532,rs79235862 0 150.37 inf 5 0 4.89991e-07 4.20902e-07,5.64722e-07 -0.000971097,0.000137867,0.000865313,-4.2266e-05,-0.00321361 0.000136917,7.46305e-05,9.16536e-05,4.10747e-05,0.00012101
513 rs189340001,rs510326,rs541801,rs563916,rs79235862 0 150.37 inf 5 0 4.8999e-07 4.23498e-07,5.6521e-07 -0.000971095,-4.22503e-05,0.00013786,0.000865311,-0.00321361 0.000136917,4.10747e-05,7.46305e-05,9.16536e-05,0.00012101
514 rs189340001,rs318090,rs541801,rs563916,rs79235862 0 150.369 inf 5 0 4.90011e-07 4.21067e-07,5.59788e-07 -0.000968024,-4.26832e-05,0.000136269,0.000868618,-0.00321353 0.000136868,4.09202e-05,7.41912e-05,9.18237e-05,0.000121009
515 rs189340001,rs541801,rs563916,rs62075850,rs79235862 0 150.367 inf 5 0 4.90002e-07 4.20326e-07,5.64057e-07 -0.000968022,0.000136218,0.000868583,-4.24371e-05,-0.00321353 0.000136868,7.42041e-05,9.18241e-05,4.09289e-05,0.000121009
516 rs189340001,rs541801,rs563916,rs62075846,rs79235862 0 150.365 inf 5 0 4.90009e-07 4.2028e-07,5.62187e-07 -0.000968019,0.00013619,0.000868603,-4.2624e-05,-0.00321352 0.000136868,7.41783e-05,9.18233e-05,4.09118e-05,0.000121009
517 rs12601672,rs189340001,rs541801,rs563916,rs79235862 0 150.361 inf 5 0 4.89996e-07 4.22577e-07,5.58825e-07 -4.22755e-05,-0.000968016,0.000136096,0.000868552,-0.00321351 4.09202e-05,0.000136868,7.41912e-05,9.18237e-05,0.000121009
518 rs189340001,rs4399576,rs541801,rs563916,rs79235862 0 150.361 inf 5 0 4.89996e-07 4.20774e-07,5.62914e-07 -0.000968016,-4.22578e-05,0.000136089,0.00086855,-0.00321351 0.000136868,4.09202e-05,7.41912e-05,9.18237e-05,0.000121009
519 rs189340001,rs46522,rs541801,rs563916,rs79235862 0 150.359 inf 5 0 4.89992e-07 4.22887e-07,5.62676e-07 -0.000968014,-4.21595e-05,0.000136047,0.000868534,-0.00321351 0.000136868,4.09202e-05,7.41912e-05,9.18237e-05,0.000121009
520 rs189340001,rs541801,rs563916,rs79235862,rs8182364 0 150.358 inf 5 0 4.89991e-07 4.20231e-07,5.6266e-07 -0.000968013,0.000136031,0.000868528,-0.0032135,-4.21219e-05 0.000136868,7.41912e-05,9.18237e-05,0.000121009,4.09202e-05
521 rs189340001,rs519537,rs541801,rs563916,rs79235862 0 150.356 inf 5 0 4.89987e-07 4.16843e-07,5.57633e-07 -0.000968011,-4.19978e-05,0.000135978,0.000868508,-0.0032135 0.000136868,4.09202e-05,7.41912e-05,9.18237e-05,0.000121009
522 rs189340001,rs541801,rs563916,rs79235862,rs832410 0 150.355 inf 5 0 4.89986e-07 4.12838e-07,5.63411e-07 -0.000968011,0.000135971,0.000868505,-0.0032135,-4.19809e-05 0.000136868,7.41912e-05,9.18237e-05,0.000121009,4.09202e-05
523 rs189340001,rs318096,rs541801,rs563916,rs79235862 0 150.354 inf 5 0 4.89984e-07 4.21896e-07,5.63754e-07 -0.00096801,-4.1911e-05,0.000135942,0.000868494,-0.00321349 0.000136868,4.09202e-05,7.41912e-05,9.18237e-05,0.000121009
524 rs189340001,rs34899772,rs541801,rs563916,rs79235862 0 150.352 inf 5 0 4.89979e-07 4.22255e-07,5.61413e-07 -0.000968007,-4.17734e-05,0.000135883,0.000868472,-0.00321349 0.000136868,4.09202e-05,7.41912e-05,9.18237e-05,0.000121009
525 rs189340001,rs541801,rs563916,rs79235862,rs957557 0 150.351 inf 5 0 4.89979e-07 4.16257e-07,5.65015e-07 -0.000968007,0.000135879,0.000868471,-0.00321349,-4.17642e-05 0.000136868,7.41912e-05,9.18237e-05,0.000121009,4.09202e-05
526 rs189340001,rs4378658,rs541801,rs563916,rs79235862 0 150.35 inf 5 0 4.89977e-07 4.23078e-07,5.66837e-07 -0.000968006,-4.17121e-05,0.000135857,0.000868462,-0.00321348 0.000136868,4.09202e-05,7.41912e-05,9.18237e-05,0.000121009
527 rs189340001,rs4793992,rs541801,rs563916,rs79235862 0 150.349 inf 5 0 4.89975e-07 4.18631e-07,5.64011e-07 -0.000968005,-4.16538e-05,0.000135833,0.000868453,-0.00321348 0.000136868,4.09202e-05,7.41912e-05,9.18237e-05,0.000121009
528 rs12453394,rs189340001,rs541801,rs563916,rs79235862 0 150.348 inf 5 0 4.89973e-07 4.18815e-07,5.56889e-07 -4.16044e-05,-0.000968004,0.000135812,0.000868445,-0.00321348 4.09202e-05,0.000136868,7.41912e-05,9.18237e-05,0.000121009
529 rs189340001,rs541801,rs56236620,rs563916,rs79235862 0 150.347 inf 5 0 4.89972e-07 4.19775e-07,5.59168e-07 -0.000968003,0.000135792,-4.15571e-05,0.000868437,-0.00321348 0.000136868,7.41912e-05,4.09202e-05,9.18237e-05,0.000121009
530 rs189340001,rs541801,rs563916,rs62075852,rs79235862 0 150.347 inf 5 0 4.89971e-07 4.17132e-07,5.69801e-07 -0.000968003,0.000135787,0.000868436,-4.15475e-05,-0.00321348 0.000136868,7.41912e-05,9.18237e-05,4.09202e-05,0.000121009
531 rs189340001,rs2643361,rs541801,rs563916,rs79235862 0 150.347 inf 5 0 4.89971e-07 4.25844e-07,5.64288e-07 -0.000968003,-4.15463e-05,0.000135787,0.000868436,-0.00321348 0.000136868,4.09202e-05,7.41912e-05,9.18237e-05,0.000121009
532 rs17635252,rs189340001,rs541801,rs563916,rs79235862 0 150.346 inf 5 0 4.89969e-07 4.18386e-07,5.73949e-07 -4.14822e-05,-0.000968002,0.00013576,0.000868425,-0.00321347 4.09202e-05,0.000136868,7.41912e-05,9.18237e-05,0.000121009
533 rs189340001,rs541801,rs563916,rs595767,rs79235862 0 150.345 inf 5 0 4.89883e-07 4.2549e-07,5.64204e-07 -0.000968007,0.000135579,0.000868151,-3.90619e-05,-0.00321346 0.000136869,7.44244e-05,9.18345e-05,4.1109e-05,0.00012101
534 rs15563,rs189340001,rs541801,rs563916,rs79235862 0 150.344 inf 5 0 4.89966e-07 4.22296e-07,5.62485e-07 -4.13804e-05,-0.000968,0.000135717,0.000868409,-0.00321347 4.09202e-05,0.000136868,7.41912e-05,9.18237e-05,0.000121009
535 rs189340001,rs2898705,rs541801,rs563916,rs79235862 0 150.343 inf 5 0 4.89965e-07 4.23026e-07,5.59532e-07 -0.000967999,-4.1353e-05,0.000135705,0.000868405,-0.00321347 0.000136868,4.09202e-05,7.41912e-05,9.18237e-05,0.000121009
536 rs189340001,rs541801,rs563916,rs61576918,rs79235862 0 150.343 inf 5 0 4.89964e-07 4.18451e-07,5.60705e-07 -0.000967999,0.000135697,0.000868402,-4.13339e-05,-0.00321347 0.000136868,7.41912e-05,9.18237e-05,4.09202e-05,0.000121009
537 rs189340001,rs318092,rs541801,rs563916,rs79235862 0 150.342 inf 5 0 4.89963e-07 4.21145e-07,5.61448e-07 -0.000967998,-4.12922e-05,0.000135679,0.000868395,-0.00321347 0.000136868,4.09202e-05,7.41912e-05,9.18237e-05,0.000121009
538 rs1057902,rs189340001,rs541801,rs563916,rs79235862 0 150.341 inf 5 0 4.89928e-07 4.19499e-07,5.64537e-07 -4.03143e-05,-0.000968,0.000135602,0.000868286,-0.00321346 4.09835e-05,0.000136868,7.42787e-05,9.18279e-05,0.000121009
539 rs1057897,rs189340001,rs541801,rs563916,rs79235862 0 150.337 inf 5 0 4.89958e-07 4.18089e-07,5.64041e-07 -4.11393e-05,-0.000967992,0.000135562,0.000868366,-0.00321345 4.09118e-05,0.000136868,7.41783e-05,9.18233e-05,0.000121009
540 rs189340001,rs541801,rs563916,rs62075844,rs79235862 0 150.336 inf 5 0 4.89952e-07 4.20485e-07,5.65616e-07 -0.000967992,0.000135542,0.000868343,-4.09698e-05,-0.00321345 0.000136868,7.41912e-05,9.18237e-05,4.09202e-05,0.000121009
541 rs189340001,rs1994970,rs541801,rs563916,rs79235862 0 150.336 inf 5 0 4.89952e-07 4.2063e-07,5.62161e-07 -0.000967992,-4.09643e-05,0.00013554,0.000868342,-0.00321345 0.000136868,4.09202e-05,7.41912e-05,9.18237e-05,0.000121009
542 rs189340001,rs541801,rs563916,rs58838744,rs79235862 0 150.335 inf 5 0 4.8995e-07 4.21834e-07,5.60659e-07 -0.000967992,0.000135525,0.000868337,-4.09293e-05,-0.00321345 0.000136868,7.41912e-05,9.18237e-05,4.09202e-05,0.000121009
543 rs189340001,rs541801,rs563916,rs62075824,rs79235862 0 150.335 inf 5 0 4.8995e-07 4.235e-07,5.6467e-07 -0.000967991,0.00013552,0.000868335,-4.09171e-05,-0.00321345 0.000136868,7.41912e-05,9.18237e-05,4.09202e-05,0.000121009
544 rs189340001,rs2088139,rs541801,rs563916,rs79235862 0 150.335 inf 5 0 4.8995e-07 4.17361e-07,5.63168e-07 -0.000967991,-4.09116e-05,0.000135518,0.000868334,-0.00321345 0.000136868,4.09202e-05,7.41912e-05,9.18237e-05,0.000121009
545 rs189340001,rs28409394,rs541801,rs563916,rs79235862 0 150.335 inf 5 0 4.8995e-07 4.19926e-07,5.67383e-07 -0.000967991,-4.09083e-05,0.000135516,0.000868333,-0.00321345 0.000136868,4.09202e-05,7.41912e-05,9.18237e-05,0.000121009
546 rs189340001,rs2270574,rs541801,rs563916,rs79235862 0 150.332 inf 5 0 4.89944e-07 4.17335e-07,5.66681e-07 -0.000967988,-4.07254e-05,0.000135439,0.000868304,-0.00321344 0.000136868,4.09202e-05,7.41912e-05,9.18237e-05,0.000121009
547 rs189340001,rs541801,rs563916,rs79235862,rs903567 0 150.331 inf 5 0 4.89943e-07 4.21414e-07,5.67293e-07 -0.000967988,0.000135431,0.000868301,-0.00321344,-4.07079e-05 0.000136868,7.41912e-05,9.18237e-05,0.000121009,4.09202e-05
548 rs170319,rs189340001,rs541801,rs563916,rs79235862 0 150.33 inf 5 0 4.89941e-07 4.18198e-07,5.60616e-07 -4.06613e-05,-0.000967987,0.000135411,0.000868294,-0.00321344 4.09202e-05,0.000136868,7.41912e-05,9.18237e-05,0.000121009
549 rs189340001,rs4597361,rs541801,rs563916,rs79235862 0 150.33 inf 5 0 4.8994e-07 4.26561e-07,5.72372e-07 -0.000967986,-4.06214e-05,0.000135395,0.000868287,-0.00321343 0.000136868,4.09202e-05,7.41912e-05,9.18237e-05,0.000121009
550 rs189340001,rs4793998,rs541801,rs563916,rs79235862 0 150.325 inf 5 0 4.89931e-07 4.2454e-07,5.67874e-07 -0.000967981,-4.03543e-05,0.000135281,0.000868245,-0.00321342 0.000136868,4.09202e-05,7.41912e-05,9.18237e-05,0.000121009
551 rs189340001,rs4793996,rs541801,rs563916,rs79235862 0 150.324 inf 5 0 4.8993e-07 4.22869e-07,5.59945e-07 -0.000967981,-4.03296e-05,0.000135271,0.000868241,-0.00321342 0.000136868,4.09202e-05,7.41912e-05,9.18237e-05,0.000121009
552 rs189340001,rs46521,rs541801,rs563916,rs79235862 0 150.324 inf 5 0 4.89929e-07 4.20833e-07,5.63155e-07 -0.00096798,-4.02994e-05,0.000135258,0.000868236,-0.00321342 0.000136868,4.09202e-05,7.41912e-05,9.18237e-05,0.000121009
553 rs189340001,rs541801,rs563916,rs57901004,rs79235862 0 150.323 inf 5 0 4.89929e-07 4.16978e-07,5.60581e-07 -0.00096798,0.000135252,0.000868233,-4.02847e-05,-0.00321342 0.000136868,7.41912e-05,9.18237e-05,4.09202e-05,0.000121009
554 rs189340001,rs4793995,rs541801,rs563916,rs79235862 0 150.319 inf 5 0 4.8992e-07 4.26156e-07,5.65851e-07 -0.000967975,-4.00226e-05,0.00013514,0.000868191,-0.00321341 0.000136868,4.09202e-05,7.41912e-05,9.18237e-05,0.000121009
555 rs189340001,rs4793997,rs541801,rs563916,rs79235862 0 150.31 inf 5 0 4.89905e-07 4.18094e-07,5.62675e-07 -0.000967967,-3.95721e-05,0.000134949,0.000868119,-0.00321338 0.000136868,4.09202e-05,7.41912e-05,9.18237e-05,0.000121009
556 rs12601072,rs189340001,rs541801,rs563916,rs79235862 0 150.303 inf 5 0 4.89893e-07 4.15806e-07,5.658e-07 -3.91916e-05,-0.00096796,0.000134788,0.000868058,-0.00321337 4.09202e-05,0.000136868,7.41912e-05,9.18237e-05,0.000121009
557 rs189340001,rs541801,rs563916,rs602051,rs79235862 0 150.303 inf 5 0 4.89917e-07 4.17964e-07,5.64274e-07 -0.000967959,0.000134819,0.000868115,-3.98942e-05,-0.00321337 0.000136868,7.41236e-05,9.18191e-05,4.08784e-05,0.000121008
558 rs12451879,rs3744604,rs550510,rs563916,rs79235862 0 150.29 inf 5 0 4.55125e-07 3.89448e-07,5.26714e-07 -2.18427e-05,9.17015e-05,-2.33541e-05,0.000768539,-0.0029698 4.16553e-05,9.07599e-05,9.15968e-05,0.000105513,0.000116174
559 rs141282565,rs189340001,rs541801,rs563916,rs79235862 0 150.263 inf 5 0 4.90678e-07 4.21283e-07,5.6407e-07 0.000126782,-0.000967971,0.000124613,0.000863731,-0.00321355 8.83916e-05,0.000136867,7.22712e-05,9.15993e-05,0.000121002
560 rs189340001,rs541801,rs55756520,rs563916,rs79235862 0 150.263 inf 5 0 4.90813e-07 4.21664e-07,5.65631e-07 -0.000968696,0.000118001,0.000127526,0.000871239,-0.00321768 0.00013687,7.21311e-05,8.49425e-05,9.18058e-05,0.000121063
561 rs189340001,rs541801,rs563916,rs59753208,rs79235862 0 150.259 inf 5 0 4.90664e-07 4.22773e-07,5.65242e-07 -0.000967968,0.000124581,0.000863722,0.000126155,-0.00321354 0.000136867,7.22712e-05,9.15993e-05,8.83916e-05,0.000121002
562 rs151110658,rs189340001,rs541801,rs563916,rs79235862 0 150.247 inf 5 0 4.90623e-07 4.18051e-07,5.72961e-07 0.000125578,-0.000968029,0.000124428,0.000863744,-0.00321374 8.9291e-05,0.000136867,7.22686e-05,9.15999e-05,0.000121004
563 rs147069987,rs189340001,rs541801,rs563916,rs79235862 0 150.245 inf 5 0 4.89843e-07 4.1934e-07,5.59049e-07 -0.00010906,-0.000969914,0.000139488,0.000841251,-0.0032143 0.000118715,0.000136897,7.57754e-05,9.42751e-05,0.000121031
564 rs189340001,rs541801,rs563916,rs576389,rs79235862 0 150.232 inf 5 0 4.89368e-07 4.18423e-07,5.65377e-07 -0.000968368,0.000128763,0.000862626,-1.68668e-05,-0.00321206 0.000136896,7.70215e-05,9.16147e-05,4.29598e-05,0.000121001
565 rs189340001,rs541801,rs55724082,rs563916,rs79235862 0 150.225 inf 5 0 4.89754e-07 4.1955e-07,5.6209e-07 -0.000967877,0.000132844,-3.46099e-05,0.000867324,-0.00321315 0.000136868,7.41912e-05,4.09202e-05,9.18237e-05,0.000121009
566 rs117708140,rs189340001,rs541801,rs563916,rs79235862 0 150.219 inf 5 0 4.90542e-07 4.23434e-07,5.63498e-07 0.000121777,-0.000968005,0.000124238,0.000863685,-0.00321367 8.9291e-05,0.000136867,7.22686e-05,9.15999e-05,0.000121004
567 rs189340001,rs541801,rs563916,rs79235862,rs8076178 0 150.208 inf 5 0 4.90512e-07 4.17202e-07,5.74155e-07 -0.000967928,0.000124225,0.000863614,-0.00321342,0.000119156 0.000136867,7.22712e-05,9.15993e-05,0.000121002,8.83916e-05
568 rs117980178,rs189340001,rs541801,rs563916,rs79235862 0 150.207 inf 5 0 4.90505e-07 4.18411e-07,5.66352e-07 0.000120027,-0.000967994,0.000124151,0.000863657,-0.00321364 8.9291e-05,0.000136867,7.22686e-05,9.15999e-05,0.000121004
569 rs189340001,rs3744605,rs541801,rs563916,rs79235862 0 150.206 inf 5 0 4.90504e-07 4.23796e-07,5.62268e-07 -0.000967994,0.000119959,0.000124147,0.000863656,-0.00321364 0.000136867,8.9291e-05,7.22686e-05,9.15999e-05,0.000121004
570 rs11655675,rs189340001,rs541801,rs563916,rs79235862 0 150.205 inf 5 0 4.90504e-07 4.21545e-07,5.66893e-07 0.000118752,-0.000967926,0.000124204,0.000863608,-0.00321342 8.83916e-05,0.000136867,7.22712e-05,9.15993e-05,0.000121002
571 rs189340001,rs541801,rs563916,rs79235862,rs79454300 0 150.203 inf 5 0 4.90497e-07 4.2171e-07,5.67907e-07 -0.000967924,0.000124187,0.000863602,-0.00321341,0.000118402 0.000136867,7.22712e-05,9.15993e-05,0.000121002,8.83916e-05
572 rs11655386,rs189340001,rs541801,rs563916,rs79235862 0 150.197 inf 5 0 4.90479e-07 4.23132e-07,5.63412e-07 0.000117549,-0.000967919,0.000124143,0.000863589,-0.0032134 8.83916e-05,0.000136867,7.22712e-05,9.15993e-05,0.000121002
573 rs189340001,rs541801,rs563916,rs7503448,rs79235862 0 150.189 inf 5 0 4.90455e-07 4.22619e-07,5.65219e-07 -0.000967912,0.000124085,0.000863571,0.000116397,-0.00321338 0.000136867,7.22712e-05,9.15993e-05,8.83916e-05,0.000121002
574 rs11434,rs189340001,rs541801,rs563916,rs79235862 0 150.188 inf 5 0 4.90451e-07 4.24631e-07,5.64107e-07 0.000117355,-0.000967978,0.000124017,0.000863615,-0.0032136 8.9291e-05,0.000136867,7.22686e-05,9.15999e-05,0.000121004
575 rs189340001,rs35372840,rs541801,rs563916,rs79235862 0 150.183 inf 5 0 4.89513e-07 4.21846e-07,5.70222e-07 -0.000969879,2.5036e-05,0.000130598,0.000865429,-0.00321297 0.000136936,4.14201e-05,7.50091e-05,9.17883e-05,0.000121017
576 rs189340001,rs541801,rs563916,rs62078369,rs79235862 0 150.172 inf 5 0 4.89637e-07 4.21014e-07,5.65766e-07 -0.000967811,0.000131259,0.000866684,-3.02473e-05,-0.00321298 0.000136868,7.42835e-05,9.18302e-05,4.09892e-05,0.000121009
577 rs12603612,rs189340001,rs541801,rs563916,rs79235862 0 150.171 inf 5 0 4.89661e-07 4.20239e-07,5.67438e-07 -3.11662e-05,-0.000967814,0.000131383,0.000866772,-0.00321299 4.09202e-05,0.000136868,7.41912e-05,9.18237e-05,0.000121009
578 rs189340001,rs3744604,rs541801,rs563916,rs79235862 0 150.17 inf 5 0 4.90401e-07 4.2537e-07,5.67627e-07 -0.000967897,0.000113698,0.000123947,0.00086353,-0.00321334 0.000136867,8.83916e-05,7.22712e-05,9.15993e-05,0.000121002
579 rs12601858,rs189340001,rs541801,rs563916,rs79235862 0 150.17 inf 5 0 4.89659e-07 4.24914e-07,5.69549e-07 -3.11001e-05,-0.000967813,0.000131355,0.000866761,-0.00321299 4.09202e-05,0.000136868,7.41912e-05,9.18237e-05,0.000121009
580 rs111788037,rs189340001,rs541801,rs563916,rs79235862 0 150.169 inf 5 0 4.90397e-07 4.19681e-07,5.5752e-07 0.00011354,-0.000967896,0.000123939,0.000863527,-0.00321334 8.83916e-05,0.000136867,7.22712e-05,9.15993e-05,0.000121002
581 rs189340001,rs541801,rs563916,rs7224263,rs79235862 0 150.168 inf 5 0 4.90394e-07 4.21507e-07,5.61844e-07 -0.000967895,0.00012393,0.000863525,0.000113368,-0.00321333 0.000136867,7.22712e-05,9.15993e-05,8.83916e-05,0.000121002
582 rs189340001,rs541801,rs563916,rs56686532,rs79235862 0 150.167 inf 5 0 4.90392e-07 4.15498e-07,5.63883e-07 -0.000967894,0.000123925,0.000863523,0.000113264,-0.00321333 0.000136867,7.22712e-05,9.15993e-05,8.83916e-05,0.000121002
583 rs189340001,rs541801,rs563916,rs60852732,rs79235862 0 150.167 inf 5 0 4.9039e-07 4.18918e-07,5.62239e-07 -0.000967894,0.000123922,0.000863522,0.000113197,-0.00321333 0.000136867,7.22712e-05,9.15993e-05,8.83916e-05,0.000121002
584 rs12450563,rs189340001,rs541801,rs563916,rs79235862 0 150.167 inf 5 0 4.9039e-07 4.2443e-07,5.61976e-07 0.000113193,-0.000967894,0.000123921,0.000863522,-0.00321333 8.83916e-05,0.000136867,7.22712e-05,9.15993e-05,0.000121002
585 rs189340001,rs541801,rs563916,rs79235862,rs9748045 0 150.167 inf 5 0 4.9039e-07 4.18733e-07,5.65977e-07 -0.000967893,0.000123919,0.000863521,-0.00321333,0.000113149 0.000136867,7.22712e-05,9.15993e-05,0.000121002,8.83916e-05
586 rs189340001,rs541801,rs563916,rs7207100,rs79235862 0 150.166 inf 5 0 4.90387e-07 4.28481e-07,5.63065e-07 -0.000967893,0.000123912,0.000863519,0.000113004,-0.00321333 0.000136867,7.22712e-05,9.15993e-05,8.83916e-05,0.000121002
587 rs189340001,rs541801,rs563916,rs61238503,rs79235862 0 150.165 inf 5 0 4.90386e-07 4.19754e-07,5.58849e-07 -0.000967892,0.00012391,0.000863518,0.000112961,-0.00321333 0.000136867,7.22712e-05,9.15993e-05,8.83916e-05,0.000121002
588 rs189340001,rs541801,rs563916,rs7217035,rs79235862 0 150.164 inf 5 0 4.90383e-07 4.21515e-07,5.63676e-07 -0.000967892,0.000123902,0.000863516,0.000112819,-0.00321332 0.000136867,7.22712e-05,9.15993e-05,8.83916e-05,0.000121002
589 rs12450692,rs189340001,rs541801,rs563916,rs79235862 0 150.164 inf 5 0 4.90382e-07 4.23101e-07,5.64416e-07 0.000112747,-0.000967891,0.000123899,0.000863515,-0.00321332 8.83916e-05,0.000136867,7.22712e-05,9.15993e-05,0.000121002
590 rs113495955,rs189340001,rs541801,rs563916,rs79235862 0 150.164 inf 5 0 4.90381e-07 4.25301e-07,5.60507e-07 0.000112726,-0.000967891,0.000123898,0.000863515,-0.00321332 8.83916e-05,0.000136867,7.22712e-05,9.15993e-05,0.000121002
591 rs12450461,rs189340001,rs541801,rs563916,rs79235862 0 150.164 inf 5 0 4.9038e-07 4.20645e-07,5.65482e-07 0.000112688,-0.000967891,0.000123896,0.000863514,-0.00321332 8.83916e-05,0.000136867,7.22712e-05,9.15993e-05,0.000121002
592 rs189340001,rs541801,rs563916,rs78270829,rs79235862 0 150.163 inf 5 0 4.90468e-07 4.24749e-07,5.59499e-07 -0.000967423,0.000121642,0.000862642,0.000190869,-0.00321192 0.000136866,7.2179e-05,9.15915e-05,0.000144192,0.000120994
593 rs189340001,rs541801,rs563916,rs79235862,rs8080446 0 150.162 inf 5 0 4.90377e-07 4.16336e-07,5.65333e-07 -0.00096789,0.000123887,0.000863512,-0.00321332,0.000112521 0.000136867,7.22712e-05,9.15993e-05,0.000121002,8.83916e-05
594 rs189340001,rs541801,rs563916,rs73989214,rs79235862 0 150.162 inf 5 0 4.90377e-07 4.17823e-07,5.61314e-07 -0.00096789,0.000123887,0.000863511,0.000112511,-0.00321332 0.000136867,7.22712e-05,9.15993e-05,8.83916e-05,0.000121002
595 rs12450051,rs189340001,rs541801,rs563916,rs79235862 0 150.162 inf 5 0 4.90377e-07 4.20752e-07,5.67745e-07 0.000112508,-0.00096789,0.000123887,0.000863511,-0.00321332 8.83916e-05,0.000136867,7.22712e-05,9.15993e-05,0.000121002
596 rs189340001,rs541801,rs563916,rs61030793,rs79235862 0 150.162 inf 5 0 4.90376e-07 4.22614e-07,5.68872e-07 -0.00096789,0.000123885,0.000863511,0.000112476,-0.00321332 0.000136867,7.22712e-05,9.15993e-05,8.83916e-05,0.000121002
597 rs189340001,rs541801,rs563916,rs7214304,rs79235862 0 150.161 inf 5 0 4.90372e-07 4.17543e-07,5.62017e-07 -0.000967889,0.000123875,0.000863508,0.000112285,-0.00321332 0.000136867,7.22712e-05,9.15993e-05,8.83916e-05,0.000121002
598 rs189340001,rs541801,rs563916,rs73989219,rs79235862 0 150.159 inf 5 0 4.90367e-07 4.15252e-07,5.69417e-07 -0.000967887,0.000123861,0.000863504,0.000112006,-0.00321331 0.000136867,7.22712e-05,9.15993e-05,8.83916e-05,0.000121002
599 rs141182730,rs189340001,rs541801,rs563916,rs79235862 0 150.158 inf 5 0 4.90364e-07 4.21766e-07,5.6369e-07 0.000111882,-0.000967886,0.000123855,0.000863502,-0.00321331 8.83916e-05,0.000136867,7.22712e-05,9.15993e-05,0.000121002
600 rs16944115,rs189340001,rs541801,rs563916,rs79235862 0 150.156 inf 5 0 4.90359e-07 4.17361e-07,5.59958e-07 0.000111606,-0.000967885,0.000123841,0.000863498,-0.0032133 8.83916e-05,0.000136867,7.22712e-05,9.15993e-05,0.000121002
601 rs189340001,rs2303015,rs541801,rs563916,rs79235862 0 150.155 inf 5 0 4.90355e-07 4.19486e-07,5.6085e-07 -0.000967883,0.000111398,0.00012383,0.000863494,-0.0032133 0.000136867,8.83916e-05,7.22712e-05,9.15993e-05,0.000121002
602 rs112217959,rs189340001,rs541801,rs563916,rs79235862 0 150.154 inf 5 0 4.90467e-07 4.25954e-07,5.62503e-07 0.000111379,-0.000968479,0.00011833,0.000869855,-0.00321674 8.41684e-05,0.000136869,7.21311e-05,9.17924e-05,0.000121057
603 rs189340001,rs1990937,rs541801,rs563916,rs79235862 0 150.151 inf 5 0 4.90343e-07 4.21077e-07,5.64424e-07 -0.00096788,0.000110807,0.0001238,0.000863485,-0.00321329 0.000136867,8.83916e-05,7.22712e-05,9.15993e-05,0.000121002
604 rs145799151,rs189340001,rs541801,rs563916,rs79235862 0 150.15 inf 5 0 4.90345e-07 4.25415e-07,5.6845e-07 0.000109785,-0.000967818,0.000123857,0.000863442,-0.00321309 8.75213e-05,0.000136867,7.22739e-05,9.15988e-05,0.000121
605 rs189340001,rs2411377,rs541801,rs563916,rs79235862 0 150.149 inf 5 0 4.90337e-07 4.19398e-07,5.63712e-07 -0.000967878,0.000110463,0.000123782,0.00086348,-0.00321329 0.000136867,8.83916e-05,7.22712e-05,9.15993e-05,0.000121002
606 rs189340001,rs541801,rs563916,rs79235862,rs9913202 0 150.149 inf 5 0 4.89465e-07 4.21675e-07,5.69023e-07 -0.000969606,0.000129354,0.000865062,-0.00321282,-2.24834e-05 0.000136935,7.50243e-05,9.17891e-05,0.000121017,4.14386e-05
607 rs189340001,rs541801,rs563916,rs7221442,rs79235862 0 150.148 inf 5 0 4.90334e-07 4.19525e-07,5.60109e-07 -0.000967877,0.000123776,0.000863478,0.00011034,-0.00321328 0.000136867,7.22712e-05,9.15993e-05,8.83916e-05,0.000121002
608 rs189340001,rs28712070,rs541801,rs563916,rs79235862 0 150.145 inf 5 0 4.90326e-07 4.17442e-07,5.67062e-07 -0.000967875,0.000109912,0.000123754,0.000863471,-0.00321328 0.000136867,8.83916e-05,7.22712e-05,9.15993e-05,0.000121002
609 rs12451265,rs189340001,rs541801,rs563916,rs79235862 0 150.145 inf 5 0 4.90329e-07 4.19443e-07,5.57709e-07 0.000108989,-0.000967814,0.000123815,0.00086343,-0.00321308 8.75213e-05,0.000136867,7.22739e-05,9.15988e-05,0.000121
610 rs189340001,rs541801,rs55762970,rs563916,rs79235862 0 150.144 inf 5 0 4.90324e-07 4.13334e-07,5.60012e-07 -0.000967874,0.000123749,0.000109804,0.00086347,-0.00321328 0.000136867,7.22712e-05,8.83916e-05,9.15993e-05,0.000121002
611 rs189340001,rs1990938,rs541801,rs563916,rs79235862 0 150.143 inf 5 0 4.90319e-07 4.21259e-07,5.6471e-07 -0.000967873,0.000109576,0.000123737,0.000863466,-0.00321327 0.000136867,8.83916e-05,7.22712e-05,9.15993e-05,0.000121002
612 rs189340001,rs1990939,rs541801,rs563916,rs79235862 0 150.143 inf 5 0 4.90319e-07 4.19384e-07,5.66825e-07 -0.000967873,0.00010957,0.000123737,0.000863466,-0.00321327 0.000136867,8.83916e-05,7.22712e-05,9.15993e-05,0.000121002
613 rs189340001,rs541801,rs563916,rs6504584,rs79235862 0 150.143 inf 5 0 4.89809e-07 4.23433e-07,5.61032e-07 -0.000967926,0.00013153,0.000865099,3.72977e-05,-0.00321303 0.000136868,7.36722e-05,9.16649e-05,4.18158e-05,0.000121005
614 rs189340001,rs541801,rs563916,rs79235862,rs8079874 0 150.142 inf 5 0 4.90318e-07 4.15866e-07,5.67415e-07 -0.000967872,0.000123733,0.000863465,-0.00321327,0.000109484 0.000136867,7.22712e-05,9.15993e-05,0.000121002,8.83916e-05
615 rs189340001,rs541801,rs563916,rs61648633,rs79235862 0 150.14 inf 5 0 4.90315e-07 4.21948e-07,5.62217e-07 -0.00096781,0.000123777,0.000863418,0.00010825,-0.00321307 0.000136867,7.22739e-05,9.15988e-05,8.75213e-05,0.000121
616 rs12451147,rs189340001,rs541801,rs563916,rs79235862 0 150.136 inf 5 0 4.90302e-07 4.20944e-07,5.67194e-07 0.000107593,-0.000967806,0.000123743,0.000863408,-0.00321306 8.75213e-05,0.000136867,7.22739e-05,9.15988e-05,0.000121
617 rs189340001,rs541801,rs563916,rs79235862,rs882150 0 150.135 inf 5 0 4.89447e-07 4.1748e-07,5.59962e-07 -0.000969501,0.00012886,0.000864917,-0.00321276,2.14905e-05 0.000136935,7.50243e-05,9.17891e-05,0.000121017,4.14386e-05
618 rs189340001,rs1990936,rs541801,rs563916,rs79235862 0 150.134 inf 5 0 4.90292e-07 4.17067e-07,5.63368e-07 -0.000967865,0.000108142,0.000123664,0.000863444,-0.00321325 0.000136867,8.83916e-05,7.22712e-05,9.15993e-05,0.000121002
619 rs189340001,rs33971298,rs541801,rs563916,rs79235862 0 150.133 inf 5 0 4.89442e-07 4.23574e-07,5.6123e-07 -0.000969466,2.11937e-05,0.000128736,0.000864879,-0.00321275 0.000136935,4.14573e-05,7.50395e-05,9.17899e-05,0.000121017
620 rs189340001,rs34071781,rs541801,rs563916,rs79235862 0 150.132 inf 5 0 4.89446e-07 4.20349e-07,5.62432e-07 -0.000969501,2.14459e-05,0.000128814,0.000864906,-0.00321276 0.000136936,4.14201e-05,7.50091e-05,9.17883e-05,0.000121017
621 rs189340001,rs541801,rs563916,rs62075798,rs79235862 0 150.131 inf 5 0 4.89445e-07 4.26684e-07,5.61536e-07 -0.000969491,0.000128764,0.000864891,2.13458e-05,-0.00321275 0.000136936,7.50091e-05,9.17883e-05,4.14201e-05,0.000121017
622 rs189340001,rs3959442,rs541801,rs563916,rs79235862 0 150.126 inf 5 0 4.90482e-07 4.23938e-07,5.69474e-07 -0.000971206,-5.83705e-05,9.62818e-05,0.000867844,-0.00321469 0.000136898,4.38304e-05,7.3978e-05,9.17024e-05,0.000121017
623 rs189340001,rs34231452,rs541801,rs563916,rs79235862 0 150.125 inf 5 0 4.89434e-07 4.19425e-07,5.70061e-07 -0.00096942,2.07112e-05,0.000128472,0.000864803,-0.00321272 0.000136935,4.14386e-05,7.50243e-05,9.17891e-05,0.000121017
624 rs189340001,rs541801,rs563916,rs79235862,rs8078826 0 150.118 inf 5 0 4.89423e-07 4.12674e-07,5.63813e-07 -0.000969345,0.000128164,0.000864711,-0.00321268,2.00472e-05 0.000136935,7.50395e-05,9.17899e-05,0.000121017,4.14573e-05
625 rs12948015,rs189340001,rs541801,rs563916,rs79235862 0 150.117 inf 5 0 4.89424e-07 4.18632e-07,5.63033e-07 2.00779e-05,-0.000969353,0.000128157,0.000864711,-0.00321268 4.14386e-05,0.000136935,7.50243e-05,9.17891e-05,0.000121017
626 rs11079839,rs189340001,rs541801,rs563916,rs79235862 0 150.117 inf 5 0 4.90241e-07 4.24939e-07,5.59128e-07 0.00010544,-0.000967849,0.000123527,0.000863402,-0.00321321 8.83916e-05,0.000136867,7.22712e-05,9.15993e-05,0.000121002
627 rs189340001,rs541801,rs563916,rs62066475,rs79235862 0 150.112 inf 5 0 4.89433e-07 4.19107e-07,5.6782e-07 -0.000969271,0.000128314,0.000864737,2.06337e-05,-0.00321267 0.000136926,7.49468e-05,9.17811e-05,4.13481e-05,0.000121015
628 rs189340001,rs35513298,rs541801,rs563916,rs79235862 0 150.109 inf 5 0 4.89416e-07 4.20202e-07,5.74439e-07 -0.000969309,1.96187e-05,0.000127906,0.000864639,-0.00321266 0.000136936,4.14201e-05,7.50091e-05,9.17883e-05,0.000121017
629 rs189340001,rs541801,rs563916,rs7219313,rs79235862 0 150.107 inf 5 0 4.90214e-07 4.17884e-07,5.68249e-07 -0.000967841,0.000123453,0.00086338,0.000103985,-0.00321318 0.000136867,7.22712e-05,9.15993e-05,8.83916e-05,0.000121002
630 rs189340001,rs4793989,rs541801,rs563916,rs79235862 0 150.091 inf 5 0 4.89351e-07 4.21278e-07,5.61869e-07 -0.000968336,1.50274e-05,0.00012695,0.000862265,-0.0032119 0.0001369,4.17721e-05,7.61583e-05,9.15992e-05,0.000120998
631 rs189340001,rs541801,rs563916,rs7216848,rs79235862 0 150.083 inf 5 0 4.90142e-07 4.19392e-07,5.62339e-07 -0.000967818,0.000123247,0.000863318,9.99518e-05,-0.00321312 0.000136867,7.22712e-05,9.15993e-05,8.83916e-05,0.000121002
632 rs189340001,rs541801,rs55681610,rs563916,rs79235862 0 150.072 inf 5 0 4.90099e-07 4.20374e-07,5.6026e-07 -0.000967556,0.000124252,8.10983e-05,0.000863291,-0.00321222 0.000136866,7.23422e-05,7.35267e-05,9.15995e-05,0.000120995
633 rs189340001,rs541801,rs563916,rs79235862,rs9894220 0 150.055 inf 5 0 4.89546e-07 4.16215e-07,5.65393e-07 -0.000967725,0.00012854,0.00086515,-0.00321269,2.63357e-05 0.000136868,7.39166e-05,9.17393e-05,0.000121007,4.09669e-05
634 rs189340001,rs541801,rs563916,rs62066473,rs79235862 0 150.047 inf 5 0 4.89296e-07 4.24631e-07,5.69214e-07 -0.000967856,0.000123475,0.000862519,9.37747e-06,-0.00321176 0.000136894,7.59643e-05,9.16496e-05,4.20255e-05,0.000120998
635 rs189340001,rs541801,rs563916,rs79235862,rs8074034 0 150.047 inf 5 0 4.89341e-07 4.23136e-07,5.60235e-07 -0.000968727,0.000125154,0.000863831,-0.00321234,1.408e-05 0.000136936,7.50091e-05,9.17883e-05,0.000121017,4.14201e-05
636 rs189340001,rs541801,rs563916,rs79235862,rs999474 0 150.038 inf 5 0 4.89515e-07 4.23162e-07,5.61813e-07 -0.000967698,0.000127942,0.000864956,-0.00321262,2.48186e-05 0.000136868,7.39166e-05,9.17393e-05,0.000121007,4.09669e-05
637 rs189340001,rs541801,rs563916,rs79235862,rs9894239 0 150.025 inf 5 0 4.89492e-07 4.14262e-07,5.6421e-07 -0.000967677,0.000127495,0.00086481,-0.00321257,2.36849e-05 0.000136868,7.39166e-05,9.17393e-05,0.000121007,4.09669e-05
638 rs117088827,rs189340001,rs541801,rs563916,rs79235862 0 150.005 inf 5 0 4.90039e-07 4.23922e-07,5.61902e-07 -9.58221e-05,-0.000967093,0.000114246,0.000860055,-0.0032111 9.01657e-05,0.000136866,7.22249e-05,9.16035e-05,0.000120994
639 rs11657238,rs189340001,rs541801,rs563916,rs79235862 0 150.005 inf 5 0 4.89715e-07 4.23371e-07,5.66487e-07 3.32389e-05,-0.000966641,0.000105057,0.00085752,-0.00321008 4.09669e-05,0.000136868,7.39166e-05,9.17393e-05,0.000121007
640 rs189340001,rs541801,rs55917610,rs563916,rs79235862 0 150.005 inf 5 0 4.89599e-07 4.19535e-07,5.69626e-07 -0.000967633,0.000127122,-2.9407e-05,0.000865131,-0.00321252 0.000136867,7.3258e-05,4.19974e-05,9.17144e-05,0.000121002
641 rs12952879,rs189340001,rs541801,rs563916,rs79235862 0 149.996 inf 5 0 4.8951e-07 4.22248e-07,5.60182e-07 2.47159e-05,-0.000970169,0.000126359,0.000865762,-0.00321305 4.12007e-05,0.000136953,7.34147e-05,9.18297e-05,0.00012102
642 rs189340001,rs28528789,rs541801,rs563916,rs79235862 0 149.996 inf 5 0 4.89438e-07 4.1577e-07,5.62813e-07 -0.000967624,2.07455e-05,0.000126337,0.000864434,-0.00321244 0.000136868,4.09669e-05,7.39166e-05,9.17393e-05,0.000121007
643 rs189340001,rs521833,rs541801,rs563916,rs79235862 0 149.995 inf 5 0 4.89434e-07 4.18216e-07,5.62161e-07 -0.000969286,-2.06473e-05,0.000126826,0.000863203,-0.00321244 0.000136927,4.1329e-05,7.41882e-05,9.16336e-05,0.000121007
644 rs189340001,rs35929648,rs541801,rs563916,rs79235862 0 149.99 inf 5 0 4.89612e-07 4.21171e-07,5.58533e-07 -0.000967593,-3.04158e-05,0.000126534,0.000865141,-0.00321245 0.000136867,4.2663e-05,7.30813e-05,9.17107e-05,0.000121
645 rs189340001,rs541801,rs563916,rs79235862,rs8082345 0 149.987 inf 5 0 4.89888e-07 4.24532e-07,5.58908e-07 -0.00096718,0.00012254,0.00086757,-0.00321196,-4.77338e-05 0.000136866,7.22771e-05,9.17903e-05,0.000120994,5.00394e-05
646 rs12940898,rs189340001,rs541801,rs563916,rs79235862 0 149.98 inf 5 0 4.89411e-07 4.1845e-07,5.67771e-07 1.90767e-05,-0.000967593,0.000125679,0.00086422,-0.00321237 4.09669e-05,0.000136868,7.39166e-05,9.17393e-05,0.000121007
647 rs189340001,rs541801,rs563916,rs6504582,rs79235862 0 149.976 inf 5 0 4.89368e-07 4.22824e-07,5.6725e-07 -0.000968782,0.000125302,0.000863049,1.61291e-05,-0.0032123 0.000136922,7.43955e-05,9.16467e-05,4.1132e-05,0.000121009
648 rs189340001,rs541801,rs563916,rs56758270,rs79235862 0 149.974 inf 5 0 4.89988e-07 4.23572e-07,5.64629e-07 -0.000967129,0.000118228,0.00086681,8.88282e-05,-0.00321205 0.000136866,7.21311e-05,9.17202e-05,8.65042e-05,0.000120995
649 rs189340001,rs541801,rs563916,rs79235862,rs9892143 0 149.961 inf 5 0 4.89783e-07 4.14961e-07,5.62094e-07 -0.000967686,0.000122075,0.000862963,-0.00321275,7.69173e-05 0.000136867,7.22712e-05,9.15993e-05,0.000121002,8.83916e-05
650 rs189340001,rs4793990,rs541801,rs563916,rs79235862 0 149.958 inf 5 0 4.895e-07 4.24201e-07,5.59528e-07 -0.000967642,-2.53489e-05,0.00012594,0.000863711,-0.00321241 0.000136868,4.31099e-05,7.33349e-05,9.16482e-05,0.000121003
651 rs11653543,rs189340001,rs541801,rs563916,rs79235862 0 149.957 inf 5 0 4.89931e-07 4.20348e-07,5.64052e-07 8.52954e-05,-0.000967134,0.000118225,0.00086661,-0.00321203 8.65042e-05,0.000136866,7.21311e-05,9.17202e-05,0.000120995
652 rs11870567,rs189340001,rs541801,rs563916,rs79235862 0 149.955 inf 5 0 4.89493e-07 4.19875e-07,5.68017e-07 2.49713e-05,-0.000967636,0.000125824,0.000863682,-0.00321239 4.31099e-05,0.000136868,7.33349e-05,9.16482e-05,0.000121003
653 rs145409352,rs189340001,rs541801,rs563916,rs79235862 0 149.95 inf 5 0 4.89907e-07 4.20654e-07,5.68195e-07 8.37555e-05,-0.000967136,0.000118224,0.000866522,-0.00321202 8.65042e-05,0.000136866,7.21311e-05,9.17202e-05,0.000120995
654 rs189340001,rs541801,rs563916,rs79235862,rs9915532 0 149.941 inf 5 0 4.8975e-07 4.1548e-07,5.6046e-07 -0.000967188,0.000122027,0.000866891,-0.00321191,-4.21413e-05 0.000136866,7.22771e-05,9.17903e-05,0.000120994,5.00394e-05
655 rs189340001,rs541801,rs563916,rs79235862,rs9904761 0 149.939 inf 5 0 4.89455e-07 4.19324e-07,5.60502e-07 -0.000967605,0.000125211,0.000863529,-0.00321232,2.28124e-05 0.000136868,7.33477e-05,9.16488e-05,0.000121003,4.30406e-05
656 rs189340001,rs4793991,rs541801,rs563916,rs79235862 0 149.929 inf 5 0 4.89281e-07 4.22329e-07,5.66444e-07 -0.000967369,-6.77576e-06,0.000121034,0.000862863,-0.00321185 0.000136868,4.09202e-05,7.41912e-05,9.18237e-05,0.000121009
657 rs11657868,rs189340001,rs541801,rs563916,rs79235862 0 149.929 inf 5 0 4.89465e-07 4.19633e-07,5.59017e-07 2.39486e-05,-0.000967588,0.000124893,0.00086345,-0.00321229 4.40617e-05,0.000136868,7.31875e-05,9.16409e-05,0.000121001
658 rs189340001,rs1973404,rs541801,rs563916,rs79235862 0 149.928 inf 5 0 4.8945e-07 4.16062e-07,5.63925e-07 -0.000967587,2.27209e-05,0.000124865,0.000863443,-0.00321229 0.000136868,4.35176e-05,7.32657e-05,9.16448e-05,0.000121002
659 rs189340001,rs541801,rs563916,rs79235862,rs8076135 0 149.918 inf 5 0 4.89802e-07 4.25115e-07,5.61214e-07 -0.000967145,0.000118218,0.000866118,-0.00321198,7.66119e-05 0.000136866,7.21311e-05,9.17202e-05,0.000120995,8.65042e-05
660 rs189340001,rs541801,rs563916,rs66985080,rs79235862 0 149.918 inf 5 0 4.89677e-07 4.19929e-07,5.68289e-07 -0.000967223,0.000121829,0.000866107,3.98348e-05,-0.00321189 0.000136866,7.22858e-05,9.17589e-05,5.1316e-05,0.000120994
661 rs189340001,rs541801,rs563916,rs79235862,rs9905428 0 149.917 inf 5 0 4.89415e-07 4.21971e-07,5.61554e-07 -0.000967562,0.000124367,0.00086332,-0.00321223,2.03667e-05 0.000136868,7.33221e-05,9.16476e-05,0.000121003,4.31806e-05
662 rs189340001,rs541801,rs55941919,rs563916,rs79235862 0 149.916 inf 5 0 4.89671e-07 4.20721e-07,5.60804e-07 -0.000967223,0.000121803,3.95512e-05,0.000866076,-0.00321189 0.000136866,7.22858e-05,5.1316e-05,9.17589e-05,0.000120994
663 rs189340001,rs541801,rs563916,rs75665628,rs79235862 0 149.916 inf 5 0 4.89798e-07 4.19299e-07,5.64031e-07 -0.00096717,0.000118017,0.000866264,7.70827e-05,-0.0032121 0.000136866,7.21312e-05,9.17302e-05,8.73485e-05,0.000120995
664 rs189340001,rs3760451,rs541801,rs563916,rs79235862 0 149.912 inf 5 0 4.89414e-07 4.26342e-07,5.6256e-07 -0.000967554,2.0467e-05,0.000124222,0.000863284,-0.00321221 0.000136868,4.34786e-05,7.32719e-05,9.16451e-05,0.000121002
665 rs189340001,rs541801,rs563916,rs7207087,rs79235862 0 149.912 inf 5 0 4.89402e-07 4.19686e-07,5.61011e-07 -0.00096755,0.000124135,0.000863262,1.94681e-05,-0.0032122 0.000136868,7.33349e-05,9.16482e-05,4.31099e-05,0.000121003
666 rs189340001,rs541801,rs563916,rs57249781,rs79235862 0 149.912 inf 5 0 4.89785e-07 4.18799e-07,5.58999e-07 -0.000967171,0.000118019,0.000866209,7.61407e-05,-0.00321209 0.000136866,7.21312e-05,9.17302e-05,8.73485e-05,0.000120995
667 rs11650158,rs189340001,rs541801,rs563916,rs79235862 0 149.911 inf 5 0 4.89509e-07 4.1937e-07,5.63094e-07 3.03982e-05,-0.000969648,0.000123773,0.000863602,-0.00321267 5.07025e-05,0.000136925,7.27364e-05,9.16397e-05,0.000121008
668 rs189340001,rs541801,rs56065927,rs563916,rs79235862 0 149.907 inf 5 0 4.89762e-07 4.16651e-07,5.64949e-07 -0.000967125,0.0001184,7.30632e-05,0.000865808,-0.00321184 0.000136866,7.21316e-05,8.56869e-05,9.17111e-05,0.000120994
669 rs189340001,rs541801,rs563916,rs7209449,rs79235862 0 149.905 inf 5 0 4.894e-07 4.2393e-07,5.63412e-07 -0.000967538,0.000123903,0.000863204,-1.94624e-05,-0.00321218 0.000136868,7.32657e-05,9.16448e-05,4.35176e-05,0.000121002
670 rs189340001,rs541801,rs563916,rs79235862,rs9914918 0 149.902 inf 5 0 4.89392e-07 4.21486e-07,5.64745e-07 -0.000967531,0.000123756,0.000863168,-0.00321216,1.88952e-05 0.000136868,7.32719e-05,9.16451e-05,0.000121002,4.34786e-05
671 rs11656939,rs189340001,rs541801,rs563916,rs79235862 0 149.901 inf 5 0 4.89391e-07 4.1981e-07,5.64933e-07 1.88216e-05,-0.000967529,0.000123735,0.000863162,-0.00321216 4.34786e-05,0.000136868,7.32719e-05,9.16451e-05,0.000121002
672 rs189340001,rs2411374,rs541801,rs563916,rs79235862 0 149.898 inf 5 0 4.8927e-07 4.21564e-07,5.59656e-07 -0.000967165,4.44511e-06,0.000116273,0.000861065,-0.00321132 0.000136868,4.09202e-05,7.41912e-05,9.18237e-05,0.000121009
673 rs1058018,rs189340001,rs541801,rs563916,rs79235862 0 149.895 inf 5 0 4.89311e-07 4.22818e-07,5.62488e-07 -1.08634e-05,-0.000966861,0.000122421,0.000862575,-0.0032114 4.05801e-05,0.000136874,7.3867e-05,9.16377e-05,0.000120995
674 rs189340001,rs541801,rs563916,rs78069344,rs79235862 0 149.893 inf 5 0 4.8962e-07 4.22664e-07,5.61979e-07 -0.000967384,0.000120871,0.000862451,7.43124e-05,-0.00321184 0.000136866,7.2229e-05,9.1594e-05,0.000103056,0.000120994
675 rs10221256,rs189340001,rs541801,rs563916,rs79235862 0 149.889 inf 5 0 4.89703e-07 4.2128e-07,5.60512e-07 6.92759e-05,-0.000967155,0.000118213,0.000865702,-0.00321193 8.65042e-05,0.000136866,7.21311e-05,9.17202e-05,0.000120995
676 rs117387941,rs189340001,rs541801,rs563916,rs79235862 0 149.884 inf 5 0 4.89611e-07 4.17887e-07,5.6559e-07 -8.03525e-05,-0.000968898,0.000117267,0.000861783,-0.00321314 0.000112892,0.000136886,7.21419e-05,9.15892e-05,0.000121015
677 rs11652336,rs189340001,rs541801,rs563916,rs79235862 0 149.884 inf 5 0 4.89688e-07 4.16131e-07,5.64997e-07 6.80646e-05,-0.000967157,0.000118212,0.000865633,-0.00321193 8.65042e-05,0.000136866,7.21311e-05,9.17202e-05,0.000120995
678 rs189340001,rs541801,rs563916,rs74448347,rs79235862 0 149.881 inf 5 0 4.89592e-07 4.20856e-07,5.66407e-07 -0.000967364,0.000120471,0.000862352,7.97958e-05,-0.00321179 0.000136866,7.22081e-05,9.1593e-05,0.000115134,0.000120994
679 rs189340001,rs541801,rs563916,rs58376900,rs79235862 0 149.879 inf 5 0 4.89382e-07 4.18979e-07,5.6045e-07 -0.000967493,0.000123011,0.000862983,1.89164e-05,-0.00321208 0.000136867,7.30574e-05,9.16345e-05,4.52107e-05,0.000121
680 rs189340001,rs541801,rs563916,rs79235862,rs9909916 0 149.879 inf 5 0 4.89381e-07 4.16833e-07,5.68271e-07 -0.000967491,0.000122978,0.000862975,-0.00321207,1.87868e-05 0.000136867,7.30574e-05,9.16345e-05,0.000121,4.52107e-05
681 rs189340001,rs541801,rs563916,rs7210340,rs79235862 0 149.876 inf 5 0 4.89661e-07 4.19842e-07,5.63125e-07 -0.000967159,0.00011821,0.000865511,6.59044e-05,-0.00321191 0.000136866,7.21311e-05,9.17202e-05,8.65042e-05,0.000120995
682 rs12941604,rs189340001,rs541801,rs563916,rs79235862 0 149.873 inf 5 0 4.89521e-07 4.23872e-07,5.65897e-07 3.48604e-05,-0.000968394,0.000121477,0.000864321,-0.00321214 5.68105e-05,0.000136879,7.23334e-05,9.1683e-05,0.000120998
683 rs189340001,rs541801,rs563916,rs79235862,rs8075893 0 149.873 inf 5 0 4.89519e-07 4.15891e-07,5.69012e-07 -0.000968391,0.000121467,0.000864313,-0.00321214,3.47549e-05 0.000136879,7.23334e-05,9.1683e-05,0.000120998,5.68105e-05
684 rs189340001,rs541801,rs563916,rs7214832,rs79235862 0 149.872 inf 5 0 4.89518e-07 4.17034e-07,5.65659e-07 -0.000968386,0.000121454,0.000864304,3.46243e-05,-0.00321213 0.000136879,7.23334e-05,9.1683e-05,5.68105e-05,0.000120998
685 rs189340001,rs541801,rs563916,rs79235862,rs8065900 0 149.87 inf 5 0 4.89512e-07 4.17968e-07,5.66232e-07 -0.000968374,0.000121418,0.000864276,-0.00321213,3.42436e-05 0.000136879,7.23334e-05,9.1683e-05,0.000120998,5.68105e-05
686 rs189340001,rs541801,rs563916,rs57508413,rs79235862 0 149.867 inf 5 0 4.89629e-07 4.21247e-07,5.62661e-07 -0.000967142,0.000118366,0.00086523,6.25844e-05,-0.0032118 0.000136866,7.21316e-05,9.17111e-05,8.56869e-05,0.000120994
687 rs189340001,rs541801,rs563916,rs56904288,rs79235862 0 149.867 inf 5 0 4.89629e-07 4.20125e-07,5.66215e-07 -0.000967142,0.000118366,0.000865229,6.25732e-05,-0.0032118 0.000136866,7.21316e-05,9.17111e-05,8.56869e-05,0.000120994
688 rs189340001,rs541801,rs563916,rs73332250,rs79235862 0 149.867 inf 5 0 4.89628e-07 4.19779e-07,5.66972e-07 -0.000967142,0.000118365,0.000865226,6.25231e-05,-0.0032118 0.000136866,7.21316e-05,9.17111e-05,8.56869e-05,0.000120994
689 rs189340001,rs541801,rs563916,rs79235862,rs8079462 0 149.864 inf 5 0 4.89616e-07 4.22682e-07,5.58478e-07 -0.000967144,0.000118362,0.000865169,-0.00321179,6.14893e-05 0.000136866,7.21316e-05,9.17111e-05,0.000120994,8.56869e-05
690 rs189340001,rs28579683,rs541801,rs563916,rs79235862 0 149.863 inf 5 0 4.89323e-07 4.20452e-07,5.65755e-07 -0.000967436,1.30374e-05,0.000121895,0.000862705,-0.00321195 0.000136868,4.38441e-05,7.32172e-05,9.16424e-05,0.000121002
691 rs189340001,rs1962412,rs541801,rs563916,rs79235862 0 149.862 inf 5 0 4.8931e-07 4.21662e-07,5.67216e-07 -0.000967422,-1.14591e-05,0.000121627,0.000862639,-0.00321192 0.000136868,4.32528e-05,7.33094e-05,9.16469e-05,0.000121002
692 rs189340001,rs541801,rs563916,rs62075819,rs79235862 0 149.859 inf 5 0 4.89316e-07 4.19789e-07,5.60723e-07 -0.000968365,0.000120599,0.000864874,1.13831e-05,-0.00321204 0.000136924,7.26518e-05,9.22501e-05,4.05173e-05,0.000121007
693 rs189340001,rs541801,rs563916,rs67174000,rs79235862 0 149.859 inf 5 0 4.89304e-07 4.15809e-07,5.66901e-07 -0.00096741,0.000121392,0.00086258,1.06814e-05,-0.0032119 0.000136868,7.33094e-05,9.16469e-05,4.32528e-05,0.000121002
694 rs16944762,rs189340001,rs541801,rs563916,rs79235862 0 149.856 inf 5 0 4.89591e-07 4.2462e-07,5.64211e-07 5.92775e-05,-0.000967148,0.000118355,0.000865047,-0.00321178 8.56869e-05,0.000136866,7.21316e-05,9.17111e-05,0.000120994
695 rs189340001,rs541801,rs563916,rs79235862,rs962273 0 149.855 inf 5 0 4.89297e-07 4.21506e-07,5.66609e-07 -0.000967396,0.000121112,0.000862511,-0.00321186,-9.75569e-06 0.000136868,7.33094e-05,9.16469e-05,0.000121002,4.32528e-05
696 rs189340001,rs2112617,rs541801,rs563916,rs79235862 0 149.853 inf 5 0 4.89265e-07 4.23979e-07,5.66212e-07 -0.000968265,-2.66988e-06,0.000119247,0.000861892,-0.00321133 0.000137696,3.95359e-05,7.39088e-05,9.16051e-05,0.000121031
697 rs189340001,rs541801,rs563916,rs72831898,rs79235862 0 149.852 inf 5 0 4.89474e-07 4.24156e-07,5.62969e-07 -0.000969289,0.000120719,0.00086436,3.32661e-05,-0.00321228 0.000136916,7.22782e-05,9.17072e-05,5.9898e-05,0.000121001
698 rs189340001,rs541801,rs56321731,rs563916,rs79235862 0 149.847 inf 5 0 4.89445e-07 4.19522e-07,5.68661e-07 -0.00096821,0.000120944,2.92623e-05,0.000863912,-0.00321204 0.000136879,7.23334e-05,5.68105e-05,9.1683e-05,0.000120998
699 rs189340001,rs541801,rs563916,rs57459935,rs79235862 0 149.846 inf 5 0 4.89398e-07 4.18673e-07,5.62317e-07 -0.000968473,0.000121544,0.000862832,2.58046e-05,-0.00321216 0.000136894,7.25304e-05,9.16198e-05,5.79404e-05,0.000121002
700 rs11079842,rs189340001,rs541801,rs563916,rs79235862 0 149.844 inf 5 0 4.89289e-07 4.21831e-07,5.68448e-07 8.62371e-06,-0.000967372,0.00012064,0.000862393,-0.00321181 4.38018e-05,0.000136868,7.32232e-05,9.16427e-05,0.000121002
701 rs189340001,rs541801,rs563916,rs7214800,rs79235862 0 149.844 inf 5 0 4.89392e-07 4.17639e-07,5.65433e-07 -0.000968444,0.000121462,0.000862807,2.51789e-05,-0.00321215 0.000136894,7.25304e-05,9.16198e-05,5.79404e-05,0.000121002
702 rs189340001,rs541801,rs563916,rs79235862,rs8074792 0 149.837 inf 5 0 4.89417e-07 4.22988e-07,5.69813e-07 -0.000968135,0.000120727,0.000863746,-0.003212,2.69866e-05 0.000136879,7.23334e-05,9.1683e-05,0.000120998,5.68105e-05
703 rs189340001,rs2270576,rs541801,rs563916,rs79235862 0 149.836 inf 5 0 4.89277e-07 4.20278e-07,5.60846e-07 -0.000967341,6.48384e-06,0.000120024,0.000862241,-0.00321174 0.000136868,4.38018e-05,7.32232e-05,9.16427e-05,0.000121002
704 rs189340001,rs541801,rs56009866,rs563916,rs79235862 0 149.835 inf 5 0 4.89371e-07 4.19815e-07,5.62186e-07 -0.000968345,0.00012119,2.31036e-05,0.000862722,-0.0032121 0.000136894,7.25304e-05,5.79404e-05,9.16198e-05,0.000121002
705 rs189340001,rs4793993,rs541801,rs563916,rs79235862 0 149.833 inf 5 0 4.89272e-07 4.22849e-07,5.65569e-07 -0.000967323,5.24546e-06,0.000119668,0.000862152,-0.0032117 0.000136868,4.38018e-05,7.32232e-05,9.16427e-05,0.000121002
706 rs189340001,rs541801,rs563916,rs79235862,rs9911030 0 149.829 inf 5 0 4.8927e-07 4.16886e-07,5.6267e-07 -0.000967313,0.000119475,0.000862104,-0.00321168,4.64308e-06 0.000136868,7.31993e-05,9.16415e-05,0.000121002,4.39734e-05
707 rs189340001,rs541801,rs563916,rs79235862,rs999475 0 149.828 inf 5 0 4.89267e-07 4.18831e-07,5.67281e-07 -0.000967299,0.000119207,0.000862038,-0.00321165,3.64336e-06 0.000136868,7.32232e-05,9.16427e-05,0.000121002,4.38018e-05
708 rs189340001,rs541801,rs563916,rs79235862,rs9904730 0 149.827 inf 5 0 4.89275e-07 4.19179e-07,5.66527e-07 -0.000967329,0.000119786,0.000862181,-0.00321172,6.18686e-06 0.000136868,7.30904e-05,9.16361e-05,0.000121001,4.48861e-05
709 rs12937175,rs189340001,rs541801,rs563916,rs79235862 0 149.825 inf 5 0 4.89263e-07 4.23048e-07,5.67946e-07 -1.84092e-06,-0.000967217,0.000117594,0.000861637,-0.00321147 4.31099e-05,0.000136868,7.33349e-05,9.16482e-05,0.000121003
710 rs1800632,rs189340001,rs541801,rs563916,rs79235862 0 149.822 inf 5 0 4.89268e-07 4.21756e-07,5.61386e-07 4.35815e-06,-0.000967304,0.000119305,0.000862062,-0.00321166 4.48861e-05,0.000136868,7.30904e-05,9.16361e-05,0.000121001
711 rs189340001,rs541801,rs563916,rs7212779,rs79235862 0 149.82 inf 5 0 4.89263e-07 4.22526e-07,5.64695e-07 -0.000967219,0.00011764,0.000861648,-1.7978e-06,-0.00321147 0.000136868,7.32292e-05,9.1643e-05,4.376e-05,0.000121002
712 rs12939844,rs189340001,rs541801,rs563916,rs79235862 0 149.818 inf 5 0 4.89264e-07 4.19135e-07,5.61407e-07 -2.65913e-06,-0.000967207,0.000117403,0.000861589,-0.00321145 4.39299e-05,0.000136868,7.32052e-05,9.16418e-05,0.000121002
713 rs11869991,rs189340001,rs541801,rs563916,rs79235862 0 149.817 inf 5 0 4.89266e-07 4.19655e-07,5.60637e-07 -3.29808e-06,-0.000967198,0.000117221,0.000861544,-0.00321143 4.39299e-05,0.000136868,7.32052e-05,9.16418e-05,0.000121002
714 rs189340001,rs541801,rs563916,rs61632152,rs79235862 0 149.817 inf 5 0 4.89267e-07 4.19781e-07,5.59157e-07 -0.000967194,0.000117141,0.000861524,-3.57778e-06,-0.00321142 0.000136868,7.32052e-05,9.16418e-05,4.39299e-05,0.000121002
715 rs189340001,rs541801,rs563916,rs79235862,rs8075255 0 149.813 inf 5 0 4.8934e-07 4.19146e-07,5.63547e-07 -0.000967256,0.000120024,0.000863615,-0.00321172,1.68073e-05 0.000136866,7.2342e-05,9.17508e-05,0.000120995,4.97621e-05
716 rs189340001,rs35584414,rs541801,rs563916,rs79235862 0 149.812 inf 5 0 4.89262e-07 4.19117e-07,5.62803e-07 -0.000967236,-7.76859e-07,0.000117956,0.000861727,-0.00321151 0.000136868,4.49922e-05,7.30793e-05,9.16356e-05,0.000121001
717 rs114722761,rs189340001,rs541801,rs563916,rs79235862 0 149.811 inf 5 0 4.89314e-07 4.23763e-07,5.68708e-07 1.58673e-05,-0.000968001,0.00012024,0.000862426,-0.00321192 5.79404e-05,0.000136894,7.25304e-05,9.16198e-05,0.000121002
718 rs12449856,rs189340001,rs541801,rs563916,rs79235862 0 149.799 inf 5 0 4.89263e-07 4.17985e-07,5.65406e-07 -2.41827e-06,-0.0009673,0.000118538,0.000861304,-0.00321158 7.86399e-05,0.000136877,7.31786e-05,9.28709e-05,0.000121005
719 rs189340001,rs541801,rs563916,rs60844158,rs79235862 0 149.795 inf 5 0 4.89329e-07 4.17098e-07,5.5504e-07 -0.00096729,0.000118071,0.000860307,-2.66522e-05,-0.00321142 0.000136866,7.21316e-05,9.17111e-05,8.56869e-05,0.000120994
720 rs189340001,rs2303017,rs541801,rs563916,rs79235862 0 149.786 inf 5 0 4.89304e-07 4.19885e-07,5.63189e-07 -0.000967819,3.1612e-05,0.000119221,0.000861551,-0.00321153 0.000136886,0.000127178,7.22573e-05,9.15937e-05,0.000120993
721 rs189340001,rs541801,rs563916,rs76047375,rs79235862 0 149.783 inf 5 0 4.89306e-07 4.19817e-07,5.65615e-07 -0.000967286,0.000118952,0.000861974,3.07676e-05,-0.00321162 0.000136866,7.21993e-05,9.15925e-05,0.000121888,0.000120994
722 rs117231541,rs189340001,rs541801,rs563916,rs79235862 0 149.781 inf 5 0 4.89323e-07 4.18027e-07,5.65295e-07 -3.55222e-05,-0.000967197,0.000117206,0.00086154,-0.00321143 0.000119501,0.000136866,7.22023e-05,9.15927e-05,0.000120994
723 rs112139969,rs189340001,rs541801,rs563916,rs79235862 0 149.78 inf 5 0 4.89262e-07 4.16893e-07,5.65847e-07 4.90074e-08,-0.000967248,0.000118164,0.000861781,-0.00321153 5.69956e-05,0.000136881,7.23279e-05,9.16852e-05,0.000120998
724 rs147600105,rs189340001,rs541801,rs563916,rs79235862 0 149.778 inf 5 0 4.89275e-07 4.19979e-07,5.62763e-07 1.21497e-05,-0.000967315,0.000118778,0.000861964,-0.00321173 8.83916e-05,0.000136867,7.22712e-05,9.15993e-05,0.000121002
725 rs182853625,rs189340001,rs541801,rs563916,rs79235862 0 149.776 inf 5 0 4.89314e-07 4.19472e-07,5.60663e-07 -3.40958e-05,-0.0009666,0.000117058,0.000861864,-0.00321147 0.000124451,0.000136886,7.2243e-05,9.15897e-05,0.000120994
726 rs11869308,rs189340001,rs541801,rs563916,rs79235862 0 149.775 inf 5 0 4.8929e-07 4.22506e-07,5.61352e-07 -2.28327e-05,-0.000967715,0.000117905,0.000861779,-0.00321199 0.000112892,0.000136886,7.21419e-05,9.15892e-05,0.000121015
727 rs148237937,rs189340001,rs541801,rs563916,rs79235862 0 149.775 inf 5 0 4.8928e-07 4.18867e-07,5.64588e-07 2.00774e-05,-0.000967626,0.000118808,0.000861726,-0.00321157 0.000124451,0.000136886,7.2243e-05,9.15897e-05,0.000120994
728 rs189340001,rs541801,rs563916,rs77184940,rs79235862 0 149.774 inf 5 0 4.89277e-07 4.21167e-07,5.64623e-07 -0.000967579,0.00011883,0.000861551,1.92435e-05,-0.00321149 0.000136885,7.22733e-05,9.16019e-05,0.000130107,0.000120994
729 rs11870327,rs189340001,rs541801,rs563916,rs79235862 0 149.774 inf 5 0 4.89298e-07 4.21157e-07,5.64784e-07 -2.78744e-05,-0.000967209,0.000117441,0.000861599,-0.00321145 0.000121888,0.000136866,7.21993e-05,9.15925e-05,0.000120994
730 rs189340001,rs541801,rs563916,rs60416307,rs79235862 0 149.773 inf 5 0 4.89274e-07 4.1709e-07,5.61585e-07 -0.000967545,0.00011876,0.000861574,1.72576e-05,-0.00321149 0.000136885,7.22733e-05,9.16019e-05,0.000130107,0.000120994
731 rs189340001,rs541801,rs563916,rs60656944,rs79235862 0 149.773 inf 5 0 4.89266e-07 4.18905e-07,5.61515e-07 -0.000967282,0.000118483,0.000861875,6.37192e-06,-0.00321163 0.000136867,7.22712e-05,9.15993e-05,8.83916e-05,0.000121002
732 rs12938969,rs189340001,rs541801,rs563916,rs79235862 0 149.772 inf 5 0 4.89275e-07 4.23874e-07,5.69487e-07 1.67342e-05,-0.000967269,0.000118608,0.000861889,-0.00321158 0.000119501,0.000136866,7.22023e-05,9.15927e-05,0.000120994
733 rs189340001,rs541801,rs55878356,rs563916,rs79235862 0 149.771 inf 5 0 4.89263e-07 4.20048e-07,5.60468e-07 -0.000967261,0.000118295,2.67267e-06,0.000861818,-0.00321158 0.000136867,7.22712e-05,8.83916e-05,9.15993e-05,0.000121002
734 rs117358243,rs189340001,rs541801,rs563916,rs79235862 0 149.771 inf 5 0 4.89269e-07 4.19849e-07,5.58816e-07 1.30291e-05,-0.000967472,0.000118613,0.000861624,-0.0032115 0.000130107,0.000136885,7.22733e-05,9.16019e-05,0.000120994
735 rs189340001,rs189762587,rs541801,rs563916,rs79235862 0 149.771 inf 5 0 4.89269e-07 4.2117e-07,5.67886e-07 -0.00096747,1.29545e-05,0.00011861,0.000861625,-0.0032115 0.000136885,0.000130107,7.22733e-05,9.16019e-05,0.000120994
736 rs189340001,rs541801,rs563916,rs7222365,rs79235862 0 149.77 inf 5 0 4.89262e-07 4.1916e-07,5.63376e-07 -0.000967257,0.000118259,0.000861807,1.96002e-06,-0.00321156 0.000136867,7.22712e-05,9.15993e-05,8.83916e-05,0.000121002
737 rs12453671,rs189340001,rs541801,rs563916,rs79235862 0 149.77 inf 5 0 4.89262e-07 4.20359e-07,5.61564e-07 6.05224e-07,-0.000967249,0.00011819,0.000861786,-0.00321154 8.83916e-05,0.000136867,7.22712e-05,9.15993e-05,0.000121002
738 rs11654595,rs189340001,rs541801,rs563916,rs79235862 0 149.77 inf 5 0 4.89262e-07 4.21978e-07,5.6375e-07 5.66473e-07,-0.000967249,0.000118188,0.000861786,-0.00321154 8.83916e-05,0.000136867,7.22712e-05,9.15993e-05,0.000121002
739 rs189340001,rs541801,rs563916,rs79235862,rs8076419 0 149.77 inf 5 0 4.89262e-07 4.19003e-07,5.58733e-07 -0.000967246,0.000118163,0.000861778,-0.00321153,8.1951e-08 0.000136867,7.22712e-05,9.15993e-05,0.000121002,8.83916e-05
740 rs189340001,rs541801,rs563916,rs7213258,rs79235862 0 149.77 inf 5 0 4.89262e-07 4.21484e-07,5.65959e-07 -0.000967244,0.000118142,0.000861772,-3.42943e-07,-0.00321153 0.000136867,7.22712e-05,9.15993e-05,8.83916e-05,0.000121002
741 rs189340001,rs541801,rs563916,rs79235862,rs8078992 0 149.77 inf 5 0 4.89262e-07 4.20466e-07,5.72719e-07 -0.000967244,0.000118142,0.000861772,-0.00321153,-3.43212e-07 0.000136867,7.22712e-05,9.15993e-05,0.000121002,8.83916e-05
742 rs111341180,rs189340001,rs541801,rs563916,rs79235862 0 149.769 inf 5 0 4.89262e-07 4.19701e-07,5.60577e-07 -1.26253e-06,-0.000967239,0.000118093,0.000861758,-0.00321152 8.75213e-05,0.000136867,7.22739e-05,9.15988e-05,0.000121
743 rs189340001,rs541801,rs563916,rs73989213,rs79235862 0 149.769 inf 5 0 4.89266e-07 4.21762e-07,5.64862e-07 -0.000967426,0.000118521,0.000861655,1.03772e-05,-0.00321151 0.000136885,7.22733e-05,9.16019e-05,0.000130107,0.000120994
744 rs189340001,rs541801,rs563916,rs79235862,rs8078984 0 149.769 inf 5 0 4.89262e-07 4.20778e-07,5.64117e-07 -0.000967232,0.000118038,0.00086174,-0.0032115,-2.38335e-06 0.000136867,7.22712e-05,9.15993e-05,0.000121002,8.83916e-05
745 rs139100326,rs189340001,rs541801,rs563916,rs79235862 0 149.767 inf 5 0 4.89274e-07 4.17425e-07,5.66349e-07 -1.63192e-05,-0.000966937,0.000117632,0.000861819,-0.0032115 0.000124451,0.000136886,7.2243e-05,9.15897e-05,0.000120994
746 rs189340001,rs541801,rs563916,rs62621985,rs79235862 0 149.765 inf 5 0 4.89263e-07 4.21357e-07,5.6222e-07 -0.000967238,0.000118012,0.000861741,-5.70056e-06,-0.00321152 0.000136866,7.21993e-05,9.15925e-05,0.000121888,0.000120994
747 rs116439846,rs189340001,rs541801,rs563916,rs79235862 0 149.765 inf 5 0 4.89263e-07 4.18764e-07,5.56986e-07 -5.10726e-06,-0.000967239,0.000118027,0.000861744,-0.00321152 0.000121888,0.000136866,7.21993e-05,9.15925e-05,0.000120994
748 rs3744604,rs550510,rs563916,rs62075850,rs79235862 0 149.241 inf 5 0 4.55025e-07 3.88611e-07,5.30367e-07 9.51397e-05,-2.61391e-05,0.000767885,-1.49877e-05,-0.0029698 9.07478e-05,9.16091e-05,0.000105512,4.16569e-05,0.000116174
749 rs318095,rs3744604,rs550510,rs563916,rs79235862 0 147.983 inf 5 0 4.55031e-07 3.82935e-07,5.26483e-07 -1.55159e-05,9.4857e-05,-2.59462e-05,0.000767939,-0.0029698 4.16553e-05,9.07599e-05,9.15968e-05,0.000105513,0.000116174
750 rs12603261,rs3744604,rs550510,rs563916,rs79235862 0 147.966 inf 5 0 4.55031e-07 3.86529e-07,5.27784e-07 -1.54665e-05,9.48816e-05,-2.59665e-05,0.000767934,-0.0029698 4.16553e-05,9.07599e-05,9.15968e-05,0.000105513,0.000116174
751 rs318090,rs3744604,rs550510,rs563916,rs79235862 0 147.903 inf 5 0 4.55028e-07 3.86807e-07,5.27879e-07 -1.52866e-05,9.49713e-05,-2.60402e-05,0.000767917,-0.0029698 4.16553e-05,9.07599e-05,9.15968e-05,0.000105513,0.000116174
752 rs189340001,rs563916,rs79235862 0 142.996 inf 3 -nan 4.86039e-07 4.18448e-07,5.6522e-07 -0.000953634,0.000956432,-0.00319647 0.000136614,7.10616e-05,0.000120643
753 rs12601672,rs3744604,rs550510,rs563916,rs79235862 0 147.755 inf 5 0 4.55023e-07 3.91988e-07,5.34367e-07 -1.48641e-05,9.51821e-05,-2.62133e-05,0.000767877,-0.0029698 4.16553e-05,9.07599e-05,9.15968e-05,0.000105513,0.000116174
754 rs3744604,rs4399576,rs550510,rs563916,rs79235862 0 147.749 inf 5 0 4.55023e-07 3.87305e-07,5.24654e-07 9.51912e-05,-1.48457e-05,-2.62208e-05,0.000767875,-0.0029698 9.07599e-05,4.16553e-05,9.15968e-05,0.000105513,0.000116174
755 rs3744604,rs550510,rs563916,rs79235862,rs9894220 0 147.73 inf 5 0 4.55111e-07 3.90452e-07,5.29259e-07 0.000112106,-2.3076e-05,0.000767793,-0.00296999,2.09901e-05 9.03372e-05,9.18311e-05,0.000105471,0.000116175,4.15885e-05
756 rs3744604,rs46522,rs550510,rs563916,rs79235862 0 147.714 inf 5 0 4.55022e-07 3.90447e-07,5.319e-07 9.5242e-05,-1.47439e-05,-2.62625e-05,0.000767866,-0.0029698 9.07599e-05,4.16553e-05,9.15968e-05,0.000105513,0.000116174
757 rs3744604,rs550510,rs563916,rs79235862,rs8182364 0 147.7 inf 5 0 4.55022e-07 3.84767e-07,5.27588e-07 9.52614e-05,-2.62785e-05,0.000767862,-0.0029698,-1.47049e-05 9.07599e-05,9.15968e-05,0.000105513,0.000116174,4.16553e-05
758 rs3744604,rs519537,rs550510,rs563916,rs79235862 0 147.655 inf 5 0 4.5502e-07 3.88648e-07,5.27365e-07 9.53256e-05,-1.45763e-05,-2.63312e-05,0.00076785,-0.0029698 9.07599e-05,4.16553e-05,9.15968e-05,0.000105513,0.000116174
759 rs3744604,rs550510,rs563916,rs79235862,rs832410 0 147.649 inf 5 0 4.5502e-07 3.88898e-07,5.32285e-07 9.53343e-05,-2.63383e-05,0.000767848,-0.0029698,-1.45588e-05 9.07599e-05,9.15968e-05,0.000105513,0.000116174,4.16553e-05
760 rs318096,rs3744604,rs550510,rs563916,rs79235862 0 147.624 inf 5 0 4.55019e-07 3.90243e-07,5.23704e-07 -1.44864e-05,9.53704e-05,-2.6368e-05,0.000767841,-0.0029698 4.16553e-05,9.07599e-05,9.15968e-05,0.000105513,0.000116174
761 rs34899772,rs3744604,rs550510,rs563916,rs79235862 0 147.575 inf 5 0 4.55017e-07 3.90761e-07,5.27113e-07 -1.43438e-05,9.54415e-05,-2.64264e-05,0.000767828,-0.0029698 4.16553e-05,9.07599e-05,9.15968e-05,0.000105513,0.000116174
762 rs3744604,rs550510,rs563916,rs79235862,rs957557 0 147.572 inf 5 0 4.55017e-07 3.89704e-07,5.21951e-07 9.54463e-05,-2.64303e-05,0.000767827,-0.0029698,-1.43342e-05 9.07599e-05,9.15968e-05,0.000105513,0.000116174,4.16553e-05
763 rs3744604,rs4378658,rs550510,rs563916,rs79235862 0 147.553 inf 5 0 4.55017e-07 3.88999e-07,5.23648e-07 9.54732e-05,-1.42803e-05,-2.64524e-05,0.000767822,-0.0029698 9.07599e-05,4.16553e-05,9.15968e-05,0.000105513,0.000116174
764 rs3744604,rs4793992,rs550510,rs563916,rs79235862 0 147.532 inf 5 0 4.55016e-07 3.86779e-07,5.25046e-07 9.55033e-05,-1.42199e-05,-2.64772e-05,0.000767816,-0.0029698 9.07599e-05,4.16553e-05,9.15968e-05,0.000105513,0.000116174
765 rs12453394,rs3744604,rs550510,rs563916,rs79235862 0 147.514 inf 5 0 4.55015e-07 3.81481e-07,5.22858e-07 -1.41686e-05,9.55289e-05,-2.64982e-05,0.000767811,-0.0029698 4.16553e-05,9.07599e-05,9.15968e-05,0.000105513,0.000116174
766 rs3744604,rs550510,rs56236620,rs563916,rs79235862 0 147.497 inf 5 0 4.55015e-07 3.85982e-07,5.32051e-07 9.55533e-05,-2.65183e-05,-1.41196e-05,0.000767807,-0.0029698 9.07599e-05,9.15968e-05,4.16553e-05,0.000105513,0.000116174
767 rs3744604,rs550510,rs563916,rs62075852,rs79235862 0 147.494 inf 5 0 4.55015e-07 3.8556e-07,5.2775e-07 9.55583e-05,-2.65223e-05,0.000767806,-1.41096e-05,-0.0029698 9.07599e-05,9.15968e-05,0.000105513,4.16553e-05,0.000116174
768 rs2643361,rs3744604,rs550510,rs563916,rs79235862 0 147.494 inf 5 0 4.55015e-07 3.88737e-07,5.24632e-07 -1.41085e-05,9.55589e-05,-2.65228e-05,0.000767806,-0.0029698 4.16553e-05,9.07599e-05,9.15968e-05,0.000105513,0.000116174
769 rs17635252,rs3744604,rs550510,rs563916,rs79235862 0 147.471 inf 5 0 4.55014e-07 3.88575e-07,5.22983e-07 -1.4042e-05,9.55921e-05,-2.65501e-05,0.000767799,-0.0029698 4.16553e-05,9.07599e-05,9.15968e-05,0.000105513,0.000116174
770 rs15563,rs3744604,rs550510,rs563916,rs79235862 0 147.434 inf 5 0 4.55013e-07 3.89724e-07,5.29162e-07 -1.39365e-05,9.56446e-05,-2.65933e-05,0.000767789,-0.0029698 4.16553e-05,9.07599e-05,9.15968e-05,0.000105513,0.000116174
771 rs2898705,rs3744604,rs550510,rs563916,rs79235862 0 147.425 inf 5 0 4.55012e-07 3.89281e-07,5.24121e-07 -1.39081e-05,9.56588e-05,-2.66049e-05,0.000767787,-0.0029698 4.16553e-05,9.07599e-05,9.15968e-05,0.000105513,0.000116174
772 rs3744604,rs550510,rs563916,rs61576918,rs79235862 0 147.418 inf 5 0 4.55012e-07 3.88735e-07,5.27433e-07 9.56687e-05,-2.6613e-05,0.000767785,-1.38883e-05,-0.0029698 9.07599e-05,9.15968e-05,0.000105513,4.16553e-05,0.000116174
773 rs318092,rs3744604,rs550510,rs563916,rs79235862 0 147.403 inf 5 0 4.55012e-07 3.8232e-07,5.26021e-07 -1.38451e-05,9.56903e-05,-2.66307e-05,0.000767781,-0.0029698 4.16553e-05,9.07599e-05,9.15968e-05,0.000105513,0.000116174
774 rs3744604,rs550510,rs563916,rs62075844,rs79235862 0 147.288 inf 5 0 4.55008e-07 3.86155e-07,5.28933e-07 9.58569e-05,-2.67676e-05,0.000767749,-1.3511e-05,-0.0029698 9.07599e-05,9.15968e-05,0.000105513,4.16553e-05,0.000116174
775 rs1994970,rs3744604,rs550510,rs563916,rs79235862 0 147.286 inf 5 0 4.55008e-07 3.92219e-07,5.28032e-07 -1.35053e-05,9.58597e-05,-2.67699e-05,0.000767748,-0.0029698 4.16553e-05,9.07599e-05,9.15968e-05,0.000105513,0.000116174
776 rs3744604,rs550510,rs563916,rs58838744,rs79235862 0 147.274 inf 5 0 4.55008e-07 3.88566e-07,5.31193e-07 9.58778e-05,-2.67848e-05,0.000767745,-1.3469e-05,-0.0029698 9.07599e-05,9.15968e-05,0.000105513,4.16553e-05,0.000116174
777 rs3744604,rs550510,rs563916,rs62075824,rs79235862 0 147.27 inf 5 0 4.55008e-07 3.86195e-07,5.25361e-07 9.58841e-05,-2.679e-05,0.000767744,-1.34564e-05,-0.0029698 9.07599e-05,9.15968e-05,0.000105513,4.16553e-05,0.000116174
778 rs2088139,rs3744604,rs550510,rs563916,rs79235862 0 147.268 inf 5 0 4.55008e-07 3.85713e-07,5.2553e-07 -1.34507e-05,9.5887e-05,-2.67923e-05,0.000767743,-0.0029698 4.16553e-05,9.07599e-05,9.15968e-05,0.000105513,0.000116174
779 rs28409394,rs3744604,rs550510,rs563916,rs79235862 0 147.267 inf 5 0 4.55007e-07 3.88415e-07,5.28046e-07 -1.34472e-05,9.58887e-05,-2.67937e-05,0.000767743,-0.0029698 4.16553e-05,9.07599e-05,9.15968e-05,0.000105513,0.000116174
780 rs3744604,rs550510,rs563916,rs79235862,rs999474 0 147.234 inf 5 0 4.55086e-07 3.91155e-07,5.22415e-07 0.000111397,-2.37633e-05,0.000767694,-0.00296998,1.94266e-05 9.03372e-05,9.18311e-05,0.000105471,0.000116175,4.15885e-05
781 rs2270574,rs3744604,rs550510,rs563916,rs79235862 0 147.202 inf 5 0 4.55005e-07 3.87903e-07,5.26137e-07 -1.32577e-05,9.59832e-05,-2.68714e-05,0.000767725,-0.0029698 4.16553e-05,9.07599e-05,9.15968e-05,0.000105513,0.000116174
782 rs3744604,rs550510,rs563916,rs79235862,rs903567 0 147.196 inf 5 0 4.55005e-07 3.87761e-07,5.30041e-07 9.59922e-05,-2.68788e-05,0.000767723,-0.0029698,-1.32396e-05 9.07599e-05,9.15968e-05,0.000105513,0.000116174,4.16553e-05
783 rs170319,rs3744604,rs550510,rs563916,rs79235862 0 147.179 inf 5 0 4.55005e-07 3.8532e-07,5.23593e-07 -1.31914e-05,9.60163e-05,-2.68986e-05,0.000767719,-0.0029698 4.16553e-05,9.07599e-05,9.15968e-05,0.000105513,0.000116174
784 rs3744604,rs4597361,rs550510,rs563916,rs79235862 0 147.165 inf 5 0 4.55004e-07 3.8607e-07,5.27951e-07 9.60369e-05,-1.315e-05,-2.69155e-05,0.000767715,-0.0029698 9.07599e-05,4.16553e-05,9.15968e-05,0.000105513,0.000116174
785 rs3744604,rs4793998,rs550510,rs563916,rs79235862 0 147.071 inf 5 0 4.55002e-07 3.84598e-07,5.23353e-07 9.6175e-05,-1.28732e-05,-2.70289e-05,0.000767688,-0.0029698 9.07599e-05,4.16553e-05,9.15968e-05,0.000105513,0.000116174
786 rs3744604,rs4793996,rs550510,rs563916,rs79235862 0 147.062 inf 5 0 4.55001e-07 3.88129e-07,5.26518e-07 9.61877e-05,-1.28476e-05,-2.70394e-05,0.000767686,-0.0029698 9.07599e-05,4.16553e-05,9.15968e-05,0.000105513,0.000116174
787 rs3744604,rs46521,rs550510,rs563916,rs79235862 0 147.052 inf 5 0 4.55001e-07 3.88334e-07,5.25022e-07 9.62034e-05,-1.28163e-05,-2.70522e-05,0.000767683,-0.0029698 9.07599e-05,4.16553e-05,9.15968e-05,0.000105513,0.000116174
788 rs3744604,rs550510,rs563916,rs57901004,rs79235862 0 147.046 inf 5 0 4.55001e-07 3.87592e-07,5.30472e-07 9.62109e-05,-2.70585e-05,0.000767682,-1.28011e-05,-0.0029698 9.07599e-05,9.15968e-05,0.000105513,4.16553e-05,0.000116174
789 rs3744604,rs4793995,rs550510,rs563916,rs79235862 0 146.954 inf 5 0 4.54998e-07 3.88221e-07,5.27732e-07 9.63464e-05,-1.25295e-05,-2.71697e-05,0.000767656,-0.0029698 9.07599e-05,4.16553e-05,9.15968e-05,0.000105513,0.000116174
790 rs3744604,rs550510,rs563916,rs79235862,rs9894239 0 146.869 inf 5 0 4.55068e-07 3.85876e-07,5.33008e-07 0.000110868,-2.42769e-05,0.00076762,-0.00296997,1.82582e-05 9.03372e-05,9.18311e-05,0.000105471,0.000116175,4.15885e-05
791 rs3744604,rs4793997,rs550510,rs563916,rs79235862 0 146.797 inf 5 0 4.54993e-07 3.89186e-07,5.24154e-07 9.65792e-05,-1.20626e-05,-2.7361e-05,0.000767612,-0.0029698 9.07599e-05,4.16553e-05,9.15968e-05,0.000105513,0.000116174
792 rs3744604,rs550510,rs563916,rs62075846,rs79235862 0 146.796 inf 5 0 4.55028e-07 3.88954e-07,5.20897e-07 9.49628e-05,-2.60607e-05,0.000767908,-1.52654e-05,-0.0029698 9.0772e-05,9.15909e-05,0.000105512,4.16569e-05,0.000116174
793 rs12601072,rs3744604,rs550510,rs563916,rs79235862 0 146.665 inf 5 0 4.5499e-07 3.85071e-07,5.25669e-07 -1.16683e-05,9.67759e-05,-2.75225e-05,0.000767574,-0.0029698 4.16553e-05,9.07599e-05,9.15968e-05,0.000105513,0.000116174
794 rs1057897,rs3744604,rs550510,rs563916,rs79235862 0 146.302 inf 5 0 4.5501e-07 3.83806e-07,5.26046e-07 -1.37261e-05,9.57325e-05,-2.66902e-05,0.000767763,-0.0029698 4.16569e-05,9.0772e-05,9.15909e-05,0.000105512,0.000116174
795 rs28528789,rs3744604,rs550510,rs563916,rs79235862 0 145.945 inf 5 0 4.55028e-07 3.90855e-07,5.25049e-07 1.52289e-05,0.000109495,-2.56085e-05,0.000767429,-0.00296994 4.15885e-05,9.03372e-05,9.18311e-05,0.000105471,0.000116175
796 rs189340001,rs3744604,rs563916,rs78270829,rs79235862 0 145.508 inf 5 0 4.88714e-07 4.15064e-07,5.74774e-07 -0.000953479,5.90273e-05,0.000962144,0.000125047,-0.00319698 0.000136614,0.000109346,7.12347e-05,0.000178602,0.000120648
797 rs12940898,rs3744604,rs550510,rs563916,rs79235862 0 145.436 inf 5 0 4.55008e-07 3.84031e-07,5.29528e-07 1.35091e-05,0.000108716,-2.63646e-05,0.000767321,-0.00296992 4.15885e-05,9.03372e-05,9.18311e-05,0.000105471,0.000116175
798 rs12950328,rs3744604,rs550510,rs563916,rs79235862 0 145.413 inf 5 0 4.55199e-07 3.9388e-07,5.28777e-07 -2.57423e-05,8.95594e-05,-2.19579e-05,0.00076891,-0.00296979 4.16572e-05,9.08337e-05,9.15368e-05,0.000105513,0.000116174
799 rs3744604,rs550510,rs55724082,rs563916,rs79235862 0 145.126 inf 5 0 4.54955e-07 3.87409e-07,5.27293e-07 9.91438e-05,-2.94677e-05,-6.92061e-06,0.000767124,-0.0029698 9.07599e-05,9.15968e-05,4.16553e-05,0.000105513,0.000116174
800 rs16944911,rs563916,rs79235862 0 139.851 inf 3 -nan 4.76047e-07 4.03896e-07,5.52419e-07 -0.000770118,0.000938395,-0.00315369 0.000131675,7.25677e-05,0.000120374
801 rs12948439,rs3744604,rs550510,rs563916,rs79235862 0 144.552 inf 5 0 4.55134e-07 3.86559e-07,5.24228e-07 -2.23751e-05,9.12645e-05,-2.33111e-05,0.00076859,-0.00296979 4.16572e-05,9.08337e-05,9.15368e-05,0.000105513,0.000116174
802 rs12603612,rs3744604,rs550510,rs563916,rs79235862 0 144.034 inf 5 0 4.5494e-07 3.88683e-07,5.30958e-07 -3.35207e-06,0.000100924,-3.09297e-05,0.000766786,-0.0029698 4.16553e-05,9.07599e-05,9.15968e-05,0.000105513,0.000116174
803 rs12601858,rs3744604,rs550510,rs563916,rs79235862 0 144.013 inf 5 0 4.5494e-07 3.85426e-07,5.29668e-07 -3.28354e-06,0.000100958,-3.09578e-05,0.00076678,-0.0029698 4.16553e-05,9.07599e-05,9.15968e-05,0.000105513,0.000116174
804 rs189340001,rs3744604,rs563916,rs79235862,rs8075255 0 143.927 inf 5 0 4.88485e-07 4.20105e-07,5.57191e-07 -0.000953889,0.000123156,0.000958915,-0.00319769,-2.23829e-05 0.000136615,0.000100241,7.174e-05,0.000120648,5.63777e-05
805 rs12952879,rs3744604,rs563916,rs58591767,rs79235862 0 143.731 inf 5 0 4.55831e-07 3.92452e-07,5.27203e-07 7.42613e-05,9.7972e-05,0.000804972,-7.50913e-05,-0.00297011 6.64765e-05,9.069e-05,8.56196e-05,6.5859e-05,0.00011617
806 rs189340001,rs3744604,rs55941919,rs563916,rs79235862 0 143.608 inf 5 0 4.88381e-07 4.17109e-07,5.60994e-07 -0.000953565,0.000100072,4.8624e-06,0.000962943,-0.00319739 0.000136615,0.000101857,5.91216e-05,7.16742e-05,0.000120648
807 rs189340001,rs3744604,rs563916,rs66985080,rs79235862 0 143.596 inf 5 0 4.88382e-07 4.26446e-07,5.66048e-07 -0.000953561,9.97481e-05,0.000962993,5.23883e-06,-0.00319739 0.000136615,0.000101857,7.16742e-05,5.91216e-05,0.000120648
808 rs189340001,rs563916,rs7214826,rs79235862 0 140.702 inf 4 -nan 4.89834e-07 4.17955e-07,5.6615e-07 -0.00096519,0.000942338,-9.35392e-05,-0.00320736 0.000136722,7.13705e-05,4.40223e-05,0.000120752
809 rs12450440,rs189340001,rs563916,rs79235862 0 140.605 inf 4 -nan 4.8954e-07 4.23193e-07,5.6102e-07 0.000176736,-0.000955994,0.000969074,-0.00320597 8.74132e-05,0.000136619,7.13362e-05,0.000120735
810 rs563916,rs79235862 0 135.644 inf 2 -nan 4.51821e-07 3.81978e-07,5.22949e-07 0.000730375,-0.00296919 6.32537e-05,0.000116167
811 rs189340001,rs3744604,rs563916,rs79235862,rs9915532 0 142.95 inf 5 0 4.88402e-07 4.19222e-07,5.5837e-07 -0.000953489,9.49533e-05,0.000963907,-0.00319732,-1.0976e-05 0.000136615,0.000100559,7.17257e-05,0.000120648,5.69228e-05
812 rs189340001,rs3760449,rs563916,rs79235862 0 140.486 inf 4 -nan 4.88641e-07 4.25545e-07,5.6754e-07 -0.000966919,0.000115896,0.000864411,-0.00321127 0.000136846,6.9489e-05,8.9966e-05,0.000120969
813 rs189340001,rs563916,rs640590,rs79235862 0 140.485 inf 4 -nan 4.88606e-07 4.16577e-07,5.66524e-07 -0.000967363,0.000860963,0.000119176,-0.00321166 0.000136866,9.15892e-05,7.2131e-05,0.000120993
814 rs189340001,rs563916,rs639679,rs79235862 0 140.483 inf 4 -nan 4.88599e-07 4.21409e-07,5.57935e-07 -0.000967337,0.000861146,0.000118947,-0.00321163 0.000136866,9.15892e-05,7.2131e-05,0.000120993
815 rs189340001,rs541801,rs563916,rs79235862 0 140.475 inf 4 -nan 4.88574e-07 4.2094e-07,5.64456e-07 -0.000967246,0.000118159,0.000861777,-0.00321153 0.000136866,7.2131e-05,9.15892e-05,0.000120993
816 rs144379736,rs189340001,rs563916,rs79235862 0 140.475 inf 4 -nan 4.88572e-07 4.1953e-07,5.62815e-07 0.000118109,-0.00096724,0.000861818,-0.00321153 7.2131e-05,0.000136866,9.15892e-05,0.000120993
817 rs12453428,rs189340001,rs563916,rs79235862 0 140.474 inf 4 -nan 4.88569e-07 4.20756e-07,5.58552e-07 0.000117991,-0.000967227,0.000861912,-0.00321151 7.2131e-05,0.000136866,9.15892e-05,0.000120993
818 rs189340001,rs515000,rs563916,rs79235862 0 140.456 inf 4 -nan 4.88513e-07 4.13519e-07,5.66501e-07 -0.000967022,0.000116211,0.000863337,-0.00321128 0.000136866,7.2131e-05,9.15892e-05,0.000120993
819 rs189340001,rs563916,rs594117,rs79235862 0 140.449 inf 4 -nan 4.88491e-07 4.21692e-07,5.60894e-07 -0.000966936,0.000863933,0.000115468,-0.00321119 0.000136866,9.15892e-05,7.2131e-05,0.000120993
820 rs1644349,rs189340001,rs563916,rs79235862 0 140.395 inf 4 -nan 4.8832e-07 4.24297e-07,5.64562e-07 0.00010975,-0.000966277,0.000868513,-0.00321046 7.2131e-05,0.000136866,9.15892e-05,0.000120993
821 rs189340001,rs3959442,rs563916,rs79235862 0 140.324 inf 4 -nan 4.88629e-07 4.16625e-07,5.62374e-07 -0.00096152,-7.10379e-05,0.000942486,-0.0032037 0.000136696,4.27361e-05,7.15551e-05,0.000120722
822 rs189340001,rs563916,rs606911,rs79235862 0 140.311 inf 4 -nan 4.88027e-07 4.22017e-07,5.66342e-07 -0.000965377,0.000874306,0.000101874,-0.00320941 0.000136881,9.28434e-05,7.41189e-05,0.00012101
823 rs189340001,rs3744604,rs563916,rs79235862,rs8082345 0 142.733 inf 5 0 4.88447e-07 4.20833e-07,5.64472e-07 -0.000953404,8.88174e-05,0.000964972,-0.00319725,-1.82129e-05 0.000136615,0.000100559,7.17257e-05,0.000120648,5.69228e-05
824 rs189340001,rs55756520,rs563916,rs79235862 0 140.209 inf 4 -nan 4.88283e-07 4.21268e-07,5.64075e-07 -0.000955105,0.00012773,0.000965782,-0.00320264 0.000136617,8.49424e-05,7.13332e-05,0.000120713
825 rs178467,rs189340001,rs563916,rs79235862 0 140.149 inf 4 -nan 4.87408e-07 4.18961e-07,5.66157e-07 -7.80984e-05,-0.000953228,0.0010283,-0.0031955 7.85278e-05,0.000136614,0.000101347,0.000120647
826 rs111498564,rs189340001,rs563916,rs79235862 0 140.115 inf 4 -nan 4.87992e-07 4.19168e-07,5.61154e-07 0.000123175,-0.000962593,0.000960688,-0.00320425 9.08663e-05,0.000136773,7.1131e-05,0.00012078
827 rs189340001,rs563916,rs648335,rs79235862 0 140.112 inf 4 -nan 4.87292e-07 4.1758e-07,5.63952e-07 -0.000953264,0.0010219,-7.11454e-05,-0.00319559 0.000136614,0.000101347,7.85278e-05,0.000120647
828 rs189340001,rs563916,rs649245,rs79235862 0 140.111 inf 4 -nan 4.87311e-07 4.19377e-07,5.57717e-07 -0.000953297,0.00102128,-7.07345e-05,-0.0031956 0.000136614,0.000100022,7.67753e-05,0.000120647
829 rs189340001,rs471975,rs563916,rs79235862 0 140.11 inf 4 -nan 4.87284e-07 4.11106e-07,5.66802e-07 -0.000953266,-7.066e-05,0.00102145,-0.00319559 0.000136614,7.85278e-05,0.000101347,0.000120647
830 rs141282565,rs189340001,rs563916,rs79235862 0 140.101 inf 4 -nan 4.87944e-07 4.18261e-07,5.61287e-07 0.000117292,-0.000953617,0.000963023,-0.00319757 8.82201e-05,0.000136614,7.12344e-05,0.000120646
831 rs189340001,rs497270,rs563916,rs79235862 0 140.099 inf 4 -nan 4.8725e-07 4.14224e-07,5.61376e-07 -0.000953278,-6.8432e-05,0.0010194,-0.00319562 0.000136614,7.85278e-05,0.000101347,0.000120647
832 rs189340001,rs563916,rs59753208,rs79235862 0 140.097 inf 4 -nan 4.87931e-07 4.20138e-07,5.5989e-07 -0.000953617,0.000962988,0.000116668,-0.00319756 0.000136614,7.12344e-05,8.82201e-05,0.000120646
833 rs112217959,rs189340001,rs563916,rs79235862 0 140.096 inf 4 -nan 4.87927e-07 4.20093e-07,5.5613e-07 0.000111132,-0.000954845,0.000964628,-0.00320164 8.41683e-05,0.000136617,7.13323e-05,0.000120707
834 rs151110658,rs189340001,rs563916,rs79235862 0 140.086 inf 4 -nan 4.87895e-07 4.22471e-07,5.69276e-07 0.000116097,-0.00095369,0.000962893,-0.00319777 8.91211e-05,0.000136614,7.12345e-05,0.000120648
835 rs189340001,rs533842,rs563916,rs79235862 0 140.08 inf 4 -nan 4.8719e-07 4.13588e-07,5.62995e-07 -0.000953299,-6.43956e-05,0.00101569,-0.00319567 0.000136614,7.85278e-05,0.000101347,0.000120647
836 rs189340001,rs563916,rs78270829,rs79235862 0 140.063 inf 4 -nan 4.87825e-07 4.22133e-07,5.68843e-07 -0.00095342,0.000959917,0.000182011,-0.00319641 0.000136614,7.11152e-05,0.000144096,0.000120643
837 rs117708140,rs189340001,rs563916,rs79235862 0 140.062 inf 4 -nan 4.8782e-07 4.19437e-07,5.59086e-07 0.00011231,-0.000953688,0.000962682,-0.00319773 8.91211e-05,0.000136614,7.12345e-05,0.000120648
838 rs189340001,rs563916,rs79235862,rs8076178 0 140.053 inf 4 -nan 4.87791e-07 4.20587e-07,5.61491e-07 -0.000953618,0.000962596,-0.00319749,0.000109696 0.000136614,7.12344e-05,0.000120646,8.82201e-05
839 rs117980178,rs189340001,rs563916,rs79235862 0 140.051 inf 4 -nan 4.87786e-07 4.21794e-07,5.62121e-07 0.000110567,-0.000953687,0.000962585,-0.00319771 8.91211e-05,0.000136614,7.12345e-05,0.000120648
840 rs189340001,rs3744605,rs563916,rs79235862 0 140.051 inf 4 -nan 4.87785e-07 4.171e-07,5.62716e-07 -0.000953687,0.000110499,0.000962581,-0.00319771 0.000136614,8.91211e-05,7.12345e-05,0.000120648
841 rs11655675,rs189340001,rs563916,rs79235862 0 140.051 inf 4 -nan 4.87783e-07 4.23379e-07,5.64165e-07 0.000109294,-0.000953618,0.000962574,-0.00319749 8.82201e-05,0.000136614,7.12344e-05,0.000120646
842 rs189340001,rs563916,rs79235862,rs79454300 0 140.048 inf 4 -nan 4.87777e-07 4.19181e-07,5.64344e-07 -0.000953619,0.000962554,-0.00319749,0.000108945 0.000136614,7.12344e-05,0.000120646,8.82201e-05
843 rs11655386,rs189340001,rs563916,rs79235862 0 140.043 inf 4 -nan 4.8776e-07 4.17736e-07,5.59906e-07 0.000108096,-0.000953619,0.000962506,-0.00319748 8.82201e-05,0.000136614,7.12344e-05,0.000120646
844 rs189340001,rs563916,rs7503448,rs79235862 0 140.036 inf 4 -nan 4.87739e-07 4.20757e-07,5.60815e-07 -0.000953619,0.000962442,0.000106948,-0.00319747 0.000136614,7.12344e-05,8.82201e-05,0.000120646
845 rs11434,rs189340001,rs563916,rs79235862 0 140.036 inf 4 -nan 4.87736e-07 4.17389e-07,5.61421e-07 0.000107904,-0.000953686,0.000962437,-0.00319768 8.91211e-05,0.000136614,7.12345e-05,0.000120648
846 rs11657238,rs189340001,rs563916,rs79235862 0 140.025 inf 4 -nan 4.87637e-07 4.17961e-07,5.55344e-07 4.59595e-05,-0.000954884,0.000936033,-0.00319676 3.99773e-05,0.000136618,7.32433e-05,0.000120644
847 rs189340001,rs3744604,rs563916,rs79235862 0 140.021 inf 4 -nan 4.87688e-07 4.16124e-07,5.59329e-07 -0.000953619,0.00010426,0.000962291,-0.00319744 0.000136614,8.82201e-05,7.12344e-05,0.000120646
848 rs111788037,rs189340001,rs563916,rs79235862 0 140.02 inf 4 -nan 4.87685e-07 4.16758e-07,5.57015e-07 0.000104102,-0.000953619,0.000962282,-0.00319744 8.82201e-05,0.000136614,7.12344e-05,0.000120646
849 rs189340001,rs563916,rs7224263,rs79235862 0 140.019 inf 4 -nan 4.87682e-07 4.17049e-07,5.64697e-07 -0.000953619,0.000962272,0.00010393,-0.00319744 0.000136614,7.12344e-05,8.82201e-05,0.000120646
850 rs189340001,rs563916,rs56686532,rs79235862 0 140.018 inf 4 -nan 4.8768e-07 4.1691e-07,5.6396e-07 -0.000953619,0.000962266,0.000103826,-0.00319744 0.000136614,7.12344e-05,8.82201e-05,0.000120646
851 rs189340001,rs563916,rs60852732,rs79235862 0 140.018 inf 4 -nan 4.87679e-07 4.19441e-07,5.53908e-07 -0.000953619,0.000962263,0.000103761,-0.00319744 0.000136614,7.12344e-05,8.82201e-05,0.000120646
852 rs12450563,rs189340001,rs563916,rs79235862 0 140.018 inf 4 -nan 4.87679e-07 4.14895e-07,5.64483e-07 0.000103757,-0.000953619,0.000962262,-0.00319744 8.82201e-05,0.000136614,7.12344e-05,0.000120646
853 rs189340001,rs563916,rs79235862,rs9748045 0 140.017 inf 4 -nan 4.87678e-07 4.18877e-07,5.61597e-07 -0.000953619,0.00096226,-0.00319744,0.000103713 0.000136614,7.12344e-05,0.000120646,8.82201e-05
854 rs189340001,rs563916,rs7207100,rs79235862 0 140.017 inf 4 -nan 4.87676e-07 4.18716e-07,5.60548e-07 -0.000953619,0.000962252,0.000103568,-0.00319744 0.000136614,7.12344e-05,8.82201e-05,0.000120646
855 rs189340001,rs563916,rs61238503,rs79235862 0 140.016 inf 4 -nan 4.87675e-07 4.23686e-07,5.63148e-07 -0.000953619,0.000962249,0.000103525,-0.00319744 0.000136614,7.12344e-05,8.82201e-05,0.000120646
856 rs189340001,rs563916,rs7217035,rs79235862 0 140.015 inf 4 -nan 4.87672e-07 4.20289e-07,5.63508e-07 -0.000953619,0.000962241,0.000103383,-0.00319744 0.000136614,7.12344e-05,8.82201e-05,0.000120646
857 rs12450692,rs189340001,rs563916,rs79235862 0 140.015 inf 4 -nan 4.87671e-07 4.1604e-07,5.59747e-07 0.000103312,-0.000953619,0.000962237,-0.00319743 8.82201e-05,0.000136614,7.12344e-05,0.000120646
858 rs113495955,rs189340001,rs563916,rs79235862 0 140.015 inf 4 -nan 4.87671e-07 4.1251e-07,5.59523e-07 0.000103291,-0.000953619,0.000962236,-0.00319743 8.82201e-05,0.000136614,7.12344e-05,0.000120646
859 rs12450461,rs189340001,rs563916,rs79235862 0 140.015 inf 4 -nan 4.8767e-07 4.19578e-07,5.58322e-07 0.000103253,-0.000953619,0.000962234,-0.00319743 8.82201e-05,0.000136614,7.12344e-05,0.000120646
860 rs189340001,rs563916,rs79235862,rs8080446 0 140.014 inf 4 -nan 4.87667e-07 4.17538e-07,5.65201e-07 -0.000953619,0.000962225,-0.00319743,0.000103087 0.000136614,7.12344e-05,0.000120646,8.82201e-05
861 rs189340001,rs563916,rs73989214,rs79235862 0 140.014 inf 4 -nan 4.87667e-07 4.18887e-07,5.60758e-07 -0.000953619,0.000962224,0.000103077,-0.00319743 0.000136614,7.12344e-05,8.82201e-05,0.000120646
862 rs12450051,rs189340001,rs563916,rs79235862 0 140.014 inf 4 -nan 4.87667e-07 4.24709e-07,5.6286e-07 0.000103074,-0.000953619,0.000962224,-0.00319743 8.82201e-05,0.000136614,7.12344e-05,0.000120646
863 rs189340001,rs563916,rs61030793,rs79235862 0 140.014 inf 4 -nan 4.87666e-07 4.1699e-07,5.66242e-07 -0.000953619,0.000962222,0.000103042,-0.00319743 0.000136614,7.12344e-05,8.82201e-05,0.000120646
864 rs189340001,rs563916,rs7214304,rs79235862 0 140.012 inf 4 -nan 4.87663e-07 4.18573e-07,5.62387e-07 -0.000953619,0.000962212,0.000102852,-0.00319743 0.000136614,7.12344e-05,8.82201e-05,0.000120646
865 rs189340001,rs550510,rs563916,rs79235862 0 140.011 inf 4 -nan 4.86831e-07 4.1756e-07,5.60703e-07 -0.000953376,-3.49272e-05,0.000989159,-0.00319602 0.000136615,8.98614e-05,0.00011018,0.000120649
866 rs189340001,rs563916,rs73989219,rs79235862 0 140.011 inf 4 -nan 4.87658e-07 4.18578e-07,5.60893e-07 -0.000953619,0.000962196,0.000102573,-0.00319743 0.000136614,7.12344e-05,8.82201e-05,0.000120646
867 rs189340001,rs2088138,rs563916,rs79235862 0 140.011 inf 4 -nan 4.86729e-07 4.19428e-07,5.6469e-07 -0.000953452,-5.10248e-06,0.000961133,-0.00319626 0.00013666,9.96877e-05,0.000116131,0.000120712
868 rs141182730,rs189340001,rs563916,rs79235862 0 140.01 inf 4 -nan 4.87655e-07 4.19694e-07,5.56584e-07 0.00010245,-0.000953619,0.000962189,-0.00319743 8.82201e-05,0.000136614,7.12344e-05,0.000120646
869 rs16944115,rs189340001,rs563916,rs79235862 0 140.009 inf 4 -nan 4.8765e-07 4.22934e-07,5.6362e-07 0.000102175,-0.00095362,0.000962174,-0.00319742 8.82201e-05,0.000136614,7.12344e-05,0.000120646
870 rs189340001,rs2303015,rs563916,rs79235862 0 140.007 inf 4 -nan 4.87647e-07 4.24524e-07,5.70902e-07 -0.00095362,0.000101968,0.000962162,-0.00319742 0.000136614,8.82201e-05,7.12344e-05,0.000120646
871 rs189340001,rs1990937,rs563916,rs79235862 0 140.004 inf 4 -nan 4.87636e-07 4.16798e-07,5.6353e-07 -0.00095362,0.000101379,0.000962129,-0.00319742 0.000136614,8.82201e-05,7.12344e-05,0.000120646
872 rs145799151,rs189340001,rs563916,rs79235862 0 140.004 inf 4 -nan 4.87636e-07 4.14955e-07,5.58503e-07 0.000100359,-0.000953557,0.000962126,-0.00319722 8.73483e-05,0.000136614,7.12342e-05,0.000120645
873 rs189340001,rs2411377,rs563916,rs79235862 0 140.002 inf 4 -nan 4.8763e-07 4.16034e-07,5.59227e-07 -0.00095362,0.000101036,0.00096211,-0.00319741 0.000136614,8.82201e-05,7.12344e-05,0.000120646
874 rs117088827,rs189340001,rs563916,rs79235862 0 140.002 inf 4 -nan 4.87629e-07 4.17771e-07,5.57799e-07 -0.000103094,-0.000953954,0.000951206,-0.00319654 9.00484e-05,0.000136614,7.12081e-05,0.000120643
875 rs189340001,rs563916,rs7221442,rs79235862 0 140.001 inf 4 -nan 4.87628e-07 4.18565e-07,5.63899e-07 -0.00095362,0.000962103,0.000100915,-0.00319741 0.000136614,7.12344e-05,8.82201e-05,0.000120646
876 rs12451265,rs189340001,rs563916,rs79235862 0 139.999 inf 4 -nan 4.87621e-07 4.1749e-07,5.62857e-07 9.95659e-05,-0.000953557,0.000962081,-0.00319722 8.73483e-05,0.000136614,7.12342e-05,0.000120645
877 rs189340001,rs28712070,rs563916,rs79235862 0 139.999 inf 4 -nan 4.8762e-07 4.21449e-07,5.62121e-07 -0.00095362,0.000100488,0.000962079,-0.00319741 0.000136614,8.82201e-05,7.12344e-05,0.000120646
878 rs189340001,rs55762970,rs563916,rs79235862 0 139.998 inf 4 -nan 4.87618e-07 4.19568e-07,5.60754e-07 -0.00095362,0.000100381,0.000962073,-0.00319741 0.000136614,8.82201e-05,7.12344e-05,0.000120646
879 rs189340001,rs1990938,rs563916,rs79235862 0 139.997 inf 4 -nan 4.87614e-07 4.20778e-07,5.59731e-07 -0.00095362,0.000100154,0.00096206,-0.00319741 0.000136614,8.82201e-05,7.12344e-05,0.000120646
880 rs189340001,rs1990939,rs563916,rs79235862 0 139.997 inf 4 -nan 4.87614e-07 4.18959e-07,5.66997e-07 -0.00095362,0.000100147,0.00096206,-0.0031974 0.000136614,8.82201e-05,7.12344e-05,0.000120646
881 rs189340001,rs563916,rs79235862,rs8079874 0 139.997 inf 4 -nan 4.87613e-07 4.19027e-07,5.54625e-07 -0.00095362,0.000962055,-0.0031974,0.000100062 0.000136614,7.12344e-05,0.000120646,8.82201e-05
882 rs189340001,rs563916,rs61648633,rs79235862 0 139.995 inf 4 -nan 4.87608e-07 4.21368e-07,5.65099e-07 -0.000953558,0.000962039,9.88295e-05,-0.00319721 0.000136614,7.12342e-05,8.73483e-05,0.000120645
883 rs12451147,rs189340001,rs563916,rs79235862 0 139.992 inf 4 -nan 4.87597e-07 4.20759e-07,5.58094e-07 9.81751e-05,-0.000953558,0.000962002,-0.00319721 8.73483e-05,0.000136614,7.12342e-05,0.000120645
884 rs189340001,rs1990936,rs563916,rs79235862 0 139.989 inf 4 -nan 4.87589e-07 4.20284e-07,5.63126e-07 -0.00095362,9.87251e-05,0.00096198,-0.00319739 0.000136614,8.82201e-05,7.12344e-05,0.000120646
885 rs11079839,rs189340001,rs563916,rs79235862 0 139.975 inf 4 -nan 4.87543e-07 4.14941e-07,5.59832e-07 9.60333e-05,-0.00095362,0.000961828,-0.00319737 8.82201e-05,0.000136614,7.12344e-05,0.000120646
886 rs189340001,rs563916,rs7219313,rs79235862 0 139.967 inf 4 -nan 4.87518e-07 4.17343e-07,5.66584e-07 -0.000953621,0.000961747,9.45834e-05,-0.00319735 0.000136614,7.12344e-05,8.82201e-05,0.000120646
887 rs189340001,rs563916,rs7216848,rs79235862 0 139.946 inf 4 -nan 4.87453e-07 4.20278e-07,5.57611e-07 -0.000953621,0.000961521,9.05663e-05,-0.00319732 0.000136614,7.12344e-05,8.82201e-05,0.000120646
888 rs189340001,rs563916,rs56758270,rs79235862 0 139.946 inf 4 -nan 4.87451e-07 4.20006e-07,5.55629e-07 -0.00095351,0.000961512,8.86967e-05,-0.00319697 0.000136614,7.12341e-05,8.65041e-05,0.000120644
889 rs11653543,rs189340001,rs563916,rs79235862 0 139.928 inf 4 -nan 4.87394e-07 4.17288e-07,5.65124e-07 8.51638e-05,-0.000953515,0.000961309,-0.00319695 8.65041e-05,0.000136614,7.12341e-05,0.000120644
890 rs189340001,rs55681610,rs563916,rs79235862 0 139.924 inf 4 -nan 4.87381e-07 4.156e-07,5.64106e-07 -0.000953289,7.14549e-05,0.000962066,-0.00319638 0.000136614,7.3312e-05,7.12964e-05,0.000120643
891 rs145409352,rs189340001,rs563916,rs79235862 0 139.92 inf 4 -nan 4.8737e-07 4.16671e-07,5.62201e-07 8.36239e-05,-0.000953517,0.000961221,-0.00319694 8.65041e-05,0.000136614,7.12341e-05,0.000120644
892 rs12950328,rs189340001,rs563916,rs79235862 0 139.908 inf 4 -nan 4.87253e-07 4.12574e-07,5.63507e-07 -3.47597e-05,-0.000952583,0.000973582,-0.00319621 3.97795e-05,0.000136619,7.37224e-05,0.000120644
893 rs189340001,rs563916,rs74725365,rs79235862 0 139.892 inf 4 -nan 4.87283e-07 4.1822e-07,5.6581e-07 -0.000953837,0.000953113,-9.8208e-05,-0.00319651 0.000136614,7.11576e-05,0.000109303,0.000120643
894 rs189340001,rs563916,rs60540186,rs79235862 0 139.891 inf 4 -nan 4.87195e-07 4.17055e-07,5.62507e-07 -0.000952628,0.000972841,-3.28089e-05,-0.00319623 0.000136619,7.3795e-05,3.97839e-05,0.000120644
895 rs189340001,rs563916,rs75665628,rs79235862 0 139.888 inf 4 -nan 4.87268e-07 4.16804e-07,5.63666e-07 -0.000953574,0.000960823,7.74016e-05,-0.00319705 0.000136614,7.12342e-05,8.73483e-05,0.000120645
896 rs189340001,rs563916,rs79235862,rs8076135 0 139.887 inf 4 -nan 4.87265e-07 4.18466e-07,5.63064e-07 -0.000953527,0.000960812,-0.0031969,7.64804e-05 0.000136614,7.12341e-05,0.000120644,8.65041e-05
897 rs189340001,rs563916,rs57249781,rs79235862 0 139.884 inf 4 -nan 4.87255e-07 4.17647e-07,5.59906e-07 -0.000953575,0.00096077,7.64596e-05,-0.00319704 0.000136614,7.12342e-05,8.73483e-05,0.000120645
898 rs189340001,rs520878,rs563916,rs79235862 0 139.882 inf 4 -nan 4.87186e-07 4.17422e-07,5.61974e-07 -0.000954846,-3.24055e-05,0.000971247,-0.00319613 0.000136622,3.9699e-05,7.33428e-05,0.000120644
899 rs12948439,rs189340001,rs563916,rs79235862 0 139.88 inf 4 -nan 4.87164e-07 4.1809e-07,5.62474e-07 -3.16892e-05,-0.000952676,0.000972067,-0.00319624 3.97795e-05,0.000136619,7.37224e-05,0.000120644
900 rs189340001,rs55771415,rs563916,rs79235862 0 139.879 inf 4 -nan 4.87158e-07 4.16087e-07,5.57449e-07 -0.000952669,-3.1461e-05,0.000972167,-0.00319624 0.000136619,3.97839e-05,7.3795e-05,0.000120644
901 rs189340001,rs563916,rs79235862,rs8082345 0 139.879 inf 4 -nan 4.87222e-07 4.18252e-07,5.64987e-07 -0.000953128,0.000964684,-0.00319634,-4.23429e-05 0.000136615,7.1725e-05,0.000120643,4.99382e-05
902 rs189340001,rs563916,rs62075845,rs79235862 0 139.878 inf 4 -nan 4.87154e-07 4.209e-07,5.62734e-07 -0.000952673,0.000972103,-3.13325e-05,-0.00319624 0.000136619,7.3795e-05,3.97839e-05,0.000120644
903 rs12451879,rs189340001,rs563916,rs79235862 0 139.875 inf 4 -nan 4.87147e-07 4.17342e-07,5.61229e-07 -3.10746e-05,-0.000952681,0.000971974,-0.00319624 3.97839e-05,0.000136619,7.3795e-05,0.000120644
904 rs189340001,rs56065927,rs563916,rs79235862 0 139.873 inf 4 -nan 4.8722e-07 4.17186e-07,5.56355e-07 -0.000953486,7.25116e-05,0.000960624,-0.00319674 0.000136614,8.56862e-05,7.12341e-05,0.000120644
905 rs10221256,rs189340001,rs563916,rs79235862 0 139.856 inf 4 -nan 4.87167e-07 4.17563e-07,5.64812e-07 6.91444e-05,-0.000953537,0.000960392,-0.00319686 8.65041e-05,0.000136614,7.12341e-05,0.000120644
906 rs11652336,rs189340001,rs563916,rs79235862 0 139.851 inf 4 -nan 4.87152e-07 4.16915e-07,5.62093e-07 6.7933e-05,-0.000953539,0.000960323,-0.00319685 8.65041e-05,0.000136614,7.12341e-05,0.000120644
907 rs189340001,rs563916,rs79235862,rs9892143 0 139.845 inf 4 -nan 4.87132e-07 4.20305e-07,5.64928e-07 -0.000953624,0.000960232,-0.0031971,6.76211e-05 0.000136614,7.12344e-05,0.000120646,8.82201e-05
908 rs189340001,rs563916,rs7210340,rs79235862 0 139.843 inf 4 -nan 4.87125e-07 4.16298e-07,5.63262e-07 -0.000953542,0.000960199,6.57729e-05,-0.00319684 0.000136614,7.12341e-05,8.65041e-05,0.000120644
909 rs189340001,rs563916,rs79235862,rs9915532 0 139.84 inf 4 -nan 4.871e-07 4.16719e-07,5.61545e-07 -0.000953195,0.000963598,-0.00319636,-3.67731e-05 0.000136615,7.1725e-05,0.000120643,4.99382e-05
910 rs117387941,rs189340001,rs563916,rs79235862 0 139.835 inf 4 -nan 4.87104e-07 4.16365e-07,5.60846e-07 -8.35418e-05,-0.000955458,0.000955694,-0.00319825 0.000112875,0.000136636,7.10686e-05,0.000120668
911 rs189340001,rs563916,rs57508413,rs79235862 0 139.831 inf 4 -nan 4.87088e-07 4.21586e-07,5.63186e-07 -0.000953508,0.000960018,6.2033e-05,-0.0031967 0.000136614,7.12341e-05,8.56862e-05,0.000120644
912 rs189340001,rs563916,rs56904288,rs79235862 0 139.831 inf 4 -nan 4.87088e-07 4.14514e-07,5.61104e-07 -0.000953508,0.000960017,6.20217e-05,-0.0031967 0.000136614,7.12341e-05,8.56862e-05,0.000120644
913 rs189340001,rs563916,rs73332250,rs79235862 0 139.831 inf 4 -nan 4.87087e-07 4.2101e-07,5.62472e-07 -0.000953508,0.000960014,6.19716e-05,-0.0031967 0.000136614,7.12341e-05,8.56862e-05,0.000120644
914 rs189340001,rs318095,rs563916,rs79235862 0 139.831 inf 4 -nan 4.87006e-07 4.16668e-07,5.55517e-07 -0.000952858,-2.53035e-05,0.000969088,-0.00319628 0.000136619,3.97839e-05,7.3795e-05,0.000120644
915 rs12603261,rs189340001,rs563916,rs79235862 0 139.831 inf 4 -nan 4.87005e-07 4.2251e-07,5.61541e-07 -2.52584e-05,-0.00095286,0.000969065,-0.00319628 3.97839e-05,0.000136619,7.3795e-05,0.000120644
916 rs189340001,rs318090,rs563916,rs79235862 0 139.829 inf 4 -nan 4.87001e-07 4.1404e-07,5.61332e-07 -0.000952865,-2.50943e-05,0.000968983,-0.00319628 0.000136619,3.97839e-05,7.3795e-05,0.000120644
917 rs189340001,rs563916,rs62075846,rs79235862 0 139.829 inf 4 -nan 4.87001e-07 4.17863e-07,5.55284e-07 -0.000952866,0.000968957,-2.50987e-05,-0.00319628 0.000136619,7.37827e-05,3.97827e-05,0.000120644
918 rs189340001,rs563916,rs58591767,rs79235862 0 139.828 inf 4 -nan 4.86995e-07 4.20792e-07,5.55839e-07 -0.000952859,0.000969072,-2.48247e-05,-0.00319628 0.000136619,7.38949e-05,3.98015e-05,0.000120644
919 rs189340001,rs563916,rs62075850,rs79235862 0 139.828 inf 4 -nan 4.86995e-07 4.18362e-07,5.61005e-07 -0.000952872,0.000968864,-2.48012e-05,-0.00319628 0.000136619,7.38073e-05,3.97854e-05,0.000120644
920 rs189340001,rs563916,rs79235862,rs8079462 0 139.827 inf 4 -nan 4.87075e-07 4.17643e-07,5.66044e-07 -0.00095351,0.000959954,-0.0031967,6.09379e-05 0.000136614,7.12341e-05,0.000120644,8.56862e-05
921 rs12601672,rs189340001,rs563916,rs79235862 0 139.827 inf 4 -nan 4.86993e-07 4.23243e-07,5.6232e-07 -2.47089e-05,-0.000952876,0.00096879,-0.00319628 3.97839e-05,0.000136619,7.3795e-05,0.000120644
922 rs189340001,rs4399576,rs563916,rs79235862 0 139.827 inf 4 -nan 4.86992e-07 4.15205e-07,5.60511e-07 -0.000952877,-2.46922e-05,0.000968782,-0.00319628 0.000136619,3.97839e-05,7.3795e-05,0.000120644
923 rs189340001,rs46522,rs563916,rs79235862 0 139.826 inf 4 -nan 4.8699e-07 4.1434e-07,5.64629e-07 -0.00095288,-2.45993e-05,0.000968735,-0.00319629 0.000136619,3.97839e-05,7.3795e-05,0.000120644
924 rs189340001,rs563916,rs79235862,rs8182364 0 139.826 inf 4 -nan 4.8699e-07 4.19061e-07,5.57745e-07 -0.000952881,0.000968717,-0.00319629,-2.45637e-05 0.000136619,7.3795e-05,0.000120644,3.97839e-05
925 rs189340001,rs519537,rs563916,rs79235862 0 139.825 inf 4 -nan 4.86987e-07 4.1157e-07,5.60721e-07 -0.000952884,-2.44464e-05,0.000968659,-0.00319629 0.000136619,3.97839e-05,7.3795e-05,0.000120644
926 rs189340001,rs563916,rs79235862,rs832410 0 139.825 inf 4 -nan 4.86987e-07 4.12212e-07,5.65473e-07 -0.000952885,0.000968651,-0.00319629,-2.44305e-05 0.000136619,7.3795e-05,0.000120644,3.97839e-05
927 rs189340001,rs318096,rs563916,rs79235862 0 139.824 inf 4 -nan 4.86985e-07 4.16349e-07,5.60738e-07 -0.000952887,-2.43644e-05,0.000968618,-0.00319629 0.000136619,3.97839e-05,7.3795e-05,0.000120644
928 rs189340001,rs34899772,rs563916,rs79235862 0 139.824 inf 4 -nan 4.86983e-07 4.15531e-07,5.62522e-07 -0.000952891,-2.42343e-05,0.000968553,-0.00319629 0.000136619,3.97839e-05,7.3795e-05,0.000120644
929 rs189340001,rs563916,rs79235862,rs957557 0 139.824 inf 4 -nan 4.86982e-07 4.17458e-07,5.60464e-07 -0.000952891,0.000968548,-0.00319629,-2.42257e-05 0.000136619,7.3795e-05,0.000120644,3.97839e-05
930 rs189340001,rs4378658,rs563916,rs79235862 0 139.823 inf 4 -nan 4.86981e-07 4.1862e-07,5.60794e-07 -0.000952893,-2.41764e-05,0.000968524,-0.00319629 0.000136619,3.97839e-05,7.3795e-05,0.000120644
931 rs189340001,rs4793992,rs563916,rs79235862 0 139.823 inf 4 -nan 4.8698e-07 4.22621e-07,5.59451e-07 -0.000952894,-2.41213e-05,0.000968496,-0.00319629 0.000136619,3.97839e-05,7.3795e-05,0.000120644
932 rs12453394,rs189340001,rs563916,rs79235862 0 139.823 inf 4 -nan 4.86979e-07 4.17611e-07,5.58641e-07 -2.40746e-05,-0.000952896,0.000968473,-0.00319629 3.97839e-05,0.000136619,7.3795e-05,0.000120644
933 rs189340001,rs56236620,rs563916,rs79235862 0 139.822 inf 4 -nan 4.86978e-07 4.16145e-07,5.61948e-07 -0.000952897,-2.40299e-05,0.00096845,-0.00319629 0.000136619,3.97839e-05,7.3795e-05,0.000120644
934 rs189340001,rs563916,rs62075852,rs79235862 0 139.822 inf 4 -nan 4.86978e-07 4.17087e-07,5.60958e-07 -0.000952898,0.000968446,-2.40208e-05,-0.00319629 0.000136619,7.3795e-05,3.97839e-05,0.000120644
935 rs189340001,rs2643361,rs563916,rs79235862 0 139.822 inf 4 -nan 4.86978e-07 4.17157e-07,5.59263e-07 -0.000952898,-2.40197e-05,0.000968445,-0.00319629 0.000136619,3.97839e-05,7.3795e-05,0.000120644
936 rs17635252,rs189340001,rs563916,rs79235862 0 139.822 inf 4 -nan 4.86977e-07 4.16057e-07,5.60735e-07 -2.39591e-05,-0.000952899,0.000968415,-0.00319629 3.97839e-05,0.000136619,7.3795e-05,0.000120644
937 rs189340001,rs563916,rs594335,rs79235862 0 139.822 inf 4 -nan 4.86993e-07 4.1965e-07,5.60554e-07 -0.000954557,0.000967718,-2.46873e-05,-0.00319621 0.000136622,7.33428e-05,3.9699e-05,0.000120644
938 rs15563,rs189340001,rs563916,rs79235862 0 139.821 inf 4 -nan 4.86975e-07 4.17185e-07,5.55317e-07 -2.38629e-05,-0.000952902,0.000968367,-0.00319629 3.97839e-05,0.000136619,7.3795e-05,0.000120644
939 rs189340001,rs2898705,rs563916,rs79235862 0 139.821 inf 4 -nan 4.86974e-07 4.17475e-07,5.605e-07 -0.000952903,-2.3837e-05,0.000968354,-0.00319629 0.000136619,3.97839e-05,7.3795e-05,0.000120644
940 rs189340001,rs563916,rs61576918,rs79235862 0 139.821 inf 4 -nan 4.86974e-07 4.18638e-07,5.56683e-07 -0.000952904,0.000968345,-2.38189e-05,-0.00319629 0.000136619,7.3795e-05,3.97839e-05,0.000120644
941 rs189340001,rs318092,rs563916,rs79235862 0 139.821 inf 4 -nan 4.86973e-07 4.16151e-07,5.60719e-07 -0.000952905,-2.37795e-05,0.000968325,-0.00319629 0.000136619,3.97839e-05,7.3795e-05,0.000120644
942 rs1057897,rs189340001,rs563916,rs79235862 0 139.82 inf 4 -nan 4.86971e-07 4.15343e-07,5.55596e-07 -2.36948e-05,-0.000952909,0.000968256,-0.00319629 3.97827e-05,0.000136619,7.37827e-05,0.000120644
943 rs16944762,rs189340001,rs563916,rs79235862 0 139.819 inf 4 -nan 4.87051e-07 4.19652e-07,5.61287e-07 5.87261e-05,-0.000953514,0.000959827,-0.00319669 8.56862e-05,0.000136614,7.12341e-05,0.000120644
944 rs189340001,rs563916,rs66985080,rs79235862 0 139.819 inf 4 -nan 4.87034e-07 4.19109e-07,5.56694e-07 -0.000953252,0.000962669,3.41786e-05,-0.00319637 0.000136615,7.16734e-05,5.12061e-05,0.000120643
945 rs189340001,rs563916,rs62075844,rs79235862 0 139.819 inf 4 -nan 4.86967e-07 4.12723e-07,5.60974e-07 -0.000952914,0.000968173,-2.34747e-05,-0.00319629 0.000136619,7.3795e-05,3.97839e-05,0.000120644
946 rs189340001,rs1994970,rs563916,rs79235862 0 139.819 inf 4 -nan 4.86967e-07 4.15654e-07,5.61583e-07 -0.000952914,-2.34695e-05,0.00096817,-0.00319629 0.000136619,3.97839e-05,7.3795e-05,0.000120644
947 rs189340001,rs563916,rs58838744,rs79235862 0 139.818 inf 4 -nan 4.86966e-07 4.11821e-07,5.60863e-07 -0.000952915,0.000968154,-2.34364e-05,-0.00319629 0.000136619,7.3795e-05,3.97839e-05,0.000120644
948 rs189340001,rs563916,rs62075824,rs79235862 0 139.818 inf 4 -nan 4.86966e-07 4.14911e-07,5.56673e-07 -0.000952916,0.000968148,-2.34249e-05,-0.00319629 0.000136619,7.3795e-05,3.97839e-05,0.000120644
949 rs189340001,rs2088139,rs563916,rs79235862 0 139.818 inf 4 -nan 4.86966e-07 4.13953e-07,5.59168e-07 -0.000952916,-2.34197e-05,0.000968145,-0.00319629 0.000136619,3.97839e-05,7.3795e-05,0.000120644
950 rs189340001,rs28409394,rs563916,rs79235862 0 139.818 inf 4 -nan 4.86966e-07 4.19286e-07,5.56077e-07 -0.000952916,-2.34166e-05,0.000968144,-0.00319629 0.000136619,3.97839e-05,7.3795e-05,0.000120644
951 rs189340001,rs55941919,rs563916,rs79235862 0 139.817 inf 4 -nan 4.87029e-07 4.17898e-07,5.60301e-07 -0.000953255,3.38962e-05,0.000962617,-0.00319637 0.000136615,5.12061e-05,7.16734e-05,0.000120643
952 rs189340001,rs2270574,rs563916,rs79235862 0 139.817 inf 4 -nan 4.86962e-07 4.14656e-07,5.58078e-07 -0.000952921,-2.32437e-05,0.000968057,-0.0031963 0.000136619,3.97839e-05,7.3795e-05,0.000120644
953 rs189340001,rs563916,rs79235862,rs903567 0 139.817 inf 4 -nan 4.86962e-07 4.1563e-07,5.67038e-07 -0.000952922,0.000968049,-0.0031963,-2.32272e-05 0.000136619,7.3795e-05,0.000120644,3.97839e-05
954 rs170319,rs189340001,rs563916,rs79235862 0 139.817 inf 4 -nan 4.86961e-07 4.15596e-07,5.59323e-07 -2.31832e-05,-0.000952923,0.000968027,-0.0031963 3.97839e-05,0.000136619,7.3795e-05,0.000120644
955 rs189340001,rs4597361,rs563916,rs79235862 0 139.817 inf 4 -nan 4.8696e-07 4.16013e-07,5.59384e-07 -0.000952924,-2.31454e-05,0.000968008,-0.0031963 0.000136619,3.97839e-05,7.3795e-05,0.000120644
956 rs189340001,rs4793998,rs563916,rs79235862 0 139.815 inf 4 -nan 4.86955e-07 4.17114e-07,5.59828e-07 -0.000952932,-2.28929e-05,0.000967882,-0.0031963 0.000136619,3.97839e-05,7.3795e-05,0.000120644
957 rs189340001,rs4793996,rs563916,rs79235862 0 139.815 inf 4 -nan 4.86955e-07 4.2357e-07,5.55506e-07 -0.000952933,-2.28696e-05,0.00096787,-0.0031963 0.000136619,3.97839e-05,7.3795e-05,0.000120644
958 rs189340001,rs46521,rs563916,rs79235862 0 139.815 inf 4 -nan 4.86954e-07 4.15029e-07,5.61778e-07 -0.000952934,-2.2841e-05,0.000967856,-0.0031963 0.000136619,3.97839e-05,7.3795e-05,0.000120644
959 rs189340001,rs563916,rs57901004,rs79235862 0 139.814 inf 4 -nan 4.86954e-07 4.14755e-07,5.62249e-07 -0.000952934,0.000967849,-2.28272e-05,-0.0031963 0.000136619,7.3795e-05,3.97839e-05,0.000120644
960 rs189340001,rs563916,rs602051,rs79235862 0 139.813 inf 4 -nan 4.86953e-07 4.13338e-07,5.55251e-07 -0.000952945,0.000967667,-2.27707e-05,-0.0031963 0.000136619,7.37224e-05,3.97795e-05,0.000120644
961 rs1057902,rs189340001,rs563916,rs79235862 0 139.813 inf 4 -nan 4.86946e-07 4.12827e-07,5.59828e-07 -2.24529e-05,-0.000952935,0.000967839,-0.0031963 3.97985e-05,0.000136619,7.38822e-05,0.000120644
962 rs189340001,rs4793995,rs563916,rs79235862 0 139.813 inf 4 -nan 4.86949e-07 4.21083e-07,5.61235e-07 -0.000952942,-2.25794e-05,0.000967725,-0.0031963 0.000136619,3.97839e-05,7.3795e-05,0.000120644
963 rs189340001,rs563916,rs7208074,rs79235862 0 139.812 inf 4 -nan 4.86964e-07 4.13337e-07,5.67185e-07 -0.000954505,0.000967084,2.33002e-05,-0.00319622 0.000136622,7.33428e-05,3.9699e-05,0.000120644
964 rs189340001,rs563916,rs61596100,rs79235862 0 139.81 inf 4 -nan 4.86958e-07 4.16213e-07,5.59555e-07 -0.000954493,0.000966932,2.29675e-05,-0.00319623 0.000136622,7.33428e-05,3.9699e-05,0.000120644
965 rs189340001,rs4793997,rs563916,rs79235862 0 139.81 inf 4 -nan 4.86941e-07 4.19952e-07,5.58187e-07 -0.000952955,-2.21536e-05,0.000967512,-0.0031963 0.000136619,3.97839e-05,7.3795e-05,0.000120644
966 rs189340001,rs563916,rs573532,rs79235862 0 139.809 inf 4 -nan 4.86954e-07 4.17256e-07,5.58719e-07 -0.000954486,0.000966852,-2.2793e-05,-0.00319623 0.000136622,7.33428e-05,3.9699e-05,0.000120644
967 rs189340001,rs510326,rs563916,rs79235862 0 139.809 inf 4 -nan 4.86954e-07 4.081e-07,5.66714e-07 -0.000954486,-2.27784e-05,0.000966846,-0.00319623 0.000136622,3.9699e-05,7.33428e-05,0.000120644
968 rs189340001,rs563916,rs612720,rs79235862 0 139.808 inf 4 -nan 4.86901e-07 4.20839e-07,5.63869e-07 -0.000954304,0.000968574,-2.0343e-05,-0.0031963 0.00013662,7.50688e-05,4.05423e-05,0.000120644
969 rs12601072,rs189340001,rs563916,rs79235862 0 139.808 inf 4 -nan 4.86934e-07 4.15823e-07,5.56974e-07 -2.17939e-05,-0.000952966,0.000967332,-0.00319631 3.97839e-05,0.000136619,7.3795e-05,0.000120644
970 rs189340001,rs563916,rs78069344,rs79235862 0 139.804 inf 4 -nan 4.87005e-07 4.19081e-07,5.58495e-07 -0.000953481,0.000958934,6.5333e-05,-0.00319643 0.000136614,7.11709e-05,0.000102916,0.000120643
971 rs189340001,rs563916,rs595767,rs79235862 0 139.803 inf 4 -nan 4.86912e-07 4.17184e-07,5.61457e-07 -0.000952976,0.00096716,-2.06144e-05,-0.00319631 0.00013662,7.40251e-05,3.98422e-05,0.000120644
972 rs189340001,rs563916,rs74448347,rs79235862 0 139.799 inf 4 -nan 4.86989e-07 4.20811e-07,5.60281e-07 -0.000953502,0.000958589,7.092e-05,-0.00319643 0.000136614,7.11477e-05,0.000115011,0.000120643
973 rs189340001,rs563916,rs6504584,rs79235862 0 139.796 inf 4 -nan 4.86928e-07 4.16119e-07,5.6993e-07 -0.000953124,0.000964749,2.21073e-05,-0.00319634 0.000136617,7.2712e-05,4.09411e-05,0.000120644
974 rs3744604,rs550510,rs563916,rs602051,rs79235862 0 142.236 inf 5 0 4.54999e-07 3.84778e-07,5.2585e-07 9.62173e-05,-2.72415e-05,0.000767663,-1.25948e-05,-0.0029698 9.08337e-05,9.15368e-05,0.000105513,4.16572e-05,0.000116174
975 rs189340001,rs2411374,rs563916,rs79235862 0 139.795 inf 4 -nan 4.86892e-07 4.14802e-07,5.59675e-07 -0.00095423,1.9453e-05,0.000946702,-0.00319661 0.000136619,3.97839e-05,7.3795e-05,0.000120644
976 rs189340001,rs55724082,rs563916,rs79235862 0 139.785 inf 4 -nan 4.8686e-07 4.1528e-07,5.62183e-07 -0.000953099,-1.74632e-05,0.000965166,-0.00319634 0.000136619,3.97839e-05,7.3795e-05,0.000120644
977 rs189340001,rs532154,rs563916,rs79235862 0 139.785 inf 4 -nan 4.86824e-07 4.15516e-07,5.60745e-07 -0.00095354,-1.52522e-05,0.000965301,-0.00319574 0.000136614,4.07565e-05,7.491e-05,0.000120659
978 rs189340001,rs563916,rs688945,rs79235862 0 139.783 inf 4 -nan 4.86819e-07 4.20033e-07,5.59919e-07 -0.000953542,0.000965089,-1.48862e-05,-0.00319576 0.000136614,7.491e-05,4.07565e-05,0.000120659
979 rs12941604,rs189340001,rs563916,rs79235862 0 139.772 inf 4 -nan 4.86892e-07 4.12807e-07,5.58505e-07 2.77289e-05,-0.000954243,0.000960569,-0.00319661 5.66515e-05,0.000136619,7.15626e-05,0.000120644
980 rs189340001,rs563916,rs79235862,rs8075893 0 139.772 inf 4 -nan 4.86891e-07 4.17847e-07,5.59171e-07 -0.000954241,0.000960553,-0.00319661,2.7624e-05 0.000136619,7.15626e-05,0.000120644,5.66515e-05
981 rs189340001,rs35929648,rs563916,rs79235862 0 139.772 inf 4 -nan 4.86861e-07 4.20105e-07,5.54221e-07 -0.000953258,-1.85423e-05,0.000962573,-0.00319638 0.000136616,4.21082e-05,7.24171e-05,0.000120644
982 rs189340001,rs563916,rs7214832,rs79235862 0 139.772 inf 4 -nan 4.86889e-07 4.1766e-07,5.61182e-07 -0.000954238,0.000960534,2.74942e-05,-0.00319661 0.000136619,7.15626e-05,5.66515e-05,0.000120644
983 rs12603612,rs189340001,rs563916,rs79235862 0 139.771 inf 4 -nan 4.86815e-07 4.18648e-07,5.53795e-07 -1.42081e-05,-0.000953198,0.000963538,-0.00319636 3.97839e-05,0.000136619,7.3795e-05,0.000120644
984 rs12601858,rs189340001,rs563916,rs79235862 0 139.77 inf 4 -nan 4.86814e-07 4.18062e-07,5.58682e-07 -1.41456e-05,-0.0009532,0.000963507,-0.00319636 3.97839e-05,0.000136619,7.3795e-05,0.000120644
985 rs189340001,rs563916,rs79235862,rs8065900 0 139.77 inf 4 -nan 4.86885e-07 4.23305e-07,5.62248e-07 -0.00095423,0.000960478,-0.00319661,2.71156e-05 0.000136619,7.15626e-05,0.000120644,5.66515e-05
986 rs189340001,rs563916,rs62066473,rs79235862 0 139.767 inf 4 -nan 4.8679e-07 4.14729e-07,5.63297e-07 -0.000953637,0.000950006,-1.20479e-05,-0.00319704 0.000136614,7.418e-05,3.99049e-05,0.000120658
987 rs189340001,rs563916,rs62078369,rs79235862 0 139.767 inf 4 -nan 4.868e-07 4.16481e-07,5.60873e-07 -0.00095323,0.000963019,-1.2938e-05,-0.00319637 0.000136619,7.38949e-05,3.98015e-05,0.000120644
988 rs189340001,rs55917610,rs563916,rs79235862 0 139.767 inf 4 -nan 4.86839e-07 4.12902e-07,5.64591e-07 -0.000953268,-1.66732e-05,0.000962404,-0.00319638 0.000136617,4.13513e-05,7.25891e-05,0.000120644
989 rs189340001,rs563916,rs72831898,rs79235862 0 139.764 inf 4 -nan 4.86867e-07 4.20382e-07,5.64094e-07 -0.000955047,0.000960177,2.6885e-05,-0.0031968 0.00013665,7.15479e-05,5.9776e-05,0.000120646
990 rs189340001,rs563916,rs576389,rs79235862 0 139.759 inf 4 -nan 4.86757e-07 4.19111e-07,5.64988e-07 -0.000953683,0.000951824,8.31699e-06,-0.00319687 0.000136614,7.44748e-05,4.0232e-05,0.000120659
991 rs189340001,rs563916,rs61632152,rs79235862 0 139.756 inf 4 -nan 4.86816e-07 4.22193e-07,5.57426e-07 -0.000953919,0.000951782,-1.5576e-05,-0.00319653 0.000136616,7.22269e-05,4.32853e-05,0.000120644
992 rs11869991,rs189340001,rs563916,rs79235862 0 139.755 inf 4 -nan 4.86813e-07 4.19984e-07,5.59559e-07 -1.53044e-05,-0.000953914,0.000951863,-0.00319653 4.32853e-05,0.000136616,7.22269e-05,0.000120644
993 rs11650158,rs189340001,rs563916,rs79235862 0 139.754 inf 4 -nan 4.86829e-07 4.20225e-07,5.6098e-07 1.92902e-05,-0.000954748,0.000960444,-0.00319673 5.02805e-05,0.000136645,7.18269e-05,0.000120645
994 rs189340001,rs4793991,rs563916,rs79235862 0 139.754 inf 4 -nan 4.86761e-07 4.19799e-07,5.54557e-07 -0.000953905,8.84664e-06,0.000952007,-0.00319653 0.000136619,3.97839e-05,7.3795e-05,0.000120644
995 rs12937175,rs189340001,rs563916,rs79235862 0 139.754 inf 4 -nan 4.86806e-07 4.13586e-07,5.5448e-07 -1.4315e-05,-0.000953917,0.00095182,-0.00319653 4.24022e-05,0.000136616,7.23628e-05,0.000120644
996 rs189340001,rs56321731,rs563916,rs79235862 0 139.754 inf 4 -nan 4.86833e-07 4.19272e-07,5.63956e-07 -0.000954121,2.21621e-05,0.000959738,-0.00319658 0.000136619,5.66515e-05,7.15626e-05,0.000120644
997 rs189340001,rs563916,rs79235862,rs9894220 0 139.753 inf 4 -nan 4.86777e-07 4.17979e-07,5.62377e-07 -0.000953341,0.000961213,-0.0031964,1.07718e-05 0.000136618,7.32433e-05,0.000120644,3.99773e-05
998 rs12939844,rs189340001,rs563916,rs79235862 0 139.753 inf 4 -nan 4.86807e-07 4.18234e-07,5.58585e-07 -1.46841e-05,-0.000953903,0.000952048,-0.00319653 4.32853e-05,0.000136616,7.22269e-05,0.000120644
999 rs12952879,rs189340001,rs563916,rs79235862 0 139.752 inf 4 -nan 4.86783e-07 4.19486e-07,5.58872e-07 1.15131e-05,-0.000954555,0.000961347,-0.00319668 4.04803e-05,0.000136652,7.31334e-05,0.000120646
1000 rs189340001,rs4793989,rs563916,rs79235862 0 139.751 inf 4 -nan 4.86751e-07 4.1686e-07,5.57981e-07 -0.000953596,-7.31594e-06,0.000952766,-0.00319683 0.000136614,3.95632e-05,7.37751e-05,0.000120659
1001 rs189340001,rs563916,rs7212779,rs79235862 0 139.751 inf 4 -nan 4.86799e-07 4.1811e-07,5.61356e-07 -0.000953893,0.000952212,-1.39266e-05,-0.00319653 0.000136616,7.22521e-05,4.31038e-05,0.000120644
1002 rs189340001,rs35372840,rs563916,rs79235862 0 139.75 inf 4 -nan 4.86739e-07 4.16617e-07,5.57569e-07 -0.000953886,5.25101e-06,0.000959288,-0.00319643 0.000136627,3.98308e-05,7.42903e-05,0.000120644
1003 rs189340001,rs563916,rs79235862,rs999474 0 139.749 inf 4 -nan 4.86765e-07 4.1477e-07,5.64182e-07 -0.00095338,0.000960571,-0.0031964,9.32711e-06 0.000136618,7.32433e-05,0.000120644,3.99773e-05
1004 rs189340001,rs563916,rs79235862,rs8074034 0 139.749 inf 4 -nan 4.86738e-07 4.15304e-07,5.64966e-07 -0.0009534,0.000953777,-0.0031965,-4.88039e-06 0.000136627,7.42903e-05,0.000120644,3.98308e-05
1005 rs189340001,rs2112617,rs563916,rs79235862 0 139.749 inf 4 -nan 4.86786e-07 4.1476e-07,5.60621e-07 -0.000949872,1.12366e-05,0.000952278,-0.00319791 0.000137223,3.85849e-05,7.24786e-05,0.000120745
1006 rs189340001,rs563916,rs79235862,rs9913202 0 139.747 inf 4 -nan 4.86731e-07 4.20551e-07,5.55798e-07 -0.000953769,0.000957976,-0.00319645,-2.83336e-06 0.000136627,7.43048e-05,0.000120644,3.98405e-05
1007 rs189340001,rs563916,rs79235862,rs8074792 0 139.747 inf 4 -nan 4.86812e-07 4.15081e-07,5.61718e-07 -0.000954071,0.000959401,-0.00319657,1.98992e-05 0.000136619,7.15626e-05,0.000120644,5.66515e-05
1008 rs189340001,rs563916,rs79235862,rs9894239 0 139.747 inf 4 -nan 4.86757e-07 4.17444e-07,5.64482e-07 -0.00095341,0.000960092,-0.00319641,8.24752e-06 0.000136618,7.32433e-05,0.000120644,3.99773e-05
1009 rs189340001,rs563916,rs79235862,rs882150 0 139.747 inf 4 -nan 4.86729e-07 4.15661e-07,5.64285e-07 -0.000953725,0.000957476,-0.00319645,1.91557e-06 0.000136627,7.43048e-05,0.000120644,3.98405e-05
1010 rs189340001,rs33971298,rs563916,rs79235862 0 139.747 inf 4 -nan 4.86728e-07 4.18524e-07,5.62568e-07 -0.000953709,1.58419e-06,0.000957297,-0.00319646 0.000136627,3.98505e-05,7.43195e-05,0.000120644
1011 rs147069987,rs189340001,rs563916,rs79235862 0 139.747 inf 4 -nan 4.86823e-07 4.18571e-07,5.65818e-07 -4.21031e-05,-0.000953715,0.000955104,-0.00319648 0.000113006,0.000136614,7.1151e-05,0.000120643
1012 rs189340001,rs34071781,rs563916,rs79235862 0 139.747 inf 4 -nan 4.86729e-07 4.1736e-07,5.59839e-07 -0.000953727,1.9311e-06,0.000957482,-0.00319645 0.000136627,3.98308e-05,7.42903e-05,0.000120644
1013 rs189340001,rs563916,rs62075798,rs79235862 0 139.747 inf 4 -nan 4.86729e-07 4.15839e-07,5.59036e-07 -0.000953722,0.000957432,1.83854e-06,-0.00319645 0.000136627,7.42903e-05,3.98308e-05,0.000120644
1014 rs189340001,rs34231452,rs563916,rs79235862 0 139.747 inf 4 -nan 4.86728e-07 4.15531e-07,5.59091e-07 -0.000953691,1.19514e-06,0.000957083,-0.00319646 0.000136627,3.98405e-05,7.43048e-05,0.000120644
1015 rs189340001,rs563916,rs79235862,rs8078826 0 139.746 inf 4 -nan 4.86727e-07 4.20088e-07,5.56007e-07 -0.000953659,0.000956718,-0.00319646,5.24844e-07 0.000136627,7.43195e-05,0.000120644,3.98505e-05
1016 rs12948015,rs189340001,rs563916,rs79235862 0 139.746 inf 4 -nan 4.86727e-07 4.21886e-07,5.63383e-07 6.09788e-07,-0.000953663,0.000956764,-0.00319646 3.98405e-05,0.000136627,7.43048e-05,0.000120644
1017 rs189340001,rs4793990,rs563916,rs79235862 0 139.746 inf 4 -nan 4.86782e-07 4.19504e-07,5.62456e-07 -0.000953397,-1.19895e-05,0.000960294,-0.00319641 0.000136616,4.24022e-05,7.23628e-05,0.000120644
1018 rs189340001,rs35513298,rs563916,rs79235862 0 139.746 inf 4 -nan 4.86727e-07 4.17424e-07,5.64663e-07 -0.000953646,2.41463e-07,0.000956563,-0.00319646 0.000136627,3.98308e-05,7.42903e-05,0.000120644
1019 rs117231541,rs189340001,rs563916,rs79235862 0 139.746 inf 4 -nan 4.86821e-07 4.17883e-07,5.63623e-07 -4.41372e-05,-0.00095371,0.000955189,-0.00319648 0.000119383,0.000136614,7.11411e-05,0.000120643
1020 rs189340001,rs563916,rs62066475,rs79235862 0 139.746 inf 4 -nan 4.86728e-07 4.16055e-07,5.62268e-07 -0.000953692,0.000957191,1.41181e-06,-0.00319645 0.000136624,7.42136e-05,3.97947e-05,0.000120644
1021 rs11870567,rs189340001,rs563916,rs79235862 0 139.745 inf 4 -nan 4.86779e-07 4.14278e-07,5.60322e-07 1.16242e-05,-0.000953404,0.000960177,-0.00319641 4.24022e-05,0.000136616,7.23628e-05,0.000120644
1022 rs182853625,rs189340001,rs563916,rs79235862 0 139.745 inf 4 -nan 4.86819e-07 4.0574e-07,5.59776e-07 -4.53167e-05,-0.000952944,0.000955375,-0.00319657 0.000124258,0.000136627,7.11207e-05,0.000120644
1023 rs189340001,rs35584414,rs563916,rs79235862 0 139.743 inf 4 -nan 4.86781e-07 4.12285e-07,5.62554e-07 -0.000953843,-1.24379e-05,0.000953027,-0.00319652 0.000136616,4.44084e-05,7.20939e-05,0.000120643
1024 rs11657868,rs189340001,rs563916,rs79235862 0 139.742 inf 4 -nan 4.86773e-07 4.16185e-07,5.63018e-07 1.1219e-05,-0.000953431,0.000959743,-0.00319642 4.34257e-05,0.000136616,7.22082e-05,0.000120644
1025 rs189340001,rs28528789,rs563916,rs79235862 0 139.742 inf 4 -nan 4.8674e-07 4.18074e-07,5.53688e-07 -0.000953486,5.44841e-06,0.00095885,-0.00319643 0.000136618,3.99773e-05,7.32433e-05,0.000120644
1026 rs189340001,rs563916,rs79235862,rs9904761 0 139.74 inf 4 -nan 4.86762e-07 4.18342e-07,5.59527e-07 -0.000953445,0.000959509,-0.00319642,9.48511e-06 0.000136616,7.23763e-05,0.000120644,4.23266e-05
1027 rs12940898,rs189340001,rs563916,rs79235862 0 139.74 inf 4 -nan 4.86734e-07 4.19565e-07,5.59114e-07 3.85926e-06,-0.000953529,0.000958145,-0.00319644 3.99773e-05,0.000136618,7.32433e-05,0.000120644
1028 rs189340001,rs1973404,rs563916,rs79235862 0 139.739 inf 4 -nan 4.86763e-07 4.20389e-07,5.62085e-07 -0.000953449,9.71845e-06,0.000959442,-0.00319642 0.000136616,4.28436e-05,7.22904e-05,0.000120644
1029 rs189340001,rs563916,rs60844158,rs79235862 0 139.739 inf 4 -nan 4.86797e-07 4.19511e-07,5.59371e-07 -0.000953689,0.000954859,-2.72023e-05,-0.00319636 0.000136614,7.12341e-05,8.56862e-05,0.000120644
1030 rs189340001,rs563916,rs62075819,rs79235862 0 139.737 inf 4 -nan 4.86732e-07 4.16312e-07,5.56241e-07 -0.00095388,0.000957916,3.34432e-06,-0.00319652 0.000136646,7.32692e-05,4.02269e-05,0.000120645
1031 rs189340001,rs563916,rs79235862,rs999475 0 139.736 inf 4 -nan 4.86755e-07 4.15284e-07,5.61778e-07 -0.000953794,0.000953827,-0.0031965,-8.62675e-06 0.000136616,7.22457e-05,0.000120644,4.31485e-05
1032 rs1058018,rs189340001,rs563916,rs79235862 0 139.736 inf 4 -nan 4.86733e-07 4.17055e-07,5.61517e-07 3.63137e-06,-0.000953927,0.000955024,-0.00319669 3.96264e-05,0.000136651,7.27036e-05,0.000120669
1033 rs189340001,rs563916,rs57459935,rs79235862 0 139.736 inf 4 -nan 4.86778e-07 4.18136e-07,5.6138e-07 -0.000954141,0.000958713,1.56298e-05,-0.00319659 0.000136627,7.15577e-05,5.76213e-05,0.000120644
1034 rs11870327,rs189340001,rs563916,rs79235862 0 139.736 inf 4 -nan 4.86789e-07 4.11738e-07,5.63232e-07 -3.64965e-05,-0.000953694,0.000955445,-0.00319648 0.000121773,0.000136614,7.11379e-05,0.000120643
1035 rs189340001,rs563916,rs6504582,rs79235862 0 139.736 inf 4 -nan 4.86728e-07 4.14667e-07,5.60964e-07 -0.000953597,0.00095607,-8.33431e-07,-0.00319647 0.000136625,7.31357e-05,3.988e-05,0.000120644
1036 rs189340001,rs521833,rs563916,rs79235862 0 139.736 inf 4 -nan 4.86735e-07 4.16602e-07,5.62554e-07 -0.000953842,-4.12455e-06,0.000958103,-0.00319643 0.000136629,4.0183e-05,7.29043e-05,0.000120644
1037 rs189340001,rs563916,rs79235862,rs9905428 0 139.735 inf 4 -nan 4.86747e-07 4.17574e-07,5.61711e-07 -0.000953492,0.000958741,-0.00319643,7.21887e-06 0.000136616,7.23495e-05,0.000120644,4.24791e-05
1038 rs189340001,rs3760451,rs563916,rs79235862 0 139.735 inf 4 -nan 4.86748e-07 4.13861e-07,5.61473e-07 -0.000953491,7.50993e-06,0.000958767,-0.00319643 0.000136616,4.28016e-05,7.22969e-05,0.000120644
1039 rs189340001,rs563916,rs7214800,rs79235862 0 139.735 inf 4 -nan 4.86774e-07 4.15894e-07,5.60653e-07 -0.000954121,0.000958623,1.5011e-05,-0.00319658 0.000136627,7.15577e-05,5.76213e-05,0.000120644
1040 rs189340001,rs563916,rs79235862,rs9911030 0 139.734 inf 4 -nan 4.86748e-07 4.19415e-07,5.62258e-07 -0.000953772,0.000954179,-0.0031965,-7.57407e-06 0.000136616,7.22206e-05,0.000120644,4.33317e-05
1041 rs189340001,rs563916,rs7207087,rs79235862 0 139.734 inf 4 -nan 4.86742e-07 4.13666e-07,5.65473e-07 -0.00095351,0.000958461,6.30017e-06,-0.00319644 0.000136616,7.23628e-05,4.24022e-05,0.000120644
1042 rs189340001,rs4793993,rs563916,rs79235862 0 139.734 inf 4 -nan 4.86746e-07 4.14158e-07,5.59851e-07 -0.000953765,-7.07209e-06,0.000954297,-0.0031965 0.000136616,4.31485e-05,7.22457e-05,0.000120644
1043 rs189340001,rs563916,rs7209449,rs79235862 0 139.733 inf 4 -nan 4.86743e-07 4.20962e-07,5.56102e-07 -0.000953509,0.000958464,-6.56005e-06,-0.00319644 0.000136616,7.22904e-05,4.28436e-05,0.000120644
1044 rs1800632,rs189340001,rs563916,rs79235862 0 139.733 inf 4 -nan 4.86747e-07 4.12516e-07,5.61691e-07 -7.47368e-06,-0.00095376,0.000954369,-0.0031965 4.42969e-05,0.000136616,7.21056e-05,0.000120643
1045 rs189340001,rs563916,rs79235862,rs9914918 0 139.733 inf 4 -nan 4.86741e-07 4.21517e-07,5.58809e-07 -0.00095352,0.000958293,-0.00319644,5.98669e-06 0.000136616,7.22969e-05,0.000120644,4.28016e-05
1046 rs11656939,rs189340001,rs563916,rs79235862 0 139.732 inf 4 -nan 4.8674e-07 4.1696e-07,5.57109e-07 5.91531e-06,-0.000953521,0.000958271,-0.00319644 4.28016e-05,0.000136616,7.22969e-05,0.000120644
1047 rs189340001,rs563916,rs79235862,rs8075255 0 139.732 inf 4 -nan 4.86758e-07 4.15082e-07,5.60635e-07 -0.000953506,0.000958515,-0.00319643,1.0506e-05 0.000136615,7.17393e-05,0.000120643,4.9617e-05
1048 rs189340001,rs2270576,rs563916,rs79235862 0 139.732 inf 4 -nan 4.8674e-07 4.12447e-07,5.54103e-07 -0.000953743,-5.87037e-06,0.000954659,-0.00319649 0.000136616,4.31485e-05,7.22457e-05,0.000120644
1049 rs189340001,rs56009866,rs563916,rs79235862 0 139.731 inf 4 -nan 4.86762e-07 4.18108e-07,5.57959e-07 -0.000954054,1.29584e-05,0.000958323,-0.00319657 0.000136627,5.76213e-05,7.15577e-05,0.000120644
1050 rs189340001,rs563916,rs58376900,rs79235862 0 139.731 inf 4 -nan 4.86743e-07 4.16746e-07,5.61962e-07 -0.000953521,0.000958271,6.83209e-06,-0.00319644 0.000136616,7.20707e-05,4.46374e-05,0.000120643
1051 rs189340001,rs563916,rs79235862,rs9909916 0 139.731 inf 4 -nan 4.86743e-07 4.12253e-07,5.65896e-07 -0.000953523,0.000958237,-0.00319644,6.70572e-06 0.000136616,7.20707e-05,0.000120643,4.46374e-05
1052 rs12449856,rs189340001,rs563916,rs79235862 0 139.731 inf 4 -nan 4.86769e-07 4.21504e-07,5.62088e-07 1.90591e-05,-0.000953552,0.000957763,-0.00319645 7.75141e-05,0.000136614,7.12676e-05,0.000120643
1053 rs189340001,rs563916,rs79235862,rs9904730 0 139.73 inf 4 -nan 4.86739e-07 4.17189e-07,5.61014e-07 -0.00095373,0.000954861,-0.00319649,-5.69266e-06 0.000136616,7.21056e-05,0.000120643,4.42969e-05
1054 rs189340001,rs563916,rs79235862,rs962273 0 139.73 inf 4 -nan 4.86731e-07 4.12819e-07,5.5911e-07 -0.000953692,0.000955477,-0.00319648,3.00484e-06 0.000136616,7.23362e-05,0.000120644,4.25576e-05
1055 rs11079842,rs189340001,rs563916,rs79235862 0 139.729 inf 4 -nan 4.86733e-07 4.19195e-07,5.61173e-07 -3.79386e-06,-0.000953704,0.000955286,-0.00319648 4.31485e-05,0.000136616,7.22457e-05,0.000120644
1056 rs189340001,rs563916,rs67174000,rs79235862 0 139.729 inf 4 -nan 4.86729e-07 4.18244e-07,5.58334e-07 -0.000953675,0.000955762,-2.10866e-06,-0.00319648 0.000136616,7.23362e-05,4.25576e-05,0.000120644
1057 rs189340001,rs1962412,rs563916,rs79235862 0 139.729 inf 4 -nan 4.86728e-07 4.21707e-07,5.58002e-07 -0.00095366,1.35575e-06,0.000956001,-0.00319647 0.000136616,4.25576e-05,7.23362e-05,0.000120644
1058 rs189340001,rs28579683,rs563916,rs79235862 0 139.728 inf 4 -nan 4.86727e-07 4.12905e-07,5.57077e-07 -0.000953625,5.11219e-07,0.000956585,-0.00319646 0.000136616,4.31937e-05,7.22394e-05,0.000120644
1059 rs11869308,rs189340001,rs563916,rs79235862 0 139.728 inf 4 -nan 4.86764e-07 4.18286e-07,5.62944e-07 -2.60394e-05,-0.000954202,0.000956202,-0.00319702 0.000112875,0.000136636,7.10686e-05,0.000120668
1060 rs139100326,rs189340001,rs563916,rs79235862 0 139.727 inf 4 -nan 4.86761e-07 4.12825e-07,5.63023e-07 -2.75952e-05,-0.000953214,0.000955788,-0.00319653 0.000124258,0.000136627,7.11207e-05,0.000120644
1061 rs189340001,rs563916,rs76047375,rs79235862 0 139.724 inf 4 -nan 4.8675e-07 4.14919e-07,5.6075e-07 -0.000953597,0.000957027,2.20346e-05,-0.00319646 0.000136614,7.11379e-05,0.000121773,0.000120643
1062 rs112139969,rs189340001,rs563916,rs79235862 0 139.723 inf 4 -nan 4.86737e-07 4.15791e-07,5.59793e-07 -6.8167e-06,-0.00095347,0.000955419,-0.00319643 5.68404e-05,0.000136621,7.15616e-05,0.000120644
1063 rs114722761,rs189340001,rs563916,rs79235862 0 139.722 inf 4 -nan 4.86734e-07 4.17198e-07,5.5617e-07 5.80159e-06,-0.000953822,0.000957279,-0.00319651 5.76213e-05,0.000136627,7.15577e-05,0.000120644
1064 rs189340001,rs2303017,rs563916,rs79235862 0 139.721 inf 4 -nan 4.86743e-07 4.17353e-07,5.60788e-07 -0.000953908,1.92095e-05,0.000956811,-0.00319638 0.000136626,0.000126956,7.11058e-05,0.000120645
1065 rs189340001,rs563916,rs79235862,rs8078984 0 139.721 inf 4 -nan 4.86739e-07 4.24187e-07,5.65849e-07 -0.000953636,0.000955793,-0.00319636,-1.13721e-05 0.000136614,7.12344e-05,0.000120646,8.82201e-05
1066 rs111341180,rs189340001,rs563916,rs79235862 0 139.72 inf 4 -nan 4.86737e-07 4.17374e-07,5.63005e-07 -1.02501e-05,-0.000953642,0.00095585,-0.00319639 8.73483e-05,0.000136614,7.12342e-05,0.000120645
1067 rs189340001,rs563916,rs79235862,rs8078992 0 139.72 inf 4 -nan 4.86735e-07 4.19368e-07,5.6514e-07 -0.000953635,0.000955907,-0.00319638,-9.3399e-06 0.000136614,7.12344e-05,0.000120646,8.82201e-05
1068 rs189340001,rs563916,rs7213258,rs79235862 0 139.72 inf 4 -nan 4.86735e-07 4.1854e-07,5.5371e-07 -0.000953635,0.000955907,-9.33964e-06,-0.00319638 0.000136614,7.12344e-05,8.82201e-05,0.000120646
1069 rs189340001,rs563916,rs79235862,rs8076419 0 139.719 inf 4 -nan 4.86734e-07 4.18608e-07,5.65288e-07 -0.000953635,0.000955931,-0.00319638,-8.91639e-06 0.000136614,7.12344e-05,0.000120646,8.82201e-05
1070 rs189340001,rs563916,rs62621985,rs79235862 0 139.719 inf 4 -nan 4.86737e-07 4.22034e-07,5.55753e-07 -0.000953658,0.000956043,-1.43646e-05,-0.00319647 0.000136614,7.11379e-05,0.000121773,0.000120643
1071 rs11654595,rs189340001,rs563916,rs79235862 0 139.719 inf 4 -nan 4.86734e-07 4.15613e-07,5.6399e-07 -8.43375e-06,-0.000953635,0.000955958,-0.00319639 8.82201e-05,0.000136614,7.12344e-05,0.000120646
1072 rs12453671,rs189340001,rs563916,rs79235862 0 139.719 inf 4 -nan 4.86734e-07 4.17988e-07,5.60484e-07 -8.39515e-06,-0.000953635,0.00095596,-0.00319639 8.82201e-05,0.000136614,7.12344e-05,0.000120646
1073 rs116439846,rs189340001,rs563916,rs79235862 0 139.719 inf 4 -nan 4.86736e-07 4.19223e-07,5.61664e-07 -1.37724e-05,-0.000953657,0.000956059,-0.00319647 0.000121773,0.000136614,7.11379e-05,0.000120643
1074 rs189340001,rs563916,rs7222365,rs79235862 0 139.719 inf 4 -nan 4.86732e-07 4.19351e-07,5.61353e-07 -0.000953635,0.000956036,-7.04561e-06,-0.0031964 0.000136614,7.12344e-05,8.82201e-05,0.000120646
1075 rs189340001,rs55878356,rs563916,rs79235862 0 139.718 inf 4 -nan 4.86731e-07 4.18447e-07,5.61214e-07 -0.000953635,-6.33571e-06,0.000956076,-0.00319641 0.000136614,8.82201e-05,7.12344e-05,0.000120646
1076 rs147600105,rs189340001,rs563916,rs79235862 0 139.718 inf 4 -nan 4.86728e-07 4.14554e-07,5.58096e-07 3.10457e-06,-0.000953634,0.000956606,-0.00319649 8.82201e-05,0.000136614,7.12344e-05,0.000120646
1077 rs12938969,rs189340001,rs563916,rs79235862 0 139.717 inf 4 -nan 4.8673e-07 4.18166e-07,5.55506e-07 8.01621e-06,-0.00095362,0.000956657,-0.00319646 0.000119383,0.000136614,7.11411e-05,0.000120643
1078 rs189340001,rs563916,rs60656944,rs79235862 0 139.717 inf 4 -nan 4.86728e-07 4.21029e-07,5.5911e-07 -0.000953634,0.000956283,-2.6508e-06,-0.00319644 0.000136614,7.12344e-05,8.82201e-05,0.000120646
1079 rs148237937,rs189340001,rs563916,rs79235862 0 139.717 inf 4 -nan 4.86731e-07 4.18459e-07,5.65328e-07 8.68871e-06,-0.000953766,0.000956634,-0.00319645 0.000124258,0.000136627,7.11207e-05,0.000120644
1080 rs189340001,rs563916,rs77184940,rs79235862 0 139.716 inf 4 -nan 4.86729e-07 4.22254e-07,5.59503e-07 -0.000953711,0.000956526,5.82498e-06,-0.00319643 0.000136625,7.10926e-05,0.000129851,0.000120647
1081 rs189340001,rs563916,rs60416307,rs79235862 0 139.716 inf 4 -nan 4.86728e-07 4.18141e-07,5.58757e-07 -0.000953685,0.000956494,3.84687e-06,-0.00319644 0.000136625,7.10926e-05,0.000129851,0.000120647
1082 rs189340001,rs563916,rs73989213,rs79235862 0 139.716 inf 4 -nan 4.86728e-07 4.18347e-07,5.61494e-07 -0.000953594,0.000956383,-3.00637e-06,-0.00319649 0.000136625,7.10926e-05,0.000129851,0.000120647
1083 rs189340001,rs189762587,rs563916,rs79235862 0 139.716 inf 4 -nan 4.86727e-07 4.19007e-07,5.57777e-07 -0.000953628,-4.39279e-07,0.000956425,-0.00319647 0.000136625,0.000129851,7.10926e-05,0.000120647
1084 rs117358243,rs189340001,rs563916,rs79235862 0 139.716 inf 4 -nan 4.86727e-07 4.18252e-07,5.57087e-07 -3.64988e-07,-0.000953629,0.000956426,-0.00319647 0.000129851,0.000136625,7.10926e-05,0.000120647
1085 rs11657238,rs3744604,rs563916,rs60540186,rs79235862 0 141.587 inf 5 0 5.01333e-07 4.28924e-07,5.71331e-07 0.0018285,-0.00163442,0.000744167,-0.00183088,-0.0029538 0.000223115,0.000229261,6.63993e-05,0.000224045,0.000116187
1086 rs189340001,rs35372840,rs3744604,rs563916,rs79235862 0 141.103 inf 5 0 4.88521e-07 4.18252e-07,5.62109e-07 -0.000954524,1.89058e-05,0.000115248,0.000973191,-0.00319743 0.000136628,4.12775e-05,9.14242e-05,7.51045e-05,0.000120646
1087 rs189340001,rs3744604,rs563916,rs79235862,rs9913202 0 141.035 inf 5 0 4.88484e-07 4.1252e-07,5.61598e-07 -0.000954396,0.000113782,0.000971736,-0.00319743,-1.63492e-05 0.000136628,9.144e-05,7.51232e-05,0.000120646,4.12947e-05
1088 rs189340001,rs3744604,rs563916,rs79235862,rs882150 0 141.006 inf 5 0 4.88472e-07 4.21703e-07,5.6012e-07 -0.000954349,0.000113208,0.000971166,-0.00319743,1.53632e-05 0.000136628,9.144e-05,7.51232e-05,0.000120646,4.12947e-05
1089 rs189340001,rs33971298,rs3744604,rs563916,rs79235862 0 141.004 inf 5 0 4.88468e-07 4.21487e-07,5.63285e-07 -0.000954329,1.50468e-05,0.000113042,0.000971002,-0.00319743 0.000136628,4.13121e-05,9.14559e-05,7.5142e-05,0.000120646
1090 rs189340001,rs34071781,rs3744604,rs563916,rs79235862 0 140.998 inf 5 0 4.88472e-07 4.17634e-07,5.64417e-07 -0.000954353,1.53403e-05,0.000113176,0.000971135,-0.00319743 0.000136628,4.12775e-05,9.14242e-05,7.51045e-05,0.000120646
1091 rs189340001,rs3744604,rs563916,rs62075798,rs79235862 0 140.995 inf 5 0 4.8847e-07 4.13721e-07,5.62002e-07 -0.000954349,0.000113118,0.000971078,1.52409e-05,-0.00319743 0.000136628,9.14242e-05,7.51045e-05,4.12775e-05,0.000120646
1092 rs189340001,rs34231452,rs3744604,rs563916,rs79235862 0 140.984 inf 5 0 4.88462e-07 4.16459e-07,5.60686e-07 -0.000954312,1.45892e-05,0.000112757,0.000970719,-0.00319743 0.000136628,4.12947e-05,9.144e-05,7.51232e-05,0.000120646
1093 rs189340001,rs3744604,rs563916,rs79235862,rs8078826 0 140.971 inf 5 0 4.88455e-07 4.15539e-07,5.65959e-07 -0.000954275,0.000112377,0.000970342,-0.00319743,1.39083e-05 0.000136628,9.14559e-05,7.5142e-05,0.000120646,4.13121e-05
1094 rs12948015,rs189340001,rs3744604,rs563916,rs79235862 0 140.966 inf 5 0 4.88455e-07 4.15347e-07,5.61308e-07 1.39603e-05,-0.000954282,0.000112391,0.000970356,-0.00319743 4.12947e-05,0.000136628,9.144e-05,7.51232e-05,0.000120646
1095 rs189340001,rs3744604,rs563916,rs62066475,rs79235862 0 140.949 inf 5 0 4.88463e-07 4.14111e-07,5.6212e-07 -0.000954224,0.000112691,0.000970631,1.46286e-05,-0.00319741 0.000136624,9.13622e-05,7.50092e-05,4.1212e-05,0.000120646
1096 rs189340001,rs35513298,rs3744604,rs563916,rs79235862 0 140.946 inf 5 0 4.8845e-07 4.17118e-07,5.65007e-07 -0.000954266,1.35257e-05,0.000112121,0.000970089,-0.00319743 0.000136628,4.12775e-05,9.14242e-05,7.51045e-05,0.000120646
1097 rs189340001,rs35929648,rs3744604,rs563916,rs79235862 0 140.94 inf 5 0 4.88378e-07 4.1621e-07,5.57852e-07 -0.000953577,-2.11124e-06,0.000102778,0.000962907,-0.00319742 0.000136617,4.46895e-05,9.36281e-05,7.24178e-05,0.000120647
1098 rs11657238,rs3744604,rs55771415,rs563916,rs79235862 0 140.918 inf 5 0 4.99212e-07 4.30457e-07,5.75597e-07 0.00178664,-0.00159418,-0.00178813,0.000743584,-0.00295418 0.000223115,0.000229261,0.000224045,6.63993e-05,0.000116187
1099 rs189340001,rs2411374,rs3744604,rs563916,rs79235862 0 140.866 inf 5 0 4.88804e-07 4.2436e-07,5.62482e-07 -0.000954606,3.22686e-05,0.000121057,0.000947095,-0.00319784 0.000136619,4.09276e-05,9.07562e-05,7.37956e-05,0.000120647
1100 rs11657238,rs3744604,rs563916,rs62075845,rs79235862 0 140.855 inf 5 0 4.99013e-07 4.28312e-07,5.7521e-07 0.00178265,-0.00159035,0.000743529,-0.00178406,-0.00295421 0.000223115,0.000229261,6.63993e-05,0.000224045,0.000116187
1101 rs189340001,rs3744604,rs563916,rs79235862,rs8074034 0 140.794 inf 5 0 4.88403e-07 4.18449e-07,5.61889e-07 -0.000954003,0.000108924,0.000966917,-0.00319744,8.02508e-06 0.000136628,9.14242e-05,7.51045e-05,0.000120646,4.12775e-05
1102 rs189340001,rs3744604,rs55917610,rs563916,rs79235862 0 140.757 inf 5 0 4.88377e-07 4.16301e-07,5.58829e-07 -0.000953589,0.000103316,-1.40254e-06,0.00096274,-0.00319743 0.000136617,9.29629e-05,4.35744e-05,7.25897e-05,0.000120647
1103 rs11657238,rs12451879,rs3744604,rs563916,rs79235862 0 140.729 inf 5 0 4.98614e-07 4.3079e-07,5.7429e-07 0.00177465,-0.00177588,-0.00158265,0.000743417,-0.00295428 0.000223115,0.000224045,0.000229261,6.63993e-05,0.000116187
1104 rs189340001,rs3744604,rs4793989,rs563916,rs79235862 0 140.689 inf 5 0 4.88388e-07 4.18006e-07,5.63862e-07 -0.000953646,0.000107312,5.24472e-06,0.00096509,-0.00319721 0.000136614,9.13877e-05,4.09837e-05,7.4518e-05,0.00012066
1105 rs189340001,rs2112617,rs3744604,rs563916,rs79235862 0 140.661 inf 5 0 4.88609e-07 4.17942e-07,5.58971e-07 -0.00094589,2.30802e-05,0.000116523,0.000954449,-0.00320052 0.000137258,3.9671e-05,9.07033e-05,7.24983e-05,0.000120762
1106 rs189340001,rs3744604,rs4793991,rs563916,rs79235862 0 140.587 inf 5 0 4.88558e-07 4.18523e-07,5.61344e-07 -0.000954263,0.000115214,2.10436e-05,0.000952381,-0.0031977 0.000136619,9.07562e-05,4.09276e-05,7.37956e-05,0.000120647
1107 rs189340001,rs3744604,rs563916,rs640590,rs79235862 0 140.519 inf 5 0 4.90434e-07 4.22891e-07,5.63161e-07 -0.000968014,0.000113776,0.000862717,0.000124968,-0.00321347 0.000136867,8.83916e-05,9.15993e-05,7.22712e-05,0.000121002
1108 rs189340001,rs3744604,rs563916,rs639679,rs79235862 0 140.516 inf 5 0 4.90426e-07 4.20708e-07,5.63214e-07 -0.000967988,0.000113759,0.000862899,0.000124738,-0.00321344 0.000136867,8.83916e-05,9.15993e-05,7.22712e-05,0.000121002
1109 rs144379736,rs189340001,rs3744604,rs563916,rs79235862 0 140.506 inf 5 0 4.90399e-07 4.21743e-07,5.58616e-07 0.000123897,-0.000967891,0.000113694,0.00086357,-0.00321333 7.22712e-05,0.000136867,8.83916e-05,9.15993e-05,0.000121002
1110 rs12453428,rs189340001,rs3744604,rs563916,rs79235862 0 140.505 inf 5 0 4.90395e-07 4.21177e-07,5.65887e-07 0.000123779,-0.000967877,0.000113685,0.000863664,-0.00321332 7.22712e-05,0.000136867,8.83916e-05,9.15993e-05,0.000121002
1111 rs12952879,rs189340001,rs3744604,rs563916,rs79235862 0 140.498 inf 5 0 4.88569e-07 4.18394e-07,5.60395e-07 2.18328e-05,-0.000955365,0.000113673,0.000972142,-0.00319795 4.12966e-05,0.000136654,8.99991e-05,7.3631e-05,0.00012065
1112 rs189340001,rs3744604,rs563916,rs6504584,rs79235862 0 140.493 inf 5 0 4.88402e-07 4.1928e-07,5.63709e-07 -0.000953431,9.89092e-05,0.000965071,8.18833e-06,-0.00319735 0.000136617,9.25791e-05,7.27126e-05,4.2964e-05,0.000120647
1113 rs189340001,rs3744604,rs515000,rs563916,rs79235862 0 140.484 inf 5 0 4.90337e-07 4.23476e-07,5.60057e-07 -0.000967671,0.000113549,0.000121992,0.000865088,-0.00321309 0.000136867,8.83916e-05,7.22712e-05,9.15993e-05,0.000121002
1114 rs189340001,rs3744604,rs563916,rs594117,rs79235862 0 140.475 inf 5 0 4.90313e-07 4.18728e-07,5.63103e-07 -0.000967585,0.000113493,0.000865683,0.000121245,-0.00321299 0.000136867,8.83916e-05,9.15993e-05,7.22712e-05,0.000121002
1115 rs189340001,rs3744604,rs563916,rs79235862,rs9894220 0 140.458 inf 5 0 4.88555e-07 4.21381e-07,5.61851e-07 -0.000953053,0.000113179,0.000972005,-0.00319739,2.07579e-05 0.000136618,8.99415e-05,7.37438e-05,0.000120646,4.07574e-05
1116 rs189340001,rs3744604,rs563916,rs79235862,rs999474 0 140.423 inf 5 0 4.8853e-07 4.18402e-07,5.57997e-07 -0.000953094,0.000112533,0.000971302,-0.0031974,1.92563e-05 0.000136618,8.99415e-05,7.37438e-05,0.000120646,4.07574e-05
1117 rs1644349,rs189340001,rs3744604,rs563916,rs79235862 0 140.41 inf 5 0 4.90134e-07 4.1957e-07,5.64937e-07 0.000115506,-0.000966924,0.000113055,0.000870256,-0.00321226 7.22712e-05,0.000136867,8.83916e-05,9.15993e-05,0.000121002
1118 rs189340001,rs3744604,rs563916,rs79235862,rs9894239 0 140.398 inf 5 0 4.88513e-07 4.22283e-07,5.59298e-07 -0.000953125,0.000112051,0.000970777,-0.0031974,1.81341e-05 0.000136618,8.99415e-05,7.37438e-05,0.000120646,4.07574e-05
1119 rs189340001,rs3744604,rs563916,rs62075819,rs79235862 0 140.38 inf 5 0 4.88453e-07 4.16215e-07,5.60541e-07 -0.000954626,0.000110426,0.000968711,1.36878e-05,-0.00319774 0.000136647,9.01425e-05,7.37973e-05,4.11035e-05,0.00012065
1120 rs189340001,rs28528789,rs3744604,rs563916,rs79235862 0 140.334 inf 5 0 4.88473e-07 4.2066e-07,5.60503e-07 -0.000953204,1.52247e-05,0.000110801,0.000969416,-0.00319741 0.000136618,4.07574e-05,8.99415e-05,7.37438e-05,0.000120646
1121 rs12940898,rs189340001,rs3744604,rs563916,rs79235862 0 140.298 inf 5 0 4.88453e-07 4.18828e-07,5.6629e-07 1.3573e-05,-0.000953249,0.000110091,0.000968643,-0.00319741 4.07574e-05,0.000136618,8.99415e-05,7.37438e-05,0.000120646
1122 rs189340001,rs3744604,rs563916,rs606911,rs79235862 0 140.284 inf 5 0 4.89819e-07 4.2418e-07,5.64988e-07 -0.00096601,0.000111921,0.000876057,0.000107504,-0.00321118 0.000136882,8.83786e-05,9.28537e-05,7.42521e-05,0.000121018
1123 rs189340001,rs3744604,rs563916,rs576389,rs79235862 0 140.217 inf 5 0 4.88511e-07 4.19525e-07,5.71136e-07 -0.000953725,0.000111857,0.000952697,1.80883e-05,-0.0031984 0.000136614,8.98845e-05,7.44781e-05,4.09911e-05,0.000120666
1124 rs189340001,rs3744604,rs4793990,rs563916,rs79235862 0 140.197 inf 5 0 4.88539e-07 4.20594e-07,5.63052e-07 -0.000953206,0.000111474,-2.08851e-05,0.000969425,-0.00319741 0.000136616,8.94617e-05,4.29989e-05,7.27329e-05,0.000120646
1125 rs11870567,rs189340001,rs3744604,rs563916,rs79235862 0 140.19 inf 5 0 4.88533e-07 4.2082e-07,5.64078e-07 2.05094e-05,-0.000953213,0.000111344,0.000969296,-0.00319741 4.29989e-05,0.000136616,8.94617e-05,7.27329e-05,0.000120646
1126 rs189340001,rs3744604,rs563916,rs79235862,rs9904761 0 140.157 inf 5 0 4.88502e-07 4.1743e-07,5.60698e-07 -0.000953254,0.00011064,0.000968601,-0.00319742,1.83443e-05 0.000136616,8.94749e-05,7.27488e-05,0.000120646,4.29287e-05
1127 rs111498564,rs189340001,rs3744604,rs563916,rs79235862 0 140.147 inf 5 0 4.89754e-07 4.18601e-07,5.60196e-07 0.000128695,-0.000962979,0.000110329,0.000967079,-0.00320563 9.09737e-05,0.000136774,8.83244e-05,7.13147e-05,0.000120785
1128 rs189340001,rs3744604,rs521833,rs563916,rs79235862 0 140.123 inf 5 0 4.88444e-07 4.19856e-07,5.60492e-07 -0.000954261,0.000109111,-1.27434e-05,0.000967729,-0.00319737 0.000136629,8.95774e-05,4.08012e-05,7.33313e-05,0.000120646
1129 rs1058018,rs189340001,rs3744604,rs563916,rs79235862 0 140.117 inf 5 0 4.8839e-07 4.25038e-07,5.64025e-07 -5.624e-06,-0.000953166,0.000106678,0.000964607,-0.00319711 4.0387e-05,0.000136653,8.99133e-05,7.3151e-05,0.000120669
1130 rs189340001,rs1973404,rs3744604,rs563916,rs79235862 0 140.115 inf 5 0 4.885e-07 4.16556e-07,5.64911e-07 -0.00095327,1.83636e-05,0.000110359,0.000968322,-0.00319742 0.000136616,4.34121e-05,8.93907e-05,7.26474e-05,0.000120646
1131 rs189340001,rs3744604,rs563916,rs79235862,rs9905428 0 140.101 inf 5 0 4.88471e-07 4.18827e-07,5.64237e-07 -0.000953306,0.000109729,0.000967699,-0.00319742,1.59456e-05 0.000136616,8.94486e-05,7.27171e-05,0.000120646,4.30707e-05
1132 rs11657868,rs189340001,rs3744604,rs563916,rs79235862 0 140.097 inf 5 0 4.88515e-07 4.19009e-07,5.60922e-07 1.96908e-05,-0.000953262,0.000110491,0.000968452,-0.00319742 4.39623e-05,0.000136616,8.93102e-05,7.25506e-05,0.000120646
1133 rs189340001,rs3744604,rs563916,rs7207087,rs79235862 0 140.091 inf 5 0 4.88461e-07 4.24246e-07,5.62931e-07 -0.000953322,0.000109453,0.000967426,1.50345e-05,-0.00319742 0.000136616,8.94617e-05,7.27329e-05,4.29989e-05,0.000120646
1134 rs12601858,rs189340001,rs3744604,rs563916,rs79235862 0 140.089 inf 5 0 4.88381e-07 4.20551e-07,5.64464e-07 -3.28954e-06,-0.000953519,0.000102547,0.00096384,-0.0031974 4.09276e-05,0.000136619,9.07562e-05,7.37956e-05,0.000120647
1135 rs12603612,rs189340001,rs3744604,rs563916,rs79235862 0 140.088 inf 5 0 4.88381e-07 4.22183e-07,5.63393e-07 -3.35569e-06,-0.000953517,0.000102513,0.000963871,-0.0031974 4.09276e-05,0.000136619,9.07562e-05,7.37956e-05,0.000120647
1136 rs189340001,rs3744604,rs563916,rs62078369,rs79235862 0 140.083 inf 5 0 4.88379e-07 4.18943e-07,5.6526e-07 -0.00095355,0.000103129,0.000963354,-2.21364e-06,-0.00319742 0.00013662,9.06613e-05,7.38955e-05,4.09028e-05,0.000120647
1137 rs189340001,rs3744604,rs3760451,rs563916,rs79235862 0 140.079 inf 5 0 4.88471e-07 4.21232e-07,5.56355e-07 -0.000953311,0.000109631,1.61123e-05,0.000967602,-0.00319742 0.000136616,8.9397e-05,4.33726e-05,7.2655e-05,0.000120646
1138 rs189340001,rs3744604,rs563916,rs7209449,rs79235862 0 140.059 inf 5 0 4.8846e-07 4.16607e-07,5.61263e-07 -0.000953331,0.000109282,0.000967257,-1.51208e-05,-0.00319742 0.000136616,8.93907e-05,7.26474e-05,4.34121e-05,0.000120646
1139 rs189340001,rs3744604,rs510326,rs563916,rs79235862 0 140.057 inf 5 0 4.88432e-07 4.1696e-07,5.58642e-07 -0.000954056,9.77068e-05,-1.16439e-05,0.000967246,-0.00319726 0.000136622,9.11927e-05,4.10367e-05,7.33437e-05,0.000120648
1140 rs189340001,rs3744604,rs563916,rs573532,rs79235862 0 140.057 inf 5 0 4.88432e-07 4.18678e-07,5.70493e-07 -0.000954056,9.76981e-05,0.000967252,-1.16595e-05,-0.00319726 0.000136622,9.11927e-05,7.33437e-05,4.10367e-05,0.000120648
1141 rs189340001,rs3744604,rs563916,rs61596100,rs79235862 0 140.053 inf 5 0 4.88434e-07 4.19921e-07,5.59999e-07 -0.000954063,9.75931e-05,0.000967332,1.1846e-05,-0.00319726 0.000136622,9.11927e-05,7.33437e-05,4.10367e-05,0.000120648
1142 rs189340001,rs3744604,rs563916,rs79235862,rs9914918 0 140.053 inf 5 0 4.88454e-07 4.22711e-07,5.64477e-07 -0.000953341,0.000109109,0.000967086,-0.00319742,1.45482e-05 0.000136616,8.9397e-05,7.2655e-05,0.000120646,4.33726e-05
1143 rs11656939,rs189340001,rs3744604,rs563916,rs79235862 0 140.052 inf 5 0 4.88453e-07 4.17638e-07,5.63055e-07 1.44749e-05,-0.000953343,0.000109085,0.000967062,-0.00319742 4.33726e-05,0.000136616,8.9397e-05,7.2655e-05,0.000120646
1144 rs189340001,rs3744604,rs563916,rs7208074,rs79235862 0 140.047 inf 5 0 4.88437e-07 4.22543e-07,5.60027e-07 -0.000954076,9.7393e-05,0.000967483,1.22015e-05,-0.00319725 0.000136622,9.11927e-05,7.33437e-05,4.10367e-05,0.000120648
1145 rs189340001,rs3744604,rs55724082,rs563916,rs79235862 0 140.03 inf 5 0 4.88396e-07 4.16682e-07,5.62652e-07 -0.000953411,0.000100719,-6.80064e-06,0.000965493,-0.00319736 0.000136619,9.07562e-05,4.09276e-05,7.37956e-05,0.000120647
1146 rs189340001,rs3744604,rs563916,rs594335,rs79235862 0 140.023 inf 5 0 4.88453e-07 4.16869e-07,5.61625e-07 -0.000954132,9.6559e-05,0.000968114,-1.36836e-05,-0.00319723 0.000136622,9.11927e-05,7.33437e-05,4.10367e-05,0.000120648
1147 rs12450440,rs16944911,rs563916,rs79235862 0 137.58 inf 4 -nan 4.79923e-07 4.11195e-07,5.56138e-07 0.000188239,-0.000779288,0.000953741,-0.0031654 8.74558e-05,0.000131744,7.29171e-05,0.000120497
1148 rs189340001,rs3744604,rs563916,rs602051,rs79235862 0 139.96 inf 5 0 4.88438e-07 4.18341e-07,5.6281e-07 -0.000953249,9.77793e-05,0.000967984,-1.22776e-05,-0.00319729 0.000136619,9.08299e-05,7.37229e-05,4.09563e-05,0.000120647
1149 rs12601072,rs189340001,rs3744604,rs563916,rs79235862 0 139.956 inf 5 0 4.8843e-07 4.25013e-07,5.63427e-07 -1.13839e-05,-0.000953271,9.83335e-05,0.000967651,-0.0031973 4.09276e-05,0.000136619,9.07562e-05,7.37956e-05,0.000120647
1150 rs189340001,rs3744604,rs563916,rs58376900,rs79235862 0 139.953 inf 5 0 4.88451e-07 4.17125e-07,5.64611e-07 -0.000953373,0.000108547,0.000966531,1.48539e-05,-0.00319743 0.000136616,8.91764e-05,7.23894e-05,4.51213e-05,0.000120646
1151 rs189340001,rs3744604,rs563916,rs79235862,rs9909916 0 139.951 inf 5 0 4.8845e-07 4.17127e-07,5.6887e-07 -0.000953376,0.00010851,0.000966494,-0.00319743,1.47248e-05 0.000136616,8.91764e-05,7.23894e-05,0.000120646,4.51213e-05
1152 rs189340001,rs1962412,rs3744604,rs563916,rs79235862 0 139.951 inf 5 0 4.88395e-07 4.09901e-07,5.61258e-07 -0.000953481,-7.09965e-06,0.000106678,0.000964682,-0.00319743 0.000136616,4.31439e-05,8.94356e-05,7.27014e-05,0.000120646
1153 rs189340001,rs3744604,rs4793997,rs563916,rs79235862 0 139.95 inf 5 0 4.88433e-07 4.1265e-07,5.61653e-07 -0.000953259,9.81354e-05,-1.17646e-05,0.000967831,-0.0031973 0.000136619,9.07562e-05,4.09276e-05,7.37956e-05,0.000120647
1154 rs16944911,rs563916,rs7214826,rs79235862 0 137.506 inf 4 -nan 4.79678e-07 4.1535e-07,5.50254e-07 -0.000780413,0.000924795,-9.10263e-05,-0.00316408 0.000131769,7.28651e-05,4.40189e-05,0.000120479
1155 rs189340001,rs3744604,rs4793995,rs563916,rs79235862 0 139.944 inf 5 0 4.88438e-07 4.22512e-07,5.65254e-07 -0.000953246,9.79008e-05,-1.22152e-05,0.000968043,-0.00319729 0.000136619,9.07562e-05,4.09276e-05,7.37956e-05,0.000120647
1156 rs189340001,rs3744604,rs563916,rs57901004,rs79235862 0 139.94 inf 5 0 4.8844e-07 4.19909e-07,5.63314e-07 -0.000953238,9.77643e-05,0.000968166,-1.24775e-05,-0.00319729 0.000136619,9.07562e-05,7.37956e-05,4.09276e-05,0.000120647
1157 rs189340001,rs3744604,rs46521,rs563916,rs79235862 0 139.939 inf 5 0 4.88441e-07 4.20486e-07,5.66559e-07 -0.000953237,9.77567e-05,-1.24921e-05,0.000968173,-0.00319729 0.000136619,9.07562e-05,4.09276e-05,7.37956e-05,0.000120647
1158 rs189340001,rs3744604,rs563916,rs67174000,rs79235862 0 139.939 inf 5 0 4.88391e-07 4.21732e-07,5.67701e-07 -0.000953496,0.000106414,0.000964421,6.32585e-06,-0.00319743 0.000136616,8.94356e-05,7.27014e-05,4.31439e-05,0.000120646
1159 rs189340001,rs3744604,rs4793996,rs563916,rs79235862 0 139.939 inf 5 0 4.88441e-07 4.19835e-07,5.65192e-07 -0.000953236,9.77409e-05,-1.25224e-05,0.000968188,-0.00319729 0.000136619,9.07562e-05,4.09276e-05,7.37956e-05,0.000120647
1160 rs189340001,rs3744604,rs4793998,rs563916,rs79235862 0 139.938 inf 5 0 4.88441e-07 4.16694e-07,5.56519e-07 -0.000953235,9.77281e-05,-1.25471e-05,0.000968199,-0.00319729 0.000136619,9.07562e-05,4.09276e-05,7.37956e-05,0.000120647
1161 rs189340001,rs28579683,rs3744604,rs563916,rs79235862 0 139.937 inf 5 0 4.88404e-07 4.24061e-07,5.68804e-07 -0.000953457,8.79018e-06,0.000107094,0.000965094,-0.00319743 0.000136616,4.37424e-05,8.93407e-05,7.25873e-05,0.000120646
1162 rs189340001,rs3744604,rs4597361,rs563916,rs79235862 0 139.934 inf 5 0 4.88444e-07 4.19922e-07,5.59646e-07 -0.000953227,9.7589e-05,-1.28143e-05,0.000968325,-0.00319729 0.000136619,9.07562e-05,4.09276e-05,7.37956e-05,0.000120647
1163 rs170319,rs189340001,rs3744604,rs563916,rs79235862 0 139.934 inf 5 0 4.88444e-07 4.21718e-07,5.64657e-07 -1.28542e-05,-0.000953226,9.75682e-05,0.000968344,-0.00319729 4.09276e-05,0.000136619,9.07562e-05,7.37956e-05,0.000120647
1164 rs189340001,rs3744604,rs563916,rs79235862,rs903567 0 139.933 inf 5 0 4.88445e-07 4.14931e-07,5.60385e-07 -0.000953225,9.75439e-05,0.000968366,-0.00319729,-1.29008e-05 0.000136619,9.07562e-05,7.37956e-05,0.000120647,4.09276e-05
1165 rs189340001,rs2270574,rs3744604,rs563916,rs79235862 0 139.933 inf 5 0 4.88445e-07 4.18562e-07,5.59972e-07 -0.000953224,-1.29183e-05,9.75348e-05,0.000968374,-0.00319729 0.000136619,4.09276e-05,9.07562e-05,7.37956e-05,0.000120647
1166 rs189340001,rs28409394,rs3744604,rs563916,rs79235862 0 139.93 inf 5 0 4.88447e-07 4.24243e-07,5.61687e-07 -0.000953219,-1.31012e-05,9.74396e-05,0.00096846,-0.00319728 0.000136619,4.09276e-05,9.07562e-05,7.37956e-05,0.000120647
1167 rs189340001,rs2088139,rs3744604,rs563916,rs79235862 0 139.93 inf 5 0 4.88447e-07 4.21561e-07,5.71455e-07 -0.000953218,-1.31046e-05,9.74378e-05,0.000968462,-0.00319728 0.000136619,4.09276e-05,9.07562e-05,7.37956e-05,0.000120647
1168 rs189340001,rs3744604,rs563916,rs62075824,rs79235862 0 139.93 inf 5 0 4.88447e-07 4.16509e-07,5.63109e-07 -0.000953218,9.7435e-05,0.000968464,-1.311e-05,-0.00319728 0.000136619,9.07562e-05,7.37956e-05,4.09276e-05,0.000120647
1169 rs189340001,rs3744604,rs563916,rs58838744,rs79235862 0 139.93 inf 5 0 4.88447e-07 4.26473e-07,5.57772e-07 -0.000953218,9.74286e-05,0.00096847,-1.31223e-05,-0.00319728 0.000136619,9.07562e-05,7.37956e-05,4.09276e-05,0.000120647
1170 rs189340001,rs1994970,rs3744604,rs563916,rs79235862 0 139.929 inf 5 0 4.88448e-07 4.25495e-07,5.61553e-07 -0.000953217,-1.31573e-05,9.74104e-05,0.000968487,-0.00319728 0.000136619,4.09276e-05,9.07562e-05,7.37956e-05,0.000120647
1171 rs189340001,rs3744604,rs563916,rs62075844,rs79235862 0 139.929 inf 5 0 4.88448e-07 4.20708e-07,5.57658e-07 -0.000953217,9.74076e-05,0.000968489,-1.31628e-05,-0.00319728 0.000136619,9.07562e-05,7.37956e-05,4.09276e-05,0.000120647
1172 rs1057897,rs189340001,rs3744604,rs563916,rs79235862 0 139.929 inf 5 0 4.8845e-07 4.22054e-07,5.61243e-07 -1.33729e-05,-0.000953211,9.7282e-05,0.000968572,-0.00319728 4.09318e-05,0.000136619,9.07683e-05,7.37833e-05,0.000120647
1173 rs189340001,rs3744604,rs563916,rs79235862,rs962273 0 139.925 inf 5 0 4.88387e-07 4.18744e-07,5.64168e-07 -0.000953514,0.0001061,0.000964111,-0.00319744,-5.4048e-06 0.000136616,8.94356e-05,7.27014e-05,0.000120646,4.31439e-05
1174 rs189340001,rs318092,rs3744604,rs563916,rs79235862 0 139.924 inf 5 0 4.88451e-07 4.20622e-07,5.62147e-07 -0.000953207,-1.34853e-05,9.72397e-05,0.000968641,-0.00319728 0.000136619,4.09276e-05,9.07562e-05,7.37956e-05,0.000120647
1175 rs1057902,rs189340001,rs3744604,rs563916,rs79235862 0 139.924 inf 5 0 4.88438e-07 4.18139e-07,5.60011e-07 -1.22402e-05,-0.000953239,9.79913e-05,0.000968157,-0.00319729 4.09051e-05,0.00013662,9.06729e-05,7.38828e-05,0.000120647
1176 rs189340001,rs3744604,rs563916,rs61576918,rs79235862 0 139.924 inf 5 0 4.88452e-07 4.14626e-07,5.61812e-07 -0.000953206,9.72179e-05,0.000968661,-1.3527e-05,-0.00319728 0.000136619,9.07562e-05,7.37956e-05,4.09276e-05,0.000120647
1177 rs189340001,rs2898705,rs3744604,rs563916,rs79235862 0 139.923 inf 5 0 4.88452e-07 4.16946e-07,5.6313e-07 -0.000953205,-1.35461e-05,9.7208e-05,0.00096867,-0.00319728 0.000136619,4.09276e-05,9.07562e-05,7.37956e-05,0.000120647
1178 rs15563,rs189340001,rs3744604,rs563916,rs79235862 0 139.923 inf 5 0 4.88452e-07 4.21351e-07,5.66338e-07 -1.35736e-05,-0.000953204,9.71937e-05,0.000968683,-0.00319728 4.09276e-05,0.000136619,9.07562e-05,7.37956e-05,0.000120647
1179 rs17635252,rs189340001,rs3744604,rs563916,rs79235862 0 139.922 inf 5 0 4.88453e-07 4.17504e-07,5.55737e-07 -1.36754e-05,-0.000953201,9.71407e-05,0.000968731,-0.00319728 4.09276e-05,0.000136619,9.07562e-05,7.37956e-05,0.000120647
1180 rs189340001,rs2643361,rs3744604,rs563916,rs79235862 0 139.921 inf 5 0 4.88454e-07 4.25205e-07,5.61046e-07 -0.000953199,-1.37396e-05,9.71073e-05,0.000968761,-0.00319728 0.000136619,4.09276e-05,9.07562e-05,7.37956e-05,0.000120647
1181 rs189340001,rs3744604,rs563916,rs62075852,rs79235862 0 139.921 inf 5 0 4.88454e-07 4.21884e-07,5.61884e-07 -0.000953199,9.71067e-05,0.000968761,-1.37407e-05,-0.00319728 0.000136619,9.07562e-05,7.37956e-05,4.09276e-05,0.000120647
1182 rs189340001,rs3744604,rs56236620,rs563916,rs79235862 0 139.92 inf 5 0 4.88454e-07 4.21636e-07,5.61242e-07 -0.000953199,9.71017e-05,-1.37503e-05,0.000968766,-0.00319728 0.000136619,9.07562e-05,4.09276e-05,7.37956e-05,0.000120647
1183 rs189340001,rs3744604,rs563916,rs595767,rs79235862 0 139.92 inf 5 0 4.88422e-07 4.22678e-07,5.62155e-07 -0.000953284,9.9001e-05,0.000967482,-1.0542e-05,-0.00319731 0.00013662,9.05476e-05,7.40257e-05,4.08934e-05,0.000120647
1184 rs12453394,rs189340001,rs3744604,rs563916,rs79235862 0 139.92 inf 5 0 4.88455e-07 4.14797e-07,5.622e-07 -1.37976e-05,-0.000953197,9.70771e-05,0.000968788,-0.00319728 4.09276e-05,0.000136619,9.07562e-05,7.37956e-05,0.000120647
1185 rs11650158,rs189340001,rs3744604,rs563916,rs79235862 0 139.919 inf 5 0 4.88567e-07 4.22433e-07,5.60431e-07 2.66083e-05,-0.000955155,0.000109723,0.000968132,-0.00319786 5.06284e-05,0.000136645,8.88304e-05,7.20961e-05,0.000120649
1186 rs189340001,rs3744604,rs4793992,rs563916,rs79235862 0 139.919 inf 5 0 4.88455e-07 4.26534e-07,5.59002e-07 -0.000953196,9.70513e-05,-1.38471e-05,0.000968811,-0.00319727 0.000136619,9.07562e-05,4.09276e-05,7.37956e-05,0.000120647
1187 rs189340001,rs3744604,rs4378658,rs563916,rs79235862 0 139.918 inf 5 0 4.88456e-07 4.22746e-07,5.58614e-07 -0.000953194,9.7021e-05,-1.39054e-05,0.000968839,-0.00319727 0.000136619,9.07562e-05,4.09276e-05,7.37956e-05,0.000120647
1188 rs189340001,rs3744604,rs563916,rs79235862,rs957557 0 139.917 inf 5 0 4.88457e-07 4.21271e-07,5.56604e-07 -0.000953192,9.69938e-05,0.000968863,-0.00319727,-1.39575e-05 0.000136619,9.07562e-05,7.37956e-05,0.000120647,4.09276e-05
1189 rs189340001,rs34899772,rs3744604,rs563916,rs79235862 0 139.917 inf 5 0 4.88457e-07 4.1339e-07,5.6283e-07 -0.000953192,-1.39667e-05,9.69891e-05,0.000968868,-0.00319727 0.000136619,4.09276e-05,9.07562e-05,7.37956e-05,0.000120647
1190 rs189340001,rs318096,rs3744604,rs563916,rs79235862 0 139.915 inf 5 0 4.88458e-07 4.22808e-07,5.61865e-07 -0.000953188,-1.41044e-05,9.69174e-05,0.000968933,-0.00319727 0.000136619,4.09276e-05,9.07562e-05,7.37956e-05,0.000120647
1191 rs189340001,rs3744604,rs563916,rs79235862,rs832410 0 139.914 inf 5 0 4.88459e-07 4.17097e-07,5.61517e-07 -0.000953186,9.6881e-05,0.000968965,-0.00319727,-1.41743e-05 0.000136619,9.07562e-05,7.37956e-05,0.000120647,4.09276e-05
1192 rs189340001,rs3744604,rs519537,rs563916,rs79235862 0 139.914 inf 5 0 4.88459e-07 4.20071e-07,5.59068e-07 -0.000953185,9.68722e-05,-1.41911e-05,0.000968973,-0.00319727 0.000136619,9.07562e-05,4.09276e-05,7.37956e-05,0.000120647
1193 rs189340001,rs3744604,rs563916,rs79235862,rs8182364 0 139.912 inf 5 0 4.88461e-07 4.12676e-07,5.57329e-07 -0.000953181,9.68076e-05,0.000969032,-0.00319727,-1.43153e-05 0.000136619,9.07562e-05,7.37956e-05,0.000120647,4.09276e-05
1194 rs189340001,rs3744604,rs46522,rs563916,rs79235862 0 139.912 inf 5 0 4.88461e-07 4.19629e-07,5.62537e-07 -0.00095318,9.6788e-05,-1.43529e-05,0.00096905,-0.00319727 0.000136619,9.07562e-05,4.09276e-05,7.37956e-05,0.000120647
1195 rs189340001,rs3744604,rs4399576,rs563916,rs79235862 0 139.91 inf 5 0 4.88462e-07 4.21318e-07,5.58467e-07 -0.000953177,9.67368e-05,-1.44512e-05,0.000969096,-0.00319727 0.000136619,9.07562e-05,4.09276e-05,7.37956e-05,0.000120647
1196 rs12601672,rs189340001,rs3744604,rs563916,rs79235862 0 139.91 inf 5 0 4.88463e-07 4.19585e-07,5.70114e-07 -1.4469e-05,-0.000953177,9.67276e-05,0.000969104,-0.00319727 4.09276e-05,0.000136619,9.07562e-05,7.37956e-05,0.000120647
1197 rs189340001,rs3744604,rs563916,rs62075846,rs79235862 0 139.907 inf 5 0 4.88467e-07 4.18206e-07,5.62744e-07 -0.000953166,9.65066e-05,0.00096927,-1.48591e-05,-0.00319726 0.000136619,9.07683e-05,7.37833e-05,4.09318e-05,0.000120647
1198 rs189340001,rs3744604,rs563916,rs62075850,rs79235862 0 139.905 inf 5 0 4.88464e-07 4.17431e-07,5.67946e-07 -0.000953172,9.66827e-05,0.000969178,-1.4589e-05,-0.00319727 0.000136619,9.07441e-05,7.38079e-05,4.09237e-05,0.000120647
1199 rs189340001,rs318090,rs3744604,rs563916,rs79235862 0 139.904 inf 5 0 4.88467e-07 4.13793e-07,5.58829e-07 -0.000953164,-1.48769e-05,9.65153e-05,0.000969296,-0.00319726 0.000136619,4.09276e-05,9.07562e-05,7.37956e-05,0.000120647
1200 rs12603261,rs189340001,rs3744604,rs563916,rs79235862 0 139.901 inf 5 0 4.8847e-07 4.14052e-07,5.55976e-07 -1.50505e-05,-0.000953159,9.64249e-05,0.000969378,-0.00319726 4.09276e-05,0.000136619,9.07562e-05,7.37956e-05,0.000120647
1201 rs189340001,rs318095,rs3744604,rs563916,rs79235862 0 139.901 inf 5 0 4.8847e-07 4.11316e-07,5.59663e-07 -0.000953157,-1.50982e-05,9.64e-05,0.000969401,-0.00319726 0.000136619,4.09276e-05,9.07562e-05,7.37956e-05,0.000120647
1202 rs189340001,rs3744604,rs520878,rs563916,rs79235862 0 139.895 inf 5 0 4.88573e-07 4.19579e-07,5.63451e-07 -0.000954441,9.19179e-05,-2.19307e-05,0.000971623,-0.0031971 0.000136622,9.11927e-05,4.10367e-05,7.33437e-05,0.000120648
1203 rs189340001,rs3744604,rs563916,rs58591767,rs79235862 0 139.884 inf 5 0 4.88466e-07 4.21679e-07,5.62085e-07 -0.000953159,9.6715e-05,0.000969386,-1.47673e-05,-0.00319726 0.00013662,9.06613e-05,7.38955e-05,4.09028e-05,0.000120647
1204 rs11079842,rs189340001,rs3744604,rs563916,rs79235862 0 139.877 inf 5 0 4.88383e-07 4.14697e-07,5.67525e-07 4.38926e-06,-0.000953538,0.00010568,0.000963696,-0.00319744 4.36997e-05,0.000136616,8.93469e-05,7.25947e-05,0.000120646
1205 rs189340001,rs2270576,rs3744604,rs563916,rs79235862 0 139.848 inf 5 0 4.88378e-07 4.17318e-07,5.61111e-07 -0.000953577,2.25936e-06,0.000104991,0.000963014,-0.00319744 0.000136616,4.36997e-05,8.93469e-05,7.25947e-05,0.000120646
1206 rs189340001,rs3744604,rs4793993,rs563916,rs79235862 0 139.831 inf 5 0 4.88377e-07 4.23739e-07,5.65667e-07 -0.0009536,0.000104592,1.02675e-06,0.000962619,-0.00319744 0.000136616,8.93469e-05,4.36997e-05,7.25947e-05,0.000120646
1207 rs12948439,rs189340001,rs3744604,rs563916,rs79235862 0 139.824 inf 5 0 4.8857e-07 4.22074e-07,5.61271e-07 -2.17316e-05,-0.000952964,9.27895e-05,0.000972369,-0.00319718 4.09563e-05,0.000136619,9.08299e-05,7.37229e-05,0.000120647
1208 rs12451879,rs189340001,rs3744604,rs563916,rs79235862 0 139.817 inf 5 0 4.88561e-07 4.20135e-07,5.61425e-07 -2.12059e-05,-0.000952971,9.32206e-05,0.000972277,-0.00319719 4.09276e-05,0.000136619,9.07562e-05,7.37956e-05,0.000120647
1209 rs189340001,rs3744604,rs563916,rs79235862,rs9911030 0 139.815 inf 5 0 4.88377e-07 4.17429e-07,5.57829e-07 -0.000953611,0.000104405,0.000962435,-0.00319744,4.57406e-07 0.000136616,8.93223e-05,7.25652e-05,0.000120646,4.38731e-05
1210 rs189340001,rs3744604,rs563916,rs62075845,rs79235862 0 139.813 inf 5 0 4.88566e-07 4.21123e-07,5.61418e-07 -0.000952962,9.30786e-05,0.000972405,-2.14788e-05,-0.00319718 0.000136619,9.07562e-05,7.37956e-05,4.09276e-05,0.000120647
1211 rs189340001,rs3744604,rs55771415,rs563916,rs79235862 0 139.811 inf 5 0 4.88568e-07 4.17522e-07,5.57838e-07 -0.000952958,9.30078e-05,-2.16148e-05,0.000972469,-0.00319718 0.000136619,9.07562e-05,4.09276e-05,7.37956e-05,0.000120647
1212 rs189340001,rs3744604,rs563916,rs79235862,rs999475 0 139.811 inf 5 0 4.88377e-07 4.17331e-07,5.63117e-07 -0.00095363,0.000104076,0.000962109,-0.00319744,-5.67872e-07 0.000136616,8.93469e-05,7.25947e-05,0.000120646,4.36997e-05
1213 rs189340001,rs3744604,rs563916,rs72831898,rs79235862 0 139.808 inf 5 0 4.88592e-07 4.21622e-07,5.65947e-07 -0.000955383,0.000108761,0.000967222,3.35791e-05,-0.00319791 0.00013665,8.85863e-05,7.17776e-05,6.00242e-05,0.000120649
1214 rs189340001,rs3744604,rs563916,rs79235862,rs9904730 0 139.797 inf 5 0 4.88378e-07 4.15977e-07,5.61021e-07 -0.000953583,0.000104891,0.000962915,-0.00319744,2.13277e-06 0.000136616,8.92103e-05,7.24303e-05,0.000120646,4.47941e-05
1215 rs189340001,rs3744604,rs563916,rs60540186,rs79235862 0 139.793 inf 5 0 4.88595e-07 4.18846e-07,5.61173e-07 -0.000952915,9.22652e-05,0.000973141,-2.30413e-05,-0.00319716 0.000136619,9.07562e-05,7.37956e-05,4.09276e-05,0.000120647
1216 rs12950328,rs189340001,rs3744604,rs563916,rs79235862 0 139.783 inf 5 0 4.88633e-07 4.19881e-07,5.57153e-07 -2.49864e-05,-0.000952865,9.10716e-05,0.000973878,-0.00319714 4.09563e-05,0.000136619,9.08299e-05,7.37229e-05,0.000120647
1217 rs12941604,rs189340001,rs3744604,rs563916,rs79235862 0 139.782 inf 5 0 4.88614e-07 4.21086e-07,5.67271e-07 3.33963e-05,-0.000954352,0.00010849,0.000967511,-0.00319766 5.68399e-05,0.000136619,8.85134e-05,7.17864e-05,0.000120647
1218 rs189340001,rs3744604,rs563916,rs688945,rs79235862 0 139.782 inf 5 0 4.88393e-07 4.19871e-07,5.62975e-07 -0.00095358,0.000101762,0.000965855,-6.37005e-06,-0.00319712 0.000136614,8.97041e-05,7.49131e-05,4.14421e-05,0.000120665
1219 rs189340001,rs3744604,rs563916,rs79235862,rs8075893 0 139.781 inf 5 0 4.88613e-07 4.19728e-07,5.66086e-07 -0.00095435,0.000108477,0.000967495,-0.00319766,3.32908e-05 0.000136619,8.85134e-05,7.17864e-05,0.000120647,5.68399e-05
1220 rs16944911,rs3760449,rs563916,rs79235862 0 137.339 inf 4 -nan 4.78641e-07 4.04502e-07,5.55549e-07 -0.000785212,0.000115738,0.000847432,-0.00316892 0.000131987,6.95355e-05,9.08446e-05,0.000120721
1221 rs189340001,rs3744604,rs563916,rs7214832,rs79235862 0 139.78 inf 5 0 4.88611e-07 4.203e-07,5.61583e-07 -0.000954347,0.00010846,0.000967475,3.31601e-05,-0.00319766 0.000136619,8.85134e-05,7.17864e-05,5.68399e-05,0.000120647
1222 rs12937175,rs189340001,rs3744604,rs563916,rs79235862 0 139.778 inf 5 0 4.88391e-07 4.22115e-07,5.64535e-07 -6.16503e-06,-0.000953741,0.00010213,0.000960185,-0.00319745 4.29989e-05,0.000136616,8.94617e-05,7.27329e-05,0.000120646
1223 rs189340001,rs3744604,rs532154,rs563916,rs79235862 0 139.777 inf 5 0 4.88395e-07 4.19707e-07,5.65463e-07 -0.000953578,0.000101613,-6.74847e-06,0.000966066,-0.0031971 0.000136614,8.97041e-05,4.14421e-05,7.49131e-05,0.000120665
1224 rs16944911,rs563916,rs640590,rs79235862 0 137.336 inf 4 -nan 4.78598e-07 4.10586e-07,5.52602e-07 -0.000785553,0.000844193,0.00011875,-0.00316927 0.000132009,9.24374e-05,7.21805e-05,0.000120746
1225 rs189340001,rs3744604,rs563916,rs79235862,rs8065900 0 139.776 inf 5 0 4.88605e-07 4.16115e-07,5.63166e-07 -0.000954339,0.000108412,0.000967415,-0.00319765,3.27789e-05 0.000136619,8.85134e-05,7.17864e-05,0.000120647,5.68399e-05
1226 rs16944911,rs563916,rs639679,rs79235862 0 137.334 inf 4 -nan 4.7859e-07 4.13213e-07,5.49365e-07 -0.000785524,0.000844375,0.000118521,-0.00316924 0.000132009,9.24374e-05,7.21805e-05,0.000120746
1227 rs1800632,rs189340001,rs3744604,rs563916,rs79235862 0 139.775 inf 5 0 4.88377e-07 4.22179e-07,5.64839e-07 3.11546e-07,-0.000953614,0.000104352,0.000962382,-0.00319744 4.47941e-05,0.000136616,8.92103e-05,7.24303e-05,0.000120646
1228 rs16944911,rs541801,rs563916,rs79235862 0 137.326 inf 4 -nan 4.78566e-07 4.11318e-07,5.54081e-07 -0.000785421,0.000117732,0.000845001,-0.00316913 0.000132009,7.21805e-05,9.24374e-05,0.000120746
1229 rs144379736,rs16944911,rs563916,rs79235862 0 137.326 inf 4 -nan 4.78564e-07 4.12463e-07,5.52508e-07 0.000117681,-0.000785414,0.000845041,-0.00316913 7.21805e-05,0.000132009,9.24374e-05,0.000120746
1230 rs12453428,rs16944911,rs563916,rs79235862 0 137.325 inf 4 -nan 4.78561e-07 4.13059e-07,5.48647e-07 0.000117564,-0.000785399,0.000845134,-0.00316911 7.21805e-05,0.000132009,9.24374e-05,0.000120746
1231 rs189340001,rs3744604,rs563916,rs612720,rs79235862 0 139.759 inf 5 0 4.88431e-07 4.17354e-07,5.60786e-07 -0.000954001,9.94267e-05,0.00096893,-1.15777e-05,-0.0031973 0.000136621,8.98895e-05,7.50695e-05,4.13096e-05,0.000120647
1232 rs16944911,rs515000,rs563916,rs79235862 0 137.307 inf 4 -nan 4.78506e-07 4.09736e-07,5.57114e-07 -0.000785168,0.000115782,0.000846548,-0.00316888 0.000132009,7.21805e-05,9.24374e-05,0.000120746
1233 rs16944911,rs563916,rs594117,rs79235862 0 137.3 inf 4 -nan 4.78483e-07 4.1011e-07,5.48949e-07 -0.000785071,0.000847139,0.000115037,-0.00316878 0.000132009,9.24374e-05,7.21805e-05,0.000120746
1234 rs189340001,rs3744604,rs563916,rs57459935,rs79235862 0 139.736 inf 5 0 4.88479e-07 4.18843e-07,5.61771e-07 -0.000954344,0.000107523,0.000965734,2.23333e-05,-0.00319765 0.000136627,8.86247e-05,7.17913e-05,5.78856e-05,0.000120647
1235 rs189340001,rs3744604,rs56321731,rs563916,rs79235862 0 139.731 inf 5 0 4.88541e-07 4.17731e-07,5.65287e-07 -0.000954229,0.00010778,2.77925e-05,0.000966635,-0.00319762 0.000136619,8.85134e-05,5.68399e-05,7.17864e-05,0.000120647
1236 rs12939844,rs189340001,rs3744604,rs563916,rs79235862 0 139.731 inf 5 0 4.88393e-07 4.18015e-07,5.65071e-07 -6.81885e-06,-0.000953744,0.000102077,0.000960132,-0.00319745 4.38291e-05,0.000136616,8.93285e-05,7.25725e-05,0.000120646
1237 rs189340001,rs3744604,rs563916,rs7214800,rs79235862 0 139.73 inf 5 0 4.88473e-07 4.18047e-07,5.68284e-07 -0.000954323,0.000107432,0.000965638,2.17089e-05,-0.00319764 0.000136627,8.86247e-05,7.17913e-05,5.78856e-05,0.000120647
1238 rs189340001,rs3744604,rs3760449,rs563916,rs79235862 0 139.728 inf 5 0 4.90035e-07 4.2209e-07,5.5883e-07 -0.000966056,8.98129e-05,0.000108475,0.000875351,-0.00321116 0.000136848,8.87095e-05,6.98746e-05,9.06125e-05,0.000120969
1239 rs189340001,rs2088138,rs3744604,rs563916,rs79235862 0 139.727 inf 5 0 4.88377e-07 4.16866e-07,5.65423e-07 -0.000953628,2.43694e-07,0.000104269,0.000962067,-0.00319745 0.00013666,9.97905e-05,8.8311e-05,0.000116134,0.000120716
1240 rs11869991,rs189340001,rs3744604,rs563916,rs79235862 0 139.724 inf 5 0 4.88396e-07 4.11101e-07,5.63178e-07 -7.45487e-06,-0.000953756,0.000101873,0.000959931,-0.00319745 4.38291e-05,0.000136616,8.93285e-05,7.25725e-05,0.000120646
1241 rs189340001,rs3744604,rs563916,rs61632152,rs79235862 0 139.721 inf 5 0 4.88398e-07 4.19092e-07,5.69324e-07 -0.000953761,0.000101784,0.000959843,-7.73329e-06,-0.00319745 0.000136616,8.93285e-05,7.25725e-05,4.38291e-05,0.000120646
1242 rs189340001,rs35584414,rs3744604,rs563916,rs79235862 0 139.715 inf 5 0 4.88384e-07 4.19514e-07,5.62164e-07 -0.0009537,-4.78871e-06,0.000102854,0.000960901,-0.00319745 0.000136616,4.49011e-05,8.91989e-05,7.24166e-05,0.000120646
1243 rs189340001,rs3744604,rs56009866,rs563916,rs79235862 0 139.713 inf 5 0 4.88456e-07 4.19872e-07,5.55711e-07 -0.000954256,0.000107129,1.96374e-05,0.000965319,-0.00319762 0.000136627,8.86247e-05,5.78856e-05,7.17913e-05,0.000120647
1244 rs189340001,rs3744604,rs563916,rs79235862,rs8074792 0 139.712 inf 5 0 4.88515e-07 4.22035e-07,5.69522e-07 -0.000954179,0.000107492,0.000966279,-0.00319761,2.55144e-05 0.000136619,8.85134e-05,7.17864e-05,0.000120647,5.68399e-05
1245 rs178467,rs189340001,rs3744604,rs563916,rs79235862 0 139.71 inf 5 0 4.88961e-07 4.22034e-07,5.61097e-07 -7.24932e-05,-0.000953243,9.90837e-05,0.00102871,-0.0031965 7.86869e-05,0.000136614,8.83988e-05,0.000101348,0.000120651
1246 rs189340001,rs3744604,rs563916,rs648335,rs79235862 0 139.692 inf 5 0 4.88853e-07 4.21614e-07,5.64495e-07 -0.000953279,9.95822e-05,0.00102231,-6.55119e-05,-0.00319659 0.000136614,8.83988e-05,0.000101348,7.86869e-05,0.000120651
1247 rs189340001,rs3744604,rs471975,rs563916,rs79235862 0 139.69 inf 5 0 4.88846e-07 4.17633e-07,5.63771e-07 -0.000953282,9.9617e-05,-6.50246e-05,0.00102186,-0.0031966 0.000136614,8.83988e-05,7.86869e-05,0.000101348,0.000120651
1248 rs189340001,rs3744604,rs550510,rs563916,rs79235862 0 139.69 inf 5 0 4.88449e-07 4.18269e-07,5.58504e-07 -0.000953403,0.000102702,-2.92522e-05,0.000989613,-0.00319706 0.000136615,8.83502e-05,8.9994e-05,0.00011018,0.000120652
1249 rs1644349,rs16944911,rs563916,rs79235862 0 137.247 inf 4 -nan 4.78313e-07 4.13223e-07,5.55431e-07 0.000109312,-0.000784327,0.00085168,-0.00316803 7.21805e-05,0.000132009,9.24374e-05,0.000120746
1250 rs189340001,rs3744604,rs497270,rs563916,rs79235862 0 139.685 inf 5 0 4.88815e-07 4.17194e-07,5.62919e-07 -0.000953293,9.97767e-05,-6.27876e-05,0.00101981,-0.00319663 0.000136614,8.83988e-05,7.86869e-05,0.000101348,0.000120651
1251 rs189340001,rs3744604,rs563916,rs649245,rs79235862 0 139.684 inf 5 0 4.88869e-07 4.22313e-07,5.63479e-07 -0.00095331,9.93763e-05,0.00102169,-6.50878e-05,-0.0031966 0.000136614,8.84087e-05,0.000100022,7.69395e-05,0.00012065
1252 rs189340001,rs3744604,rs533842,rs563916,rs79235862 0 139.677 inf 5 0 4.8876e-07 4.17775e-07,5.60463e-07 -0.000953314,0.000100066,-5.87348e-05,0.0010161,-0.00319668 0.000136614,8.83988e-05,7.86869e-05,0.000101348,0.000120651
1253 rs189340001,rs3744604,rs563916,rs78069344,rs79235862 0 139.662 inf 5 0 4.88697e-07 4.202e-07,5.65259e-07 -0.000953454,0.000106674,0.00096512,7.03184e-05,-0.00319743 0.000136614,8.8291e-05,7.13548e-05,0.000102999,0.000120646
1254 rs114722761,rs189340001,rs3744604,rs563916,rs79235862 0 139.657 inf 5 0 4.88408e-07 4.24368e-07,5.59395e-07 1.24148e-05,-0.000954022,0.000106074,0.000964205,-0.00319756 5.78856e-05,0.000136627,8.86247e-05,7.17913e-05,0.000120647
1255 rs189340001,rs3744604,rs563916,rs7212779,rs79235862 0 139.65 inf 5 0 4.88395e-07 4.20125e-07,5.58634e-07 -0.000953752,0.000102275,0.000960019,-7.12736e-06,-0.00319746 0.000136616,8.90482e-05,7.25712e-05,4.35084e-05,0.000120646
1256 rs189340001,rs3744604,rs563916,rs7214826,rs79235862 0 139.634 inf 5 0 4.9107e-07 4.21979e-07,5.61635e-07 -0.00096449,7.9478e-05,0.000947645,-8.79637e-05,-0.00320746 0.000136724,8.9105e-05,7.1618e-05,4.44639e-05,0.000120752
1257 rs16944911,rs563916,rs606911,rs79235862 0 137.161 inf 4 -nan 4.78017e-07 4.08335e-07,5.52902e-07 -0.000783215,0.000857563,0.000101226,-0.00316691 0.000132024,9.36691e-05,7.41706e-05,0.000120763
1258 rs189340001,rs3744604,rs563916,rs74448347,rs79235862 0 139.592 inf 5 0 4.88661e-07 4.16264e-07,5.65617e-07 -0.000953481,0.000105517,0.000964611,7.39698e-05,-0.00319742 0.000136614,8.82418e-05,7.13257e-05,0.00011504,0.000120646
1259 rs16944911,rs55756520,rs563916,rs79235862 0 137.139 inf 4 -nan 4.78527e-07 4.07849e-07,5.54813e-07 -0.000775919,0.000137135,0.000949626,-0.00316133 0.000131724,8.49719e-05,7.29006e-05,0.000120467
1260 rs16944911,rs3959442,rs563916,rs79235862 0 137.139 inf 4 -nan 4.78509e-07 4.10764e-07,5.60985e-07 -0.000776837,-6.86088e-05,0.000924936,-0.00316047 0.000131741,4.27319e-05,7.30502e-05,0.000120448
1261 rs112139969,rs189340001,rs3744604,rs563916,rs79235862 0 139.58 inf 5 0 4.88377e-07 4.17105e-07,5.60671e-07 -2.85202e-07,-0.000953612,0.000104216,0.000962246,-0.00319744 5.71113e-05,0.000136621,8.86404e-05,7.17968e-05,0.000120647
1262 rs11657238,rs189340001,rs3744604,rs563916,rs79235862 0 139.573 inf 5 0 4.88981e-07 4.22812e-07,5.63818e-07 3.82089e-05,-0.000954661,8.78422e-05,0.00094441,-0.00319754 4.07574e-05,0.000136618,8.99415e-05,7.37438e-05,0.000120646
1263 rs117088827,rs189340001,rs3744604,rs563916,rs79235862 0 139.54 inf 5 0 4.89181e-07 4.16264e-07,5.57894e-07 -9.74897e-05,-0.000953923,9.89609e-05,0.000957051,-0.00319747 9.01873e-05,0.000136614,8.83562e-05,7.13991e-05,0.000120646
1264 rs117387941,rs189340001,rs3744604,rs563916,rs79235862 0 139.51 inf 5 0 4.88727e-07 4.20537e-07,5.61721e-07 -8.0596e-05,-0.000955379,0.000102849,0.0009615,-0.00319916 0.000112903,0.000136636,8.82422e-05,7.1243e-05,0.00012067
1265 rs189340001,rs3744604,rs563916,rs74725365,rs79235862 0 139.501 inf 5 0 4.88869e-07 4.20445e-07,5.66228e-07 -0.000953811,0.000100904,0.000958973,-9.25955e-05,-0.00319746 0.000136614,8.83091e-05,7.13422e-05,0.000109413,0.000120646
1266 rs189340001,rs2303017,rs3744604,rs563916,rs79235862 0 139.496 inf 5 0 4.88403e-07 4.18545e-07,5.61598e-07 -0.000953972,2.47728e-05,0.000104894,0.000962815,-0.00319734 0.000136626,0.000127042,8.82801e-05,7.12852e-05,0.000120647
1267 rs141282565,rs16944911,rs563916,rs79235862 0 137.048 inf 4 -nan 4.78239e-07 4.04833e-07,5.49135e-07 0.00013045,-0.000775031,0.000947057,-0.00315609 8.82482e-05,0.000131717,7.28039e-05,0.000120385
1268 rs189340001,rs3744604,rs3959442,rs563916,rs79235862 0 139.485 inf 5 0 4.89924e-07 4.21448e-07,5.63706e-07 -0.000960821,8.38621e-05,-6.48478e-05,0.000948414,-0.00320386 0.000136698,8.92624e-05,4.3241e-05,7.18328e-05,0.000120722
1269 rs147069987,rs189340001,rs3744604,rs563916,rs79235862 0 139.485 inf 5 0 4.88476e-07 4.17806e-07,5.61761e-07 -4.29533e-05,-0.000953702,0.000104473,0.000960948,-0.00319747 0.000113008,0.000136614,8.82219e-05,7.13219e-05,0.000120646
1270 rs16944911,rs563916,rs59753208,rs79235862 0 137.043 inf 4 -nan 4.78224e-07 4.1358e-07,5.5257e-07 -0.000775008,0.000947016,0.000129826,-0.00315608 0.000131717,7.28039e-05,8.82482e-05,0.000120385
1271 rs148237937,rs189340001,rs3744604,rs563916,rs79235862 0 139.483 inf 5 0 4.88386e-07 4.21333e-07,5.63007e-07 1.43065e-05,-0.000953837,0.000104647,0.000962646,-0.00319741 0.000124349,0.000136627,8.82842e-05,7.13013e-05,0.000120646
1272 rs189340001,rs3744604,rs563916,rs62066473,rs79235862 0 139.479 inf 5 0 4.88424e-07 4.17306e-07,5.61183e-07 -0.000953622,0.000103483,0.000956659,-1.04785e-05,-0.00319794 0.000136614,8.82697e-05,7.43967e-05,3.99273e-05,0.000120661
1273 rs151110658,rs16944911,rs563916,rs79235862 0 137.035 inf 4 -nan 4.78199e-07 4.07685e-07,5.46927e-07 0.000130031,-0.000775292,0.000947014,-0.00315637 8.91534e-05,0.000131723,7.28079e-05,0.000120388
1274 rs189340001,rs3744604,rs563916,rs77184940,rs79235862 0 139.474 inf 5 0 4.88382e-07 4.20507e-07,5.55802e-07 -0.000953769,0.000104532,0.000962489,1.12968e-05,-0.00319737 0.000136625,8.82759e-05,7.12708e-05,0.000129933,0.000120649
1275 rs189340001,rs3744604,rs563916,rs60416307,rs79235862 0 139.472 inf 5 0 4.8838e-07 4.16299e-07,5.62649e-07 -0.000953743,0.000104485,0.000962454,9.31615e-06,-0.00319738 0.000136625,8.82759e-05,7.12708e-05,0.000129933,0.000120649
1276 rs117358243,rs189340001,rs3744604,rs563916,rs79235862 0 139.467 inf 5 0 4.88378e-07 4.20433e-07,5.64932e-07 5.09895e-06,-0.000953687,0.000104383,0.00096238,-0.00319741 0.000129933,0.000136625,8.82759e-05,7.12708e-05,0.000120649
1277 rs189340001,rs189762587,rs3744604,rs563916,rs79235862 0 139.467 inf 5 0 4.88378e-07 4.19003e-07,5.6104e-07 -0.000953686,5.02457e-06,0.000104381,0.000962379,-0.00319741 0.000136625,0.000129933,8.82759e-05,7.12708e-05,0.000120649
1278 rs189340001,rs3744604,rs563916,rs76047375,rs79235862 0 139.466 inf 5 0 4.88403e-07 4.15725e-07,5.58415e-07 -0.000953579,0.000104491,0.000962951,2.39598e-05,-0.00319744 0.000136614,8.82279e-05,7.13135e-05,0.000121784,0.000120646
1279 rs189340001,rs3744604,rs563916,rs73989213,rs79235862 0 139.465 inf 5 0 4.88377e-07 4.11579e-07,5.63427e-07 -0.000953652,0.000104319,0.000962334,2.45423e-06,-0.00319743 0.000136625,8.82759e-05,7.12708e-05,0.000129933,0.000120649
1280 rs189340001,rs3744604,rs563916,rs6504582,rs79235862 0 139.465 inf 5 0 4.88377e-07 4.21601e-07,5.58225e-07 -0.000953579,0.000104263,0.000961898,-9.06921e-07,-0.00319745 0.000136625,8.82202e-05,7.33018e-05,3.988e-05,0.000120647
1281 rs16944911,rs2112617,rs563916,rs79235862 0 137.019 inf 4 -nan 4.78108e-07 4.10044e-07,5.49472e-07 -0.000784829,5.44323e-05,0.000926569,-0.00316854 0.000132086,3.85335e-05,7.30489e-05,0.000120832
1282 rs117231541,rs189340001,rs3744604,rs563916,rs79235862 0 139.456 inf 5 0 4.88461e-07 4.29676e-07,5.6327e-07 -4.18364e-05,-0.000953691,0.000103753,0.000961084,-0.00319746 0.000119399,0.000136614,8.82319e-05,7.13176e-05,0.000120646
1283 rs12938969,rs189340001,rs3744604,rs563916,rs79235862 0 139.456 inf 5 0 4.88382e-07 4.20712e-07,5.55047e-07 1.0331e-05,-0.000953601,0.000104385,0.000962589,-0.00319744 0.000119399,0.000136614,8.82319e-05,7.13176e-05,0.000120646
1284 rs112217959,rs16944911,rs563916,rs79235862 0 137.014 inf 4 -nan 4.7813e-07 4.08497e-07,5.50596e-07 0.000119892,-0.000774931,0.000948227,-0.00316011 8.41941e-05,0.000131718,7.28954e-05,0.000120458
1285 rs11870327,rs189340001,rs3744604,rs563916,rs79235862 0 139.453 inf 5 0 4.88432e-07 4.1653e-07,5.60248e-07 -3.45817e-05,-0.000953677,0.000103925,0.000961337,-0.00319745 0.000121784,0.000136614,8.82279e-05,7.13135e-05,0.000120646
1286 rs117708140,rs16944911,rs563916,rs79235862 0 137.008 inf 4 -nan 4.78115e-07 4.0779e-07,5.54673e-07 0.000126241,-0.000775141,0.000946763,-0.00315629 8.91534e-05,0.000131723,7.28079e-05,0.000120388
1287 rs139100326,rs189340001,rs3744604,rs563916,rs79235862 0 139.449 inf 5 0 4.88398e-07 4.14967e-07,5.65172e-07 -2.20302e-05,-0.000953284,0.000103663,0.000961743,-0.00319749 0.000124349,0.000136627,8.82842e-05,7.13013e-05,0.000120646
1288 rs182853625,rs189340001,rs3744604,rs563916,rs79235862 0 139.446 inf 5 0 4.88447e-07 4.17273e-07,5.61199e-07 -3.97775e-05,-0.000953014,0.000103183,0.000961302,-0.00319752 0.000124349,0.000136627,8.82842e-05,7.13013e-05,0.000120646
1289 rs116439846,rs189340001,rs3744604,rs563916,rs79235862 0 139.446 inf 5 0 4.88383e-07 4.21836e-07,5.67968e-07 -1.18535e-05,-0.000953639,0.000104145,0.000961964,-0.00319745 0.000121784,0.000136614,8.82279e-05,7.13135e-05,0.000120646
1290 rs189340001,rs3744604,rs563916,rs62621985,rs79235862 0 139.446 inf 5 0 4.88384e-07 4.1682e-07,5.64473e-07 -0.00095364,0.000104139,0.000961947,-1.24458e-05,-0.00319745 0.000136614,8.82279e-05,7.13135e-05,0.000121784,0.000120646
1291 rs11869308,rs189340001,rs3744604,rs563916,rs79235862 0 139.446 inf 5 0 4.88405e-07 4.15122e-07,5.64251e-07 -2.30647e-05,-0.000954123,0.000103856,0.000962064,-0.00319793 0.000112903,0.000136636,8.82422e-05,7.1243e-05,0.00012067
1292 rs117980178,rs16944911,rs563916,rs79235862 0 136.997 inf 4 -nan 4.78077e-07 4.02921e-07,5.5137e-07 0.000124497,-0.000775072,0.000946647,-0.00315626 8.91534e-05,0.000131723,7.28079e-05,0.000120388
1293 rs16944911,rs3744605,rs563916,rs79235862 0 136.996 inf 4 -nan 4.78075e-07 4.07711e-07,5.46348e-07 -0.000775069,0.000124429,0.000946643,-0.00315625 0.000131723,8.91534e-05,7.28079e-05,0.000120388
1294 rs16944911,rs563916,rs79235862,rs8076178 0 136.994 inf 4 -nan 4.78069e-07 4.09449e-07,5.50483e-07 -0.000774745,0.000946552,-0.00315595,0.00012285 0.000131717,7.28039e-05,0.000120385,8.82482e-05
1295 rs16944911,rs178467,rs563916,rs79235862 0 136.992 inf 4 -nan 4.77376e-07 4.12331e-07,5.48575e-07 -0.000769027,-7.57996e-05,0.00100794,-0.00315258 0.00013168,7.85303e-05,0.000102263,0.000120379
1296 rs11655675,rs16944911,rs563916,rs79235862 0 136.991 inf 4 -nan 4.7806e-07 4.12117e-07,5.46694e-07 0.000122447,-0.00077473,0.000946526,-0.00315594 8.82482e-05,0.000131717,7.28039e-05,0.000120385
1297 rs16944911,rs563916,rs79235862,rs79454300 0 136.989 inf 4 -nan 4.78052e-07 4.09561e-07,5.46173e-07 -0.000774717,0.000946502,-0.00315594,0.000122098 0.000131717,7.28039e-05,0.000120385,8.82482e-05
1298 rs11655386,rs16944911,rs563916,rs79235862 0 136.983 inf 4 -nan 4.78034e-07 4.13099e-07,5.53222e-07 0.000121248,-0.000774685,0.000946446,-0.00315592 8.82482e-05,0.000131717,7.28039e-05,0.000120385
1299 rs11434,rs16944911,rs563916,rs79235862 0 136.979 inf 4 -nan 4.7802e-07 4.05794e-07,5.48374e-07 0.000121833,-0.000774966,0.000946471,-0.0031562 8.91534e-05,0.000131723,7.28079e-05,0.000120388
1300 rs16944911,rs563916,rs7503448,rs79235862 0 136.975 inf 4 -nan 4.7801e-07 4.06913e-07,5.52332e-07 -0.000774641,0.00094637,0.0001201,-0.0031559 0.000131717,7.28039e-05,8.82482e-05,0.000120385
1301 rs16944911,rs3744604,rs563916,rs79235862 0 136.957 inf 4 -nan 4.77953e-07 4.13213e-07,5.55113e-07 -0.00077454,0.00011741,0.000946191,-0.00315585 0.000131717,8.82482e-05,7.28039e-05,0.000120385
1302 rs16944911,rs563916,rs648335,rs79235862 0 136.957 inf 4 -nan 4.77264e-07 4.0747e-07,5.46631e-07 -0.000769127,0.00100156,-6.8846e-05,-0.00315269 0.00013168,0.000102263,7.85303e-05,0.000120379
1303 rs111788037,rs16944911,rs563916,rs79235862 0 136.956 inf 4 -nan 4.7795e-07 4.07118e-07,5.52904e-07 0.000117252,-0.000774534,0.000946181,-0.00315585 8.82482e-05,0.000131717,7.28039e-05,0.000120385
1304 rs16944911,rs563916,rs7224263,rs79235862 0 136.955 inf 4 -nan 4.77946e-07 4.0828e-07,5.52055e-07 -0.000774528,0.000946169,0.00011708,-0.00315584 0.000131717,7.28039e-05,8.82482e-05,0.000120385
1305 rs16944911,rs563916,rs649245,rs79235862 0 136.955 inf 4 -nan 4.77281e-07 4.0659e-07,5.53185e-07 -0.00076913,0.00100091,-6.83892e-05,-0.00315269 0.00013168,0.000100951,7.67778e-05,0.000120379
1306 rs16944911,rs563916,rs56686532,rs79235862 0 136.955 inf 4 -nan 4.77944e-07 4.0852e-07,5.49388e-07 -0.000774524,0.000946162,0.000116976,-0.00315584 0.000131717,7.28039e-05,8.82482e-05,0.000120385
1307 rs16944911,rs471975,rs563916,rs79235862 0 136.954 inf 4 -nan 4.77256e-07 4.13985e-07,5.50214e-07 -0.000769134,-6.83607e-05,0.00100112,-0.00315269 0.00013168,7.85303e-05,0.000102263,0.000120379
1308 rs16944911,rs563916,rs60852732,rs79235862 0 136.954 inf 4 -nan 4.77943e-07 4.05831e-07,5.5599e-07 -0.000774521,0.000946158,0.00011691,-0.00315584 0.000131717,7.28039e-05,8.82482e-05,0.000120385
1309 rs12450563,rs16944911,rs563916,rs79235862 0 136.954 inf 4 -nan 4.77943e-07 4.01572e-07,5.51262e-07 0.000116906,-0.000774521,0.000946158,-0.00315584 8.82482e-05,0.000131717,7.28039e-05,0.000120385
1310 rs16944911,rs563916,rs79235862,rs9748045 0 136.954 inf 4 -nan 4.77942e-07 4.07807e-07,5.56706e-07 -0.00077452,0.000946155,-0.00315584,0.000116862 0.000131717,7.28039e-05,0.000120385,8.82482e-05
1311 rs16944911,rs563916,rs7207100,rs79235862 0 136.953 inf 4 -nan 4.77939e-07 4.14151e-07,5.55839e-07 -0.000774514,0.000946145,0.000116717,-0.00315584 0.000131717,7.28039e-05,8.82482e-05,0.000120385
1312 rs16944911,rs563916,rs61238503,rs79235862 0 136.953 inf 4 -nan 4.77938e-07 4.10504e-07,5.49144e-07 -0.000774512,0.000946142,0.000116675,-0.00315584 0.000131717,7.28039e-05,8.82482e-05,0.000120385
1313 rs16944911,rs563916,rs7217035,rs79235862 0 136.952 inf 4 -nan 4.77935e-07 4.0673e-07,5.48105e-07 -0.000774507,0.000946133,0.000116533,-0.00315583 0.000131717,7.28039e-05,8.82482e-05,0.000120385
1314 rs12450692,rs16944911,rs563916,rs79235862 0 136.951 inf 4 -nan 4.77933e-07 4.05465e-07,5.44387e-07 0.000116461,-0.000774504,0.000946128,-0.00315583 8.82482e-05,0.000131717,7.28039e-05,0.000120385
1315 rs113495955,rs16944911,rs563916,rs79235862 0 136.951 inf 4 -nan 4.77933e-07 4.11874e-07,5.47739e-07 0.00011644,-0.000774504,0.000946127,-0.00315583 8.82482e-05,0.000131717,7.28039e-05,0.000120385
1316 rs12450461,rs16944911,rs563916,rs79235862 0 136.951 inf 4 -nan 4.77932e-07 4.13297e-07,5.51302e-07 0.000116403,-0.000774502,0.000946124,-0.00315583 8.82482e-05,0.000131717,7.28039e-05,0.000120385
1317 rs16944911,rs563916,rs79235862,rs8080446 0 136.95 inf 4 -nan 4.77929e-07 4.09717e-07,5.56165e-07 -0.000774496,0.000946113,-0.00315583,0.000116236 0.000131717,7.28039e-05,0.000120385,8.82482e-05
1318 rs16944911,rs563916,rs73989214,rs79235862 0 136.95 inf 4 -nan 4.77929e-07 4.09571e-07,5.51531e-07 -0.000774496,0.000946113,0.000116226,-0.00315583 0.000131717,7.28039e-05,8.82482e-05,0.000120385
1319 rs12450051,rs16944911,rs563916,rs79235862 0 136.95 inf 4 -nan 4.77929e-07 4.12902e-07,5.53578e-07 0.000116223,-0.000774495,0.000946112,-0.00315583 8.82482e-05,0.000131717,7.28039e-05,0.000120385
1320 rs16944911,rs563916,rs61030793,rs79235862 0 136.95 inf 4 -nan 4.77928e-07 4.07865e-07,5.52814e-07 -0.000774494,0.00094611,0.000116191,-0.00315583 0.000131717,7.28039e-05,8.82482e-05,0.000120385
1321 rs16944911,rs563916,rs7214304,rs79235862 0 136.948 inf 4 -nan 4.77924e-07 4.05214e-07,5.54253e-07 -0.000774487,0.000946098,0.000116001,-0.00315582 0.000131717,7.28039e-05,8.82482e-05,0.000120385
1322 rs16944911,rs563916,rs73989219,rs79235862 0 136.947 inf 4 -nan 4.77918e-07 4.0593e-07,5.5348e-07 -0.000774477,0.000946079,0.000115722,-0.00315582 0.000131717,7.28039e-05,8.82482e-05,0.000120385
1323 rs141182730,rs16944911,rs563916,rs79235862 0 136.946 inf 4 -nan 4.77916e-07 4.0695e-07,5.56222e-07 0.000115599,-0.000774472,0.000946071,-0.00315582 8.82482e-05,0.000131717,7.28039e-05,0.000120385
1324 rs16944115,rs16944911,rs563916,rs79235862 0 136.944 inf 4 -nan 4.7791e-07 4.11987e-07,5.48333e-07 0.000115324,-0.000774462,0.000946053,-0.00315581 8.82482e-05,0.000131717,7.28039e-05,0.000120385
1325 rs16944911,rs497270,rs563916,rs79235862 0 136.944 inf 4 -nan 4.77223e-07 4.12391e-07,5.5137e-07 -0.000769166,-6.61326e-05,0.000999073,-0.00315272 0.00013168,7.85303e-05,0.000102263,0.000120379
1326 rs16944911,rs2303015,rs563916,rs79235862 0 136.943 inf 4 -nan 4.77906e-07 4.04731e-07,5.49381e-07 -0.000774454,0.000115117,0.000946039,-0.00315581 0.000131717,8.82482e-05,7.28039e-05,0.000120385
1327 rs16944911,rs1990937,rs563916,rs79235862 0 136.939 inf 4 -nan 4.77894e-07 4.06613e-07,5.55964e-07 -0.000774432,0.000114527,0.000946,-0.0031558 0.000131717,8.82482e-05,7.28039e-05,0.000120385
1328 rs16944911,rs2411377,rs563916,rs79235862 0 136.937 inf 4 -nan 4.77887e-07 4.05202e-07,5.54039e-07 -0.000774419,0.000114184,0.000945977,-0.00315579 0.000131717,8.82482e-05,7.28039e-05,0.000120385
1329 rs16944911,rs563916,rs7221442,rs79235862 0 136.936 inf 4 -nan 4.77885e-07 4.09507e-07,5.46767e-07 -0.000774414,0.000945969,0.000114062,-0.00315579 0.000131717,7.28039e-05,8.82482e-05,0.000120385
1330 rs145799151,rs16944911,rs563916,rs79235862 0 136.935 inf 4 -nan 4.77881e-07 4.08963e-07,5.52575e-07 0.00011276,-0.000774124,0.000945895,-0.00315552 8.73726e-05,0.000131712,7.28e-05,0.000120382
1331 rs16944911,rs28712070,rs563916,rs79235862 0 136.933 inf 4 -nan 4.77876e-07 4.10148e-07,5.53195e-07 -0.000774398,0.000113636,0.00094594,-0.00315578 0.000131717,8.82482e-05,7.28039e-05,0.000120385
1332 rs16944911,rs55762970,rs563916,rs79235862 0 136.932 inf 4 -nan 4.77874e-07 4.08981e-07,5.47313e-07 -0.000774394,0.000113528,0.000945933,-0.00315578 0.000131717,8.82482e-05,7.28039e-05,0.000120385
1333 rs16944911,rs1990938,rs563916,rs79235862 0 136.931 inf 4 -nan 4.77869e-07 4.10511e-07,5.47885e-07 -0.000774385,0.000113301,0.000945918,-0.00315577 0.000131717,8.82482e-05,7.28039e-05,0.000120385
1334 rs16944911,rs1990939,rs563916,rs79235862 0 136.931 inf 4 -nan 4.77869e-07 4.0635e-07,5.45172e-07 -0.000774385,0.000113294,0.000945918,-0.00315577 0.000131717,8.82482e-05,7.28039e-05,0.000120385
1335 rs16944911,rs563916,rs79235862,rs8079874 0 136.93 inf 4 -nan 4.77867e-07 4.10352e-07,5.50854e-07 -0.000774382,0.000945912,-0.00315577,0.000113209 0.000131717,7.28039e-05,0.000120385,8.82482e-05
1336 rs12451265,rs16944911,rs563916,rs79235862 0 136.93 inf 4 -nan 4.77865e-07 4.08581e-07,5.56521e-07 0.000111967,-0.000774096,0.000945842,-0.0031555 8.73726e-05,0.000131712,7.28e-05,0.000120382
1337 rs16944911,rs533842,rs563916,rs79235862 0 136.926 inf 4 -nan 4.77165e-07 4.08519e-07,5.51523e-07 -0.000769224,-6.20959e-05,0.000995369,-0.00315278 0.00013168,7.85303e-05,0.000102263,0.000120379
1338 rs16944911,rs563916,rs61648633,rs79235862 0 136.925 inf 4 -nan 4.7785e-07 4.08615e-07,5.48925e-07 -0.00077407,0.000945793,0.00011123,-0.00315549 0.000131712,7.28e-05,8.73726e-05,0.000120382
1339 rs16944911,rs563916,rs78270829,rs79235862 0 136.923 inf 4 -nan 4.77848e-07 4.02842e-07,5.53567e-07 -0.000770118,0.000941955,0.000183256,-0.00315369 0.000131675,7.26216e-05,0.000144096,0.000120374
1340 rs16944911,rs1990936,rs563916,rs79235862 0 136.922 inf 4 -nan 4.77841e-07 4.0821e-07,5.52661e-07 -0.000774332,0.000111872,0.000945823,-0.00315575 0.000131717,8.82482e-05,7.28039e-05,0.000120385
1341 rs12451147,rs16944911,rs563916,rs79235862 0 136.921 inf 4 -nan 4.77837e-07 4.07288e-07,5.52145e-07 0.000110575,-0.000774046,0.00094575,-0.00315548 8.73726e-05,0.000131712,7.28e-05,0.000120382
1342 rs11079839,rs16944911,rs563916,rs79235862 0 136.905 inf 4 -nan 4.77788e-07 4.10877e-07,5.54634e-07 0.000109178,-0.00077423,0.000945644,-0.0031557 8.82482e-05,0.000131717,7.28039e-05,0.000120385
1343 rs16944911,rs563916,rs7219313,rs79235862 0 136.897 inf 4 -nan 4.7776e-07 4.10474e-07,5.49371e-07 -0.000774176,0.000945548,0.000107727,-0.00315567 0.000131717,7.28039e-05,8.82482e-05,0.000120385
1344 rs16944911,rs563916,rs7216848,rs79235862 0 136.873 inf 4 -nan 4.77685e-07 4.08535e-07,5.50773e-07 -0.000774024,0.000945281,0.000103708,-0.0031556 0.000131717,7.28039e-05,8.82482e-05,0.000120385
1345 rs16944911,rs55681610,rs563916,rs79235862 0 136.867 inf 4 -nan 4.77664e-07 4.05292e-07,5.50531e-07 -0.000774522,8.51931e-05,0.0009464,-0.00315474 0.00013173,7.33421e-05,7.28942e-05,0.000120377
1346 rs16944911,rs2088138,rs563916,rs79235862 0 136.866 inf 4 -nan 4.76737e-07 4.09237e-07,5.50457e-07 -0.000769922,-4.68189e-06,0.000942695,-0.00315349 0.000131741,9.97043e-05,0.000116845,0.000120448
1347 rs16944911,rs563916,rs56758270,rs79235862 0 136.865 inf 4 -nan 4.77661e-07 4.16008e-07,5.48482e-07 -0.000773469,0.000945082,0.000100374,-0.00315509 0.000131707,7.27963e-05,8.65249e-05,0.00012038
1348 rs16944911,rs550510,rs563916,rs79235862 0 136.863 inf 4 -nan 4.76827e-07 4.07521e-07,5.47196e-07 -0.000769653,-3.28964e-05,0.000969151,-0.00315322 0.000131681,8.98646e-05,0.000111018,0.000120381
1349 rs11657238,rs16944911,rs563916,rs79235862 0 136.853 inf 4 -nan 4.77559e-07 4.14383e-07,5.51977e-07 4.37351e-05,-0.000770118,0.000918701,-0.00315369 3.99761e-05,0.000131675,7.47669e-05,0.000120374
1350 rs117088827,rs16944911,rs563916,rs79235862 0 136.85 inf 4 -nan 4.77615e-07 4.0538e-07,5.48674e-07 -0.000101806,-0.000770118,0.000933159,-0.00315369 9.00482e-05,0.000131675,7.27153e-05,0.000120374
1351 rs11653543,rs16944911,rs563916,rs79235862 0 136.845 inf 4 -nan 4.77597e-07 4.08702e-07,5.53852e-07 9.68396e-05,-0.000773351,0.000944846,-0.00315504 8.65249e-05,0.000131707,7.27963e-05,0.00012038
1352 rs145409352,rs16944911,rs563916,rs79235862 0 136.837 inf 4 -nan 4.7757e-07 4.04389e-07,5.47009e-07 9.5299e-05,-0.000773299,0.000944744,-0.00315502 8.65249e-05,0.000131707,7.27963e-05,0.00012038
1353 rs16944911,rs563916,rs75665628,rs79235862 0 136.802 inf 4 -nan 4.77462e-07 4.14135e-07,5.51187e-07 -0.000773308,0.000944367,8.97904e-05,-0.00315514 0.000131712,7.28e-05,8.73726e-05,0.000120382
1354 rs16944911,rs563916,rs79235862,rs8076135 0 136.799 inf 4 -nan 4.77449e-07 4.13318e-07,5.48166e-07 -0.000773061,0.000944268,-0.00315492,8.8152e-05 0.000131707,7.27963e-05,0.00012038,8.65249e-05
1355 rs16944911,rs563916,rs57249781,rs79235862 0 136.798 inf 4 -nan 4.77447e-07 4.09596e-07,5.51622e-07 -0.000773275,0.000944304,8.88479e-05,-0.00315513 0.000131712,7.28e-05,8.73726e-05,0.000120382
1356 rs111498564,rs16944911,rs563916,rs79235862 0 136.797 inf 4 -nan 4.77449e-07 4.0401e-07,5.5476e-07 9.24466e-05,-0.000770162,0.000940007,-0.00315794 9.07602e-05,0.000131675,7.25849e-05,0.000120446
1357 rs12950328,rs16944911,rs563916,rs79235862 0 136.788 inf 4 -nan 4.77337e-07 4.06258e-07,5.52763e-07 -3.7202e-05,-0.000770118,0.000957017,-0.00315369 3.9778e-05,0.000131675,7.52499e-05,0.000120374
1358 rs16944911,rs56065927,rs563916,rs79235862 0 136.779 inf 4 -nan 4.77388e-07 4.04325e-07,5.53634e-07 -0.000772725,8.34905e-05,0.000943966,-0.00315467 0.000131702,8.57038e-05,7.27926e-05,0.000120378
1359 rs16944911,rs563916,rs60540186,rs79235862 0 136.77 inf 4 -nan 4.77276e-07 4.08239e-07,5.47797e-07 -0.000770118,0.0009563,-3.52854e-05,-0.00315369 0.000131675,7.53231e-05,3.97823e-05,0.000120374
1360 rs10221256,rs16944911,rs563916,rs79235862 0 136.763 inf 4 -nan 4.77335e-07 4.09232e-07,5.53881e-07 8.08124e-05,-0.000772816,0.000943779,-0.00315482 8.65249e-05,0.000131707,7.27963e-05,0.00012038
1361 rs12948439,rs16944911,rs563916,rs79235862 0 136.758 inf 4 -nan 4.77242e-07 4.04994e-07,5.51475e-07 -3.41318e-05,-0.000770118,0.00095548,-0.00315369 3.9778e-05,0.000131675,7.52499e-05,0.000120374
1362 rs11652336,rs16944911,rs563916,rs79235862 0 136.757 inf 4 -nan 4.77317e-07 4.06829e-07,5.47853e-07 7.96005e-05,-0.000772775,0.000943698,-0.0031548 8.65249e-05,0.000131707,7.27963e-05,0.00012038
1363 rs16944911,rs55771415,rs563916,rs79235862 0 136.757 inf 4 -nan 4.77236e-07 4.03999e-07,5.46852e-07 -0.000770118,-3.39376e-05,0.000955616,-0.00315369 0.000131675,3.97823e-05,7.53231e-05,0.000120374
1364 rs16944911,rs563916,rs62075845,rs79235862 0 136.756 inf 4 -nan 4.77232e-07 4.13827e-07,5.50111e-07 -0.000770118,0.00095555,-3.38091e-05,-0.00315369 0.000131675,7.53231e-05,3.97823e-05,0.000120374
1365 rs16944911,rs563916,rs79235862,rs9892143 0 136.755 inf 4 -nan 4.77311e-07 4.05721e-07,5.51928e-07 -0.000773159,0.000943757,-0.00315517,8.07478e-05 0.000131717,7.28039e-05,0.000120385,8.82482e-05
1366 rs12451879,rs16944911,rs563916,rs79235862 0 136.753 inf 4 -nan 4.77224e-07 4.12315e-07,5.4877e-07 -3.35513e-05,-0.000770118,0.00095542,-0.00315369 3.97823e-05,0.000131675,7.53231e-05,0.000120374
1367 rs16944911,rs563916,rs7210340,rs79235862 0 136.747 inf 4 -nan 4.77286e-07 4.1333e-07,5.57614e-07 -0.000772703,0.000943554,7.74393e-05,-0.00315477 0.000131707,7.27963e-05,8.65249e-05,0.00012038
1368 rs16944911,rs563916,rs79235862,rs8082345 0 136.746 inf 4 -nan 4.77266e-07 4.08325e-07,5.50816e-07 -0.000770118,0.000947067,-0.00315369,-4.38642e-05 0.000131675,7.32363e-05,0.000120374,4.99378e-05
1369 rs16944911,rs563916,rs74725365,rs79235862 0 136.743 inf 4 -nan 4.77276e-07 4.07856e-07,5.58105e-07 -0.000770118,0.000935071,-9.69432e-05,-0.00315369 0.000131675,7.26644e-05,0.000109303,0.000120374
1370 rs16944911,rs563916,rs57508413,rs79235862 0 136.731 inf 4 -nan 4.77234e-07 4.07438e-07,5.46169e-07 -0.000772398,0.000943266,7.30075e-05,-0.00315455 0.000131702,7.27926e-05,8.57038e-05,0.000120378
1371 rs16944911,rs563916,rs56904288,rs79235862 0 136.731 inf 4 -nan 4.77234e-07 4.10535e-07,5.4848e-07 -0.000772397,0.000943265,7.29963e-05,-0.00315455 0.000131702,7.27926e-05,8.57038e-05,0.000120378
1372 rs16944911,rs563916,rs73332250,rs79235862 0 136.73 inf 4 -nan 4.77234e-07 4.10622e-07,5.48055e-07 -0.000772396,0.000943262,7.29462e-05,-0.00315454 0.000131702,7.27926e-05,8.57038e-05,0.000120378
1373 rs16944911,rs563916,rs79235862,rs8079462 0 136.726 inf 4 -nan 4.7722e-07 4.02166e-07,5.45916e-07 -0.000772363,0.000943193,-0.00315453,7.1912e-05 0.000131702,7.27926e-05,0.000120378,8.57038e-05
1374 rs16944762,rs16944911,rs563916,rs79235862 0 136.717 inf 4 -nan 4.7719e-07 4.09153e-07,5.58646e-07 6.96993e-05,-0.000772294,0.000943045,-0.00315451 8.57038e-05,0.000131702,7.27926e-05,0.000120378
1375 rs16944911,rs563916,rs79235862,rs9915532 0 136.706 inf 4 -nan 4.7714e-07 4.05977e-07,5.48949e-07 -0.000770118,0.000945966,-0.00315369,-3.82944e-05 0.000131675,7.32363e-05,0.000120374,4.99378e-05
1376 rs16944911,rs318095,rs563916,rs79235862 0 136.705 inf 4 -nan 4.77071e-07 4.0856e-07,5.56763e-07 -0.000770118,-2.77806e-05,0.000952491,-0.00315369 0.000131675,3.97823e-05,7.53231e-05,0.000120374
1377 rs12603261,rs16944911,rs563916,rs79235862 0 136.704 inf 4 -nan 4.7707e-07 4.09805e-07,5.48901e-07 -2.77355e-05,-0.000770118,0.000952469,-0.00315369 3.97823e-05,0.000131675,7.53231e-05,0.000120374
1378 rs16944911,rs318090,rs563916,rs79235862 0 136.703 inf 4 -nan 4.77066e-07 4.07391e-07,5.49506e-07 -0.000770118,-2.75715e-05,0.000952385,-0.00315369 0.000131675,3.97823e-05,7.53231e-05,0.000120374
1379 rs16944911,rs563916,rs62075846,rs79235862 0 136.703 inf 4 -nan 4.77066e-07 4.08389e-07,5.4652e-07 -0.000770118,0.000952353,-2.75701e-05,-0.00315369 0.000131675,7.53107e-05,3.97811e-05,0.000120374
1380 rs16944911,rs563916,rs58591767,rs79235862 0 136.702 inf 4 -nan 4.7706e-07 4.10234e-07,5.52526e-07 -0.000770118,0.000952522,-2.73487e-05,-0.00315369 0.000131675,7.54238e-05,3.97998e-05,0.000120374
1381 rs16944911,rs563916,rs62075850,rs79235862 0 136.701 inf 4 -nan 4.77059e-07 4.12944e-07,5.5225e-07 -0.000770118,0.000952271,-2.72841e-05,-0.00315369 0.000131675,7.53355e-05,3.97838e-05,0.000120374
1382 rs12601672,rs16944911,rs563916,rs79235862 0 136.7 inf 4 -nan 4.77056e-07 4.06656e-07,5.49323e-07 -2.71861e-05,-0.000770118,0.00095219,-0.00315369 3.97823e-05,0.000131675,7.53231e-05,0.000120374
1383 rs16944911,rs4399576,rs563916,rs79235862 0 136.7 inf 4 -nan 4.77056e-07 4.12551e-07,5.54325e-07 -0.000770118,-2.71693e-05,0.000952181,-0.00315369 0.000131675,3.97823e-05,7.53231e-05,0.000120374
1384 rs16944911,rs46522,rs563916,rs79235862 0 136.699 inf 4 -nan 4.77054e-07 4.06911e-07,5.49308e-07 -0.000770118,-2.70765e-05,0.000952134,-0.00315369 0.000131675,3.97823e-05,7.53231e-05,0.000120374
1385 rs16944911,rs563916,rs79235862,rs8182364 0 136.699 inf 4 -nan 4.77053e-07 4.10462e-07,5.49763e-07 -0.000770118,0.000952116,-0.00315369,-2.70409e-05 0.000131675,7.53231e-05,0.000120374,3.97823e-05
1386 rs16944911,rs520878,rs563916,rs79235862 0 136.699 inf 4 -nan 4.77069e-07 4.09896e-07,5.51046e-07 -0.000769426,-2.76391e-05,0.000950599,-0.00315299 0.000131679,3.96978e-05,7.46547e-05,0.000120378
1387 rs16944911,rs519537,rs563916,rs79235862 0 136.698 inf 4 -nan 4.7705e-07 4.12386e-07,5.52483e-07 -0.000770118,-2.69236e-05,0.000952057,-0.00315369 0.000131675,3.97823e-05,7.53231e-05,0.000120374
1388 rs16944911,rs563916,rs79235862,rs832410 0 136.698 inf 4 -nan 4.7705e-07 4.08976e-07,5.46318e-07 -0.000770118,0.000952048,-0.00315369,-2.69077e-05 0.000131675,7.53231e-05,0.000120374,3.97823e-05
1389 rs16944911,rs318096,rs563916,rs79235862 0 136.698 inf 4 -nan 4.77048e-07 4.11246e-07,5.52431e-07 -0.000770118,-2.68416e-05,0.000952015,-0.00315369 0.000131675,3.97823e-05,7.53231e-05,0.000120374
1390 rs16944911,rs34899772,rs563916,rs79235862 0 136.697 inf 4 -nan 4.77045e-07 4.08703e-07,5.47189e-07 -0.000770118,-2.67115e-05,0.000951949,-0.00315369 0.000131675,3.97823e-05,7.53231e-05,0.000120374
1391 rs16944911,rs563916,rs79235862,rs957557 0 136.697 inf 4 -nan 4.77045e-07 4.04814e-07,5.47168e-07 -0.000770118,0.000951945,-0.00315369,-2.67028e-05 0.000131675,7.53231e-05,0.000120374,3.97823e-05
1392 rs16944911,rs4378658,rs563916,rs79235862 0 136.696 inf 4 -nan 4.77044e-07 4.05861e-07,5.51629e-07 -0.000770118,-2.66536e-05,0.00095192,-0.00315369 0.000131675,3.97823e-05,7.53231e-05,0.000120374
1393 rs16944911,rs4793992,rs563916,rs79235862 0 136.696 inf 4 -nan 4.77043e-07 4.06992e-07,5.56459e-07 -0.000770118,-2.65985e-05,0.000951892,-0.00315369 0.000131675,3.97823e-05,7.53231e-05,0.000120374
1394 rs12453394,rs16944911,rs563916,rs79235862 0 136.695 inf 4 -nan 4.77042e-07 4.07558e-07,5.48432e-07 -2.65518e-05,-0.000770118,0.000951868,-0.00315369 3.97823e-05,0.000131675,7.53231e-05,0.000120374
1395 rs16944911,rs56236620,rs563916,rs79235862 0 136.695 inf 4 -nan 4.77041e-07 4.07873e-07,5.59387e-07 -0.000770118,-2.65071e-05,0.000951845,-0.00315369 0.000131675,3.97823e-05,7.53231e-05,0.000120374
1396 rs16944911,rs563916,rs62075852,rs79235862 0 136.695 inf 4 -nan 4.7704e-07 4.13642e-07,5.48793e-07 -0.000770118,0.000951841,-2.6498e-05,-0.00315369 0.000131675,7.53231e-05,3.97823e-05,0.000120374
1397 rs16944911,rs2643361,rs563916,rs79235862 0 136.695 inf 4 -nan 4.7704e-07 4.09259e-07,5.51027e-07 -0.000770118,-2.64969e-05,0.00095184,-0.00315369 0.000131675,3.97823e-05,7.53231e-05,0.000120374
1398 rs16944911,rs17635252,rs563916,rs79235862 0 136.695 inf 4 -nan 4.77039e-07 4.0759e-07,5.45456e-07 -0.000770118,-2.64363e-05,0.000951809,-0.00315369 0.000131675,3.97823e-05,7.53231e-05,0.000120374
1399 rs15563,rs16944911,rs563916,rs79235862 0 136.694 inf 4 -nan 4.77037e-07 4.10893e-07,5.47577e-07 -2.63401e-05,-0.000770118,0.00095176,-0.00315369 3.97823e-05,0.000131675,7.53231e-05,0.000120374
1400 rs16944911,rs2898705,rs563916,rs79235862 0 136.694 inf 4 -nan 4.77036e-07 4.12579e-07,5.55204e-07 -0.000770118,-2.63142e-05,0.000951747,-0.00315369 0.000131675,3.97823e-05,7.53231e-05,0.000120374
1401 rs16944911,rs563916,rs61576918,rs79235862 0 136.694 inf 4 -nan 4.77036e-07 4.08198e-07,5.47861e-07 -0.000770118,0.000951738,-2.62961e-05,-0.00315369 0.000131675,7.53231e-05,3.97823e-05,0.000120374
1402 rs16944911,rs318092,rs563916,rs79235862 0 136.693 inf 4 -nan 4.77035e-07 4.06598e-07,5.44098e-07 -0.000770118,-2.62567e-05,0.000951718,-0.00315369 0.000131675,3.97823e-05,7.53231e-05,0.000120374
1403 rs1057897,rs16944911,rs563916,rs79235862 0 136.693 inf 4 -nan 4.77033e-07 4.078e-07,5.46215e-07 -2.61663e-05,-0.000770118,0.000951642,-0.00315369 3.97811e-05,0.000131675,7.53107e-05,0.000120374
1404 rs16944911,rs563916,rs62075844,rs79235862 0 136.691 inf 4 -nan 4.77028e-07 4.07236e-07,5.50579e-07 -0.000770118,0.000951564,-2.5952e-05,-0.00315369 0.000131675,7.53231e-05,3.97823e-05,0.000120374
1405 rs16944911,rs1994970,rs563916,rs79235862 0 136.691 inf 4 -nan 4.77028e-07 4.07994e-07,5.48213e-07 -0.000770118,-2.59468e-05,0.000951561,-0.00315369 0.000131675,3.97823e-05,7.53231e-05,0.000120374
1406 rs16944911,rs563916,rs58838744,rs79235862 0 136.691 inf 4 -nan 4.77027e-07 4.14364e-07,5.49817e-07 -0.000770118,0.000951544,-2.59137e-05,-0.00315369 0.000131675,7.53231e-05,3.97823e-05,0.000120374
1407 rs16944911,rs563916,rs62075824,rs79235862 0 136.691 inf 4 -nan 4.77027e-07 4.08399e-07,5.49516e-07 -0.000770118,0.000951538,-2.59021e-05,-0.00315369 0.000131675,7.53231e-05,3.97823e-05,0.000120374
1408 rs16944911,rs2088139,rs563916,rs79235862 0 136.691 inf 4 -nan 4.77027e-07 4.10728e-07,5.54669e-07 -0.000770118,-2.5897e-05,0.000951536,-0.00315369 0.000131675,3.97823e-05,7.53231e-05,0.000120374
1409 rs16944911,rs28409394,rs563916,rs79235862 0 136.691 inf 4 -nan 4.77027e-07 4.0591e-07,5.47445e-07 -0.000770118,-2.58938e-05,0.000951534,-0.00315369 0.000131675,3.97823e-05,7.53231e-05,0.000120374
1410 rs16944911,rs2270574,rs563916,rs79235862 0 136.689 inf 4 -nan 4.77023e-07 4.07839e-07,5.484e-07 -0.000770118,-2.5721e-05,0.000951446,-0.00315369 0.000131675,3.97823e-05,7.53231e-05,0.000120374
1411 rs16944911,rs563916,rs79235862,rs903567 0 136.689 inf 4 -nan 4.77022e-07 4.02832e-07,5.54091e-07 -0.000770118,0.000951438,-0.00315369,-2.57045e-05 0.000131675,7.53231e-05,0.000120374,3.97823e-05
1412 rs16944911,rs170319,rs563916,rs79235862 0 136.689 inf 4 -nan 4.77021e-07 4.08381e-07,5.47696e-07 -0.000770118,-2.56604e-05,0.000951416,-0.00315369 0.000131675,3.97823e-05,7.53231e-05,0.000120374
1413 rs16944911,rs4597361,rs563916,rs79235862 0 136.689 inf 4 -nan 4.77021e-07 4.04592e-07,5.48654e-07 -0.000770118,-2.56227e-05,0.000951396,-0.00315369 0.000131675,3.97823e-05,7.53231e-05,0.000120374
1414 rs16944911,rs4793998,rs563916,rs79235862 0 136.687 inf 4 -nan 4.77015e-07 4.07567e-07,5.46611e-07 -0.000770118,-2.53702e-05,0.000951268,-0.00315369 0.000131675,3.97823e-05,7.53231e-05,0.000120374
1415 rs16944911,rs4793996,rs563916,rs79235862 0 136.687 inf 4 -nan 4.77014e-07 4.0628e-07,5.50257e-07 -0.000770118,-2.53469e-05,0.000951256,-0.00315369 0.000131675,3.97823e-05,7.53231e-05,0.000120374
1416 rs16944911,rs46521,rs563916,rs79235862 0 136.687 inf 4 -nan 4.77014e-07 4.0788e-07,5.50358e-07 -0.000770118,-2.53183e-05,0.000951242,-0.00315369 0.000131675,3.97823e-05,7.53231e-05,0.000120374
1417 rs16944911,rs563916,rs57901004,rs79235862 0 136.687 inf 4 -nan 4.77013e-07 4.03685e-07,5.51606e-07 -0.000770118,0.000951235,-2.53045e-05,-0.00315369 0.000131675,7.53231e-05,3.97823e-05,0.000120374
1418 rs16944911,rs563916,rs602051,rs79235862 0 136.685 inf 4 -nan 4.77012e-07 4.06963e-07,5.51707e-07 -0.000770118,0.000951016,-2.5214e-05,-0.00315369 0.000131675,7.52499e-05,3.9778e-05,0.000120374
1419 rs1057902,rs16944911,rs563916,rs79235862 0 136.685 inf 4 -nan 4.77006e-07 4.08029e-07,5.4468e-07 -2.49711e-05,-0.000770118,0.000951266,-0.00315369 3.97969e-05,0.000131675,7.5411e-05,0.000120374
1420 rs16944911,rs4793995,rs563916,rs79235862 0 136.685 inf 4 -nan 4.77008e-07 4.07869e-07,5.55719e-07 -0.000770118,-2.50567e-05,0.000951109,-0.00315369 0.000131675,3.97823e-05,7.53231e-05,0.000120374
1421 rs16944911,rs563916,rs66985080,rs79235862 0 136.683 inf 4 -nan 4.77069e-07 4.08699e-07,5.43985e-07 -0.000770118,0.000945,3.56766e-05,-0.00315369 0.000131675,7.31843e-05,5.12057e-05,0.000120374
1422 rs16944911,rs4793997,rs563916,rs79235862 0 136.682 inf 4 -nan 4.76999e-07 4.09271e-07,5.52954e-07 -0.000770118,-2.46309e-05,0.000950893,-0.00315369 0.000131675,3.97823e-05,7.53231e-05,0.000120374
1423 rs16944911,rs55941919,rs563916,rs79235862 0 136.681 inf 4 -nan 4.77064e-07 4.09629e-07,5.45983e-07 -0.000770118,3.53942e-05,0.000944948,-0.00315369 0.000131675,5.12057e-05,7.31843e-05,0.000120374
1424 rs12601072,rs16944911,rs563916,rs79235862 0 136.68 inf 4 -nan 4.76991e-07 4.09118e-07,5.47393e-07 -2.42713e-05,-0.000770118,0.000950711,-0.00315369 3.97823e-05,0.000131675,7.53231e-05,0.000120374
1425 rs16944911,rs563916,rs595767,rs79235862 0 136.675 inf 4 -nan 4.76968e-07 4.07912e-07,5.52651e-07 -0.000770118,0.000950644,-2.31998e-05,-0.00315369 0.000131675,7.55551e-05,3.98405e-05,0.000120374
1426 rs117387941,rs16944911,rs563916,rs79235862 0 136.668 inf 4 -nan 4.77039e-07 4.05186e-07,5.49985e-07 -7.50574e-05,-0.000770881,0.00093755,-0.00315509 0.000112861,0.00013168,7.25788e-05,0.000120392
1427 rs16944911,rs563916,rs78069344,rs79235862 0 136.663 inf 4 -nan 4.77023e-07 4.07165e-07,5.54933e-07 -0.000770118,0.000940983,6.66033e-05,-0.00315369 0.000131675,7.26778e-05,0.000102916,0.000120374
1428 rs16944911,rs563916,rs6504584,rs79235862 0 136.663 inf 4 -nan 4.76973e-07 4.08922e-07,5.50875e-07 -0.000770118,0.000947587,2.40813e-05,-0.00315369 0.000131675,7.42313e-05,4.09401e-05,0.000120374
1429 rs16944911,rs563916,rs74448347,rs79235862 0 136.658 inf 4 -nan 4.77006e-07 4.1002e-07,5.50729e-07 -0.000770118,0.000940622,7.21798e-05,-0.00315369 0.000131675,7.26544e-05,0.000115011,0.000120374
1430 rs16944911,rs55724082,rs563916,rs79235862 0 136.653 inf 4 -nan 4.76908e-07 4.06949e-07,5.4731e-07 -0.000770118,-1.99409e-05,0.000948513,-0.00315369 0.000131675,3.97823e-05,7.53231e-05,0.000120374
1431 rs16944911,rs563916,rs594335,rs79235862 0 136.648 inf 4 -nan 4.76908e-07 4.09359e-07,5.56445e-07 -0.000769619,0.000947191,-1.99213e-05,-0.00315318 0.000131679,7.46547e-05,3.96978e-05,0.000120378
1432 rs16944911,rs563916,rs612720,rs79235862 0 136.643 inf 4 -nan 4.76843e-07 4.05496e-07,5.4804e-07 -0.000769784,0.000947763,-1.60569e-05,-0.00315335 0.000131678,7.63253e-05,4.05412e-05,0.000120377
1433 rs16944911,rs563916,rs7208074,rs79235862 0 136.641 inf 4 -nan 4.76885e-07 4.09643e-07,5.49431e-07 -0.000769654,0.000946579,1.85344e-05,-0.00315322 0.000131679,7.46547e-05,3.96978e-05,0.000120378
1434 rs16944911,rs563916,rs62066473,rs79235862 0 136.64 inf 4 -nan 4.76851e-07 4.07918e-07,5.53739e-07 -0.000771135,0.000929914,-1.64145e-05,-0.00315471 0.000131698,7.54404e-05,3.99119e-05,0.0001204
1435 rs16944911,rs563916,rs61596100,rs79235862 0 136.639 inf 4 -nan 4.7688e-07 4.09522e-07,5.46018e-07 -0.000769663,0.000946432,1.82017e-05,-0.00315323 0.000131679,7.46547e-05,3.96978e-05,0.000120378
1436 rs16944911,rs2411374,rs563916,rs79235862 0 136.638 inf 4 -nan 4.7686e-07 4.08148e-07,5.5714e-07 -0.000770118,1.69723e-05,0.000929783,-0.00315369 0.000131675,3.97823e-05,7.53231e-05,0.000120374
1437 rs16944911,rs563916,rs573532,rs79235862 0 136.638 inf 4 -nan 4.76877e-07 4.07524e-07,5.52572e-07 -0.000769667,0.000946355,-1.80271e-05,-0.00315323 0.000131679,7.46547e-05,3.96978e-05,0.000120378
1438 rs16944911,rs510326,rs563916,rs79235862 0 136.638 inf 4 -nan 4.76877e-07 4.06288e-07,5.49127e-07 -0.000769667,-1.80125e-05,0.000946348,-0.00315323 0.000131679,3.96978e-05,7.46547e-05,0.000120378
1439 rs12603612,rs16944911,rs563916,rs79235862 0 136.637 inf 4 -nan 4.76856e-07 4.06997e-07,5.52217e-07 -1.66861e-05,-0.000770118,0.000946862,-0.00315369 3.97823e-05,0.000131675,7.53231e-05,0.000120374
1440 rs12601858,rs16944911,rs563916,rs79235862 0 136.637 inf 4 -nan 4.76855e-07 4.09906e-07,5.4393e-07 -1.66236e-05,-0.000770118,0.00094683,-0.00315369 3.97823e-05,0.000131675,7.53231e-05,0.000120374
1441 rs16944911,rs35929648,rs563916,rs79235862 0 136.636 inf 4 -nan 4.76896e-07 4.07954e-07,5.47615e-07 -0.000770118,-2.03807e-05,0.000945243,-0.00315369 0.000131675,4.21074e-05,7.3934e-05,0.000120374
1442 rs16944911,rs563916,rs62078369,rs79235862 0 136.632 inf 4 -nan 4.76839e-07 4.09431e-07,5.52099e-07 -0.000770118,0.000946382,-1.5463e-05,-0.00315369 0.000131675,7.54238e-05,3.97998e-05,0.000120374
1443 rs16944911,rs55917610,rs563916,rs79235862 0 136.631 inf 4 -nan 4.76874e-07 4.07978e-07,5.46143e-07 -0.000770118,-1.85907e-05,0.000945151,-0.00315369 0.000131675,4.13504e-05,7.41074e-05,0.000120374
1444 rs16944911,rs532154,rs563916,rs79235862 0 136.627 inf 4 -nan 4.76788e-07 4.14814e-07,5.51334e-07 -0.000769437,-1.13479e-05,0.000944826,-0.003153 0.000131698,4.07635e-05,7.61567e-05,0.000120399
1445 rs16944911,rs563916,rs576389,rs79235862 0 136.626 inf 4 -nan 4.76799e-07 4.12304e-07,5.47741e-07 -0.000770874,0.000931789,1.22625e-05,-0.00315445 0.000131698,7.57364e-05,4.02391e-05,0.0001204
1446 rs16944911,rs563916,rs688945,rs79235862 0 136.626 inf 4 -nan 4.76785e-07 4.10193e-07,5.4929e-07 -0.000769459,0.000944619,-1.09818e-05,-0.00315302 0.000131698,7.61567e-05,4.07635e-05,0.000120399
1447 rs12449856,rs16944911,rs563916,rs79235862 0 136.625 inf 4 -nan 4.76899e-07 4.0173e-07,5.50047e-07 3.78261e-05,-0.000772584,0.000941741,-0.00315428 7.7571e-05,0.000131772,7.28914e-05,0.00012038
1448 rs16944911,rs4793989,rs563916,rs79235862 0 136.62 inf 4 -nan 4.76802e-07 4.05229e-07,5.60237e-07 -0.000770938,-1.23461e-05,0.000932445,-0.00315451 0.000131701,3.9571e-05,7.50317e-05,0.000120403
1449 rs16944911,rs563916,rs79235862,rs8074034 0 136.617 inf 4 -nan 4.76782e-07 3.99372e-07,5.56908e-07 -0.000770355,0.000932935,-0.00315392,-1.03723e-05 0.000131678,7.5535e-05,0.000120377,3.98279e-05
1450 rs16944911,rs563916,rs79235862,rs9894220 0 136.616 inf 4 -nan 4.76808e-07 4.11447e-07,5.4758e-07 -0.000770118,0.000944245,-0.00315369,1.29925e-05 0.000131675,7.47669e-05,0.000120374,3.99761e-05
1451 rs12941604,rs16944911,rs563916,rs79235862 0 136.616 inf 4 -nan 4.76861e-07 4.08475e-07,5.51199e-07 2.42259e-05,-0.000770136,0.000941888,-0.00315369 5.66492e-05,0.000131675,7.30259e-05,0.000120374
1452 rs16944911,rs563916,rs79235862,rs8075893 0 136.615 inf 4 -nan 4.7686e-07 4.088e-07,5.47035e-07 -0.000770136,0.000941873,-0.00315369,2.4121e-05 0.000131675,7.30259e-05,0.000120374,5.66492e-05
1453 rs16944911,rs563916,rs7214832,rs79235862 0 136.615 inf 4 -nan 4.76858e-07 4.08022e-07,5.47577e-07 -0.000770136,0.000941854,2.39912e-05,-0.00315369 0.000131675,7.30259e-05,5.66492e-05,0.000120374
1454 rs16944911,rs563916,rs79235862,rs8065900 0 136.614 inf 4 -nan 4.76855e-07 4.09191e-07,5.4911e-07 -0.000770135,0.0009418,-0.00315369,2.36126e-05 0.000131675,7.30259e-05,0.000120374,5.66492e-05
1455 rs16944911,rs563916,rs79235862,rs999474 0 136.611 inf 4 -nan 4.76792e-07 4.07519e-07,5.46799e-07 -0.000770118,0.000943595,-0.00315369,1.15479e-05 0.000131675,7.47669e-05,0.000120374,3.99761e-05
1456 rs16944911,rs2303017,rs563916,rs79235862 0 136.609 inf 4 -nan 4.76852e-07 4.08557e-07,5.48676e-07 -0.00077339,5.23712e-05,0.000940135,-0.00315406 0.000131914,0.000127176,7.26906e-05,0.000120377
1457 rs16944911,rs563916,rs79235862,rs9894239 0 136.608 inf 4 -nan 4.76782e-07 4.08023e-07,5.5188e-07 -0.000770118,0.000943109,-0.00315369,1.04684e-05 0.000131675,7.47669e-05,0.000120374,3.99761e-05
1458 rs16944911,rs4793990,rs563916,rs79235862 0 136.608 inf 4 -nan 4.76808e-07 4.09214e-07,5.50025e-07 -0.000770118,-1.38032e-05,0.000942906,-0.00315369 0.000131675,4.24014e-05,7.38792e-05,0.000120374
1459 rs11870567,rs16944911,rs563916,rs79235862 0 136.606 inf 4 -nan 4.76804e-07 4.09103e-07,5.47983e-07 1.34379e-05,-0.000770118,0.000942787,-0.00315369 4.24014e-05,0.000131675,7.38792e-05,0.000120374
1460 rs16944911,rs35513298,rs563916,rs79235862 0 136.606 inf 4 -nan 4.76747e-07 4.07624e-07,5.45176e-07 -0.000770238,-5.25116e-06,0.000935631,-0.00315381 0.000131678,3.98279e-05,7.5535e-05,0.000120377
1461 rs16944911,rs563916,rs61632152,rs79235862 0 136.605 inf 4 -nan 4.76805e-07 4.02981e-07,5.4458e-07 -0.000770118,0.000934208,-1.38238e-05,-0.00315369 0.000131675,7.37422e-05,4.32846e-05,0.000120374
1462 rs16944911,rs563916,rs79235862,rs8078826 0 136.605 inf 4 -nan 4.76745e-07 4.07583e-07,5.5123e-07 -0.00077023,0.0009358,-0.0031538,-4.90668e-06 0.000131678,7.5565e-05,0.000120377,3.98476e-05
1463 rs12948015,rs16944911,rs563916,rs79235862 0 136.605 inf 4 -nan 4.76745e-07 4.09702e-07,5.49414e-07 -4.85217e-06,-0.000770229,0.000935835,-0.0031538 3.98376e-05,0.000131678,7.55499e-05,0.000120377
1464 rs11869991,rs16944911,rs563916,rs79235862 0 136.605 inf 4 -nan 4.76803e-07 4.08281e-07,5.51776e-07 -1.35523e-05,-0.000770118,0.00093429,-0.00315369 4.32846e-05,0.000131675,7.37422e-05,0.000120374
1465 rs16944911,rs34231452,rs563916,rs79235862 0 136.604 inf 4 -nan 4.76743e-07 4.07986e-07,5.47618e-07 -0.000770215,-4.26691e-06,0.000936144,-0.00315378 0.000131678,3.98376e-05,7.55499e-05,0.000120377
1466 rs16944911,rs4793991,rs563916,rs79235862 0 136.604 inf 4 -nan 4.76753e-07 4.09548e-07,5.508e-07 -0.000770118,6.36681e-06,0.000935164,-0.00315369 0.000131675,3.97823e-05,7.53231e-05,0.000120374
1467 rs16944911,rs33971298,rs563916,rs79235862 0 136.604 inf 4 -nan 4.76741e-07 4.09327e-07,5.53238e-07 -0.000770206,-3.84749e-06,0.00093636,-0.00315377 0.000131678,3.98476e-05,7.5565e-05,0.000120377
1468 rs16944911,rs563916,rs79235862,rs882150 0 136.604 inf 4 -nan 4.76741e-07 4.0998e-07,5.50701e-07 -0.000770199,0.000936524,-0.00315377,-3.54658e-06 0.000131678,7.55499e-05,0.000120377,3.98376e-05
1469 rs16944911,rs563916,rs62075798,rs79235862 0 136.604 inf 4 -nan 4.76741e-07 4.10657e-07,5.47033e-07 -0.000770202,0.000936471,-3.65432e-06,-0.00315377 0.000131678,7.5535e-05,3.98279e-05,0.000120377
1470 rs16944911,rs34071781,rs563916,rs79235862 0 136.604 inf 4 -nan 4.76741e-07 4.12455e-07,5.51399e-07 -0.0007702,-3.56177e-06,0.00093652,-0.00315377 0.000131678,3.98279e-05,7.5535e-05,0.000120377
1471 rs12937175,rs16944911,rs563916,rs79235862 0 136.604 inf 4 -nan 4.76795e-07 4.0993e-07,5.47572e-07 -1.25003e-05,-0.000770118,0.000934309,-0.00315369 4.24014e-05,0.000131675,7.38792e-05,0.000120374
1472 rs16944911,rs563916,rs62066475,rs79235862 0 136.603 inf 4 -nan 4.76741e-07 4.07486e-07,5.50902e-07 -0.000770199,0.000936544,-3.54762e-06,-0.00315377 0.000131678,7.54791e-05,3.97927e-05,0.000120377
1473 rs16944911,rs563916,rs79235862,rs9913202 0 136.603 inf 4 -nan 4.76738e-07 4.09162e-07,5.46045e-07 -0.000770178,0.000937008,-0.00315375,2.62892e-06 0.000131678,7.55499e-05,0.000120377,3.98376e-05
1474 rs12939844,rs16944911,rs563916,rs79235862 0 136.603 inf 4 -nan 4.76796e-07 4.05669e-07,5.46495e-07 -1.2932e-05,-0.000770118,0.000934478,-0.00315369 4.32846e-05,0.000131675,7.37422e-05,0.000120374
1475 rs11657868,rs16944911,rs563916,rs79235862 0 136.602 inf 4 -nan 4.76796e-07 4.06032e-07,5.53364e-07 1.29617e-05,-0.000770118,0.000942276,-0.00315369 4.3425e-05,0.000131675,7.37234e-05,0.000120374
1476 rs16944911,rs35372840,rs563916,rs79235862 0 136.602 inf 4 -nan 4.76735e-07 4.12459e-07,5.47087e-07 -0.000770124,-2.42344e-07,0.000938267,-0.00315369 0.000131678,3.98279e-05,7.5535e-05,0.000120377
1477 rs16944911,rs28528789,rs563916,rs79235862 0 136.601 inf 4 -nan 4.7676e-07 4.0737e-07,5.49193e-07 -0.000770118,7.66948e-06,0.000941848,-0.00315369 0.000131675,3.99761e-05,7.47669e-05,0.000120374
1478 rs16944911,rs563916,rs7212779,rs79235862 0 136.601 inf 4 -nan 4.7679e-07 4.0969e-07,5.52536e-07 -0.000770118,0.000934656,-1.21629e-05,-0.00315369 0.000131675,7.37676e-05,4.3103e-05,0.000120374
1479 rs16944911,rs563916,rs79235862,rs9904761 0 136.6 inf 4 -nan 4.76784e-07 4.04585e-07,5.50317e-07 -0.000770118,0.000942116,-0.00315369,1.1305e-05 0.000131675,7.38928e-05,0.000120374,4.23258e-05
1480 rs16944911,rs56321731,rs563916,rs79235862 0 136.6 inf 4 -nan 4.7681e-07 4.12409e-07,5.53574e-07 -0.000770132,1.86596e-05,0.000941085,-0.00315369 0.000131675,5.66492e-05,7.30259e-05,0.000120374
1481 rs16944911,rs1973404,rs563916,rs79235862 0 136.6 inf 4 -nan 4.76785e-07 4.03565e-07,5.4739e-07 -0.000770118,1.14989e-05,0.000942009,-0.00315369 0.000131675,4.28429e-05,7.38063e-05,0.000120374
1482 rs12940898,rs16944911,rs563916,rs79235862 0 136.598 inf 4 -nan 4.76751e-07 4.08918e-07,5.44543e-07 6.08043e-06,-0.000770118,0.000941133,-0.00315369 3.99761e-05,0.000131675,7.47669e-05,0.000120374
1483 rs16944911,rs563916,rs6504582,rs79235862 0 136.597 inf 4 -nan 4.76752e-07 4.09081e-07,5.47444e-07 -0.000770274,0.000935814,-6.19821e-06,-0.00315384 0.000131679,7.44432e-05,3.98778e-05,0.000120378
1484 rs148237937,rs16944911,rs563916,rs79235862 0 136.596 inf 4 -nan 4.76808e-07 4.08954e-07,5.52763e-07 4.04567e-05,-0.000772692,0.000939888,-0.00315406 0.000124471,0.000131913,7.27129e-05,0.000120379
1485 rs16944911,rs35584414,rs563916,rs79235862 0 136.595 inf 4 -nan 4.76775e-07 4.04303e-07,5.52295e-07 -0.000770118,-1.07469e-05,0.00093541,-0.00315369 0.000131675,4.44077e-05,7.36081e-05,0.000120374
1486 rs16944911,rs563916,rs79235862,rs9905428 0 136.594 inf 4 -nan 4.76766e-07 4.10928e-07,5.50924e-07 -0.000770118,0.000941325,-0.00315369,9.02655e-06 0.000131675,7.38658e-05,0.000120374,4.24784e-05
1487 rs16944911,rs563916,rs79235862,rs8074792 0 136.594 inf 4 -nan 4.76793e-07 4.06664e-07,5.52444e-07 -0.00077013,0.000940759,-0.00315369,1.63968e-05 0.000131675,7.30259e-05,0.000120374,5.66492e-05
1488 rs16944911,rs3760451,rs563916,rs79235862 0 136.594 inf 4 -nan 4.76767e-07 4.08115e-07,5.45479e-07 -0.000770118,9.29347e-06,0.000941326,-0.00315369 0.000131675,4.28009e-05,7.38128e-05,0.000120374
1489 rs16944911,rs563916,rs72831898,rs79235862 0 136.594 inf 4 -nan 4.76793e-07 4.05933e-07,5.4853e-07 -0.000770118,0.000940587,1.72804e-05,-0.00315369 0.000131675,7.29626e-05,5.97602e-05,0.000120374
1490 rs16944911,rs563916,rs77184940,rs79235862 0 136.593 inf 4 -nan 4.76802e-07 4.11424e-07,5.4883e-07 -0.000772598,0.000939591,4.04285e-05,-0.00315388 0.000131916,7.26696e-05,0.000130078,0.000120375
1491 rs12952879,rs16944911,rs563916,rs79235862 0 136.593 inf 4 -nan 4.76745e-07 4.06689e-07,5.46923e-07 4.80838e-06,-0.000770118,0.000940357,-0.00315369 4.04689e-05,0.000131675,7.44224e-05,0.000120374
1492 rs147069987,rs16944911,rs563916,rs79235862 0 136.593 inf 4 -nan 4.768e-07 4.08042e-07,5.49028e-07 -3.46569e-05,-0.00076974,0.000937184,-0.0031536 0.000113011,0.000131681,7.2675e-05,0.000120374
1493 rs16944911,rs563916,rs7207087,rs79235862 0 136.593 inf 4 -nan 4.7676e-07 4.07807e-07,5.46858e-07 -0.000770118,0.000941047,8.11402e-06,-0.00315369 0.000131675,7.38792e-05,4.24014e-05,0.000120374
1494 rs16944911,rs563916,rs62075819,rs79235862 0 136.592 inf 4 -nan 4.76738e-07 4.05666e-07,5.48396e-07 -0.000770118,0.000937226,-2.7408e-06,-0.00315369 0.000131675,7.45653e-05,4.02174e-05,0.000120374
1495 rs16944911,rs563916,rs7209449,rs79235862 0 136.592 inf 4 -nan 4.76761e-07 4.0297e-07,5.58687e-07 -0.000770118,0.000941016,-8.34065e-06,-0.00315369 0.000131675,7.38063e-05,4.28429e-05,0.000120374
1496 rs16944911,rs563916,rs60416307,rs79235862 0 136.591 inf 4 -nan 4.76795e-07 4.08885e-07,5.44533e-07 -0.000772476,0.000939532,3.84435e-05,-0.00315387 0.000131916,7.26696e-05,0.000130078,0.000120375
1497 rs16944911,rs563916,rs79235862,rs9914918 0 136.591 inf 4 -nan 4.76758e-07 4.06385e-07,5.5078e-07 -0.000770118,0.000940846,-0.00315369,7.77028e-06 0.000131675,7.38128e-05,0.000120374,4.28009e-05
1498 rs16944911,rs563916,rs79235862,rs8075255 0 136.591 inf 4 -nan 4.76776e-07 4.06643e-07,5.54058e-07 -0.000770118,0.000940815,-0.00315369,1.20344e-05 0.000131675,7.32507e-05,0.000120374,4.96165e-05
1499 rs11656939,rs16944911,rs563916,rs79235862 0 136.591 inf 4 -nan 4.76757e-07 4.02284e-07,5.52722e-07 7.6989e-06,-0.000770118,0.000940823,-0.00315369 4.28009e-05,0.000131675,7.38128e-05,0.000120374
1500 rs1058018,rs16944911,rs563916,rs79235862 0 136.59 inf 4 -nan 4.76736e-07 4.04468e-07,5.48172e-07 1.08624e-06,-0.000770179,0.000937969,-0.00315375 3.96213e-05,0.000131694,7.42082e-05,0.000120395
1501 rs11650158,rs16944911,rs563916,rs79235862 0 136.59 inf 4 -nan 4.76773e-07 4.09364e-07,5.49302e-07 1.18249e-05,-0.000770118,0.000940692,-0.00315369 5.02692e-05,0.000131675,7.32219e-05,0.000120374
1502 rs16944911,rs563916,rs76047375,rs79235862 0 136.59 inf 4 -nan 4.7679e-07 4.11217e-07,5.5907e-07 -0.000770706,0.0009395,3.45072e-05,-0.00315383 0.000131691,7.26724e-05,0.000121788,0.000120375
1503 rs16944911,rs563916,rs58376900,rs79235862 0 136.59 inf 4 -nan 4.7676e-07 4.03265e-07,5.55101e-07 -0.000770118,0.00094072,8.51192e-06,-0.00315369 0.000131675,7.35847e-05,4.46368e-05,0.000120374
1504 rs16944911,rs521833,rs563916,rs79235862 0 136.59 inf 4 -nan 4.76737e-07 4.10125e-07,5.48103e-07 -0.000770175,2.03237e-06,0.000937611,-0.00315374 0.00013168,4.018e-05,7.42054e-05,0.000120379
1505 rs16944911,rs563916,rs79235862,rs9909916 0 136.589 inf 4 -nan 4.76759e-07 4.09e-07,5.50545e-07 -0.000770118,0.000940685,-0.00315369,8.38555e-06 0.000131675,7.35847e-05,0.000120374,4.46368e-05
1506 rs16944911,rs563916,rs79235862,rs999475 0 136.589 inf 4 -nan 4.76752e-07 4.06007e-07,5.52645e-07 -0.000770118,0.000936292,-0.00315369,-6.86616e-06 0.000131675,7.37612e-05,0.000120374,4.31478e-05
1507 rs117231541,rs16944911,rs563916,rs79235862 0 136.589 inf 4 -nan 4.76788e-07 4.0926e-07,5.50394e-07 -3.30739e-05,-0.000769606,0.000937311,-0.00315356 0.000119394,0.000131688,7.2673e-05,0.000120375
1508 rs117358243,rs16944911,rs563916,rs79235862 0 136.588 inf 4 -nan 4.76783e-07 4.11831e-07,5.49008e-07 3.42168e-05,-0.000772217,0.000939407,-0.00315385 0.000130078,0.000131916,7.26696e-05,0.000120375
1509 rs16944911,rs189762587,rs563916,rs79235862 0 136.587 inf 4 -nan 4.76782e-07 4.07648e-07,5.51077e-07 -0.000772212,3.41423e-05,0.000939405,-0.00315385 0.000131916,0.000130078,7.26696e-05,0.000120375
1510 rs16944911,rs563916,rs79235862,rs9911030 0 136.587 inf 4 -nan 4.76747e-07 4.08568e-07,5.52333e-07 -0.000770118,0.000936637,-0.00315369,-5.82505e-06 0.000131675,7.37359e-05,0.000120374,4.33309e-05
1511 rs16944911,rs4793993,rs563916,rs79235862 0 136.587 inf 4 -nan 4.76745e-07 4.0521e-07,5.50819e-07 -0.000770118,-5.31155e-06,0.000936768,-0.00315369 0.000131675,4.31478e-05,7.37612e-05,0.000120374
1512 rs16944911,rs1800632,rs563916,rs79235862 0 136.586 inf 4 -nan 4.76747e-07 4.04406e-07,5.51649e-07 -0.000770118,-5.77742e-06,0.000936777,-0.00315369 0.000131675,4.42963e-05,7.362e-05,0.000120374
1513 rs16944911,rs2270576,rs563916,rs79235862 0 136.585 inf 4 -nan 4.76741e-07 4.118e-07,5.52714e-07 -0.000770118,-4.10988e-06,0.000937136,-0.00315369 0.000131675,4.31478e-05,7.37612e-05,0.000120374
1514 rs16944911,rs563916,rs73989213,rs79235862 0 136.585 inf 4 -nan 4.76776e-07 4.12012e-07,5.48018e-07 -0.000772054,0.000939329,3.15662e-05,-0.00315384 0.000131916,7.26696e-05,0.000130078,0.000120375
1515 rs16944911,rs563916,rs79235862,rs962273 0 136.585 inf 4 -nan 4.76736e-07 4.06572e-07,5.47997e-07 -0.000770118,0.000938007,-0.00315369,1.20287e-06 0.000131675,7.38524e-05,0.000120374,4.25568e-05
1516 rs16944911,rs1962412,rs563916,rs79235862 0 136.584 inf 4 -nan 4.76735e-07 4.09189e-07,5.44611e-07 -0.000770118,-4.46155e-07,0.000938539,-0.00315369 0.000131675,4.25568e-05,7.38524e-05,0.000120374
1517 rs16944911,rs563916,rs67174000,rs79235862 0 136.584 inf 4 -nan 4.76735e-07 4.08953e-07,5.47601e-07 -0.000770118,0.000938296,-3.06728e-07,-0.00315369 0.000131675,7.38524e-05,4.25568e-05,0.000120374
1518 rs16944911,rs28579683,rs563916,rs79235862 0 136.584 inf 4 -nan 4.76737e-07 4.1023e-07,5.48857e-07 -0.000770118,2.2686e-06,0.000939087,-0.00315369 0.000131675,4.31929e-05,7.37548e-05,0.000120374
1519 rs11079842,rs16944911,rs563916,rs79235862 0 136.584 inf 4 -nan 4.76737e-07 4.12468e-07,5.51541e-07 -2.03344e-06,-0.000770118,0.000937772,-0.00315369 4.31478e-05,0.000131675,7.37612e-05,0.000120374
1520 rs16944911,rs563916,rs79235862,rs9904730 0 136.584 inf 4 -nan 4.76741e-07 4.11115e-07,5.4534e-07 -0.000770118,0.000937276,-0.00315369,-3.99646e-06 0.000131675,7.362e-05,0.000120374,4.42963e-05
1521 rs112139969,rs16944911,rs563916,rs79235862 0 136.584 inf 4 -nan 4.7676e-07 4.08397e-07,5.48059e-07 -1.07932e-05,-0.000770118,0.000936853,-0.00315369 5.68376e-05,0.000131675,7.30205e-05,0.000120374
1522 rs16944911,rs563916,rs57459935,rs79235862 0 136.583 inf 4 -nan 4.76756e-07 4.06053e-07,5.53222e-07 -0.000770118,0.000939794,1.0122e-05,-0.00315369 0.000131675,7.30037e-05,5.76159e-05,0.000120374
1523 rs16944911,rs563916,rs7214800,rs79235862 0 136.582 inf 4 -nan 4.76754e-07 4.08903e-07,5.45337e-07 -0.000770118,0.000939709,9.50338e-06,-0.00315369 0.000131675,7.30037e-05,5.76159e-05,0.000120374
1524 rs16944911,rs563916,rs60844158,rs79235862 0 136.581 inf 4 -nan 4.7676e-07 4.11886e-07,5.54351e-07 -0.000769611,0.00093731,-1.62644e-05,-0.00315349 0.000131702,7.27926e-05,8.57038e-05,0.000120378
1525 rs11870327,rs16944911,rs563916,rs79235862 0 136.581 inf 4 -nan 4.76762e-07 4.06269e-07,5.50498e-07 -2.40383e-05,-0.000769709,0.000937625,-0.00315359 0.000121788,0.000131691,7.26724e-05,0.000120375
1526 rs147600105,rs16944911,rs563916,rs79235862 0 136.58 inf 4 -nan 4.76758e-07 4.07561e-07,5.50595e-07 1.61902e-05,-0.000770728,0.00093947,-0.00315398 8.82482e-05,0.000131717,7.28039e-05,0.000120385
1527 rs16944911,rs56009866,rs563916,rs79235862 0 136.579 inf 4 -nan 4.76747e-07 4.11739e-07,5.45092e-07 -0.000770118,7.45121e-06,0.000939425,-0.00315369 0.000131675,5.76159e-05,7.30037e-05,0.000120374
1528 rs12938969,rs16944911,rs563916,rs79235862 0 136.578 inf 4 -nan 4.76753e-07 4.10596e-07,5.47246e-07 1.90897e-05,-0.000770414,0.00093902,-0.00315376 0.000119394,0.000131688,7.2673e-05,0.000120375
1529 rs11869308,rs16944911,rs563916,rs79235862 0 136.577 inf 4 -nan 4.76752e-07 4.08027e-07,5.45683e-07 -1.75693e-05,-0.000770297,0.000938197,-0.00315401 0.000112861,0.00013168,7.25788e-05,0.000120392
1530 rs16944911,rs563916,rs60656944,rs79235862 0 136.576 inf 4 -nan 4.76745e-07 4.03987e-07,5.52395e-07 -0.000770511,0.000939087,1.04311e-05,-0.00315388 0.000131717,7.28039e-05,8.82482e-05,0.000120385
1531 rs114722761,rs16944911,rs563916,rs79235862 0 136.576 inf 4 -nan 4.76735e-07 4.0945e-07,5.49792e-07 2.95719e-07,-0.000770118,0.000938436,-0.00315369 5.76159e-05,0.000131675,7.30037e-05,0.000120374
1532 rs16944911,rs182853625,rs563916,rs79235862 0 136.575 inf 4 -nan 4.76743e-07 4.02703e-07,5.4862e-07 -0.000769245,-1.37336e-05,0.000937888,-0.00315356 0.000131913,0.000124471,7.27129e-05,0.000120379
1533 rs16944911,rs55878356,rs563916,rs79235862 0 136.574 inf 4 -nan 4.76739e-07 4.12861e-07,5.54034e-07 -0.000770372,6.74386e-06,0.000938843,-0.00315381 0.000131717,8.82482e-05,7.28039e-05,0.000120385
1534 rs16944911,rs563916,rs7222365,rs79235862 0 136.574 inf 4 -nan 4.76738e-07 4.10947e-07,5.51067e-07 -0.000770346,0.000938795,6.03352e-06,-0.0031538 0.000131717,7.28039e-05,8.82482e-05,0.000120385
1535 rs12453671,rs16944911,rs563916,rs79235862 0 136.574 inf 4 -nan 4.76737e-07 4.10655e-07,5.50178e-07 4.68312e-06,-0.000770295,0.000938706,-0.00315377 8.82482e-05,0.000131717,7.28039e-05,0.000120385
1536 rs11654595,rs16944911,rs563916,rs79235862 0 136.574 inf 4 -nan 4.76737e-07 4.09407e-07,5.4993e-07 4.64449e-06,-0.000770293,0.000938703,-0.00315377 8.82482e-05,0.000131717,7.28039e-05,0.000120385
1537 rs16944911,rs563916,rs79235862,rs8076419 0 136.574 inf 4 -nan 4.76737e-07 4.0983e-07,5.5447e-07 -0.000770275,0.000938671,-0.00315376,4.16154e-06 0.000131717,7.28039e-05,0.000120385,8.82482e-05
1538 rs16944911,rs563916,rs7213258,rs79235862 0 136.573 inf 4 -nan 4.76736e-07 4.05613e-07,5.49385e-07 -0.000770259,0.000938643,3.73803e-06,-0.00315375 0.000131717,7.28039e-05,8.82482e-05,0.000120385
1539 rs16944911,rs563916,rs79235862,rs8078992 0 136.573 inf 4 -nan 4.76736e-07 4.13505e-07,5.45801e-07 -0.000770259,0.000938643,-0.00315375,3.73776e-06 0.000131717,7.28039e-05,0.000120385,8.82482e-05
1540 rs111341180,rs16944911,rs563916,rs79235862 0 136.573 inf 4 -nan 4.76735e-07 4.02373e-07,5.49244e-07 2.09001e-06,-0.000770193,0.000938534,-0.00315372 8.73726e-05,0.000131712,7.28e-05,0.000120382
1541 rs16944911,rs563916,rs79235862,rs8078984 0 136.573 inf 4 -nan 4.76735e-07 4.11431e-07,5.51825e-07 -0.000770183,0.000938508,-0.00315372,1.70423e-06 0.000131717,7.28039e-05,0.000120385,8.82482e-05
1542 rs139100326,rs16944911,rs563916,rs79235862 0 136.573 inf 4 -nan 4.76736e-07 4.13567e-07,5.52706e-07 4.04856e-06,-0.000770376,0.000938544,-0.00315372 0.000124471,0.000131913,7.27129e-05,0.000120379
1543 rs16944911,rs563916,rs62621985,rs79235862 0 136.572 inf 4 -nan 4.76735e-07 4.07455e-07,5.46084e-07 -0.000770086,0.000938334,-1.9009e-06,-0.00315368 0.000131691,7.26724e-05,0.000121788,0.000120375
1544 rs116439846,rs16944911,rs563916,rs79235862 0 136.572 inf 4 -nan 4.76735e-07 4.08499e-07,5.50523e-07 -1.30857e-06,-0.000770096,0.000938353,-0.00315368 0.000121788,0.000131691,7.26724e-05,0.000120375
1545 rs3744604,rs550510,rs563916,rs79235862 0 136.339 inf 4 -nan 4.54248e-07 3.87684e-07,5.26256e-07 0.000102595,-3.2303e-05,0.000766468,-0.0029698 8.83502e-05,8.99929e-05,0.000105439,0.000116174
1546 rs3744604,rs550510,rs563916,rs60844158,rs79235862 0 138.31 inf 5 0 4.6819e-07 4.02643e-07,5.39898e-07 0.00124473,2.29338e-05,0.000710646,-0.00116981,-0.00297613 0.000274829,9.08688e-05,0.000106203,0.000266548,0.000116183
1547 rs12450440,rs563916,rs79235862 0 133.202 inf 3 -nan 4.55158e-07 3.8642e-07,5.2686e-07 0.00017151,0.0007421,-0.00297786 8.74101e-05,6.35354e-05,0.000116251
1548 rs11657238,rs318095,rs3744604,rs563916,rs79235862 0 138.062 inf 5 0 4.90161e-07 4.14675e-07,5.66445e-07 0.00159545,-0.00159285,-0.00141038,0.000740923,-0.00295591 0.000223115,0.000224045,0.000229261,6.63993e-05,0.000116187
1549 rs11657238,rs12603261,rs3744604,rs563916,rs79235862 0 138.042 inf 5 0 4.90099e-07 4.18413e-07,5.63307e-07 0.00159405,-0.00159142,-0.00140903,0.000740903,-0.00295592 0.000223115,0.000224045,0.000229261,6.63993e-05,0.000116187
1550 rs563916,rs7214826,rs79235862 0 133.109 inf 3 -nan 4.54852e-07 3.83149e-07,5.22677e-07 0.000715767,-8.11767e-05,-0.00297625 6.37471e-05,4.39874e-05,0.00011623
1551 rs11657238,rs318090,rs3744604,rs563916,rs79235862 0 137.97 inf 5 0 4.89872e-07 4.20038e-07,5.66821e-07 0.00158895,-0.00158622,-0.00140413,0.000740832,-0.00295596 0.000223115,0.000224045,0.000229261,6.63993e-05,0.000116187
1552 rs11657238,rs563916,rs58591767,rs60844158,rs79235862 0 137.956 inf 5 0 5.23833e-07 4.483e-07,6.06942e-07 0.00211098,0.000742076,-0.00210107,-0.00211189,-0.00296011 0.000210109,6.65116e-05,0.000209966,0.000224033,0.000116171
1553 rs3744604,rs4793991,rs550510,rs563916,rs79235862 0 137.87 inf 5 0 4.55126e-07 3.89235e-07,5.30484e-07 0.000113529,2.19226e-05,-4.12847e-05,0.000764391,-0.00296981 9.07599e-05,4.16553e-05,9.15968e-05,0.000105513,0.000116174
1554 rs11657238,rs12601672,rs3744604,rs563916,rs79235862 0 137.803 inf 5 0 4.89343e-07 4.20607e-07,5.60292e-07 0.00157698,-0.001574,-0.00139263,0.000740666,-0.00295607 0.000223115,0.000224045,0.000229261,6.63993e-05,0.000116187
1555 rs11657238,rs3744604,rs4399576,rs563916,rs79235862 0 137.796 inf 5 0 4.8932e-07 4.176e-07,5.66267e-07 0.00157646,-0.00139213,-0.00157347,0.000740658,-0.00295608 0.000223115,0.000229261,0.000224045,6.63993e-05,0.000116187
1556 rs11657238,rs3744604,rs46522,rs563916,rs79235862 0 137.756 inf 5 0 4.89193e-07 4.21263e-07,5.6427e-07 0.00157358,-0.00138935,-0.00157052,0.000740618,-0.0029561 0.000223115,0.000229261,0.000224045,6.63993e-05,0.000116187
1557 rs3760449,rs563916,rs79235862 0 132.874 inf 3 -nan 4.53599e-07 3.90801e-07,5.21338e-07 8.73169e-05,0.000658673,-0.00297795 6.93712e-05,8.51237e-05,0.000116375
1558 rs563916,rs640590,rs79235862 0 132.866 inf 3 -nan 4.53542e-07 3.87955e-07,5.28426e-07 0.000657292,8.82233e-05,-0.00297802 8.6938e-05,7.1998e-05,0.00011639
1559 rs563916,rs639679,rs79235862 0 132.865 inf 3 -nan 4.53537e-07 3.85722e-07,5.19912e-07 0.00065748,8.79954e-05,-0.00297799 8.6938e-05,7.1998e-05,0.00011639
1560 rs541801,rs563916,rs79235862 0 132.859 inf 3 -nan 4.53518e-07 3.82978e-07,5.22272e-07 8.72103e-05,0.000658131,-0.00297791 7.1998e-05,8.6938e-05,0.00011639
1561 rs11657238,rs3744604,rs563916,rs79235862,rs8182364 0 137.741 inf 5 0 4.89144e-07 4.19621e-07,5.63392e-07 0.00157247,-0.00138829,0.000740603,-0.00295611,-0.00156939 0.000223115,0.000229261,6.63993e-05,0.000116187,0.000224045
1562 rs144379736,rs563916,rs79235862 0 132.858 inf 3 -nan 4.53517e-07 3.86069e-07,5.245e-07 8.71601e-05,0.000658173,-0.00297791 7.1998e-05,8.6938e-05,0.00011639
1563 rs12453428,rs563916,rs79235862 0 132.858 inf 3 -nan 4.53515e-07 3.84804e-07,5.28038e-07 8.7043e-05,0.000658269,-0.0029779 7.1998e-05,8.6938e-05,0.00011639
1564 rs515000,rs563916,rs79235862 0 132.845 inf 3 -nan 4.53474e-07 3.85687e-07,5.23148e-07 8.527e-05,0.000659738,-0.00297772 7.1998e-05,8.6938e-05,0.00011639
1565 rs563916,rs594117,rs79235862 0 132.84 inf 3 -nan 4.53457e-07 3.90598e-07,5.25987e-07 0.000660352,8.45289e-05,-0.00297765 8.6938e-05,7.1998e-05,0.00011639
1566 rs55756520,rs563916,rs79235862 0 132.825 inf 3 -nan 4.53963e-07 3.87035e-07,5.23435e-07 0.000123478,0.000739077,-0.00297482 8.49402e-05,6.35363e-05,0.000116231
1567 rs3959442,rs563916,rs79235862 0 132.809 inf 3 -nan 4.53894e-07 3.91681e-07,5.22614e-07 -6.06049e-05,0.000716883,-0.00297376 4.27103e-05,6.39644e-05,0.000116211
1568 rs11657238,rs3744604,rs519537,rs563916,rs79235862 0 137.69 inf 5 0 4.88984e-07 4.17735e-07,5.62754e-07 0.00156883,-0.00138479,-0.00156567,0.000740552,-0.00295615 0.000223115,0.000229261,0.000224045,6.63993e-05,0.000116187
1569 rs178467,rs563916,rs79235862 0 132.806 inf 3 -nan 4.53218e-07 3.86647e-07,5.23799e-07 -7.97373e-05,0.000803846,-0.0029683 7.85274e-05,9.61065e-05,0.00011617
1570 rs11657238,rs3744604,rs563916,rs79235862,rs832410 0 137.683 inf 5 0 4.88963e-07 4.16441e-07,5.62908e-07 0.00156834,-0.00138431,0.000740545,-0.00295615,-0.00156517 0.000223115,0.000229261,6.63993e-05,0.000116187,0.000224045
1571 rs1644349,rs563916,rs79235862 0 132.801 inf 3 -nan 4.53334e-07 3.88622e-07,5.26494e-07 7.88325e-05,0.000665071,-0.00297708 7.1998e-05,8.6938e-05,0.00011639
1572 rs11657238,rs318096,rs3744604,rs563916,rs79235862 0 137.655 inf 5 0 4.88873e-07 4.21539e-07,5.60791e-07 0.00156629,-0.00156307,-0.00138234,0.000740517,-0.00295617 0.000223115,0.000224045,0.000229261,6.63993e-05,0.000116187
1573 rs563916,rs648335,rs79235862 0 132.769 inf 3 -nan 4.531e-07 3.85473e-07,5.26376e-07 0.000797439,-7.27843e-05,-0.00296838 9.61065e-05,7.85274e-05,0.00011617
1574 rs563916,rs649245,rs79235862 0 132.767 inf 3 -nan 4.53117e-07 3.87588e-07,5.28097e-07 0.00079662,-7.21669e-05,-0.00296838 9.46983e-05,7.67751e-05,0.00011617
1575 rs471975,rs563916,rs79235862 0 132.767 inf 3 -nan 4.53092e-07 3.88398e-07,5.24338e-07 -7.2299e-05,0.000796992,-0.00296839 7.85274e-05,9.61065e-05,0.00011617
1576 rs497270,rs563916,rs79235862 0 132.755 inf 3 -nan 4.53057e-07 3.87193e-07,5.19106e-07 -7.0071e-05,0.000794939,-0.00296841 7.85274e-05,9.61065e-05,0.00011617
1577 rs141282565,rs563916,rs79235862 0 132.75 inf 3 -nan 4.53726e-07 3.86951e-07,5.2873e-07 0.000117348,0.000736973,-0.00297029 8.82201e-05,6.34479e-05,0.00011617
1578 rs563916,rs59753208,rs79235862 0 132.746 inf 3 -nan 4.53713e-07 3.84658e-07,5.28203e-07 0.000736938,0.000116724,-0.00297029 6.34479e-05,8.82201e-05,0.00011617
1579 rs563916,rs606911,rs79235862 0 132.739 inf 3 -nan 4.53112e-07 3.83029e-07,5.26935e-07 0.00067266,6.92456e-05,-0.00297608 8.83314e-05,7.39744e-05,0.0001164
1580 rs533842,rs563916,rs79235862 0 132.736 inf 3 -nan 4.52995e-07 3.84011e-07,5.20214e-07 -6.60346e-05,0.00079122,-0.00296846 7.85274e-05,9.61065e-05,0.00011617
1581 rs151110658,rs563916,rs79235862 0 132.733 inf 3 -nan 4.53673e-07 3.85532e-07,5.21078e-07 0.0001159,0.000736812,-0.00297047 8.91211e-05,6.34471e-05,0.000116171
1582 rs112217959,rs563916,rs79235862 0 132.718 inf 3 -nan 4.53625e-07 3.8589e-07,5.28508e-07 0.000107183,0.000738003,-0.0029739 8.41664e-05,6.35367e-05,0.000116226
1583 rs11657238,rs34899772,rs3744604,rs563916,rs79235862 0 137.599 inf 5 0 4.88696e-07 4.18053e-07,5.62011e-07 0.00156225,-0.00155895,-0.00137846,0.000740461,-0.00295621 0.000223115,0.000224045,0.000229261,6.63993e-05,0.000116187
1584 rs563916,rs78270829,rs79235862 0 132.716 inf 3 -nan 4.53622e-07 3.87396e-07,5.2568e-07 0.000733935,0.000183256,-0.00296919 6.33156e-05,0.000144096,0.000116167
1585 rs11657238,rs3744604,rs563916,rs79235862,rs957557 0 137.595 inf 5 0 4.88685e-07 4.17835e-07,5.58996e-07 0.00156198,-0.0013782,0.000740457,-0.00295621,-0.00155867 0.000223115,0.000229261,6.63993e-05,0.000116187,0.000224045
1586 rs117708140,rs563916,rs79235862 0 132.709 inf 3 -nan 4.53598e-07 3.8365e-07,5.29146e-07 0.000112113,0.000736601,-0.00297043 8.91211e-05,6.34471e-05,0.000116171
1587 rs563916,rs79235862,rs8076178 0 132.702 inf 3 -nan 4.53574e-07 3.83167e-07,5.31867e-07 0.000736546,-0.00297022,0.000109752 6.34479e-05,0.00011617,8.82201e-05
1588 rs11655675,rs563916,rs79235862 0 132.699 inf 3 -nan 4.53566e-07 3.89636e-07,5.2555e-07 0.00010935,0.000736523,-0.00297022 8.82201e-05,6.34479e-05,0.00011617
1589 rs117980178,rs563916,rs79235862 0 132.699 inf 3 -nan 4.53564e-07 3.84357e-07,5.25755e-07 0.00011037,0.000736504,-0.00297041 8.91211e-05,6.34471e-05,0.000116171
1590 rs3744605,rs563916,rs79235862 0 132.698 inf 3 -nan 4.53563e-07 3.82233e-07,5.24634e-07 0.000110302,0.000736501,-0.00297041 8.91211e-05,6.34471e-05,0.000116171
1591 rs563916,rs79235862,rs79454300 0 132.697 inf 3 -nan 4.53559e-07 3.91367e-07,5.28403e-07 0.000736504,-0.00297021,0.000109001 6.34479e-05,0.00011617,8.82201e-05
1592 rs11657238,rs3744604,rs4378658,rs563916,rs79235862 0 137.574 inf 5 0 4.88618e-07 4.18154e-07,5.5557e-07 0.00156045,-0.00137673,-0.00155711,0.000740435,-0.00295622 0.000223115,0.000229261,0.000224045,6.63993e-05,0.000116187
1593 rs11655386,rs563916,rs79235862 0 132.692 inf 3 -nan 4.53543e-07 3.81877e-07,5.23833e-07 0.000108152,0.000736456,-0.00297021 8.82201e-05,6.34479e-05,0.00011617
1594 rs563916,rs7503448,rs79235862 0 132.685 inf 3 -nan 4.53521e-07 3.85562e-07,5.29135e-07 0.000736392,0.000107004,-0.00297019 6.34479e-05,8.82201e-05,0.00011617
1595 rs11434,rs563916,rs79235862 0 132.683 inf 3 -nan 4.53514e-07 3.85277e-07,5.19864e-07 0.000107708,0.000736357,-0.00297038 8.91211e-05,6.34471e-05,0.000116171
1596 rs2088138,rs563916,rs79235862 0 132.67 inf 3 -nan 4.52546e-07 3.85958e-07,5.25693e-07 -2.3197e-05,0.000751944,-0.00296844 9.96539e-05,0.000112194,0.000116211
1597 rs3744604,rs563916,rs79235862 0 132.669 inf 3 -nan 4.53471e-07 3.85973e-07,5.29215e-07 0.000104316,0.00073624,-0.00297017 8.82201e-05,6.34479e-05,0.00011617
1598 rs11657238,rs3744604,rs4793992,rs563916,rs79235862 0 137.551 inf 5 0 4.88543e-07 4.14702e-07,5.62207e-07 0.00155874,-0.00137509,-0.00155536,0.000740412,-0.00295624 0.000223115,0.000229261,0.000224045,6.63993e-05,0.000116187
1599 rs111788037,rs563916,rs79235862 0 132.668 inf 3 -nan 4.53468e-07 3.87174e-07,5.25738e-07 0.000104158,0.000736232,-0.00297017 8.82201e-05,6.34479e-05,0.00011617
1600 rs563916,rs7224263,rs79235862 0 132.667 inf 3 -nan 4.53465e-07 3.85516e-07,5.19786e-07 0.000736222,0.000103987,-0.00297017 6.34479e-05,8.82201e-05,0.00011617
1601 rs563916,rs56686532,rs79235862 0 132.667 inf 3 -nan 4.53463e-07 3.83269e-07,5.25091e-07 0.000736216,0.000103883,-0.00297017 6.34479e-05,8.82201e-05,0.00011617
1602 rs563916,rs60852732,rs79235862 0 132.666 inf 3 -nan 4.53462e-07 3.89979e-07,5.21742e-07 0.000736212,0.000103817,-0.00297016 6.34479e-05,8.82201e-05,0.00011617
1603 rs12450563,rs563916,rs79235862 0 132.666 inf 3 -nan 4.53462e-07 3.88813e-07,5.20851e-07 0.000103813,0.000736212,-0.00297016 8.82201e-05,6.34479e-05,0.00011617
1604 rs563916,rs79235862,rs9748045 0 132.666 inf 3 -nan 4.53461e-07 3.82917e-07,5.25573e-07 0.00073621,-0.00297016,0.000103769 6.34479e-05,0.00011617,8.82201e-05
1605 rs550510,rs563916,rs79235862 0 132.666 inf 3 -nan 4.52632e-07 3.87868e-07,5.30585e-07 -3.79721e-05,0.000766021,-0.00296877 8.98604e-05,0.000105438,0.000116171
1606 rs563916,rs7207100,rs79235862 0 132.665 inf 3 -nan 4.53458e-07 3.89872e-07,5.26736e-07 0.000736201,0.000103624,-0.00297016 6.34479e-05,8.82201e-05,0.00011617
1607 rs563916,rs61238503,rs79235862 0 132.665 inf 3 -nan 4.53457e-07 3.86607e-07,5.22932e-07 0.000736199,0.000103581,-0.00297016 6.34479e-05,8.82201e-05,0.00011617
1608 rs563916,rs7217035,rs79235862 0 132.664 inf 3 -nan 4.53455e-07 3.8516e-07,5.22314e-07 0.000736191,0.00010344,-0.00297016 6.34479e-05,8.82201e-05,0.00011617
1609 rs12450692,rs563916,rs79235862 0 132.664 inf 3 -nan 4.53453e-07 3.86866e-07,5.20199e-07 0.000103368,0.000736187,-0.00297016 8.82201e-05,6.34479e-05,0.00011617
1610 rs113495955,rs563916,rs79235862 0 132.664 inf 3 -nan 4.53453e-07 3.83772e-07,5.21129e-07 0.000103347,0.000736186,-0.00297016 8.82201e-05,6.34479e-05,0.00011617
1611 rs12450461,rs563916,rs79235862 0 132.663 inf 3 -nan 4.53452e-07 3.83209e-07,5.24397e-07 0.00010331,0.000736184,-0.00297016 8.82201e-05,6.34479e-05,0.00011617
1612 rs563916,rs79235862,rs8080446 0 132.662 inf 3 -nan 4.53449e-07 3.87307e-07,5.24757e-07 0.000736174,-0.00297016,0.000103143 6.34479e-05,0.00011617,8.82201e-05
1613 rs563916,rs73989214,rs79235862 0 132.662 inf 3 -nan 4.53449e-07 3.90799e-07,5.2191e-07 0.000736174,0.000103133,-0.00297016 6.34479e-05,8.82201e-05,0.00011617
1614 rs12450051,rs563916,rs79235862 0 132.662 inf 3 -nan 4.53449e-07 3.8427e-07,5.31011e-07 0.00010313,0.000736174,-0.00297016 8.82201e-05,6.34479e-05,0.00011617
1615 rs563916,rs61030793,rs79235862 0 132.662 inf 3 -nan 4.53449e-07 3.88892e-07,5.27849e-07 0.000736172,0.000103098,-0.00297016 6.34479e-05,8.82201e-05,0.00011617
1616 rs563916,rs7214304,rs79235862 0 132.661 inf 3 -nan 4.53445e-07 3.87362e-07,5.2496e-07 0.000736161,0.000102908,-0.00297016 6.34479e-05,8.82201e-05,0.00011617
1617 rs563916,rs73989219,rs79235862 0 132.659 inf 3 -nan 4.5344e-07 3.94126e-07,5.27589e-07 0.000736146,0.00010263,-0.00297015 6.34479e-05,8.82201e-05,0.00011617
1618 rs141182730,rs563916,rs79235862 0 132.659 inf 3 -nan 4.53438e-07 3.89082e-07,5.29288e-07 0.000102507,0.000736139,-0.00297015 8.82201e-05,6.34479e-05,0.00011617
1619 rs16944115,rs563916,rs79235862 0 132.657 inf 3 -nan 4.53433e-07 3.90045e-07,5.22632e-07 0.000102231,0.000736123,-0.00297015 8.82201e-05,6.34479e-05,0.00011617
1620 rs2303015,rs563916,rs79235862 0 132.656 inf 3 -nan 4.53429e-07 3.85377e-07,5.23212e-07 0.000102024,0.000736112,-0.00297015 8.82201e-05,6.34479e-05,0.00011617
1621 rs145799151,rs563916,rs79235862 0 132.654 inf 3 -nan 4.53423e-07 3.83068e-07,5.30235e-07 0.000100659,0.000736104,-0.00296996 8.73483e-05,6.34488e-05,0.000116169
1622 rs1990937,rs563916,rs79235862 0 132.653 inf 3 -nan 4.53418e-07 3.85386e-07,5.25963e-07 0.000101435,0.000736078,-0.00297014 8.82201e-05,6.34479e-05,0.00011617
1623 rs2411377,rs563916,rs79235862 0 132.651 inf 3 -nan 4.53412e-07 3.84871e-07,5.24195e-07 0.000101093,0.000736059,-0.00297014 8.82201e-05,6.34479e-05,0.00011617
1624 rs563916,rs7221442,rs79235862 0 132.65 inf 3 -nan 4.5341e-07 3.8947e-07,5.2887e-07 0.000736052,0.000100971,-0.00297014 6.34479e-05,8.82201e-05,0.00011617
1625 rs12451265,rs563916,rs79235862 0 132.649 inf 3 -nan 4.53408e-07 3.90341e-07,5.28208e-07 9.98659e-05,0.000736059,-0.00296996 8.73483e-05,6.34488e-05,0.000116169
1626 rs11657238,rs12453394,rs3744604,rs563916,rs79235862 0 137.531 inf 5 0 4.8848e-07 4.21576e-07,5.62939e-07 0.00155728,-0.00155388,-0.00137369,0.000740391,-0.00295625 0.000223115,0.000224045,0.000229261,6.63993e-05,0.000116187
1627 rs28712070,rs563916,rs79235862 0 132.648 inf 3 -nan 4.53403e-07 3.91134e-07,5.24099e-07 0.000100544,0.000736028,-0.00297013 8.82201e-05,6.34479e-05,0.00011617
1628 rs55762970,rs563916,rs79235862 0 132.647 inf 3 -nan 4.53401e-07 3.85221e-07,5.24123e-07 0.000100437,0.000736022,-0.00297013 8.82201e-05,6.34479e-05,0.00011617
1629 rs11657238,rs563916,rs79235862 0 132.646 inf 3 -nan 4.53332e-07 3.87736e-07,5.26808e-07 4.37351e-05,0.000710681,-0.00296919 3.99761e-05,6.57651e-05,0.000116167
1630 rs1990938,rs563916,rs79235862 0 132.646 inf 3 -nan 4.53397e-07 3.83705e-07,5.24682e-07 0.00010021,0.000736009,-0.00297013 8.82201e-05,6.34479e-05,0.00011617
1631 rs1990939,rs563916,rs79235862 0 132.646 inf 3 -nan 4.53397e-07 3.83822e-07,5.22251e-07 0.000100203,0.000736009,-0.00297013 8.82201e-05,6.34479e-05,0.00011617
1632 rs563916,rs61648633,rs79235862 0 132.645 inf 3 -nan 4.53395e-07 3.8779e-07,5.19067e-07 0.000736017,9.91296e-05,-0.00296995 6.34488e-05,8.73483e-05,0.000116169
1633 rs563916,rs79235862,rs8079874 0 132.645 inf 3 -nan 4.53395e-07 3.88691e-07,5.27087e-07 0.000736004,-0.00297013,0.000100118 6.34479e-05,0.00011617,8.82201e-05
1634 rs117088827,rs563916,rs79235862 0 132.643 inf 3 -nan 4.53388e-07 3.82893e-07,5.22346e-07 -0.000101806,0.000725139,-0.00296919 9.00482e-05,6.3423e-05,0.000116167
1635 rs12451147,rs563916,rs79235862 0 132.642 inf 3 -nan 4.53383e-07 3.88867e-07,5.23984e-07 9.84752e-05,0.00073598,-0.00296995 8.73483e-05,6.34488e-05,0.000116169
1636 rs1990936,rs563916,rs79235862 0 132.638 inf 3 -nan 4.53371e-07 3.8727e-07,5.24988e-07 9.87813e-05,0.000735929,-0.00297012 8.82201e-05,6.34479e-05,0.00011617
1637 rs11657238,rs3744604,rs56236620,rs563916,rs79235862 0 137.512 inf 5 0 4.8842e-07 4.13917e-07,5.64018e-07 0.0015559,-0.00137236,-0.00155246,0.000740372,-0.00295626 0.000223115,0.000229261,0.000224045,6.63993e-05,0.000116187
1638 rs11657238,rs3744604,rs563916,rs62075852,rs79235862 0 137.508 inf 5 0 4.88408e-07 4.1453e-07,5.69103e-07 0.00155561,-0.00137208,0.000740368,-0.00155217,-0.00295627 0.000223115,0.000229261,6.63993e-05,0.000224045,0.000116187
1639 rs11657238,rs2643361,rs3744604,rs563916,rs79235862 0 137.508 inf 5 0 4.88406e-07 4.14417e-07,5.63873e-07 0.00155558,-0.00155214,-0.00137205,0.000740368,-0.00295627 0.000223115,0.000224045,0.000229261,6.63993e-05,0.000116187
1640 rs11079839,rs563916,rs79235862 0 132.623 inf 3 -nan 4.53325e-07 3.82658e-07,5.26089e-07 9.60895e-05,0.000735778,-0.00297009 8.82201e-05,6.34479e-05,0.00011617
1641 rs563916,rs7219313,rs79235862 0 132.616 inf 3 -nan 4.53301e-07 3.85955e-07,5.28421e-07 0.000735696,9.46396e-05,-0.00297008 6.34479e-05,8.82201e-05,0.00011617
1642 rs11657238,rs17635252,rs3744604,rs563916,rs79235862 0 137.482 inf 5 0 4.88324e-07 4.2572e-07,5.57609e-07 0.0015537,-0.00155022,-0.00137024,0.000740342,-0.00295628 0.000223115,0.000224045,0.000229261,6.63993e-05,0.000116187
1643 rs563916,rs56758270,rs79235862 0 132.597 inf 3 -nan 4.53241e-07 3.84117e-07,5.2572e-07 0.000735515,8.92323e-05,-0.00296972 6.34497e-05,8.65041e-05,0.000116168
1644 rs563916,rs7216848,rs79235862 0 132.595 inf 3 -nan 4.53235e-07 3.86568e-07,5.23619e-07 0.00073547,9.06225e-05,-0.00297004 6.34479e-05,8.82201e-05,0.00011617
1645 rs111498564,rs563916,rs79235862 0 132.589 inf 3 -nan 4.5322e-07 3.82878e-07,5.21784e-07 9.22735e-05,0.000731972,-0.00297342 9.07602e-05,6.32732e-05,0.000116241
1646 rs12950328,rs563916,rs79235862 0 132.581 inf 3 -nan 4.53111e-07 3.89123e-07,5.25622e-07 -3.72021e-05,0.000748997,-0.00296919 3.9778e-05,6.63137e-05,0.000116167
1647 rs55681610,rs563916,rs79235862 0 132.58 inf 3 -nan 4.53187e-07 3.83426e-07,5.27511e-07 7.27818e-05,0.000736197,-0.00296919 7.33117e-05,6.3525e-05,0.000116167
1648 rs11653543,rs563916,rs79235862 0 132.579 inf 3 -nan 4.53184e-07 3.88863e-07,5.23384e-07 8.56995e-05,0.000735312,-0.0029697 8.65041e-05,6.34497e-05,0.000116168
1649 rs2112617,rs563916,rs79235862 0 132.572 inf 3 -nan 4.53126e-07 3.85719e-07,5.20688e-07 3.63803e-05,0.000719815,-0.00297676 3.84135e-05,6.42289e-05,0.000116441
1650 rs145409352,rs563916,rs79235862 0 132.571 inf 3 -nan 4.5316e-07 3.84859e-07,5.1669e-07 8.41596e-05,0.000735223,-0.00296969 8.65041e-05,6.34497e-05,0.000116168
1651 rs563916,rs60540186,rs79235862 0 132.562 inf 3 -nan 4.5305e-07 3.89102e-07,5.21153e-07 0.000748279,-3.52854e-05,-0.00296919 6.63968e-05,3.97823e-05,0.000116167
1652 rs11657238,rs15563,rs3744604,rs563916,rs79235862 0 137.441 inf 5 0 4.88195e-07 4.18531e-07,5.64187e-07 0.00155071,-0.00154717,-0.00136737,0.0007403,-0.00295631 0.000223115,0.000224045,0.000229261,6.63993e-05,0.000116187
1653 rs12948439,rs563916,rs79235862 0 132.551 inf 3 -nan 4.53015e-07 3.80621e-07,5.22925e-07 -3.41319e-05,0.00074746,-0.00296919 3.9778e-05,6.63137e-05,0.000116167
1654 rs55771415,rs563916,rs79235862 0 132.549 inf 3 -nan 4.5301e-07 3.93342e-07,5.24265e-07 -3.39376e-05,0.000747596,-0.00296919 3.97823e-05,6.63968e-05,0.000116167
1655 rs563916,rs62075845,rs79235862 0 132.548 inf 3 -nan 4.53006e-07 3.81983e-07,5.20924e-07 0.00074753,-3.38091e-05,-0.00296919 6.63968e-05,3.97823e-05,0.000116167
1656 rs11657238,rs2898705,rs3744604,rs563916,rs79235862 0 137.43 inf 5 0 4.8816e-07 4.20607e-07,5.6174e-07 0.00154991,-0.00154634,-0.0013666,0.000740289,-0.00295632 0.000223115,0.000224045,0.000229261,6.63993e-05,0.000116187
1657 rs12451879,rs563916,rs79235862 0 132.546 inf 3 -nan 4.52998e-07 3.86479e-07,5.26259e-07 -3.35513e-05,0.0007474,-0.00296919 3.97823e-05,6.63968e-05,0.000116167
1658 rs11657238,rs3744604,rs563916,rs61576918,rs79235862 0 137.422 inf 5 0 4.88136e-07 4.16723e-07,5.65004e-07 0.00154935,-0.00136606,0.000740281,-0.00154577,-0.00295632 0.000223115,0.000229261,6.63993e-05,0.000224045,0.000116187
1659 rs563916,rs79235862,rs8082345 0 132.538 inf 3 -nan 4.5304e-07 3.79395e-07,5.24928e-07 0.000739047,-0.00296919,-4.38642e-05 6.40196e-05,0.000116167,4.99378e-05
1660 rs563916,rs79235862,rs8076135 0 132.538 inf 3 -nan 4.53054e-07 3.85878e-07,5.25141e-07 0.000734811,-0.00296965,7.7016e-05 6.34497e-05,0.000116168,8.65041e-05
1661 rs563916,rs75665628,rs79235862 0 132.537 inf 3 -nan 4.53053e-07 3.83853e-07,5.24699e-07 0.000734797,7.77017e-05,-0.00296979 6.34488e-05,8.73483e-05,0.000116169
1662 rs563916,rs74725365,rs79235862 0 132.536 inf 3 -nan 4.5305e-07 3.84611e-07,5.25374e-07 0.000727051,-9.69432e-05,-0.00296919 6.33646e-05,0.000109303,0.000116167
1663 rs563916,rs57249781,rs79235862 0 132.533 inf 3 -nan 4.5304e-07 3.80583e-07,5.28416e-07 0.000734744,7.67597e-05,-0.00296978 6.34488e-05,8.73483e-05,0.000116169
1664 rs56065927,rs563916,rs79235862 0 132.525 inf 3 -nan 4.53012e-07 3.87492e-07,5.25053e-07 7.3275e-05,0.000734646,-0.0029695 8.56862e-05,6.34506e-05,0.000116167
1665 rs11657238,rs318092,rs3744604,rs563916,rs79235862 0 137.406 inf 5 0 4.88083e-07 4.1684e-07,5.61377e-07 0.00154812,-0.00154452,-0.00136488,0.000740264,-0.00295633 0.000223115,0.000224045,0.000229261,6.63993e-05,0.000116187
1666 rs10221256,rs563916,rs79235862 0 132.507 inf 3 -nan 4.52955e-07 3.88971e-07,5.24187e-07 6.968e-05,0.000734389,-0.00296961 8.65041e-05,6.34497e-05,0.000116168
1667 rs520878,rs563916,rs79235862 0 132.505 inf 3 -nan 4.52886e-07 3.81291e-07,5.19721e-07 -2.93905e-05,0.000743551,-0.00296862 3.96967e-05,6.57096e-05,0.000116169
1668 rs11652336,rs563916,rs79235862 0 132.502 inf 3 -nan 4.5294e-07 3.88682e-07,5.25394e-07 6.84687e-05,0.000734319,-0.0029696 8.65041e-05,6.34497e-05,0.000116168
1669 rs563916,rs79235862,rs9915532 0 132.499 inf 3 -nan 4.52913e-07 3.82241e-07,5.22805e-07 0.000737946,-0.00296919,-3.82945e-05 6.40196e-05,0.000116167,4.99378e-05
1670 rs318095,rs563916,rs79235862 0 132.497 inf 3 -nan 4.52844e-07 3.87855e-07,5.19741e-07 -2.77807e-05,0.000744471,-0.00296919 3.97823e-05,6.63968e-05,0.000116167
1671 rs12603261,rs563916,rs79235862 0 132.497 inf 3 -nan 4.52843e-07 3.85677e-07,5.30125e-07 -2.77356e-05,0.000744448,-0.00296919 3.97823e-05,6.63968e-05,0.000116167
1672 rs318090,rs563916,rs79235862 0 132.496 inf 3 -nan 4.52839e-07 3.82851e-07,5.25113e-07 -2.75715e-05,0.000744365,-0.00296919 3.97823e-05,6.63968e-05,0.000116167
1673 rs563916,rs62075846,rs79235862 0 132.496 inf 3 -nan 4.52839e-07 3.85813e-07,5.23425e-07 0.000744333,-2.75701e-05,-0.00296919 6.63828e-05,3.97811e-05,0.000116167
1674 rs563916,rs58591767,rs79235862 0 132.495 inf 3 -nan 4.52834e-07 3.85613e-07,5.20146e-07 0.000744502,-2.73487e-05,-0.00296919 6.65111e-05,3.97998e-05,0.000116167
1675 rs563916,rs62075850,rs79235862 0 132.494 inf 3 -nan 4.52832e-07 3.86113e-07,5.23697e-07 0.000744251,-2.72842e-05,-0.00296919 6.64108e-05,3.97838e-05,0.000116167
1676 rs563916,rs79235862,rs9892143 0 132.493 inf 3 -nan 4.52914e-07 3.86244e-07,5.24356e-07 0.00073418,-0.00296982,6.76773e-05 6.34479e-05,0.00011617,8.82201e-05
1677 rs563916,rs7210340,rs79235862 0 132.493 inf 3 -nan 4.52913e-07 3.87389e-07,5.21884e-07 0.000734194,6.63085e-05,-0.00296959 6.34497e-05,8.65041e-05,0.000116168
1678 rs12601672,rs563916,rs79235862 0 132.493 inf 3 -nan 4.5283e-07 3.85662e-07,5.26017e-07 -2.71861e-05,0.00074417,-0.00296919 3.97823e-05,6.63968e-05,0.000116167
1679 rs4399576,rs563916,rs79235862 0 132.493 inf 3 -nan 4.5283e-07 3.87916e-07,5.21864e-07 -2.71693e-05,0.000744161,-0.00296919 3.97823e-05,6.63968e-05,0.000116167
1680 rs46522,rs563916,rs79235862 0 132.492 inf 3 -nan 4.52828e-07 3.86403e-07,5.2157e-07 -2.70765e-05,0.000744114,-0.00296919 3.97823e-05,6.63968e-05,0.000116167
1681 rs563916,rs79235862,rs8182364 0 132.492 inf 3 -nan 4.52827e-07 3.84408e-07,5.27702e-07 0.000744096,-0.00296919,-2.70409e-05 6.63968e-05,0.000116167,3.97823e-05
1682 rs519537,rs563916,rs79235862 0 132.491 inf 3 -nan 4.52824e-07 3.84974e-07,5.23635e-07 -2.69236e-05,0.000744036,-0.00296919 3.97823e-05,6.63968e-05,0.000116167
1683 rs563916,rs79235862,rs832410 0 132.491 inf 3 -nan 4.52824e-07 3.85093e-07,5.19281e-07 0.000744028,-0.00296919,-2.69077e-05 6.63968e-05,0.000116167,3.97823e-05
1684 rs318096,rs563916,rs79235862 0 132.49 inf 3 -nan 4.52822e-07 3.90588e-07,5.21361e-07 -2.68416e-05,0.000743995,-0.00296919 3.97823e-05,6.63968e-05,0.000116167
1685 rs34899772,rs563916,rs79235862 0 132.489 inf 3 -nan 4.52819e-07 3.84336e-07,5.2477e-07 -2.67115e-05,0.000743929,-0.00296919 3.97823e-05,6.63968e-05,0.000116167
1686 rs563916,rs79235862,rs957557 0 132.489 inf 3 -nan 4.52819e-07 3.85008e-07,5.22886e-07 0.000743924,-0.00296919,-2.67029e-05 6.63968e-05,0.000116167,3.97823e-05
1687 rs4378658,rs563916,rs79235862 0 132.489 inf 3 -nan 4.52818e-07 3.86239e-07,5.25781e-07 -2.66536e-05,0.000743899,-0.00296919 3.97823e-05,6.63968e-05,0.000116167
1688 rs4793992,rs563916,rs79235862 0 132.488 inf 3 -nan 4.52816e-07 3.83235e-07,5.18744e-07 -2.65985e-05,0.000743872,-0.00296919 3.97823e-05,6.63968e-05,0.000116167
1689 rs12453394,rs563916,rs79235862 0 132.488 inf 3 -nan 4.52815e-07 3.84652e-07,5.22303e-07 -2.65518e-05,0.000743848,-0.00296919 3.97823e-05,6.63968e-05,0.000116167
1690 rs56236620,rs563916,rs79235862 0 132.488 inf 3 -nan 4.52814e-07 3.88274e-07,5.17019e-07 -2.65071e-05,0.000743825,-0.00296919 3.97823e-05,6.63968e-05,0.000116167
1691 rs563916,rs62075852,rs79235862 0 132.488 inf 3 -nan 4.52814e-07 3.91319e-07,5.36802e-07 0.000743821,-2.6498e-05,-0.00296919 6.63968e-05,3.97823e-05,0.000116167
1692 rs2643361,rs563916,rs79235862 0 132.488 inf 3 -nan 4.52814e-07 3.89119e-07,5.21952e-07 -2.64969e-05,0.00074382,-0.00296919 3.97823e-05,6.63968e-05,0.000116167
1693 rs17635252,rs563916,rs79235862 0 132.487 inf 3 -nan 4.52813e-07 3.88939e-07,5.27266e-07 -2.64363e-05,0.000743789,-0.00296919 3.97823e-05,6.63968e-05,0.000116167
1694 rs15563,rs563916,rs79235862 0 132.487 inf 3 -nan 4.5281e-07 3.87948e-07,5.26597e-07 -2.63401e-05,0.00074374,-0.00296919 3.97823e-05,6.63968e-05,0.000116167
1695 rs2898705,rs563916,rs79235862 0 132.486 inf 3 -nan 4.5281e-07 3.83187e-07,5.24312e-07 -2.63142e-05,0.000743727,-0.00296919 3.97823e-05,6.63968e-05,0.000116167
1696 rs563916,rs61576918,rs79235862 0 132.486 inf 3 -nan 4.52809e-07 3.83829e-07,5.27856e-07 0.000743718,-2.62961e-05,-0.00296919 6.63968e-05,3.97823e-05,0.000116167
1697 rs318092,rs563916,rs79235862 0 132.486 inf 3 -nan 4.52809e-07 3.84251e-07,5.24365e-07 -2.62567e-05,0.000743698,-0.00296919 3.97823e-05,6.63968e-05,0.000116167
1698 rs1057897,rs563916,rs79235862 0 132.485 inf 3 -nan 4.52806e-07 3.86476e-07,5.24696e-07 -2.61663e-05,0.000743622,-0.00296919 3.97811e-05,6.63828e-05,0.000116167
1699 rs563916,rs62075844,rs79235862 0 132.484 inf 3 -nan 4.52802e-07 3.85301e-07,5.24383e-07 0.000743543,-2.5952e-05,-0.00296919 6.63968e-05,3.97823e-05,0.000116167
1700 rs1994970,rs563916,rs79235862 0 132.484 inf 3 -nan 4.52801e-07 3.85957e-07,5.27188e-07 -2.59468e-05,0.000743541,-0.00296919 3.97823e-05,6.63968e-05,0.000116167
1701 rs563916,rs58838744,rs79235862 0 132.483 inf 3 -nan 4.52801e-07 3.86127e-07,5.26432e-07 0.000743524,-2.59137e-05,-0.00296919 6.63968e-05,3.97823e-05,0.000116167
1702 rs563916,rs62075824,rs79235862 0 132.483 inf 3 -nan 4.528e-07 3.88973e-07,5.2279e-07 0.000743518,-2.59022e-05,-0.00296919 6.63968e-05,3.97823e-05,0.000116167
1703 rs2088139,rs563916,rs79235862 0 132.483 inf 3 -nan 4.528e-07 3.87804e-07,5.26501e-07 -2.5897e-05,0.000743516,-0.00296919 3.97823e-05,6.63968e-05,0.000116167
1704 rs28409394,rs563916,rs79235862 0 132.483 inf 3 -nan 4.528e-07 3.89494e-07,5.25762e-07 -2.58938e-05,0.000743514,-0.00296919 3.97823e-05,6.63968e-05,0.000116167
1705 rs563916,rs57508413,rs79235862 0 132.482 inf 3 -nan 4.52878e-07 3.88089e-07,5.26175e-07 0.000734035,6.27963e-05,-0.00296946 6.34506e-05,8.56862e-05,0.000116167
1706 rs563916,rs56904288,rs79235862 0 132.482 inf 3 -nan 4.52878e-07 3.84594e-07,5.23907e-07 0.000734035,6.27851e-05,-0.00296946 6.34506e-05,8.56862e-05,0.000116167
1707 rs563916,rs73332250,rs79235862 0 132.482 inf 3 -nan 4.52878e-07 3.88822e-07,5.26091e-07 0.000734032,6.2735e-05,-0.00296946 6.34506e-05,8.56862e-05,0.000116167
1708 rs2270574,rs563916,rs79235862 0 132.482 inf 3 -nan 4.52796e-07 3.86449e-07,5.24097e-07 -2.5721e-05,0.000743426,-0.00296919 3.97823e-05,6.63968e-05,0.000116167
1709 rs563916,rs79235862,rs903567 0 132.482 inf 3 -nan 4.52796e-07 3.83041e-07,5.24665e-07 0.000743418,-0.00296919,-2.57045e-05 6.63968e-05,0.000116167,3.97823e-05
1710 rs170319,rs563916,rs79235862 0 132.482 inf 3 -nan 4.52795e-07 3.83597e-07,5.2134e-07 -2.56605e-05,0.000743396,-0.00296919 3.97823e-05,6.63968e-05,0.000116167
1711 rs4597361,rs563916,rs79235862 0 132.481 inf 3 -nan 4.52794e-07 3.83971e-07,5.23263e-07 -2.56227e-05,0.000743376,-0.00296919 3.97823e-05,6.63968e-05,0.000116167
1712 rs4793998,rs563916,rs79235862 0 132.48 inf 3 -nan 4.52789e-07 3.86015e-07,5.21868e-07 -2.53703e-05,0.000743248,-0.00296919 3.97823e-05,6.63968e-05,0.000116167
1713 rs4793996,rs563916,rs79235862 0 132.479 inf 3 -nan 4.52788e-07 3.827e-07,5.19507e-07 -2.53469e-05,0.000743236,-0.00296919 3.97823e-05,6.63968e-05,0.000116167
1714 rs46521,rs563916,rs79235862 0 132.479 inf 3 -nan 4.52787e-07 3.86804e-07,5.27301e-07 -2.53183e-05,0.000743222,-0.00296919 3.97823e-05,6.63968e-05,0.000116167
1715 rs563916,rs57901004,rs79235862 0 132.479 inf 3 -nan 4.52787e-07 3.87182e-07,5.2462e-07 0.000743215,-2.53045e-05,-0.00296919 6.63968e-05,3.97823e-05,0.000116167
1716 rs563916,rs79235862,rs8079462 0 132.478 inf 3 -nan 4.52866e-07 3.88257e-07,5.19258e-07 0.000733971,-0.00296945,6.17013e-05 6.34506e-05,0.000116167,8.56862e-05
1717 rs563916,rs602051,rs79235862 0 132.478 inf 3 -nan 4.52785e-07 3.83121e-07,5.21667e-07 0.000742996,-2.5214e-05,-0.00296919 6.63137e-05,3.9778e-05,0.000116167
1718 rs1057902,rs563916,rs79235862 0 132.478 inf 3 -nan 4.5278e-07 3.87862e-07,5.23258e-07 -2.49712e-05,0.000743246,-0.00296919 3.97969e-05,6.64966e-05,0.000116167
1719 rs4793995,rs563916,rs79235862 0 132.477 inf 3 -nan 4.52782e-07 3.83838e-07,5.18371e-07 -2.50567e-05,0.000743089,-0.00296919 3.97823e-05,6.63968e-05,0.000116167
1720 rs563916,rs66985080,rs79235862 0 132.476 inf 3 -nan 4.52843e-07 3.87479e-07,5.21676e-07 0.00073698,3.56766e-05,-0.00296919 6.39602e-05,5.12057e-05,0.000116167
1721 rs4793997,rs563916,rs79235862 0 132.475 inf 3 -nan 4.52773e-07 3.84271e-07,5.22529e-07 -2.4631e-05,0.000742873,-0.00296919 3.97823e-05,6.63968e-05,0.000116167
1722 rs55941919,rs563916,rs79235862 0 132.474 inf 3 -nan 4.52838e-07 3.81111e-07,5.17704e-07 3.53942e-05,0.000736928,-0.00296919 5.12057e-05,6.39602e-05,0.000116167
1723 rs12601072,rs563916,rs79235862 0 132.472 inf 3 -nan 4.52765e-07 3.88252e-07,5.29577e-07 -2.42713e-05,0.000742691,-0.00296919 3.97823e-05,6.63968e-05,0.000116167
1724 rs16944762,rs563916,rs79235862 0 132.47 inf 3 -nan 4.5284e-07 3.84198e-07,5.22099e-07 5.94895e-05,0.000733842,-0.00296944 8.56862e-05,6.34506e-05,0.000116167
1725 rs563916,rs595767,rs79235862 0 132.467 inf 3 -nan 4.52742e-07 3.91296e-07,5.25962e-07 0.000742624,-2.31998e-05,-0.00296919 6.66598e-05,3.98405e-05,0.000116167
1726 rs563916,rs78069344,rs79235862 0 132.456 inf 3 -nan 4.52797e-07 3.83608e-07,5.25825e-07 0.000732963,6.66033e-05,-0.00296919 6.338e-05,0.000102916,0.000116167
1727 rs563916,rs6504584,rs79235862 0 132.456 inf 3 -nan 4.52747e-07 3.8521e-07,5.19108e-07 0.000739567,2.40813e-05,-0.00296919 6.51556e-05,4.09401e-05,0.000116167
1728 rs563916,rs594335,rs79235862 0 132.451 inf 3 -nan 4.52714e-07 3.8597e-07,5.24973e-07 0.000740091,-2.16732e-05,-0.00296877 6.57096e-05,3.96967e-05,0.000116169
1729 rs563916,rs74448347,rs79235862 0 132.45 inf 3 -nan 4.5278e-07 3.90885e-07,5.1733e-07 0.000732602,7.21798e-05,-0.00296919 6.33532e-05,0.000115011,0.000116167
1730 rs117387941,rs563916,rs79235862 0 132.446 inf 3 -nan 4.52768e-07 3.90026e-07,5.2122e-07 -6.93048e-05,0.000729404,-0.00297031 0.000112857,6.32734e-05,0.000116181
1731 rs55724082,rs563916,rs79235862 0 132.446 inf 3 -nan 4.52682e-07 3.87728e-07,5.24131e-07 -1.99409e-05,0.000740493,-0.00296919 3.97823e-05,6.63968e-05,0.000116167
1732 rs563916,rs7208074,rs79235862 0 132.443 inf 3 -nan 4.52688e-07 3.89363e-07,5.2523e-07 0.000739469,2.02863e-05,-0.0029688 6.57096e-05,3.96967e-05,0.000116169
1733 rs563916,rs612720,rs79235862 0 132.443 inf 3 -nan 4.52638e-07 3.90714e-07,5.26901e-07 0.000740728,-1.75762e-05,-0.00296891 6.76117e-05,4.05404e-05,0.000116169
1734 rs12952879,rs3744604,rs550510,rs563916,rs79235862 0 137.323 inf 5 0 4.54995e-07 3.88291e-07,5.2376e-07 1.23465e-05,0.000108211,-2.68164e-05,0.000766671,-0.00296991 4.21701e-05,9.04083e-05,9.19234e-05,0.000105441,0.000116175
1735 rs563916,rs61596100,rs79235862 0 132.441 inf 3 -nan 4.52683e-07 3.85563e-07,5.22876e-07 0.00073932,1.99537e-05,-0.0029688 6.57096e-05,3.96967e-05,0.000116169
1736 rs563916,rs573532,rs79235862 0 132.44 inf 3 -nan 4.5268e-07 3.88448e-07,5.1955e-07 0.000739242,-1.97791e-05,-0.00296881 6.57096e-05,3.96967e-05,0.000116169
1737 rs510326,rs563916,rs79235862 0 132.44 inf 3 -nan 4.52679e-07 3.82653e-07,5.24902e-07 -1.97645e-05,0.000739235,-0.00296881 3.96967e-05,6.57096e-05,0.000116169
1738 rs532154,rs563916,rs79235862 0 132.435 inf 3 -nan 4.52612e-07 3.8571e-07,5.26408e-07 -1.57736e-05,0.000739571,-0.00296846 4.07564e-05,6.75693e-05,0.000116182
1739 rs563916,rs688945,rs79235862 0 132.434 inf 3 -nan 4.52607e-07 3.86829e-07,5.21656e-07 0.000739357,-1.54076e-05,-0.00296847 6.75693e-05,4.07564e-05,0.000116182
1740 rs2411374,rs563916,rs79235862 0 132.431 inf 3 -nan 4.52634e-07 3.86307e-07,5.26085e-07 1.69723e-05,0.000721762,-0.00296919 3.97823e-05,6.63968e-05,0.000116167
1741 rs12603612,rs563916,rs79235862 0 132.43 inf 3 -nan 4.5263e-07 3.88132e-07,5.21818e-07 -1.66861e-05,0.000738842,-0.00296919 3.97823e-05,6.63968e-05,0.000116167
1742 rs12601858,rs563916,rs79235862 0 132.429 inf 3 -nan 4.52629e-07 3.86065e-07,5.19658e-07 -1.66236e-05,0.00073881,-0.00296919 3.97823e-05,6.63968e-05,0.000116167
1743 rs35929648,rs563916,rs79235862 0 132.429 inf 3 -nan 4.5267e-07 3.83149e-07,5.25552e-07 -2.03807e-05,0.000737223,-0.00296919 4.21074e-05,6.48167e-05,0.000116167
1744 rs563916,rs62078369,rs79235862 0 132.425 inf 3 -nan 4.52613e-07 3.84763e-07,5.22586e-07 0.000738362,-1.5463e-05,-0.00296919 6.65111e-05,3.97998e-05,0.000116167
1745 rs55917610,rs563916,rs79235862 0 132.423 inf 3 -nan 4.52648e-07 3.86158e-07,5.25067e-07 -1.85908e-05,0.000737131,-0.00296919 4.13504e-05,6.50144e-05,0.000116167
1746 rs563916,rs62066473,rs79235862 0 132.415 inf 3 -nan 4.52571e-07 3.88251e-07,5.24317e-07 0.000723959,-1.20281e-05,-0.00296976 6.67387e-05,3.99049e-05,0.000116182
1747 rs182853625,rs563916,rs79235862 0 132.411 inf 3 -nan 4.52655e-07 3.86063e-07,5.23464e-07 -5.73094e-05,0.000729245,-0.00296953 0.000124246,6.33011e-05,0.000116169
1748 rs563916,rs79235862,rs9894220 0 132.409 inf 3 -nan 4.52581e-07 3.88034e-07,5.20202e-07 0.000736225,-0.00296919,1.29925e-05 6.57651e-05,0.000116167,3.99761e-05
1749 rs12941604,rs563916,rs79235862 0 132.408 inf 3 -nan 4.52634e-07 3.83664e-07,5.29513e-07 2.41233e-05,0.000733848,-0.00296919 5.66492e-05,6.37776e-05,0.000116167
1750 rs563916,rs79235862,rs8075893 0 132.408 inf 3 -nan 4.52632e-07 3.87867e-07,5.23542e-07 0.000733833,-0.00296919,2.40184e-05 6.37776e-05,0.000116167,5.66492e-05
1751 rs563916,rs7214832,rs79235862 0 132.407 inf 3 -nan 4.52631e-07 3.85396e-07,5.22288e-07 0.000733815,2.38886e-05,-0.00296919 6.37776e-05,5.66492e-05,0.000116167
1752 rs563916,rs576389,rs79235862 0 132.407 inf 3 -nan 4.52535e-07 3.91072e-07,5.23276e-07 0.000726026,7.82935e-06,-0.00296956 6.70841e-05,4.0232e-05,0.000116183
1753 rs563916,rs79235862,rs8065900 0 132.406 inf 3 -nan 4.52627e-07 3.8464e-07,5.26855e-07 0.00073376,-0.00296919,2.35101e-05 6.37776e-05,0.000116167,5.66492e-05
1754 rs563916,rs79235862,rs8074034 0 132.405 inf 3 -nan 4.52542e-07 3.84265e-07,5.2349e-07 0.000725707,-0.00296934,-8.76471e-06 6.67145e-05,0.000116169,3.98269e-05
1755 rs563916,rs79235862,rs999474 0 132.404 inf 3 -nan 4.52566e-07 3.8359e-07,5.24761e-07 0.000735575,-0.00296919,1.15479e-05 6.57651e-05,0.000116167,3.99761e-05
1756 rs563916,rs79235862,rs9894239 0 132.401 inf 3 -nan 4.52556e-07 3.84582e-07,5.24312e-07 0.000735088,-0.00296919,1.04684e-05 6.57651e-05,0.000116167,3.99761e-05
1757 rs4793990,rs563916,rs79235862 0 132.4 inf 3 -nan 4.52582e-07 3.86594e-07,5.25769e-07 -1.38032e-05,0.000734886,-0.00296919 4.24014e-05,6.47542e-05,0.000116167
1758 rs4793989,rs563916,rs79235862 0 132.4 inf 3 -nan 4.52535e-07 3.84629e-07,5.25188e-07 -7.72675e-06,0.000726512,-0.00296958 3.95631e-05,6.62732e-05,0.000116184
1759 rs11870567,rs563916,rs79235862 0 132.399 inf 3 -nan 4.52578e-07 3.88658e-07,5.2128e-07 1.34379e-05,0.000734767,-0.00296919 4.24014e-05,6.47542e-05,0.000116167
1760 rs563916,rs61632152,rs79235862 0 132.398 inf 3 -nan 4.52579e-07 3.85027e-07,5.26214e-07 0.000726188,-1.38238e-05,-0.00296919 6.45978e-05,4.32846e-05,0.000116167
1761 rs11869991,rs563916,rs79235862 0 132.397 inf 3 -nan 4.52576e-07 3.8382e-07,5.24974e-07 -1.35523e-05,0.00072627,-0.00296919 4.32846e-05,6.45978e-05,0.000116167
1762 rs4793991,rs563916,rs79235862 0 132.397 inf 3 -nan 4.52526e-07 3.83407e-07,5.21142e-07 6.3668e-06,0.000727144,-0.00296919 3.97823e-05,6.63968e-05,0.000116167
1763 rs35513298,rs563916,rs79235862 0 132.396 inf 3 -nan 4.52515e-07 3.85878e-07,5.23341e-07 -3.64385e-06,0.000728434,-0.00296925 3.98269e-05,6.67145e-05,0.000116169
1764 rs563916,rs79235862,rs8078826 0 132.396 inf 3 -nan 4.52514e-07 3.87913e-07,5.19505e-07 0.000728605,-0.00296924,-3.30785e-06 6.67484e-05,0.000116169,3.98467e-05
1765 rs12937175,rs563916,rs79235862 0 132.396 inf 3 -nan 4.52569e-07 3.87177e-07,5.20629e-07 -1.25003e-05,0.000726289,-0.00296919 4.24014e-05,6.47542e-05,0.000116167
1766 rs12948015,rs563916,rs79235862 0 132.396 inf 3 -nan 4.52513e-07 3.8762e-07,5.20995e-07 -3.24914e-06,0.000728641,-0.00296924 3.98367e-05,6.67314e-05,0.000116169
1767 rs34231452,rs563916,rs79235862 0 132.396 inf 3 -nan 4.52512e-07 3.82091e-07,5.26321e-07 -2.66391e-06,0.000728953,-0.00296923 3.98367e-05,6.67314e-05,0.000116169
1768 rs33971298,rs563916,rs79235862 0 132.395 inf 3 -nan 4.52511e-07 3.80962e-07,5.24645e-07 -2.2487e-06,0.000729172,-0.00296923 3.98467e-05,6.67484e-05,0.000116169
1769 rs12939844,rs563916,rs79235862 0 132.395 inf 3 -nan 4.5257e-07 3.88639e-07,5.24422e-07 -1.2932e-05,0.000726458,-0.00296919 4.32846e-05,6.45978e-05,0.000116167
1770 rs563916,rs79235862,rs882150 0 132.395 inf 3 -nan 4.5251e-07 3.8805e-07,5.28129e-07 0.000729337,-0.00296922,-1.94362e-06 6.67314e-05,0.000116169,3.98367e-05
1771 rs11657868,rs563916,rs79235862 0 132.395 inf 3 -nan 4.5257e-07 3.88307e-07,5.19806e-07 1.29617e-05,0.000734256,-0.00296919 4.3425e-05,6.45763e-05,0.000116167
1772 rs563916,rs62075798,rs79235862 0 132.395 inf 3 -nan 4.52511e-07 3.89974e-07,5.2691e-07 0.000729285,-2.04709e-06,-0.00296922 6.67145e-05,3.98269e-05,0.000116169
1773 rs34071781,rs563916,rs79235862 0 132.395 inf 3 -nan 4.5251e-07 3.84654e-07,5.2521e-07 -1.95454e-06,0.000729334,-0.00296922 3.98269e-05,6.67145e-05,0.000116169
1774 rs11657238,rs3744604,rs563916,rs62075844,rs79235862 0 137.277 inf 5 0 4.87675e-07 4.20563e-07,5.59952e-07 0.00153866,-0.00135578,0.000740132,-0.00153486,-0.00295642 0.000223115,0.000229261,6.63993e-05,0.000224045,0.000116187
1775 rs563916,rs79235862,rs9913202 0 132.395 inf 3 -nan 4.52509e-07 3.81878e-07,5.22097e-07 0.000729827,-0.00296921,1.026e-06 6.67314e-05,0.000116169,3.98367e-05
1776 rs35372840,rs563916,rs79235862 0 132.395 inf 3 -nan 4.5251e-07 3.86264e-07,5.21432e-07 1.36472e-06,0.000731101,-0.00296916 3.98269e-05,6.67145e-05,0.000116169
1777 rs563916,rs62066475,rs79235862 0 132.394 inf 3 -nan 4.5251e-07 3.86395e-07,5.2603e-07 0.00072935,-1.94018e-06,-0.00296922 6.66505e-05,3.97918e-05,0.000116169
1778 rs28528789,rs563916,rs79235862 0 132.394 inf 3 -nan 4.52534e-07 3.83431e-07,5.25336e-07 7.66949e-06,0.000733828,-0.00296919 3.99761e-05,6.57651e-05,0.000116167
1779 rs563916,rs7212779,rs79235862 0 132.393 inf 3 -nan 4.52564e-07 3.88284e-07,5.20662e-07 0.000726635,-1.21629e-05,-0.00296919 6.46268e-05,4.3103e-05,0.000116167
1780 rs147069987,rs563916,rs79235862 0 132.393 inf 3 -nan 4.52599e-07 3.8778e-07,5.23707e-07 -4.08415e-05,0.000729068,-0.00296919 0.000113006,6.3357e-05,0.000116167
1781 rs563916,rs79235862,rs9904761 0 132.393 inf 3 -nan 4.52558e-07 3.80197e-07,5.23718e-07 0.000734096,-0.00296919,1.1305e-05 6.47697e-05,0.000116167,4.23258e-05
1782 rs117231541,rs563916,rs79235862 0 132.393 inf 3 -nan 4.52598e-07 3.84939e-07,5.26445e-07 -4.288e-05,0.00072915,-0.00296919 0.000119383,6.33456e-05,0.000116167
1783 rs11657238,rs1994970,rs3744604,rs563916,rs79235862 0 137.275 inf 5 0 4.87668e-07 4.14567e-07,5.60022e-07 0.0015385,-0.00153469,-0.00135563,0.00074013,-0.00295642 0.000223115,0.000224045,0.000229261,6.63993e-05,0.000116187
1784 rs1973404,rs563916,rs79235862 0 132.392 inf 3 -nan 4.52558e-07 3.89568e-07,5.23078e-07 1.14989e-05,0.000733989,-0.00296919 4.28429e-05,6.4671e-05,0.000116167
1785 rs56321731,rs563916,rs79235862 0 132.392 inf 3 -nan 4.52583e-07 3.85597e-07,5.18703e-07 1.8557e-05,0.000733047,-0.00296919 5.66492e-05,6.37776e-05,0.000116167
1786 rs12940898,rs563916,rs79235862 0 132.391 inf 3 -nan 4.52525e-07 3.85374e-07,5.25149e-07 6.08044e-06,0.000733113,-0.00296919 3.99761e-05,6.57651e-05,0.000116167
1787 rs35584414,rs563916,rs79235862 0 132.387 inf 3 -nan 4.52549e-07 3.86744e-07,5.19142e-07 -1.07469e-05,0.00072739,-0.00296919 4.44077e-05,6.44448e-05,0.000116167
1788 rs563916,rs79235862,rs9905428 0 132.387 inf 3 -nan 4.5254e-07 3.84663e-07,5.28842e-07 0.000733304,-0.00296919,9.02656e-06 6.47389e-05,0.000116167,4.24784e-05
1789 rs3760451,rs563916,rs79235862 0 132.387 inf 3 -nan 4.52541e-07 3.83058e-07,5.28338e-07 9.29348e-06,0.000733306,-0.00296919 4.28009e-05,6.46784e-05,0.000116167
1790 rs563916,rs79235862,rs8074792 0 132.387 inf 3 -nan 4.52566e-07 3.88646e-07,5.24119e-07 0.000732721,-0.00296919,1.62942e-05 6.37776e-05,0.000116167,5.66492e-05
1791 rs563916,rs6504582,rs79235862 0 132.387 inf 3 -nan 4.52517e-07 3.79279e-07,5.25538e-07 0.000728501,-4.42798e-06,-0.00296927 6.54658e-05,3.98766e-05,0.000116169
1792 rs139100326,rs563916,rs79235862 0 132.387 inf 3 -nan 4.52579e-07 3.83294e-07,5.25529e-07 -3.95913e-05,0.000729594,-0.00296942 0.000124246,6.33011e-05,0.000116169
1793 rs563916,rs60844158,rs79235862 0 132.386 inf 3 -nan 4.52574e-07 3.84546e-07,5.27327e-07 0.000728834,-2.64387e-05,-0.00296907 6.34506e-05,8.56862e-05,0.000116167
1794 rs563916,rs72831898,rs79235862 0 132.386 inf 3 -nan 4.52566e-07 3.8905e-07,5.23793e-07 0.000732567,1.72804e-05,-0.00296919 6.37064e-05,5.97602e-05,0.000116167
1795 rs12952879,rs563916,rs79235862 0 132.386 inf 3 -nan 4.52518e-07 3.85802e-07,5.22516e-07 4.8084e-06,0.000732336,-0.00296919 4.04689e-05,6.53732e-05,0.000116167
1796 rs563916,rs7207087,rs79235862 0 132.385 inf 3 -nan 4.52534e-07 3.81358e-07,5.20238e-07 0.000733027,8.11403e-06,-0.00296919 6.47542e-05,4.24014e-05,0.000116167
1797 rs563916,rs62075819,rs79235862 0 132.385 inf 3 -nan 4.52512e-07 3.88641e-07,5.18489e-07 0.000729206,-2.74079e-06,-0.00296919 6.55359e-05,4.02174e-05,0.000116167
1798 rs563916,rs7209449,rs79235862 0 132.385 inf 3 -nan 4.52535e-07 3.87601e-07,5.29812e-07 0.000732996,-8.34066e-06,-0.00296919 6.4671e-05,4.28429e-05,0.000116167
1799 rs1058018,rs563916,rs79235862 0 132.384 inf 3 -nan 4.52512e-07 3.87439e-07,5.25041e-07 -2.83267e-06,0.000731527,-0.00296906 3.96156e-05,6.52747e-05,0.000116179
1800 rs563916,rs79235862,rs9914918 0 132.384 inf 3 -nan 4.52531e-07 3.87258e-07,5.18247e-07 0.000732826,-0.00296919,7.77029e-06 6.46784e-05,0.000116167,4.28009e-05
1801 rs563916,rs79235862,rs8075255 0 132.384 inf 3 -nan 4.52549e-07 3.87117e-07,5.21232e-07 0.000732795,-0.00296919,1.20344e-05 6.40362e-05,0.000116167,4.96165e-05
1802 rs11656939,rs563916,rs79235862 0 132.384 inf 3 -nan 4.52531e-07 3.82651e-07,5.25466e-07 7.69891e-06,0.000732803,-0.00296919 4.28009e-05,6.46784e-05,0.000116167
1803 rs11870327,rs563916,rs79235862 0 132.383 inf 3 -nan 4.52566e-07 3.8939e-07,5.17338e-07 -3.52408e-05,0.000729408,-0.00296919 0.000121773,6.33418e-05,0.000116167
1804 rs11650158,rs563916,rs79235862 0 132.383 inf 3 -nan 4.52547e-07 3.80625e-07,5.27346e-07 1.18249e-05,0.000732672,-0.00296919 5.02692e-05,6.40033e-05,0.000116167
1805 rs563916,rs58376900,rs79235862 0 132.382 inf 3 -nan 4.52534e-07 3.86152e-07,5.23376e-07 0.0007327,8.51193e-06,-0.00296919 6.4418e-05,4.46368e-05,0.000116167
1806 rs563916,rs79235862,rs9909916 0 132.382 inf 3 -nan 4.52533e-07 3.8376e-07,5.25717e-07 0.000732665,-0.00296919,8.38556e-06 6.4418e-05,0.000116167,4.46368e-05
1807 rs521833,rs563916,rs79235862 0 132.382 inf 3 -nan 4.52509e-07 3.80131e-07,5.22532e-07 3.74013e-08,0.00073036,-0.00296919 4.01786e-05,6.51984e-05,0.00011617
1808 rs563916,rs79235862,rs999475 0 132.382 inf 3 -nan 4.52526e-07 3.84311e-07,5.22293e-07 0.000728272,-0.00296919,-6.86615e-06 6.46195e-05,0.000116167,4.31478e-05
1809 rs12449856,rs563916,rs79235862 0 132.381 inf 3 -nan 4.52556e-07 3.82947e-07,5.21638e-07 2.03732e-05,0.000731818,-0.00296919 7.75139e-05,6.34917e-05,0.000116167
1810 rs563916,rs79235862,rs9911030 0 132.38 inf 3 -nan 4.52521e-07 3.83026e-07,5.27863e-07 0.000728617,-0.00296919,-5.82504e-06 6.45906e-05,0.000116167,4.33309e-05
1811 rs4793993,rs563916,rs79235862 0 132.379 inf 3 -nan 4.52519e-07 3.89315e-07,5.2199e-07 -5.31154e-06,0.000728748,-0.00296919 4.31478e-05,6.46195e-05,0.000116167
1812 rs11657238,rs3744604,rs563916,rs58838744,rs79235862 0 137.261 inf 5 0 4.87624e-07 4.217e-07,5.62523e-07 0.00153747,-0.00135464,0.000740116,-0.00153364,-0.00295643 0.000223115,0.000229261,6.63993e-05,0.000224045,0.000116187
1813 rs1800632,rs563916,rs79235862 0 132.378 inf 3 -nan 4.5252e-07 3.8652e-07,5.2444e-07 -5.77741e-06,0.000728757,-0.00296919 4.42963e-05,6.44582e-05,0.000116167
1814 rs2270576,rs563916,rs79235862 0 132.378 inf 3 -nan 4.52515e-07 3.85604e-07,5.23163e-07 -4.10987e-06,0.000729116,-0.00296919 4.31478e-05,6.46195e-05,0.000116167
1815 rs563916,rs79235862,rs962273 0 132.377 inf 3 -nan 4.52509e-07 3.78651e-07,5.24681e-07 0.000729987,-0.00296919,1.20286e-06 6.47236e-05,0.000116167,4.25568e-05
1816 rs1962412,rs563916,rs79235862 0 132.377 inf 3 -nan 4.52509e-07 3.85978e-07,5.25515e-07 -4.46166e-07,0.000730518,-0.00296919 4.25568e-05,6.47236e-05,0.000116167
1817 rs563916,rs67174000,rs79235862 0 132.377 inf 3 -nan 4.52509e-07 3.83553e-07,5.23467e-07 0.000730276,-3.06717e-07,-0.00296919 6.47236e-05,4.25568e-05,0.000116167
1818 rs28579683,rs563916,rs79235862 0 132.377 inf 3 -nan 4.52511e-07 3.8839e-07,5.27202e-07 2.26861e-06,0.000731067,-0.00296919 4.3193e-05,6.46123e-05,0.000116167
1819 rs11079842,rs563916,rs79235862 0 132.377 inf 3 -nan 4.5251e-07 3.87287e-07,5.22536e-07 -2.03343e-06,0.000729752,-0.00296919 4.31478e-05,6.46195e-05,0.000116167
1820 rs563916,rs79235862,rs9904730 0 132.376 inf 3 -nan 4.52514e-07 3.8674e-07,5.26078e-07 0.000729256,-0.00296919,-3.99645e-06 6.44582e-05,0.000116167,4.42963e-05
1821 rs112139969,rs563916,rs79235862 0 132.376 inf 3 -nan 4.52534e-07 3.81842e-07,5.22814e-07 -1.07932e-05,0.000728833,-0.00296919 5.68376e-05,6.37727e-05,0.000116167
1822 rs563916,rs57459935,rs79235862 0 132.375 inf 3 -nan 4.5253e-07 3.83748e-07,5.28094e-07 0.000731774,1.01221e-05,-0.00296919 6.37535e-05,5.76159e-05,0.000116167
1823 rs563916,rs7214800,rs79235862 0 132.374 inf 3 -nan 4.52527e-07 3.85034e-07,5.28386e-07 0.000731689,9.50339e-06,-0.00296919 6.37535e-05,5.76159e-05,0.000116167
1824 rs11657238,rs3744604,rs563916,rs62075824,rs79235862 0 137.256 inf 5 0 4.87608e-07 4.20968e-07,5.62489e-07 0.00153711,-0.0013543,0.000740111,-0.00153327,-0.00295643 0.000223115,0.000229261,6.63993e-05,0.000224045,0.000116187
1825 rs563916,rs76047375,rs79235862 0 132.373 inf 3 -nan 4.52534e-07 3.8711e-07,5.22621e-07 0.000731013,2.32901e-05,-0.00296919 6.33418e-05,0.000121773,0.000116167
1826 rs56009866,rs563916,rs79235862 0 132.372 inf 3 -nan 4.5252e-07 3.83791e-07,5.26716e-07 7.45122e-06,0.000731405,-0.00296919 5.76159e-05,6.37535e-05,0.000116167
1827 rs11657238,rs2088139,rs3744604,rs563916,rs79235862 0 137.254 inf 5 0 4.87601e-07 4.21405e-07,5.62156e-07 0.00153695,-0.00153311,-0.00135414,0.000740108,-0.00295644 0.000223115,0.000224045,0.000229261,6.63993e-05,0.000116187
1828 rs11657238,rs28409394,rs3744604,rs563916,rs79235862 0 137.252 inf 5 0 4.87597e-07 4.20813e-07,5.57629e-07 0.00153685,-0.00153301,-0.00135405,0.000740107,-0.00295644 0.000223115,0.000224045,0.000229261,6.63993e-05,0.000116187
1829 rs563916,rs79235862,rs8078984 0 132.369 inf 3 -nan 4.5252e-07 3.88949e-07,5.21808e-07 0.000729738,-0.00296908,-1.13159e-05 6.34479e-05,0.00011617,8.82201e-05
1830 rs114722761,rs563916,rs79235862 0 132.368 inf 3 -nan 4.52509e-07 3.88653e-07,5.24954e-07 2.95728e-07,0.000730416,-0.00296919 5.76159e-05,6.37535e-05,0.000116167
1831 rs111341180,rs563916,rs79235862 0 132.368 inf 3 -nan 4.52518e-07 3.87407e-07,5.24546e-07 -9.95001e-06,0.000729808,-0.00296911 8.73483e-05,6.34488e-05,0.000116169
1832 rs563916,rs79235862,rs8078992 0 132.368 inf 3 -nan 4.52516e-07 3.78333e-07,5.31545e-07 0.000729853,-0.0029691,-9.28369e-06 6.34479e-05,0.00011617,8.82201e-05
1833 rs563916,rs7213258,rs79235862 0 132.368 inf 3 -nan 4.52516e-07 3.89949e-07,5.25553e-07 0.000729853,-9.28342e-06,-0.0029691 6.34479e-05,8.82201e-05,0.00011617
1834 rs563916,rs79235862,rs8076419 0 132.368 inf 3 -nan 4.52516e-07 3.85701e-07,5.22219e-07 0.000729876,-0.0029691,-8.86017e-06 6.34479e-05,0.00011617,8.82201e-05
1835 rs11654595,rs563916,rs79235862 0 132.368 inf 3 -nan 4.52515e-07 3.86756e-07,5.19668e-07 -8.37753e-06,0.000729904,-0.00296911 8.82201e-05,6.34479e-05,0.00011617
1836 rs12453671,rs563916,rs79235862 0 132.368 inf 3 -nan 4.52515e-07 3.86281e-07,5.26365e-07 -8.33893e-06,0.000729906,-0.00296911 8.82201e-05,6.34479e-05,0.00011617
1837 rs563916,rs62621985,rs79235862 0 132.367 inf 3 -nan 4.52517e-07 3.7979e-07,5.21182e-07 0.000730015,-1.31089e-05,-0.00296919 6.33418e-05,0.000121773,0.000116167
1838 rs116439846,rs563916,rs79235862 0 132.367 inf 3 -nan 4.52516e-07 3.8046e-07,5.27874e-07 -1.25168e-05,0.000730031,-0.00296919 0.000121773,6.33418e-05,0.000116167
1839 rs563916,rs73989213,rs79235862 0 132.367 inf 3 -nan 4.52517e-07 3.8196e-07,5.25955e-07 0.000730186,-1.44688e-05,-0.00296933 6.32763e-05,0.00012984,0.000116174
1840 rs563916,rs7222365,rs79235862 0 132.367 inf 3 -nan 4.52513e-07 3.85378e-07,5.27408e-07 0.000729982,-6.98939e-06,-0.00296912 6.34479e-05,8.82201e-05,0.00011617
1841 rs11869308,rs563916,rs79235862 0 132.367 inf 3 -nan 4.52516e-07 3.89392e-07,5.21477e-07 -1.18211e-05,0.000730209,-0.00296938 0.000112857,6.32734e-05,0.000116181
1842 rs55878356,rs563916,rs79235862 0 132.367 inf 3 -nan 4.52512e-07 3.86996e-07,5.25821e-07 -6.2795e-06,0.000730022,-0.00296913 8.82201e-05,6.34479e-05,0.00011617
1843 rs189762587,rs563916,rs79235862 0 132.366 inf 3 -nan 4.52515e-07 3.9315e-07,5.29305e-07 -1.19022e-05,0.00073022,-0.0029693 0.00012984,6.32763e-05,0.000116174
1844 rs12938969,rs563916,rs79235862 0 132.366 inf 3 -nan 4.52513e-07 3.83417e-07,5.23916e-07 9.27326e-06,0.00073064,-0.00296919 0.000119383,6.33456e-05,0.000116167
1845 rs117358243,rs563916,rs79235862 0 132.366 inf 3 -nan 4.52514e-07 3.87386e-07,5.23654e-07 -1.18279e-05,0.000730221,-0.0029693 0.00012984,6.32763e-05,0.000116174
1846 rs147600105,rs563916,rs79235862 0 132.366 inf 3 -nan 4.5251e-07 3.79229e-07,5.22445e-07 3.16079e-06,0.000730552,-0.00296922 8.82201e-05,6.34479e-05,0.00011617
1847 rs563916,rs60656944,rs79235862 0 132.366 inf 3 -nan 4.52509e-07 3.87924e-07,5.2304e-07 0.000730229,-2.59459e-06,-0.00296916 6.34479e-05,8.82201e-05,0.00011617
1848 rs2303017,rs563916,rs79235862 0 132.365 inf 3 -nan 4.52511e-07 3.84591e-07,5.27497e-07 7.46745e-06,0.000730497,-0.00296913 0.000126945,6.32878e-05,0.000116171
1849 rs563916,rs60416307,rs79235862 0 132.365 inf 3 -nan 4.52511e-07 3.8341e-07,5.21327e-07 0.000730276,-7.6167e-06,-0.00296926 6.32763e-05,0.00012984,0.000116174
1850 rs563916,rs77184940,rs79235862 0 132.365 inf 3 -nan 4.5251e-07 3.7972e-07,5.207e-07 0.000730301,-5.63891e-06,-0.00296924 6.32763e-05,0.00012984,0.000116174
1851 rs148237937,rs563916,rs79235862 0 132.365 inf 3 -nan 4.52509e-07 3.84167e-07,5.21979e-07 -3.31438e-06,0.000730309,-0.00296921 0.000124246,6.33011e-05,0.000116169
1852 rs11657238,rs2270574,rs3744604,rs563916,rs79235862 0 137.18 inf 5 0 4.87367e-07 4.19422e-07,5.66151e-07 0.00153148,-0.00152753,-0.00134889,0.000740032,-0.00295649 0.000223115,0.000224045,0.000229261,6.63993e-05,0.000116187
1853 rs11657238,rs3744604,rs563916,rs79235862,rs903567 0 137.173 inf 5 0 4.87345e-07 4.18604e-07,5.69923e-07 0.00153097,-0.0013484,0.000740025,-0.00295649,-0.00152701 0.000223115,0.000229261,6.63993e-05,0.000116187,0.000224045
1854 rs11657238,rs170319,rs3744604,rs563916,rs79235862 0 137.154 inf 5 0 4.87287e-07 4.20356e-07,5.66136e-07 0.00152961,-0.00152561,-0.00134708,0.000740006,-0.0029565 0.000223115,0.000224045,0.000229261,6.63993e-05,0.000116187
1855 rs11657238,rs3744604,rs4597361,rs563916,rs79235862 0 137.139 inf 5 0 4.87237e-07 4.1447e-07,5.60336e-07 0.00152843,-0.00134595,-0.00152441,0.00073999,-0.00295651 0.000223115,0.000229261,0.000224045,6.63993e-05,0.000116187
1856 rs11657238,rs3744604,rs4793998,rs563916,rs79235862 0 137.033 inf 5 0 4.86903e-07 4.20865e-07,5.60842e-07 0.00152059,-0.00133842,-0.0015164,0.000739881,-0.00295658 0.000223115,0.000229261,0.000224045,6.63993e-05,0.000116187
1857 rs11657238,rs3744604,rs4793996,rs563916,rs79235862 0 137.024 inf 5 0 4.86872e-07 4.1182e-07,5.65015e-07 0.00151987,-0.00133772,-0.00151566,0.000739871,-0.00295659 0.000223115,0.000229261,0.000224045,6.63993e-05,0.000116187
1858 rs11657238,rs3744604,rs46521,rs563916,rs79235862 0 137.012 inf 5 0 4.86834e-07 4.17915e-07,5.61773e-07 0.00151898,-0.00133687,-0.00151476,0.000739858,-0.0029566 0.000223115,0.000229261,0.000224045,6.63993e-05,0.000116187
1859 rs11657238,rs3744604,rs563916,rs57901004,rs79235862 0 137.006 inf 5 0 4.86816e-07 4.13816e-07,5.65852e-07 0.00151855,-0.00133645,0.000739852,-0.00151432,-0.0029566 0.000223115,0.000229261,6.63993e-05,0.000224045,0.000116187
1860 rs3744604,rs520878,rs563916,rs58591767,rs79235862 0 136.998 inf 5 0 4.55874e-07 3.92539e-07,5.27694e-07 2.9863e-05,-6.97855e-05,0.000798911,-6.88605e-05,-0.00296812 0.000107223,6.09489e-05,8.1621e-05,6.07514e-05,0.000116183
1861 rs3744604,rs520878,rs550510,rs563916,rs79235862 0 136.971 inf 5 0 4.5504e-07 3.8573e-07,5.25601e-07 9.3791e-05,-1.63498e-05,-2.4856e-05,0.000766312,-0.00296948 9.11923e-05,4.19488e-05,9.19989e-05,0.000105439,0.000116177
1862 rs11657238,rs3744604,rs4793995,rs563916,rs79235862 0 136.903 inf 5 0 4.86491e-07 4.14859e-07,5.56443e-07 0.00151086,-0.00132906,-0.00150646,0.000739745,-0.00295667 0.000223115,0.000229261,0.000224045,6.63993e-05,0.000116187
1863 rs1058018,rs3744604,rs550510,rs563916,rs79235862 0 136.766 inf 5 0 4.54975e-07 3.86631e-07,5.27074e-07 -9.85501e-06,0.000107065,-2.79541e-05,0.000766646,-0.00296946 4.11909e-05,9.03035e-05,9.18103e-05,0.000105441,0.000116183
1864 rs11657238,rs3744604,rs4793997,rs563916,rs79235862 0 136.728 inf 5 0 4.85936e-07 4.14769e-07,5.6404e-07 0.00149764,-0.00131635,-0.00149296,0.000739561,-0.00295679 0.000223115,0.000229261,0.000224045,6.63993e-05,0.000116187
1865 rs11657238,rs12601072,rs3744604,rs563916,rs79235862 0 136.581 inf 5 0 4.8547e-07 4.15032e-07,5.55509e-07 0.00148647,-0.00148155,-0.00130561,0.000739406,-0.00295689 0.000223115,0.000224045,0.000229261,6.63993e-05,0.000116187
1866 rs11657238,rs3744604,rs563916,rs62075850,rs79235862 0 136.475 inf 5 0 4.85224e-07 4.1495e-07,5.59658e-07 0.00138572,-0.00120876,0.000741209,-0.00138186,-0.0029578 0.000208982,0.000216602,6.64131e-05,0.000209833,0.000116185
1867 rs11657238,rs3744604,rs563916,rs62075846,rs79235862 0 136.402 inf 5 0 4.85004e-07 4.16417e-07,5.55762e-07 0.00136915,-0.00119651,0.00073798,-0.00136562,-0.00295792 0.000207249,0.000215567,6.63907e-05,0.000208134,0.000116185
1868 rs3744604,rs550510,rs563916,rs594335,rs79235862 0 136.248 inf 5 0 4.54959e-07 3.84056e-07,5.23279e-07 9.84316e-05,-2.87812e-05,0.000766395,-7.73206e-06,-0.00296965 9.11923e-05,9.19989e-05,0.000105439,4.19488e-05,0.000116177
1869 rs3744604,rs550510,rs563916,rs7208074,rs79235862 0 136.127 inf 5 0 4.54951e-07 3.88693e-07,5.26638e-07 9.92656e-05,-2.94866e-05,0.000766409,6.18335e-06,-0.00296968 9.11923e-05,9.19989e-05,0.000105439,4.19488e-05,0.000116177
1870 rs3744604,rs550510,rs563916,rs61596100,rs79235862 0 136.098 inf 5 0 4.54949e-07 3.854e-07,5.27806e-07 9.94657e-05,-2.96558e-05,0.000766413,5.81188e-06,-0.00296969 9.11923e-05,9.19989e-05,0.000105439,4.19488e-05,0.000116177
1871 rs3744604,rs550510,rs563916,rs573532,rs79235862 0 136.083 inf 5 0 4.54948e-07 3.88131e-07,5.23608e-07 9.95706e-05,-2.97446e-05,0.000766415,-5.61696e-06,-0.00296969 9.11923e-05,9.19989e-05,0.000105439,4.19488e-05,0.000116177
1872 rs3744604,rs510326,rs550510,rs563916,rs79235862 0 136.082 inf 5 0 4.54948e-07 3.9251e-07,5.32487e-07 9.95794e-05,-5.60067e-06,-2.9752e-05,0.000766415,-0.00296969 9.11923e-05,4.19488e-05,9.19989e-05,0.000105439,0.000116177
1873 rs2411374,rs3744604,rs550510,rs563916,rs79235862 0 135.962 inf 5 0 4.55382e-07 3.8801e-07,5.24301e-07 3.35502e-05,0.000119328,-4.60485e-05,0.000763289,-0.00296981 4.16553e-05,9.07599e-05,9.15968e-05,0.000105513,0.000116174
1874 rs1057897,rs11657238,rs3744604,rs563916,rs79235862 0 135.883 inf 5 0 4.8336e-07 4.17661e-07,5.52297e-07 -0.00132719,0.00133164,-0.00116034,0.000737452,-0.00295826 0.000208134,0.000207249,0.000215567,6.63907e-05,0.000116185
1875 rs3744604,rs521833,rs550510,rs563916,rs79235862 0 135.785 inf 5 0 4.54949e-07 3.90219e-07,5.31074e-07 0.000104895,-5.67799e-06,-2.97214e-05,0.000766408,-0.00296973 8.99489e-05,4.16918e-05,9.19676e-05,0.00010544,0.000116176
1876 rs3744604,rs563916,rs58591767,rs594335,rs79235862 0 135.696 inf 5 0 4.55465e-07 3.91552e-07,5.29392e-07 4.6951e-05,0.00078479,-5.54525e-05,-5.15932e-05,-0.00296863 0.000107223,8.1621e-05,6.07514e-05,6.09489e-05,0.000116183
1877 rs3744604,rs563916,rs58591767,rs7208074,rs79235862 0 135.466 inf 5 0 4.55405e-07 3.85236e-07,5.29095e-07 5.00219e-05,0.000782252,-5.30429e-05,4.83238e-05,-0.00296873 0.000107223,8.1621e-05,6.07514e-05,6.09489e-05,0.000116183
1878 rs3744604,rs563916,rs58591767,rs61596100,rs79235862 0 135.411 inf 5 0 4.55391e-07 3.93457e-07,5.2628e-07 5.07585e-05,0.000781643,-5.24649e-05,4.75396e-05,-0.00296875 0.000107223,8.1621e-05,6.07514e-05,6.09489e-05,0.000116183
1879 rs3744604,rs563916,rs573532,rs58591767,rs79235862 0 135.383 inf 5 0 4.55383e-07 3.84285e-07,5.29812e-07 5.1145e-05,0.000781324,-4.71281e-05,-5.21617e-05,-0.00296876 0.000107223,8.1621e-05,6.09489e-05,6.07514e-05,0.000116183
1880 rs3744604,rs510326,rs563916,rs58591767,rs79235862 0 135.38 inf 5 0 4.55383e-07 3.90662e-07,5.28467e-07 5.11773e-05,-4.70937e-05,0.000781297,-5.21363e-05,-0.00296876 0.000107223,6.09489e-05,8.1621e-05,6.07514e-05,0.000116183
1881 rs3744604,rs550510,rs563916,rs62075819,rs79235862 0 135.315 inf 5 0 4.54949e-07 3.88349e-07,5.29162e-07 0.000105256,-3.08798e-05,0.000767728,5.73824e-06,-0.00296984 9.04079e-05,9.05757e-05,0.000105829,4.13595e-05,0.000116175
1882 rs3744604,rs521833,rs563916,rs58591767,rs79235862 0 135.289 inf 5 0 4.55384e-07 3.82643e-07,5.24031e-07 9.55279e-05,-4.68393e-05,0.000781089,-5.21077e-05,-0.00296908 9.06612e-05,6.05081e-05,8.1415e-05,6.0663e-05,0.000116177
1883 rs11657238,rs3744604,rs550510,rs563916,rs79235862 0 134.944 inf 5 0 4.55585e-07 3.86241e-07,5.18313e-07 4.04062e-05,8.42879e-05,-5.00652e-05,0.000763919,-0.00296944 4.15885e-05,9.03372e-05,9.18311e-05,0.000105471,0.000116175
1884 rs11657238,rs3744604,rs55724082,rs563916,rs79235862 0 134.902 inf 5 0 4.8015e-07 4.13423e-07,5.50707e-07 0.00135199,-0.00117633,-0.0013442,0.000737534,-0.00295811 0.000223115,0.000229261,0.000224045,6.63993e-05,0.000116187
1885 rs3744604,rs550510,rs563916,rs6504582,rs79235862 0 134.86 inf 5 0 4.54961e-07 3.93439e-07,5.29116e-07 0.000102432,-3.58682e-05,0.000766529,-7.7438e-06,-0.00296991 8.83543e-05,9.19261e-05,0.000105439,4.07333e-05,0.000116176
1886 rs3744604,rs4793990,rs550510,rs563916,rs79235862 0 134.766 inf 5 0 4.55091e-07 3.87164e-07,5.28783e-07 0.000110149,-2.07288e-05,-2.49234e-05,0.000766741,-0.00296995 8.97695e-05,4.3634e-05,9.13237e-05,0.00010544,0.000116175
1887 rs11870567,rs3744604,rs550510,rs563916,rs79235862 0 134.751 inf 5 0 4.55085e-07 3.86973e-07,5.2708e-07 2.0342e-05,0.000110008,-2.50612e-05,0.000766736,-0.00296995 4.3634e-05,8.97695e-05,9.13237e-05,0.00010544,0.000116175
1888 rs3744604,rs550510,rs563916,rs79235862,rs9904761 0 134.701 inf 5 0 4.55055e-07 3.87212e-07,5.2704e-07 0.000109242,-2.58088e-05,0.000766708,-0.00296993,1.81153e-05 8.9785e-05,9.13383e-05,0.00010544,0.000116175,4.35696e-05
1889 rs3744604,rs550510,rs563916,rs79235862,rs9905428 0 134.539 inf 5 0 4.55024e-07 3.8245e-07,5.24137e-07 0.000108255,-2.6774e-05,0.000766672,-0.00296991,1.56402e-05 8.9754e-05,9.13093e-05,0.00010544,0.000116175,4.36999e-05
1890 rs3744604,rs550510,rs563916,rs7207087,rs79235862 0 134.538 inf 5 0 4.55014e-07 3.86714e-07,5.26286e-07 0.000107953,-2.70683e-05,0.000766662,1.47041e-05,-0.00296991 8.97695e-05,9.13237e-05,0.00010544,4.3634e-05,0.000116175
1891 rs1973404,rs3744604,rs550510,rs563916,rs79235862 0 134.487 inf 5 0 4.55052e-07 3.93634e-07,5.24798e-07 1.81167e-05,0.000108943,-2.61014e-05,0.000766697,-0.00296993 4.40156e-05,8.96861e-05,9.12455e-05,0.00010544,0.000116175
1892 rs3744604,rs3760451,rs550510,rs563916,rs79235862 0 134.423 inf 5 0 4.55025e-07 3.85054e-07,5.26135e-07 0.000108153,1.58035e-05,-2.68736e-05,0.000766669,-0.00296991 8.96935e-05,4.39789e-05,9.12525e-05,0.00010544,0.000116175
[truncated: 1,067,493 more chars]
