# Supplementary material for: Precision medicine for atherosclerotic cardiovascular disease: Integrative genomics maps risk loci and AI‐predicted functional consequences
Source: Clin Transl Med. 2026 Jul 10;16(7):e70732. doi: 10.1002/ctm2.70732 (PMC13351343; doi:10.1002/ctm2.70732)
Supplement: Supplementary file 6 — Supporting Information [file CTM2-16-e70732-s005.zip › IGF2BP1/FINEMAP/data.cred5]

# Post-Pr(# of causal SNPs is 5) = 1
#log10bf 165.87 NA 29.3383 NA 16.2798 NA 13.1308 NA -0.43894 NA
#min(|ld|) 1 NA 1 NA 1 NA 1 NA 2.91247e-05 NA
#mean(|ld|) 1 NA 1 NA 1 NA 1 NA 0.403732 NA
#median(|ld|) 1 NA 1 NA 1 NA 1 NA 0.257296 NA
index cred1 prob1 cred2 prob2 cred3 prob3 cred4 prob4 cred5 prob5
1 rs79235862 1 rs563916 1 rs189340001 1 rs16944911 1 rs640590 0.0417867
2 NA NA NA NA NA NA NA NA rs639679 0.0414622
3 NA NA NA NA NA NA NA NA rs541801 0.0403662
4 NA NA NA NA NA NA NA NA rs144379736 0.0402971
5 NA NA NA NA NA NA NA NA rs12453428 0.040137
6 NA NA NA NA NA NA NA NA rs3760449 0.039492
7 NA NA NA NA NA NA NA NA rs515000 0.0377996
8 NA NA NA NA NA NA NA NA rs7214826 0.0376244
9 NA NA NA NA NA NA NA NA rs594117 0.0368703
10 NA NA NA NA NA NA NA NA rs1644349 0.0305578
11 NA NA NA NA NA NA NA NA rs606911 0.0233144
12 NA NA NA NA NA NA NA NA rs12450440 0.0208817
13 NA NA NA NA NA NA NA NA rs3959442 0.0111412
14 NA NA NA NA NA NA NA NA rs55756520 0.00654432
15 NA NA NA NA NA NA NA NA rs112217959 0.00469951
16 NA NA NA NA NA NA NA NA rs141282565 0.00460231
17 NA NA NA NA NA NA NA NA rs59753208 0.00455218
18 NA NA NA NA NA NA NA NA rs151110658 0.00452602
19 NA NA NA NA NA NA NA NA rs117708140 0.00424296
20 NA NA NA NA NA NA NA NA rs111498564 0.00416837
21 NA NA NA NA NA NA NA NA rs117980178 0.00412121
22 NA NA NA NA NA NA NA NA rs3744605 0.00411654
23 NA NA NA NA NA NA NA NA rs8076178 0.00404165
24 NA NA NA NA NA NA NA NA rs11655675 0.00401476
25 NA NA NA NA NA NA NA NA rs79454300 0.00399168
26 NA NA NA NA NA NA NA NA rs11434 0.00394484
27 NA NA NA NA NA NA NA NA rs11655386 0.00393624
28 NA NA NA NA NA NA NA NA rs7503448 0.00386313
29 NA NA NA NA NA NA NA NA rs3744604 0.00369962
30 NA NA NA NA NA NA NA NA rs111788037 0.00369037
31 NA NA NA NA NA NA NA NA rs7224263 0.00368032
32 NA NA NA NA NA NA NA NA rs56686532 0.00367425
33 NA NA NA NA NA NA NA NA rs60852732 0.00367042
34 NA NA NA NA NA NA NA NA rs12450563 0.00367019
35 NA NA NA NA NA NA NA NA rs9748045 0.00366763
36 NA NA NA NA NA NA NA NA rs7207100 0.00365923
37 NA NA NA NA NA NA NA NA rs61238503 0.00365677
38 NA NA NA NA NA NA NA NA rs7217035 0.00364858
39 NA NA NA NA NA NA NA NA rs12450692 0.00364445
40 NA NA NA NA NA NA NA NA rs113495955 0.00364325
41 NA NA NA NA NA NA NA NA rs12450461 0.00364109
42 NA NA NA NA NA NA NA NA rs8080446 0.00363155
43 NA NA NA NA NA NA NA NA rs73989214 0.00363096
44 NA NA NA NA NA NA NA NA rs12450051 0.00363078
45 NA NA NA NA NA NA NA NA rs61030793 0.00362895
46 NA NA NA NA NA NA NA NA rs7214304 0.00361811
47 NA NA NA NA NA NA NA NA rs73989219 0.00360233
48 NA NA NA NA NA NA NA NA rs141182730 0.00359538
49 NA NA NA NA NA NA NA NA rs16944115 0.00357991
50 NA NA NA NA NA NA NA NA rs2303015 0.00356833
51 NA NA NA NA NA NA NA NA rs1990937 0.00353574
52 NA NA NA NA NA NA NA NA rs2411377 0.00351698
53 NA NA NA NA NA NA NA NA rs7221442 0.00351035
54 NA NA NA NA NA NA NA NA rs28712070 0.00348728
55 NA NA NA NA NA NA NA NA rs55762970 0.00348152
56 NA NA NA NA NA NA NA NA rs1990938 0.00346936
57 NA NA NA NA NA NA NA NA rs1990939 0.003469
58 NA NA NA NA NA NA NA NA rs8079874 0.00346445
59 NA NA NA NA NA NA NA NA rs145799151 0.00345965
60 NA NA NA NA NA NA NA NA rs178467 0.00344704
61 NA NA NA NA NA NA NA NA rs12451265 0.0034175
62 NA NA NA NA NA NA NA NA rs1990936 0.00339438
63 NA NA NA NA NA NA NA NA rs61648633 0.00337906
64 NA NA NA NA NA NA NA NA rs12451147 0.00334546
65 NA NA NA NA NA NA NA NA rs11079839 0.00325979
66 NA NA NA NA NA NA NA NA rs648335 0.00319231
67 NA NA NA NA NA NA NA NA rs7219313 0.00319075
68 NA NA NA NA NA NA NA NA rs649245 0.00318623
69 NA NA NA NA NA NA NA NA rs471975 0.00317618
70 NA NA NA NA NA NA NA NA rs497270 0.00310469
71 NA NA NA NA NA NA NA NA rs78270829 0.00304692
72 NA NA NA NA NA NA NA NA rs7216848 0.00301127
73 NA NA NA NA NA NA NA NA rs533842 0.00298536
74 NA NA NA NA NA NA NA NA rs55681610 0.00291713
75 NA NA NA NA NA NA NA NA rs56758270 0.00289326
76 NA NA NA NA NA NA NA NA rs11657238 0.00287319
77 NA NA NA NA NA NA NA NA rs2088138 0.00283662
78 NA NA NA NA NA NA NA NA rs11653543 0.00275537
79 NA NA NA NA NA NA NA NA rs145409352 0.00269876
80 NA NA NA NA NA NA NA NA rs117088827 0.00267623
81 NA NA NA NA NA NA NA NA rs550510 0.00263065
82 NA NA NA NA NA NA NA NA rs75665628 0.00250812
83 NA NA NA NA NA NA NA NA rs57249781 0.0024789
84 NA NA NA NA NA NA NA NA rs8076135 0.00246115
85 NA NA NA NA NA NA NA NA rs56065927 0.002328
86 NA NA NA NA NA NA NA NA rs10221256 0.00225484
87 NA NA NA NA NA NA NA NA rs9892143 0.00225115
88 NA NA NA NA NA NA NA NA rs11652336 0.00222402
89 NA NA NA NA NA NA NA NA rs7210340 0.00217116
90 NA NA NA NA NA NA NA NA rs12950328 0.00210055
91 NA NA NA NA NA NA NA NA rs74725365 0.00207342
92 NA NA NA NA NA NA NA NA rs57508413 0.00207002
93 NA NA NA NA NA NA NA NA rs56904288 0.00206978
94 NA NA NA NA NA NA NA NA rs73332250 0.00206869
95 NA NA NA NA NA NA NA NA rs8079462 0.00204654
96 NA NA NA NA NA NA NA NA rs60540186 0.00201974
97 NA NA NA NA NA NA NA NA rs117387941 0.00200215
98 NA NA NA NA NA NA NA NA rs16944762 0.00200091
99 NA NA NA NA NA NA NA NA rs8082345 0.00198328
100 NA NA NA NA NA NA NA NA rs12948439 0.00197297
101 NA NA NA NA NA NA NA NA rs55771415 0.0019668
102 NA NA NA NA NA NA NA NA rs62075845 0.00196195
103 NA NA NA NA NA NA NA NA rs520878 0.00196095
104 NA NA NA NA NA NA NA NA rs12451879 0.0019523
105 NA NA NA NA NA NA NA NA rs2112617 0.00187009
106 NA NA NA NA NA NA NA NA rs9915532 0.00181792
107 NA NA NA NA NA NA NA NA rs2303017 0.00178511
108 NA NA NA NA NA NA NA NA rs318095 0.00176769
109 NA NA NA NA NA NA NA NA rs12603261 0.00176646
110 NA NA NA NA NA NA NA NA rs318090 0.00176203
111 NA NA NA NA NA NA NA NA rs62075846 0.00176175
112 NA NA NA NA NA NA NA NA rs58591767 0.00175795
113 NA NA NA NA NA NA NA NA rs62075850 0.00175461
114 NA NA NA NA NA NA NA NA rs12601672 0.00175178
115 NA NA NA NA NA NA NA NA rs4399576 0.00175134
116 NA NA NA NA NA NA NA NA rs46522 0.00174891
117 NA NA NA NA NA NA NA NA rs8182364 0.00174798
118 NA NA NA NA NA NA NA NA rs519537 0.00174493
119 NA NA NA NA NA NA NA NA rs832410 0.00174452
120 NA NA NA NA NA NA NA NA rs318096 0.00174281
121 NA NA NA NA NA NA NA NA rs34899772 0.00173947
122 NA NA NA NA NA NA NA NA rs957557 0.00173925
123 NA NA NA NA NA NA NA NA rs4378658 0.00173799
124 NA NA NA NA NA NA NA NA rs4793992 0.00173659
125 NA NA NA NA NA NA NA NA rs12453394 0.0017354
126 NA NA NA NA NA NA NA NA rs56236620 0.00173427
127 NA NA NA NA NA NA NA NA rs62075852 0.00173404
128 NA NA NA NA NA NA NA NA rs2643361 0.00173401
129 NA NA NA NA NA NA NA NA rs17635252 0.00173248
130 NA NA NA NA NA NA NA NA rs66985080 0.00173191
131 NA NA NA NA NA NA NA NA rs15563 0.00173006
132 NA NA NA NA NA NA NA NA rs2898705 0.00172941
133 NA NA NA NA NA NA NA NA rs61576918 0.00172896
134 NA NA NA NA NA NA NA NA rs318092 0.00172798
135 NA NA NA NA NA NA NA NA rs55941919 0.00172568
136 NA NA NA NA NA NA NA NA rs1057897 0.00172548
137 NA NA NA NA NA NA NA NA rs62075844 0.00172045
138 NA NA NA NA NA NA NA NA rs1994970 0.00172032
139 NA NA NA NA NA NA NA NA rs58838744 0.00171951
140 NA NA NA NA NA NA NA NA rs62075824 0.00171923
141 NA NA NA NA NA NA NA NA rs2088139 0.00171911
142 NA NA NA NA NA NA NA NA rs28409394 0.00171903
143 NA NA NA NA NA NA NA NA rs594335 0.00171752
144 NA NA NA NA NA NA NA NA rs2270574 0.00171483
145 NA NA NA NA NA NA NA NA rs903567 0.00171443
146 NA NA NA NA NA NA NA NA rs170319 0.00171337
147 NA NA NA NA NA NA NA NA rs4597361 0.00171246
148 NA NA NA NA NA NA NA NA rs4793998 0.00170644
149 NA NA NA NA NA NA NA NA rs4793996 0.00170589
150 NA NA NA NA NA NA NA NA rs46521 0.00170522
151 NA NA NA NA NA NA NA NA rs57901004 0.00170489
152 NA NA NA NA NA NA NA NA rs602051 0.00170119
153 NA NA NA NA NA NA NA NA rs4793995 0.00169909
154 NA NA NA NA NA NA NA NA rs1057902 0.00169889
155 NA NA NA NA NA NA NA NA rs148237937 0.00168965
156 NA NA NA NA NA NA NA NA rs4793997 0.00168933
157 NA NA NA NA NA NA NA NA rs7208074 0.00168383
158 NA NA NA NA NA NA NA NA rs78069344 0.00168272
159 NA NA NA NA NA NA NA NA rs12601072 0.00168128
160 NA NA NA NA NA NA NA NA rs612720 0.00167814
161 NA NA NA NA NA NA NA NA rs61596100 0.00167615
162 NA NA NA NA NA NA NA NA rs573532 0.00167218
163 NA NA NA NA NA NA NA NA rs510326 0.00167185
164 NA NA NA NA NA NA NA NA rs2411374 0.00167148
165 NA NA NA NA NA NA NA NA rs74448347 0.00166344
166 NA NA NA NA NA NA NA NA rs77184940 0.00166334
167 NA NA NA NA NA NA NA NA rs595767 0.00166304
168 NA NA NA NA NA NA NA NA rs62066473 0.00165073
169 NA NA NA NA NA NA NA NA rs60416307 0.0016481
170 NA NA NA NA NA NA NA NA rs6504584 0.00163882
171 NA NA NA NA NA NA NA NA rs12449856 0.00163435
172 NA NA NA NA NA NA NA NA rs117358243 0.00161736
173 NA NA NA NA NA NA NA NA rs189762587 0.00161683
174 NA NA NA NA NA NA NA NA rs576389 0.00159973
175 NA NA NA NA NA NA NA NA rs73989213 0.00159923
176 NA NA NA NA NA NA NA NA rs55724082 0.00159749
177 NA NA NA NA NA NA NA NA rs12941604 0.00158965
178 NA NA NA NA NA NA NA NA rs8075893 0.00158813
179 NA NA NA NA NA NA NA NA rs7214832 0.00158627
180 NA NA NA NA NA NA NA NA rs72831898 0.00158329
181 NA NA NA NA NA NA NA NA rs8065900 0.00158088
182 NA NA NA NA NA NA NA NA rs4793989 0.00156314
183 NA NA NA NA NA NA NA NA rs35929648 0.00155418
184 NA NA NA NA NA NA NA NA rs12603612 0.00154932
185 NA NA NA NA NA NA NA NA rs12601858 0.00154851
186 NA NA NA NA NA NA NA NA rs11650158 0.00154018
187 NA NA NA NA NA NA NA NA rs62078369 0.00153681
188 NA NA NA NA NA NA NA NA rs55917610 0.00153642
189 NA NA NA NA NA NA NA NA rs532154 0.00153639
190 NA NA NA NA NA NA NA NA rs688945 0.00153361
191 NA NA NA NA NA NA NA NA rs12952879 0.00152648
192 NA NA NA NA NA NA NA NA rs56321731 0.0015183
193 NA NA NA NA NA NA NA NA rs61632152 0.00151774
194 NA NA NA NA NA NA NA NA rs11869991 0.0015142
195 NA NA NA NA NA NA NA NA rs12937175 0.00151071
196 NA NA NA NA NA NA NA NA rs4793991 0.00151066
197 NA NA NA NA NA NA NA NA rs12939844 0.00150637
198 NA NA NA NA NA NA NA NA rs1058018 0.0015053
199 NA NA NA NA NA NA NA NA rs7212779 0.00149892
200 NA NA NA NA NA NA NA NA rs8074792 0.00149434
201 NA NA NA NA NA NA NA NA rs9894220 0.001493
202 NA NA NA NA NA NA NA NA rs8074034 0.00149213
203 NA NA NA NA NA NA NA NA rs35372840 0.00148506
204 NA NA NA NA NA NA NA NA rs999474 0.00148064
205 NA NA NA NA NA NA NA NA rs9913202 0.00147849
206 NA NA NA NA NA NA NA NA rs33971298 0.00147748
207 NA NA NA NA NA NA NA NA rs8078826 0.00147737
208 NA NA NA NA NA NA NA NA rs882150 0.00147726
209 NA NA NA NA NA NA NA NA rs12948015 0.00147686
210 NA NA NA NA NA NA NA NA rs34231452 0.00147685
211 NA NA NA NA NA NA NA NA rs34071781 0.00147681
212 NA NA NA NA NA NA NA NA rs62075798 0.00147672
213 NA NA NA NA NA NA NA NA rs35513298 0.00147656
214 NA NA NA NA NA NA NA NA rs62066475 0.00147452
215 NA NA NA NA NA NA NA NA rs9894239 0.00147272
216 NA NA NA NA NA NA NA NA rs35584414 0.00147272
217 NA NA NA NA NA NA NA NA rs4793990 0.00147026
218 NA NA NA NA NA NA NA NA rs11869308 0.00146735
219 NA NA NA NA NA NA NA NA rs11870567 0.00146694
220 NA NA NA NA NA NA NA NA rs139100326 0.00146442
221 NA NA NA NA NA NA NA NA rs57459935 0.00145799
222 NA NA NA NA NA NA NA NA rs28528789 0.00145732
223 NA NA NA NA NA NA NA NA rs11657868 0.0014563
224 NA NA NA NA NA NA NA NA rs62075819 0.00145591
225 NA NA NA NA NA NA NA NA rs7214800 0.00145326
226 NA NA NA NA NA NA NA NA rs12940898 0.00145182
227 NA NA NA NA NA NA NA NA rs9904761 0.00145037
228 NA NA NA NA NA NA NA NA rs76047375 0.00144903
229 NA NA NA NA NA NA NA NA rs1973404 0.0014485
230 NA NA NA NA NA NA NA NA rs999475 0.0014484
231 NA NA NA NA NA NA NA NA rs6504582 0.00144287
232 NA NA NA NA NA NA NA NA rs147069987 0.00144034
233 NA NA NA NA NA NA NA NA rs9911030 0.00144014
234 NA NA NA NA NA NA NA NA rs56009866 0.00143888
235 NA NA NA NA NA NA NA NA rs4793993 0.00143813
236 NA NA NA NA NA NA NA NA rs521833 0.00143667
237 NA NA NA NA NA NA NA NA rs9905428 0.00143541
238 NA NA NA NA NA NA NA NA rs3760451 0.00143498
