# Supplementary material for: Precision medicine for atherosclerotic cardiovascular disease: Integrative genomics maps risk loci and AI‐predicted functional consequences
Source: Clin Transl Med. 2026 Jul 10;16(7):e70732. doi: 10.1002/ctm2.70732 (PMC13351343; doi:10.1002/ctm2.70732)
Supplement: Supplementary file 6 — Supporting Information [file CTM2-16-e70732-s005.zip › IGF2BP1/FINEMAP/data.ld]

1 -0.255090570711567 -0.251015356725328 0.183076169674118 0.95640655319367 -0.136358208649964 0.94576159384228 -0.0483928136279542 0.95640655319367 -0.0852332646664042 0.969202636035714 0.95640655319367 0.945189219719851 -0.0836687192143667 -0.0110843507454044 -0.102038341967563 1 1 0.95640655319367 0.95640655319367 0.95640655319367 -0.139134612269972 0.181557615790707 -0.134278428216566 -0.0489650986909294 -0.0140164356437049 -0.0330395104147228 -0.0222571664776665 0.945189219719851 0.945189219719851 -0.0222571664776665 -0.135318104010057 -0.0110843507454044 -0.142612909268993 0.824400740217169 0.95640655319367 0.94576159384228 0.95640655319367 0.95640655319367 0.95640655319367 0.94576159384228 0.94576159384228 -0.254576753514559 -0.254576753514559 -0.0656433435446232 0.95640655319367 -0.254576753514559 -0.254576753514559 -0.254576753514559 -0.254576753514559 -0.254576753514559 -0.142612909268993 -0.0140164356437049 -0.135318104010057 -0.181557615790707 -0.0856221260851938 -0.198492131814081 -0.257679093344307 -0.257679093344307 -0.138878964610203 -0.0346122020466669 0.95640655319367 0.95640655319367 -0.0656433435446232 0.978524417084535 0.94576159384228 0.00831975306444248 0.95640655319367 -0.0346122020466669 0.945189219719851 -0.254576753514559 -0.0656433435446232 0.95640655319367 0.989432143485432 -0.0195948193688657 -0.254576753514559 -0.254576753514559 -0.0696121332862652 -0.128390468887492 -0.0346122020466669 -0.0353746334229545 -0.0330395104147228 0.141220369078807 -0.138787300824673 0.95640655319367 0.95640655319367 0.95640655319367 0.95640655319367 -0.254576753514559 -0.0987703640870979 -0.254576753514559 -0.248508354991344 -0.254576753514559 -0.136358208649964 0.95640655319367 -0.0338341961163366 -0.254576753514559 0.95640655319367 -0.254576753514559 -0.254576753514559 -0.181557615790707 -0.136011453763213 0.95640655319367 -0.254576753514559 -0.254576753514559 -0.254576753514559 -0.254576753514559 -0.254576753514559 -0.199013334485194 -0.197970565243561 -0.198492131814081 -0.254576753514559 -0.197970565243561 -0.197970565243561 -0.127697659957318 -0.352134358955821 0.95640655319367 0.945189219719851 0.0255343359305027 -0.139134612269972 -0.136358208649964 -0.254576753514559 -0.254576753514559 -0.254576753514559 -0.254576753514559 -0.254576753514559 -0.0696121332862652 -0.20005474860958 0.142612909268993 -0.254576753514559 -0.254576753514559 -0.136358208649964 -0.254576753514559 -0.254576753514559 -0.254576753514559 -0.254576753514559 -0.0696121332862652 -0.257706140424716 -0.0656433435446232 -0.254576753514559 -0.257706140424716 0.122439092715912 -0.186043546646522 -0.0696121332862652 -0.0656433435446232 -0.0757089771339029 0.771603966431441 -0.254576753514559 0.979171284823991 0.95640655319367 -0.254576753514559 0.95640655319367 -0.332830203283467 0.516482709642592 -0.0836687192143667 0.989432143485432 -0.254576753514559 -0.0856221260851938 -0.0875535363910967 0.95640655319367 0.978524417084535 0.989432143485432 0.989226616242701 -0.257706140424716 -0.0836687192143667 0.989432143485432 -0.196436520071582 -0.254576753514559 -0.126311630016717 -0.250511539609302 -0.254576753514559 -0.0656433435446232 -0.257706140424716 -0.2455390285095 0.95640655319367 -0.257679093344307 -0.0330395104147228 -0.254576753514559 0.95640655319367 -0.0623307091111348 0.989432143485432 0.95640655319367 0.95640655319367 0.95640655319367 -0.196923730193804 -0.254576753514559 0.257706140424715 -0.135318104010057 0.94576159384228 0.00506440126958902 -0.196725396332446 -0.197970565243561 -0.173697925654632 -0.254576753514559 -0.254576753514559 -0.254576753514559 -0.255090570711567 -0.25406421346605 -0.254576753514559 -0.250511539609302 -0.0110843507454044 -0.0656433435446232 -0.0656433435446232 -0.0696121332862652 -0.071905839050852 0.0350758925005307 0.277899108636366 0.516482709642592 -0.141220369078807 -0.186043546646522 -0.142612909268993 0.95640655319367 0.257706140424715 0.138787300824673 1 -0.117803609741094 0.95640655319367 0.95640655319367 -0.0836687192143667 -0.127351209751864 -0.0856221260851938 0.95640655319367 0.95640655319367 0.95640655319367 0.95640655319367 0.95640655319367 0.95640655319367 -0.0796878377543484 0.989432143485432 -0.0330395104147228 0.95640655319367 0.95640655319367 -0.0375779087335409 -0.0396714239964392 0.95640655319367 0.989226616242701 -0.0110843507454044 -0.0330395104147228 -0.0423202668216187 0.5794076750931 -0.0390731376814454 0.95640655319367 -0.0856221260851938 -0.197970565243561 -0.0856221260851938 0.49138826801426 -0.0856221260851938 1 0.95640655319367 0.95640655319367 -0.199013334485194 0.95640655319367 0.95640655319367 0.989432143485432 0.95640655319367 0.95640655319367 -0.49652545752846 -0.254576753514559 -0.254576753514559 -0.198492131814081 -0.254576753514559 -0.254576753514559 0.141220369078807 0.95640655319367 0.95640655319367 -0.181557615790707 -0.181557615790707 -0.128390468887492 -0.14330986697755 -0.141916418464634 -0.126311630016717 -0.134971502329637 0.198492131814081 -0.139134612269972 -0.49652545752846 -0.181557615790707 -0.136358208649964
-0.255090570711567 1 0.984024442867992 0.890495199589164 -0.249569759034996 -0.679346825618369 -0.252342382100423 -0.24109662811195 -0.249569759034996 -0.367625218794761 -0.263196323686193 -0.249569759034996 -0.246771859496942 -0.329465231000592 -0.0229728257846045 -0.508362674996506 -0.255090570711567 -0.255090570711567 -0.249569759034996 -0.249569759034996 -0.249569759034996 -0.693179076749868 0.900206900652172 -0.663378034742471 -0.243947795230745 -0.0249979381078769 -0.164605319638984 -0.0271393653329676 -0.246771859496942 -0.246771859496942 -0.0168366517118262 -0.67416494626965 -0.0229728257846045 -0.662160451392369 -0.140307540270929 -0.249569759034996 -0.252342382100423 -0.249569759034996 -0.249569759034996 -0.249569759034996 -0.252342382100423 -0.252342382100423 0.997985746021213 0.997985746021213 0.401612228363692 -0.249569759034996 0.997985746021213 0.997985746021213 0.997985746021213 0.997985746021213 0.997985746021213 -0.662160451392369 -0.0249979381078769 -0.67416494626965 -0.900206900652173 -0.417542565442033 0.400472250334693 0.981817534028173 0.981817769620579 0.626010657993623 -0.172440587338792 -0.249569759034996 -0.249569759034996 0.401612228363692 -0.255090570711567 -0.252342382100423 0.15009189952657 -0.249569759034996 -0.172440587338792 -0.246771859496942 0.997985746021213 0.401612228363692 -0.249569759034996 -0.257815123948744 0.147312025798205 0.997985746021213 0.997985746021213 0.408856102935585 -0.639650948350841 -0.172440587338792 0.138674798226677 -0.164605319638984 0.703570473653088 -0.69144874507273 -0.249569759034996 -0.249569759034996 -0.249569759034996 -0.249569759034996 0.997985746021213 0.387197236697464 0.997985746021213 0.97419655418128 0.997985746021213 -0.679346825618369 -0.249569759034996 -0.168564503424837 0.997985746021213 -0.249569759034996 0.997985746021213 0.997985746021213 -0.900206900652173 -0.67761926675767 -0.249569759034996 0.997985746021213 0.997985746021213 0.997985746021213 0.997985746021213 0.997985746021213 0.397744781990043 0.404167808058106 0.400472250334693 0.997985746021213 0.404167808058106 0.404167808058106 -0.636199322283486 0.72441261190184 -0.249569759034996 -0.246771859496942 0.325888541095128 -0.693179076749868 -0.593918671712972 0.997985746021213 0.997985746021213 0.997985746021213 0.997985746021213 0.997985746021213 0.408856102935585 0.363272811172179 0.667530992453911 0.997985746021213 0.997985746021213 -0.679346825618369 0.997985746021213 0.997985746021213 0.997985746021213 0.997985746021213 0.408856102935585 -0.471770608092419 0.401612228363692 0.997985746021213 -0.471770608092419 -0.589222896594299 -0.217716824821896 0.408856102935585 0.401612228363692 0.386663723904241 -0.227600595876923 0.997985746021213 -0.260516800957271 -0.249569759034996 0.997985746021213 -0.249569759034996 0.766428551841221 -0.486089515583073 -0.329465231000592 -0.257815123948744 0.997985746021213 -0.417542565442033 0.343225295027056 -0.249569759034996 -0.255090570711567 -0.257815123948744 -0.252342382100423 -0.471770608092419 -0.329465231000592 -0.257815123948744 -0.265496564400697 0.997985746021213 -0.629294017134047 0.982049390969287 0.997985746021213 0.401612228363692 -0.471770608092419 0.937798462445329 -0.249569759034996 0.985890328726196 -0.164605319638984 0.997985746021213 -0.249569759034996 0.395727326393002 -0.257815123948744 -0.249569759034996 -0.249569759034996 -0.249569759034996 -0.297617782539504 0.997985746021213 0.47177060809242 -0.67416494626965 -0.252342382100423 0.315064100855804 0.400827712082646 0.404167808058106 0.68092648493477 0.997985746021213 0.997985746021213 0.997985746021213 0.995962234031872 0.995976498689645 0.997985746021213 0.982049390969287 -0.0229728257846045 0.401612228363692 0.401612228363692 0.408856102935585 0.413295601690015 0.51286999112601 -0.741209123817477 -0.486089515583073 -0.703570473653088 -0.217716824821896 -0.662160451392369 -0.249569759034996 0.47177060809242 0.69144874507273 -0.255090570711567 -0.681074672737864 -0.249569759034996 -0.249569759034996 -0.329465231000592 -0.592451825842692 -0.417542565442033 -0.249569759034996 -0.249569759034996 -0.249569759034996 -0.249569759034996 -0.249569759034996 -0.249569759034996 -0.387180946750311 -0.257815123948744 -0.164605319638984 -0.249569759034996 -0.249569759034996 -0.187215960551669 0.155518974636267 -0.249569759034996 -0.252342382100423 -0.0229728257846045 -0.164605319638984 -0.210842744336659 -0.14780143451416 0.168411627533209 -0.249569759034996 -0.417542565442033 0.404167808058106 -0.417542565442033 -0.466054016167236 -0.417542565442033 -0.255090570711567 -0.249569759034996 -0.249569759034996 0.397744781990043 -0.249569759034996 -0.249569759034996 -0.257815123948744 -0.249569759034996 -0.249569759034996 0.445620254072907 0.997985746021213 0.997985746021213 0.401432603969194 0.997985746021213 0.997985746021213 0.703570473653088 -0.249569759034996 -0.249569759034996 -0.900206900652173 -0.900206900652173 -0.639650948350841 -0.660449513198382 -0.658455218387887 -0.629294017134047 -0.672438150694383 -0.400472250334693 -0.693179076749868 0.445620254072907 -0.900206900652173 -0.679346825618369
-0.251015356725328 0.984024442867992 1 0.880146096557436 -0.24558274309111 -0.668493881593254 -0.248311071958351 -0.237244975155213 -0.24558274309111 -0.379327595730265 -0.258991615780209 -0.24558274309111 -0.242829541556977 -0.341254330477676 -0.0182633742666141 -0.500241298038319 -0.251015356725328 -0.251015356725328 -0.24558274309111 -0.24558274309111 -0.24558274309111 -0.682105154806537 0.890083233817682 -0.652651783842133 -0.240050593290809 -0.0199897615625574 -0.161975657950858 -0.0219783569619886 -0.242829541556977 -0.242829541556977 -0.0112380815972397 -0.663394785654122 -0.0182633742666141 -0.65045371670512 -0.133177133020054 -0.24558274309111 -0.248311071958351 -0.24558274309111 -0.24558274309111 -0.24558274309111 -0.248311071958351 -0.248311071958351 0.986010518477962 0.986010518477962 0.408819992833183 -0.24558274309111 0.986010518477962 0.986010518477962 0.986010518477962 0.986010518477962 0.986010518477962 -0.65045371670512 -0.0199897615625574 -0.663394785654122 -0.890083233817682 -0.419761068905581 0.385807799542957 0.970048112648455 0.970048353268953 0.610467773231284 -0.169685752883884 -0.24558274309111 -0.24558274309111 0.408819992833183 -0.251015356725328 -0.248311071958351 0.152528629359164 -0.24558274309111 -0.169685752883884 -0.242829541556977 0.986010518477962 0.408819992833183 -0.24558274309111 -0.253696383706604 0.149703624605966 0.986010518477962 0.986010518477962 0.416042251290805 -0.629432168080919 -0.169685752883884 0.140926172344359 -0.161975657950858 0.692330543354849 -0.680402466141965 -0.24558274309111 -0.24558274309111 -0.24558274309111 -0.24558274309111 0.986010518477962 0.393483352475429 0.986010518477962 0.961555683466787 0.986010518477962 -0.668493881593254 -0.24558274309111 -0.165871591569945 0.986010518477962 -0.24558274309111 0.986010518477962 0.986010518477962 -0.890083233817682 -0.666793921447833 -0.24558274309111 0.986010518477962 0.986010518477962 0.986010518477962 0.986010518477962 0.986010518477962 0.383178666059098 0.38948229478667 0.385807799542957 0.986010518477962 0.38948229478667 0.38948229478667 -0.626035683663002 0.712839716833255 -0.24558274309111 -0.242829541556977 0.334655020029845 -0.682105154806537 -0.588277223781834 0.986010518477962 0.986010518477962 0.986010518477962 0.986010518477962 0.986010518477962 0.416042251290805 0.348802590136055 0.655858628153432 0.986010518477962 0.986010518477962 -0.668493881593254 0.986010518477962 0.986010518477962 0.986010518477962 0.986010518477962 0.416042251290805 -0.459846594855616 0.408819992833183 0.986010518477962 -0.459846594855616 -0.574040456161858 -0.207580813630919 0.416042251290805 0.408819992833183 0.393507638645984 -0.220827418907263 0.986010518477962 -0.256354899919729 -0.24558274309111 0.986010518477962 -0.24558274309111 0.75418442872368 -0.486009215872941 -0.341254330477676 -0.253696383706604 0.986010518477962 -0.419761068905581 0.348797529893371 -0.24558274309111 -0.251015356725328 -0.253696383706604 -0.248311071958351 -0.459846594855616 -0.341254330477676 -0.253696383706604 -0.253690221790731 0.986010518477962 -0.619240694610491 0.969623974314977 0.986010518477962 0.408819992833183 -0.459846594855616 0.928856645834566 -0.24558274309111 0.974139397447837 -0.161975657950858 0.986010518477962 -0.24558274309111 0.402850556430404 -0.253696383706604 -0.24558274309111 -0.24558274309111 -0.24558274309111 -0.285644259328387 0.986010518477962 0.459846594855616 -0.663394785654122 -0.248311071958351 0.302925136168417 0.385910622949497 0.38948229478667 0.661062645072405 0.986010518477962 0.986010518477962 0.986010518477962 0.984024442867992 0.983945573104723 0.986010518477962 0.969623974314977 -0.0182633742666141 0.408819992833183 0.408819992833183 0.416042251290805 0.420545374682392 0.499949518710098 -0.728100331559174 -0.486009215872941 -0.692330543354849 -0.207580813630919 -0.65045371670512 -0.24558274309111 0.459846594855616 0.680402466141965 -0.251015356725328 -0.670194125392376 -0.24558274309111 -0.24558274309111 -0.341254330477676 -0.588119221354755 -0.419761068905581 -0.24558274309111 -0.24558274309111 -0.24558274309111 -0.24558274309111 -0.24558274309111 -0.24558274309111 -0.390668317687615 -0.253696383706604 -0.161975657950858 -0.24558274309111 -0.24558274309111 -0.184225081277852 0.158043812593718 -0.24558274309111 -0.248311071958351 -0.0182633742666141 -0.161975657950858 -0.207474414028638 -0.145440224252886 0.171145776666243 -0.24558274309111 -0.419761068905581 0.38948229478667 -0.419761068905581 -0.472496258896063 -0.419761068905581 -0.251015356725328 -0.24558274309111 -0.24558274309111 0.383178666059098 -0.24558274309111 -0.24558274309111 -0.253696383706604 -0.24558274309111 -0.24558274309111 0.444273307041279 0.986010518477962 0.986010518477962 0.386844636058904 0.986010518477962 0.986010518477962 0.692330543354849 -0.24558274309111 -0.24558274309111 -0.890083233817682 -0.890083233817682 -0.629432168080919 -0.654103966931675 -0.646802573781729 -0.619240694610491 -0.661695576600223 -0.385807799542957 -0.682105154806537 0.444273307041279 -0.890083233817682 -0.668493881593254
0.183076169674118 0.890495199589164 0.880146096557436 1 0.159649180744248 -0.744816809815755 0.161117550409689 -0.264331582390517 0.159649180744248 -0.412100095638194 0.170275508901726 0.159649180744248 0.158152502131157 -0.374797539072576 -0.0302359488163929 -0.55735458169787 0.183076169674118 0.183076169674118 0.159649180744248 0.159649180744248 0.159649180744248 -0.759982102081536 0.991705343813377 -0.728079927953961 -0.267457522069031 -0.0340304169434061 -0.180468656699197 -0.0640011508511696 0.156972448580334 0.156972448580334 -0.0557210121253162 -0.739135542604637 -0.0302359488163929 -0.732576931972957 0.191603045036849 0.159649180744248 0.161117550409689 0.159649180744248 0.159649180744248 0.159649180744248 0.161117550409689 0.161117550409689 0.892982212589792 0.892982212589792 0.353094657893089 0.159649180744248 0.892982212589792 0.892982212589792 0.892982212589792 0.892982212589792 0.892982212589792 -0.732576931972957 -0.0340304169434061 -0.739135542604637 -0.991705343813377 -0.467685806610472 0.320157613052828 0.878080337778627 0.873709514067366 0.560322869265316 -0.189059024493896 0.159649180744248 0.159649180744248 0.353094657893089 0.164794941381655 0.161117550409689 0.136898703346437 0.159649180744248 -0.189059024493896 0.156972448580334 0.892982212589792 0.353094657893089 0.159649180744248 0.185031556615094 0.134363182708211 0.892982212589792 0.892982212589792 0.359446644074113 -0.701295363105048 -0.189059024493896 0.126485174242865 -0.180468656699197 0.771374938257581 -0.758085014951534 0.159649180744248 0.159649180744248 0.159649180744248 0.159649180744248 0.892982212589792 0.33116727748969 0.892982212589792 0.871134934328497 0.892982212589792 -0.744816809815755 0.159649180744248 -0.184809394781205 0.892982212589792 0.159649180744248 0.892982212589792 0.892982212589792 -0.991705343813377 -0.742922762723943 0.159649180744248 0.892982212589792 0.892982212589792 0.892982212589792 0.892982212589792 0.892982212589792 0.317250115205947 0.318948182189225 0.320157613052828 0.892982212589792 0.318948182189225 0.318948182189225 -0.697511097073005 0.571194328408808 0.159649180744248 0.156972448580334 0.361912648018344 -0.759982102081536 -0.668704764372647 0.892982212589792 0.892982212589792 0.892982212589792 0.892982212589792 0.892982212589792 0.359446644074113 0.275959442139776 0.737750335046419 0.892982212589792 0.892982212589792 -0.744816809815755 0.892982212589792 0.892982212589792 0.892982212589792 0.892982212589792 0.359446644074113 -0.588030325614939 0.353094657893089 0.892982212589792 -0.588030325614939 -0.524797251399462 -0.301227660112962 0.359446644074113 0.353094657893089 0.337249754007442 0.111327560654541 0.892982212589792 0.168787472268097 0.159649180744248 0.892982212589792 0.159649180744248 0.623083967903496 -0.24874682769618 -0.374797539072576 0.167276609261827 0.892982212589792 -0.467685806610472 0.28796040108634 0.159649180744248 0.164794941381655 0.185031556615094 0.181103819841402 -0.588030325614939 -0.374797539072576 0.185031556615094 -0.35538960747839 0.892982212589792 -0.689940314141138 0.878311889464023 0.892982212589792 0.353094657893089 -0.588030325614939 0.833737362854881 0.159649180744248 0.878080337778627 -0.180468656699197 0.892982212589792 0.159649180744248 0.347595881711279 0.185031556615094 0.159649180744248 0.159649180744248 0.159649180744248 -0.392881406169916 0.892982212589792 0.588030325614939 -0.739135542604637 0.161117550409689 0.326437244733336 0.315462436630222 0.318948182189225 0.609913927166601 0.892982212589792 0.892982212589792 0.892982212589792 0.890495199589164 0.89113706134129 0.892982212589792 0.878311889464023 -0.0302359488163929 0.353094657893089 0.353094657893089 0.359446644074113 0.363707899599061 0.550406161216445 -0.614309178247028 -0.24874682769618 -0.771374938257581 -0.301227660112962 -0.732576931972957 0.159649180744248 0.588030325614939 0.758085014951534 0.183076169674118 -0.741419732626252 0.159649180744248 0.159649180744248 -0.374797539072576 -0.65551926115654 -0.467685806610472 0.159649180744248 0.159649180744248 0.159649180744248 0.159649180744248 0.159649180744248 0.159649180744248 -0.435271493259862 0.185031556615094 -0.180468656699197 0.159649180744248 0.159649180744248 -0.205258329363299 0.141848734279649 0.159649180744248 0.181103819841402 -0.0302359488163929 -0.180468656699197 -0.23116207257859 0.106075737835831 0.153608112832752 0.159649180744248 -0.467685806610472 0.318948182189225 -0.467685806610472 -0.235606227700685 -0.467685806610472 0.183076169674118 0.159649180744248 0.159649180744248 0.317250115205947 0.159649180744248 0.159649180744248 0.185031556615094 0.159649180744248 0.159649180744248 0.218284281626132 0.892982212589792 0.892982212589792 0.316053743598713 0.892982212589792 0.892982212589792 0.771374938257581 0.159649180744248 0.159649180744248 -0.991705343813377 -0.991705343813377 -0.701295363105048 -0.731403243046649 -0.728553400313591 -0.689940314141138 -0.737242332357568 -0.320157613052828 -0.759982102081536 0.218284281626132 -0.991705343813377 -0.744816809815755
0.95640655319367 -0.249569759034996 -0.24558274309111 0.159649180744248 0.999999999999999 -0.13340706863561 0.989012455845307 -0.0473454695031045 0.999999999999999 -0.0833885990580678 0.926816956408913 0.999999999999999 0.988789108308349 -0.081857914366841 -0.00809289976685628 -0.0998299715514383 0.95640655319367 0.95640655319367 0.999999999999999 0.999999999999999 0.999999999999999 -0.136123383787898 0.157802366475471 -0.131372299964385 -0.0479053688551956 -0.0110041802988567 -0.0323244509972899 -0.0191783539457633 0.988789108308349 0.988789108308349 -0.0191783539457633 -0.132389474517457 -0.00809289976685628 -0.13952640155322 0.863832973964921 0.999999999999999 0.989012455845307 0.999999999999999 0.999999999999999 0.999999999999999 0.989012455845307 0.989012455845307 -0.249067062154874 -0.249067062154874 -0.104740014121101 0.999999999999999 -0.249067062154874 -0.249067062154874 -0.249067062154874 -0.249067062154874 -0.249067062154874 -0.13952640155322 -0.0110041802988567 -0.132389474517457 -0.15780236647547 -0.0676306159775865 -0.213170475874277 -0.252102259424591 -0.252102259424591 -0.164191770159875 -0.0338631055642757 0.999999999999999 0.999999999999999 -0.104740014121101 0.95640655319367 0.989012455845307 0.0119237776532519 0.999999999999999 -0.0338631055642757 0.988789108308349 -0.249067062154874 -0.104740014121101 0.999999999999999 0.94625370925388 -0.0165388077434431 -0.249067062154874 -0.249067062154874 -0.10647790538953 -0.125611771118236 -0.0338631055642757 -0.0346090359776577 -0.0323244509972899 0.138163999490525 -0.135783589049614 0.999999999999999 0.999999999999999 0.999999999999999 0.999999999999999 -0.249067062154874 -0.0966327210616013 -0.249067062154874 -0.243129999279745 -0.249067062154874 -0.13340706863561 0.999999999999999 -0.0331019376699919 -0.249067062154874 0.999999999999999 -0.249067062154874 -0.249067062154874 -0.15780236647547 -0.133067818410527 0.999999999999999 -0.249067062154874 -0.249067062154874 -0.249067062154874 -0.249067062154874 -0.249067062154874 -0.213595270927304 -0.212746461940709 -0.213170475874277 -0.249067062154874 -0.212746461940709 -0.212746461940709 -0.124933956343355 -0.344513271766192 0.999999999999999 0.988789108308349 0.00910919015219509 -0.136123383787898 -0.13340706863561 -0.249067062154874 -0.249067062154874 -0.249067062154874 -0.249067062154874 -0.249067062154874 -0.10647790538953 -0.214447223188758 0.13952640155322 -0.249067062154874 -0.249067062154874 -0.13340706863561 -0.249067062154874 -0.249067062154874 -0.249067062154874 -0.249067062154874 -0.10647790538953 -0.266365023777494 -0.104740014121101 -0.249067062154874 -0.266365023777494 0.142002260363385 -0.199563634475839 -0.10647790538953 -0.104740014121101 -0.101240104876107 0.809521764907761 -0.249067062154874 0.936395236713448 0.999999999999999 -0.249067062154874 0.999999999999999 -0.325626907342431 0.505304704253414 -0.081857914366841 0.968018304017774 -0.249067062154874 -0.0676306159775865 -0.0856586541746171 0.999999999999999 0.95640655319367 0.94625370925388 0.944678728451585 -0.266365023777494 -0.081857914366841 0.94625370925388 -0.208964725158101 -0.249067062154874 -0.123577923631813 -0.245089829864669 -0.249067062154874 -0.104740014121101 -0.266365023777494 -0.240224936609247 0.999999999999999 -0.252102259424591 -0.0323244509972899 -0.249067062154874 0.999999999999999 -0.103344139699475 0.94625370925388 0.999999999999999 0.999999999999999 0.999999999999999 -0.209381916024332 -0.249067062154874 0.266365023777494 -0.132389474517457 0.989012455845307 0.000323529958140833 -0.211058124442065 -0.212746461940709 -0.169938658765717 -0.249067062154874 -0.249067062154874 -0.249067062154874 -0.249569759034996 -0.248565614782493 -0.249067062154874 -0.245089829864669 -0.00809289976685628 -0.104740014121101 -0.104740014121101 -0.10647790538953 -0.107517222647316 0.0267922721662099 0.314015458682286 0.505304704253414 -0.138163999490526 -0.199563634475839 -0.13952640155322 0.999999999999999 0.266365023777494 0.135783589049615 0.95640655319367 -0.111778414169321 0.999999999999999 0.999999999999999 -0.081857914366841 -0.124595004205487 -0.0676306159775865 0.999999999999999 0.999999999999999 0.999999999999999 0.999999999999999 0.999999999999999 0.999999999999999 -0.0779631893523015 0.94625370925388 -0.0323244509972899 0.999999999999999 0.999999999999999 -0.0165388077434431 -0.0388128330253418 0.999999999999999 0.944678728451585 -0.00809289976685628 -0.0323244509972899 -0.0336087903098508 0.592224935768105 -0.0358222852230775 0.999999999999999 -0.0676306159775865 -0.212746461940709 -0.0676306159775865 0.480753370455263 -0.0676306159775865 0.95640655319367 0.999999999999999 0.999999999999999 -0.213595270927304 0.999999999999999 0.999999999999999 0.94625370925388 0.999999999999999 0.999999999999999 -0.485779378063462 -0.249067062154874 -0.249067062154874 -0.213170475874277 -0.249067062154874 -0.249067062154874 0.138163999490525 0.999999999999999 0.999999999999999 -0.15780236647547 -0.15780236647547 -0.125611771118236 -0.140208275316318 -0.138844984589321 -0.123577923631813 -0.132050374182926 0.213170475874277 -0.136123383787898 -0.485779378063462 -0.15780236647547 -0.13340706863561
-0.136358208649964 -0.679346825618369 -0.668493881593254 -0.744816809815755 -0.13340706863561 1 -0.134889169339721 -0.128877771644741 -0.13340706863561 -0.226989761427457 -0.140691124415121 -0.13340706863561 -0.131911456438236 -0.222823127657289 -0.0942082839685629 0.748310959624746 -0.136358208649964 -0.136358208649964 -0.13340706863561 -0.13340706863561 -0.13340706863561 0.949375552375497 -0.751046482165491 0.979588479539624 0.344612617751779 -0.0961999213004564 0.24229938734041 -0.0779006578108569 -0.131911456438236 -0.131911456438236 -0.101964455494407 0.992372262365395 -0.0942082839685629 0.920342202299144 -0.154436184605553 -0.13340706863561 -0.134889169339721 -0.13340706863561 -0.13340706863561 -0.13340706863561 -0.134889169339721 -0.134889169339721 -0.67797844857189 -0.67797844857189 -0.285109848178423 -0.13340706863561 -0.67797844857189 -0.67797844857189 -0.67797844857189 -0.67797844857189 -0.67797844857189 0.920342202299144 -0.0961999213004564 0.992372262365395 0.75104648216549 -0.228025361331145 -0.556232983961143 -0.652991515804574 -0.647401644728821 -0.417684688700345 0.253832918379841 -0.13340706863561 -0.13340706863561 -0.285109848178423 -0.136358208649964 -0.134889169339721 -0.101964455494407 -0.13340706863561 0.253832918379841 -0.131911456438236 -0.67797844857189 -0.285109848178423 -0.13340706863561 -0.137814613713298 -0.100075957101424 -0.67797844857189 -0.67797844857189 -0.289840513147777 0.941567582609376 0.253832918379841 -0.0942082839685629 0.24229938734041 -0.965570402764424 0.946673504907554 -0.13340706863561 -0.13340706863561 -0.13340706863561 -0.13340706863561 -0.67797844857189 -0.263041213638626 -0.67797844857189 -0.661817336611406 -0.67797844857189 1 -0.13340706863561 0.248127314455914 -0.67797844857189 -0.13340706863561 -0.67797844857189 -0.67797844857189 0.75104648216549 0.997457029612045 -0.13340706863561 -0.67797844857189 -0.67797844857189 -0.67797844857189 -0.67797844857189 -0.67797844857189 -0.551423134263384 -0.555095575632026 -0.556232983961143 -0.67797844857189 -0.555095575632026 -0.555095575632026 0.936486781555787 -0.81813597282542 -0.13340706863561 -0.131911456438236 -0.290784288464438 0.949375552375497 0.798762208260774 -0.67797844857189 -0.67797844857189 -0.67797844857189 -0.67797844857189 -0.67797844857189 -0.289840513147777 -0.499208346904872 -0.925484932069732 -0.67797844857189 -0.67797844857189 1 -0.67797844857189 -0.67797844857189 -0.67797844857189 -0.67797844857189 -0.289840513147777 0.433139846350225 -0.285109848178423 -0.67797844857189 0.433139846350225 0.380818436307579 0.492661056916524 -0.289840513147777 -0.285109848178423 -0.275582843605705 -0.164797383367217 -0.67797844857189 -0.139258790329492 -0.13340706863561 -0.67797844857189 -0.13340706863561 -0.886379851045929 -0.264013114290554 -0.222823127657289 -0.137814613713298 -0.67797844857189 -0.228025361331145 -0.233169014648558 -0.13340706863561 -0.136358208649964 -0.137814613713298 -0.134889169339721 0.433139846350225 -0.222823127657289 -0.137814613713298 0.558330474636733 -0.67797844857189 0.926322157406474 -0.667152136355438 -0.67797844857189 -0.285109848178423 0.433139846350225 -0.619896816066199 -0.13340706863561 -0.652941769790786 0.24229938734041 -0.67797844857189 -0.13340706863561 -0.281310177653596 -0.137814613713298 -0.13340706863561 -0.13340706863561 -0.13340706863561 0.614518081154186 -0.67797844857189 -0.433139846350225 0.992372262365395 -0.134889169339721 -0.539791723153036 -0.550366480872263 -0.555095575632026 -0.46258524601991 -0.67797844857189 -0.67797844857189 -0.67797844857189 -0.67380963430545 -0.676613472775308 -0.67797844857189 -0.667152136355438 -0.0942082839685629 -0.285109848178423 -0.285109848178423 -0.289840513147777 -0.292669609439803 -0.410254391472658 0.813468311101857 -0.264013114290554 0.965570402764424 0.492661056916524 0.920342202299144 -0.13340706863561 -0.433139846350225 -0.94667623747028 -0.136358208649964 0.997463057739984 -0.13340706863561 -0.13340706863561 -0.222823127657289 0.851652944328385 -0.228025361331145 -0.13340706863561 -0.13340706863561 -0.13340706863561 -0.13340706863561 -0.13340706863561 -0.13340706863561 -0.212221406176634 -0.137814613713298 0.24229938734041 -0.13340706863561 -0.13340706863561 -0.100075957101424 -0.0219868746745866 -0.13340706863561 -0.134889169339721 -0.0942082839685629 0.24229938734041 -0.112705612145489 -0.0790069926537357 -0.11440990456191 -0.13340706863561 -0.228025361331145 -0.555095575632026 -0.228025361331145 -0.277495857198624 -0.228025361331145 -0.136358208649964 -0.13340706863561 -0.13340706863561 -0.551423134263384 -0.13340706863561 -0.13340706863561 -0.137814613713298 -0.13340706863561 -0.13340706863561 0.263288292013343 -0.67797844857189 -0.67797844857189 -0.550288720921076 -0.67797844857189 -0.67797844857189 -0.965570402764424 -0.13340706863561 -0.13340706863561 0.75104648216549 0.75104648216549 0.941567582609376 0.920841686910751 0.914703085020736 0.926322157406474 0.989830415535251 0.556232983961143 0.949375552375497 0.263288292013343 0.75104648216549 1
0.94576159384228 -0.252342382100423 -0.248311071958351 0.161117550409689 0.989012455845307 -0.134889169339721 1 -0.0478714592756424 0.989012455845307 -0.0843150139972667 0.916367431302458 0.989012455845307 0.977924744321133 -0.0827673239937869 -0.0096008002323242 -0.10093904375159 0.94576159384228 0.94576159384228 0.989012455845307 0.989012455845307 0.989012455845307 -0.137635661698065 0.159219770571559 -0.132831795179062 -0.048437578892018 -0.0125223458815981 -0.0326835630898703 -0.020729442113727 0.977924744321133 0.977924744321133 -0.020729442113727 -0.133860270146247 -0.0096008002323242 -0.141076485668693 0.853744831655724 0.989012455845307 0.978099917244011 0.989012455845307 0.989012455845307 0.989012455845307 0.978099917244011 0.978099917244011 -0.25183410045326 -0.25183410045326 -0.105903634986657 0.989012455845307 -0.25183410045326 -0.25183410045326 -0.25183410045326 -0.25183410045326 -0.25183410045326 -0.141076485668693 -0.0125223458815981 -0.133860270146247 -0.159219770571558 -0.0715591332004141 -0.215538717044852 -0.254903017585476 -0.254903017585476 -0.166015876938111 -0.0342393115113311 0.989012455845307 0.989012455845307 -0.105903634986657 0.94576159384228 0.978099917244011 0.010105524784876 0.989012455845307 -0.0342393115113311 0.977924744321133 -0.25183410045326 -0.105903634986657 0.989012455845307 0.935676379509929 -0.0180786058455001 -0.25183410045326 -0.25183410045326 -0.10766083355191 -0.127007269095388 -0.0342393115113311 -0.0349935289218166 -0.0326835630898703 0.139698947848374 -0.137292091972249 0.989012455845307 0.989012455845307 0.989012455845307 0.989012455845307 -0.25183410045326 -0.0977062730509399 -0.25183410045326 -0.245831079116128 -0.25183410045326 -0.134889169339721 0.989012455845307 -0.0334696873374539 -0.25183410045326 0.989012455845307 -0.25183410045326 -0.25183410045326 -0.159219770571558 -0.134546150176433 0.989012455845307 -0.25183410045326 -0.25183410045326 -0.25183410045326 -0.25183410045326 -0.25183410045326 -0.215968231405886 -0.215109992481211 -0.215538717044852 -0.25183410045326 -0.215109992481211 -0.215109992481211 -0.126321924061687 -0.348340680372661 0.989012455845307 0.977924744321133 0.00627187702920237 -0.137635661698065 -0.134889169339721 -0.25183410045326 -0.25183410045326 -0.25183410045326 -0.25183410045326 -0.25183410045326 -0.10766083355191 -0.216829648525983 0.141076485668694 -0.25183410045326 -0.25183410045326 -0.134889169339721 -0.25183410045326 -0.25183410045326 -0.25183410045326 -0.25183410045326 -0.10766083355191 -0.269324235709277 -0.105903634986657 -0.25183410045326 -0.269324235709277 0.142828251891964 -0.201780708924713 -0.10766083355191 -0.105903634986657 -0.102364843109663 0.799745004975931 -0.25183410045326 0.925883010976459 0.989012455845307 -0.25183410045326 0.989012455845307 -0.329244495777475 0.496467842251909 -0.0827673239937869 0.957247345349917 -0.25183410045326 -0.0715591332004141 -0.0866102885442456 0.989012455845307 0.94576159384228 0.935676379509929 0.934160996004878 -0.269324235709277 -0.0827673239937869 0.935676379509929 -0.211286242072146 -0.25183410045326 -0.124950826353537 -0.247812682657459 -0.25183410045326 -0.105903634986657 -0.269324235709277 -0.242893742327974 0.989012455845307 -0.254903017585476 -0.0326835630898703 -0.25183410045326 0.989012455845307 -0.104492252942503 0.935676379509929 0.989012455845307 0.989012455845307 0.989012455845307 -0.211708067766824 -0.25183410045326 0.269324235709279 -0.133860270146247 0.978099917244011 0.000228263667738492 -0.213402898208873 -0.215109992481211 -0.171826611243707 -0.25183410045326 -0.25183410045326 -0.25183410045326 -0.252342382100423 -0.251327082195384 -0.25183410045326 -0.247812682657459 -0.0096008002323242 -0.105903634986657 -0.105903634986657 -0.10766083355191 -0.10871169722066 0.0284625763052994 0.317504048433744 0.496467842251909 -0.139698947848372 -0.201780708924713 -0.141076485668693 0.989012455845307 0.269324235709279 0.137292091972249 0.94576159384228 -0.111670141828768 0.989012455845307 0.989012455845307 -0.0827673239937869 -0.125979206297251 -0.0715591332004141 0.989012455845307 0.989012455845307 0.989012455845307 0.989012455845307 0.989012455845307 0.989012455845307 -0.0788293300974307 0.935676379509929 -0.0326835630898703 0.989012455845307 0.989012455845307 -0.0180786058455001 -0.039244028521527 0.989012455845307 0.934160996004878 -0.0096008002323242 -0.0326835630898703 -0.0352325433488427 0.585717838136839 -0.0374587914804078 0.989012455845307 -0.0715591332004141 -0.215109992481211 -0.0715591332004141 0.471890066081439 -0.0715591332004141 0.94576159384228 0.989012455845307 0.989012455845307 -0.215968231405886 0.989012455845307 0.989012455845307 0.935676379509929 0.989012455845307 0.989012455845307 -0.476935064658655 -0.25183410045326 -0.25183410045326 -0.215538717044852 -0.25183410045326 -0.25183410045326 0.139698947848374 0.989012455845307 0.989012455845307 -0.159219770571558 -0.159219770571558 -0.127007269095388 -0.141765934784393 -0.140387498427054 -0.124950826353537 -0.133517402538739 0.215538717044853 -0.137635661698065 -0.476935064658655 -0.159219770571558 -0.134889169339721
-0.0483928136279542 -0.24109662811195 -0.237244975155213 -0.264331582390517 -0.0473454695031045 -0.128877771644741 -0.0478714592756424 1 -0.0473454695031044 0.56776909599039 -0.0499305427251961 -0.0473454695031044 -0.0468146845724149 0.529429996075417 -0.0334340262565568 -0.0964406489737751 -0.0483928136279541 -0.0483928136279541 -0.0473454695031044 -0.0473454695031044 -0.0473454695031044 -0.13150186531153 -0.266542460459163 -0.126912085307113 -0.046278935974079 -0.0341408479079344 0.0423629942956132 -0.0361866508827729 -0.0468146845724149 -0.0468146845724149 -0.0361866508827729 -0.127894725815703 -0.0334340262565568 -0.134789347383865 -0.0548085925520919 -0.0473454695031044 -0.0478714592756424 -0.0473454695031044 -0.0473454695031044 -0.0473454695031044 -0.0478714592756424 -0.0478714592756424 -0.240610998269503 -0.240610998269503 -0.0545790914239715 -0.0473454695031044 -0.240610998269503 -0.240610998269503 -0.240610998269503 -0.240610998269503 -0.240610998269503 -0.134789347383865 -0.0341408479079344 -0.127894725815703 0.266542460459163 0.565190516056595 0.222101439277303 -0.243543147702244 -0.243543147702244 -0.158617303243569 0.0345129198807965 -0.0473454695031044 -0.0473454695031044 -0.0545790914239715 -0.0483928136279541 -0.0478714592756424 -0.0361866508827729 -0.0473454695031044 0.0345129198807965 -0.0468146845724149 -0.240610998269503 -0.0545790914239715 -0.0473454695031044 -0.0489096841522479 -0.0117648287657398 -0.240610998269503 -0.240610998269503 -0.0624417023265385 -0.121347131899622 0.0345129198807965 0.0308503187873356 0.0423629942956132 0.133473200168279 -0.131173606928115 -0.0473454695031044 -0.0473454695031044 -0.0473454695031044 -0.0473454695031044 -0.240610998269503 -0.0546029072907252 -0.240610998269503 -0.234875504331387 -0.240610998269503 -0.128877771644741 -0.0473454695031044 0.0383441940243065 -0.240610998269503 -0.0473454695031044 -0.240610998269503 -0.240610998269503 0.266542460459163 -0.128550039287783 -0.0473454695031044 -0.240610998269503 -0.240610998269503 -0.240610998269503 -0.240610998269503 -0.240610998269503 0.221659727284965 0.222544098130757 0.222101439277303 -0.240610998269503 0.222544098130757 0.222544098130757 -0.120692329581665 0.137427128018557 -0.0473454695031044 -0.0468146845724149 -0.0640246144750679 -0.13150186531153 -0.128877771644741 -0.240610998269503 -0.240610998269503 -0.240610998269503 -0.240610998269503 -0.240610998269503 -0.0624417023265385 0.204223209514678 0.134789347383864 -0.240610998269503 -0.240610998269503 -0.128877771644741 -0.240610998269503 -0.240610998269503 -0.240610998269503 -0.240610998269503 -0.0624417023265385 0.177746570595748 -0.0545790914239715 -0.240610998269503 0.177746570595748 0.161382418542553 -0.176146895732867 -0.0624417023265385 -0.0545790914239715 -0.0390558280785792 -0.0584857276919529 -0.240610998269503 -0.049422214864739 -0.0473454695031044 -0.240610998269503 -0.0473454695031044 0.145397903046494 0.488149128466809 0.529429996075417 -0.0489096841522479 -0.240610998269503 0.565190516056595 -0.00832338933979026 -0.0473454695031044 -0.0483928136279541 -0.0489096841522479 -0.0478714592756424 0.177746570595748 0.529429996075417 -0.0489096841522479 -0.182604253971556 -0.240610998269503 -0.119382335471696 -0.236768796802089 -0.240610998269503 -0.0545790914239715 0.177746570595748 -0.23206907130433 -0.0473454695031044 -0.243543147702244 0.0423629942956132 -0.240610998269503 -0.0473454695031044 -0.0483426151780134 -0.0489096841522479 -0.0473454695031044 -0.0473454695031044 -0.0473454695031044 -0.202273200632483 -0.240610998269503 -0.177746570595747 -0.127894725815703 -0.0478714592756424 0.193050679374863 0.224324316480415 0.222544098130757 -0.164169079509896 -0.240610998269503 -0.240610998269503 -0.240610998269503 -0.24109662811195 -0.24012657551282 -0.240610998269503 -0.236768796802089 -0.0334340262565568 -0.0545790914239715 -0.0545790914239715 -0.0624417023265385 -0.0672020136159528 -0.169813033768799 -0.150774327167783 0.488149128466809 -0.133473200168279 -0.176146895732867 -0.134789347383865 -0.0473454695031044 -0.177746570595747 0.131173606928115 -0.0483928136279541 -0.129205558686804 -0.0473454695031044 -0.0473454695031044 0.529429996075417 -0.120364885191579 0.565190516056595 -0.0473454695031044 -0.0473454695031044 -0.0473454695031044 -0.0473454695031044 -0.0473454695031044 -0.0473454695031044 0.607279793149025 -0.0489096841522479 0.0423629942956132 -0.0473454695031044 -0.0473454695031044 -0.0117648287657398 -0.0374951003922308 -0.0473454695031044 -0.0478714592756424 -0.0334340262565568 0.0423629942956132 -0.0285913017520609 -0.0196301022999452 0.0271197382428174 -0.0473454695031044 0.565190516056595 0.222544098130757 0.565190516056595 0.464431335825292 0.565190516056595 -0.0483928136279541 -0.0473454695031044 -0.0473454695031044 0.221659727284965 -0.0473454695031044 -0.0473454695031044 -0.0489096841522479 -0.0473454695031044 -0.0473454695031044 -0.469286705690163 -0.240610998269503 -0.240610998269503 0.222101439277303 -0.240610998269503 -0.240610998269503 0.133473200168279 -0.0473454695031044 -0.0473454695031044 0.266542460459163 0.266542460459163 -0.121347131899622 -0.135448070883525 -0.134131065174635 -0.119382335471696 -0.127567138260371 -0.222101439277303 -0.13150186531153 -0.469286705690163 0.266542460459163 -0.128877771644741
0.95640655319367 -0.249569759034996 -0.24558274309111 0.159649180744248 0.999999999999999 -0.13340706863561 0.989012455845307 -0.0473454695031044 0.999999999999999 -0.0833885990580678 0.926816956408913 0.999999999999999 0.988789108308349 -0.081857914366841 -0.00809289976685628 -0.0998299715514383 0.95640655319367 0.95640655319367 0.999999999999999 0.999999999999999 0.999999999999999 -0.136123383787898 0.157802366475471 -0.131372299964385 -0.0479053688551956 -0.0110041802988567 -0.0323244509972899 -0.0191783539457633 0.988789108308349 0.988789108308349 -0.0191783539457633 -0.132389474517457 -0.00809289976685628 -0.13952640155322 0.863832973964921 0.999999999999999 0.989012455845307 0.999999999999999 0.999999999999999 0.999999999999999 0.989012455845307 0.989012455845307 -0.249067062154874 -0.249067062154874 -0.104740014121101 0.999999999999999 -0.249067062154874 -0.249067062154874 -0.249067062154874 -0.249067062154874 -0.249067062154874 -0.13952640155322 -0.0110041802988567 -0.132389474517457 -0.15780236647547 -0.0676306159775865 -0.213170475874277 -0.252102259424591 -0.252102259424591 -0.164191770159875 -0.0338631055642757 0.999999999999999 0.999999999999999 -0.104740014121101 0.95640655319367 0.989012455845307 0.0119237776532519 0.999999999999999 -0.0338631055642757 0.988789108308349 -0.249067062154874 -0.104740014121101 0.999999999999999 0.94625370925388 -0.0165388077434431 -0.249067062154874 -0.249067062154874 -0.10647790538953 -0.125611771118236 -0.0338631055642757 -0.0346090359776577 -0.0323244509972899 0.138163999490525 -0.135783589049614 0.999999999999999 0.999999999999999 0.999999999999999 0.999999999999999 -0.249067062154874 -0.0966327210616013 -0.249067062154874 -0.243129999279745 -0.249067062154874 -0.13340706863561 0.999999999999999 -0.0331019376699919 -0.249067062154874 0.999999999999999 -0.249067062154874 -0.249067062154874 -0.15780236647547 -0.133067818410527 0.999999999999999 -0.249067062154874 -0.249067062154874 -0.249067062154874 -0.249067062154874 -0.249067062154874 -0.213595270927304 -0.212746461940709 -0.213170475874277 -0.249067062154874 -0.212746461940709 -0.212746461940709 -0.124933956343355 -0.344513271766192 0.999999999999999 0.988789108308349 0.00910919015219509 -0.136123383787898 -0.13340706863561 -0.249067062154874 -0.249067062154874 -0.249067062154874 -0.249067062154874 -0.249067062154874 -0.10647790538953 -0.214447223188758 0.13952640155322 -0.249067062154874 -0.249067062154874 -0.13340706863561 -0.249067062154874 -0.249067062154874 -0.249067062154874 -0.249067062154874 -0.10647790538953 -0.266365023777494 -0.104740014121101 -0.249067062154874 -0.266365023777494 0.142002260363385 -0.199563634475839 -0.10647790538953 -0.104740014121101 -0.101240104876107 0.809521764907761 -0.249067062154874 0.936395236713448 0.999999999999999 -0.249067062154874 0.999999999999999 -0.325626907342431 0.505304704253414 -0.081857914366841 0.968018304017774 -0.249067062154874 -0.0676306159775865 -0.0856586541746171 0.999999999999999 0.95640655319367 0.94625370925388 0.944678728451585 -0.266365023777494 -0.081857914366841 0.94625370925388 -0.208964725158101 -0.249067062154874 -0.123577923631813 -0.245089829864669 -0.249067062154874 -0.104740014121101 -0.266365023777494 -0.240224936609247 0.999999999999999 -0.252102259424591 -0.0323244509972899 -0.249067062154874 0.999999999999999 -0.103344139699475 0.94625370925388 0.999999999999999 0.999999999999999 0.999999999999999 -0.209381916024332 -0.249067062154874 0.266365023777494 -0.132389474517457 0.989012455845307 0.000323529958140833 -0.211058124442065 -0.212746461940709 -0.169938658765717 -0.249067062154874 -0.249067062154874 -0.249067062154874 -0.249569759034996 -0.248565614782493 -0.249067062154874 -0.245089829864669 -0.00809289976685628 -0.104740014121101 -0.104740014121101 -0.10647790538953 -0.107517222647316 0.0267922721662099 0.314015458682286 0.505304704253414 -0.138163999490526 -0.199563634475839 -0.13952640155322 0.999999999999999 0.266365023777494 0.135783589049615 0.95640655319367 -0.111778414169321 0.999999999999999 0.999999999999999 -0.081857914366841 -0.124595004205487 -0.0676306159775865 0.999999999999999 0.999999999999999 0.999999999999999 0.999999999999999 0.999999999999999 0.999999999999999 -0.0779631893523015 0.94625370925388 -0.0323244509972899 0.999999999999999 0.999999999999999 -0.0165388077434431 -0.0388128330253418 0.999999999999999 0.944678728451585 -0.00809289976685628 -0.0323244509972899 -0.0336087903098508 0.592224935768105 -0.0358222852230775 0.999999999999999 -0.0676306159775865 -0.212746461940709 -0.0676306159775865 0.480753370455263 -0.0676306159775865 0.95640655319367 0.999999999999999 0.999999999999999 -0.213595270927304 0.999999999999999 0.999999999999999 0.94625370925388 0.999999999999999 0.999999999999999 -0.485779378063462 -0.249067062154874 -0.249067062154874 -0.213170475874277 -0.249067062154874 -0.249067062154874 0.138163999490525 0.999999999999999 0.999999999999999 -0.15780236647547 -0.15780236647547 -0.125611771118236 -0.140208275316318 -0.138844984589321 -0.123577923631813 -0.132050374182926 0.213170475874277 -0.136123383787898 -0.485779378063462 -0.15780236647547 -0.13340706863561
-0.0852332646664042 -0.367625218794761 -0.379327595730265 -0.412100095638194 -0.0833885990580678 -0.226989761427457 -0.0843150139972667 0.56776909599039 -0.0833885990580678 1 -0.0879416352136952 -0.0833885990580678 -0.0824537385057102 0.953647521712653 -0.0229778981046597 -0.169858926198772 -0.0852332646664042 -0.0852332646664042 -0.0833885990580678 -0.0833885990580678 -0.0833885990580678 -0.231611523487633 -0.416391283377036 -0.223527638618184 -0.0033149474751691 -0.0283857056925323 -0.0308821629437072 -0.043633969021108 -0.0824537385057102 -0.0824537385057102 -0.043633969021108 -0.225258343081547 -0.0229778981046597 -0.237401697865828 -0.0965332437766542 -0.0833885990580678 -0.0843150139972619 -0.0833885990580678 -0.0833885990580678 -0.0833885990580678 -0.0843150139972619 -0.0843150139972619 -0.376128942799216 -0.376128942799216 -0.15661766850895 -0.0833885990580678 -0.376128942799216 -0.376128942799216 -0.376128942799216 -0.376128942799216 -0.376128942799216 -0.237401697865828 -0.0283857056925323 -0.225258343081547 0.416391283377036 0.866015778283277 0.381300840712262 -0.381637613310557 -0.381994082259138 -0.266922095630263 -0.0417467243037017 -0.0833885990580678 -0.0833885990580678 -0.15661766850895 -0.0852332646664042 -0.0843150139972619 -0.063734801943828 -0.0833885990580678 -0.0417467243037017 -0.0824537385057102 -0.376128942799216 -0.15661766850895 -0.0833885990580678 -0.0861436180617271 -0.0625543604805321 -0.376128942799216 -0.376128942799216 -0.155614317618392 -0.21372620094433 -0.0417467243037017 -0.0469022522320522 -0.0308821629437072 0.235083594917145 -0.231033368766402 -0.0833885990580678 -0.0833885990580678 -0.0833885990580678 -0.0833885990580678 -0.376128942799216 -0.164418861190717 -0.376128942799216 -0.366123566573817 -0.376128942799216 -0.226989761427457 -0.0833885990580678 -0.0364131905863184 -0.376128942799216 -0.0833885990580678 -0.376128942799216 -0.376128942799216 0.416391283377036 -0.226412533185778 -0.0833885990580678 -0.376128942799216 -0.376128942799216 -0.376128942799216 -0.376128942799216 -0.376128942799216 0.380493872791938 0.382109151896886 0.381300840712262 -0.376128942799216 0.382109151896886 0.382109151896886 -0.212572911125314 0.242047566500314 -0.0833885990580678 -0.0824537385057102 -0.160197004451962 -0.231611523487633 -0.226989761427457 -0.376128942799216 -0.376128942799216 -0.376128942799216 -0.376128942799216 -0.376128942799216 -0.155614317618392 0.359907291884079 0.237401697865827 -0.376128942799216 -0.376128942799216 -0.226989761427457 -0.376128942799216 -0.376128942799216 -0.376128942799216 -0.376128942799216 -0.155614317618392 0.301087515433239 -0.15661766850895 -0.376128942799216 0.301087515433239 0.270819239621329 -0.307658157033999 -0.155614317618392 -0.15661766850895 -0.142521749410482 -0.0996654186832722 -0.376128942799216 -0.0870463278360192 -0.0833885990580678 -0.376128942799216 -0.0833885990580678 0.256086328180417 0.747372640583141 0.953647521712653 -0.0861436180617271 -0.376128942799216 0.866015778283277 -0.145746680997855 -0.0833885990580678 -0.0852332646664042 -0.0861436180617271 -0.0843150139972619 0.301087515433239 0.953647521712653 -0.0861436180617271 -0.323697309784639 -0.376128942799216 -0.210265645514662 -0.368757497279918 -0.376128942799216 -0.15661766850895 0.301087515433239 -0.408738469464454 -0.0833885990580678 -0.381994082259138 -0.0308821629437072 -0.376128942799216 -0.0833885990580678 -0.153087385634166 -0.0861436180617271 -0.0833885990580678 -0.0833885990580678 -0.0833885990580678 -0.345440208066533 -0.376128942799216 -0.301087515433239 -0.225258343081547 -0.0843150139972619 0.339643493685015 0.38526918872718 0.382109151896886 -0.254754411685646 -0.376128942799216 -0.376128942799216 -0.376128942799216 -0.377104306734928 -0.375531056440477 -0.376128942799216 -0.368757497279918 -0.0229778981046597 -0.15661766850895 -0.15661766850895 -0.155614317618392 -0.158478263228008 -0.260980046058137 -0.265555713110414 0.747372640583141 -0.235083594917145 -0.307658157033999 -0.237401697865828 -0.0833885990580678 -0.301087515433239 0.231033368766402 -0.0852332646664042 -0.22756708598488 -0.0833885990580678 -0.0833885990580678 0.953647521712653 -0.211996190073749 0.866015778283277 -0.0833885990580678 -0.0833885990580678 -0.0833885990580678 -0.0833885990580678 -0.0833885990580678 -0.0833885990580678 0.934938231760101 -0.0861436180617271 -0.0308821629437072 -0.0833885990580678 -0.0833885990580678 0.420175033585245 -0.0660393470814521 -0.0833885990580678 -0.0843150139972619 -0.0229778981046597 -0.0308821629437072 0.478158743870517 -0.0342269482531289 -0.0715140641148788 -0.0833885990580678 0.866015778283277 0.382109151896886 0.866015778283277 0.817993334095015 0.866015778283277 -0.0852332646664042 -0.0833885990580678 -0.0833885990580678 0.380493872791938 -0.0833885990580678 -0.0833885990580678 -0.0861436180617271 -0.0833885990580678 -0.0833885990580678 -0.715797137993092 -0.376128942799216 -0.376128942799216 0.381300840712262 -0.376128942799216 -0.376128942799216 0.235083594917145 -0.0833885990580678 -0.0833885990580678 0.416391283377036 0.416391283377036 -0.21372620094433 -0.238561893981312 -0.236242278986078 -0.210265645514662 -0.224681369875987 -0.381300840712262 -0.231611523487633 -0.715797137993092 0.416391283377036 -0.226989761427457
0.969202636035714 -0.263196323686193 -0.258991615780209 0.170275508901726 0.926816956408913 -0.140691124415121 0.916367431302458 -0.0499305427251961 0.926816956408913 -0.0879416352136952 0.999999999999998 0.926816956408913 0.915943412999548 -0.0863273747960407 -0.0154006559994891 -0.105280710321764 0.969202636035714 0.969202636035714 0.926816956408913 0.926816956408913 0.926816956408913 -0.143555750982136 0.168357090805275 -0.138545256919439 -0.0401432456262476 -0.0183658773593787 -0.0340893732500188 -0.0267114621920877 0.915943412999548 0.915943412999548 -0.0267114621920877 -0.139617969430565 -0.0154006559994891 -0.147144574278415 0.797153195903764 0.926816956408913 0.916367431302458 0.926816956408913 0.926816956408913 0.926816956408913 0.916367431302458 0.916367431302458 -0.262666179444006 -0.262666179444006 -0.0668533712191003 0.926816956408913 -0.262666179444006 -0.262666179444006 -0.262666179444006 -0.262666179444006 -0.262666179444006 -0.147144574278415 -0.0183658773593787 -0.139617969430565 -0.168357090805275 -0.086822160848367 -0.205772067990283 -0.26586709916337 -0.26586709916337 -0.147900968324878 -0.0357120387004329 0.926816956408913 0.926816956408913 -0.0668533712191003 0.94825684628153 0.916367431302458 0.00314161646073653 0.926816956408913 -0.0357120387004329 0.915943412999548 -0.262666179444006 -0.0668533712191003 0.926816956408913 0.979554426664921 -0.0240133567190321 -0.262666179444006 -0.262666179444006 -0.071131230652875 -0.132470201910142 -0.0357120387004329 -0.0364986970811855 -0.0340893732500188 0.145707784758443 -0.143197403375159 0.926816956408913 0.926816956408913 0.926816956408913 0.926816956408913 -0.262666179444006 -0.101908889240224 -0.262666179444006 -0.256404951608269 -0.262666179444006 -0.140691124415121 0.926816956408913 -0.0349093108689101 -0.262666179444006 0.926816956408913 -0.262666179444006 -0.262666179444006 -0.168357090805275 -0.140333351051886 0.926816956408913 -0.262666179444006 -0.262666179444006 -0.262666179444006 -0.262666179444006 -0.262666179444006 -0.206307534035954 -0.205984038049552 -0.205772067990283 -0.262666179444006 -0.205984038049552 -0.205984038049552 -0.131755378296982 -0.363323773443437 0.926816956408913 0.915943412999548 0.0245206726117676 -0.143555750982136 -0.140691124415121 -0.262666179444006 -0.262666179444006 -0.262666179444006 -0.262666179444006 -0.262666179444006 -0.071131230652875 -0.208087979227093 0.147144574278415 -0.262666179444006 -0.262666179444006 -0.140691124415121 -0.262666179444006 -0.262666179444006 -0.262666179444006 -0.262666179444006 -0.071131230652875 -0.224735242635071 -0.0668533712191003 -0.262666179444006 -0.224735242635071 0.13283983649528 -0.15878345545578 -0.071131230652875 -0.0668533712191003 -0.0771336848919748 0.745151438533098 -0.262666179444006 0.989819300317747 0.926816956408913 -0.262666179444006 0.926816956408913 -0.343406209298839 0.519031219896727 -0.0863273747960407 0.958830172097809 -0.262666179444006 -0.086822160848367 -0.0903356358472297 0.926816956408913 0.94825684628153 0.979554426664921 0.958761044099116 -0.224735242635071 -0.0863273747960407 0.979554426664921 -0.170714317848149 -0.262666179444006 -0.130325305896158 -0.258471789381381 -0.262666179444006 -0.0668533712191003 -0.224735242635071 -0.253341271866343 0.926816956408913 -0.26586709916337 -0.0340893732500188 -0.262666179444006 0.926816956408913 -0.0632780882324359 0.979554426664921 0.926816956408913 0.926816956408913 0.926816956408913 -0.186745899624494 -0.262666179444006 0.224735242635072 -0.139617969430565 0.916367431302458 -0.0050522311457136 -0.204602385500517 -0.205984038049552 -0.179217347535393 -0.262666179444006 -0.262666179444006 -0.262666179444006 -0.263196323686193 -0.262137352932961 -0.262666179444006 -0.258471789381381 -0.0154006559994891 -0.0668533712191003 -0.0668533712191003 -0.071131230652875 -0.0735999443678893 0.0209632127042451 0.289048244667419 0.519031219896727 -0.145707784758442 -0.15878345545578 -0.147144574278415 0.926816956408913 0.224735242635072 0.143197403375159 0.969202636035714 -0.118175109812111 0.926816956408913 0.926816956408913 -0.0863273747960407 -0.106484397166584 -0.086822160848367 0.926816956408913 0.926816956408913 0.926816956408913 0.926816956408913 0.926816956408913 0.926816956408913 -0.082219996924784 0.979554426664921 -0.0340893732500188 0.926816956408913 0.926816956408913 -0.0240133567190321 -0.0409320223877111 0.926816956408913 0.958761044099116 -0.0154006559994891 -0.0340893732500188 -0.0415153816734479 0.561563446039556 -0.0167078375811108 0.926816956408913 -0.086822160848367 -0.205984038049552 -0.086822160848367 0.49336942233217 -0.086822160848367 0.969202636035714 0.926816956408913 0.926816956408913 -0.206307534035954 0.926816956408913 0.926816956408913 0.979554426664921 0.926816956408913 0.926816956408913 -0.512303040733954 -0.262666179444006 -0.262666179444006 -0.206510290637016 -0.262666179444006 -0.262666179444006 0.145707784758443 0.926816956408913 0.926816956408913 -0.168357090805275 -0.168357090805275 -0.132470201910142 -0.147863678501456 -0.14642595179591 -0.130325305896158 -0.139260354141941 0.205772067990284 -0.143555750982136 -0.512303040733954 -0.168357090805275 -0.140691124415121
0.95640655319367 -0.249569759034996 -0.24558274309111 0.159649180744248 0.999999999999999 -0.13340706863561 0.989012455845307 -0.0473454695031044 0.999999999999999 -0.0833885990580678 0.926816956408913 0.999999999999999 0.988789108308349 -0.081857914366841 -0.00809289976685628 -0.0998299715514383 0.95640655319367 0.95640655319367 0.999999999999999 0.999999999999999 0.999999999999999 -0.136123383787898 0.157802366475471 -0.131372299964385 -0.0479053688551956 -0.0110041802988567 -0.0323244509972899 -0.0191783539457633 0.988789108308349 0.988789108308349 -0.0191783539457633 -0.132389474517457 -0.00809289976685628 -0.13952640155322 0.863832973964921 0.999999999999999 0.989012455845307 0.999999999999999 0.999999999999999 0.999999999999999 0.989012455845307 0.989012455845307 -0.249067062154874 -0.249067062154874 -0.104740014121101 0.999999999999999 -0.249067062154874 -0.249067062154874 -0.249067062154874 -0.249067062154874 -0.249067062154874 -0.13952640155322 -0.0110041802988567 -0.132389474517457 -0.15780236647547 -0.0676306159775865 -0.213170475874277 -0.252102259424591 -0.252102259424591 -0.164191770159875 -0.0338631055642757 0.999999999999999 0.999999999999999 -0.104740014121101 0.95640655319367 0.989012455845307 0.0119237776532519 0.999999999999999 -0.0338631055642757 0.988789108308349 -0.249067062154874 -0.104740014121101 0.999999999999999 0.94625370925388 -0.0165388077434431 -0.249067062154874 -0.249067062154874 -0.10647790538953 -0.125611771118236 -0.0338631055642757 -0.0346090359776577 -0.0323244509972899 0.138163999490525 -0.135783589049614 0.999999999999999 0.999999999999999 0.999999999999999 0.999999999999999 -0.249067062154874 -0.0966327210616013 -0.249067062154874 -0.243129999279745 -0.249067062154874 -0.13340706863561 0.999999999999999 -0.0331019376699919 -0.249067062154874 0.999999999999999 -0.249067062154874 -0.249067062154874 -0.15780236647547 -0.133067818410527 0.999999999999999 -0.249067062154874 -0.249067062154874 -0.249067062154874 -0.249067062154874 -0.249067062154874 -0.213595270927304 -0.212746461940709 -0.213170475874277 -0.249067062154874 -0.212746461940709 -0.212746461940709 -0.124933956343355 -0.344513271766192 0.999999999999999 0.988789108308349 0.00910919015219509 -0.136123383787898 -0.13340706863561 -0.249067062154874 -0.249067062154874 -0.249067062154874 -0.249067062154874 -0.249067062154874 -0.10647790538953 -0.214447223188758 0.13952640155322 -0.249067062154874 -0.249067062154874 -0.13340706863561 -0.249067062154874 -0.249067062154874 -0.249067062154874 -0.249067062154874 -0.10647790538953 -0.266365023777494 -0.104740014121101 -0.249067062154874 -0.266365023777494 0.142002260363385 -0.199563634475839 -0.10647790538953 -0.104740014121101 -0.101240104876107 0.809521764907761 -0.249067062154874 0.936395236713448 0.999999999999999 -0.249067062154874 0.999999999999999 -0.325626907342431 0.505304704253414 -0.081857914366841 0.968018304017774 -0.249067062154874 -0.0676306159775865 -0.0856586541746171 0.999999999999999 0.95640655319367 0.94625370925388 0.944678728451585 -0.266365023777494 -0.081857914366841 0.94625370925388 -0.208964725158101 -0.249067062154874 -0.123577923631813 -0.245089829864669 -0.249067062154874 -0.104740014121101 -0.266365023777494 -0.240224936609247 0.999999999999999 -0.252102259424591 -0.0323244509972899 -0.249067062154874 0.999999999999999 -0.103344139699475 0.94625370925388 0.999999999999999 0.999999999999999 0.999999999999999 -0.209381916024332 -0.249067062154874 0.266365023777494 -0.132389474517457 0.989012455845307 0.000323529958140833 -0.211058124442065 -0.212746461940709 -0.169938658765717 -0.249067062154874 -0.249067062154874 -0.249067062154874 -0.249569759034996 -0.248565614782493 -0.249067062154874 -0.245089829864669 -0.00809289976685628 -0.104740014121101 -0.104740014121101 -0.10647790538953 -0.107517222647316 0.0267922721662099 0.314015458682286 0.505304704253414 -0.138163999490526 -0.199563634475839 -0.13952640155322 0.999999999999999 0.266365023777494 0.135783589049615 0.95640655319367 -0.111778414169321 0.999999999999999 0.999999999999999 -0.081857914366841 -0.124595004205487 -0.0676306159775865 0.999999999999999 0.999999999999999 0.999999999999999 0.999999999999999 0.999999999999999 0.999999999999999 -0.0779631893523015 0.94625370925388 -0.0323244509972899 0.999999999999999 0.999999999999999 -0.0165388077434431 -0.0388128330253418 0.999999999999999 0.944678728451585 -0.00809289976685628 -0.0323244509972899 -0.0336087903098508 0.592224935768105 -0.0358222852230775 0.999999999999999 -0.0676306159775865 -0.212746461940709 -0.0676306159775865 0.480753370455263 -0.0676306159775865 0.95640655319367 0.999999999999999 0.999999999999999 -0.213595270927304 0.999999999999999 0.999999999999999 0.94625370925388 0.999999999999999 0.999999999999999 -0.485779378063462 -0.249067062154874 -0.249067062154874 -0.213170475874277 -0.249067062154874 -0.249067062154874 0.138163999490525 0.999999999999999 0.999999999999999 -0.15780236647547 -0.15780236647547 -0.125611771118236 -0.140208275316318 -0.138844984589321 -0.123577923631813 -0.132050374182926 0.213170475874277 -0.136123383787898 -0.485779378063462 -0.15780236647547 -0.13340706863561
0.945189219719851 -0.246771859496942 -0.242829541556977 0.158152502131157 0.988789108308349 -0.131911456438236 0.977924744321133 -0.0468146845724149 0.988789108308349 -0.0824537385057102 0.915943412999548 0.988789108308349 1 -0.0809402141547681 -0.00655934867201281 -0.0987107885527925 0.945189219719851 0.945189219719851 0.988789108308349 0.988789108308349 0.988789108308349 -0.134597319275551 0.156354723272704 -0.129899499338201 -0.0473683069535113 -0.00946065247579106 -0.0319620650781656 -0.0176026520422956 0.97719539846088 0.97719539846088 -0.0176026520422956 -0.130905270457527 -0.00655934867201281 -0.137962186177282 0.854148636054124 0.988789108308349 0.977924744321133 0.988789108308349 0.988789108308349 0.988789108308349 0.977924744321133 0.977924744321133 -0.246274798297097 -0.246274798297097 -0.103565785167007 0.988789108308349 -0.246274798297097 -0.246274798297097 -0.246274798297097 -0.246274798297097 -0.246274798297097 -0.137962186177282 -0.00946065247579106 -0.130905270457527 -0.156354723272704 -0.063651399143345 -0.210780644757393 -0.249275968298962 -0.249275968298962 -0.162351034007951 -0.0334834699554532 0.988789108308349 0.988789108308349 -0.103565785167007 0.945189219719851 0.977924744321133 0.0137762521414509 0.988789108308349 -0.0334834699554532 0.97719539846088 -0.246274798297097 -0.103565785167007 0.988789108308349 0.935154351829499 -0.0149741639167018 -0.246274798297097 -0.246274798297097 -0.105284193124654 -0.124203551157033 -0.0334834699554532 -0.034221037823761 -0.0319620650781656 0.136615057856552 -0.134261333939276 0.988789108308349 0.988789108308349 0.988789108308349 0.988789108308349 -0.246274798297097 -0.0955493820919104 -0.246274798297097 -0.240404295190828 -0.246274798297097 -0.131911456438236 0.988789108308349 -0.0327308354319881 -0.246274798297097 0.988789108308349 -0.246274798297097 -0.246274798297097 -0.156354723272704 -0.131576009510683 0.988789108308349 -0.246274798297097 -0.246274798297097 -0.246274798297097 -0.246274798297097 -0.246274798297097 -0.211200677479089 -0.21036138439811 -0.210780644757393 -0.246274798297097 -0.21036138439811 -0.21036138439811 -0.123533335290179 -0.340650970790084 0.988789108308349 0.97719539846088 0.012018376279772 -0.134597319275551 -0.131911456438236 -0.246274798297097 -0.246274798297097 -0.246274798297097 -0.246274798297097 -0.246274798297097 -0.105284193124654 -0.212043078596013 0.137962186177281 -0.246274798297097 -0.246274798297097 -0.131911456438236 -0.246274798297097 -0.246274798297097 -0.246274798297097 -0.246274798297097 -0.105284193124654 -0.26337883434548 -0.103565785167007 -0.246274798297097 -0.26337883434548 0.138987812523712 -0.197326348184138 -0.105284193124654 -0.103565785167007 -0.10010511302549 0.800446304079346 -0.246274798297097 0.925410420830434 0.988789108308349 -0.246274798297097 0.988789108308349 -0.321976339352327 0.499639787942748 -0.0809402141547681 0.957165955655899 -0.246274798297097 -0.063651399143345 -0.0846983442802116 0.988789108308349 0.945189219719851 0.935154351829499 0.933087917164724 -0.26337883434548 -0.0809402141547681 0.935154351829499 -0.206622044256977 -0.246274798297097 -0.122192504914497 -0.242342154327331 -0.246274798297097 -0.103565785167007 -0.26337883434548 -0.237531800863287 0.988789108308349 -0.249275968298962 -0.0319620650781656 -0.246274798297097 0.988789108308349 -0.102185559742338 0.935154351829499 0.988789108308349 0.988789108308349 0.988789108308349 -0.207034558041593 -0.246274798297097 0.263378834345481 -0.130905270457527 0.977924744321133 0.00541334075284057 -0.208691974668301 -0.21036138439811 -0.16803349486807 -0.246274798297097 -0.246274798297097 -0.246274798297097 -0.246771859496942 -0.245778972596897 -0.246274798297097 -0.242342154327331 -0.00655934867201281 -0.103565785167007 -0.103565785167007 -0.105284193124654 -0.10631185870923 0.0316593867918268 0.310495065385495 0.499639787942748 -0.136615057856552 -0.197326348184138 -0.137962186177282 0.988789108308349 0.263378834345481 0.134261333939276 0.945189219719851 -0.111725401946222 0.988789108308349 0.988789108308349 -0.0809402141547681 -0.123198183108019 -0.063651399143345 0.988789108308349 0.988789108308349 0.988789108308349 0.988789108308349 0.988789108308349 0.988789108308349 -0.077089152480538 0.935154351829499 -0.0319620650781656 0.988789108308349 0.988789108308349 -0.0149741639167018 -0.0383777065580453 0.988789108308349 0.933087917164724 -0.00655934867201281 -0.0319620650781656 -0.0319615369126433 0.598939582558005 -0.0341624275465297 0.988789108308349 -0.063651399143345 -0.21036138439811 -0.063651399143345 0.475363696488693 -0.063651399143345 0.945189219719851 0.988789108308349 0.988789108308349 -0.211200677479089 0.988789108308349 0.988789108308349 0.935154351829499 0.988789108308349 0.988789108308349 -0.480333358069954 -0.246274798297097 -0.246274798297097 -0.210780644757393 -0.246274798297097 -0.246274798297097 0.136615057856552 0.988789108308349 0.988789108308349 -0.156354723272704 -0.156354723272704 -0.124203551157033 -0.138636415527474 -0.13728840850516 -0.122192504914497 -0.13056997174012 0.210780644757393 -0.134597319275551 -0.480333358069954 -0.156354723272704 -0.131911456438236
-0.0836687192143667 -0.329465231000592 -0.341254330477676 -0.374797539072576 -0.081857914366841 -0.222823127657289 -0.0827673239937869 0.529429996075417 -0.081857914366841 0.953647521712653 -0.0863273747960407 -0.081857914366841 -0.0809402141547681 1 -0.0185635305281449 -0.166740988483812 -0.0836687192143667 -0.0836687192143667 -0.081857914366841 -0.081857914366841 -0.081857914366841 -0.227360052455393 -0.379242473164905 -0.219424555722394 0.00319158627294765 -0.0239035816290212 -0.0268462077679134 -0.0389462727539126 -0.0809402141547681 -0.0809402141547681 -0.0389462727539126 -0.221123491300597 -0.0185635305281449 -0.23304394214503 -0.0947612754247155 -0.081857914366841 -0.0827673239937869 -0.081857914366841 -0.081857914366841 -0.081857914366841 -0.0827673239937869 -0.0827673239937869 -0.338040143326205 -0.338040143326205 -0.174941986028336 -0.081857914366841 -0.338040143326205 -0.338040143326205 -0.338040143326205 -0.338040143326205 -0.338040143326205 -0.23304394214503 -0.0239035816290212 -0.221123491300597 0.379242473164906 0.816549512519086 0.384002118638223 -0.34360426973924 -0.344259106644033 -0.248579035401934 -0.0375670970325905 -0.081857914366841 -0.081857914366841 -0.174941986028336 -0.0836687192143667 -0.0827673239937869 -0.0164736117452062 -0.081857914366841 -0.0375670970325905 -0.0809402141547681 -0.338040143326205 -0.174941986028336 -0.081857914366841 -0.084562362123823 -0.0614061099638085 -0.338040143326205 -0.338040143326205 -0.177844698545147 -0.209803033657734 -0.0375670970325905 -0.0426504614025119 -0.0268462077679134 0.23076839039323 -0.226792510366957 -0.081857914366841 -0.081857914366841 -0.081857914366841 -0.081857914366841 -0.338040143326205 -0.161400781541743 -0.338040143326205 -0.328586322811445 -0.338040143326205 -0.222823127657289 -0.081857914366841 -0.032305516033599 -0.338040143326205 -0.081857914366841 -0.338040143326205 -0.338040143326205 0.379242473164906 -0.222256495041905 -0.081857914366841 -0.338040143326205 -0.338040143326205 -0.338040143326205 -0.338040143326205 -0.338040143326205 0.383238421016823 0.384767453334449 0.384002118638223 -0.338040143326205 0.384767453334449 0.384767453334449 -0.208670913675968 0.237604531016137 -0.081857914366841 -0.0809402141547681 -0.178423794389489 -0.227360052455393 -0.222823127657289 -0.338040143326205 -0.338040143326205 -0.338040143326205 -0.338040143326205 -0.338040143326205 -0.177844698545147 0.381715897970797 0.23304394214503 -0.338040143326205 -0.338040143326205 -0.222823127657289 -0.338040143326205 -0.338040143326205 -0.338040143326205 -0.338040143326205 -0.177844698545147 0.307314801342762 -0.174941986028336 -0.338040143326205 0.307314801342762 0.279022012792666 -0.333321117504057 -0.177844698545147 -0.174941986028336 -0.169096263365647 -0.0914460658208188 -0.338040143326205 -0.0854485017188831 -0.081857914366841 -0.338040143326205 -0.081857914366841 0.251385596586336 0.702465832558738 1 -0.084562362123823 -0.338040143326205 0.816549512519086 -0.143071348687194 -0.081857914366841 -0.0836687192143667 -0.084562362123823 -0.0827673239937869 0.307314801342762 1 -0.084562362123823 -0.34902328719143 -0.338040143326205 -0.206406000331558 -0.330485478850703 -0.338040143326205 -0.174941986028336 0.307314801342762 -0.373444839639721 -0.081857914366841 -0.344259106644033 -0.0268462077679134 -0.338040143326205 -0.081857914366841 -0.172610527076238 -0.084562362123823 -0.081857914366841 -0.081857914366841 -0.081857914366841 -0.349720100145905 -0.338040143326205 -0.307314801342762 -0.221123491300597 -0.0827673239937869 0.362481483761857 0.387845360529159 0.384767453334449 -0.232550524604468 -0.338040143326205 -0.338040143326205 -0.338040143326205 -0.339076581903449 -0.337693613833984 -0.338040143326205 -0.330485478850703 -0.0185635305281449 -0.174941986028336 -0.174941986028336 -0.177844698545147 -0.179580617971131 -0.254132897595536 -0.260681161081508 0.702465832558738 -0.230768390393229 -0.333321117504057 -0.23304394214503 -0.081857914366841 -0.307314801342762 0.226792510366957 -0.0836687192143667 -0.22338985482044 -0.081857914366841 -0.081857914366841 1 -0.208104778940693 0.816549512519086 -0.081857914366841 -0.081857914366841 -0.081857914366841 -0.081857914366841 -0.081857914366841 -0.081857914366841 0.88292110213056 -0.084562362123823 -0.0268462077679134 -0.081857914366841 -0.081857914366841 0.428036801624889 -0.0648271260016135 -0.081857914366841 -0.0827673239937869 -0.0185635305281449 -0.0268462077679134 0.487150210364223 -0.0306763388040986 -0.070201348894995 -0.081857914366841 0.816549512519086 0.384767453334449 0.816549512519086 0.777285317952283 0.816549512519086 -0.0836687192143667 -0.081857914366841 -0.081857914366841 0.383238421016823 -0.081857914366841 -0.081857914366841 -0.084562362123823 -0.081857914366841 -0.081857914366841 -0.671906104485306 -0.338040143326205 -0.338040143326205 0.384002118638223 -0.338040143326205 -0.338040143326205 0.23076839039323 -0.081857914366841 -0.081857914366841 0.379242473164906 0.379242473164906 -0.209803033657734 -0.234182841650992 -0.23190580560783 -0.206406000331558 -0.220557109039877 -0.384002118638223 -0.227360052455393 -0.671906104485306 0.379242473164906 -0.222823127657289
-0.0110843507454044 -0.0229728257846045 -0.0182633742666141 -0.0302359488163929 -0.00809289976685628 -0.0942082839685629 -0.0096008002323242 -0.0334340262565568 -0.00809289976685628 -0.0229778981046597 -0.0154006559994891 -0.00809289976685628 -0.00655934867201281 -0.0185635305281449 1 -0.0704970913811147 -0.0110843507454044 -0.0110843507454044 -0.00809289976685628 -0.00809289976685628 -0.00809289976685628 0.065791806902071 -0.033084653672961 -0.0927713881072716 -0.0338294112814683 0.979296892295003 -0.022826609487973 0.923932595057389 -0.00655934867201281 -0.00655934867201281 0.923932595057389 -0.0934896878954413 1 0.248046502972823 0.00124497822271502 -0.00809289976685628 -0.0096008002323242 -0.00809289976685628 -0.00809289976685628 -0.00809289976685628 -0.0096008002323242 -0.0096008002323242 -0.0223842247433171 -0.0223842247433171 -0.0739644240302103 -0.00809289976685628 -0.0223842247433171 -0.0223842247433171 -0.0223842247433171 -0.0223842247433171 -0.0223842247433171 0.248046502972823 0.979296892295003 -0.0934896878954413 0.0330846536729618 0.236166486693628 -0.150534937393238 -0.0259153479494271 -0.0259153479494271 -0.115947566097657 -0.0239131636552971 -0.00809289976685628 -0.00809289976685628 -0.0739644240302103 -0.0110843507454044 -0.0096008002323242 0.359960676096627 -0.00809289976685628 -0.0239131636552971 -0.00655934867201281 -0.0223842247433171 -0.0739644240302103 -0.00809289976685628 -0.0125447654865927 -0.0122694902039811 -0.0223842247433171 -0.0223842247433171 -0.075191673499051 -0.0887034661980574 -0.0239131636552971 -0.0244399185336083 -0.022826609487973 -0.0609145597666064 0.0666052970414497 -0.00809289976685628 -0.00809289976685628 -0.00809289976685628 -0.00809289976685628 -0.0223842247433171 -0.068239283866522 -0.0223842247433171 -0.0153195586265183 -0.0223842247433171 -0.0942082839685629 -0.00809289976685628 -0.0233756485006216 -0.0223842247433171 -0.00809289976685628 -0.0223842247433171 -0.0223842247433171 0.0330846536729618 -0.0939687150921281 -0.00809289976685628 -0.0223842247433171 -0.0223842247433171 -0.0223842247433171 -0.0223842247433171 -0.0223842247433171 -0.150834915598243 -0.150235510792619 -0.150534937393238 -0.0223842247433171 -0.150235510792619 -0.150235510792619 -0.088224812649611 0.100457772788347 -0.00809289976685628 -0.00655934867201281 -0.07543651175405 0.065791806902071 0.259424304361185 -0.0223842247433171 -0.0223842247433171 -0.0223842247433171 -0.0223842247433171 -0.0223842247433171 -0.075191673499051 -0.15143654009532 -0.248046502972825 -0.0223842247433171 -0.0223842247433171 -0.0942082839685629 -0.0223842247433171 -0.0223842247433171 -0.0223842247433171 -0.0223842247433171 -0.075191673499051 0.129930857613531 -0.0739644240302103 -0.0223842247433171 0.129930857613531 0.11796883604955 0.173423560202039 -0.075191673499051 -0.0739644240302103 -0.0714928874962867 0.54482808973864 -0.0223842247433171 -0.0139831796213635 -0.00809289976685628 -0.0223842247433171 -0.00809289976685628 0.106284324781746 -0.0395198034600723 -0.0185635305281449 -0.0125447654865927 -0.0223842247433171 0.236166486693628 -0.0604897094237861 -0.00809289976685628 -0.0110843507454044 -0.0125447654865927 -0.0096008002323242 0.129930857613531 -0.0185635305281449 -0.0125447654865927 0.16562142702063 -0.0223842247433171 -0.0872672208513181 -0.0176746194826772 -0.0223842247433171 -0.0739644240302103 0.129930857613531 -0.169640029391759 -0.00809289976685628 -0.0259153479494271 -0.022826609487973 -0.0223842247433171 -0.00809289976685628 -0.072978697147508 -0.0125447654865927 -0.00809289976685628 -0.00809289976685628 -0.00809289976685628 0.165291428385039 -0.0223842247433171 -0.129930857613531 -0.0934896878954413 -0.0096008002323242 -0.15947224196989 -0.149043254788991 -0.150235510792619 -0.120005855656463 -0.0223842247433171 -0.0223842247433171 -0.0223842247433171 -0.0229728257846045 -0.0217955960889184 -0.0223842247433171 -0.0176746194826772 1 -0.0739644240302103 -0.0739644240302103 -0.075191673499051 -0.0759256098365802 -0.12413152635004 0.221748800903957 -0.0395198034600723 0.0609145597666056 0.173423560202039 0.248046502972823 -0.00809289976685628 -0.129930857613531 -0.0666052970414497 -0.0110843507454044 -0.0944478928192231 -0.00809289976685628 -0.00809289976685628 -0.0185635305281449 -0.0879854542739097 0.236166486693628 -0.00809289976685628 -0.00809289976685628 -0.00809289976685628 -0.00809289976685628 -0.00809289976685628 -0.00809289976685628 -0.0318364076561973 -0.0125447654865927 -0.022826609487973 -0.00809289976685628 -0.00809289976685628 0.0302558323803755 -0.027408520647908 -0.00809289976685628 -0.0096008002323242 1 -0.022826609487973 0.0144824205253992 -0.020496334108867 -0.0296807099030087 -0.00809289976685628 0.236166486693628 -0.150235510792619 0.236166486693628 -0.0317176578202686 0.236166486693628 -0.0110843507454044 -0.00809289976685628 -0.00809289976685628 -0.150834915598243 -0.00809289976685628 -0.00809289976685628 -0.0125447654865927 -0.00809289976685628 -0.00809289976685628 0.0513236488179272 -0.0223842247433171 -0.0223842247433171 -0.150534937393238 -0.0223842247433171 -0.0223842247433171 -0.0609145597666064 -0.00809289976685628 -0.00809289976685628 0.0330846536729618 0.0330846536729618 -0.0887034661980574 0.2468401804357 0.249263854074569 -0.0872672208513181 -0.0932502248674631 0.150534937393238 0.065791806902071 0.0513236488179272 0.0330846536729618 -0.0942082839685629
-0.102038341967563 -0.508362674996506 -0.500241298038319 -0.55735458169787 -0.0998299715514383 0.748310959624746 -0.10093904375159 -0.0964406489737751 -0.0998299715514383 -0.169858926198772 -0.105280710321764 -0.0998299715514383 -0.0987107885527925 -0.166740988483812 -0.0704970913811147 1 -0.102038341967563 -0.102038341967563 -0.0998299715514383 -0.0998299715514383 -0.0998299715514383 0.733378562694194 -0.562016313792048 0.753272310905039 -0.0975811394460919 -0.0719874554241666 -0.0658434917768659 -0.0486015149742393 -0.0987107885527925 -0.0987107885527925 -0.0763011195386319 0.740816109905566 -0.0704970913811147 0.708870860684017 -0.115566289502966 -0.0998299715514383 -0.10093904375159 -0.0998299715514383 -0.0998299715514383 -0.0998299715514383 -0.10093904375159 -0.10093904375159 -0.507338703455728 -0.507338703455728 -0.213350824088862 -0.0998299715514383 -0.507338703455728 -0.507338703455728 -0.507338703455728 -0.507338703455728 -0.507338703455728 0.708870860684017 -0.0719874554241666 0.740816109905566 0.562016313792048 -0.170633876956488 -0.434218928466129 -0.513521267437606 -0.513521267437606 -0.334451448819894 -0.0689776637798909 -0.0998299715514383 -0.0998299715514383 -0.213350824088862 -0.102038341967564 -0.10093904375159 -0.0763011195386319 -0.0998299715514383 -0.0689776637798909 -0.0987107885527925 -0.507338703455728 -0.213350824088862 -0.0998299715514383 -0.103128185838112 -0.0748879354939288 -0.507338703455728 -0.507338703455728 -0.216890832531741 0.794750131000628 -0.0689776637798909 -0.0480965958399784 -0.0658434917768659 -0.722546914677898 0.728589860749082 -0.0998299715514383 -0.0998299715514383 -0.0998299715514383 -0.0998299715514383 -0.507338703455728 -0.196836622998778 -0.507338703455728 -0.495245166255974 -0.507338703455728 0.748310959624746 -0.0998299715514383 -0.0674271980970432 -0.507338703455728 -0.0998299715514383 -0.507338703455728 -0.507338703455728 0.562016313792048 0.750218743674399 -0.0998299715514383 -0.507338703455728 -0.507338703455728 -0.507338703455728 -0.507338703455728 -0.507338703455728 -0.435084217395033 -0.433355230643372 -0.434218928466129 -0.507338703455728 -0.433355230643372 -0.433355230643372 0.785752124697106 -0.701758454566209 -0.0998299715514383 -0.0987107885527925 -0.217597069944622 0.733378562694194 0.694854101873562 -0.507338703455728 -0.507338703455728 -0.507338703455728 -0.507338703455728 -0.507338703455728 -0.216890832531741 -0.38184205585195 -0.715491623378244 -0.507338703455728 -0.507338703455728 0.748310959624746 -0.507338703455728 -0.507338703455728 -0.507338703455728 -0.507338703455728 -0.216890832531741 0.34640467054141 -0.213350824088862 -0.507338703455728 0.34640467054141 0.309002790320798 0.449978621089339 -0.216890832531741 -0.213350824088862 -0.206221662154701 -0.123319688091169 -0.507338703455728 -0.104208879027642 -0.0998299715514383 -0.507338703455728 -0.0998299715514383 -0.663287756928218 -0.197563906908282 -0.166740988483812 -0.103128185838112 -0.507338703455728 -0.170633876956488 -0.174482929106418 -0.0998299715514383 -0.102038341967564 -0.103128185838112 -0.10093904375159 0.34640467054141 -0.166740988483812 -0.103128185838112 0.425376671046166 -0.507338703455728 0.807830141643027 -0.499237255371837 -0.507338703455728 -0.213350824088862 0.34640467054141 -0.489327680756462 -0.0998299715514383 -0.513521267437606 -0.0658434917768659 -0.507338703455728 -0.0998299715514383 -0.210507488992169 -0.103128185838112 -0.0998299715514383 -0.0998299715514383 -0.0998299715514383 0.476784115108762 -0.507338703455728 -0.34640467054141 0.740816109905566 -0.10093904375159 -0.407700831266966 -0.429916161060478 -0.433355230643372 -0.346157609357408 -0.507338703455728 -0.507338703455728 -0.507338703455728 -0.508362674996506 -0.506317277107522 -0.507338703455728 -0.499237255371837 -0.0704970913811147 -0.213350824088862 -0.213350824088862 -0.216890832531741 -0.219007876292898 -0.329862678115322 0.632951954814024 -0.197563906908282 0.722546914677898 0.449978621089339 0.708870860684017 -0.0998299715514383 -0.34640467054141 -0.735213822599438 -0.102038341967563 0.746412537927641 -0.0998299715514383 -0.0998299715514383 -0.166740988483812 0.733858663166426 -0.170633876956488 -0.0998299715514383 -0.0998299715514383 -0.0998299715514383 -0.0998299715514383 -0.0998299715514383 -0.0998299715514383 -0.158807604108949 -0.103128185838112 -0.0658434917768659 -0.0998299715514383 -0.0998299715514383 -0.0748879354939288 -0.0234568797490664 -0.0998299715514383 -0.10093904375159 -0.0704970913811147 -0.0658434917768659 -0.0843388447796854 -0.0591217984897802 -0.0856141854732975 -0.0998299715514383 -0.170633876956488 -0.433355230643372 -0.170633876956488 -0.207653191192193 -0.170633876956488 -0.102038341967563 -0.0998299715514383 -0.0998299715514383 -0.435084217395033 -0.0998299715514383 -0.0998299715514383 -0.103128185838112 -0.0998299715514383 -0.0998299715514383 0.192877059992903 -0.507338703455728 -0.507338703455728 -0.434218928466129 -0.507338703455728 -0.507338703455728 -0.722546914677898 -0.0998299715514383 -0.0998299715514383 0.562016313792048 0.562016313792048 0.794750131000628 0.712011978795231 0.705738613545526 0.807830141643027 0.755999156906183 0.43421892846613 0.733378562694194 0.192877059992903 0.562016313792048 0.748310959624746
1 -0.255090570711567 -0.251015356725328 0.183076169674118 0.95640655319367 -0.136358208649964 0.94576159384228 -0.0483928136279541 0.95640655319367 -0.0852332646664042 0.969202636035714 0.95640655319367 0.945189219719851 -0.0836687192143667 -0.0110843507454044 -0.102038341967563 1 1 0.95640655319367 0.95640655319367 0.95640655319367 -0.139134612269972 0.181557615790707 -0.134278428216566 -0.0489650986909294 -0.0140164356437049 -0.0330395104147228 -0.0222571664776665 0.945189219719851 0.945189219719851 -0.0222571664776665 -0.135318104010057 -0.0110843507454044 -0.142612909268993 0.824400740217169 0.95640655319367 0.94576159384228 0.95640655319367 0.95640655319367 0.95640655319367 0.94576159384228 0.94576159384228 -0.254576753514559 -0.254576753514559 -0.0656433435446232 0.95640655319367 -0.254576753514559 -0.254576753514559 -0.254576753514559 -0.254576753514559 -0.254576753514559 -0.142612909268993 -0.0140164356437049 -0.135318104010057 -0.181557615790707 -0.0856221260851938 -0.198492131814081 -0.257679093344307 -0.257679093344307 -0.138878964610203 -0.0346122020466669 0.95640655319367 0.95640655319367 -0.0656433435446232 0.978524417084535 0.94576159384228 0.00831975306444248 0.95640655319367 -0.0346122020466669 0.945189219719851 -0.254576753514559 -0.0656433435446232 0.95640655319367 0.989432143485432 -0.0195948193688657 -0.254576753514559 -0.254576753514559 -0.0696121332862652 -0.128390468887492 -0.0346122020466669 -0.0353746334229545 -0.0330395104147228 0.141220369078807 -0.138787300824673 0.95640655319367 0.95640655319367 0.95640655319367 0.95640655319367 -0.254576753514559 -0.0987703640870979 -0.254576753514559 -0.248508354991344 -0.254576753514559 -0.136358208649964 0.95640655319367 -0.0338341961163366 -0.254576753514559 0.95640655319367 -0.254576753514559 -0.254576753514559 -0.181557615790707 -0.136011453763213 0.95640655319367 -0.254576753514559 -0.254576753514559 -0.254576753514559 -0.254576753514559 -0.254576753514559 -0.199013334485194 -0.197970565243561 -0.198492131814081 -0.254576753514559 -0.197970565243561 -0.197970565243561 -0.127697659957318 -0.352134358955821 0.95640655319367 0.945189219719851 0.0255343359305027 -0.139134612269972 -0.136358208649964 -0.254576753514559 -0.254576753514559 -0.254576753514559 -0.254576753514559 -0.254576753514559 -0.0696121332862652 -0.20005474860958 0.142612909268993 -0.254576753514559 -0.254576753514559 -0.136358208649964 -0.254576753514559 -0.254576753514559 -0.254576753514559 -0.254576753514559 -0.0696121332862652 -0.257706140424716 -0.0656433435446232 -0.254576753514559 -0.257706140424716 0.122439092715912 -0.186043546646522 -0.0696121332862652 -0.0656433435446232 -0.0757089771339029 0.771603966431441 -0.254576753514559 0.979171284823991 0.95640655319367 -0.254576753514559 0.95640655319367 -0.332830203283467 0.516482709642592 -0.0836687192143667 0.989432143485432 -0.254576753514559 -0.0856221260851938 -0.0875535363910967 0.95640655319367 0.978524417084535 0.989432143485432 0.989226616242701 -0.257706140424716 -0.0836687192143667 0.989432143485432 -0.196436520071582 -0.254576753514559 -0.126311630016717 -0.250511539609302 -0.254576753514559 -0.0656433435446232 -0.257706140424716 -0.2455390285095 0.95640655319367 -0.257679093344307 -0.0330395104147228 -0.254576753514559 0.95640655319367 -0.0623307091111348 0.989432143485432 0.95640655319367 0.95640655319367 0.95640655319367 -0.196923730193804 -0.254576753514559 0.257706140424715 -0.135318104010057 0.94576159384228 0.00506440126958902 -0.196725396332446 -0.197970565243561 -0.173697925654632 -0.254576753514559 -0.254576753514559 -0.254576753514559 -0.255090570711567 -0.25406421346605 -0.254576753514559 -0.250511539609302 -0.0110843507454044 -0.0656433435446232 -0.0656433435446232 -0.0696121332862652 -0.071905839050852 0.0350758925005307 0.277899108636366 0.516482709642592 -0.141220369078807 -0.186043546646522 -0.142612909268993 0.95640655319367 0.257706140424715 0.138787300824673 1 -0.117803609741094 0.95640655319367 0.95640655319367 -0.0836687192143667 -0.127351209751864 -0.0856221260851938 0.95640655319367 0.95640655319367 0.95640655319367 0.95640655319367 0.95640655319367 0.95640655319367 -0.0796878377543484 0.989432143485432 -0.0330395104147228 0.95640655319367 0.95640655319367 -0.0375779087335409 -0.0396714239964392 0.95640655319367 0.989226616242701 -0.0110843507454044 -0.0330395104147228 -0.0423202668216187 0.5794076750931 -0.0390731376814454 0.95640655319367 -0.0856221260851938 -0.197970565243561 -0.0856221260851938 0.49138826801426 -0.0856221260851938 1 0.95640655319367 0.95640655319367 -0.199013334485194 0.95640655319367 0.95640655319367 0.989432143485432 0.95640655319367 0.95640655319367 -0.49652545752846 -0.254576753514559 -0.254576753514559 -0.198492131814081 -0.254576753514559 -0.254576753514559 0.141220369078807 0.95640655319367 0.95640655319367 -0.181557615790707 -0.181557615790707 -0.128390468887492 -0.14330986697755 -0.141916418464634 -0.126311630016717 -0.134971502329637 0.198492131814081 -0.139134612269972 -0.49652545752846 -0.181557615790707 -0.136358208649964
1 -0.255090570711567 -0.251015356725328 0.183076169674118 0.95640655319367 -0.136358208649964 0.94576159384228 -0.0483928136279541 0.95640655319367 -0.0852332646664042 0.969202636035714 0.95640655319367 0.945189219719851 -0.0836687192143667 -0.0110843507454044 -0.102038341967563 1 1 0.95640655319367 0.95640655319367 0.95640655319367 -0.139134612269972 0.181557615790707 -0.134278428216566 -0.0489650986909294 -0.0140164356437049 -0.0330395104147228 -0.0222571664776665 0.945189219719851 0.945189219719851 -0.0222571664776665 -0.135318104010057 -0.0110843507454044 -0.142612909268993 0.824400740217169 0.95640655319367 0.94576159384228 0.95640655319367 0.95640655319367 0.95640655319367 0.94576159384228 0.94576159384228 -0.254576753514559 -0.254576753514559 -0.0656433435446232 0.95640655319367 -0.254576753514559 -0.254576753514559 -0.254576753514559 -0.254576753514559 -0.254576753514559 -0.142612909268993 -0.0140164356437049 -0.135318104010057 -0.181557615790707 -0.0856221260851938 -0.198492131814081 -0.257679093344307 -0.257679093344307 -0.138878964610203 -0.0346122020466669 0.95640655319367 0.95640655319367 -0.0656433435446232 0.978524417084535 0.94576159384228 0.00831975306444248 0.95640655319367 -0.0346122020466669 0.945189219719851 -0.254576753514559 -0.0656433435446232 0.95640655319367 0.989432143485432 -0.0195948193688657 -0.254576753514559 -0.254576753514559 -0.0696121332862652 -0.128390468887492 -0.0346122020466669 -0.0353746334229545 -0.0330395104147228 0.141220369078807 -0.138787300824673 0.95640655319367 0.95640655319367 0.95640655319367 0.95640655319367 -0.254576753514559 -0.0987703640870979 -0.254576753514559 -0.248508354991344 -0.254576753514559 -0.136358208649964 0.95640655319367 -0.0338341961163366 -0.254576753514559 0.95640655319367 -0.254576753514559 -0.254576753514559 -0.181557615790707 -0.136011453763213 0.95640655319367 -0.254576753514559 -0.254576753514559 -0.254576753514559 -0.254576753514559 -0.254576753514559 -0.199013334485194 -0.197970565243561 -0.198492131814081 -0.254576753514559 -0.197970565243561 -0.197970565243561 -0.127697659957318 -0.352134358955821 0.95640655319367 0.945189219719851 0.0255343359305027 -0.139134612269972 -0.136358208649964 -0.254576753514559 -0.254576753514559 -0.254576753514559 -0.254576753514559 -0.254576753514559 -0.0696121332862652 -0.20005474860958 0.142612909268993 -0.254576753514559 -0.254576753514559 -0.136358208649964 -0.254576753514559 -0.254576753514559 -0.254576753514559 -0.254576753514559 -0.0696121332862652 -0.257706140424716 -0.0656433435446232 -0.254576753514559 -0.257706140424716 0.122439092715912 -0.186043546646522 -0.0696121332862652 -0.0656433435446232 -0.0757089771339029 0.771603966431441 -0.254576753514559 0.979171284823991 0.95640655319367 -0.254576753514559 0.95640655319367 -0.332830203283467 0.516482709642592 -0.0836687192143667 0.989432143485432 -0.254576753514559 -0.0856221260851938 -0.0875535363910967 0.95640655319367 0.978524417084535 0.989432143485432 0.989226616242701 -0.257706140424716 -0.0836687192143667 0.989432143485432 -0.196436520071582 -0.254576753514559 -0.126311630016717 -0.250511539609302 -0.254576753514559 -0.0656433435446232 -0.257706140424716 -0.2455390285095 0.95640655319367 -0.257679093344307 -0.0330395104147228 -0.254576753514559 0.95640655319367 -0.0623307091111348 0.989432143485432 0.95640655319367 0.95640655319367 0.95640655319367 -0.196923730193804 -0.254576753514559 0.257706140424715 -0.135318104010057 0.94576159384228 0.00506440126958902 -0.196725396332446 -0.197970565243561 -0.173697925654632 -0.254576753514559 -0.254576753514559 -0.254576753514559 -0.255090570711567 -0.25406421346605 -0.254576753514559 -0.250511539609302 -0.0110843507454044 -0.0656433435446232 -0.0656433435446232 -0.0696121332862652 -0.071905839050852 0.0350758925005307 0.277899108636366 0.516482709642592 -0.141220369078807 -0.186043546646522 -0.142612909268993 0.95640655319367 0.257706140424715 0.138787300824673 1 -0.117803609741094 0.95640655319367 0.95640655319367 -0.0836687192143667 -0.127351209751864 -0.0856221260851938 0.95640655319367 0.95640655319367 0.95640655319367 0.95640655319367 0.95640655319367 0.95640655319367 -0.0796878377543484 0.989432143485432 -0.0330395104147228 0.95640655319367 0.95640655319367 -0.0375779087335409 -0.0396714239964392 0.95640655319367 0.989226616242701 -0.0110843507454044 -0.0330395104147228 -0.0423202668216187 0.5794076750931 -0.0390731376814454 0.95640655319367 -0.0856221260851938 -0.197970565243561 -0.0856221260851938 0.49138826801426 -0.0856221260851938 1 0.95640655319367 0.95640655319367 -0.199013334485194 0.95640655319367 0.95640655319367 0.989432143485432 0.95640655319367 0.95640655319367 -0.49652545752846 -0.254576753514559 -0.254576753514559 -0.198492131814081 -0.254576753514559 -0.254576753514559 0.141220369078807 0.95640655319367 0.95640655319367 -0.181557615790707 -0.181557615790707 -0.128390468887492 -0.14330986697755 -0.141916418464634 -0.126311630016717 -0.134971502329637 0.198492131814081 -0.139134612269972 -0.49652545752846 -0.181557615790707 -0.136358208649964
0.95640655319367 -0.249569759034996 -0.24558274309111 0.159649180744248 0.999999999999999 -0.13340706863561 0.989012455845307 -0.0473454695031044 0.999999999999999 -0.0833885990580678 0.926816956408913 0.999999999999999 0.988789108308349 -0.081857914366841 -0.00809289976685628 -0.0998299715514383 0.95640655319367 0.95640655319367 0.999999999999999 0.999999999999999 0.999999999999999 -0.136123383787898 0.157802366475471 -0.131372299964385 -0.0479053688551956 -0.0110041802988567 -0.0323244509972899 -0.0191783539457633 0.988789108308349 0.988789108308349 -0.0191783539457633 -0.132389474517457 -0.00809289976685628 -0.13952640155322 0.863832973964921 0.999999999999999 0.989012455845307 0.999999999999999 0.999999999999999 0.999999999999999 0.989012455845307 0.989012455845307 -0.249067062154874 -0.249067062154874 -0.104740014121101 0.999999999999999 -0.249067062154874 -0.249067062154874 -0.249067062154874 -0.249067062154874 -0.249067062154874 -0.13952640155322 -0.0110041802988567 -0.132389474517457 -0.15780236647547 -0.0676306159775865 -0.213170475874277 -0.252102259424591 -0.252102259424591 -0.164191770159875 -0.0338631055642757 0.999999999999999 0.999999999999999 -0.104740014121101 0.95640655319367 0.989012455845307 0.0119237776532519 0.999999999999999 -0.0338631055642757 0.988789108308349 -0.249067062154874 -0.104740014121101 0.999999999999999 0.94625370925388 -0.0165388077434431 -0.249067062154874 -0.249067062154874 -0.10647790538953 -0.125611771118236 -0.0338631055642757 -0.0346090359776577 -0.0323244509972899 0.138163999490525 -0.135783589049614 0.999999999999999 0.999999999999999 0.999999999999999 0.999999999999999 -0.249067062154874 -0.0966327210616013 -0.249067062154874 -0.243129999279745 -0.249067062154874 -0.13340706863561 0.999999999999999 -0.0331019376699919 -0.249067062154874 0.999999999999999 -0.249067062154874 -0.249067062154874 -0.15780236647547 -0.133067818410527 0.999999999999999 -0.249067062154874 -0.249067062154874 -0.249067062154874 -0.249067062154874 -0.249067062154874 -0.213595270927304 -0.212746461940709 -0.213170475874277 -0.249067062154874 -0.212746461940709 -0.212746461940709 -0.124933956343355 -0.344513271766192 0.999999999999999 0.988789108308349 0.00910919015219509 -0.136123383787898 -0.13340706863561 -0.249067062154874 -0.249067062154874 -0.249067062154874 -0.249067062154874 -0.249067062154874 -0.10647790538953 -0.214447223188758 0.13952640155322 -0.249067062154874 -0.249067062154874 -0.13340706863561 -0.249067062154874 -0.249067062154874 -0.249067062154874 -0.249067062154874 -0.10647790538953 -0.266365023777494 -0.104740014121101 -0.249067062154874 -0.266365023777494 0.142002260363385 -0.199563634475839 -0.10647790538953 -0.104740014121101 -0.101240104876107 0.809521764907761 -0.249067062154874 0.936395236713448 0.999999999999999 -0.249067062154874 0.999999999999999 -0.325626907342431 0.505304704253414 -0.081857914366841 0.968018304017774 -0.249067062154874 -0.0676306159775865 -0.0856586541746171 0.999999999999999 0.95640655319367 0.94625370925388 0.944678728451585 -0.266365023777494 -0.081857914366841 0.94625370925388 -0.208964725158101 -0.249067062154874 -0.123577923631813 -0.245089829864669 -0.249067062154874 -0.104740014121101 -0.266365023777494 -0.240224936609247 0.999999999999999 -0.252102259424591 -0.0323244509972899 -0.249067062154874 0.999999999999999 -0.103344139699475 0.94625370925388 0.999999999999999 0.999999999999999 0.999999999999999 -0.209381916024332 -0.249067062154874 0.266365023777494 -0.132389474517457 0.989012455845307 0.000323529958140833 -0.211058124442065 -0.212746461940709 -0.169938658765717 -0.249067062154874 -0.249067062154874 -0.249067062154874 -0.249569759034996 -0.248565614782493 -0.249067062154874 -0.245089829864669 -0.00809289976685628 -0.104740014121101 -0.104740014121101 -0.10647790538953 -0.107517222647316 0.0267922721662099 0.314015458682286 0.505304704253414 -0.138163999490526 -0.199563634475839 -0.13952640155322 0.999999999999999 0.266365023777494 0.135783589049615 0.95640655319367 -0.111778414169321 0.999999999999999 0.999999999999999 -0.081857914366841 -0.124595004205487 -0.0676306159775865 0.999999999999999 0.999999999999999 0.999999999999999 0.999999999999999 0.999999999999999 0.999999999999999 -0.0779631893523015 0.94625370925388 -0.0323244509972899 0.999999999999999 0.999999999999999 -0.0165388077434431 -0.0388128330253418 0.999999999999999 0.944678728451585 -0.00809289976685628 -0.0323244509972899 -0.0336087903098508 0.592224935768105 -0.0358222852230775 0.999999999999999 -0.0676306159775865 -0.212746461940709 -0.0676306159775865 0.480753370455263 -0.0676306159775865 0.95640655319367 0.999999999999999 0.999999999999999 -0.213595270927304 0.999999999999999 0.999999999999999 0.94625370925388 0.999999999999999 0.999999999999999 -0.485779378063462 -0.249067062154874 -0.249067062154874 -0.213170475874277 -0.249067062154874 -0.249067062154874 0.138163999490525 0.999999999999999 0.999999999999999 -0.15780236647547 -0.15780236647547 -0.125611771118236 -0.140208275316318 -0.138844984589321 -0.123577923631813 -0.132050374182926 0.213170475874277 -0.136123383787898 -0.485779378063462 -0.15780236647547 -0.13340706863561
0.95640655319367 -0.249569759034996 -0.24558274309111 0.159649180744248 0.999999999999999 -0.13340706863561 0.989012455845307 -0.0473454695031044 0.999999999999999 -0.0833885990580678 0.926816956408913 0.999999999999999 0.988789108308349 -0.081857914366841 -0.00809289976685628 -0.0998299715514383 0.95640655319367 0.95640655319367 0.999999999999999 0.999999999999999 0.999999999999999 -0.136123383787898 0.157802366475471 -0.131372299964385 -0.0479053688551956 -0.0110041802988567 -0.0323244509972899 -0.0191783539457633 0.988789108308349 0.988789108308349 -0.0191783539457633 -0.132389474517457 -0.00809289976685628 -0.13952640155322 0.863832973964921 0.999999999999999 0.989012455845307 0.999999999999999 0.999999999999999 0.999999999999999 0.989012455845307 0.989012455845307 -0.249067062154874 -0.249067062154874 -0.104740014121101 0.999999999999999 -0.249067062154874 -0.249067062154874 -0.249067062154874 -0.249067062154874 -0.249067062154874 -0.13952640155322 -0.0110041802988567 -0.132389474517457 -0.15780236647547 -0.0676306159775865 -0.213170475874277 -0.252102259424591 -0.252102259424591 -0.164191770159875 -0.0338631055642757 0.999999999999999 0.999999999999999 -0.104740014121101 0.95640655319367 0.989012455845307 0.0119237776532519 0.999999999999999 -0.0338631055642757 0.988789108308349 -0.249067062154874 -0.104740014121101 0.999999999999999 0.94625370925388 -0.0165388077434431 -0.249067062154874 -0.249067062154874 -0.10647790538953 -0.125611771118236 -0.0338631055642757 -0.0346090359776577 -0.0323244509972899 0.138163999490525 -0.135783589049614 0.999999999999999 0.999999999999999 0.999999999999999 0.999999999999999 -0.249067062154874 -0.0966327210616013 -0.249067062154874 -0.243129999279745 -0.249067062154874 -0.13340706863561 0.999999999999999 -0.0331019376699919 -0.249067062154874 0.999999999999999 -0.249067062154874 -0.249067062154874 -0.15780236647547 -0.133067818410527 0.999999999999999 -0.249067062154874 -0.249067062154874 -0.249067062154874 -0.249067062154874 -0.249067062154874 -0.213595270927304 -0.212746461940709 -0.213170475874277 -0.249067062154874 -0.212746461940709 -0.212746461940709 -0.124933956343355 -0.344513271766192 0.999999999999999 0.988789108308349 0.00910919015219509 -0.136123383787898 -0.13340706863561 -0.249067062154874 -0.249067062154874 -0.249067062154874 -0.249067062154874 -0.249067062154874 -0.10647790538953 -0.214447223188758 0.13952640155322 -0.249067062154874 -0.249067062154874 -0.13340706863561 -0.249067062154874 -0.249067062154874 -0.249067062154874 -0.249067062154874 -0.10647790538953 -0.266365023777494 -0.104740014121101 -0.249067062154874 -0.266365023777494 0.142002260363385 -0.199563634475839 -0.10647790538953 -0.104740014121101 -0.101240104876107 0.809521764907761 -0.249067062154874 0.936395236713448 0.999999999999999 -0.249067062154874 0.999999999999999 -0.325626907342431 0.505304704253414 -0.081857914366841 0.968018304017774 -0.249067062154874 -0.0676306159775865 -0.0856586541746171 0.999999999999999 0.95640655319367 0.94625370925388 0.944678728451585 -0.266365023777494 -0.081857914366841 0.94625370925388 -0.208964725158101 -0.249067062154874 -0.123577923631813 -0.245089829864669 -0.249067062154874 -0.104740014121101 -0.266365023777494 -0.240224936609247 0.999999999999999 -0.252102259424591 -0.0323244509972899 -0.249067062154874 0.999999999999999 -0.103344139699475 0.94625370925388 0.999999999999999 0.999999999999999 0.999999999999999 -0.209381916024332 -0.249067062154874 0.266365023777494 -0.132389474517457 0.989012455845307 0.000323529958140833 -0.211058124442065 -0.212746461940709 -0.169938658765717 -0.249067062154874 -0.249067062154874 -0.249067062154874 -0.249569759034996 -0.248565614782493 -0.249067062154874 -0.245089829864669 -0.00809289976685628 -0.104740014121101 -0.104740014121101 -0.10647790538953 -0.107517222647316 0.0267922721662099 0.314015458682286 0.505304704253414 -0.138163999490526 -0.199563634475839 -0.13952640155322 0.999999999999999 0.266365023777494 0.135783589049615 0.95640655319367 -0.111778414169321 0.999999999999999 0.999999999999999 -0.081857914366841 -0.124595004205487 -0.0676306159775865 0.999999999999999 0.999999999999999 0.999999999999999 0.999999999999999 0.999999999999999 0.999999999999999 -0.0779631893523015 0.94625370925388 -0.0323244509972899 0.999999999999999 0.999999999999999 -0.0165388077434431 -0.0388128330253418 0.999999999999999 0.944678728451585 -0.00809289976685628 -0.0323244509972899 -0.0336087903098508 0.592224935768105 -0.0358222852230775 0.999999999999999 -0.0676306159775865 -0.212746461940709 -0.0676306159775865 0.480753370455263 -0.0676306159775865 0.95640655319367 0.999999999999999 0.999999999999999 -0.213595270927304 0.999999999999999 0.999999999999999 0.94625370925388 0.999999999999999 0.999999999999999 -0.485779378063462 -0.249067062154874 -0.249067062154874 -0.213170475874277 -0.249067062154874 -0.249067062154874 0.138163999490525 0.999999999999999 0.999999999999999 -0.15780236647547 -0.15780236647547 -0.125611771118236 -0.140208275316318 -0.138844984589321 -0.123577923631813 -0.132050374182926 0.213170475874277 -0.136123383787898 -0.485779378063462 -0.15780236647547 -0.13340706863561
0.95640655319367 -0.249569759034996 -0.24558274309111 0.159649180744248 0.999999999999999 -0.13340706863561 0.989012455845307 -0.0473454695031044 0.999999999999999 -0.0833885990580678 0.926816956408913 0.999999999999999 0.988789108308349 -0.081857914366841 -0.00809289976685628 -0.0998299715514383 0.95640655319367 0.95640655319367 0.999999999999999 0.999999999999999 0.999999999999999 -0.136123383787898 0.157802366475471 -0.131372299964385 -0.0479053688551956 -0.0110041802988567 -0.0323244509972899 -0.0191783539457633 0.988789108308349 0.988789108308349 -0.0191783539457633 -0.132389474517457 -0.00809289976685628 -0.13952640155322 0.863832973964921 0.999999999999999 0.989012455845307 0.999999999999999 0.999999999999999 0.999999999999999 0.989012455845307 0.989012455845307 -0.249067062154874 -0.249067062154874 -0.104740014121101 0.999999999999999 -0.249067062154874 -0.249067062154874 -0.249067062154874 -0.249067062154874 -0.249067062154874 -0.13952640155322 -0.0110041802988567 -0.132389474517457 -0.15780236647547 -0.0676306159775865 -0.213170475874277 -0.252102259424591 -0.252102259424591 -0.164191770159875 -0.0338631055642757 0.999999999999999 0.999999999999999 -0.104740014121101 0.95640655319367 0.989012455845307 0.0119237776532519 0.999999999999999 -0.0338631055642757 0.988789108308349 -0.249067062154874 -0.104740014121101 0.999999999999999 0.94625370925388 -0.0165388077434431 -0.249067062154874 -0.249067062154874 -0.10647790538953 -0.125611771118236 -0.0338631055642757 -0.0346090359776577 -0.0323244509972899 0.138163999490525 -0.135783589049614 0.999999999999999 0.999999999999999 0.999999999999999 0.999999999999999 -0.249067062154874 -0.0966327210616013 -0.249067062154874 -0.243129999279745 -0.249067062154874 -0.13340706863561 0.999999999999999 -0.0331019376699919 -0.249067062154874 0.999999999999999 -0.249067062154874 -0.249067062154874 -0.15780236647547 -0.133067818410527 0.999999999999999 -0.249067062154874 -0.249067062154874 -0.249067062154874 -0.249067062154874 -0.249067062154874 -0.213595270927304 -0.212746461940709 -0.213170475874277 -0.249067062154874 -0.212746461940709 -0.212746461940709 -0.124933956343355 -0.344513271766192 0.999999999999999 0.988789108308349 0.00910919015219509 -0.136123383787898 -0.13340706863561 -0.249067062154874 -0.249067062154874 -0.249067062154874 -0.249067062154874 -0.249067062154874 -0.10647790538953 -0.214447223188758 0.13952640155322 -0.249067062154874 -0.249067062154874 -0.13340706863561 -0.249067062154874 -0.249067062154874 -0.249067062154874 -0.249067062154874 -0.10647790538953 -0.266365023777494 -0.104740014121101 -0.249067062154874 -0.266365023777494 0.142002260363385 -0.199563634475839 -0.10647790538953 -0.104740014121101 -0.101240104876107 0.809521764907761 -0.249067062154874 0.936395236713448 0.999999999999999 -0.249067062154874 0.999999999999999 -0.325626907342431 0.505304704253414 -0.081857914366841 0.968018304017774 -0.249067062154874 -0.0676306159775865 -0.0856586541746171 0.999999999999999 0.95640655319367 0.94625370925388 0.944678728451585 -0.266365023777494 -0.081857914366841 0.94625370925388 -0.208964725158101 -0.249067062154874 -0.123577923631813 -0.245089829864669 -0.249067062154874 -0.104740014121101 -0.266365023777494 -0.240224936609247 0.999999999999999 -0.252102259424591 -0.0323244509972899 -0.249067062154874 0.999999999999999 -0.103344139699475 0.94625370925388 0.999999999999999 0.999999999999999 0.999999999999999 -0.209381916024332 -0.249067062154874 0.266365023777494 -0.132389474517457 0.989012455845307 0.000323529958140833 -0.211058124442065 -0.212746461940709 -0.169938658765717 -0.249067062154874 -0.249067062154874 -0.249067062154874 -0.249569759034996 -0.248565614782493 -0.249067062154874 -0.245089829864669 -0.00809289976685628 -0.104740014121101 -0.104740014121101 -0.10647790538953 -0.107517222647316 0.0267922721662099 0.314015458682286 0.505304704253414 -0.138163999490526 -0.199563634475839 -0.13952640155322 0.999999999999999 0.266365023777494 0.135783589049615 0.95640655319367 -0.111778414169321 0.999999999999999 0.999999999999999 -0.081857914366841 -0.124595004205487 -0.0676306159775865 0.999999999999999 0.999999999999999 0.999999999999999 0.999999999999999 0.999999999999999 0.999999999999999 -0.0779631893523015 0.94625370925388 -0.0323244509972899 0.999999999999999 0.999999999999999 -0.0165388077434431 -0.0388128330253418 0.999999999999999 0.944678728451585 -0.00809289976685628 -0.0323244509972899 -0.0336087903098508 0.592224935768105 -0.0358222852230775 0.999999999999999 -0.0676306159775865 -0.212746461940709 -0.0676306159775865 0.480753370455263 -0.0676306159775865 0.95640655319367 0.999999999999999 0.999999999999999 -0.213595270927304 0.999999999999999 0.999999999999999 0.94625370925388 0.999999999999999 0.999999999999999 -0.485779378063462 -0.249067062154874 -0.249067062154874 -0.213170475874277 -0.249067062154874 -0.249067062154874 0.138163999490525 0.999999999999999 0.999999999999999 -0.15780236647547 -0.15780236647547 -0.125611771118236 -0.140208275316318 -0.138844984589321 -0.123577923631813 -0.132050374182926 0.213170475874277 -0.136123383787898 -0.485779378063462 -0.15780236647547 -0.13340706863561
-0.139134612269972 -0.693179076749868 -0.682105154806537 -0.759982102081536 -0.136123383787898 0.949375552375497 -0.137635661698065 -0.13150186531153 -0.136123383787898 -0.231611523487633 -0.143555750982136 -0.136123383787898 -0.134597319275551 -0.227360052455393 0.065791806902071 0.733378562694194 -0.139134612269972 -0.139134612269972 -0.136123383787898 -0.136123383787898 -0.136123383787898 1 -0.766338617435698 0.95994368082088 0.337353456016197 0.0737924393243576 0.237464351074724 0.0851275530885049 -0.134597319275551 -0.134597319275551 0.0782054655477493 0.941697097652101 0.065791806902071 0.970615384028406 -0.157580675767796 -0.136123383787898 -0.137635661698065 -0.136123383787898 -0.136123383787898 -0.136123383787898 -0.137635661698065 -0.137635661698065 -0.691782838036512 -0.691782838036512 -0.290914999349149 -0.136123383787898 -0.691782838036512 -0.691782838036512 -0.691782838036512 -0.691782838036512 -0.691782838036512 0.970615384028406 0.0737924393243576 0.941697097652101 0.766338617435697 -0.16309245334036 -0.592080203259488 -0.700213087155283 -0.694816067799001 -0.456042030450452 0.248767732787493 -0.136123383787898 -0.136123383787898 -0.290914999349149 -0.139134612269972 -0.137635661698065 -0.104040564341462 -0.136123383787898 0.248767732787493 -0.134597319275551 -0.691782838036512 -0.290914999349149 -0.136123383787898 -0.140620671347758 -0.102113614036954 -0.691782838036512 -0.691782838036512 -0.295741985878283 0.890446508352828 0.248767732787493 -0.096126468603244 0.237464351074724 -0.985230481817598 0.997503773937824 -0.136123383787898 -0.136123383787898 -0.136123383787898 -0.136123383787898 -0.691782838036512 -0.268397023054048 -0.691782838036512 -0.675292668000282 -0.691782838036512 0.949375552375497 -0.136123383787898 0.243175983059371 -0.691782838036512 -0.136123383787898 -0.691782838036512 -0.691782838036512 0.766338617435697 0.946816009854098 -0.136123383787898 -0.691782838036512 -0.691782838036512 -0.691782838036512 -0.691782838036512 -0.691782838036512 -0.587390272274204 -0.590902506137302 -0.592080203259488 -0.691782838036512 -0.590902506137302 -0.590902506137302 0.885314237768504 -0.7754711724783 -0.136123383787898 -0.134597319275551 -0.29670497750199 1 0.854925545112496 -0.691782838036512 -0.691782838036512 -0.691782838036512 -0.691782838036512 -0.691782838036512 -0.295741985878283 -0.536461327853973 -0.975610223388261 -0.691782838036512 -0.691782838036512 0.949375552375497 -0.691782838036512 -0.691782838036512 -0.691782838036512 -0.691782838036512 -0.295741985878283 0.470999531631589 -0.290914999349149 -0.691782838036512 0.470999531631589 0.420434112263013 0.531465563437919 -0.295741985878283 -0.290914999349149 -0.281194014448841 -0.0707862065408868 -0.691782838036512 -0.142094252993726 -0.136123383787898 -0.691782838036512 -0.136123383787898 -0.843552299257878 -0.269388712675889 -0.227360052455393 -0.140620671347758 -0.691782838036512 -0.16309245334036 -0.237916593124056 -0.136123383787898 -0.139134612269972 -0.140620671347758 -0.137635661698065 0.470999531631589 -0.227360052455393 -0.140620671347758 0.595254231497216 -0.691782838036512 0.907837582294953 -0.680736090154861 -0.691782838036512 -0.290914999349149 0.470999531631589 -0.667223867246448 -0.136123383787898 -0.700213087155283 0.237464351074724 -0.691782838036512 -0.136123383787898 -0.287037963338925 -0.140620671347758 -0.136123383787898 -0.136123383787898 -0.136123383787898 0.650120059900868 -0.691782838036512 -0.47099953163159 0.941697097652101 -0.137635661698065 -0.576398060750412 -0.586213155019293 -0.590902506137302 -0.472003992161617 -0.691782838036512 -0.691782838036512 -0.691782838036512 -0.687752432365342 -0.690390069826253 -0.691782838036512 -0.680736090154861 0.065791806902071 -0.290914999349149 -0.290914999349149 -0.295741985878283 -0.29862868569315 -0.448015162071951 0.862101611367856 -0.269388712675889 0.985230481817597 0.531465563437919 0.970615384028406 -0.136123383787898 -0.47099953163159 -0.997503773937825 -0.139134612269972 0.946800417758353 -0.136123383787898 -0.136123383787898 -0.227360052455393 0.833038263424515 -0.16309245334036 -0.136123383787898 -0.136123383787898 -0.136123383787898 -0.136123383787898 -0.136123383787898 -0.136123383787898 -0.21654246822479 -0.140620671347758 0.237464351074724 -0.136123383787898 -0.136123383787898 -0.102113614036954 -0.0564703619939625 -0.136123383787898 -0.137635661698065 0.065791806902071 0.237464351074724 -0.11500042279645 -0.0806156622203248 -0.116739416487414 -0.136123383787898 -0.16309245334036 -0.590902506137302 -0.16309245334036 -0.283145979109811 -0.16309245334036 -0.139134612269972 -0.136123383787898 -0.136123383787898 -0.587390272274204 -0.136123383787898 -0.136123383787898 -0.140620671347758 -0.136123383787898 -0.136123383787898 0.268383613806664 -0.691782838036512 -0.691782838036512 -0.586212983990241 -0.691782838036512 -0.691782838036512 -0.985230481817598 -0.136123383787898 -0.136123383787898 0.766338617435697 0.766338617435697 0.890446508352828 0.970865546136951 0.965381185229951 0.907837582294953 0.939137675665797 0.592080203259488 1 0.268383613806664 0.766338617435697 0.949375552375497
0.181557615790707 0.900206900652172 0.890083233817682 0.991705343813377 0.157802366475471 -0.751046482165491 0.159219770571559 -0.266542460459163 0.157802366475471 -0.416391283377036 0.168357090805275 0.157802366475471 0.156354723272704 -0.379242473164905 -0.033084653672961 -0.562016313792048 0.181557615790707 0.181557615790707 0.157802366475471 0.157802366475471 0.157802366475471 -0.766338617435698 1 -0.734230492477364 -0.269694545600192 -0.0370341695271974 -0.181978102492869 -0.0420019365945303 0.155115530114866 0.155115530114866 -0.0314041619853953 -0.745317696648139 -0.033084653672961 -0.739235744723998 0.189623626552692 0.157802366475471 0.159219770571559 0.157802366475471 0.157802366475471 0.157802366475471 0.159219770571559 0.159219770571559 0.902711702499527 0.902711702499527 0.369559075634616 0.157802366475471 0.902711702499527 0.902711702499527 0.902711702499527 0.902711702499527 0.902711702499527 -0.739235744723998 -0.0370341695271974 -0.745317696648139 -1 -0.471597546113942 0.322192179896267 0.887711968397464 0.883351051634772 0.566593558519972 -0.19064032040698 0.157802366475471 0.157802366475471 0.369559075634616 0.162960529006791 0.159219770571559 0.135763175669783 0.157802366475471 -0.19064032040698 0.155115530114866 0.902711702499527 0.369559075634616 0.157802366475471 0.183496783469296 0.133248686303507 0.902711702499527 0.902711702499527 0.375864826951295 -0.707161020639837 -0.19064032040698 0.125436023209816 -0.181978102492869 0.777826743669077 -0.764425663006403 0.157802366475471 0.157802366475471 0.157802366475471 0.157802366475471 0.902711702499527 0.350232934824752 0.902711702499527 0.881193577664047 0.902711702499527 -0.751046482165491 0.157802366475471 -0.186355146651286 0.902711702499527 0.157802366475471 0.902711702499527 0.902711702499527 -1 -0.749136593201366 0.157802366475471 0.902711702499527 0.902711702499527 0.902711702499527 0.902711702499527 0.902711702499527 0.319232973999043 0.320997107845741 0.322192179896267 0.902711702499527 0.320997107845741 0.320997107845741 -0.703345102881956 0.578586087043903 0.157802366475471 0.155115530114866 0.377529473601105 -0.766338617435698 -0.675188983904713 0.902711702499527 0.902711702499527 0.902711702499527 0.902711702499527 0.902711702499527 0.375864826951295 0.277702816345752 0.744394454892828 0.902711702499527 0.902711702499527 -0.751046482165491 0.902711702499527 0.902711702499527 0.902711702499527 0.902711702499527 0.375864826951295 -0.592711688916851 0.369559075634616 0.902711702499527 -0.592711688916851 -0.530873182339833 -0.301020640922731 0.375864826951295 0.369559075634616 0.355819014310592 0.107934040613583 0.902711702499527 0.166913267108368 0.157802366475471 0.902711702499527 0.157802366475471 0.630846527424445 -0.2552973707254 -0.379242473164905 0.165445224011176 0.902711702499527 -0.471597546113942 0.310458833355111 0.157802366475471 0.162960529006791 0.183496783469296 0.179601625921734 -0.592711688916851 -0.379242473164905 0.183496783469296 -0.356067620293835 0.902711702499527 -0.69571099767208 0.888296732889074 0.902711702499527 0.369559075634616 -0.592711688916851 0.844107921496619 0.157802366475471 0.887711968397464 -0.181978102492869 0.902711702499527 0.157802366475471 0.364359153155595 0.183496783469296 0.157802366475471 0.157802366475471 0.157802366475471 -0.393715336027973 0.902711702499527 0.592711688916851 -0.745317696648139 0.159219770571559 0.327511866945647 0.317631325388766 0.320997107845741 0.615920927671666 0.902711702499527 0.902711702499527 0.902711702499527 0.900206900652172 0.900894270650772 0.902711702499527 0.888296732889074 -0.033084653672961 0.369559075634616 0.369559075634616 0.375864826951295 0.37979251223647 0.555586252604672 -0.622455635015267 -0.2552973707254 -0.777826743669077 -0.301020640922731 -0.739235744723998 0.157802366475471 0.592711688916851 0.764425663006403 0.181557615790707 -0.747680958948908 0.157802366475471 0.157802366475471 -0.379242473164905 -0.661464947557663 -0.471597546113942 0.157802366475471 0.157802366475471 0.157802366475471 0.157802366475471 0.157802366475471 0.157802366475471 -0.43891211837795 0.183496783469296 -0.181978102492869 0.157802366475471 0.157802366475471 -0.20697511679631 0.140672147798292 0.157802366475471 0.179601625921734 -0.033084653672961 -0.181978102492869 -0.233095519773756 0.10519587606074 0.152333986349328 0.157802366475471 -0.471597546113942 0.320997107845741 -0.471597546113942 -0.242890559982535 -0.471597546113942 0.181557615790707 0.157802366475471 0.157802366475471 0.319232973999043 0.157802366475471 0.157802366475471 0.183496783469296 0.157802366475471 0.157802366475471 0.225292612207109 0.902711702499527 0.902711702499527 0.318051022025518 0.902711702499527 0.902711702499527 0.777826743669077 0.157802366475471 0.157802366475471 -1 -1 -0.707161020639837 -0.73810876983369 -0.735181826793678 -0.69571099767208 -0.743408651528155 -0.322192179896266 -0.766338617435698 0.225292612207109 -1 -0.751046482165491
-0.134278428216566 -0.663378034742471 -0.652651783842133 -0.728079927953961 -0.131372299964385 0.979588479539624 -0.132831795179062 -0.126912085307113 -0.131372299964385 -0.223527638618184 -0.138545256919439 -0.131372299964385 -0.129899499338201 -0.219424555722394 -0.0927713881072716 0.753272310905039 -0.134278428216566 -0.134278428216566 -0.131372299964385 -0.131372299964385 -0.131372299964385 0.95994368082088 -0.734230492477364 1 0.350234030267258 -0.094732648328803 0.246052257637658 -0.0757016913120207 -0.129899499338201 -0.129899499338201 -0.100409259943372 0.971605810837892 -0.0927713881072715 0.941558719367355 -0.152080672912261 -0.131372299964385 -0.132831795179062 -0.131372299964385 -0.131372299964385 -0.131372299964385 -0.132831795179062 -0.132831795179062 -0.662022493581339 -0.662022493581339 -0.280761258610685 -0.131372299964385 -0.662022493581339 -0.662022493581339 -0.662022493581339 -0.662022493581339 -0.662022493581339 0.941558719367355 -0.094732648328803 0.971605810837892 0.734230492477363 -0.224547443210114 -0.571414961200041 -0.670197316407735 -0.664607093496328 -0.440124898114902 0.257764426545452 -0.131372299964385 -0.131372299964385 -0.280761258610685 -0.134278428216566 -0.132831795179062 -0.100409259943372 -0.131372299964385 0.257764426545452 -0.129899499338201 -0.662022493581339 -0.280761258610685 -0.131372299964385 -0.135712619708865 -0.0985495655515915 -0.662022493581339 -0.662022493581339 -0.285419769915528 0.918320947672176 0.257764426545452 -0.0927713881072715 0.246052257637658 -0.945692589339002 0.957192842613771 -0.131372299964385 -0.131372299964385 -0.131372299964385 -0.131372299964385 -0.662022493581339 -0.259029222173504 -0.662022493581339 -0.646072602762438 -0.662022493581339 0.979588479539624 -0.131372299964385 0.251970450992819 -0.662022493581339 -0.131372299964385 -0.662022493581339 -0.662022493581339 0.734230492477363 0.976927581890893 -0.131372299964385 -0.662022493581339 -0.662022493581339 -0.662022493581339 -0.662022493581339 -0.662022493581339 -0.566516583188532 -0.570278368975416 -0.571414961200041 -0.662022493581339 -0.570278368975416 -0.570278368975416 0.91298280093495 -0.796813792808085 -0.131372299964385 -0.129899499338201 -0.286349150459358 0.95994368082088 0.819622479677725 -0.662022493581339 -0.662022493581339 -0.662022493581339 -0.662022493581339 -0.662022493581339 -0.285419769915528 -0.514082681040754 -0.936407641069662 -0.662022493581339 -0.662022493581339 0.979588479539624 -0.662022493581339 -0.662022493581339 -0.662022493581339 -0.662022493581339 -0.285419769915528 0.452376390955625 -0.280761258610685 -0.662022493581339 0.452376390955625 0.403233920755096 0.50406698275418 -0.285419769915528 -0.280761258610685 -0.271379563058196 -0.162283839248416 -0.662022493581339 -0.137134769266342 -0.131372299964385 -0.662022493581339 -0.131372299964385 -0.867694857467189 -0.259986299075699 -0.219424555722394 -0.135712619708865 -0.662022493581339 -0.224547443210114 -0.229612643828333 -0.131372299964385 -0.134278428216566 -0.135712619708865 -0.132831795179062 0.452376390955625 -0.219424555722394 -0.135712619708865 0.571079754649686 -0.662022493581339 0.935219599780336 -0.651293938772486 -0.662022493581339 -0.280761258610685 0.452376390955625 -0.638233184493596 -0.131372299964385 -0.670189132322722 0.246052257637658 -0.662022493581339 -0.131372299964385 -0.27701954191562 -0.135712619708865 -0.131372299964385 -0.131372299964385 -0.131372299964385 0.62742906578961 -0.662022493581339 -0.452376390955625 0.971605810837892 -0.132831795179062 -0.553121343608364 -0.565752689223924 -0.570278368975416 -0.44811527980901 -0.662022493581339 -0.662022493581339 -0.662022493581339 -0.657756921859733 -0.660670217681976 -0.662022493581339 -0.651293938772486 -0.0927713881072715 -0.280761258610685 -0.280761258610685 -0.285419769915528 -0.288205715896541 -0.430034960333107 0.836544637390982 -0.259986299075699 0.945692589339002 0.50406698275418 0.941558719367355 -0.131372299964385 -0.452376390955625 -0.957193675248959 -0.134278428216566 0.977091362996288 -0.131372299964385 -0.131372299964385 -0.219424555722394 0.871613712958424 -0.224547443210114 -0.131372299964385 -0.131372299964385 -0.131372299964385 -0.131372299964385 -0.131372299964385 -0.131372299964385 -0.208984535199195 -0.135712619708865 0.246052257637658 -0.131372299964385 -0.131372299964385 -0.0985495655515915 -0.0360292101713256 -0.131372299964385 -0.132831795179062 -0.0927713881072715 0.246052257637658 -0.110986588925726 -0.0778019519081165 -0.112664886911337 -0.131372299964385 -0.224547443210114 -0.570278368975416 -0.224547443210114 -0.273263398735985 -0.224547443210114 -0.134278428216566 -0.131372299964385 -0.131372299964385 -0.566516583188532 -0.131372299964385 -0.131372299964385 -0.135712619708865 -0.131372299964385 -0.131372299964385 0.258666334803782 -0.662022493581339 -0.662022493581339 -0.565382293148701 -0.662022493581339 -0.662022493581339 -0.945692589339002 -0.131372299964385 -0.131372299964385 0.734230492477363 0.734230492477363 0.918320947672176 0.936979644518139 0.935866753015004 0.935219599780336 0.968944882419989 0.571414961200041 0.95994368082088 0.258666334803782 0.734230492477363 0.979588479539624
-0.0489650986909294 -0.243947795230745 -0.240050593290809 -0.267457522069031 -0.0479053688551956 0.344612617751779 -0.048437578892018 -0.046278935974079 -0.0479053688551956 -0.0033149474751691 -0.0401432456262476 -0.0479053688551956 -0.0473683069535113 0.00319158627294765 -0.0338294112814683 -0.0975811394460919 -0.0489650986909294 -0.0489650986909294 -0.0479053688551956 -0.0479053688551956 -0.0479053688551956 0.337353456016197 -0.269694545600192 0.350234030267258 1 -0.034544591683718 -0.0315962902850206 -0.0366145879715001 -0.0473683069535113 -0.0473683069535113 -0.0366145879715001 0.347403646796637 -0.0338294112814683 0.328629779932668 -0.0554567495094714 -0.0479053688551956 -0.048437578892018 -0.0479053688551956 -0.0479053688551956 -0.0479053688551956 -0.048437578892018 -0.048437578892018 -0.243456422413585 -0.243456422413585 -0.0962072354876671 -0.0479053688551956 -0.243456422413585 -0.243456422413585 -0.243456422413585 -0.243456422413585 -0.243456422413585 0.328629779932668 -0.034544591683718 0.347403646796637 0.269694545600191 -0.0230765614323266 -0.189648740577219 -0.246423246939526 -0.246423246939526 -0.160493084099658 -0.0331002841610813 -0.0479053688551956 -0.0479053688551956 -0.0962072354876671 -0.0489650986909294 -0.048437578892018 -0.0366145879715001 -0.0479053688551956 -0.0331002841610813 -0.0473683069535113 -0.243456422413585 -0.0962072354876671 -0.0479053688551956 -0.0363618719864492 -0.0359364439044489 -0.243456422413585 -0.243456422413585 -0.086411589074043 0.367077841893408 -0.0331002841610813 -0.0338294112814683 -0.0315962902850206 -0.332074683341341 0.33824673009418 -0.0479053688551956 -0.0479053688551956 -0.0479053688551956 -0.0479053688551956 -0.243456422413585 -0.094455912211783 -0.243456422413585 -0.237653101513913 -0.243456422413585 0.344612617751779 -0.0479053688551956 -0.0323562628087797 -0.243456422413585 -0.0479053688551956 -0.243456422413585 -0.243456422413585 0.269694545600191 0.345538661549621 -0.0479053688551956 -0.243456422413585 -0.243456422413585 -0.243456422413585 -0.243456422413585 -0.243456422413585 -0.190135949309177 -0.189946421325803 -0.189648740577219 -0.243456422413585 -0.189946421325803 -0.189946421325803 0.369156570099593 -0.322396187698187 -0.0479053688551956 -0.0473683069535113 -0.104418219653963 0.337353456016197 0.359091683410302 -0.243456422413585 -0.243456422413585 -0.243456422413585 -0.243456422413585 -0.243456422413585 -0.086411589074043 -0.209616451498507 -0.328629779932667 -0.243456422413585 -0.243456422413585 0.344612617751779 -0.243456422413585 -0.243456422413585 -0.243456422413585 -0.243456422413585 -0.086411589074043 0.179848570866469 -0.0962072354876671 -0.243456422413585 0.179848570866469 0.163290899175001 0.240050593290808 -0.086411589074043 -0.0962072354876671 -0.08018160625944 -0.0591773698149464 -0.243456422413585 -0.0500066734491003 -0.0479053688551956 -0.243456422413585 -0.0479053688551956 -0.303542017487588 -0.0260737847808915 0.00319158627294765 -0.0494880816368514 -0.243456422413585 -0.0230765614323266 -0.0837290539892725 -0.0479053688551956 -0.0489650986909294 -0.0363618719864492 -0.048437578892018 0.179848570866469 0.00319158627294765 -0.0363618719864492 0.229250983958898 -0.243456422413585 0.37338048673388 -0.239568783734654 -0.243456422413585 -0.0962072354876671 0.179848570866469 -0.234813480094173 -0.0479053688551956 -0.246423246939526 -0.0315962902850206 -0.243456422413585 -0.0479053688551956 -0.0897503985343095 -0.0363618719864492 -0.0479053688551956 -0.0479053688551956 -0.0479053688551956 0.211644581978587 -0.243456422413585 -0.179848570866469 0.347403646796637 -0.048437578892018 -0.220739363519522 -0.206303697700642 -0.189946421325803 -0.166110514714058 -0.243456422413585 -0.243456422413585 -0.243456422413585 -0.243947795230745 -0.242966270956975 -0.243456422413585 -0.239568783734654 -0.0338294112814683 -0.0962072354876671 -0.0962072354876671 -0.086411589074043 -0.0734164334956765 -0.171821213402067 0.291617637868099 -0.0260737847808915 0.332074683341341 0.240050593290808 0.328629779932668 -0.0479053688551956 -0.179848570866469 -0.33824673009418 -0.0489650986909294 0.343690815604796 -0.0479053688551956 -0.0479053688551956 0.00319158627294765 0.384488681233058 -0.0230765614323266 -0.0479053688551956 -0.0479053688551956 -0.0479053688551956 -0.0479053688551956 -0.0479053688551956 -0.0479053688551956 0.00129692380115754 -0.0363618719864492 -0.0315962902850206 -0.0479053688551956 -0.0479053688551956 -0.013383321874736 0.0708732042827016 -0.0479053688551956 -0.048437578892018 -0.0338294112814683 -0.0315962902850206 -0.00121220129224007 -0.0283707539932169 -0.0410836452279504 -0.0479053688551956 -0.0230765614323266 -0.189946421325803 -0.0230765614323266 -0.0303753479096273 -0.0230765614323266 -0.0489650986909294 -0.0479053688551956 -0.0479053688551956 -0.190135949309177 -0.0479053688551956 -0.0479053688551956 -0.0363618719864492 -0.0479053688551956 -0.0479053688551956 0.0432216251521369 -0.243456422413585 -0.243456422413585 -0.190424921796403 -0.243456422413585 -0.243456422413585 -0.332074683341341 -0.0479053688551956 -0.0479053688551956 0.269694545600191 0.269694545600191 0.367077841893408 0.326928745521398 0.330344998362769 0.37338048673388 0.348342675904737 0.189648740577219 0.337353456016197 0.0432216251521369 0.269694545600191 0.344612617751779
-0.0140164356437049 -0.0249979381078769 -0.0199897615625574 -0.0340304169434061 -0.0110041802988567 -0.0961999213004564 -0.0125223458815981 -0.0341408479079344 -0.0110041802988567 -0.0283857056925323 -0.0183658773593787 -0.0110041802988567 -0.00946065247579106 -0.0239035816290212 0.979296892295003 -0.0719874554241666 -0.0140164356437049 -0.0140164356437049 -0.0110041802988567 -0.0110041802988567 -0.0110041802988567 0.0737924393243576 -0.0370341695271974 -0.094732648328803 -0.034544591683718 0.999999999999996 -0.0233091819932976 0.943465257907776 -0.00946065247579106 -0.00946065247579106 0.943465257907776 -0.0954661335403068 0.979296892295003 0.253290401434361 -0.00238612250079433 -0.0110041802988567 -0.0125223458815981 -0.0110041802988567 -0.0110041802988567 -0.0110041802988567 -0.0125223458815981 -0.0125223458815981 -0.024372333332786 -0.024372333332786 -0.0755280902167202 -0.0110041802988567 -0.024372333332786 -0.024372333332786 -0.024372333332786 -0.024372333332786 -0.024372333332786 0.253290401434361 0.999999999999996 -0.0954661335403068 0.0370341695271988 0.226674073927022 -0.153717364547594 -0.0281239258590799 -0.0281239258590799 -0.118398788978008 -0.00643473407576732 -0.0110041802988567 -0.0110041802988567 -0.0755280902167202 -0.0140164356437049 -0.0125223458815981 0.351097728180484 -0.0110041802988567 -0.00643473407576732 -0.00946065247579106 -0.024372333332786 -0.0755280902167202 -0.0110041802988567 -0.0154876506497862 -0.0142845153918693 -0.024372333332786 -0.024372333332786 -0.0767812847060475 -0.0905787273460819 -0.00643473407576732 -0.0249565976629731 -0.0233091819932976 -0.0687598414986172 0.0746314050108571 -0.0110041802988567 -0.0110041802988567 -0.0110041802988567 -0.0110041802988567 -0.024372333332786 -0.0696819160802227 -0.024372333332786 -0.0168563585411852 -0.024372333332786 -0.0961999213004564 -0.0110041802988567 -0.0238698281231524 -0.024372333332786 -0.0110041802988567 -0.024372333332786 -0.024372333332786 0.0370341695271988 -0.0959552877492647 -0.0110041802988567 -0.024372333332786 -0.024372333332786 -0.024372333332786 -0.024372333332786 -0.024372333332786 -0.154023684528147 -0.153411607832777 -0.153717364547594 -0.024372333332786 -0.153411607832777 -0.153411607832777 -0.0900899546845828 0.102581529236677 -0.0110041802988567 -0.00946065247579106 -0.0770312990346188 0.0737924393243576 0.264908738506479 -0.024372333332786 -0.024372333332786 -0.024372333332786 -0.024372333332786 -0.024372333332786 -0.0767812847060475 -0.154638027841 -0.253290401434361 -0.024372333332786 -0.024372333332786 -0.0961999213004564 -0.024372333332786 -0.024372333332786 -0.024372333332786 -0.024372333332786 -0.0767812847060475 0.132677698291306 -0.0755280902167202 -0.024372333332786 0.132677698291306 0.120462790168861 0.177089870872169 -0.0767812847060475 -0.0755280902167202 -0.0730043034536162 0.531132813845412 -0.024372333332786 -0.0169371139847418 -0.0110041802988567 -0.024372333332786 -0.0110041802988567 0.108531259128849 -0.0460666751065316 -0.0239035816290212 -0.0154876506497862 -0.024372333332786 0.226674073927022 -0.0617685095293465 -0.0110041802988567 -0.0140164356437049 -0.0154876506497862 -0.0125223458815981 0.132677698291306 -0.0239035816290212 -0.0154876506497862 0.169122794449487 -0.024372333332786 -0.0891121186413707 -0.0193632550216378 -0.024372333332786 -0.0755280902167202 0.132677698291306 -0.173226353240234 -0.0110041802988567 -0.0281239258590799 -0.0233091819932976 -0.024372333332786 -0.0110041802988567 -0.0745215242912482 -0.0154876506497862 -0.0110041802988567 -0.0110041802988567 -0.0110041802988567 0.168785819382798 -0.024372333332786 -0.132677698291306 -0.0954661335403068 -0.0125223458815981 -0.162843610783 -0.15219414659808 -0.153411607832777 -0.122542873974843 -0.024372333332786 -0.024372333332786 -0.024372333332786 -0.0249979381078769 -0.0237466011709691 -0.024372333332786 -0.0193632550216378 0.979296892295003 -0.0755280902167202 -0.0755280902167202 -0.0767812847060475 -0.0775307370358814 -0.126755764596716 0.226436745228797 -0.0460666751065316 0.0687598414986172 0.177089870872169 0.253290401434361 -0.0110041802988567 -0.132677698291306 -0.0746314050108571 -0.0140164356437049 -0.0964445956709621 -0.0110041802988567 -0.0110041802988567 -0.0239035816290212 -0.0898455360842723 0.226674073927022 -0.0110041802988567 -0.0110041802988567 -0.0110041802988567 -0.0110041802988567 -0.0110041802988567 -0.0110041802988567 -0.0365883170292862 -0.0154876506497862 -0.0233091819932976 -0.0110041802988567 -0.0110041802988567 0.0274555505647712 -0.0279879583643642 -0.0110041802988567 -0.0125223458815981 0.979296892295003 -0.0233091819932976 0.0116709208196419 -0.0209296427570838 -0.0303081834901412 -0.0110041802988567 0.226674073927022 -0.153411607832777 0.226674073927022 -0.0389798697232036 0.226674073927022 -0.0140164356437049 -0.0110041802988567 -0.0110041802988567 -0.154023684528147 -0.0110041802988567 -0.0110041802988567 -0.0154876506497862 -0.0110041802988567 -0.0110041802988567 0.0581397523489554 -0.024372333332786 -0.024372333332786 -0.153717364547594 -0.024372333332786 -0.024372333332786 -0.0687598414986172 -0.0110041802988567 -0.0110041802988567 0.0370341695271988 0.0370341695271988 -0.0905787273460819 0.25205857628857 0.254533488297317 -0.0891121186413707 -0.095221608075288 0.153717364547595 0.0737924393243576 0.0581397523489554 0.0370341695271988 -0.0961999213004564
-0.0330395104147228 -0.164605319638984 -0.161975657950858 -0.180468656699197 -0.0323244509972899 0.24229938734041 -0.0326835630898703 0.0423629942956132 -0.0323244509972899 -0.0308821629437072 -0.0340893732500188 -0.0323244509972899 -0.0319620650781656 -0.0268462077679134 -0.022826609487973 -0.0658434917768659 -0.0330395104147228 -0.0330395104147228 -0.0323244509972899 -0.0323244509972899 -0.0323244509972899 0.237464351074724 -0.181978102492869 0.246052257637658 -0.0315962902850206 -0.0233091819932976 1 -0.0247059250967909 -0.0319620650781656 -0.0319620650781656 -0.0247059250967909 0.222207252217893 -0.022826609487973 0.23167264859876 -0.0374197929131146 -0.0323244509972899 -0.0326835630898703 -0.0323244509972899 -0.0323244509972899 -0.0323244509972899 -0.0326835630898703 -0.0326835630898703 -0.164273762718971 -0.164273762718971 -0.0690819415383488 -0.0323244509972899 -0.164273762718971 -0.164273762718971 -0.164273762718971 -0.164273762718971 -0.164273762718971 0.23167264859876 -0.0233091819932976 0.222207252217893 0.181978102492869 -0.0318849117260925 -0.140597941251205 -0.166275646355358 -0.166275646355358 -0.108293724823716 0.954562508625549 -0.0323244509972899 -0.0323244509972899 -0.0690819415383488 -0.0330395104147228 -0.000139834286883095 -0.0247059250967909 -0.0323244509972899 0.954562508625549 -0.0319620650781656 -0.164273762718971 -0.0690819415383488 -0.0323244509972899 -0.0333923964692857 0.0394618350183787 -0.164273762718971 -0.164273762718971 -0.0702281787621361 -0.0828480414265136 0.954562508625549 -9.49776371573132e-05 1 -0.233957117023854 0.238058599154257 -0.0323244509972899 -0.0323244509972899 -0.0323244509972899 -0.0323244509972899 -0.164273762718971 -0.0637347249099176 -0.164273762718971 -0.160357935192206 -0.164273762718971 0.24229938734041 -0.0323244509972899 0.976512351619637 -0.164273762718971 -0.0323244509972899 -0.164273762718971 -0.164273762718971 0.181978102492869 0.242917118379176 -0.0323244509972899 -0.164273762718971 -0.164273762718971 -0.164273762718971 -0.164273762718971 -0.164273762718971 -0.106760673293993 -0.140318280168323 -0.140597941251205 -0.164273762718971 -0.140318280168323 -0.140318280168323 -0.0824009843868028 0.0938264317991965 -0.0323244509972899 -0.0319620650781656 -0.0704568549431508 0.237464351074724 -0.0879894794135913 -0.164273762718971 -0.164273762718971 -0.164273762718971 -0.164273762718971 -0.164273762718971 -0.0702281787621361 -0.141440028051349 -0.23167264859876 -0.164273762718971 -0.164273762718971 0.24229938734041 -0.164273762718971 -0.164273762718971 -0.164273762718971 -0.164273762718971 -0.0702281787621361 0.121353962088846 -0.0690819415383488 -0.164273762718971 0.121353962088846 0.110181568263055 -0.131623462587093 -0.0702281787621361 -0.0690819415383488 -0.0667735541671895 -0.0399303050251789 -0.164273762718971 -0.0337423195786026 -0.0323244509972899 -0.164273762718971 -0.0323244509972899 -0.214769294859313 -0.042804668724578 -0.0268462077679134 -0.0333923964692857 -0.164273762718971 -0.0318849117260925 -0.0368669024901532 -0.0323244509972899 -0.0330395104147228 -0.0333923964692857 -0.0326835630898703 0.121353962088846 -0.0268462077679134 -0.0333923964692857 0.154688553165288 -0.164273762718971 -0.0815066043994706 -0.161650553901769 -0.164273762718971 -0.0690819415383488 0.121353962088846 -0.158441882657245 -0.0323244509972899 -0.166275646355358 1 -0.164273762718971 -0.0323244509972899 -0.0681612836980902 -0.0333923964692857 -0.0323244509972899 -0.0323244509972899 -0.0323244509972899 0.154380338145019 -0.164273762718971 -0.121353962088846 0.222207252217893 -0.0326835630898703 -0.148945283373717 -0.139204726448123 -0.140318280168323 -0.112084121703338 -0.164273762718971 -0.164273762718971 -0.164273762718971 -0.164605319638984 -0.163943029919724 -0.164273762718971 -0.161650553901769 -0.022826609487973 -0.0690819415383488 -0.0690819415383488 -0.0702281787621361 -0.0709136670604214 -0.11593745180625 0.183580827542427 -0.042804668724578 0.233957117023853 -0.131623462587093 0.23167264859876 -0.0323244509972899 -0.121353962088846 -0.238058599154257 -0.0330395104147228 0.241684687785091 -0.0323244509972899 -0.0323244509972899 -0.0268462077679134 -0.0821774263515185 -0.0318849117260925 -0.0323244509972899 -0.0323244509972899 -0.0323244509972899 -0.0323244509972899 -0.0323244509972899 -0.0323244509972899 -0.0165375677174413 -0.0333923964692857 1 -0.0323244509972899 -0.0323244509972899 -0.024248343093185 -0.0255992505299311 -0.0323244509972899 -0.0326835630898703 -0.022826609487973 1 -0.0273085007726777 0.0162857020295245 -0.0277214497810313 -0.0323244509972899 -0.0318849117260925 -0.140318280168323 -0.0318849117260925 -0.0567346131325243 -0.0318849117260925 -0.0330395104147228 -0.0323244509972899 -0.0323244509972899 -0.106760673293993 -0.0323244509972899 -0.0323244509972899 -0.0333923964692857 -0.0323244509972899 -0.0323244509972899 0.0294819411384717 -0.164273762718971 -0.164273762718971 -0.106298980489885 -0.164273762718971 -0.164273762718971 -0.233957117023854 -0.0323244509972899 -0.0323244509972899 0.181978102492869 0.181978102492869 -0.0828480414265136 0.230545956894219 0.21040031346197 -0.0815066043994706 0.157940064779601 0.140597941251205 0.237464351074724 0.0294819411384717 0.181978102492869 0.24229938734041
-0.0222571664776665 -0.0271393653329676 -0.0219783569619886 -0.0640011508511696 -0.0191783539457633 -0.0779006578108569 -0.020729442113727 -0.0361866508827729 -0.0191783539457633 -0.043633969021108 -0.0267114621920877 -0.0191783539457633 -0.0176026520422956 -0.0389462727539126 0.923932595057389 -0.0486015149742393 -0.0222571664776665 -0.0222571664776665 -0.0191783539457633 -0.0191783539457633 -0.0191783539457633 0.0851275530885049 -0.0420019365945303 -0.0757016913120207 -0.0366145879715001 0.943465257907776 -0.0247059250967909 1 -0.0176026520422956 -0.0176026520422956 0.963225540569586 -0.0768065278709643 0.923932595057389 0.24914557613336 -0.0125555163214033 -0.0191783539457633 -0.020729442113727 -0.0191783539457633 -0.0191783539457633 -0.0191783539457633 -0.020729442113727 -0.020729442113727 -0.0264945339735351 -0.0264945339735351 -0.040854799164937 -0.0191783539457633 -0.0264945339735351 -0.0264945339735351 -0.0264945339735351 -0.0264945339735351 -0.0264945339735351 0.24914557613336 0.943465257907776 -0.0768065278709643 0.0420019365945303 0.200747145643969 -0.162928484392183 -0.0303620890706968 -0.0303620890706968 -0.125493533530391 -0.0119679802970369 -0.0191783539457633 -0.0191783539457633 -0.040854799164937 -0.0222571664776665 -0.020729442113727 0.327224970446716 -0.0191783539457633 -0.0119679802970369 -0.0176026520422956 -0.0264945339735351 -0.040854799164937 -0.0191783539457633 -0.0237626945875126 -0.0199567461852567 -0.0264945339735351 -0.0264945339735351 -0.0435985242621046 -0.0730794702566759 -0.0119679802970369 -0.0264520579362042 -0.0247059250967909 -0.0800826542248973 0.0859701930963433 -0.0191783539457633 -0.0191783539457633 -0.0191783539457633 -0.0191783539457633 -0.0264945339735351 -0.044613245558924 -0.0264945339735351 -0.0187504085140084 -0.0264945339735351 -0.0779006578108569 -0.0191783539457633 -0.0253001665117886 -0.0264945339735351 -0.0191783539457633 -0.0264945339735351 -0.0264945339735351 0.0420019365945303 -0.0775371044245005 -0.0191783539457633 -0.0264945339735351 -0.0264945339735351 -0.0264945339735351 -0.0264945339735351 -0.0264945339735351 -0.163253159813971 -0.162604405988389 -0.162928484392183 -0.0264945339735351 -0.162604405988389 -0.162604405988389 -0.0723706068030781 0.0840410292227522 -0.0191783539457633 -0.0176026520422956 -0.0346978011927436 0.0851275530885049 0.261838157614206 -0.0264945339735351 -0.0264945339735351 -0.0264945339735351 -0.0264945339735351 -0.0264945339735351 -0.0435985242621046 -0.163904316078289 -0.24914557613336 -0.0264945339735351 -0.0264945339735351 -0.0779006578108569 -0.0264945339735351 -0.0264945339735351 -0.0264945339735351 -0.0264945339735351 -0.0435985242621046 0.140628069957268 -0.040854799164937 -0.0264945339735351 0.140628069957268 0.127681214712663 0.187701528368817 -0.0435985242621046 -0.040854799164937 -0.0437735923380248 0.494211877678779 -0.0264945339735351 -0.0252471187105098 -0.0191783539457633 -0.0264945339735351 -0.0191783539457633 0.0897209776052161 -0.0646019094805825 -0.0389462727539126 -0.0237626945875126 -0.0264945339735351 0.200747145643969 -0.0375125161934729 -0.0191783539457633 -0.0222571664776665 -0.0237626945875126 -0.020729442113727 0.140628069957268 -0.0389462727539126 -0.0237626945875126 0.179257045272163 -0.0264945339735351 -0.0709392277411743 -0.0213328891082597 -0.0264945339735351 -0.040854799164937 0.140628069957268 -0.160918220683035 -0.0191783539457633 -0.0303620890706968 -0.0247059250967909 -0.0264945339735351 -0.0191783539457633 -0.0385892918234824 -0.0237626945875126 -0.0191783539457633 -0.0191783539457633 -0.0191783539457633 0.178899877836622 -0.0264945339735351 -0.140628069957267 -0.0768065278709643 -0.020729442113727 -0.172601597587304 -0.161313991503605 -0.162604405988389 -0.129885942219636 -0.0264945339735351 -0.0264945339735351 -0.0264945339735351 -0.0271393653329676 -0.0258496127007567 -0.0264945339735351 -0.0213328891082597 0.923932595057389 -0.040854799164937 -0.040854799164937 -0.0435985242621046 -0.0451999604107365 -0.134351279534986 0.220121269868427 -0.0646019094805825 0.0800826542248973 0.187701528368817 0.24914557613336 -0.0191783539457633 -0.140628069957267 -0.0859701930963449 -0.0222571664776665 -0.0782630803788849 -0.0191783539457633 -0.0191783539457633 -0.0389462727539126 -0.0952292999993605 0.200747145643969 -0.0191783539457633 -0.0191783539457633 -0.0191783539457633 -0.0191783539457633 -0.0191783539457633 -0.0191783539457633 -0.0500107576271706 -0.0237626945875126 -0.0247059250967909 -0.0191783539457633 -0.0191783539457633 0.0196954914319108 -0.0296650651730734 -0.0191783539457633 -0.020729442113727 0.923932595057389 -0.0247059250967909 0.00383751711025694 -0.022183798058977 -0.0321243238541214 -0.0191783539457633 0.200747145643969 -0.162604405988389 0.200747145643969 -0.0595254864826043 0.200747145643969 -0.0222571664776665 -0.0191783539457633 -0.0191783539457633 -0.163253159813971 -0.0191783539457633 -0.0191783539457633 -0.0237626945875126 -0.0191783539457633 -0.0191783539457633 0.0771098998629317 -0.0264945339735351 -0.0264945339735351 -0.162928484392183 -0.0264945339735351 -0.0264945339735351 -0.0800826542248973 -0.0191783539457633 -0.0191783539457633 0.0420019365945303 0.0420019365945303 -0.0730794702566759 0.247790273508397 0.250511236068887 -0.0709392277411743 -0.0764394653490166 0.162928484392184 0.0851275530885049 0.0771098998629317 0.0420019365945303 -0.0779006578108569
0.945189219719851 -0.246771859496942 -0.242829541556977 0.156972448580334 0.988789108308349 -0.131911456438236 0.977924744321133 -0.0468146845724149 0.988789108308349 -0.0824537385057102 0.915943412999548 0.988789108308349 0.97719539846088 -0.0809402141547681 -0.00655934867201281 -0.0987107885527925 0.945189219719851 0.945189219719851 0.988789108308349 0.988789108308349 0.988789108308349 -0.134597319275551 0.155115530114866 -0.129899499338201 -0.0473683069535113 -0.00946065247579106 -0.0319620650781656 -0.0176026520422956 1 1 -0.0176026520422956 -0.130905270457527 -0.00655934867201281 -0.137962186177282 0.854148636054124 0.988789108308349 0.977924744321133 0.988789108308349 0.988789108308349 0.988789108308349 0.977924744321133 0.977924744321133 -0.246274798297097 -0.246274798297097 -0.103565785167007 0.988789108308349 -0.246274798297097 -0.246274798297097 -0.246274798297097 -0.246274798297097 -0.246274798297097 -0.137962186177282 -0.00946065247579106 -0.130905270457527 -0.155115530114865 -0.063651399143345 -0.210780644757393 -0.249275968298962 -0.249275968298962 -0.162351034007951 -0.0334834699554532 0.988789108308349 0.988789108308349 -0.103565785167007 0.967389185764802 0.977924744321133 0.0137762521414509 0.988789108308349 -0.0334834699554532 1 -0.246274798297097 -0.103565785167007 0.988789108308349 0.935154351829499 -0.0149741639167018 -0.246274798297097 -0.246274798297097 -0.105284193124654 -0.124203551157033 -0.0334834699554532 -0.034221037823761 -0.0319620650781656 0.136615057856552 -0.134261333939276 0.988789108308349 0.988789108308349 0.988789108308349 0.988789108308349 -0.246274798297097 -0.0955493820919104 -0.246274798297097 -0.240404295190828 -0.246274798297097 -0.131911456438236 0.988789108308349 -0.0327308354319881 -0.246274798297097 0.988789108308349 -0.246274798297097 -0.246274798297097 -0.155115530114865 -0.131576009510683 0.988789108308349 -0.246274798297097 -0.246274798297097 -0.246274798297097 -0.246274798297097 -0.246274798297097 -0.211200677479089 -0.21036138439811 -0.210780644757393 -0.246274798297097 -0.21036138439811 -0.21036138439811 -0.123533335290179 -0.340650970790084 0.988789108308349 1 0.012018376279772 -0.134597319275551 -0.131911456438236 -0.246274798297097 -0.246274798297097 -0.246274798297097 -0.246274798297097 -0.246274798297097 -0.105284193124654 -0.212043078596013 0.137962186177281 -0.246274798297097 -0.246274798297097 -0.131911456438236 -0.246274798297097 -0.246274798297097 -0.246274798297097 -0.246274798297097 -0.105284193124654 -0.26337883434548 -0.103565785167007 -0.246274798297097 -0.26337883434548 0.165181238019503 -0.197326348184138 -0.105284193124654 -0.103565785167007 -0.10010511302549 0.800446304079346 -0.246274798297097 0.925410420830434 0.988789108308349 -0.246274798297097 0.988789108308349 -0.321976339352327 0.499639787942748 -0.0809402141547681 0.957165955655899 -0.246274798297097 -0.063651399143345 -0.0846983442802116 0.988789108308349 0.967389185764802 0.935154351829499 0.955530053253624 -0.26337883434548 -0.0809402141547681 0.935154351829499 -0.206622044256977 -0.246274798297097 -0.122192504914497 -0.242342154327331 -0.246274798297097 -0.103565785167007 -0.26337883434548 -0.237531800863287 0.988789108308349 -0.249275968298962 -0.0319620650781656 -0.246274798297097 0.988789108308349 -0.102185559742338 0.935154351829499 0.988789108308349 0.988789108308349 0.988789108308349 -0.207034558041593 -0.246274798297097 0.263378834345481 -0.130905270457527 0.977924744321133 -0.00456050398645882 -0.208691974668301 -0.21036138439811 -0.16803349486807 -0.246274798297097 -0.246274798297097 -0.246274798297097 -0.246771859496942 -0.245778972596897 -0.246274798297097 -0.242342154327331 -0.00655934867201281 -0.103565785167007 -0.103565785167007 -0.105284193124654 -0.10631185870923 0.0251540555629254 0.310495065385495 0.499639787942748 -0.136615057856552 -0.197326348184138 -0.137962186177282 0.988789108308349 0.263378834345481 0.134261333939276 0.945189219719851 -0.109562727766235 0.988789108308349 0.988789108308349 -0.0809402141547681 -0.123198183108019 -0.063651399143345 0.988789108308349 0.988789108308349 0.988789108308349 0.988789108308349 0.988789108308349 0.988789108308349 -0.077089152480538 0.935154351829499 -0.0319620650781656 0.988789108308349 0.988789108308349 -0.0149741639167018 -0.0383777065580453 0.988789108308349 0.955530053253624 -0.00655934867201281 -0.0319620650781656 -0.0319615369126433 0.598939582558005 -0.0341624275465297 0.988789108308349 -0.063651399143345 -0.21036138439811 -0.063651399143345 0.475363696488693 -0.063651399143345 0.945189219719851 0.988789108308349 0.988789108308349 -0.211200677479089 0.988789108308349 0.988789108308349 0.935154351829499 0.988789108308349 0.988789108308349 -0.480333358069954 -0.246274798297097 -0.246274798297097 -0.210780644757393 -0.246274798297097 -0.246274798297097 0.136615057856552 0.988789108308349 0.988789108308349 -0.155115530114865 -0.155115530114865 -0.124203551157033 -0.138636415527474 -0.13728840850516 -0.122192504914497 -0.13056997174012 0.210780644757393 -0.134597319275551 -0.480333358069954 -0.155115530114865 -0.131911456438236
0.945189219719851 -0.246771859496942 -0.242829541556977 0.156972448580334 0.988789108308349 -0.131911456438236 0.977924744321133 -0.0468146845724149 0.988789108308349 -0.0824537385057102 0.915943412999548 0.988789108308349 0.97719539846088 -0.0809402141547681 -0.00655934867201281 -0.0987107885527925 0.945189219719851 0.945189219719851 0.988789108308349 0.988789108308349 0.988789108308349 -0.134597319275551 0.155115530114866 -0.129899499338201 -0.0473683069535113 -0.00946065247579106 -0.0319620650781656 -0.0176026520422956 1 1 -0.0176026520422956 -0.130905270457527 -0.00655934867201281 -0.137962186177282 0.854148636054124 0.988789108308349 0.977924744321133 0.988789108308349 0.988789108308349 0.988789108308349 0.977924744321133 0.977924744321133 -0.246274798297097 -0.246274798297097 -0.103565785167007 0.988789108308349 -0.246274798297097 -0.246274798297097 -0.246274798297097 -0.246274798297097 -0.246274798297097 -0.137962186177282 -0.00946065247579106 -0.130905270457527 -0.155115530114865 -0.063651399143345 -0.210780644757393 -0.249275968298962 -0.249275968298962 -0.162351034007951 -0.0334834699554532 0.988789108308349 0.988789108308349 -0.103565785167007 0.967389185764802 0.977924744321133 0.0137762521414509 0.988789108308349 -0.0334834699554532 1 -0.246274798297097 -0.103565785167007 0.988789108308349 0.935154351829499 -0.0149741639167018 -0.246274798297097 -0.246274798297097 -0.105284193124654 -0.124203551157033 -0.0334834699554532 -0.034221037823761 -0.0319620650781656 0.136615057856552 -0.134261333939276 0.988789108308349 0.988789108308349 0.988789108308349 0.988789108308349 -0.246274798297097 -0.0955493820919104 -0.246274798297097 -0.240404295190828 -0.246274798297097 -0.131911456438236 0.988789108308349 -0.0327308354319881 -0.246274798297097 0.988789108308349 -0.246274798297097 -0.246274798297097 -0.155115530114865 -0.131576009510683 0.988789108308349 -0.246274798297097 -0.246274798297097 -0.246274798297097 -0.246274798297097 -0.246274798297097 -0.211200677479089 -0.21036138439811 -0.210780644757393 -0.246274798297097 -0.21036138439811 -0.21036138439811 -0.123533335290179 -0.340650970790084 0.988789108308349 1 0.012018376279772 -0.134597319275551 -0.131911456438236 -0.246274798297097 -0.246274798297097 -0.246274798297097 -0.246274798297097 -0.246274798297097 -0.105284193124654 -0.212043078596013 0.137962186177281 -0.246274798297097 -0.246274798297097 -0.131911456438236 -0.246274798297097 -0.246274798297097 -0.246274798297097 -0.246274798297097 -0.105284193124654 -0.26337883434548 -0.103565785167007 -0.246274798297097 -0.26337883434548 0.165181238019503 -0.197326348184138 -0.105284193124654 -0.103565785167007 -0.10010511302549 0.800446304079346 -0.246274798297097 0.925410420830434 0.988789108308349 -0.246274798297097 0.988789108308349 -0.321976339352327 0.499639787942748 -0.0809402141547681 0.957165955655899 -0.246274798297097 -0.063651399143345 -0.0846983442802116 0.988789108308349 0.967389185764802 0.935154351829499 0.955530053253624 -0.26337883434548 -0.0809402141547681 0.935154351829499 -0.206622044256977 -0.246274798297097 -0.122192504914497 -0.242342154327331 -0.246274798297097 -0.103565785167007 -0.26337883434548 -0.237531800863287 0.988789108308349 -0.249275968298962 -0.0319620650781656 -0.246274798297097 0.988789108308349 -0.102185559742338 0.935154351829499 0.988789108308349 0.988789108308349 0.988789108308349 -0.207034558041593 -0.246274798297097 0.263378834345481 -0.130905270457527 0.977924744321133 -0.00456050398645882 -0.208691974668301 -0.21036138439811 -0.16803349486807 -0.246274798297097 -0.246274798297097 -0.246274798297097 -0.246771859496942 -0.245778972596897 -0.246274798297097 -0.242342154327331 -0.00655934867201281 -0.103565785167007 -0.103565785167007 -0.105284193124654 -0.10631185870923 0.0251540555629254 0.310495065385495 0.499639787942748 -0.136615057856552 -0.197326348184138 -0.137962186177282 0.988789108308349 0.263378834345481 0.134261333939276 0.945189219719851 -0.109562727766235 0.988789108308349 0.988789108308349 -0.0809402141547681 -0.123198183108019 -0.063651399143345 0.988789108308349 0.988789108308349 0.988789108308349 0.988789108308349 0.988789108308349 0.988789108308349 -0.077089152480538 0.935154351829499 -0.0319620650781656 0.988789108308349 0.988789108308349 -0.0149741639167018 -0.0383777065580453 0.988789108308349 0.955530053253624 -0.00655934867201281 -0.0319620650781656 -0.0319615369126433 0.598939582558005 -0.0341624275465297 0.988789108308349 -0.063651399143345 -0.21036138439811 -0.063651399143345 0.475363696488693 -0.063651399143345 0.945189219719851 0.988789108308349 0.988789108308349 -0.211200677479089 0.988789108308349 0.988789108308349 0.935154351829499 0.988789108308349 0.988789108308349 -0.480333358069954 -0.246274798297097 -0.246274798297097 -0.210780644757393 -0.246274798297097 -0.246274798297097 0.136615057856552 0.988789108308349 0.988789108308349 -0.155115530114865 -0.155115530114865 -0.124203551157033 -0.138636415527474 -0.13728840850516 -0.122192504914497 -0.13056997174012 0.210780644757393 -0.134597319275551 -0.480333358069954 -0.155115530114865 -0.131911456438236
-0.0222571664776665 -0.0168366517118262 -0.0112380815972397 -0.0557210121253162 -0.0191783539457633 -0.101964455494407 -0.020729442113727 -0.0361866508827729 -0.0191783539457633 -0.043633969021108 -0.0267114621920877 -0.0191783539457633 -0.0176026520422956 -0.0389462727539126 0.923932595057389 -0.0763011195386319 -0.0222571664776665 -0.0222571664776665 -0.0191783539457633 -0.0191783539457633 -0.0191783539457633 0.0782054655477493 -0.0314041619853953 -0.100409259943372 -0.0366145879715001 0.943465257907776 -0.0247059250967909 0.963225540569586 -0.0176026520422956 -0.0176026520422956 1 -0.101186697379839 0.923932595057389 0.248758982159488 -0.0125555163214033 -0.0191783539457633 -0.020729442113727 -0.0191783539457633 -0.0191783539457633 -0.0191783539457633 -0.020729442113727 -0.020729442113727 -0.0161369454760686 -0.0161369454760686 -0.040854799164937 -0.0191783539457633 -0.0161369454760686 -0.0161369454760686 -0.0161369454760686 -0.0161369454760686 -0.0161369454760686 0.248758982159488 0.943465257907776 -0.101186697379839 0.0314041619853946 0.200747145643969 -0.162928484392183 -0.0203340882352025 -0.0203340882352025 -0.125493533530391 -0.0119679802970369 -0.0191783539457633 -0.0191783539457633 -0.040854799164937 -0.0222571664776665 -0.020729442113727 0.327224970446716 -0.0191783539457633 -0.0119679802970369 -0.0176026520422956 -0.0161369454760686 -0.040854799164937 -0.0191783539457633 -0.0237626945875126 -0.0199567461852567 -0.0161369454760686 -0.0161369454760686 -0.0435985242621046 -0.0960064258719495 -0.0119679802970369 -0.0264520579362042 -0.0247059250967909 -0.0727522598902452 0.0791137207213286 -0.0191783539457633 -0.0191783539457633 -0.0191783539457633 -0.0191783539457633 -0.0161369454760686 -0.044613245558924 -0.0161369454760686 -0.00773920651512775 -0.0161369454760686 -0.101964455494407 -0.0191783539457633 -0.0253001665117886 -0.0161369454760686 -0.0191783539457633 -0.0161369454760686 -0.0161369454760686 0.0314041619853946 -0.101705162903461 -0.0191783539457633 -0.0161369454760686 -0.0161369454760686 -0.0161369454760686 -0.0161369454760686 -0.0161369454760686 -0.163253159813971 -0.162604405988389 -0.162928484392183 -0.0161369454760686 -0.162604405988389 -0.162604405988389 -0.0954883647590452 0.108728464961351 -0.0191783539457633 -0.0176026520422956 -0.0346978011927436 0.0782054655477493 0.261509130809694 -0.0161369454760686 -0.0161369454760686 -0.0161369454760686 -0.0161369454760686 -0.0161369454760686 -0.0435985242621046 -0.163904316078289 -0.248758982159489 -0.0161369454760686 -0.0161369454760686 -0.101964455494407 -0.0161369454760686 -0.0161369454760686 -0.0161369454760686 -0.0161369454760686 -0.0435985242621046 0.140628069957268 -0.040854799164937 -0.0161369454760686 0.140628069957268 0.127681214712663 0.187701528368817 -0.0435985242621046 -0.040854799164937 -0.0437735923380248 0.494211877678779 -0.0161369454760686 -0.0252471187105098 -0.0191783539457633 -0.0161369454760686 -0.0191783539457633 0.115034717197247 -0.0646019094805825 -0.0389462727539126 -0.0237626945875126 -0.0161369454760686 0.200747145643969 -0.0375125161934729 -0.0191783539457633 -0.0222571664776665 -0.0237626945875126 -0.020729442113727 0.140628069957268 -0.0389462727539126 -0.0237626945875126 0.179257045272163 -0.0161369454760686 -0.0944519343923545 -0.0105382305983976 -0.0161369454760686 -0.040854799164937 0.140628069957268 -0.159583559229351 -0.0191783539457633 -0.0203340882352025 -0.0247059250967909 -0.0161369454760686 -0.0191783539457633 -0.0385892918234824 -0.0237626945875126 -0.0191783539457633 -0.0191783539457633 -0.0191783539457633 0.178899877836622 -0.0161369454760686 -0.140628069957267 -0.101186697379839 -0.020729442113727 -0.172601597587304 -0.161313991503605 -0.162604405988389 -0.129885942219636 -0.0161369454760686 -0.0161369454760686 -0.0161369454760686 -0.0168366517118262 -0.0154371872456976 -0.0161369454760686 -0.0105382305983976 0.923932595057389 -0.040854799164937 -0.040854799164937 -0.0435985242621046 -0.0451999604107365 -0.134351279534986 0.219574256875828 -0.0646019094805825 0.072752259890246 0.187701528368817 0.248758982159488 -0.0191783539457633 -0.140628069957267 -0.0791137207213293 -0.0222571664776665 -0.102223791350663 -0.0191783539457633 -0.0191783539457633 -0.0389462727539126 -0.0952292999993605 0.200747145643969 -0.0191783539457633 -0.0191783539457633 -0.0191783539457633 -0.0191783539457633 -0.0191783539457633 -0.0191783539457633 -0.0500107576271706 -0.0237626945875126 -0.0247059250967909 -0.0191783539457633 -0.0191783539457633 0.0196954914319108 -0.0296650651730734 -0.0191783539457633 -0.020729442113727 0.923932595057389 -0.0247059250967909 0.00383751711025694 -0.022183798058977 -0.0321243238541214 -0.0191783539457633 0.200747145643969 -0.162604405988389 0.200747145643969 -0.0595254864826043 0.200747145643969 -0.0222571664776665 -0.0191783539457633 -0.0191783539457633 -0.163253159813971 -0.0191783539457633 -0.0191783539457633 -0.0237626945875126 -0.0191783539457633 -0.0191783539457633 0.0771098998629317 -0.0161369454760686 -0.0161369454760686 -0.162928484392183 -0.0161369454760686 -0.0161369454760686 -0.0727522598902452 -0.0191783539457633 -0.0191783539457633 0.0314041619853946 0.0314041619853946 -0.0960064258719495 0.247396547673943 0.250131614742642 -0.0944519343923545 -0.100927519351853 0.162928484392184 0.0782054655477493 0.0771098998629317 0.0314041619853946 -0.101964455494407
-0.135318104010057 -0.67416494626965 -0.663394785654122 -0.739135542604637 -0.132389474517457 0.992372262365395 -0.133860270146247 -0.127894725815703 -0.132389474517457 -0.225258343081547 -0.139617969430565 -0.132389474517457 -0.130905270457527 -0.221123491300597 -0.0934896878954413 0.740816109905566 -0.135318104010057 -0.135318104010057 -0.132389474517457 -0.132389474517457 -0.132389474517457 0.941697097652101 -0.745317696648139 0.971605810837892 0.347403646796637 -0.0954661335403068 0.222207252217893 -0.0768065278709643 -0.130905270457527 -0.130905270457527 -0.101186697379839 1 -0.0934896878954413 0.912812463833337 -0.153258185908093 -0.132389474517457 -0.133860270146247 -0.132389474517457 -0.132389474517457 -0.132389474517457 -0.133860270146247 -0.133860270146247 -0.672807006844267 -0.672807006844267 -0.282935105059476 -0.132389474517457 -0.672807006844267 -0.672807006844267 -0.672807006844267 -0.672807006844267 -0.672807006844267 0.912812463833337 -0.0954661335403068 1 0.745317696648139 -0.226286043700876 -0.551599319337609 -0.647524791961042 -0.641896357842563 -0.413851988550235 0.235152422520154 -0.132389474517457 -0.132389474517457 -0.282935105059476 -0.135318104010057 -0.133860270146247 -0.101186697379839 -0.132389474517457 0.235152422520154 -0.130905270457527 -0.672807006844267 -0.282935105059476 -0.132389474517457 -0.136763399997677 -0.0993126039571214 -0.672807006844267 -0.672807006844267 -0.287629685757607 0.938058697238487 0.235152422520154 -0.0934896878954413 0.222207252217893 -0.958205285064397 0.938941674311529 -0.132389474517457 -0.132389474517457 -0.132389474517457 -0.132389474517457 -0.672807006844267 -0.261034804273902 -0.672807006844267 -0.656769167605701 -0.672807006844267 0.992372262365395 -0.132389474517457 0.229003247246392 -0.672807006844267 -0.132389474517457 -0.672807006844267 -0.672807006844267 0.745317696648139 0.989776309402021 -0.132389474517457 -0.672807006844267 -0.672807006844267 -0.672807006844267 -0.672807006844267 -0.672807006844267 -0.546730336440512 -0.550472183007386 -0.551599319337609 -0.672807006844267 -0.550472183007386 -0.550472183007386 0.943684962862222 -0.815567502991004 -0.132389474517457 -0.130905270457527 -0.288566262203766 0.941697097652101 0.795351920830506 -0.672807006844267 -0.672807006844267 -0.672807006844267 -0.672807006844267 -0.672807006844267 -0.287629685757607 -0.494036307179178 -0.917988585632545 -0.672807006844267 -0.672807006844267 0.992372262365395 -0.672807006844267 -0.672807006844267 -0.672807006844267 -0.672807006844267 -0.287629685757607 0.4283931011992 -0.282935105059476 -0.672807006844267 0.4283931011992 0.376239584863956 0.486564144659255 -0.287629685757607 -0.282935105059476 -0.273480769978082 -0.163540352164023 -0.672807006844267 -0.138196560813547 -0.132389474517457 -0.672807006844267 -0.132389474517457 -0.87961877809755 -0.26199929152265 -0.221123491300597 -0.136763399997677 -0.672807006844267 -0.226286043700876 -0.2313904625803 -0.132389474517457 -0.135318104010057 -0.136763399997677 -0.133860270146247 0.4283931011992 -0.221123491300597 -0.136763399997677 0.55279051221873 -0.672807006844267 0.92253881912599 -0.662063274896952 -0.672807006844267 -0.282935105059476 0.4283931011992 -0.614678508171178 -0.132389474517457 -0.64747307105598 0.222207252217893 -0.672807006844267 -0.132389474517457 -0.27916441742451 -0.136763399997677 -0.132389474517457 -0.132389474517457 -0.132389474517457 0.609470128980222 -0.672807006844267 -0.428393101199199 1 -0.133860270146247 -0.534499102127834 -0.545776581512307 -0.550472183007386 -0.459056767129631 -0.672807006844267 -0.672807006844267 -0.672807006844267 -0.668588779158159 -0.671452442724938 -0.672807006844267 -0.662063274896952 -0.0934896878954413 -0.282935105059476 -0.282935105059476 -0.287629685757607 -0.290437202445373 -0.405698675086322 0.806682842537637 -0.26199929152265 0.958205285064397 0.486564144659255 0.912812463833337 -0.132389474517457 -0.428393101199199 -0.938945063774054 -0.135318104010057 0.989854671235332 -0.132389474517457 -0.132389474517457 -0.221123491300597 0.847632340359223 -0.226286043700876 -0.132389474517457 -0.132389474517457 -0.132389474517457 -0.132389474517457 -0.132389474517457 -0.132389474517457 -0.210602636969871 -0.136763399997677 0.222207252217893 -0.132389474517457 -0.132389474517457 -0.0993126039571214 -0.017862914146114 -0.132389474517457 -0.133860270146247 -0.0934896878954413 0.222207252217893 -0.111845923306094 -0.0784043480424731 -0.113537215827111 -0.132389474517457 -0.226286043700876 -0.550472183007386 -0.226286043700876 -0.275379191605223 -0.226286043700876 -0.135318104010057 -0.132389474517457 -0.132389474517457 -0.546730336440512 -0.132389474517457 -0.132389474517457 -0.136763399997677 -0.132389474517457 -0.132389474517457 0.272530042434534 -0.672807006844267 -0.672807006844267 -0.545606611564721 -0.672807006844267 -0.672807006844267 -0.958205285064397 -0.132389474517457 -0.132389474517457 0.745317696648139 0.745317696648139 0.938058697238487 0.913381860450267 0.907068664363809 0.92253881912599 0.987149572871379 0.551599319337609 0.941697097652101 0.272530042434534 0.745317696648139 0.992372262365395
-0.0110843507454044 -0.0229728257846045 -0.0182633742666141 -0.0302359488163929 -0.00809289976685628 -0.0942082839685629 -0.0096008002323242 -0.0334340262565568 -0.00809289976685628 -0.0229778981046597 -0.0154006559994891 -0.00809289976685628 -0.00655934867201281 -0.0185635305281449 1 -0.0704970913811147 -0.0110843507454044 -0.0110843507454044 -0.00809289976685628 -0.00809289976685628 -0.00809289976685628 0.065791806902071 -0.033084653672961 -0.0927713881072715 -0.0338294112814683 0.979296892295003 -0.022826609487973 0.923932595057389 -0.00655934867201281 -0.00655934867201281 0.923932595057389 -0.0934896878954413 1 0.248046502972823 0.00124497822271502 -0.00809289976685628 -0.0096008002323242 -0.00809289976685628 -0.00809289976685628 -0.00809289976685628 -0.0096008002323242 -0.0096008002323242 -0.0223842247433171 -0.0223842247433171 -0.0739644240302103 -0.00809289976685628 -0.0223842247433171 -0.0223842247433171 -0.0223842247433171 -0.0223842247433171 -0.0223842247433171 0.248046502972823 0.979296892295003 -0.0934896878954413 0.0330846536729618 0.236166486693628 -0.150534937393238 -0.0259153479494271 -0.0259153479494271 -0.115947566097657 -0.0239131636552971 -0.00809289976685628 -0.00809289976685628 -0.0739644240302103 -0.0110843507454044 -0.0096008002323242 0.359960676096627 -0.00809289976685628 -0.0239131636552971 -0.00655934867201281 -0.0223842247433171 -0.0739644240302103 -0.00809289976685628 -0.0125447654865927 -0.0122694902039811 -0.0223842247433171 -0.0223842247433171 -0.075191673499051 -0.0887034661980574 -0.0239131636552971 -0.0244399185336083 -0.022826609487973 -0.0609145597666064 0.0666052970414497 -0.00809289976685628 -0.00809289976685628 -0.00809289976685628 -0.00809289976685628 -0.0223842247433171 -0.068239283866522 -0.0223842247433171 -0.0153195586265183 -0.0223842247433171 -0.0942082839685629 -0.00809289976685628 -0.0233756485006216 -0.0223842247433171 -0.00809289976685628 -0.0223842247433171 -0.0223842247433171 0.0330846536729618 -0.0939687150921281 -0.00809289976685628 -0.0223842247433171 -0.0223842247433171 -0.0223842247433171 -0.0223842247433171 -0.0223842247433171 -0.150834915598243 -0.150235510792619 -0.150534937393238 -0.0223842247433171 -0.150235510792619 -0.150235510792619 -0.088224812649611 0.100457772788347 -0.00809289976685628 -0.00655934867201281 -0.07543651175405 0.065791806902071 0.259424304361185 -0.0223842247433171 -0.0223842247433171 -0.0223842247433171 -0.0223842247433171 -0.0223842247433171 -0.075191673499051 -0.15143654009532 -0.248046502972825 -0.0223842247433171 -0.0223842247433171 -0.0942082839685629 -0.0223842247433171 -0.0223842247433171 -0.0223842247433171 -0.0223842247433171 -0.075191673499051 0.129930857613531 -0.0739644240302103 -0.0223842247433171 0.129930857613531 0.11796883604955 0.173423560202039 -0.075191673499051 -0.0739644240302103 -0.0714928874962867 0.54482808973864 -0.0223842247433171 -0.0139831796213635 -0.00809289976685628 -0.0223842247433171 -0.00809289976685628 0.106284324781746 -0.0395198034600723 -0.0185635305281449 -0.0125447654865927 -0.0223842247433171 0.236166486693628 -0.0604897094237861 -0.00809289976685628 -0.0110843507454044 -0.0125447654865927 -0.0096008002323242 0.129930857613531 -0.0185635305281449 -0.0125447654865927 0.16562142702063 -0.0223842247433171 -0.0872672208513181 -0.0176746194826772 -0.0223842247433171 -0.0739644240302103 0.129930857613531 -0.169640029391759 -0.00809289976685628 -0.0259153479494271 -0.022826609487973 -0.0223842247433171 -0.00809289976685628 -0.072978697147508 -0.0125447654865927 -0.00809289976685628 -0.00809289976685628 -0.00809289976685628 0.165291428385039 -0.0223842247433171 -0.129930857613531 -0.0934896878954413 -0.0096008002323242 -0.15947224196989 -0.149043254788991 -0.150235510792619 -0.120005855656463 -0.0223842247433171 -0.0223842247433171 -0.0223842247433171 -0.0229728257846045 -0.0217955960889184 -0.0223842247433171 -0.0176746194826772 1 -0.0739644240302103 -0.0739644240302103 -0.075191673499051 -0.0759256098365802 -0.12413152635004 0.221748800903957 -0.0395198034600723 0.0609145597666056 0.173423560202039 0.248046502972823 -0.00809289976685628 -0.129930857613531 -0.0666052970414497 -0.0110843507454044 -0.0944478928192231 -0.00809289976685628 -0.00809289976685628 -0.0185635305281449 -0.0879854542739097 0.236166486693628 -0.00809289976685628 -0.00809289976685628 -0.00809289976685628 -0.00809289976685628 -0.00809289976685628 -0.00809289976685628 -0.0318364076561973 -0.0125447654865927 -0.022826609487973 -0.00809289976685628 -0.00809289976685628 0.0302558323803755 -0.027408520647908 -0.00809289976685628 -0.0096008002323242 1 -0.022826609487973 0.0144824205253992 -0.020496334108867 -0.0296807099030087 -0.00809289976685628 0.236166486693628 -0.150235510792619 0.236166486693628 -0.0317176578202686 0.236166486693628 -0.0110843507454044 -0.00809289976685628 -0.00809289976685628 -0.150834915598243 -0.00809289976685628 -0.00809289976685628 -0.0125447654865927 -0.00809289976685628 -0.00809289976685628 0.0513236488179272 -0.0223842247433171 -0.0223842247433171 -0.150534937393238 -0.0223842247433171 -0.0223842247433171 -0.0609145597666064 -0.00809289976685628 -0.00809289976685628 0.0330846536729618 0.0330846536729618 -0.0887034661980574 0.2468401804357 0.249263854074569 -0.0872672208513181 -0.0932502248674631 0.150534937393238 0.065791806902071 0.0513236488179272 0.0330846536729618 -0.0942082839685629
-0.142612909268993 -0.662160451392369 -0.65045371670512 -0.732576931972957 -0.13952640155322 0.920342202299144 -0.141076485668693 -0.134789347383865 -0.13952640155322 -0.237401697865828 -0.147144574278415 -0.13952640155322 -0.137962186177282 -0.23304394214503 0.248046502972823 0.708870860684017 -0.142612909268993 -0.142612909268993 -0.13952640155322 -0.13952640155322 -0.13952640155322 0.970615384028406 -0.739235744723998 0.941558719367355 0.328629779932668 0.253290401434361 0.23167264859876 0.24914557613336 -0.137962186177282 -0.137962186177282 0.248758982159488 0.912812463833337 0.248046502972823 1 -0.161520115298222 -0.13952640155322 -0.141076485668693 -0.13952640155322 -0.13952640155322 -0.13952640155322 -0.141076485668693 -0.141076485668693 -0.660660733836499 -0.660660733836499 -0.298187731509015 -0.13952640155322 -0.660660733836499 -0.660660733836499 -0.660660733836499 -0.660660733836499 -0.660660733836499 1 0.253290401434361 0.912812463833337 0.739235744723999 -0.168811838203139 -0.606881917660943 -0.669640480649898 -0.664229801039338 -0.46744285731922 0.242700343356597 -0.13952640155322 -0.13952640155322 -0.298187731509015 -0.142612909268993 -0.141076485668693 -0.0126960096947363 -0.13952640155322 0.242700343356597 -0.137962186177282 -0.660660733836499 -0.298187731509015 -0.13952640155322 -0.144136119094148 -0.104666404255499 -0.660660733836499 -0.660660733836499 -0.303135390331583 0.86252632036488 0.242700343356597 -0.0985295831253185 0.23167264859876 -0.955500774449555 0.968169013273097 -0.13952640155322 -0.13952640155322 -0.13952640155322 -0.13952640155322 -0.660660733836499 -0.27510681686167 -0.660660733836499 -0.643399098030346 -0.660660733836499 0.920342202299144 -0.13952640155322 0.237244975155213 -0.660660733836499 -0.13952640155322 -0.660660733836499 -0.660660733836499 0.739235744723999 0.917832282338106 -0.13952640155322 -0.660660733836499 -0.660660733836499 -0.660660733836499 -0.660660733836499 -0.660660733836499 -0.602342430413284 -0.605674778688889 -0.606881917660943 -0.660660733836499 -0.605674778688889 -0.605674778688889 0.857490682051412 -0.744510315377254 -0.13952640155322 -0.137962186177282 -0.304122456273105 0.970615384028406 0.889191322238513 -0.660660733836499 -0.660660733836499 -0.660660733836499 -0.660660733836499 -0.660660733836499 -0.303135390331583 -0.552525924474304 -0.995109590701587 -0.660660733836499 -0.660660733836499 0.920342202299144 -0.660660733836499 -0.660660733836499 -0.660660733836499 -0.660660733836499 -0.303135390331583 0.484922799829998 -0.298187731509015 -0.660660733836499 0.484922799829998 0.433248723429879 0.551622447522568 -0.303135390331583 -0.298187731509015 -0.288223726758688 -0.00777971886942532 -0.660660733836499 -0.145646539557814 -0.13952640155322 -0.660660733836499 -0.13952640155322 -0.811391936253407 -0.27612329823719 -0.23304394214503 -0.144136119094148 -0.660660733836499 -0.168811838203139 -0.243864391147706 -0.13952640155322 -0.142612909268993 -0.144136119094148 -0.141076485668693 0.484922799829998 -0.23304394214503 -0.144136119094148 0.612737443580206 -0.660660733836499 0.880258192708036 -0.648762474501721 -0.660660733836499 -0.298187731509015 0.484922799829998 -0.678512980119491 -0.13952640155322 -0.669578317949396 0.23167264859876 -0.660660733836499 -0.13952640155322 -0.294213771501955 -0.144136119094148 -0.13952640155322 -0.13952640155322 -0.13952640155322 0.66637274222386 -0.660660733836499 -0.484922799829998 0.912812463833337 -0.141076485668693 -0.593079312078464 -0.600868196095152 -0.605674778688889 -0.476736321066188 -0.660660733836499 -0.660660733836499 -0.660660733836499 -0.656718968715342 -0.659163845117999 -0.660660733836499 -0.648762474501721 0.248046502972823 -0.298187731509015 -0.298187731509015 -0.303135390331583 -0.306094256224604 -0.461257958616103 0.889054973171595 -0.27612329823719 0.955500774449555 0.551622447522568 1 -0.13952640155322 -0.484922799829998 -0.968169322614545 -0.142612909268993 0.917711336163493 -0.13952640155322 -0.13952640155322 -0.23304394214503 0.816289470566253 -0.168811838203139 -0.13952640155322 -0.13952640155322 -0.13952640155322 -0.13952640155322 -0.13952640155322 -0.13952640155322 -0.221955923619522 -0.144136119094148 0.23167264859876 -0.13952640155322 -0.13952640155322 -0.104666404255499 -0.0722572584576399 -0.13952640155322 -0.141076485668693 0.248046502972823 0.23167264859876 -0.117875376907241 -0.0826310141978098 -0.119657844586726 -0.13952640155322 -0.168811838203139 -0.605674778688889 -0.168811838203139 -0.290224489577872 -0.168811838203139 -0.142612909268993 -0.13952640155322 -0.13952640155322 -0.602342430413284 -0.13952640155322 -0.13952640155322 -0.144136119094148 -0.13952640155322 -0.13952640155322 0.275600961681013 -0.660660733836499 -0.660660733836499 -0.601134573750608 -0.660660733836499 -0.660660733836499 -0.955500774449555 -0.13952640155322 -0.13952640155322 0.739235744723999 0.739235744723999 0.86252632036488 0.995136708146792 0.995116214878949 0.880258192708036 0.91030251419581 0.606881917660942 0.970615384028406 0.275600961681013 0.739235744723999 0.920342202299144
0.824400740217169 -0.140307540270929 -0.133177133020054 0.191603045036849 0.863832973964921 -0.154436184605553 0.853744831655724 -0.0548085925520919 0.863832973964921 -0.0965332437766542 0.797153195903764 0.863832973964921 0.854148636054124 -0.0947612754247155 0.00124497822271502 -0.115566289502966 0.824400740217169 0.824400740217169 0.863832973964921 0.863832973964921 0.863832973964921 -0.157580675767796 0.189623626552692 -0.152080672912261 -0.0554567495094714 -0.00238612250079433 -0.0374197929131146 -0.0125555163214033 0.854148636054124 0.854148636054124 -0.0125555163214033 -0.153258185908093 0.00124497822271502 -0.161520115298222 0.999999999999997 0.863832973964921 0.853744831655724 0.863832973964921 0.863832973964921 0.863832973964921 0.853744831655724 0.853744831655724 -0.139419806742885 -0.139419806742885 0.0376839344362221 0.863832973964921 -0.139419806742885 -0.139419806742885 -0.139419806742885 -0.139419806742885 -0.139419806742885 -0.161520115298222 -0.00238612250079433 -0.153258185908093 -0.189623626552692 -0.0969736593149114 -0.246772793235528 -0.141386321282507 -0.144732218677977 -0.190073515492525 -0.0392009874418751 0.863832973964921 0.863832973964921 0.0376839344362221 0.824400740217169 0.853744831655724 0.323461836215849 0.863832973964921 -0.0392009874418751 0.854148636054124 -0.139419806742885 0.0376839344362221 0.863832973964921 0.815058911074513 -0.00927578673137816 -0.139419806742885 -0.139419806742885 0.0319244862564337 -0.145412105006466 -0.0392009874418751 -0.0400644997594915 -0.0374197929131146 0.159942956167053 -0.157187318778049 0.863832973964921 0.863832973964921 0.863832973964921 0.863832973964921 -0.139419806742885 -0.111865052590046 -0.139419806742885 -0.128684963583011 -0.139419806742885 -0.154436184605553 0.863832973964921 -0.038319835740993 -0.139419806742885 0.863832973964921 -0.139419806742885 -0.139419806742885 -0.189623626552692 -0.154043457961273 0.863832973964921 -0.139419806742885 -0.139419806742885 -0.139419806742885 -0.139419806742885 -0.139419806742885 -0.247264549241412 -0.2462819414779 -0.246772793235528 -0.139419806742885 -0.2462819414779 -0.2462819414779 -0.14462744547701 -0.250795118950892 0.863832973964921 0.854148636054124 0.113018759174557 -0.157580675767796 -0.154436184605553 -0.139419806742885 -0.139419806742885 -0.139419806742885 -0.139419806742885 -0.139419806742885 0.0319244862564337 -0.248250795757961 0.161520115298223 -0.139419806742885 -0.139419806742885 -0.154436184605553 -0.139419806742885 -0.139419806742885 -0.139419806742885 -0.139419806742885 0.0319244862564337 -0.170888558149034 0.0376839344362221 -0.139419806742885 -0.170888558149034 0.174007283182231 -0.0887075076104435 0.0319244862564337 0.0376839344362221 -0.117198703832089 0.704655526856062 -0.139419806742885 0.80598062493145 0.863832973964921 -0.139419806742885 0.863832973964921 -0.226817655861948 0.406931608570705 -0.0947612754247155 0.834446614083434 -0.139419806742885 -0.0969736593149114 -0.0991611303993758 0.863832973964921 0.824400740217169 0.815058911074513 0.814254351550337 -0.170888558149034 -0.0947612754247155 0.815058911074513 -0.102717498793404 -0.139419806742885 -0.143057659705441 -0.135815328330566 -0.139419806742885 0.0376839344362221 -0.170888558149034 -0.138540131079334 0.863832973964921 -0.144732218677977 -0.0374197929131146 -0.139419806742885 0.863832973964921 0.0423950769998592 0.815058911074513 0.863832973964921 0.863832973964921 0.863832973964921 -0.103510157692065 -0.139419806742885 0.170888558149035 -0.153258185908093 0.853744831655724 -0.0480558263788047 -0.244327469317738 -0.2462819414779 -0.196726293030599 -0.139419806742885 -0.139419806742885 -0.139419806742885 -0.140307540270929 -0.138531093619602 -0.139419806742885 -0.135815328330566 0.00124497822271502 0.0376839344362221 0.0376839344362221 0.0319244862564337 0.0285351524753147 -0.015678685953835 0.239952640944851 0.406931608570705 -0.159942956167053 -0.0887075076104435 -0.161520115298222 0.863832973964921 0.170888558149035 0.157187318778049 0.824400740217169 -0.135911681986652 0.863832973964921 0.863832973964921 -0.0947612754247155 -0.144235063907791 -0.0969736593149114 0.863832973964921 0.863832973964921 0.863832973964921 0.863832973964921 0.863832973964921 0.863832973964921 -0.0902526202426113 0.815058911074513 -0.0374197929131146 0.863832973964921 0.863832973964921 -0.0376078941881758 -0.0449309463694035 0.863832973964921 0.814254351550337 0.00124497822271502 -0.0374197929131146 -0.0479309650964779 0.511583427520745 -0.0486557593526882 0.863832973964921 -0.0969736593149114 -0.2462819414779 -0.0969736593149114 0.381761603281459 -0.0969736593149114 0.824400740217169 0.863832973964921 0.863832973964921 -0.247264549241412 0.863832973964921 0.863832973964921 0.815058911074513 0.863832973964921 0.863832973964921 -0.387083509839218 -0.139419806742885 -0.139419806742885 -0.246772793235528 -0.139419806742885 -0.139419806742885 0.159942956167053 0.863832973964921 0.863832973964921 -0.189623626552692 -0.189623626552692 -0.145412105006466 -0.16230947363907 -0.160731285762378 -0.143057659705441 -0.152865632781794 0.246772793235529 -0.157580675767796 -0.387083509839218 -0.189623626552692 -0.154436184605553
0.95640655319367 -0.249569759034996 -0.24558274309111 0.159649180744248 0.999999999999999 -0.13340706863561 0.989012455845307 -0.0473454695031044 0.999999999999999 -0.0833885990580678 0.926816956408913 0.999999999999999 0.988789108308349 -0.081857914366841 -0.00809289976685628 -0.0998299715514383 0.95640655319367 0.95640655319367 0.999999999999999 0.999999999999999 0.999999999999999 -0.136123383787898 0.157802366475471 -0.131372299964385 -0.0479053688551956 -0.0110041802988567 -0.0323244509972899 -0.0191783539457633 0.988789108308349 0.988789108308349 -0.0191783539457633 -0.132389474517457 -0.00809289976685628 -0.13952640155322 0.863832973964921 0.999999999999999 0.989012455845307 0.999999999999999 0.999999999999999 0.999999999999999 0.989012455845307 0.989012455845307 -0.249067062154874 -0.249067062154874 -0.104740014121101 0.999999999999999 -0.249067062154874 -0.249067062154874 -0.249067062154874 -0.249067062154874 -0.249067062154874 -0.13952640155322 -0.0110041802988567 -0.132389474517457 -0.15780236647547 -0.0676306159775865 -0.213170475874277 -0.252102259424591 -0.252102259424591 -0.164191770159875 -0.0338631055642757 0.999999999999999 0.999999999999999 -0.104740014121101 0.95640655319367 0.989012455845307 0.0119237776532519 0.999999999999999 -0.0338631055642757 0.988789108308349 -0.249067062154874 -0.104740014121101 0.999999999999999 0.94625370925388 -0.0165388077434431 -0.249067062154874 -0.249067062154874 -0.10647790538953 -0.125611771118236 -0.0338631055642757 -0.0346090359776577 -0.0323244509972899 0.138163999490525 -0.135783589049614 0.999999999999999 0.999999999999999 0.999999999999999 0.999999999999999 -0.249067062154874 -0.0966327210616013 -0.249067062154874 -0.243129999279745 -0.249067062154874 -0.13340706863561 0.999999999999999 -0.0331019376699919 -0.249067062154874 0.999999999999999 -0.249067062154874 -0.249067062154874 -0.15780236647547 -0.133067818410527 0.999999999999999 -0.249067062154874 -0.249067062154874 -0.249067062154874 -0.249067062154874 -0.249067062154874 -0.213595270927304 -0.212746461940709 -0.213170475874277 -0.249067062154874 -0.212746461940709 -0.212746461940709 -0.124933956343355 -0.344513271766192 0.999999999999999 0.988789108308349 0.00910919015219509 -0.136123383787898 -0.13340706863561 -0.249067062154874 -0.249067062154874 -0.249067062154874 -0.249067062154874 -0.249067062154874 -0.10647790538953 -0.214447223188758 0.13952640155322 -0.249067062154874 -0.249067062154874 -0.13340706863561 -0.249067062154874 -0.249067062154874 -0.249067062154874 -0.249067062154874 -0.10647790538953 -0.266365023777494 -0.104740014121101 -0.249067062154874 -0.266365023777494 0.142002260363385 -0.199563634475839 -0.10647790538953 -0.104740014121101 -0.101240104876107 0.809521764907761 -0.249067062154874 0.936395236713448 0.999999999999999 -0.249067062154874 0.999999999999999 -0.325626907342431 0.505304704253414 -0.081857914366841 0.968018304017774 -0.249067062154874 -0.0676306159775865 -0.0856586541746171 0.999999999999999 0.95640655319367 0.94625370925388 0.944678728451585 -0.266365023777494 -0.081857914366841 0.94625370925388 -0.208964725158101 -0.249067062154874 -0.123577923631813 -0.245089829864669 -0.249067062154874 -0.104740014121101 -0.266365023777494 -0.240224936609247 0.999999999999999 -0.252102259424591 -0.0323244509972899 -0.249067062154874 0.999999999999999 -0.103344139699475 0.94625370925388 0.999999999999999 0.999999999999999 0.999999999999999 -0.209381916024332 -0.249067062154874 0.266365023777494 -0.132389474517457 0.989012455845307 0.000323529958140833 -0.211058124442065 -0.212746461940709 -0.169938658765717 -0.249067062154874 -0.249067062154874 -0.249067062154874 -0.249569759034996 -0.248565614782493 -0.249067062154874 -0.245089829864669 -0.00809289976685628 -0.104740014121101 -0.104740014121101 -0.10647790538953 -0.107517222647316 0.0267922721662099 0.314015458682286 0.505304704253414 -0.138163999490526 -0.199563634475839 -0.13952640155322 0.999999999999999 0.266365023777494 0.135783589049615 0.95640655319367 -0.111778414169321 0.999999999999999 0.999999999999999 -0.081857914366841 -0.124595004205487 -0.0676306159775865 0.999999999999999 0.999999999999999 0.999999999999999 0.999999999999999 0.999999999999999 0.999999999999999 -0.0779631893523015 0.94625370925388 -0.0323244509972899 0.999999999999999 0.999999999999999 -0.0165388077434431 -0.0388128330253418 0.999999999999999 0.944678728451585 -0.00809289976685628 -0.0323244509972899 -0.0336087903098508 0.592224935768105 -0.0358222852230775 0.999999999999999 -0.0676306159775865 -0.212746461940709 -0.0676306159775865 0.480753370455263 -0.0676306159775865 0.95640655319367 0.999999999999999 0.999999999999999 -0.213595270927304 0.999999999999999 0.999999999999999 0.94625370925388 0.999999999999999 0.999999999999999 -0.485779378063462 -0.249067062154874 -0.249067062154874 -0.213170475874277 -0.249067062154874 -0.249067062154874 0.138163999490525 0.999999999999999 0.999999999999999 -0.15780236647547 -0.15780236647547 -0.125611771118236 -0.140208275316318 -0.138844984589321 -0.123577923631813 -0.132050374182926 0.213170475874277 -0.136123383787898 -0.485779378063462 -0.15780236647547 -0.13340706863561
0.94576159384228 -0.252342382100423 -0.248311071958351 0.161117550409689 0.989012455845307 -0.134889169339721 0.978099917244011 -0.0478714592756424 0.989012455845307 -0.0843150139972619 0.916367431302458 0.989012455845307 0.977924744321133 -0.0827673239937869 -0.0096008002323242 -0.10093904375159 0.94576159384228 0.94576159384228 0.989012455845307 0.989012455845307 0.989012455845307 -0.137635661698065 0.159219770571559 -0.132831795179062 -0.048437578892018 -0.0125223458815981 -0.0326835630898703 -0.020729442113727 0.977924744321133 0.977924744321133 -0.020729442113727 -0.133860270146247 -0.0096008002323242 -0.141076485668693 0.853744831655724 0.989012455845307 1 0.989012455845307 0.989012455845307 0.989012455845307 0.978099917244011 0.978099917244011 -0.25183410045326 -0.25183410045326 -0.105903634986657 0.989012455845307 -0.25183410045326 -0.25183410045326 -0.25183410045326 -0.25183410045326 -0.25183410045326 -0.141076485668693 -0.0125223458815981 -0.133860270146247 -0.159219770571558 -0.0715591332004141 -0.215538717044852 -0.254903017585476 -0.254903017585476 -0.166015876938111 -0.0342393115113311 0.989012455845307 0.989012455845307 -0.105903634986657 0.94576159384228 0.978099917244011 0.010105524784876 0.989012455845307 -0.0342393115113311 0.977924744321133 -0.25183410045326 -0.105903634986657 0.989012455845307 0.935676379509929 -0.0180786058455001 -0.25183410045326 -0.25183410045326 -0.10766083355191 -0.127007269095388 -0.0342393115113311 -0.0349935289218166 -0.0326835630898703 0.139698947848374 -0.137292091972249 0.989012455845307 0.989012455845307 0.989012455845307 0.989012455845307 -0.25183410045326 -0.0977062730509399 -0.25183410045326 -0.245831079116128 -0.25183410045326 -0.134889169339721 0.989012455845307 -0.0334696873374539 -0.25183410045326 0.989012455845307 -0.25183410045326 -0.25183410045326 -0.159219770571558 -0.134546150176433 0.989012455845307 -0.25183410045326 -0.25183410045326 -0.25183410045326 -0.25183410045326 -0.25183410045326 -0.215968231405886 -0.215109992481211 -0.215538717044852 -0.25183410045326 -0.215109992481211 -0.215109992481211 -0.126321924061687 -0.348340680372661 0.989012455845307 0.977924744321133 0.0139948822602975 -0.137635661698065 -0.134889169339721 -0.25183410045326 -0.25183410045326 -0.25183410045326 -0.25183410045326 -0.25183410045326 -0.10766083355191 -0.216829648525983 0.141076485668694 -0.25183410045326 -0.25183410045326 -0.134889169339721 -0.25183410045326 -0.25183410045326 -0.25183410045326 -0.25183410045326 -0.10766083355191 -0.254432760618694 -0.105903634986657 -0.25183410045326 -0.254432760618694 0.144890845185211 -0.183278485665196 -0.10766083355191 -0.105903634986657 -0.102364843109663 0.799745004975931 -0.25183410045326 0.925883010976459 0.989012455845307 -0.25183410045326 0.989012455845307 -0.329244495777475 0.496467842251909 -0.0827673239937869 0.957247345349917 -0.25183410045326 -0.0715591332004141 -0.0866102885442456 0.989012455845307 0.94576159384228 0.935676379509929 0.934160996004878 -0.254432760618694 -0.0827673239937869 0.935676379509929 -0.193620390498276 -0.25183410045326 -0.124950826353537 -0.247812682657459 -0.25183410045326 -0.105903634986657 -0.254432760618694 -0.242893742327974 0.989012455845307 -0.254903017585476 -0.0326835630898703 -0.25183410045326 0.989012455845307 -0.104492252942503 0.935676379509929 0.989012455845307 0.989012455845307 0.989012455845307 -0.194107296760437 -0.25183410045326 0.254432760618695 -0.133860270146247 0.978099917244011 -0.00465463757332182 -0.213402898208873 -0.215109992481211 -0.171826611243707 -0.25183410045326 -0.25183410045326 -0.25183410045326 -0.252342382100423 -0.251327082195384 -0.25183410045326 -0.247812682657459 -0.0096008002323242 -0.105903634986657 -0.105903634986657 -0.10766083355191 -0.10871169722066 0.0220536944304673 0.317504048433744 0.496467842251909 -0.139698947848372 -0.183278485665196 -0.141076485668693 0.989012455845307 0.254432760618695 0.137292091972249 0.94576159384228 -0.111670141828768 0.989012455845307 0.989012455845307 -0.0827673239937869 -0.125979206297251 -0.0715591332004141 0.989012455845307 0.989012455845307 0.989012455845307 0.989012455845307 0.989012455845307 0.989012455845307 -0.0788293300974307 0.935676379509929 -0.0326835630898703 0.989012455845307 0.989012455845307 -0.0180786058455001 -0.039244028521527 0.989012455845307 0.934160996004878 -0.0096008002323242 -0.0326835630898703 -0.0352325433488427 0.585717838136839 -0.00949013184084996 0.989012455845307 -0.0715591332004141 -0.215109992481211 -0.0715591332004141 0.471890066081439 -0.0715591332004141 0.94576159384228 0.989012455845307 0.989012455845307 -0.215968231405886 0.989012455845307 0.989012455845307 0.935676379509929 0.989012455845307 0.989012455845307 -0.476935064658655 -0.25183410045326 -0.25183410045326 -0.215538717044852 -0.25183410045326 -0.25183410045326 0.139698947848374 0.989012455845307 0.989012455845307 -0.159219770571558 -0.159219770571558 -0.127007269095388 -0.141765934784393 -0.140387498427054 -0.124950826353537 -0.133517402538739 0.215538717044853 -0.137635661698065 -0.476935064658655 -0.159219770571558 -0.134889169339721
0.95640655319367 -0.249569759034996 -0.24558274309111 0.159649180744248 0.999999999999999 -0.13340706863561 0.989012455845307 -0.0473454695031044 0.999999999999999 -0.0833885990580678 0.926816956408913 0.999999999999999 0.988789108308349 -0.081857914366841 -0.00809289976685628 -0.0998299715514383 0.95640655319367 0.95640655319367 0.999999999999999 0.999999999999999 0.999999999999999 -0.136123383787898 0.157802366475471 -0.131372299964385 -0.0479053688551956 -0.0110041802988567 -0.0323244509972899 -0.0191783539457633 0.988789108308349 0.988789108308349 -0.0191783539457633 -0.132389474517457 -0.00809289976685628 -0.13952640155322 0.863832973964921 0.999999999999999 0.989012455845307 0.999999999999999 0.999999999999999 0.999999999999999 0.989012455845307 0.989012455845307 -0.249067062154874 -0.249067062154874 -0.104740014121101 0.999999999999999 -0.249067062154874 -0.249067062154874 -0.249067062154874 -0.249067062154874 -0.249067062154874 -0.13952640155322 -0.0110041802988567 -0.132389474517457 -0.15780236647547 -0.0676306159775865 -0.213170475874277 -0.252102259424591 -0.252102259424591 -0.164191770159875 -0.0338631055642757 0.999999999999999 0.999999999999999 -0.104740014121101 0.95640655319367 0.989012455845307 0.0119237776532519 0.999999999999999 -0.0338631055642757 0.988789108308349 -0.249067062154874 -0.104740014121101 0.999999999999999 0.94625370925388 -0.0165388077434431 -0.249067062154874 -0.249067062154874 -0.10647790538953 -0.125611771118236 -0.0338631055642757 -0.0346090359776577 -0.0323244509972899 0.138163999490525 -0.135783589049614 0.999999999999999 0.999999999999999 0.999999999999999 0.999999999999999 -0.249067062154874 -0.0966327210616013 -0.249067062154874 -0.243129999279745 -0.249067062154874 -0.13340706863561 0.999999999999999 -0.0331019376699919 -0.249067062154874 0.999999999999999 -0.249067062154874 -0.249067062154874 -0.15780236647547 -0.133067818410527 0.999999999999999 -0.249067062154874 -0.249067062154874 -0.249067062154874 -0.249067062154874 -0.249067062154874 -0.213595270927304 -0.212746461940709 -0.213170475874277 -0.249067062154874 -0.212746461940709 -0.212746461940709 -0.124933956343355 -0.344513271766192 0.999999999999999 0.988789108308349 0.00910919015219509 -0.136123383787898 -0.13340706863561 -0.249067062154874 -0.249067062154874 -0.249067062154874 -0.249067062154874 -0.249067062154874 -0.10647790538953 -0.214447223188758 0.13952640155322 -0.249067062154874 -0.249067062154874 -0.13340706863561 -0.249067062154874 -0.249067062154874 -0.249067062154874 -0.249067062154874 -0.10647790538953 -0.266365023777494 -0.104740014121101 -0.249067062154874 -0.266365023777494 0.142002260363385 -0.199563634475839 -0.10647790538953 -0.104740014121101 -0.101240104876107 0.809521764907761 -0.249067062154874 0.936395236713448 0.999999999999999 -0.249067062154874 0.999999999999999 -0.325626907342431 0.505304704253414 -0.081857914366841 0.968018304017774 -0.249067062154874 -0.0676306159775865 -0.0856586541746171 0.999999999999999 0.95640655319367 0.94625370925388 0.944678728451585 -0.266365023777494 -0.081857914366841 0.94625370925388 -0.208964725158101 -0.249067062154874 -0.123577923631813 -0.245089829864669 -0.249067062154874 -0.104740014121101 -0.266365023777494 -0.240224936609247 0.999999999999999 -0.252102259424591 -0.0323244509972899 -0.249067062154874 0.999999999999999 -0.103344139699475 0.94625370925388 0.999999999999999 0.999999999999999 0.999999999999999 -0.209381916024332 -0.249067062154874 0.266365023777494 -0.132389474517457 0.989012455845307 0.000323529958140833 -0.211058124442065 -0.212746461940709 -0.169938658765717 -0.249067062154874 -0.249067062154874 -0.249067062154874 -0.249569759034996 -0.248565614782493 -0.249067062154874 -0.245089829864669 -0.00809289976685628 -0.104740014121101 -0.104740014121101 -0.10647790538953 -0.107517222647316 0.0267922721662099 0.314015458682286 0.505304704253414 -0.138163999490526 -0.199563634475839 -0.13952640155322 0.999999999999999 0.266365023777494 0.135783589049615 0.95640655319367 -0.111778414169321 0.999999999999999 0.999999999999999 -0.081857914366841 -0.124595004205487 -0.0676306159775865 0.999999999999999 0.999999999999999 0.999999999999999 0.999999999999999 0.999999999999999 0.999999999999999 -0.0779631893523015 0.94625370925388 -0.0323244509972899 0.999999999999999 0.999999999999999 -0.0165388077434431 -0.0388128330253418 0.999999999999999 0.944678728451585 -0.00809289976685628 -0.0323244509972899 -0.0336087903098508 0.592224935768105 -0.0358222852230775 0.999999999999999 -0.0676306159775865 -0.212746461940709 -0.0676306159775865 0.480753370455263 -0.0676306159775865 0.95640655319367 0.999999999999999 0.999999999999999 -0.213595270927304 0.999999999999999 0.999999999999999 0.94625370925388 0.999999999999999 0.999999999999999 -0.485779378063462 -0.249067062154874 -0.249067062154874 -0.213170475874277 -0.249067062154874 -0.249067062154874 0.138163999490525 0.999999999999999 0.999999999999999 -0.15780236647547 -0.15780236647547 -0.125611771118236 -0.140208275316318 -0.138844984589321 -0.123577923631813 -0.132050374182926 0.213170475874277 -0.136123383787898 -0.485779378063462 -0.15780236647547 -0.13340706863561
0.95640655319367 -0.249569759034996 -0.24558274309111 0.159649180744248 0.999999999999999 -0.13340706863561 0.989012455845307 -0.0473454695031044 0.999999999999999 -0.0833885990580678 0.926816956408913 0.999999999999999 0.988789108308349 -0.081857914366841 -0.00809289976685628 -0.0998299715514383 0.95640655319367 0.95640655319367 0.999999999999999 0.999999999999999 0.999999999999999 -0.136123383787898 0.157802366475471 -0.131372299964385 -0.0479053688551956 -0.0110041802988567 -0.0323244509972899 -0.0191783539457633 0.988789108308349 0.988789108308349 -0.0191783539457633 -0.132389474517457 -0.00809289976685628 -0.13952640155322 0.863832973964921 0.999999999999999 0.989012455845307 0.999999999999999 0.999999999999999 0.999999999999999 0.989012455845307 0.989012455845307 -0.249067062154874 -0.249067062154874 -0.104740014121101 0.999999999999999 -0.249067062154874 -0.249067062154874 -0.249067062154874 -0.249067062154874 -0.249067062154874 -0.13952640155322 -0.0110041802988567 -0.132389474517457 -0.15780236647547 -0.0676306159775865 -0.213170475874277 -0.252102259424591 -0.252102259424591 -0.164191770159875 -0.0338631055642757 0.999999999999999 0.999999999999999 -0.104740014121101 0.95640655319367 0.989012455845307 0.0119237776532519 0.999999999999999 -0.0338631055642757 0.988789108308349 -0.249067062154874 -0.104740014121101 0.999999999999999 0.94625370925388 -0.0165388077434431 -0.249067062154874 -0.249067062154874 -0.10647790538953 -0.125611771118236 -0.0338631055642757 -0.0346090359776577 -0.0323244509972899 0.138163999490525 -0.135783589049614 0.999999999999999 0.999999999999999 0.999999999999999 0.999999999999999 -0.249067062154874 -0.0966327210616013 -0.249067062154874 -0.243129999279745 -0.249067062154874 -0.13340706863561 0.999999999999999 -0.0331019376699919 -0.249067062154874 0.999999999999999 -0.249067062154874 -0.249067062154874 -0.15780236647547 -0.133067818410527 0.999999999999999 -0.249067062154874 -0.249067062154874 -0.249067062154874 -0.249067062154874 -0.249067062154874 -0.213595270927304 -0.212746461940709 -0.213170475874277 -0.249067062154874 -0.212746461940709 -0.212746461940709 -0.124933956343355 -0.344513271766192 0.999999999999999 0.988789108308349 0.00910919015219509 -0.136123383787898 -0.13340706863561 -0.249067062154874 -0.249067062154874 -0.249067062154874 -0.249067062154874 -0.249067062154874 -0.10647790538953 -0.214447223188758 0.13952640155322 -0.249067062154874 -0.249067062154874 -0.13340706863561 -0.249067062154874 -0.249067062154874 -0.249067062154874 -0.249067062154874 -0.10647790538953 -0.266365023777494 -0.104740014121101 -0.249067062154874 -0.266365023777494 0.142002260363385 -0.199563634475839 -0.10647790538953 -0.104740014121101 -0.101240104876107 0.809521764907761 -0.249067062154874 0.936395236713448 0.999999999999999 -0.249067062154874 0.999999999999999 -0.325626907342431 0.505304704253414 -0.081857914366841 0.968018304017774 -0.249067062154874 -0.0676306159775865 -0.0856586541746171 0.999999999999999 0.95640655319367 0.94625370925388 0.944678728451585 -0.266365023777494 -0.081857914366841 0.94625370925388 -0.208964725158101 -0.249067062154874 -0.123577923631813 -0.245089829864669 -0.249067062154874 -0.104740014121101 -0.266365023777494 -0.240224936609247 0.999999999999999 -0.252102259424591 -0.0323244509972899 -0.249067062154874 0.999999999999999 -0.103344139699475 0.94625370925388 0.999999999999999 0.999999999999999 0.999999999999999 -0.209381916024332 -0.249067062154874 0.266365023777494 -0.132389474517457 0.989012455845307 0.000323529958140833 -0.211058124442065 -0.212746461940709 -0.169938658765717 -0.249067062154874 -0.249067062154874 -0.249067062154874 -0.249569759034996 -0.248565614782493 -0.249067062154874 -0.245089829864669 -0.00809289976685628 -0.104740014121101 -0.104740014121101 -0.10647790538953 -0.107517222647316 0.0267922721662099 0.314015458682286 0.505304704253414 -0.138163999490526 -0.199563634475839 -0.13952640155322 0.999999999999999 0.266365023777494 0.135783589049615 0.95640655319367 -0.111778414169321 0.999999999999999 0.999999999999999 -0.081857914366841 -0.124595004205487 -0.0676306159775865 0.999999999999999 0.999999999999999 0.999999999999999 0.999999999999999 0.999999999999999 0.999999999999999 -0.0779631893523015 0.94625370925388 -0.0323244509972899 0.999999999999999 0.999999999999999 -0.0165388077434431 -0.0388128330253418 0.999999999999999 0.944678728451585 -0.00809289976685628 -0.0323244509972899 -0.0336087903098508 0.592224935768105 -0.0358222852230775 0.999999999999999 -0.0676306159775865 -0.212746461940709 -0.0676306159775865 0.480753370455263 -0.0676306159775865 0.95640655319367 0.999999999999999 0.999999999999999 -0.213595270927304 0.999999999999999 0.999999999999999 0.94625370925388 0.999999999999999 0.999999999999999 -0.485779378063462 -0.249067062154874 -0.249067062154874 -0.213170475874277 -0.249067062154874 -0.249067062154874 0.138163999490525 0.999999999999999 0.999999999999999 -0.15780236647547 -0.15780236647547 -0.125611771118236 -0.140208275316318 -0.138844984589321 -0.123577923631813 -0.132050374182926 0.213170475874277 -0.136123383787898 -0.485779378063462 -0.15780236647547 -0.13340706863561
0.95640655319367 -0.249569759034996 -0.24558274309111 0.159649180744248 0.999999999999999 -0.13340706863561 0.989012455845307 -0.0473454695031044 0.999999999999999 -0.0833885990580678 0.926816956408913 0.999999999999999 0.988789108308349 -0.081857914366841 -0.00809289976685628 -0.0998299715514383 0.95640655319367 0.95640655319367 0.999999999999999 0.999999999999999 0.999999999999999 -0.136123383787898 0.157802366475471 -0.131372299964385 -0.0479053688551956 -0.0110041802988567 -0.0323244509972899 -0.0191783539457633 0.988789108308349 0.988789108308349 -0.0191783539457633 -0.132389474517457 -0.00809289976685628 -0.13952640155322 0.863832973964921 0.999999999999999 0.989012455845307 0.999999999999999 0.999999999999999 0.999999999999999 0.989012455845307 0.989012455845307 -0.249067062154874 -0.249067062154874 -0.104740014121101 0.999999999999999 -0.249067062154874 -0.249067062154874 -0.249067062154874 -0.249067062154874 -0.249067062154874 -0.13952640155322 -0.0110041802988567 -0.132389474517457 -0.15780236647547 -0.0676306159775865 -0.213170475874277 -0.252102259424591 -0.252102259424591 -0.164191770159875 -0.0338631055642757 0.999999999999999 0.999999999999999 -0.104740014121101 0.95640655319367 0.989012455845307 0.0119237776532519 0.999999999999999 -0.0338631055642757 0.988789108308349 -0.249067062154874 -0.104740014121101 0.999999999999999 0.94625370925388 -0.0165388077434431 -0.249067062154874 -0.249067062154874 -0.10647790538953 -0.125611771118236 -0.0338631055642757 -0.0346090359776577 -0.0323244509972899 0.138163999490525 -0.135783589049614 0.999999999999999 0.999999999999999 0.999999999999999 0.999999999999999 -0.249067062154874 -0.0966327210616013 -0.249067062154874 -0.243129999279745 -0.249067062154874 -0.13340706863561 0.999999999999999 -0.0331019376699919 -0.249067062154874 0.999999999999999 -0.249067062154874 -0.249067062154874 -0.15780236647547 -0.133067818410527 0.999999999999999 -0.249067062154874 -0.249067062154874 -0.249067062154874 -0.249067062154874 -0.249067062154874 -0.213595270927304 -0.212746461940709 -0.213170475874277 -0.249067062154874 -0.212746461940709 -0.212746461940709 -0.124933956343355 -0.344513271766192 0.999999999999999 0.988789108308349 0.00910919015219509 -0.136123383787898 -0.13340706863561 -0.249067062154874 -0.249067062154874 -0.249067062154874 -0.249067062154874 -0.249067062154874 -0.10647790538953 -0.214447223188758 0.13952640155322 -0.249067062154874 -0.249067062154874 -0.13340706863561 -0.249067062154874 -0.249067062154874 -0.249067062154874 -0.249067062154874 -0.10647790538953 -0.266365023777494 -0.104740014121101 -0.249067062154874 -0.266365023777494 0.142002260363385 -0.199563634475839 -0.10647790538953 -0.104740014121101 -0.101240104876107 0.809521764907761 -0.249067062154874 0.936395236713448 0.999999999999999 -0.249067062154874 0.999999999999999 -0.325626907342431 0.505304704253414 -0.081857914366841 0.968018304017774 -0.249067062154874 -0.0676306159775865 -0.0856586541746171 0.999999999999999 0.95640655319367 0.94625370925388 0.944678728451585 -0.266365023777494 -0.081857914366841 0.94625370925388 -0.208964725158101 -0.249067062154874 -0.123577923631813 -0.245089829864669 -0.249067062154874 -0.104740014121101 -0.266365023777494 -0.240224936609247 0.999999999999999 -0.252102259424591 -0.0323244509972899 -0.249067062154874 0.999999999999999 -0.103344139699475 0.94625370925388 0.999999999999999 0.999999999999999 0.999999999999999 -0.209381916024332 -0.249067062154874 0.266365023777494 -0.132389474517457 0.989012455845307 0.000323529958140833 -0.211058124442065 -0.212746461940709 -0.169938658765717 -0.249067062154874 -0.249067062154874 -0.249067062154874 -0.249569759034996 -0.248565614782493 -0.249067062154874 -0.245089829864669 -0.00809289976685628 -0.104740014121101 -0.104740014121101 -0.10647790538953 -0.107517222647316 0.0267922721662099 0.314015458682286 0.505304704253414 -0.138163999490526 -0.199563634475839 -0.13952640155322 0.999999999999999 0.266365023777494 0.135783589049615 0.95640655319367 -0.111778414169321 0.999999999999999 0.999999999999999 -0.081857914366841 -0.124595004205487 -0.0676306159775865 0.999999999999999 0.999999999999999 0.999999999999999 0.999999999999999 0.999999999999999 0.999999999999999 -0.0779631893523015 0.94625370925388 -0.0323244509972899 0.999999999999999 0.999999999999999 -0.0165388077434431 -0.0388128330253418 0.999999999999999 0.944678728451585 -0.00809289976685628 -0.0323244509972899 -0.0336087903098508 0.592224935768105 -0.0358222852230775 0.999999999999999 -0.0676306159775865 -0.212746461940709 -0.0676306159775865 0.480753370455263 -0.0676306159775865 0.95640655319367 0.999999999999999 0.999999999999999 -0.213595270927304 0.999999999999999 0.999999999999999 0.94625370925388 0.999999999999999 0.999999999999999 -0.485779378063462 -0.249067062154874 -0.249067062154874 -0.213170475874277 -0.249067062154874 -0.249067062154874 0.138163999490525 0.999999999999999 0.999999999999999 -0.15780236647547 -0.15780236647547 -0.125611771118236 -0.140208275316318 -0.138844984589321 -0.123577923631813 -0.132050374182926 0.213170475874277 -0.136123383787898 -0.485779378063462 -0.15780236647547 -0.13340706863561
0.94576159384228 -0.252342382100423 -0.248311071958351 0.161117550409689 0.989012455845307 -0.134889169339721 0.978099917244011 -0.0478714592756424 0.989012455845307 -0.0843150139972619 0.916367431302458 0.989012455845307 0.977924744321133 -0.0827673239937869 -0.0096008002323242 -0.10093904375159 0.94576159384228 0.94576159384228 0.989012455845307 0.989012455845307 0.989012455845307 -0.137635661698065 0.159219770571559 -0.132831795179062 -0.048437578892018 -0.0125223458815981 -0.0326835630898703 -0.020729442113727 0.977924744321133 0.977924744321133 -0.020729442113727 -0.133860270146247 -0.0096008002323242 -0.141076485668693 0.853744831655724 0.989012455845307 0.978099917244011 0.989012455845307 0.989012455845307 0.989012455845307 1 0.978099917244011 -0.25183410045326 -0.25183410045326 -0.105903634986657 0.989012455845307 -0.25183410045326 -0.25183410045326 -0.25183410045326 -0.25183410045326 -0.25183410045326 -0.141076485668693 -0.0125223458815981 -0.133860270146247 -0.159219770571558 -0.0715591332004141 -0.215538717044852 -0.254903017585476 -0.254903017585476 -0.166015876938111 -0.0342393115113311 0.989012455845307 0.989012455845307 -0.105903634986657 0.94576159384228 0.978099917244011 0.010105524784876 0.989012455845307 -0.0342393115113311 0.977924744321133 -0.25183410045326 -0.105903634986657 0.989012455845307 0.935676379509929 -0.0180786058455001 -0.25183410045326 -0.25183410045326 -0.10766083355191 -0.127007269095388 -0.0342393115113311 -0.0349935289218166 -0.0326835630898703 0.139698947848374 -0.137292091972249 0.989012455845307 0.989012455845307 0.989012455845307 0.989012455845307 -0.25183410045326 -0.0977062730509399 -0.25183410045326 -0.245831079116128 -0.25183410045326 -0.134889169339721 0.989012455845307 -0.0334696873374539 -0.25183410045326 0.989012455845307 -0.25183410045326 -0.25183410045326 -0.159219770571558 -0.134546150176433 0.989012455845307 -0.25183410045326 -0.25183410045326 -0.25183410045326 -0.25183410045326 -0.25183410045326 -0.215968231405886 -0.215109992481211 -0.215538717044852 -0.25183410045326 -0.215109992481211 -0.215109992481211 -0.126321924061687 -0.348340680372661 0.989012455845307 0.977924744321133 0.0139948822602975 -0.137635661698065 -0.134889169339721 -0.25183410045326 -0.25183410045326 -0.25183410045326 -0.25183410045326 -0.25183410045326 -0.10766083355191 -0.216829648525983 0.141076485668694 -0.25183410045326 -0.25183410045326 -0.134889169339721 -0.25183410045326 -0.25183410045326 -0.25183410045326 -0.25183410045326 -0.10766083355191 -0.254432760618694 -0.105903634986657 -0.25183410045326 -0.254432760618694 0.144890845185211 -0.183278485665196 -0.10766083355191 -0.105903634986657 -0.102364843109663 0.799745004975931 -0.25183410045326 0.925883010976459 0.989012455845307 -0.25183410045326 0.989012455845307 -0.329244495777475 0.496467842251909 -0.0827673239937869 0.957247345349917 -0.25183410045326 -0.0715591332004141 -0.0866102885442456 0.989012455845307 0.94576159384228 0.935676379509929 0.934160996004878 -0.254432760618694 -0.0827673239937869 0.935676379509929 -0.193620390498276 -0.25183410045326 -0.124950826353537 -0.247812682657459 -0.25183410045326 -0.105903634986657 -0.254432760618694 -0.242893742327974 0.989012455845307 -0.254903017585476 -0.0326835630898703 -0.25183410045326 0.989012455845307 -0.104492252942503 0.935676379509929 0.989012455845307 0.989012455845307 0.989012455845307 -0.194107296760437 -0.25183410045326 0.254432760618695 -0.133860270146247 0.978099917244011 -0.00465463757332182 -0.213402898208873 -0.215109992481211 -0.171826611243707 -0.25183410045326 -0.25183410045326 -0.25183410045326 -0.252342382100423 -0.251327082195384 -0.25183410045326 -0.247812682657459 -0.0096008002323242 -0.105903634986657 -0.105903634986657 -0.10766083355191 -0.10871169722066 0.0220536944304673 0.317504048433744 0.496467842251909 -0.139698947848372 -0.183278485665196 -0.141076485668693 0.989012455845307 0.254432760618695 0.137292091972249 0.94576159384228 -0.111670141828768 0.989012455845307 0.989012455845307 -0.0827673239937869 -0.125979206297251 -0.0715591332004141 0.989012455845307 0.989012455845307 0.989012455845307 0.989012455845307 0.989012455845307 0.989012455845307 -0.0788293300974307 0.935676379509929 -0.0326835630898703 0.989012455845307 0.989012455845307 -0.0180786058455001 -0.0258100409314571 0.989012455845307 0.934160996004878 -0.0096008002323242 -0.0326835630898703 -0.0352325433488427 0.585717838136839 -0.0374587914804078 0.989012455845307 -0.0715591332004141 -0.215109992481211 -0.0715591332004141 0.471890066081439 -0.0715591332004141 0.94576159384228 0.989012455845307 0.989012455845307 -0.215968231405886 0.989012455845307 0.989012455845307 0.935676379509929 0.989012455845307 0.989012455845307 -0.476935064658655 -0.25183410045326 -0.25183410045326 -0.215538717044852 -0.25183410045326 -0.25183410045326 0.139698947848374 0.989012455845307 0.989012455845307 -0.159219770571558 -0.159219770571558 -0.127007269095388 -0.141765934784393 -0.140387498427054 -0.124950826353537 -0.133517402538739 0.215538717044853 -0.137635661698065 -0.476935064658655 -0.159219770571558 -0.134889169339721
0.94576159384228 -0.252342382100423 -0.248311071958351 0.161117550409689 0.989012455845307 -0.134889169339721 0.978099917244011 -0.0478714592756424 0.989012455845307 -0.0843150139972619 0.916367431302458 0.989012455845307 0.977924744321133 -0.0827673239937869 -0.0096008002323242 -0.10093904375159 0.94576159384228 0.94576159384228 0.989012455845307 0.989012455845307 0.989012455845307 -0.137635661698065 0.159219770571559 -0.132831795179062 -0.048437578892018 -0.0125223458815981 -0.0326835630898703 -0.020729442113727 0.977924744321133 0.977924744321133 -0.020729442113727 -0.133860270146247 -0.0096008002323242 -0.141076485668693 0.853744831655724 0.989012455845307 0.978099917244011 0.989012455845307 0.989012455845307 0.989012455845307 0.978099917244011 1 -0.25183410045326 -0.25183410045326 -0.105903634986657 0.989012455845307 -0.25183410045326 -0.25183410045326 -0.25183410045326 -0.25183410045326 -0.25183410045326 -0.141076485668693 -0.0125223458815981 -0.133860270146247 -0.159219770571558 -0.0715591332004141 -0.215538717044852 -0.254903017585476 -0.254903017585476 -0.166015876938111 -0.0342393115113311 0.989012455845307 0.989012455845307 -0.105903634986657 0.94576159384228 0.978099917244011 0.010105524784876 0.989012455845307 -0.0342393115113311 0.977924744321133 -0.25183410045326 -0.105903634986657 0.989012455845307 0.935676379509929 -0.0180786058455001 -0.25183410045326 -0.25183410045326 -0.10766083355191 -0.127007269095388 -0.0342393115113311 -0.0349935289218166 -0.0326835630898703 0.139698947848374 -0.137292091972249 0.989012455845307 0.989012455845307 0.989012455845307 0.989012455845307 -0.25183410045326 -0.0977062730509399 -0.25183410045326 -0.245831079116128 -0.25183410045326 -0.134889169339721 0.989012455845307 -0.0334696873374539 -0.25183410045326 0.989012455845307 -0.25183410045326 -0.25183410045326 -0.159219770571558 -0.134546150176433 0.989012455845307 -0.25183410045326 -0.25183410045326 -0.25183410045326 -0.25183410045326 -0.25183410045326 -0.215968231405886 -0.215109992481211 -0.215538717044852 -0.25183410045326 -0.215109992481211 -0.215109992481211 -0.126321924061687 -0.348340680372661 0.989012455845307 0.977924744321133 0.00627187702920237 -0.137635661698065 -0.134889169339721 -0.25183410045326 -0.25183410045326 -0.25183410045326 -0.25183410045326 -0.25183410045326 -0.10766083355191 -0.216829648525983 0.141076485668694 -0.25183410045326 -0.25183410045326 -0.134889169339721 -0.25183410045326 -0.25183410045326 -0.25183410045326 -0.25183410045326 -0.10766083355191 -0.269324235709277 -0.105903634986657 -0.25183410045326 -0.269324235709277 0.142828251891964 -0.201780708924713 -0.10766083355191 -0.105903634986657 -0.102364843109663 0.799745004975931 -0.25183410045326 0.925883010976459 0.989012455845307 -0.25183410045326 0.989012455845307 -0.329244495777475 0.496467842251909 -0.0827673239937869 0.957247345349917 -0.25183410045326 -0.0715591332004141 -0.0866102885442456 0.989012455845307 0.94576159384228 0.935676379509929 0.934160996004878 -0.269324235709277 -0.0827673239937869 0.935676379509929 -0.211286242072146 -0.25183410045326 -0.124950826353537 -0.247812682657459 -0.25183410045326 -0.105903634986657 -0.269324235709277 -0.242893742327974 0.989012455845307 -0.254903017585476 -0.0326835630898703 -0.25183410045326 0.989012455845307 -0.104492252942503 0.935676379509929 0.989012455845307 0.989012455845307 0.989012455845307 -0.211708067766824 -0.25183410045326 0.269324235709279 -0.133860270146247 0.978099917244011 0.000228263667738492 -0.213402898208873 -0.215109992481211 -0.171826611243707 -0.25183410045326 -0.25183410045326 -0.25183410045326 -0.252342382100423 -0.251327082195384 -0.25183410045326 -0.247812682657459 -0.0096008002323242 -0.105903634986657 -0.105903634986657 -0.10766083355191 -0.10871169722066 0.0284625763052994 0.317504048433744 0.496467842251909 -0.139698947848372 -0.201780708924713 -0.141076485668693 0.989012455845307 0.269324235709279 0.137292091972249 0.94576159384228 -0.111670141828768 0.989012455845307 0.989012455845307 -0.0827673239937869 -0.125979206297251 -0.0715591332004141 0.989012455845307 0.989012455845307 0.989012455845307 0.989012455845307 0.989012455845307 0.989012455845307 -0.0788293300974307 0.935676379509929 -0.0326835630898703 0.989012455845307 0.989012455845307 -0.0180786058455001 -0.039244028521527 0.989012455845307 0.934160996004878 -0.0096008002323242 -0.0326835630898703 -0.0352325433488427 0.585717838136839 -0.0374587914804078 0.989012455845307 -0.0715591332004141 -0.215109992481211 -0.0715591332004141 0.471890066081439 -0.0715591332004141 0.94576159384228 0.989012455845307 0.989012455845307 -0.215968231405886 0.989012455845307 0.989012455845307 0.935676379509929 0.989012455845307 0.989012455845307 -0.476935064658655 -0.25183410045326 -0.25183410045326 -0.215538717044852 -0.25183410045326 -0.25183410045326 0.139698947848374 0.989012455845307 0.989012455845307 -0.159219770571558 -0.159219770571558 -0.127007269095388 -0.141765934784393 -0.140387498427054 -0.124950826353537 -0.133517402538739 0.215538717044853 -0.137635661698065 -0.476935064658655 -0.159219770571558 -0.134889169339721
-0.254576753514559 0.997985746021213 0.986010518477962 0.892982212589792 -0.249067062154874 -0.67797844857189 -0.25183410045326 -0.240610998269503 -0.249067062154874 -0.376128942799216 -0.262666179444006 -0.249067062154874 -0.246274798297097 -0.338040143326205 -0.0223842247433171 -0.507338703455728 -0.254576753514559 -0.254576753514559 -0.249067062154874 -0.249067062154874 -0.249067062154874 -0.691782838036512 0.902711702499527 -0.662022493581339 -0.243456422413585 -0.024372333332786 -0.164273762718971 -0.0264945339735351 -0.246274798297097 -0.246274798297097 -0.0161369454760686 -0.672807006844267 -0.0223842247433171 -0.660660733836499 -0.139419806742885 -0.249067062154874 -0.25183410045326 -0.249067062154874 -0.249067062154874 -0.249067062154874 -0.25183410045326 -0.25183410045326 1 1 0.402528812117693 -0.249067062154874 1 1 1 1 1 -0.660660733836499 -0.024372333332786 -0.672807006844267 -0.902711702499527 -0.425716623747116 0.402336096663252 0.9838929367415 0.983893053989501 0.627406325462673 -0.17209324819964 -0.249067062154874 -0.249067062154874 0.402528812117693 -0.254576753514559 -0.25183410045326 0.150394832917162 -0.249067062154874 -0.17209324819964 -0.246274798297097 1 0.402528812117693 -0.249067062154874 -0.257295818809538 0.147609348515758 1 1 0.409643300346968 -0.63836252888309 -0.17209324819964 0.138954688260376 -0.164273762718971 0.702153304027176 -0.69005599168684 -0.249067062154874 -0.249067062154874 -0.249067062154874 -0.249067062154874 1 0.387978724386744 1 0.976162793972984 1 -0.67797844857189 -0.249067062154874 -0.16822497170313 1 -0.249067062154874 1 1 -0.902711702499527 -0.676254369453501 -0.249067062154874 1 1 1 1 1 0.399605404692843 0.406028721771227 0.402336096663252 1 0.406028721771227 0.406028721771227 -0.634917855267275 0.722953460916034 -0.249067062154874 -0.246274798297097 0.327095635925649 -0.691782838036512 -0.598224530317923 1 1 1 1 1 0.409643300346968 0.365068711832384 0.666038594420022 1 1 -0.67797844857189 1 1 1 1 0.409643300346968 -0.473879324180833 0.402528812117693 1 -0.473879324180833 -0.590752920142664 -0.219474774963265 0.409643300346968 0.402528812117693 0.387381529380073 -0.226757040909834 1 -0.259992053954401 -0.249067062154874 1 -0.249067062154874 0.764884770081219 -0.492904697024085 -0.338040143326205 -0.257295818809538 1 -0.425716623747116 0.343918033293995 -0.249067062154874 -0.254576753514559 -0.257295818809538 -0.25183410045326 -0.473879324180833 -0.338040143326205 -0.257295818809538 -0.267309596371653 1 -0.628026459156208 0.984031480293721 1 0.402528812117693 -0.473879324180833 0.939772597102292 -0.249067062154874 0.987960451934682 -0.164273762718971 1 -0.249067062154874 0.396634496997416 -0.257295818809538 -0.249067062154874 -0.249067062154874 -0.249067062154874 -0.299549518746209 1 0.473879324180833 -0.672807006844267 -0.25183410045326 0.316803025948234 0.402654993823071 0.406028721771227 0.682300812060192 1 1 1 0.997985746021213 0.99798669736559 1 0.984031480293721 -0.0223842247433171 0.402528812117693 0.402528812117693 0.409643300346968 0.414095877230607 0.514693774516243 -0.739541604651613 -0.492904697024085 -0.702153304027175 -0.219474774963265 -0.660660733836499 -0.249067062154874 0.473879324180833 0.69005599168684 -0.254576753514559 -0.67970281536845 -0.249067062154874 -0.249067062154874 -0.338040143326205 -0.597163885971379 -0.425716623747116 -0.249067062154874 -0.249067062154874 -0.249067062154874 -0.249067062154874 -0.249067062154874 -0.249067062154874 -0.396211105628633 -0.257295818809538 -0.164273762718971 -0.249067062154874 -0.249067062154874 -0.186838860058235 0.155832861597766 -0.249067062154874 -0.25183410045326 -0.0223842247433171 -0.164273762718971 -0.210418053499979 -0.147503724886619 0.168751535985996 -0.249067062154874 -0.425716623747116 0.406028721771227 -0.425716623747116 -0.47253714343118 -0.425716623747116 -0.254576753514559 -0.249067062154874 -0.249067062154874 0.399605404692843 -0.249067062154874 -0.249067062154874 -0.257295818809538 -0.249067062154874 -0.249067062154874 0.452064606685976 1 1 0.403290460760579 1 1 0.702153304027176 -0.249067062154874 -0.249067062154874 -0.902711702499527 -0.902711702499527 -0.63836252888309 -0.658935700511436 -0.656961634253575 -0.628026459156208 -0.671083689473859 -0.402336096663252 -0.691782838036512 0.452064606685976 -0.902711702499527 -0.67797844857189
-0.254576753514559 0.997985746021213 0.986010518477962 0.892982212589792 -0.249067062154874 -0.67797844857189 -0.25183410045326 -0.240610998269503 -0.249067062154874 -0.376128942799216 -0.262666179444006 -0.249067062154874 -0.246274798297097 -0.338040143326205 -0.0223842247433171 -0.507338703455728 -0.254576753514559 -0.254576753514559 -0.249067062154874 -0.249067062154874 -0.249067062154874 -0.691782838036512 0.902711702499527 -0.662022493581339 -0.243456422413585 -0.024372333332786 -0.164273762718971 -0.0264945339735351 -0.246274798297097 -0.246274798297097 -0.0161369454760686 -0.672807006844267 -0.0223842247433171 -0.660660733836499 -0.139419806742885 -0.249067062154874 -0.25183410045326 -0.249067062154874 -0.249067062154874 -0.249067062154874 -0.25183410045326 -0.25183410045326 1 1 0.402528812117693 -0.249067062154874 1 1 1 1 1 -0.660660733836499 -0.024372333332786 -0.672807006844267 -0.902711702499527 -0.425716623747116 0.402336096663252 0.9838929367415 0.983893053989501 0.627406325462673 -0.17209324819964 -0.249067062154874 -0.249067062154874 0.402528812117693 -0.254576753514559 -0.25183410045326 0.150394832917162 -0.249067062154874 -0.17209324819964 -0.246274798297097 1 0.402528812117693 -0.249067062154874 -0.257295818809538 0.147609348515758 1 1 0.409643300346968 -0.63836252888309 -0.17209324819964 0.138954688260376 -0.164273762718971 0.702153304027176 -0.69005599168684 -0.249067062154874 -0.249067062154874 -0.249067062154874 -0.249067062154874 1 0.387978724386744 1 0.976162793972984 1 -0.67797844857189 -0.249067062154874 -0.16822497170313 1 -0.249067062154874 1 1 -0.902711702499527 -0.676254369453501 -0.249067062154874 1 1 1 1 1 0.399605404692843 0.406028721771227 0.402336096663252 1 0.406028721771227 0.406028721771227 -0.634917855267275 0.722953460916034 -0.249067062154874 -0.246274798297097 0.327095635925649 -0.691782838036512 -0.598224530317923 1 1 1 1 1 0.409643300346968 0.365068711832384 0.666038594420022 1 1 -0.67797844857189 1 1 1 1 0.409643300346968 -0.473879324180833 0.402528812117693 1 -0.473879324180833 -0.590752920142664 -0.219474774963265 0.409643300346968 0.402528812117693 0.387381529380073 -0.226757040909834 1 -0.259992053954401 -0.249067062154874 1 -0.249067062154874 0.764884770081219 -0.492904697024085 -0.338040143326205 -0.257295818809538 1 -0.425716623747116 0.343918033293995 -0.249067062154874 -0.254576753514559 -0.257295818809538 -0.25183410045326 -0.473879324180833 -0.338040143326205 -0.257295818809538 -0.267309596371653 1 -0.628026459156208 0.984031480293721 1 0.402528812117693 -0.473879324180833 0.939772597102292 -0.249067062154874 0.987960451934682 -0.164273762718971 1 -0.249067062154874 0.396634496997416 -0.257295818809538 -0.249067062154874 -0.249067062154874 -0.249067062154874 -0.299549518746209 1 0.473879324180833 -0.672807006844267 -0.25183410045326 0.316803025948234 0.402654993823071 0.406028721771227 0.682300812060192 1 1 1 0.997985746021213 0.99798669736559 1 0.984031480293721 -0.0223842247433171 0.402528812117693 0.402528812117693 0.409643300346968 0.414095877230607 0.514693774516243 -0.739541604651613 -0.492904697024085 -0.702153304027175 -0.219474774963265 -0.660660733836499 -0.249067062154874 0.473879324180833 0.69005599168684 -0.254576753514559 -0.67970281536845 -0.249067062154874 -0.249067062154874 -0.338040143326205 -0.597163885971379 -0.425716623747116 -0.249067062154874 -0.249067062154874 -0.249067062154874 -0.249067062154874 -0.249067062154874 -0.249067062154874 -0.396211105628633 -0.257295818809538 -0.164273762718971 -0.249067062154874 -0.249067062154874 -0.186838860058235 0.155832861597766 -0.249067062154874 -0.25183410045326 -0.0223842247433171 -0.164273762718971 -0.210418053499979 -0.147503724886619 0.168751535985996 -0.249067062154874 -0.425716623747116 0.406028721771227 -0.425716623747116 -0.47253714343118 -0.425716623747116 -0.254576753514559 -0.249067062154874 -0.249067062154874 0.399605404692843 -0.249067062154874 -0.249067062154874 -0.257295818809538 -0.249067062154874 -0.249067062154874 0.452064606685976 1 1 0.403290460760579 1 1 0.702153304027176 -0.249067062154874 -0.249067062154874 -0.902711702499527 -0.902711702499527 -0.63836252888309 -0.658935700511436 -0.656961634253575 -0.628026459156208 -0.671083689473859 -0.402336096663252 -0.691782838036512 0.452064606685976 -0.902711702499527 -0.67797844857189
-0.0656433435446232 0.401612228363692 0.408819992833183 0.353094657893089 -0.104740014121101 -0.285109848178423 -0.105903634986657 -0.0545790914239715 -0.104740014121101 -0.15661766850895 -0.0668533712191003 -0.104740014121101 -0.103565785167007 -0.174941986028336 -0.0739644240302103 -0.213350824088862 -0.0656433435446232 -0.0656433435446232 -0.104740014121101 -0.104740014121101 -0.104740014121101 -0.290914999349149 0.369559075634616 -0.280761258610685 -0.0962072354876671 -0.0755280902167202 -0.0690819415383488 -0.040854799164937 -0.103565785167007 -0.103565785167007 -0.040854799164937 -0.282935105059476 -0.0739644240302103 -0.298187731509015 0.0376839344362221 -0.104740014121101 -0.105903634986657 -0.104740014121101 -0.104740014121101 -0.104740014121101 -0.105903634986657 -0.105903634986657 0.402528812117693 0.402528812117693 1 -0.104740014121101 0.402528812117693 0.402528812117693 0.402528812117693 0.402528812117693 0.402528812117693 -0.298187731509015 -0.0755280902167202 -0.282935105059476 -0.369559075634616 -0.157811847784351 -0.440146046272898 0.388338694527147 0.388338694527147 -0.331317089752795 -0.0723702648219634 -0.104740014121101 -0.104740014121101 1 -0.0656433435446232 -0.105903634986657 0.154571413415029 -0.104740014121101 -0.0723702648219634 -0.103565785167007 0.402528812117693 1 -0.104740014121101 -0.0683928404360521 0.351008419178819 0.402528812117693 0.402528812117693 0.957100952254347 -0.268450190527484 -0.0723702648219634 0.310322421844173 -0.0690819415383488 0.295276084853217 -0.290188809745896 -0.104740014121101 -0.104740014121101 -0.104740014121101 -0.104740014121101 0.402528812117693 0.835257252209736 0.402528812117693 0.313156038617591 0.402528812117693 -0.285109848178423 -0.104740014121101 -0.0707435409534459 0.402528812117693 -0.104740014121101 0.402528812117693 0.402528812117693 -0.369559075634616 -0.284384822277191 -0.104740014121101 0.402528812117693 0.402528812117693 0.402528812117693 0.402528812117693 0.402528812117693 -0.441093367624379 -0.439199976228066 -0.440146046272898 0.402528812117693 -0.439199976228066 -0.439199976228066 -0.267001604110471 0.288901305512493 -0.104740014121101 -0.103565785167007 0.9539471258413 -0.290914999349149 -0.285109848178423 0.402528812117693 0.402528812117693 0.402528812117693 0.402528812117693 0.402528812117693 0.957100952254347 -0.45830416537097 0.298187731509015 0.402528812117693 0.402528812117693 -0.285109848178423 0.402528812117693 0.402528812117693 0.402528812117693 0.402528812117693 0.957100952254347 0.393219847845319 1 0.402528812117693 0.393219847845319 0.357018252737701 0.524845192342806 0.957100952254347 1 0.904166081957717 -0.129385050114168 0.402528812117693 -0.0639351699468449 -0.104740014121101 0.402528812117693 -0.104740014121101 0.308221101252204 -0.169235644192203 -0.174941986028336 -0.0683928404360521 0.402528812117693 -0.157811847784351 0.744427493005658 -0.104740014121101 -0.0656433435446232 -0.0683928404360521 -0.0627772194542394 0.393219847845319 -0.174941986028336 -0.0683928404360521 0.501232990600954 0.402528812117693 -0.264103569662469 0.409461785748331 0.402528812117693 1 0.393219847845319 0.418878980515024 -0.104740014121101 0.39735243942795 -0.0690819415383488 0.402528812117693 -0.104740014121101 0.986672959390549 -0.0683928404360521 -0.104740014121101 -0.104740014121101 -0.104740014121101 0.485742537198014 0.402528812117693 -0.393219847845319 -0.282935105059476 -0.105903634986657 -0.46832309788759 -0.435522475979588 -0.439199976228066 -0.296172211245779 0.402528812117693 0.402528812117693 0.402528812117693 0.401612228363692 0.403445839675778 0.402528812117693 0.409461785748331 -0.0739644240302103 1 1 0.957100952254347 0.947668283129007 -0.375668881131798 -0.333550502770231 -0.169235644192203 -0.295276084853217 0.524845192342806 -0.298187731509015 -0.104740014121101 -0.393219847845319 0.290188809745896 -0.0656433435446232 -0.285834995056774 -0.104740014121101 -0.104740014121101 -0.174941986028336 -0.266277215263945 -0.157811847784351 -0.104740014121101 -0.104740014121101 -0.104740014121101 -0.104740014121101 -0.104740014121101 -0.104740014121101 -0.142539504403705 -0.0683928404360521 -0.0690819415383488 -0.104740014121101 -0.104740014121101 -0.0785712276507333 0.278408565903018 -0.104740014121101 -0.0627772194542394 -0.0739644240302103 -0.0690819415383488 -0.0884869709557111 -0.0620296481352196 0.40128359400027 -0.104740014121101 -0.157811847784351 -0.439199976228066 -0.157811847784351 -0.182771010601703 -0.157811847784351 -0.0656433435446232 -0.104740014121101 -0.104740014121101 -0.441093367624379 -0.104740014121101 -0.104740014121101 -0.0683928404360521 -0.104740014121101 -0.104740014121101 0.17304617610546 0.402528812117693 0.402528812117693 -0.440146046272898 0.402528812117693 0.402528812117693 0.295276084853217 -0.104740014121101 -0.104740014121101 -0.369559075634616 -0.369559075634616 -0.268450190527484 -0.299644992560187 -0.296731446702592 -0.264103569662469 -0.282210399495641 0.440146046272898 -0.290914999349149 0.17304617610546 -0.369559075634616 -0.285109848178423
0.95640655319367 -0.249569759034996 -0.24558274309111 0.159649180744248 0.999999999999999 -0.13340706863561 0.989012455845307 -0.0473454695031044 0.999999999999999 -0.0833885990580678 0.926816956408913 0.999999999999999 0.988789108308349 -0.081857914366841 -0.00809289976685628 -0.0998299715514383 0.95640655319367 0.95640655319367 0.999999999999999 0.999999999999999 0.999999999999999 -0.136123383787898 0.157802366475471 -0.131372299964385 -0.0479053688551956 -0.0110041802988567 -0.0323244509972899 -0.0191783539457633 0.988789108308349 0.988789108308349 -0.0191783539457633 -0.132389474517457 -0.00809289976685628 -0.13952640155322 0.863832973964921 0.999999999999999 0.989012455845307 0.999999999999999 0.999999999999999 0.999999999999999 0.989012455845307 0.989012455845307 -0.249067062154874 -0.249067062154874 -0.104740014121101 0.999999999999999 -0.249067062154874 -0.249067062154874 -0.249067062154874 -0.249067062154874 -0.249067062154874 -0.13952640155322 -0.0110041802988567 -0.132389474517457 -0.15780236647547 -0.0676306159775865 -0.213170475874277 -0.252102259424591 -0.252102259424591 -0.164191770159875 -0.0338631055642757 0.999999999999999 0.999999999999999 -0.104740014121101 0.95640655319367 0.989012455845307 0.0119237776532519 0.999999999999999 -0.0338631055642757 0.988789108308349 -0.249067062154874 -0.104740014121101 0.999999999999999 0.94625370925388 -0.0165388077434431 -0.249067062154874 -0.249067062154874 -0.10647790538953 -0.125611771118236 -0.0338631055642757 -0.0346090359776577 -0.0323244509972899 0.138163999490525 -0.135783589049614 0.999999999999999 0.999999999999999 0.999999999999999 0.999999999999999 -0.249067062154874 -0.0966327210616013 -0.249067062154874 -0.243129999279745 -0.249067062154874 -0.13340706863561 0.999999999999999 -0.0331019376699919 -0.249067062154874 0.999999999999999 -0.249067062154874 -0.249067062154874 -0.15780236647547 -0.133067818410527 0.999999999999999 -0.249067062154874 -0.249067062154874 -0.249067062154874 -0.249067062154874 -0.249067062154874 -0.213595270927304 -0.212746461940709 -0.213170475874277 -0.249067062154874 -0.212746461940709 -0.212746461940709 -0.124933956343355 -0.344513271766192 0.999999999999999 0.988789108308349 0.00910919015219509 -0.136123383787898 -0.13340706863561 -0.249067062154874 -0.249067062154874 -0.249067062154874 -0.249067062154874 -0.249067062154874 -0.10647790538953 -0.214447223188758 0.13952640155322 -0.249067062154874 -0.249067062154874 -0.13340706863561 -0.249067062154874 -0.249067062154874 -0.249067062154874 -0.249067062154874 -0.10647790538953 -0.266365023777494 -0.104740014121101 -0.249067062154874 -0.266365023777494 0.142002260363385 -0.199563634475839 -0.10647790538953 -0.104740014121101 -0.101240104876107 0.809521764907761 -0.249067062154874 0.936395236713448 0.999999999999999 -0.249067062154874 0.999999999999999 -0.325626907342431 0.505304704253414 -0.081857914366841 0.968018304017774 -0.249067062154874 -0.0676306159775865 -0.0856586541746171 0.999999999999999 0.95640655319367 0.94625370925388 0.944678728451585 -0.266365023777494 -0.081857914366841 0.94625370925388 -0.208964725158101 -0.249067062154874 -0.123577923631813 -0.245089829864669 -0.249067062154874 -0.104740014121101 -0.266365023777494 -0.240224936609247 0.999999999999999 -0.252102259424591 -0.0323244509972899 -0.249067062154874 0.999999999999999 -0.103344139699475 0.94625370925388 0.999999999999999 0.999999999999999 0.999999999999999 -0.209381916024332 -0.249067062154874 0.266365023777494 -0.132389474517457 0.989012455845307 0.000323529958140833 -0.211058124442065 -0.212746461940709 -0.169938658765717 -0.249067062154874 -0.249067062154874 -0.249067062154874 -0.249569759034996 -0.248565614782493 -0.249067062154874 -0.245089829864669 -0.00809289976685628 -0.104740014121101 -0.104740014121101 -0.10647790538953 -0.107517222647316 0.0267922721662099 0.314015458682286 0.505304704253414 -0.138163999490526 -0.199563634475839 -0.13952640155322 0.999999999999999 0.266365023777494 0.135783589049615 0.95640655319367 -0.111778414169321 0.999999999999999 0.999999999999999 -0.081857914366841 -0.124595004205487 -0.0676306159775865 0.999999999999999 0.999999999999999 0.999999999999999 0.999999999999999 0.999999999999999 0.999999999999999 -0.0779631893523015 0.94625370925388 -0.0323244509972899 0.999999999999999 0.999999999999999 -0.0165388077434431 -0.0388128330253418 0.999999999999999 0.944678728451585 -0.00809289976685628 -0.0323244509972899 -0.0336087903098508 0.592224935768105 -0.0358222852230775 0.999999999999999 -0.0676306159775865 -0.212746461940709 -0.0676306159775865 0.480753370455263 -0.0676306159775865 0.95640655319367 0.999999999999999 0.999999999999999 -0.213595270927304 0.999999999999999 0.999999999999999 0.94625370925388 0.999999999999999 0.999999999999999 -0.485779378063462 -0.249067062154874 -0.249067062154874 -0.213170475874277 -0.249067062154874 -0.249067062154874 0.138163999490525 0.999999999999999 0.999999999999999 -0.15780236647547 -0.15780236647547 -0.125611771118236 -0.140208275316318 -0.138844984589321 -0.123577923631813 -0.132050374182926 0.213170475874277 -0.136123383787898 -0.485779378063462 -0.15780236647547 -0.13340706863561
-0.254576753514559 0.997985746021213 0.986010518477962 0.892982212589792 -0.249067062154874 -0.67797844857189 -0.25183410045326 -0.240610998269503 -0.249067062154874 -0.376128942799216 -0.262666179444006 -0.249067062154874 -0.246274798297097 -0.338040143326205 -0.0223842247433171 -0.507338703455728 -0.254576753514559 -0.254576753514559 -0.249067062154874 -0.249067062154874 -0.249067062154874 -0.691782838036512 0.902711702499527 -0.662022493581339 -0.243456422413585 -0.024372333332786 -0.164273762718971 -0.0264945339735351 -0.246274798297097 -0.246274798297097 -0.0161369454760686 -0.672807006844267 -0.0223842247433171 -0.660660733836499 -0.139419806742885 -0.249067062154874 -0.25183410045326 -0.249067062154874 -0.249067062154874 -0.249067062154874 -0.25183410045326 -0.25183410045326 1 1 0.402528812117693 -0.249067062154874 1 1 1 1 1 -0.660660733836499 -0.024372333332786 -0.672807006844267 -0.902711702499527 -0.425716623747116 0.402336096663252 0.9838929367415 0.983893053989501 0.627406325462673 -0.17209324819964 -0.249067062154874 -0.249067062154874 0.402528812117693 -0.254576753514559 -0.25183410045326 0.150394832917162 -0.249067062154874 -0.17209324819964 -0.246274798297097 1 0.402528812117693 -0.249067062154874 -0.257295818809538 0.147609348515758 1 1 0.409643300346968 -0.63836252888309 -0.17209324819964 0.138954688260376 -0.164273762718971 0.702153304027176 -0.69005599168684 -0.249067062154874 -0.249067062154874 -0.249067062154874 -0.249067062154874 1 0.387978724386744 1 0.976162793972984 1 -0.67797844857189 -0.249067062154874 -0.16822497170313 1 -0.249067062154874 1 1 -0.902711702499527 -0.676254369453501 -0.249067062154874 1 1 1 1 1 0.399605404692843 0.406028721771227 0.402336096663252 1 0.406028721771227 0.406028721771227 -0.634917855267275 0.722953460916034 -0.249067062154874 -0.246274798297097 0.327095635925649 -0.691782838036512 -0.598224530317923 1 1 1 1 1 0.409643300346968 0.365068711832384 0.666038594420022 1 1 -0.67797844857189 1 1 1 1 0.409643300346968 -0.473879324180833 0.402528812117693 1 -0.473879324180833 -0.590752920142664 -0.219474774963265 0.409643300346968 0.402528812117693 0.387381529380073 -0.226757040909834 1 -0.259992053954401 -0.249067062154874 1 -0.249067062154874 0.764884770081219 -0.492904697024085 -0.338040143326205 -0.257295818809538 1 -0.425716623747116 0.343918033293995 -0.249067062154874 -0.254576753514559 -0.257295818809538 -0.25183410045326 -0.473879324180833 -0.338040143326205 -0.257295818809538 -0.267309596371653 1 -0.628026459156208 0.984031480293721 1 0.402528812117693 -0.473879324180833 0.939772597102292 -0.249067062154874 0.987960451934682 -0.164273762718971 1 -0.249067062154874 0.396634496997416 -0.257295818809538 -0.249067062154874 -0.249067062154874 -0.249067062154874 -0.299549518746209 1 0.473879324180833 -0.672807006844267 -0.25183410045326 0.316803025948234 0.402654993823071 0.406028721771227 0.682300812060192 1 1 1 0.997985746021213 0.99798669736559 1 0.984031480293721 -0.0223842247433171 0.402528812117693 0.402528812117693 0.409643300346968 0.414095877230607 0.514693774516243 -0.739541604651613 -0.492904697024085 -0.702153304027175 -0.219474774963265 -0.660660733836499 -0.249067062154874 0.473879324180833 0.69005599168684 -0.254576753514559 -0.67970281536845 -0.249067062154874 -0.249067062154874 -0.338040143326205 -0.597163885971379 -0.425716623747116 -0.249067062154874 -0.249067062154874 -0.249067062154874 -0.249067062154874 -0.249067062154874 -0.249067062154874 -0.396211105628633 -0.257295818809538 -0.164273762718971 -0.249067062154874 -0.249067062154874 -0.186838860058235 0.155832861597766 -0.249067062154874 -0.25183410045326 -0.0223842247433171 -0.164273762718971 -0.210418053499979 -0.147503724886619 0.168751535985996 -0.249067062154874 -0.425716623747116 0.406028721771227 -0.425716623747116 -0.47253714343118 -0.425716623747116 -0.254576753514559 -0.249067062154874 -0.249067062154874 0.399605404692843 -0.249067062154874 -0.249067062154874 -0.257295818809538 -0.249067062154874 -0.249067062154874 0.452064606685976 1 1 0.403290460760579 1 1 0.702153304027176 -0.249067062154874 -0.249067062154874 -0.902711702499527 -0.902711702499527 -0.63836252888309 -0.658935700511436 -0.656961634253575 -0.628026459156208 -0.671083689473859 -0.402336096663252 -0.691782838036512 0.452064606685976 -0.902711702499527 -0.67797844857189
-0.254576753514559 0.997985746021213 0.986010518477962 0.892982212589792 -0.249067062154874 -0.67797844857189 -0.25183410045326 -0.240610998269503 -0.249067062154874 -0.376128942799216 -0.262666179444006 -0.249067062154874 -0.246274798297097 -0.338040143326205 -0.0223842247433171 -0.507338703455728 -0.254576753514559 -0.254576753514559 -0.249067062154874 -0.249067062154874 -0.249067062154874 -0.691782838036512 0.902711702499527 -0.662022493581339 -0.243456422413585 -0.024372333332786 -0.164273762718971 -0.0264945339735351 -0.246274798297097 -0.246274798297097 -0.0161369454760686 -0.672807006844267 -0.0223842247433171 -0.660660733836499 -0.139419806742885 -0.249067062154874 -0.25183410045326 -0.249067062154874 -0.249067062154874 -0.249067062154874 -0.25183410045326 -0.25183410045326 1 1 0.402528812117693 -0.249067062154874 1 1 1 1 1 -0.660660733836499 -0.024372333332786 -0.672807006844267 -0.902711702499527 -0.425716623747116 0.402336096663252 0.9838929367415 0.983893053989501 0.627406325462673 -0.17209324819964 -0.249067062154874 -0.249067062154874 0.402528812117693 -0.254576753514559 -0.25183410045326 0.150394832917162 -0.249067062154874 -0.17209324819964 -0.246274798297097 1 0.402528812117693 -0.249067062154874 -0.257295818809538 0.147609348515758 1 1 0.409643300346968 -0.63836252888309 -0.17209324819964 0.138954688260376 -0.164273762718971 0.702153304027176 -0.69005599168684 -0.249067062154874 -0.249067062154874 -0.249067062154874 -0.249067062154874 1 0.387978724386744 1 0.976162793972984 1 -0.67797844857189 -0.249067062154874 -0.16822497170313 1 -0.249067062154874 1 1 -0.902711702499527 -0.676254369453501 -0.249067062154874 1 1 1 1 1 0.399605404692843 0.406028721771227 0.402336096663252 1 0.406028721771227 0.406028721771227 -0.634917855267275 0.722953460916034 -0.249067062154874 -0.246274798297097 0.327095635925649 -0.691782838036512 -0.598224530317923 1 1 1 1 1 0.409643300346968 0.365068711832384 0.666038594420022 1 1 -0.67797844857189 1 1 1 1 0.409643300346968 -0.473879324180833 0.402528812117693 1 -0.473879324180833 -0.590752920142664 -0.219474774963265 0.409643300346968 0.402528812117693 0.387381529380073 -0.226757040909834 1 -0.259992053954401 -0.249067062154874 1 -0.249067062154874 0.764884770081219 -0.492904697024085 -0.338040143326205 -0.257295818809538 1 -0.425716623747116 0.343918033293995 -0.249067062154874 -0.254576753514559 -0.257295818809538 -0.25183410045326 -0.473879324180833 -0.338040143326205 -0.257295818809538 -0.267309596371653 1 -0.628026459156208 0.984031480293721 1 0.402528812117693 -0.473879324180833 0.939772597102292 -0.249067062154874 0.987960451934682 -0.164273762718971 1 -0.249067062154874 0.396634496997416 -0.257295818809538 -0.249067062154874 -0.249067062154874 -0.249067062154874 -0.299549518746209 1 0.473879324180833 -0.672807006844267 -0.25183410045326 0.316803025948234 0.402654993823071 0.406028721771227 0.682300812060192 1 1 1 0.997985746021213 0.99798669736559 1 0.984031480293721 -0.0223842247433171 0.402528812117693 0.402528812117693 0.409643300346968 0.414095877230607 0.514693774516243 -0.739541604651613 -0.492904697024085 -0.702153304027175 -0.219474774963265 -0.660660733836499 -0.249067062154874 0.473879324180833 0.69005599168684 -0.254576753514559 -0.67970281536845 -0.249067062154874 -0.249067062154874 -0.338040143326205 -0.597163885971379 -0.425716623747116 -0.249067062154874 -0.249067062154874 -0.249067062154874 -0.249067062154874 -0.249067062154874 -0.249067062154874 -0.396211105628633 -0.257295818809538 -0.164273762718971 -0.249067062154874 -0.249067062154874 -0.186838860058235 0.155832861597766 -0.249067062154874 -0.25183410045326 -0.0223842247433171 -0.164273762718971 -0.210418053499979 -0.147503724886619 0.168751535985996 -0.249067062154874 -0.425716623747116 0.406028721771227 -0.425716623747116 -0.47253714343118 -0.425716623747116 -0.254576753514559 -0.249067062154874 -0.249067062154874 0.399605404692843 -0.249067062154874 -0.249067062154874 -0.257295818809538 -0.249067062154874 -0.249067062154874 0.452064606685976 1 1 0.403290460760579 1 1 0.702153304027176 -0.249067062154874 -0.249067062154874 -0.902711702499527 -0.902711702499527 -0.63836252888309 -0.658935700511436 -0.656961634253575 -0.628026459156208 -0.671083689473859 -0.402336096663252 -0.691782838036512 0.452064606685976 -0.902711702499527 -0.67797844857189
-0.254576753514559 0.997985746021213 0.986010518477962 0.892982212589792 -0.249067062154874 -0.67797844857189 -0.25183410045326 -0.240610998269503 -0.249067062154874 -0.376128942799216 -0.262666179444006 -0.249067062154874 -0.246274798297097 -0.338040143326205 -0.0223842247433171 -0.507338703455728 -0.254576753514559 -0.254576753514559 -0.249067062154874 -0.249067062154874 -0.249067062154874 -0.691782838036512 0.902711702499527 -0.662022493581339 -0.243456422413585 -0.024372333332786 -0.164273762718971 -0.0264945339735351 -0.246274798297097 -0.246274798297097 -0.0161369454760686 -0.672807006844267 -0.0223842247433171 -0.660660733836499 -0.139419806742885 -0.249067062154874 -0.25183410045326 -0.249067062154874 -0.249067062154874 -0.249067062154874 -0.25183410045326 -0.25183410045326 1 1 0.402528812117693 -0.249067062154874 1 1 1 1 1 -0.660660733836499 -0.024372333332786 -0.672807006844267 -0.902711702499527 -0.425716623747116 0.402336096663252 0.9838929367415 0.983893053989501 0.627406325462673 -0.17209324819964 -0.249067062154874 -0.249067062154874 0.402528812117693 -0.254576753514559 -0.25183410045326 0.150394832917162 -0.249067062154874 -0.17209324819964 -0.246274798297097 1 0.402528812117693 -0.249067062154874 -0.257295818809538 0.147609348515758 1 1 0.409643300346968 -0.63836252888309 -0.17209324819964 0.138954688260376 -0.164273762718971 0.702153304027176 -0.69005599168684 -0.249067062154874 -0.249067062154874 -0.249067062154874 -0.249067062154874 1 0.387978724386744 1 0.976162793972984 1 -0.67797844857189 -0.249067062154874 -0.16822497170313 1 -0.249067062154874 1 1 -0.902711702499527 -0.676254369453501 -0.249067062154874 1 1 1 1 1 0.399605404692843 0.406028721771227 0.402336096663252 1 0.406028721771227 0.406028721771227 -0.634917855267275 0.722953460916034 -0.249067062154874 -0.246274798297097 0.327095635925649 -0.691782838036512 -0.598224530317923 1 1 1 1 1 0.409643300346968 0.365068711832384 0.666038594420022 1 1 -0.67797844857189 1 1 1 1 0.409643300346968 -0.473879324180833 0.402528812117693 1 -0.473879324180833 -0.590752920142664 -0.219474774963265 0.409643300346968 0.402528812117693 0.387381529380073 -0.226757040909834 1 -0.259992053954401 -0.249067062154874 1 -0.249067062154874 0.764884770081219 -0.492904697024085 -0.338040143326205 -0.257295818809538 1 -0.425716623747116 0.343918033293995 -0.249067062154874 -0.254576753514559 -0.257295818809538 -0.25183410045326 -0.473879324180833 -0.338040143326205 -0.257295818809538 -0.267309596371653 1 -0.628026459156208 0.984031480293721 1 0.402528812117693 -0.473879324180833 0.939772597102292 -0.249067062154874 0.987960451934682 -0.164273762718971 1 -0.249067062154874 0.396634496997416 -0.257295818809538 -0.249067062154874 -0.249067062154874 -0.249067062154874 -0.299549518746209 1 0.473879324180833 -0.672807006844267 -0.25183410045326 0.316803025948234 0.402654993823071 0.406028721771227 0.682300812060192 1 1 1 0.997985746021213 0.99798669736559 1 0.984031480293721 -0.0223842247433171 0.402528812117693 0.402528812117693 0.409643300346968 0.414095877230607 0.514693774516243 -0.739541604651613 -0.492904697024085 -0.702153304027175 -0.219474774963265 -0.660660733836499 -0.249067062154874 0.473879324180833 0.69005599168684 -0.254576753514559 -0.67970281536845 -0.249067062154874 -0.249067062154874 -0.338040143326205 -0.597163885971379 -0.425716623747116 -0.249067062154874 -0.249067062154874 -0.249067062154874 -0.249067062154874 -0.249067062154874 -0.249067062154874 -0.396211105628633 -0.257295818809538 -0.164273762718971 -0.249067062154874 -0.249067062154874 -0.186838860058235 0.155832861597766 -0.249067062154874 -0.25183410045326 -0.0223842247433171 -0.164273762718971 -0.210418053499979 -0.147503724886619 0.168751535985996 -0.249067062154874 -0.425716623747116 0.406028721771227 -0.425716623747116 -0.47253714343118 -0.425716623747116 -0.254576753514559 -0.249067062154874 -0.249067062154874 0.399605404692843 -0.249067062154874 -0.249067062154874 -0.257295818809538 -0.249067062154874 -0.249067062154874 0.452064606685976 1 1 0.403290460760579 1 1 0.702153304027176 -0.249067062154874 -0.249067062154874 -0.902711702499527 -0.902711702499527 -0.63836252888309 -0.658935700511436 -0.656961634253575 -0.628026459156208 -0.671083689473859 -0.402336096663252 -0.691782838036512 0.452064606685976 -0.902711702499527 -0.67797844857189
-0.254576753514559 0.997985746021213 0.986010518477962 0.892982212589792 -0.249067062154874 -0.67797844857189 -0.25183410045326 -0.240610998269503 -0.249067062154874 -0.376128942799216 -0.262666179444006 -0.249067062154874 -0.246274798297097 -0.338040143326205 -0.0223842247433171 -0.507338703455728 -0.254576753514559 -0.254576753514559 -0.249067062154874 -0.249067062154874 -0.249067062154874 -0.691782838036512 0.902711702499527 -0.662022493581339 -0.243456422413585 -0.024372333332786 -0.164273762718971 -0.0264945339735351 -0.246274798297097 -0.246274798297097 -0.0161369454760686 -0.672807006844267 -0.0223842247433171 -0.660660733836499 -0.139419806742885 -0.249067062154874 -0.25183410045326 -0.249067062154874 -0.249067062154874 -0.249067062154874 -0.25183410045326 -0.25183410045326 1 1 0.402528812117693 -0.249067062154874 1 1 1 1 1 -0.660660733836499 -0.024372333332786 -0.672807006844267 -0.902711702499527 -0.425716623747116 0.402336096663252 0.9838929367415 0.983893053989501 0.627406325462673 -0.17209324819964 -0.249067062154874 -0.249067062154874 0.402528812117693 -0.254576753514559 -0.25183410045326 0.150394832917162 -0.249067062154874 -0.17209324819964 -0.246274798297097 1 0.402528812117693 -0.249067062154874 -0.257295818809538 0.147609348515758 1 1 0.409643300346968 -0.63836252888309 -0.17209324819964 0.138954688260376 -0.164273762718971 0.702153304027176 -0.69005599168684 -0.249067062154874 -0.249067062154874 -0.249067062154874 -0.249067062154874 1 0.387978724386744 1 0.976162793972984 1 -0.67797844857189 -0.249067062154874 -0.16822497170313 1 -0.249067062154874 1 1 -0.902711702499527 -0.676254369453501 -0.249067062154874 1 1 1 1 1 0.399605404692843 0.406028721771227 0.402336096663252 1 0.406028721771227 0.406028721771227 -0.634917855267275 0.722953460916034 -0.249067062154874 -0.246274798297097 0.327095635925649 -0.691782838036512 -0.598224530317923 1 1 1 1 1 0.409643300346968 0.365068711832384 0.666038594420022 1 1 -0.67797844857189 1 1 1 1 0.409643300346968 -0.473879324180833 0.402528812117693 1 -0.473879324180833 -0.590752920142664 -0.219474774963265 0.409643300346968 0.402528812117693 0.387381529380073 -0.226757040909834 1 -0.259992053954401 -0.249067062154874 1 -0.249067062154874 0.764884770081219 -0.492904697024085 -0.338040143326205 -0.257295818809538 1 -0.425716623747116 0.343918033293995 -0.249067062154874 -0.254576753514559 -0.257295818809538 -0.25183410045326 -0.473879324180833 -0.338040143326205 -0.257295818809538 -0.267309596371653 1 -0.628026459156208 0.984031480293721 1 0.402528812117693 -0.473879324180833 0.939772597102292 -0.249067062154874 0.987960451934682 -0.164273762718971 1 -0.249067062154874 0.396634496997416 -0.257295818809538 -0.249067062154874 -0.249067062154874 -0.249067062154874 -0.299549518746209 1 0.473879324180833 -0.672807006844267 -0.25183410045326 0.316803025948234 0.402654993823071 0.406028721771227 0.682300812060192 1 1 1 0.997985746021213 0.99798669736559 1 0.984031480293721 -0.0223842247433171 0.402528812117693 0.402528812117693 0.409643300346968 0.414095877230607 0.514693774516243 -0.739541604651613 -0.492904697024085 -0.702153304027175 -0.219474774963265 -0.660660733836499 -0.249067062154874 0.473879324180833 0.69005599168684 -0.254576753514559 -0.67970281536845 -0.249067062154874 -0.249067062154874 -0.338040143326205 -0.597163885971379 -0.425716623747116 -0.249067062154874 -0.249067062154874 -0.249067062154874 -0.249067062154874 -0.249067062154874 -0.249067062154874 -0.396211105628633 -0.257295818809538 -0.164273762718971 -0.249067062154874 -0.249067062154874 -0.186838860058235 0.155832861597766 -0.249067062154874 -0.25183410045326 -0.0223842247433171 -0.164273762718971 -0.210418053499979 -0.147503724886619 0.168751535985996 -0.249067062154874 -0.425716623747116 0.406028721771227 -0.425716623747116 -0.47253714343118 -0.425716623747116 -0.254576753514559 -0.249067062154874 -0.249067062154874 0.399605404692843 -0.249067062154874 -0.249067062154874 -0.257295818809538 -0.249067062154874 -0.249067062154874 0.452064606685976 1 1 0.403290460760579 1 1 0.702153304027176 -0.249067062154874 -0.249067062154874 -0.902711702499527 -0.902711702499527 -0.63836252888309 -0.658935700511436 -0.656961634253575 -0.628026459156208 -0.671083689473859 -0.402336096663252 -0.691782838036512 0.452064606685976 -0.902711702499527 -0.67797844857189
-0.254576753514559 0.997985746021213 0.986010518477962 0.892982212589792 -0.249067062154874 -0.67797844857189 -0.25183410045326 -0.240610998269503 -0.249067062154874 -0.376128942799216 -0.262666179444006 -0.249067062154874 -0.246274798297097 -0.338040143326205 -0.0223842247433171 -0.507338703455728 -0.254576753514559 -0.254576753514559 -0.249067062154874 -0.249067062154874 -0.249067062154874 -0.691782838036512 0.902711702499527 -0.662022493581339 -0.243456422413585 -0.024372333332786 -0.164273762718971 -0.0264945339735351 -0.246274798297097 -0.246274798297097 -0.0161369454760686 -0.672807006844267 -0.0223842247433171 -0.660660733836499 -0.139419806742885 -0.249067062154874 -0.25183410045326 -0.249067062154874 -0.249067062154874 -0.249067062154874 -0.25183410045326 -0.25183410045326 1 1 0.402528812117693 -0.249067062154874 1 1 1 1 1 -0.660660733836499 -0.024372333332786 -0.672807006844267 -0.902711702499527 -0.425716623747116 0.402336096663252 0.9838929367415 0.983893053989501 0.627406325462673 -0.17209324819964 -0.249067062154874 -0.249067062154874 0.402528812117693 -0.254576753514559 -0.25183410045326 0.150394832917162 -0.249067062154874 -0.17209324819964 -0.246274798297097 1 0.402528812117693 -0.249067062154874 -0.257295818809538 0.147609348515758 1 1 0.409643300346968 -0.63836252888309 -0.17209324819964 0.138954688260376 -0.164273762718971 0.702153304027176 -0.69005599168684 -0.249067062154874 -0.249067062154874 -0.249067062154874 -0.249067062154874 1 0.387978724386744 1 0.976162793972984 1 -0.67797844857189 -0.249067062154874 -0.16822497170313 1 -0.249067062154874 1 1 -0.902711702499527 -0.676254369453501 -0.249067062154874 1 1 1 1 1 0.399605404692843 0.406028721771227 0.402336096663252 1 0.406028721771227 0.406028721771227 -0.634917855267275 0.722953460916034 -0.249067062154874 -0.246274798297097 0.327095635925649 -0.691782838036512 -0.598224530317923 1 1 1 1 1 0.409643300346968 0.365068711832384 0.666038594420022 1 1 -0.67797844857189 1 1 1 1 0.409643300346968 -0.473879324180833 0.402528812117693 1 -0.473879324180833 -0.590752920142664 -0.219474774963265 0.409643300346968 0.402528812117693 0.387381529380073 -0.226757040909834 1 -0.259992053954401 -0.249067062154874 1 -0.249067062154874 0.764884770081219 -0.492904697024085 -0.338040143326205 -0.257295818809538 1 -0.425716623747116 0.343918033293995 -0.249067062154874 -0.254576753514559 -0.257295818809538 -0.25183410045326 -0.473879324180833 -0.338040143326205 -0.257295818809538 -0.267309596371653 1 -0.628026459156208 0.984031480293721 1 0.402528812117693 -0.473879324180833 0.939772597102292 -0.249067062154874 0.987960451934682 -0.164273762718971 1 -0.249067062154874 0.396634496997416 -0.257295818809538 -0.249067062154874 -0.249067062154874 -0.249067062154874 -0.299549518746209 1 0.473879324180833 -0.672807006844267 -0.25183410045326 0.316803025948234 0.402654993823071 0.406028721771227 0.682300812060192 1 1 1 0.997985746021213 0.99798669736559 1 0.984031480293721 -0.0223842247433171 0.402528812117693 0.402528812117693 0.409643300346968 0.414095877230607 0.514693774516243 -0.739541604651613 -0.492904697024085 -0.702153304027175 -0.219474774963265 -0.660660733836499 -0.249067062154874 0.473879324180833 0.69005599168684 -0.254576753514559 -0.67970281536845 -0.249067062154874 -0.249067062154874 -0.338040143326205 -0.597163885971379 -0.425716623747116 -0.249067062154874 -0.249067062154874 -0.249067062154874 -0.249067062154874 -0.249067062154874 -0.249067062154874 -0.396211105628633 -0.257295818809538 -0.164273762718971 -0.249067062154874 -0.249067062154874 -0.186838860058235 0.155832861597766 -0.249067062154874 -0.25183410045326 -0.0223842247433171 -0.164273762718971 -0.210418053499979 -0.147503724886619 0.168751535985996 -0.249067062154874 -0.425716623747116 0.406028721771227 -0.425716623747116 -0.47253714343118 -0.425716623747116 -0.254576753514559 -0.249067062154874 -0.249067062154874 0.399605404692843 -0.249067062154874 -0.249067062154874 -0.257295818809538 -0.249067062154874 -0.249067062154874 0.452064606685976 1 1 0.403290460760579 1 1 0.702153304027176 -0.249067062154874 -0.249067062154874 -0.902711702499527 -0.902711702499527 -0.63836252888309 -0.658935700511436 -0.656961634253575 -0.628026459156208 -0.671083689473859 -0.402336096663252 -0.691782838036512 0.452064606685976 -0.902711702499527 -0.67797844857189
-0.142612909268993 -0.662160451392369 -0.65045371670512 -0.732576931972957 -0.13952640155322 0.920342202299144 -0.141076485668693 -0.134789347383865 -0.13952640155322 -0.237401697865828 -0.147144574278415 -0.13952640155322 -0.137962186177282 -0.23304394214503 0.248046502972823 0.708870860684017 -0.142612909268993 -0.142612909268993 -0.13952640155322 -0.13952640155322 -0.13952640155322 0.970615384028406 -0.739235744723998 0.941558719367355 0.328629779932668 0.253290401434361 0.23167264859876 0.24914557613336 -0.137962186177282 -0.137962186177282 0.248758982159488 0.912812463833337 0.248046502972823 1 -0.161520115298222 -0.13952640155322 -0.141076485668693 -0.13952640155322 -0.13952640155322 -0.13952640155322 -0.141076485668693 -0.141076485668693 -0.660660733836499 -0.660660733836499 -0.298187731509015 -0.13952640155322 -0.660660733836499 -0.660660733836499 -0.660660733836499 -0.660660733836499 -0.660660733836499 1 0.253290401434361 0.912812463833337 0.739235744723999 -0.168811838203139 -0.606881917660943 -0.669640480649898 -0.664229801039338 -0.46744285731922 0.242700343356597 -0.13952640155322 -0.13952640155322 -0.298187731509015 -0.142612909268993 -0.141076485668693 -0.0126960096947363 -0.13952640155322 0.242700343356597 -0.137962186177282 -0.660660733836499 -0.298187731509015 -0.13952640155322 -0.144136119094148 -0.104666404255499 -0.660660733836499 -0.660660733836499 -0.303135390331583 0.86252632036488 0.242700343356597 -0.0985295831253185 0.23167264859876 -0.955500774449555 0.968169013273097 -0.13952640155322 -0.13952640155322 -0.13952640155322 -0.13952640155322 -0.660660733836499 -0.27510681686167 -0.660660733836499 -0.643399098030346 -0.660660733836499 0.920342202299144 -0.13952640155322 0.237244975155213 -0.660660733836499 -0.13952640155322 -0.660660733836499 -0.660660733836499 0.739235744723999 0.917832282338106 -0.13952640155322 -0.660660733836499 -0.660660733836499 -0.660660733836499 -0.660660733836499 -0.660660733836499 -0.602342430413284 -0.605674778688889 -0.606881917660943 -0.660660733836499 -0.605674778688889 -0.605674778688889 0.857490682051412 -0.744510315377254 -0.13952640155322 -0.137962186177282 -0.304122456273105 0.970615384028406 0.889191322238513 -0.660660733836499 -0.660660733836499 -0.660660733836499 -0.660660733836499 -0.660660733836499 -0.303135390331583 -0.552525924474304 -0.995109590701587 -0.660660733836499 -0.660660733836499 0.920342202299144 -0.660660733836499 -0.660660733836499 -0.660660733836499 -0.660660733836499 -0.303135390331583 0.484922799829998 -0.298187731509015 -0.660660733836499 0.484922799829998 0.433248723429879 0.551622447522568 -0.303135390331583 -0.298187731509015 -0.288223726758688 -0.00777971886942532 -0.660660733836499 -0.145646539557814 -0.13952640155322 -0.660660733836499 -0.13952640155322 -0.811391936253407 -0.27612329823719 -0.23304394214503 -0.144136119094148 -0.660660733836499 -0.168811838203139 -0.243864391147706 -0.13952640155322 -0.142612909268993 -0.144136119094148 -0.141076485668693 0.484922799829998 -0.23304394214503 -0.144136119094148 0.612737443580206 -0.660660733836499 0.880258192708036 -0.648762474501721 -0.660660733836499 -0.298187731509015 0.484922799829998 -0.678512980119491 -0.13952640155322 -0.669578317949396 0.23167264859876 -0.660660733836499 -0.13952640155322 -0.294213771501955 -0.144136119094148 -0.13952640155322 -0.13952640155322 -0.13952640155322 0.66637274222386 -0.660660733836499 -0.484922799829998 0.912812463833337 -0.141076485668693 -0.593079312078464 -0.600868196095152 -0.605674778688889 -0.476736321066188 -0.660660733836499 -0.660660733836499 -0.660660733836499 -0.656718968715342 -0.659163845117999 -0.660660733836499 -0.648762474501721 0.248046502972823 -0.298187731509015 -0.298187731509015 -0.303135390331583 -0.306094256224604 -0.461257958616103 0.889054973171595 -0.27612329823719 0.955500774449555 0.551622447522568 1 -0.13952640155322 -0.484922799829998 -0.968169322614545 -0.142612909268993 0.917711336163493 -0.13952640155322 -0.13952640155322 -0.23304394214503 0.816289470566253 -0.168811838203139 -0.13952640155322 -0.13952640155322 -0.13952640155322 -0.13952640155322 -0.13952640155322 -0.13952640155322 -0.221955923619522 -0.144136119094148 0.23167264859876 -0.13952640155322 -0.13952640155322 -0.104666404255499 -0.0722572584576399 -0.13952640155322 -0.141076485668693 0.248046502972823 0.23167264859876 -0.117875376907241 -0.0826310141978098 -0.119657844586726 -0.13952640155322 -0.168811838203139 -0.605674778688889 -0.168811838203139 -0.290224489577872 -0.168811838203139 -0.142612909268993 -0.13952640155322 -0.13952640155322 -0.602342430413284 -0.13952640155322 -0.13952640155322 -0.144136119094148 -0.13952640155322 -0.13952640155322 0.275600961681013 -0.660660733836499 -0.660660733836499 -0.601134573750608 -0.660660733836499 -0.660660733836499 -0.955500774449555 -0.13952640155322 -0.13952640155322 0.739235744723999 0.739235744723999 0.86252632036488 0.995136708146792 0.995116214878949 0.880258192708036 0.91030251419581 0.606881917660942 0.970615384028406 0.275600961681013 0.739235744723999 0.920342202299144
-0.0140164356437049 -0.0249979381078769 -0.0199897615625574 -0.0340304169434061 -0.0110041802988567 -0.0961999213004564 -0.0125223458815981 -0.0341408479079344 -0.0110041802988567 -0.0283857056925323 -0.0183658773593787 -0.0110041802988567 -0.00946065247579106 -0.0239035816290212 0.979296892295003 -0.0719874554241666 -0.0140164356437049 -0.0140164356437049 -0.0110041802988567 -0.0110041802988567 -0.0110041802988567 0.0737924393243576 -0.0370341695271974 -0.094732648328803 -0.034544591683718 0.999999999999996 -0.0233091819932976 0.943465257907776 -0.00946065247579106 -0.00946065247579106 0.943465257907776 -0.0954661335403068 0.979296892295003 0.253290401434361 -0.00238612250079433 -0.0110041802988567 -0.0125223458815981 -0.0110041802988567 -0.0110041802988567 -0.0110041802988567 -0.0125223458815981 -0.0125223458815981 -0.024372333332786 -0.024372333332786 -0.0755280902167202 -0.0110041802988567 -0.024372333332786 -0.024372333332786 -0.024372333332786 -0.024372333332786 -0.024372333332786 0.253290401434361 0.999999999999996 -0.0954661335403068 0.0370341695271988 0.226674073927022 -0.153717364547594 -0.0281239258590799 -0.0281239258590799 -0.118398788978008 -0.00643473407576732 -0.0110041802988567 -0.0110041802988567 -0.0755280902167202 -0.0140164356437049 -0.0125223458815981 0.351097728180484 -0.0110041802988567 -0.00643473407576732 -0.00946065247579106 -0.024372333332786 -0.0755280902167202 -0.0110041802988567 -0.0154876506497862 -0.0142845153918693 -0.024372333332786 -0.024372333332786 -0.0767812847060475 -0.0905787273460819 -0.00643473407576732 -0.0249565976629731 -0.0233091819932976 -0.0687598414986172 0.0746314050108571 -0.0110041802988567 -0.0110041802988567 -0.0110041802988567 -0.0110041802988567 -0.024372333332786 -0.0696819160802227 -0.024372333332786 -0.0168563585411852 -0.024372333332786 -0.0961999213004564 -0.0110041802988567 -0.0238698281231524 -0.024372333332786 -0.0110041802988567 -0.024372333332786 -0.024372333332786 0.0370341695271988 -0.0959552877492647 -0.0110041802988567 -0.024372333332786 -0.024372333332786 -0.024372333332786 -0.024372333332786 -0.024372333332786 -0.154023684528147 -0.153411607832777 -0.153717364547594 -0.024372333332786 -0.153411607832777 -0.153411607832777 -0.0900899546845828 0.102581529236677 -0.0110041802988567 -0.00946065247579106 -0.0770312990346188 0.0737924393243576 0.264908738506479 -0.024372333332786 -0.024372333332786 -0.024372333332786 -0.024372333332786 -0.024372333332786 -0.0767812847060475 -0.154638027841 -0.253290401434361 -0.024372333332786 -0.024372333332786 -0.0961999213004564 -0.024372333332786 -0.024372333332786 -0.024372333332786 -0.024372333332786 -0.0767812847060475 0.132677698291306 -0.0755280902167202 -0.024372333332786 0.132677698291306 0.120462790168861 0.177089870872169 -0.0767812847060475 -0.0755280902167202 -0.0730043034536162 0.531132813845412 -0.024372333332786 -0.0169371139847418 -0.0110041802988567 -0.024372333332786 -0.0110041802988567 0.108531259128849 -0.0460666751065316 -0.0239035816290212 -0.0154876506497862 -0.024372333332786 0.226674073927022 -0.0617685095293465 -0.0110041802988567 -0.0140164356437049 -0.0154876506497862 -0.0125223458815981 0.132677698291306 -0.0239035816290212 -0.0154876506497862 0.169122794449487 -0.024372333332786 -0.0891121186413707 -0.0193632550216378 -0.024372333332786 -0.0755280902167202 0.132677698291306 -0.173226353240234 -0.0110041802988567 -0.0281239258590799 -0.0233091819932976 -0.024372333332786 -0.0110041802988567 -0.0745215242912482 -0.0154876506497862 -0.0110041802988567 -0.0110041802988567 -0.0110041802988567 0.168785819382798 -0.024372333332786 -0.132677698291306 -0.0954661335403068 -0.0125223458815981 -0.162843610783 -0.15219414659808 -0.153411607832777 -0.122542873974843 -0.024372333332786 -0.024372333332786 -0.024372333332786 -0.0249979381078769 -0.0237466011709691 -0.024372333332786 -0.0193632550216378 0.979296892295003 -0.0755280902167202 -0.0755280902167202 -0.0767812847060475 -0.0775307370358814 -0.126755764596716 0.226436745228797 -0.0460666751065316 0.0687598414986172 0.177089870872169 0.253290401434361 -0.0110041802988567 -0.132677698291306 -0.0746314050108571 -0.0140164356437049 -0.0964445956709621 -0.0110041802988567 -0.0110041802988567 -0.0239035816290212 -0.0898455360842723 0.226674073927022 -0.0110041802988567 -0.0110041802988567 -0.0110041802988567 -0.0110041802988567 -0.0110041802988567 -0.0110041802988567 -0.0365883170292862 -0.0154876506497862 -0.0233091819932976 -0.0110041802988567 -0.0110041802988567 0.0274555505647712 -0.0279879583643642 -0.0110041802988567 -0.0125223458815981 0.979296892295003 -0.0233091819932976 0.0116709208196419 -0.0209296427570838 -0.0303081834901412 -0.0110041802988567 0.226674073927022 -0.153411607832777 0.226674073927022 -0.0389798697232036 0.226674073927022 -0.0140164356437049 -0.0110041802988567 -0.0110041802988567 -0.154023684528147 -0.0110041802988567 -0.0110041802988567 -0.0154876506497862 -0.0110041802988567 -0.0110041802988567 0.0581397523489554 -0.024372333332786 -0.024372333332786 -0.153717364547594 -0.024372333332786 -0.024372333332786 -0.0687598414986172 -0.0110041802988567 -0.0110041802988567 0.0370341695271988 0.0370341695271988 -0.0905787273460819 0.25205857628857 0.254533488297317 -0.0891121186413707 -0.095221608075288 0.153717364547595 0.0737924393243576 0.0581397523489554 0.0370341695271988 -0.0961999213004564
-0.135318104010057 -0.67416494626965 -0.663394785654122 -0.739135542604637 -0.132389474517457 0.992372262365395 -0.133860270146247 -0.127894725815703 -0.132389474517457 -0.225258343081547 -0.139617969430565 -0.132389474517457 -0.130905270457527 -0.221123491300597 -0.0934896878954413 0.740816109905566 -0.135318104010057 -0.135318104010057 -0.132389474517457 -0.132389474517457 -0.132389474517457 0.941697097652101 -0.745317696648139 0.971605810837892 0.347403646796637 -0.0954661335403068 0.222207252217893 -0.0768065278709643 -0.130905270457527 -0.130905270457527 -0.101186697379839 1 -0.0934896878954413 0.912812463833337 -0.153258185908093 -0.132389474517457 -0.133860270146247 -0.132389474517457 -0.132389474517457 -0.132389474517457 -0.133860270146247 -0.133860270146247 -0.672807006844267 -0.672807006844267 -0.282935105059476 -0.132389474517457 -0.672807006844267 -0.672807006844267 -0.672807006844267 -0.672807006844267 -0.672807006844267 0.912812463833337 -0.0954661335403068 1 0.745317696648139 -0.226286043700876 -0.551599319337609 -0.647524791961042 -0.641896357842563 -0.413851988550235 0.235152422520154 -0.132389474517457 -0.132389474517457 -0.282935105059476 -0.135318104010057 -0.133860270146247 -0.101186697379839 -0.132389474517457 0.235152422520154 -0.130905270457527 -0.672807006844267 -0.282935105059476 -0.132389474517457 -0.136763399997677 -0.0993126039571214 -0.672807006844267 -0.672807006844267 -0.287629685757607 0.938058697238487 0.235152422520154 -0.0934896878954413 0.222207252217893 -0.958205285064397 0.938941674311529 -0.132389474517457 -0.132389474517457 -0.132389474517457 -0.132389474517457 -0.672807006844267 -0.261034804273902 -0.672807006844267 -0.656769167605701 -0.672807006844267 0.992372262365395 -0.132389474517457 0.229003247246392 -0.672807006844267 -0.132389474517457 -0.672807006844267 -0.672807006844267 0.745317696648139 0.989776309402021 -0.132389474517457 -0.672807006844267 -0.672807006844267 -0.672807006844267 -0.672807006844267 -0.672807006844267 -0.546730336440512 -0.550472183007386 -0.551599319337609 -0.672807006844267 -0.550472183007386 -0.550472183007386 0.943684962862222 -0.815567502991004 -0.132389474517457 -0.130905270457527 -0.288566262203766 0.941697097652101 0.795351920830506 -0.672807006844267 -0.672807006844267 -0.672807006844267 -0.672807006844267 -0.672807006844267 -0.287629685757607 -0.494036307179178 -0.917988585632545 -0.672807006844267 -0.672807006844267 0.992372262365395 -0.672807006844267 -0.672807006844267 -0.672807006844267 -0.672807006844267 -0.287629685757607 0.4283931011992 -0.282935105059476 -0.672807006844267 0.4283931011992 0.376239584863956 0.486564144659255 -0.287629685757607 -0.282935105059476 -0.273480769978082 -0.163540352164023 -0.672807006844267 -0.138196560813547 -0.132389474517457 -0.672807006844267 -0.132389474517457 -0.87961877809755 -0.26199929152265 -0.221123491300597 -0.136763399997677 -0.672807006844267 -0.226286043700876 -0.2313904625803 -0.132389474517457 -0.135318104010057 -0.136763399997677 -0.133860270146247 0.4283931011992 -0.221123491300597 -0.136763399997677 0.55279051221873 -0.672807006844267 0.92253881912599 -0.662063274896952 -0.672807006844267 -0.282935105059476 0.4283931011992 -0.614678508171178 -0.132389474517457 -0.64747307105598 0.222207252217893 -0.672807006844267 -0.132389474517457 -0.27916441742451 -0.136763399997677 -0.132389474517457 -0.132389474517457 -0.132389474517457 0.609470128980222 -0.672807006844267 -0.428393101199199 1 -0.133860270146247 -0.534499102127834 -0.545776581512307 -0.550472183007386 -0.459056767129631 -0.672807006844267 -0.672807006844267 -0.672807006844267 -0.668588779158159 -0.671452442724938 -0.672807006844267 -0.662063274896952 -0.0934896878954413 -0.282935105059476 -0.282935105059476 -0.287629685757607 -0.290437202445373 -0.405698675086322 0.806682842537637 -0.26199929152265 0.958205285064397 0.486564144659255 0.912812463833337 -0.132389474517457 -0.428393101199199 -0.938945063774054 -0.135318104010057 0.989854671235332 -0.132389474517457 -0.132389474517457 -0.221123491300597 0.847632340359223 -0.226286043700876 -0.132389474517457 -0.132389474517457 -0.132389474517457 -0.132389474517457 -0.132389474517457 -0.132389474517457 -0.210602636969871 -0.136763399997677 0.222207252217893 -0.132389474517457 -0.132389474517457 -0.0993126039571214 -0.017862914146114 -0.132389474517457 -0.133860270146247 -0.0934896878954413 0.222207252217893 -0.111845923306094 -0.0784043480424731 -0.113537215827111 -0.132389474517457 -0.226286043700876 -0.550472183007386 -0.226286043700876 -0.275379191605223 -0.226286043700876 -0.135318104010057 -0.132389474517457 -0.132389474517457 -0.546730336440512 -0.132389474517457 -0.132389474517457 -0.136763399997677 -0.132389474517457 -0.132389474517457 0.272530042434534 -0.672807006844267 -0.672807006844267 -0.545606611564721 -0.672807006844267 -0.672807006844267 -0.958205285064397 -0.132389474517457 -0.132389474517457 0.745317696648139 0.745317696648139 0.938058697238487 0.913381860450267 0.907068664363809 0.92253881912599 0.987149572871379 0.551599319337609 0.941697097652101 0.272530042434534 0.745317696648139 0.992372262365395
-0.181557615790707 -0.900206900652173 -0.890083233817682 -0.991705343813377 -0.15780236647547 0.75104648216549 -0.159219770571558 0.266542460459163 -0.15780236647547 0.416391283377036 -0.168357090805275 -0.15780236647547 -0.156354723272704 0.379242473164906 0.0330846536729618 0.562016313792048 -0.181557615790707 -0.181557615790707 -0.15780236647547 -0.15780236647547 -0.15780236647547 0.766338617435697 -1 0.734230492477363 0.269694545600191 0.0370341695271988 0.181978102492869 0.0420019365945303 -0.155115530114865 -0.155115530114865 0.0314041619853946 0.745317696648139 0.0330846536729618 0.739235744723999 -0.189623626552692 -0.15780236647547 -0.159219770571558 -0.15780236647547 -0.15780236647547 -0.15780236647547 -0.159219770571558 -0.159219770571558 -0.902711702499527 -0.902711702499527 -0.369559075634616 -0.15780236647547 -0.902711702499527 -0.902711702499527 -0.902711702499527 -0.902711702499527 -0.902711702499527 0.739235744723999 0.0370341695271988 0.745317696648139 1 0.471597546113942 -0.322192179896267 -0.887711968397464 -0.883351051634772 -0.566593558519972 0.19064032040698 -0.15780236647547 -0.15780236647547 -0.369559075634616 -0.16296052900679 -0.159219770571558 -0.135763175669784 -0.15780236647547 0.19064032040698 -0.155115530114865 -0.902711702499527 -0.369559075634616 -0.15780236647547 -0.183496783469296 -0.133248686303507 -0.902711702499527 -0.902711702499527 -0.375864826951295 0.707161020639837 0.19064032040698 -0.125436023209815 0.181978102492869 -0.777826743669077 0.764425663006403 -0.15780236647547 -0.15780236647547 -0.15780236647547 -0.15780236647547 -0.902711702499527 -0.350232934824753 -0.902711702499527 -0.881193577664047 -0.902711702499527 0.75104648216549 -0.15780236647547 0.186355146651285 -0.902711702499527 -0.15780236647547 -0.902711702499527 -0.902711702499527 1 0.749136593201366 -0.15780236647547 -0.902711702499527 -0.902711702499527 -0.902711702499527 -0.902711702499527 -0.902711702499527 -0.319232973999043 -0.320997107845741 -0.322192179896267 -0.902711702499527 -0.320997107845741 -0.320997107845741 0.703345102881956 -0.578586087043903 -0.15780236647547 -0.155115530114865 -0.377529473601106 0.766338617435697 0.675188983904712 -0.902711702499527 -0.902711702499527 -0.902711702499527 -0.902711702499527 -0.902711702499527 -0.375864826951295 -0.277702816345752 -0.744394454892828 -0.902711702499527 -0.902711702499527 0.75104648216549 -0.902711702499527 -0.902711702499527 -0.902711702499527 -0.902711702499527 -0.375864826951295 0.592711688916851 -0.369559075634616 -0.902711702499527 0.592711688916851 0.530873182339833 0.301020640922731 -0.375864826951295 -0.369559075634616 -0.355819014310592 -0.107934040613582 -0.902711702499527 -0.166913267108368 -0.15780236647547 -0.902711702499527 -0.15780236647547 -0.630846527424445 0.2552973707254 0.379242473164906 -0.165445224011176 -0.902711702499527 0.471597546113942 -0.310458833355111 -0.15780236647547 -0.16296052900679 -0.183496783469296 -0.179601625921733 0.592711688916851 0.379242473164906 -0.183496783469296 0.356067620293835 -0.902711702499527 0.69571099767208 -0.888296732889074 -0.902711702499527 -0.369559075634616 0.592711688916851 -0.844107921496619 -0.15780236647547 -0.887711968397464 0.181978102492869 -0.902711702499527 -0.15780236647547 -0.364359153155595 -0.183496783469296 -0.15780236647547 -0.15780236647547 -0.15780236647547 0.393715336027973 -0.902711702499527 -0.592711688916851 0.745317696648139 -0.159219770571558 -0.327511866945647 -0.317631325388766 -0.320997107845741 -0.615920927671665 -0.902711702499527 -0.902711702499527 -0.902711702499527 -0.900206900652173 -0.900894270650772 -0.902711702499527 -0.888296732889074 0.0330846536729618 -0.369559075634616 -0.369559075634616 -0.375864826951295 -0.37979251223647 -0.555586252604672 0.622455635015267 0.2552973707254 0.777826743669077 0.301020640922731 0.739235744723999 -0.15780236647547 -0.592711688916851 -0.764425663006403 -0.181557615790707 0.747680958948908 -0.15780236647547 -0.15780236647547 0.379242473164906 0.661464947557663 0.471597546113942 -0.15780236647547 -0.15780236647547 -0.15780236647547 -0.15780236647547 -0.15780236647547 -0.15780236647547 0.43891211837795 -0.183496783469296 0.181978102492869 -0.15780236647547 -0.15780236647547 0.206975116796309 -0.140672147798292 -0.15780236647547 -0.179601625921733 0.0330846536729618 0.181978102492869 0.233095519773755 -0.10519587606074 -0.152333986349328 -0.15780236647547 0.471597546113942 -0.320997107845741 0.471597546113942 0.242890559982536 0.471597546113942 -0.181557615790707 -0.15780236647547 -0.15780236647547 -0.319232973999043 -0.15780236647547 -0.15780236647547 -0.183496783469296 -0.15780236647547 -0.15780236647547 -0.225292612207109 -0.902711702499527 -0.902711702499527 -0.318051022025518 -0.902711702499527 -0.902711702499527 -0.777826743669077 -0.15780236647547 -0.15780236647547 1 1 0.707161020639837 0.73810876983369 0.735181826793678 0.69571099767208 0.743408651528156 0.322192179896267 0.766338617435697 -0.225292612207109 1 0.75104648216549
-0.0856221260851938 -0.417542565442033 -0.419761068905581 -0.467685806610472 -0.0676306159775865 -0.228025361331145 -0.0715591332004141 0.565190516056595 -0.0676306159775865 0.866015778283277 -0.086822160848367 -0.0676306159775865 -0.063651399143345 0.816549512519086 0.236166486693628 -0.170633876956488 -0.0856221260851938 -0.0856221260851938 -0.0676306159775865 -0.0676306159775865 -0.0676306159775865 -0.16309245334036 -0.471597546113942 -0.224547443210114 -0.0230765614323266 0.226674073927022 -0.0318849117260925 0.200747145643969 -0.063651399143345 -0.063651399143345 0.200747145643969 -0.226286043700876 0.236166486693628 -0.168811838203139 -0.0969736593149114 -0.0676306159775865 -0.0715591332004141 -0.0676306159775865 -0.0676306159775865 -0.0676306159775865 -0.0715591332004141 -0.0715591332004141 -0.425716623747116 -0.425716623747116 -0.157811847784351 -0.0676306159775865 -0.425716623747116 -0.425716623747116 -0.425716623747116 -0.425716623747116 -0.425716623747116 -0.168811838203139 0.226674073927022 -0.226286043700876 0.471597546113942 1 0.296608280360404 -0.430904519420239 -0.430904519420239 -0.267119950453337 -0.0427862151253074 -0.0676306159775865 -0.0676306159775865 -0.157811847784351 -0.0754398817547779 -0.0715591332004141 -0.0640255804985041 -0.0676306159775865 -0.0427862151253074 -0.063651399143345 -0.425716623747116 -0.157811847784351 -0.0676306159775865 -0.0865366328039219 -0.0625727782496099 -0.425716623747116 -0.425716623747116 -0.15698340302472 -0.214701288242196 -0.0427862151253074 -0.0479601794423029 -0.0318849117260925 0.169639165601812 -0.161973340327593 -0.0676306159775865 -0.0676306159775865 -0.0676306159775865 -0.0676306159775865 -0.425716623747116 -0.165168992631638 -0.425716623747116 -0.41556872887773 -0.425716623747116 -0.228025361331145 -0.0676306159775865 -0.0374342873256547 -0.425716623747116 -0.0676306159775865 -0.425716623747116 -0.425716623747116 0.471597546113942 -0.227445499589578 -0.0676306159775865 -0.425716623747116 -0.425716623747116 -0.425716623747116 -0.425716623747116 -0.425716623747116 0.29557280340505 0.297642844729898 0.296608280360404 -0.425716623747116 0.297642844729898 0.297642844729898 -0.213542736746099 0.243151864927607 -0.0676306159775865 -0.063651399143345 -0.159792954366177 -0.16309245334036 -0.139371875854917 -0.425716623747116 -0.425716623747116 -0.425716623747116 -0.425716623747116 -0.425716623747116 -0.15698340302472 0.276293109940141 0.168811838203138 -0.425716623747116 -0.425716623747116 -0.228025361331145 -0.425716623747116 -0.425716623747116 -0.425716623747116 -0.425716623747116 -0.15698340302472 0.301765973160283 -0.157811847784351 -0.425716623747116 0.301765973160283 0.271646677271046 -0.245982040171527 -0.15698340302472 -0.157811847784351 -0.143988342741106 0.0928898609251097 -0.425716623747116 -0.0830688931146625 -0.0676306159775865 -0.425716623747116 -0.0676306159775865 0.257254675929372 0.760628367971008 0.816549512519086 -0.0792756086659952 -0.425716623747116 1 -0.146411623979667 -0.0676306159775865 -0.0754398817547779 -0.0865366328039219 -0.0846996860627631 0.301765973160283 0.816549512519086 -0.0865366328039219 -0.261219841907686 -0.425716623747116 -0.211224944651658 -0.41891855945152 -0.425716623747116 -0.157811847784351 0.301765973160283 -0.410603265114044 -0.0676306159775865 -0.430904519420239 -0.0318849117260925 -0.425716623747116 -0.0676306159775865 -0.154307549014284 -0.0865366328039219 -0.0676306159775865 -0.0676306159775865 -0.0676306159775865 -0.283519827030087 -0.425716623747116 -0.301765973160283 -0.226286043700876 -0.0715591332004141 0.254099399290076 0.30081154226638 0.297642844729898 -0.29046679809018 -0.425716623747116 -0.425716623747116 -0.425716623747116 -0.426575855862041 -0.424859527347014 -0.425716623747116 -0.41891855945152 0.236166486693628 -0.157811847784351 -0.157811847784351 -0.15698340302472 -0.159816101630363 -0.262060088308514 -0.172779107533007 0.760628367971008 -0.169639165601812 -0.245982040171527 -0.168811838203139 -0.0676306159775865 -0.301765973160283 0.161973340327594 -0.0856221260851938 -0.228605319827881 -0.0676306159775865 -0.0676306159775865 0.816549512519086 -0.212963384508608 1 -0.0676306159775865 -0.0676306159775865 -0.0676306159775865 -0.0676306159775865 -0.0676306159775865 -0.0676306159775865 0.930692116603813 -0.0865366328039219 -0.0318849117260925 -0.0676306159775865 -0.0676306159775865 0.438880817980979 -0.0663406397082504 -0.0676306159775865 -0.0846996860627631 0.236166486693628 -0.0318849117260925 0.494267880938969 -0.0496101170115485 -0.0718403341520988 -0.0676306159775865 1 0.297642844729898 1 0.720388519746499 1 -0.0856221260851938 -0.0676306159775865 -0.0676306159775865 0.29557280340505 -0.0676306159775865 -0.0676306159775865 -0.0865366328039219 -0.0676306159775865 -0.0676306159775865 -0.728790324184183 -0.425716623747116 -0.425716623747116 0.296608280360404 -0.425716623747116 -0.425716623747116 0.169639165601812 -0.0676306159775865 -0.0676306159775865 0.471597546113942 0.471597546113942 -0.214701288242196 -0.171034052791005 -0.166556368054208 -0.211224944651658 -0.225706438158983 -0.296608280360404 -0.16309245334036 -0.728790324184183 0.471597546113942 -0.228025361331145
-0.198492131814081 0.400472250334693 0.385807799542957 0.320157613052828 -0.213170475874277 -0.556232983961143 -0.215538717044852 0.222101439277303 -0.213170475874277 0.381300840712262 -0.205772067990283 -0.213170475874277 -0.210780644757393 0.384002118638223 -0.150534937393238 -0.434218928466129 -0.198492131814081 -0.198492131814081 -0.213170475874277 -0.213170475874277 -0.213170475874277 -0.592080203259488 0.322192179896267 -0.571414961200041 -0.189648740577219 -0.153717364547594 -0.140597941251205 -0.162928484392183 -0.210780644757393 -0.210780644757393 -0.162928484392183 -0.551599319337609 -0.150534937393238 -0.606881917660943 -0.246772793235528 -0.213170475874277 -0.215538717044852 -0.213170475874277 -0.213170475874277 -0.213170475874277 -0.215538717044852 -0.215538717044852 0.402336096663252 0.402336096663252 -0.440146046272898 -0.213170475874277 0.402336096663252 0.402336096663252 0.402336096663252 0.402336096663252 0.402336096663252 -0.606881917660943 -0.153717364547594 -0.551599319337609 -0.322192179896267 0.296608280360404 1 0.410992047968237 0.406498795781252 0.770236917126892 -0.14729044979322 -0.213170475874277 -0.213170475874277 -0.440146046272898 -0.199285166668432 -0.215538717044852 -0.116503545406895 -0.213170475874277 -0.14729044979322 -0.210780644757393 0.402336096663252 -0.440146046272898 -0.213170475874277 -0.200665181781814 -0.159910862423291 0.402336096663252 0.402336096663252 -0.463134680547682 -0.521134095215361 -0.14729044979322 -0.125755765439128 -0.140597941251205 0.57763787633015 -0.590602237225214 -0.213170475874277 -0.213170475874277 -0.213170475874277 -0.213170475874277 0.402336096663252 -0.394769214465231 0.402336096663252 0.409211488239453 0.402336096663252 -0.556232983961143 -0.213170475874277 -0.143979685477618 0.402336096663252 -0.213170475874277 0.402336096663252 0.402336096663252 -0.322192179896267 -0.55466637592238 -0.213170475874277 0.402336096663252 0.402336096663252 0.402336096663252 0.402336096663252 0.402336096663252 0.998011215083635 0.998010916231107 1 0.402336096663252 0.998010916231107 0.998010916231107 -0.518059544549527 0.584728297183182 -0.213170475874277 -0.210780644757393 -0.464642734321957 -0.592080203259488 -0.55609947882017 0.402336096663252 0.402336096663252 0.402336096663252 0.402336096663252 0.402336096663252 -0.463134680547682 0.957782309177075 0.606881917660942 0.402336096663252 0.402336096663252 -0.556232983961143 0.402336096663252 0.402336096663252 0.402336096663252 0.402336096663252 -0.463134680547682 -0.641620648156678 -0.440146046272898 0.402336096663252 -0.641620648156678 -0.745838503033238 -0.828983503004358 -0.463134680547682 -0.440146046272898 -0.44035242296399 -0.263328899993894 0.402336096663252 -0.203623560122649 -0.213170475874277 0.402336096663252 -0.213170475874277 0.622169638850807 0.199828528472759 0.384002118638223 -0.201461458865925 0.402336096663252 0.296608280360404 -0.362645344635794 -0.213170475874277 -0.199285166668432 -0.200665181781814 -0.196304646811025 -0.641620648156678 0.384002118638223 -0.200665181781814 -0.862340034743503 0.402336096663252 -0.537512660251798 0.391065060407222 0.402336096663252 -0.440146046272898 -0.641620648156678 0.394977982475431 -0.213170475874277 0.410992047968237 -0.140597941251205 0.402336096663252 -0.213170475874277 -0.449504100884554 -0.200665181781814 -0.213170475874277 -0.213170475874277 -0.213170475874277 -0.91072440273535 0.402336096663252 0.641620648156679 -0.551599319337609 -0.215538717044852 0.923400182924056 0.990090788025175 0.998010916231107 0.745508197934207 0.402336096663252 0.402336096663252 0.402336096663252 0.399502816060244 0.398766267223713 0.402336096663252 0.391065060407222 -0.150534937393238 -0.440146046272898 -0.440146046272898 -0.463134680547682 -0.45255025706963 0.714143735516938 -0.673641967241921 0.199828528472759 -0.57763787633015 -0.828983503004358 -0.606881917660943 -0.213170475874277 0.641620648156679 0.590602237225214 -0.198492131814081 -0.557798674870102 -0.213170475874277 -0.213170475874277 0.384002118638223 -0.509995109240199 0.296608280360404 -0.213170475874277 -0.213170475874277 -0.213170475874277 -0.213170475874277 -0.213170475874277 -0.213170475874277 0.355528192623602 -0.200665181781814 -0.140597941251205 -0.213170475874277 -0.213170475874277 0.150950658695007 -0.0974493984474238 -0.213170475874277 -0.196304646811025 -0.150534937393238 -0.140597941251205 0.174668423658012 -0.126244871382298 -0.182815004104531 -0.213170475874277 0.296608280360404 0.998010916231107 0.296608280360404 0.219873794135747 0.296608280360404 -0.198492131814081 -0.213170475874277 -0.213170475874277 0.998011215083635 -0.213170475874277 -0.213170475874277 -0.200665181781814 -0.213170475874277 -0.213170475874277 -0.199711372912987 0.402336096663252 0.402336096663252 0.996014211778906 0.402336096663252 0.402336096663252 0.57763787633015 -0.213170475874277 -0.213170475874277 -0.322192179896267 -0.322192179896267 -0.521134095215361 -0.604113722258129 -0.603918036781235 -0.537512660251798 -0.550169585521622 -1 -0.592080203259488 -0.199711372912987 -0.322192179896267 -0.556232983961143
-0.257679093344307 0.981817534028173 0.970048112648455 0.878080337778627 -0.252102259424591 -0.652991515804574 -0.254903017585476 -0.243543147702244 -0.252102259424591 -0.381637613310557 -0.26586709916337 -0.252102259424591 -0.249275968298962 -0.34360426973924 -0.0259153479494271 -0.513521267437606 -0.257679093344307 -0.257679093344307 -0.252102259424591 -0.252102259424591 -0.252102259424591 -0.700213087155283 0.887711968397464 -0.670197316407735 -0.246423246939526 -0.0281239258590799 -0.166275646355358 -0.0303620890706968 -0.249275968298962 -0.249275968298962 -0.0203340882352025 -0.647524791961042 -0.0259153479494271 -0.669640480649898 -0.141386321282507 -0.252102259424591 -0.254903017585476 -0.252102259424591 -0.252102259424591 -0.252102259424591 -0.254903017585476 -0.254903017585476 0.9838929367415 0.9838929367415 0.388338694527147 -0.252102259424591 0.9838929367415 0.9838929367415 0.9838929367415 0.9838929367415 0.9838929367415 -0.669640480649898 -0.0281239258590799 -0.647524791961042 -0.887711968397464 -0.430904519420239 0.410992047968237 1 0.995952112333286 0.635342443816143 -0.174190422159751 -0.252102259424591 -0.252102259424591 0.388338694527147 -0.257679093344307 -0.254903017585476 0.148584147097481 -0.252102259424591 -0.174190422159751 -0.249275968298962 0.9838929367415 0.388338694527147 -0.252102259424591 -0.26043129389004 0.145832198669413 0.9838929367415 0.9838929367415 0.404366916063826 -0.610928027187704 -0.174190422159751 0.137281736612164 -0.166275646355358 0.678554207834279 -0.69846519699805 -0.252102259424591 -0.252102259424591 -0.252102259424591 -0.252102259424591 0.9838929367415 0.383307635886169 0.9838929367415 0.960302745333364 0.9838929367415 -0.652991515804574 -0.252102259424591 -0.170275005820024 0.9838929367415 -0.252102259424591 0.9838929367415 0.9838929367415 -0.887711968397464 -0.651186163143323 -0.252102259424591 0.9838929367415 0.9838929367415 0.9838929367415 0.9838929367415 0.9838929367415 0.408199074065635 0.41470060995192 0.410992047968237 0.9838929367415 0.41470060995192 0.41470060995192 -0.60724223364659 0.700362533996004 -0.252102259424591 -0.249275968298962 0.321670124171534 -0.700213087155283 -0.607093827309424 0.9838929367415 0.9838929367415 0.9838929367415 0.9838929367415 0.9838929367415 0.404366916063826 0.37905778049569 0.674983290777072 0.9838929367415 0.9838929367415 -0.652991515804574 0.9838929367415 0.9838929367415 0.9838929367415 0.9838929367415 0.404366916063826 -0.490800926777656 0.388338694527147 0.9838929367415 -0.490800926777656 -0.603932292180462 -0.232347841531616 0.404366916063826 0.388338694527147 0.382378655177231 -0.230326659908976 0.9838929367415 -0.263160386071395 -0.252102259424591 0.9838929367415 -0.252102259424591 0.744360507494028 -0.491146434498976 -0.34360426973924 -0.26043129389004 0.9838929367415 -0.430904519420239 0.339777415601622 -0.252102259424591 -0.257679093344307 -0.26043129389004 -0.254903017585476 -0.490800926777656 -0.34360426973924 -0.26043129389004 -0.281113438324603 0.9838929367415 -0.635679756134337 0.968088759353177 0.9838929367415 0.388338694527147 -0.490800926777656 0.948756124212958 -0.252102259424591 0.995952095945185 -0.166275646355358 0.9838929367415 -0.252102259424591 0.391532051428867 -0.26043129389004 -0.252102259424591 -0.252102259424591 -0.252102259424591 -0.307878040768485 0.9838929367415 0.490800926777656 -0.647524791961042 -0.254903017585476 0.325172362402994 0.411503869709265 0.41470060995192 0.668863872373661 0.9838929367415 0.9838929367415 0.9838929367415 0.981817534028173 0.981900595808937 0.9838929367415 0.968088759353177 -0.0259153479494271 0.388338694527147 0.388338694527147 0.404366916063826 0.408768752755986 0.531868489479935 -0.749516447450513 -0.491146434498976 -0.67855420783428 -0.232347841531616 -0.669640480649898 -0.252102259424591 0.490800926777656 0.69846519699805 -0.257679093344307 -0.654846177367767 -0.252102259424591 -0.252102259424591 -0.34360426973924 -0.605151370207922 -0.430904519420239 -0.252102259424591 -0.252102259424591 -0.252102259424591 -0.252102259424591 -0.252102259424591 -0.252102259424591 -0.401039439233371 -0.26043129389004 -0.166275646355358 -0.252102259424591 -0.252102259424591 -0.189115727954856 0.153956704370403 -0.252102259424591 -0.254903017585476 -0.0259153479494271 -0.166275646355358 -0.212982263700866 -0.149301244394722 0.166719843757396 -0.252102259424591 -0.430904519420239 0.41470060995192 -0.430904519420239 -0.471655851758507 -0.430904519420239 -0.257679093344307 -0.252102259424591 -0.252102259424591 0.408199074065635 -0.252102259424591 -0.252102259424591 -0.26043129389004 -0.252102259424591 -0.252102259424591 0.451215198568253 0.9838929367415 0.9838929367415 0.411900463907932 0.9838929367415 0.9838929367415 0.678554207834279 -0.252102259424591 -0.252102259424591 -0.887711968397464 -0.887711968397464 -0.610928027187704 -0.667992920646653 -0.66590246904945 -0.635679756134337 -0.645719684032723 -0.410992047968237 -0.700213087155283 0.451215198568253 -0.887711968397464 -0.652991515804574
-0.257679093344307 0.981817769620579 0.970048353268953 0.873709514067366 -0.252102259424591 -0.647401644728821 -0.254903017585476 -0.243543147702244 -0.252102259424591 -0.381994082259138 -0.26586709916337 -0.252102259424591 -0.249275968298962 -0.344259106644033 -0.0259153479494271 -0.513521267437606 -0.257679093344307 -0.257679093344307 -0.252102259424591 -0.252102259424591 -0.252102259424591 -0.694816067799001 0.883351051634772 -0.664607093496328 -0.246423246939526 -0.0281239258590799 -0.166275646355358 -0.0303620890706968 -0.249275968298962 -0.249275968298962 -0.0203340882352025 -0.641896357842563 -0.0259153479494271 -0.664229801039338 -0.144732218677977 -0.252102259424591 -0.254903017585476 -0.252102259424591 -0.252102259424591 -0.252102259424591 -0.254903017585476 -0.254903017585476 0.983893053989501 0.983893053989501 0.388338694527147 -0.252102259424591 0.983893053989501 0.983893053989501 0.983893053989501 0.983893053989501 0.983893053989501 -0.664229801039338 -0.0281239258590799 -0.641896357842563 -0.883351051634772 -0.430904519420239 0.406498795781252 0.995952112333286 1 0.63537082388499 -0.174190422159751 -0.252102259424591 -0.252102259424591 0.388338694527147 -0.257679093344307 -0.254903017585476 0.148584147097481 -0.252102259424591 -0.174190422159751 -0.249275968298962 0.983893053989501 0.388338694527147 -0.252102259424591 -0.26043129389004 0.145832198669413 0.983893053989501 0.983893053989501 0.404366916063826 -0.605011357056389 -0.174190422159751 0.137281736612164 -0.166275646355358 0.673147529132714 -0.693051387269276 -0.252102259424591 -0.252102259424591 -0.252102259424591 -0.252102259424591 0.983893053989501 0.383307635886169 0.983893053989501 0.960303077798677 0.983893053989501 -0.647401644728821 -0.252102259424591 -0.170275005820024 0.983893053989501 -0.252102259424591 0.983893053989501 0.983893053989501 -0.883351051634772 -0.645586637696221 -0.252102259424591 0.983893053989501 0.983893053989501 0.983893053989501 0.983893053989501 0.983893053989501 0.403731232895721 0.410198324405838 0.406498795781252 0.983893053989501 0.410198324405838 0.410198324405838 -0.601292251234654 0.695122265221223 -0.252102259424591 -0.249275968298962 0.321670124171534 -0.694816067799001 -0.601327433260378 0.983893053989501 0.983893053989501 0.983893053989501 0.983893053989501 0.983893053989501 0.404366916063826 0.374735694916466 0.669578317949396 0.983893053989501 0.983893053989501 -0.647401644728821 0.983893053989501 0.983893053989501 0.983893053989501 0.983893053989501 0.404366916063826 -0.485904670386622 0.388338694527147 0.983893053989501 -0.485904670386622 -0.60404309521349 -0.227226721454056 0.404366916063826 0.388338694527147 0.382378655177231 -0.231807474302576 0.983893053989501 -0.263160386071395 -0.252102259424591 0.983893053989501 -0.252102259424591 0.739370124432316 -0.498911364375821 -0.344259106644033 -0.26043129389004 0.983893053989501 -0.430904519420239 0.339777415601622 -0.252102259424591 -0.257679093344307 -0.26043129389004 -0.254903017585476 -0.485904670386622 -0.344259106644033 -0.26043129389004 -0.275815776558556 0.983893053989501 -0.629756356577753 0.968089018210268 0.983893053989501 0.388338694527147 -0.485904670386622 0.948756572022525 -0.252102259424591 0.995952112333286 -0.166275646355358 0.983893053989501 -0.252102259424591 0.391532051428867 -0.26043129389004 -0.252102259424591 -0.252102259424591 -0.252102259424591 -0.302529121506748 0.983893053989501 0.485904670386622 -0.641896357842563 -0.254903017585476 0.320147365591165 0.407012534080769 0.410198324405838 0.668871813511149 0.983893053989501 0.983893053989501 0.983893053989501 0.981817769620579 0.981900730293733 0.983893053989501 0.968089018210268 -0.0259153479494271 0.388338694527147 0.388338694527147 0.404366916063826 0.408768752755986 0.52692990846082 -0.744638329156398 -0.498911364375821 -0.673147529132714 -0.227226721454056 -0.664229801039338 -0.252102259424591 0.485904670386622 0.69846519699805 -0.257679093344307 -0.649275154001019 -0.252102259424591 -0.252102259424591 -0.344259106644033 -0.599138359415073 -0.430904519420239 -0.252102259424591 -0.252102259424591 -0.252102259424591 -0.252102259424591 -0.252102259424591 -0.252102259424591 -0.401039439233371 -0.26043129389004 -0.166275646355358 -0.252102259424591 -0.252102259424591 -0.189115727954856 0.153956704370403 -0.252102259424591 -0.254903017585476 -0.0259153479494271 -0.166275646355358 -0.212982263700866 -0.149301244394722 0.166719843757396 -0.252102259424591 -0.430904519420239 0.410198324405838 -0.430904519420239 -0.479423825551957 -0.430904519420239 -0.257679093344307 -0.252102259424591 -0.252102259424591 0.403731232895721 -0.252102259424591 -0.252102259424591 -0.26043129389004 -0.252102259424591 -0.252102259424591 0.459043581390305 0.983893053989501 0.983893053989501 0.407423217947653 0.983893053989501 0.983893053989501 0.673147529132714 -0.252102259424591 -0.252102259424591 -0.883351051634772 -0.883351051634772 -0.605011357056389 -0.662594734448454 -0.660465493348605 -0.629756356577753 -0.640081535291175 -0.406498795781252 -0.694816067799001 0.459043581390305 -0.883351051634772 -0.647401644728821
-0.138878964610203 0.626010657993623 0.610467773231284 0.560322869265316 -0.164191770159875 -0.417684688700345 -0.166015876938111 -0.158617303243569 -0.164191770159875 -0.266922095630263 -0.147900968324878 -0.164191770159875 -0.162351034007951 -0.248579035401934 -0.115947566097657 -0.334451448819894 -0.138878964610203 -0.138878964610203 -0.164191770159875 -0.164191770159875 -0.164191770159875 -0.456042030450452 0.566593558519972 -0.440124898114902 -0.160493084099658 -0.118398788978008 -0.108293724823716 -0.125493533530391 -0.162351034007951 -0.162351034007951 -0.125493533530391 -0.413851988550235 -0.115947566097657 -0.46744285731922 -0.190073515492525 -0.164191770159875 -0.166015876938111 -0.164191770159875 -0.164191770159875 -0.164191770159875 -0.166015876938111 -0.166015876938111 0.627406325462673 0.627406325462673 -0.331317089752795 -0.164191770159875 0.627406325462673 0.627406325462673 0.627406325462673 0.627406325462673 0.627406325462673 -0.46744285731922 -0.118398788978008 -0.413851988550235 -0.566593558519972 -0.267119950453337 0.770236917126892 0.635342443816143 0.63537082388499 1 -0.113448541970963 -0.164191770159875 -0.164191770159875 -0.331317089752795 -0.141393549987777 -0.166015876938111 -0.0947544489010506 -0.164191770159875 -0.113448541970963 -0.162351034007951 0.627406325462673 -0.331317089752795 -0.164191770159875 -0.142029170737849 -0.123169249688018 0.627406325462673 0.627406325462673 -0.356723428559594 -0.39028267507202 -0.113448541970963 -0.0895147485738524 -0.108293724823716 0.434402596000429 -0.454903646448594 -0.164191770159875 -0.164191770159875 -0.164191770159875 -0.164191770159875 0.627406325462673 -0.29036242335 0.627406325462673 0.639054503517378 0.627406325462673 -0.417684688700344 -0.164191770159875 -0.11089846907118 0.627406325462673 -0.164191770159875 0.627406325462673 0.627406325462673 -0.566593558519972 -0.416409029804345 -0.164191770159875 0.627406325462673 0.627406325462673 0.627406325462673 0.627406325462673 0.627406325462673 0.768705081564082 0.771772036357696 0.770236917126892 0.627406325462673 0.771772036357696 0.771772036357696 -0.387691790706606 0.44187591899727 -0.164191770159875 -0.162351034007951 -0.357884987249554 -0.456042030450451 -0.446941802092022 0.627406325462673 0.627406325462673 0.627406325462673 0.627406325462673 0.627406325462673 -0.356723428559594 0.746516331589233 0.467442857319221 0.627406325462673 0.627406325462673 -0.417684688700344 0.627406325462673 0.627406325462673 0.627406325462673 0.627406325462673 -0.356723428559594 -0.856406625929349 -0.331317089752795 0.627406325462673 -0.856406625929349 -0.947748336729829 -0.647916904236867 -0.356723428559594 -0.331317089752795 -0.33917569271314 -0.202825640121713 0.627406325462673 -0.145030335056321 -0.164191770159875 0.627406325462673 -0.164191770159875 0.471087040130615 -0.301850402864796 -0.248579035401934 -0.142029170737849 0.627406325462673 -0.267119950453337 -0.28697454829887 -0.164191770159875 -0.141393549987777 -0.142029170737849 -0.13833787333018 -0.856406625929349 -0.248579035401934 -0.142029170737849 -0.679939624840217 0.627406325462673 -0.414012094349019 0.611619260264931 0.627406325462673 -0.331317089752795 -0.856406625929349 0.673269456731925 -0.164191770159875 0.640670032382695 -0.108293724823716 0.627406325462673 -0.164191770159875 -0.346224652901214 -0.142029170737849 -0.164191770159875 -0.164191770159875 -0.164191770159875 -0.701473556315106 0.627406325462673 0.85640662592935 -0.413851988550235 -0.166015876938111 0.727070521273221 0.763770879720282 0.771772036357696 0.895077572192711 0.627406325462673 0.627406325462673 0.627406325462673 0.626010657993623 0.623470435621763 0.627406325462673 0.611619260264931 -0.115947566097657 -0.331317089752795 -0.331317089752795 -0.356723428559594 -0.341368761826384 0.898624661147301 -0.51654055299554 -0.301850402864796 -0.434402596000429 -0.647916904236867 -0.46744285731922 -0.164191770159875 0.85640662592935 0.454903646448594 -0.138878964610203 -0.418958513917398 -0.164191770159875 -0.164191770159875 -0.248579035401934 -0.417419528671053 -0.267119950453337 -0.164191770159875 -0.164191770159875 -0.164191770159875 -0.164191770159875 -0.164191770159875 -0.164191770159875 -0.246682272259524 -0.142029170737849 -0.108293724823716 -0.164191770159875 -0.164191770159875 -0.0903166279946181 -0.0539576307672994 -0.164191770159875 -0.13833787333018 -0.115947566097657 -0.108293724823716 -0.111082007101395 -0.0972384605365813 -0.140810865166014 -0.164191770159875 -0.267119950453337 0.771772036357696 -0.267119950453337 -0.320818531531776 -0.267119950453337 -0.138878964610203 -0.164191770159875 -0.164191770159875 0.768705081564082 -0.164191770159875 -0.164191770159875 -0.142029170737849 -0.164191770159875 -0.164191770159875 0.262950649579393 0.627406325462673 0.627406325462673 0.770236917126892 0.627406325462673 0.627406325462673 0.434402596000429 -0.164191770159875 -0.164191770159875 -0.566593558519972 -0.566593558519972 -0.39028267507202 -0.462764756468717 -0.465159966847703 -0.414012094349019 -0.412969005022196 -0.770236917126892 -0.456042030450451 0.262950649579393 -0.566593558519972 -0.417684688700344
-0.0346122020466669 -0.172440587338792 -0.169685752883884 -0.189059024493896 -0.0338631055642757 0.253832918379841 -0.0342393115113311 0.0345129198807965 -0.0338631055642757 -0.0417467243037017 -0.0357120387004329 -0.0338631055642757 -0.0334834699554532 -0.0375670970325905 -0.0239131636552971 -0.0689776637798909 -0.0346122020466669 -0.0346122020466669 -0.0338631055642757 -0.0338631055642757 -0.0338631055642757 0.248767732787493 -0.19064032040698 0.257764426545452 -0.0331002841610813 -0.00643473407576732 0.954562508625549 -0.0119679802970369 -0.0334834699554532 -0.0334834699554532 -0.0119679802970369 0.235152422520154 -0.0239131636552971 0.242700343356597 -0.0392009874418751 -0.0338631055642757 -0.0342393115113311 -0.0338631055642757 -0.0338631055642757 -0.0338631055642757 -0.0342393115113311 -0.0342393115113311 -0.17209324819964 -0.17209324819964 -0.0723702648219634 -0.0338631055642757 -0.17209324819964 -0.17209324819964 -0.17209324819964 -0.17209324819964 -0.17209324819964 0.242700343356597 -0.00643473407576732 0.235152422520154 0.19064032040698 -0.0427862151253074 -0.14729044979322 -0.174190422159751 -0.174190422159751 -0.113448541970963 1 -0.0338631055642757 -0.0338631055642757 -0.0723702648219634 -0.0346122020466669 -0.00657099294480093 -0.0258819353091579 -0.0338631055642757 1 -0.0334834699554532 -0.17209324819964 -0.0723702648219634 -0.0338631055642757 -0.0349818855942377 0.0331810456710605 -0.17209324819964 -0.17209324819964 -0.0735710633170114 -0.0867916356214334 1 -0.00446195316659275 0.954562508625549 -0.245093553234893 0.24939026727231 -0.0338631055642757 -0.0338631055642757 -0.0338631055642757 -0.0338631055642757 -0.17209324819964 -0.0667685189120675 -0.17209324819964 -0.167991025986447 -0.17209324819964 0.253832918379841 -0.0338631055642757 0.97752220649573 -0.17209324819964 -0.0338631055642757 -0.17209324819964 -0.17209324819964 0.19064032040698 0.254480053620524 -0.0338631055642757 -0.17209324819964 -0.17209324819964 -0.17209324819964 -0.17209324819964 -0.17209324819964 -0.115603303153298 -0.146997476750223 -0.14729044979322 -0.17209324819964 -0.146997476750223 -0.146997476750223 -0.0863232985186562 0.0982926010097474 -0.0338631055642757 -0.0334834699554532 -0.0738106245599333 0.248767732787493 -0.0921778077585337 -0.17209324819964 -0.17209324819964 -0.17209324819964 -0.17209324819964 -0.17209324819964 -0.0735710633170114 -0.148172620203784 -0.242700343356597 -0.17209324819964 -0.17209324819964 0.253832918379841 -0.17209324819964 -0.17209324819964 -0.17209324819964 -0.17209324819964 -0.0735710633170114 0.127130450852902 -0.0723702648219634 -0.17209324819964 0.127130450852902 0.115426247382899 -0.137888782974111 -0.0735710633170114 -0.0723702648219634 -0.0699519974478513 -0.0418310007614629 -0.17209324819964 -0.0353484651593809 -0.0338631055642757 -0.17209324819964 -0.0338631055642757 -0.224992384384076 -0.0561681107531542 -0.0375670970325905 -0.0349818855942377 -0.17209324819964 -0.0427862151253074 -0.0479568791417175 -0.0338631055642757 -0.0346122020466669 -0.0349818855942377 -0.0342393115113311 0.127130450852902 -0.0375670970325905 -0.0349818855942377 0.162051779498461 -0.17209324819964 -0.0853863457478845 -0.169345173774446 -0.17209324819964 -0.0723702648219634 0.127130450852902 -0.165983768716601 -0.0338631055642757 -0.174190422159751 0.954562508625549 -0.17209324819964 -0.0338631055642757 -0.0714057833637641 -0.0349818855942377 -0.0338631055642757 -0.0338631055642757 -0.0338631055642757 0.161728893341207 -0.17209324819964 -0.127130450852901 0.235152422520154 -0.0342393115113311 -0.156035128163765 -0.145830917504353 -0.146997476750223 -0.11741936299669 -0.17209324819964 -0.17209324819964 -0.17209324819964 -0.172440587338792 -0.171746772409675 -0.17209324819964 -0.169345173774446 -0.0239131636552971 -0.0723702648219634 -0.0723702648219634 -0.0735710633170114 -0.0742891810851931 -0.121456112887969 0.194989808227192 -0.0561681107531542 0.245093553234893 -0.137888782974111 0.242700343356597 -0.0338631055642757 -0.127130450852901 -0.24939026727231 -0.0346122020466669 0.253188958922221 -0.0338631055642757 -0.0338631055642757 -0.0375670970325905 -0.0860890990468953 -0.0427862151253074 -0.0338631055642757 -0.0338631055642757 -0.0338631055642757 -0.0338631055642757 -0.0338631055642757 -0.0338631055642757 -0.0269224120451972 -0.0349818855942377 0.954562508625549 -0.0338631055642757 -0.0338631055642757 -0.0254025722507085 -0.0268177833286017 -0.0338631055642757 -0.0342393115113311 -0.0239131636552971 0.954562508625549 -0.0286083944486739 0.011976997780367 -0.0290409999665089 -0.0338631055642757 -0.0427862151253074 -0.146997476750223 -0.0427862151253074 -0.0704375832710426 -0.0427862151253074 -0.0346122020466669 -0.0338631055642757 -0.0338631055642757 -0.115603303153298 -0.0338631055642757 -0.0338631055642757 -0.0349818855942377 -0.0338631055642757 -0.0338631055642757 0.0442915604339482 -0.17209324819964 -0.17209324819964 -0.11514238212063 -0.17209324819964 -0.17209324819964 -0.245093553234893 -0.0338631055642757 -0.0338631055642757 0.19064032040698 0.19064032040698 -0.0867916356214334 0.24152002075398 0.222884061277433 -0.0853863457478845 0.174894782544333 0.147290449793221 0.248767732787493 0.0442915604339482 0.19064032040698 0.253832918379841
0.95640655319367 -0.249569759034996 -0.24558274309111 0.159649180744248 0.999999999999999 -0.13340706863561 0.989012455845307 -0.0473454695031044 0.999999999999999 -0.0833885990580678 0.926816956408913 0.999999999999999 0.988789108308349 -0.081857914366841 -0.00809289976685628 -0.0998299715514383 0.95640655319367 0.95640655319367 0.999999999999999 0.999999999999999 0.999999999999999 -0.136123383787898 0.157802366475471 -0.131372299964385 -0.0479053688551956 -0.0110041802988567 -0.0323244509972899 -0.0191783539457633 0.988789108308349 0.988789108308349 -0.0191783539457633 -0.132389474517457 -0.00809289976685628 -0.13952640155322 0.863832973964921 0.999999999999999 0.989012455845307 0.999999999999999 0.999999999999999 0.999999999999999 0.989012455845307 0.989012455845307 -0.249067062154874 -0.249067062154874 -0.104740014121101 0.999999999999999 -0.249067062154874 -0.249067062154874 -0.249067062154874 -0.249067062154874 -0.249067062154874 -0.13952640155322 -0.0110041802988567 -0.132389474517457 -0.15780236647547 -0.0676306159775865 -0.213170475874277 -0.252102259424591 -0.252102259424591 -0.164191770159875 -0.0338631055642757 0.999999999999999 0.999999999999999 -0.104740014121101 0.95640655319367 0.989012455845307 0.0119237776532519 0.999999999999999 -0.0338631055642757 0.988789108308349 -0.249067062154874 -0.104740014121101 0.999999999999999 0.94625370925388 -0.0165388077434431 -0.249067062154874 -0.249067062154874 -0.10647790538953 -0.125611771118236 -0.0338631055642757 -0.0346090359776577 -0.0323244509972899 0.138163999490525 -0.135783589049614 0.999999999999999 0.999999999999999 0.999999999999999 0.999999999999999 -0.249067062154874 -0.0966327210616013 -0.249067062154874 -0.243129999279745 -0.249067062154874 -0.13340706863561 0.999999999999999 -0.0331019376699919 -0.249067062154874 0.999999999999999 -0.249067062154874 -0.249067062154874 -0.15780236647547 -0.133067818410527 0.999999999999999 -0.249067062154874 -0.249067062154874 -0.249067062154874 -0.249067062154874 -0.249067062154874 -0.213595270927304 -0.212746461940709 -0.213170475874277 -0.249067062154874 -0.212746461940709 -0.212746461940709 -0.124933956343355 -0.344513271766192 0.999999999999999 0.988789108308349 0.00910919015219509 -0.136123383787898 -0.13340706863561 -0.249067062154874 -0.249067062154874 -0.249067062154874 -0.249067062154874 -0.249067062154874 -0.10647790538953 -0.214447223188758 0.13952640155322 -0.249067062154874 -0.249067062154874 -0.13340706863561 -0.249067062154874 -0.249067062154874 -0.249067062154874 -0.249067062154874 -0.10647790538953 -0.266365023777494 -0.104740014121101 -0.249067062154874 -0.266365023777494 0.142002260363385 -0.199563634475839 -0.10647790538953 -0.104740014121101 -0.101240104876107 0.809521764907761 -0.249067062154874 0.936395236713448 0.999999999999999 -0.249067062154874 0.999999999999999 -0.325626907342431 0.505304704253414 -0.081857914366841 0.968018304017774 -0.249067062154874 -0.0676306159775865 -0.0856586541746171 0.999999999999999 0.95640655319367 0.94625370925388 0.944678728451585 -0.266365023777494 -0.081857914366841 0.94625370925388 -0.208964725158101 -0.249067062154874 -0.123577923631813 -0.245089829864669 -0.249067062154874 -0.104740014121101 -0.266365023777494 -0.240224936609247 0.999999999999999 -0.252102259424591 -0.0323244509972899 -0.249067062154874 0.999999999999999 -0.103344139699475 0.94625370925388 0.999999999999999 0.999999999999999 0.999999999999999 -0.209381916024332 -0.249067062154874 0.266365023777494 -0.132389474517457 0.989012455845307 0.000323529958140833 -0.211058124442065 -0.212746461940709 -0.169938658765717 -0.249067062154874 -0.249067062154874 -0.249067062154874 -0.249569759034996 -0.248565614782493 -0.249067062154874 -0.245089829864669 -0.00809289976685628 -0.104740014121101 -0.104740014121101 -0.10647790538953 -0.107517222647316 0.0267922721662099 0.314015458682286 0.505304704253414 -0.138163999490526 -0.199563634475839 -0.13952640155322 0.999999999999999 0.266365023777494 0.135783589049615 0.95640655319367 -0.111778414169321 0.999999999999999 0.999999999999999 -0.081857914366841 -0.124595004205487 -0.0676306159775865 0.999999999999999 0.999999999999999 0.999999999999999 0.999999999999999 0.999999999999999 0.999999999999999 -0.0779631893523015 0.94625370925388 -0.0323244509972899 0.999999999999999 0.999999999999999 -0.0165388077434431 -0.0388128330253418 0.999999999999999 0.944678728451585 -0.00809289976685628 -0.0323244509972899 -0.0336087903098508 0.592224935768105 -0.0358222852230775 0.999999999999999 -0.0676306159775865 -0.212746461940709 -0.0676306159775865 0.480753370455263 -0.0676306159775865 0.95640655319367 0.999999999999999 0.999999999999999 -0.213595270927304 0.999999999999999 0.999999999999999 0.94625370925388 0.999999999999999 0.999999999999999 -0.485779378063462 -0.249067062154874 -0.249067062154874 -0.213170475874277 -0.249067062154874 -0.249067062154874 0.138163999490525 0.999999999999999 0.999999999999999 -0.15780236647547 -0.15780236647547 -0.125611771118236 -0.140208275316318 -0.138844984589321 -0.123577923631813 -0.132050374182926 0.213170475874277 -0.136123383787898 -0.485779378063462 -0.15780236647547 -0.13340706863561
0.95640655319367 -0.249569759034996 -0.24558274309111 0.159649180744248 0.999999999999999 -0.13340706863561 0.989012455845307 -0.0473454695031044 0.999999999999999 -0.0833885990580678 0.926816956408913 0.999999999999999 0.988789108308349 -0.081857914366841 -0.00809289976685628 -0.0998299715514383 0.95640655319367 0.95640655319367 0.999999999999999 0.999999999999999 0.999999999999999 -0.136123383787898 0.157802366475471 -0.131372299964385 -0.0479053688551956 -0.0110041802988567 -0.0323244509972899 -0.0191783539457633 0.988789108308349 0.988789108308349 -0.0191783539457633 -0.132389474517457 -0.00809289976685628 -0.13952640155322 0.863832973964921 0.999999999999999 0.989012455845307 0.999999999999999 0.999999999999999 0.999999999999999 0.989012455845307 0.989012455845307 -0.249067062154874 -0.249067062154874 -0.104740014121101 0.999999999999999 -0.249067062154874 -0.249067062154874 -0.249067062154874 -0.249067062154874 -0.249067062154874 -0.13952640155322 -0.0110041802988567 -0.132389474517457 -0.15780236647547 -0.0676306159775865 -0.213170475874277 -0.252102259424591 -0.252102259424591 -0.164191770159875 -0.0338631055642757 0.999999999999999 0.999999999999999 -0.104740014121101 0.95640655319367 0.989012455845307 0.0119237776532519 0.999999999999999 -0.0338631055642757 0.988789108308349 -0.249067062154874 -0.104740014121101 0.999999999999999 0.94625370925388 -0.0165388077434431 -0.249067062154874 -0.249067062154874 -0.10647790538953 -0.125611771118236 -0.0338631055642757 -0.0346090359776577 -0.0323244509972899 0.138163999490525 -0.135783589049614 0.999999999999999 0.999999999999999 0.999999999999999 0.999999999999999 -0.249067062154874 -0.0966327210616013 -0.249067062154874 -0.243129999279745 -0.249067062154874 -0.13340706863561 0.999999999999999 -0.0331019376699919 -0.249067062154874 0.999999999999999 -0.249067062154874 -0.249067062154874 -0.15780236647547 -0.133067818410527 0.999999999999999 -0.249067062154874 -0.249067062154874 -0.249067062154874 -0.249067062154874 -0.249067062154874 -0.213595270927304 -0.212746461940709 -0.213170475874277 -0.249067062154874 -0.212746461940709 -0.212746461940709 -0.124933956343355 -0.344513271766192 0.999999999999999 0.988789108308349 0.00910919015219509 -0.136123383787898 -0.13340706863561 -0.249067062154874 -0.249067062154874 -0.249067062154874 -0.249067062154874 -0.249067062154874 -0.10647790538953 -0.214447223188758 0.13952640155322 -0.249067062154874 -0.249067062154874 -0.13340706863561 -0.249067062154874 -0.249067062154874 -0.249067062154874 -0.249067062154874 -0.10647790538953 -0.266365023777494 -0.104740014121101 -0.249067062154874 -0.266365023777494 0.142002260363385 -0.199563634475839 -0.10647790538953 -0.104740014121101 -0.101240104876107 0.809521764907761 -0.249067062154874 0.936395236713448 0.999999999999999 -0.249067062154874 0.999999999999999 -0.325626907342431 0.505304704253414 -0.081857914366841 0.968018304017774 -0.249067062154874 -0.0676306159775865 -0.0856586541746171 0.999999999999999 0.95640655319367 0.94625370925388 0.944678728451585 -0.266365023777494 -0.081857914366841 0.94625370925388 -0.208964725158101 -0.249067062154874 -0.123577923631813 -0.245089829864669 -0.249067062154874 -0.104740014121101 -0.266365023777494 -0.240224936609247 0.999999999999999 -0.252102259424591 -0.0323244509972899 -0.249067062154874 0.999999999999999 -0.103344139699475 0.94625370925388 0.999999999999999 0.999999999999999 0.999999999999999 -0.209381916024332 -0.249067062154874 0.266365023777494 -0.132389474517457 0.989012455845307 0.000323529958140833 -0.211058124442065 -0.212746461940709 -0.169938658765717 -0.249067062154874 -0.249067062154874 -0.249067062154874 -0.249569759034996 -0.248565614782493 -0.249067062154874 -0.245089829864669 -0.00809289976685628 -0.104740014121101 -0.104740014121101 -0.10647790538953 -0.107517222647316 0.0267922721662099 0.314015458682286 0.505304704253414 -0.138163999490526 -0.199563634475839 -0.13952640155322 0.999999999999999 0.266365023777494 0.135783589049615 0.95640655319367 -0.111778414169321 0.999999999999999 0.999999999999999 -0.081857914366841 -0.124595004205487 -0.0676306159775865 0.999999999999999 0.999999999999999 0.999999999999999 0.999999999999999 0.999999999999999 0.999999999999999 -0.0779631893523015 0.94625370925388 -0.0323244509972899 0.999999999999999 0.999999999999999 -0.0165388077434431 -0.0388128330253418 0.999999999999999 0.944678728451585 -0.00809289976685628 -0.0323244509972899 -0.0336087903098508 0.592224935768105 -0.0358222852230775 0.999999999999999 -0.0676306159775865 -0.212746461940709 -0.0676306159775865 0.480753370455263 -0.0676306159775865 0.95640655319367 0.999999999999999 0.999999999999999 -0.213595270927304 0.999999999999999 0.999999999999999 0.94625370925388 0.999999999999999 0.999999999999999 -0.485779378063462 -0.249067062154874 -0.249067062154874 -0.213170475874277 -0.249067062154874 -0.249067062154874 0.138163999490525 0.999999999999999 0.999999999999999 -0.15780236647547 -0.15780236647547 -0.125611771118236 -0.140208275316318 -0.138844984589321 -0.123577923631813 -0.132050374182926 0.213170475874277 -0.136123383787898 -0.485779378063462 -0.15780236647547 -0.13340706863561
-0.0656433435446232 0.401612228363692 0.408819992833183 0.353094657893089 -0.104740014121101 -0.285109848178423 -0.105903634986657 -0.0545790914239715 -0.104740014121101 -0.15661766850895 -0.0668533712191003 -0.104740014121101 -0.103565785167007 -0.174941986028336 -0.0739644240302103 -0.213350824088862 -0.0656433435446232 -0.0656433435446232 -0.104740014121101 -0.104740014121101 -0.104740014121101 -0.290914999349149 0.369559075634616 -0.280761258610685 -0.0962072354876671 -0.0755280902167202 -0.0690819415383488 -0.040854799164937 -0.103565785167007 -0.103565785167007 -0.040854799164937 -0.282935105059476 -0.0739644240302103 -0.298187731509015 0.0376839344362221 -0.104740014121101 -0.105903634986657 -0.104740014121101 -0.104740014121101 -0.104740014121101 -0.105903634986657 -0.105903634986657 0.402528812117693 0.402528812117693 1 -0.104740014121101 0.402528812117693 0.402528812117693 0.402528812117693 0.402528812117693 0.402528812117693 -0.298187731509015 -0.0755280902167202 -0.282935105059476 -0.369559075634616 -0.157811847784351 -0.440146046272898 0.388338694527147 0.388338694527147 -0.331317089752795 -0.0723702648219634 -0.104740014121101 -0.104740014121101 1 -0.0656433435446232 -0.105903634986657 0.154571413415029 -0.104740014121101 -0.0723702648219634 -0.103565785167007 0.402528812117693 1 -0.104740014121101 -0.0683928404360521 0.351008419178819 0.402528812117693 0.402528812117693 0.957100952254347 -0.268450190527484 -0.0723702648219634 0.310322421844173 -0.0690819415383488 0.295276084853217 -0.290188809745896 -0.104740014121101 -0.104740014121101 -0.104740014121101 -0.104740014121101 0.402528812117693 0.835257252209736 0.402528812117693 0.313156038617591 0.402528812117693 -0.285109848178423 -0.104740014121101 -0.0707435409534459 0.402528812117693 -0.104740014121101 0.402528812117693 0.402528812117693 -0.369559075634616 -0.284384822277191 -0.104740014121101 0.402528812117693 0.402528812117693 0.402528812117693 0.402528812117693 0.402528812117693 -0.441093367624379 -0.439199976228066 -0.440146046272898 0.402528812117693 -0.439199976228066 -0.439199976228066 -0.267001604110471 0.288901305512493 -0.104740014121101 -0.103565785167007 0.9539471258413 -0.290914999349149 -0.285109848178423 0.402528812117693 0.402528812117693 0.402528812117693 0.402528812117693 0.402528812117693 0.957100952254347 -0.45830416537097 0.298187731509015 0.402528812117693 0.402528812117693 -0.285109848178423 0.402528812117693 0.402528812117693 0.402528812117693 0.402528812117693 0.957100952254347 0.393219847845319 1 0.402528812117693 0.393219847845319 0.357018252737701 0.524845192342806 0.957100952254347 1 0.904166081957717 -0.129385050114168 0.402528812117693 -0.0639351699468449 -0.104740014121101 0.402528812117693 -0.104740014121101 0.308221101252204 -0.169235644192203 -0.174941986028336 -0.0683928404360521 0.402528812117693 -0.157811847784351 0.744427493005658 -0.104740014121101 -0.0656433435446232 -0.0683928404360521 -0.0627772194542394 0.393219847845319 -0.174941986028336 -0.0683928404360521 0.501232990600954 0.402528812117693 -0.264103569662469 0.409461785748331 0.402528812117693 1 0.393219847845319 0.418878980515024 -0.104740014121101 0.39735243942795 -0.0690819415383488 0.402528812117693 -0.104740014121101 0.986672959390549 -0.0683928404360521 -0.104740014121101 -0.104740014121101 -0.104740014121101 0.485742537198014 0.402528812117693 -0.393219847845319 -0.282935105059476 -0.105903634986657 -0.46832309788759 -0.435522475979588 -0.439199976228066 -0.296172211245779 0.402528812117693 0.402528812117693 0.402528812117693 0.401612228363692 0.403445839675778 0.402528812117693 0.409461785748331 -0.0739644240302103 1 1 0.957100952254347 0.947668283129007 -0.375668881131798 -0.333550502770231 -0.169235644192203 -0.295276084853217 0.524845192342806 -0.298187731509015 -0.104740014121101 -0.393219847845319 0.290188809745896 -0.0656433435446232 -0.285834995056774 -0.104740014121101 -0.104740014121101 -0.174941986028336 -0.266277215263945 -0.157811847784351 -0.104740014121101 -0.104740014121101 -0.104740014121101 -0.104740014121101 -0.104740014121101 -0.104740014121101 -0.142539504403705 -0.0683928404360521 -0.0690819415383488 -0.104740014121101 -0.104740014121101 -0.0785712276507333 0.278408565903018 -0.104740014121101 -0.0627772194542394 -0.0739644240302103 -0.0690819415383488 -0.0884869709557111 -0.0620296481352196 0.40128359400027 -0.104740014121101 -0.157811847784351 -0.439199976228066 -0.157811847784351 -0.182771010601703 -0.157811847784351 -0.0656433435446232 -0.104740014121101 -0.104740014121101 -0.441093367624379 -0.104740014121101 -0.104740014121101 -0.0683928404360521 -0.104740014121101 -0.104740014121101 0.17304617610546 0.402528812117693 0.402528812117693 -0.440146046272898 0.402528812117693 0.402528812117693 0.295276084853217 -0.104740014121101 -0.104740014121101 -0.369559075634616 -0.369559075634616 -0.268450190527484 -0.299644992560187 -0.296731446702592 -0.264103569662469 -0.282210399495641 0.440146046272898 -0.290914999349149 0.17304617610546 -0.369559075634616 -0.285109848178423
0.978524417084535 -0.255090570711567 -0.251015356725328 0.164794941381655 0.95640655319367 -0.136358208649964 0.94576159384228 -0.0483928136279541 0.95640655319367 -0.0852332646664042 0.94825684628153 0.95640655319367 0.945189219719851 -0.0836687192143667 -0.0110843507454044 -0.102038341967564 0.978524417084535 0.978524417084535 0.95640655319367 0.95640655319367 0.95640655319367 -0.139134612269972 0.162960529006791 -0.134278428216566 -0.0489650986909294 -0.0140164356437049 -0.0330395104147228 -0.0222571664776665 0.967389185764802 0.967389185764802 -0.0222571664776665 -0.135318104010057 -0.0110843507454044 -0.142612909268993 0.824400740217169 0.95640655319367 0.94576159384228 0.95640655319367 0.95640655319367 0.95640655319367 0.94576159384228 0.94576159384228 -0.254576753514559 -0.254576753514559 -0.0656433435446232 0.95640655319367 -0.254576753514559 -0.254576753514559 -0.254576753514559 -0.254576753514559 -0.254576753514559 -0.142612909268993 -0.0140164356437049 -0.135318104010057 -0.16296052900679 -0.0754398817547779 -0.199285166668432 -0.257679093344307 -0.257679093344307 -0.141393549987777 -0.0346122020466669 0.95640655319367 0.95640655319367 -0.0656433435446232 1 0.94576159384228 0.00831975306444248 0.95640655319367 -0.0346122020466669 0.967389185764802 -0.254576753514559 -0.0656433435446232 0.95640655319367 0.968138917963139 -0.0195948193688657 -0.254576753514559 -0.254576753514559 -0.0696121332862652 -0.128390468887492 -0.0346122020466669 -0.0353746334229545 -0.0330395104147228 0.141220369078807 -0.138787300824673 0.95640655319367 0.95640655319367 0.95640655319367 0.95640655319367 -0.254576753514559 -0.0987703640870979 -0.254576753514559 -0.248508354991344 -0.254576753514559 -0.136358208649964 0.95640655319367 -0.0338341961163366 -0.254576753514559 0.95640655319367 -0.254576753514559 -0.254576753514559 -0.16296052900679 -0.136011453763213 0.95640655319367 -0.254576753514559 -0.254576753514559 -0.254576753514559 -0.254576753514559 -0.254576753514559 -0.199796475575089 -0.198773671751414 -0.199285166668432 -0.254576753514559 -0.198773671751414 -0.198773671751414 -0.127697659957318 -0.352134358955821 0.95640655319367 0.967389185764802 0.0255343359305027 -0.139134612269972 -0.136358208649964 -0.254576753514559 -0.254576753514559 -0.254576753514559 -0.254576753514559 -0.254576753514559 -0.0696121332862652 -0.200818619715979 0.142612909268992 -0.254576753514559 -0.254576753514559 -0.136358208649964 -0.254576753514559 -0.254576753514559 -0.254576753514559 -0.254576753514559 -0.0696121332862652 -0.257411825770288 -0.0656433435446232 -0.254576753514559 -0.257411825770288 0.145784573468742 -0.185208821562012 -0.0696121332862652 -0.0656433435446232 -0.0757089771339029 0.771603966431441 -0.254576753514559 0.958054562828491 0.95640655319367 -0.254576753514559 0.95640655319367 -0.332830203283467 0.516482709642592 -0.0836687192143667 0.989432143485432 -0.254576753514559 -0.0754398817547779 -0.0875535363910967 0.95640655319367 1 0.968138917963139 0.989226616242701 -0.257411825770288 -0.0836687192143667 0.968138917963139 -0.195739635519747 -0.254576753514559 -0.126311630016717 -0.250511539609302 -0.254576753514559 -0.0656433435446232 -0.257411825770288 -0.2455390285095 0.95640655319367 -0.257679093344307 -0.0330395104147228 -0.254576753514559 0.95640655319367 -0.0623307091111348 0.968138917963139 0.95640655319367 0.95640655319367 0.95640655319367 -0.196234637120083 -0.254576753514559 0.257411825770288 -0.135318104010057 0.94576159384228 -0.00480894666782729 -0.197500578380079 -0.198773671751414 -0.173697925654632 -0.254576753514559 -0.254576753514559 -0.254576753514559 -0.255090570711567 -0.25406421346605 -0.254576753514559 -0.250511539609302 -0.0110843507454044 -0.0656433435446232 -0.0656433435446232 -0.0696121332862652 -0.071905839050852 0.0286083330719909 0.278498180863159 0.516482709642592 -0.141220369078807 -0.185208821562012 -0.142612909268993 0.95640655319367 0.257411825770288 0.138787300824673 0.978524417084535 -0.116020188669033 0.95640655319367 0.95640655319367 -0.0836687192143667 -0.127351209751864 -0.0754398817547779 0.95640655319367 0.95640655319367 0.95640655319367 0.95640655319367 0.95640655319367 0.95640655319367 -0.0796878377543484 0.968138917963139 -0.0330395104147228 0.95640655319367 0.95640655319367 -0.0195948193688657 -0.0396714239964392 0.95640655319367 0.989226616242701 -0.0110843507454044 -0.0330395104147228 -0.0368339939981672 0.5794076750931 -0.0390731376814454 0.95640655319367 -0.0754398817547779 -0.198773671751414 -0.0754398817547779 0.49138826801426 -0.0754398817547779 0.978524417084535 0.95640655319367 0.95640655319367 -0.199796475575089 0.95640655319367 0.95640655319367 0.968138917963139 0.95640655319367 0.95640655319367 -0.49652545752846 -0.254576753514559 -0.254576753514559 -0.199285166668432 -0.254576753514559 -0.254576753514559 0.141220369078807 0.95640655319367 0.95640655319367 -0.16296052900679 -0.16296052900679 -0.128390468887492 -0.14330986697755 -0.141916418464634 -0.126311630016717 -0.134971502329637 0.199285166668433 -0.139134612269972 -0.49652545752846 -0.16296052900679 -0.136358208649964
0.94576159384228 -0.252342382100423 -0.248311071958351 0.161117550409689 0.989012455845307 -0.134889169339721 0.978099917244011 -0.0478714592756424 0.989012455845307 -0.0843150139972619 0.916367431302458 0.989012455845307 0.977924744321133 -0.0827673239937869 -0.0096008002323242 -0.10093904375159 0.94576159384228 0.94576159384228 0.989012455845307 0.989012455845307 0.989012455845307 -0.137635661698065 0.159219770571559 -0.132831795179062 -0.048437578892018 -0.0125223458815981 -0.000139834286883095 -0.020729442113727 0.977924744321133 0.977924744321133 -0.020729442113727 -0.133860270146247 -0.0096008002323242 -0.141076485668693 0.853744831655724 0.989012455845307 0.978099917244011 0.989012455845307 0.989012455845307 0.989012455845307 0.978099917244011 0.978099917244011 -0.25183410045326 -0.25183410045326 -0.105903634986657 0.989012455845307 -0.25183410045326 -0.25183410045326 -0.25183410045326 -0.25183410045326 -0.25183410045326 -0.141076485668693 -0.0125223458815981 -0.133860270146247 -0.159219770571558 -0.0715591332004141 -0.215538717044852 -0.254903017585476 -0.254903017585476 -0.166015876938111 -0.00657099294480093 0.989012455845307 0.989012455845307 -0.105903634986657 0.94576159384228 1 0.010105524784876 0.989012455845307 -0.00657099294480093 0.977924744321133 -0.25183410045326 -0.105903634986657 0.989012455845307 0.935676379509929 -0.0180786058455001 -0.25183410045326 -0.25183410045326 -0.10766083355191 -0.127007269095388 -0.00657099294480093 -0.0349935289218166 -0.000139834286883095 0.139698947848374 -0.137292091972249 0.989012455845307 0.989012455845307 0.989012455845307 0.989012455845307 -0.25183410045326 -0.0977062730509399 -0.25183410045326 -0.245831079116128 -0.25183410045326 -0.134889169339721 0.989012455845307 -0.003421673401023 -0.25183410045326 0.989012455845307 -0.25183410045326 -0.25183410045326 -0.159219770571558 -0.134546150176433 0.989012455845307 -0.25183410045326 -0.25183410045326 -0.25183410045326 -0.25183410045326 -0.25183410045326 -0.215968231405886 -0.215109992481211 -0.215538717044852 -0.25183410045326 -0.215109992481211 -0.215109992481211 -0.126321924061687 -0.334081295193737 0.989012455845307 0.977924744321133 0.0139948822602975 -0.137635661698065 -0.134889169339721 -0.25183410045326 -0.25183410045326 -0.25183410045326 -0.25183410045326 -0.25183410045326 -0.10766083355191 -0.216829648525983 0.141076485668694 -0.25183410045326 -0.25183410045326 -0.134889169339721 -0.25183410045326 -0.25183410045326 -0.25183410045326 -0.25183410045326 -0.10766083355191 -0.254432760618694 -0.105903634986657 -0.25183410045326 -0.254432760618694 0.144890845185211 -0.201780708924713 -0.10766083355191 -0.105903634986657 -0.102364843109663 0.799745004975931 -0.25183410045326 0.925883010976459 0.989012455845307 -0.25183410045326 0.989012455845307 -0.329244495777475 0.496467842251909 -0.0827673239937869 0.957247345349917 -0.25183410045326 -0.0715591332004141 -0.0866102885442456 0.989012455845307 0.94576159384228 0.935676379509929 0.934160996004878 -0.254432760618694 -0.0827673239937869 0.935676379509929 -0.193620390498276 -0.25183410045326 -0.124950826353537 -0.247812682657459 -0.25183410045326 -0.105903634986657 -0.254432760618694 -0.242893742327974 0.989012455845307 -0.254903017585476 -0.000139834286883095 -0.25183410045326 0.989012455845307 -0.104492252942503 0.935676379509929 0.989012455845307 0.989012455845307 0.989012455845307 -0.194107296760437 -0.25183410045326 0.254432760618695 -0.133860270146247 0.978099917244011 -0.00465463757332182 -0.213402898208873 -0.215109992481211 -0.171826611243707 -0.25183410045326 -0.25183410045326 -0.25183410045326 -0.252342382100423 -0.251327082195384 -0.25183410045326 -0.247812682657459 -0.0096008002323242 -0.105903634986657 -0.105903634986657 -0.10766083355191 -0.10871169722066 0.0220536944304673 0.317504048433744 0.496467842251909 -0.139698947848372 -0.201780708924713 -0.141076485668693 0.989012455845307 0.254432760618695 0.137292091972249 0.94576159384228 -0.111670141828768 0.989012455845307 0.989012455845307 -0.0827673239937869 -0.125979206297251 -0.0715591332004141 0.989012455845307 0.989012455845307 0.989012455845307 0.989012455845307 0.989012455845307 0.989012455845307 -0.0788293300974307 0.935676379509929 -0.000139834286883095 0.989012455845307 0.989012455845307 -0.0180786058455001 -0.039244028521527 0.989012455845307 0.934160996004878 -0.0096008002323242 -0.000139834286883095 -0.0352325433488427 0.585717838136839 -0.0374587914804078 0.989012455845307 -0.0715591332004141 -0.215109992481211 -0.0715591332004141 0.471890066081439 -0.0715591332004141 0.94576159384228 0.989012455845307 0.989012455845307 -0.215968231405886 0.989012455845307 0.989012455845307 0.935676379509929 0.989012455845307 0.989012455845307 -0.476935064658655 -0.25183410045326 -0.25183410045326 -0.215538717044852 -0.25183410045326 -0.25183410045326 0.139698947848374 0.989012455845307 0.989012455845307 -0.159219770571558 -0.159219770571558 -0.127007269095388 -0.141765934784393 -0.140387498427054 -0.124950826353537 -0.133517402538739 0.215538717044853 -0.137635661698065 -0.476935064658655 -0.159219770571558 -0.134889169339721
0.00831975306444248 0.15009189952657 0.152528629359164 0.136898703346437 0.0119237776532519 -0.101964455494407 0.010105524784876 -0.0361866508827729 0.0119237776532519 -0.063734801943828 0.00314161646073653 0.0119237776532519 0.0137762521414509 -0.0164736117452062 0.359960676096627 -0.0763011195386319 0.00831975306444248 0.00831975306444248 0.0119237776532519 0.0119237776532519 0.0119237776532519 -0.104040564341462 0.135763175669783 -0.100409259943372 -0.0366145879715001 0.351097728180484 -0.0247059250967909 0.327224970446716 0.0137762521414509 0.0137762521414509 0.327224970446716 -0.101186697379839 0.359960676096627 -0.0126960096947363 0.323461836215849 0.0119237776532519 0.010105524784876 0.0119237776532519 0.0119237776532519 0.0119237776532519 0.010105524784876 0.010105524784876 0.150394832917162 0.150394832917162 0.154571413415029 0.0119237776532519 0.150394832917162 0.150394832917162 0.150394832917162 0.150394832917162 0.150394832917162 -0.0126960096947363 0.351097728180484 -0.101186697379839 -0.135763175669784 -0.0640255804985041 -0.116503545406895 0.148584147097481 0.148584147097481 -0.0947544489010506 -0.0258819353091579 0.0119237776532519 0.0119237776532519 0.154571413415029 0.00831975306444248 0.010105524784876 0.999999999999993 0.0119237776532519 -0.0258819353091579 0.0137762521414509 0.150394832917162 0.154571413415029 0.0119237776532519 0.00656483911487024 -0.0199567461852567 0.150394832917162 0.150394832917162 0.1495628875925 -0.0960064258719495 -0.0258819353091579 -0.0264520579362042 -0.0247059250967909 0.105600228841401 -0.10378085557323 0.0119237776532519 0.0119237776532519 0.0119237776532519 0.0119237776532519 0.150394832917162 -0.0738574266473235 0.150394832917162 0.154067368522678 0.150394832917162 -0.101964455494407 0.0119237776532519 -0.0253001665117886 0.150394832917162 0.0119237776532519 0.150394832917162 0.150394832917162 -0.135763175669784 -0.101705162903461 0.0119237776532519 0.150394832917162 0.150394832917162 0.150394832917162 0.150394832917162 0.150394832917162 -0.11698204964878 -0.116024142100984 -0.116503545406895 0.150394832917162 -0.116024142100984 -0.116024142100984 -0.0954883647590452 0.108728464961351 0.0119237776532519 0.0137762521414509 0.154926591746998 -0.104040564341462 0.00114901368457879 0.150394832917162 0.150394832917162 0.150394832917162 0.150394832917162 0.150394832917162 0.1495628875925 -0.117936436862617 0.0126960096947363 0.150394832917162 0.150394832917162 -0.101964455494407 0.150394832917162 0.150394832917162 0.150394832917162 0.150394832917162 0.1495628875925 0.111502554425951 0.154571413415029 0.150394832917162 0.111502554425951 0.10160206666495 0.143048415776181 0.1495628875925 0.154571413415029 -0.0773788995850365 0.215176110788112 0.150394832917162 0.00483926647025199 0.0119237776532519 0.150394832917162 0.0119237776532519 0.115034717197247 -0.0646019094805825 -0.0164736117452062 0.00656483911487024 0.150394832917162 -0.0640255804985041 -0.0654698294522525 0.0119237776532519 0.00831975306444248 0.00656483911487024 0.010105524784876 0.111502554425951 -0.0164736117452062 0.00656483911487024 0.131081146199974 0.150394832917162 -0.0944519343923545 0.152835387819373 0.150394832917162 0.154571413415029 0.111502554425951 0.0411141471128336 0.0119237776532519 0.148584147097481 -0.0247059250967909 0.150394832917162 0.0119237776532519 0.158667200632412 0.00656483911487024 0.0119237776532519 0.0119237776532519 0.0119237776532519 0.130550279075955 0.150394832917162 -0.111502554425951 -0.101186697379839 0.010105524784876 -0.130088624795456 -0.114097153026294 -0.116024142100984 -0.129885942219636 0.150394832917162 0.150394832917162 0.150394832917162 0.15009189952657 0.150698234068814 0.150394832917162 0.152835387819373 0.359960676096627 0.154571413415029 0.154571413415029 0.1495628875925 0.146613371847966 -0.0921373679818052 0.00675105492601485 -0.0646019094805825 -0.1056002288414 0.143048415776181 -0.0126960096947363 0.0119237776532519 -0.111502554425951 0.103780855573229 0.00831975306444248 -0.102223791350663 0.0119237776532519 0.0119237776532519 -0.0164736117452062 -0.0952292999993605 -0.0640255804985041 0.0119237776532519 0.0119237776532519 0.0119237776532519 0.0119237776532519 0.0119237776532519 0.0119237776532519 -0.0595881030309421 0.00656483911487024 -0.0247059250967909 0.0119237776532519 0.0119237776532519 0.0196954914319108 -0.0253501988160361 0.0119237776532519 0.010105524784876 0.359960676096627 -0.0247059250967909 0.00383751711025694 0.0026386881985283 -0.0321243238541214 0.0119237776532519 -0.0640255804985041 -0.116024142100984 -0.0640255804985041 -0.0595254864826043 -0.0640255804985041 0.00831975306444248 0.0119237776532519 0.0119237776532519 -0.11698204964878 0.0119237776532519 0.0119237776532519 0.00656483911487024 0.0119237776532519 0.0119237776532519 0.0771098998629317 0.150394832917162 0.150394832917162 -0.116503545406895 0.150394832917162 0.150394832917162 0.105600228841401 0.0119237776532519 0.0119237776532519 -0.135763175669784 -0.135763175669784 -0.0960064258719495 -0.0141956311716963 -0.0111884250278954 -0.0944519343923545 -0.100927519351853 0.116503545406897 -0.104040564341462 0.0771098998629317 -0.135763175669784 -0.101964455494407
0.95640655319367 -0.249569759034996 -0.24558274309111 0.159649180744248 0.999999999999999 -0.13340706863561 0.989012455845307 -0.0473454695031044 0.999999999999999 -0.0833885990580678 0.926816956408913 0.999999999999999 0.988789108308349 -0.081857914366841 -0.00809289976685628 -0.0998299715514383 0.95640655319367 0.95640655319367 0.999999999999999 0.999999999999999 0.999999999999999 -0.136123383787898 0.157802366475471 -0.131372299964385 -0.0479053688551956 -0.0110041802988567 -0.0323244509972899 -0.0191783539457633 0.988789108308349 0.988789108308349 -0.0191783539457633 -0.132389474517457 -0.00809289976685628 -0.13952640155322 0.863832973964921 0.999999999999999 0.989012455845307 0.999999999999999 0.999999999999999 0.999999999999999 0.989012455845307 0.989012455845307 -0.249067062154874 -0.249067062154874 -0.104740014121101 0.999999999999999 -0.249067062154874 -0.249067062154874 -0.249067062154874 -0.249067062154874 -0.249067062154874 -0.13952640155322 -0.0110041802988567 -0.132389474517457 -0.15780236647547 -0.0676306159775865 -0.213170475874277 -0.252102259424591 -0.252102259424591 -0.164191770159875 -0.0338631055642757 0.999999999999999 0.999999999999999 -0.104740014121101 0.95640655319367 0.989012455845307 0.0119237776532519 0.999999999999999 -0.0338631055642757 0.988789108308349 -0.249067062154874 -0.104740014121101 0.999999999999999 0.94625370925388 -0.0165388077434431 -0.249067062154874 -0.249067062154874 -0.10647790538953 -0.125611771118236 -0.0338631055642757 -0.0346090359776577 -0.0323244509972899 0.138163999490525 -0.135783589049614 0.999999999999999 0.999999999999999 0.999999999999999 0.999999999999999 -0.249067062154874 -0.0966327210616013 -0.249067062154874 -0.243129999279745 -0.249067062154874 -0.13340706863561 0.999999999999999 -0.0331019376699919 -0.249067062154874 0.999999999999999 -0.249067062154874 -0.249067062154874 -0.15780236647547 -0.133067818410527 0.999999999999999 -0.249067062154874 -0.249067062154874 -0.249067062154874 -0.249067062154874 -0.249067062154874 -0.213595270927304 -0.212746461940709 -0.213170475874277 -0.249067062154874 -0.212746461940709 -0.212746461940709 -0.124933956343355 -0.344513271766192 0.999999999999999 0.988789108308349 0.00910919015219509 -0.136123383787898 -0.13340706863561 -0.249067062154874 -0.249067062154874 -0.249067062154874 -0.249067062154874 -0.249067062154874 -0.10647790538953 -0.214447223188758 0.13952640155322 -0.249067062154874 -0.249067062154874 -0.13340706863561 -0.249067062154874 -0.249067062154874 -0.249067062154874 -0.249067062154874 -0.10647790538953 -0.266365023777494 -0.104740014121101 -0.249067062154874 -0.266365023777494 0.142002260363385 -0.199563634475839 -0.10647790538953 -0.104740014121101 -0.101240104876107 0.809521764907761 -0.249067062154874 0.936395236713448 0.999999999999999 -0.249067062154874 0.999999999999999 -0.325626907342431 0.505304704253414 -0.081857914366841 0.968018304017774 -0.249067062154874 -0.0676306159775865 -0.0856586541746171 0.999999999999999 0.95640655319367 0.94625370925388 0.944678728451585 -0.266365023777494 -0.081857914366841 0.94625370925388 -0.208964725158101 -0.249067062154874 -0.123577923631813 -0.245089829864669 -0.249067062154874 -0.104740014121101 -0.266365023777494 -0.240224936609247 0.999999999999999 -0.252102259424591 -0.0323244509972899 -0.249067062154874 0.999999999999999 -0.103344139699475 0.94625370925388 0.999999999999999 0.999999999999999 0.999999999999999 -0.209381916024332 -0.249067062154874 0.266365023777494 -0.132389474517457 0.989012455845307 0.000323529958140833 -0.211058124442065 -0.212746461940709 -0.169938658765717 -0.249067062154874 -0.249067062154874 -0.249067062154874 -0.249569759034996 -0.248565614782493 -0.249067062154874 -0.245089829864669 -0.00809289976685628 -0.104740014121101 -0.104740014121101 -0.10647790538953 -0.107517222647316 0.0267922721662099 0.314015458682286 0.505304704253414 -0.138163999490526 -0.199563634475839 -0.13952640155322 0.999999999999999 0.266365023777494 0.135783589049615 0.95640655319367 -0.111778414169321 0.999999999999999 0.999999999999999 -0.081857914366841 -0.124595004205487 -0.0676306159775865 0.999999999999999 0.999999999999999 0.999999999999999 0.999999999999999 0.999999999999999 0.999999999999999 -0.0779631893523015 0.94625370925388 -0.0323244509972899 0.999999999999999 0.999999999999999 -0.0165388077434431 -0.0388128330253418 0.999999999999999 0.944678728451585 -0.00809289976685628 -0.0323244509972899 -0.0336087903098508 0.592224935768105 -0.0358222852230775 0.999999999999999 -0.0676306159775865 -0.212746461940709 -0.0676306159775865 0.480753370455263 -0.0676306159775865 0.95640655319367 0.999999999999999 0.999999999999999 -0.213595270927304 0.999999999999999 0.999999999999999 0.94625370925388 0.999999999999999 0.999999999999999 -0.485779378063462 -0.249067062154874 -0.249067062154874 -0.213170475874277 -0.249067062154874 -0.249067062154874 0.138163999490525 0.999999999999999 0.999999999999999 -0.15780236647547 -0.15780236647547 -0.125611771118236 -0.140208275316318 -0.138844984589321 -0.123577923631813 -0.132050374182926 0.213170475874277 -0.136123383787898 -0.485779378063462 -0.15780236647547 -0.13340706863561
-0.0346122020466669 -0.172440587338792 -0.169685752883884 -0.189059024493896 -0.0338631055642757 0.253832918379841 -0.0342393115113311 0.0345129198807965 -0.0338631055642757 -0.0417467243037017 -0.0357120387004329 -0.0338631055642757 -0.0334834699554532 -0.0375670970325905 -0.0239131636552971 -0.0689776637798909 -0.0346122020466669 -0.0346122020466669 -0.0338631055642757 -0.0338631055642757 -0.0338631055642757 0.248767732787493 -0.19064032040698 0.257764426545452 -0.0331002841610813 -0.00643473407576732 0.954562508625549 -0.0119679802970369 -0.0334834699554532 -0.0334834699554532 -0.0119679802970369 0.235152422520154 -0.0239131636552971 0.242700343356597 -0.0392009874418751 -0.0338631055642757 -0.0342393115113311 -0.0338631055642757 -0.0338631055642757 -0.0338631055642757 -0.0342393115113311 -0.0342393115113311 -0.17209324819964 -0.17209324819964 -0.0723702648219634 -0.0338631055642757 -0.17209324819964 -0.17209324819964 -0.17209324819964 -0.17209324819964 -0.17209324819964 0.242700343356597 -0.00643473407576732 0.235152422520154 0.19064032040698 -0.0427862151253074 -0.14729044979322 -0.174190422159751 -0.174190422159751 -0.113448541970963 1 -0.0338631055642757 -0.0338631055642757 -0.0723702648219634 -0.0346122020466669 -0.00657099294480093 -0.0258819353091579 -0.0338631055642757 1 -0.0334834699554532 -0.17209324819964 -0.0723702648219634 -0.0338631055642757 -0.0349818855942377 0.0331810456710605 -0.17209324819964 -0.17209324819964 -0.0735710633170114 -0.0867916356214334 1 -0.00446195316659275 0.954562508625549 -0.245093553234893 0.24939026727231 -0.0338631055642757 -0.0338631055642757 -0.0338631055642757 -0.0338631055642757 -0.17209324819964 -0.0667685189120675 -0.17209324819964 -0.167991025986447 -0.17209324819964 0.253832918379841 -0.0338631055642757 0.97752220649573 -0.17209324819964 -0.0338631055642757 -0.17209324819964 -0.17209324819964 0.19064032040698 0.254480053620524 -0.0338631055642757 -0.17209324819964 -0.17209324819964 -0.17209324819964 -0.17209324819964 -0.17209324819964 -0.115603303153298 -0.146997476750223 -0.14729044979322 -0.17209324819964 -0.146997476750223 -0.146997476750223 -0.0863232985186562 0.0982926010097474 -0.0338631055642757 -0.0334834699554532 -0.0738106245599333 0.248767732787493 -0.0921778077585337 -0.17209324819964 -0.17209324819964 -0.17209324819964 -0.17209324819964 -0.17209324819964 -0.0735710633170114 -0.148172620203784 -0.242700343356597 -0.17209324819964 -0.17209324819964 0.253832918379841 -0.17209324819964 -0.17209324819964 -0.17209324819964 -0.17209324819964 -0.0735710633170114 0.127130450852902 -0.0723702648219634 -0.17209324819964 0.127130450852902 0.115426247382899 -0.137888782974111 -0.0735710633170114 -0.0723702648219634 -0.0699519974478513 -0.0418310007614629 -0.17209324819964 -0.0353484651593809 -0.0338631055642757 -0.17209324819964 -0.0338631055642757 -0.224992384384076 -0.0561681107531542 -0.0375670970325905 -0.0349818855942377 -0.17209324819964 -0.0427862151253074 -0.0479568791417175 -0.0338631055642757 -0.0346122020466669 -0.0349818855942377 -0.0342393115113311 0.127130450852902 -0.0375670970325905 -0.0349818855942377 0.162051779498461 -0.17209324819964 -0.0853863457478845 -0.169345173774446 -0.17209324819964 -0.0723702648219634 0.127130450852902 -0.165983768716601 -0.0338631055642757 -0.174190422159751 0.954562508625549 -0.17209324819964 -0.0338631055642757 -0.0714057833637641 -0.0349818855942377 -0.0338631055642757 -0.0338631055642757 -0.0338631055642757 0.161728893341207 -0.17209324819964 -0.127130450852901 0.235152422520154 -0.0342393115113311 -0.156035128163765 -0.145830917504353 -0.146997476750223 -0.11741936299669 -0.17209324819964 -0.17209324819964 -0.17209324819964 -0.172440587338792 -0.171746772409675 -0.17209324819964 -0.169345173774446 -0.0239131636552971 -0.0723702648219634 -0.0723702648219634 -0.0735710633170114 -0.0742891810851931 -0.121456112887969 0.194989808227192 -0.0561681107531542 0.245093553234893 -0.137888782974111 0.242700343356597 -0.0338631055642757 -0.127130450852901 -0.24939026727231 -0.0346122020466669 0.253188958922221 -0.0338631055642757 -0.0338631055642757 -0.0375670970325905 -0.0860890990468953 -0.0427862151253074 -0.0338631055642757 -0.0338631055642757 -0.0338631055642757 -0.0338631055642757 -0.0338631055642757 -0.0338631055642757 -0.0269224120451972 -0.0349818855942377 0.954562508625549 -0.0338631055642757 -0.0338631055642757 -0.0254025722507085 -0.0268177833286017 -0.0338631055642757 -0.0342393115113311 -0.0239131636552971 0.954562508625549 -0.0286083944486739 0.011976997780367 -0.0290409999665089 -0.0338631055642757 -0.0427862151253074 -0.146997476750223 -0.0427862151253074 -0.0704375832710426 -0.0427862151253074 -0.0346122020466669 -0.0338631055642757 -0.0338631055642757 -0.115603303153298 -0.0338631055642757 -0.0338631055642757 -0.0349818855942377 -0.0338631055642757 -0.0338631055642757 0.0442915604339482 -0.17209324819964 -0.17209324819964 -0.11514238212063 -0.17209324819964 -0.17209324819964 -0.245093553234893 -0.0338631055642757 -0.0338631055642757 0.19064032040698 0.19064032040698 -0.0867916356214334 0.24152002075398 0.222884061277433 -0.0853863457478845 0.174894782544333 0.147290449793221 0.248767732787493 0.0442915604339482 0.19064032040698 0.253832918379841
0.945189219719851 -0.246771859496942 -0.242829541556977 0.156972448580334 0.988789108308349 -0.131911456438236 0.977924744321133 -0.0468146845724149 0.988789108308349 -0.0824537385057102 0.915943412999548 0.988789108308349 0.97719539846088 -0.0809402141547681 -0.00655934867201281 -0.0987107885527925 0.945189219719851 0.945189219719851 0.988789108308349 0.988789108308349 0.988789108308349 -0.134597319275551 0.155115530114866 -0.129899499338201 -0.0473683069535113 -0.00946065247579106 -0.0319620650781656 -0.0176026520422956 1 1 -0.0176026520422956 -0.130905270457527 -0.00655934867201281 -0.137962186177282 0.854148636054124 0.988789108308349 0.977924744321133 0.988789108308349 0.988789108308349 0.988789108308349 0.977924744321133 0.977924744321133 -0.246274798297097 -0.246274798297097 -0.103565785167007 0.988789108308349 -0.246274798297097 -0.246274798297097 -0.246274798297097 -0.246274798297097 -0.246274798297097 -0.137962186177282 -0.00946065247579106 -0.130905270457527 -0.155115530114865 -0.063651399143345 -0.210780644757393 -0.249275968298962 -0.249275968298962 -0.162351034007951 -0.0334834699554532 0.988789108308349 0.988789108308349 -0.103565785167007 0.967389185764802 0.977924744321133 0.0137762521414509 0.988789108308349 -0.0334834699554532 1 -0.246274798297097 -0.103565785167007 0.988789108308349 0.935154351829499 -0.0149741639167018 -0.246274798297097 -0.246274798297097 -0.105284193124654 -0.124203551157033 -0.0334834699554532 -0.034221037823761 -0.0319620650781656 0.136615057856552 -0.134261333939276 0.988789108308349 0.988789108308349 0.988789108308349 0.988789108308349 -0.246274798297097 -0.0955493820919104 -0.246274798297097 -0.240404295190828 -0.246274798297097 -0.131911456438236 0.988789108308349 -0.0327308354319881 -0.246274798297097 0.988789108308349 -0.246274798297097 -0.246274798297097 -0.155115530114865 -0.131576009510683 0.988789108308349 -0.246274798297097 -0.246274798297097 -0.246274798297097 -0.246274798297097 -0.246274798297097 -0.211200677479089 -0.21036138439811 -0.210780644757393 -0.246274798297097 -0.21036138439811 -0.21036138439811 -0.123533335290179 -0.340650970790084 0.988789108308349 1 0.012018376279772 -0.134597319275551 -0.131911456438236 -0.246274798297097 -0.246274798297097 -0.246274798297097 -0.246274798297097 -0.246274798297097 -0.105284193124654 -0.212043078596013 0.137962186177281 -0.246274798297097 -0.246274798297097 -0.131911456438236 -0.246274798297097 -0.246274798297097 -0.246274798297097 -0.246274798297097 -0.105284193124654 -0.26337883434548 -0.103565785167007 -0.246274798297097 -0.26337883434548 0.165181238019503 -0.197326348184138 -0.105284193124654 -0.103565785167007 -0.10010511302549 0.800446304079346 -0.246274798297097 0.925410420830434 0.988789108308349 -0.246274798297097 0.988789108308349 -0.321976339352327 0.499639787942748 -0.0809402141547681 0.957165955655899 -0.246274798297097 -0.063651399143345 -0.0846983442802116 0.988789108308349 0.967389185764802 0.935154351829499 0.955530053253624 -0.26337883434548 -0.0809402141547681 0.935154351829499 -0.206622044256977 -0.246274798297097 -0.122192504914497 -0.242342154327331 -0.246274798297097 -0.103565785167007 -0.26337883434548 -0.237531800863287 0.988789108308349 -0.249275968298962 -0.0319620650781656 -0.246274798297097 0.988789108308349 -0.102185559742338 0.935154351829499 0.988789108308349 0.988789108308349 0.988789108308349 -0.207034558041593 -0.246274798297097 0.263378834345481 -0.130905270457527 0.977924744321133 -0.00456050398645882 -0.208691974668301 -0.21036138439811 -0.16803349486807 -0.246274798297097 -0.246274798297097 -0.246274798297097 -0.246771859496942 -0.245778972596897 -0.246274798297097 -0.242342154327331 -0.00655934867201281 -0.103565785167007 -0.103565785167007 -0.105284193124654 -0.10631185870923 0.0251540555629254 0.310495065385495 0.499639787942748 -0.136615057856552 -0.197326348184138 -0.137962186177282 0.988789108308349 0.263378834345481 0.134261333939276 0.945189219719851 -0.109562727766235 0.988789108308349 0.988789108308349 -0.0809402141547681 -0.123198183108019 -0.063651399143345 0.988789108308349 0.988789108308349 0.988789108308349 0.988789108308349 0.988789108308349 0.988789108308349 -0.077089152480538 0.935154351829499 -0.0319620650781656 0.988789108308349 0.988789108308349 -0.0149741639167018 -0.0383777065580453 0.988789108308349 0.955530053253624 -0.00655934867201281 -0.0319620650781656 -0.0319615369126433 0.598939582558005 -0.0341624275465297 0.988789108308349 -0.063651399143345 -0.21036138439811 -0.063651399143345 0.475363696488693 -0.063651399143345 0.945189219719851 0.988789108308349 0.988789108308349 -0.211200677479089 0.988789108308349 0.988789108308349 0.935154351829499 0.988789108308349 0.988789108308349 -0.480333358069954 -0.246274798297097 -0.246274798297097 -0.210780644757393 -0.246274798297097 -0.246274798297097 0.136615057856552 0.988789108308349 0.988789108308349 -0.155115530114865 -0.155115530114865 -0.124203551157033 -0.138636415527474 -0.13728840850516 -0.122192504914497 -0.13056997174012 0.210780644757393 -0.134597319275551 -0.480333358069954 -0.155115530114865 -0.131911456438236
-0.254576753514559 0.997985746021213 0.986010518477962 0.892982212589792 -0.249067062154874 -0.67797844857189 -0.25183410045326 -0.240610998269503 -0.249067062154874 -0.376128942799216 -0.262666179444006 -0.249067062154874 -0.246274798297097 -0.338040143326205 -0.0223842247433171 -0.507338703455728 -0.254576753514559 -0.254576753514559 -0.249067062154874 -0.249067062154874 -0.249067062154874 -0.691782838036512 0.902711702499527 -0.662022493581339 -0.243456422413585 -0.024372333332786 -0.164273762718971 -0.0264945339735351 -0.246274798297097 -0.246274798297097 -0.0161369454760686 -0.672807006844267 -0.0223842247433171 -0.660660733836499 -0.139419806742885 -0.249067062154874 -0.25183410045326 -0.249067062154874 -0.249067062154874 -0.249067062154874 -0.25183410045326 -0.25183410045326 1 1 0.402528812117693 -0.249067062154874 1 1 1 1 1 -0.660660733836499 -0.024372333332786 -0.672807006844267 -0.902711702499527 -0.425716623747116 0.402336096663252 0.9838929367415 0.983893053989501 0.627406325462673 -0.17209324819964 -0.249067062154874 -0.249067062154874 0.402528812117693 -0.254576753514559 -0.25183410045326 0.150394832917162 -0.249067062154874 -0.17209324819964 -0.246274798297097 1 0.402528812117693 -0.249067062154874 -0.257295818809538 0.147609348515758 1 1 0.409643300346968 -0.63836252888309 -0.17209324819964 0.138954688260376 -0.164273762718971 0.702153304027176 -0.69005599168684 -0.249067062154874 -0.249067062154874 -0.249067062154874 -0.249067062154874 1 0.387978724386744 1 0.976162793972984 1 -0.67797844857189 -0.249067062154874 -0.16822497170313 1 -0.249067062154874 1 1 -0.902711702499527 -0.676254369453501 -0.249067062154874 1 1 1 1 1 0.399605404692843 0.406028721771227 0.402336096663252 1 0.406028721771227 0.406028721771227 -0.634917855267275 0.722953460916034 -0.249067062154874 -0.246274798297097 0.327095635925649 -0.691782838036512 -0.598224530317923 1 1 1 1 1 0.409643300346968 0.365068711832384 0.666038594420022 1 1 -0.67797844857189 1 1 1 1 0.409643300346968 -0.473879324180833 0.402528812117693 1 -0.473879324180833 -0.590752920142664 -0.219474774963265 0.409643300346968 0.402528812117693 0.387381529380073 -0.226757040909834 1 -0.259992053954401 -0.249067062154874 1 -0.249067062154874 0.764884770081219 -0.492904697024085 -0.338040143326205 -0.257295818809538 1 -0.425716623747116 0.343918033293995 -0.249067062154874 -0.254576753514559 -0.257295818809538 -0.25183410045326 -0.473879324180833 -0.338040143326205 -0.257295818809538 -0.267309596371653 1 -0.628026459156208 0.984031480293721 1 0.402528812117693 -0.473879324180833 0.939772597102292 -0.249067062154874 0.987960451934682 -0.164273762718971 1 -0.249067062154874 0.396634496997416 -0.257295818809538 -0.249067062154874 -0.249067062154874 -0.249067062154874 -0.299549518746209 1 0.473879324180833 -0.672807006844267 -0.25183410045326 0.316803025948234 0.402654993823071 0.406028721771227 0.682300812060192 1 1 1 0.997985746021213 0.99798669736559 1 0.984031480293721 -0.0223842247433171 0.402528812117693 0.402528812117693 0.409643300346968 0.414095877230607 0.514693774516243 -0.739541604651613 -0.492904697024085 -0.702153304027175 -0.219474774963265 -0.660660733836499 -0.249067062154874 0.473879324180833 0.69005599168684 -0.254576753514559 -0.67970281536845 -0.249067062154874 -0.249067062154874 -0.338040143326205 -0.597163885971379 -0.425716623747116 -0.249067062154874 -0.249067062154874 -0.249067062154874 -0.249067062154874 -0.249067062154874 -0.249067062154874 -0.396211105628633 -0.257295818809538 -0.164273762718971 -0.249067062154874 -0.249067062154874 -0.186838860058235 0.155832861597766 -0.249067062154874 -0.25183410045326 -0.0223842247433171 -0.164273762718971 -0.210418053499979 -0.147503724886619 0.168751535985996 -0.249067062154874 -0.425716623747116 0.406028721771227 -0.425716623747116 -0.47253714343118 -0.425716623747116 -0.254576753514559 -0.249067062154874 -0.249067062154874 0.399605404692843 -0.249067062154874 -0.249067062154874 -0.257295818809538 -0.249067062154874 -0.249067062154874 0.452064606685976 1 1 0.403290460760579 1 1 0.702153304027176 -0.249067062154874 -0.249067062154874 -0.902711702499527 -0.902711702499527 -0.63836252888309 -0.658935700511436 -0.656961634253575 -0.628026459156208 -0.671083689473859 -0.402336096663252 -0.691782838036512 0.452064606685976 -0.902711702499527 -0.67797844857189
-0.0656433435446232 0.401612228363692 0.408819992833183 0.353094657893089 -0.104740014121101 -0.285109848178423 -0.105903634986657 -0.0545790914239715 -0.104740014121101 -0.15661766850895 -0.0668533712191003 -0.104740014121101 -0.103565785167007 -0.174941986028336 -0.0739644240302103 -0.213350824088862 -0.0656433435446232 -0.0656433435446232 -0.104740014121101 -0.104740014121101 -0.104740014121101 -0.290914999349149 0.369559075634616 -0.280761258610685 -0.0962072354876671 -0.0755280902167202 -0.0690819415383488 -0.040854799164937 -0.103565785167007 -0.103565785167007 -0.040854799164937 -0.282935105059476 -0.0739644240302103 -0.298187731509015 0.0376839344362221 -0.104740014121101 -0.105903634986657 -0.104740014121101 -0.104740014121101 -0.104740014121101 -0.105903634986657 -0.105903634986657 0.402528812117693 0.402528812117693 1 -0.104740014121101 0.402528812117693 0.402528812117693 0.402528812117693 0.402528812117693 0.402528812117693 -0.298187731509015 -0.0755280902167202 -0.282935105059476 -0.369559075634616 -0.157811847784351 -0.440146046272898 0.388338694527147 0.388338694527147 -0.331317089752795 -0.0723702648219634 -0.104740014121101 -0.104740014121101 1 -0.0656433435446232 -0.105903634986657 0.154571413415029 -0.104740014121101 -0.0723702648219634 -0.103565785167007 0.402528812117693 1 -0.104740014121101 -0.0683928404360521 0.351008419178819 0.402528812117693 0.402528812117693 0.957100952254347 -0.268450190527484 -0.0723702648219634 0.310322421844173 -0.0690819415383488 0.295276084853217 -0.290188809745896 -0.104740014121101 -0.104740014121101 -0.104740014121101 -0.104740014121101 0.402528812117693 0.835257252209736 0.402528812117693 0.313156038617591 0.402528812117693 -0.285109848178423 -0.104740014121101 -0.0707435409534459 0.402528812117693 -0.104740014121101 0.402528812117693 0.402528812117693 -0.369559075634616 -0.284384822277191 -0.104740014121101 0.402528812117693 0.402528812117693 0.402528812117693 0.402528812117693 0.402528812117693 -0.441093367624379 -0.439199976228066 -0.440146046272898 0.402528812117693 -0.439199976228066 -0.439199976228066 -0.267001604110471 0.288901305512493 -0.104740014121101 -0.103565785167007 0.9539471258413 -0.290914999349149 -0.285109848178423 0.402528812117693 0.402528812117693 0.402528812117693 0.402528812117693 0.402528812117693 0.957100952254347 -0.45830416537097 0.298187731509015 0.402528812117693 0.402528812117693 -0.285109848178423 0.402528812117693 0.402528812117693 0.402528812117693 0.402528812117693 0.957100952254347 0.393219847845319 1 0.402528812117693 0.393219847845319 0.357018252737701 0.524845192342806 0.957100952254347 1 0.904166081957717 -0.129385050114168 0.402528812117693 -0.0639351699468449 -0.104740014121101 0.402528812117693 -0.104740014121101 0.308221101252204 -0.169235644192203 -0.174941986028336 -0.0683928404360521 0.402528812117693 -0.157811847784351 0.744427493005658 -0.104740014121101 -0.0656433435446232 -0.0683928404360521 -0.0627772194542394 0.393219847845319 -0.174941986028336 -0.0683928404360521 0.501232990600954 0.402528812117693 -0.264103569662469 0.409461785748331 0.402528812117693 1 0.393219847845319 0.418878980515024 -0.104740014121101 0.39735243942795 -0.0690819415383488 0.402528812117693 -0.104740014121101 0.986672959390549 -0.0683928404360521 -0.104740014121101 -0.104740014121101 -0.104740014121101 0.485742537198014 0.402528812117693 -0.393219847845319 -0.282935105059476 -0.105903634986657 -0.46832309788759 -0.435522475979588 -0.439199976228066 -0.296172211245779 0.402528812117693 0.402528812117693 0.402528812117693 0.401612228363692 0.403445839675778 0.402528812117693 0.409461785748331 -0.0739644240302103 1 1 0.957100952254347 0.947668283129007 -0.375668881131798 -0.333550502770231 -0.169235644192203 -0.295276084853217 0.524845192342806 -0.298187731509015 -0.104740014121101 -0.393219847845319 0.290188809745896 -0.0656433435446232 -0.285834995056774 -0.104740014121101 -0.104740014121101 -0.174941986028336 -0.266277215263945 -0.157811847784351 -0.104740014121101 -0.104740014121101 -0.104740014121101 -0.104740014121101 -0.104740014121101 -0.104740014121101 -0.142539504403705 -0.0683928404360521 -0.0690819415383488 -0.104740014121101 -0.104740014121101 -0.0785712276507333 0.278408565903018 -0.104740014121101 -0.0627772194542394 -0.0739644240302103 -0.0690819415383488 -0.0884869709557111 -0.0620296481352196 0.40128359400027 -0.104740014121101 -0.157811847784351 -0.439199976228066 -0.157811847784351 -0.182771010601703 -0.157811847784351 -0.0656433435446232 -0.104740014121101 -0.104740014121101 -0.441093367624379 -0.104740014121101 -0.104740014121101 -0.0683928404360521 -0.104740014121101 -0.104740014121101 0.17304617610546 0.402528812117693 0.402528812117693 -0.440146046272898 0.402528812117693 0.402528812117693 0.295276084853217 -0.104740014121101 -0.104740014121101 -0.369559075634616 -0.369559075634616 -0.268450190527484 -0.299644992560187 -0.296731446702592 -0.264103569662469 -0.282210399495641 0.440146046272898 -0.290914999349149 0.17304617610546 -0.369559075634616 -0.285109848178423
0.95640655319367 -0.249569759034996 -0.24558274309111 0.159649180744248 0.999999999999999 -0.13340706863561 0.989012455845307 -0.0473454695031044 0.999999999999999 -0.0833885990580678 0.926816956408913 0.999999999999999 0.988789108308349 -0.081857914366841 -0.00809289976685628 -0.0998299715514383 0.95640655319367 0.95640655319367 0.999999999999999 0.999999999999999 0.999999999999999 -0.136123383787898 0.157802366475471 -0.131372299964385 -0.0479053688551956 -0.0110041802988567 -0.0323244509972899 -0.0191783539457633 0.988789108308349 0.988789108308349 -0.0191783539457633 -0.132389474517457 -0.00809289976685628 -0.13952640155322 0.863832973964921 0.999999999999999 0.989012455845307 0.999999999999999 0.999999999999999 0.999999999999999 0.989012455845307 0.989012455845307 -0.249067062154874 -0.249067062154874 -0.104740014121101 0.999999999999999 -0.249067062154874 -0.249067062154874 -0.249067062154874 -0.249067062154874 -0.249067062154874 -0.13952640155322 -0.0110041802988567 -0.132389474517457 -0.15780236647547 -0.0676306159775865 -0.213170475874277 -0.252102259424591 -0.252102259424591 -0.164191770159875 -0.0338631055642757 0.999999999999999 0.999999999999999 -0.104740014121101 0.95640655319367 0.989012455845307 0.0119237776532519 0.999999999999999 -0.0338631055642757 0.988789108308349 -0.249067062154874 -0.104740014121101 0.999999999999999 0.94625370925388 -0.0165388077434431 -0.249067062154874 -0.249067062154874 -0.10647790538953 -0.125611771118236 -0.0338631055642757 -0.0346090359776577 -0.0323244509972899 0.138163999490525 -0.135783589049614 0.999999999999999 0.999999999999999 0.999999999999999 0.999999999999999 -0.249067062154874 -0.0966327210616013 -0.249067062154874 -0.243129999279745 -0.249067062154874 -0.13340706863561 0.999999999999999 -0.0331019376699919 -0.249067062154874 0.999999999999999 -0.249067062154874 -0.249067062154874 -0.15780236647547 -0.133067818410527 0.999999999999999 -0.249067062154874 -0.249067062154874 -0.249067062154874 -0.249067062154874 -0.249067062154874 -0.213595270927304 -0.212746461940709 -0.213170475874277 -0.249067062154874 -0.212746461940709 -0.212746461940709 -0.124933956343355 -0.344513271766192 0.999999999999999 0.988789108308349 0.00910919015219509 -0.136123383787898 -0.13340706863561 -0.249067062154874 -0.249067062154874 -0.249067062154874 -0.249067062154874 -0.249067062154874 -0.10647790538953 -0.214447223188758 0.13952640155322 -0.249067062154874 -0.249067062154874 -0.13340706863561 -0.249067062154874 -0.249067062154874 -0.249067062154874 -0.249067062154874 -0.10647790538953 -0.266365023777494 -0.104740014121101 -0.249067062154874 -0.266365023777494 0.142002260363385 -0.199563634475839 -0.10647790538953 -0.104740014121101 -0.101240104876107 0.809521764907761 -0.249067062154874 0.936395236713448 0.999999999999999 -0.249067062154874 0.999999999999999 -0.325626907342431 0.505304704253414 -0.081857914366841 0.968018304017774 -0.249067062154874 -0.0676306159775865 -0.0856586541746171 0.999999999999999 0.95640655319367 0.94625370925388 0.944678728451585 -0.266365023777494 -0.081857914366841 0.94625370925388 -0.208964725158101 -0.249067062154874 -0.123577923631813 -0.245089829864669 -0.249067062154874 -0.104740014121101 -0.266365023777494 -0.240224936609247 0.999999999999999 -0.252102259424591 -0.0323244509972899 -0.249067062154874 0.999999999999999 -0.103344139699475 0.94625370925388 0.999999999999999 0.999999999999999 0.999999999999999 -0.209381916024332 -0.249067062154874 0.266365023777494 -0.132389474517457 0.989012455845307 0.000323529958140833 -0.211058124442065 -0.212746461940709 -0.169938658765717 -0.249067062154874 -0.249067062154874 -0.249067062154874 -0.249569759034996 -0.248565614782493 -0.249067062154874 -0.245089829864669 -0.00809289976685628 -0.104740014121101 -0.104740014121101 -0.10647790538953 -0.107517222647316 0.0267922721662099 0.314015458682286 0.505304704253414 -0.138163999490526 -0.199563634475839 -0.13952640155322 0.999999999999999 0.266365023777494 0.135783589049615 0.95640655319367 -0.111778414169321 0.999999999999999 0.999999999999999 -0.081857914366841 -0.124595004205487 -0.0676306159775865 0.999999999999999 0.999999999999999 0.999999999999999 0.999999999999999 0.999999999999999 0.999999999999999 -0.0779631893523015 0.94625370925388 -0.0323244509972899 0.999999999999999 0.999999999999999 -0.0165388077434431 -0.0388128330253418 0.999999999999999 0.944678728451585 -0.00809289976685628 -0.0323244509972899 -0.0336087903098508 0.592224935768105 -0.0358222852230775 0.999999999999999 -0.0676306159775865 -0.212746461940709 -0.0676306159775865 0.480753370455263 -0.0676306159775865 0.95640655319367 0.999999999999999 0.999999999999999 -0.213595270927304 0.999999999999999 0.999999999999999 0.94625370925388 0.999999999999999 0.999999999999999 -0.485779378063462 -0.249067062154874 -0.249067062154874 -0.213170475874277 -0.249067062154874 -0.249067062154874 0.138163999490525 0.999999999999999 0.999999999999999 -0.15780236647547 -0.15780236647547 -0.125611771118236 -0.140208275316318 -0.138844984589321 -0.123577923631813 -0.132050374182926 0.213170475874277 -0.136123383787898 -0.485779378063462 -0.15780236647547 -0.13340706863561
0.989432143485432 -0.257815123948744 -0.253696383706604 0.185031556615094 0.94625370925388 -0.137814613713298 0.935676379509929 -0.0489096841522479 0.94625370925388 -0.0861436180617271 0.979554426664921 0.94625370925388 0.935154351829499 -0.084562362123823 -0.0125447654865927 -0.103128185838112 0.989432143485432 0.989432143485432 0.94625370925388 0.94625370925388 0.94625370925388 -0.140620671347758 0.183496783469296 -0.135712619708865 -0.0363618719864492 -0.0154876506497862 -0.0333923964692857 -0.0237626945875126 0.935154351829499 0.935154351829499 -0.0237626945875126 -0.136763399997677 -0.0125447654865927 -0.144136119094148 0.815058911074513 0.94625370925388 0.935676379509929 0.94625370925388 0.94625370925388 0.94625370925388 0.935676379509929 0.935676379509929 -0.257295818809538 -0.257295818809538 -0.0683928404360521 0.94625370925388 -0.257295818809538 -0.257295818809538 -0.257295818809538 -0.257295818809538 -0.257295818809538 -0.144136119094148 -0.0154876506497862 -0.136763399997677 -0.183496783469296 -0.0865366328039219 -0.200665181781814 -0.26043129389004 -0.26043129389004 -0.142029170737849 -0.0349818855942377 0.94625370925388 0.94625370925388 -0.0683928404360521 0.968138917963139 0.935676379509929 0.00656483911487024 0.94625370925388 -0.0349818855942377 0.935154351829499 -0.257295818809538 -0.0683928404360521 0.94625370925388 1 -0.0210886261552173 -0.257295818809538 -0.257295818809538 -0.072286565451463 -0.129761772682276 -0.0349818855942377 -0.0357524602933799 -0.0333923964692857 0.142728705559672 -0.140269650363059 0.94625370925388 0.94625370925388 0.94625370925388 0.94625370925388 -0.257295818809538 -0.0998253035717675 -0.257295818809538 -0.251162605366686 -0.257295818809538 -0.137814613713298 0.94625370925388 -0.034195569993463 -0.257295818809538 0.94625370925388 -0.257295818809538 -0.257295818809538 -0.183496783469296 -0.137464155231597 0.94625370925388 -0.257295818809538 -0.257295818809538 -0.257295818809538 -0.257295818809538 -0.257295818809538 -0.201194775274974 -0.200941807800449 -0.200665181781814 -0.257295818809538 -0.200941807800449 -0.200941807800449 -0.129061564047719 -0.355895410589122 0.94625370925388 0.935154351829499 0.0225067729744826 -0.140620671347758 -0.137814613713298 -0.257295818809538 -0.257295818809538 -0.257295818809538 -0.257295818809538 -0.257295818809538 -0.072286565451463 -0.203019037913109 0.144136119094147 -0.257295818809538 -0.257295818809538 -0.137814613713298 -0.257295818809538 -0.257295818809538 -0.257295818809538 -0.257295818809538 -0.072286565451463 -0.246408882067986 -0.0683928404360521 -0.257295818809538 -0.246408882067986 0.126060008151368 -0.171260052456204 -0.072286565451463 -0.0683928404360521 -0.0776212292246724 0.762538604735696 -0.257295818809538 0.968736122512243 0.94625370925388 -0.257295818809538 0.94625370925388 -0.336385072462898 0.5219991214589 -0.084562362123823 0.978931890874986 -0.257295818809538 -0.0865366328039219 -0.0884886719797447 0.94625370925388 0.968138917963139 1 0.978772611301857 -0.246408882067986 -0.084562362123823 1 -0.182350517615555 -0.257295818809538 -0.127660730297042 -0.253187185456535 -0.257295818809538 -0.0683928404360521 -0.246408882067986 -0.248161564313598 0.94625370925388 -0.26043129389004 -0.0333923964692857 -0.257295818809538 0.94625370925388 -0.0651413887335301 1 0.94625370925388 0.94625370925388 0.94625370925388 -0.199041035555953 -0.257295818809538 0.246408882067985 -0.136763399997677 0.935676379509929 2.91246837545516e-05 -0.199640088307582 -0.200941807800449 -0.175553146113439 -0.257295818809538 -0.257295818809538 -0.257295818809538 -0.257815123948744 -0.256777804459706 -0.257295818809538 -0.253187185456535 -0.0125447654865927 -0.0683928404360521 -0.0683928404360521 -0.072286565451463 -0.07453643879074 0.0302520606608871 0.281647350960317 0.5219991214589 -0.142728705559672 -0.171260052456204 -0.144136119094148 0.94625370925388 0.246408882067985 0.140269650363059 0.989432143485432 -0.118056846190879 0.94625370925388 0.94625370925388 -0.084562362123823 -0.107408178024518 -0.0865366328039219 0.94625370925388 0.94625370925388 0.94625370925388 0.94625370925388 0.94625370925388 0.94625370925388 -0.0805389619480485 1 -0.0333923964692857 0.94625370925388 0.94625370925388 -0.0379792681903069 -0.0400951437222299 0.94625370925388 0.978772611301857 -0.0125447654865927 -0.0333923964692857 -0.0427722781195886 0.573284577919275 -0.0406664378469271 0.94625370925388 -0.0865366328039219 -0.200941807800449 -0.0865366328039219 0.496636652902003 -0.0865366328039219 0.989432143485432 0.94625370925388 0.94625370925388 -0.201194775274974 0.94625370925388 0.94625370925388 1 0.94625370925388 0.94625370925388 -0.501828711344844 -0.257295818809538 -0.257295818809538 -0.201461458865925 -0.257295818809538 -0.257295818809538 0.142728705559672 0.94625370925388 0.94625370925388 -0.183496783469296 -0.183496783469296 -0.129761772682276 -0.14484052081906 -0.143432189260309 -0.127660730297042 -0.136413096358663 0.200665181781815 -0.140620671347758 -0.501828711344844 -0.183496783469296 -0.137814613713298
-0.0195948193688657 0.147312025798205 0.149703624605966 0.134363182708211 -0.0165388077434431 -0.100075957101424 -0.0180786058455001 -0.0117648287657398 -0.0165388077434431 -0.0625543604805321 -0.0240133567190321 -0.0165388077434431 -0.0149741639167018 -0.0614061099638085 -0.0122694902039811 -0.0748879354939288 -0.0195948193688657 -0.0195948193688657 -0.0165388077434431 -0.0165388077434431 -0.0165388077434431 -0.102113614036954 0.133248686303507 -0.0985495655515915 -0.0359364439044489 -0.0142845153918693 0.0394618350183787 -0.0199567461852567 -0.0149741639167018 -0.0149741639167018 -0.0199567461852567 -0.0993126039571214 -0.0122694902039811 -0.104666404255499 -0.00927578673137816 -0.0165388077434431 -0.0180786058455001 -0.0165388077434431 -0.0165388077434431 -0.0165388077434431 -0.0180786058455001 -0.0180786058455001 0.147609348515758 0.147609348515758 0.351008419178819 -0.0165388077434431 0.147609348515758 0.147609348515758 0.147609348515758 0.147609348515758 0.147609348515758 -0.104666404255499 -0.0142845153918693 -0.0993126039571214 -0.133248686303507 -0.0625727782496099 -0.159910862423291 0.145832198669413 0.145832198669413 -0.123169249688018 0.0331810456710605 -0.0165388077434431 -0.0165388077434431 0.351008419178819 -0.0195948193688657 -0.0180786058455001 -0.0199567461852567 -0.0165388077434431 0.0331810456710605 -0.0149741639167018 0.147609348515758 0.351008419178819 -0.0165388077434431 -0.0210886261552173 0.999999999999991 0.147609348515758 0.147609348515758 0.345279395259686 -0.0942282770053061 0.0331810456710605 -0.0122694902039811 0.0394618350183787 0.103644391765638 -0.10185871537229 -0.0165388077434431 -0.0165388077434431 -0.0165388077434431 -0.0165388077434431 0.147609348515758 0.380457327264726 0.147609348515758 0.151213864559403 0.147609348515758 -0.100075957101424 -0.0165388077434431 0.0362445493210111 0.147609348515758 -0.0165388077434431 0.147609348515758 0.147609348515758 -0.133248686303507 -0.0998214669059658 -0.0165388077434431 0.147609348515758 0.147609348515758 0.147609348515758 0.147609348515758 0.147609348515758 -0.160229524484744 -0.159592786322376 -0.159910862423291 0.147609348515758 -0.159592786322376 -0.159592786322376 -0.0937198109770253 0.106714689373029 -0.0165388077434431 -0.0149741639167018 0.344158749531822 -0.102113614036954 -0.100075957101424 0.147609348515758 0.147609348515758 0.147609348515758 0.147609348515758 0.147609348515758 0.345279395259686 -0.160868620589932 0.104666404255498 0.147609348515758 0.147609348515758 -0.100075957101424 0.147609348515758 0.147609348515758 0.147609348515758 0.147609348515758 0.345279395259686 0.138023477181921 0.351008419178819 0.147609348515758 0.138023477181921 0.125316412511445 0.184225081277852 0.345279395259686 0.351008419178819 0.363142914820224 -0.0204688256358694 0.147609348515758 -0.0225611279257134 -0.0165388077434431 0.147609348515758 -0.0165388077434431 0.112904142601315 -0.0727573412080845 -0.0614061099638085 -0.0210886261552173 0.147609348515758 -0.0625727782496099 0.429199210934009 -0.0165388077434431 -0.0195948193688657 -0.0210886261552173 -0.0180786058455001 0.138023477181921 -0.0614061099638085 -0.0210886261552173 0.175936999671112 0.147609348515758 -0.0927025764867078 0.15000470154847 0.147609348515758 0.351008419178819 0.138023477181921 0.15304250799415 -0.0165388077434431 0.145832198669413 0.0394618350183787 0.147609348515758 -0.0165388077434431 0.355749507309526 -0.0210886261552173 -0.0165388077434431 -0.0165388077434431 -0.0165388077434431 0.175586447385181 0.147609348515758 -0.138023477181921 -0.0993126039571214 -0.0180786058455001 -0.169404818493163 -0.158326271790463 -0.159592786322376 -0.127480305942134 0.147609348515758 0.147609348515758 0.147609348515758 0.147312025798205 0.147907130330902 0.147609348515758 0.15000470154847 -0.0122694902039811 0.351008419178819 0.351008419178819 0.345279395259686 0.341941745482138 -0.131862940100748 -0.117079034693679 -0.0727573412080845 -0.103644391765638 0.184225081277852 -0.104666404255499 -0.0165388077434431 -0.138023477181921 0.10185871537229 -0.0195948193688657 -0.100330489760864 -0.0165388077434431 -0.0165388077434431 -0.0614061099638085 -0.0934655443931376 -0.0625727782496099 -0.0165388077434431 -0.0165388077434431 -0.0165388077434431 -0.0165388077434431 -0.0165388077434431 -0.0165388077434431 -0.0584844631765497 -0.0210886261552173 0.0394618350183787 -0.0165388077434431 -0.0165388077434431 -0.0275791624106274 -0.029115634220541 -0.0165388077434431 -0.0180786058455001 -0.0122694902039811 0.0394618350183787 -0.0310596717930887 -0.0217729287341609 0.00435097341541344 -0.0165388077434431 -0.0625727782496099 -0.159592786322376 -0.0625727782496099 -0.0764729465060224 -0.0625727782496099 -0.0195948193688657 -0.0165388077434431 -0.0165388077434431 -0.160229524484744 -0.0165388077434431 -0.0165388077434431 -0.0210886261552173 -0.0165388077434431 -0.0165388077434431 0.0756817362811396 0.147609348515758 0.147609348515758 -0.159910862423291 0.147609348515758 0.147609348515758 0.103644391765638 -0.0165388077434431 -0.0165388077434431 -0.133248686303507 -0.133248686303507 -0.0942282770053061 -0.1051779151534 -0.104155236027722 -0.0927025764867078 -0.0990582262027882 0.159910862423291 -0.102113614036954 0.0756817362811396 -0.133248686303507 -0.100075957101424
-0.254576753514559 0.997985746021213 0.986010518477962 0.892982212589792 -0.249067062154874 -0.67797844857189 -0.25183410045326 -0.240610998269503 -0.249067062154874 -0.376128942799216 -0.262666179444006 -0.249067062154874 -0.246274798297097 -0.338040143326205 -0.0223842247433171 -0.507338703455728 -0.254576753514559 -0.254576753514559 -0.249067062154874 -0.249067062154874 -0.249067062154874 -0.691782838036512 0.902711702499527 -0.662022493581339 -0.243456422413585 -0.024372333332786 -0.164273762718971 -0.0264945339735351 -0.246274798297097 -0.246274798297097 -0.0161369454760686 -0.672807006844267 -0.0223842247433171 -0.660660733836499 -0.139419806742885 -0.249067062154874 -0.25183410045326 -0.249067062154874 -0.249067062154874 -0.249067062154874 -0.25183410045326 -0.25183410045326 1 1 0.402528812117693 -0.249067062154874 1 1 1 1 1 -0.660660733836499 -0.024372333332786 -0.672807006844267 -0.902711702499527 -0.425716623747116 0.402336096663252 0.9838929367415 0.983893053989501 0.627406325462673 -0.17209324819964 -0.249067062154874 -0.249067062154874 0.402528812117693 -0.254576753514559 -0.25183410045326 0.150394832917162 -0.249067062154874 -0.17209324819964 -0.246274798297097 1 0.402528812117693 -0.249067062154874 -0.257295818809538 0.147609348515758 1 1 0.409643300346968 -0.63836252888309 -0.17209324819964 0.138954688260376 -0.164273762718971 0.702153304027176 -0.69005599168684 -0.249067062154874 -0.249067062154874 -0.249067062154874 -0.249067062154874 1 0.387978724386744 1 0.976162793972984 1 -0.67797844857189 -0.249067062154874 -0.16822497170313 1 -0.249067062154874 1 1 -0.902711702499527 -0.676254369453501 -0.249067062154874 1 1 1 1 1 0.399605404692843 0.406028721771227 0.402336096663252 1 0.406028721771227 0.406028721771227 -0.634917855267275 0.722953460916034 -0.249067062154874 -0.246274798297097 0.327095635925649 -0.691782838036512 -0.598224530317923 1 1 1 1 1 0.409643300346968 0.365068711832384 0.666038594420022 1 1 -0.67797844857189 1 1 1 1 0.409643300346968 -0.473879324180833 0.402528812117693 1 -0.473879324180833 -0.590752920142664 -0.219474774963265 0.409643300346968 0.402528812117693 0.387381529380073 -0.226757040909834 1 -0.259992053954401 -0.249067062154874 1 -0.249067062154874 0.764884770081219 -0.492904697024085 -0.338040143326205 -0.257295818809538 1 -0.425716623747116 0.343918033293995 -0.249067062154874 -0.254576753514559 -0.257295818809538 -0.25183410045326 -0.473879324180833 -0.338040143326205 -0.257295818809538 -0.267309596371653 1 -0.628026459156208 0.984031480293721 1 0.402528812117693 -0.473879324180833 0.939772597102292 -0.249067062154874 0.987960451934682 -0.164273762718971 1 -0.249067062154874 0.396634496997416 -0.257295818809538 -0.249067062154874 -0.249067062154874 -0.249067062154874 -0.299549518746209 1 0.473879324180833 -0.672807006844267 -0.25183410045326 0.316803025948234 0.402654993823071 0.406028721771227 0.682300812060192 1 1 1 0.997985746021213 0.99798669736559 1 0.984031480293721 -0.0223842247433171 0.402528812117693 0.402528812117693 0.409643300346968 0.414095877230607 0.514693774516243 -0.739541604651613 -0.492904697024085 -0.702153304027175 -0.219474774963265 -0.660660733836499 -0.249067062154874 0.473879324180833 0.69005599168684 -0.254576753514559 -0.67970281536845 -0.249067062154874 -0.249067062154874 -0.338040143326205 -0.597163885971379 -0.425716623747116 -0.249067062154874 -0.249067062154874 -0.249067062154874 -0.249067062154874 -0.249067062154874 -0.249067062154874 -0.396211105628633 -0.257295818809538 -0.164273762718971 -0.249067062154874 -0.249067062154874 -0.186838860058235 0.155832861597766 -0.249067062154874 -0.25183410045326 -0.0223842247433171 -0.164273762718971 -0.210418053499979 -0.147503724886619 0.168751535985996 -0.249067062154874 -0.425716623747116 0.406028721771227 -0.425716623747116 -0.47253714343118 -0.425716623747116 -0.254576753514559 -0.249067062154874 -0.249067062154874 0.399605404692843 -0.249067062154874 -0.249067062154874 -0.257295818809538 -0.249067062154874 -0.249067062154874 0.452064606685976 1 1 0.403290460760579 1 1 0.702153304027176 -0.249067062154874 -0.249067062154874 -0.902711702499527 -0.902711702499527 -0.63836252888309 -0.658935700511436 -0.656961634253575 -0.628026459156208 -0.671083689473859 -0.402336096663252 -0.691782838036512 0.452064606685976 -0.902711702499527 -0.67797844857189
-0.254576753514559 0.997985746021213 0.986010518477962 0.892982212589792 -0.249067062154874 -0.67797844857189 -0.25183410045326 -0.240610998269503 -0.249067062154874 -0.376128942799216 -0.262666179444006 -0.249067062154874 -0.246274798297097 -0.338040143326205 -0.0223842247433171 -0.507338703455728 -0.254576753514559 -0.254576753514559 -0.249067062154874 -0.249067062154874 -0.249067062154874 -0.691782838036512 0.902711702499527 -0.662022493581339 -0.243456422413585 -0.024372333332786 -0.164273762718971 -0.0264945339735351 -0.246274798297097 -0.246274798297097 -0.0161369454760686 -0.672807006844267 -0.0223842247433171 -0.660660733836499 -0.139419806742885 -0.249067062154874 -0.25183410045326 -0.249067062154874 -0.249067062154874 -0.249067062154874 -0.25183410045326 -0.25183410045326 1 1 0.402528812117693 -0.249067062154874 1 1 1 1 1 -0.660660733836499 -0.024372333332786 -0.672807006844267 -0.902711702499527 -0.425716623747116 0.402336096663252 0.9838929367415 0.983893053989501 0.627406325462673 -0.17209324819964 -0.249067062154874 -0.249067062154874 0.402528812117693 -0.254576753514559 -0.25183410045326 0.150394832917162 -0.249067062154874 -0.17209324819964 -0.246274798297097 1 0.402528812117693 -0.249067062154874 -0.257295818809538 0.147609348515758 1 1 0.409643300346968 -0.63836252888309 -0.17209324819964 0.138954688260376 -0.164273762718971 0.702153304027176 -0.69005599168684 -0.249067062154874 -0.249067062154874 -0.249067062154874 -0.249067062154874 1 0.387978724386744 1 0.976162793972984 1 -0.67797844857189 -0.249067062154874 -0.16822497170313 1 -0.249067062154874 1 1 -0.902711702499527 -0.676254369453501 -0.249067062154874 1 1 1 1 1 0.399605404692843 0.406028721771227 0.402336096663252 1 0.406028721771227 0.406028721771227 -0.634917855267275 0.722953460916034 -0.249067062154874 -0.246274798297097 0.327095635925649 -0.691782838036512 -0.598224530317923 1 1 1 1 1 0.409643300346968 0.365068711832384 0.666038594420022 1 1 -0.67797844857189 1 1 1 1 0.409643300346968 -0.473879324180833 0.402528812117693 1 -0.473879324180833 -0.590752920142664 -0.219474774963265 0.409643300346968 0.402528812117693 0.387381529380073 -0.226757040909834 1 -0.259992053954401 -0.249067062154874 1 -0.249067062154874 0.764884770081219 -0.492904697024085 -0.338040143326205 -0.257295818809538 1 -0.425716623747116 0.343918033293995 -0.249067062154874 -0.254576753514559 -0.257295818809538 -0.25183410045326 -0.473879324180833 -0.338040143326205 -0.257295818809538 -0.267309596371653 1 -0.628026459156208 0.984031480293721 1 0.402528812117693 -0.473879324180833 0.939772597102292 -0.249067062154874 0.987960451934682 -0.164273762718971 1 -0.249067062154874 0.396634496997416 -0.257295818809538 -0.249067062154874 -0.249067062154874 -0.249067062154874 -0.299549518746209 1 0.473879324180833 -0.672807006844267 -0.25183410045326 0.316803025948234 0.402654993823071 0.406028721771227 0.682300812060192 1 1 1 0.997985746021213 0.99798669736559 1 0.984031480293721 -0.0223842247433171 0.402528812117693 0.402528812117693 0.409643300346968 0.414095877230607 0.514693774516243 -0.739541604651613 -0.492904697024085 -0.702153304027175 -0.219474774963265 -0.660660733836499 -0.249067062154874 0.473879324180833 0.69005599168684 -0.254576753514559 -0.67970281536845 -0.249067062154874 -0.249067062154874 -0.338040143326205 -0.597163885971379 -0.425716623747116 -0.249067062154874 -0.249067062154874 -0.249067062154874 -0.249067062154874 -0.249067062154874 -0.249067062154874 -0.396211105628633 -0.257295818809538 -0.164273762718971 -0.249067062154874 -0.249067062154874 -0.186838860058235 0.155832861597766 -0.249067062154874 -0.25183410045326 -0.0223842247433171 -0.164273762718971 -0.210418053499979 -0.147503724886619 0.168751535985996 -0.249067062154874 -0.425716623747116 0.406028721771227 -0.425716623747116 -0.47253714343118 -0.425716623747116 -0.254576753514559 -0.249067062154874 -0.249067062154874 0.399605404692843 -0.249067062154874 -0.249067062154874 -0.257295818809538 -0.249067062154874 -0.249067062154874 0.452064606685976 1 1 0.403290460760579 1 1 0.702153304027176 -0.249067062154874 -0.249067062154874 -0.902711702499527 -0.902711702499527 -0.63836252888309 -0.658935700511436 -0.656961634253575 -0.628026459156208 -0.671083689473859 -0.402336096663252 -0.691782838036512 0.452064606685976 -0.902711702499527 -0.67797844857189
-0.0696121332862652 0.408856102935585 0.416042251290805 0.359446644074113 -0.10647790538953 -0.289840513147777 -0.10766083355191 -0.0624417023265385 -0.10647790538953 -0.155614317618392 -0.071131230652875 -0.10647790538953 -0.105284193124654 -0.177844698545147 -0.075191673499051 -0.216890832531741 -0.0696121332862652 -0.0696121332862652 -0.10647790538953 -0.10647790538953 -0.10647790538953 -0.295741985878283 0.375864826951295 -0.285419769915528 -0.086411589074043 -0.0767812847060475 -0.0702281787621361 -0.0435985242621046 -0.105284193124654 -0.105284193124654 -0.0435985242621046 -0.287629685757607 -0.075191673499051 -0.303135390331583 0.0319244862564337 -0.10647790538953 -0.10766083355191 -0.10647790538953 -0.10647790538953 -0.10647790538953 -0.10766083355191 -0.10766083355191 0.409643300346968 0.409643300346968 0.957100952254347 -0.10647790538953 0.409643300346968 0.409643300346968 0.409643300346968 0.409643300346968 0.409643300346968 -0.303135390331583 -0.0767812847060475 -0.287629685757607 -0.375864826951295 -0.15698340302472 -0.463134680547682 0.404366916063826 0.404366916063826 -0.356723428559594 -0.0735710633170114 -0.10647790538953 -0.10647790538953 0.957100952254347 -0.0696121332862652 -0.10766083355191 0.1495628875925 -0.10647790538953 -0.0735710633170114 -0.105284193124654 0.409643300346968 0.957100952254347 -0.10647790538953 -0.072286565451463 0.345279395259686 0.409643300346968 0.409643300346968 1 -0.272904431306814 -0.0735710633170114 0.304991886792428 -0.0702281787621361 0.300175432384801 -0.295003747025454 -0.10647790538953 -0.10647790538953 -0.10647790538953 -0.10647790538953 0.409643300346968 0.87881979251104 0.409643300346968 0.320612713494054 0.409643300346968 -0.289840513147777 -0.10647790538953 -0.0719173481478813 0.409643300346968 -0.10647790538953 0.409643300346968 0.409643300346968 -0.375864826951295 -0.289103457305612 -0.10647790538953 0.409643300346968 0.409643300346968 0.409643300346968 0.409643300346968 0.409643300346968 -0.464057591285555 -0.462213466871793 -0.463134680547682 0.409643300346968 -0.462213466871793 -0.462213466871793 -0.271431809322239 0.294935525250635 -0.10647790538953 -0.105284193124654 0.937651022660557 -0.295741985878283 -0.242160043583189 0.409643300346968 0.409643300346968 0.409643300346968 0.409643300346968 0.409643300346968 1 -0.451052645447895 0.303135390331583 0.409643300346968 0.409643300346968 -0.289840513147777 0.409643300346968 0.409643300346968 0.409643300346968 0.409643300346968 1 0.391403602968425 0.957100952254347 0.409643300346968 0.391403602968425 0.353889020244714 0.519855560094961 1 0.957100952254347 0.950808569211981 -0.131531862397378 0.409643300346968 -0.0682964011573507 -0.10647790538953 0.409643300346968 -0.10647790538953 0.314095346006179 -0.168698208125236 -0.177844698545147 -0.072286565451463 0.409643300346968 -0.15698340302472 0.796428076905499 -0.10647790538953 -0.0696121332862652 -0.072286565451463 -0.0668232405991335 0.391403602968425 -0.177844698545147 -0.072286565451463 0.495483303650597 0.409643300346968 -0.268485689442849 0.416711361255734 0.409643300346968 0.957100952254347 0.391403602968425 0.426267331124599 -0.10647790538953 0.404366916063826 -0.0702281787621361 0.409643300346968 -0.10647790538953 0.970568864229712 -0.072286565451463 -0.10647790538953 -0.10647790538953 -0.10647790538953 0.508534392135165 0.409643300346968 -0.391403602968424 -0.287629685757607 -0.10766083355191 -0.476584712087513 -0.458545380825242 -0.462213466871793 -0.322509908176262 0.409643300346968 0.409643300346968 0.409643300346968 0.408856102935585 0.410574807814826 0.409643300346968 0.416711361255734 -0.075191673499051 0.957100952254347 0.957100952254347 1 0.990333481165193 -0.373616955004069 -0.33908491587117 -0.168698208125236 -0.300175432384801 0.519855560094961 -0.303135390331583 -0.10647790538953 -0.391403602968424 0.295003747025454 -0.0696121332862652 -0.290577691974365 -0.10647790538953 -0.10647790538953 -0.177844698545147 -0.214873129934736 -0.15698340302472 -0.10647790538953 -0.10647790538953 -0.10647790538953 -0.10647790538953 -0.10647790538953 -0.10647790538953 -0.139755391793413 -0.072286565451463 -0.0702281787621361 -0.10647790538953 -0.10647790538953 -0.0798749151824733 0.272548182979777 -0.10647790538953 -0.0668232405991335 -0.075191673499051 -0.0702281787621361 -0.0899551847561765 -0.063058870680034 0.39473399808527 -0.10647790538953 -0.15698340302472 -0.462213466871793 -0.15698340302472 -0.183363130913494 -0.15698340302472 -0.0696121332862652 -0.10647790538953 -0.10647790538953 -0.464057591285555 -0.10647790538953 -0.10647790538953 -0.072286565451463 -0.10647790538953 -0.10647790538953 0.172387910175376 0.409643300346968 0.409643300346968 -0.463134680547682 0.409643300346968 0.409643300346968 0.300175432384801 -0.10647790538953 -0.10647790538953 -0.375864826951295 -0.375864826951295 -0.272904431306814 -0.304616830883569 -0.301654942222617 -0.268485689442849 -0.286892955568014 0.463134680547682 -0.295741985878283 0.172387910175376 -0.375864826951295 -0.289840513147777
[truncated: 992,078 more chars]
