# Supplementary material for: Precision medicine for atherosclerotic cardiovascular disease: Integrative genomics maps risk loci and AI‐predicted functional consequences
Source: Clin Transl Med. 2026 Jul 10;16(7):e70732. doi: 10.1002/ctm2.70732 (PMC13351343; doi:10.1002/ctm2.70732)
Supplement: Supplementary file 6 — Supporting Information [file CTM2-16-e70732-s005.zip › IGF2BP1/FINEMAP/data.snp]

index rsid chromosome position allele1 allele2 maf beta se z prob log10bf mean sd mean_incl sd_incl
241 rs79235862 17 46893888 G A 0.0347913 -0.150811 0.00660544 -22.8314 1 12.2424 -0.00297167 0.000116264 -0.00297167 0.000116264
159 rs563916 17 46930907 G A 0.130219 -0.000834434 0.000730945 -1.14158 1 12.2424 0.000746611 6.67394e-05 0.000746611 6.67394e-05
117 rs3744604 17 46925859 G A 0.0467197 0.00132999 0.00121599 1.09375 1 12.2424 5.29836e-05 0.000154508 5.29836e-05 0.000154508
170 rs58591767 17 47026076 G A 0.449304 -0.000466128 0.000446995 -1.0428 1 12.2424 -6.18268e-05 0.000137165 -6.18268e-05 0.000137165
4 rs1058018 17 47000251 C T 0.395626 -0.000343078 0.000452371 -0.758399 1 12.2424 4.59177e-05 0.000135402 4.59177e-05 0.000135402
177 rs60416307 17 46893644 C T 0.0208748 0.000379004 0.0014248 0.266005 0 -inf 0 0 0 0
178 rs60540186 17 46999673 T C 0.441352 -0.000553332 0.000451527 -1.22547 0 -inf 0 0 0 0
179 rs60656944 17 46914733 A G 0.0467197 -0.000584445 0.00514373 -0.113623 0 -inf 0 0 0 0
180 rs606911 17 46908228 G A 0.178926 -0.000856602 0.000653766 -1.31026 0 -inf 0 0 0 0
181 rs60844158 17 47007415 A C 0.0497018 -0.00145978 0.00508513 -0.287068 0 -inf 0 0 0 0
182 rs60852732 17 46913273 G A 0.0467197 0.00132298 0.00121584 1.08812 0 -inf 0 0 0 0
183 rs61030793 17 46919855 C G 0.0467197 0.00131241 0.0012152 1.08 0 -inf 0 0 0 0
184 rs61238503 17 46938181 A G 0.0467197 0.00131983 0.00121592 1.08546 0 -inf 0 0 0 0
185 rs612720 17 46918204 A G 0.472167 -0.000478392 0.000485666 -0.985023 0 -inf 0 0 0 0
176 rs602051 17 46966950 T C 0.435388 -0.00044632 0.000453557 -0.984043 0 -inf 0 0 0 0
186 rs61576918 17 46985593 A C 0.441352 -0.000452085 0.000446156 -1.01329 0 -inf 0 0 0 0
187 rs61596100 17 46895360 G A 0.408549 0.000491484 0.000495295 0.992306 0 -inf 0 0 0 0
188 rs61632152 17 47025654 C T 0.263419 -2.36136e-05 0.000507262 -0.046551 0 -inf 0 0 0 0
189 rs61648633 17 46915933 G A 0.0477137 0.0013145 0.00121525 1.08167 0 -inf 0 0 0 0
190 rs62066473 17 46906108 G T 0.49006 0.00105854 0.00200213 0.528708 0 -inf 0 0 0 0
199 rs62075852 17 47017176 T C 0.441352 -0.000454259 0.000446203 -1.01806 0 -inf 0 0 0 0
207 rs6504584 17 46941419 G T 0.332008 0.000411321 0.000468844 0.877308 0 -inf 0 0 0 0
206 rs6504582 17 46905056 G A 0.38668 0.000192542 0.000489289 0.393514 0 -inf 0 0 0 0
205 rs649245 17 46925041 G A 0.190855 -0.00104489 0.000655622 -1.59374 0 -inf 0 0 0 0
204 rs648335 17 46925236 C G 0.187873 -0.00103934 0.000655538 -1.58548 0 -inf 0 0 0 0
203 rs640590 17 46899032 C G 0.182903 -0.000701881 0.000644164 -1.0896 0 -inf 0 0 0 0
202 rs639679 17 46899254 A G 0.182903 -0.000703219 0.000644145 -1.09171 0 -inf 0 0 0 0
201 rs62621985 17 46923832 G A 0.0238569 -6.57228e-05 0.00171155 -0.0383997 0 -inf 0 0 0 0
200 rs62078369 17 47026431 C T 0.449304 -0.00034683 0.00045456 -0.763001 0 -inf 0 0 0 0
173 rs594335 17 46893571 C A 0.408549 -0.000514543 0.000497874 -1.03348 0 -inf 0 0 0 0
198 rs62075850 17 47012504 A G 0.442346 -0.000462971 0.000446364 -1.03721 0 -inf 0 0 0 0
197 rs62075846 17 47002524 G A 0.440358 -0.00046527 0.000446188 -1.04277 0 -inf 0 0 0 0
196 rs62075845 17 47002439 G T 0.441352 -0.000536193 0.000450347 -1.19062 0 -inf 0 0 0 0
195 rs62075844 17 47002389 G A 0.441352 -0.000448613 0.000446307 -1.00517 0 -inf 0 0 0 0
194 rs62075824 17 46986679 A G 0.441352 -0.000448108 0.000446327 -1.00399 0 -inf 0 0 0 0
193 rs62075819 17 46982544 C T 0.370775 0.000135231 0.000493547 0.273999 0 -inf 0 0 0 0
192 rs62075798 17 46927086 G A 0.480119 0.000239596 0.000471052 0.50864 0 -inf 0 0 0 0
191 rs62066475 17 46909483 G A 0.476143 0.000237762 0.000468057 0.507976 0 -inf 0 0 0 0
148 rs55724082 17 47017879 G A 0.441352 -0.000389174 0.000450805 -0.863286 0 -inf 0 0 0 0
156 rs56065927 17 46964174 G A 0.0497018 0.00104135 0.00119412 0.872069 0 -inf 0 0 0 0
155 rs56009866 17 46889710 C T 0.120278 0.000197155 0.000676757 0.291323 0 -inf 0 0 0 0
154 rs55941919 17 46970317 G C 0.161034 0.000545348 0.000623446 0.874732 0 -inf 0 0 0 0
153 rs55917610 17 47012551 C G 0.316103 -0.000346146 0.000471551 -0.734059 0 -inf 0 0 0 0
152 rs55878356 17 46946244 G A 0.0467197 -0.000791933 0.00510142 -0.155238 0 -inf 0 0 0 0
151 rs55771415 17 46999937 C T 0.441352 -0.000537841 0.000450583 -1.19365 0 -inf 0 0 0 0
150 rs55762970 17 46953258 A G 0.0467197 0.00138123 0.00131552 1.04995 0 -inf 0 0 0 0
149 rs55756520 17 47027822 G A 0.0506958 0.000834412 0.00119111 0.700531 0 -inf 0 0 0 0
157 rs56236620 17 46984832 A C 0.441352 -0.000457879 0.000449664 -1.01827 0 -inf 0 0 0 0
147 rs55681610 17 46934663 G A 0.0695825 0.00110668 0.000998816 1.10799 0 -inf 0 0 0 0
146 rs550510 17 46926615 G A 0.172962 -0.00085662 0.000656506 -1.30482 0 -inf 0 0 0 0
145 rs541801 17 46900240 C T 0.182903 -0.000708348 0.000644553 -1.09898 0 -inf 0 0 0 0
144 rs533842 17 46923384 G A 0.187873 -0.00100034 0.000652322 -1.5335 0 -inf 0 0 0 0
143 rs532154 17 46896364 A G 0.44831 -0.00238597 0.00199931 -1.1934 0 -inf 0 0 0 0
142 rs521833 17 46892436 A G 0.362823 -0.000244064 0.000488324 -0.499799 0 -inf 0 0 0 0
141 rs520878 17 46892328 T C 0.408549 -0.000614697 0.000504562 -1.21828 0 -inf 0 0 0 0
175 rs59753208 17 46914755 C T 0.0467197 0.00151264 0.00122592 1.23389 0 -inf 0 0 0 0
158 rs56321731 17 47006948 C T 0.125249 0.000326286 0.000664279 0.491189 0 -inf 0 0 0 0
160 rs56686532 17 46938456 G A 0.0467197 0.00132792 0.00121955 1.08886 0 -inf 0 0 0 0
161 rs56758270 17 46964485 G A 0.0487078 0.00124706 0.00123046 1.01349 0 -inf 0 0 0 0
162 rs56904288 17 47007149 T A 0.0497018 0.000890842 0.00118759 0.750128 0 -inf 0 0 0 0
163 rs57249781 17 47003564 A T 0.0477137 0.00101478 0.00122776 0.826533 0 -inf 0 0 0 0
164 rs573532 17 46890619 T C 0.408549 -0.00049001 0.000495898 -0.988126 0 -inf 0 0 0 0
165 rs57459935 17 46885982 G A 0.120278 0.000227734 0.000675362 0.337202 0 -inf 0 0 0 0
166 rs57508413 17 47007166 G C 0.0497018 0.000891002 0.00118759 0.750259 0 -inf 0 0 0 0
167 rs576389 17 46890963 T C 0.471173 -0.00128252 0.00198778 -0.645204 0 -inf 0 0 0 0
168 rs57901004 17 47011897 C T 0.441352 -0.000441545 0.000446057 -0.989884 0 -inf 0 0 0 0
169 rs58376900 17 46962853 C G 0.237575 0.000223023 0.000515347 0.432763 0 -inf 0 0 0 0
171 rs58838744 17 46998902 A G 0.441352 -0.000448196 0.000446293 -1.00426 0 -inf 0 0 0 0
172 rs594117 17 46901128 G A 0.182903 -0.000729762 0.000649372 -1.1238 0 -inf 0 0 0 0
209 rs67174000 17 46982380 G A 0.280318 0.000132272 0.000492305 0.26868 0 -inf 0 0 0 0
174 rs595767 17 46957987 A G 0.459245 -0.000429406 0.000451482 -0.951102 0 -inf 0 0 0 0
252 rs8078984 17 46912551 G A 0.0467197 -0.00108155 0.00509886 -0.212116 0 -inf 0 0 0 0
260 rs882150 17 46946646 A G 0.481113 0.000238862 0.000466975 0.511509 0 -inf 0 0 0 0
259 rs832410 17 46972865 C T 0.441352 -0.000458432 0.000446065 -1.02773 0 -inf 0 0 0 0
258 rs8182364 17 47018025 A G 0.441352 -0.000463601 0.000449718 -1.03087 0 -inf 0 0 0 0
257 rs8082345 17 47027118 C A 0.171968 -0.000666612 0.00062539 -1.06591 0 -inf 0 0 0 0
256 rs8080446 17 46912436 A G 0.0467197 0.00131297 0.00121514 1.08051 0 -inf 0 0 0 0
255 rs8079874 17 46950975 C T 0.0467197 0.00127256 0.0012162 1.04634 0 -inf 0 0 0 0
254 rs8079462 17 47002447 C A 0.0497018 0.000872165 0.00118255 0.737529 0 -inf 0 0 0 0
253 rs8078992 17 46912573 G T 0.0467197 -0.000964673 0.00509963 -0.189165 0 -inf 0 0 0 0
261 rs903567 17 46980318 C T 0.441352 -0.000445591 0.000445891 -0.999326 0 -inf 0 0 0 0
251 rs8078826 17 46947435 A G 0.482107 0.000223749 0.000466079 0.480067 0 -inf 0 0 0 0
250 rs8076419 17 46929354 C T 0.0467197 -0.000940278 0.00509961 -0.184382 0 -inf 0 0 0 0
249 rs8076178 17 46908280 G C 0.0467197 0.00138881 0.00120227 1.15515 0 -inf 0 0 0 0
248 rs8076135 17 46975698 G A 0.0487078 0.00104385 0.00119595 0.872816 0 -inf 0 0 0 0
247 rs8075893 17 47015665 C T 0.125249 0.000387581 0.000660772 0.586558 0 -inf 0 0 0 0
246 rs8075255 17 46958166 T C 0.17495 0.000911178 0.00206116 0.442071 0 -inf 0 0 0 0
245 rs8074792 17 47015688 G A 0.125249 0.000295589 0.000654428 0.451676 0 -inf 0 0 0 0
244 rs8074034 17 46932298 A G 0.480119 0.000162993 0.000463835 0.351404 0 -inf 0 0 0 0
269 rs9904761 17 46956830 C G 0.286282 0.000262918 0.000488057 0.538704 0 -inf 0 0 0 0
277 rs999475 17 46988044 G A 0.266402 5.6033e-05 0.000502819 0.111438 0 -inf 0 0 0 0
276 rs999474 17 46987665 G A 0.39165 0.000284153 0.000451744 0.629013 0 -inf 0 0 0 0
275 rs9915532 17 47027359 A G 0.171968 -0.000593849 0.000621099 -0.956126 0 -inf 0 0 0 0
274 rs9914918 17 46962021 G A 0.274354 0.000222258 0.000496185 0.447934 0 -inf 0 0 0 0
273 rs9913202 17 46915511 T C 0.481113 -0.00025134 0.00047158 -0.532975 0 -inf 0 0 0 0
272 rs9911030 17 47018069 G A 0.262425 6.67092e-05 0.000502807 0.132673 0 -inf 0 0 0 0
271 rs9909916 17 46961493 C T 0.237575 0.000221632 0.000515425 0.429998 0 -inf 0 0 0 0
270 rs9905428 17 46948709 C G 0.282306 0.000236236 0.00048892 0.483178 0 -inf 0 0 0 0
243 rs8065900 17 47015916 T C 0.125249 0.000381516 0.000660427 0.57768 0 -inf 0 0 0 0
268 rs9904730 17 47011755 G A 0.243539 8.41204e-05 0.000517317 0.162609 0 -inf 0 0 0 0
267 rs9894239 17 46997959 C T 0.39165 0.000272885 0.000452289 0.603343 0 -inf 0 0 0 0
266 rs9894220 17 46989154 A G 0.39165 0.000299475 0.000451449 0.663364 0 -inf 0 0 0 0
265 rs9892143 17 46900280 T C 0.0467197 0.000786744 0.00115701 0.679981 0 -inf 0 0 0 0
264 rs9748045 17 46938862 C T 0.0467197 0.00132619 0.0012194 1.08758 0 -inf 0 0 0 0
263 rs962273 17 46978353 T C 0.280318 -0.000123059 0.000495714 -0.248245 0 -inf 0 0 0 0
262 rs957557 17 47003221 G T 0.441352 -0.000456496 0.000446281 -1.02289 0 -inf 0 0 0 0
216 rs7212779 17 47004090 G A 0.267396 -2.16389e-06 0.000288346 -0.00750451 0 -inf 0 0 0 0
224 rs7219313 17 46936386 C T 0.0467197 0.00118935 0.00120811 0.984476 0 -inf 0 0 0 0
223 rs7217035 17 46941682 G C 0.0467197 0.00131763 0.00121568 1.08386 0 -inf 0 0 0 0
222 rs7216848 17 46941578 G A 0.0467197 0.00112547 0.00119844 0.939109 0 -inf 0 0 0 0
221 rs7214832 17 47010003 T C 0.125249 0.000386055 0.000660725 0.584291 0 -inf 0 0 0 0
220 rs7214826 17 46888574 G T 0.240557 -0.000453687 0.000562416 -0.806675 0 -inf 0 0 0 0
219 rs7214800 17 46886614 C G 0.120278 0.000220471 0.000675101 0.326575 0 -inf 0 0 0 0
218 rs7214304 17 46936832 C T 0.0467197 0.00130998 0.00121536 1.07785 0 -inf 0 0 0 0
217 rs7213258 17 46914093 G A 0.0467197 -0.000964656 0.00509963 -0.189162 0 -inf 0 0 0 0
225 rs7221442 17 46917194 C T 0.0467197 0.00118178 0.00111914 1.05598 0 -inf 0 0 0 0
215 rs7210340 17 46990940 C T 0.0487078 0.00089227 0.00119047 0.749513 0 -inf 0 0 0 0
214 rs7209449 17 46964758 A G 0.27336 -0.000228897 0.000497557 -0.460043 0 -inf 0 0 0 0
213 rs7208074 17 46894073 G A 0.408549 0.000495644 0.00049551 1.00027 0 -inf 0 0 0 0
212 rs7207100 17 46917973 C T 0.0467197 0.00132413 0.00121934 1.08594 0 -inf 0 0 0 0
211 rs7207087 17 46917953 C G 0.284294 0.000227025 0.000489302 0.463977 0 -inf 0 0 0 0
210 rs688945 17 46901768 C T 0.44831 -0.00237681 0.00200544 -1.18518 0 -inf 0 0 0 0
139 rs515000 17 46899571 T C 0.182903 -0.000729226 0.00065288 -1.11694 0 -inf 0 0 0 0
233 rs74448347 17 47012373 C T 0.026839 0.00107576 0.00153757 0.699647 0 -inf 0 0 0 0
242 rs79454300 17 46921819 C T 0.0467197 0.00140158 0.0012223 1.14667 0 -inf 0 0 0 0
240 rs78270829 17 46913863 T G 0.0168986 0.00233339 0.00175703 1.32804 0 -inf 0 0 0 0
239 rs78069344 17 46990075 A G 0.0337972 0.00104062 0.00142927 0.728078 0 -inf 0 0 0 0
238 rs77184940 17 46905511 A G 0.0208748 0.000402199 0.00143017 0.281226 0 -inf 0 0 0 0
237 rs76047375 17 46924218 G T 0.0238569 0.000415752 0.00159927 0.259963 0 -inf 0 0 0 0
236 rs75665628 17 46982649 G C 0.0477137 0.00102801 0.0012278 0.837276 0 -inf 0 0 0 0
235 rs7503448 17 46898753 G A 0.0467197 0.00137303 0.00122144 1.12411 0 -inf 0 0 0 0
234 rs74725365 17 46960833 C T 0.0298211 -0.00141646 0.00175426 -0.807438 0 -inf 0 0 0 0
208 rs66985080 17 46970175 C G 0.161034 0.000548894 0.000623625 0.880167 0 -inf 0 0 0 0
232 rs73989219 17 46930529 A G 0.0467197 0.00130577 0.001215 1.07471 0 -inf 0 0 0 0
231 rs73989214 17 46913646 A G 0.0467197 0.00131281 0.00121513 1.08039 0 -inf 0 0 0 0
230 rs73989213 17 46897579 G C 0.0208748 0.000302347 0.00141767 0.21327 0 -inf 0 0 0 0
229 rs73332250 17 47014571 T C 0.0497018 0.000887013 0.0011834 0.749545 0 -inf 0 0 0 0
228 rs72831898 17 46969801 G A 0.110338 0.000304404 0.000688661 0.442023 0 -inf 0 0 0 0
227 rs7224263 17 46936489 T C 0.0467197 0.00132956 0.00121974 1.09004 0 -inf 0 0 0 0
226 rs7222365 17 46941817 C T 0.0467197 -0.000832107 0.00509698 -0.163255 0 -inf 0 0 0 0
45 rs12453428 17 46900058 G A 0.182903 -0.000709397 0.000644598 -1.10053 0 -inf 0 0 0 0
53 rs12938969 17 46907885 C T 0.0248509 0.000963288 0.00650684 0.148042 0 -inf 0 0 0 0
52 rs12937175 17 46936154 C T 0.284294 -2.15181e-06 0.000286278 -0.00751652 0 -inf 0 0 0 0
51 rs12603612 17 47021418 A C 0.441352 -0.000361029 0.000459056 -0.786461 0 -inf 0 0 0 0
50 rs12603261 17 46994396 C T 0.441352 -0.000471055 0.000449795 -1.04727 0 -inf 0 0 0 0
49 rs12601858 17 47017477 T C 0.441352 -0.000355627 0.000453036 -0.784985 0 -inf 0 0 0 0
48 rs12601672 17 47006493 T C 0.441352 -0.000461488 0.000446186 -1.0343 0 -inf 0 0 0 0
47 rs12601072 17 46997998 T C 0.441352 -0.0004309 0.000446298 -0.965498 0 -inf 0 0 0 0
46 rs12453671 17 46945833 A T 0.0467197 -0.000910264 0.00509964 -0.178496 0 -inf 0 0 0 0
54 rs12939844 17 47025559 T A 0.263419 -1.34295e-05 0.00050666 -0.0265059 0 -inf 0 0 0 0
44 rs12453394 17 46994970 G A 0.441352 -0.000455206 0.000446576 -1.01932 0 -inf 0 0 0 0
43 rs12451879 17 46995735 A G 0.441352 -0.000533278 0.000450199 -1.18454 0 -inf 0 0 0 0
42 rs12451265 17 46939495 G A 0.0477137 0.00132932 0.00121949 1.09006 0 -inf 0 0 0 0
41 rs12451147 17 46899112 T C 0.0477137 0.00128984 0.00120075 1.0742 0 -inf 0 0 0 0
40 rs12450692 17 46945503 C T 0.0467197 0.00131657 0.00121562 1.08305 0 -inf 0 0 0 0
39 rs12450563 17 46945566 G C 0.0467197 0.0013267 0.00121931 1.08807 0 -inf 0 0 0 0
38 rs12450461 17 46911428 A G 0.0467197 0.00131552 0.00121538 1.08239 0 -inf 0 0 0 0
37 rs12450440 17 46911353 A T 0.0477137 0.00131853 0.00121636 1.08399 0 -inf 0 0 0 0
62 rs141182730 17 46944363 C T 0.0467197 0.00130387 0.0012148 1.07332 0 -inf 0 0 0 0
70 rs151110658 17 46914745 G A 0.0457256 0.00148613 0.00126428 1.17547 0 -inf 0 0 0 0
69 rs148237937 17 46929863 T C 0.0228628 0.000269449 0.00142021 0.189725 0 -inf 0 0 0 0
68 rs147600105 17 46902540 C T 0.0467197 -0.00025231 0.00518885 -0.0486255 0 -inf 0 0 0 0
67 rs147069987 17 47001981 A G 0.027833 -0.000422609 0.00147819 -0.285897 0 -inf 0 0 0 0
66 rs145799151 17 46909751 G A 0.0477137 0.00134012 0.00121928 1.09911 0 -inf 0 0 0 0
65 rs145409352 17 46967123 C T 0.0487078 0.00117386 0.00122907 0.955079 0 -inf 0 0 0 0
64 rs144379736 17 46903873 G A 0.182903 -0.00070881 0.000644699 -1.09944 0 -inf 0 0 0 0
63 rs141282565 17 46916462 C T 0.0467197 0.00152283 0.00122716 1.24093 0 -inf 0 0 0 0
36 rs12450051 17 46931847 G A 0.0467197 0.00131353 0.00121583 1.08036 0 -inf 0 0 0 0
61 rs139100326 17 46999739 A G 0.0228628 -0.000142706 0.00140033 -0.101909 0 -inf 0 0 0 0
60 rs12952879 17 46942739 C T 0.354871 0.000217798 0.000493396 0.441425 0 -inf 0 0 0 0
59 rs12950328 17 46967061 C T 0.435388 -0.000572917 0.000452011 -1.26749 0 -inf 0 0 0 0
58 rs12948439 17 46967124 G A 0.435388 -0.000540791 0.000452584 -1.19489 0 -inf 0 0 0 0
57 rs12948015 17 46924980 G T 0.481113 0.000224424 0.000466609 0.480968 0 -inf 0 0 0 0
56 rs12941604 17 47007013 G A 0.125249 0.000388918 0.000660988 0.588389 0 -inf 0 0 0 0
55 rs12940898 17 46981419 T C 0.39165 0.000227575 0.000456061 0.499002 0 -inf 0 0 0 0
10 rs112139969 17 46957098 C G 0.124254 -1.46904e-05 0.000683744 -0.0214853 0 -inf 0 0 0 0
18 rs11653543 17 46979046 C T 0.0487078 0.0011647 0.00119726 0.972812 0 -inf 0 0 0 0
17 rs11652336 17 46985591 C T 0.0487078 0.00091913 0.00118691 0.774388 0 -inf 0 0 0 0
16 rs11650158 17 46959208 G A 0.168986 0.000257805 0.000598418 0.430811 0 -inf 0 0 0 0
15 rs116439846 17 46917687 T C 0.0238569 -5.73218e-05 0.00170877 -0.0335456 0 -inf 0 0 0 0
14 rs114722761 17 46894597 A T 0.120278 0.000113115 0.00067167 0.168408 0 -inf 0 0 0 0
13 rs11434 17 46941245 G A 0.0457256 0.00131766 0.00121569 1.08388 0 -inf 0 0 0 0
12 rs113495955 17 46926954 A G 0.0467197 0.00131617 0.00121551 1.08281 0 -inf 0 0 0 0
11 rs112217959 17 47020590 G C 0.0516899 0.000607998 0.00108451 0.560619 0 -inf 0 0 0 0
19 rs11654595 17 46943000 A G 0.0467197 -0.000912484 0.00509963 -0.178932 0 -inf 0 0 0 0
9 rs111788037 17 46902352 T A 0.0467197 0.00133428 0.0012219 1.09197 0 -inf 0 0 0 0
8 rs111498564 17 46974315 G T 0.0437376 0.000121042 0.00109871 0.110168 0 -inf 0 0 0 0
7 rs111341180 17 46934951 A G 0.0477137 -0.00082845 0.005101 -0.162409 0 -inf 0 0 0 0
6 rs11079842 17 47002762 G A 0.266402 0.000110197 0.000500091 0.220354 0 -inf 0 0 0 0
5 rs11079839 17 46948795 T A 0.0467197 0.00122919 0.00122814 1.00085 0 -inf 0 0 0 0
3 rs1057902 17 47005588 C T 0.44831 -0.00044039 0.000446534 -0.986241 0 -inf 0 0 0 0
2 rs1057897 17 47005509 T G 0.440358 -0.000450078 0.000445789 -1.00962 0 -inf 0 0 0 0
27 rs117358243 17 46886706 C T 0.0208748 0.00033299 0.0014255 0.233595 0 -inf 0 0 0 0
35 rs12449856 17 46946997 C T 0.0616302 0.000376828 0.00100557 0.374739 0 -inf 0 0 0 0
34 rs11870567 17 46937322 A G 0.284294 0.000285795 0.000487917 0.585745 0 -inf 0 0 0 0
33 rs11870327 17 46947204 A G 0.0238569 -0.000373093 0.00169731 -0.219814 0 -inf 0 0 0 0
32 rs11869991 17 47027763 C T 0.263419 -2.05101e-05 0.000507073 -0.0404479 0 -inf 0 0 0 0
31 rs11869308 17 46886661 G A 0.027833 0.000541927 0.00159127 0.340563 0 -inf 0 0 0 0
30 rs117980178 17 46945086 C A 0.0457256 0.00141242 0.00126828 1.11365 0 -inf 0 0 0 0
29 rs117708140 17 46898731 C T 0.0457256 0.00144311 0.00127356 1.13314 0 -inf 0 0 0 0
28 rs117387941 17 46888621 G A 0.027833 -0.000288071 0.00171096 -0.168368 0 -inf 0 0 0 0
71 rs15563 17 47005193 A G 0.441352 -0.000452702 0.000446307 -1.01433 0 -inf 0 0 0 0
26 rs117231541 17 46891168 A G 0.0248509 -0.000499457 0.00173434 -0.287982 0 -inf 0 0 0 0
25 rs117088827 17 46897002 G T 0.0447316 -0.0012942 0.00125527 -1.03102 0 -inf 0 0 0 0
24 rs11657868 17 46942681 G A 0.260437 0.000275607 0.000498717 0.552632 0 -inf 0 0 0 0
23 rs11657238 17 46985634 A G 0.39165 0.00137629 0.00200755 0.685558 0 -inf 0 0 0 0
22 rs11656939 17 46964406 G C 0.274354 0.000221564 0.000496429 0.446315 0 -inf 0 0 0 0
21 rs11655675 17 46897858 C T 0.0467197 0.0014085 0.00122414 1.1506 0 -inf 0 0 0 0
20 rs11655386 17 46897873 G C 0.0467197 0.00139079 0.00122313 1.13707 0 -inf 0 0 0 0
113 rs35372840 17 46917267 C A 0.480119 0.000278336 0.00047296 0.588499 0 -inf 0 0 0 0
122 rs4378658 17 46993370 G A 0.441352 -0.000456332 0.000446627 -1.02173 0 -inf 0 0 0 0
121 rs3959442 17 46894377 A C 0.266402 -0.000258236 0.000530248 -0.48701 0 -inf 0 0 0 0
120 rs3760451 17 46969177 G A 0.274354 0.000237898 0.000493053 0.4825 0 -inf 0 0 0 0
119 rs3760449 17 46906400 C T 0.188867 -0.000644769 0.000632545 -1.01933 0 -inf 0 0 0 0
118 rs3744605 17 46940416 A G 0.0457256 0.00141132 0.00126816 1.11289 0 -inf 0 0 0 0
116 rs35929648 17 47002543 A G 0.292247 -0.000360653 0.000479173 -0.752657 0 -inf 0 0 0 0
115 rs35584414 17 47022727 C G 0.241551 6.84777e-06 0.000522263 0.0131117 0 -inf 0 0 0 0
114 rs35513298 17 46917006 C T 0.480119 0.000221298 0.000469582 0.471265 0 -inf 0 0 0 0
123 rs4399576 17 47009835 G A 0.441352 -0.000461943 0.000446796 -1.0339 0 -inf 0 0 0 0
112 rs34899772 17 46984425 C T 0.441352 -0.000456937 0.000446622 -1.0231 0 -inf 0 0 0 0
111 rs34231452 17 46943250 G A 0.481113 0.000230863 0.000466712 0.494659 0 -inf 0 0 0 0
110 rs34071781 17 46915302 T C 0.480119 0.000238721 0.000467342 0.510806 0 -inf 0 0 0 0
109 rs33971298 17 46949082 T C 0.482107 0.000235689 0.000466868 0.50483 0 -inf 0 0 0 0
108 rs318096 17 46975370 G A 0.441352 -0.000457858 0.000446183 -1.02617 0 -inf 0 0 0 0
107 rs318095 17 46974734 T C 0.441352 -0.000468102 0.000446521 -1.04833 0 -inf 0 0 0 0
106 rs318092 17 46990801 C A 0.441352 -0.00045134 0.00044583 -1.01236 0 -inf 0 0 0 0
131 rs4793992 17 47008207 A G 0.441352 -0.000455221 0.000446108 -1.02043 0 -inf 0 0 0 0
1 rs10221256 17 47015772 C T 0.0487078 0.00094018 0.00119261 0.788338 0 -inf 0 0 0 0
138 rs510326 17 46888301 T C 0.408549 -0.000490089 0.000496154 -0.987776 0 -inf 0 0 0 0
137 rs497270 17 46918774 A G 0.187873 -0.00102314 0.000653937 -1.56459 0 -inf 0 0 0 0
136 rs4793998 17 47019899 C T 0.441352 -0.000442851 0.000446676 -0.991437 0 -inf 0 0 0 0
135 rs4793997 17 47019672 C A 0.441352 -0.000442826 0.000454653 -0.973987 0 -inf 0 0 0 0
134 rs4793996 17 47019597 T C 0.441352 -0.000442622 0.000446694 -0.990886 0 -inf 0 0 0 0
133 rs4793995 17 47019399 A C 0.441352 -0.000439427 0.000446555 -0.984037 0 -inf 0 0 0 0
132 rs4793993 17 47008546 C T 0.266402 7.35183e-05 0.000501919 0.146474 0 -inf 0 0 0 0
105 rs318090 17 46991752 G A 0.441352 -0.000466109 0.000446725 -1.04339 0 -inf 0 0 0 0
130 rs4793991 17 47001801 A G 0.441352 -0.00035699 0.00147313 -0.242334 0 -inf 0 0 0 0
129 rs4793990 17 46960760 G A 0.284294 -0.000289599 0.000487457 -0.5941 0 -inf 0 0 0 0
128 rs4793989 17 46898928 T C 0.484095 0.000298812 0.000475178 0.628843 0 -inf 0 0 0 0
127 rs471975 17 46921187 A G 0.187873 -0.00103656 0.000655329 -1.58174 0 -inf 0 0 0 0
126 rs46522 17 46988597 C T 0.441352 -0.000460799 0.000446636 -1.03171 0 -inf 0 0 0 0
125 rs46521 17 46988529 A G 0.441352 -0.000441869 0.000446237 -0.990211 0 -inf 0 0 0 0
124 rs4597361 17 46993667 T G 0.441352 -0.000445908 0.000447073 -0.997396 0 -inf 0 0 0 0
79 rs1800632 17 46970509 G A 0.243539 6.40576e-05 0.000519172 0.123384 0 -inf 0 0 0 0
87 rs1990938 17 46948461 A G 0.0467197 0.00127396 0.00121633 1.04738 0 -inf 0 0 0 0
86 rs1990937 17 46948706 G A 0.0467197 0.00128868 0.00121434 1.06122 0 -inf 0 0 0 0
85 rs1990936 17 46952487 G A 0.0467197 0.00125419 0.00121618 1.03125 0 -inf 0 0 0 0
84 rs1973404 17 46967892 G T 0.27336 0.000263087 0.000494846 0.531654 0 -inf 0 0 0 0
83 rs1962412 17 46970259 T C 0.280318 -0.000141441 0.000494812 -0.285847 0 -inf 0 0 0 0
82 rs189762587 17 46886255 C T 0.0208748 0.000332137 0.00142534 0.233023 0 -inf 0 0 0 0
81 rs189340001 17 46979452 A T 0.0238569 -0.000418271 0.00152986 -0.273404 0 -inf 0 0 0 0
80 rs182853625 17 46953108 G A 0.0228628 -0.000366064 0.00149814 -0.244346 0 -inf 0 0 0 0
88 rs1990939 17 46948458 T C 0.0467197 0.00127386 0.00121632 1.04731 0 -inf 0 0 0 0
78 rs178467 17 46950869 A G 0.187873 -0.00107917 0.000658419 -1.63902 0 -inf 0 0 0 0
77 rs17635252 17 47006950 T C 0.441352 -0.000453585 0.000446179 -1.0166 0 -inf 0 0 0 0
76 rs170319 17 46991531 T C 0.441352 -0.000445441 0.000446205 -0.998287 0 -inf 0 0 0 0
75 rs16944911 17 47019923 G C 0.026839 0.000649188 0.00140501 0.462051 0 -inf 0 0 0 0
74 rs16944762 17 47007497 G A 0.0497018 0.000841171 0.00118172 0.711818 0 -inf 0 0 0 0
73 rs16944115 17 46920675 T C 0.0467197 0.00129975 0.00121448 1.07021 0 -inf 0 0 0 0
72 rs1644349 17 46899658 T C 0.182903 -0.000766949 0.000651878 -1.17652 0 -inf 0 0 0 0
96 rs2303017 17 46908740 G A 0.0218688 0.000459887 0.0014014 0.328164 0 -inf 0 0 0 0
104 rs2898705 17 47022861 A G 0.441352 -0.000453179 0.000447047 -1.01372 0 -inf 0 0 0 0
103 rs28712070 17 46950099 G T 0.0467197 0.00127862 0.0012164 1.05116 0 -inf 0 0 0 0
102 rs28579683 17 47002515 C T 0.265408 0.000157647 0.000497957 0.316588 0 -inf 0 0 0 0
101 rs28528789 17 46986616 C T 0.39165 0.000244791 0.000456029 0.536787 0 -inf 0 0 0 0
100 rs28409394 17 46998118 T C 0.441352 -0.000447992 0.000446298 -1.0038 0 -inf 0 0 0 0
99 rs2643361 17 46977462 T G 0.441352 -0.000454818 0.000446763 -1.01803 0 -inf 0 0 0 0
98 rs2411377 17 46948218 G A 0.0467197 0.00128212 0.00121258 1.05735 0 -inf 0 0 0 0
97 rs2411374 17 47022998 C T 0.441352 2.03919e-06 0.000255138 0.00799249 0 -inf 0 0 0 0
140 rs519537 17 46971140 G A 0.441352 -0.000459049 0.000446502 -1.0281 0 -inf 0 0 0 0
95 rs2303015 17 46929908 T C 0.0467197 0.00129682 0.0012144 1.06787 0 -inf 0 0 0 0
94 rs2270576 17 47007963 C T 0.266402 8.69914e-05 0.000501227 0.173557 0 -inf 0 0 0 0
93 rs2270574 17 47022270 C T 0.441352 -0.000446813 0.000446941 -0.999715 0 -inf 0 0 0 0
92 rs2112617 17 46977125 G A 0.45328 -0.00046879 0.000444764 -1.05402 0 -inf 0 0 0 0
91 rs2088139 17 47000110 C T 0.441352 -0.000448013 0.000446286 -1.00387 0 -inf 0 0 0 0
90 rs2088138 17 47004723 G A 0.16004 -0.00101401 0.000693878 -1.46137 0 -inf 0 0 0 0
89 rs1994970 17 47014127 T C 0.441352 -0.00044824 0.00044599 -1.00505 0 -inf 0 0 0 0
