# Supplementary material for: Precision medicine for atherosclerotic cardiovascular disease: Integrative genomics maps risk loci and AI‐predicted functional consequences
Source: Clin Transl Med. 2026 Jul 10;16(7):e70732. doi: 10.1002/ctm2.70732 (PMC13351343; doi:10.1002/ctm2.70732)
Supplement: Supplementary file 6 — Supporting Information [file CTM2-16-e70732-s005.zip › INA/FINEMAP/data.bf5]

index rsid bf1 bf2 bf3 bf4 bf5
1 rs10218853 -inf -inf -1.65679 -inf -inf 
2 rs10430665 490.161 -inf -inf -inf -inf 
3 rs10458729 491.895 -inf -inf -inf -inf 
4 rs1046411 -inf -inf 72.2974 -inf -inf 
5 rs10509765 -2.85953 -3.23508 -2.8596 -3.16487 -3.16685 
6 rs10509766 -inf -inf 6.14057e+06 -inf -inf 
7 rs1060240 2.56368e+06 -inf -inf -inf -inf 
8 rs10748839 -inf 9.21995 -inf -inf -inf 
9 rs10786733 -inf 29.9292 -inf -inf -inf 
10 rs10786736 29.5136 -2.85276 79.2514 -inf -inf 
11 rs10786737 -2.77733 -2.84589 84.5083 -inf -inf 
12 rs10786738 -inf -inf 6.13983e+06 -inf -inf 
13 rs10786741 -inf -inf 6.13676e+06 -inf -inf 
14 rs10786742 -inf -inf 6.12388e+06 -inf -inf 
15 rs10786743 -inf 389156 -inf -inf -inf 
16 rs10786744 -inf -inf -inf -inf -inf 
17 rs10786745 -inf 9.18156 -inf -inf -inf 
18 rs10883822 -3.09309 -3.09309 3.93839 -2.34408 -0.969391 
19 rs10883823 -inf 72.6972 -inf -inf -inf 
20 rs10883824 -inf 71.8289 -inf -inf -inf 
21 rs10883826 -inf 30.1037 -inf -inf -inf 
22 rs10883829 -inf -inf -inf -inf -inf 
23 rs10883831 -2.5567 -2.74578 450.865 -inf -inf 
24 rs10883832 6.46138e+06 -inf -inf -inf -inf 
25 rs10883834 -inf -inf 118061 -inf -inf 
26 rs10883835 6.46453e+06 -inf -inf -inf -inf 
27 rs10883836 -inf -inf 6.16041e+06 -inf -inf 
28 rs10883837 -inf 391514 -inf -inf -inf 
29 rs10883839 -inf -inf 6.14549e+06 -inf -inf 
30 rs10883840 -inf 391256 -inf -inf -inf 
31 rs10883841 -2.55652 -2.72585 430.799 -inf -inf 
32 rs10883842 -inf 390237 -inf -inf -inf 
33 rs10883846 -0.424507 -3.16886 -0.424871 -2.27595 -2.27645 
34 rs111278264 -3.20404 -3.20404 -3.20404 -2.80708 -3.20404 
35 rs111622998 -3.1231 -3.1231 -3.12306 -2.42194 -3.1236 
36 rs11191527 -2.73181 -2.78275 34.4348 -inf -inf 
37 rs11191530 -2.42205 -2.65232 426.007 -inf -inf 
38 rs11191531 496.201 -inf -inf -inf -inf 
39 rs11191534 495.527 -inf -inf -inf -inf 
40 rs11191537 -2.83315 -3.23788 -2.83322 -3.15849 -3.16047 
41 rs11191538 -2.43056 -2.63889 285.888 -inf -inf 
42 rs11191539 -inf 53.6678 -inf -inf -inf 
43 rs11191540 -inf -inf 647.565 -inf -inf 
44 rs11191541 -inf 54.676 -inf -inf -inf 
45 rs11191543 173.409 -inf -inf -inf -inf 
46 rs11191544 -inf -inf -inf -inf -inf 
47 rs11191545 -3.20051 -3.20051 -3.2005 -2.75511 -3.20051 
48 rs11191547 -inf -inf -inf -inf -inf 
49 rs11191548 490.976 -inf -inf -inf -inf 
50 rs11191549 -inf -inf -1.6397 -inf -inf 
51 rs11191551 492.379 -inf -inf -inf -inf 
52 rs11191553 -inf -inf -inf -inf -inf 
53 rs11191554 -2.77348 -2.8424 84.447 -inf -inf 
54 rs11191555 6.4688e+06 -inf -inf -inf -inf 
55 rs11191556 -2.56177 -2.75003 451.032 -inf -inf 
56 rs11191557 6.46674e+06 -inf -inf -inf -inf 
57 rs11191558 6.46678e+06 -inf -inf -inf -inf 
58 rs11191559 6.44555e+06 -inf -inf -inf -inf 
59 rs11191560 6.46729e+06 -inf -inf -inf -inf 
60 rs11191561 -2.86353 -3.23187 -2.8636 -3.17259 -3.17457 
61 rs11191564 6.46412e+06 -inf -inf -inf -inf 
62 rs11191568 6.46564e+06 -inf -inf -inf -inf 
63 rs11191572 -inf -inf 6.16782e+06 -inf -inf 
64 rs11191573 -inf -inf 6.17336e+06 -inf -inf 
65 rs11191574 -inf -inf -inf -inf -inf 
66 rs11191575 6.46259e+06 -inf -inf -inf -inf 
67 rs11191577 -inf 390134 -inf -inf -inf 
68 rs11191580 6.45002e+06 -inf -inf -inf -inf 
69 rs11191582 -inf -inf -inf -inf -inf 
70 rs11191583 -2.54964 -2.73988 450.635 -inf -inf 
71 rs11191584 -2.55294 -2.74265 450.742 -inf -inf 
72 rs11191586 -inf -inf 5.74331e+06 -inf -inf 
73 rs11191587 2.59282e+06 -inf -inf -inf -inf 
74 rs11191589 -inf -inf 6.12348e+06 -inf -inf 
75 rs11191591 -inf -inf 6.1219e+06 -inf -inf 
76 rs11191593 6.45268e+06 -inf -inf -inf -inf 
77 rs11191596 -2.56518 -2.75287 451.144 -inf -inf 
78 rs11191598 -2.56546 -2.7531 451.153 -inf -inf 
79 rs11191600 -inf -inf -inf -inf -inf 
80 rs11191602 -inf -inf 197.671 -inf -inf 
81 rs11191606 -2.52947 -2.72942 502.688 -inf -inf 
82 rs11191607 -inf -inf -inf -inf -inf 
83 rs11191608 -inf -inf -2.15121 -inf -inf 
84 rs11191609 -2.99408 -3.21783 -2.99413 -3.21663 -3.21812 
85 rs11191610 -0.47358 -3.16292 -2.96861 -inf -inf 
86 rs112224955 -3.20153 -3.20153 -3.20151 -2.76359 -3.19905 
87 rs112913898 -inf -inf -inf -inf -inf 
88 rs113642369 -1.94843 -1.94843 -1.94868 -3.09302 -1.94991 
89 rs113816956 -inf -inf -2.27667 -inf -inf 
90 rs113973959 -3.19444 -3.19444 -3.19442 -2.70591 -3.19196 
91 rs115952365 8.62329 8.62328 52.4919 5.2395 7.4635 
92 rs11598702 -0.444732 -3.16927 -0.445092 -2.27938 -2.27938 
93 rs1163238 -0.374535 -3.16692 -0.374904 -2.25243 -2.25243 
94 rs1163246 -1.60145 -3.13271 -1.60162 -2.51208 -2.51208 
95 rs1163248 -1.52479 -3.15307 -1.52497 -2.51799 -2.517 
96 rs1163249 -1.56613 -3.13062 2.47948 -inf -inf 
97 rs116821290 0.0424526 -2.51725 131.457 -inf -inf 
98 rs116979997 -2.54198 -3.13664 -0.541866 -2.90277 -2.90326 
99 rs117375427 -1.70766 -2.47166 45.6158 -2.50503 -2.52274 
100 rs117814456 -3.2323 -2.7143 2.19043 -3.00282 -2.99928 
101 rs12217501 492.445 -inf -inf -inf -inf 
102 rs12219027 495.87 -inf -inf -inf -inf 
103 rs12220375 6.45951e+06 -inf -inf -inf -inf 
104 rs12220743 492.328 -inf -inf -inf -inf 
105 rs12240508 -1.92147 -1.92147 -1.92173 -3.08905 -1.92147 
106 rs12241091 -3.19617 -3.19617 -3.19616 -2.71713 -3.19617 
107 rs12244207 -1.82178 -1.82178 -1.82204 -3.06568 -1.82177 
108 rs12246689 -3.19764 -3.19764 -3.19763 -2.72876 -3.19764 
109 rs12252500 -3.19489 -3.19489 -3.19487 -2.70767 -3.19489 
110 rs12255761 -1.75963 -1.75963 -1.75991 -3.05838 -1.75913 
111 rs12255989 -1.89887 -1.89887 -1.89913 -3.08402 -1.89887 
112 rs12256506 -2.28203 -2.30167 -0.348324 -inf -inf 
113 rs12257472 -inf -inf -inf -inf -inf 
114 rs12257935 -3.19656 -3.19656 -3.19655 -2.72012 -3.19656 
115 rs12257941 -3.1987 -3.1987 -3.19869 -2.73781 -3.1987 
116 rs12259163 -inf -inf -2.09246 -inf -inf 
117 rs12261294 -1.8392 -1.8392 -1.83946 -3.06998 -1.83919 
118 rs12262258 -1.87539 -1.87539 -1.87565 -3.07862 -1.87539 
119 rs12266291 -3.19624 -3.19624 -3.19623 -2.71767 -3.19624 
120 rs12355120 -inf -inf 6.15016e+06 -inf -inf 
121 rs12358887 -2.44486 -2.61741 167.175 -inf -inf 
122 rs12412038 6.44163e+06 -inf -inf -inf -inf 
123 rs12413046 6.4641e+06 -inf -inf -inf -inf 
124 rs12414232 -inf -inf 6.1387e+06 -inf -inf 
125 rs12415199 -inf -inf 6.18799e+06 -inf -inf 
126 rs12415388 -inf -inf 986.973 -inf -inf 
127 rs12415468 -2.42628 -2.6011 166.871 -inf -inf 
128 rs12416483 -2.74657 -2.78981 25.5894 -inf -inf 
129 rs12570528 -3.09969 -3.10072 -0.0456783 -inf -inf 
130 rs12763944 -2.55711 -2.84977 5794.61 -inf -inf 
131 rs12766205 -inf 392717 -inf -inf -inf 
132 rs12768266 -2.74794 -2.7911 25.601 -inf -inf 
133 rs12769080 -3.1626 -3.16675 12.7603 -inf -inf 
134 rs12770390 -2.39576 -2.65654 605.77 -inf -inf 
135 rs12773916 -2.54448 -2.73556 450.467 -inf -inf 
136 rs12774207 -2.53485 -2.7339 502.873 -inf -inf 
137 rs12774412 -2.54323 -2.73452 450.426 -inf -inf 
138 rs12774513 -2.56138 -2.7497 451.019 -inf -inf 
139 rs12774577 -2.54153 -2.73947 503.105 -inf -inf 
140 rs12775302 -inf -inf 977.668 -inf -inf 
141 rs12779263 -inf -inf -inf 186.416 -inf 
142 rs12780116 -2.43887 -2.61215 167.076 -inf -inf 
143 rs12784384 -inf -inf -2.30467 -inf -inf 
144 rs143928707 -3.04034 0.0495836 0.0494015 -1.02164 -1.01916 
145 rs143956083 -2.28933 -2.97139 -2.28939 -2.64157 -2.64256 
146 rs145870899 -2.33166 -3.05971 -2.10223 -2.72749 -2.72873 
147 rs146569383 -0.730158 -0.730161 28.1917 -2.09299 -1.20371 
148 rs148501722 -2.4302 -2.81723 61.4954 -inf -inf 
149 rs149363415 -0.34234 -2.69949 106.542 -2.38154 -2.40913 
150 rs149555487 -inf -inf -inf -inf 178.424 
151 rs150201993 -2.90703 -3.14531 150.322 -3.27361 -3.27562 
152 rs1541213 -inf -inf 6.1534e+06 -inf -inf 
153 rs1572578 -inf -inf -1.07459 -inf -inf 
154 rs17094683 492.3 -inf -inf -inf -inf 
155 rs17115419 -2.70254 -3.25291 -2.70261 -3.07865 -3.07717 
156 rs17727044 -3.19882 -3.19882 -3.1988 -2.73842 -3.19782 
157 rs17727391 -3.19749 -3.19749 -3.19748 -2.72801 -3.19749 
158 rs1926029 -inf -inf -inf -inf -inf 
159 rs1926032 36.3672 -2.94257 14.8592 -inf -inf 
160 rs1926034 -inf 2.28036 -inf -inf -inf 
161 rs1926036 -inf -inf 6.10993e+06 -inf -inf 
162 rs1926037 -inf -inf 6.10994e+06 -inf -inf 
163 rs2066323 -inf 401814 -inf -inf -inf 
164 rs2148197 -inf 393597 -inf -inf -inf 
165 rs2148198 -inf -inf 6.13075e+06 -inf -inf 
166 rs2148200 -inf -inf 6.1215e+06 -inf -inf 
167 rs2153774 -inf -inf 6.14912e+06 -inf -inf 
168 rs2182348 -inf -inf 6.13902e+06 -inf -inf 
169 rs2274339 -inf -inf -inf -inf -inf 
170 rs2275271 -inf 54.0007 -inf -inf -inf 
171 rs2281877 -inf -inf 6.13617e+06 -inf -inf 
172 rs2296569 -0.0680287 -2.36115 129.666 -2.21255 -2.24826 
173 rs34104646 -inf -inf 6.17387e+06 -inf -inf 
174 rs34130454 -inf -inf 6.48016e+06 -inf -inf 
175 rs34747231 6.45019e+06 -inf -inf -inf -inf 
176 rs35159404 -3.19668 -3.19668 -3.19667 -2.72204 -3.19668 
177 rs35348020 -2.55283 -2.74255 450.739 -inf -inf 
178 rs35647154 -3.13719 -3.13719 -2.92792 -3.20525 -3.14249 
179 rs35745742 -2.47066 -2.66627 326.682 -inf -inf 
180 rs3736922 16.3504 -1.18698 16.347 0.618339 0.618953 
181 rs3740386 -inf -inf 6.13756e+06 -inf -inf 
182 rs3781280 -inf -inf 258.114 -inf -inf 
183 rs3781281 -inf -inf 6.22673e+06 -inf -inf 
184 rs3781282 -inf -inf 6.18246e+06 -inf -inf 
185 rs3781285 494.908 -inf -inf -inf -inf 
186 rs3861983 -2.76603 -2.83566 84.3292 -inf -inf 
187 rs3861984 -inf -inf 6.13928e+06 -inf -inf 
188 rs3977751 -inf 54.6979 -inf -inf -inf 
189 rs41287478 -2.69591 -3.15895 -2.69595 -2.94818 -2.94769 
190 rs4307650 -inf 19.2841 -inf -inf -inf 
191 rs4633383 -2.43566 -2.6637 426.397 -inf -inf 
192 rs4917382 -3.19761 -3.19761 -3.19759 -2.72944 -3.19761 
193 rs4917994 -inf 52.9801 -inf -inf -inf 
194 rs4917996 -inf 6.4812e+06 -inf -inf -inf 
195 rs4917997 -inf 387657 -inf -inf -inf 
196 rs4917999 -inf -inf -inf 36.1573 -inf 
197 rs56036640 -1.51911 -3.11582 -1.51929 -2.46377 -2.46377 
198 rs56168342 -0.776644 -0.776647 28.0269 -2.12282 -1.24624 
199 rs56376544 -3.27538 -3.25427 60.5355 -inf -inf 
200 rs58317752 -3.19589 -3.19589 -3.19588 -2.71619 -3.19589 
201 rs58700372 -3.19585 -3.19585 -3.19583 -2.71584 -3.19585 
202 rs61120766 -3.19797 -3.19797 -3.19796 -2.73266 -3.19797 
203 rs61870850 -2.54095 -2.91181 16.1574 -2.89601 -2.90317 
204 rs6584539 -inf -inf 6.14189e+06 -inf -inf 
205 rs6584540 -inf 391137 -inf -inf -inf 
206 rs6584541 -inf -inf -inf -inf -inf 
207 rs66652022 -inf -inf -inf -inf -inf 
208 rs7067663 -inf -inf 6.01412e+06 -inf -inf 
209 rs7067970 -inf 384074 -inf -inf -inf 
210 rs7073323 -inf -inf -0.957124 -inf -inf 
211 rs7074395 -inf -inf -inf -inf -inf 
212 rs7075552 -inf -inf -inf -inf -inf 
213 rs7077097 -inf 387159 -inf -inf -inf 
214 rs7077291 -inf 387827 -inf -inf -inf 
215 rs7080935 -1.47344 -1.47344 -1.47374 -2.96379 -1.47343 
216 rs7081075 -inf 390913 -inf -inf -inf 
217 rs7087040 -inf -inf -1.29422 -inf -inf 
218 rs7089680 -inf -inf -inf -inf -inf 
219 rs7091462 -1.90283 -1.90283 -1.90308 -3.08491 -1.90282 
220 rs7092029 -inf -inf -1.2717 -inf -inf 
221 rs7092097 -0.69534 -0.695343 21.8148 -2.04901 -1.09915 
222 rs7092200 14.683 -0.592448 0.942358 -inf -inf 
223 rs7092407 -inf 55.975 -inf -inf -inf 
224 rs7095304 -inf -inf -2.32164 -inf -inf 
225 rs7099987 -3.19606 -3.19606 -3.19605 -2.71747 -3.19606 
226 rs7100369 -inf -inf -2.30688 -inf -inf 
227 rs726010 -inf -inf 6.18169e+06 -inf -inf 
228 rs72843968 -0.857111 -0.857113 26.0202 -2.17151 -1.29973 
229 rs72843974 -0.640817 -0.640819 26.7654 -2.02623 -1.10546 
230 rs72843977 -2.37766 -2.8103 13.0033 -2.75941 -2.76665 
231 rs72843983 -0.728468 -0.728471 28.1977 -2.09056 -1.20319 
232 rs72843997 -0.679366 -0.679369 28.3706 -2.05753 -1.15928 
233 rs72843999 -0.726178 -0.726181 28.2058 -2.08902 -1.20115 
234 rs72844002 -0.631839 -0.631842 26.7959 -2.02014 -1.09738 
235 rs72844301 -0.799704 -0.799709 59.7955 -2.231 -1.54511 
236 rs72846714 -1.85754 -1.85754 -1.8578 -3.07441 -1.85754 
237 rs72850123 -0.836209 -0.836212 22.8744 -2.14844 -1.24507 
238 rs72850126 -1.10154 -1.10154 20.5039 -2.31986 -1.46841 
239 rs72850132 -0.740235 -0.740238 21.6736 -2.07948 -1.1401 
240 rs732998 6.45534e+06 -inf -inf -inf -inf 
241 rs74233809 489.488 -inf -inf -inf -inf 
242 rs746293 -inf 391456 -inf -inf -inf 
243 rs74757396 -3.246 -2.94181 -3.24599 -3.15266 -3.15266 
244 rs74827204 -0.696453 -0.696456 28.3106 -2.06904 -1.17457 
245 rs75221325 -2.5206 -3.09199 -2.52065 -2.82496 -2.82496 
246 rs763914 -inf -inf -inf -inf -inf 
247 rs77420391 6.4812e+06 -inf -inf -inf -inf 
248 rs77602755 -2.52283 -2.81997 74.9237 -inf -inf 
249 rs77827514 -3.19758 -3.19758 -3.19756 -2.72936 -3.19758 
250 rs78214351 -3.19752 -3.19752 -3.19751 -2.72894 -3.19753 
251 rs78893207 -3.19567 -3.19567 -3.19566 -2.71455 -3.19567 
252 rs7895154 -inf -inf -inf -inf -inf 
253 rs7896519 -2.60402 13.3867 660.211 -inf -inf 
254 rs7896547 -inf 394351 -inf -inf -inf 
255 rs7897663 -inf -inf 5.90816e+06 -inf -inf 
256 rs7901197 -inf -inf -inf -inf -inf 
257 rs79082900 6.46512e+06 -inf -inf -inf -inf 
258 rs7909022 -2.5767 -2.74319 430.494 -inf -inf 
259 rs7910900 -inf -inf -1.36079 -inf -inf 
260 rs7912517 -inf -inf -inf -inf -inf 
261 rs7915816 -inf -inf 6.41811e+06 -inf -inf 
262 rs7916476 -3.09412 -3.09412 4.00048 -2.32315 -0.935168 
263 rs7917650 -inf -inf -inf -inf -inf 
264 rs7920251 -inf 55.4061 -inf -inf -inf 
265 rs7920868 -inf -inf -1.39763 -inf -inf 
266 rs79237883 6.45821e+06 -inf -inf -inf -inf 
267 rs79331374 -3.19981 -3.19981 -3.1998 -2.74922 -3.19981 
268 rs79359900 -3.13612 -3.13612 -2.92602 -3.20471 -3.14146 
269 rs79680647 6.46672e+06 -inf -inf -inf -inf 
270 rs79993475 6.46169e+06 -inf -inf -inf -inf 
271 rs80200167 -3.27681 -3.24355 60.0118 -inf -inf 
272 rs8139 -inf 74.0995 -inf -inf -inf 
273 rs943035 -inf 73.0677 -inf -inf -inf 
274 rs943036 -inf 33.8787 -inf -inf -inf 
275 rs943037 492.687 -inf -inf -inf -inf 
276 rs943038 -inf 53.7208 -inf -inf -inf 
277 rs943039 -inf -inf -1.19156 -inf -inf 
278 rs9633712 6.46303e+06 -inf -inf -inf -inf 
