# Supplementary material for: Precision medicine for atherosclerotic cardiovascular disease: Integrative genomics maps risk loci and AI‐predicted functional consequences
Source: Clin Transl Med. 2026 Jul 10;16(7):e70732. doi: 10.1002/ctm2.70732 (PMC13351343; doi:10.1002/ctm2.70732)
Supplement: Supplementary file 6 — Supporting Information [file CTM2-16-e70732-s005.zip › INA/FINEMAP/data.config]

rank config prob log10bf odds k prob_norm_k h2 h2_0.95CI mean sd
1 rs11191555,rs149555487,rs34130454,rs4917996,rs4917999 1 7.37983e+06 1 5 1 0.0242223 0.00131036,0.0977577 -6.61715e-05,-2.45375e-05,-3.6277e-05,-1.95414e-05,-3.68746e-05 0.142524,0.274415,0.0931292,0.087707,0.0947705
2 rs11191555,rs113642369,rs34130454,rs4917996,rs4917999 0 7.28833e+06 inf 5 0 0.0515916 0.00190442,0.235778 -7.69977e-05,-4.70309e-05,-7.33231e-05,-5.05208e-05,-7.5383e-05 0.147071,0.134993,0.115976,0.106018,0.118483
3 rs11191555,rs12255761,rs34130454,rs4917996,rs4917999 0 7.2856e+06 inf 5 0 0.119658 0.0019987,0.620425 -7.59471e-05,-0.00015584,-0.000185228,-0.00014641,-0.000189066 0.151844,0.179762,0.164966,0.146396,0.167967
4 rs11191555,rs12240508,rs34130454,rs4917996,rs4917999 0 7.28527e+06 inf 5 0 0.0515739 0.0018999,0.229532 -7.69896e-05,-4.68009e-05,-7.33636e-05,-5.05548e-05,-7.5293e-05 0.147073,0.134321,0.11603,0.106059,0.118354
5 rs11191555,rs34130454,rs4917996,rs4917999,rs7091462 0 7.28527e+06 inf 5 0 0.0515739 0.00178413,0.235242 -7.70183e-05,-7.32214e-05,-5.04354e-05,-7.51472e-05,-4.64629e-05 0.147073,0.11603,0.106059,0.118354,0.134321
6 rs11191555,rs12255989,rs34130454,rs4917996,rs4917999 0 7.28527e+06 inf 5 0 0.0515739 0.00153326,0.225405 -7.70243e-05,-4.63916e-05,-7.31914e-05,-5.04102e-05,-7.51164e-05 0.147073,0.134321,0.11603,0.106059,0.118354
7 rs11191555,rs12262258,rs34130454,rs4917996,rs4917999 0 7.28527e+06 inf 5 0 0.0515739 0.00197018,0.242261 -7.706e-05,-4.59702e-05,-7.30141e-05,-5.02614e-05,-7.49346e-05 0.147073,0.134321,0.11603,0.106059,0.118354
8 rs11191555,rs34130454,rs4917996,rs4917999,rs72846714 0 7.28527e+06 inf 5 0 0.0515739 0.00157844,0.221143 -7.7087e-05,-7.28805e-05,-5.01491e-05,-7.47976e-05,-4.56524e-05 0.147073,0.11603,0.106059,0.118354,0.134321
9 rs11191555,rs12261294,rs34130454,rs4917996,rs4917999 0 7.28527e+06 inf 5 0 0.0515739 0.00208105,0.231742 -7.71145e-05,-4.53283e-05,-7.27441e-05,-5.00346e-05,-7.46577e-05 0.147073,0.134321,0.11603,0.106059,0.118354
10 rs11191555,rs12244207,rs34130454,rs4917996,rs4917999 0 7.28526e+06 inf 5 0 0.0515739 0.00182804,0.254051 -7.71404e-05,-4.50225e-05,-7.26155e-05,-4.99266e-05,-7.45258e-05 0.147073,0.134321,0.11603,0.106059,0.118354
11 rs11191555,rs34130454,rs4917996,rs4917999,rs7080935 0 7.28524e+06 inf 5 0 0.0515739 0.00173368,0.231652 -7.76271e-05,-7.02011e-05,-4.78992e-05,-7.205e-05,-3.92829e-05 0.147073,0.11603,0.106059,0.118354,0.134321
12 rs111622998,rs11191555,rs34130454,rs4917996,rs4917999 0 7.2834e+06 inf 5 0 0.041651 0.00147945,0.168118 -8.67328e-05,-7.60004e-05,-7.827e-05,-5.46748e-05,-8.04891e-05 0.146532,0.14687,0.10953,0.101068,0.111757
13 rs10883822,rs11191555,rs34130454,rs4917996,rs4917999 0 7.28121e+06 inf 5 0 0.0483625 0.00161763,0.228427 -7.5874e-05,-6.92195e-05,-8.11699e-05,-5.69318e-05,-8.14953e-05 0.120905,0.145792,0.112307,0.102812,0.113191
14 rs11191555,rs34130454,rs4917996,rs4917999,rs7916476 0 7.28121e+06 inf 5 0 0.0589286 0.00184404,0.267982 -7.06726e-05,-0.000104698,-7.68665e-05,-0.000104778,-9.88372e-05 0.147244,0.121246,0.110096,0.121859,0.128937
15 rs11191555,rs12252500,rs34130454,rs4917996,rs4917999 0 7.28103e+06 inf 5 0 0.0245116 0.00134215,0.0993866 -5.58252e-05,-3.22647e-05,-3.21262e-05,-1.65395e-05,-3.32194e-05 0.140032,0.128626,0.0907018,0.0853389,0.0926595
16 rs11191555,rs34130454,rs4917996,rs4917999,rs78893207 0 7.28103e+06 inf 5 0 0.0416056 0.00177336,0.18073 -7.65019e-05,-7.57827e-05,-5.25861e-05,-7.76939e-05,-7.71943e-05 0.146871,0.109557,0.101089,0.111621,0.145342
17 rs11191555,rs34130454,rs4917996,rs4917999,rs58700372 0 7.28103e+06 inf 5 0 0.0416056 0.00156886,0.168748 -7.65043e-05,-7.57706e-05,-5.2576e-05,-7.76816e-05,-7.71522e-05 0.146871,0.109557,0.101089,0.111621,0.145342
18 rs11191555,rs34130454,rs4917996,rs4917999,rs58317752 0 7.28103e+06 inf 5 0 0.0416056 0.00174913,0.196226 -7.6505e-05,-7.57673e-05,-5.25732e-05,-7.76783e-05,-7.71407e-05 0.146871,0.109557,0.101089,0.111621,0.145342
19 rs11191555,rs34130454,rs4917996,rs4917999,rs7099987 0 7.28103e+06 inf 5 0 0.0416056 0.0017857,0.192718 -7.65074e-05,-7.57553e-05,-5.25631e-05,-7.7666e-05,-7.70987e-05 0.146871,0.109557,0.101089,0.111621,0.145342
20 rs11191555,rs12241091,rs34130454,rs4917996,rs4917999 0 7.28103e+06 inf 5 0 0.0245116 0.00109393,0.0977639 -5.58316e-05,-3.20828e-05,-3.21011e-05,-1.65188e-05,-3.31935e-05 0.140032,0.128626,0.0907018,0.0853389,0.0926595
21 rs11191555,rs12266291,rs34130454,rs4917996,rs4917999 0 7.28103e+06 inf 5 0 0.0245116 0.0011326,0.102173 -5.5832e-05,-3.20723e-05,-3.20996e-05,-1.65176e-05,-3.3192e-05 0.140032,0.128626,0.0907018,0.0853389,0.0926595
22 rs11191555,rs12257935,rs34130454,rs4917996,rs4917999 0 7.28103e+06 inf 5 0 0.0245116 0.00126497,0.0942085 -5.58336e-05,-3.20249e-05,-3.20931e-05,-1.65123e-05,-3.31853e-05 0.140032,0.128626,0.0907018,0.0853389,0.0926595
23 rs11191555,rs34130454,rs35159404,rs4917996,rs4917999 0 7.28103e+06 inf 5 0 0.0416056 0.00112715,0.190638 -7.65164e-05,-7.57105e-05,-7.69423e-05,-5.25255e-05,-7.76202e-05 0.146871,0.109557,0.145342,0.101089,0.111621
24 rs11191555,rs17727391,rs34130454,rs4917996,rs4917999 0 7.28103e+06 inf 5 0 0.0245116 0.00127526,0.117488 -5.58386e-05,-3.1881e-05,-3.20732e-05,-1.64959e-05,-3.31648e-05 0.140032,0.128626,0.0907018,0.0853389,0.0926595
25 rs11191555,rs34130454,rs4917996,rs4917999,rs78214351 0 7.28103e+06 inf 5 0 0.0416056 0.00149284,0.177398 -7.65293e-05,-7.56467e-05,-5.24719e-05,-7.7555e-05,-7.67194e-05 0.146871,0.109557,0.101089,0.111621,0.145342
26 rs11191555,rs34130454,rs4917996,rs4917999,rs77827514 0 7.28103e+06 inf 5 0 0.0416056 0.00164114,0.168312 -7.65301e-05,-7.56427e-05,-5.24686e-05,-7.75509e-05,-7.67055e-05 0.146871,0.109557,0.101089,0.111621,0.145342
27 rs11191555,rs34130454,rs4917382,rs4917996,rs4917999 0 7.28103e+06 inf 5 0 0.0416056 0.00194416,0.174302 -7.65306e-05,-7.56403e-05,-7.66971e-05,-5.24666e-05,-7.75484e-05 0.146871,0.109557,0.145342,0.101089,0.111621
28 rs11191555,rs12246689,rs34130454,rs4917996,rs4917999 0 7.28103e+06 inf 5 0 0.0245116 0.0013455,0.0964241 -5.58395e-05,-3.18567e-05,-3.20699e-05,-1.64931e-05,-3.31613e-05 0.140032,0.128626,0.0907018,0.0853389,0.0926595
29 rs11191555,rs34130454,rs4917996,rs4917999,rs61120766 0 7.28103e+06 inf 5 0 0.0416056 0.00183717,0.186789 -7.65365e-05,-7.56112e-05,-5.24421e-05,-7.75187e-05,-7.65954e-05 0.146871,0.109557,0.101089,0.111621,0.145342
30 rs11191555,rs12257941,rs34130454,rs4917996,rs4917999 0 7.28103e+06 inf 5 0 0.0245116 0.00160639,0.107207 -5.58457e-05,-3.16788e-05,-3.20453e-05,-1.64729e-05,-3.3136e-05 0.140032,0.128626,0.0907018,0.0853389,0.0926595
31 rs11191555,rs34130454,rs4917996,rs4917999,rs79331374 0 7.28103e+06 inf 5 0 0.0416056 0.00174062,0.175931 -7.65687e-05,-7.54514e-05,-5.2308e-05,-7.73555e-05,-7.60377e-05 0.146871,0.109557,0.101089,0.111621,0.145342
32 rs11191545,rs11191555,rs34130454,rs4917996,rs4917999 0 7.28103e+06 inf 5 0 0.0703105 0.00210151,0.342828 -0.000151309,-8.21905e-05,-0.000148708,-0.000115376,-0.000151631 0.168152,0.150997,0.135796,0.122866,0.138033
33 rs111278264,rs11191555,rs34130454,rs4917996,rs4917999 0 7.28102e+06 inf 5 0 0.0703105 0.00235216,0.356459 -0.000148545,-8.24013e-05,-0.000147474,-0.000114328,-0.000150376 0.168152,0.150997,0.135796,0.122866,0.138033
34 rs11191555,rs113973959,rs34130454,rs4917996,rs4917999 0 7.28097e+06 inf 5 0 0.0414561 0.00193825,0.1713 -7.65285e-05,-7.74179e-05,-7.56507e-05,-5.24753e-05,-7.7557e-05 0.146868,0.145709,0.109457,0.101013,0.111517
35 rs11191555,rs17727044,rs34130454,rs4917996,rs4917999 0 7.28097e+06 inf 5 0 0.0414561 0.00187369,0.190858 -7.65901e-05,-7.63413e-05,-7.53451e-05,-5.22187e-05,-7.72448e-05 0.146868,0.145709,0.109457,0.101013,0.111517
36 rs11191555,rs112224955,rs34130454,rs4917996,rs4917999 0 7.28097e+06 inf 5 0 0.0414561 0.00149152,0.184452 -7.66393e-05,-7.54816e-05,-7.51011e-05,-5.20138e-05,-7.69955e-05 0.146868,0.145709,0.109457,0.101013,0.111517
37 rs11191555,rs34130454,rs4917996,rs4917999,rs72850126 0 7.27998e+06 inf 5 0 0.0347173 0.00162738,0.14537 -8.15763e-05,-5.06121e-05,-3.14502e-05,-5.19416e-05,2.16155e-05 0.14673,0.104799,0.0974672,0.106815,0.188269
38 rs11191555,rs34130454,rs4917996,rs4917999,rs72850132 0 7.27997e+06 inf 5 0 0.0347173 0.00163599,0.14985 -8.17837e-05,-4.95836e-05,-3.05866e-05,-5.088e-05,2.88701e-05 0.14673,0.104799,0.0974672,0.106815,0.188269
39 rs11191555,rs34130454,rs4917996,rs4917999,rs7092097 0 7.27997e+06 inf 5 0 0.0347173 0.00215036,0.142042 -8.18083e-05,-4.94611e-05,-3.04837e-05,-5.07536e-05,2.97339e-05 0.14673,0.104799,0.0974672,0.106815,0.188269
40 rs11191555,rs34130454,rs4917996,rs4917999,rs72850123 0 7.27993e+06 inf 5 0 0.0346155 0.00182561,0.136936 -8.17307e-05,-4.98461e-05,-3.0807e-05,-5.1151e-05,2.75097e-05 0.146728,0.104728,0.0974133,0.106741,0.189678
41 rs11191555,rs34130454,rs4917996,rs4917999,rs72843968 0 7.27985e+06 inf 5 0 0.0344136 0.00137057,0.132615 -8.17194e-05,-4.99023e-05,-3.08542e-05,-5.12089e-05,2.81293e-05 0.146724,0.104587,0.0973065,0.106593,0.192626
42 rs11191555,rs34130454,rs4917996,rs4917999,rs72843974 0 7.27984e+06 inf 5 0 0.0344136 0.001657,0.138296 -8.18353e-05,-4.93276e-05,-3.03716e-05,-5.06158e-05,3.2412e-05 0.146724,0.104587,0.0973065,0.106593,0.192626
43 rs11191555,rs34130454,rs4917996,rs4917999,rs72844002 0 7.27984e+06 inf 5 0 0.0344136 0.00198666,0.14163 -8.184e-05,-4.93043e-05,-3.0352e-05,-5.05917e-05,3.25859e-05 0.146724,0.104587,0.0973065,0.106593,0.192626
44 rs11191555,rs34130454,rs4917996,rs4917999,rs56168342 0 7.2798e+06 inf 5 0 0.0343136 0.00176748,0.151928 -8.17622e-05,-4.969e-05,-3.06759e-05,-5.09898e-05,3.02829e-05 0.146722,0.104517,0.0972535,0.10652,0.194169
45 rs11191555,rs146569383,rs34130454,rs4917996,rs4917999 0 7.2798e+06 inf 5 0 0.0343136 0.00138005,0.138353 -8.17868e-05,3.12111e-05,-4.95678e-05,-3.05733e-05,-5.08637e-05 0.146722,0.194169,0.104517,0.0972535,0.10652
46 rs11191555,rs34130454,rs4917996,rs4917999,rs72843983 0 7.2798e+06 inf 5 0 0.0343136 0.00144777,0.140362 -8.17877e-05,-4.95633e-05,-3.05696e-05,-5.08591e-05,3.12447e-05 0.146722,0.104517,0.0972535,0.10652,0.194169
47 rs11191555,rs34130454,rs4917996,rs4917999,rs72843999 0 7.2798e+06 inf 5 0 0.0343136 0.001873,0.141426 -8.17889e-05,-4.95574e-05,-3.05645e-05,-5.08529e-05,3.12902e-05 0.146722,0.104517,0.0972535,0.10652,0.194169
48 rs11191555,rs34130454,rs4917996,rs4917999,rs74827204 0 7.2798e+06 inf 5 0 0.0343136 0.00204234,0.136891 -8.18046e-05,-4.94799e-05,-3.04995e-05,-5.07729e-05,3.18787e-05 0.146722,0.104517,0.0972535,0.10652,0.194169
49 rs11191555,rs34130454,rs4917996,rs4917999,rs72843997 0 7.2798e+06 inf 5 0 0.0343136 0.00171391,0.131981 -8.18135e-05,-4.94355e-05,-3.04622e-05,-5.07272e-05,3.22155e-05 0.146722,0.104517,0.0972535,0.10652,0.194169
50 rs11191555,rs34130454,rs4917996,rs4917999,rs72844301 0 7.27927e+06 inf 5 0 0.0330674 0.00160503,0.149417 -8.17014e-05,-4.99918e-05,-3.09293e-05,-5.13014e-05,3.73201e-05 0.146696,0.103642,0.0965906,0.105605,0.21985
51 rs11191555,rs34130454,rs35647154,rs4917996,rs4917999 0 7.27924e+06 inf 5 0 0.037076 0.00162844,0.159265 -7.8999e-05,-6.33962e-05,-4.85476e-05,-4.21851e-05,-6.49883e-05 0.146779,0.106486,0.163301,0.098748,0.108424
52 rs11191555,rs34130454,rs4917996,rs4917999,rs79359900 0 7.27924e+06 inf 5 0 0.037076 0.00156732,0.159037 -7.90027e-05,-6.33781e-05,-4.21699e-05,-6.49699e-05,-4.84572e-05 0.146779,0.106486,0.098748,0.108424,0.163301
53 rs11191555,rs34130454,rs4917996,rs4917999 0 7.27798e+06 inf 4 -nan 0.0264854 0.000809714,0.118708 -8.09585e-05,-5.36767e-05,-3.40236e-05,-5.51047e-05 0.146631,0.101343,0.0948551,0.103201
54 rs11191555,rs34130454,rs3736922,rs4917996,rs4917999 0 7.27798e+06 inf 5 0 0.0919339 0.00152999,0.432384 -0.000120993,-0.000195563,-0.000199904,-0.000175758,-0.000195785 0.148859,0.136156,0.128109,0.131331,0.137034
55 rs11191555,rs143928707,rs34130454,rs4917996,rs4917999 0 7.27798e+06 inf 5 0 0.0311496 0.0013687,0.132397 -7.77452e-05,2.80774e-05,-5.41848e-05,-3.34264e-05,-5.56086e-05 0.149609,0.259548,0.101452,0.0950156,0.103306
56 rs11191555,rs1163238,rs34130454,rs4917996,rs4917999 0 7.27798e+06 inf 5 0 0.0450277 0.0015253,0.205369 -9.2425e-05,8.97212e-05,-9.43148e-05,-7.46183e-05,-9.53975e-05 0.147179,0.0992723,0.11087,0.104952,0.112419
57 rs10883846,rs11191555,rs34130454,rs4917996,rs4917999 0 7.27798e+06 inf 5 0 -0.0733162 8.42646e-06,0.00519795 -0.000178059,-0.000106424,0.000281985,0.000277197,0.000280254 NA,0.159675,NA,NA,NA
58 rs11191555,rs11598702,rs34130454,rs4917996,rs4917999 0 7.27798e+06 inf 5 0 0.0319034 0.00118018,0.129868 -7.48164e-05,5.66406e-05,-5.52587e-05,-3.85925e-05,-5.622e-05 0.143497,0.0909014,0.098006,0.0929471,0.0997152
59 rs11191555,rs2296569,rs34130454,rs4917996,rs4917999 0 7.27798e+06 inf 5 0 0.0270694 0.00172263,0.101253 -7.14582e-05,5.5233e-05,-4.5902e-05,-2.90095e-05,-4.69786e-05 0.143265,0.110861,0.0953354,0.0899864,0.0971567
60 rs11191555,rs149363415,rs34130454,rs4917996,rs4917999 0 7.27798e+06 inf 5 0 0.0357799 0.00170894,0.14868 -8.63243e-05,7.33209e-05,-7.26935e-05,-5.302e-05,-7.39599e-05 0.146845,0.10839,0.10517,0.0989248,0.106899
61 rs11191555,rs34130454,rs4917996,rs4917999,rs56036640 0 7.27798e+06 inf 5 0 0.0361156 0.00159478,0.158838 -8.64738e-05,-7.32234e-05,-5.35494e-05,-7.44853e-05,7.25334e-05 0.146858,0.105382,0.09915,0.107104,0.107229
62 rs11191555,rs1163248,rs34130454,rs4917996,rs4917999 0 7.27798e+06 inf 5 0 0.0556524 0.00182526,0.256408 -0.000104401,-0.000117677,-0.000135265,-0.000110506,-0.000136765 0.150812,0.115131,0.124935,0.116914,0.126484
63 rs11191555,rs1163246,rs34130454,rs4917996,rs4917999 0 7.27798e+06 inf 5 0 0.0360306 0.00208286,0.141026 -8.63419e-05,-7.1469e-05,-7.27557e-05,-5.30822e-05,-7.40216e-05 0.146855,0.107509,0.105329,0.0990931,0.107052
64 rs11191555,rs117375427,rs34130454,rs4917996,rs4917999 0 7.27798e+06 inf 5 0 0.0215805 0.00126842,0.0814891 -5.75393e-05,5.55024e-05,-2.90383e-05,-1.43058e-05,-2.99725e-05 0.139975,0.199579,0.089081,0.0842355,0.090961
65 rs11191555,rs143956083,rs34130454,rs4917996,rs4917999 0 7.27798e+06 inf 5 0 0.0312539 0.00195855,0.119079 -8.26939e-05,7.7161e-05,-5.9827e-05,-4.01673e-05,-6.12027e-05 0.146682,0.171846,0.102264,0.0958369,0.104091
66 rs11191555,rs145870899,rs34130454,rs4917996,rs4917999 0 7.27798e+06 inf 5 0 0.0317103 0.0021135,0.142784 -8.29921e-05,7.033e-05,-6.08841e-05,-4.12233e-05,-6.22509e-05 0.146698,0.153788,0.102561,0.0961527,0.104377
67 rs11191555,rs34130454,rs4917996,rs4917999,rs72843977 0 7.27798e+06 inf 5 0 0.0303502 0.00153542,0.117055 -8.17676e-05,-5.65442e-05,-3.6888e-05,-5.79479e-05,9.44364e-05 0.146649,0.101674,0.0952083,0.103521,0.270111
68 rs11191555,rs34130454,rs4917996,rs4917999,rs75221325 0 7.27798e+06 inf 5 0 0.0312539 0.00146122,0.114478 -8.25343e-05,-5.92616e-05,-3.96025e-05,-6.06422e-05,7.00683e-05 0.146682,0.102264,0.0958369,0.104091,0.171846
69 rs11191555,rs116979997,rs34130454,rs4917996,rs4917999 0 7.27798e+06 inf 5 0 0.0315552 0.00177886,0.133298 -8.26849e-05,6.44791e-05,-5.97951e-05,-4.01354e-05,-6.11711e-05 0.146693,0.159036,0.10246,0.0960455,0.10428
70 rs11191555,rs34130454,rs4917996,rs4917999,rs61870850 0 7.27798e+06 inf 5 0 0.0303067 0.00165856,0.123465 -8.16455e-05,-5.61115e-05,-3.64557e-05,-5.75188e-05,8.74742e-05 0.146648,0.101646,0.0951779,0.103493,0.281697
71 rs11191555,rs34130454,rs41287478,rs4917996,rs4917999 0 7.27798e+06 inf 5 0 0.0311318 0.00156718,0.131674 -8.23139e-05,-5.84805e-05,6.54645e-05,-3.88223e-05,-5.98678e-05 0.146678,0.102185,0.178387,0.0957522,0.104014
72 rs11191555,rs17115419,rs34130454,rs4917996,rs4917999 0 7.27798e+06 inf 5 0 0.0266536 0.00118067,0.10624 -7.02701e-05,3.75753e-05,-4.25915e-05,-2.56189e-05,-4.37089e-05 0.143245,0.117571,0.0951022,0.0897271,0.0969335
73 rs11191555,rs117814456,rs34130454,rs4917996,rs4917999 0 7.27798e+06 inf 5 0 0.0321118 0.00155714,0.127447 -8.12906e-05,9.69035e-06,-5.48537e-05,-3.51993e-05,-5.62717e-05 0.146713,0.143045,0.102821,0.0964298,0.104629
74 rs11191537,rs11191555,rs34130454,rs4917996,rs4917999 0 7.27798e+06 inf 5 0 0.0338433 0.00165081,0.144995 4.94337e-05,-8.36585e-05,-6.32457e-05,-4.35824e-05,-6.45925e-05 0.119201,0.146776,0.103937,0.0976155,0.105706
75 rs10509765,rs11191555,rs34130454,rs4917996,rs4917999 0 7.27798e+06 inf 5 0 0.0267888 0.0016826,0.100273 3.35105e-05,-7.01735e-05,-4.23223e-05,-2.53432e-05,-4.3443e-05 0.115125,0.143252,0.0951781,0.0898115,0.0970061
76 rs11191555,rs11191561,rs34130454,rs4917996,rs4917999 0 7.27798e+06 inf 5 0 0.0225271 0.00142749,0.0823684 -5.78891e-05,2.37457e-05,-2.98546e-05,-1.51606e-05,-3.07757e-05 0.140028,0.111094,0.0895304,0.0847563,0.0913871
77 rs11191555,rs34130454,rs4917996,rs4917999,rs74757396 0 7.27798e+06 inf 5 0 0.0310835 0.00193443,0.118876 -8.11804e-05,-5.44631e-05,-3.48092e-05,-5.58845e-05,1.10998e-05 0.146676,0.102153,0.0957187,0.103983,0.181257
78 rs11191555,rs11191609,rs34130454,rs4917996,rs4917999 0 7.27798e+06 inf 5 0 0.0332894 0.00189399,0.136539 -8.31122e-05,4.43597e-05,-6.13095e-05,-4.16482e-05,-6.26727e-05 0.146756,0.124466,0.103581,0.0972377,0.105363
79 rs11191555,rs150201993,rs34130454,rs4917996,rs4917999 0 7.27798e+06 inf 5 0 0.0249395 0.00158029,0.0943713 -6.87641e-05,2.34412e-05,-3.83952e-05,-2.13211e-05,-3.95644e-05 0.143163,0.281519,0.0941347,0.0886505,0.0960078
80 rs115952365,rs12779263,rs34130454,rs4917996,rs77420391 0 6.48102e+06 inf 5 0 0.0774383 0.00238749,0.385881 0.000163479,-7.13215e-05,-7.05119e-05,-4.99076e-05,-0.000110195 0.227719,0.149677,0.147821,0.133739,0.153894
81 rs115952365,rs34130454,rs4917996,rs4917999,rs77420391 0 6.48102e+06 inf 5 0 0.0528676 0.00178092,0.256243 0.00016579,-5.07508e-05,-3.22984e-05,-5.16936e-05,-0.000102112 0.210466,0.124974,0.114494,0.127071,0.151305
82 rs115952365,rs34130454,rs4917996,rs72844301,rs77420391 0 6.48102e+06 inf 5 0 0.0307122 0.00205381,0.110145 0.000271009,2.42457e-06,1.29829e-05,0.000198742,-0.00011092 0.21443,0.10086,0.0957074,0.244271,0.150811
83 rs115952365,rs34130454,rs4917996,rs77420391 0 6.48102e+06 inf 4 -nan 0.0195214 0.00126905,0.0825339 0.000198162,-1.88938e-05,-5.17072e-06,-0.000107389 0.194843,0.0973968,0.0930702,0.150748
84 rs12779263,rs34130454,rs4917996,rs77420391 0 6.48102e+06 inf 4 -nan 0.0211203 0.000661858,0.0848955 -3.73944e-05,-3.65221e-05,-1.97324e-05,-6.71804e-05 0.094937,0.093364,0.0879295,0.142729
85 rs34130454,rs4917996,rs4917999,rs77420391 0 6.48101e+06 inf 4 -nan 0.0372939 0.00106445,0.181625 -8.77249e-05,-6.37836e-05,-8.95401e-05,-9.5988e-05 0.115825,0.107291,0.117638,0.151105
86 rs115952365,rs34130454,rs4917996,rs77420391,rs7916476 0 6.48102e+06 inf 5 0 0.0398042 0.00204189,0.169187 0.000187045,-2.75361e-05,-1.253e-05,-0.000105957,-1.9247e-05 0.208111,0.112769,0.104903,0.151042,0.126586
87 rs10883822,rs115952365,rs34130454,rs4917996,rs77420391 0 6.48102e+06 inf 5 0 0.0336451 0.00191454,0.132864 -1.78912e-05,0.000172022,-2.55449e-05,-1.05388e-05,-9.64083e-05 0.118673,0.200296,0.105292,0.0984618,0.148782
88 rs115952365,rs34130454,rs3736922,rs4917996,rs77420391 0 6.48102e+06 inf 5 0 0.0599238 0.00225243,0.268031 0.000130881,-9.45793e-05,-0.000120514,-8.72265e-05,-0.000151306 0.209962,0.125308,0.123657,0.126104,0.15712
89 rs34130454,rs4917996,rs77420391 0 6.48101e+06 inf 3 -nan 0.0144004 0.000285366,0.0620907 -3.79315e-05,-2.13821e-05,-0.000104235 0.0955811,0.0916951,0.150716
90 rs115952365,rs143928707,rs34130454,rs4917996,rs77420391 0 6.48101e+06 inf 5 0 0.023983 0.00224671,0.0827369 0.000189245,1.54267e-05,-1.89767e-05,-4.43212e-06,-0.000100426 0.193086,0.266438,0.0960713,0.09213,0.153699
91 rs113642369,rs115952365,rs34130454,rs4917996,rs77420391 0 6.48101e+06 inf 5 0 0.0228653 0.00146813,0.0854397 1.49468e-05,0.000139339,-1.35138e-05,-6.42729e-07,-7.25195e-05 0.114379,0.186189,0.0913251,0.0864429,0.142658
92 rs115952365,rs12240508,rs34130454,rs4917996,rs77420391 0 6.48101e+06 inf 5 0 0.0311744 0.00227575,0.137894 0.000195229,2.97423e-05,-9.35824e-06,3.14697e-06,-9.93868e-05 0.200816,0.126681,0.102608,0.0964146,0.148719
93 rs115952365,rs34130454,rs4917996,rs7091462,rs77420391 0 6.48101e+06 inf 5 0 0.0360213 0.00223214,0.156026 0.000219725,-4.77493e-06,6.85219e-06,3.90469e-05,-0.000109727 0.208347,0.108722,0.101759,0.133621,0.15096
94 rs115952365,rs12255989,rs34130454,rs4917996,rs77420391 0 6.48101e+06 inf 5 0 0.0311744 0.00208462,0.130463 0.000195417,3.01332e-05,-9.23659e-06,3.24983e-06,-9.94092e-05 0.200816,0.126681,0.102608,0.0964146,0.148719
95 rs115952365,rs12262258,rs34130454,rs4917996,rs77420391 0 6.48101e+06 inf 5 0 0.0311744 0.00212285,0.126006 0.00019561,3.05356e-05,-9.11133e-06,3.35574e-06,-9.94322e-05 0.200816,0.126681,0.102608,0.0964146,0.148719
96 rs115952365,rs34130454,rs4917996,rs72846714,rs77420391 0 6.48101e+06 inf 5 0 0.0360213 0.00211646,0.147406 0.000220232,-4.44282e-06,7.135e-06,3.99654e-05,-0.000109782 0.208347,0.108722,0.101759,0.133621,0.15096
97 rs115952365,rs12261294,rs34130454,rs4917996,rs77420391 0 6.48101e+06 inf 5 0 0.0311744 0.00181887,0.130216 0.000195905,3.11486e-05,-8.92054e-06,3.51705e-06,-9.94673e-05 0.200816,0.126681,0.102608,0.0964146,0.148719
98 rs115952365,rs12244207,rs34130454,rs4917996,rs77420391 0 6.48101e+06 inf 5 0 0.0311744 0.00195197,0.124685 0.000196045,3.14406e-05,-8.82965e-06,3.5939e-06,-9.9484e-05 0.200816,0.126681,0.102608,0.0964146,0.148719
99 rs115952365,rs12255761,rs34130454,rs4917996,rs77420391 0 6.48101e+06 inf 5 0 0.0435479 0.00275882,0.171454 0.000250979,5.39751e-05,4.27395e-06,1.42631e-05,-0.000121102 0.218656,0.142752,0.117626,0.109475,0.153339
100 rs34130454,rs3736922,rs4917996,rs77420391 0 6.48101e+06 inf 4 -nan 0.044006 0.000822921,0.190682 -0.00012334,-0.000148086,-0.000115741,-0.000158767 0.116505,0.115476,0.117515,0.156664
101 rs115952365,rs2296569,rs34130454,rs4917996,rs77420391 0 6.48101e+06 inf 5 0 0.0311962 0.00263786,0.116088 0.000216229,8.07536e-05,-3.81241e-05,-2.6973e-05,-0.000138652 0.205342,0.124042,0.10842,0.104769,0.156288
102 rs115952365,rs1163238,rs34130454,rs4917996,rs77420391 0 6.48101e+06 inf 5 0 0.0256333 0.00201226,0.100671 0.000152411,4.73123e-05,-3.14082e-05,-1.87634e-05,-9.62753e-05 0.189707,0.0919328,0.095951,0.0926478,0.147214
103 rs10883846,rs115952365,rs34130454,rs4917996,rs77420391 0 6.48101e+06 inf 5 0 0.0400047 0.002559,0.163135 8.09985e-05,0.000187387,-5.76557e-05,-4.7614e-05,-0.000143107 0.107514,0.207287,0.11456,0.112472,0.156551
104 rs115952365,rs11598702,rs34130454,rs4917996,rs77420391 0 6.48101e+06 inf 5 0 0.0268142 0.00206041,0.0952057 0.000158623,5.02935e-05,-3.35082e-05,-2.09692e-05,-0.000101686 0.191545,0.0934912,0.0976617,0.0944445,0.148352
105 rs115952365,rs34130454,rs4917996,rs7080935,rs77420391 0 6.48101e+06 inf 5 0 0.0360213 0.00203698,0.138326 0.000224219,-1.83264e-06,9.35769e-06,4.7184e-05,-0.000110214 0.208347,0.108722,0.101759,0.133621,0.15096
106 rs115952365,rs149363415,rs34130454,rs4917996,rs77420391 0 6.48101e+06 inf 5 0 0.0328219 0.00262057,0.125985 0.000213457,7.49789e-05,-4.08837e-05,-2.9928e-05,-0.000140034 0.206109,0.116987,0.109854,0.106469,0.156538
107 rs115952365,rs117375427,rs34130454,rs4917996,rs77420391 0 6.48101e+06 inf 5 0 0.020929 0.00229531,0.0670837 0.000162861,7.42877e-05,-2.0452e-05,-6.75463e-06,-8.99502e-05 0.188274,0.208386,0.0926312,0.0884919,0.1465
108 rs115952365,rs1163248,rs34130454,rs4917996,rs77420391 0 6.48101e+06 inf 5 0 0.0181613 0.00169454,0.0652563 0.000105506,-2.72436e-05,-1.70079e-05,-5.1376e-06,-5.85959e-05 0.177854,0.0941856,0.085815,0.0819656,0.139154
109 rs115952365,rs34130454,rs4917996,rs72843977,rs77420391 0 6.48101e+06 inf 5 0 0.0233682 0.00243945,0.0715629 0.000195878,-2.12718e-05,-7.75023e-06,9.31739e-05,-0.00010868 0.194961,0.0976527,0.0933853,0.276853,0.150797
110 rs115952365,rs34130454,rs4917996,rs56036640,rs77420391 0 6.48101e+06 inf 5 0 0.0265569 0.00243149,0.105687 0.000188422,-3.22699e-05,-1.97571e-05,6.05049e-05,-0.000114883 0.195622,0.1003,0.0966671,0.108364,0.151345
111 rs115952365,rs34130454,rs4917996,rs77420391,rs79359900 0 6.48101e+06 inf 5 0 0.0257768 0.00237052,0.0844033 0.000197247,-2.20442e-05,-7.85336e-06,-0.000106867,-2.07195e-05 0.194974,0.100465,0.0954061,0.150803,0.16206
112 rs115952365,rs34130454,rs35647154,rs4917996,rs77420391 0 6.48101e+06 inf 5 0 0.0257768 0.00251842,0.0992114 0.000197242,-2.20597e-05,-2.08215e-05,-7.86657e-06,-0.000106864 0.194974,0.100465,0.16206,0.0954061,0.150803
113 rs115952365,rs143956083,rs34130454,rs4917996,rs77420391 0 6.48101e+06 inf 5 0 0.018168 0.00198433,0.0625804 0.000120044,4.31754e-05,-1.67874e-05,-4.09312e-06,-6.501e-05 0.180113,0.163876,0.0869658,0.082961,0.140791
114 rs115952365,rs1163246,rs34130454,rs4917996,rs77420391 0 6.48101e+06 inf 5 0 0.0244072 0.00253698,0.0824274 0.000174176,-5.27968e-05,-2.85544e-05,-1.55811e-05,-0.000103443 0.191849,0.106089,0.0968119,0.093082,0.148992
115 rs115952365,rs117814456,rs34130454,rs4917996,rs77420391 0 6.48101e+06 inf 5 0 0.0228264 0.0024127,0.0811173 0.000181782,-1.02518e-05,-1.77164e-05,-3.6992e-06,-9.71784e-05 0.191733,0.143625,0.095563,0.0915052,0.14871
116 rs115952365,rs34130454,rs4917996,rs75221325,rs77420391 0 6.48101e+06 inf 5 0 0.0238418 0.00251294,0.0751052 0.000195473,-2.31686e-05,-9.84269e-06,6.60438e-05,-0.000109815 0.194974,0.0980581,0.0938961,0.175657,0.150886
117 rs115952365,rs34130454,rs4917996,rs74757396,rs77420391 0 6.48101e+06 inf 5 0 0.0237571 0.00237264,0.0769744 0.000198356,-1.86094e-05,-4.86027e-06,-4.91599e-06,-0.000107228 0.19498,0.0979854,0.0938036,0.18538,0.150869
118 rs111278264,rs115952365,rs34130454,rs4917996,rs77420391 0 6.48101e+06 inf 5 0 0.0390075 0.00326526,0.168189 -6.36833e-05,0.000246696,-3.89396e-05,-2.46665e-05,-0.000138381 0.15832,0.209706,0.120979,0.113912,0.158265
119 rs11191545,rs115952365,rs34130454,rs4917996,rs77420391 0 6.48101e+06 inf 5 0 0.0390075 0.00289733,0.158285 -6.66444e-05,0.000246209,-3.99442e-05,-2.55432e-05,-0.000138279 0.15832,0.209706,0.120979,0.113912,0.158265
120 rs112224955,rs115952365,rs34130454,rs4917996,rs77420391 0 6.48101e+06 inf 5 0 0.0337452 0.00233627,0.127865 -5.78045e-05,0.000229159,-3.49932e-05,-2.0202e-05,-0.0001267 0.151611,0.203875,0.112844,0.106503,0.155643
121 rs115952365,rs34130454,rs4917996,rs77420391,rs79331374 0 6.48101e+06 inf 5 0 0.0272559 0.00232979,0.0987057 0.000195313,-2.86981e-05,-1.35195e-05,-0.000105765,-4.52506e-05 0.195046,0.102096,0.096653,0.150833,0.14131
122 rs115952365,rs12257941,rs34130454,rs4917996,rs77420391 0 6.48101e+06 inf 5 0 0.0216483 0.00194727,0.0734144 0.000148666,-3.14475e-05,-2.18641e-05,-7.37816e-06,-7.89768e-05 0.185317,0.131752,0.0922774,0.0876054,0.144515
123 rs115952365,rs145870899,rs34130454,rs4917996,rs77420391 0 6.48101e+06 inf 5 0 0.0212205 0.00200781,0.0695399 0.000163858,5.52355e-05,-2.14253e-05,-7.86061e-06,-9.06313e-05 0.188219,0.152129,0.0928497,0.0887798,0.146559
124 rs115952365,rs34130454,rs4917996,rs61120766,rs77420391 0 6.48101e+06 inf 5 0 0.0272559 0.00244393,0.098075 0.000195275,-2.88289e-05,-1.36309e-05,-4.58543e-05,-0.000105743 0.195046,0.102096,0.096653,0.14131,0.150833
125 rs115952365,rs12246689,rs34130454,rs4917996,rs77420391 0 6.48101e+06 inf 5 0 0.0216483 0.00203627,0.0679604 0.000148662,-3.16791e-05,-2.18973e-05,-7.40585e-06,-7.89696e-05 0.185317,0.131752,0.0922774,0.0876054,0.144515
126 rs115952365,rs34130454,rs4917382,rs4917996,rs77420391 0 6.48101e+06 inf 5 0 0.0272559 0.0019229,0.0945346 0.000195268,-2.88527e-05,-4.59645e-05,-1.36512e-05,-0.000105739 0.195046,0.102096,0.14131,0.096653,0.150833
127 rs115952365,rs34130454,rs4917996,rs77420391,rs77827514 0 6.48101e+06 inf 5 0 0.0272559 0.00230072,0.095422 0.000195268,-2.88547e-05,-1.36529e-05,-0.000105739,-4.59735e-05 0.195046,0.102096,0.096653,0.150833,0.14131
128 rs115952365,rs34130454,rs4917996,rs77420391,rs78214351 0 6.48101e+06 inf 5 0 0.0272559 0.00199511,0.108965 0.000195267,-2.8858e-05,-1.36556e-05,-0.000105738,-4.59886e-05 0.195046,0.102096,0.096653,0.150833,0.14131
129 rs115952365,rs17727391,rs34130454,rs4917996,rs77420391 0 6.48101e+06 inf 5 0 0.0216483 0.00200432,0.0804483 0.000148661,-3.17106e-05,-2.19018e-05,-7.40963e-06,-7.89686e-05 0.185317,0.131752,0.0922774,0.0876054,0.144515
130 rs115952365,rs17727044,rs34130454,rs4917996,rs77420391 0 6.48101e+06 inf 5 0 0.0337452 0.00230309,0.126828 0.000229015,-5.90036e-05,-3.53378e-05,-2.05001e-05,-0.000126657 0.203875,0.151611,0.112844,0.106503,0.155643
131 rs115952365,rs34130454,rs35159404,rs4917996,rs77420391 0 6.48101e+06 inf 5 0 0.0272559 0.00232671,0.100158 0.000195252,-2.89102e-05,-4.62299e-05,-1.37001e-05,-0.00010573 0.195046,0.102096,0.14131,0.096653,0.150833
132 rs115952365,rs12257935,rs34130454,rs4917996,rs77420391 0 6.48101e+06 inf 5 0 0.0216483 0.00224792,0.0732515 0.000148658,-3.1898e-05,-2.19287e-05,-7.43204e-06,-7.89628e-05 0.185317,0.131752,0.0922774,0.0876054,0.144515
133 rs115952365,rs12266291,rs34130454,rs4917996,rs77420391 0 6.48101e+06 inf 5 0 0.0216483 0.00192475,0.0809926 0.000148656,-3.19597e-05,-2.19375e-05,-7.43941e-06,-7.89609e-05 0.185317,0.131752,0.0922774,0.0876054,0.144515
134 rs115952365,rs12241091,rs34130454,rs4917996,rs77420391 0 6.48101e+06 inf 5 0 0.0216483 0.0018769,0.0731318 0.000148656,-3.19733e-05,-2.19394e-05,-7.44105e-06,-7.89605e-05 0.185317,0.131752,0.0922774,0.0876054,0.144515
135 rs115952365,rs34130454,rs4917996,rs7099987,rs77420391 0 6.48101e+06 inf 5 0 0.0272559 0.0024141,0.107769 0.000195241,-2.89469e-05,-1.37314e-05,-4.63992e-05,-0.000105724 0.195046,0.102096,0.096653,0.14131,0.150833
136 rs115952365,rs34130454,rs4917996,rs58317752,rs77420391 0 6.48101e+06 inf 5 0 0.0272559 0.00214642,0.0963076 0.000195238,-2.89568e-05,-1.37398e-05,-4.64447e-05,-0.000105722 0.195046,0.102096,0.096653,0.14131,0.150833
137 rs115952365,rs34130454,rs4917996,rs58700372,rs77420391 0 6.48101e+06 inf 5 0 0.0272559 0.00193524,0.10063 0.000195237,-2.89595e-05,-1.37421e-05,-4.64571e-05,-0.000105721 0.195046,0.102096,0.096653,0.14131,0.150833
138 rs115952365,rs34130454,rs4917996,rs77420391,rs78893207 0 6.48101e+06 inf 5 0 0.0272559 0.00191842,0.100788 0.000195235,-2.89694e-05,-1.37505e-05,-0.00010572,-4.65027e-05 0.195046,0.102096,0.096653,0.150833,0.14131
139 rs115952365,rs12252500,rs34130454,rs4917996,rs77420391 0 6.48101e+06 inf 5 0 0.0216483 0.00191311,0.0823352 0.000148652,-3.22101e-05,-2.19734e-05,-7.46936e-06,-7.89531e-05 0.185317,0.131752,0.0922774,0.0876054,0.144515
140 rs113973959,rs115952365,rs34130454,rs4917996,rs77420391 0 6.48101e+06 inf 5 0 0.0337452 0.00258103,0.120275 -6.05053e-05,0.000228836,-3.57694e-05,-2.08735e-05,-0.000126603 0.151611,0.203875,0.112844,0.106503,0.155643
141 rs115952365,rs17115419,rs34130454,rs4917996,rs77420391 0 6.48101e+06 inf 5 0 0.0219418 0.00206831,0.0789407 0.000161626,3.18567e-05,-2.16501e-05,-8.06588e-06,-9.06361e-05 0.188553,0.119774,0.0933598,0.0894096,0.146656
142 rs115952365,rs34130454,rs4917996,rs61870850,rs77420391 0 6.48101e+06 inf 5 0 0.0232865 0.00214537,0.0693537 0.000198558,-2.09017e-05,-7.40608e-06,9.63378e-05,-0.000108653 0.194846,0.0975823,0.0933108,0.288598,0.150796
143 rs111622998,rs115952365,rs34130454,rs4917996,rs77420391 0 6.48101e+06 inf 5 0 0.0203173 0.00203045,0.0723112 -3.42692e-05,0.00013425,-2.0671e-05,-6.58101e-06,-7.08586e-05 0.130264,0.182614,0.0899087,0.0854147,0.14261
144 rs11191537,rs115952365,rs34130454,rs4917996,rs77420391 0 6.48101e+06 inf 5 0 0.0196261 0.0023393,0.0651551 2.17777e-05,0.000133058,-1.84048e-05,-5.24075e-06,-7.3025e-05 0.112923,0.182782,0.0890461,0.0851109,0.142695
145 rs115952365,rs116979997,rs34130454,rs4917996,rs77420391 0 6.48101e+06 inf 5 0 0.0239392 0.0023247,0.0779175 0.000196949,6.28475e-05,-2.35603e-05,-1.03134e-05,-0.000110167 0.194868,0.162324,0.0981397,0.0940132,0.150919
146 rs11191561,rs115952365,rs34130454,rs4917996,rs77420391 0 6.48101e+06 inf 5 0 0.0196261 0.00189056,0.0622881 2.10604e-05,0.000133108,-1.83411e-05,-5.17008e-06,-7.29858e-05 0.112923,0.182782,0.0890461,0.0851109,0.142695
147 rs10509765,rs115952365,rs34130454,rs4917996,rs77420391 0 6.48101e+06 inf 5 0 0.0220233 0.00217335,0.0801503 2.70727e-05,0.000162033,-2.12772e-05,-7.65828e-06,-9.0424e-05 0.117243,0.188551,0.0934211,0.089488,0.146671
148 rs115952365,rs34130454,rs41287478,rs4917996,rs77420391 0 6.48101e+06 inf 5 0 0.0237045 0.00218358,0.0785851 0.000197983,-2.26441e-05,6.66765e-05,-9.32329e-06,-0.000109681 0.194843,0.097935,0.18229,0.0937601,0.150878
149 rs11191609,rs115952365,rs34130454,rs4917996,rs77420391 0 6.48101e+06 inf 5 0 0.0162619 0.00138275,0.0491192 1.06698e-05,8.20289e-05,-1.22764e-05,-1.84581e-06,-4.36583e-05 0.112331,0.173458,0.0828199,0.0789421,0.135825
150 rs115952365,rs149555487,rs34130454,rs4917996,rs77420391 0 6.48101e+06 inf 5 0 0.0222886 0.00218484,0.0796068 0.00018048,-3.00682e-05,-1.97263e-05,-5.61923e-06,-9.74789e-05 0.191417,0.286276,0.0953182,0.0909088,0.148554
151 rs115952365,rs150201993,rs34130454,rs4917996,rs77420391 0 6.48101e+06 inf 5 0 0.021957 0.00215012,0.0681591 0.000180603,1.85235e-05,-1.89707e-05,-5.06753e-06,-9.7883e-05 0.19144,0.291328,0.0948942,0.090673,0.148575
152 rs143928707,rs34130454,rs4917996,rs77420391 0 6.48101e+06 inf 4 -nan 0.0184984 0.000999375,0.0610364 2.04954e-05,-3.40921e-05,-1.69336e-05,-9.23081e-05 0.263973,0.0933901,0.0898162,0.152152
153 rs34130454,rs4917996,rs72844002,rs77420391 0 6.48101e+06 inf 4 -nan 0.0195553 0.00141344,0.0695094 -3.16069e-05,-1.59965e-05,6.45905e-05,-0.000105283 0.0974352,0.0930994,0.1932,0.150749
154 rs34130454,rs4917996,rs72843974,rs77420391 0 6.48101e+06 inf 4 -nan 0.0195553 0.00134554,0.0711565 -3.16265e-05,-1.60132e-05,6.43902e-05,-0.00010528 0.0974352,0.0930994,0.1932,0.150749
155 rs34130454,rs4917996,rs7092097,rs77420391 0 6.48101e+06 inf 4 -nan 0.0196579 0.00109386,0.0785894 -3.15813e-05,-1.59747e-05,6.13772e-05,-0.000105287 0.0975515,0.0931876,0.188553,0.150751
156 rs34130454,rs4917996,rs72843997,rs77420391 0 6.48101e+06 inf 4 -nan 0.0195214 0.00128086,0.0668735 -3.17692e-05,-1.61347e-05,6.41426e-05,-0.000105256 0.0973968,0.0930702,0.194843,0.150748
157 rs34130454,rs4917996,rs74827204,rs77420391 0 6.48101e+06 inf 4 -nan 0.0195214 0.00100795,0.066542 -3.18065e-05,-1.61665e-05,6.37542e-05,-0.00010525 0.0973968,0.0930702,0.194843,0.150748
158 rs34130454,rs4917996,rs72850132,rs77420391 0 6.48101e+06 inf 4 -nan 0.0196579 0.00128577,0.0743274 -3.1684e-05,-1.60621e-05,6.0385e-05,-0.00010527 0.0975515,0.0931876,0.188553,0.150751
159 rs34130454,rs4917996,rs72843999,rs77420391 0 6.48101e+06 inf 4 -nan 0.0195214 0.0010563,0.0695791 -3.18717e-05,-1.6222e-05,6.30755e-05,-0.000105239 0.0973968,0.0930702,0.194843,0.150748
160 rs34130454,rs4917996,rs72843983,rs77420391 0 6.48101e+06 inf 4 -nan 0.0195214 0.000810316,0.0671287 -3.18768e-05,-1.62263e-05,6.30231e-05,-0.000105238 0.0973968,0.0930702,0.194843,0.150748
161 rs146569383,rs34130454,rs4917996,rs77420391 0 6.48101e+06 inf 4 -nan 0.0195214 0.00113544,0.0681029 6.29843e-05,-3.18805e-05,-1.62295e-05,-0.000105238 0.194843,0.0973968,0.0930702,0.150748
162 rs34130454,rs4917996,rs56168342,rs77420391 0 6.48101e+06 inf 4 -nan 0.0195214 0.00100109,0.0770063 -3.19833e-05,-1.6317e-05,6.1914e-05,-0.000105221 0.0973968,0.0930702,0.194843,0.150748
163 rs34130454,rs4917996,rs72850123,rs77420391 0 6.48101e+06 inf 4 -nan 0.0196236 0.00107521,0.0750247 -3.19571e-05,-1.62947e-05,5.87955e-05,-0.000105225 0.0975126,0.0931581,0.190057,0.15075
164 rs34130454,rs4917996,rs72843968,rs77420391 0 6.48101e+06 inf 4 -nan 0.0195553 0.00139739,0.0748659 -3.21096e-05,-1.64246e-05,5.94562e-05,-0.0001052 0.0974352,0.0930994,0.1932,0.150749
165 rs34130454,rs4917996,rs72844301,rs77420391 0 6.48101e+06 inf 4 -nan 0.0190934 0.0012897,0.0706049 -3.28997e-05,-1.70974e-05,6.98339e-05,-0.000105069 0.0969098,0.0927008,0.221957,0.15074
166 rs2296569,rs34130454,rs4917996,rs77420391 0 6.48101e+06 inf 4 -nan 0.0187769 0.000923302,0.0691595 6.67166e-05,-4.32389e-05,-2.79971e-05,-0.000100742 0.11469,0.0947254,0.0912101,0.148854
167 rs1163238,rs34130454,rs4917996,rs77420391 0 6.48101e+06 inf 4 -nan 0.0181417 0.000876488,0.0633802 4.47284e-05,-3.50615e-05,-2.11868e-05,-8.01102e-05 0.0878251,0.090632,0.0873027,0.143993
168 rs10883846,rs34130454,rs4917996,rs77420391 0 6.48101e+06 inf 4 -nan 0.0264123 0.00134105,0.11743 8.62725e-05,-7.20409e-05,-5.88201e-05,-0.000128573 0.0993635,0.103523,0.101418,0.153502
169 rs11598702,rs34130454,rs4917996,rs77420391 0 6.48101e+06 inf 4 -nan 0.0248239 0.000850174,0.104676 7.85265e-05,-6.48409e-05,-5.121e-05,-0.000120782 0.0974073,0.101242,0.0988785,0.152107
170 rs34130454,rs4917996,rs77420391,rs7916476 0 6.48101e+06 inf 4 -nan 0.0277749 0.00130066,0.117713 -6.12363e-05,-4.12273e-05,-0.000100375,-5.92214e-05 0.106353,0.0999262,0.150914,0.118515
171 rs34130454,rs4917996,rs72850126,rs77420391 0 6.48101e+06 inf 4 -nan 0.0196579 0.00101998,0.0706208 -3.25461e-05,-1.67963e-05,5.20518e-05,-0.000105127 0.0975515,0.0931876,0.188553,0.150751
172 rs10883822,rs34130454,rs4917996,rs77420391 0 6.48101e+06 inf 4 -nan 0.0245162 0.00100557,0.0924764 -4.79813e-05,-5.0437e-05,-3.1585e-05,-9.18279e-05 0.113383,0.101224,0.0953636,0.148686
173 rs149363415,rs34130454,rs4917996,rs77420391 0 6.48101e+06 inf 4 -nan 0.0193146 0.000949905,0.0831046 6.18667e-05,-4.45349e-05,-2.94384e-05,-0.000101553 0.106811,0.0951448,0.0917485,0.148959
174 rs34130454,rs4917996,rs56036640,rs77420391 0 6.48101e+06 inf 4 -nan 0.0209808 0.00141096,0.0794928 -5.22856e-05,-3.7293e-05,6.9813e-05,-0.000113062 0.0981234,0.0949371,0.107932,0.151333
175 rs1163246,rs34130454,rs4917996,rs77420391 0 6.48101e+06 inf 4 -nan 0.0194059 0.00114809,0.0735761 -5.96175e-05,-4.4448e-05,-2.93418e-05,-0.000101499 0.105823,0.0952159,0.0918396,0.148976
176 rs1163248,rs34130454,rs4917996,rs77420391 0 6.48101e+06 inf 4 -nan 0.0183666 0.000793606,0.0697842 -5.15323e-05,-3.89919e-05,-2.41155e-05,-9.16596e-05 0.100754,0.0929179,0.0894595,0.146823
177 rs117375427,rs34130454,rs4917996,rs77420391 0 6.48101e+06 inf 4 -nan 0.0183808 0.00112195,0.0719352 9.86938e-05,-4.18375e-05,-2.57118e-05,-0.000106637 0.214205,0.0959563,0.0921753,0.150806
178 rs111622998,rs34130454,rs4917996,rs77420391 0 6.48101e+06 inf 4 -nan 0.0164268 0.00102355,0.0612494 -3.49475e-05,-2.836e-05,-1.29605e-05,-6.90744e-05 0.130261,0.0892983,0.0849728,0.142589
179 rs143956083,rs34130454,rs4917996,rs77420391 0 6.48101e+06 inf 4 -nan 0.015132 0.00094477,0.0553729 5.05022e-05,-2.58601e-05,-1.14019e-05,-7.1221e-05 0.165941,0.0880632,0.0841947,0.142592
180 rs145870899,rs34130454,rs4917996,rs77420391 0 6.48101e+06 inf 4 -nan 0.0168175 0.00108543,0.0602254 5.68035e-05,-3.36387e-05,-1.81439e-05,-8.82529e-05 0.152119,0.0917837,0.0879905,0.146534
181 rs34130454,rs4917996,rs72843977,rs77420391 0 6.48101e+06 inf 4 -nan 0.0181906 0.00100803,0.0705611 -4.03143e-05,-2.40234e-05,0.000102856,-0.000105701 0.0957958,0.0919699,0.276685,0.150768
182 rs113973959,rs34130454,rs4917996,rs77420391 0 6.48101e+06 inf 4 -nan 0.0267721 0.00146737,0.10675 -7.56199e-05,-6.85759e-05,-4.92542e-05,-0.000122519 0.151012,0.108993,0.103458,0.1556
183 rs12252500,rs34130454,rs4917996,rs77420391 0 6.48101e+06 inf 4 -nan 0.0240986 0.00106889,0.0850936 -6.28787e-05,-5.76875e-05,-3.89034e-05,-0.000112065 0.145423,0.104129,0.0988991,0.153131
184 rs34130454,rs4917996,rs77420391,rs78893207 0 6.48101e+06 inf 4 -nan 0.0219348 0.000930067,0.0915944 -4.90846e-05,-3.08795e-05,-0.000102388,-5.29545e-05 0.100098,0.095126,0.150797,0.141163
185 rs34130454,rs4917996,rs58700372,rs77420391 0 6.48101e+06 inf 4 -nan 0.0219348 0.00121248,0.0844439 -4.9075e-05,-3.08714e-05,-5.2909e-05,-0.00010239 0.100098,0.095126,0.141163,0.150797
186 rs34130454,rs4917996,rs58317752,rs77420391 0 6.48101e+06 inf 4 -nan 0.0219348 0.0012732,0.0970595 -4.90724e-05,-3.08691e-05,-5.28966e-05,-0.00010239 0.100098,0.095126,0.141163,0.150797
187 rs34130454,rs4917996,rs7099987,rs77420391 0 6.48101e+06 inf 4 -nan 0.0219348 0.0013831,0.079291 -4.90628e-05,-3.0861e-05,-5.28512e-05,-0.000102392 0.100098,0.095126,0.141163,0.150797
188 rs12241091,rs34130454,rs4917996,rs77420391 0 6.48101e+06 inf 4 -nan 0.0240986 0.00132867,0.0828916 -6.25016e-05,-5.75968e-05,-3.88257e-05,-0.000112078 0.145423,0.104129,0.0988991,0.153131
189 rs12266291,rs34130454,rs4917996,rs77420391 0 6.48101e+06 inf 4 -nan 0.0240986 0.00130087,0.0890233 -6.24798e-05,-5.75916e-05,-3.88212e-05,-0.000112079 0.145423,0.104129,0.0988991,0.153131
190 rs12257935,rs34130454,rs4917996,rs77420391 0 6.48101e+06 inf 4 -nan 0.0240986 0.00112391,0.0963234 -6.23816e-05,-5.7568e-05,-3.88009e-05,-0.000112082 0.145423,0.104129,0.0988991,0.153131
191 rs34130454,rs35159404,rs4917996,rs77420391 0 6.48101e+06 inf 4 -nan 0.0219348 0.000945176,0.091929 -4.90272e-05,-5.26822e-05,-3.08307e-05,-0.000102398 0.100098,0.141163,0.095126,0.150797
192 rs17727391,rs34130454,rs4917996,rs77420391 0 6.48101e+06 inf 4 -nan 0.0240986 0.00143655,0.0965398 -6.20831e-05,-5.74963e-05,-3.87394e-05,-0.000112093 0.145423,0.104129,0.0988991,0.153131
193 rs34130454,rs4917996,rs77420391,rs78214351 0 6.48101e+06 inf 4 -nan 0.0219348 0.00133357,0.0899346 -4.89765e-05,-3.07875e-05,-0.000102406,-5.24414e-05 0.100098,0.095126,0.150797,0.141163
194 rs34130454,rs4917996,rs77420391,rs77827514 0 6.48101e+06 inf 4 -nan 0.0219348 0.00144134,0.0940788 -4.89733e-05,-3.07848e-05,-0.000102406,-5.24264e-05 0.100098,0.095126,0.150797,0.141163
195 rs34130454,rs4917382,rs4917996,rs77420391 0 6.48101e+06 inf 4 -nan 0.0219348 0.000935966,0.0937144 -4.89714e-05,-5.24174e-05,-3.07832e-05,-0.000102407 0.100098,0.141163,0.095126,0.150797
196 rs12246689,rs34130454,rs4917996,rs77420391 0 6.48101e+06 inf 4 -nan 0.0240986 0.0014629,0.0999176 -6.20327e-05,-5.74842e-05,-3.8729e-05,-0.000112095 0.145423,0.104129,0.0988991,0.153131
197 rs34130454,rs4917996,rs61120766,rs77420391 0 6.48101e+06 inf 4 -nan 0.0219348 0.00108326,0.0860366 -4.89483e-05,-3.07635e-05,-5.23075e-05,-0.000102411 0.100098,0.095126,0.141163,0.150797
198 rs17727044,rs34130454,rs4917996,rs77420391 0 6.48101e+06 inf 4 -nan 0.0267721 0.00126981,0.107311 -7.413e-05,-6.817e-05,-4.8903e-05,-0.00012257 0.151012,0.108993,0.103458,0.1556
199 rs12257941,rs34130454,rs4917996,rs77420391 0 6.48101e+06 inf 4 -nan 0.0240986 0.00109538,0.0973528 -6.16638e-05,-5.73955e-05,-3.86529e-05,-0.000112108 0.145423,0.104129,0.0988991,0.153131
200 rs34130454,rs4917996,rs75221325,rs77420391 0 6.48101e+06 inf 4 -nan 0.018641 0.00126115,0.0675676 -4.23408e-05,-2.62696e-05,7.25051e-05,-0.000106947 0.0961754,0.0924554,0.175539,0.150859
201 rs34130454,rs4917996,rs77420391,rs79331374 0 6.48101e+06 inf 4 -nan 0.0219348 0.0011809,0.0951415 -4.88214e-05,-3.06554e-05,-0.000102432,-5.1705e-05 0.100098,0.095126,0.150797,0.141163
202 rs11191545,rs34130454,rs4917996,rs77420391 0 6.48101e+06 inf 4 -nan 0.0240986 0.00110248,0.0782439 -6.09489e-05,-5.72237e-05,-3.85055e-05,-0.000112133 0.145423,0.104129,0.0988991,0.153131
203 rs112224955,rs34130454,rs4917996,rs77420391 0 6.48101e+06 inf 4 -nan 0.0267721 0.00120806,0.117498 -7.29404e-05,-6.78459e-05,-4.86226e-05,-0.00012261 0.151012,0.108993,0.103458,0.1556
204 rs111278264,rs34130454,rs4917996,rs77420391 0 6.48101e+06 inf 4 -nan 0.0240986 0.000952877,0.0994707 -5.87135e-05,-5.66865e-05,-3.80446e-05,-0.000112211 0.145423,0.104129,0.0988991,0.153131
205 rs116979997,rs34130454,rs4917996,rs77420391 0 6.48101e+06 inf 4 -nan 0.0215125 0.00126956,0.0828821 8.40722e-05,-5.60435e-05,-4.03119e-05,-0.00012985 0.168004,0.10221,0.0987506,0.155807
206 rs34130454,rs4917996,rs61870850,rs77420391 0 6.48101e+06 inf 4 -nan 0.0181688 0.000886362,0.0648416 -3.99393e-05,-2.36077e-05,9.45471e-05,-0.00010547 0.0957774,0.0919464,0.288592,0.150763
207 rs34130454,rs4917996,rs7080935,rs77420391 0 6.48101e+06 inf 4 -nan 0.0246599 0.00114704,0.102112 -3.9087e-05,-2.23661e-05,-3.7451e-06,-0.000104044 0.103064,0.0973953,0.12496,0.150852
208 rs34130454,rs41287478,rs4917996,rs77420391 0 6.48101e+06 inf 4 -nan 0.0175432 0.000878931,0.0564156 -3.67748e-05,5.9579e-05,-2.08084e-05,-9.66958e-05 0.0937559,0.179592,0.0899627,0.148613
209 rs117814456,rs34130454,rs4917996,rs77420391 0 6.48101e+06 inf 4 -nan 0.0160778 0.000945157,0.0547419 -3.67079e-06,-2.68068e-05,-1.14394e-05,-7.77095e-05 0.139111,0.0899281,0.0861212,0.144539
210 rs12255761,rs34130454,rs4917996,rs77420391 0 6.48101e+06 inf 4 -nan 0.0280454 0.00112068,0.123346 -1.44017e-05,-4.77384e-05,-3.03666e-05,-0.000113516 0.129728,0.108548,0.102338,0.153196
211 rs12244207,rs34130454,rs4917996,rs77420391 0 6.48101e+06 inf 4 -nan 0.020323 0.00106744,0.0752735 -3.66753e-06,-3.11373e-05,-1.51133e-05,-8.59312e-05 0.117216,0.0954883,0.090486,0.146528
212 rs12261294,rs34130454,rs4917996,rs77420391 0 6.48101e+06 inf 4 -nan 0.020323 0.00100939,0.0749306 -3.90088e-06,-3.11927e-05,-1.51599e-05,-8.59201e-05 0.117216,0.0954883,0.090486,0.146528
213 rs34130454,rs4917996,rs72846714,rs77420391 0 6.48101e+06 inf 4 -nan 0.0246599 0.00112175,0.0969106 -4.10348e-05,-2.40248e-05,-1.00583e-05,-0.000103721 0.103064,0.0973953,0.12496,0.150852
214 rs12262258,rs34130454,rs4917996,rs77420391 0 6.48101e+06 inf 4 -nan 0.020323 0.000914786,0.0776545 -4.39073e-06,-3.13091e-05,-1.52576e-05,-8.58967e-05 0.117216,0.0954883,0.090486,0.146528
215 rs12255989,rs34130454,rs4917996,rs77420391 0 6.48101e+06 inf 4 -nan 0.020323 0.000886266,0.0886587 -4.71231e-06,-3.13855e-05,-1.53218e-05,-8.58813e-05 0.117216,0.0954883,0.090486,0.146528
216 rs34130454,rs4917996,rs7091462,rs77420391 0 6.48101e+06 inf 4 -nan 0.0246599 0.00125862,0.105301 -4.12826e-05,-2.42358e-05,-1.08616e-05,-0.00010368 0.103064,0.0973953,0.12496,0.150852
217 rs12240508,rs34130454,rs4917996,rs77420391 0 6.48101e+06 inf 4 -nan 0.020323 0.00110403,0.0832702 -5.02464e-06,-3.14597e-05,-1.53841e-05,-8.58664e-05 0.117216,0.0954883,0.090486,0.146528
218 rs17115419,rs34130454,rs4917996,rs77420391 0 6.48101e+06 inf 4 -nan 0.0184697 0.0010677,0.0623689 4.37413e-05,-3.91291e-05,-2.34267e-05,-9.81695e-05 0.12163,0.0944849,0.0909011,0.148794
219 rs113642369,rs34130454,rs4917996,rs77420391 0 6.48101e+06 inf 4 -nan 0.0174004 0.000923284,0.0706228 -1.75776e-06,-2.44114e-05,-9.68432e-06,-6.99907e-05 0.11218,0.0901567,0.0855945,0.142618
220 rs34130454,rs4917996,rs74757396,rs77420391 0 6.48101e+06 inf 4 -nan 0.0185564 0.00151457,0.0593639 -3.80486e-05,-2.1512e-05,2.16662e-06,-0.000104307 0.0961042,0.0923644,0.185249,0.150842
221 rs11191537,rs34130454,rs4917996,rs77420391 0 6.48101e+06 inf 4 -nan 0.0199043 0.00101316,0.0690447 4.5236e-05,-4.46124e-05,-2.87876e-05,-0.000108343 0.120805,0.097232,0.0938035,0.151115
222 rs10509765,rs34130454,rs4917996,rs77420391 0 6.48101e+06 inf 4 -nan 0.0164884 0.00129123,0.0591149 2.87195e-05,-2.97999e-05,-1.47881e-05,-7.9644e-05 0.115141,0.0902084,0.0864874,0.144612
223 rs11191561,rs34130454,rs4917996,rs77420391 0 6.48101e+06 inf 4 -nan 0.0199043 0.000921174,0.0755229 4.41414e-05,-4.44507e-05,-2.86084e-05,-0.000108244 0.120805,0.097232,0.0938035,0.151115
224 rs11191609,rs34130454,rs4917996,rs77420391 0 6.48101e+06 inf 4 -nan 0.0163702 0.000968902,0.0592734 2.5534e-05,-2.92484e-05,-1.41711e-05,-7.92875e-05 0.120061,0.0901278,0.0863822,0.144591
225 rs34130454,rs35647154,rs4917996,rs77420391 0 6.48101e+06 inf 4 -nan 0.0205281 0.00106956,0.0790602 -4.18987e-05,-2.6842e-05,-2.47605e-05,-0.000103578 0.0985327,0.16195,0.0939332,0.150768
226 rs34130454,rs4917996,rs77420391,rs79359900 0 6.48101e+06 inf 4 -nan 0.0205281 0.00115092,0.0821971 -4.18837e-05,-2.47476e-05,-0.000103581,-2.67401e-05 0.0985327,0.0939332,0.150768,0.16195
227 rs149555487,rs34130454,rs4917996,rs77420391 0 6.48101e+06 inf 4 -nan 0.0185671 0.00110151,0.0677027 -4.15854e-05,-3.96217e-05,-2.28215e-05,-0.000103955 0.290489,0.0963076,0.0922446,0.150729
228 rs150201993,rs34130454,rs4917996,rs77420391 0 6.48101e+06 inf 4 -nan 0.0172037 0.000788234,0.05816 2.60625e-05,-3.43289e-05,-1.80883e-05,-9.51648e-05 0.291218,0.0934873,0.0896164,0.148547
229 rs11191555,rs12779263,rs149555487,rs34130454,rs4917996 0 6.46879e+06 inf 5 0 0.0327276 0.00179276,0.120496 -8.41603e-05,-6.17948e-05,-3.92595e-05,-6.16733e-05,-4.08724e-05 0.147692,0.105966,0.284173,0.10495,0.0978715
230 rs11191555,rs115952365,rs12779263,rs34130454,rs4917996 0 6.46862e+06 inf 5 0 0.0373243 0.00137583,0.160559 -8.84295e-05,0.00015299,-3.74999e-05,-3.69148e-05,-2.00059e-05 0.147666,0.196794,0.109664,0.10798,0.10015
231 rs11191555,rs115952365,rs34130454,rs4917996,rs4917999 0 6.46862e+06 inf 5 0 0.0343136 0.0016366,0.159113 -8.4898e-05,0.000148434,-3.41355e-05,-1.76146e-05,-3.4935e-05 0.146722,0.194169,0.104517,0.0972535,0.10652
232 rs11191555,rs115952365,rs34130454,rs4917996,rs72844301 0 6.46862e+06 inf 5 0 0.0251751 0.00180633,0.0869657 -9.02613e-05,0.000204171,-7.53194e-06,4.72454e-06,0.000137423 0.146431,0.19944,0.093968,0.0893412,0.227774
233 rs11191555,rs115952365,rs34130454,rs4917996 0 6.46862e+06 inf 4 -nan 0.0172129 0.000921664,0.064182 -8.81365e-05,0.000164207,-1.80717e-05,-4.12582e-06 0.146389,0.188119,0.0923299,0.0881287
234 rs11191555,rs115952365,rs34130454,rs4917996,rs7916476 0 6.46862e+06 inf 5 0 0.0292748 0.00193816,0.11802 -8.69791e-05,0.000156821,-2.38129e-05,-8.94667e-06,-1.72172e-05 0.146585,0.194236,0.0996906,0.0936124,0.112746
235 rs11191555,rs115952365,rs34130454,rs3736922,rs4917996 0 6.46862e+06 inf 5 0 0.0347043 0.00167429,0.152326 -0.000104652,0.000138022,-4.65512e-05,-6.482e-05,-3.53658e-05 0.14853,0.192291,0.101991,0.0986191,0.100128
236 rs10883822,rs11191555,rs115952365,rs34130454,rs4917996 0 6.46862e+06 inf 5 0 0.0292748 0.00191272,0.114012 -1.68941e-05,-8.70008e-05,0.00015696,-2.37051e-05,-8.8562e-06 0.112746,0.146585,0.194236,0.0996906,0.0936124
237 rs11191555,rs115952365,rs143928707,rs34130454,rs4917996 0 6.46861e+06 inf 5 0 0.021817 0.00178877,0.0656189 -8.60372e-05,0.000164016,1.85692e-05,-1.82798e-05,-3.62334e-06 0.149296,0.188138,0.25931,0.0923756,0.0884076
238 rs11191555,rs113642369,rs115952365,rs34130454,rs4917996 0 6.46861e+06 inf 5 0 0.0275208 0.00195954,0.114533 -8.93889e-05,2.3485e-05,0.000173993,-1.18594e-05,1.09077e-06 0.146533,0.121784,0.194843,0.0977886,0.0921869
239 rs11191555,rs115952365,rs12240508,rs34130454,rs4917996 0 6.46861e+06 inf 5 0 0.0275819 0.00189383,0.126828 -8.93844e-05,0.000173865,2.315e-05,-1.18815e-05,1.07218e-06 0.146535,0.194805,0.121287,0.0978602,0.0922405
240 rs11191555,rs115952365,rs34130454,rs4917996,rs7091462 0 6.46861e+06 inf 5 0 0.0275819 0.00197551,0.115964 -8.93993e-05,0.00017398,-1.18078e-05,1.13406e-06,2.34256e-05 0.146535,0.194805,0.0978602,0.0922405,0.121287
241 rs11191555,rs115952365,rs12255989,rs34130454,rs4917996 0 6.46861e+06 inf 5 0 0.0275819 0.00213698,0.0963842 -8.94024e-05,0.000174004,2.34837e-05,-1.17923e-05,1.14711e-06 0.146535,0.194805,0.121287,0.0978602,0.0922405
242 rs11191555,rs115952365,rs12262258,rs34130454,rs4917996 0 6.46861e+06 inf 5 0 0.0275819 0.00171794,0.101901 -8.9421e-05,0.000174148,2.38273e-05,-1.17004e-05,1.22426e-06 0.146535,0.194805,0.121287,0.0978602,0.0922405
243 rs11191555,rs115952365,rs34130454,rs4917996,rs72846714 0 6.46861e+06 inf 5 0 0.0275819 0.0021514,0.100171 -8.94349e-05,0.000174256,-1.16311e-05,1.28243e-06,2.40863e-05 0.146535,0.194805,0.0978602,0.0922405,0.121287
244 rs11191555,rs115952365,rs12261294,rs34130454,rs4917996 0 6.46861e+06 inf 5 0 0.0275819 0.00202289,0.113322 -8.94492e-05,0.000174366,2.43507e-05,-1.15604e-05,1.34178e-06 0.146535,0.194805,0.121287,0.0978602,0.0922405
245 rs11191555,rs115952365,rs12244207,rs34130454,rs4917996 0 6.46861e+06 inf 5 0 0.0275819 0.00176724,0.107556 -8.94626e-05,0.00017447,2.46e-05,-1.14938e-05,1.39776e-06 0.146535,0.194805,0.121287,0.0978602,0.0922405
246 rs11191555,rs115952365,rs12255761,rs34130454,rs4917996 0 6.46861e+06 inf 5 0 0.0346521 0.00173956,0.143304 -0.00010664,0.000213083,3.73763e-05,-5.69486e-06,6.15541e-06 0.150319,0.205946,0.130767,0.107009,0.100243
247 rs11191555,rs115952365,rs2296569,rs34130454,rs4917996 0 6.46861e+06 inf 5 0 0.0199964 0.00202262,0.0638021 -7.60742e-05,0.000134037,4.22842e-05,-2.09493e-05,-7.92011e-06 0.143137,0.183459,0.109557,0.0895608,0.0856439
248 rs11191555,rs115952365,rs1163238,rs34130454,rs4917996 0 6.46861e+06 inf 5 0 0.0255646 0.00208636,0.10044 -9.57967e-05,0.000152062,4.71139e-05,-3.12814e-05,-1.86159e-05 0.147149,0.189603,0.0918514,0.0958542,0.0925456
249 rs10883846,rs11191555,rs115952365,rs34130454,rs4917996 0 6.46861e+06 inf 5 0 0.149636 0.00376749,0.664245 0.000282195,-0.000274684,2.80855e-05,-0.00026894,-0.0002722 0.187003,0.179018,0.286849,0.207937,0.211674
250 rs11191555,rs115952365,rs11598702,rs34130454,rs4917996 0 6.46861e+06 inf 5 0 0.0254903 0.00199043,0.0949182 -9.56708e-05,0.000152261,4.67307e-05,-3.10642e-05,-1.83776e-05 0.147137,0.189581,0.091936,0.0958027,0.0924814
251 rs11191555,rs115952365,rs34130454,rs4917996,rs7080935 0 6.46861e+06 inf 5 0 0.0275819 0.00210007,0.119068 -8.97149e-05,0.000176422,-1.02424e-05,2.44852e-06,2.92797e-05 0.146535,0.194805,0.0978602,0.0922405,0.121287
252 rs11191555,rs115952365,rs149363415,rs34130454,rs4917996 0 6.46861e+06 inf 5 0 0.020322 0.00202516,0.0646508 -7.63363e-05,0.000133655,3.7929e-05,-2.13805e-05,-8.39704e-06 0.143184,0.183537,0.101664,0.0897634,0.0859029
253 rs11191555,rs115952365,rs117375427,rs34130454,rs4917996 0 6.46861e+06 inf 5 0 0.0208962 0.0023646,0.0779448 -8.95215e-05,0.000162416,7.40635e-05,-2.04208e-05,-6.71006e-06 0.146441,0.188186,0.208305,0.0925659,0.0884279
254 rs11191555,rs115952365,rs1163248,rs34130454,rs4917996 0 6.46861e+06 inf 5 0 0.0229899 0.00176147,0.0758638 -9.28869e-05,0.000158011,-4.50958e-05,-2.6134e-05,-1.29943e-05 0.146775,0.188629,0.100968,0.0940779,0.0903379
255 rs11191555,rs115952365,rs34130454,rs4917996,rs72843977 0 6.46861e+06 inf 5 0 0.0207654 0.00268631,0.062948 -8.89735e-05,0.00016288,-1.95151e-05,-5.70911e-06,7.67912e-05 0.146418,0.188176,0.0924686,0.0883035,0.269359
256 rs11191555,rs115952365,rs34130454,rs4917996,rs56036640 0 6.46861e+06 inf 5 0 0.0226787 0.00197542,0.0798521 -9.27574e-05,0.000159115,-2.58234e-05,-1.26702e-05,4.74324e-05 0.146736,0.188446,0.0938665,0.0900793,0.103501
257 rs11191555,rs115952365,rs34130454,rs4917996,rs79359900 0 6.46861e+06 inf 5 0 0.0222557 0.00234757,0.0885483 -8.77622e-05,0.000163876,-1.99283e-05,-5.68476e-06,-1.6161e-05 0.146433,0.188146,0.0940411,0.0893954,0.155457
258 rs11191555,rs115952365,rs34130454,rs35647154,rs4917996 0 6.46861e+06 inf 5 0 0.0222557 0.00210772,0.0747288 -8.77603e-05,0.000163874,-1.99377e-05,-1.62429e-05,-5.69266e-06 0.146433,0.188146,0.0940411,0.155457,0.0893954
259 rs11191555,rs115952365,rs143956083,rs34130454,rs4917996 0 6.46861e+06 inf 5 0 0.021061 0.00199525,0.0698905 -8.98845e-05,0.000162626,6.04907e-05,-2.09707e-05,-7.32778e-06 0.146472,0.188171,0.170425,0.0926904,0.0885892
260 rs11191555,rs115952365,rs1163246,rs34130454,rs4917996 0 6.46861e+06 inf 5 0 0.0226462 0.00217336,0.0783113 -9.26419e-05,0.000159345,-4.66698e-05,-2.56197e-05,-1.24477e-05 0.146732,0.188429,0.103813,0.093844,0.0900518
261 rs11191555,rs115952365,rs117814456,rs34130454,rs4917996 0 6.46861e+06 inf 5 0 0.0194735 0.00215787,0.0672269 -7.31985e-05,0.000138233,-8.04823e-06,-1.62184e-05,-2.68708e-06 0.143062,0.183334,0.137722,0.0892346,0.0852262
262 rs11191555,rs115952365,rs34130454,rs4917996,rs75221325 0 6.46861e+06 inf 5 0 0.021061 0.00207869,0.0713804 -8.96829e-05,0.000162808,-2.06364e-05,-6.95853e-06,5.35149e-05 0.146472,0.188171,0.0926904,0.0885892,0.170425
263 rs11191555,rs115952365,rs34130454,rs4917996,rs74757396 0 6.46861e+06 inf 5 0 0.0210079 0.00203938,0.0695282 -8.80153e-05,0.00016433,-1.78696e-05,-3.90275e-06,-4.7243e-06 0.146462,0.188176,0.0926505,0.0885373,0.179948
264 rs111278264,rs11191555,rs115952365,rs34130454,rs4917996 0 6.46861e+06 inf 5 0 0.0265697 0.00201505,0.103052 -4.15305e-05,-0.000102912,0.000190817,-2.74987e-05,-1.23733e-05 0.140208,0.150196,0.193991,0.100922,0.0955751
265 rs11191545,rs11191555,rs115952365,rs34130454,rs4917996 0 6.46861e+06 inf 5 0 0.0265697 0.00206131,0.103147 -4.34516e-05,-0.000102844,0.000190707,-2.78988e-05,-1.27133e-05 0.140208,0.150196,0.193991,0.100922,0.0955751
266 rs11191555,rs112224955,rs115952365,rs34130454,rs4917996 0 6.46861e+06 inf 5 0 0.0231002 0.00228572,0.0732737 -8.69937e-05,-3.49339e-05,0.000163196,-2.37403e-05,-8.88572e-06 0.146455,0.134871,0.188159,0.0948881,0.0900243
267 rs11191555,rs115952365,rs34130454,rs4917996,rs79331374 0 6.46861e+06 inf 5 0 0.0231274 0.0019675,0.0820159 -8.69739e-05,0.000163179,-2.38385e-05,-8.96824e-06,-3.52278e-05 0.146456,0.18816,0.0949153,0.0900445,0.134407
268 rs11191555,rs115952365,rs12257941,rs34130454,rs4917996 0 6.46861e+06 inf 5 0 0.0231274 0.00218365,0.0783103 -8.69641e-05,0.00016317,-3.55239e-05,-2.3887e-05,-9.00893e-06 0.146456,0.18816,0.134407,0.0949153,0.0900445
269 rs11191555,rs115952365,rs145870899,rs34130454,rs4917996 0 6.46861e+06 inf 5 0 0.0211859 0.0024164,0.064881 -9.01975e-05,0.000163409,5.50513e-05,-2.13862e-05,-7.80732e-06 0.1465,0.188132,0.152065,0.0927827,0.0887134
270 rs11191555,rs115952365,rs34130454,rs4917996,rs61120766 0 6.46861e+06 inf 5 0 0.0231274 0.00196919,0.079898 -8.69581e-05,0.000163165,-2.39166e-05,-9.0338e-06,-3.57048e-05 0.146456,0.18816,0.0949153,0.0900445,0.134407
271 rs11191555,rs115952365,rs12246689,rs34130454,rs4917996 0 6.46861e+06 inf 5 0 0.0231274 0.00207579,0.0789335 -8.69556e-05,0.000163162,-3.57828e-05,-2.39294e-05,-9.04453e-06 0.146456,0.18816,0.134407,0.0949153,0.0900445
272 rs11191555,rs115952365,rs34130454,rs4917382,rs4917996 0 6.46861e+06 inf 5 0 0.0231274 0.00195232,0.0783664 -8.69553e-05,0.000163162,-2.39309e-05,-3.57918e-05,-9.04576e-06 0.146456,0.18816,0.0949153,0.134407,0.0900445
273 rs11191555,rs115952365,rs34130454,rs4917996,rs77827514 0 6.46861e+06 inf 5 0 0.0231274 0.00219959,0.0830617 -8.6955e-05,0.000163162,-2.3932e-05,-9.04675e-06,-3.57989e-05 0.146456,0.18816,0.0949153,0.0900445,0.134407
274 rs11191555,rs115952365,rs34130454,rs4917996,rs78214351 0 6.46861e+06 inf 5 0 0.0231274 0.00197071,0.0751176 -8.69546e-05,0.000163162,-2.3934e-05,-9.04838e-06,-3.58108e-05 0.146456,0.18816,0.0949153,0.0900445,0.134407
275 rs11191555,rs115952365,rs17727391,rs34130454,rs4917996 0 6.46861e+06 inf 5 0 0.0231274 0.00212341,0.0807424 -8.69544e-05,0.000163161,-3.58182e-05,-2.39352e-05,-9.04939e-06 0.146456,0.18816,0.134407,0.0949153,0.0900445
276 rs11191555,rs115952365,rs17727044,rs34130454,rs4917996 0 6.46861e+06 inf 5 0 0.0231002 0.00183304,0.0876692 -8.69696e-05,0.000163175,-3.56705e-05,-2.38598e-05,-8.98607e-06 0.146455,0.188159,0.134871,0.0948881,0.0900243
277 rs11191555,rs115952365,rs34130454,rs35159404,rs4917996 0 6.46861e+06 inf 5 0 0.0231274 0.00208828,0.075742 -8.69484e-05,0.000163156,-2.39652e-05,-3.60014e-05,-9.07458e-06 0.146456,0.18816,0.0949153,0.134407,0.0900445
278 rs11191555,rs115952365,rs12257935,rs34130454,rs4917996 0 6.46861e+06 inf 5 0 0.0231274 0.00201855,0.0891393 -8.69475e-05,0.000163155,-3.60277e-05,-2.39695e-05,-9.07819e-06 0.146456,0.18816,0.134407,0.0949153,0.0900445
279 rs11191555,rs115952365,rs12266291,rs34130454,rs4917996 0 6.46861e+06 inf 5 0 0.0231274 0.0020852,0.0873122 -8.69452e-05,0.000163153,-3.60967e-05,-2.39808e-05,-9.08768e-06 0.146456,0.18816,0.134407,0.0949153,0.0900445
280 rs11191555,rs115952365,rs12241091,rs34130454,rs4917996 0 6.46861e+06 inf 5 0 0.0231274 0.00203441,0.0779756 -8.69447e-05,0.000163153,-3.6112e-05,-2.39833e-05,-9.08977e-06 0.146456,0.18816,0.134407,0.0949153,0.0900445
281 rs11191555,rs115952365,rs34130454,rs4917996,rs7099987 0 6.46861e+06 inf 5 0 0.0231274 0.00179956,0.0790879 -8.69439e-05,0.000163152,-2.39871e-05,-9.09297e-06,-3.61352e-05 0.146456,0.18816,0.0949153,0.0900445,0.134407
282 rs11191555,rs115952365,rs34130454,rs4917996,rs58317752 0 6.46861e+06 inf 5 0 0.0231274 0.00204027,0.0800424 -8.69428e-05,0.000163151,-2.3993e-05,-9.09791e-06,-3.61712e-05 0.146456,0.18816,0.0949153,0.0900445,0.134407
283 rs11191555,rs115952365,rs34130454,rs4917996,rs58700372 0 6.46861e+06 inf 5 0 0.0231274 0.0021418,0.0964149 -8.69424e-05,0.000163151,-2.39946e-05,-9.09926e-06,-3.6181e-05 0.146456,0.18816,0.0949153,0.0900445,0.134407
284 rs11191555,rs115952365,rs34130454,rs4917996,rs78893207 0 6.46861e+06 inf 5 0 0.0231274 0.00204723,0.0746169 -8.69412e-05,0.00016315,-2.40005e-05,-9.10421e-06,-3.6217e-05 0.146456,0.18816,0.0949153,0.0900445,0.134407
285 rs11191555,rs115952365,rs12252500,rs34130454,rs4917996 0 6.46861e+06 inf 5 0 0.0231274 0.00217515,0.0755319 -8.6936e-05,0.000163145,-3.63768e-05,-2.40266e-05,-9.12617e-06 0.146456,0.18816,0.134407,0.0949153,0.0900445
286 rs11191555,rs113973959,rs115952365,rs34130454,rs4917996 0 6.46861e+06 inf 5 0 0.0231002 0.00215801,0.0812927 -8.69394e-05,-3.65929e-05,0.000163148,-2.40095e-05,-9.11176e-06 0.146455,0.134871,0.188159,0.0948881,0.0900243
287 rs11191555,rs115952365,rs17115419,rs34130454,rs4917996 0 6.46861e+06 inf 5 0 0.0219021 0.00212358,0.0808651 -9.0202e-05,0.000161191,3.17462e-05,-2.16085e-05,-8.01016e-06 0.146596,0.188462,0.119714,0.0932881,0.0893377
288 rs11191555,rs115952365,rs34130454,rs4917996,rs61870850 0 6.46861e+06 inf 5 0 0.0207218 0.00231436,0.0665078 -8.89393e-05,0.000164658,-1.92888e-05,-5.4928e-06,7.78407e-05 0.146418,0.188126,0.0924343,0.0882666,0.280912
289 rs111622998,rs11191555,rs115952365,rs34130454,rs4917996 0 6.46861e+06 inf 5 0 0.0264832 0.00217836,0.100768 -5.4168e-05,-0.000102496,0.000190149,-2.99326e-05,-1.44417e-05 0.141121,0.150194,0.193987,0.100828,0.0955037
290 rs11191537,rs11191555,rs115952365,rs34130454,rs4917996 0 6.46861e+06 inf 5 0 0.0248691 0.00204515,0.0863495 3.35047e-05,-0.00010726,0.000188624,-2.40311e-05,-1.06625e-05 0.120559,0.150467,0.19452,0.098388,0.0945019
291 rs11191555,rs115952365,rs116979997,rs34130454,rs4917996 0 6.46861e+06 inf 5 0 0.0211293 0.00224666,0.0744095 -8.98829e-05,0.000163837,5.02484e-05,-2.08506e-05,-7.2184e-06 0.146491,0.188122,0.157393,0.0927392,0.0886594
292 rs11191555,rs11191561,rs115952365,rs34130454,rs4917996 0 6.46861e+06 inf 5 0 0.0198649 0.0021393,0.0677628 -7.47003e-05,2.16449e-05,0.000136234,-1.86739e-05,-5.40619e-06 0.143122,0.113309,0.183385,0.0894845,0.0855483
293 rs10509765,rs11191555,rs115952365,rs34130454,rs4917996 0 6.46861e+06 inf 5 0 0.0198468 0.00185335,0.0675101 2.19344e-05,-7.47008e-05,0.000136262,-1.86724e-05,-5.40506e-06 0.113895,0.14312,0.183376,0.0894739,0.085535
294 rs11191555,rs115952365,rs34130454,rs41287478,rs4917996 0 6.46861e+06 inf 5 0 0.0209866 0.00228906,0.0702388 -8.95762e-05,0.000164434,-2.03109e-05,5.32724e-05,-6.62852e-06 0.146467,0.18812,0.0926291,0.176994,0.0885201
295 rs11191555,rs11191609,rs115952365,rs34130454,rs4917996 0 6.46861e+06 inf 5 0 0.0218091 0.00229424,0.0797864 -8.96011e-05,2.36394e-05,0.000162194,-2.05673e-05,-6.86904e-06 0.146584,0.122098,0.188406,0.0932253,0.0892604
296 rs11191555,rs115952365,rs149555487,rs34130454,rs4917996 0 6.46861e+06 inf 5 0 0.0177332 0.00195772,0.0596514 -6.00984e-05,0.000113514,-1.8268e-05,-1.52385e-05,-2.64463e-06 0.139849,0.178858,0.269667,0.0861772,0.0821033
297 rs11191555,rs115952365,rs150201993,rs34130454,rs4917996 0 6.46861e+06 inf 5 0 0.0207407 0.00258725,0.0636057 -8.82954e-05,0.000163955,1.66591e-05,-1.83457e-05,-4.42636e-06 0.146415,0.188169,0.28741,0.0924508,0.0882811
298 rs11191555,rs113642369,rs34130454,rs4917996 0 6.46861e+06 inf 4 -nan 0.0202072 0.00103399,0.0760287 -8.5469e-05,-4.83865e-06,-3.13034e-05,-1.52365e-05 0.146467,0.117581,0.0953337,0.0903556
299 rs11191555,rs149555487,rs34130454,rs4917996 0 6.46861e+06 inf 4 -nan 0.0141431 0.000816775,0.0458077 -5.87777e-05,-1.93886e-05,-2.0458e-05,-6.93915e-06 0.139833,0.269661,0.0857839,0.081824
300 rs11191555,rs113642369,rs34130454,rs3736922,rs4917996 0 6.46861e+06 inf 5 0 0.0473153 0.00139838,0.220678 -0.000108617,-5.37112e-05,-8.2705e-05,-9.75946e-05,-6.94284e-05 0.148602,0.128972,0.110431,0.105826,0.107783
301 rs11191555,rs149555487,rs34130454,rs3736922,rs4917996 0 6.46861e+06 inf 5 0 0.0221222 0.00118781,0.0818096 -6.55035e-05,-2.80637e-05,-3.0744e-05,-4.05709e-05,-1.84726e-05 0.14053,0.270263,0.0884067,0.0843082,0.0852619
302 rs111622998,rs11191555,rs113642369,rs34130454,rs4917996 0 6.46861e+06 inf 5 0 0.0341338 0.00179424,0.143287 -5.79093e-05,-8.26589e-05,-2.51426e-05,-4.52419e-05,-2.69408e-05 0.147887,0.146643,0.128507,0.101762,0.0951711
303 rs11191555,rs113642369,rs143928707,rs34130454,rs4917996 0 6.46861e+06 inf 5 0 0.024827 0.00160931,0.0914564 -8.29609e-05,-5.1208e-06,2.20966e-05,-3.16001e-05,-1.46799e-05 0.149397,0.117628,0.259387,0.0953973,0.0905915
304 rs11191555,rs143928707,rs149555487,rs34130454,rs4917996 0 6.46861e+06 inf 5 0 0.0179193 0.00186945,0.0554313 -5.71609e-05,2.11936e-05,-1.95366e-05,-2.06335e-05,-6.566e-06 0.141085,0.245855,0.269666,0.085808,0.0819384
305 rs11191555,rs113642369,rs12252500,rs34130454,rs4917996 0 6.46861e+06 inf 5 0 0.0269071 0.00172524,0.112768 -7.01766e-05,-1.10858e-05,-3.39182e-05,-3.11339e-05,-1.52069e-05 0.143146,0.118476,0.13647,0.0938537,0.0883922
306 rs11191555,rs113642369,rs34130454,rs4917996,rs78893207 0 6.46861e+06 inf 5 0 0.0341108 0.00153968,0.138877 -8.30773e-05,-2.19289e-05,-4.31666e-05,-2.51982e-05,-4.86986e-05 0.146644,0.128357,0.101811,0.095208,0.146693
307 rs11191555,rs113642369,rs34130454,rs4917996,rs58700372 0 6.46861e+06 inf 5 0 0.0341108 0.00179502,0.146614 -8.30794e-05,-2.19138e-05,-4.31562e-05,-2.51894e-05,-4.86557e-05 0.146644,0.128357,0.101811,0.095208,0.146693
308 rs11191555,rs113642369,rs34130454,rs4917996,rs58317752 0 6.46861e+06 inf 5 0 0.0341108 0.00167786,0.151949 -8.308e-05,-2.19097e-05,-4.31533e-05,-2.5187e-05,-4.8644e-05 0.146644,0.128357,0.101811,0.095208,0.146693
309 rs11191555,rs113642369,rs113973959,rs34130454,rs4917996 0 6.46861e+06 inf 5 0 0.0268367 0.00196315,0.108763 -7.01821e-05,-1.10481e-05,-3.40823e-05,-3.11097e-05,-1.51867e-05 0.143145,0.118409,0.136883,0.0938174,0.0883656
310 rs11191555,rs113642369,rs34130454,rs4917996,rs7099987 0 6.46861e+06 inf 5 0 0.0341108 0.00165394,0.177847 -8.30821e-05,-2.18947e-05,-4.31429e-05,-2.51783e-05,-4.86013e-05 0.146644,0.128357,0.101811,0.095208,0.146693
311 rs11191555,rs113642369,rs12241091,rs34130454,rs4917996 0 6.46861e+06 inf 5 0 0.0269071 0.00163024,0.112203 -7.01863e-05,-1.10219e-05,-3.36793e-05,-3.10915e-05,-1.51716e-05 0.143146,0.118476,0.13647,0.0938537,0.0883922
312 rs11191555,rs113642369,rs12266291,rs34130454,rs4917996 0 6.46861e+06 inf 5 0 0.0269071 0.00202556,0.112765 -7.01868e-05,-1.10182e-05,-3.36656e-05,-3.10891e-05,-1.51696e-05 0.143146,0.118476,0.13647,0.0938537,0.0883922
313 rs11191555,rs113642369,rs12257935,rs34130454,rs4917996 0 6.46861e+06 inf 5 0 0.0269071 0.00161133,0.118844 -7.01893e-05,-1.10016e-05,-3.36033e-05,-3.1078e-05,-1.51604e-05 0.143146,0.118476,0.13647,0.0938537,0.0883922
314 rs11191555,rs113642369,rs34130454,rs35159404,rs4917996 0 6.46861e+06 inf 5 0 0.0341108 0.00188497,0.160607 -8.30899e-05,-2.18388e-05,-4.31041e-05,-4.84419e-05,-2.51457e-05 0.146644,0.128357,0.101811,0.146693,0.095208
315 rs11191555,rs113642369,rs17727391,rs34130454,rs4917996 0 6.46861e+06 inf 5 0 0.0269071 0.00159108,0.0917371 -7.0197e-05,-1.09511e-05,-3.34143e-05,-3.10445e-05,-1.51325e-05 0.143146,0.118476,0.13647,0.0938537,0.0883922
316 rs11191555,rs113642369,rs34130454,rs4917996,rs78214351 0 6.46861e+06 inf 5 0 0.0341108 0.00140479,0.134063 -8.31011e-05,-2.17591e-05,-4.30488e-05,-2.50992e-05,-4.82148e-05 0.146644,0.128357,0.101811,0.095208,0.146693
317 rs11191555,rs113642369,rs34130454,rs4917996,rs77827514 0 6.46861e+06 inf 5 0 0.0341108 0.00190946,0.140842 -8.31018e-05,-2.17541e-05,-4.30453e-05,-2.50963e-05,-4.82007e-05 0.146644,0.128357,0.101811,0.095208,0.146693
318 rs11191555,rs113642369,rs34130454,rs4917382,rs4917996 0 6.46861e+06 inf 5 0 0.0341108 0.00206557,0.140112 -8.31022e-05,-2.17512e-05,-4.30433e-05,-4.81921e-05,-2.50946e-05 0.146644,0.128357,0.101811,0.146693,0.095208
319 rs11191555,rs113642369,rs12246689,rs34130454,rs4917996 0 6.46861e+06 inf 5 0 0.0269071 0.00165861,0.1146 -7.01983e-05,-1.09426e-05,-3.33824e-05,-3.10388e-05,-1.51278e-05 0.143146,0.118476,0.13647,0.0938537,0.0883922
320 rs11191555,rs113642369,rs34130454,rs4917996,rs61120766 0 6.4686e+06 inf 5 0 0.0341108 0.00171839,0.141787 -8.31073e-05,-2.17148e-05,-4.3018e-05,-2.50734e-05,-4.80885e-05 0.146644,0.128357,0.101811,0.095208,0.146693
321 rs11191555,rs113642369,rs12257941,rs34130454,rs4917996 0 6.4686e+06 inf 5 0 0.0269071 0.00210656,0.114347 -7.02078e-05,-1.08801e-05,-3.31488e-05,-3.09973e-05,-1.50933e-05 0.143146,0.118476,0.13647,0.0938537,0.0883922
322 rs11191555,rs113642369,rs17727044,rs34130454,rs4917996 0 6.4686e+06 inf 5 0 0.0268367 0.00166835,0.101487 -7.02156e-05,-1.08279e-05,-3.32509e-05,-3.09633e-05,-1.50651e-05 0.143145,0.118409,0.136883,0.0938174,0.0883656
323 rs11191555,rs113642369,rs34130454,rs4917996,rs79331374 0 6.4686e+06 inf 5 0 0.0341108 0.00157844,0.146578 -8.31352e-05,-2.15154e-05,-4.28796e-05,-2.49572e-05,-4.75204e-05 0.146644,0.128357,0.101811,0.095208,0.146693
324 rs11191545,rs11191555,rs113642369,rs34130454,rs4917996 0 6.4686e+06 inf 5 0 0.09426 0.00223887,0.448241 -0.000168934,-0.000106572,-0.000129068,-0.000135927,-0.000106664 0.212569,0.154987,0.192136,0.153094,0.138528
325 rs11191555,rs112224955,rs113642369,rs34130454,rs4917996 0 6.4686e+06 inf 5 0 0.0268367 0.00180922,0.10126 -7.02423e-05,-3.25871e-05,-1.06521e-05,-3.08465e-05,-1.4968e-05 0.143145,0.136883,0.118409,0.0938174,0.0883656
326 rs111278264,rs11191555,rs113642369,rs34130454,rs4917996 0 6.4686e+06 inf 5 0 0.09426 0.00247806,0.49248 -0.000164027,-0.000106903,-0.000125879,-0.000133493,-0.000104567 0.212569,0.154987,0.192136,0.153094,0.138528
327 rs11191555,rs113642369,rs34130454,rs4917996,rs72844002 0 6.4686e+06 inf 5 0 0.0276099 0.00189143,0.102528 -8.67876e-05,4.68907e-06,-2.47627e-05,-9.74422e-06,5.74247e-05 0.146534,0.121877,0.0978432,0.0922278,0.193309
328 rs11191555,rs113642369,rs34130454,rs4917996,rs72843974 0 6.4686e+06 inf 5 0 0.0276099 0.0020251,0.10711 -8.67836e-05,4.66002e-06,-2.47826e-05,-9.76097e-06,5.72496e-05 0.146534,0.121877,0.0978432,0.0922278,0.193309
329 rs11191555,rs113642369,rs34130454,rs4917996,rs72843997 0 6.4686e+06 inf 5 0 0.0275208 0.0017925,0.113053 -8.67524e-05,4.43481e-06,-2.49372e-05,-9.89079e-06,5.69671e-05 0.146533,0.121784,0.0977886,0.0921869,0.194843
330 rs11191555,rs113642369,rs34130454,rs4917996,rs7092097 0 6.4686e+06 inf 5 0 0.0276592 0.00231711,0.106119 -8.67767e-05,4.38027e-06,-2.48166e-05,-9.78955e-06,5.45781e-05 0.146537,0.121814,0.0979293,0.0922922,0.188447
331 rs11191555,rs113642369,rs34130454,rs4917996,rs7916476 0 6.4686e+06 inf 5 0 0.0278145 0.00164178,0.10437 -7.43974e-05,-8.69882e-06,-3.73523e-05,-2.02997e-05,-3.41748e-05 0.144454,0.115828,0.0975294,0.0914211,0.106914
332 rs11191555,rs113642369,rs34130454,rs4917996,rs74827204 0 6.4686e+06 inf 5 0 0.0275208 0.00171494,0.0904161 -8.67448e-05,4.3796e-06,-2.49751e-05,-9.92262e-06,5.66279e-05 0.146533,0.121784,0.0977886,0.0921869,0.194843
333 rs10883822,rs11191555,rs113642369,rs34130454,rs4917996 0 6.4686e+06 inf 5 0 0.0320409 0.00186812,0.140525 -4.22048e-05,-8.24685e-05,-1.40078e-05,-4.61865e-05,-2.7734e-05 0.111488,0.146681,0.12005,0.103122,0.0961977
334 rs11191555,rs113642369,rs34130454,rs4917996,rs72850132 0 6.4686e+06 inf 5 0 0.0276592 0.00202422,0.115121 -8.6756e-05,4.23409e-06,-2.49195e-05,-9.87592e-06,5.37126e-05 0.146537,0.121814,0.0979293,0.0922922,0.188447
335 rs11191555,rs113642369,rs34130454,rs4917996,rs72843999 0 6.4686e+06 inf 5 0 0.0275208 0.00211826,0.0994382 -8.67314e-05,4.28313e-06,-2.50413e-05,-9.97823e-06,5.60353e-05 0.146533,0.121784,0.0977886,0.0921869,0.194843
336 rs11191555,rs113642369,rs34130454,rs4917996,rs72843983 0 6.4686e+06 inf 5 0 0.0275208 0.0022679,0.118304 -8.67304e-05,4.27567e-06,-2.50464e-05,-9.98253e-06,5.59895e-05 0.146533,0.121784,0.0977886,0.0921869,0.194843
337 rs11191555,rs113642369,rs146569383,rs34130454,rs4917996 0 6.4686e+06 inf 5 0 0.0275208 0.00202095,0.114503 -8.67296e-05,4.27017e-06,5.59557e-05,-2.50502e-05,-9.9857e-06 0.146533,0.121784,0.194843,0.0977886,0.0921869
338 rs11191555,rs113642369,rs34130454,rs4917996,rs56168342 0 6.4686e+06 inf 5 0 0.0275208 0.0016388,0.0983321 -8.67086e-05,4.11802e-06,-2.51547e-05,-1.00734e-05,5.50211e-05 0.146533,0.121784,0.0977886,0.0921869,0.194843
339 rs11191555,rs113642369,rs34130454,rs4917996,rs72850123 0 6.4686e+06 inf 5 0 0.0275694 0.00183572,0.104407 -8.66987e-05,3.8259e-06,-2.52038e-05,-1.01146e-05,5.22666e-05 0.146535,0.12172,0.0978742,0.0922509,0.189843
340 rs11191555,rs113642369,rs34130454,rs4917996,rs72843968 0 6.4686e+06 inf 5 0 0.0276099 0.00200187,0.115211 -8.66845e-05,3.9444e-06,-2.52739e-05,-1.01735e-05,5.29365e-05 0.146534,0.121877,0.0978432,0.0922278,0.193309
341 rs11191555,rs149555487,rs34130454,rs4917996,rs72844002 0 6.4686e+06 inf 5 0 0.0177432 0.00225131,0.0593025 -5.92494e-05,-1.90069e-05,-1.85939e-05,-5.40538e-06,3.9784e-05 0.139849,0.269666,0.0861851,0.0821089,0.17728
342 rs11191555,rs149555487,rs34130454,rs4917996,rs72843974 0 6.4686e+06 inf 5 0 0.0177432 0.00239127,0.0572778 -5.92481e-05,-1.9008e-05,-1.8599e-05,-5.40964e-06,3.96736e-05 0.139849,0.269666,0.0861851,0.0821089,0.17728
343 rs11191555,rs149555487,rs34130454,rs4917996,rs7092097 0 6.4686e+06 inf 5 0 0.0177733 0.00198401,0.0575964 -5.9253e-05,-1.90564e-05,-1.85797e-05,-5.39374e-06,3.79591e-05 0.13985,0.269665,0.086209,0.0821259,0.17281
344 rs11191555,rs149555487,rs34130454,rs4917996,rs72843997 0 6.4686e+06 inf 5 0 0.0177332 0.0019686,0.0590419 -5.92379e-05,-1.89981e-05,-1.86392e-05,-5.44267e-06,3.95556e-05 0.139849,0.269667,0.0861772,0.0821033,0.178858
345 rs11191555,rs149555487,rs34130454,rs4917996,rs74827204 0 6.4686e+06 inf 5 0 0.0177332 0.00158886,0.0547452 -5.92354e-05,-1.90002e-05,-1.8649e-05,-5.45078e-06,3.93413e-05 0.139849,0.269667,0.0861772,0.0821033,0.178858
346 rs11191555,rs149555487,rs34130454,rs4917996,rs72850132 0 6.4686e+06 inf 5 0 0.0177733 0.00195754,0.0546506 -5.92461e-05,-1.90612e-05,-1.86067e-05,-5.41596e-06,3.74133e-05 0.13985,0.269665,0.086209,0.0821259,0.17281
347 rs11191555,rs149555487,rs34130454,rs4917996,rs72843999 0 6.4686e+06 inf 5 0 0.0177332 0.00216292,0.0553194 -5.92311e-05,-1.90039e-05,-1.86663e-05,-5.46495e-06,3.89668e-05 0.139849,0.269667,0.0861772,0.0821033,0.178858
348 rs11191555,rs149555487,rs34130454,rs4917996,rs72843983 0 6.4686e+06 inf 5 0 0.0177332 0.00209806,0.0511676 -5.92307e-05,-1.90042e-05,-1.86676e-05,-5.46604e-06,3.89378e-05 0.139849,0.269667,0.0861772,0.0821033,0.178858
349 rs11191555,rs146569383,rs149555487,rs34130454,rs4917996 0 6.4686e+06 inf 5 0 0.0177332 0.00223533,0.0535713 -5.92305e-05,3.89164e-05,-1.90044e-05,-1.86686e-05,-5.46685e-06 0.139849,0.178858,0.269667,0.0861772,0.0821033
350 rs11191555,rs113642369,rs2296569,rs34130454,rs4917996 0 6.4686e+06 inf 5 0 0.0259972 0.00212048,0.0900093 -8.9726e-05,-1.38268e-05,6.02946e-05,-4.07567e-05,-2.5203e-05 0.146687,0.118797,0.113726,0.0969868,0.0922904
351 rs11191555,rs113642369,rs1163238,rs34130454,rs4917996 0 6.4686e+06 inf 5 0 0.0279191 0.00171762,0.12253 -8.54708e-05,-1.72835e-05,5.18793e-05,-4.29576e-05,-2.83752e-05 0.145256,0.117612,0.091107,0.096478,0.0923793
352 rs11191555,rs113642369,rs34130454,rs4917996,rs72844301 0 6.4686e+06 inf 5 0 0.0264126 0.00218937,0.102646 -8.65004e-05,2.61428e-06,-2.6187e-05,-1.09402e-05,6.10447e-05 0.146515,0.120621,0.0971068,0.0916774,0.220399
353 rs11191555,rs149555487,rs34130454,rs4917996,rs56168342 0 6.4686e+06 inf 5 0 0.0177332 0.00158813,0.0546256 -5.92236e-05,-1.90103e-05,-1.86957e-05,-5.4892e-06,3.83258e-05 0.139849,0.269667,0.0861772,0.0821033,0.178858
354 rs10883846,rs11191555,rs113642369,rs34130454,rs4917996 0 6.4686e+06 inf 5 0 0.26601 0.0047224,1.21474 0.000619087,-0.000301682,-0.000701327,-0.000724045,-0.000698596 0.214248,0.168727,0.273354,0.257885,0.25201
355 rs11191555,rs113642369,rs11598702,rs34130454,rs4917996 0 6.4686e+06 inf 5 0 0.0416293 0.00232154,0.176573 -0.00011679,-4.93808e-05,8.8058e-05,-8.02627e-05,-6.47486e-05 0.151362,0.132392,0.102839,0.112209,0.107978
356 rs11191555,rs149555487,rs34130454,rs4917996,rs72850123 0 6.4686e+06 inf 5 0 0.0177633 0.00183487,0.058614 -5.92273e-05,-1.90584e-05,-1.86811e-05,-5.4772e-06,3.65556e-05 0.13985,0.269666,0.086201,0.0821202,0.174258
357 rs11191555,rs149555487,rs34130454,rs4917996,rs72843968 0 6.4686e+06 inf 5 0 0.0177432 0.00182602,0.0559829 -5.92158e-05,-1.90341e-05,-1.87265e-05,-5.51453e-06,3.69529e-05 0.139849,0.269666,0.0861851,0.0821089,0.17728
358 rs11191555,rs113642369,rs34130454,rs4917996,rs72850126 0 6.4686e+06 inf 5 0 0.0276592 0.00218497,0.106686 -8.65818e-05,3.00639e-06,-2.57833e-05,-1.06013e-05,4.64444e-05 0.146537,0.121814,0.0979293,0.0922922,0.188447
359 rs11191555,rs149555487,rs2296569,rs34130454,rs4917996 0 6.4686e+06 inf 5 0 0.0179077 0.00168957,0.0595729 -6.06038e-05,-2.04021e-05,3.68699e-05,-2.32148e-05,-1.0038e-05 0.139933,0.269677,0.106671,0.0861538,0.0823137
360 rs11191555,rs149555487,rs34130454,rs4917996,rs72844301 0 6.4686e+06 inf 5 0 0.0176065 0.00158369,0.0589724 -5.91537e-05,-1.88145e-05,-1.89719e-05,-5.71642e-06,4.29493e-05 0.139845,0.269675,0.086076,0.0820314,0.204776
361 rs11191555,rs1163238,rs149555487,rs34130454,rs4917996 0 6.4686e+06 inf 5 0 0.0244788 0.0021723,0.0831899 -9.49764e-05,5.74797e-05,-4.55648e-05,-4.66166e-05,-3.22406e-05 0.147147,0.0914197,0.282958,0.0949466,0.0918041
362 rs11191555,rs113642369,rs149363415,rs34130454,rs4917996 0 6.4686e+06 inf 5 0 0.0246029 0.00223437,0.0946902 -8.22096e-05,-1.08503e-05,4.91267e-05,-3.61157e-05,-2.11026e-05 0.144947,0.116119,0.103996,0.0944107,0.0899337
363 rs10883846,rs11191555,rs149555487,rs34130454,rs4917996 0 6.4686e+06 inf 5 0 0.0360036 0.00218387,0.130296 0.00010965,-0.000146001,-9.96476e-05,-9.62864e-05,-8.37242e-05 0.10522,0.156411,0.300942,0.110809,0.109063
364 rs11191555,rs11598702,rs149555487,rs34130454,rs4917996 0 6.4686e+06 inf 5 0 0.0287785 0.00215903,0.105981 -0.00011659,7.7035e-05,-6.50285e-05,-6.46704e-05,-5.05549e-05 0.15136,0.0969595,0.290961,0.101195,0.0985468
365 rs11191555,rs149555487,rs34130454,rs4917996,rs72850126 0 6.4686e+06 inf 5 0 0.0177733 0.00235721,0.0560653 -5.91888e-05,-1.91013e-05,-1.88335e-05,-5.60259e-06,3.28292e-05 0.13985,0.269665,0.086209,0.0821259,0.17281
366 rs11191555,rs113642369,rs34130454,rs4917996,rs56036640 0 6.4686e+06 inf 5 0 0.0269239 0.00217124,0.097892 -9.04062e-05,-1.52628e-05,-4.22669e-05,-2.67952e-05,5.48257e-05 0.146771,0.119258,0.0976097,0.0930175,0.104794
367 rs11191555,rs149555487,rs34130454,rs4917996,rs7916476 0 6.4686e+06 inf 5 0 0.0201686 0.00161753,0.0701707 -5.76649e-05,-2.50228e-05,-2.48557e-05,-1.05575e-05,-2.28648e-05 0.139918,0.270786,0.0879162,0.0833421,0.100061
368 rs10883822,rs11191555,rs149555487,rs34130454,rs4917996 0 6.4686e+06 inf 5 0 0.0268524 0.00179036,0.0925068 -4.25666e-05,-8.27998e-05,-4.8839e-05,-4.4543e-05,-2.63539e-05 0.110583,0.146541,0.285654,0.0980816,0.0924061
369 rs11191555,rs113642369,rs1163246,rs34130454,rs4917996 0 6.4686e+06 inf 5 0 0.0247009 0.00159452,0.0851641 -8.21692e-05,-1.07707e-05,-4.72311e-05,-3.6031e-05,-2.10126e-05 0.144956,0.116163,0.103021,0.0944725,0.090007
370 rs11191555,rs113642369,rs1163248,rs34130454,rs4917996 0 6.4686e+06 inf 5 0 0.0273298 0.00261388,0.0936695 -9.07157e-05,-1.59163e-05,-5.37228e-05,-4.29542e-05,-2.75198e-05 0.146808,0.119459,0.102303,0.0978813,0.0933341
371 rs11191555,rs113642369,rs117375427,rs34130454,rs4917996 0 6.4686e+06 inf 5 0 0.0281476 0.00233547,0.107486 -0.000102888,-1.49422e-05,9.79705e-05,-4.48542e-05,-2.80903e-05 0.150278,0.124584,0.214182,0.102322,0.0968795
372 rs11191555,rs149363415,rs149555487,rs34130454,rs4917996 0 6.4686e+06 inf 5 0 0.0197567 0.00184712,0.0670118 -7.47582e-05,4.26653e-05,-2.74741e-05,-3.04228e-05,-1.60705e-05 0.143177,0.101503,0.27566,0.0893123,0.0855596
373 rs111622998,rs11191555,rs149555487,rs34130454,rs4917996 0 6.4686e+06 inf 5 0 0.0224328 0.00209114,0.0769087 -4.644e-05,-8.40054e-05,-3.27374e-05,-3.85633e-05,-2.13328e-05 0.135325,0.146438,0.282092,0.0942138,0.0895235
374 rs11191555,rs149555487,rs34130454,rs4917996,rs56036640 0 6.4686e+06 inf 5 0 0.0181787 0.00213385,0.0588159 -6.08301e-05,-2.20358e-05,-2.35968e-05,-1.04586e-05,3.26071e-05 0.139968,0.269777,0.0862958,0.082498,0.0975017
375 rs11191555,rs117375427,rs149555487,rs34130454,rs4917996 0 6.4686e+06 inf 5 0 0.0173768 0.00180493,0.0519206 -5.94113e-05,5.20365e-05,-1.95563e-05,-2.14097e-05,-8.00998e-06 0.139854,0.199297,0.269662,0.0858613,0.0819267
376 rs11191555,rs1163246,rs149555487,rs34130454,rs4917996 0 6.4686e+06 inf 5 0 0.0219846 0.00248652,0.07711 -9.05982e-05,-5.24709e-05,-3.90536e-05,-3.94729e-05,-2.43269e-05 0.14672,0.103788,0.282467,0.0931708,0.0895435
377 rs11191555,rs1163248,rs149555487,rs34130454,rs4917996 0 6.4686e+06 inf 5 0 0.0222511 0.00212997,0.0748484 -9.10439e-05,-5.21167e-05,-3.97163e-05,-4.02e-05,-2.51323e-05 0.146766,0.100856,0.282519,0.0933621,0.0897877
378 rs11191555,rs113642369,rs143956083,rs34130454,rs4917996 0 6.4686e+06 inf 5 0 0.0285307 0.00185056,0.104639 -0.000103462,-1.56105e-05,8.05752e-05,-4.6034e-05,-2.93484e-05 0.15032,0.124719,0.175665,0.102636,0.0972472
379 rs11191555,rs113642369,rs145870899,rs34130454,rs4917996 0 6.4686e+06 inf 5 0 0.0215044 0.00177018,0.0786211 -7.28567e-05,-4.19313e-06,4.59916e-05,-2.76459e-05,-1.29286e-05 0.143101,0.11294,0.1487,0.0910401,0.0865184
380 rs11191555,rs113642369,rs34130454,rs4917996,rs72843977 0 6.4686e+06 inf 5 0 0.0238489 0.00195686,0.0895368 -8.63142e-05,-6.62328e-06,-3.31804e-05,-1.72154e-05,8.3303e-05 0.146493,0.117723,0.095527,0.0905823,0.269601
381 rs11191555,rs143956083,rs149555487,rs34130454,rs4917996 0 6.4686e+06 inf 5 0 0.0224894 0.00258231,0.0657313 -0.000103902,7.93054e-05,-4.45596e-05,-4.31192e-05,-2.68521e-05 0.150224,0.174883,0.289425,0.0961863,0.0922799
382 rs11191555,rs113642369,rs34130454,rs4917996,rs75221325 0 6.4686e+06 inf 5 0 0.024288 0.00204753,0.0910283 -8.70268e-05,-7.70542e-06,-3.46327e-05,-1.87658e-05,5.78083e-05 0.14654,0.117886,0.0958399,0.0909555,0.170819
383 rs11191555,rs113973959,rs149555487,rs34130454,rs4917996 0 6.4686e+06 inf 5 0 0.0201787 0.00180858,0.0616035 -7.06202e-05,-3.02343e-05,-2.51329e-05,-2.91946e-05,-1.35957e-05 0.143018,0.13031,0.27559,0.0900319,0.0856046
384 rs11191555,rs12252500,rs149555487,rs34130454,rs4917996 0 6.4686e+06 inf 5 0 0.0184142 0.00179305,0.0587966 -5.81894e-05,-2.31568e-05,-1.94169e-05,-2.27831e-05,-8.85224e-06 0.13987,0.126089,0.269661,0.0867131,0.0824844
385 rs11191555,rs149555487,rs34130454,rs4917996,rs78893207 0 6.4686e+06 inf 5 0 0.0184142 0.00184332,0.0602602 -5.8192e-05,-1.94168e-05,-2.27726e-05,-8.84353e-06,-2.30513e-05 0.13987,0.269661,0.0867131,0.0824844,0.126089
386 rs11191555,rs149555487,rs34130454,rs4917996,rs58700372 0 6.4686e+06 inf 5 0 0.0184142 0.00215669,0.0588196 -5.81926e-05,-1.94167e-05,-2.27702e-05,-8.84157e-06,-2.30275e-05 0.13987,0.269661,0.0867131,0.0824844,0.126089
387 rs11191555,rs149555487,rs34130454,rs4917996,rs58317752 0 6.4686e+06 inf 5 0 0.0184142 0.00189443,0.0656738 -5.81928e-05,-1.94167e-05,-2.27695e-05,-8.84103e-06,-2.30211e-05 0.13987,0.269661,0.0867131,0.0824844,0.126089
388 rs11191555,rs149555487,rs34130454,rs4917996,rs7099987 0 6.4686e+06 inf 5 0 0.0184142 0.00189963,0.0661087 -5.81934e-05,-1.94167e-05,-2.27671e-05,-8.83907e-06,-2.29974e-05 0.13987,0.269661,0.0867131,0.0824844,0.126089
389 rs11191555,rs12241091,rs149555487,rs34130454,rs4917996 0 6.4686e+06 inf 5 0 0.0184142 0.00204559,0.0623662 -5.81938e-05,-2.2982e-05,-1.94167e-05,-2.27656e-05,-8.8378e-06 0.13987,0.126089,0.269661,0.0867131,0.0824844
390 rs11191555,rs12266291,rs149555487,rs34130454,rs4917996 0 6.4686e+06 inf 5 0 0.0184142 0.00182314,0.0570106 -5.81941e-05,-2.29719e-05,-1.94167e-05,-2.27646e-05,-8.83697e-06 0.13987,0.126089,0.269661,0.0867131,0.0824844
391 rs11191555,rs12257935,rs149555487,rs34130454,rs4917996 0 6.4686e+06 inf 5 0 0.0184142 0.00149516,0.0556906 -5.81952e-05,-2.29264e-05,-1.94166e-05,-2.276e-05,-8.83321e-06 0.13987,0.126089,0.269661,0.0867131,0.0824844
392 rs11191555,rs149555487,rs34130454,rs35159404,rs4917996 0 6.4686e+06 inf 5 0 0.0184142 0.0015813,0.0565601 -5.81957e-05,-1.94166e-05,-2.27583e-05,-2.2909e-05,-8.83177e-06 0.13987,0.269661,0.0867131,0.126089,0.0824844
393 rs11191555,rs145870899,rs149555487,rs34130454,rs4917996 0 6.4686e+06 inf 5 0 0.0189188 0.00239883,0.0574915 -7.28828e-05,4.59664e-05,-2.66851e-05,-2.7527e-05,-1.28295e-05 0.143037,0.148448,0.275654,0.0887719,0.084853
394 rs11191555,rs149555487,rs17727391,rs34130454,rs4917996 0 6.4686e+06 inf 5 0 0.0201965 0.00187887,0.0657165 -7.06313e-05,-2.51287e-05,-2.95937e-05,-2.91464e-05,-1.35557e-05 0.143018,0.27559,0.129843,0.0900479,0.0856162
395 rs11191555,rs149555487,rs34130454,rs4917996,rs78214351 0 6.4686e+06 inf 5 0 0.0184142 0.00172085,0.0581241 -5.81989e-05,-1.94164e-05,-2.27456e-05,-8.82138e-06,-2.27832e-05 0.13987,0.269661,0.0867131,0.0824844,0.126089
396 rs11191555,rs149555487,rs34130454,rs4917996,rs77827514 0 6.4686e+06 inf 5 0 0.0184142 0.00173876,0.0623595 -5.81991e-05,-1.94164e-05,-2.27449e-05,-8.82073e-06,-2.27754e-05 0.13987,0.269661,0.0867131,0.0824844,0.126089
397 rs11191555,rs149555487,rs34130454,rs4917382,rs4917996 0 6.4686e+06 inf 5 0 0.0184142 0.00189741,0.0603914 -5.81992e-05,-1.94164e-05,-2.27444e-05,-2.27707e-05,-8.82034e-06 0.13987,0.269661,0.0867131,0.126089,0.0824844
398 rs11191555,rs12246689,rs149555487,rs34130454,rs4917996 0 6.4686e+06 inf 5 0 0.0184142 0.00171474,0.061853 -5.81993e-05,-2.27647e-05,-1.94164e-05,-2.27438e-05,-8.81985e-06 0.13987,0.126089,0.269661,0.0867131,0.0824844
399 rs11191555,rs149555487,rs34130454,rs4917996,rs61120766 0 6.4686e+06 inf 5 0 0.0184142 0.00211591,0.0634013 -5.82006e-05,-1.94163e-05,-2.27386e-05,-8.8156e-06,-2.27132e-05 0.13987,0.269661,0.0867131,0.0824844,0.126089
400 rs11191555,rs149555487,rs17727044,rs34130454,rs4917996 0 6.4686e+06 inf 5 0 0.0184022 0.00218681,0.0660238 -5.8206e-05,-1.94161e-05,-2.27029e-05,-2.27176e-05,-8.7983e-06 0.139869,0.269661,0.126554,0.0867037,0.0824777
401 rs11191555,rs12257941,rs149555487,rs34130454,rs4917996 0 6.4686e+06 inf 5 0 0.0184142 0.00150974,0.0616191 -5.82037e-05,-2.25938e-05,-1.94162e-05,-2.27266e-05,-8.80573e-06 0.13987,0.126089,0.269661,0.0867131,0.0824844
402 rs11191555,rs149555487,rs34130454,rs4917996,rs79331374 0 6.4686e+06 inf 5 0 0.0184142 0.00192405,0.0606803 -5.82086e-05,-1.9416e-05,-2.2707e-05,-8.78959e-06,-2.23984e-05 0.13987,0.269661,0.0867131,0.0824844,0.126089
403 rs11191545,rs11191555,rs149555487,rs34130454,rs4917996 0 6.4686e+06 inf 5 0 0.0255737 0.00279416,0.0971175 -4.96771e-05,-9.93238e-05,-4.26562e-05,-4.84894e-05,-3.02111e-05 0.140136,0.150174,0.289347,0.0998242,0.0947391
404 rs11191555,rs149555487,rs34130454,rs4917996,rs72843977 0 6.4686e+06 inf 5 0 0.0173178 0.00218825,0.0523769 -5.91676e-05,-1.96024e-05,-2.10465e-05,-7.60068e-06,5.47706e-05 0.139845,0.269663,0.0858286,0.0818833,0.258013
405 rs11191555,rs112224955,rs149555487,rs34130454,rs4917996 0 6.4686e+06 inf 5 0 0.0201787 0.00175808,0.0739789 -7.06597e-05,-2.88792e-05,-2.51178e-05,-2.90222e-05,-1.34525e-05 0.143018,0.13031,0.27559,0.0900319,0.0856046
406 rs11191555,rs113642369,rs34130454,rs4917996,rs61870850 0 6.4686e+06 inf 5 0 0.0237796 0.00205671,0.0842302 -8.61981e-05,-5.89799e-06,-3.27747e-05,-1.68097e-05,7.61819e-05 0.146492,0.117646,0.0954881,0.0905418,0.281057
407 rs11191555,rs113642369,rs116979997,rs34130454,rs4917996 0 6.4686e+06 inf 5 0 0.0244058 0.00169171,0.0864072 -8.71422e-05,-7.69343e-06,5.18522e-05,-3.48102e-05,-1.89647e-05 0.146556,0.117902,0.15782,0.0959293,0.0910653
408 rs111278264,rs11191555,rs149555487,rs34130454,rs4917996 0 6.4686e+06 inf 5 0 0.0255737 0.00274178,0.0953267 -4.77579e-05,-9.9391e-05,-4.2553e-05,-4.80958e-05,-2.98767e-05 0.140136,0.150174,0.289347,0.0998242,0.0947391
409 rs11191555,rs113642369,rs34130454,rs41287478,rs4917996 0 6.4686e+06 inf 5 0 0.0242178 0.00208422,0.0860496 -8.67959e-05,-7.22314e-06,-3.41215e-05,5.33836e-05,-1.82267e-05 0.146534,0.117848,0.0957925,0.177394,0.0909003
410 rs11191555,rs149555487,rs34130454,rs4917996,rs75221325 0 6.4686e+06 inf 5 0 0.0174666 0.00193773,0.056547 -5.94662e-05,-2.02766e-05,-2.15109e-05,-8.11971e-06,3.69798e-05 0.139866,0.269689,0.085909,0.0819889,0.162837
411 rs11191555,rs113642369,rs117814456,rs34130454,rs4917996 0 6.4686e+06 inf 5 0 0.0248162 0.00208532,0.0852333 -8.53714e-05,-4.63261e-06,-2.40435e-06,-3.10867e-05,-1.50081e-05 0.14658,0.118208,0.141844,0.096187,0.0913553
412 rs11191555,rs149555487,rs34130454,rs4917996,rs61870850 0 6.4686e+06 inf 5 0 0.0173106 0.00178246,0.0551559 -5.91045e-05,-1.95191e-05,-2.09501e-05,-7.49258e-06,5.00562e-05 0.139844,0.269662,0.0858247,0.0818781,0.269185
413 rs11191555,rs116979997,rs149555487,rs34130454,rs4917996 0 6.4686e+06 inf 5 0 0.0226352 0.00251165,0.0726815 -0.000103798,6.41401e-05,-4.41349e-05,-4.29301e-05,-2.66467e-05 0.150252,0.16168,0.289438,0.0963072,0.0924331
414 rs11191555,rs113642369,rs34130454,rs35647154,rs4917996 0 6.4686e+06 inf 5 0 0.0300091 0.00182376,0.125176 -8.46785e-05,-1.0457e-05,-3.52244e-05,-2.29989e-05,-1.8529e-05 0.146576,0.124238,0.0993605,0.164234,0.0933645
415 rs11191555,rs113642369,rs34130454,rs4917996,rs79359900 0 6.4686e+06 inf 5 0 0.0300091 0.00186485,0.123709 -8.46816e-05,-1.04347e-05,-3.52088e-05,-1.85159e-05,-2.29074e-05 0.146576,0.124238,0.0993605,0.0933645,0.164234
416 rs11191555,rs113642369,rs17115419,rs34130454,rs4917996 0 6.4686e+06 inf 5 0 0.0236938 0.00182447,0.0961098 -8.02336e-05,-6.95255e-06,3.44042e-05,-3.19702e-05,-1.66962e-05 0.144862,0.115706,0.118566,0.093836,0.0892516
417 rs11191555,rs149555487,rs34130454,rs41287478,rs4917996 0 6.4686e+06 inf 5 0 0.0174471 0.00193313,0.0549032 -5.9361e-05,-2.0141e-05,-2.13501e-05,3.40341e-05,-7.93944e-06 0.139863,0.269687,0.0858985,0.169218,0.081975
418 rs11191555,rs149555487,rs34130454,rs4917996,rs7080935 0 6.4686e+06 inf 5 0 0.0191047 0.00160942,0.069433 -5.88951e-05,-1.9383e-05,-1.9994e-05,-6.55742e-06,3.15427e-06 0.139891,0.269661,0.0872534,0.0828692,0.10841
419 rs11191555,rs117814456,rs149555487,rs34130454,rs4917996 0 6.4686e+06 inf 5 0 0.0190021 0.00173621,0.0669632 -7.13647e-05,-3.79464e-06,-2.46447e-05,-2.5136e-05,-1.01634e-05 0.143052,0.137646,0.27564,0.088827,0.0849256
420 rs11191555,rs113642369,rs34130454,rs4917996,rs74757396 0 6.4686e+06 inf 5 0 0.0242547 0.00253782,0.0904059 -8.54627e-05,-4.82544e-06,-3.12895e-05,-1.52219e-05,-2.64106e-07 0.146529,0.117927,0.0958044,0.0909073,0.180421
421 rs11191537,rs11191555,rs113642369,rs34130454,rs4917996 0 6.4686e+06 inf 5 0 0.0403914 0.00231115,0.168229 6.605e-05,-0.000124188,-3.81193e-05,-7.10618e-05,-5.36899e-05 0.129421,0.154798,0.138521,0.117016,0.111159
422 rs10509765,rs11191555,rs113642369,rs34130454,rs4917996 0 6.4686e+06 inf 5 0 0.0257074 0.00184708,0.0914258 3.42857e-05,-8.76578e-05,-9.45996e-06,-3.61638e-05,-2.03608e-05 0.118037,0.146661,0.118653,0.0967911,0.0920617
423 rs11191555,rs11191561,rs113642369,rs34130454,rs4917996 0 6.4686e+06 inf 5 0 0.0208903 0.00192878,0.0776933 -6.6149e-05,2.26426e-05,-3.01175e-06,-2.45733e-05,-1.05155e-05 0.141531,0.112165,0.111103,0.0893509,0.0850257
424 rs11191555,rs12255761,rs149555487,rs34130454,rs4917996 0 6.4686e+06 inf 5 0 0.0260357 0.0018231,0.0966738 -9.27609e-05,-5.9713e-06,-3.58002e-05,-3.61484e-05,-1.94479e-05 0.148315,0.119529,0.285646,0.0990456,0.0936228
425 rs11191555,rs12244207,rs149555487,rs34130454,rs4917996 0 6.4686e+06 inf 5 0 0.0212327 0.00186674,0.0716553 -7.1453e-05,-1.09596e-06,-2.48128e-05,-2.55544e-05,-1.05715e-05 0.143049,0.112247,0.275592,0.0909741,0.0862894
426 rs11191555,rs12261294,rs149555487,rs34130454,rs4917996 0 6.4686e+06 inf 5 0 0.0212327 0.00175618,0.0650159 -7.1445e-05,-1.28281e-06,-2.48159e-05,-2.55895e-05,-1.06007e-05 0.143049,0.112247,0.275592,0.0909741,0.0862894
427 rs11191555,rs149555487,rs34130454,rs4917996,rs72846714 0 6.4686e+06 inf 5 0 0.0191047 0.0015016,0.0703609 -5.87793e-05,-1.93885e-05,-2.04518e-05,-6.93403e-06,4.23816e-08 0.139891,0.269661,0.0872534,0.0828692,0.10841
428 rs11191555,rs11191609,rs113642369,rs34130454,rs4917996 0 6.4686e+06 inf 5 0 0.0393121 0.00263213,0.163537 -0.00012284,5.81585e-05,-3.40181e-05,-6.69418e-05,-4.95131e-05 0.154728,0.134418,0.13779,0.116142,0.110212
429 rs11191555,rs12262258,rs149555487,rs34130454,rs4917996 0 6.4686e+06 inf 5 0 0.0212327 0.00182917,0.0761694 -7.14281e-05,-1.67504e-06,-2.48224e-05,-2.56632e-05,-1.0662e-05 0.143049,0.112247,0.275592,0.0909741,0.0862894
430 rs11191555,rs149555487,rs17115419,rs34130454,rs4917996 0 6.4686e+06 inf 5 0 0.0193205 0.00179311,0.0615463 -7.30996e-05,-2.70032e-05,3.012e-05,-2.78692e-05,-1.32109e-05 0.143101,0.275718,0.116345,0.0890267,0.0851842
431 rs11191555,rs12255989,rs149555487,rs34130454,rs4917996 0 6.4686e+06 inf 5 0 0.0212327 0.002084,0.0745476 -7.1417e-05,-1.93254e-06,-2.48266e-05,-2.57117e-05,-1.07022e-05 0.143049,0.112247,0.275592,0.0909741,0.0862894
432 rs11191555,rs149555487,rs34130454,rs4917996,rs7091462 0 6.4686e+06 inf 5 0 0.0191047 0.00158719,0.0593683 -5.87645e-05,-1.93893e-05,-2.051e-05,-6.98194e-06,-3.53563e-07 0.139891,0.269661,0.0872534,0.0828692,0.10841
433 rs11191555,rs12240508,rs149555487,rs34130454,rs4917996 0 6.4686e+06 inf 5 0 0.0212327 0.00188966,0.0751328 -7.14063e-05,-2.18264e-06,-2.48307e-05,-2.57587e-05,-1.07413e-05 0.143049,0.112247,0.275592,0.0909741,0.0862894
434 rs11191555,rs113642369,rs149555487,rs34130454,rs4917996 0 6.4686e+06 inf 5 0 0.0224898 0.00183663,0.0802581 -7.81727e-05,-3.35803e-06,-2.8035e-05,-2.88166e-05,-1.31605e-05 0.144727,0.115,0.278767,0.0931837,0.088319
435 rs11191555,rs113642369,rs150201993,rs34130454,rs4917996 0 6.4686e+06 inf 5 0 0.0210496 0.00155852,0.0753612 -7.16826e-05,-2.25761e-06,1.7565e-05,-2.53652e-05,-1.04758e-05 0.143053,0.112785,0.281294,0.0907622,0.0861795
436 rs11191555,rs149555487,rs34130454,rs4917996,rs74757396 0 6.4686e+06 inf 5 0 0.0174394 0.00171935,0.0531797 -5.87343e-05,-1.93326e-05,-2.03915e-05,-6.86465e-06,-2.62561e-06 0.139862,0.269686,0.0858942,0.0819694,0.172014
437 rs11191537,rs11191555,rs149555487,rs34130454,rs4917996 0 6.4686e+06 inf 5 0 0.0213017 0.00196659,0.0688317 3.42947e-05,-8.79158e-05,-3.50644e-05,-3.50961e-05,-1.94784e-05 0.116485,0.146603,0.282332,0.0926787,0.0889146
438 rs10509765,rs11191555,rs149555487,rs34130454,rs4917996 0 6.4686e+06 inf 5 0 0.0193773 0.00208945,0.0617699 2.60191e-05,-7.29591e-05,-2.68092e-05,-2.76478e-05,-1.2964e-05 0.113843,0.14311,0.275727,0.0890627,0.0852309
439 rs11191555,rs11191561,rs149555487,rs34130454,rs4917996 0 6.4686e+06 inf 5 0 0.0165974 0.0019099,0.0533194 -4.7644e-05,1.49855e-05,-1.55336e-05,-1.69966e-05,-5.29556e-06 0.136988,0.10797,0.264234,0.0836538,0.0798065
440 rs11191555,rs149555487,rs34130454,rs35647154,rs4917996 0 6.4686e+06 inf 5 0 0.0180245 0.00208629,0.059688 -5.8598e-05,-1.9404e-05,-2.11681e-05,-1.00759e-05,-7.52342e-06 0.139858,0.269661,0.0864067,0.146951,0.0822665
441 rs11191555,rs149555487,rs34130454,rs4917996,rs79359900 0 6.4686e+06 inf 5 0 0.0180245 0.00206228,0.0594621 -5.8599e-05,-1.94039e-05,-2.11642e-05,-7.52023e-06,-1.0021e-05 0.139858,0.269661,0.0864067,0.0822665,0.146951
442 rs11191555,rs11191609,rs149555487,rs34130454,rs4917996 0 6.4686e+06 inf 5 0 0.0235044 0.00234501,0.0795111 -0.00010409,3.91833e-05,-4.48643e-05,-4.344e-05,-2.72049e-05 0.150408,0.125863,0.289673,0.0970122,0.0933197
443 rs11191555,rs149555487,rs150201993,rs34130454,rs4917996 0 6.4686e+06 inf 5 0 0.0185822 0.00209565,0.0563121 -7.16356e-05,-2.46113e-05,1.71007e-05,-2.55494e-05,-1.06272e-05 0.142985,0.275603,0.281151,0.0885543,0.0845718
444 rs11191560,rs115952365,rs12779263,rs34130454,rs4917996 0 6.46711e+06 inf 5 0 0.0373471 0.00155057,0.170779 -8.84362e-05,0.000153024,-3.75227e-05,-3.69375e-05,-2.00237e-05 0.147674,0.196815,0.109691,0.108006,0.100172
445 rs11191560,rs115952365,rs34130454,rs4917996 0 6.4671e+06 inf 4 -nan 0.0172161 0.000974216,0.0560726 -8.81452e-05,0.000164258,-1.80744e-05,-4.12627e-06 0.146396,0.188128,0.092337,0.0881356
446 rs11191558,rs115952365,rs12779263,rs34130454,rs4917996 0 6.4666e+06 inf 5 0 0.0373549 0.00162453,0.164207 -8.84385e-05,0.000153035,-3.75305e-05,-3.69452e-05,-2.00298e-05 0.147676,0.196823,0.1097,0.108015,0.10018
447 rs11191558,rs115952365,rs34130454,rs4917996 0 6.46659e+06 inf 4 -nan 0.0172172 0.00103816,0.0591373 -8.81482e-05,0.000164276,-1.80753e-05,-4.12642e-06 0.146398,0.188132,0.0923394,0.088138
448 rs11191557,rs115952365,rs12779263,rs34130454,rs4917996 0 6.46656e+06 inf 5 0 0.0373554 0.00185099,0.180225 -8.84386e-05,0.000153036,-3.7531e-05,-3.69457e-05,-2.00302e-05 0.147676,0.196823,0.1097,0.108016,0.10018
449 rs11191557,rs115952365,rs34130454,rs4917996 0 6.46656e+06 inf 4 -nan 0.0172172 0.00116968,0.0620203 -8.81484e-05,0.000164277,-1.80753e-05,-4.12643e-06 0.146398,0.188132,0.0923396,0.0881381
450 rs115952365,rs12779263,rs34130454,rs4917996,rs79680647 0 6.46655e+06 inf 5 0 0.0788207 0.00216203,0.410071 0.000163004,-7.24486e-05,-7.16308e-05,-5.08746e-05,-0.000110223 0.22865,0.150874,0.149012,0.134747,0.153998
451 rs115952365,rs34130454,rs4917996,rs79680647 0 6.46654e+06 inf 4 -nan 0.019569 0.000913987,0.0760139 0.000198792,-1.89048e-05,-5.16897e-06,-0.000107514 0.194974,0.0974994,0.0931704,0.150829
452 rs11191568,rs115952365,rs12779263,rs34130454,rs4917996 0 6.46547e+06 inf 5 0 0.0373721 0.00174597,0.156597 -8.84435e-05,0.00015306,-3.75476e-05,-3.69622e-05,-2.00431e-05 0.147682,0.196839,0.10972,0.108035,0.100197
453 rs11191568,rs115952365,rs34130454,rs4917996 0 6.46546e+06 inf 4 -nan 0.0172196 0.00117929,0.0607736 -8.81548e-05,0.000164314,-1.80772e-05,-4.12676e-06 0.146403,0.188139,0.0923448,0.0881432
454 rs115952365,rs12779263,rs34130454,rs4917996,rs79082900 0 6.46495e+06 inf 5 0 0.0789772 0.00281452,0.379916 0.000162949,-7.25761e-05,-7.17573e-05,-5.09839e-05,-0.000110226 0.228755,0.151009,0.149146,0.13486,0.15401
455 rs115952365,rs34130454,rs4917996,rs79082900 0 6.46494e+06 inf 4 -nan 0.0195743 0.00105975,0.0657045 0.000198862,-1.8906e-05,-5.16876e-06,-0.000107528 0.194988,0.0975108,0.0931815,0.150838
456 rs10883835,rs115952365,rs12779263,rs34130454,rs4917996 0 6.46436e+06 inf 5 0 0.0373889 0.0017733,0.158054 -8.84484e-05,0.000153084,-3.75644e-05,-3.69789e-05,-2.00562e-05 0.147687,0.196855,0.109739,0.108055,0.100213
457 rs10883835,rs115952365,rs34130454,rs4917996 0 6.46435e+06 inf 4 -nan 0.0172219 0.000970527,0.0638547 -8.81612e-05,0.000164351,-1.80792e-05,-4.12708e-06 0.146408,0.188146,0.09235,0.0881483
458 rs11191564,rs115952365,rs12779263,rs34130454,rs4917996 0 6.46394e+06 inf 5 0 0.0373951 0.00182165,0.163321 -8.84502e-05,0.000153093,-3.75706e-05,-3.69851e-05,-2.00611e-05 0.147689,0.19686,0.109747,0.108062,0.100219
459 rs11191564,rs115952365,rs34130454,rs4917996 0 6.46394e+06 inf 4 -nan 0.0172228 0.00105494,0.0634346 -8.81636e-05,0.000164365,-1.80799e-05,-4.12721e-06 0.14641,0.188149,0.092352,0.0881502
460 rs115952365,rs12413046,rs12779263,rs34130454,rs4917996 0 6.46392e+06 inf 5 0 0.0373955 0.00152937,0.167819 0.000153093,-8.84503e-05,-3.7571e-05,-3.69854e-05,-2.00614e-05 0.196861,0.147689,0.109747,0.108063,0.10022
461 rs115952365,rs12413046,rs34130454,rs4917996 0 6.46392e+06 inf 4 -nan 0.0172228 0.00100455,0.0604063 0.000164366,-8.81638e-05,-1.80799e-05,-4.12721e-06 0.188149,0.14641,0.0923521,0.0881503
462 rs115952365,rs12779263,rs34130454,rs4917996,rs9633712 0 6.46286e+06 inf 5 0 0.0791829 0.00239662,0.371082 0.000162876,-7.27436e-05,-7.19236e-05,-5.11277e-05,-0.00011023 0.228893,0.151186,0.149322,0.135009,0.154025
463 rs115952365,rs34130454,rs4917996,rs9633712 0 6.46285e+06 inf 4 -nan 0.0195812 0.00118521,0.0719533 0.000198954,-1.89075e-05,-5.16848e-06,-0.000107546 0.195007,0.0975257,0.0931961,0.15085
464 rs11191575,rs115952365,rs12779263,rs34130454,rs4917996 0 6.46241e+06 inf 5 0 0.0374184 0.00190806,0.169181 -8.8457e-05,0.000153126,-3.75939e-05,-3.70082e-05,-2.00792e-05 0.147697,0.196882,0.109774,0.108089,0.100242
465 rs11191575,rs115952365,rs34130454,rs4917996 0 6.46241e+06 inf 4 -nan 0.017226 0.0011267,0.0671316 -8.81725e-05,0.000164417,-1.80826e-05,-4.12766e-06 0.146416,0.188159,0.0923592,0.0881573
466 rs115952365,rs12779263,rs34130454,rs4917996,rs79993475 0 6.46152e+06 inf 5 0 0.0793153 0.00246155,0.344096 0.000162829,-7.28514e-05,-7.20307e-05,-5.12202e-05,-0.000110232 0.228982,0.1513,0.149435,0.135105,0.154035
467 rs115952365,rs34130454,rs4917996,rs79993475 0 6.46151e+06 inf 4 -nan 0.0195856 0.00127542,0.0669231 0.000199012,-1.89085e-05,-5.1683e-06,-0.000107558 0.19502,0.0975353,0.0932054,0.150858
468 rs10883832,rs115952365,rs12779263,rs34130454,rs4917996 0 6.4612e+06 inf 5 0 0.0374368 0.00167031,0.175374 -8.84624e-05,0.000153153,-3.76123e-05,-3.70265e-05,-2.00936e-05 0.147702,0.196899,0.109795,0.108111,0.10026
469 rs10883832,rs115952365,rs34130454,rs4917996 0 6.4612e+06 inf 4 -nan 0.0172286 0.000855685,0.057102 -8.81796e-05,0.000164458,-1.80847e-05,-4.12802e-06 0.146422,0.188167,0.092365,0.0881629
470 rs115952365,rs12220375,rs12779263,rs34130454,rs4917996 0 6.45934e+06 inf 5 0 0.0374653 0.00219493,0.171137 0.000153193,-8.84706e-05,-3.76407e-05,-3.70548e-05,-2.01157e-05 0.196926,0.147711,0.109828,0.108144,0.100288
471 rs115952365,rs12220375,rs34130454,rs4917996 0 6.45933e+06 inf 4 -nan 0.0172326 0.00106615,0.0601515 0.000164522,-8.81904e-05,-1.80879e-05,-4.12857e-06 0.188179,0.14643,0.0923738,0.0881715
472 rs115952365,rs12779263,rs34130454,rs4917996,rs79237883 0 6.45803e+06 inf 5 0 0.0796627 0.00243067,0.33975 0.000162704,-7.31341e-05,-7.23113e-05,-5.14629e-05,-0.000110238 0.229215,0.151599,0.149732,0.135357,0.15406
473 rs115952365,rs34130454,rs4917996,rs79237883 0 6.45802e+06 inf 4 -nan 0.0195972 0.00108592,0.0751783 0.000199165,-1.89111e-05,-5.16781e-06,-0.000107588 0.195051,0.0975603,0.0932298,0.150878
474 rs115952365,rs12779263,rs34130454,rs4917996,rs732998 0 6.45516e+06 inf 5 0 0.0799509 0.00281336,0.350108 0.000162599,-7.33686e-05,-7.25441e-05,-5.16642e-05,-0.000110243 0.229407,0.151846,0.149978,0.135565,0.154081
475 rs115952365,rs34130454,rs4917996,rs732998 0 6.45516e+06 inf 4 -nan 0.0196067 0.000980723,0.0658493 0.000199291,-1.89132e-05,-5.16739e-06,-0.000107613 0.195078,0.0975808,0.0932498,0.150894
476 rs11191593,rs115952365,rs12779263,rs34130454,rs4917996 0 6.45251e+06 inf 5 0 0.0375701 0.00179255,0.164749 -8.85009e-05,0.000153343,-3.77452e-05,-3.71586e-05,-2.01973e-05 0.147745,0.197024,0.10995,0.108265,0.10039
477 rs11191593,rs115952365,rs34130454,rs4917996 0 6.4525e+06 inf 4 -nan 0.0172472 0.00131816,0.0612322 -8.82302e-05,0.000164754,-1.80998e-05,-4.13056e-06 0.14646,0.188224,0.0924063,0.0882031
478 rs115952365,rs12779263,rs34130454,rs34747231,rs4917996 0 6.45002e+06 inf 5 0 0.102217 0.00238896,0.448199 0.000152542,-9.09176e-05,-8.99589e-05,-0.000113115,-6.7093e-05 0.243677,0.169878,0.167908,0.155376,0.150782
479 rs115952365,rs34130454,rs34747231,rs4917996 0 6.45001e+06 inf 4 -nan 0.020413 0.00133408,0.0787538 0.000209708,-1.89229e-05,-0.000113385,-5.40099e-06 0.197259,0.0993105,0.152222,0.0949384
480 rs11191580,rs115952365,rs12779263,rs34130454,rs4917996 0 6.44984e+06 inf 5 0 0.0376113 0.00173926,0.158097 -8.85127e-05,0.000153401,-3.77862e-05,-3.71994e-05,-2.02293e-05 0.147758,0.197063,0.109998,0.108313,0.10043
481 rs11191580,rs115952365,rs34130454,rs4917996 0 6.44983e+06 inf 4 -nan 0.0172529 0.00123536,0.0578549 -8.82457e-05,0.000164845,-1.81044e-05,-4.13134e-06 0.146472,0.188242,0.092419,0.0882155
482 rs11191559,rs115952365,rs12779263,rs34130454,rs4917996 0 6.44537e+06 inf 5 0 0.0376805 0.00168095,0.163252 -8.85325e-05,0.000153498,-3.78551e-05,-3.72679e-05,-2.02832e-05 0.14778,0.197127,0.110079,0.108393,0.100498
483 rs11191559,rs115952365,rs34130454,rs4917996 0 6.44537e+06 inf 4 -nan 0.0172624 0.000900649,0.0646068 -8.82718e-05,0.000164997,-1.81122e-05,-4.13263e-06 0.146492,0.188271,0.0924403,0.0882363
484 rs115952365,rs12412038,rs12779263,rs34130454,rs4917996 0 6.44145e+06 inf 5 0 0.0377417 0.00178882,0.161402 0.000153584,-8.85499e-05,-3.7916e-05,-3.73285e-05,-2.03307e-05 0.197184,0.147799,0.11015,0.108464,0.100558
485 rs115952365,rs12412038,rs34130454,rs4917996 0 6.44144e+06 inf 4 -nan 0.0172709 0.000907822,0.0607265 0.000165131,-8.82947e-05,-1.8119e-05,-4.13375e-06 0.188297,0.146509,0.0924591,0.0882546
486 rs115952365,rs12779263,rs4917996,rs77420391,rs7915816 0 6.41897e+06 inf 5 0 0.0760902 0.00210563,0.354021 0.000164639,-6.9505e-05,-4.83242e-05,-0.000110008,-6.84407e-05 0.226805,0.148501,0.132749,0.153788,0.146651
487 rs115952365,rs4917996,rs77420391,rs7915816 0 6.41896e+06 inf 4 -nan 0.01945 0.00135473,0.0673091 0.000197361,-5.00502e-06,-0.000106874,-1.84713e-05 0.194645,0.0929196,0.150626,0.0972424
488 rs11191555,rs149555487,rs4917996,rs4917999,rs7915816 0 6.40665e+06 inf 5 0 0.020354 0.00124121,0.0807223 -5.22202e-05,-1.72737e-05,-1.06491e-05,-2.51189e-05,-2.44e-05 0.138705,0.267322,0.0826806,0.0891509,0.0873857
489 rs11191555,rs115952365,rs12779263,rs4917996,rs7915816 0 6.40663e+06 inf 5 0 0.0393322 0.00187249,0.166872 -9.07844e-05,0.000155994,-3.91237e-05,-2.1419e-05,-3.82967e-05 0.148277,0.198648,0.111983,0.102096,0.110291
490 rs11191555,rs115952365,rs4917996,rs4917999,rs7915816 0 6.40663e+06 inf 5 0 0.0315827 0.00167713,0.129417 -8.05724e-05,0.000142584,-1.51397e-05,-3.19769e-05,-3.09931e-05 0.145589,0.191346,0.0944475,0.10319,0.1012
491 rs11191555,rs113642369,rs4917996,rs4917999,rs7915816 0 6.40662e+06 inf 5 0 0.0445147 0.00145577,0.179757 -7.43196e-05,-3.55125e-05,-4.00082e-05,-6.27186e-05,-6.07112e-05 0.14586,0.129127,0.100827,0.112035,0.109638
492 rs115952365,rs12779263,rs3781281,rs4917996,rs77420391 0 6.22758e+06 inf 5 0 0.1154 0.00265462,0.526793 0.00015054,-9.58964e-05,-9.37465e-05,-7.16188e-05,-0.000115273 0.251645,0.179714,0.177684,0.159106,0.155935
493 rs115952365,rs3781281,rs4917996,rs77420391 0 6.22757e+06 inf 4 -nan 0.0204315 0.00126027,0.0890696 0.000210723,-1.70458e-05,-4.77437e-06,-0.000114167 0.197309,0.09935,0.094977,0.152251
494 rs11191555,rs149555487,rs3781281,rs4917996,rs4917999 0 6.21545e+06 inf 5 0 0.0253693 0.00121725,0.0910139 -6.95781e-05,-2.63423e-05,-3.84916e-05,-2.19612e-05,-3.98931e-05 0.143444,0.276131,0.0947973,0.0891548,0.0963966
495 rs11191555,rs115952365,rs12779263,rs3781281,rs4917996 0 6.21542e+06 inf 5 0 0.041876 0.00157481,0.182374 -9.35341e-05,0.000159761,-4.05081e-05,-3.89304e-05,-2.26544e-05 0.148967,0.200918,0.114859,0.113157,0.10451
496 rs11191555,rs115952365,rs3781281,rs4917996,rs4917999 0 6.21542e+06 inf 5 0 0.0378578 0.00149833,0.16528 -8.9763e-05,0.000155336,-3.5601e-05,-1.97118e-05,-3.737e-05 0.147946,0.197612,0.108692,0.100777,0.110713
497 rs11191555,rs113642369,rs3781281,rs4917996,rs4917999 0 6.21541e+06 inf 5 0 0.0623546 0.00160323,0.283191 -7.94781e-05,-6.30464e-05,-8.91606e-05,-6.4855e-05,-9.25239e-05 0.148421,0.14341,0.125021,0.113433,0.127687
498 rs115952365,rs12415199,rs12779263,rs4917996,rs77420391 0 6.18884e+06 inf 5 0 0.069683 0.00212317,0.351431 0.000168606,-5.99889e-05,-6.19891e-05,-4.17506e-05,-0.000108752 0.222383,0.140961,0.142782,0.127938,0.153236
499 rs115952365,rs12415199,rs4917996,rs77420391 0 6.18883e+06 inf 4 -nan 0.0205868 0.00144564,0.073444 0.000212797,-1.67179e-05,-4.69235e-06,-0.000115278 0.197721,0.0996809,0.0953001,0.152497
500 rs115952365,rs12779263,rs3781282,rs4917996,rs77420391 0 6.18331e+06 inf 5 0 0.127295 0.0025419,0.520872 0.000145014,-0.000103423,-0.000101,-7.82258e-05,-0.000115937 0.258586,0.188153,0.18607,0.166258,0.156358
501 rs115952365,rs3781282,rs4917996,rs4917999,rs77420391 0 6.18331e+06 inf 5 0 0.0684754 0.00224095,0.298948 0.000169347,-5.9148e-05,-4.10634e-05,-6.14611e-05,-0.000109045 0.222178,0.140017,0.127189,0.142199,0.153248
502 rs115952365,rs3781282,rs4917996,rs72844301,rs77420391 0 6.18331e+06 inf 5 0 0.03373 0.00233584,0.141994 0.000306476,1.18528e-05,1.97502e-05,0.000233178,-0.000119732 0.222177,0.104412,0.0989562,0.252761,0.152603
503 rs12779263,rs3781282,rs4917996,rs77420391 0 6.1833e+06 inf 4 -nan 0.0224771 0.000516163,0.0958816 -4.10961e-05,-3.9204e-05,-2.26724e-05,-7.12937e-05 0.0969665,0.095398,0.0896956,0.143835
504 rs115952365,rs3781282,rs4917996,rs77420391 0 6.1833e+06 inf 4 -nan 0.0206094 0.0011495,0.073072 0.000213097,-1.66699e-05,-4.6801e-06,-0.000115439 0.19778,0.0997289,0.0953469,0.152532
505 rs3781282,rs4917996,rs4917999,rs77420391 0 6.1833e+06 inf 4 -nan 0.0446402 0.00102254,0.205178 -0.000107545,-8.25161e-05,-0.000110841,-0.00010176 0.124792,0.114975,0.126584,0.15295
506 rs115952365,rs3736922,rs3781282,rs4917996,rs77420391 0 6.1833e+06 inf 5 0 0.0342368 0.00147329,0.147859 0.000138295,-6.29689e-05,-4.37677e-05,-3.36438e-05,-0.000103557 0.191889,0.0981008,0.101508,0.0995902,0.148299
507 rs115952365,rs3781282,rs4917996,rs77420391,rs7916476 0 6.1833e+06 inf 5 0 0.0468408 0.00213384,0.197989 0.000201492,-2.56919e-05,-1.24076e-05,-0.000114081,-1.78822e-05 0.21634,0.120794,0.111799,0.152877,0.135091
508 rs10883822,rs115952365,rs3781282,rs4917996,rs77420391 0 6.1833e+06 inf 5 0 0.0378327 0.00228893,0.153444 -1.71536e-05,0.000184497,-2.42794e-05,-1.06713e-05,-0.000103499 0.124105,0.205684,0.110425,0.102887,0.150401
509 rs3781282,rs4917996,rs77420391 0 6.1833e+06 inf 3 -nan 0.0151128 0.000296151,0.0639958 -3.93273e-05,-2.40865e-05,-0.000112028 0.0974866,0.0936302,0.152499
510 rs115952365,rs143928707,rs3781282,rs4917996,rs77420391 0 6.1833e+06 inf 5 0 0.0252341 0.00210009,0.0769886 0.000203235,1.28922e-05,-1.6992e-05,-4.09717e-06,-0.000108184 0.195781,0.270279,0.0981708,0.094257,0.156086
511 rs113642369,rs115952365,rs3781282,rs4917996,rs77420391 0 6.1833e+06 inf 5 0 0.024018 0.00167522,0.0895252 1.75233e-05,0.00014935,-1.18811e-05,7.36356e-08,-7.74012e-05 0.116258,0.188438,0.09296,0.0879037,0.143755
512 rs3736922,rs3781282,rs4917996,rs77420391 0 6.1833e+06 inf 4 -nan 0.084296 0.00113995,0.371832 -0.000312981,-0.000273309,-0.000281067,-0.000260174 0.153091,0.150336,0.156366,0.168962
513 rs115952365,rs12240508,rs3781282,rs4917996,rs77420391 0 6.1833e+06 inf 5 0 0.0344964 0.00216074,0.137358 0.000213716,3.71121e-05,-4.02181e-06,6.54407e-06,-0.000106961 0.206038,0.131476,0.106832,0.10011,0.150325
514 rs115952365,rs3781282,rs4917996,rs7091462,rs77420391 0 6.1833e+06 inf 5 0 0.0412698 0.00260962,0.168447 0.00024425,3.90846e-06,1.29457e-05,5.05648e-05,-0.000118536 0.215958,0.115011,0.107231,0.140761,0.152776
515 rs115952365,rs12255989,rs3781282,rs4917996,rs77420391 0 6.1833e+06 inf 5 0 0.0344964 0.00235526,0.137382 0.000213951,3.75534e-05,-3.86881e-06,6.67409e-06,-0.000106987 0.206038,0.131476,0.106832,0.10011,0.150325
516 rs115952365,rs12262258,rs3781282,rs4917996,rs77420391 0 6.1833e+06 inf 5 0 0.0344964 0.00210361,0.149337 0.000214192,3.80078e-05,-3.71128e-06,6.80797e-06,-0.000107014 0.206038,0.131476,0.106832,0.10011,0.150325
517 rs115952365,rs3781282,rs4917996,rs72846714,rs77420391 0 6.1833e+06 inf 5 0 0.0412698 0.002312,0.170997 0.000244909,4.34324e-06,1.33181e-05,5.16332e-05,-0.000118601 0.215958,0.115011,0.107231,0.140761,0.152776
518 rs115952365,rs12261294,rs3781282,rs4917996,rs77420391 0 6.1833e+06 inf 5 0 0.0344964 0.00282164,0.123941 0.000214559,3.86998e-05,-3.47131e-06,7.01189e-06,-0.000107055 0.206038,0.131476,0.106832,0.10011,0.150325
519 rs115952365,rs12244207,rs3781282,rs4917996,rs77420391 0 6.1833e+06 inf 5 0 0.0344964 0.0021901,0.151827 0.000214735,3.90295e-05,-3.357e-06,7.10904e-06,-0.000107074 0.206038,0.131476,0.106832,0.10011,0.150325
520 rs115952365,rs12255761,rs3781282,rs4917996,rs77420391 0 6.1833e+06 inf 5 0 0.052955 0.00263011,0.249315 0.000287123,7.41788e-05,2.02471e-05,2.6504e-05,-0.000131515 0.230912,0.154441,0.127959,0.118434,0.155391
521 rs115952365,rs1163238,rs3781282,rs4917996,rs77420391 0 6.1833e+06 inf 5 0 0.0273813 0.00212169,0.114174 0.000161158,5.14452e-05,-3.27607e-05,-2.15e-05,-0.000103857 0.192255,0.0939752,0.0983872,0.0952239,0.148777
522 rs115952365,rs2296569,rs3781282,rs4917996,rs77420391 0 6.1833e+06 inf 5 0 0.0346312 0.00276243,0.142276 0.000230076,8.83633e-05,-3.96685e-05,-3.12188e-05,-0.000151147 0.210674,0.127748,0.113713,0.110185,0.158769
523 rs10883846,rs115952365,rs3781282,rs4917996,rs77420391 0 6.1833e+06 inf 5 0 0.0474475 0.00267529,0.207171 9.45978e-05,0.000191404,-6.77685e-05,-6.06758e-05,-0.000158692 0.114684,0.214568,0.123127,0.121645,0.159529
524 rs115952365,rs11598702,rs3781282,rs4917996,rs77420391 0 6.1833e+06 inf 5 0 0.0288571 0.00259119,0.105664 0.000167598,5.49282e-05,-3.52062e-05,-2.41996e-05,-0.000109925 0.194392,0.0958326,0.100467,0.0974178,0.150037
525 rs115952365,rs3781282,rs4917996,rs7080935,rs77420391 0 6.1833e+06 inf 5 0 0.0412698 0.00216804,0.169844 0.000250082,7.76034e-06,1.62449e-05,6.00296e-05,-0.000119116 0.215958,0.115011,0.107231,0.140761,0.152776
526 rs115952365,rs149363415,rs3781282,rs4917996,rs77420391 0 6.1833e+06 inf 5 0 0.0368838 0.00311049,0.14962 0.000226209,8.28152e-05,-4.34414e-05,-3.52337e-05,-0.000152959 0.211839,0.121216,0.115756,0.112568,0.159109
527 rs115952365,rs117375427,rs3781282,rs4917996,rs77420391 0 6.1833e+06 inf 5 0 0.0217351 0.00245806,0.068687 0.000173927,7.9183e-05,-1.95289e-05,-7.04798e-06,-9.63739e-05 0.190394,0.210321,0.0942263,0.0900595,0.147909
528 rs115952365,rs1163248,rs3781282,rs4917996,rs77420391 0 6.1833e+06 inf 5 0 0.0186105 0.00171386,0.0625194 0.000111759,-2.89506e-05,-1.69181e-05,-5.58866e-06,-6.235e-05 0.178992,0.094869,0.0866063,0.082759,0.139996
529 rs115952365,rs3781282,rs4917996,rs72843977,rs77420391 0 6.1833e+06 inf 5 0 0.024594 0.0025109,0.0831025 0.000210303,-1.95301e-05,-7.768e-06,9.93839e-05,-0.000116947 0.197937,0.100054,0.0957428,0.279928,0.152591
530 rs115952365,rs3781282,rs4917996,rs56036640,rs77420391 0 6.1833e+06 inf 5 0 0.0285348 0.00248251,0.101303 0.000200698,-3.30479e-05,-2.24576e-05,6.57968e-05,-0.000124365 0.198877,0.103464,0.0999257,0.110669,0.153269
531 rs115952365,rs143956083,rs3781282,rs4917996,rs77420391 0 6.1833e+06 inf 5 0 0.0186107 0.00201974,0.0564234 0.000127511,4.58829e-05,-1.63609e-05,-4.31891e-06,-6.92205e-05 0.181425,0.164967,0.0878504,0.083828,0.141744
532 rs115952365,rs1163246,rs3781282,rs4917996,rs77420391 0 6.1833e+06 inf 5 0 0.0258731 0.00235117,0.0991892 0.000185547,-5.70605e-05,-2.8857e-05,-1.74655e-05,-0.00011154 0.1945,0.107901,0.0992333,0.095564,0.150669
533 rs115952365,rs3781282,rs4917996,rs77420391,rs79359900 0 6.1833e+06 inf 5 0 0.0275307 0.00258755,0.0997301 0.000211861,-2.03383e-05,-7.82212e-06,-0.000114886,-2.16228e-05 0.198005,0.103587,0.0983187,0.152591,0.165095
534 rs115952365,rs35647154,rs3781282,rs4917996,rs77420391 0 6.1833e+06 inf 5 0 0.0252113 0.0023809,0.100174 0.000193227,-1.93535e-05,-1.97197e-05,-6.79633e-06,-0.000104278 0.19395,0.161049,0.0994474,0.0944554,0.150177
535 rs115952365,rs3781282,rs4917996,rs75221325,rs77420391 0 6.1833e+06 inf 5 0 0.0251675 0.00236783,0.0939581 0.000209678,-2.18266e-05,-1.02902e-05,7.08017e-05,-0.000118288 0.197967,0.100567,0.096383,0.17787,0.1527
536 rs115952365,rs117814456,rs3781282,rs4917996,rs77420391 0 6.1833e+06 inf 5 0 0.0239644 0.00218587,0.087501 0.000195064,-1.13569e-05,-1.57784e-05,-3.18394e-06,-0.000104153 0.194317,0.145407,0.0976599,0.0935955,0.150326
537 rs115952365,rs3781282,rs4917996,rs74757396,rs77420391 0 6.1833e+06 inf 5 0 0.025065 0.00244296,0.0810796 0.000213353,-1.63116e-05,-4.2907e-06,-5.50325e-06,-0.000115242 0.197972,0.100475,0.0962671,0.187665,0.15268
538 rs111278264,rs115952365,rs3781282,rs4917996,rs77420391 0 6.1833e+06 inf 5 0 0.0459196 0.0030832,0.197305 -7.03164e-05,0.000264723,-4.0109e-05,-2.82333e-05,-0.000150058 0.167188,0.216546,0.13109,0.123122,0.160807
539 rs115952365,rs145870899,rs3781282,rs4917996,rs77420391 0 6.1833e+06 inf 5 0 0.0220726 0.00202354,0.0740421 0.000175004,5.9192e-05,-2.06867e-05,-8.36041e-06,-9.7174e-05 0.190327,0.15366,0.0944916,0.0904069,0.14798
540 rs11191545,rs115952365,rs3781282,rs4917996,rs77420391 0 6.1833e+06 inf 5 0 0.0459196 0.00293528,0.188458 -7.37776e-05,0.000263967,-4.14786e-05,-2.94389e-05,-0.00014995 0.167188,0.216546,0.13109,0.123122,0.160807
541 rs112224955,rs115952365,rs3781282,rs4917996,rs77420391 0 6.1833e+06 inf 5 0 0.0380774 0.00260159,0.150866 -6.30177e-05,0.000245926,-3.53337e-05,-2.26143e-05,-0.000136937 0.157616,0.20883,0.119613,0.112682,0.157905
542 rs115952365,rs3781282,rs4917996,rs77420391,rs79331374 0 6.1833e+06 inf 5 0 0.0293809 0.00229918,0.108939 0.000209132,-2.84393e-05,-1.47608e-05,-0.000113667,-4.86834e-05 0.198131,0.105681,0.0999397,0.152623,0.144631
543 rs115952365,rs12257941,rs3781282,rs4917996,rs77420391 0 6.1833e+06 inf 5 0 0.0225731 0.00206984,0.0763893 0.000158412,-3.35193e-05,-2.15448e-05,-7.92571e-06,-8.42968e-05 0.187121,0.133425,0.0939305,0.0891347,0.145756
544 rs115952365,rs3781282,rs4917996,rs61120766,rs77420391 0 6.1833e+06 inf 5 0 0.0293809 0.00245336,0.106134 0.000209078,-2.85996e-05,-1.48981e-05,-4.93463e-05,-0.000113643 0.198131,0.105681,0.0999397,0.144631,0.152623
545 rs115952365,rs12246689,rs3781282,rs4917996,rs77420391 0 6.1833e+06 inf 5 0 0.0225731 0.00205688,0.0696811 0.000158406,-3.37682e-05,-2.15837e-05,-7.95827e-06,-8.42887e-05 0.187121,0.133425,0.0939305,0.0891347,0.145756
546 rs115952365,rs3781282,rs4917382,rs4917996,rs77420391 0 6.1833e+06 inf 5 0 0.0293809 0.00243461,0.114367 0.000209068,-2.86288e-05,-4.94672e-05,-1.49231e-05,-0.000113638 0.198131,0.105681,0.144631,0.0999397,0.152623
547 rs115952365,rs3781282,rs4917996,rs77420391,rs77827514 0 6.1833e+06 inf 5 0 0.0293809 0.00192602,0.117428 0.000209067,-2.86312e-05,-1.49252e-05,-0.000113638,-4.94771e-05 0.198131,0.105681,0.0999397,0.152623,0.144631
548 rs115952365,rs3781282,rs4917996,rs77420391,rs78214351 0 6.1833e+06 inf 5 0 0.0293809 0.00225526,0.106215 0.000209066,-2.86352e-05,-1.49286e-05,-0.000113638,-4.94937e-05 0.198131,0.105681,0.0999397,0.152623,0.144631
549 rs115952365,rs17727391,rs3781282,rs4917996,rs77420391 0 6.1833e+06 inf 5 0 0.0225731 0.00212157,0.0884635 0.000158405,-3.38021e-05,-2.1589e-05,-7.96271e-06,-8.42876e-05 0.187121,0.133425,0.0939305,0.0891347,0.145756
550 rs115952365,rs17727044,rs3781282,rs4917996,rs77420391 0 6.1833e+06 inf 5 0 0.0380774 0.00230244,0.145042 0.000245714,-6.43761e-05,-3.57807e-05,-2.3004e-05,-0.000136891 0.20883,0.157616,0.119613,0.112682,0.157905
551 rs115952365,rs17115419,rs3781282,rs4917996,rs77420391 0 6.1833e+06 inf 5 0 0.0229263 0.00242472,0.0838718 0.000172453,3.39903e-05,-2.0946e-05,-8.59342e-06,-9.71684e-05 0.190751,0.121214,0.0951239,0.0911812,0.148096
552 rs115952365,rs35159404,rs3781282,rs4917996,rs77420391 0 6.1833e+06 inf 5 0 0.0225731 0.00185758,0.0754615 0.000158401,-3.39783e-05,-2.16165e-05,-7.98576e-06,-8.42819e-05 0.187121,0.133425,0.0939305,0.0891347,0.145756
553 rs115952365,rs12257935,rs3781282,rs4917996,rs77420391 0 6.1833e+06 inf 5 0 0.0225731 0.00163795,0.0730766 0.0001584,-3.40035e-05,-2.16205e-05,-7.98906e-06,-8.42811e-05 0.187121,0.133425,0.0939305,0.0891347,0.145756
554 rs115952365,rs12266291,rs3781282,rs4917996,rs77420391 0 6.1833e+06 inf 5 0 0.0225731 0.00221588,0.0755133 0.000158399,-3.40699e-05,-2.16308e-05,-7.99774e-06,-8.4279e-05 0.187121,0.133425,0.0939305,0.0891347,0.145756
555 rs115952365,rs12241091,rs3781282,rs4917996,rs77420391 0 6.1833e+06 inf 5 0 0.0225731 0.00182203,0.0729936 0.000158398,-3.40845e-05,-2.16331e-05,-7.99966e-06,-8.42785e-05 0.187121,0.133425,0.0939305,0.0891347,0.145756
556 rs115952365,rs3781282,rs4917996,rs7099987,rs77420391 0 6.1833e+06 inf 5 0 0.0293809 0.0024312,0.108929 0.000209029,-2.87442e-05,-1.5022e-05,-4.99446e-05,-0.000113621 0.198131,0.105681,0.0999397,0.144631,0.152623
557 rs115952365,rs3781282,rs4917996,rs58317752,rs77420391 0 6.1833e+06 inf 5 0 0.0293809 0.00269512,0.111802 0.000209025,-2.87563e-05,-1.50323e-05,-4.99945e-05,-0.000113619 0.198131,0.105681,0.0999397,0.144631,0.152623
558 rs115952365,rs3781282,rs4917996,rs58700372,rs77420391 0 6.1833e+06 inf 5 0 0.0293809 0.00264982,0.104781 0.000209024,-2.87596e-05,-1.50351e-05,-5.00081e-05,-0.000113619 0.198131,0.105681,0.0999397,0.144631,0.152623
559 rs115952365,rs3781282,rs4917996,rs77420391,rs78893207 0 6.1833e+06 inf 5 0 0.0293809 0.00226303,0.102818 0.00020902,-2.87717e-05,-1.50455e-05,-0.000113617,-5.00582e-05 0.198131,0.105681,0.0999397,0.152623,0.144631
560 rs115952365,rs12252500,rs3781282,rs4917996,rs77420391 0 6.1833e+06 inf 5 0 0.0225731 0.00168583,0.0829892 0.000158392,-3.4339e-05,-2.16728e-05,-8.03295e-06,-8.42703e-05 0.187121,0.133425,0.0939305,0.0891347,0.145756
561 rs113973959,rs115952365,rs3781282,rs4917996,rs77420391 0 6.1833e+06 inf 5 0 0.0380774 0.00242764,0.166725 -6.60773e-05,0.000245448,-3.63406e-05,-2.3492e-05,-0.000136832 0.157616,0.20883,0.119613,0.112682,0.157905
562 rs115952365,rs3781282,rs4917996,rs61870850,rs77420391 0 6.1833e+06 inf 5 0 0.0244896 0.00245953,0.0785133 0.000213401,-1.9088e-05,-7.36134e-06,0.000103655,-0.000116928 0.197782,0.0999608,0.0956451,0.291727,0.15259
563 rs11191537,rs115952365,rs3781282,rs4917996,rs77420391 0 6.1833e+06 inf 5 0 0.0202555 0.00253481,0.0657842 2.31522e-05,0.000141513,-1.78992e-05,-5.54946e-06,-7.79187e-05 0.113932,0.184354,0.0901985,0.0862615,0.143802
564 rs111622998,rs115952365,rs3781282,rs4917996,rs77420391 0 6.1833e+06 inf 5 0 0.0210372 0.00184711,0.0671034 -3.64914e-05,0.000142793,-2.05042e-05,-7.105e-06,-7.54737e-05 0.131633,0.18415,0.0912126,0.0866258,0.143699
565 rs115952365,rs116979997,rs3781282,rs4917996,rs77420391 0 6.1833e+06 inf 5 0 0.0252797 0.00216959,0.0884057 0.000211338,6.77288e-05,-2.23154e-05,-1.08745e-05,-0.000118718 0.197826,0.164417,0.100666,0.0965255,0.15274
566 rs11191561,rs115952365,rs3781282,rs4917996,rs77420391 0 6.1833e+06 inf 5 0 0.0202555 0.00247151,0.0678153 2.23868e-05,0.000141573,-1.78251e-05,-5.46748e-06,-7.78737e-05 0.113932,0.184354,0.0901985,0.0862615,0.143802
567 rs10509765,rs115952365,rs3781282,rs4917996,rs77420391 0 6.1833e+06 inf 5 0 0.0230225 0.00200566,0.0763114 2.88816e-05,0.000172938,-2.05052e-05,-8.11324e-06,-9.69229e-05 0.118679,0.190751,0.0951994,0.0912772,0.148113
568 rs115952365,rs3781282,rs41287478,rs4917996,rs77420391 0 6.1833e+06 inf 5 0 0.0249925 0.00205935,0.0916115 0.000212602,-2.12042e-05,7.19091e-05,-9.67963e-06,-0.000118146 0.197784,0.100405,0.184505,0.096206,0.15269
569 rs11191609,rs115952365,rs3781282,rs4917996,rs77420391 0 6.1833e+06 inf 5 0 0.0165161 0.00226872,0.0524974 1.12792e-05,8.67432e-05,-1.20643e-05,-1.93777e-06,-4.6231e-05 0.112851,0.174258,0.0833102,0.0794226,0.136432
570 rs115952365,rs149555487,rs3781282,rs4917996,rs77420391 0 6.1833e+06 inf 5 0 0.0233169 0.00212397,0.0748726 0.00019343,-3.14535e-05,-1.81754e-05,-5.48396e-06,-0.000104542 0.193914,0.289376,0.09734,0.0928564,0.150137
571 rs115952365,rs150201993,rs3781282,rs4917996,rs77420391 0 6.1833e+06 inf 5 0 0.0229258 0.0021962,0.0713209 0.000193606,1.9493e-05,-1.73066e-05,-4.84435e-06,-0.000104991 0.193935,0.294202,0.0968232,0.0925636,0.150163
572 rs143928707,rs3781282,rs4917996,rs77420391 0 6.1833e+06 inf 4 -nan 0.0193355 0.00119022,0.071091 1.89135e-05,-3.50724e-05,-1.90175e-05,-9.9146e-05 0.26752,0.0949815,0.0914991,0.154349
573 rs3781282,rs4917996,rs72844002,rs77420391 0 6.1833e+06 inf 4 -nan 0.0206502 0.00115594,0.0746179 -3.18657e-05,-1.76956e-05,6.8853e-05,-0.000113151 0.0997768,0.0953837,0.196133,0.152533
574 rs3781282,rs4917996,rs72843974,rs77420391 0 6.1833e+06 inf 4 -nan 0.0206502 0.0016248,0.0753698 -3.18892e-05,-1.77157e-05,6.86367e-05,-0.000113148 0.0997768,0.0953837,0.196133,0.152533
575 rs3781282,rs4917996,rs7092097,rs77420391 0 6.1833e+06 inf 4 -nan 0.0207737 0.00100514,0.0803973 -3.18367e-05,-1.76708e-05,6.54177e-05,-0.000113156 0.0999216,0.0954949,0.191477,0.152535
576 rs3781282,rs4917996,rs72843997,rs77420391 0 6.1833e+06 inf 4 -nan 0.0206094 0.00125131,0.0803807 -3.20593e-05,-1.78614e-05,6.83568e-05,-0.000113122 0.0997289,0.0953469,0.19778,0.152532
577 rs3781282,rs4917996,rs74827204,rs77420391 0 6.1833e+06 inf 4 -nan 0.0206094 0.00155085,0.0760884 -3.21039e-05,-1.78996e-05,6.79374e-05,-0.000113115 0.0997289,0.0953469,0.19778,0.152532
578 rs3781282,rs4917996,rs72850132,rs77420391 0 6.1833e+06 inf 4 -nan 0.0207737 0.00118015,0.079805 -3.19596e-05,-1.7776e-05,6.43452e-05,-0.000113137 0.0999216,0.0954949,0.191477,0.152535
579 rs3781282,rs4917996,rs72843999,rs77420391 0 6.1833e+06 inf 4 -nan 0.0206094 0.0012897,0.0717477 -3.21818e-05,-1.79663e-05,6.72044e-05,-0.000113104 0.0997289,0.0953469,0.19778,0.152532
580 rs3781282,rs4917996,rs72843983,rs77420391 0 6.1833e+06 inf 4 -nan 0.0206094 0.00156012,0.0761691 -3.21878e-05,-1.79715e-05,6.71477e-05,-0.000113103 0.0997289,0.0953469,0.19778,0.152532
581 rs146569383,rs3781282,rs4917996,rs77420391 0 6.1833e+06 inf 4 -nan 0.0206094 0.00116972,0.0713966 6.71059e-05,-3.21923e-05,-1.79753e-05,-0.000113102 0.19778,0.0997289,0.0953469,0.152532
582 rs3781282,rs4917996,rs56168342,rs77420391 0 6.1833e+06 inf 4 -nan 0.0206094 0.00110862,0.0744582 -3.23152e-05,-1.80806e-05,6.59499e-05,-0.000113084 0.0997289,0.0953469,0.19778,0.152532
583 rs3781282,rs4917996,rs72850123,rs77420391 0 6.1833e+06 inf 4 -nan 0.0207324 0.0012951,0.0824389 -3.22856e-05,-1.80552e-05,6.26158e-05,-0.000113088 0.0998731,0.0954576,0.192984,0.152534
584 rs3781282,rs4917996,rs72843968,rs77420391 0 6.1833e+06 inf 4 -nan 0.0206502 0.00113301,0.0808394 -3.24668e-05,-1.82104e-05,6.33069e-05,-0.000113061 0.0997768,0.0953837,0.196133,0.152533
585 rs1163238,rs3781282,rs4917996,rs77420391 0 6.1833e+06 inf 4 -nan 0.0189904 0.000736918,0.0760205 4.8787e-05,-3.72496e-05,-2.42483e-05,-8.60591e-05 0.0890871,0.0920461,0.0888236,0.145244
586 rs3781282,rs4917996,rs77420391,rs7916476 0 6.1833e+06 inf 4 -nan 0.0310757 0.00104042,0.141479 -6.93212e-05,-4.97769e-05,-0.000107513,-6.88693e-05 0.11134,0.104351,0.152714,0.123501
587 rs3781282,rs4917996,rs72844301,rs77420391 0 6.1833e+06 inf 4 -nan 0.0200958 0.00152222,0.0648649 -3.33999e-05,-1.90096e-05,7.43308e-05,-0.00011292 0.0991241,0.0948831,0.225006,0.152523
588 rs2296569,rs3781282,rs4917996,rs77420391 0 6.1833e+06 inf 4 -nan 0.0197348 0.000955979,0.0714048 7.28711e-05,-4.61666e-05,-3.22069e-05,-0.000108678 0.116334,0.096635,0.0932162,0.150506
589 rs10883846,rs3781282,rs4917996,rs77420391 0 6.1833e+06 inf 4 -nan 0.0293274 0.000945572,0.13273 9.97174e-05,-8.30097e-05,-7.20803e-05,-0.000142191 0.103065,0.107661,0.106028,0.155862
590 rs10883822,rs3781282,rs4917996,rs77420391 0 6.1833e+06 inf 4 -nan 0.0267722 0.00119731,0.115724 -5.43804e-05,-5.54975e-05,-3.72011e-05,-9.8165e-05 0.11696,0.104797,0.098544,0.150283
591 rs11598702,rs3781282,rs4917996,rs77420391 0 6.1833e+06 inf 4 -nan 0.0272306 0.00115499,0.11863 8.96706e-05,-7.35337e-05,-6.19017e-05,-0.000132755 0.100544,0.10476,0.102783,0.15426
592 rs3781282,rs4917996,rs72850126,rs77420391 0 6.1833e+06 inf 4 -nan 0.0207737 0.00102776,0.0718349 -3.29909e-05,-1.86594e-05,5.53378e-05,-0.000112982 0.0999216,0.0954949,0.191477,0.152535
593 rs149363415,rs3781282,rs4917996,rs77420391 0 6.1833e+06 inf 4 -nan 0.0203764 0.00123113,0.0736153 6.79115e-05,-4.77944e-05,-3.40129e-05,-0.000109684 0.108511,0.0971577,0.0938827,0.150634
594 rs3781282,rs4917996,rs56036640,rs77420391 0 6.1833e+06 inf 4 -nan 0.0223917 0.000887482,0.0803821 -5.70674e-05,-4.36983e-05,7.75085e-05,-0.000122777 0.100689,0.0976838,0.110059,0.153261
595 rs1163246,rs3781282,rs4917996,rs77420391 0 6.1833e+06 inf 4 -nan 0.0204857 0.00122229,0.0922783 -6.55233e-05,-4.77048e-05,-3.39135e-05,-0.000109629 0.107536,0.0972466,0.0939958,0.150656
596 rs1163248,rs3781282,rs4917996,rs77420391 0 6.1833e+06 inf 4 -nan 0.0192558 0.000990172,0.0741091 -5.62901e-05,-4.14264e-05,-2.76365e-05,-9.86466e-05 0.102185,0.0945926,0.0912316,0.148301
597 rs111622998,rs3781282,rs4917996,rs77420391 0 6.18329e+06 inf 4 -nan 0.0170094 0.00101681,0.0597042 -3.75424e-05,-2.93907e-05,-1.45029e-05,-7.34873e-05 0.131626,0.0904898,0.0860988,0.143676
598 rs117375427,rs3781282,rs4917996,rs77420391 0 6.18329e+06 inf 4 -nan 0.0192481 0.00144839,0.064792 0.000106901,-4.4037e-05,-2.92931e-05,-0.000114882 0.21667,0.0979529,0.0942231,0.152609
599 rs143956083,rs3781282,rs4917996,rs77420391 0 6.18329e+06 inf 4 -nan 0.0155421 0.00109961,0.0550101 5.40258e-05,-2.64852e-05,-1.26732e-05,-7.59265e-05 0.167192,0.0890333,0.0851725,0.143683
600 rs145870899,rs3781282,rs4917996,rs77420391 0 6.18329e+06 inf 4 -nan 0.017447 0.00105984,0.0648922 6.13173e-05,-3.49637e-05,-2.0442e-05,-9.45788e-05 0.153643,0.0932072,0.089447,0.147953
601 rs3781282,rs4917996,rs72843977,rs77420391 0 6.18329e+06 inf 4 -nan 0.019022 0.00129553,0.0644035 -4.21953e-05,-2.72571e-05,0.000111209,-0.000113766 0.0977531,0.0939692,0.279706,0.152562
602 rs113973959,rs3781282,rs4917996,rs77420391 0 6.18329e+06 inf 4 -nan 0.0298338 0.00140324,0.125839 -8.79294e-05,-7.77281e-05,-5.95678e-05,-0.000132506 0.156516,0.114313,0.108421,0.157862
603 rs12252500,rs3781282,rs4917996,rs77420391 0 6.18329e+06 inf 4 -nan 0.0262979 0.00125306,0.109663 -7.14457e-05,-6.36957e-05,-4.60036e-05,-0.00012073 0.149575,0.108104,0.102613,0.155142
604 rs3781282,rs4917996,rs77420391,rs78893207 0 6.18329e+06 inf 4 -nan 0.0235574 0.00111551,0.0985199 -5.311e-05,-3.58917e-05,-0.000109954,-5.91293e-05 0.103132,0.0979667,0.152584,0.144375
605 rs3781282,rs4917996,rs58700372,rs77420391 0 6.18329e+06 inf 4 -nan 0.0235574 0.00117752,0.0986914 -5.30984e-05,-3.58818e-05,-5.90795e-05,-0.000109955 0.103132,0.0979667,0.144375,0.152584
606 rs3781282,rs4917996,rs58317752,rs77420391 0 6.18329e+06 inf 4 -nan 0.0235574 0.00130968,0.0934652 -5.30952e-05,-3.58791e-05,-5.90659e-05,-0.000109956 0.103132,0.0979667,0.144375,0.152584
607 rs3781282,rs4917996,rs7099987,rs77420391 0 6.18329e+06 inf 4 -nan 0.0235574 0.00161944,0.0931761 -5.30836e-05,-3.58691e-05,-5.90161e-05,-0.000109958 0.103132,0.0979667,0.144375,0.152584
608 rs12241091,rs3781282,rs4917996,rs77420391 0 6.18329e+06 inf 4 -nan 0.0262979 0.00141499,0.100505 -7.10274e-05,-6.35835e-05,-4.59068e-05,-0.000120744 0.149575,0.108104,0.102613,0.155142
609 rs12266291,rs3781282,rs4917996,rs77420391 0 6.18329e+06 inf 4 -nan 0.0262979 0.00127969,0.10374 -7.10033e-05,-6.35771e-05,-4.59012e-05,-0.000120745 0.149575,0.108104,0.102613,0.155142
610 rs12257935,rs3781282,rs4917996,rs77420391 0 6.18329e+06 inf 4 -nan 0.0262979 0.00134595,0.100398 -7.08944e-05,-6.35479e-05,-4.5876e-05,-0.000120749 0.149575,0.108104,0.102613,0.155142
611 rs35159404,rs3781282,rs4917996,rs77420391 0 6.18329e+06 inf 4 -nan 0.0262979 0.00133927,0.109198 -7.08529e-05,-6.35367e-05,-4.58663e-05,-0.00012075 0.149575,0.108104,0.102613,0.155142
612 rs17727391,rs3781282,rs4917996,rs77420391 0 6.18329e+06 inf 4 -nan 0.0262979 0.000887462,0.112816 -7.05634e-05,-6.34591e-05,-4.57993e-05,-0.00012076 0.149575,0.108104,0.102613,0.155142
613 rs3781282,rs4917996,rs77420391,rs78214351 0 6.18329e+06 inf 4 -nan 0.0235574 0.000998839,0.101429 -5.29789e-05,-3.57794e-05,-0.000109973,-5.85668e-05 0.103132,0.0979667,0.152584,0.144375
614 rs3781282,rs4917996,rs77420391,rs77827514 0 6.18329e+06 inf 4 -nan 0.0235574 0.00145042,0.102547 -5.2975e-05,-3.57761e-05,-0.000109974,-5.85503e-05 0.103132,0.0979667,0.152584,0.144375
615 rs3781282,rs4917382,rs4917996,rs77420391 0 6.18329e+06 inf 4 -nan 0.0235574 0.00108003,0.0946084 -5.29727e-05,-5.85404e-05,-3.57742e-05,-0.000109974 0.103132,0.144375,0.0979667,0.152584
616 rs12246689,rs3781282,rs4917996,rs77420391 0 6.18329e+06 inf 4 -nan 0.0262979 0.00130003,0.112649 -7.05076e-05,-6.34441e-05,-4.57864e-05,-0.000120762 0.149575,0.108104,0.102613,0.155142
617 rs3781282,rs4917996,rs61120766,rs77420391 0 6.18329e+06 inf 4 -nan 0.0235574 0.00130706,0.0982845 -5.29446e-05,-3.57501e-05,-5.84199e-05,-0.000109978 0.103132,0.0979667,0.144375,0.152584
618 rs17727044,rs3781282,rs4917996,rs77420391 0 6.18329e+06 inf 4 -nan 0.0298338 0.00161589,0.116709 -8.62518e-05,-7.72131e-05,-5.91188e-05,-0.00013256 0.156516,0.114313,0.108421,0.157862
619 rs12257941,rs3781282,rs4917996,rs77420391 0 6.18329e+06 inf 4 -nan 0.0262979 0.00160555,0.114838 -7.00985e-05,-6.33344e-05,-4.56916e-05,-0.000120776 0.149575,0.108104,0.102613,0.155142
620 rs3781282,rs4917996,rs77420391,rs79331374 0 6.18329e+06 inf 4 -nan 0.0235574 0.00131272,0.0967272 -5.27907e-05,-3.56182e-05,-0.000110002,-5.77594e-05 0.103132,0.0979667,0.152584,0.144375
621 rs11191545,rs3781282,rs4917996,rs77420391 0 6.18329e+06 inf 4 -nan 0.0262979 0.0012645,0.114995 -6.93057e-05,-6.31218e-05,-4.5508e-05,-0.000120803 0.149575,0.108104,0.102613,0.155142
622 rs3781282,rs4917996,rs75221325,rs77420391 0 6.18329e+06 inf 4 -nan 0.0195581 0.00128552,0.067126 -4.46737e-05,-2.9997e-05,7.89763e-05,-0.000115268 0.0982261,0.09457,0.177702,0.152674
623 rs112224955,rs3781282,rs4917996,rs77420391 0 6.18329e+06 inf 4 -nan 0.0298338 0.00133758,0.116103 -8.49123e-05,-7.68018e-05,-5.87603e-05,-0.000132603 0.156516,0.114313,0.108421,0.157862
624 rs111278264,rs3781282,rs4917996,rs77420391 0 6.18329e+06 inf 4 -nan 0.0262979 0.00102966,0.103201 -6.6827e-05,-6.24572e-05,-4.49338e-05,-0.000120889 0.149575,0.108104,0.102613,0.155142
625 rs116979997,rs3781282,rs4917996,rs77420391 0 6.18329e+06 inf 4 -nan 0.0230204 0.00150791,0.0968138 9.33524e-05,-6.09056e-05,-4.7194e-05,-0.000141221 0.170847,0.10538,0.102066,0.158151
626 rs3781282,rs4917996,rs61870850,rs77420391 0 6.18329e+06 inf 4 -nan 0.0189961 0.00138298,0.0765368 -4.17455e-05,-2.67599e-05,0.000102293,-0.000113493 0.0977302,0.0939401,0.291724,0.152557
627 rs3781282,rs41287478,rs4917996,rs77420391 0 6.18329e+06 inf 4 -nan 0.0182779 0.00120358,0.0612323 -3.83412e-05,6.45769e-05,-2.35247e-05,-0.000103841 0.0954373,0.181521,0.0916847,0.150214
628 rs3781282,rs4917996,rs7080935,rs77420391 0 6.18329e+06 inf 4 -nan 0.0269957 0.000989515,0.0998885 -4.11808e-05,-2.56742e-05,-5.42833e-06,-0.000111749 0.106964,0.100936,0.128912,0.152643
629 rs117814456,rs3781282,rs4917996,rs77420391 0 6.18329e+06 inf 4 -nan 0.0166072 0.000939227,0.0615287 -3.49304e-06,-2.72919e-05,-1.26758e-05,-8.2908e-05 0.140373,0.0911226,0.0873396,0.14579
630 rs12255761,rs3781282,rs4917996,rs77420391 0 6.18329e+06 inf 4 -nan 0.0315111 0.00130428,0.128317 -1.85103e-05,-5.19389e-05,-3.58484e-05,-0.00012224 0.13526,0.114032,0.107294,0.155212
631 rs12244207,rs3781282,rs4917996,rs77420391 0 6.18329e+06 inf 4 -nan 0.0215728 0.00102375,0.0826667 -4.4544e-06,-3.21252e-05,-1.69705e-05,-9.18455e-05 0.119509,0.0977183,0.0925251,0.147935
632 rs12261294,rs3781282,rs4917996,rs77420391 0 6.18329e+06 inf 4 -nan 0.0215728 0.0011268,0.0874074 -4.70865e-06,-3.21912e-05,-1.70262e-05,-9.1833e-05 0.119509,0.0977183,0.0925251,0.147935
633 rs17115419,rs3781282,rs4917996,rs77420391 0 6.18329e+06 inf 4 -nan 0.0193701 0.00154539,0.0755289 4.7975e-05,-4.12348e-05,-2.67351e-05,-0.00010563 0.123264,0.0963366,0.0928352,0.150433
634 rs3781282,rs4917996,rs72846714,rs77420391 0 6.18329e+06 inf 4 -nan 0.0269957 0.00103154,0.125247 -4.35855e-05,-2.77339e-05,-1.24707e-05,-0.000111387 0.106964,0.100936,0.128912,0.152643
635 rs12262258,rs3781282,rs4917996,rs77420391 0 6.18329e+06 inf 4 -nan 0.0215728 0.00104726,0.084193 -5.24236e-06,-3.23297e-05,-1.7143e-05,-9.18067e-05 0.119509,0.0977183,0.0925251,0.147935
636 rs12255989,rs3781282,rs4917996,rs77420391 0 6.18329e+06 inf 4 -nan 0.0215728 0.00112366,0.0945834 -5.59274e-06,-3.24206e-05,-1.72197e-05,-9.17894e-05 0.119509,0.0977183,0.0925251,0.147935
637 rs3781282,rs4917996,rs7091462,rs77420391 0 6.18329e+06 inf 4 -nan 0.0269957 0.00147598,0.115987 -4.38915e-05,-2.79959e-05,-1.33668e-05,-0.000111341 0.106964,0.100936,0.128912,0.152643
638 rs12240508,rs3781282,rs4917996,rs77420391 0 6.18329e+06 inf 4 -nan 0.0215728 0.000927964,0.0816261 -5.93304e-06,-3.25089e-05,-1.72942e-05,-9.17727e-05 0.119509,0.0977183,0.0925251,0.147935
639 rs113642369,rs3781282,rs4917996,rs77420391 0 6.18329e+06 inf 4 -nan 0.0181243 0.000858156,0.0831256 -2.04367e-06,-2.48343e-05,-1.07098e-05,-7.45058e-05 0.113606,0.0915121,0.0868443,0.143709
640 rs11191537,rs3781282,rs4917996,rs77420391 0 6.18329e+06 inf 4 -nan 0.0210778 0.00112953,0.0739667 5.02417e-05,-4.75873e-05,-3.3218e-05,-0.000117033 0.122773,0.0995543,0.0962525,0.152989
641 rs3781282,rs4917996,rs74757396,rs77420391 0 6.18329e+06 inf 4 -nan 0.0194572 0.00117811,0.0726352 -3.95325e-05,-2.43134e-05,3.41019e-06,-0.000112152 0.0981373,0.0944573,0.187483,0.152653
642 rs10509765,rs3781282,rs4917996,rs77420391 0 6.18329e+06 inf 4 -nan 0.0170779 0.000947513,0.0649167 3.11711e-05,-3.08022e-05,-1.65959e-05,-8.51551e-05 0.116303,0.0914592,0.0877774,0.145876
643 rs11191561,rs3781282,rs4917996,rs77420391 0 6.18329e+06 inf 4 -nan 0.0210778 0.000998427,0.0825485 4.90567e-05,-4.73925e-05,-3.30027e-05,-0.000116915 0.122773,0.0995543,0.0962525,0.152989
644 rs11191609,rs3781282,rs4917996,rs77420391 0 6.18329e+06 inf 4 -nan 0.0169422 0.0012725,0.0615524 2.77388e-05,-3.01517e-05,-1.58695e-05,-8.47387e-05 0.121237,0.0913623,0.0876514,0.145851
645 rs35647154,rs3781282,rs4917996,rs77420391 0 6.18329e+06 inf 4 -nan 0.0164271 0.000952909,0.0576243 -1.41505e-05,-2.57707e-05,-1.14893e-05,-7.42965e-05 0.151728,0.0899514,0.0857069,0.143659
646 rs3781282,rs4917996,rs77420391,rs79359900 0 6.18329e+06 inf 4 -nan 0.0218283 0.00126128,0.0832009 -4.42412e-05,-2.82954e-05,-0.000111288,-3.00408e-05 0.10115,0.0964388,0.152554,0.164907
647 rs149555487,rs3781282,rs4917996,rs77420391 0 6.18329e+06 inf 4 -nan 0.0194679 0.000969315,0.0759184 -4.55048e-05,-4.13742e-05,-2.58398e-05,-0.00011172 0.294001,0.0983796,0.094313,0.152512
648 rs150201993,rs3781282,rs4917996,rs77420391 0 6.18329e+06 inf 4 -nan 0.0178806 0.00119574,0.0620439 2.85948e-05,-3.54197e-05,-2.02834e-05,-0.000102036 0.294061,0.095108,0.0912625,0.150134
649 rs115952365,rs12779263,rs4917996,rs726010,rs77420391 0 6.18254e+06 inf 5 0 0.127528 0.0032611,0.604282 0.000144902,-0.00010357,-7.83548e-05,-0.000101142,-0.000115947 0.25872,0.188315,0.166396,0.18623,0.156365
650 rs115952365,rs4917996,rs726010,rs77420391 0 6.18253e+06 inf 4 -nan 0.0194756 0.00112215,0.0763869 0.00019832,-4.46857e-06,-1.68696e-05,-0.000107175 0.194716,0.0929735,0.0972977,0.15067
651 rs11191555,rs12415199,rs149555487,rs4917996,rs4917999 0 6.17674e+06 inf 5 0 0.0332006 0.00186001,0.138134 -8.56575e-05,-6.15806e-05,-3.99513e-05,-4.17681e-05,-6.31458e-05 0.148048,0.105717,0.284876,0.0985589,0.107008
652 rs11191555,rs115952365,rs12415199,rs12779263,rs4917996 0 6.17672e+06 inf 5 0 0.0389167 0.00172482,0.166224 -9.05111e-05,0.000156381,-3.60969e-05,-3.77814e-05,-2.02757e-05 0.148156,0.198269,0.109816,0.111506,0.101697
653 rs11191555,rs115952365,rs12415199,rs4917996,rs4917999 0 6.17672e+06 inf 5 0 0.0385081 0.00168413,0.179532 -9.05556e-05,0.000156428,-3.58634e-05,-2.00788e-05,-3.77894e-05 0.148146,0.198221,0.109443,0.10141,0.111467
654 rs11191555,rs113642369,rs12415199,rs4917996,rs4917999 0 6.17671e+06 inf 5 0 0.0645601 0.00211972,0.313073 -7.97834e-05,-6.63577e-05,-9.24225e-05,-6.77793e-05,-9.60104e-05 0.148647,0.14507,0.126797,0.114891,0.129495
655 rs115952365,rs12779263,rs34104646,rs4917996,rs77420391 0 6.17472e+06 inf 5 0 0.129936 0.00292819,0.695762 0.000143732,-0.000105088,-0.000102609,-7.96852e-05,-0.000116049 0.260098,0.189976,0.187881,0.167805,0.156443
656 rs115952365,rs34104646,rs4917996,rs77420391 0 6.17471e+06 inf 4 -nan 0.0206446 0.00138452,0.0828288 0.000213564,-1.6595e-05,-4.66079e-06,-0.000115689 0.197873,0.0998038,0.0954201,0.152588
657 rs11191573,rs115952365,rs12779263,rs4917996,rs77420391 0 6.17421e+06 inf 5 0 0.0708235 0.00234976,0.335247 -6.06023e-05,0.000168611,-6.26742e-05,-4.23639e-05,-0.000109101 0.14199,0.22318,0.143817,0.128807,0.153341
658 rs11191573,rs115952365,rs4917996,rs77420391 0 6.1742e+06 inf 4 -nan 0.0206467 0.00127525,0.0762657 -1.65905e-05,0.000213592,-4.65963e-06,-0.000115703 0.0998083,0.197879,0.0954245,0.152591
659 rs11191555,rs149555487,rs3781282,rs4917996,rs4917999 0 6.17122e+06 inf 5 0 0.0255939 0.00154959,0.0920931 -7.02091e-05,-2.66909e-05,-3.89296e-05,-2.24377e-05,-4.04795e-05 0.143615,0.27645,0.095122,0.0894361,0.0967129
660 rs11191555,rs115952365,rs12779263,rs3781282,rs4917996 0 6.1712e+06 inf 5 0 0.0428558 0.00187332,0.175058 -9.44847e-05,0.000160962,-4.11174e-05,-3.93556e-05,-2.31973e-05 0.14921,0.201771,0.11595,0.114244,0.105424
661 rs11191555,rs115952365,rs3781282,rs4917996,rs4917999 0 6.1712e+06 inf 5 0 0.0386037 0.00216662,0.157451 -9.06699e-05,0.000156584,-3.59019e-05,-2.01323e-05,-3.78505e-05 0.148175,0.19831,0.109553,0.101503,0.111577
662 rs11191555,rs115952365,rs3781282,rs4917996 0 6.17119e+06 inf 4 -nan 0.0179043 0.00133445,0.06987 -9.43155e-05,0.000175613,-1.67381e-05,-3.96866e-06 0.147785,0.190211,0.0938646,0.0896244
663 rs11191555,rs113642369,rs3781282,rs4917996,rs4917999 0 6.17119e+06 inf 5 0 0.0648913 0.00225761,0.3535 -7.98246e-05,-6.68556e-05,-9.29127e-05,-6.82181e-05,-9.65333e-05 0.14868,0.145317,0.127061,0.115109,0.129764
664 rs11191555,rs149555487,rs4917996,rs4917999,rs726010 0 6.17045e+06 inf 5 0 0.0209183 0.00163068,0.0811631 -5.46387e-05,-1.82064e-05,-1.1675e-05,-2.6606e-05,-2.52531e-05 0.139343,0.268506,0.0834278,0.0899833,0.0882339
665 rs11191555,rs115952365,rs12779263,rs4917996,rs726010 0 6.17042e+06 inf 5 0 0.044279 0.00140189,0.203021 -9.57304e-05,0.000162268,-4.22956e-05,-2.42361e-05,-4.05124e-05 0.149545,0.202992,0.117518,0.106739,0.115806
666 rs11191555,rs115952365,rs4917996,rs4917999,rs726010 0 6.17042e+06 inf 5 0 0.0341498 0.00167201,0.135228 -8.48528e-05,0.000149029,-1.6664e-05,-3.38073e-05,-3.19462e-05 0.146659,0.194005,0.0970875,0.106323,0.104321
667 rs11191555,rs113642369,rs4917996,rs4917999,rs726010 0 6.17041e+06 inf 5 0 0.0511402 0.00180988,0.20448 -7.71503e-05,-4.49011e-05,-4.86625e-05,-7.3152e-05,-7.00603e-05 0.147003,0.134628,0.105695,0.118082,0.115581
668 rs11191560,rs115952365,rs3781282,rs4917996 0 6.16971e+06 inf 4 -nan 0.0179081 0.00116805,0.0612983 -9.43263e-05,0.000175671,-1.67397e-05,-3.96863e-06 0.147792,0.190222,0.0938729,0.0896326
669 rs11191558,rs115952365,rs3781282,rs4917996 0 6.16921e+06 inf 4 -nan 0.0179094 0.00102843,0.0634662 -9.433e-05,0.00017569,-1.67402e-05,-3.96862e-06 0.147795,0.190226,0.0938757,0.0896353
670 rs11191557,rs115952365,rs3781282,rs4917996 0 6.16918e+06 inf 4 -nan 0.0179095 0.00117962,0.0652551 -9.43302e-05,0.000175692,-1.67403e-05,-3.96862e-06 0.147795,0.190226,0.0938759,0.0896355
671 rs115952365,rs3781282,rs4917996,rs79680647 0 6.16916e+06 inf 4 -nan 0.0206676 0.00108672,0.0725106 0.000213816,-1.66604e-05,-4.66683e-06,-0.000115593 0.197934,0.0998525,0.0954677,0.152623
672 rs11191572,rs115952365,rs12779263,rs4917996,rs77420391 0 6.16867e+06 inf 5 0 0.071268 0.00234552,0.319045 -6.08412e-05,0.000168608,-6.29404e-05,-4.26021e-05,-0.000109233 0.142389,0.22349,0.144218,0.129145,0.153381
673 rs11191572,rs115952365,rs4917996,rs77420391 0 6.16866e+06 inf 4 -nan 0.0206696 0.00156805,0.0778067 -1.65417e-05,0.000213895,-4.64697e-06,-0.000115865 0.0998569,0.197939,0.095472,0.152627
674 rs11191568,rs115952365,rs3781282,rs4917996 0 6.16811e+06 inf 4 -nan 0.0179122 0.00117772,0.062824 -9.43381e-05,0.000175733,-1.67415e-05,-3.9686e-06 0.1478,0.190235,0.093882,0.0896414
675 rs115952365,rs3781282,rs4917996,rs79082900 0 6.1676e+06 inf 4 -nan 0.020674 0.0010541,0.0707583 0.000213895,-1.66593e-05,-4.66533e-06,-0.00011561 0.197951,0.0998663,0.0954811,0.152633
676 rs10883835,rs115952365,rs3781282,rs4917996 0 6.16702e+06 inf 4 -nan 0.017915 0.00110021,0.0631634 -9.4346e-05,0.000175775,-1.67426e-05,-3.96858e-06 0.147806,0.190243,0.0938881,0.0896474
677 rs11191564,rs115952365,rs3781282,rs4917996 0 6.16662e+06 inf 4 -nan 0.017916 0.000933026,0.0601726 -9.4349e-05,0.000175791,-1.67431e-05,-3.96858e-06 0.147808,0.190246,0.0938904,0.0896496
678 rs115952365,rs12413046,rs3781282,rs4917996 0 6.1666e+06 inf 4 -nan 0.0179161 0.00111679,0.0640068 0.000175792,-9.43491e-05,-1.67431e-05,-3.96857e-06 0.190246,0.147808,0.0938905,0.0896497
679 rs115952365,rs3781282,rs4917996,rs9633712 0 6.16556e+06 inf 4 -nan 0.0206825 0.0012216,0.0811023 0.000214,-1.66579e-05,-4.66336e-06,-0.000115632 0.197973,0.0998843,0.0954987,0.152647
680 rs11191575,rs115952365,rs3781282,rs4917996 0 6.16513e+06 inf 4 -nan 0.0179199 0.00123598,0.0644576 -9.436e-05,0.000175849,-1.67447e-05,-3.96854e-06 0.147815,0.190257,0.0938989,0.0896579
681 rs115952365,rs3781282,rs4917996,rs79993475 0 6.16425e+06 inf 4 -nan 0.0206879 0.00128858,0.0737494 0.000214067,-1.6657e-05,-4.66209e-06,-0.000115647 0.197987,0.0998958,0.0955099,0.152655
682 rs10883832,rs115952365,rs3781282,rs4917996 0 6.16394e+06 inf 4 -nan 0.0179229 0.00112132,0.0655449 -9.43687e-05,0.000175895,-1.6746e-05,-3.96852e-06 0.147821,0.190266,0.0939056,0.0896644
683 rs11191555,rs149555487,rs34104646,rs4917996,rs4917999 0 6.16264e+06 inf 5 0 0.0256384 0.00128096,0.104779 -7.03329e-05,-2.67598e-05,-3.90166e-05,-2.25322e-05,-4.05956e-05 0.143648,0.276513,0.0951863,0.0894918,0.0967755
684 rs11191555,rs115952365,rs12779263,rs34104646,rs4917996 0 6.16262e+06 inf 5 0 0.0430537 0.00214072,0.172021 -9.46712e-05,0.000161196,-4.12392e-05,-3.94413e-05,-2.3306e-05 0.149258,0.201942,0.116169,0.114462,0.105608
685 rs11191555,rs115952365,rs34104646,rs4917996,rs4917999 0 6.16262e+06 inf 5 0 0.0387537 0.00203861,0.162449 -9.08479e-05,0.000156828,-3.59621e-05,-2.02161e-05,-3.79459e-05 0.14822,0.19845,0.109725,0.101648,0.11175
686 rs11191555,rs113642369,rs34104646,rs4917996,rs4917999 0 6.16261e+06 inf 5 0 0.0654143 0.00176042,0.306682 -7.98871e-05,-6.76422e-05,-9.3687e-05,-6.89108e-05,-9.73588e-05 0.148731,0.145707,0.127478,0.115451,0.130188
687 rs11191555,rs11191573,rs149555487,rs4917996,rs4917999 0 6.16213e+06 inf 5 0 0.033369 0.00186629,0.140755 -8.592e-05,-6.1977e-05,-4.02089e-05,-4.21636e-05,-6.35971e-05 0.148123,0.105943,0.285022,0.0987523,0.107227
688 rs115952365,rs12220375,rs3781282,rs4917996 0 6.16212e+06 inf 4 -nan 0.0179276 0.00101184,0.0667806 0.000175966,-9.43821e-05,-1.6748e-05,-3.96847e-06 0.19028,0.14783,0.0939159,0.0896745
689 rs11191555,rs11191573,rs115952365,rs12779263,rs4917996 0 6.16211e+06 inf 5 0 0.0391783 0.00142171,0.1664 -9.08134e-05,-3.6203e-05,0.000156793,-3.79469e-05,-2.04213e-05 0.148233,0.110115,0.198508,0.111806,0.101948
690 rs11191555,rs11191573,rs115952365,rs4917996,rs4917999 0 6.16211e+06 inf 5 0 0.0387627 0.0018785,0.169373 -9.08585e-05,-3.59657e-05,0.000156842,-2.02211e-05,-3.79516e-05 0.148223,0.109736,0.198458,0.101657,0.111761
691 rs11191555,rs11191573,rs113642369,rs4917996,rs4917999 0 6.1621e+06 inf 5 0 0.0654457 0.00154972,0.299953 -7.98908e-05,-9.37335e-05,-6.76895e-05,-6.89525e-05,-9.74084e-05 0.148734,0.127503,0.14573,0.115472,0.130214
692 rs10883836,rs115952365,rs12779263,rs4917996,rs77420391 0 6.16126e+06 inf 5 0 0.0718732 0.00232505,0.355399 -6.11664e-05,0.000168597,-6.33023e-05,-4.29259e-05,-0.00010941 0.142931,0.22391,0.144762,0.129602,0.153435
693 rs10883836,rs115952365,rs4917996,rs77420391 0 6.16125e+06 inf 4 -nan 0.0207004 0.00118097,0.0853045 -1.6476e-05,0.000214301,-4.62982e-06,-0.000116083 0.0999223,0.19802,0.0955358,0.152675
694 rs115952365,rs3781282,rs4917996,rs79237883 0 6.16084e+06 inf 4 -nan 0.0207021 0.00127693,0.0794635 0.000214241,-1.66545e-05,-4.65877e-06,-0.000115684 0.198024,0.0999259,0.0955393,0.152677
695 rs115952365,rs3781282,rs4917996,rs732998 0 6.15805e+06 inf 4 -nan 0.0207137 0.00110246,0.0722559 0.000214384,-1.66525e-05,-4.65602e-06,-0.000115715 0.198055,0.0999507,0.0955635,0.152695
696 rs11191555,rs11191572,rs149555487,rs4917996,rs4917999 0 6.15659e+06 inf 5 0 0.0334335 0.00182481,0.13946 -8.60198e-05,-6.21291e-05,-4.03076e-05,-4.23152e-05,-6.37701e-05 0.148152,0.106029,0.285078,0.0988264,0.107311
697 rs11191555,rs11191572,rs115952365,rs12779263,rs4917996 0 6.15657e+06 inf 5 0 0.0392788 0.00171632,0.166123 -9.09285e-05,-3.62437e-05,0.000156949,-3.80102e-05,-2.0477e-05 0.148262,0.11023,0.198599,0.111921,0.102045
698 rs11191555,rs11191572,rs115952365,rs4917996,rs4917999 0 6.15657e+06 inf 5 0 0.0388605 0.00191603,0.167652 -9.09738e-05,-3.60049e-05,0.000156999,-2.02756e-05,-3.80137e-05 0.148252,0.109848,0.198549,0.101752,0.111874
699 rs11191555,rs11191572,rs113642369,rs4917996,rs4917999 0 6.15656e+06 inf 5 0 0.0657893 0.00144406,0.311547 -7.99302e-05,-9.42424e-05,-6.82066e-05,-6.94075e-05,-9.79506e-05 0.148767,0.127776,0.145986,0.115696,0.130492
700 rs11191593,rs115952365,rs3781282,rs4917996 0 6.15545e+06 inf 4 -nan 0.0179447 0.000914524,0.0687283 -9.44312e-05,0.000176227,-1.67552e-05,-3.96829e-06 0.147864,0.190331,0.0939538,0.0897115
701 rs115952365,rs12779263,rs1541213,rs4917996,rs77420391 0 6.15425e+06 inf 5 0 0.136762 0.00287724,0.637868 0.000140338,-0.000109382,-0.000106768,-8.34467e-05,-0.000116288 0.263962,0.19461,0.192485,0.171738,0.156653
702 rs115952365,rs1541213,rs4917996,rs77420391 0 6.15424e+06 inf 4 -nan 0.0207296 0.00130291,0.072564 0.000214687,-1.64134e-05,-4.61335e-06,-0.000116289 0.198097,0.0999845,0.0955965,0.15272
703 rs115952365,rs34747231,rs3781282,rs4917996 0 6.15302e+06 inf 4 -nan 0.017951 0.00112483,0.0662558 0.000176322,-9.44491e-05,-1.67578e-05,-3.96821e-06 0.19035,0.147876,0.0939677,0.089725
704 rs11191580,rs115952365,rs3781282,rs4917996 0 6.15284e+06 inf 4 -nan 0.0179515 0.00102471,0.0639714 -9.44504e-05,0.000176329,-1.6758e-05,-3.96821e-06 0.147877,0.190351,0.0939687,0.0897259
705 rs115952365,rs12355120,rs12779263,rs4917996,rs77420391 0 6.15101e+06 inf 5 0 0.0727321 0.00284855,0.350917 0.000168573,-6.16277e-05,-6.38145e-05,-4.33841e-05,-0.000109655 0.224505,0.143696,0.145531,0.130249,0.15351
706 rs115952365,rs12355120,rs4917996,rs77420391 0 6.151e+06 inf 4 -nan 0.0207432 0.00102951,0.0770346 0.000214866,-1.63843e-05,-4.60566e-06,-0.000116385 0.198133,0.100013,0.0956246,0.152741
707 rs115952365,rs12779263,rs2153774,rs4917996,rs77420391 0 6.14997e+06 inf 5 0 0.138292 0.00280777,0.630988 0.000139563,-0.000110343,-0.0001077,-8.42877e-05,-0.000116332 0.264819,0.195634,0.193502,0.172608,0.156698
708 rs115952365,rs2153774,rs4917996,rs77420391 0 6.14996e+06 inf 4 -nan 0.0207476 0.00111618,0.0771318 0.000214924,-1.63749e-05,-4.60318e-06,-0.000116415 0.198144,0.100023,0.0956337,0.152748
709 rs10883836,rs11191555,rs149555487,rs4917996,rs4917999 0 6.14919e+06 inf 5 0 0.0606393 0.00253955,0.295146 -0.000145213,-0.00010496,-8.64786e-05,-0.000115868,-0.000146143 0.138326,0.154704,0.299282,0.126471,0.13865
710 rs10883836,rs11191555,rs115952365,rs12779263,rs4917996 0 6.14917e+06 inf 5 0 0.0983602 0.00265428,0.478078 -8.01194e-05,-0.000113838,0.000160108,-8.2449e-05,-5.98118e-05 0.164939,0.155188,0.241284,0.166892,0.148258
711 rs10883836,rs11191555,rs115952365,rs4917996,rs4917999 0 6.14917e+06 inf 5 0 0.0949381 0.00260235,0.4219 -7.78267e-05,-0.00011415,0.000161986,-5.78374e-05,-8.04675e-05 0.162452,0.15514,0.240025,0.146207,0.164784
712 rs10883836,rs11191555,rs113642369,rs4917996,rs4917999 0 6.14916e+06 inf 5 0 -0.275785 0.000107777,0.0513412 0.000467642,-0.000188541,0.000515053,0.000411907,0.000474496 NA,0.150283,NA,NA,NA
713 rs11191559,rs115952365,rs3781282,rs4917996 0 6.14848e+06 inf 4 -nan 0.0179628 0.000860046,0.0731142 -9.44826e-05,0.0001765,-1.67627e-05,-3.96806e-06 0.147899,0.190385,0.0939936,0.0897502
714 rs10883839,rs115952365,rs12779263,rs4917996,rs77420391 0 6.14634e+06 inf 5 0 0.0731315 0.0023807,0.308181 -6.18421e-05,0.000168557,-6.40523e-05,-4.35967e-05,-0.000109767 0.144051,0.22478,0.145888,0.130549,0.153545
715 rs10883839,rs115952365,rs4917996,rs77420391 0 6.14634e+06 inf 4 -nan 0.0207628 0.00111964,0.0825417 -1.63422e-05,0.000215124,-4.5945e-06,-0.000116522 0.100055,0.198184,0.0956653,0.152772
716 rs115952365,rs12412038,rs3781282,rs4917996 0 6.14465e+06 inf 4 -nan 0.0179727 0.00117969,0.0676832 0.000176651,-9.4511e-05,-1.67668e-05,-3.96791e-06 0.190414,0.147918,0.0940156,0.0897717
717 rs115952365,rs12779263,rs4917996,rs6584539,rs77420391 0 6.14274e+06 inf 5 0 0.140965 0.0033023,0.623493 0.000138198,-0.000112021,-8.57557e-05,-0.000109328,-0.000116402 0.266309,0.19741,0.174116,0.195266,0.156775
718 rs115952365,rs4917996,rs6584539,rs77420391 0 6.14273e+06 inf 4 -nan 0.0196128 0.00111352,0.0673708 0.000200283,-4.40548e-06,-1.65807e-05,-0.000108232 0.195094,0.0932628,0.0975941,0.150904
719 rs11191555,rs149555487,rs1541213,rs4917996,rs4917999 0 6.14218e+06 inf 5 0 0.0257459 0.00172662,0.0991915 -7.06296e-05,-2.69259e-05,-3.92267e-05,-2.27604e-05,-4.08753e-05 0.143729,0.276663,0.0953412,0.089626,0.0969265
720 rs11191555,rs115952365,rs12779263,rs1541213,rs4917996 0 6.14216e+06 inf 5 0 0.0435367 0.00171816,0.192173 -9.51188e-05,0.000161752,-4.15343e-05,-3.96498e-05,-2.35696e-05 0.149373,0.202358,0.116702,0.114994,0.106055
721 rs11191555,rs115952365,rs1541213,rs4917996,rs4917999 0 6.14216e+06 inf 5 0 0.0391187 0.00199599,0.174242 -9.12751e-05,0.00015741,-3.61083e-05,-2.04189e-05,-3.81766e-05 0.148328,0.198787,0.110144,0.102001,0.112171
722 rs11191555,rs113642369,rs1541213,rs4917996,rs4917999 0 6.14215e+06 inf 5 0 0.0667053 0.00189015,0.331877 -8.00293e-05,-6.95858e-05,-9.55994e-05,-7.06201e-05,-9.93951e-05 0.148855,0.146665,0.128501,0.116292,0.13123
723 rs10509766,rs115952365,rs12779263,rs4917996,rs77420391 0 6.14142e+06 inf 5 0 0.0735591 0.00245747,0.333415 -6.20716e-05,0.000168538,-6.43065e-05,-4.3824e-05,-0.000109885 0.144429,0.225074,0.146268,0.130869,0.153581
724 rs10509766,rs115952365,rs4917996,rs77420391 0 6.14141e+06 inf 4 -nan 0.0207836 0.00128356,0.0768537 -1.62976e-05,0.000215397,-4.5826e-06,-0.000116668 0.100099,0.198239,0.0957084,0.152804
725 rs10786738,rs115952365,rs12779263,rs4917996,rs77420391 0 6.14068e+06 inf 5 0 0.0736238 0.00204913,0.29705 -6.21064e-05,0.000168535,-6.43449e-05,-4.38583e-05,-0.000109902 0.144487,0.225119,0.146326,0.130918,0.153586
726 rs10786738,rs115952365,rs4917996,rs77420391 0 6.14067e+06 inf 4 -nan 0.0207867 0.00113469,0.0797137 -1.62908e-05,0.000215439,-4.5808e-06,-0.00011669 0.100106,0.198247,0.0957149,0.152809
727 rs115952365,rs12779263,rs3861984,rs4917996,rs77420391 0 6.14013e+06 inf 5 0 0.14196 0.00251527,0.642825 0.000137686,-0.000112644,-0.000109934,-8.63014e-05,-0.000116426 0.266861,0.198067,0.195919,0.174674,0.156803
728 rs115952365,rs3861984,rs4917996,rs77420391 0 6.14012e+06 inf 4 -nan 0.0207891 0.00139254,0.0861264 0.000215469,-1.62858e-05,-4.57947e-06,-0.000116707 0.198253,0.100111,0.0957197,0.152812
729 rs115952365,rs12779263,rs2182348,rs4917996,rs77420391 0 6.13987e+06 inf 5 0 0.142059 0.00344624,0.61847 0.000137635,-0.000112707,-0.000109994,-8.63558e-05,-0.000116429 0.266916,0.198132,0.195984,0.17473,0.156805
730 rs115952365,rs2182348,rs4917996,rs77420391 0 6.13986e+06 inf 4 -nan 0.0207902 0.00109847,0.075046 0.000215483,-1.62835e-05,-4.57884e-06,-0.000116714 0.198256,0.100113,0.095722,0.152814
731 rs115952365,rs12414232,rs12779263,rs4917996,rs77420391 0 6.13955e+06 inf 5 0 0.0737231 0.00228931,0.331402 0.00016853,-6.21597e-05,-6.44039e-05,-4.39111e-05,-0.000109929 0.225187,0.144574,0.146414,0.130992,0.153595
732 rs115952365,rs12414232,rs4917996,rs77420391 0 6.13954e+06 inf 4 -nan 0.0207915 0.00123161,0.0791465 0.000215501,-1.62805e-05,-4.57805e-06,-0.000116724 0.198259,0.100116,0.0957248,0.152816
733 rs11191555,rs12355120,rs149555487,rs4917996,rs4917999 0 6.13895e+06 inf 5 0 0.0336419 0.0018581,0.139873 -8.63393e-05,-6.26208e-05,-4.06261e-05,-4.28051e-05,-6.43285e-05 0.148243,0.106308,0.285257,0.0990654,0.107581
734 rs11191555,rs115952365,rs12355120,rs12779263,rs4917996 0 6.13893e+06 inf 5 0 0.0396043 0.00183268,0.181837 -9.1297e-05,0.000157448,-3.63753e-05,-3.82141e-05,-2.06568e-05 0.148355,0.198895,0.1106,0.112294,0.102357
735 rs11191555,rs115952365,rs12355120,rs4917996,rs4917999 0 6.13893e+06 inf 5 0 0.0391773 0.00169329,0.174477 -9.1343e-05,0.000157502,-3.61317e-05,-2.04513e-05,-3.82135e-05 0.148345,0.198842,0.110211,0.102058,0.112238
736 rs11191555,rs113642369,rs12355120,rs4917996,rs4917999 0 6.13892e+06 inf 5 0 0.0669153 0.00196375,0.290515 -8.00509e-05,-6.99021e-05,-9.59106e-05,-7.08981e-05,-9.97262e-05 0.148874,0.14682,0.128667,0.116428,0.131398
737 rs115952365,rs12779263,rs3740386,rs4917996,rs77420391 0 6.13841e+06 inf 5 0 0.142623 0.00308276,0.676301 0.000137344,-0.00011306,-0.000110338,-8.66653e-05,-0.000116442 0.267229,0.198504,0.196353,0.175045,0.156821
738 rs115952365,rs3740386,rs4917996,rs77420391 0 6.1384e+06 inf 4 -nan 0.0207964 0.00115969,0.0837221 0.000215565,-1.62702e-05,-4.57528e-06,-0.000116758 0.198272,0.100126,0.0957348,0.152824
739 rs11191555,rs149555487,rs2153774,rs4917996,rs4917999 0 6.13791e+06 inf 5 0 0.0257685 0.00128844,0.0967027 -7.06919e-05,-2.69609e-05,-3.92711e-05,-2.28085e-05,-4.09343e-05 0.143746,0.276695,0.0953739,0.0896543,0.0969583
740 rs11191555,rs115952365,rs12779263,rs2153774,rs4917996 0 6.13789e+06 inf 5 0 0.0436396 0.00178469,0.160069 -9.52128e-05,0.000161868,-4.15968e-05,-3.96941e-05,-2.36256e-05 0.149397,0.202446,0.116816,0.115107,0.10615
741 rs11191555,rs115952365,rs2153774,rs4917996,rs4917999 0 6.13789e+06 inf 5 0 0.0391963 0.0016377,0.172727 -9.13649e-05,0.000157532,-3.61393e-05,-2.04618e-05,-3.82254e-05 0.148351,0.198859,0.110233,0.102076,0.11226
742 rs11191555,rs113642369,rs2153774,rs4917996,rs4917999 0 6.13788e+06 inf 5 0 0.0669831 0.00180938,0.302078 -8.00578e-05,-7.00044e-05,-9.60113e-05,-7.09879e-05,-9.98332e-05 0.148881,0.14687,0.12872,0.116472,0.131453
743 rs10786741,rs115952365,rs12779263,rs4917996,rs77420391 0 6.13761e+06 inf 5 0 0.0738943 0.00222349,0.396113 -6.22515e-05,0.000168522,-6.45055e-05,-4.40019e-05,-0.000109976 0.144725,0.225305,0.146566,0.13112,0.153609
744 rs10786741,rs115952365,rs4917996,rs77420391 0 6.1376e+06 inf 4 -nan 0.0207998 0.00127653,0.0686198 -1.62628e-05,0.000215609,-4.57331e-06,-0.000116781 0.100133,0.198281,0.0957419,0.152829
745 rs115952365,rs12779263,rs2281877,rs4917996,rs77420391 0 6.13702e+06 inf 5 0 0.143167 0.0023829,0.797961 0.000137063,-0.000113401,-0.000110669,-8.6963e-05,-0.000116454 0.267529,0.198861,0.196707,0.175348,0.156836
746 rs115952365,rs2281877,rs4917996,rs77420391 0 6.13701e+06 inf 4 -nan 0.0208023 0.00128337,0.0747913 0.000215642,-1.62574e-05,-4.57187e-06,-0.000116799 0.198288,0.100139,0.0957471,0.152833
747 rs10883839,rs11191555,rs149555487,rs4917996,rs4917999 0 6.13429e+06 inf 5 0 0.0614942 0.00252609,0.283199 -0.000147628,-0.000105203,-8.78319e-05,-0.000118075,-0.000148597 0.13923,0.154814,0.299569,0.127246,0.139529
748 rs10883839,rs11191555,rs115952365,rs12779263,rs4917996 0 6.13427e+06 inf 5 0 0.100977 0.00269572,0.500427 -8.16363e-05,-0.000114143,0.000159218,-8.40499e-05,-6.12257e-05 0.166959,0.155317,0.242911,0.168923,0.149975
749 rs10883839,rs11191555,rs115952365,rs4917996,rs4917999 0 6.13427e+06 inf 5 0 0.0973574 0.00266665,0.433426 -7.92181e-05,-0.00011447,0.000161217,-5.91425e-05,-8.19446e-05 0.164354,0.155266,0.241567,0.147824,0.166699
750 rs10883839,rs11191555,rs113642369,rs4917996,rs4917999 0 6.13426e+06 inf 5 0 -0.25299 9.40299e-05,0.0516709 0.000429543,-0.000183396,0.000475942,0.000379141,0.00043558 NA,0.150724,NA,NA,NA
751 rs115952365,rs12779263,rs2148198,rs4917996,rs77420391 0 6.1316e+06 inf 5 0 0.145322 0.00301175,0.720829 0.000135943,-0.000114751,-0.000111981,-8.8144e-05,-0.000116498 0.268718,0.200271,0.198108,0.176547,0.156895
752 rs115952365,rs2148198,rs4917996,rs77420391 0 6.13159e+06 inf 4 -nan 0.0208253 0.00169169,0.0745243 0.000215945,-1.62078e-05,-4.55852e-06,-0.00011696 0.198348,0.100188,0.0957948,0.152868
753 rs11191555,rs149555487,rs4917996,rs4917999,rs6584539 0 6.13069e+06 inf 5 0 0.0210215 0.00119184,0.0848463 -5.50681e-05,-1.83746e-05,-1.1864e-05,-2.68755e-05,-2.54101e-05 0.139457,0.268717,0.083564,0.0901352,0.0883887
754 rs11191555,rs115952365,rs12779263,rs4917996,rs6584539 0 6.13067e+06 inf 5 0 0.0453047 0.00180982,0.195236 -9.66135e-05,0.000163325,-4.29175e-05,-2.47936e-05,-4.0964e-05 0.149773,0.20386,0.118636,0.107676,0.11692
755 rs11191555,rs115952365,rs4917996,rs4917999,rs6584539 0 6.13067e+06 inf 5 0 0.0346542 0.00171295,0.131545 -8.56184e-05,0.000150162,-1.69505e-05,-3.4145e-05,-3.2128e-05 0.14685,0.19451,0.0975977,0.106929,0.104925
756 rs11191555,rs113642369,rs4917996,rs4917999,rs6584539 0 6.13066e+06 inf 5 0 0.0525426 0.00194372,0.246037 -7.76102e-05,-4.69082e-05,-5.04865e-05,-7.53408e-05,-7.205e-05 0.147211,0.13576,0.106695,0.119324,0.116802
757 rs10509766,rs11191555,rs149555487,rs4917996,rs4917999 0 6.12937e+06 inf 5 0 0.0617834 0.00249833,0.311744 -0.000148445,-0.000105282,-8.82897e-05,-0.000118822,-0.000149428 0.139535,0.154851,0.299665,0.127507,0.139825
758 rs10509766,rs11191555,rs115952365,rs12779263,rs4917996 0 6.12935e+06 inf 5 0 0.101877 0.0027222,0.519682 -8.2158e-05,-0.000114242,0.000158903,-8.45996e-05,-6.1711e-05 0.167648,0.15536,0.243467,0.169617,0.150561
759 rs10509766,rs11191555,rs115952365,rs4917996,rs4917999 0 6.12935e+06 inf 5 0 0.0981885 0.00332418,0.478815 -7.96958e-05,-0.000114575,0.000160945,-5.95896e-05,-8.2451e-05 0.165002,0.155308,0.242094,0.148375,0.167352
760 rs10509766,rs11191555,rs113642369,rs4917996,rs4917999 0 6.12934e+06 inf 5 0 -0.246229 8.88598e-05,0.050305 0.000418245,-0.000181885,0.000464345,0.000369422,0.000424037 NA,0.150858,NA,NA,NA
761 rs10786738,rs11191555,rs149555487,rs4917996,rs4917999 0 6.12863e+06 inf 5 0 0.0618271 0.00229339,0.278119 -0.000148569,-0.000105294,-8.83589e-05,-0.000118935,-0.000149553 0.139581,0.154856,0.29968,0.127547,0.13987
762 rs10786738,rs11191555,rs115952365,rs12779263,rs4917996 0 6.12861e+06 inf 5 0 0.102014 0.00201817,0.513248 -8.22372e-05,-0.000114257,0.000158855,-8.4683e-05,-6.17846e-05 0.167753,0.155366,0.243551,0.169722,0.15065
763 rs10786738,rs11191555,rs115952365,rs4917996,rs4917999 0 6.12861e+06 inf 5 0 0.0983146 0.00260587,0.451721 -7.97684e-05,-0.000114591,0.000160903,-5.96575e-05,-8.25278e-05 0.1651,0.155314,0.242174,0.148459,0.167451
764 rs10786738,rs11191555,rs113642369,rs4917996,rs4917999 0 6.1286e+06 inf 5 0 -0.245244 9.56635e-05,0.0496258 0.000416599,-0.000181666,0.000462654,0.000368005,0.000422355 NA,0.150877,NA,NA,NA
765 rs11191555,rs149555487,rs3861984,rs4917996,rs4917999 0 6.12808e+06 inf 5 0 0.025821 0.00123498,0.109428 -7.08356e-05,-2.70418e-05,-3.93738e-05,-2.292e-05,-4.10708e-05 0.143785,0.276768,0.0954495,0.0897198,0.0970319
766 rs11191555,rs115952365,rs12779263,rs3861984,rs4917996 0 6.12806e+06 inf 5 0 0.043879 0.00152831,0.184641 -9.54297e-05,0.000162135,-4.17418e-05,-3.97972e-05,-2.37553e-05 0.149453,0.202651,0.117079,0.115369,0.106371
767 rs11191555,rs115952365,rs3861984,rs4917996,rs4917999 0 6.12806e+06 inf 5 0 0.0393765 0.00191294,0.167518 -9.1572e-05,0.000157812,-3.62112e-05,-2.05611e-05,-3.83382e-05 0.148403,0.199025,0.110439,0.10225,0.112467
768 rs11191555,rs113642369,rs3861984,rs4917996,rs4917999 0 6.12805e+06 inf 5 0 0.0676334 0.00167325,0.315191 -8.01213e-05,-7.09845e-05,-9.69751e-05,-7.18482e-05,-0.000100858 0.148941,0.147349,0.129232,0.116892,0.131973
769 rs11191555,rs149555487,rs2182348,rs4917996,rs4917999 0 6.12782e+06 inf 5 0 0.0258224 0.00170326,0.102139 -7.08394e-05,-2.70439e-05,-3.93765e-05,-2.2923e-05,-4.10744e-05 0.143786,0.27677,0.0954515,0.0897215,0.0970339
770 rs11191555,rs115952365,rs12779263,rs2182348,rs4917996 0 6.1278e+06 inf 5 0 0.0438853 0.00222655,0.197462 -9.54354e-05,0.000162142,-4.17456e-05,-3.97999e-05,-2.37588e-05 0.149455,0.202657,0.117086,0.115376,0.106377
771 rs11191555,rs115952365,rs2182348,rs4917996,rs4917999 0 6.1278e+06 inf 5 0 0.0393812 0.00172999,0.172679 -9.15774e-05,0.00015782,-3.62131e-05,-2.05638e-05,-3.83412e-05 0.148404,0.199029,0.110444,0.102254,0.112472
772 rs11191555,rs113642369,rs2182348,rs4917996,rs4917999 0 6.12779e+06 inf 5 0 0.0676506 0.00242835,0.331855 -8.0123e-05,-7.10105e-05,-9.70008e-05,-7.18711e-05,-0.000100885 0.148942,0.147362,0.129245,0.116903,0.131987
773 rs11191555,rs12414232,rs149555487,rs4917996,rs4917999 0 6.1275e+06 inf 5 0 0.0337794 0.00177313,0.135244 -8.65477e-05,-6.29458e-05,-4.08362e-05,-4.31286e-05,-6.4697e-05 0.148303,0.106492,0.285374,0.0992229,0.107759
774 rs11191555,rs115952365,rs12414232,rs12779263,rs4917996 0 6.12748e+06 inf 5 0 0.03982 0.00148425,0.180663 -9.15378e-05,0.000157773,-3.64623e-05,-3.83483e-05,-2.07753e-05 0.148416,0.19909,0.110845,0.112539,0.102564
775 rs11191555,rs115952365,rs12414232,rs4917996,rs4917999 0 6.12748e+06 inf 5 0 0.0393872 0.00174088,0.174241 -9.15842e-05,0.000157829,-3.62155e-05,-2.05671e-05,-3.83449e-05 0.148406,0.199035,0.110451,0.10226,0.112479
776 rs11191555,rs113642369,rs12414232,rs4917996,rs4917999 0 6.12747e+06 inf 5 0 0.0676724 0.00184781,0.270801 -8.0125e-05,-7.10433e-05,-9.7033e-05,-7.18998e-05,-0.000100919 0.148944,0.147378,0.129262,0.116917,0.132004
777 rs11191555,rs149555487,rs3740386,rs4917996,rs4917999 0 6.12636e+06 inf 5 0 0.0258302 0.00130855,0.105274 -7.08608e-05,-2.7056e-05,-3.93918e-05,-2.29396e-05,-4.10947e-05 0.143791,0.27678,0.0954628,0.0897313,0.0970448
778 rs11191555,rs115952365,rs12779263,rs3740386,rs4917996 0 6.12634e+06 inf 5 0 0.0439212 0.00216007,0.195266 -9.54677e-05,0.000162182,-4.17673e-05,-3.98153e-05,-2.37782e-05 0.149463,0.202687,0.117125,0.115415,0.10641
779 rs11191555,rs115952365,rs3740386,rs4917996,rs4917999 0 6.12634e+06 inf 5 0 0.0394082 0.00204157,0.172198 -9.16082e-05,0.000157861,-3.62239e-05,-2.05786e-05,-3.83581e-05 0.148412,0.199054,0.110475,0.10228,0.112503
780 rs11191555,rs113642369,rs3740386,rs4917996,rs4917999 0 6.12633e+06 inf 5 0 0.0677486 0.00155855,0.387069 -8.01322e-05,-7.11583e-05,-9.71461e-05,-7.20007e-05,-0.000101039 0.148951,0.147434,0.129322,0.116966,0.132065
781 rs10786741,rs11191555,rs149555487,rs4917996,rs4917999 0 6.12556e+06 inf 5 0 0.0620097 0.00187288,0.287247 -0.000149085,-0.000105343,-8.86478e-05,-0.000119406,-0.000150077 0.139773,0.154879,0.29974,0.127711,0.140056
782 rs10786741,rs11191555,rs115952365,rs12779263,rs4917996 0 6.12554e+06 inf 5 0 0.102587 0.00262847,0.457045 -8.25692e-05,-0.000114319,0.000158652,-8.50325e-05,-6.2093e-05 0.16819,0.155393,0.243905,0.170161,0.151022
783 rs10786741,rs11191555,rs115952365,rs4917996,rs4917999 0 6.12554e+06 inf 5 0 0.0988431 0.00264751,0.505667 -8.00721e-05,-0.000114656,0.000160728,-5.99415e-05,-8.28495e-05 0.16551,0.15534,0.242508,0.148808,0.167864
784 rs10786741,rs11191555,rs113642369,rs4917996,rs4917999 0 6.12553e+06 inf 5 0 -0.241227 7.30536e-05,0.0440996 0.000409887,-0.000180773,0.000455765,0.00036223,0.000415496 NA,0.150958,NA,NA,NA
785 rs11191555,rs149555487,rs2281877,rs4917996,rs4917999 0 6.12497e+06 inf 5 0 0.0258377 0.00136561,0.113282 -7.08812e-05,-2.70675e-05,-3.94065e-05,-2.29555e-05,-4.11142e-05 0.143797,0.276791,0.0954736,0.0897406,0.0970553
786 rs11191555,rs115952365,rs12779263,rs2281877,rs4917996 0 6.12495e+06 inf 5 0 0.0439555 0.00176201,0.182108 -9.54985e-05,0.00016222,-4.17881e-05,-3.98301e-05,-2.37967e-05 0.149471,0.202717,0.117163,0.115453,0.106441
787 rs11191555,rs115952365,rs2281877,rs4917996,rs4917999 0 6.12495e+06 inf 5 0 0.039434 0.00189111,0.148213 -9.16377e-05,0.000157901,-3.62342e-05,-2.05928e-05,-3.83742e-05 0.148419,0.199078,0.110504,0.102305,0.112533
788 rs11191555,rs113642369,rs2281877,rs4917996,rs4917999 0 6.12494e+06 inf 5 0 0.0678424 0.00182232,0.337773 -8.01409e-05,-7.12997e-05,-9.72852e-05,-7.21248e-05,-0.000101187 0.14896,0.147503,0.129396,0.117027,0.13214
789 rs10786742,rs115952365,rs12779263,rs4917996,rs77420391 0 6.12472e+06 inf 5 0 0.0750559 0.00190607,0.351731 -6.28746e-05,0.000168451,-6.51936e-05,-4.46168e-05,-0.000110284 0.145747,0.2261,0.147593,0.131984,0.153705
790 rs10786742,rs115952365,rs4917996,rs77420391 0 6.12472e+06 inf 4 -nan 0.0208547 0.00148927,0.0800097 -1.61444e-05,0.000216329,-4.54137e-06,-0.000117166 0.10025,0.198425,0.0958557,0.152914
791 rs11191589,rs115952365,rs12779263,rs4917996,rs77420391 0 6.12432e+06 inf 5 0 0.0750928 0.00273091,0.364964 -6.28944e-05,0.000168449,-6.52154e-05,-4.46363e-05,-0.000110294 0.145779,0.226126,0.147625,0.132011,0.153708
792 rs11191589,rs115952365,rs4917996,rs77420391 0 6.12432e+06 inf 4 -nan 0.0208564 0.00113123,0.075611 -1.61407e-05,0.000216352,-4.54036e-06,-0.000117178 0.100253,0.198429,0.0958592,0.152916
793 rs11191591,rs115952365,rs12779263,rs4917996,rs77420391 0 6.12274e+06 inf 5 0 0.0752385 0.00260056,0.352397 -6.29725e-05,0.000168438,-6.53015e-05,-4.47133e-05,-0.000110331 0.145907,0.226225,0.147754,0.132119,0.15372
794 rs11191591,rs115952365,rs4917996,rs77420391 0 6.12274e+06 inf 4 -nan 0.0208632 0.00135416,0.0734775 -1.61261e-05,0.000216441,-4.53638e-06,-0.000117225 0.100268,0.198447,0.0958733,0.152927
795 rs115952365,rs12779263,rs2148200,rs4917996,rs77420391 0 6.12235e+06 inf 5 0 0.149173 0.00269646,0.652628 0.000133922,-0.000117162,-0.000114326,-9.02513e-05,-0.000116564 0.270828,0.202766,0.200587,0.178668,0.156998
796 rs115952365,rs2148200,rs4917996,rs77420391 0 6.12234e+06 inf 4 -nan 0.0208649 0.0014091,0.0774706 0.000216463,-1.61224e-05,-4.53539e-06,-0.000117237 0.198452,0.100271,0.0958767,0.152929
797 rs11191555,rs149555487,rs2148198,rs4917996,rs4917999 0 6.11956e+06 inf 5 0 0.0258668 0.00128964,0.101872 -7.09607e-05,-2.71124e-05,-3.94636e-05,-2.30175e-05,-4.119e-05 0.143819,0.276831,0.0955156,0.0897769,0.0970962
798 rs11191555,rs115952365,rs12779263,rs2148198,rs4917996 0 6.11954e+06 inf 5 0 0.0440897 0.00202096,0.193043 -9.56185e-05,0.000162367,-4.18689e-05,-3.98878e-05,-2.38691e-05 0.149502,0.202831,0.11731,0.115599,0.106565
799 rs11191555,rs115952365,rs2148198,rs4917996,rs4917999 0 6.11954e+06 inf 5 0 0.0395348 0.00195447,0.177312 -9.17523e-05,0.000158056,-3.62744e-05,-2.06482e-05,-3.8437e-05 0.148448,0.19917,0.110619,0.102402,0.112648
800 rs11191555,rs113642369,rs2148198,rs4917996,rs4917999 0 6.11953e+06 inf 5 0 0.0682102 0.00192565,0.289956 -8.01744e-05,-7.18544e-05,-9.78305e-05,-7.26112e-05,-0.000101766 0.148993,0.147773,0.129684,0.117264,0.132433
801 rs10786742,rs11191555,rs149555487,rs4917996,rs4917999 0 6.11269e+06 inf 5 0 0.062791 0.00206133,0.295129 -0.000151295,-0.000105547,-8.98839e-05,-0.000121423,-0.00015232 0.140591,0.154976,0.299995,0.128413,0.140852
802 rs10786742,rs11191555,rs115952365,rs12779263,rs4917996 0 6.11267e+06 inf 5 0 0.105074 0.00207455,0.4888 -8.40097e-05,-0.000114574,0.000157751,-8.65472e-05,-6.34292e-05 0.170073,0.155507,0.24543,0.172056,0.152624
803 rs10786742,rs11191555,rs115952365,rs4917996,rs4917999 0 6.11267e+06 inf 5 0 0.101134 0.00269931,0.483405 -8.13887e-05,-0.000114926,0.000159947,-6.11702e-05,-8.42419e-05 0.167279,0.155452,0.243951,0.150312,0.169646
804 rs10786742,rs11191555,rs113642369,rs4917996,rs4917999 0 6.11266e+06 inf 5 0 -0.22565 8.52597e-05,0.0388783 0.00038386,-0.00017734,0.000429051,0.000339831,0.000388897 NA,0.151279,NA,NA,NA
805 rs11191555,rs11191589,rs149555487,rs4917996,rs4917999 0 6.11229e+06 inf 5 0 0.0339651 0.00181437,0.138722 -8.6826e-05,-6.33848e-05,-4.11194e-05,-4.35653e-05,-6.51941e-05 0.148383,0.106739,0.28553,0.099435,0.108
806 rs11191555,rs11191589,rs115952365,rs12779263,rs4917996 0 6.11227e+06 inf 5 0 0.0401121 0.0020391,0.166116 -9.18594e-05,-3.65798e-05,0.000158206,-3.85289e-05,-2.0935e-05 0.148498,0.111177,0.199353,0.112872,0.102842
807 rs11191555,rs11191589,rs115952365,rs4917996,rs4917999 0 6.11227e+06 inf 5 0 0.0396714 0.00157635,0.166097 -9.19066e-05,-3.63287e-05,0.000158264,-2.0723e-05,-3.85218e-05 0.148487,0.110775,0.199296,0.102533,0.112804
808 rs11191555,rs11191589,rs113642369,rs4917996,rs4917999 0 6.11226e+06 inf 5 0 0.068712 0.00212824,0.334376 -8.0218e-05,-9.85748e-05,-7.26114e-05,-7.32747e-05,-0.000102556 0.149038,0.130076,0.148141,0.117586,0.132832
809 rs115952365,rs12779263,rs1926037,rs4917996,rs77420391 0 6.11079e+06 inf 5 0 0.154322 0.00277947,0.780209 0.000131182,-0.00012038,-0.00011746,-9.30631e-05,-0.000116629 0.273621,0.206056,0.203854,0.181465,0.157129
810 rs115952365,rs1926037,rs4917996,rs77420391 0 6.11078e+06 inf 4 -nan 0.0209148 0.00114088,0.0768575 0.000217114,-1.60144e-05,-4.50586e-06,-0.000117584 0.198582,0.100377,0.09598,0.153006
811 rs115952365,rs12779263,rs1926036,rs4917996,rs77420391 0 6.11077e+06 inf 5 0 0.154328 0.00382078,0.780067 0.000131179,-0.000120384,-0.000117463,-9.30665e-05,-0.000116629 0.273625,0.20606,0.203858,0.181468,0.157129
812 rs115952365,rs1926036,rs4917996,rs77420391 0 6.11077e+06 inf 4 -nan 0.0209149 0.00136415,0.0702802 0.000217115,-1.60143e-05,-4.50582e-06,-0.000117584 0.198582,0.100377,0.0959802,0.153006
813 rs11191555,rs11191591,rs149555487,rs4917996,rs4917999 0 6.11071e+06 inf 5 0 0.0339846 0.00174562,0.137462 -8.68549e-05,-6.34309e-05,-4.1149e-05,-4.36111e-05,-6.52461e-05 0.148392,0.106765,0.285547,0.0994572,0.108025
814 rs11191555,rs11191591,rs115952365,rs12779263,rs4917996 0 6.11069e+06 inf 5 0 0.0401428 0.00144028,0.154509 -9.18929e-05,-3.65922e-05,0.000158251,-3.85478e-05,-2.09517e-05 0.148507,0.111211,0.19938,0.112906,0.102872
815 rs11191555,rs11191591,rs115952365,rs4917996,rs4917999 0 6.11069e+06 inf 5 0 0.0397012 0.00178825,0.165668 -9.19402e-05,-3.63406e-05,0.000158309,-2.07393e-05,-3.85403e-05 0.148496,0.110809,0.199323,0.102562,0.112839
816 rs11191555,rs11191591,rs113642369,rs4917996,rs4917999 0 6.11068e+06 inf 5 0 0.0688221 0.00223065,0.33722 -8.02273e-05,-9.87382e-05,-7.27777e-05,-7.34203e-05,-0.00010273 0.149048,0.130162,0.148221,0.117656,0.13292
817 rs11191555,rs149555487,rs2148200,rs4917996,rs4917999 0 6.11032e+06 inf 5 0 0.0259169 0.00156072,0.101626 -7.10968e-05,-2.71895e-05,-3.95617e-05,-2.31239e-05,-4.132e-05 0.143855,0.2769,0.0955876,0.0898393,0.0971664
818 rs11191555,rs115952365,rs12779263,rs2148200,rs4917996 0 6.1103e+06 inf 5 0 0.0443214 0.00151868,0.160136 -9.5824e-05,0.000162618,-4.20082e-05,-3.99873e-05,-2.39939e-05 0.149555,0.203028,0.117564,0.115852,0.106778
819 rs11191555,rs115952365,rs2148200,rs4917996,rs4917999 0 6.1103e+06 inf 5 0 0.0397086 0.0018387,0.171038 -9.19485e-05,0.000158321,-3.63436e-05,-2.07434e-05,-3.85449e-05 0.148498,0.19933,0.110817,0.102569,0.112847
820 rs11191555,rs113642369,rs2148200,rs4917996,rs4917999 0 6.11029e+06 inf 5 0 0.0688495 0.00174302,0.306693 -8.02296e-05,-7.2819e-05,-9.87789e-05,-7.34566e-05,-0.000102773 0.149051,0.148241,0.130183,0.117674,0.132942
821 rs11191555,rs149555487,rs1926037,rs4917996,rs4917999 0 6.09877e+06 inf 5 0 0.02598 0.00120971,0.0902788 -7.12677e-05,-2.72866e-05,-3.96856e-05,-2.32582e-05,-4.1484e-05 0.143902,0.276987,0.0956785,0.089918,0.0972549
822 rs11191555,rs149555487,rs1926036,rs4917996,rs4917999 0 6.09876e+06 inf 5 0 0.0259801 0.00137442,0.1015 -7.12679e-05,-2.72868e-05,-3.96858e-05,-2.32584e-05,-4.14842e-05 0.143902,0.276987,0.0956786,0.0899181,0.097255
823 rs11191555,rs115952365,rs12779263,rs1926037,rs4917996 0 6.09875e+06 inf 5 0 0.0446162 0.00206477,0.200573 -9.60821e-05,0.000162931,-4.21846e-05,-4.01138e-05,-2.4152e-05 0.149621,0.203279,0.117886,0.116173,0.107048
824 rs11191555,rs115952365,rs1926037,rs4917996,rs4917999 0 6.09875e+06 inf 5 0 0.0399293 0.00185054,0.168767 -9.2195e-05,0.000158652,-3.64312e-05,-2.08638e-05,-3.86813e-05 0.14856,0.199531,0.111068,0.10278,0.113099
825 rs11191555,rs113642369,rs1926037,rs4917996,rs4917999 0 6.09874e+06 inf 5 0 0.0696704 0.00200179,0.291669 -8.02951e-05,-7.40585e-05,-9.99971e-05,-7.45417e-05,-0.000104065 0.149123,0.14884,0.130821,0.118199,0.133591
826 rs11191555,rs115952365,rs12779263,rs1926036,rs4917996 0 6.09873e+06 inf 5 0 0.0446165 0.00195766,0.170859 -9.60824e-05,0.000162932,-4.21848e-05,-4.01139e-05,-2.41522e-05 0.149621,0.203279,0.117887,0.116174,0.107048
827 rs11191555,rs115952365,rs1926036,rs4917996,rs4917999 0 6.09873e+06 inf 5 0 0.0399295 0.00155388,0.185766 -9.21953e-05,0.000158653,-3.64313e-05,-2.0864e-05,-3.86814e-05 0.148561,0.199531,0.111069,0.10278,0.113099
828 rs11191555,rs113642369,rs1926036,rs4917996,rs4917999 0 6.09872e+06 inf 5 0 0.0696714 0.00184341,0.323796 -8.02951e-05,-7.40599e-05,-9.99985e-05,-7.4543e-05,-0.000104066 0.149123,0.148841,0.130822,0.118199,0.133592
829 rs115952365,rs12779263,rs4917996,rs7067663,rs77420391 0 6.01496e+06 inf 5 0 0.21928 0.00317762,1.09521 9.4189e-05,-0.000160714,-0.0001282,-0.000156965,-0.000115877 0.306543,0.243787,0.213628,0.241318,0.158424
830 rs115952365,rs4917996,rs7067663,rs77420391 0 6.01495e+06 inf 4 -nan 0.0200829 0.00131992,0.0726868 0.00020688,-4.16338e-06,-1.55682e-05,-0.000111768 0.196375,0.0942493,0.0986046,0.151688
831 rs11191555,rs149555487,rs4917996,rs4917999,rs7067663 0 6.00304e+06 inf 5 0 0.0213713 0.00121085,0.0814744 -5.64939e-05,-1.89393e-05,-1.25074e-05,-2.7783e-05,-2.5944e-05 0.139834,0.269416,0.0840243,0.0906486,0.0889125
832 rs11191555,rs115952365,rs12779263,rs4917996,rs7067663 0 6.00301e+06 inf 5 0 0.0491195 0.00189514,0.211944 -9.95535e-05,0.00016667,-4.51471e-05,-2.68011e-05,-4.26267e-05 0.150538,0.207003,0.122711,0.111092,0.12098
833 rs11191555,rs115952365,rs4917996,rs4917999,rs7067663 0 6.00301e+06 inf 5 0 0.0364526 0.00172822,0.164492 -8.81732e-05,0.000153893,-1.79414e-05,-3.52996e-05,-3.27645e-05 0.147489,0.196273,0.0993952,0.109067,0.107054
834 rs11191555,rs113642369,rs4917996,rs4917999,rs7067663 0 6.003e+06 inf 5 0 0.0578465 0.0018823,0.240165 -7.90114e-05,-5.45478e-05,-5.73644e-05,-8.35736e-05,-7.96028e-05 0.147911,0.139951,0.110391,0.123913,0.121312
835 rs115952365,rs12779263,rs4917996,rs77420391,rs7897663 0 5.90899e+06 inf 5 0 0.261617 0.00309173,1.31125 7.27251e-05,-0.000183007,-0.000147593,-0.00011494,-0.000178537 0.326144,0.265516,0.232204,0.159064,0.262886
836 rs115952365,rs4917996,rs77420391,rs7897663 0 5.90899e+06 inf 4 -nan 0.0214836 0.00144012,0.0780903 0.00022469,-3.89419e-06,-0.000121493,-1.41226e-05 0.200051,0.0971522,0.153859,0.101577
837 rs11191555,rs149555487,rs4917996,rs4917999,rs7897663 0 5.89718e+06 inf 5 0 0.0216845 0.0014809,0.079003 -5.77339e-05,-1.94384e-05,-1.30869e-05,-2.85887e-05,-2.6425e-05 0.140161,0.270024,0.0844348,0.0911069,0.0893803
838 rs11191555,rs115952365,rs12779263,rs4917996,rs7897663 0 5.89715e+06 inf 5 0 0.0530611 0.00185241,0.236851 -0.000102116,0.000169326,-4.73381e-05,-2.87826e-05,-4.43227e-05 0.151213,0.210132,0.126793,0.114514,0.125045
839 rs11191555,rs115952365,rs4917996,rs4917999,rs7897663 0 5.89715e+06 inf 5 0 0.0381914 0.00176691,0.177081 -9.04097e-05,0.000157092,-1.88576e-05,-3.63511e-05,-3.33652e-05 0.14805,0.197925,0.101103,0.1111,0.109078
840 rs11191555,rs113642369,rs4917996,rs4917999,rs7897663 0 5.89714e+06 inf 5 0 0.0634763 0.00167881,0.311535 -8.00278e-05,-6.27236e-05,-6.46344e-05,-9.22506e-05,-8.76593e-05 0.148538,0.144256,0.114177,0.12861,0.125927
841 rs11191586,rs115952365,rs12779263,rs4917996,rs77420391 0 5.74414e+06 inf 5 0 0.157943 0.00414428,0.886449 -0.000106919,0.000140717,-0.000111531,-8.54847e-05,-0.00011802 0.206121,0.275568,0.208339,0.183406,0.157218
842 rs11191586,rs115952365,rs4917996,rs77420391 0 5.74414e+06 inf 4 -nan 0.0227904 0.00145233,0.0836254 -1.17451e-05,0.000240295,-3.11352e-06,-0.000129756 0.104299,0.203315,0.0998111,0.155682
843 rs11191555,rs11191586,rs149555487,rs4917996,rs4917999 0 5.7325e+06 inf 5 0 0.0400349 0.00181924,0.175934 -9.42908e-05,-7.79985e-05,-5.02449e-05,-5.78797e-05,-8.13404e-05 0.150582,0.114592,0.289937,0.106157,0.115615
844 rs11191555,rs11191586,rs115952365,rs12779263,rs4917996 0 5.73247e+06 inf 5 0 0.0503276 0.00222624,0.226379 -0.000100657,-4.05631e-05,0.000169137,-4.42264e-05,-2.60563e-05 0.150756,0.122239,0.207974,0.123976,0.112152
845 rs11191555,rs11191586,rs115952365,rs4917996,rs4917999 0 5.73247e+06 inf 5 0 0.0495639 0.00174976,0.234358 -0.000100729,-4.01426e-05,0.000169324,-2.56989e-05,-4.40667e-05 0.15074,0.121564,0.207811,0.111621,0.123644
846 rs11191555,rs11191586,rs113642369,rs4917996,rs4917999 0 5.73246e+06 inf 5 0 0.119745 0.00286826,0.67676 -7.78139e-05,-0.000174884,-0.000150593,-0.000140241,-0.000182121 0.151936,0.165209,0.181569,0.146643,0.168604
847 rs11191587,rs115952365,rs34130454,rs4917996 0 2.59274e+06 inf 4 -nan -0.000731748 0.000935512,0.0957465 -0.000255272,0.000607658,-0.000119954,-0.000127538 0.23751,0.187028,NA,NA
848 rs11191587,rs115952365,rs12779263,rs34130454,rs4917996 0 2.59274e+06 inf 5 0 0.0130849 0.00228021,0.124908 -0.000217759,0.000769113,-4.91478e-05,-5.25785e-05,-5.21088e-05 0.264013,0.224608,0.0519057,0.0492586,0.0764574
849 rs1060240,rs115952365,rs34130454,rs4917996 0 2.5636e+06 inf 4 -nan 0.000653339 0.000708271,0.101042 -0.000265448,0.000627618,-0.000119037,-0.000129688 0.241817,0.190821,NA,NA
850 rs1060240,rs115952365,rs12779263,rs34130454,rs4917996 0 2.56361e+06 inf 5 0 0.0141893 0.00241666,0.12197 -0.000227523,0.00078948,-5.00257e-05,-5.36859e-05,-5.59451e-05 0.270438,0.226578,0.0526843,0.0500324,0.0781872
851 rs10883834,rs115952365,rs7067970,rs77420391 0 2.50346e+06 inf 4 -nan 0.0289381 0.00136142,0.542346 0.000376167,0.00183137,-0.00072007,-0.00299206 0.0536962,0.254461,0.0595326,0.376381
852 rs11191587,rs115952365,rs3781282,rs4917996 0 2.40572e+06 inf 4 -nan 0.00849315 0.0006395,0.0905823 -0.00039282,0.000763239,-0.000107624,-0.000159153 0.273084,0.211558,NA,NA
853 rs1060240,rs115952365,rs3781282,rs4917996 0 2.37766e+06 inf 4 -nan 0.0101002 0.000602766,0.103736 -0.000418847,0.000793315,-0.000105388,-0.000165296 0.280684,0.215561,NA,NA
854 rs115952365,rs2066323,rs34130454,rs77420391 0 401802 inf 4 -nan -0.00208334 5.28559e-08,6.43461e-06 -0.000828597,0.000235393,3.03871e-05,8.22085e-05 NA,0.0430767,0.0407045,NA
855 rs115952365,rs12779263,rs2066323,rs34130454,rs77420391 0 401801 inf 5 0 -0.00154833 2.86671e-07,2.1016e-05 -0.000798795,-7.35492e-05,0.000271103,6.29253e-05,3.72881e-05 NA,0.0731556,0.0534009,0.0623592,0.0262777
856 rs11191555,rs115952365,rs2066323,rs34130454,rs4917999 0 398718 inf 5 0 -0.00213752 5.32466e-07,2.87878e-05 7.01596e-05,-0.00087695,0.000251195,7.71698e-05,-4.53921e-05 NA,NA,0.0521578,0.0611011,0.0716726
857 rs11191555,rs115952365,rs12779263,rs2066323,rs34130454 0 398718 inf 5 0 -0.00192375 1.60748e-05,0.0895753 6.40684e-05,-0.000844018,-4.37391e-05,0.000252481,6.44348e-05 0.0115802,NA,0.0704612,0.0524041,0.0610923
858 rs11191555,rs149555487,rs2066323,rs34130454,rs4917999 0 398711 inf 5 0 -0.00349095 3.75139e-07,1.76566e-05 0.000194704,-3.0241e-05,0.000170711,-9.05402e-06,-3.15103e-05 NA,NA,0.0487155,0.0566265,0.0554547
859 rs11191555,rs113642369,rs2066323,rs34130454,rs4917999 0 398708 inf 5 0 -0.00260285 6.5765e-07,3.46206e-05 7.05668e-05,-0.00027463,0.000250845,7.66359e-05,-4.55232e-05 NA,NA,0.0491917,0.0550705,0.0713773
860 rs115952365,rs34130454,rs77420391,rs7896547 0 394339 inf 4 -nan -0.00183433 9.6705e-08,8.94477e-06 -0.000799285,1.82352e-05,7.35886e-05,0.000239174 NA,0.0416446,NA,0.043668
861 rs115952365,rs12779263,rs34130454,rs77420391,rs7896547 0 394338 inf 5 0 -0.00145198 3.12935e-07,2.26738e-05 -0.000787648,-8.26641e-05,6.36553e-05,3.00238e-05,0.000276433 NA,0.0740486,0.062763,0.0289291,0.0536977
862 rs115952365,rs2148197,rs34130454,rs77420391 0 393586 inf 4 -nan -0.00202995 5.66165e-08,6.79926e-06 -0.000822441,0.00023548,2.87237e-05,8.13458e-05 NA,0.0432035,0.0409079,NA
863 rs115952365,rs12779263,rs2148197,rs34130454,rs77420391 0 393584 inf 5 0 -0.00150218 3.38599e-07,2.1091e-05 -0.000793554,-7.72427e-05,0.000272892,6.35013e-05,3.47709e-05 NA,0.0735703,0.0535404,0.0625475,0.0275752
864 rs115952365,rs12766205,rs34130454,rs77420391 0 392706 inf 4 -nan -0.00202427 6.46867e-08,6.70625e-06 -0.000821787,0.000235491,2.85449e-05,8.12514e-05 NA,0.043217,0.0409295,NA
865 rs115952365,rs12766205,rs12779263,rs34130454,rs77420391 0 392704 inf 5 0 -0.00167017 3.274e-07,1.74299e-05 -0.000813485,0.000262959,-6.16285e-05,6.35259e-05,4.86444e-05 NA,0.0530531,0.0721615,0.0619016,0.0225337
866 rs10883837,rs115952365,rs34130454,rs77420391 0 391503 inf 4 -nan -0.00218768 8.5854e-07,0.000941354 0.000233329,-0.000841445,3.64844e-05,8.67547e-05 0.0428288,NA,0.0403041,NA
867 rs10883837,rs115952365,rs12779263,rs34130454,rs77420391 0 391502 inf 5 0 -0.00193595 1.4952e-06,0.000757511 0.000251336,-0.000845673,-4.23621e-05,6.48874e-05,6.6408e-05 0.0523749,NA,0.0703895,0.0610573,0.0107849
868 rs115952365,rs34130454,rs746293,rs77420391 0 391445 inf 4 -nan -0.00189625 5.24858e-08,6.18273e-06 -0.000806643,2.20368e-05,0.000237604,7.65543e-05 NA,0.0414128,0.043521,NA
869 rs115952365,rs12779263,rs34130454,rs746293,rs77420391 0 391444 inf 5 0 -0.0014902 2.25643e-07,1.94625e-05 -0.000792197,-7.8237e-05,6.36664e-05,0.000273376,3.40974e-05 NA,0.0736818,0.0625978,0.0535774,0.0279034
870 rs11191555,rs115952365,rs34130454,rs4917999,rs7896547 0 391284 inf 5 0 -0.00192995 1.78558e-05,0.130433 5.98884e-05,-0.000851324,7.69595e-05,-5.81863e-05,0.000257193 0.010157,NA,0.0617326,0.072976,0.0526706
871 rs11191555,rs115952365,rs12779263,rs34130454,rs7896547 0 391284 inf 5 0 -0.00189819 1.16345e-05,0.0764747 6.3729e-05,-0.000841069,-4.47089e-05,6.46692e-05,0.000252563 0.0130932,NA,0.0706142,0.0611668,0.0524658
872 rs11191555,rs149555487,rs34130454,rs4917999,rs7896547 0 391277 inf 5 0 -0.00258237 3.03455e-07,1.32654e-05 0.000157692,-4.16582e-05,-1.36934e-05,-4.24942e-05,0.000182241 NA,NA,0.0574765,0.056974,0.0500654
873 rs11191555,rs113642369,rs34130454,rs4917999,rs7896547 0 391274 inf 5 0 -0.0022995 5.31257e-07,2.42086e-05 6.35573e-05,-0.000252824,7.21068e-05,-5.90865e-05,0.000254003 NA,NA,0.0563847,0.072827,0.0500136
874 rs10883840,rs115952365,rs34130454,rs77420391 0 391245 inf 4 -nan -0.00218585 6.40761e-07,0.000850773 0.000233328,-0.00084123,3.643e-05,8.67291e-05 0.0428332,NA,0.0403111,NA
875 rs10883840,rs115952365,rs12779263,rs34130454,rs77420391 0 391244 inf 5 0 -0.00193412 1.68132e-06,0.000752489 0.000251372,-0.000845454,-4.24536e-05,6.48887e-05,6.6342e-05 0.0523793,NA,0.0704003,0.0610625,0.0109079
876 rs115952365,rs34130454,rs6584540,rs77420391 0 391125 inf 4 -nan -0.00189434 6.11334e-08,5.82947e-06 -0.000806426,2.19731e-05,0.000237613,7.65177e-05 NA,0.04142,0.0435256,NA
877 rs115952365,rs12779263,rs34130454,rs6584540,rs77420391 0 391124 inf 5 0 -0.00148841 2.20384e-07,1.91679e-05 -0.000791995,-7.83868e-05,6.36916e-05,0.000273449,3.3996e-05 NA,0.0736986,0.0626054,0.0535829,0.0279522
878 rs115952365,rs34130454,rs7081075,rs77420391 0 390902 inf 4 -nan -0.00189301 4.71989e-08,6.15209e-06 -0.000806275,2.19286e-05,0.000237619,7.64921e-05 NA,0.041425,0.0435287,NA
879 rs115952365,rs12779263,rs34130454,rs7081075,rs77420391 0 390901 inf 5 0 -0.00148716 2.03285e-07,1.71332e-05 -0.000791854,-7.84916e-05,6.37093e-05,0.000273501,3.39252e-05 NA,0.0737103,0.0626107,0.0535868,0.0279862
880 rs11191555,rs115952365,rs2148197,rs34130454,rs4917999 0 390533 inf 5 0 -0.00207217 5.49552e-07,3.01363e-05 6.8008e-05,-0.000868977,0.000252268,7.73162e-05,-4.86486e-05 NA,NA,0.0523142,0.0612903,0.0720579
881 rs11191555,rs115952365,rs12779263,rs2148197,rs34130454 0 390533 inf 5 0 -0.00186721 1.7778e-05,0.0499521 6.19568e-05,-0.000837311,-4.66816e-05,0.000253664,6.45168e-05 0.0147225,NA,0.0708044,0.0525416,0.0612589
882 rs11191555,rs149555487,rs2148197,rs34130454,rs4917999 0 390526 inf 5 0 -0.00339287 3.78843e-07,1.71774e-05 0.000192008,-3.07694e-05,0.000171002,-9.07474e-06,-3.20434e-05 NA,NA,0.0488594,0.0567134,0.0556104
883 rs11191555,rs113642369,rs2148197,rs34130454,rs4917999 0 390523 inf 5 0 -0.00250523 6.302e-07,3.46165e-05 6.94029e-05,-0.000267915,0.000251066,7.5482e-05,-4.90663e-05 NA,NA,0.0494515,0.0554884,0.0718137
884 rs10883842,rs115952365,rs34130454,rs77420391 0 390226 inf 4 -nan -0.0021786 7.29756e-07,0.0008528 0.000233323,-0.000840383,3.62148e-05,8.66274e-05 0.0428504,NA,0.0403391,NA
885 rs10883842,rs115952365,rs12779263,rs34130454,rs77420391 0 390225 inf 5 0 -0.00192688 1.91012e-06,0.000703527 0.000251514,-0.000844592,-4.28167e-05,6.48944e-05,6.60804e-05 0.0523966,NA,0.0704428,0.0610833,0.0113814
886 rs11191577,rs115952365,rs34130454,rs77420391 0 390123 inf 4 -nan -0.00217787 6.85877e-07,0.000879678 0.000233323,-0.000840298,3.61931e-05,8.66171e-05 0.0428521,NA,0.0403419,NA
887 rs11191577,rs115952365,rs12779263,rs34130454,rs77420391 0 390122 inf 5 0 -0.00192615 1.04444e-06,0.000827554 0.000251528,-0.000844505,-4.28535e-05,6.4895e-05,6.60539e-05 0.0523984,NA,0.0704471,0.0610854,0.0114281
888 rs11191555,rs115952365,rs12766205,rs34130454,rs4917999 0 389656 inf 5 0 -0.00206521 6.21402e-07,3.13196e-05 6.77723e-05,-0.000868131,0.000252389,7.73366e-05,-4.90061e-05 NA,NA,0.0523312,0.061311,0.0721002
889 rs11191555,rs115952365,rs12766205,rs12779263,rs34130454 0 389656 inf 5 0 -0.0021172 4.68376e-07,2.01581e-05 7.60422e-05,-0.000868124,0.000245256,-3.17312e-05,6.646e-05 NA,NA,0.0519584,0.0694103,0.0605693
890 rs11191555,rs12766205,rs149555487,rs34130454,rs4917999 0 389649 inf 5 0 -0.00222909 2.32332e-07,1.31292e-05 0.000139313,0.000190684,-4.89659e-05,-1.67542e-05,-4.96001e-05 NA,0.0506047,NA,0.0578432,0.0576368
891 rs11191555,rs113642369,rs12766205,rs34130454,rs4917999 0 389647 inf 5 0 -0.00249494 6.22973e-07,3.37768e-05 6.92702e-05,-0.000267212,0.000251097,7.53665e-05,-4.94509e-05 NA,NA,0.0494791,0.0555326,0.0718612
892 rs10786743,rs115952365,rs34130454,rs77420391 0 389145 inf 4 -nan -0.00217093 1.08663e-06,0.000830729 0.00023332,-0.000839486,3.59864e-05,8.65189e-05 0.0428686,NA,0.0403686,NA
893 rs10786743,rs115952365,rs12779263,rs34130454,rs77420391 0 389144 inf 5 0 -0.00191921 1.37064e-06,0.000779838 0.000251666,-0.00084368,-4.32041e-05,6.49015e-05,6.58014e-05 0.052415,NA,0.0704881,0.0611054,0.0118628
894 rs10883837,rs11191555,rs115952365,rs34130454,rs4917999 0 388458 inf 5 0 -0.00170877 2.06965e-06,0.000847568 0.000266448,4.57762e-05,-0.000824451,7.75158e-05,-7.56075e-05 0.0532792,0.0207423,NA,0.0625247,0.074673
895 rs10883837,rs11191555,rs115952365,rs12779263,rs34130454 0 388458 inf 5 0 -0.00176716 1.85128e-06,0.000679238 0.000257608,5.58169e-05,-0.000825237,-5.35384e-05,6.41125e-05 0.0527945,0.0190763,NA,0.0714595,0.0615721
896 rs10883837,rs11191555,rs149555487,rs34130454,rs4917999 0 388451 inf 5 0 -0.00190936 1.06621e-06,0.00043024 0.000201777,0.000119235,-5.80951e-05,-2.05444e-05,-5.853e-05 0.0511053,0.0117236,NA,0.058203,0.0583005
897 rs10883837,rs11191555,rs113642369,rs34130454,rs4917999 0 388449 inf 5 0 -0.00199598 2.68063e-06,0.00112776 0.000260366,5.26843e-05,-0.000231356,6.82941e-05,-7.66136e-05 0.0508926,0.0104621,NA,0.0577729,0.0746274
898 rs11191555,rs115952365,rs34130454,rs4917999,rs746293 0 388401 inf 5 0 -0.0019086 1.35227e-05,0.0917018 5.90656e-05,-0.000848772,7.70941e-05,-5.945e-05,0.000257665 0.0115959,NA,0.0618031,0.0731244,0.0527262
899 rs11191555,rs115952365,rs12779263,rs34130454,rs746293 0 388401 inf 5 0 -0.0018781 1.9443e-05,0.054723 6.29762e-05,-0.000838689,-4.57589e-05,6.47012e-05,0.000252985 0.0141705,NA,0.0707369,0.0612263,0.0525148
900 rs11191555,rs149555487,rs34130454,rs4917999,rs746293 0 388394 inf 5 0 -0.002558 3.16629e-07,1.23758e-05 0.000156891,-4.19228e-05,-1.37222e-05,-4.27615e-05,0.00018248 NA,NA,0.057501,0.057018,0.0501022
901 rs11191555,rs113642369,rs34130454,rs4917999,rs746293 0 388391 inf 5 0 -0.00226938 6.87216e-07,2.66328e-05 6.30239e-05,-0.00025083,7.18539e-05,-6.03865e-05,0.00025422 NA,NA,0.0565184,0.0729877,0.0500978
902 rs10883840,rs11191555,rs115952365,rs34130454,rs4917999 0 388201 inf 5 0 -0.00170705 2.39539e-06,0.000770558 0.000266501,4.56949e-05,-0.00082425,7.75381e-05,-7.57355e-05 0.0532842,0.0208042,NA,0.0625314,0.0746877
903 rs10883840,rs11191555,rs115952365,rs12779263,rs34130454 0 388201 inf 5 0 -0.00176547 2.21349e-06,0.0007088 0.000257651,5.57462e-05,-0.000825041,-5.36384e-05,6.41198e-05 0.0527989,0.0191413,NA,0.0714711,0.0615776
904 rs10883840,rs11191555,rs149555487,rs34130454,rs4917999 0 388194 inf 5 0 -0.00190783 9.27846e-07,0.000435422 0.000201812,0.000119169,-5.81276e-05,-2.05484e-05,-5.8563e-05 0.0511077,0.0118196,NA,0.0582048,0.0583039
905 rs10883840,rs11191555,rs113642369,rs34130454,rs4917999 0 388192 inf 5 0 -0.00199368 2.74594e-06,0.00114666 0.0002604,5.26246e-05,-0.00023121,6.82872e-05,-7.67388e-05 0.0508995,0.0105975,NA,0.0577839,0.0746427
906 rs11191555,rs115952365,rs34130454,rs4917999,rs6584540 0 388082 inf 5 0 -0.00190624 2.03848e-05,0.0893372 5.89739e-05,-0.000848491,7.71096e-05,-5.9591e-05,0.000257718 0.011744,NA,0.0618109,0.0731409,0.0527324
907 rs11191555,rs115952365,rs12779263,rs34130454,rs6584540 0 388082 inf 5 0 -0.00187589 1.34909e-05,0.0569331 6.28924e-05,-0.000838426,-4.5876e-05,6.47052e-05,0.000253033 0.0142845,NA,0.0707506,0.0612329,0.0525203
908 rs11191555,rs149555487,rs34130454,rs4917999,rs6584540 0 388075 inf 5 0 -0.00255531 2.90084e-07,1.29771e-05 0.000156802,-4.19523e-05,-1.37254e-05,-4.27914e-05,0.000182507 NA,NA,0.0575037,0.0570229,0.0501063
909 rs11191555,rs113642369,rs34130454,rs4917999,rs6584540 0 388073 inf 5 0 -0.00226606 6.47041e-07,2.31346e-05 6.2964e-05,-0.000250611,7.18269e-05,-6.05312e-05,0.000254245 NA,NA,0.0565331,0.0730055,0.0501071
910 rs11191555,rs115952365,rs34130454,rs4917999,rs7081075 0 387860 inf 5 0 -0.0019046 2.02048e-05,0.100709 5.89097e-05,-0.000848295,7.71206e-05,-5.96896e-05,0.000257755 0.0118463,NA,0.0618164,0.0731525,0.0527367
911 rs11191555,rs115952365,rs12779263,rs34130454,rs7081075 0 387860 inf 5 0 -0.00187434 1.03705e-05,0.0506003 6.28338e-05,-0.000838243,-4.59578e-05,6.47081e-05,0.000253066 0.0143635,NA,0.0707601,0.0612375,0.0525241
912 rs11191555,rs149555487,rs34130454,rs4917999,rs7081075 0 387853 inf 5 0 -0.00255344 2.89505e-07,1.29814e-05 0.00015674,-4.19729e-05,-1.37276e-05,-4.28122e-05,0.000182525 NA,NA,0.0575056,0.0570262,0.0501091
913 rs11191555,rs113642369,rs34130454,rs4917999,rs7081075 0 387850 inf 5 0 -0.00226375 5.93051e-07,2.39049e-05 6.2922e-05,-0.000250459,7.18082e-05,-6.06323e-05,0.000254263 NA,NA,0.0565434,0.073018,0.0501136
914 rs115952365,rs34130454,rs7077291,rs77420391 0 387816 inf 4 -nan -0.00187459 7.59696e-08,6.62078e-06 -0.000804189,2.13125e-05,0.000237708,7.61356e-05 NA,0.041494,0.0435725,NA
915 rs115952365,rs12779263,rs34130454,rs7077291,rs77420391 0 387814 inf 5 0 -0.00146992 2.85245e-07,1.89094e-05 -0.000789905,-7.99554e-05,6.39614e-05,0.000274216,3.29374e-05 NA,0.0738743,0.0626846,0.0536408,0.0284517
916 rs115952365,rs34130454,rs4917997,rs77420391 0 387646 inf 4 -nan -0.00187357 6.35641e-08,6.55897e-06 -0.000804074,2.12785e-05,0.000237714,7.61159e-05 NA,0.0414978,0.0435749,NA
917 rs115952365,rs12779263,rs34130454,rs4917997,rs77420391 0 387644 inf 5 0 -0.00146897 2.73192e-07,1.88289e-05 -0.000789798,-8.00368e-05,6.39757e-05,0.000274256,3.28826e-05 NA,0.0738834,0.0626887,0.0536438,0.0284772
918 rs10883842,rs11191555,rs115952365,rs34130454,rs4917999 0 387187 inf 5 0 -0.00170024 2.7307e-06,0.00064841 0.000266713,4.53725e-05,-0.000823457,7.76277e-05,-7.62441e-05 0.0533043,0.0210473,NA,0.0625583,0.0747463
919 rs10883842,rs11191555,rs115952365,rs12779263,rs34130454 0 387187 inf 5 0 -0.00175882 1.88983e-06,0.000667164 0.000257823,5.54658e-05,-0.000824263,-5.40352e-05,6.41494e-05 0.0528162,0.0193964,NA,0.0715171,0.0615994
920 rs10883842,rs11191555,rs149555487,rs34130454,rs4917999 0 387179 inf 5 0 -0.00190175 1.03079e-06,0.000386626 0.000201948,0.000118904,-5.82568e-05,-2.05642e-05,-5.86936e-05 0.0511174,0.0121912,NA,0.058212,0.0583173
921 rs10883842,rs11191555,rs113642369,rs34130454,rs4917999 0 387177 inf 5 0 -0.00198464 3.16143e-06,0.00116046 0.000260535,5.23869e-05,-0.000230636,6.82608e-05,-7.72357e-05 0.0509269,0.0111165,NA,0.057827,0.0747036
922 rs115952365,rs34130454,rs7077097,rs77420391 0 387148 inf 4 -nan -0.00187061 7.36806e-08,6.73739e-06 -0.000803739,2.11789e-05,0.000237728,7.60579e-05 NA,0.0415089,0.0435819,NA
923 rs115952365,rs12779263,rs34130454,rs7077097,rs77420391 0 387146 inf 5 0 -0.00146619 2.45917e-07,2.07604e-05 -0.000789485,-8.02761e-05,6.40178e-05,0.000274374,3.27215e-05 NA,0.0739102,0.0627008,0.0536526,0.0285515
924 rs11191555,rs11191577,rs115952365,rs34130454,rs4917999 0 387084 inf 5 0 -0.00204482 4.47231e-07,2.53915e-05 6.7075e-05,0.000252749,-0.000865657,7.74018e-05,-5.00651e-05 NA,0.052381,NA,0.061372,0.0722256
925 rs11191555,rs11191577,rs115952365,rs12779263,rs34130454 0 387084 inf 5 0 -0.00209711 4.86209e-07,1.87573e-05 7.54178e-05,0.000245545,-0.000865686,-3.25889e-05,6.642e-05 NA,0.0520031,NA,0.0695115,0.0606206
926 rs11191555,rs11191577,rs149555487,rs34130454,rs4917999 0 387077 inf 5 0 -0.00221075 2.81778e-07,1.57195e-05 0.00013863,0.000190959,-4.92435e-05,-1.67875e-05,-4.98807e-05 NA,0.0506331,NA,0.057863,0.0576729
927 rs11191555,rs11191577,rs113642369,rs34130454,rs4917999 0 387075 inf 5 0 -0.00246496 5.92497e-07,3.07285e-05 6.88719e-05,0.000251198,-0.000265169,7.50365e-05,-5.05855e-05 NA,0.0495598,NA,0.0556619,0.0720014
928 rs10786743,rs11191555,rs115952365,rs34130454,rs4917999 0 386110 inf 5 0 -0.00169303 1.98964e-06,0.000747223 0.000266941,4.50284e-05,-0.000822616,7.77246e-05,-7.67874e-05 0.0533256,0.0213021,NA,0.0625869,0.0748089
929 rs10786743,rs11191555,rs115952365,rs12779263,rs34130454 0 386110 inf 5 0 -0.00175177 1.71267e-06,0.000699839 0.000258007,5.51667e-05,-0.000823439,-5.44587e-05,6.41821e-05 0.0528346,0.0196633,NA,0.0715662,0.0616226
930 rs10786743,rs11191555,rs149555487,rs34130454,rs4917999 0 386103 inf 5 0 -0.00189532 1.15606e-06,0.000445766 0.000202093,0.000118623,-5.83947e-05,-2.0581e-05,-5.88329e-05 0.0511276,0.0125731,NA,0.0582196,0.0583315
931 rs10786743,rs11191555,rs113642369,rs34130454,rs4917999 0 386100 inf 5 0 -0.00197506 2.27313e-06,0.00115716 0.000260681,5.21326e-05,-0.000230028,6.82349e-05,-7.77658e-05 0.050956,0.0116414,NA,0.0578728,0.0747685
932 rs11191555,rs115952365,rs34130454,rs4917999,rs7077291 0 384785 inf 5 0 -0.00188191 9.14368e-06,0.0651404 5.8016e-05,-0.00084559,7.72791e-05,-6.10662e-05,0.000258277 0.0131784,NA,0.0618928,0.073314,0.0527966
933 rs11191555,rs115952365,rs12779263,rs34130454,rs7077291 0 384785 inf 5 0 -0.001853 1.67638e-05,0.0457105 6.20176e-05,-0.00083572,-4.70994e-05,6.47528e-05,0.00025353 0.0154136,NA,0.0708936,0.0613019,0.0525767
934 rs11191555,rs149555487,rs34130454,rs4917999,rs7077291 0 384778 inf 5 0 -0.00252757 2.76085e-07,1.3641e-05 0.000155882,-4.22607e-05,-1.37587e-05,-4.31028e-05,0.000182786 NA,NA,0.0575317,0.0570732,0.0501483
935 rs11191555,rs113642369,rs34130454,rs4917999,rs7077291 0 384776 inf 5 0 -0.00223197 6.83742e-07,2.53729e-05 6.23323e-05,-0.000248364,7.15588e-05,-6.20392e-05,0.000254514 NA,NA,0.0566853,0.0731921,0.0502033
936 rs11191555,rs115952365,rs34130454,rs4917997,rs4917999 0 384616 inf 5 0 -0.00188066 2.44814e-05,0.0796788 5.79664e-05,-0.000845442,7.72882e-05,0.000258306,-6.11427e-05 0.0132478,NA,0.061897,0.0527999,0.073323
937 rs11191555,rs115952365,rs12779263,rs34130454,rs4917997 0 384616 inf 5 0 -0.00185183 2.88287e-05,0.0476381 6.19723e-05,-0.000835582,-4.71628e-05,6.47556e-05,0.000253556 0.0154693,NA,0.070901,0.0613055,0.0525797
938 rs11191555,rs149555487,rs34130454,rs4917997,rs4917999 0 384609 inf 5 0 -0.00252615 2.69566e-07,1.5296e-05 0.000155835,-4.22767e-05,-1.37604e-05,0.000182801,-4.3119e-05 NA,NA,0.0575331,0.0501505,0.0570758
939 rs11191555,rs113642369,rs34130454,rs4917997,rs4917999 0 384607 inf 5 0 -0.00223023 7.12806e-07,3.65111e-05 6.22993e-05,-0.00024825,7.15456e-05,0.000254529,-6.21171e-05 NA,NA,0.0566931,0.0502082,0.0732017
940 rs11191555,rs115952365,rs34130454,rs4917999,rs7077097 0 384120 inf 5 0 -0.00187701 1.68121e-05,0.0740276 5.78207e-05,-0.000845007,7.73152e-05,-6.13675e-05,0.000258391 0.0134491,NA,0.0619095,0.0733494,0.0528096
941 rs11191555,rs115952365,rs12779263,rs34130454,rs7077097 0 384120 inf 5 0 -0.00184839 1.23902e-05,0.04355 6.18394e-05,-0.000835176,-4.7349e-05,6.47638e-05,0.000253633 0.0156313,NA,0.0709228,0.061316,0.0525882
942 rs11191555,rs149555487,rs34130454,rs4917999,rs7077097 0 384113 inf 5 0 -0.00252199 3.06063e-07,1.26225e-05 0.000155696,-4.23236e-05,-1.37655e-05,-4.31664e-05,0.000182844 NA,NA,0.0575374,0.0570834,0.0501568
943 rs11191555,rs113642369,rs34130454,rs4917999,rs7077097 0 384111 inf 5 0 -0.00222514 6.55935e-07,2.4879e-05 6.22023e-05,-0.000247915,7.15072e-05,-6.2346e-05,0.000254571 NA,NA,0.056716,0.0732301,0.0502227
944 rs115952365,rs34130454,rs7067970,rs77420391 0 384063 inf 4 -nan -0.00185229 5.13686e-08,7.00605e-06 -0.000801668,2.05605e-05,0.000237825,7.56957e-05 NA,0.0415775,0.0436254,NA
945 rs115952365,rs12779263,rs34130454,rs7067970,rs77420391 0 384062 inf 5 0 -0.00144898 2.75281e-07,1.82616e-05 -0.000787546,-8.17761e-05,6.42871e-05,0.00027511,3.17141e-05 NA,0.0740781,0.0627762,0.0537073,0.0290082
946 rs11191555,rs115952365,rs34130454,rs4917999,rs7067970 0 381047 inf 5 0 -0.00185442 1.8448e-05,0.0568782 5.69096e-05,-0.000842322,7.74901e-05,-6.27753e-05,0.000258931 0.0146339,NA,0.0619872,0.0735146,0.0528702
947 rs11191555,rs115952365,rs12779263,rs34130454,rs7067970 0 381047 inf 5 0 -0.00182715 1.74934e-05,0.0390533 6.10089e-05,-0.000832671,-4.8514e-05,6.48202e-05,0.000254113 0.0165992,NA,0.071059,0.0613814,0.0526413
948 rs11191555,rs149555487,rs34130454,rs4917999,rs7067970 0 381040 inf 5 0 -0.00249627 3.08054e-07,1.38933e-05 0.000154836,-4.26173e-05,-1.37971e-05,-4.34629e-05,0.000183112 NA,NA,0.0575635,0.0571304,0.0501958
949 rs11191555,rs113642369,rs34130454,rs4917999,rs7067970 0 381038 inf 5 0 -0.00219373 6.19266e-07,2.60083e-05 6.15903e-05,-0.000245855,7.12797e-05,-6.37752e-05,0.000254845 NA,NA,0.0568574,0.073407,0.050312
950 rs115952365,rs7067970,rs77420391,rs7915816 0 369070 inf 4 -nan -0.00179244 7.73581e-08,7.10109e-06 -0.000794046,0.000237178,7.53285e-05,1.84962e-05 NA,0.0437675,NA,0.0418006
951 rs115952365,rs2066323,rs3781282,rs77420391 0 330303 inf 4 -nan -0.00163748 5.23913e-08,6.80473e-06 -0.000773359,0.000235036,1.22803e-05,7.44233e-05 NA,0.0441353,0.042373,NA
952 rs115952365,rs3781281,rs7067970,rs77420391 0 324279 inf 4 -nan -0.00151041 4.36232e-08,5.53236e-06 -0.000759744,5.35879e-06,0.000238796,6.8383e-05 NA,0.0428367,0.0444368,NA
953 rs115952365,rs3781282,rs77420391,rs7896547 0 323540 inf 4 -nan -0.00144651 6.01033e-08,7.9587e-06 -0.000751849,4.40215e-07,6.47783e-05,0.000240789 NA,0.0430681,0.00870291,0.0445884
954 rs115952365,rs2148197,rs3781282,rs77420391 0 322857 inf 4 -nan -0.00159335 4.24913e-08,5.54981e-06 -0.00076852,0.000235478,1.06432e-05,7.33259e-05 NA,0.04424,0.0425346,NA
955 rs115952365,rs12766205,rs3781282,rs77420391 0 322060 inf 4 -nan -0.00158865 4.21467e-08,5.45137e-06 -0.000768006,0.000235528,1.04665e-05,7.32061e-05 NA,0.0442512,0.0425518,NA
956 rs10883837,rs115952365,rs3781282,rs77420391 0 320971 inf 4 -nan -0.00170987 5.36703e-07,0.000518811 0.000232078,-0.000781945,1.80182e-05,7.93103e-05 0.0439635,NA,0.0421066,NA
957 rs115952365,rs3781282,rs746293,rs77420391 0 320919 inf 4 -nan -0.00149191 6.32885e-08,6.17575e-06 -0.000757046,4.14928e-06,0.000238676,6.79941e-05 NA,0.0429039,0.0444807,0.00244865
958 rs10883840,rs115952365,rs3781282,rs77420391 0 320738 inf 4 -nan -0.00170837 4.60504e-07,0.000582424 0.000232089,-0.000781778,1.79659e-05,7.9277e-05 0.043967,NA,0.0421121,NA
959 rs115952365,rs3781282,rs6584540,rs77420391 0 320629 inf 4 -nan -0.00149032 4.97295e-08,6.12661e-06 -0.000756873,4.08492e-06,0.000238699,6.79482e-05 NA,0.0429096,0.0444845,0.0029052
960 rs115952365,rs3781282,rs7081075,rs77420391 0 320427 inf 4 -nan -0.00148921 4.283e-08,5.82511e-06 -0.000756753,4.03995e-06,0.000238714,6.79161e-05 NA,0.0429137,0.0444871,0.00318534
961 rs10883842,rs115952365,rs3781282,rs77420391 0 319815 inf 4 -nan -0.00170242 5.34037e-07,0.000482163 0.000232131,-0.000781119,1.77587e-05,7.91451e-05 0.0439811,NA,0.0421341,NA
962 rs11191577,rs115952365,rs3781282,rs77420391 0 319722 inf 4 -nan -0.00170182 4.6241e-07,0.000540266 0.000232135,-0.000781053,1.77377e-05,7.91318e-05 0.0439826,NA,0.0421363,NA
963 rs10786743,rs115952365,rs3781282,rs77420391 0 318837 inf 4 -nan -0.00169613 3.35634e-07,0.000555916 0.000232177,-0.000780422,1.75385e-05,7.90045e-05 0.0439961,NA,0.0421573,NA
964 rs115952365,rs3781282,rs7077291,rs77420391 0 317633 inf 4 -nan -0.00147388 5.02471e-08,5.44877e-06 -0.000755098,3.41652e-06,0.000238936,6.74701e-05 NA,0.0429691,0.0445235,0.00580351
965 rs115952365,rs3781282,rs4917997,rs77420391 0 317479 inf 4 -nan -0.00147304 5.41795e-08,5.50301e-06 -0.000755008,3.38209e-06,0.000238948,6.74454e-05 NA,0.0429722,0.0445255,0.00591387
966 rs115952365,rs3781282,rs7077097,rs77420391 0 317029 inf 4 -nan -0.00147058 5.84241e-08,5.74197e-06 -0.000754741,3.28111e-06,0.000238985,6.73728e-05 NA,0.0429811,0.0445313,0.00622596
967 rs115952365,rs12415199,rs7067970,rs77420391 0 315485 inf 4 -nan -0.00146214 4.37044e-08,5.71395e-06 -0.000753918,2.99244e-06,0.000239158,6.7106e-05 NA,0.0430116,0.0445513,0.0071919
968 rs115952365,rs3781282,rs7067970,rs72844301,rs77420391 0 314242 inf 5 0 0.000716795 4.92515e-05,0.0105537 0.00595502,-0.00013066,0.000150473,-0.00725272,0.000164292 0.279799,0.043421,0.0447326,0.313795,0.00894047
969 rs115952365,rs3781282,rs7067970,rs77420391 0 314238 inf 4 -nan -0.00145533 3.96324e-08,6.23442e-06 -0.000753098,2.65323e-06,0.000239215,6.69201e-05 NA,0.0430362,0.0445675,0.00788566
970 rs115952365,rs143928707,rs3781282,rs7067970,rs77420391 0 314238 inf 5 0 -0.00213625 1.58277e-07,6.88535e-06 -0.000752035,-0.000784799,-3.68195e-05,0.000277195,0.000311367 NA,NA,0.0422382,0.0439461,NA
971 rs115952365,rs12779263,rs3781282,rs7067970,rs77420391 0 314237 inf 5 0 -0.00106419 3.27969e-07,2.21435e-05 -0.00074055,-0.000157067,9.10447e-05,0.000307587,-9.46084e-06 NA,0.079084,0.0649656,0.0551948,0.0380961
972 rs115952365,rs3781282,rs4917999,rs7067970,rs77420391 0 314237 inf 5 0 -0.00109048 3.57764e-07,2.78355e-05 -0.000749238,0.000111345,-0.000179348,0.000311567,-1.24684e-05 NA,0.0659756,0.0825137,0.0556266,0.0373663
973 rs115952365,rs3781282,rs7067970,rs77420391,rs7916476 0 314236 inf 5 0 -0.00240668 3.82946e-07,3.81871e-05 -0.000962394,-0.000175671,0.000120511,0.000197168,0.00046536 NA,0.0286315,0.0391002,NA,NA
974 rs10883822,rs115952365,rs3781282,rs7067970,rs77420391 0 314236 inf 5 0 -0.00268472 5.11039e-07,1.93614e-05 0.000506257,-0.000995049,-0.000184815,0.000105321,0.000216973 NA,NA,0.0243516,0.0377083,NA
975 rs3781282,rs7067970,rs77420391 0 314231 inf 3 -nan -0.000937204 1.76192e-07,0.00043955 -7.6489e-05,0.000186533,0.000124725 0.0437926,0.0448928,0.00986011
976 rs115952365,rs3781282,rs7067970,rs77420391,rs79359900 0 314235 inf 5 0 -0.00202772 1.57244e-07,8.69583e-06 -0.000865097,6.09362e-05,0.000278011,2.43503e-05,-0.000287695 NA,0.0405787,0.043534,NA,NA
977 rs115952365,rs35647154,rs3781282,rs7067970,rs77420391 0 314235 inf 5 0 -0.00219896 1.72751e-07,7.25639e-06 -0.000885961,-0.000300871,7.22687e-05,0.000276132,2.82304e-05 NA,NA,0.0398198,0.043129,NA
978 rs111278264,rs115952365,rs3781282,rs7067970,rs77420391 0 314235 inf 5 0 -0.00168706 1.5125e-07,6.41802e-06 -0.000248038,-0.000854533,5.00161e-05,0.000299427,-2.87792e-06 NA,NA,0.0405579,0.0437392,0.0177823
979 rs11191545,rs115952365,rs3781282,rs7067970,rs77420391 0 314235 inf 5 0 -0.00168706 1.41587e-07,6.71136e-06 -0.000239099,-0.000849821,4.75072e-05,0.00029775,-1.06709e-06 NA,NA,0.0405579,0.0437392,0.0177823
980 rs115952365,rs3781282,rs7067970,rs77420391,rs79331374 0 314235 inf 5 0 -0.00209829 2.18047e-07,9.96743e-06 -0.000906274,8.23641e-05,0.000292275,8.69947e-06,-0.000276117 NA,0.0381788,0.0425612,NA,NA
981 rs112224955,rs115952365,rs3781282,rs7067970,rs77420391 0 314235 inf 5 0 -0.0018026 1.45192e-07,6.91758e-06 -0.000247374,-0.000863426,5.70113e-05,0.000294468,3.5849e-06 NA,NA,0.0399796,0.0434387,0.0136235
982 rs115952365,rs12257941,rs3781282,rs7067970,rs77420391 0 314235 inf 5 0 -0.00279135 3.38915e-07,1.17388e-05 -0.00100942,-0.000348184,0.000132573,0.000297536,8.82277e-06 NA,NA,0.0333905,0.0404187,NA
983 rs115952365,rs3781282,rs61120766,rs7067970,rs77420391 0 314235 inf 5 0 -0.00209829 2.42688e-07,7.3334e-06 -0.000904636,8.15119e-05,-0.000273165,0.000291708,9.32188e-06 NA,0.0381788,NA,0.0425612,NA
984 rs115952365,rs12246689,rs3781282,rs7067970,rs77420391 0 314235 inf 5 0 -0.00279135 3.30288e-07,1.18244e-05 -0.00100832,-0.000346341,0.000132017,0.000297168,9.23601e-06 NA,NA,0.0333905,0.0404187,NA
985 rs115952365,rs3781282,rs4917382,rs7067970,rs77420391 0 314235 inf 5 0 -0.00209829 1.45513e-07,7.9272e-06 -0.000904338,8.13565e-05,-0.000272627,0.000291604,9.43542e-06 NA,0.0381788,NA,0.0425612,NA
986 rs115952365,rs3781282,rs7067970,rs77420391,rs77827514 0 314235 inf 5 0 -0.00209829 1.74478e-07,1.15912e-05 -0.000904313,8.13437e-05,0.000291596,9.44476e-06,-0.000272582 NA,0.0381788,0.0425612,NA,NA
987 rs115952365,rs3736922,rs3781282,rs7067970,rs77420391 0 314235 inf 5 0 -0.00150842 3.68499e-07,1.95241e-05 -0.000775633,0.000199414,-7.08295e-05,0.000109504,-1.27261e-05 NA,0.0710588,0.0539628,0.0609817,0.026707
988 rs115952365,rs3781282,rs7067970,rs77420391,rs78214351 0 314235 inf 5 0 -0.00209829 2.09803e-07,1.08325e-05 -0.000904272,8.13224e-05,0.000291581,9.46026e-06,-0.000272509 NA,0.0381788,0.0425612,NA,NA
989 rs115952365,rs17727391,rs3781282,rs7067970,rs77420391 0 314235 inf 5 0 -0.00279135 2.62685e-07,1.25763e-05 -0.00100817,-0.00034609,0.000131942,0.000297118,9.29236e-06 NA,NA,0.0333905,0.0404187,NA
990 rs115952365,rs17727044,rs3781282,rs7067970,rs77420391 0 314235 inf 5 0 -0.0018026 1.32898e-07,7.82471e-06 -0.000861165,-0.000243111,5.58153e-05,0.00029367,4.45113e-06 NA,NA,0.0399796,0.0434387,0.0136235
991 rs115952365,rs35159404,rs3781282,rs7067970,rs77420391 0 314235 inf 5 0 -0.00279135 2.971e-07,1.28612e-05 -0.00100738,-0.000344786,0.000131548,0.000296858,9.58481e-06 NA,NA,0.0333905,0.0404187,NA
992 rs115952365,rs12257935,rs3781282,rs7067970,rs77420391 0 314235 inf 5 0 -0.00279135 2.43553e-07,1.17376e-05 -0.00100727,-0.000344599,0.000131492,0.000296821,9.62674e-06 NA,NA,0.0333905,0.0404187,NA
993 rs115952365,rs12266291,rs3781282,rs7067970,rs77420391 0 314235 inf 5 0 -0.00279135 2.37462e-07,1.18731e-05 -0.00100698,-0.000344108,0.000131344,0.000296723,9.73683e-06 NA,NA,0.0333905,0.0404187,NA
994 rs115952365,rs12241091,rs3781282,rs7067970,rs77420391 0 314235 inf 5 0 -0.00279135 3.07895e-07,1.24775e-05 -0.00100691,-0.000343999,0.000131311,0.000296701,9.76117e-06 NA,NA,0.0333905,0.0404187,NA
995 rs115952365,rs3781282,rs7067970,rs7099987,rs77420391 0 314235 inf 5 0 -0.00209829 2.06663e-07,9.84812e-06 -0.000903158,8.07428e-05,0.000291196,-0.000270501,9.88363e-06 NA,0.0381788,0.0425612,NA,NA
996 rs115952365,rs3781282,rs58317752,rs7067970,rs77420391 0 314235 inf 5 0 -0.00209829 1.78036e-07,7.0937e-06 -0.000903035,8.06786e-05,-0.000270279,0.000291153,9.93051e-06 NA,0.0381788,NA,0.0425612,NA
997 rs115952365,rs3781282,rs58700372,rs7067970,rs77420391 0 314235 inf 5 0 -0.00209829 1.64775e-07,7.05843e-06 -0.000903001,8.06611e-05,-0.000270218,0.000291141,9.94332e-06 NA,0.0381788,NA,0.0425612,NA
998 rs115952365,rs3781282,rs7067970,rs77420391,rs78893207 0 314235 inf 5 0 -0.00209829 1.77519e-07,1.05643e-05 -0.000902878,8.05967e-05,0.000291098,9.99033e-06,-0.000269995 NA,0.0381788,0.0425612,NA,NA
999 rs115952365,rs12252500,rs3781282,rs7067970,rs77420391 0 314235 inf 5 0 -0.00279135 3.0954e-07,1.27213e-05 -0.00100578,-0.000342115,0.000130743,0.000296326,1.01837e-05 NA,NA,0.0333905,0.0404187,NA
1000 rs113973959,rs115952365,rs3781282,rs7067970,rs77420391 0 314235 inf 5 0 -0.0018026 1.28161e-07,6.26044e-06 -0.000237771,-0.000858333,5.43175e-05,0.00029267,5.53597e-06 NA,NA,0.0399796,0.0434387,0.0136235
1001 rs115952365,rs117814456,rs3781282,rs7067970,rs77420391 0 314235 inf 5 0 -0.00212276 1.46671e-07,6.37395e-06 -0.000768315,0.000146804,2.24894e-05,0.00024993,8.56558e-05 NA,NA,0.0423485,0.0438959,NA
1002 rs113642369,rs115952365,rs3781282,rs7067970,rs77420391 0 314235 inf 5 0 -0.00349608 5.97155e-07,2.81454e-05 0.00035891,-0.00108314,-5.91064e-05,0.000162083,0.000165732 NA,NA,0.0301101,0.0391274,NA
1003 rs115952365,rs12240508,rs3781282,rs7067970,rs77420391 0 314235 inf 5 0 -0.00243624 2.58601e-07,1.2162e-05 -0.000929536,0.000239874,-5.37228e-05,0.000192421,0.00012073 NA,NA,0.0368315,0.0419403,NA
1004 rs115952365,rs3781282,rs7067970,rs7091462,rs77420391 0 314235 inf 5 0 -0.0022192 2.64075e-07,1.90233e-05 -0.00090066,-5.57738e-05,0.000200322,0.000219066,0.000109595 NA,0.0380729,0.0425192,NA,NA
1005 rs115952365,rs12255989,rs3781282,rs7067970,rs77420391 0 314235 inf 5 0 -0.00243624 2.80997e-07,1.27806e-05 -0.000927347,0.00023666,-5.28614e-05,0.000192993,0.000120097 NA,NA,0.0368315,0.0419403,NA
1006 rs115952365,rs2296569,rs3781282,rs7067970,rs77420391 0 314235 inf 5 0 -0.00172089 9.90467e-08,6.12786e-06 -0.00073065,-8.04743e-05,-2.35276e-05,0.000234313,4.25299e-05 NA,NA,0.043287,0.044384,0.0176544
1007 rs115952365,rs12262258,rs3781282,rs7067970,rs77420391 0 314235 inf 5 0 -0.00243624 2.30373e-07,1.38985e-05 -0.000925094,0.000233351,-5.19745e-05,0.000193583,0.000119446 NA,NA,0.0368315,0.0419403,NA
1008 rs115952365,rs3781282,rs7067970,rs72846714,rs77420391 0 314235 inf 5 0 -0.0022192 2.87751e-07,1.90982e-05 -0.000896616,-5.41723e-05,0.000201388,0.000213062,0.000108425 NA,0.0380729,0.0425192,NA,NA
1009 rs115952365,rs12261294,rs3781282,rs7067970,rs77420391 0 314235 inf 5 0 -0.00243624 2.51135e-07,1.29876e-05 -0.000921662,0.00022831,-5.06235e-05,0.00019448,0.000118454 NA,NA,0.0368315,0.0419403,NA
1010 rs115952365,rs117375427,rs3781282,rs7067970,rs77420391 0 314235 inf 5 0 -0.0022973 1.54226e-07,7.12011e-06 -0.000777447,-0.000150637,1.32184e-05,0.000224628,7.50895e-05 NA,NA,0.0419892,0.0437915,NA
1011 rs115952365,rs12244207,rs3781282,rs7067970,rs77420391 0 314235 inf 5 0 -0.00243624 3.57617e-07,1.21094e-05 -0.000920027,0.000225908,-4.99799e-05,0.000194908,0.000117982 NA,NA,0.0368315,0.0419403,NA
1012 rs115952365,rs3781282,rs7067970,rs74757396,rs77420391 0 314235 inf 5 0 -0.00195925 1.27545e-07,6.34427e-06 -0.000763499,1.11629e-05,0.000249217,0.000160454,7.38832e-05 NA,0.0428723,0.0443487,NA,0.00726336
1013 rs115952365,rs12255761,rs3781282,rs7067970,rs77420391 0 314235 inf 5 0 -0.00204297 1.92108e-07,9.36297e-06 -0.000859029,0.00017937,-5.39576e-05,0.000210909,9.59749e-05 NA,NA,0.0387992,0.0428892,0.00396956
1014 rs111622998,rs115952365,rs3781282,rs7067970,rs77420391 0 314235 inf 5 0 -0.0031303 4.23104e-07,1.61604e-05 -0.00031798,-0.00101797,0.000133119,0.000288796,2.15521e-05 NA,NA,0.0309389,0.0394074,NA
1015 rs115952365,rs3781282,rs7067970,rs72843977,rs77420391 0 314235 inf 5 0 -0.00195392 1.21974e-07,6.09227e-06 -0.000752507,-9.72371e-07,0.000234717,-0.000179887,6.32362e-05 NA,0.0429848,0.0444911,NA,0.00759055
1016 rs115952365,rs149363415,rs3781282,rs7067970,rs77420391 0 314235 inf 5 0 -0.00172872 1.22257e-07,5.7757e-06 -0.000730889,-5.5577e-05,-2.18304e-05,0.000236418,4.42521e-05 NA,NA,0.0431305,0.0441492,0.0172557
1017 rs115952365,rs3781282,rs7067970,rs7080935,rs77420391 0 314235 inf 5 0 -0.0022192 2.79006e-07,1.93667e-05 -0.000864828,-4.15859e-05,0.000209766,0.00016587,9.92323e-05 NA,0.0380729,0.0425192,NA,NA
1018 rs115952365,rs143956083,rs3781282,rs7067970,rs77420391 0 314235 inf 5 0 -0.00312506 3.11749e-07,9.09911e-06 -0.000846576,-6.0932e-05,4.33573e-05,0.000218988,9.73418e-05 NA,NA,0.0394516,0.0420539,NA
1019 rs115952365,rs1163238,rs3781282,rs7067970,rs77420391 0 314235 inf 5 0 -0.0024834 3.05386e-07,8.24021e-06 -0.000781432,-5.81256e-06,1.70673e-05,0.0002292,7.83847e-05 NA,NA,0.0389548,0.0392231,NA
1020 rs115952365,rs11598702,rs3781282,rs7067970,rs77420391 0 314235 inf 5 0 -0.00236436 2.37424e-07,8.22981e-06 -0.000773254,-7.02742e-06,1.25329e-05,0.000230591,7.46993e-05 NA,NA,0.0395267,0.0398571,NA
1021 rs10883846,rs115952365,rs3781282,rs7067970,rs77420391 0 314235 inf 5 0 -0.00185854 1.56004e-07,5.95026e-06 -1.36666e-05,-0.000736299,-1.27608e-05,0.000240795,5.29752e-05 NA,NA,0.0415421,0.0418739,0.0103921
1022 rs115952365,rs1163248,rs3781282,rs7067970,rs77420391 0 314235 inf 5 0 -0.00370676 4.15813e-07,1.25785e-05 -0.000893627,-1.56397e-05,6.25018e-05,0.000227121,0.000110137 NA,NA,0.0360326,0.038325,NA
1023 rs115952365,rs3781282,rs7067970,rs75221325,rs77420391 0 314235 inf 5 0 -0.00196079 1.08825e-07,5.89476e-06 -0.000749451,3.71458e-08,0.000236167,-4.2939e-05,6.48633e-05 NA,0.0428406,0.044311,NA,0.0071971
1024 rs115952365,rs3781282,rs56036640,rs7067970,rs77420391 0 314235 inf 5 0 -0.0018565 1.20389e-07,5.7686e-06 -0.000741012,-5.81823e-06,-4.29012e-06,0.000242568,5.96427e-05 NA,0.0425608,NA,0.0436649,0.0127993
1025 rs115952365,rs1163246,rs3781282,rs7067970,rs77420391 0 314235 inf 5 0 -0.00216156 1.58834e-07,6.60187e-06 -0.000767475,-5.63793e-06,1.16871e-05,0.000236461,7.447e-05 NA,NA,0.0415835,0.0429006,NA
1026 rs11191609,rs115952365,rs3781282,rs7067970,rs77420391 0 314235 inf 5 0 -0.00496808 7.32128e-07,2.07902e-05 0.000101217,-0.00102696,0.000103858,0.000244751,0.000131424 NA,NA,0.032686,0.0371469,NA
1027 rs115952365,rs149555487,rs3781282,rs7067970,rs77420391 0 314235 inf 5 0 -0.00212148 1.56743e-07,5.93158e-06 -0.000775567,-0.000110016,1.64858e-05,0.000239069,6.91845e-05 NA,NA,0.0421529,0.0440969,NA
1028 rs115952365,rs145870899,rs3781282,rs7067970,rs77420391 0 314235 inf 5 0 -0.00231306 1.43177e-07,6.93441e-06 -0.000782327,2.85464e-06,1.90956e-05,0.000231685,8.03521e-05 NA,NA,0.0417075,0.0434816,NA
1029 rs115952365,rs3781282,rs61870850,rs7067970,rs77420391 0 314235 inf 5 0 -0.00182198 8.48899e-08,5.8985e-06 -0.000739292,-5.78629e-06,-2.98328e-05,0.000242712,5.99938e-05 NA,0.0432999,NA,0.0447016,0.0146225
1030 rs11191561,rs115952365,rs3781282,rs7067970,rs77420391 0 314234 inf 5 0 -0.00282651 1.85039e-07,7.81449e-06 4.50787e-05,-0.000827099,4.3256e-05,0.000233064,9.96031e-05 NA,NA,0.0399776,0.0419904,NA
1031 rs10509765,rs115952365,rs3781282,rs7067970,rs77420391 0 314234 inf 5 0 -0.00232536 1.52644e-07,6.81738e-06 3.80809e-05,-0.000784589,2.39505e-05,0.000237627,8.50384e-05 NA,NA,0.0415239,0.0431236,NA
1032 rs11191537,rs115952365,rs3781282,rs7067970,rs77420391 0 314234 inf 5 0 -0.00282651 2.37708e-07,7.3295e-06 4.11644e-05,-0.000826799,4.2714e-05,0.000232403,9.9085e-05 NA,NA,0.0399776,0.0419904,NA
1033 rs115952365,rs17115419,rs3781282,rs7067970,rs77420391 0 314234 inf 5 0 -0.00232239 1.28586e-07,7.43e-06 -0.000782398,1.10788e-05,2.02342e-05,0.000233108,8.15392e-05 NA,NA,0.041581,0.0431971,NA
1034 rs115952365,rs116979997,rs3781282,rs7067970,rs77420391 0 314234 inf 5 0 -0.00196727 1.47702e-07,6.41023e-06 -0.000758661,2.84707e-05,5.00033e-06,0.000241808,6.83375e-05 NA,NA,0.0427206,0.0441953,0.00723274
1035 rs115952365,rs3781282,rs41287478,rs7067970,rs77420391 0 314234 inf 5 0 -0.00196553 1.30616e-07,5.91724e-06 -0.000761181,5.5329e-06,4.24069e-05,0.000242319,6.84242e-05 NA,0.0427684,NA,0.0442668,0.00747753
1036 rs115952365,rs150201993,rs3781282,rs7067970,rs77420391 0 314234 inf 5 0 -0.00210976 1.16568e-07,5.57091e-06 -0.000766318,3.43383e-05,1.11756e-05,0.000235892,7.41514e-05 NA,NA,0.0425667,0.0442196,NA
1037 rs143928707,rs3781282,rs7067970,rs77420391 0 314231 inf 4 -nan -0.00166529 8.08147e-08,7.05644e-06 -0.000819194,-0.000115359,0.000223779,0.000385675 NA,0.0428539,0.0441225,NA
1038 rs3781282,rs7067970,rs72844002,rs77420391 0 314230 inf 4 -nan -0.00145591 4.27093e-07,0.000654258 -4.19373e-05,0.000209532,-0.000322582,9.94889e-05 0.0430179,0.0445597,NA,0.00783225
1039 rs3781282,rs7067970,rs72843974,rs77420391 0 314230 inf 4 -nan -0.00145591 4.93345e-07,0.000590803 -4.20068e-05,0.000209486,-0.000321933,9.95397e-05 0.0430179,0.0445597,NA,0.00783225
1040 rs3781282,rs7067970,rs7092097,rs77420391 0 314230 inf 4 -nan -0.00145756 5.08872e-07,0.000635591 -4.08053e-05,0.000210286,-0.000315303,9.86621e-05 0.042962,0.0445357,NA,0.00766666
1041 rs3781282,rs7067970,rs72850132,rs77420391 0 314230 inf 4 -nan -0.00145756 2.91461e-07,0.000604524 -4.11718e-05,0.000210042,-0.000312064,9.89298e-05 0.042962,0.0445357,NA,0.00766666
1042 rs3781282,rs7067970,rs72843997,rs77420391 0 314230 inf 4 -nan -0.00145537 6.81208e-07,0.000575479 -4.28516e-05,0.000208924,-0.000320085,0.000100157 0.0430362,0.0445675,NA,0.00788566
1043 rs3781282,rs7067970,rs74827204,rs77420391 0 314230 inf 4 -nan -0.00145537 5.84136e-07,0.000599376 -4.29835e-05,0.000208836,-0.00031883,0.000100253 0.0430362,0.0445675,NA,0.00788566
1044 rs3781282,rs7067970,rs72843999,rs77420391 0 314230 inf 4 -nan -0.00145537 5.64071e-07,0.000702257 -4.32139e-05,0.000208683,-0.000316637,0.000100421 0.0430362,0.0445675,NA,0.00788566
1045 rs3781282,rs7067970,rs72843983,rs77420391 0 314230 inf 4 -nan -0.00145537 5.61049e-07,0.000603541 -4.32317e-05,0.000208671,-0.000316468,0.000100434 0.0430362,0.0445675,NA,0.00788566
1046 rs146569383,rs3781282,rs7067970,rs77420391 0 314230 inf 4 -nan -0.00145537 5.51537e-08,6.33353e-06 -0.000316342,-4.32449e-05,0.000208662,0.000100444 NA,0.0430362,0.0445675,0.00788566
1047 rs3781282,rs56168342,rs7067970,rs77420391 0 314230 inf 4 -nan -0.00145537 5.91406e-07,0.000569254 -4.36083e-05,-0.000312884,0.00020842,0.000100709 0.0430362,NA,0.0445675,0.00788566
1048 rs3781282,rs7067970,rs72850123,rs77420391 0 314230 inf 4 -nan -0.001457 5.98347e-07,0.000579816 -4.24938e-05,0.000209162,-0.000305845,9.98954e-05 0.0429808,0.0445438,NA,0.00772277
1049 rs3781282,rs7067970,rs72843968,rs77420391 0 314230 inf 4 -nan -0.00145591 5.2605e-07,0.000612792 -4.37186e-05,0.000208347,-0.000305952,0.00010079 0.0430179,0.0445597,NA,0.00783225
1050 rs3781282,rs7067970,rs72850126,rs77420391 0 314229 inf 4 -nan -0.00145756 4.27125e-07,0.000611 -4.42501e-05,0.000207993,-0.000284865,0.000101178 0.042962,0.0445357,NA,0.00766666
1051 rs3781282,rs7067970,rs72844301,rs77420391 0 314229 inf 4 -nan -0.0014488 3.98462e-07,0.000523821 -5.08629e-05,0.000203591,-0.000325135,0.000106008 0.0432588,0.0446629,NA,0.00851074
1052 rs12779263,rs3781282,rs7067970,rs77420391 0 314229 inf 4 -nan -0.0010447 9.47531e-06,0.00180429 -8.16808e-05,-6.48292e-07,0.000200618,0.000121885 0.0712972,0.0620959,0.0530331,0.0190762
1053 rs3781282,rs4917999,rs7067970,rs77420391 0 314229 inf 4 -nan -0.000569703 8.54526e-06,0.00216403 2.13731e-05,-0.000160877,0.000251676,5.32472e-05 0.0666221,0.0825356,0.0559669,0.0379733
1054 rs3781282,rs7067970,rs7080935,rs77420391 0 314229 inf 4 -nan -0.00158706 1.61528e-06,0.00182271 -1.79821e-06,0.000236251,-0.000221308,7.01714e-05 0.0383089,0.042613,NA,NA
1055 rs12255761,rs3781282,rs7067970,rs77420391 0 314229 inf 4 -nan -0.00147254 6.76323e-08,6.29714e-06 -0.000190844,-1.72906e-05,0.000235356,6.93131e-05 NA,0.038979,0.0429616,0.00481157
1056 rs12244207,rs3781282,rs7067970,rs77420391 0 314229 inf 4 -nan -0.00190344 9.58008e-08,8.22022e-06 -0.000209682,7.2634e-06,0.000223727,8.87445e-05 NA,0.0357077,0.0414025,NA
1057 rs12261294,rs3781282,rs7067970,rs77420391 0 314229 inf 4 -nan -0.00190345 8.84881e-08,8.97206e-06 -0.000207959,6.67195e-06,0.000223335,8.91814e-05 NA,0.0357077,0.0414025,NA
1058 rs3781282,rs7067970,rs72846714,rs77420391 0 314229 inf 4 -nan -0.00158706 1.36794e-06,0.00152993 -1.29222e-05,0.000228847,-0.000188348,7.82963e-05 0.0383089,0.042613,NA,NA
1059 rs12262258,rs3781282,rs7067970,rs77420391 0 314229 inf 4 -nan -0.00190345 1.09676e-07,7.63951e-06 -0.000204341,5.4304e-06,0.000222512,9.00984e-05 NA,0.0357077,0.0414025,NA
1060 rs12255989,rs3781282,rs7067970,rs77420391 0 314229 inf 4 -nan -0.00190345 8.68428e-08,8.8014e-06 -0.000201966,4.61533e-06,0.000221971,9.07003e-05 NA,0.0357077,0.0414025,NA
1061 rs3781282,rs7067970,rs7091462,rs77420391 0 314229 inf 4 -nan -0.00158706 1.76217e-06,0.00194805 -1.43375e-05,0.000227904,-0.000184154,7.93301e-05 0.0383089,0.042613,NA,NA
1062 rs12240508,rs3781282,rs7067970,rs77420391 0 314229 inf 4 -nan -0.00190345 8.39443e-08,8.29301e-06 -0.000199659,3.82369e-06,0.000221446,9.1285e-05 NA,0.0357077,0.0414025,NA
1063 rs113642369,rs3781282,rs7067970,rs77420391 0 314229 inf 4 -nan -0.00237611 1.10701e-07,1.28186e-05 -0.000223714,2.45771e-05,0.000217246,0.000102965 NA,0.0314837,0.0395944,NA
1064 rs3736922,rs3781282,rs7067970,rs77420391 0 314229 inf 4 -nan -0.000495544 7.87564e-06,0.00196595 0.000200002,-0.000175924,7.8338e-05,1.87508e-05 0.0789329,0.0571677,0.064007,0.0414177
1065 rs117814456,rs3781282,rs7067970,rs77420391 0 314228 inf 4 -nan -0.0018526 5.09025e-08,5.59026e-06 0.000148382,-4.6834e-05,0.000186026,0.000163906 NA,0.0422762,0.043553,NA
1066 rs117375427,rs3781282,rs7067970,rs77420391 0 314228 inf 4 -nan -0.00143798 4.12897e-08,4.71013e-06 -0.000171297,-8.2286e-05,0.000179284,0.000118659 NA,0.0437062,0.044761,0.00943098
1067 rs2296569,rs3781282,rs7067970,rs77420391 0 314228 inf 4 -nan -0.00157766 7.68253e-08,5.8041e-06 -8.76875e-05,-8.2738e-05,0.000166002,0.000120337 NA,0.0429262,0.0438402,NA
1068 rs143956083,rs3781282,rs7067970,rs77420391 0 314228 inf 4 -nan -0.00203307 8.3862e-08,6.9312e-06 -0.000122299,-5.95674e-05,0.000157864,0.000154182 NA,0.0418069,0.0433037,NA
1069 rs3781282,rs7067970,rs72843977,rs77420391 0 314228 inf 4 -nan -0.00143577 4.04436e-07,0.00047876 -8.01421e-05,0.000181964,-0.000184411,0.000120902 0.0437438,0.0448183,NA,0.00961985
1070 rs149363415,rs3781282,rs7067970,rs77420391 0 314228 inf 4 -nan -0.00159018 4.69788e-08,5.66941e-06 -6.22616e-05,-8.1177e-05,0.000167956,0.000121976 NA,0.042724,0.0435298,NA
1071 rs145870899,rs3781282,rs7067970,rs77420391 0 314228 inf 4 -nan -0.0016904 4.97675e-08,5.59727e-06 -8.96832e-05,-7.07644e-05,0.000168413,0.000135486 NA,0.0428338,0.0440211,NA
1072 rs3781282,rs56036640,rs7067970,rs77420391 0 314228 inf 4 -nan -0.0014741 6.1087e-07,0.000575332 -8.62184e-05,-5.53401e-05,0.000174366,0.000114544 0.0430884,NA,0.0438142,0.00549684
1073 rs111622998,rs3781282,rs7067970,rs77420391 0 314228 inf 4 -nan -0.00216513 9.97042e-08,7.77209e-06 9.82627e-05,-7.6151e-05,0.000150847,0.000178516 NA,0.0380158,0.0420117,NA
1074 rs3781282,rs7067970,rs74757396,rs77420391 0 314228 inf 4 -nan -0.00144007 4.45368e-07,0.000518899 -7.09912e-05,0.000193408,0.00011894,0.000130479 0.0436708,0.0447068,NA,0.00924933
1075 rs3781282,rs61870850,rs7067970,rs77420391 0 314228 inf 4 -nan -0.0013386 4.02956e-07,0.000432673 -8.52825e-05,-0.000158745,0.000188352,0.000113675 0.0440413,NA,0.045039,0.0155996
1076 rs1163246,rs3781282,rs7067970,rs77420391 0 314228 inf 4 -nan -0.00159244 6.36199e-08,6.53832e-06 5.19968e-05,-7.96889e-05,0.000169819,0.000123539 NA,0.0426874,0.0434735,NA
1077 rs3781282,rs7067970,rs75221325,rs77420391 0 314228 inf 4 -nan -0.00144109 2.74122e-07,0.000519367 -8.12272e-05,0.000180608,-9.11179e-05,0.000119767 0.0436534,0.0446803,NA,0.00915918
1078 rs1163248,rs3781282,rs7067970,rs77420391 0 314228 inf 4 -nan -0.00174247 6.82394e-08,6.19629e-06 4.57953e-05,-7.35349e-05,0.000164941,0.000132565 NA,0.0420475,0.0428141,NA
1079 rs3781282,rs7067970,rs77420391,rs7916476 0 314228 inf 4 -nan -0.0017929 6.15297e-06,0.00645934 -9.90536e-05,0.000171512,0.000141207,5.24198e-05 0.0294358,0.0393639,NA,NA
1080 rs10883822,rs3781282,rs7067970,rs77420391 0 314228 inf 4 -nan -0.00199402 1.53085e-07,1.5797e-05 5.19425e-05,-9.31125e-05,0.00016625,0.000149648 NA,0.0257304,0.0381104,NA
1081 rs1163238,rs3781282,rs7067970,rs77420391 0 314228 inf 4 -nan -0.00218878 1.53833e-07,8.85938e-06 -2.12216e-05,-6.2348e-05,0.000160433,0.000149249 NA,0.0385488,0.0379613,NA
1082 rs11598702,rs3781282,rs7067970,rs77420391 0 314228 inf 4 -nan -0.00156024 6.17228e-08,6.89293e-06 -2.48557e-05,-8.37722e-05,0.000177425,0.000117104 NA,0.0415778,0.0414691,NA
1083 rs10883846,rs3781282,rs7067970,rs77420391 0 314228 inf 4 -nan -0.00150199 5.51035e-08,5.56564e-06 -2.46119e-05,-8.66832e-05,0.000180183,0.000113103 NA,0.0418107,0.0417065,NA
1084 rs116979997,rs3781282,rs7067970,rs77420391 0 314228 inf 4 -nan -0.00125949 4.31004e-08,5.55031e-06 -6.77041e-05,-9.25039e-05,0.00019223,0.00010455 NA,0.0441913,0.0450651,0.0190918
1085 rs3781282,rs41287478,rs7067970,rs77420391 0 314228 inf 4 -nan -0.00155328 3.66935e-07,0.000601216 -7.42433e-05,-7.60776e-05,0.000176635,0.000129258 0.0433172,NA,0.0444388,NA
1086 rs113973959,rs3781282,rs7067970,rs77420391 0 314228 inf 4 -nan -0.0013021 5.96729e-08,6.17888e-06 5.05537e-05,-9.97517e-05,0.000189802,0.000117125 NA,0.042426,0.0444611,0.017069
1087 rs12252500,rs3781282,rs7067970,rs77420391 0 314228 inf 4 -nan -0.00139529 4.19173e-08,5.70643e-06 5.02018e-05,-9.39025e-05,0.000184276,0.00012502 NA,0.0419497,0.0441879,0.0122581
1088 rs3781282,rs7067970,rs77420391,rs78893207 0 314228 inf 4 -nan -0.001502 6.93971e-07,0.000930899 -8.80624e-05,0.000178829,0.000133179,5.02349e-05 0.0414244,0.0438855,NA,NA
1089 rs3781282,rs58700372,rs7067970,rs77420391 0 314228 inf 4 -nan -0.001502 1.1561e-06,0.000932013 -8.80212e-05,5.00558e-05,0.000178856,0.000133148 0.0414244,NA,0.0438855,NA
1090 rs3781282,rs58317752,rs7067970,rs77420391 0 314228 inf 4 -nan -0.001502 6.58474e-07,0.000824616 -8.80099e-05,5.0007e-05,0.000178864,0.00013314 0.0414244,NA,0.0438855,NA
1091 rs3781282,rs7067970,rs7099987,rs77420391 0 314228 inf 4 -nan -0.001502 1.12223e-06,0.00095992 -8.79688e-05,0.000178891,4.98284e-05,0.00013311 0.0414244,0.0438855,NA,NA
1092 rs12241091,rs3781282,rs7067970,rs77420391 0 314228 inf 4 -nan -0.00139529 4.05863e-08,5.8053e-06 4.89131e-05,-9.36076e-05,0.000184473,0.000124806 NA,0.0419497,0.0441879,0.0122581
1093 rs12266291,rs3781282,rs7067970,rs77420391 0 314228 inf 4 -nan -0.00139529 5.01714e-08,5.99674e-06 4.88389e-05,-9.35906e-05,0.000184484,0.000124793 NA,0.0419497,0.0441879,0.0122581
1094 rs12257935,rs3781282,rs7067970,rs77420391 0 314228 inf 4 -nan -0.00139529 4.29072e-08,5.45166e-06 4.85031e-05,-9.35137e-05,0.000184535,0.000124737 NA,0.0419497,0.0441879,0.0122581
1095 rs35159404,rs3781282,rs7067970,rs77420391 0 314228 inf 4 -nan -0.00139529 5.22507e-08,5.17572e-06 4.83752e-05,-9.34845e-05,0.000184555,0.000124716 NA,0.0419497,0.0441879,0.0122581
1096 rs17727391,rs3781282,rs7067970,rs77420391 0 314228 inf 4 -nan -0.00139529 3.86125e-08,5.82069e-06 4.74831e-05,-9.32804e-05,0.000184691,0.000124568 NA,0.0419497,0.0441879,0.0122581
1097 rs3781282,rs7067970,rs77420391,rs78214351 0 314228 inf 4 -nan -0.001502 1.32332e-06,0.000895584 -8.75972e-05,0.000179138,0.000132839,4.82156e-05 0.0414244,0.0438855,NA,NA
1098 rs3781282,rs7067970,rs77420391,rs77827514 0 314228 inf 4 -nan -0.001502 8.96117e-07,0.000895084 -8.75836e-05,0.000179147,0.000132829,4.81566e-05 0.0414244,0.0438855,NA,NA
1099 rs3781282,rs4917382,rs7067970,rs77420391 0 314228 inf 4 -nan -0.001502 5.54173e-07,0.000876443 -8.75754e-05,4.8121e-05,0.000179153,0.000132823 0.0414244,NA,0.0438855,NA
1100 rs12246689,rs3781282,rs7067970,rs77420391 0 314228 inf 4 -nan -0.00139529 5.65309e-08,5.58762e-06 4.73112e-05,-9.3241e-05,0.000184717,0.000124539 NA,0.0419497,0.0441879,0.0122581
1101 rs3781282,rs61120766,rs7067970,rs77420391 0 314228 inf 4 -nan -0.001502 9.96024e-07,0.000911603 -8.74758e-05,4.76885e-05,0.000179219,0.00013275 0.0414244,NA,0.0438855,NA
1102 rs17727044,rs3781282,rs7067970,rs77420391 0 314228 inf 4 -nan -0.0013021 4.66648e-08,5.93069e-06 4.61653e-05,-9.87622e-05,0.000190462,0.000116408 NA,0.042426,0.0444611,0.017069
1103 rs12257941,rs3781282,rs7067970,rs77420391 0 314228 inf 4 -nan -0.00139529 5.53797e-08,5.49006e-06 4.60508e-05,-9.29526e-05,0.000184909,0.000124329 NA,0.0419497,0.0441879,0.0122581
1104 rs3781282,rs7067970,rs77420391,rs79331374 0 314228 inf 4 -nan -0.001502 8.15418e-07,0.000938025 -8.69295e-05,0.000179583,0.000132351,4.53174e-05 0.0414244,0.0438855,NA,NA
1105 rs11191545,rs3781282,rs7067970,rs77420391 0 314228 inf 4 -nan -0.00139529 4.68243e-08,5.60514e-06 4.36078e-05,-9.23936e-05,0.000185282,0.000123923 NA,0.0419497,0.0441879,0.0122581
1106 rs112224955,rs3781282,rs7067970,rs77420391 0 314228 inf 4 -nan -0.0013021 5.13807e-08,4.86953e-06 4.26612e-05,-9.79722e-05,0.00019099,0.000115836 NA,0.042426,0.0444611,0.017069
1107 rs111278264,rs3781282,rs7067970,rs77420391 0 314228 inf 4 -nan -0.00139529 4.25719e-08,5.97239e-06 3.59701e-05,-9.06458e-05,0.000186447,0.000122652 NA,0.0419497,0.0441879,0.0122581
1108 rs3781282,rs7067970,rs77420391,rs79359900 0 314228 inf 4 -nan -0.00147263 7.27179e-07,0.000699926 -7.06286e-05,0.000190434,0.000120445,-3.62475e-05 0.0424468,0.0443163,0.00594174,NA
1109 rs35647154,rs3781282,rs7067970,rs77420391 0 314228 inf 4 -nan -0.00210217 7.99146e-08,7.3038e-06 -4.1042e-05,-4.61148e-05,0.000170647,0.000155988 NA,0.0397574,0.0427065,NA
1110 rs17115419,rs3781282,rs7067970,rs77420391 0 314228 inf 4 -nan -0.00157107 4.35611e-08,5.47122e-06 -7.50616e-06,-7.1471e-05,0.000180106,0.00013217 NA,0.0430322,0.0440028,NA
1111 rs11191609,rs3781282,rs7067970,rs77420391 0 314228 inf 4 -nan -0.0018657 5.8066e-08,6.19581e-06 2.82215e-05,-5.56008e-05,0.000175025,0.000154616 NA,0.042093,0.0432728,NA
1112 rs11191561,rs3781282,rs7067970,rs77420391 0 314228 inf 4 -nan -0.00145767 5.60375e-08,5.67842e-06 1.45778e-05,-7.4648e-05,0.000188835,0.000126652 NA,0.0433706,0.0442474,0.00754538
1113 rs11191537,rs3781282,rs7067970,rs77420391 0 314228 inf 4 -nan -0.00145767 4.03619e-08,5.61175e-06 1.10094e-05,-7.50986e-05,0.000188271,0.00012618 NA,0.0433706,0.0442474,0.00754538
1114 rs10509765,rs3781282,rs7067970,rs77420391 0 314228 inf 4 -nan -0.00187137 6.01429e-08,6.40402e-06 1.69036e-05,-5.66839e-05,0.000173666,0.000153468 NA,0.0420134,0.0431507,NA
1115 rs149555487,rs3781282,rs7067970,rs77420391 0 314228 inf 4 -nan -0.00144125 4.44463e-08,5.15293e-06 2.63776e-05,-7.76617e-05,0.000185752,0.000125582 NA,0.0435131,0.0447722,0.00917623
1116 rs150201993,rs3781282,rs7067970,rs77420391 0 314228 inf 4 -nan -0.00154745 4.79958e-08,5.63488e-06 2.93567e-05,-7.00679e-05,0.000181862,0.000133643 NA,0.0434103,0.0445809,NA
1117 rs115952365,rs7067970,rs726010,rs77420391 0 314063 inf 4 -nan -0.00154176 3.80855e-08,5.73625e-06 -0.000762877,0.000236051,8.6694e-06,7.19814e-05 NA,0.0443624,0.0427228,NA
1118 rs115952365,rs34104646,rs7067970,rs77420391 0 312304 inf 4 -nan -0.0014448 4.51466e-08,6.17611e-06 -0.00075183,2.12565e-06,0.000239305,6.66294e-05 NA,0.0430743,0.0445925,0.00885261
1119 rs11191573,rs115952365,rs7067970,rs77420391 0 312189 inf 4 -nan -0.00144417 3.13177e-07,0.000478372 2.09427e-06,-0.000751755,0.00023931,6.66121e-05 0.0430765,NA,0.044594,0.00890664
1120 rs11191555,rs115952365,rs3781282,rs7067970 0 311512 inf 4 -nan -0.00169696 1.41538e-07,7.25369e-06 7.96988e-05,-0.000780738,1.87398e-05,0.000231219 NA,NA,0.0421542,0.0439941
1121 rs11191560,rs115952365,rs3781282,rs7067970 0 311180 inf 4 -nan -0.00169478 1.29371e-07,7.84343e-06 7.95933e-05,-0.000780497,1.86695e-05,0.00023122 NA,NA,0.0421623,0.0439993
1122 rs11191558,rs115952365,rs3781282,rs7067970 0 311068 inf 4 -nan -0.00169404 1.2775e-07,7.56444e-06 7.95573e-05,-0.000780416,1.86456e-05,0.000231221 NA,NA,0.042165,0.0440011
1123 rs11191557,rs115952365,rs3781282,rs7067970 0 311060 inf 4 -nan -0.00169399 1.31101e-07,7.76708e-06 7.95549e-05,-0.00078041,1.8644e-05,0.000231221 NA,NA,0.0421652,0.0440012
1124 rs115952365,rs3781282,rs7067970,rs79680647 0 311056 inf 4 -nan -0.00143801 4.45742e-08,5.27447e-06 -0.000751242,1.98459e-06,0.000239356,6.58619e-05 NA,0.0430988,0.0446086,0.00942302
1125 rs11191572,rs115952365,rs7067970,rs77420391 0 310944 inf 4 -nan -0.0014374 5.57405e-07,0.000596944 1.75326e-06,-0.000750941,0.00023937,6.64232e-05 0.043101,NA,0.04461,0.00947267
1126 rs11191568,rs115952365,rs3781282,rs7067970 0 310819 inf 4 -nan -0.0016924 1.30159e-07,7.12799e-06 7.94782e-05,-0.000780235,1.85929e-05,0.000231222 NA,NA,0.042171,0.0440049
1127 rs115952365,rs3781282,rs7067970,rs79082900 0 310706 inf 4 -nan -0.00143611 5.03811e-08,5.57906e-06 -0.000751038,1.91053e-06,0.000239372,6.57447e-05 NA,0.0431056,0.0446131,0.00957709
1128 rs10883835,rs115952365,rs3781282,rs7067970 0 310576 inf 4 -nan -0.0016908 1.32198e-07,7.34465e-06 7.94006e-05,-0.000780059,1.85412e-05,0.000231224 NA,NA,0.0421769,0.0440087
1129 rs11191564,rs115952365,rs3781282,rs7067970 0 310486 inf 4 -nan -0.00169021 9.94839e-08,8.06506e-06 7.93718e-05,-0.000779993,1.85221e-05,0.000231224 NA,NA,0.0421791,0.0440101
1130 rs115952365,rs12413046,rs3781282,rs7067970 0 310481 inf 4 -nan -0.00169018 9.84577e-08,7.28114e-06 -0.00077999,7.93703e-05,1.85211e-05,0.000231224 NA,NA,0.0421792,0.0440102
1131 rs115952365,rs3781282,rs7067970,rs9633712 0 310247 inf 4 -nan -0.00143362 3.90367e-08,5.52525e-06 -0.000750772,1.81365e-06,0.000239393,6.55914e-05 NA,0.0431146,0.044619,0.00977468
1132 rs11191575,rs115952365,rs3781282,rs7067970 0 310150 inf 4 -nan -0.001688 1.1802e-07,7.28366e-06 7.92647e-05,-0.00077975,1.84508e-05,0.000231226 NA,NA,0.0421872,0.0440154
1133 rs115952365,rs3781282,rs7067970,rs79993475 0 309954 inf 4 -nan -0.00143203 5.01281e-08,4.86598e-06 -0.000750602,1.75154e-06,0.000239407,6.54932e-05 NA,0.0431203,0.0446228,0.00989908
1134 rs10883832,rs115952365,rs3781282,rs7067970 0 309885 inf 4 -nan -0.00168626 1.21166e-07,7.77648e-06 7.918e-05,-0.000779558,1.83944e-05,0.000231228 NA,NA,0.0421937,0.0440195
1135 rs115952365,rs12220375,rs3781282,rs7067970 0 309477 inf 4 -nan -0.00168358 1.26445e-07,8.22175e-06 -0.000779262,7.90493e-05,1.83075e-05,0.00023123 NA,NA,0.0422035,0.0440259
1136 rs10883836,rs115952365,rs7067970,rs77420391 0 309282 inf 4 -nan -0.00142838 2.85688e-07,0.000655602 1.29673e-06,-0.000749857,0.000239452,6.61693e-05 0.0431335,NA,0.0446314,0.010178
1137 rs115952365,rs3781282,rs7067970,rs79237883 0 309191 inf 4 -nan -0.00142789 4.35284e-08,6.0198e-06 -0.000750159,1.58976e-06,0.000239443,6.52372e-05 NA,0.0431353,0.0446326,0.0102154
1138 rs115952365,rs3781282,rs7067970,rs732998 0 308564 inf 4 -nan -0.00142449 4.37953e-08,5.56612e-06 -0.000749795,1.45669e-06,0.000239473,6.50267e-05 NA,0.0431475,0.0446407,0.0104678
1139 rs11191593,rs115952365,rs3781282,rs7067970 0 307983 inf 4 -nan -0.00167378 1.17454e-07,8.70744e-06 7.85705e-05,-0.000778183,1.79891e-05,0.000231241 NA,NA,0.0422396,0.0440491
1140 rs115952365,rs1541213,rs7067970,rs77420391 0 307712 inf 4 -nan -0.00141988 4.12028e-08,5.88832e-06 -0.000748836,8.63903e-07,0.000239532,6.59273e-05 NA,0.0431641,0.0446516,0.010801
1141 rs115952365,rs34747231,rs3781282,rs7067970 0 307439 inf 4 -nan -0.00167022 1.47101e-07,6.99775e-06 -0.00077779,7.83956e-05,1.78729e-05,0.000231246 NA,NA,0.0422527,0.0440576
1142 rs11191580,rs115952365,rs3781282,rs7067970 0 307400 inf 4 -nan -0.00166996 1.50567e-07,7.81019e-06 7.83831e-05,-0.000777762,1.78646e-05,0.000231246 NA,NA,0.0422537,0.0440582
1143 rs115952365,rs12355120,rs7067970,rs77420391 0 306989 inf 4 -nan -0.00141597 3.6243e-08,5.43632e-06 -0.000748366,6.63917e-07,0.00023957,6.58151e-05 NA,0.0431782,0.0446609,0.011076
1144 rs115952365,rs2153774,rs7067970,rs77420391 0 306756 inf 4 -nan -0.00141471 4.48744e-08,6.46319e-06 -0.000748215,5.99573e-07,0.000239582,6.5779e-05 NA,0.0431828,0.0446639,0.0111629
1145 rs11191559,rs115952365,rs3781282,rs7067970 0 306427 inf 4 -nan -0.00166359 1.03411e-07,7.20502e-06 7.80695e-05,-0.000777061,1.76562e-05,0.000231254 NA,NA,0.0422771,0.0440733
1146 rs10883839,rs115952365,rs7067970,rs77420391 0 305947 inf 4 -nan -0.00141034 4.29255e-07,0.00061842 3.75388e-07,-0.00074769,0.000239624,6.56528e-05 0.0431985,NA,0.0446743,0.01146
1147 rs115952365,rs12412038,rs3781282,rs7067970 0 305571 inf 4 -nan -0.001658 1.3065e-07,7.23448e-06 -0.000776446,7.77934e-05,1.74729e-05,0.000231262 NA,NA,0.0422977,0.0440866
1148 rs115952365,rs6584539,rs7067970,rs77420391 0 305144 inf 4 -nan -0.001406 4.99284e-08,5.69352e-06 -0.00074717,1.52459e-07,0.000239667,6.55271e-05 NA,0.0432141,0.0446845,0.0117472
1149 rs10509766,rs115952365,rs7067970,rs77420391 0 304849 inf 4 -nan -0.00140441 3.74206e-07,0.000503743 7.05231e-08,-0.00074698,0.000239683,6.54808e-05 0.0432198,NA,0.0446883,0.0118508
1150 rs10786738,rs115952365,rs7067970,rs77420391 0 304684 inf 4 -nan -0.00140352 4.65109e-07,0.000555962 2.47404e-08,-0.000746873,0.000239692,6.54549e-05 0.043223,NA,0.0446904,0.0119083
1151 rs115952365,rs3861984,rs7067970,rs77420391 0 304562 inf 4 -nan -0.00140286 3.61851e-08,6.27543e-06 -0.000746794,-9.24819e-09,0.000239699,6.54357e-05 NA,0.0432254,0.044692,0.0119507
1152 rs115952365,rs2182348,rs7067970,rs77420391 0 304505 inf 4 -nan -0.00140255 4.44527e-08,6.15825e-06 -0.000746757,-2.52583e-08,0.000239702,6.54266e-05 NA,0.0432265,0.0446927,0.0119707
1153 rs115952365,rs12414232,rs7067970,rs77420391 0 304432 inf 4 -nan -0.00140216 5.93327e-08,5.33811e-06 -0.00074671,-4.53492e-08,0.000239706,6.54153e-05 NA,0.0432279,0.0446936,0.0119956
1154 rs115952365,rs3740386,rs7067970,rs77420391 0 304179 inf 4 -nan -0.0014008 4.81034e-08,5.39406e-06 -0.000746547,-1.15805e-07,0.00023972,6.53754e-05 NA,0.0432328,0.0446969,0.0120827
1155 rs10786741,rs115952365,rs7067970,rs77420391 0 304000 inf 4 -nan -0.00139983 3.46363e-07,0.000517152 -1.6563e-07,-0.000746431,0.000239729,6.53471e-05 0.0432363,NA,0.0446992,0.0121439
1156 rs115952365,rs2281877,rs7067970,rs77420391 0 303869 inf 4 -nan -0.00139913 4.64272e-08,6.07528e-06 -0.000746346,-2.02222e-07,0.000239737,6.53264e-05 NA,0.0432389,0.0447008,0.0121886
1157 rs115952365,rs2148198,rs7067970,rs77420391 0 302664 inf 4 -nan -0.00139264 3.99332e-08,5.26309e-06 -0.000745569,-5.38362e-07,0.000239803,6.51355e-05 NA,0.0432622,0.0447162,0.012591
1158 rs10786742,rs115952365,rs7067970,rs77420391 0 301138 inf 4 -nan -0.00138444 4.73137e-07,0.000491031 -9.6552e-07,-0.000744587,0.00023989,6.48919e-05 0.0432917,NA,0.0447357,0.0130823
1159 rs11191589,rs115952365,rs7067970,rs77420391 0 301050 inf 4 -nan -0.00138396 4.09705e-07,0.000595081 -9.90462e-07,-0.000744529,0.000239895,6.48777e-05 0.0432934,NA,0.0447368,0.0131103
1160 rs11191591,rs115952365,rs7067970,rs77420391 0 300700 inf 4 -nan -0.00138208 5.47503e-07,0.000499661 -1.0887e-06,-0.000744304,0.000239915,6.48215e-05 0.0433001,NA,0.0447413,0.0132201
1161 rs115952365,rs2148200,rs7067970,rs77420391 0 300613 inf 4 -nan -0.00138161 4.55236e-08,6.13697e-06 -0.000744249,-1.1131e-06,0.00023992,6.48075e-05 NA,0.0433018,0.0447424,0.0132472
1162 rs115952365,rs1926037,rs7067970,rs77420391 0 298054 inf 4 -nan -0.0013679 3.95263e-08,5.73231e-06 -0.000742608,-1.83369e-06,0.000240072,6.43935e-05 NA,0.043351,0.0447749,0.0140204
1163 rs115952365,rs1926036,rs7067970,rs77420391 0 298052 inf 4 -nan -0.00136788 3.98034e-08,5.84439e-06 -0.000742606,-1.83451e-06,0.000240072,6.4393e-05 NA,0.0433511,0.044775,0.0140212
1164 rs115952365,rs7067663,rs7067970,rs77420391 0 277186 inf 4 -nan -0.00125751 5.16661e-08,4.90217e-06 -0.000729467,-7.89403e-06,0.000241546,6.07913e-05 NA,0.0437453,0.0450368,0.019141
1165 rs115952365,rs7067970,rs77420391,rs7897663 0 254808 inf 4 -nan -0.00115903 5.0381e-08,6.48306e-06 -0.000717694,0.000242563,5.79181e-05,-1.31748e-05 NA,0.0452704,0.0227591,0.0440942
1166 rs11191586,rs115952365,rs7067970,rs77420391 0 221500 inf 4 -nan -0.000975193 3.12273e-07,0.000266006 -2.62272e-05,-0.000696351,0.000248098,4.8715e-05 0.0447385,NA,0.0457065,0.0283058
1167 rs149555487,rs34130454,rs4917996,rs4917999 0 197358 inf 4 -nan 1.44628e-08 5.04421e-09,2.82206e-08 0.000349336,-6.40305e-05,-0.000218312,0.000345453 0.000291472,0.000270474,6.72301e-05,0.000265279
1168 rs1060240,rs115952365,rs3781282,rs7067970 0 147530 inf 4 -nan -0.000725368 1.09173e-06,0.00103448 0.000134532,-0.000699832,0.000241222,-1.03536e-05 0.0344458,NA,0.0456001,0.046299
1169 rs11191587,rs115952365,rs3781282,rs7067970 0 140643 inf 4 -nan -0.000688735 1.00652e-06,0.00110846 0.000139186,-0.000695461,0.000243174,-1.36618e-05 0.0352567,NA,0.0457251,0.0463859
1170 rs10883834,rs115952365,rs12779263,rs4917996,rs77420391 0 118253 inf 5 0 -0.00542928 2.80577e-05,0.00570625 -0.0322043,-0.00384509,0.056265,-0.0214548,0.0224044 NA,NA,NA,NA,NA
1171 rs10883834,rs115952365,rs4917996,rs77420391 0 118216 inf 4 -nan -0.000493789 1.78542e-07,6.15815e-05 -0.000170715,-0.000520204,0.00020558,3.06185e-05 0.0463853,NA,0.0468483,0.0392926
1172 rs10883834,rs11191555,rs149555487,rs4917996,rs4917999 0 116715 inf 5 0 -0.000420176 2.72546e-06,0.000470162 0.00116089,-0.000910338,-0.00231817,0.00111721,-0.00228245 0.0618518,0.0489181,0.0354759,0.0544312,0.0665806
1173 rs10883834,rs11191555,rs115952365,rs12779263,rs4917996 0 116584 inf 5 0 -0.00237986 1.11543e-05,0.00114215 -0.0129746,0.00895077,-0.00187867,0.0225254,-0.00844476 NA,NA,NA,NA,NA
1174 rs10883834,rs11191555,rs115952365,rs4917996,rs4917999 0 116579 inf 5 0 -0.00116651 1.08556e-06,0.000222435 -0.00415428,0.00279759,-0.0010618,-0.00247824,0.00711392 NA,NA,NA,0.012507,NA
1175 rs10883834,rs11191555,rs113642369,rs4917996,rs4917999 0 116569 inf 5 0 -0.00130002 1.21214e-06,0.000317382 -0.00466588,0.00315449,-0.001053,-0.00282431,0.00841079 NA,NA,NA,NA,NA
1176 rs11191538,rs115952365,rs34130454,rs4917996,rs77420391 0 39360.1 inf 5 0 3.63228e-08 3.28317e-08,3.29307e-08 0.00802076,0.00339473,-0.117197,0.113342,-0.11356 NA,8.89375e-05,NA,NA,NA
1177 rs11191598,rs115952365,rs34130454,rs4917996,rs77420391 0 39356.7 inf 5 0 3.63282e-08 3.28397e-08,3.29353e-08 0.00802076,0.00339473,-0.117192,0.113337,-0.113555 NA,8.89375e-05,NA,NA,NA
1178 rs11191596,rs115952365,rs34130454,rs4917996,rs77420391 0 39356.4 inf 5 0 3.63286e-08 3.28431e-08,3.29341e-08 0.00802076,0.00339473,-0.117191,0.113336,-0.113555 NA,8.89375e-05,NA,NA,NA
1179 rs11191556,rs115952365,rs34130454,rs4917996,rs77420391 0 39353.1 inf 5 0 3.63339e-08 3.28467e-08,3.29403e-08 0.00802076,0.00339473,-0.117186,0.113332,-0.11355 NA,8.89375e-05,NA,NA,NA
1180 rs115952365,rs12774513,rs34130454,rs4917996,rs77420391 0 39352.7 inf 5 0 3.63345e-08 2.02928e-08,5.08608e-08 0.00339473,0.00802076,-0.117186,0.113331,-0.11355 8.89375e-05,NA,NA,NA,NA
1181 rs10883831,rs115952365,rs34130454,rs4917996,rs77420391 0 39348.1 inf 5 0 3.63418e-08 3.28565e-08,3.29495e-08 0.00802076,0.00339473,-0.117179,0.113324,-0.113543 NA,8.89375e-05,NA,NA,NA
1182 rs11191584,rs115952365,rs34130454,rs4917996,rs77420391 0 39344.4 inf 5 0 3.63476e-08 3.28602e-08,3.29543e-08 0.00802076,0.00339473,-0.117174,0.113319,-0.113538 NA,8.89375e-05,NA,NA,NA
1183 rs115952365,rs34130454,rs35348020,rs4917996,rs77420391 0 39344.3 inf 5 0 3.63478e-08 2.00845e-08,5.19169e-08 0.00339473,-0.117174,0.00802076,0.113319,-0.113537 8.89375e-05,NA,NA,NA,NA
1184 rs11191583,rs115952365,rs34130454,rs4917996,rs77420391 0 39341.2 inf 5 0 3.63528e-08 3.28646e-08,3.29575e-08 0.00802076,0.00339473,-0.117169,0.113314,-0.113533 NA,8.89375e-05,NA,NA,NA
1185 rs115952365,rs12773916,rs34130454,rs4917996,rs77420391 0 39336.2 inf 5 0 3.63609e-08 1.98683e-08,5.22041e-08 0.00339473,0.00802076,-0.117162,0.113307,-0.113526 8.89375e-05,NA,NA,NA,NA
1186 rs115952365,rs12774412,rs34130454,rs4917996,rs77420391 0 39335 inf 5 0 3.63629e-08 1.98179e-08,5.30735e-08 0.00339473,0.00802076,-0.11716,0.113305,-0.113524 8.89375e-05,NA,NA,NA,NA
1187 rs115952365,rs12779263,rs34130454,rs4917996 0 27162.5 inf 4 -nan 4.73818e-08 2.71449e-08,7.08908e-08 -0.000629252,0.000163516,0.000224126,-0.000218312 8.95786e-05,0.000128129,0.000137775,6.72301e-05
1188 rs10883841,rs115952365,rs34130454,rs4917996,rs77420391 0 24506.5 inf 5 0 3.63941e-08 3.29066e-08,3.30024e-08 0.00813293,0.00344384,-0.12246,0.118575,-0.118765 NA,8.89374e-05,NA,NA,NA
1189 rs115952365,rs34130454,rs4917996,rs77420391,rs7909022 0 24271.7 inf 5 0 3.63613e-08 1.99083e-08,5.19346e-08 0.0034465,-0.122637,0.118749,-0.11894,0.00813809 8.89374e-05,NA,NA,NA,NA
1190 rs115952365,rs34130454,rs35745742,rs4917996,rs77420391 0 8504.53 inf 5 0 3.78162e-08 2.19207e-08,5.24036e-08 0.000942413,-0.150611,0.0153581,0.149209,-0.149428 8.89401e-05,NA,NA,NA,NA
1191 rs115952365,rs12358887,rs34130454,rs4917996,rs77420391 0 7075.68 inf 5 0 3.6424e-08 1.98367e-08,5.15925e-08 0.0041727,0.00978954,-0.173145,0.168512,-0.168731 8.89364e-05,NA,NA,NA,NA
1192 rs115952365,rs12780116,rs34130454,rs4917996,rs77420391 0 7074.89 inf 5 0 3.64327e-08 2.04113e-08,5.30384e-08 0.0041727,0.00978954,-0.173135,0.168503,-0.168721 8.89364e-05,NA,NA,NA,NA
1193 rs115952365,rs12415468,rs34130454,rs4917996,rs77420391 0 7073.22 inf 5 0 3.64512e-08 2.04706e-08,5.28028e-08 0.0041727,0.00978954,-0.173115,0.168483,-0.168701 8.89364e-05,NA,NA,NA,NA
1194 rs115952365,rs12257472,rs34130454,rs4917996,rs77420391 0 5206.68 inf 5 0 5.83758e-08 3.91385e-08,7.74356e-08 0.000991216,-0.0192424,-0.201468,0.219259,-0.21903 8.89403e-05,NA,NA,NA,NA
1195 rs10786737,rs115952365,rs34130454,rs4917996,rs77420391 0 3261.24 inf 5 0 3.61701e-08 3.25146e-08,3.29829e-08 0.018064,0.00985616,-0.569646,0.55933,-0.55955 NA,8.89216e-05,NA,NA,NA
1196 rs11191554,rs115952365,rs34130454,rs4917996,rs77420391 0 3261.05 inf 5 0 3.61738e-08 3.25103e-08,3.29607e-08 0.018064,0.00985616,-0.56963,0.559314,-0.559534 NA,8.89216e-05,NA,NA,NA
1197 rs115952365,rs34130454,rs3861983,rs4917996,rs77420391 0 3260.69 inf 5 0 3.61811e-08 1.95259e-08,5.13487e-08 0.00985616,-0.5696,0.018064,0.559284,-0.559504 8.89216e-05,NA,NA,NA,NA
1198 rs115952365,rs34130454,rs4917996,rs77420391,rs77602755 0 3138.61 inf 5 0 3.81394e-08 2.11799e-08,5.42705e-08 -0.000615781,-0.701417,0.702885,-0.701792,0.0368673 8.89425e-05,NA,NA,NA,NA
1199 rs115952365,rs34130454,rs4917996,rs56376544,rs77420391 0 3097.86 inf 5 0 3.62989e-08 1.96971e-08,5.34382e-08 -0.00061578,-0.697001,0.698469,0.0368667,-0.697377 8.89424e-05,NA,NA,NA,NA
1200 rs115952365,rs34130454,rs4917996,rs77420391,rs80200167 0 3096.33 inf 5 0 3.63152e-08 1.96208e-08,5.37038e-08 -0.00061578,-0.696832,0.6983,-0.697207,0.0368667 8.89424e-05,NA,NA,NA,NA
1201 rs11191527,rs115952365,rs34130454,rs4917996,rs77420391 0 2884.39 inf 5 0 3.62804e-08 3.23916e-08,3.33772e-08 0.0264783,0.0143501,-1.22133,1.20652,-1.20674 NA,8.89025e-05,NA,NA,NA
1202 rs115952365,rs34130454,rs4917996,rs7092200,rs77420391 0 2828.09 inf 5 0 4.73526e-08 4.61974e-08,2.5408e-06 0.00190177,-170.089,170.677,-0.621484,-170.086 8.92976e-05,NA,NA,NA,NA
1203 rs115952365,rs12768266,rs34130454,rs4917996,rs77420391 0 2812.55 inf 5 0 3.62784e-08 1.95366e-08,5.20779e-08 0.0168957,0.0307849,-1.64183,1.62448,-1.6247 8.88886e-05,NA,NA,NA,NA
1204 rs115952365,rs12416483,rs34130454,rs4917996,rs77420391 0 2812.52 inf 5 0 3.62797e-08 2.02141e-08,5.26083e-08 0.0168957,0.0307849,-1.64182,1.62447,-1.62469 8.88886e-05,NA,NA,NA,NA
1205 rs115952365,rs148501722,rs34130454,rs4917996,rs77420391 0 2754.21 inf 5 0 3.78188e-08 2.0429e-08,5.50904e-08 -0.000616182,0.0645928,-2.52022,2.52311,-2.5206 8.89487e-05,NA,NA,NA,NA
1206 rs10786736,rs115952365,rs34130454,rs4917996,rs77420391 0 2677.98 inf 5 0 4.0655e-08 3.69968e-08,3.74602e-08 0.0275872,-0.000615743,-0.528539,0.530118,-0.556053 NA,8.89418e-05,NA,NA,NA
1207 rs115952365,rs116821290,rs34130454,rs4917996,rs77420391 0 2638.53 inf 5 0 3.97329e-08 2.53905e-08,2.96769e-07 0.000391514,0.142045,-56.8367,56.8848,-56.8356 8.91025e-05,NA,NA,NA,NA
1208 rs115952365,rs1926032,rs34130454,rs4917996,rs77420391 0 2632.78 inf 5 0 4.02355e-08 2.25198e-08,5.70189e-08 -0.000616115,0.0757843,-2.21758,2.21793,-2.27777 8.89477e-05,NA,NA,NA,NA
1209 rs115952365,rs1163249,rs34130454,rs4917996,rs77420391 0 2631.37 inf 5 0 3.77535e-08 2.69894e-08,7.07402e-07 -0.0244982,-0.182394,-87.0548,87.124,-87.0575 8.90856e-05,NA,NA,NA,NA
1210 rs11191610,rs115952365,rs34130454,rs4917996,rs77420391 0 2626.43 inf 5 0 3.91973e-08 3.42496e-08,3.84771e-08 -0.0351074,-0.000807995,-4.45018,4.4298,-4.4503 NA,8.89551e-05,NA,NA,NA
1211 rs115952365,rs12769080,rs34130454,rs4917996,rs77420391 0 2618.31 inf 5 0 3.6486e-08 2.35768e-08,2.49333e-07 0.0448402,0.220153,-47.2151,47.1698,-47.1701 8.8748e-05,NA,NA,NA,NA
1212 rs115952365,rs12570528,rs34130454,rs4917996,rs77420391 0 2612.82 inf 5 0 4.81452e-08 3.07748e-08,2.64126e-07 -0.0779205,0.185069,-50.6429,50.5361,-50.5351 8.81324e-05,NA,NA,NA,NA
1213 rs115952365,rs12256506,rs34130454,rs4917996,rs77420391 0 2611.69 inf 5 0 4.15232e-08 3.62564e-08,1.66953e-06 -0.208266,0.355485,-141.924,141.777,-141.776 8.37704e-05,NA,NA,NA,NA
1214 rs10786736,rs115952365,rs3781282,rs7067970,rs7896519 0 2402.09 inf 5 0 7.65976e-06 7.39508e-06,7.92144e-06 -0.0119475,-0.0722352,-0.0160253,0.089221,-0.0747255 0.000158542,0.000686859,0.000201451,0.000858364,0.000710579
1215 rs115952365,rs3781282,rs41287478,rs7067970,rs7896519 0 2270.07 inf 5 0 7.24282e-06 6.98748e-06,7.50847e-06 -0.0672779,-0.00371488,0.008146,0.0721985,-0.068312 0.000657871,8.07789e-05,0.000114379,0.000707287,0.000667814
1216 rs115952365,rs3781282,rs7067970,rs7080935,rs7896519 0 2223.19 inf 5 0 7.09387e-06 6.80803e-06,7.37848e-06 -0.0609962,-0.000951225,0.0702596,-0.00693497,-0.0672203 0.000604354,7.85648e-05,0.000695551,9.9523e-05,0.000664059
1217 rs115952365,rs12244207,rs3781282,rs7067970,rs7896519 0 2209.63 inf 5 0 7.05091e-06 6.79749e-06,7.3131e-06 -0.0608243,-0.00689023,-0.000957994,0.0700442,-0.0670136 0.000604354,9.9523e-05,7.85648e-05,0.000695551,0.000664059
1218 rs115952365,rs12261294,rs3781282,rs7067970,rs7896519 0 2208.91 inf 5 0 7.04862e-06 6.77496e-06,7.30707e-06 -0.0608151,-0.00688785,-0.000958354,0.0700327,-0.0670026 0.000604354,9.9523e-05,7.85648e-05,0.000695551,0.000664059
1219 rs115952365,rs3781282,rs7067970,rs72846714,rs7896519 0 2208.14 inf 5 0 7.04621e-06 6.77527e-06,7.30586e-06 -0.0608054,-0.000958737,0.0700205,-0.00688532,-0.066991 0.000604354,7.85648e-05,0.000695551,9.9523e-05,0.000664059
1220 rs115952365,rs12262258,rs3781282,rs7067970,rs7896519 0 2207.39 inf 5 0 7.04384e-06 6.78164e-06,7.32545e-06 -0.0607959,-0.00688285,-0.000959111,0.0700086,-0.0669795 0.000604354,9.9523e-05,7.85648e-05,0.000695551,0.000664059
1221 rs115952365,rs12255989,rs3781282,rs7067970,rs7896519 0 2206.4 inf 5 0 7.0407e-06 6.79117e-06,7.33375e-06 -0.0607832,-0.00687956,-0.000959608,0.0699928,-0.0669644 0.000604354,9.9523e-05,7.85648e-05,0.000695551,0.000664059
1222 rs115952365,rs3781282,rs7067970,rs7091462,rs7896519 0 2206.24 inf 5 0 7.04017e-06 6.77059e-06,7.32659e-06 -0.0607811,-0.000959692,0.0699901,-0.00687901,-0.0669618 0.000604354,7.85648e-05,0.000695551,9.9523e-05,0.000664059
1223 rs115952365,rs12240508,rs3781282,rs7067970,rs7896519 0 2205.44 inf 5 0 7.03765e-06 6.75774e-06,7.33608e-06 -0.060771,-0.00687637,-0.000960091,0.0699774,-0.0669496 0.000604354,9.9523e-05,7.85648e-05,0.000695551,0.000664059
1224 rs115952365,rs7067970,rs7080935,rs7896519 0 2194.34 inf 4 -nan 6.99236e-06 6.72175e-06,7.28567e-06 -0.0601273,0.0686447,-0.00716591,-0.0662527 0.000600078,0.000682642,9.76782e-05,0.000659232
1225 rs115952365,rs12244207,rs7067970,rs7896519 0 2180.32 inf 4 -nan 6.94795e-06 6.68429e-06,7.2151e-06 -0.0599492,-0.00712281,0.0684178,-0.0660391 0.000600078,9.76782e-05,0.000682642,0.000659232
1226 rs115952365,rs12261294,rs7067970,rs7896519 0 2179.58 inf 4 -nan 6.9456e-06 6.68285e-06,7.21323e-06 -0.0599397,-0.00712051,0.0684057,-0.0660278 0.000600078,9.76782e-05,0.000682642,0.000659232
1227 rs115952365,rs7067970,rs72846714,rs7896519 0 2178.79 inf 4 -nan 6.9431e-06 6.68498e-06,7.22488e-06 -0.0599296,0.0683929,-0.00711808,-0.0660157 0.000600078,0.000682642,9.76782e-05,0.000659232
1228 rs115952365,rs12262258,rs7067970,rs7896519 0 2178.02 inf 4 -nan 6.94065e-06 6.691e-06,7.22174e-06 -0.0599198,-0.00711569,0.0683803,-0.0660039 0.000600078,9.76782e-05,0.000682642,0.000659232
1229 rs115952365,rs12255989,rs7067970,rs7896519 0 2176.99 inf 4 -nan 6.9374e-06 6.65998e-06,7.22245e-06 -0.0599067,-0.00711253,0.0683636,-0.0659882 0.000600078,9.76782e-05,0.000682642,0.000659232
1230 rs115952365,rs7067970,rs7091462,rs7896519 0 2176.82 inf 4 -nan 6.93685e-06 6.67352e-06,7.23219e-06 -0.0599045,0.0683608,-0.00711199,-0.0659856 0.000600078,0.000682642,9.76782e-05,0.000659232
1231 rs115952365,rs12240508,rs7067970,rs7896519 0 2176 inf 4 -nan 6.93425e-06 6.65801e-06,7.21698e-06 -0.059894,-0.00710945,0.0683475,-0.065973 0.000600078,9.76782e-05,0.000682642,0.000659232
1232 rs113642369,rs115952365,rs3781282,rs7067970,rs7896519 0 2148 inf 5 0 6.85571e-06 6.60331e-06,7.12643e-06 -0.00661578,-0.059233,-0.00101817,0.0681914,-0.0652364 9.85196e-05,0.000596928,7.84836e-05,0.000686833,0.000655657
1233 rs113642369,rs115952365,rs7067970,rs7896519 0 2114.44 inf 4 -nan 6.73926e-06 6.47462e-06,7.01451e-06 -0.00685398,-0.0582452,0.0663944,-0.0641364 9.67934e-05,0.000592052,0.000672721,0.000650151
1234 rs115952365,rs12256506,rs3781282,rs7067970,rs7896519 0 1985.09 inf 5 0 6.3397e-06 6.08352e-06,6.6022e-06 -0.0551908,-0.00575795,-0.0010456,0.0631782,-0.0604513 0.000578409,9.39113e-05,7.86654e-05,0.000662042,0.000632008
1235 rs115952365,rs12255761,rs3781282,rs7067970,rs7896519 0 1980.55 inf 5 0 6.32532e-06 6.05891e-06,6.60959e-06 -0.0548226,-0.00573264,-0.000973994,0.062714,-0.0599824 0.000575442,9.37598e-05,7.89148e-05,0.000657916,0.00062778
1236 rs115952365,rs12255761,rs7067970,rs7896519 0 1950.45 inf 4 -nan 6.21985e-06 5.98412e-06,6.48775e-06 -0.0539195,-0.00597881,0.0610565,-0.0589826 0.000570771,9.16137e-05,0.000644065,0.000622531
1237 rs115952365,rs12256506,rs7067970,rs7896519 0 1949.71 inf 4 -nan 6.2175e-06 5.97125e-06,6.47949e-06 -0.0541597,-0.00600505,0.0613177,-0.0593051 0.000573184,9.20527e-05,0.000647075,0.000626097
1238 rs115952365,rs116979997,rs3781282,rs7067970,rs7896519 0 1933.35 inf 5 0 6.17626e-06 5.94016e-06,6.43723e-06 -0.05727,0.00559574,-0.0031939,0.0616169,-0.0582478 0.000606796,9.42943e-05,7.96882e-05,0.000654283,0.000616972
1239 rs115952365,rs41287478,rs7067970,rs7896519 0 1813.8 inf 4 -nan 5.78737e-06 5.52469e-06,6.03527e-06 -0.0544515,0.00657843,0.0553267,-0.054424 0.000595824,0.000109182,0.000604699,0.000595632
1240 rs115952365,rs145870899,rs3781282,rs7067970,rs7896519 0 1725.3 inf 5 0 5.51724e-06 5.28408e-06,5.76772e-06 -0.0511753,0.00437122,-0.00287664,0.0551162,-0.0521189 0.000573985,8.63328e-05,7.90267e-05,0.000619719,0.000584358
1241 rs115952365,rs1926032,rs3781282,rs7067970,rs7896519 0 1643.78 inf 5 0 5.25794e-06 5.02091e-06,5.49446e-06 -0.0491803,-0.00831422,-0.00945227,0.0595482,-0.0506719 0.000565338,0.000177791,0.000177026,0.000699548,0.000582483
1242 rs115952365,rs116979997,rs7067970,rs7896519 0 1587.5 inf 4 -nan 5.07054e-06 4.8444e-06,5.31894e-06 -0.0476296,0.00464192,0.0484993,-0.047679 0.000557089,9.12419e-05,0.000566543,0.000557783
1243 rs115952365,rs3781282,rs61870850,rs7067970,rs7896519 0 1574.88 inf 5 0 5.04083e-06 4.81511e-06,5.25872e-06 -0.0466407,-0.00264058,0.00647037,0.0500032,-0.0475587 0.000547509,7.8516e-05,0.000149583,0.000588533,0.000558074
1244 rs3781282,rs7067970,rs72844002,rs7896519 0 1499.8 inf 4 -nan 4.79097e-06 4.58526e-06,5.00056e-06 -0.00337904,0.0647328,-0.0598015,-0.0619189 8.24996e-05,0.000777819,0.000720098,0.000743303
1245 rs3781282,rs7067970,rs72843974,rs7896519 0 1498.07 inf 4 -nan 4.7855e-06 4.58195e-06,5.00664e-06 -0.00337721,0.064696,-0.059767,-0.0618836 8.24996e-05,0.000777819,0.000720098,0.000743303
1246 rs10883822,rs115952365,rs3781282,rs7067970,rs7896519 0 1483.29 inf 5 0 4.75005e-06 4.5308e-06,4.95201e-06 -0.00312562,-0.0427322,-0.000758135,0.0474106,-0.0453032 8.21281e-05,0.000517233,8.37331e-05,0.000575235,0.000547993
1247 rs115952365,rs3781282,rs7067970,rs7896519,rs7916476 0 1482.8 inf 5 0 4.7485e-06 4.52592e-06,4.95308e-06 -0.0427256,-0.000759103,0.0474024,-0.0452953,-0.00312319 0.000517233,8.37331e-05,0.000575235,0.000547993,8.21281e-05
1248 rs10883822,rs115952365,rs7067970,rs7896519 0 1468.44 inf 4 -nan 4.69297e-06 4.48053e-06,4.92714e-06 -0.0034155,-0.0422778,0.0464749,-0.0448136 7.56306e-05,0.000514793,0.000565877,0.000545319
1249 rs115952365,rs7067970,rs7896519,rs7916476 0 1467.9 inf 4 -nan 4.69128e-06 4.48148e-06,4.91395e-06 -0.0422707,0.0464655,-0.0448051,-0.00341344 0.000514793,0.000565877,0.000545319,7.56306e-05
1250 rs115952365,rs12570528,rs3781282,rs7067970,rs7896519 0 1465.86 inf 5 0 4.69489e-06 4.47303e-06,4.92144e-06 -0.04228,-0.00296912,-0.000812937,0.0468298,-0.0447664 0.000514765,8.02694e-05,8.35246e-05,0.000571567,0.000544712
1251 rs3781282,rs7067970,rs72843968,rs7896519 0 1455.83 inf 4 -nan 4.65169e-06 4.42734e-06,4.86665e-06 -0.00333222,0.0637884,-0.0589172,-0.061013 8.24996e-05,0.000777819,0.000720098,0.000743303
1252 rs115952365,rs12570528,rs7067970,rs7896519 0 1448.25 inf 4 -nan 4.62903e-06 4.40064e-06,4.87433e-06 -0.0417546,-0.0032694,0.0457753,-0.0441967 0.000511927,7.41035e-05,0.000561205,0.000541557
1253 rs115952365,rs1163246,rs3781282,rs7067970,rs7896519 0 1449.48 inf 5 0 4.64345e-06 4.42825e-06,4.85916e-06 -0.0428945,-0.00203861,-0.00244557,0.0465636,-0.0437914 0.000524859,5.66837e-05,7.80957e-05,0.000571695,0.000535615
1254 rs115952365,rs145870899,rs7067970,rs7896519 0 1440.55 inf 4 -nan 4.60505e-06 4.38767e-06,4.82564e-06 -0.0432756,0.00368304,0.0440935,-0.0433742 0.000531376,8.42374e-05,0.000540699,0.000532693
1255 rs115952365,rs3781282,rs56036640,rs7067970,rs7896519 0 1421.92 inf 5 0 4.55616e-06 4.36593e-06,4.77932e-06 -0.042081,-0.00240322,0.00191367,0.0456726,-0.0429734 0.000519873,7.80053e-05,5.6029e-05,0.000566225,0.000530675
1256 rs115952365,rs1163249,rs3781282,rs7067970,rs7896519 0 1389.06 inf 5 0 4.45207e-06 4.23141e-06,4.66709e-06 -0.0410681,-0.00175006,-0.00236939,0.0445767,-0.0419694 0.00051331,5.49244e-05,7.79733e-05,0.000559186,0.00052436
1257 rs115952365,rs61870850,rs7067970,rs7896519 0 1332.26 inf 4 -nan 4.26206e-06 4.07154e-06,4.47733e-06 -0.0399566,0.00552215,0.0404996,-0.0400926 0.000510163,0.000146902,0.000516253,0.000512019
1258 rs11191602,rs115952365,rs7067970,rs7896519 0 1273.97 inf 4 -nan 4.0767e-06 3.86604e-06,4.28802e-06 -0.00258047,-0.0356801,0.0388277,-0.0367403 7.63068e-05,0.000469555,0.000506215,0.000481431
1259 rs11191540,rs115952365,rs7067970,rs7896519 0 1271.41 inf 4 -nan 4.06857e-06 3.8694e-06,4.2861e-06 -0.002584,-0.0356302,0.0387795,-0.0366753 7.68086e-05,0.000469331,0.000506117,0.000481059
1260 rs115952365,rs7067970,rs7896519,rs7912517 0 1268.03 inf 4 -nan 4.05788e-06 3.85529e-06,4.27634e-06 -0.0354905,0.038621,-0.0365207,-0.00256925 0.000468327,0.000504682,0.000479823,7.69002e-05
1261 rs10883834,rs115952365,rs7067970,rs7896519 0 1266.83 inf 4 -nan 4.05405e-06 3.86437e-06,4.26034e-06 -0.00256978,-0.0354346,0.0385639,-0.036456 7.71086e-05,0.000467913,0.000504163,0.000479282
1262 rs115952365,rs3781282,rs7067970,rs75221325,rs7896519 0 1259.59 inf 5 0 4.04207e-06 3.84944e-06,4.26192e-06 -0.0371709,-0.00214762,0.0400128,0.00167439,-0.0380356 0.000487865,7.7443e-05,0.000527016,8.17713e-05,0.000498996
1263 rs115952365,rs143956083,rs3781282,rs7067970,rs7896519 0 1257.13 inf 5 0 4.03427e-06 3.83858e-06,4.25235e-06 -0.0371323,0.00165159,-0.00214561,0.03997,-0.0379969 0.000487865,8.17713e-05,7.7443e-05,0.000527016,0.000498996
1264 rs115952365,rs1163248,rs3781282,rs7067970,rs7896519 0 1250.19 inf 5 0 4.01216e-06 3.82395e-06,4.22635e-06 -0.0368839,-0.000999013,-0.00213268,0.0399243,-0.037747 0.000485921,5.15335e-05,7.74099e-05,0.000528216,0.000497074
1265 rs115952365,rs143928707,rs3781282,rs7067970,rs7896519 0 1248.26 inf 5 0 4.00601e-06 3.80282e-06,4.21079e-06 -0.0362914,-0.0026678,-0.00293574,0.0398071,-0.0372246 0.000478841,0.000139285,9.1271e-05,0.000526975,0.00049089
1266 rs115952365,rs1163246,rs7067970,rs7896519 0 1239.52 inf 4 -nan 3.96815e-06 3.76309e-06,4.17667e-06 -0.0371443,-0.00175728,0.0381309,-0.0373119 0.00049169,5.59673e-05,0.000504302,0.000494035
1267 rs115952365,rs3781282,rs7067970,rs74757396,rs7896519 0 1237.83 inf 5 0 3.97318e-06 3.77635e-06,4.18341e-06 -0.0362592,-0.00210016,0.039022,0.00151455,-0.0371189 0.000480048,7.73105e-05,0.000518362,8.47807e-05,0.000491269
1268 rs11191547,rs115952365,rs7067970,rs7896519 0 1226.19 inf 4 -nan 3.92529e-06 3.73552e-06,4.12018e-06 -0.0023308,-0.0350793,0.0379587,-0.0360444 7.66972e-05,0.000468739,0.000505197,0.000480361
1269 rs115952365,rs3781282,rs3861983,rs7067970,rs7896519 0 1227.5 inf 5 0 3.93998e-06 3.73955e-06,4.15349e-06 -0.035487,-0.00281592,0.00121558,0.0388801,-0.0371206 0.000473046,9.16559e-05,7.38563e-05,0.000518753,0.000493399
1270 rs11191554,rs115952365,rs3781282,rs7067970,rs7896519 0 1227.4 inf 5 0 3.93966e-06 3.74447e-06,4.14367e-06 0.00121454,-0.035486,-0.00281522,0.0388784,-0.037119 7.38563e-05,0.000473046,9.16559e-05,0.000518753,0.000493399
1271 rs10786737,rs115952365,rs3781282,rs7067970,rs7896519 0 1227.35 inf 5 0 3.9395e-06 3.72716e-06,4.12805e-06 0.001214,-0.0354855,-0.00281486,0.0388775,-0.0371181 7.38563e-05,0.000473046,9.16559e-05,0.000518753,0.000493399
1272 rs115952365,rs12416483,rs3781282,rs7067970,rs7896519 0 1225.1 inf 5 0 3.9324e-06 3.7461e-06,4.12944e-06 -0.0354375,0.00118513,-0.00278059,0.038793,-0.0370371 0.000472811,7.35173e-05,9.10382e-05,0.000518091,0.000492759
1273 rs115952365,rs12768266,rs3781282,rs7067970,rs7896519 0 1225.08 inf 5 0 3.93234e-06 3.7258e-06,4.14663e-06 -0.0354373,0.00118495,-0.00278047,0.0387927,-0.0370368 0.000472811,7.35173e-05,9.10382e-05,0.000518091,0.000492759
1274 rs11191527,rs115952365,rs3781282,rs7067970,rs7896519 0 1224.46 inf 5 0 3.93038e-06 3.73243e-06,4.15632e-06 0.00117676,-0.0354228,-0.00277014,0.0387673,-0.0370124 7.3414e-05,0.000472736,9.08389e-05,0.000517879,0.000492553
1275 rs115952365,rs56036640,rs7067970,rs7896519 0 1218.8 inf 4 -nan 3.90251e-06 3.69599e-06,4.1033e-06 -0.0365244,0.0016527,0.0374838,-0.0366991 0.000487584,5.5385e-05,0.000499963,0.000490041
1276 rs10883841,rs115952365,rs3781282,rs7067970,rs7896519 0 1217.39 inf 5 0 3.90806e-06 3.71612e-06,4.1152e-06 0.00107564,-0.0352794,-0.00262695,0.0384756,-0.036729 7.17912e-05,0.000472067,8.77177e-05,0.000515434,0.000490137
1277 rs115952365,rs3781282,rs7067970,rs7896519,rs7909022 0 1217.08 inf 5 0 3.9071e-06 3.70725e-06,4.09527e-06 -0.035275,-0.00262488,0.0384689,-0.0367226,0.00107227 0.000472054,8.77135e-05,0.00051541,0.000490115,7.17894e-05
1278 rs115952365,rs149555487,rs3781282,rs7067970,rs7896519 0 1216.24 inf 5 0 3.90477e-06 3.70629e-06,4.10814e-06 -0.0356469,0.00197418,-0.0022371,0.0384175,-0.0366769 0.000476108,0.000133189,7.87446e-05,0.000514867,0.00048964
1279 rs115952365,rs12770390,rs3781282,rs7067970,rs7896519 0 1214.18 inf 5 0 3.89789e-06 3.68548e-06,4.08274e-06 -0.0351996,0.00104763,-0.002611,0.0383749,-0.036636 0.000471636,7.23443e-05,8.78837e-05,0.000514769,0.000489545
1280 rs115952365,rs12774412,rs3781282,rs7067970,rs7896519 0 1213.6 inf 5 0 3.89605e-06 3.71193e-06,4.10265e-06 -0.0351877,0.00104057,-0.00260252,0.038354,-0.036616 0.00047158,7.23198e-05,8.77318e-05,0.000514612,0.000489393
1281 rs115952365,rs12773916,rs3781282,rs7067970,rs7896519 0 1213.58 inf 5 0 3.89601e-06 3.7061e-06,4.10746e-06 -0.0351876,0.00104044,-0.00260245,0.0383538,-0.0366158 0.00047158,7.23198e-05,8.77318e-05,0.000514612,0.000489393
1282 rs11191583,rs115952365,rs3781282,rs7067970,rs7896519 0 1213.54 inf 5 0 3.89586e-06 3.69481e-06,4.10622e-06 0.0010399,-0.0351872,-0.00260214,0.038353,-0.0366151 7.23198e-05,0.00047158,8.77318e-05,0.000514612,0.000489393
1283 rs115952365,rs35348020,rs3781282,rs7067970,rs7896519 0 1213.51 inf 5 0 3.89577e-06 3.68551e-06,4.107e-06 -0.0351869,0.00103957,-0.00260194,0.0383526,-0.0366146 0.00047158,7.23198e-05,8.77318e-05,0.000514612,0.000489393
1284 rs11191584,rs115952365,rs3781282,rs7067970,rs7896519 0 1213.51 inf 5 0 3.89577e-06 3.67666e-06,4.10929e-06 0.00103956,-0.0351869,-0.00260194,0.0383525,-0.0366146 7.23198e-05,0.00047158,8.77318e-05,0.000514612,0.000489393
1285 rs10883831,rs115952365,rs3781282,rs7067970,rs7896519 0 1213.47 inf 5 0 3.89566e-06 3.68563e-06,4.11596e-06 0.00103916,-0.0351866,-0.00260171,0.038352,-0.036614 7.23198e-05,0.00047158,8.77318e-05,0.000514612,0.000489393
1286 rs115952365,rs12774513,rs3781282,rs7067970,rs7896519 0 1213.43 inf 5 0 3.89553e-06 3.69119e-06,4.10615e-06 -0.0351862,0.00103867,-0.00260142,0.0383513,-0.0366134 0.00047158,7.23198e-05,8.77318e-05,0.000514612,0.000489393
1287 rs11191556,rs115952365,rs3781282,rs7067970,rs7896519 0 1213.43 inf 5 0 3.89552e-06 3.68377e-06,4.08862e-06 0.00103863,-0.0351861,-0.0026014,0.0383512,-0.0366133 7.23198e-05,0.00047158,8.77318e-05,0.000514612,0.000489393
1288 rs11191596,rs115952365,rs3781282,rs7067970,rs7896519 0 1213.4 inf 5 0 3.89542e-06 3.70366e-06,4.10084e-06 0.00103827,-0.0351858,-0.00260119,0.0383507,-0.0366128 7.23198e-05,0.00047158,8.77318e-05,0.000514612,0.000489393
1289 rs11191598,rs115952365,rs3781282,rs7067970,rs7896519 0 1213.4 inf 5 0 3.89541e-06 3.70701e-06,4.11486e-06 0.00103824,-0.0351858,-0.00260118,0.0383507,-0.0366128 7.23198e-05,0.00047158,8.77318e-05,0.000514612,0.000489393
1290 rs11191538,rs115952365,rs3781282,rs7067970,rs7896519 0 1213.36 inf 5 0 3.89531e-06 3.70745e-06,4.10717e-06 0.00103787,-0.0351855,-0.00260096,0.0383501,-0.0366123 7.23198e-05,0.00047158,8.77318e-05,0.000514612,0.000489393
1291 rs11191606,rs115952365,rs3781282,rs7067970,rs7896519 0 1213.13 inf 5 0 3.89456e-06 3.69871e-06,4.10067e-06 0.00103485,-0.035177,-0.00259487,0.0383351,-0.0365979 7.22996e-05,0.000471525,8.75821e-05,0.000514457,0.000489243
1292 rs115952365,rs12774207,rs3781282,rs7067970,rs7896519 0 1213.08 inf 5 0 3.89441e-06 3.70105e-06,4.09757e-06 -0.0351765,0.0010343,-0.00259456,0.0383343,-0.0365971 0.000471525,7.22996e-05,8.75821e-05,0.000514457,0.000489243
1293 rs115952365,rs12774577,rs3781282,rs7067970,rs7896519 0 1213.02 inf 5 0 3.89423e-06 3.70411e-06,4.09674e-06 -0.035176,0.00103361,-0.00259416,0.0383334,-0.0365962 0.000471525,7.22996e-05,8.75821e-05,0.000514457,0.000489243
1294 rs11191530,rs115952365,rs3781282,rs7067970,rs7896519 0 1211.88 inf 5 0 3.89063e-06 3.69798e-06,4.11851e-06 0.00101992,-0.0351529,-0.00257774,0.0382929,-0.0365574 7.22714e-05,0.000471418,8.72887e-05,0.000514154,0.00048895
1295 rs115952365,rs12415468,rs3781282,rs7067970,rs7896519 0 1211.85 inf 5 0 3.89053e-06 3.69866e-06,4.09375e-06 -0.0351526,0.00101951,-0.00257751,0.0382923,-0.0365568 0.000471418,7.22714e-05,8.72887e-05,0.000514154,0.00048895
1296 rs115952365,rs3781282,rs4633383,rs7067970,rs7896519 0 1211.77 inf 5 0 3.89028e-06 3.70568e-06,4.08554e-06 -0.0351519,-0.00257701,0.00101862,0.0382911,-0.0365556 0.000471418,8.72887e-05,7.22714e-05,0.000514154,0.00048895
1297 rs115952365,rs12780116,rs3781282,rs7067970,rs7896519 0 1211.75 inf 5 0 3.8902e-06 3.6759e-06,4.09656e-06 -0.0351517,0.00101831,-0.00257683,0.0382906,-0.0365552 0.000471418,7.22714e-05,8.72887e-05,0.000514154,0.00048895
1298 rs115952365,rs12358887,rs3781282,rs7067970,rs7896519 0 1211.7 inf 5 0 3.89005e-06 3.68516e-06,4.09071e-06 -0.0351512,0.00101773,-0.00257651,0.0382898,-0.0365544 0.000471418,7.22714e-05,8.72887e-05,0.000514154,0.00048895
1299 rs115952365,rs12763944,rs3781282,rs7067970,rs7896519 0 1204.02 inf 5 0 3.86579e-06 3.66515e-06,4.06152e-06 -0.0349973,0.000926869,-0.00246678,0.0380193,-0.0362949 0.000470709,7.25869e-05,8.53208e-05,0.000512142,0.000487003
1300 rs115952365,rs12775302,rs7067970,rs7896519 0 1200.66 inf 4 -nan 3.84438e-06 3.64542e-06,4.03749e-06 -0.0351765,-0.0021947,0.0378574,-0.0360307 0.000473424,7.73068e-05,0.000511176,0.000484761
1301 rs111622998,rs115952365,rs3781282,rs7067970,rs7896519 0 1194.67 inf 5 0 3.83619e-06 3.63152e-06,4.04167e-06 0.000801352,-0.034871,-0.00237674,0.0377973,-0.036082 7.31459e-05,0.000470387,8.44138e-05,0.000511227,0.000486118
1302 rs115952365,rs1163249,rs7067970,rs7896519 0 1191.53 inf 4 -nan 3.81614e-06 3.62174e-06,4.01104e-06 -0.0356739,-0.00150219,0.0365895,-0.0358655 0.000481639,5.43153e-05,0.00049356,0.00048436
1303 rs115952365,rs12252500,rs3781282,rs7067970,rs7896519 0 1193.42 inf 5 0 3.83223e-06 3.63628e-06,4.04181e-06 -0.0348662,0.000780107,-0.00237331,0.0377889,-0.0360739 0.000470464,7.29795e-05,8.46324e-05,0.000511447,0.000486331
1304 rs115952365,rs3781282,rs7067970,rs78893207,rs7896519 0 1193.38 inf 5 0 3.83209e-06 3.64092e-06,4.03744e-06 -0.0348657,-0.00237299,0.0377881,0.000779438,-0.0360731 0.000470464,8.46324e-05,0.000511447,7.29795e-05,0.000486331
1305 rs115952365,rs3781282,rs58700372,rs7067970,rs7896519 0 1193.37 inf 5 0 3.83206e-06 3.62594e-06,4.04173e-06 -0.0348656,-0.00237292,0.000779288,0.0377879,-0.036073 0.000470464,8.46324e-05,7.29795e-05,0.000511447,0.000486331
1306 rs115952365,rs3781282,rs58317752,rs7067970,rs7896519 0 1193.37 inf 5 0 3.83205e-06 3.63604e-06,4.03258e-06 -0.0348656,-0.0023729,0.000779246,0.0377878,-0.0360729 0.000470464,8.46324e-05,7.29795e-05,0.000511447,0.000486331
1307 rs115952365,rs3781282,rs7067970,rs7099987,rs7896519 0 1193.36 inf 5 0 3.83202e-06 3.63344e-06,4.04614e-06 -0.0348655,-0.00237282,0.0377877,0.000779096,-0.0360727 0.000470464,8.46324e-05,0.000511447,7.29795e-05,0.000486331
1308 rs115952365,rs12241091,rs3781282,rs7067970,rs7896519 0 1193.35 inf 5 0 3.832e-06 3.63133e-06,4.04678e-06 -0.0348655,0.000778999,-0.00237278,0.0377875,-0.0360726 0.000470464,7.29795e-05,8.46324e-05,0.000511447,0.000486331
1309 rs115952365,rs12266291,rs3781282,rs7067970,rs7896519 0 1193.35 inf 5 0 3.83199e-06 3.64187e-06,4.04054e-06 -0.0348654,0.000778935,-0.00237275,0.0377875,-0.0360726 0.000470464,7.29795e-05,8.46324e-05,0.000511447,0.000486331
1310 rs115952365,rs12257935,rs3781282,rs7067970,rs7896519 0 1193.33 inf 5 0 3.83193e-06 3.63414e-06,4.03022e-06 -0.0348652,0.000778646,-0.00237261,0.0377871,-0.0360722 0.000470464,7.29795e-05,8.46324e-05,0.000511447,0.000486331
1311 rs115952365,rs35159404,rs3781282,rs7067970,rs7896519 0 1193.32 inf 5 0 3.83191e-06 3.62843e-06,4.03717e-06 -0.0348651,0.000778536,-0.00237256,0.037787,-0.0360721 0.000470464,7.29795e-05,8.46324e-05,0.000511447,0.000486331
1312 rs115952365,rs17727391,rs3781282,rs7067970,rs7896519 0 1193.27 inf 5 0 3.83176e-06 3.6222e-06,4.04611e-06 -0.0348646,0.000777769,-0.00237219,0.0377861,-0.0360712 0.000470464,7.29795e-05,8.46324e-05,0.000511447,0.000486331
1313 rs115952365,rs3781282,rs7067970,rs78214351,rs7896519 0 1193.27 inf 5 0 3.83175e-06 3.63568e-06,4.04656e-06 -0.0348646,-0.00237218,0.0377861,0.000777738,-0.0360712 0.000470464,8.46324e-05,0.000511447,7.29795e-05,0.000486331
1314 rs115952365,rs3781282,rs7067970,rs77827514,rs7896519 0 1193.27 inf 5 0 3.83174e-06 3.62471e-06,4.0397e-06 -0.0348646,-0.00237215,0.037786,0.000777688,-0.0360711 0.000470464,8.46324e-05,0.000511447,7.29795e-05,0.000486331
1315 rs115952365,rs3781282,rs4917382,rs7067970,rs7896519 0 1193.27 inf 5 0 3.83173e-06 3.62824e-06,4.03339e-06 -0.0348646,-0.00237214,0.000777658,0.037786,-0.0360711 0.000470464,8.46324e-05,7.29795e-05,0.000511447,0.000486331
1316 rs115952365,rs12246689,rs3781282,rs7067970,rs7896519 0 1193.26 inf 5 0 3.83173e-06 3.6385e-06,4.04117e-06 -0.0348645,0.000777621,-0.00237212,0.0377859,-0.0360711 0.000470464,7.29795e-05,8.46324e-05,0.000511447,0.000486331
1317 rs115952365,rs3781282,rs61120766,rs7067970,rs7896519 0 1193.24 inf 5 0 3.83166e-06 3.63328e-06,4.03764e-06 -0.0348643,-0.00237196,0.000777294,0.0377855,-0.0360707 0.000470464,8.46324e-05,7.29795e-05,0.000511447,0.000486331
1318 rs115952365,rs12257941,rs3781282,rs7067970,rs7896519 0 1193.19 inf 5 0 3.83151e-06 3.65132e-06,4.02745e-06 -0.0348638,0.000776537,-0.0023716,0.0377846,-0.0360698 0.000470464,7.29795e-05,8.46324e-05,0.000511447,0.000486331
1319 rs115952365,rs3781282,rs7067970,rs7896519,rs79331374 0 1193.12 inf 5 0 3.83126e-06 3.62912e-06,4.01641e-06 -0.034863,-0.00237101,0.0377832,-0.0360684,0.000775298 0.000470464,8.46324e-05,0.000511447,0.000486331,7.29795e-05
1320 rs113973959,rs115952365,rs3781282,rs7067970,rs7896519 0 1193.12 inf 5 0 3.83126e-06 3.62204e-06,4.0365e-06 0.000776171,-0.034859,-0.00236817,0.0377762,-0.0360617 7.30604e-05,0.000470425,8.45225e-05,0.000511336,0.000486224
1321 rs11191545,rs115952365,rs3781282,rs7067970,rs7896519 0 1193.06 inf 5 0 3.83109e-06 3.63994e-06,4.0223e-06 0.000774435,-0.0348624,-0.0023706,0.0377822,-0.0360675 7.29795e-05,0.000470464,8.46324e-05,0.000511447,0.000486331
1322 rs115952365,rs17727044,rs3781282,rs7067970,rs7896519 0 1192.87 inf 5 0 3.8305e-06 3.64186e-06,4.04315e-06 -0.0348564,0.000772327,-0.00236635,0.0377717,-0.0360574 0.000470425,7.30604e-05,8.45225e-05,0.000511336,0.000486224
1323 rs112224955,rs115952365,rs3781282,rs7067970,rs7896519 0 1192.68 inf 5 0 3.82989e-06 3.63292e-06,4.02455e-06 0.000769258,-0.0348544,-0.0023649,0.0377681,-0.036054 7.30604e-05,0.000470425,8.45225e-05,0.000511336,0.000486224
1324 rs111278264,rs115952365,rs3781282,rs7067970,rs7896519 0 1192.65 inf 5 0 3.82978e-06 3.64173e-06,4.04588e-06 0.000767866,-0.034858,-0.00236746,0.0377744,-0.03606 7.29795e-05,0.000470464,8.46324e-05,0.000511447,0.000486331
1325 rs11191609,rs115952365,rs3781282,rs7067970,rs7896519 0 1191.51 inf 5 0 3.82637e-06 3.63154e-06,4.06034e-06 0.000597125,-0.0350143,-0.00203535,0.0377108,-0.0358669 5.80669e-05,0.000472443,7.71835e-05,0.000510758,0.000483755
1326 rs113816956,rs115952365,rs7067970,rs7896519 0 1188.52 inf 4 -nan 3.80594e-06 3.62348e-06,4.00997e-06 -0.00208794,-0.0347833,0.0374106,-0.035696 7.62371e-05,0.000470593,0.000507693,0.000482708
1327 rs11191608,rs115952365,rs7067970,rs7896519 0 1187.57 inf 4 -nan 3.80294e-06 3.60528e-06,4.00067e-06 -0.00208188,-0.0347709,0.0373917,-0.0356816 7.62371e-05,0.000470593,0.000507693,0.000482708
1328 rs115952365,rs12259163,rs7067970,rs7896519 0 1187.21 inf 4 -nan 3.80179e-06 3.59894e-06,4.00755e-06 -0.0347662,-0.00207955,0.0373845,-0.0356761 0.000470593,7.62371e-05,0.000507693,0.000482708
1329 rs10509765,rs115952365,rs3781282,rs7067970,rs7896519 0 1186.41 inf 5 0 3.81022e-06 3.60327e-06,4.00736e-06 0.000507401,-0.0348747,-0.00202809,0.0375566,-0.0357266 5.59372e-05,0.000471568,7.7169e-05,0.000509823,0.000482892
1330 rs115952365,rs3781282,rs7067970,rs72844301,rs7896519 0 1186.29 inf 5 0 3.80903e-06 3.61649e-06,4.00659e-06 -0.0357884,-0.00201097,0.0370609,0.00169237,-0.0353756 0.000494853,7.71176e-05,0.000504615,0.000188586,0.000479719
1331 rs115952365,rs7067970,rs7095304,rs7896519 0 1181.55 inf 4 -nan 3.78385e-06 3.5808e-06,3.9855e-06 -0.0346063,0.0371849,-0.00204465,-0.0354967 0.000469555,0.000506215,7.63068e-05,0.000481431
1332 rs115952365,rs7067970,rs7100369,rs7896519 0 1181.34 inf 4 -nan 3.78319e-06 3.58251e-06,3.97114e-06 -0.0346035,0.0371807,-0.00204327,-0.0354935 0.000469555,0.000506215,7.63068e-05,0.000481431
1333 rs115952365,rs12784384,rs7067970,rs7896519 0 1181.31 inf 4 -nan 3.7831e-06 3.58425e-06,3.98843e-06 -0.0346031,-0.00204309,0.0371801,-0.0354931 0.000469555,7.63068e-05,0.000506215,0.000481431
1334 rs115952365,rs3781282,rs4917999,rs7067970,rs7896519 0 1183.7 inf 5 0 3.80025e-06 3.61528e-06,4.01828e-06 -0.0347593,-0.00113768,-0.000990381,0.0374275,-0.0357272 0.000470635,0.000130104,0.000120295,0.000508698,0.000483671
1335 rs115952365,rs1572578,rs7067970,rs7896519 0 1179.81 inf 4 -nan 3.77834e-06 3.57842e-06,3.96827e-06 -0.034565,-0.00204658,0.0371442,-0.0354432 0.000469331,7.68086e-05,0.000506117,0.000481059
1336 rs11191561,rs115952365,rs3781282,rs7067970,rs7896519 0 1182.17 inf 5 0 3.79677e-06 3.59995e-06,3.99841e-06 0.000440298,-0.0347482,-0.0020215,0.0374083,-0.0355993 5.55949e-05,0.0004707,7.71546e-05,0.000508733,0.000482034
1337 rs115952365,rs7067970,rs7896519,rs943039 0 1179.62 inf 4 -nan 3.77772e-06 3.56723e-06,3.98197e-06 -0.0345625,0.0371402,-0.0354402,-0.00204529 0.000469331,0.000506117,0.000481059,7.68086e-05
1338 rs11191537,rs115952365,rs3781282,rs7067970,rs7896519 0 1181.99 inf 5 0 3.79621e-06 3.59515e-06,4.00832e-06 0.000437424,-0.0347456,-0.00202136,0.0374048,-0.0355967 5.55949e-05,0.0004707,7.71546e-05,0.000508733,0.000482034
1339 rs115952365,rs7067970,rs7092029,rs7896519 0 1179.48 inf 4 -nan 3.77728e-06 3.58502e-06,3.98817e-06 -0.0345606,0.0371374,-0.00204435,-0.0354381 0.000469331,0.000506117,7.68086e-05,0.000481059
1340 rs11191549,rs115952365,rs7067970,rs7896519 0 1178.73 inf 4 -nan 3.77493e-06 3.5789e-06,3.99486e-06 -0.00203942,-0.0345508,0.0371224,-0.0354268 7.68086e-05,0.000469331,0.000506117,0.000481059
1341 rs115952365,rs66652022,rs7067970,rs7896519 0 1177.61 inf 4 -nan 3.77136e-06 3.56048e-06,3.98037e-06 -0.0343837,-0.0020455,0.0369564,-0.0352391 0.000467497,7.73227e-05,0.000503641,0.000478739
1342 rs115952365,rs35647154,rs3781282,rs7067970,rs7896519 0 1180.03 inf 5 0 3.7899e-06 3.60724e-06,3.97768e-06 -0.0346121,0.00057167,-0.00219218,0.0373423,-0.0356455 0.000469376,7.8714e-05,8.1504e-05,0.000508349,0.000483333
1343 rs115952365,rs3781282,rs7067970,rs7896519,rs79359900 0 1180.02 inf 5 0 3.78987e-06 3.59403e-06,3.99229e-06 -0.034612,-0.00219208,0.037342,-0.0356453,0.000571372 0.000469376,8.1504e-05,0.000508349,0.000483333,7.8714e-05
1344 rs115952365,rs12769080,rs3781282,rs7067970,rs7896519 0 1179.76 inf 5 0 3.78914e-06 3.59337e-06,3.98745e-06 -0.034555,0.000631953,-0.00215145,0.0372419,-0.0355492 0.000468841,8.79497e-05,7.99224e-05,0.00050682,0.000481853
1345 rs115952365,rs7067970,rs7073323,rs7896519 0 1176.62 inf 4 -nan 3.76822e-06 3.55687e-06,3.98241e-06 -0.0344744,0.0370267,-0.00202234,-0.0353439 0.000468739,0.000505197,7.66972e-05,0.000480362
1346 rs115952365,rs7067970,rs7087040,rs7896519 0 1176.06 inf 4 -nan 3.76647e-06 3.57658e-06,3.95963e-06 -0.0344671,0.0370154,-0.00201862,-0.0353354 0.000468739,0.000505197,7.66972e-05,0.000480362
1347 rs115952365,rs7067970,rs7896519,rs7910900 0 1175.94 inf 4 -nan 3.76608e-06 3.56885e-06,3.95027e-06 -0.0344655,0.037013,-0.0353335,-0.0020178 0.000468739,0.000505197,0.000480362,7.66972e-05
1348 rs115952365,rs7067970,rs7896519,rs7917650 0 1175.89 inf 4 -nan 3.76591e-06 3.57379e-06,3.9804e-06 -0.0344309,0.0369822,-0.0352935,-0.00202277 0.000468327,0.000504682,0.000479823,7.69002e-05
1349 rs115952365,rs7067970,rs7896519,rs7920868 0 1175.87 inf 4 -nan 3.76586e-06 3.56806e-06,3.97412e-06 -0.0344646,0.0370115,-0.0353325,-0.00201733 0.000468739,0.000505197,0.000480362,7.66972e-05
1350 rs10218853,rs115952365,rs7067970,rs7896519 0 1175.32 inf 4 -nan 3.76411e-06 3.5621e-06,3.96702e-06 -0.00201361,-0.0344573,0.0370003,-0.035324 7.66972e-05,0.000468739,0.000505197,0.000480362
1351 rs11191586,rs115952365,rs7067970,rs7896519 0 1175.31 inf 4 -nan 3.76406e-06 3.588e-06,3.95957e-06 -0.00202431,-0.034389,0.0369406,-0.0352451 7.71087e-05,0.000467913,0.000504164,0.000479282
1352 rs115952365,rs7067970,rs7075552,rs7896519 0 1175.29 inf 4 -nan 3.76401e-06 3.56588e-06,3.97105e-06 -0.034423,0.0369701,-0.00201873,-0.0352844 0.000468327,0.000504682,7.69002e-05,0.000479823
1353 rs115952365,rs1926029,rs7067970,rs7896519 0 1174.6 inf 4 -nan 3.76181e-06 3.57131e-06,3.95013e-06 -0.034414,-0.00201405,0.0369561,-0.0352739 0.000468327,7.69002e-05,0.000504682,0.000479823
1354 rs11191600,rs115952365,rs7067970,rs7896519 0 1174.49 inf 4 -nan 3.76149e-06 3.56745e-06,3.97056e-06 -0.00201337,-0.0344126,0.0369541,-0.0352724 7.69002e-05,0.000468327,0.000504682,0.000479823
1355 rs115952365,rs7067970,rs7074395,rs7896519 0 1174.27 inf 4 -nan 3.76079e-06 3.57686e-06,3.96828e-06 -0.0344098,0.0369496,-0.00201188,-0.035269 0.000468327,0.000504682,7.69002e-05,0.000479823
1356 rs115952365,rs35745742,rs3781282,rs7067970,rs7896519 0 1176.53 inf 5 0 3.77896e-06 3.58476e-06,3.97072e-06 -0.0344607,0.000713526,-0.00208419,0.037076,-0.0353901 0.000468313,0.000117563,7.83342e-05,0.000505311,0.000480392
1357 rs115952365,rs7067970,rs7896519,rs7897663 0 1173.97 inf 4 -nan 3.75982e-06 3.5616e-06,3.95716e-06 -0.0343716,0.0369136,-0.0352249,-0.00201524 0.000467913,0.000504164,0.000479282,7.71087e-05
1358 rs10786744,rs115952365,rs7067970,rs7896519 0 1173.93 inf 4 -nan 3.75969e-06 3.56046e-06,3.95797e-06 -0.00200953,-0.0344052,0.0369425,-0.0352638 7.69002e-05,0.000468327,0.000504682,0.000479823
1359 rs115952365,rs7067970,rs7089680,rs7896519 0 1173.77 inf 4 -nan 3.75919e-06 3.56294e-06,3.96164e-06 -0.0344031,0.0369393,-0.00200845,-0.0352613 0.000468327,0.000504682,7.69002e-05,0.000479823
1360 rs115952365,rs12415388,rs7067970,rs7896519 0 1173.71 inf 4 -nan 3.75902e-06 3.58045e-06,3.96776e-06 -0.0344024,-0.00200809,0.0369382,-0.0352605 0.000468327,7.69002e-05,0.000504682,0.000479823
1361 rs115952365,rs6584541,rs7067970,rs7896519 0 1173.71 inf 4 -nan 3.75899e-06 3.56037e-06,3.96753e-06 -0.0344023,-0.00200803,0.036938,-0.0352604 0.000468327,7.69002e-05,0.000504682,0.000479823
1362 rs115952365,rs12257472,rs3781282,rs7067970,rs7896519 0 1176.04 inf 5 0 3.77592e-06 3.54749e-06,3.97954e-06 -0.0345352,-0.00069977,-0.00139038,0.0371582,-0.0354533 0.000469127,0.000122904,0.000132005,0.000506707,0.000481474
1363 rs11191553,rs115952365,rs7067970,rs7896519 0 1173.57 inf 4 -nan 3.75855e-06 3.55615e-06,3.95489e-06 -0.00200709,-0.0344005,0.0369352,-0.0352583 7.69002e-05,0.000468327,0.000504682,0.000479823
1364 rs115952365,rs12779263,rs3781282,rs7067970,rs7896519 0 1175.92 inf 5 0 3.77548e-06 3.58181e-06,3.97511e-06 -0.0345377,-0.000725753,-0.00135043,0.0371469,-0.0354581 0.000469184,0.000128748,0.000138713,0.000506559,0.000481601
1365 rs115952365,rs17115419,rs3781282,rs7067970,rs7896519 0 1175.9 inf 5 0 3.77694e-06 3.57876e-06,3.98292e-06 -0.0345747,0.000330284,-0.00201247,0.0371923,-0.0354248 0.000469599,5.67261e-05,7.71364e-05,0.000507202,0.000480947
1366 rs115952365,rs2274339,rs7067970,rs7896519 0 1173.43 inf 4 -nan 3.75811e-06 3.58126e-06,3.95904e-06 -0.0343986,-0.00200614,0.0369324,-0.0352562 0.000468327,7.69002e-05,0.000504682,0.000479823
1367 rs115952365,rs7067970,rs7896519,rs7901197 0 1173.38 inf 4 -nan 3.75798e-06 3.55939e-06,3.95281e-06 -0.0343981,0.0369315,-0.0352555,-0.00200585 0.000468327,0.000504682,0.000479823,7.69002e-05
1368 rs11191544,rs115952365,rs7067970,rs7896519 0 1173.35 inf 4 -nan 3.75786e-06 3.56218e-06,3.94369e-06 -0.0020056,-0.0343976,0.0369308,-0.0352549 7.69002e-05,0.000468327,0.000504682,0.000479823
1369 rs115952365,rs7067970,rs7895154,rs7896519 0 1173.28 inf 4 -nan 3.75765e-06 3.55137e-06,3.95957e-06 -0.0343967,0.0369295,-0.00200516,-0.035254 0.000468327,0.000504682,7.69002e-05,0.000479823
1370 rs115952365,rs7067970,rs763914,rs7896519 0 1173.19 inf 4 -nan 3.75737e-06 3.56604e-06,3.9508e-06 -0.0343956,0.0369276,-0.00200455,-0.0352526 0.000468327,0.000504682,7.69002e-05,0.000479823
1371 rs115952365,rs7067663,rs7067970,rs7896519 0 1173.12 inf 4 -nan 3.75713e-06 3.55824e-06,3.95961e-06 -0.0343605,-0.00200947,0.0368964,-0.0352121 0.000467913,7.71087e-05,0.000504164,0.000479282
1372 rs10883829,rs115952365,rs7067970,rs7896519 0 1172.68 inf 4 -nan 3.75574e-06 3.57213e-06,3.95606e-06 -0.00200104,-0.0343887,0.0369171,-0.0352447 7.69002e-05,0.000468327,0.000504682,0.000479823
1373 rs115952365,rs117375427,rs3781282,rs7067970,rs7896519 0 1174.86 inf 5 0 3.7737e-06 3.58068e-06,3.96623e-06 -0.0345857,0.000517047,-0.00201304,0.0371597,-0.0354359 0.000470061,9.5687e-05,7.71441e-05,0.000507016,0.000481403
1374 rs115952365,rs1926036,rs7067970,rs7896519 0 1172.36 inf 4 -nan 3.75473e-06 3.55494e-06,3.95344e-06 -0.0343506,-0.0020043,0.0368811,-0.0352006 0.000467913,7.71087e-05,0.000504164,0.000479282
1375 rs115952365,rs1926037,rs7067970,rs7896519 0 1172.36 inf 4 -nan 3.75473e-06 3.57612e-06,3.96385e-06 -0.0343506,-0.0020043,0.0368811,-0.0352006 0.000467913,7.71087e-05,0.000504164,0.000479282
1376 rs115952365,rs2148200,rs7067970,rs7896519 0 1172.27 inf 4 -nan 3.75444e-06 3.54887e-06,3.95776e-06 -0.0343494,-0.00200368,0.0368792,-0.0351993 0.000467913,7.71087e-05,0.000504164,0.000479282
1377 rs11191591,rs115952365,rs7067970,rs7896519 0 1172.27 inf 4 -nan 3.75443e-06 3.56497e-06,3.95735e-06 -0.00200366,-0.0343494,0.0368791,-0.0351992 7.71087e-05,0.000467913,0.000504164,0.000479282
1378 rs11191589,rs115952365,rs7067970,rs7896519 0 1172.26 inf 4 -nan 3.75439e-06 3.53854e-06,3.95898e-06 -0.00200358,-0.0343492,0.0368789,-0.035199 7.71087e-05,0.000467913,0.000504164,0.000479282
1379 rs10786742,rs115952365,rs7067970,rs7896519 0 1172.25 inf 4 -nan 3.75438e-06 3.55922e-06,3.94562e-06 -0.00200355,-0.0343492,0.0368788,-0.035199 7.71087e-05,0.000467913,0.000504164,0.000479282
1380 rs115952365,rs2148198,rs7067970,rs7896519 0 1172.2 inf 4 -nan 3.75421e-06 3.55191e-06,3.96133e-06 -0.0343485,-0.00200319,0.0368777,-0.0351982 0.000467913,7.71087e-05,0.000504164,0.000479282
1381 rs115952365,rs2281877,rs7067970,rs7896519 0 1172.16 inf 4 -nan 3.75408e-06 3.5568e-06,3.94325e-06 -0.0343479,-0.00200289,0.0368769,-0.0351975 0.000467913,7.71087e-05,0.000504164,0.000479282
1382 rs10786741,rs115952365,rs7067970,rs7896519 0 1172.15 inf 4 -nan 3.75406e-06 3.55566e-06,3.94973e-06 -0.00200286,-0.0343479,0.0368768,-0.0351974 7.71087e-05,0.000467913,0.000504164,0.000479282
1383 rs115952365,rs3740386,rs7067970,rs7896519 0 1172.15 inf 4 -nan 3.75404e-06 3.56309e-06,3.95034e-06 -0.0343478,-0.00200282,0.0368766,-0.0351974 0.000467913,7.71087e-05,0.000504164,0.000479282
1384 rs115952365,rs12414232,rs7067970,rs7896519 0 1172.14 inf 4 -nan 3.75402e-06 3.55727e-06,3.94577e-06 -0.0343477,-0.00200276,0.0368765,-0.0351972 0.000467913,7.71087e-05,0.000504164,0.000479282
1385 rs115952365,rs2182348,rs7067970,rs7896519 0 1172.13 inf 4 -nan 3.75401e-06 3.53826e-06,3.94224e-06 -0.0343476,-0.00200274,0.0368764,-0.0351972 0.000467913,7.71087e-05,0.000504164,0.000479282
1386 rs115952365,rs3861984,rs7067970,rs7896519 0 1172.13 inf 4 -nan 3.754e-06 3.55896e-06,3.95386e-06 -0.0343476,-0.00200273,0.0368764,-0.0351971 0.000467913,7.71087e-05,0.000504164,0.000479282
1387 rs10786738,rs115952365,rs7067970,rs7896519 0 1172.13 inf 4 -nan 3.75399e-06 3.54838e-06,3.9414e-06 -0.0020027,-0.0343475,0.0368763,-0.0351971 7.71087e-05,0.000467913,0.000504164,0.000479282
1388 rs10509766,rs115952365,rs7067970,rs7896519 0 1172.12 inf 4 -nan 3.75397e-06 3.55739e-06,3.95767e-06 -0.00200266,-0.0343475,0.0368762,-0.035197 7.71087e-05,0.000467913,0.000504164,0.000479282
1389 rs115952365,rs6584539,rs7067970,rs7896519 0 1172.11 inf 4 -nan 3.75394e-06 3.56538e-06,3.95017e-06 -0.0343473,-0.00200259,0.036876,-0.0351968 0.000467913,7.71087e-05,0.000504164,0.000479282
1390 rs10883839,rs115952365,rs7067970,rs7896519 0 1172.08 inf 4 -nan 3.75385e-06 3.56619e-06,3.95096e-06 -0.00200239,-0.034347,0.0368754,-0.0351964 7.71087e-05,0.000467913,0.000504164,0.000479282
1391 rs115952365,rs2153774,rs7067970,rs7896519 0 1172.05 inf 4 -nan 3.75376e-06 3.55025e-06,3.95195e-06 -0.0343466,-0.0020022,0.0368748,-0.035196 0.000467913,7.71087e-05,0.000504164,0.000479282
1392 rs115952365,rs12355120,rs7067970,rs7896519 0 1172.05 inf 4 -nan 3.75373e-06 3.55566e-06,3.94234e-06 -0.0343465,-0.00200214,0.0368746,-0.0351959 0.000467913,7.71087e-05,0.000504164,0.000479282
1393 rs115952365,rs1541213,rs7067970,rs7896519 0 1172.02 inf 4 -nan 3.75365e-06 3.55024e-06,3.95292e-06 -0.0343461,-0.00200197,0.0368741,-0.0351955 0.000467913,7.71087e-05,0.000504164,0.000479282
1394 rs10883836,rs115952365,rs7067970,rs7896519 0 1171.97 inf 4 -nan 3.75348e-06 3.55673e-06,3.95098e-06 -0.0020016,-0.0343454,0.036873,-0.0351946 7.71087e-05,0.000467913,0.000504164,0.000479282
1395 rs11191572,rs115952365,rs7067970,rs7896519 0 1171.91 inf 4 -nan 3.75329e-06 3.55581e-06,3.95593e-06 -0.0020012,-0.0343447,0.0368718,-0.0351938 7.71087e-05,0.000467913,0.000504164,0.000479282
1396 rs11191573,rs115952365,rs7067970,rs7896519 0 1171.86 inf 4 -nan 3.75316e-06 3.55045e-06,3.95323e-06 -0.0020009,-0.0343441,0.0368709,-0.0351931 7.71087e-05,0.000467913,0.000504164,0.000479282
1397 rs115952365,rs34104646,rs7067970,rs7896519 0 1171.86 inf 4 -nan 3.75314e-06 3.5586e-06,3.96497e-06 -0.034344,-0.00200088,0.0368709,-0.035193 0.000467913,7.71087e-05,0.000504164,0.000479282
1398 rs115952365,rs7067970,rs726010,rs7896519 0 1171.8 inf 4 -nan 3.75295e-06 3.55006e-06,3.95487e-06 -0.0343432,0.0368696,-0.00200046,-0.0351921 0.000467913,0.000504164,7.71087e-05,0.000479282
1399 rs115952365,rs3781282,rs7067970,rs7896519 0 1171.79 inf 4 -nan 3.75293e-06 3.56441e-06,3.9629e-06 -0.0343432,-0.00200042,0.0368695,-0.035192 0.000467913,7.71087e-05,0.000504164,0.000479282
1400 rs115952365,rs12415199,rs7067970,rs7896519 0 1171.75 inf 4 -nan 3.75279e-06 3.55085e-06,3.95288e-06 -0.0343426,-0.00200012,0.0368686,-0.0351914 0.000467913,7.71087e-05,0.000504164,0.000479282
1401 rs115952365,rs3781281,rs7067970,rs7896519 0 1171.45 inf 4 -nan 3.75184e-06 3.54894e-06,3.95274e-06 -0.0343386,-0.00199806,0.0368625,-0.0351868 0.000467913,7.71087e-05,0.000504164,0.000479282
1402 rs115952365,rs3781282,rs7077097,rs7896519 0 1170.02 inf 4 -nan 3.7473e-06 3.54099e-06,3.95297e-06 -0.0343177,-0.00199845,0.0368413,-0.0351654 0.000467913,7.71087e-05,0.000504164,0.000479282
1403 rs115952365,rs7067970,rs7896519,rs7915816 0 1169.98 inf 4 -nan 3.74717e-06 3.54644e-06,3.94491e-06 -0.0343193,0.0368324,-0.0351643,-0.00198794 0.000467913,0.000504164,0.000479282,7.71087e-05
1404 rs115952365,rs4917999,rs7067970,rs7896519 0 1169.86 inf 4 -nan 3.74696e-06 3.54973e-06,3.95218e-06 -0.0343492,-0.00183763,0.0367156,-0.0352979 0.000468293,7.12952e-05,0.000502142,0.000481173
1405 rs115952365,rs3781282,rs4917997,rs7896519 0 1169.73 inf 4 -nan 3.74639e-06 3.55468e-06,3.95242e-06 -0.0343136,-0.00199814,0.0368367,-0.0351612 0.000467913,7.71087e-05,0.000504164,0.000479282
1406 rs115952365,rs3781282,rs7077291,rs7896519 0 1169.63 inf 4 -nan 3.74608e-06 3.53978e-06,3.94751e-06 -0.0343122,-0.00199803,0.0368352,-0.0351597 0.000467913,7.71087e-05,0.000504164,0.000479282
1407 rs115952365,rs34130454,rs7067970,rs7896519 0 1169.51 inf 4 -nan 3.74568e-06 3.54464e-06,3.93883e-06 -0.034313,-0.0019847,0.0368227,-0.0351571 0.000467913,7.71087e-05,0.000504164,0.000479282
1408 rs10786743,rs115952365,rs3781282,rs7896519 0 1168.87 inf 4 -nan 3.74367e-06 3.53693e-06,3.95763e-06 0.0368231,-0.0343012,-0.00199718,-0.0351483 0.000504164,0.000467913,7.71087e-05,0.000479282
1409 rs11191577,rs115952365,rs3781282,rs7896519 0 1168.31 inf 4 -nan 3.74189e-06 3.54096e-06,3.93493e-06 0.0368142,-0.0342932,-0.00199657,-0.0351399 0.000504164,0.000467913,7.71087e-05,0.000479282
1410 rs10883842,rs115952365,rs3781282,rs7896519 0 1168.25 inf 4 -nan 3.74171e-06 3.56005e-06,3.94973e-06 0.0368132,-0.0342924,-0.0019965,-0.035139 0.000504164,0.000467913,7.71087e-05,0.000479282
1411 rs115952365,rs3781282,rs7081075,rs7896519 0 1167.87 inf 4 -nan 3.74048e-06 3.54453e-06,3.94181e-06 -0.0342868,-0.00199607,0.0368071,-0.0351332 0.000467913,7.71087e-05,0.000504164,0.000479282
1412 rs115952365,rs3781282,rs6584540,rs7896519 0 1167.74 inf 4 -nan 3.74008e-06 3.54738e-06,3.93406e-06 -0.034285,-0.00199593,0.0368051,-0.0351313 0.000467913,7.71087e-05,0.000504164,0.000479282
1413 rs10883840,rs115952365,rs3781282,rs7896519 0 1167.67 inf 4 -nan 3.73986e-06 3.53383e-06,3.95887e-06 0.036804,-0.034284,-0.00199586,-0.0351303 0.000504164,0.000467913,7.71087e-05,0.000479282
1414 rs115952365,rs3781282,rs746293,rs7896519 0 1167.56 inf 4 -nan 3.7395e-06 3.54467e-06,3.93497e-06 -0.0342824,-0.00199573,0.0368022,-0.0351286 0.000467913,7.71087e-05,0.000504164,0.000479282
1415 rs10883837,rs115952365,rs3781282,rs7896519 0 1167.52 inf 4 -nan 3.7394e-06 3.53707e-06,3.93692e-06 0.0368016,-0.0342819,-0.00199569,-0.0351281 0.000504164,0.000467913,7.71087e-05,0.000479282
1416 rs115952365,rs12766205,rs3781282,rs7896519 0 1166.84 inf 4 -nan 3.73722e-06 3.54982e-06,3.93567e-06 -0.034272,0.0367907,-0.00199493,-0.0351178 0.000467913,0.000504164,7.71087e-05,0.000479282
1417 rs115952365,rs2296569,rs3781282,rs7067970,rs7896519 0 1169.11 inf 5 0 3.7554e-06 3.55899e-06,3.9521e-06 -0.0343432,-8.6589e-05,-0.00200042,0.036845,-0.035192 0.000467913,5.37667e-05,7.71087e-05,0.000504393,0.000479282
1418 rs115952365,rs3781282,rs7067970,rs7092200,rs7896519 0 1169.05 inf 5 0 3.75382e-06 3.5607e-06,3.95054e-06 -0.0343457,-0.0020009,0.0369288,-5.91268e-05,-0.0351949 0.000467937,7.71139e-05,0.000516103,0.000109966,0.000479313
1419 rs115952365,rs117814456,rs3781282,rs7067970,rs7896519 0 1169 inf 5 0 3.75512e-06 3.56096e-06,3.94857e-06 -0.0343432,9.70201e-05,-0.00200042,0.0368853,-0.035192 0.000467913,6.5621e-05,7.71087e-05,0.000504277,0.000479282
1420 rs115952365,rs3736922,rs3781282,rs7067970,rs7896519 0 1169 inf 5 0 3.75365e-06 3.55323e-06,3.95104e-06 -0.0343432,2.49935e-05,-0.00200042,0.0368457,-0.035192 0.000467913,0.000112037,7.71087e-05,0.000515294,0.000479282
1421 rs115952365,rs3781282,rs7067970,rs77602755,rs7896519 0 1168.98 inf 5 0 3.75509e-06 3.55188e-06,3.96572e-06 -0.0343432,-0.00200042,0.0368627,-0.000191253,-0.035192 0.000467913,7.71087e-05,0.000504185,0.00013073,0.000479282
1422 rs115952365,rs149363415,rs3781282,rs7067970,rs7896519 0 1168.94 inf 5 0 3.75484e-06 3.54253e-06,3.94906e-06 -0.0343432,-6.76448e-05,-0.00200042,0.036846,-0.035192 0.000467913,5.08668e-05,7.71087e-05,0.000504473,0.000479282
1423 rs115952365,rs3781282,rs7067970,rs72843977,rs7896519 0 1168.92 inf 5 0 3.75488e-06 3.55752e-06,3.95856e-06 -0.0343432,-0.00200042,0.0368627,-0.000166345,-0.035192 0.000467913,7.71087e-05,0.000504188,0.00012261,0.000479282
1424 rs115952365,rs148501722,rs3781282,rs7067970,rs7896519 0 1168.89 inf 5 0 3.75479e-06 3.54558e-06,3.96268e-06 -0.0343432,-0.000156935,-0.00200042,0.0368628,-0.035192 0.000467913,0.00012024,7.71087e-05,0.000504189,0.000479282
1425 rs115952365,rs1163238,rs3781282,rs7067970,rs7896519 0 1168.84 inf 5 0 3.75431e-06 3.55405e-06,3.95549e-06 -0.0343432,-4.96028e-05,-0.00200042,0.0368394,-0.035192 0.000467913,4.95857e-05,7.71087e-05,0.00050506,0.000479282
1426 rs115952365,rs11598702,rs3781282,rs7067970,rs7896519 0 1168.83 inf 5 0 3.75428e-06 3.5614e-06,3.95644e-06 -0.0343432,-4.86636e-05,-0.00200042,0.0368402,-0.035192 0.000467913,4.94759e-05,7.71087e-05,0.000505042,0.000479282
1427 rs10883846,rs115952365,rs3781282,rs7067970,rs7896519 0 1168.83 inf 5 0 3.75428e-06 3.55412e-06,3.95986e-06 -4.8444e-05,-0.0343432,-0.00200042,0.0368402,-0.035192 4.95484e-05,0.000467913,7.71087e-05,0.000505054,0.000479282
1428 rs115952365,rs2148197,rs3781282,rs7896519 0 1166.34 inf 4 -nan 3.73564e-06 3.55081e-06,3.92172e-06 -0.0342648,0.0367828,-0.00199438,-0.0351103 0.000467913,0.000504164,7.71087e-05,0.000479282
1429 rs11191610,rs115952365,rs3781282,rs7067970,rs7896519 0 1168.64 inf 5 0 3.75371e-06 3.56611e-06,3.94028e-06 -1.75794e-05,-0.0343417,-0.00200046,0.0368576,-0.0351904 4.88097e-05,0.00046793,7.71087e-05,0.000505235,0.000479303
1430 rs115952365,rs116821290,rs3781282,rs7067970,rs7896519 0 1168.62 inf 5 0 3.75381e-06 3.54467e-06,3.93697e-06 -0.0343398,-2.69767e-05,-0.00199991,0.0368563,-0.0351883 0.000467955,5.06601e-05,7.71146e-05,0.000504776,0.000479332
1431 rs115952365,rs3781282,rs7067970,rs7896519,rs80200167 0 1168.55 inf 5 0 3.75372e-06 3.57294e-06,3.96643e-06 -0.0343432,-0.00200042,0.0368713,-0.035192,5.05685e-05 0.000467913,7.71087e-05,0.000504185,0.000479282,0.00013073
1432 rs115952365,rs3781282,rs56376544,rs7067970,rs7896519 0 1168.54 inf 5 0 3.75369e-06 3.56966e-06,3.94625e-06 -0.0343432,-0.00200042,4.16196e-05,0.036871,-0.035192 0.000467913,7.71087e-05,0.00013073,0.000504185,0.000479282
1433 rs115952365,rs150201993,rs3781282,rs7067970,rs7896519 0 1168.52 inf 5 0 3.75362e-06 3.55877e-06,3.94615e-06 -0.0343432,1.03288e-05,-0.00200042,0.0368699,-0.035192 0.000467913,0.00013073,7.71087e-05,0.000504185,0.000479282
1434 rs115952365,rs3781282,rs7896519,rs7896547 0 1165.91 inf 4 -nan 3.73428e-06 3.55307e-06,3.92858e-06 -0.0342587,-0.0019939,-0.0351039,0.0367759 0.000467913,7.71087e-05,0.000479282,0.000504164
1435 rs115952365,rs3781280,rs7067970,rs7896519 0 1163.28 inf 4 -nan 3.72599e-06 3.52839e-06,3.91629e-06 -0.0341426,-0.00190342,0.0365587,-0.0349626 0.000466828,7.5602e-05,0.000501746,0.000477902
1436 rs115952365,rs2066323,rs3781282,rs7896519 0 1161.69 inf 4 -nan 3.72091e-06 3.52067e-06,3.90989e-06 -0.034198,0.0367087,-0.00198923,-0.0350406 0.000467913,0.000504164,7.71087e-05,0.000479282
1437 rs115952365,rs12779263,rs7067970,rs7896519 0 1158.07 inf 4 -nan 3.70959e-06 3.50513e-06,3.89405e-06 -0.0340171,-0.00176767,0.0363033,-0.0349137 0.000466127,7.15692e-05,0.000499093,0.000478343
1438 rs1046411,rs115952365,rs7067970,rs7896519 0 1156.36 inf 4 -nan 3.70411e-06 3.51292e-06,3.89746e-06 -0.00178568,-0.0339668,0.036247,-0.0347596 7.27749e-05,0.000465789,0.000498719,0.000476547
1439 rs115952365,rs12257472,rs7067970,rs7896519 0 1154.7 inf 4 -nan 3.69891e-06 3.50295e-06,3.90983e-06 -0.0339141,-0.00175048,0.0361799,-0.0347925 0.000465406,7.17925e-05,0.000498121,0.000477369
1440 rs11191555,rs12415388,rs149555487,rs4917996,rs4917999 0 1147.99 inf 5 0 3.68627e-06 3.50002e-06,3.88715e-06 0.0475846,0.038988,0.00843484,-0.0473559,0.00856411 0.000651453,0.00058936,0.00029149,0.000648879,0.000265331
1441 rs11191555,rs12775302,rs149555487,rs4917996,rs4917999 0 1138.87 inf 5 0 3.65738e-06 3.45051e-06,3.87453e-06 0.0473961,0.0388005,0.00843379,-0.0471673,0.00856243 0.000651453,0.00058936,0.00029149,0.000648879,0.000265331
1442 rs115952365,rs7067970,rs75221325,rs7896519 0 1095.58 inf 4 -nan 3.51231e-06 3.32029e-06,3.68885e-06 -0.0327341,0.0332816,0.00146389,-0.0329515 0.000460886,0.000467792,8.14183e-05,0.000464097
1443 rs115952365,rs143956083,rs7067970,rs7896519 0 1093.43 inf 4 -nan 3.5055e-06 3.30022e-06,3.70219e-06 -0.0326997,0.00144129,0.0332451,-0.0329176 0.000460886,8.14183e-05,0.000467792,0.000464097
1444 rs115952365,rs1163248,rs7067970,rs7896519 0 1088.35 inf 4 -nan 3.48929e-06 3.29974e-06,3.68515e-06 -0.0325093,-0.00087388,0.0332443,-0.0327293 0.000459246,5.1333e-05,0.00046928,0.000462505
1445 rs115952365,rs12779263,rs149555487,rs4917996,rs77420391 0 1084.28 inf 5 0 3.48693e-06 3.30538e-06,3.68678e-06 -0.0014476,0.0422359,0.0420493,-0.0419271,0.0421562 9.03533e-05,0.000596264,0.000606704,0.00059364,0.000596452
1446 rs115952365,rs7067970,rs74757396,rs7896519 0 1080.58 inf 4 -nan 3.4648e-06 3.27839e-06,3.66919e-06 -0.032044,0.0325684,0.00134823,-0.0322693 0.000454279,0.000460717,8.45594e-05,0.000457684
1447 rs11191555,rs115952365,rs12779263,rs149555487,rs4917996 0 1082.28 inf 5 0 3.48062e-06 3.2864e-06,3.68066e-06 0.0421175,-0.00144685,0.0421975,0.0420109,-0.0418888 0.000596452,9.03533e-05,0.000596264,0.000606704,0.00059364
1448 rs115952365,rs149555487,rs7067970,rs7896519 0 1043.96 inf 4 -nan 3.34882e-06 3.15942e-06,3.54229e-06 -0.0310283,0.0012069,0.0314322,-0.0313377 0.000447492,0.000130422,0.000452363,0.000452136
1449 rs11191609,rs115952365,rs7067970,rs7896519 0 1043.49 inf 4 -nan 3.34727e-06 3.17195e-06,3.54459e-06 0.000529721,-0.0310446,0.0315705,-0.0312811 5.80106e-05,0.000447817,0.000454595,0.000451417
1450 rs115952365,rs7067970,rs72844301,rs7896519 0 1041.63 inf 4 -nan 3.34052e-06 3.15299e-06,3.52475e-06 -0.0318705,0.0310694,0.00161739,-0.0309042 0.000471493,0.00044927,0.000188564,0.000448026
1451 rs10509765,rs115952365,rs7067970,rs7896519 0 1039.42 inf 4 -nan 3.33436e-06 3.15985e-06,3.53135e-06 0.000449287,-0.0309323,0.031452,-0.0311701 5.58935e-05,0.000447072,0.000453833,0.000450694
1452 rs11191561,rs115952365,rs7067970,rs7896519 0 1036.09 inf 4 -nan 3.32381e-06 3.15389e-06,3.51797e-06 0.000390036,-0.0308316,0.0313382,-0.0310705 5.55618e-05,0.000446332,0.000452918,0.000449976
1453 rs11191537,rs115952365,rs7067970,rs7896519 0 1035.93 inf 4 -nan 3.32331e-06 3.14852e-06,3.51012e-06 0.000387165,-0.0308292,0.0313351,-0.0310681 5.55618e-05,0.000446332,0.000452918,0.000449976
1454 rs11191574,rs115952365,rs7067970,rs7896519 0 1034.67 inf 4 -nan 3.31928e-06 3.14698e-06,3.51405e-06 -0.000472012,-0.0309561,0.0313731,-0.0310927 7.22347e-05,0.000449206,0.000454322,0.000450712
1455 rs115952365,rs17115419,rs7067970,rs7896519 0 1031.09 inf 4 -nan 3.30797e-06 3.1267e-06,3.49469e-06 -0.0306919,0.00029057,0.0311689,-0.0309324 0.000445394,5.67056e-05,0.000451611,0.000449066
1456 rs115952365,rs7067970,rs7896519 0 1028.64 inf 3 -nan 3.28921e-06 3.08931e-06,3.47276e-06 -0.0305086,0.0309165,-0.0307511 0.000443954,0.000448916,0.00044767
1457 rs10786736,rs115952365,rs7067970,rs7896519 0 1030.54 inf 4 -nan 3.30627e-06 3.11879e-06,3.49288e-06 -0.000295979,-0.0307813,0.0311794,-0.0309592 6.06847e-05,0.000447461,0.000452142,0.000449698
1458 rs115952365,rs117375427,rs7067970,rs7896519 0 1029.99 inf 4 -nan 3.30456e-06 3.11546e-06,3.48923e-06 -0.030695,0.000441416,0.0311321,-0.0309354 0.000445787,9.56431e-05,0.000451342,0.000449448
1459 rs115952365,rs7077097,rs7896519 0 1027.15 inf 3 -nan 3.28449e-06 3.09779e-06,3.46269e-06 -0.0304869,0.0308941,-0.0307289 0.000443954,0.000448916,0.00044767
1460 rs115952365,rs4917997,rs7896519 0 1026.91 inf 3 -nan 3.28373e-06 3.09907e-06,3.47161e-06 -0.0304834,0.0308905,-0.0307253 0.000443954,0.000448916,0.00044767
1461 rs115952365,rs7077291,rs7896519 0 1026.83 inf 3 -nan 3.28347e-06 3.09822e-06,3.47416e-06 -0.0304822,0.0308893,-0.0307241 0.000443954,0.000448916,0.00044767
1462 rs10786743,rs115952365,rs7896519 0 1026.19 inf 3 -nan 3.28145e-06 3.0812e-06,3.48998e-06 0.0308797,-0.0304728,-0.0307146 0.000448916,0.000443954,0.00044767
1463 rs11191577,rs115952365,rs7896519 0 1025.72 inf 3 -nan 3.27996e-06 3.08846e-06,3.47371e-06 0.0308726,-0.030466,-0.0307075 0.000448916,0.000443954,0.00044767
1464 rs10883842,rs115952365,rs7896519 0 1025.67 inf 3 -nan 3.2798e-06 3.10209e-06,3.473e-06 0.0308719,-0.0304653,-0.0307068 0.000448916,0.000443954,0.00044767
1465 rs115952365,rs7081075,rs7896519 0 1025.34 inf 3 -nan 3.27878e-06 3.09011e-06,3.46931e-06 -0.0304606,0.030867,-0.030702 0.000443954,0.000448916,0.00044767
1466 rs115952365,rs6584540,rs7896519 0 1025.24 inf 3 -nan 3.27844e-06 3.08419e-06,3.46422e-06 -0.030459,0.0308654,-0.0307004 0.000443954,0.000448916,0.00044767
1467 rs10883840,rs115952365,rs7896519 0 1025.18 inf 3 -nan 3.27826e-06 3.09803e-06,3.46129e-06 0.0308645,-0.0304582,-0.0306995 0.000448916,0.000443954,0.00044767
1468 rs115952365,rs746293,rs7896519 0 1025.08 inf 3 -nan 3.27795e-06 3.08119e-06,3.46181e-06 -0.0304568,0.0308631,-0.0306981 0.000443954,0.000448916,0.00044767
1469 rs10883837,rs115952365,rs7896519 0 1025.06 inf 3 -nan 3.27787e-06 3.09378e-06,3.46264e-06 0.0308627,-0.0304564,-0.0306977 0.000448916,0.000443954,0.00044767
1470 rs115952365,rs1926032,rs7067970,rs7896519 0 1027.32 inf 4 -nan 3.29603e-06 3.11277e-06,3.48584e-06 -0.0304932,0.000231015,0.0309025,-0.0307807 0.000443984,7.74419e-05,0.000448941,0.00044778
1471 rs11191531,rs115952365,rs7067970,rs7896519 0 1027.28 inf 4 -nan 3.29588e-06 3.11006e-06,3.48834e-06 0.000210432,-0.0304845,0.0308937,-0.0307784 7.13857e-05,0.000444029,0.000448983,0.000447766
1472 rs115952365,rs12219027,rs7067970,rs7896519 0 1027.28 inf 4 -nan 3.29587e-06 3.11223e-06,3.49366e-06 -0.0304845,0.00021024,0.0308937,-0.0307784 0.000444029,7.13857e-05,0.000448983,0.000447766
1473 rs11191534,rs115952365,rs7067970,rs7896519 0 1027.28 inf 4 -nan 3.29586e-06 3.11231e-06,3.49036e-06 0.000210041,-0.0304846,0.0308937,-0.0307784 7.13857e-05,0.000444029,0.000448983,0.000447766
1474 rs115952365,rs3781285,rs7067970,rs7896519 0 1027.27 inf 4 -nan 3.29584e-06 3.12149e-06,3.48251e-06 -0.0304846,0.000209681,0.0308937,-0.0307783 0.000444029,7.13857e-05,0.000448983,0.000447766
1475 rs115952365,rs7067970,rs7896519,rs943037 0 1027.25 inf 4 -nan 3.29577e-06 3.10928e-06,3.48204e-06 -0.0304848,0.0308939,-0.0307782,0.000208389 0.000444029,0.000448983,0.000447766,7.13857e-05
1476 rs115952365,rs12217501,rs7067970,rs7896519 0 1027.24 inf 4 -nan 3.29576e-06 3.11054e-06,3.49017e-06 -0.0304848,0.000208248,0.0308939,-0.0307781 0.000444029,7.13857e-05,0.000448983,0.000447766
1477 rs11191551,rs115952365,rs7067970,rs7896519 0 1027.24 inf 4 -nan 3.29576e-06 3.11044e-06,3.48397e-06 0.00020821,-0.0304848,0.0308939,-0.0307781 7.13857e-05,0.000444029,0.000448983,0.000447766
1478 rs115952365,rs12220743,rs7067970,rs7896519 0 1027.24 inf 4 -nan 3.29576e-06 3.12003e-06,3.46668e-06 -0.0304848,0.00020818,0.0308939,-0.0307781 0.000444029,7.13857e-05,0.000448983,0.000447766
1479 rs115952365,rs17094683,rs7067970,rs7896519 0 1027.24 inf 4 -nan 3.29575e-06 3.11556e-06,3.47748e-06 -0.0304848,0.000208163,0.0308939,-0.0307781 0.000444029,7.13857e-05,0.000448983,0.000447766
1480 rs10458729,rs115952365,rs7067970,rs7896519 0 1027.24 inf 4 -nan 3.29574e-06 3.10834e-06,3.48503e-06 0.000207928,-0.0304848,0.0308939,-0.0307781 7.13857e-05,0.000444029,0.000448983,0.000447766
1481 rs11191548,rs115952365,rs7067970,rs7896519 0 1027.23 inf 4 -nan 3.29571e-06 3.11848e-06,3.49708e-06 0.000207391,-0.0304849,0.030894,-0.030778 7.13857e-05,0.000444029,0.000448983,0.000447766
1482 rs10430665,rs115952365,rs7067970,rs7896519 0 1027.22 inf 4 -nan 3.29568e-06 3.11004e-06,3.48086e-06 0.000206916,-0.0304849,0.030894,-0.030778 7.13857e-05,0.000444029,0.000448983,0.000447766
1483 rs115952365,rs7067970,rs74233809,rs7896519 0 1027.21 inf 4 -nan 3.29566e-06 3.11864e-06,3.49451e-06 -0.030485,0.0308941,0.000206523,-0.0307779 0.000444029,0.000448983,7.13857e-05,0.000447766
1484 rs11191543,rs115952365,rs7067970,rs7896519 0 1027.2 inf 4 -nan 3.29563e-06 3.11351e-06,3.48461e-06 0.000205108,-0.0304843,0.0308934,-0.0307775 7.11181e-05,0.000444034,0.000448987,0.000447764
1485 rs115952365,rs12766205,rs7896519 0 1024.48 inf 3 -nan 3.27604e-06 3.09203e-06,3.45921e-06 -0.030448,0.030854,-0.0306891 0.000443954,0.000448916,0.00044767
1486 rs115952365,rs143928707,rs7067970,rs7896519 0 1026.52 inf 4 -nan 3.29355e-06 3.10985e-06,3.47658e-06 -0.0305243,-0.000270801,0.0309321,-0.0307467 0.000444007,0.000117672,0.000448968,0.000447675
1487 rs115952365,rs2148197,rs7896519 0 1024.06 inf 3 -nan 3.27471e-06 3.09262e-06,3.46671e-06 -0.0304418,0.0308477,-0.0306828 0.000443954,0.000448916,0.00044767
1488 rs115952365,rs7067970,rs77420391,rs7896519 0 1026.35 inf 4 -nan 3.29292e-06 3.10154e-06,3.48292e-06 -0.03048,0.0308881,0.00015078,-0.0307592 0.000444164,0.000449121,7.20256e-05,0.000447687
1489 rs11191555,rs115952365,rs7067970,rs7896519 0 1026.34 inf 4 -nan 3.2929e-06 3.11257e-06,3.47968e-06 0.000150215,-0.0304801,0.0308882,-0.0307592 7.20256e-05,0.000444164,0.000449121,0.000447687
1490 rs11191560,rs115952365,rs7067970,rs7896519 0 1026.34 inf 4 -nan 3.29289e-06 3.12422e-06,3.472e-06 0.000150146,-0.0304801,0.0308882,-0.0307592 7.20256e-05,0.000444164,0.000449121,0.000447687
1491 rs11191558,rs115952365,rs7067970,rs7896519 0 1026.34 inf 4 -nan 3.29289e-06 3.11312e-06,3.48595e-06 0.000150123,-0.0304801,0.0308882,-0.0307592 7.20256e-05,0.000444164,0.000449121,0.000447687
1492 rs11191557,rs115952365,rs7067970,rs7896519 0 1026.34 inf 4 -nan 3.29289e-06 3.10994e-06,3.479e-06 0.000150121,-0.0304801,0.0308882,-0.0307592 7.20256e-05,0.000444164,0.000449121,0.000447687
1493 rs115952365,rs7067970,rs7896519,rs79680647 0 1026.34 inf 4 -nan 3.29289e-06 3.12593e-06,3.48582e-06 -0.0304801,0.0308882,-0.0307592,0.000150121 0.000444164,0.000449121,0.000447687,7.20256e-05
1494 rs11191568,rs115952365,rs7067970,rs7896519 0 1026.34 inf 4 -nan 3.29289e-06 3.11655e-06,3.49724e-06 0.000150071,-0.0304801,0.0308882,-0.0307591 7.20256e-05,0.000444164,0.000449121,0.000447687
1495 rs115952365,rs7067970,rs7896519,rs79082900 0 1026.34 inf 4 -nan 3.29289e-06 3.09673e-06,3.47531e-06 -0.0304801,0.0308882,-0.0307591,0.000150048 0.000444164,0.000449121,0.000447687,7.20256e-05
1496 rs10883835,rs115952365,rs7067970,rs7896519 0 1026.34 inf 4 -nan 3.29289e-06 3.11745e-06,3.48655e-06 0.000150021,-0.0304801,0.0308882,-0.0307591 7.20256e-05,0.000444164,0.000449121,0.000447687
1497 rs11191564,rs115952365,rs7067970,rs7896519 0 1026.34 inf 4 -nan 3.29289e-06 3.09967e-06,3.49148e-06 0.000150002,-0.0304801,0.0308882,-0.0307591 7.20256e-05,0.000444164,0.000449121,0.000447687
1498 rs115952365,rs12413046,rs7067970,rs7896519 0 1026.34 inf 4 -nan 3.29289e-06 3.09503e-06,3.4735e-06 -0.0304801,0.000150001,0.0308882,-0.0307591 0.000444164,7.20256e-05,0.000449121,0.000447687
1499 rs115952365,rs7067970,rs7896519,rs9633712 0 1026.34 inf 4 -nan 3.29289e-06 3.10246e-06,3.46591e-06 -0.0304801,0.0308882,-0.0307591,0.000149952 0.000444164,0.000449121,0.000447687,7.20256e-05
1500 rs11191575,rs115952365,rs7067970,rs7896519 0 1026.34 inf 4 -nan 3.29289e-06 3.11062e-06,3.49551e-06 0.000149932,-0.0304801,0.0308882,-0.0307591 7.20256e-05,0.000444164,0.000449121,0.000447687
1501 rs115952365,rs7067970,rs7896519,rs79993475 0 1026.34 inf 4 -nan 3.29288e-06 3.10416e-06,3.47577e-06 -0.0304801,0.0308882,-0.0307591,0.000149891 0.000444164,0.000449121,0.000447687,7.20256e-05
1502 rs10883832,rs115952365,rs7067970,rs7896519 0 1026.34 inf 4 -nan 3.29288e-06 3.12455e-06,3.48174e-06 0.000149877,-0.0304801,0.0308882,-0.0307591 7.20256e-05,0.000444164,0.000449121,0.000447687
1503 rs115952365,rs12220375,rs7067970,rs7896519 0 1026.34 inf 4 -nan 3.29288e-06 3.11902e-06,3.50011e-06 -0.0304802,0.000149792,0.0308882,-0.0307591 0.000444164,7.20256e-05,0.000449121,0.000447687
1504 rs115952365,rs7067970,rs7896519,rs79237883 0 1026.34 inf 4 -nan 3.29288e-06 3.1068e-06,3.48079e-06 -0.0304802,0.0308883,-0.0307591,0.000149732 0.000444164,0.000449121,0.000447687,7.20256e-05
1505 rs115952365,rs7067970,rs732998,rs7896519 0 1026.33 inf 4 -nan 3.29287e-06 3.11019e-06,3.47522e-06 -0.0304802,0.0308883,0.000149602,-0.0307591 0.000444164,0.000449121,7.20256e-05,0.000447687
1506 rs11191593,rs115952365,rs7067970,rs7896519 0 1026.33 inf 4 -nan 3.29287e-06 3.09258e-06,3.48374e-06 0.00014948,-0.0304802,0.0308883,-0.0307591 7.20256e-05,0.000444164,0.000449121,0.000447687
1507 rs115952365,rs34747231,rs7067970,rs7896519 0 1026.33 inf 4 -nan 3.29286e-06 3.1164e-06,3.4728e-06 -0.0304802,0.000149367,0.0308883,-0.0307591 0.000444164,7.20256e-05,0.000449121,0.000447687
1508 rs11191580,rs115952365,rs7067970,rs7896519 0 1026.33 inf 4 -nan 3.29286e-06 3.11399e-06,3.48039e-06 0.000149359,-0.0304802,0.0308883,-0.0307591 7.20256e-05,0.000444164,0.000449121,0.000447687
1509 rs11191582,rs115952365,rs7067970,rs7896519 0 1026.33 inf 4 -nan 3.29286e-06 3.11665e-06,3.4636e-06 0.000148665,-0.03048,0.0308881,-0.0307592 7.17499e-05,0.000444167,0.000449124,0.000447687
1510 rs11191559,rs115952365,rs7067970,rs7896519 0 1026.33 inf 4 -nan 3.29285e-06 3.10029e-06,3.48531e-06 0.000149155,-0.0304803,0.0308884,-0.0307591 7.20256e-05,0.000444164,0.000449121,0.000447687
1511 rs115952365,rs12412038,rs7067970,rs7896519 0 1026.33 inf 4 -nan 3.29285e-06 3.10602e-06,3.47354e-06 -0.0304803,0.000148976,0.0308884,-0.0307591 0.000444164,7.20256e-05,0.000449121,0.000447687
1512 rs112913898,rs115952365,rs7067970,rs7896519 0 1026.32 inf 4 -nan 3.29283e-06 3.1097e-06,3.51874e-06 0.000147886,-0.0304802,0.0308883,-0.0307591 7.17499e-05,0.000444167,0.000449124,0.000447687
1513 rs115952365,rs7896519,rs7896547 0 1023.7 inf 3 -nan 3.27357e-06 3.08039e-06,3.46572e-06 -0.0304366,-0.0306774,0.0308423 0.000443954,0.00044767,0.000448916
1514 rs115952365,rs2296569,rs7067970,rs7896519 0 1025.95 inf 4 -nan 3.29169e-06 3.11088e-06,3.47546e-06 -0.0305086,-8.6588e-05,0.030892,-0.0307511 0.000443954,5.37667e-05,0.000449174,0.00044767
1515 rs115952365,rs7067970,rs7896519,rs79359900 0 1025.91 inf 4 -nan 3.29153e-06 3.11061e-06,3.4773e-06 -0.0305283,0.0309361,-0.0307456,-0.000114456 0.00044414,0.000449097,0.000447685,7.44692e-05
1516 rs115952365,rs35647154,rs7067970,rs7896519 0 1025.9 inf 4 -nan 3.29152e-06 3.1101e-06,3.47732e-06 -0.0305283,-0.000114189,0.030936,-0.0307456 0.00044414,7.44692e-05,0.000449097,0.000447685
1517 rs115952365,rs117814456,rs7067970,rs7896519 0 1025.85 inf 4 -nan 3.29141e-06 3.08828e-06,3.47348e-06 -0.0305086,9.70209e-05,0.0309322,-0.0307511 0.000443954,6.5621e-05,0.000449043,0.00044767
1518 rs115952365,rs3736922,rs7067970,rs7896519 0 1025.85 inf 4 -nan 3.28994e-06 3.10974e-06,3.46825e-06 -0.0305086,2.49797e-05,0.0308927,-0.0307511 0.000443954,0.000112037,0.000461382,0.00044767
1519 rs115952365,rs7067970,rs7092200,rs7896519 0 1025.84 inf 4 -nan 3.28994e-06 3.09801e-06,3.48419e-06 -0.0305093,0.0309419,-2.59646e-05,-0.0307519 0.000443964,0.000461653,0.000109958,0.000447684
1520 rs115952365,rs7067970,rs77602755,rs7896519 0 1025.83 inf 4 -nan 3.29138e-06 3.11155e-06,3.4668e-06 -0.0305086,0.0309097,-0.000191252,-0.0307511 0.000443954,0.00044894,0.00013073,0.00044767
1521 rs115952365,rs35745742,rs7067970,rs7896519 0 1025.8 inf 4 -nan 3.29126e-06 3.1055e-06,3.47583e-06 -0.0304988,0.000162394,0.0309067,-0.0307539 0.000444009,0.000115724,0.00044897,0.000447675
1522 rs115952365,rs149363415,rs7067970,rs7896519 0 1025.78 inf 4 -nan 3.29112e-06 3.10155e-06,3.48466e-06 -0.0305086,-6.76438e-05,0.030893,-0.0307511 0.000443954,5.08668e-05,0.000449264,0.00044767
1523 rs115952365,rs7067970,rs72843977,rs7896519 0 1025.76 inf 4 -nan 3.29117e-06 3.09126e-06,3.47602e-06 -0.0305086,0.0309097,-0.000166345,-0.0307511 0.000443954,0.000448944,0.000122611,0.00044767
1524 rs115952365,rs148501722,rs7067970,rs7896519 0 1025.73 inf 4 -nan 3.29108e-06 3.10618e-06,3.4824e-06 -0.0305086,-0.000156935,0.0309098,-0.0307511 0.000443954,0.00012024,0.000448945,0.00044767
1525 rs115952365,rs1163238,rs7067970,rs7896519 0 1025.68 inf 4 -nan 3.29059e-06 3.11289e-06,3.48201e-06 -0.0305086,-4.96011e-05,0.0308864,-0.0307511 0.000443954,4.95857e-05,0.000449923,0.00044767
1526 rs111278264,rs115952365,rs7067970,rs7896519 0 1025.68 inf 4 -nan 3.29075e-06 3.10849e-06,3.47817e-06 -7.36015e-05,-0.0305267,0.0309344,-0.030746 6.64917e-05,0.000444255,0.000449209,0.000447694
1527 rs115952365,rs11598702,rs7067970,rs7896519 0 1025.67 inf 4 -nan 3.29057e-06 3.10587e-06,3.47601e-06 -0.0305086,-4.86619e-05,0.0308872,-0.0307511 0.000443954,4.94759e-05,0.000449902,0.00044767
1528 rs10883846,rs115952365,rs7067970,rs7896519 0 1025.67 inf 4 -nan 3.29056e-06 3.11709e-06,3.47513e-06 -4.84423e-05,-0.0305086,0.0308871,-0.0307511 4.95484e-05,0.000443954,0.000449916,0.00044767
1529 rs11191545,rs115952365,rs7067970,rs7896519 0 1025.64 inf 4 -nan 3.29063e-06 3.11321e-06,3.47802e-06 -6.81482e-05,-0.0305253,0.0309331,-0.0307464 6.64917e-05,0.000444255,0.000449209,0.000447694
1530 rs112224955,rs115952365,rs7067970,rs7896519 0 1025.64 inf 4 -nan 3.29062e-06 3.11353e-06,3.46681e-06 -6.79491e-05,-0.0305251,0.0309329,-0.0307465 6.6652e-05,0.000444251,0.000449205,0.000447694
1531 rs115952365,rs7067970,rs7896519,rs79331374 0 1025.64 inf 4 -nan 3.29061e-06 3.09741e-06,3.48337e-06 -0.0305252,0.0309329,-0.0307464,-6.74325e-05 0.000444255,0.000449209,0.000447694,6.64917e-05
1532 rs115952365,rs12257941,rs7067970,rs7896519 0 1025.63 inf 4 -nan 3.29059e-06 3.09636e-06,3.47816e-06 -0.0305249,-6.64039e-05,0.0309327,-0.0307465 0.000444255,6.64917e-05,0.000449209,0.000447694
1533 rs115952365,rs61120766,rs7067970,rs7896519 0 1025.63 inf 4 -nan 3.29058e-06 3.10316e-06,3.49124e-06 -0.0305247,-6.57752e-05,0.0309325,-0.0307466 0.000444255,6.64917e-05,0.000449209,0.000447694
1534 rs115952365,rs12246689,rs7067970,rs7896519 0 1025.62 inf 4 -nan 3.29057e-06 3.11025e-06,3.48833e-06 -0.0305247,-6.55039e-05,0.0309324,-0.0307466 0.000444255,6.64917e-05,0.000449209,0.000447694
1535 rs115952365,rs4917382,rs7067970,rs7896519 0 1025.62 inf 4 -nan 3.29057e-06 3.10219e-06,3.46927e-06 -0.0305247,-6.54728e-05,0.0309324,-0.0307466 0.000444255,6.64917e-05,0.000449209,0.000447694
1536 rs115952365,rs7067970,rs77827514,rs7896519 0 1025.62 inf 4 -nan 3.29057e-06 3.10044e-06,3.4783e-06 -0.0305247,0.0309324,-6.5448e-05,-0.0307466 0.000444255,0.000449209,6.64917e-05,0.000447694
1537 rs115952365,rs7067970,rs78214351,rs7896519 0 1025.62 inf 4 -nan 3.29057e-06 3.10897e-06,3.48084e-06 -0.0305247,0.0309324,-6.54067e-05,-0.0307466 0.000444255,0.000449209,6.64917e-05,0.000447694
1538 rs115952365,rs17727391,rs7067970,rs7896519 0 1025.62 inf 4 -nan 3.29057e-06 3.10425e-06,3.48947e-06 -0.0305246,-6.53812e-05,0.0309324,-0.0307466 0.000444255,6.64917e-05,0.000449209,0.000447694
1539 rs115952365,rs17727044,rs7067970,rs7896519 0 1025.62 inf 4 -nan 3.29057e-06 3.10144e-06,3.47844e-06 -0.0305245,-6.5395e-05,0.0309323,-0.0307466 0.000444251,6.6652e-05,0.000449205,0.000447694
1540 rs115952365,rs35159404,rs7067970,rs7896519 0 1025.62 inf 4 -nan 3.29056e-06 3.08909e-06,3.4801e-06 -0.0305245,-6.47443e-05,0.0309323,-0.0307466 0.000444255,6.64917e-05,0.000449209,0.000447694
1541 rs115952365,rs12257935,rs7067970,rs7896519 0 1025.62 inf 4 -nan 3.29055e-06 3.1154e-06,3.47312e-06 -0.0305245,-6.46529e-05,0.0309322,-0.0307466 0.000444255,6.64917e-05,0.000449209,0.000447694
1542 rs115952365,rs12266291,rs7067970,rs7896519 0 1025.62 inf 4 -nan 3.29055e-06 3.09623e-06,3.47752e-06 -0.0305244,-6.44132e-05,0.0309322,-0.0307467 0.000444255,6.64917e-05,0.000449209,0.000447694
1543 rs115952365,rs12241091,rs7067970,rs7896519 0 1025.62 inf 4 -nan 3.29055e-06 3.09993e-06,3.47994e-06 -0.0305244,-6.43602e-05,0.0309322,-0.0307467 0.000444255,6.64917e-05,0.000449209,0.000447694
1544 rs115952365,rs7067970,rs7099987,rs7896519 0 1025.62 inf 4 -nan 3.29055e-06 3.1083e-06,3.47882e-06 -0.0305244,0.0309321,-6.42793e-05,-0.0307467 0.000444255,0.000449209,6.64917e-05,0.000447694
1545 rs115952365,rs58317752,rs7067970,rs7896519 0 1025.62 inf 4 -nan 3.29054e-06 3.10696e-06,3.48172e-06 -0.0305243,-6.41545e-05,0.0309321,-0.0307467 0.000444255,6.64917e-05,0.000449209,0.000447694
1546 rs115952365,rs58700372,rs7067970,rs7896519 0 1025.62 inf 4 -nan 3.29054e-06 3.11232e-06,3.47808e-06 -0.0305243,-6.41204e-05,0.0309321,-0.0307467 0.000444255,6.64917e-05,0.000449209,0.000447694
1547 rs115952365,rs7067970,rs78893207,rs7896519 0 1025.61 inf 4 -nan 3.29054e-06 3.10328e-06,3.47506e-06 -0.0305243,0.0309321,-6.39952e-05,-0.0307467 0.000444255,0.000449209,6.64917e-05,0.000447694
1548 rs115952365,rs12252500,rs7067970,rs7896519 0 1025.61 inf 4 -nan 3.29053e-06 3.10807e-06,3.48358e-06 -0.0305242,-6.344e-05,0.0309319,-0.0307467 0.000444255,6.64917e-05,0.000449209,0.000447694
1549 rs11191607,rs115952365,rs7067970,rs7896519 0 1025.61 inf 4 -nan 3.29058e-06 3.11405e-06,3.47977e-06 -7.09264e-05,-0.0305222,0.03093,-0.0307473 7.17499e-05,0.000444167,0.000449124,0.000447687
1550 rs113973959,rs115952365,rs7067970,rs7896519 0 1025.6 inf 4 -nan 3.2905e-06 3.10723e-06,3.4784e-06 -6.21962e-05,-0.0305237,0.0309315,-0.0307469 6.6652e-05,0.000444251,0.000449205,0.000447694
1551 rs1060240,rs115952365,rs7067970,rs7896519 0 1025.59 inf 4 -nan 3.29052e-06 3.10383e-06,3.49328e-06 -6.82231e-05,-0.0305215,0.0309293,-0.0307475 7.20256e-05,0.000444164,0.000449121,0.000447687
1552 rs11191587,rs115952365,rs7067970,rs7896519 0 1025.58 inf 4 -nan 3.29048e-06 3.10353e-06,3.48818e-06 -6.61199e-05,-0.0305211,0.0309289,-0.0307476 7.20256e-05,0.000444164,0.000449121,0.000447687
1553 rs10883841,rs115952365,rs7067970,rs7896519 0 1025.57 inf 4 -nan 3.29035e-06 3.10728e-06,3.4856e-06 5.06915e-05,-0.0304961,0.0309043,-0.030758 6.31084e-05,0.000444226,0.000449172,0.000447753
1554 rs115952365,rs116821290,rs7067970,rs7896519 0 1025.56 inf 4 -nan 3.2904e-06 3.11077e-06,3.46261e-06 -0.0305048,-4.32447e-05,0.0308977,-0.030747 0.000443976,5.06562e-05,0.000449456,0.000447696
1555 rs115952365,rs7067970,rs7896519,rs7909022 0 1025.55 inf 4 -nan 3.29031e-06 3.09438e-06,3.48293e-06 -0.0304966,0.0309048,-0.0307576,4.82746e-05 0.000444228,0.000449175,0.000447751,6.31099e-05
1556 rs11191610,rs115952365,rs7067970,rs7896519 0 1025.48 inf 4 -nan 3.28998e-06 3.09595e-06,3.47443e-06 -1.58096e-05,-0.0305072,0.0309057,-0.0307496 4.88096e-05,0.000443974,0.000450142,0.000447696
1557 rs111622998,rs115952365,rs7067970,rs7896519 0 1025.48 inf 4 -nan 3.29011e-06 3.10463e-06,3.48146e-06 -3.67089e-05,-0.0305174,0.0309253,-0.0307486 6.68159e-05,0.000444247,0.000449202,0.000447694
1558 rs115952365,rs12763944,rs7067970,rs7896519 0 1025.46 inf 4 -nan 3.29003e-06 3.11942e-06,3.47423e-06 -0.0305012,2.85314e-05,0.0309091,-0.0307532 0.000444278,6.56004e-05,0.000449232,0.000447696
1559 rs10786737,rs115952365,rs7067970,rs7896519 0 1025.45 inf 4 -nan 3.28993e-06 3.09325e-06,3.47882e-06 -1.21823e-05,-0.0305128,0.0309206,-0.0307499 6.21342e-05,0.000444471,0.00044942,0.000447711
1560 rs11191554,rs115952365,rs7067970,rs7896519 0 1025.45 inf 4 -nan 3.28993e-06 3.09809e-06,3.48115e-06 -1.18e-05,-0.0305126,0.0309205,-0.03075 6.21342e-05,0.000444471,0.00044942,0.000447711
1561 rs115952365,rs3861983,rs7067970,rs7896519 0 1025.45 inf 4 -nan 3.28992e-06 3.11821e-06,3.48957e-06 -0.0305124,-1.10663e-05,0.0309202,-0.03075 0.000444471,6.21342e-05,0.00044942,0.000447711
1562 rs11191606,rs115952365,rs7067970,rs7896519 0 1025.45 inf 4 -nan 3.28996e-06 3.09515e-06,3.47671e-06 1.90665e-05,-0.0305029,0.0309109,-0.0307527 6.36537e-05,0.000444352,0.000449304,0.000447702
1563 rs115952365,rs12768266,rs7067970,rs7896519 0 1025.45 inf 4 -nan 3.28992e-06 3.11906e-06,3.46678e-06 -0.0305115,-8.69008e-06,0.0309194,-0.0307503 0.000444454,6.22686e-05,0.000449403,0.00044771
1564 rs11191530,rs115952365,rs7067970,rs7896519 0 1025.45 inf 4 -nan 3.28997e-06 3.10723e-06,3.47499e-06 1.96566e-05,-0.0305029,0.0309108,-0.0307527 6.38427e-05,0.000444343,0.000449295,0.000447701
1565 rs115952365,rs12416483,rs7067970,rs7896519 0 1025.45 inf 4 -nan 3.28992e-06 3.09588e-06,3.48991e-06 -0.0305115,-8.55976e-06,0.0309193,-0.0307503 0.000444454,6.22686e-05,0.000449403,0.00044771
1566 rs115952365,rs12774207,rs7067970,rs7896519 0 1025.45 inf 4 -nan 3.28996e-06 3.11204e-06,3.47314e-06 -0.0305031,1.86387e-05,0.030911,-0.0307527 0.000444352,6.36537e-05,0.000449304,0.000447702
1567 rs115952365,rs12415468,rs7067970,rs7896519 0 1025.45 inf 4 -nan 3.28997e-06 3.10804e-06,3.47949e-06 -0.0305029,1.9343e-05,0.0309109,-0.0307527 0.000444343,6.38427e-05,0.000449295,0.000447701
1568 rs115952365,rs12774577,rs7067970,rs7896519 0 1025.45 inf 4 -nan 3.28996e-06 3.10864e-06,3.47011e-06 -0.0305032,1.81042e-05,0.0309112,-0.0307526 0.000444352,6.36537e-05,0.000449304,0.000447702
1569 rs115952365,rs4633383,rs7067970,rs7896519 0 1025.45 inf 4 -nan 3.28996e-06 3.1019e-06,3.47402e-06 -0.0305032,1.86435e-05,0.0309111,-0.0307527 0.000444343,6.38427e-05,0.000449295,0.000447701
1570 rs115952365,rs12774412,rs7067970,rs7896519 0 1025.45 inf 4 -nan 3.28995e-06 3.10614e-06,3.48239e-06 -0.0305034,1.7283e-05,0.0309114,-0.0307526 0.000444357,6.35629e-05,0.000449309,0.000447702
1571 rs11191527,rs115952365,rs7067970,rs7896519 0 1025.45 inf 4 -nan 3.28991e-06 3.10863e-06,3.48405e-06 -6.72551e-06,-0.0305108,0.0309187,-0.0307505 6.23175e-05,0.000444449,0.000449398,0.000447709
1572 rs115952365,rs12780116,rs7067970,rs7896519 0 1025.45 inf 4 -nan 3.28996e-06 3.10422e-06,3.46094e-06 -0.0305032,1.84037e-05,0.0309111,-0.0307526 0.000444343,6.38427e-05,0.000449295,0.000447701
1573 rs115952365,rs12773916,rs7067970,rs7896519 0 1025.45 inf 4 -nan 3.28995e-06 3.10338e-06,3.47734e-06 -0.0305035,1.71829e-05,0.0309114,-0.0307526 0.000444357,6.35629e-05,0.000449309,0.000447702
1574 rs115952365,rs12770390,rs7067970,rs7896519 0 1025.44 inf 4 -nan 3.28995e-06 3.10388e-06,3.48858e-06 -0.0305036,1.6449e-05,0.0309116,-0.0307525 0.000444361,6.34745e-05,0.000449313,0.000447703
1575 rs11191583,rs115952365,rs7067970,rs7896519 0 1025.44 inf 4 -nan 3.28995e-06 3.11456e-06,3.47419e-06 1.67678e-05,-0.0305036,0.0309115,-0.0307525 6.35629e-05,0.000444357,0.000449309,0.000447702
1576 rs115952365,rs12358887,rs7067970,rs7896519 0 1025.44 inf 4 -nan 3.28996e-06 3.11288e-06,3.47617e-06 -0.0305034,1.79539e-05,0.0309113,-0.0307526 0.000444343,6.38427e-05,0.000449295,0.000447701
1577 rs115952365,rs35348020,rs7067970,rs7896519 0 1025.44 inf 4 -nan 3.28995e-06 3.10337e-06,3.47632e-06 -0.0305037,1.65108e-05,0.0309116,-0.0307525 0.000444357,6.35629e-05,0.000449309,0.000447702
1578 rs11191584,rs115952365,rs7067970,rs7896519 0 1025.44 inf 4 -nan 3.28995e-06 3.1076e-06,3.47523e-06 1.65012e-05,-0.0305037,0.0309116,-0.0307525 6.35629e-05,0.000444357,0.000449309,0.000447702
1579 rs10883831,rs115952365,rs7067970,rs7896519 0 1025.44 inf 4 -nan 3.28995e-06 3.12066e-06,3.47271e-06 1.61974e-05,-0.0305038,0.0309117,-0.0307525 6.35629e-05,0.000444357,0.000449309,0.000447702
1580 rs115952365,rs12774513,rs7067970,rs7896519 0 1025.44 inf 4 -nan 3.28995e-06 3.09718e-06,3.4888e-06 -0.0305039,1.58173e-05,0.0309118,-0.0307524 0.000444357,6.35629e-05,0.000449309,0.000447702
1581 rs11191556,rs115952365,rs7067970,rs7896519 0 1025.44 inf 4 -nan 3.28995e-06 3.09417e-06,3.47963e-06 1.57852e-05,-0.0305039,0.0309118,-0.0307524 6.35629e-05,0.000444357,0.000449309,0.000447702
1582 rs11191596,rs115952365,rs7067970,rs7896519 0 1025.44 inf 4 -nan 3.28994e-06 3.1172e-06,3.47755e-06 1.55074e-05,-0.030504,0.0309119,-0.0307524 6.35629e-05,0.000444357,0.000449309,0.000447702
1583 rs11191598,rs115952365,rs7067970,rs7896519 0 1025.44 inf 4 -nan 3.28994e-06 3.10193e-06,3.47243e-06 1.54852e-05,-0.030504,0.0309119,-0.0307524 6.35629e-05,0.000444357,0.000449309,0.000447702
1584 rs11191538,rs115952365,rs7067970,rs7896519 0 1025.44 inf 4 -nan 3.28994e-06 3.11674e-06,3.47287e-06 1.51989e-05,-0.0305041,0.030912,-0.0307524 6.35629e-05,0.000444357,0.000449309,0.000447702
1585 rs115952365,rs7067970,rs7896519,rs80200167 0 1025.39 inf 4 -nan 3.29001e-06 3.11296e-06,3.48699e-06 -0.0305086,0.0309183,-0.0307511,5.05692e-05 0.000443954,0.00044894,0.00044767,0.00013073
1586 rs115952365,rs12769080,rs7067970,rs7896519 0 1025.38 inf 4 -nan 3.28991e-06 3.10304e-06,3.4753e-06 -0.0305074,9.27769e-06,0.0309153,-0.0307514 0.000444076,8.48534e-05,0.000449036,0.00044768
1587 rs115952365,rs56376544,rs7067970,rs7896519 0 1025.38 inf 4 -nan 3.28997e-06 3.11945e-06,3.48193e-06 -0.0305086,4.16203e-05,0.0309179,-0.0307511 0.000443954,0.00013073,0.00044894,0.00044767
1588 rs115952365,rs150201993,rs7067970,rs7896519 0 1025.36 inf 4 -nan 3.28991e-06 3.11133e-06,3.4782e-06 -0.0305086,1.03295e-05,0.0309168,-0.0307511 0.000443954,0.00013073,0.00044894,0.00044767
1589 rs115952365,rs2066323,rs7896519 0 1020.16 inf 3 -nan 3.26237e-06 3.07659e-06,3.45519e-06 -0.0303849,0.030789,-0.0306245 0.000443954,0.000448916,0.00044767
1590 rs115952365,rs12415388,rs12779263,rs4917996,rs77420391 0 990.465 inf 5 0 3.18815e-06 3.01269e-06,3.3749e-06 -0.000786953,0.0389668,0.00207365,-0.0407134,0.0409426 8.96103e-05,0.000589509,0.000128163,0.000603221,0.000605989
1591 rs11191555,rs115952365,rs12415388,rs12779263,rs4917996 0 988.53 inf 5 0 3.18202e-06 3.00485e-06,3.35581e-06 0.0409026,-0.000786799,0.0389289,0.00207182,-0.0406739 0.000605989,8.96103e-05,0.000589509,0.000128163,0.000603221
1592 rs11191555,rs115952365,rs12415388,rs4917996,rs4917999 0 982.789 inf 5 0 3.16393e-06 2.97572e-06,3.35068e-06 0.0406606,-0.000793011,0.0389368,-0.0404318,0.00182809 0.000604176,8.97341e-05,0.00058954,0.0006014,0.000119242
1593 rs11191555,rs113642369,rs12415388,rs4917996,rs4917999 0 975.752 inf 5 0 3.1413e-06 2.96685e-06,3.32709e-06 0.040779,-0.000459112,0.0390551,-0.0405502,0.00194329 0.000605199,6.82838e-05,0.000590586,0.000602428,0.000124057
1594 rs115952365,rs12775302,rs12779263,rs4917996,rs77420391 0 972.563 inf 5 0 3.13138e-06 2.94627e-06,3.31648e-06 0.000551777,0.0393581,0.00184712,-0.0411051,0.0413343 9.13766e-05,0.000601129,0.000128129,0.000614606,0.000617322
1595 rs11191555,rs115952365,rs12775302,rs12779263,rs4917996 0 970.609 inf 5 0 3.12519e-06 2.95621e-06,3.30399e-06 0.0412928,0.000550595,0.0393187,0.00184551,-0.041064 0.000617322,9.13766e-05,0.000601129,0.000128129,0.000614606
1596 rs11191555,rs115952365,rs12775302,rs4917996,rs4917999 0 964.556 inf 5 0 3.10612e-06 2.92176e-06,3.29397e-06 0.0410423,0.000548034,0.0393181,-0.0408135,0.00159811 0.000615514,9.14982e-05,0.000601129,0.000612789,0.000119204
1597 rs10883829,rs115952365,rs4917996,rs77420391 0 956.55 inf 4 -nan 3.0712e-06 2.89257e-06,3.25242e-06 0.0391576,-0.00061484,-0.0390027,0.0392319 0.000589348,8.89655e-05,0.000588777,0.000591613
1598 rs11191555,rs113642369,rs12775302,rs4917996,rs4917999 0 958.143 inf 5 0 3.0855e-06 2.91107e-06,3.27448e-06 0.0404373,0.000165975,0.0387138,-0.0402086,0.00159912 0.000605535,6.83235e-05,0.00059093,0.000602766,0.000123953
1599 rs10883829,rs11191555,rs115952365,rs4917996,rs4917999 0 952.393 inf 5 0 3.06761e-06 2.88836e-06,3.25464e-06 0.0389531,0.0391938,-0.00063226,-0.038965,0.000184256 0.000599486,0.000591613,8.97011e-05,0.000588777,0.000121254
1600 rs115952365,rs4917996,rs763914,rs77420391 0 946.487 inf 4 -nan 3.03932e-06 2.8743e-06,3.22664e-06 -0.000614093,-0.0387974,0.0389515,0.0390266 8.89655e-05,0.000588777,0.000589348,0.000591613
1601 rs115952365,rs4917996,rs77420391,rs7895154 0 944.743 inf 4 -nan 3.03379e-06 2.84139e-06,3.21715e-06 -0.000613963,-0.0387617,0.0389909,0.0389157 8.89655e-05,0.000588777,0.000591613,0.000589348
1602 rs11191544,rs115952365,rs4917996,rs77420391 0 943.493 inf 4 -nan 3.02983e-06 2.8603e-06,3.21015e-06 0.03889,-0.00061387,-0.0387361,0.0389652 0.000589348,8.89655e-05,0.000588777,0.000591613
1603 rs115952365,rs4917996,rs77420391,rs7901197 0 942.778 inf 4 -nan 3.02757e-06 2.84586e-06,3.21343e-06 -0.000613817,-0.0387214,0.0389506,0.0388753 8.89655e-05,0.000588777,0.000591613,0.000589348
1604 rs115952365,rs2274339,rs4917996,rs77420391 0 941.938 inf 4 -nan 3.02491e-06 2.84232e-06,3.19826e-06 -0.000613754,0.038858,-0.0387042,0.0389334 8.89655e-05,0.000589348,0.000588777,0.000591613
1605 rs10883829,rs11191555,rs113642369,rs4917996,rs4917999 0 942.965 inf 5 0 3.0374e-06 2.8653e-06,3.2227e-06 0.0389531,0.0391938,-0.000163901,-0.038965,0.000164875 0.000599486,0.000591613,6.81377e-05,0.000588777,0.000125926
1606 rs10883829,rs11191555,rs149555487,rs4917996,rs4917999 0 942.535 inf 5 0 3.03519e-06 2.86103e-06,3.19486e-06 0.0385191,0.0391938,0.000512912,-0.038965,0.000509029 0.000657716,0.000591613,0.000319783,0.000588777,0.000296105
1607 rs11191555,rs115952365,rs4917996,rs4917999,rs763914 0 942.384 inf 5 0 3.03589e-06 2.85612e-06,3.22034e-06 0.0389884,-0.00063226,-0.0387597,0.000192153,0.0387399 0.000591613,8.97011e-05,0.000588777,0.000121254,0.000599486
1608 rs11191553,rs115952365,rs4917996,rs77420391 0 939.253 inf 4 -nan 3.0164e-06 2.85001e-06,3.20483e-06 0.0388027,-0.000613554,-0.0386491,0.0388783 0.000589348,8.89655e-05,0.000588777,0.000591613
1609 rs11191555,rs115952365,rs4917996,rs4917999,rs7895154 0 940.649 inf 5 0 3.0304e-06 2.86569e-06,3.21731e-06 0.0389527,-0.00063226,-0.038724,0.000193527,0.0387028 0.000591613,8.97011e-05,0.000588777,0.000121254,0.000599486
1610 rs11191544,rs11191555,rs115952365,rs4917996,rs4917999 0 939.406 inf 5 0 3.02646e-06 2.85414e-06,3.20611e-06 0.0386762,0.0389271,-0.00063226,-0.0386984,0.000194512 0.000599486,0.000591613,8.97011e-05,0.000588777,0.000121254
1611 rs115952365,rs4917996,rs6584541,rs77420391 0 936.577 inf 4 -nan 3.00792e-06 2.83615e-06,3.17849e-06 -0.000613354,-0.0385941,0.0387475,0.0388233 8.89655e-05,0.000588777,0.000589348,0.000591613
1612 rs115952365,rs12415388,rs4917996,rs77420391 0 936.398 inf 4 -nan 3.00735e-06 2.84031e-06,3.20314e-06 -0.00061334,0.0387438,-0.0385904,0.0388196 8.89655e-05,0.000589348,0.000588777,0.000591613
1613 rs11191555,rs115952365,rs4917996,rs4917999,rs7901197 0 938.695 inf 5 0 3.02421e-06 2.8499e-06,3.21247e-06 0.0389125,-0.00063226,-0.0386837,0.000195075,0.038661 0.000591613,8.97011e-05,0.000588777,0.000121254,0.000599486
1614 rs11191555,rs115952365,rs2274339,rs4917996,rs4917999 0 937.86 inf 5 0 3.02156e-06 2.84147e-06,3.21063e-06 0.0388953,-0.00063226,0.0386431,-0.0386665,0.000195737 0.000591613,8.97011e-05,0.000599486,0.000588777,0.000121254
1615 rs115952365,rs4917996,rs7089680,rs77420391 0 935.373 inf 4 -nan 3.0041e-06 2.82839e-06,3.19537e-06 -0.000613263,-0.0385693,0.0387227,0.0387985 8.89655e-05,0.000588777,0.000589348,0.000591613
1616 rs11191553,rs11191555,rs115952365,rs4917996,rs4917999 0 935.189 inf 5 0 3.0131e-06 2.83155e-06,3.18595e-06 0.0385859,0.0388402,-0.00063226,-0.0386114,0.000197857 0.000599486,0.000591613,8.97011e-05,0.000588777,0.000121254
1617 rs10786744,rs115952365,rs4917996,rs77420391 0 932.304 inf 4 -nan 2.99438e-06 2.83221e-06,3.16947e-06 0.0386592,-0.000613034,-0.0385061,0.0387353 0.000589348,8.89655e-05,0.000588777,0.000591613
1618 rs11191555,rs113642369,rs4917996,rs4917999,rs763914 0 932.956 inf 5 0 3.00569e-06 2.82168e-06,3.18791e-06 0.0389884,-0.000163901,-0.0387597,0.000172772,0.0387399 0.000591613,6.81377e-05,0.000588777,0.000125926,0.000599486
1619 rs115952365,rs12775302,rs4917996,rs77420391 0 930.213 inf 4 -nan 2.98771e-06 2.81678e-06,3.1541e-06 0.000706585,0.0393875,-0.0394414,0.0396705 9.07434e-05,0.000601125,0.000603673,0.000606439
1620 rs11191555,rs149555487,rs4917996,rs4917999,rs763914 0 932.644 inf 5 0 3.00385e-06 2.81869e-06,3.19238e-06 0.0389885,0.000564243,-0.0387597,0.000560361,0.0382625 0.000591613,0.000319783,0.000588777,0.000296105,0.000657716
1621 rs11191555,rs115952365,rs4917996,rs4917999,rs6584541 0 932.528 inf 5 0 3.00467e-06 2.82417e-06,3.18099e-06 0.0387852,-0.00063226,-0.0385564,0.000199973,0.0385288 0.000591613,8.97011e-05,0.000588777,0.000121254,0.000599486
1622 rs11191555,rs115952365,rs4917996,rs4917999,rs7089680 0 931.331 inf 5 0 3.00087e-06 2.83734e-06,3.17137e-06 0.0387604,-0.00063226,-0.0385317,0.000200925,0.0385031 0.000591613,8.97011e-05,0.000588777,0.000121254,0.000599486
1623 rs11191555,rs113642369,rs4917996,rs4917999,rs7895154 0 931.221 inf 5 0 3.00019e-06 2.81185e-06,3.17416e-06 0.0389527,-0.000163901,-0.038724,0.000174145,0.0387028 0.000591613,6.81377e-05,0.000588777,0.000125926,0.000599486
1624 rs11191555,rs149555487,rs4917996,rs4917999,rs7895154 0 930.93 inf 5 0 2.99843e-06 2.82506e-06,3.18227e-06 0.0389528,0.00057317,-0.038724,0.000569287,0.0382179 0.000591613,0.000319783,0.000588777,0.000296105,0.000657716
1625 rs11191544,rs11191555,rs113642369,rs4917996,rs4917999 0 929.978 inf 5 0 2.99625e-06 2.82676e-06,3.19053e-06 0.0386762,0.0389271,-0.000163901,-0.0386984,0.00017513 0.000599486,0.000591613,6.81377e-05,0.000588777,0.000125926
1626 rs11191544,rs11191555,rs149555487,rs4917996,rs4917999 0 929.703 inf 5 0 2.99454e-06 2.82512e-06,3.17103e-06 0.0381858,0.0389272,0.000579572,-0.0386984,0.000575689 0.000657716,0.000591613,0.000319783,0.000588777,0.000296105
1627 rs11191555,rs113642369,rs4917996,rs4917999,rs7901197 0 929.267 inf 5 0 2.994e-06 2.83061e-06,3.17086e-06 0.0389125,-0.000163901,-0.0386837,0.000175694,0.038661 0.000591613,6.81377e-05,0.000588777,0.000125926,0.000599486
1628 rs11191555,rs149555487,rs4917996,rs4917999,rs7901197 0 929.001 inf 5 0 2.99231e-06 2.81472e-06,3.18556e-06 0.0389125,0.000583234,-0.0386838,0.000579351,0.0381675 0.000591613,0.000319783,0.000588777,0.000296105,0.000657716
1629 rs11191555,rs113642369,rs2274339,rs4917996,rs4917999 0 928.432 inf 5 0 2.99135e-06 2.82112e-06,3.18174e-06 0.0388953,-0.000163901,0.0386431,-0.0386665,0.000176356 0.000591613,6.81377e-05,0.000599486,0.000588777,0.000125926
1630 rs10786744,rs11191555,rs115952365,rs4917996,rs4917999 0 928.28 inf 5 0 2.99121e-06 2.80571e-06,3.17998e-06 0.0384374,0.0386972,-0.00063226,-0.0384685,0.000203356 0.000599486,0.000591613,8.97011e-05,0.000588777,0.000121254
1631 rs11191555,rs149555487,rs2274339,rs4917996,rs4917999 0 928.177 inf 5 0 2.9897e-06 2.81432e-06,3.17964e-06 0.0388953,0.000587539,0.038146,-0.0386666,0.000583656 0.000591613,0.000319783,0.000657716,0.000588777,0.000296105
1632 rs115952365,rs4917996,rs7074395,rs77420391 0 925.641 inf 4 -nan 2.97327e-06 2.7974e-06,3.1529e-06 -0.000612533,-0.0383685,0.0385211,0.0385977 8.89655e-05,0.000588777,0.000589348,0.000591613
1633 rs11191553,rs11191555,rs113642369,rs4917996,rs4917999 0 925.761 inf 5 0 2.98289e-06 2.80848e-06,3.17411e-06 0.0385859,0.0388402,-0.000163901,-0.0386114,0.000178476 0.000599486,0.000591613,6.81377e-05,0.000588777,0.000125926
1634 rs11191553,rs11191555,rs149555487,rs4917996,rs4917999 0 925.541 inf 5 0 2.98135e-06 2.80835e-06,3.1666e-06 0.0380771,0.0388402,0.000601319,-0.0386114,0.000597436 0.000657716,0.000591613,0.000319783,0.000588777,0.000296105
1635 rs11191600,rs115952365,rs4917996,rs77420391 0 921.443 inf 4 -nan 2.95997e-06 2.78875e-06,3.14252e-06 0.0384339,-0.000612217,-0.0382816,0.0385108 0.000589348,8.89655e-05,0.000588777,0.000591613
1636 rs11191555,rs113642369,rs4917996,rs4917999,rs6584541 0 923.1 inf 5 0 2.97446e-06 2.79429e-06,3.15004e-06 0.0387852,-0.000163901,-0.0385564,0.000180591,0.0385288 0.000591613,6.81377e-05,0.000588777,0.000125926,0.000599486
1637 rs11191555,rs149555487,rs4917996,rs4917999,rs6584541 0 922.915 inf 5 0 2.97303e-06 2.81599e-06,3.1432e-06 0.0387852,0.000615068,-0.0385565,0.000611185,0.0380084 0.000591613,0.000319783,0.000588777,0.000296105,0.000657716
1638 rs115952365,rs1926029,rs4917996,rs77420391 0 919.501 inf 4 -nan 2.95382e-06 2.77333e-06,3.14521e-06 -0.000612071,0.0383935,-0.0382413,0.0384705 8.89655e-05,0.000589348,0.000588777,0.000591613
1639 rs11191555,rs113642369,rs4917996,rs4917999,rs7089680 0 921.903 inf 5 0 2.97067e-06 2.80112e-06,3.14663e-06 0.0387604,-0.000163901,-0.0385317,0.000181544,0.0385031 0.000591613,6.81377e-05,0.000588777,0.000125926,0.000599486
1640 rs11191555,rs149555487,rs4917996,rs4917999,rs7089680 0 921.734 inf 5 0 2.96929e-06 2.79392e-06,3.14784e-06 0.0387604,0.00062126,-0.0385317,0.000617378,0.0379774 0.000591613,0.000319783,0.000588777,0.000296105,0.000657716
1641 rs11191555,rs115952365,rs4917996,rs4917999,rs7074395 0 921.656 inf 5 0 2.97022e-06 2.78703e-06,3.15066e-06 0.0385596,-0.00063226,-0.0383309,0.000208649,0.0382946 0.000591613,8.97011e-05,0.000588777,0.000121254,0.000599486
1642 rs10786744,rs11191555,rs113642369,rs4917996,rs4917999 0 918.852 inf 5 0 2.961e-06 2.77947e-06,3.13532e-06 0.0384374,0.0386972,-0.000163901,-0.0384685,0.000183975 0.000599486,0.000591613,6.81377e-05,0.000588777,0.000125926
1643 rs10786744,rs11191555,rs149555487,rs4917996,rs4917999 0 918.725 inf 5 0 2.95975e-06 2.78804e-06,3.16977e-06 0.0378984,0.0386972,0.000637061,-0.0384685,0.000633179 0.000657716,0.000591613,0.000319783,0.000588777,0.000296105
1644 rs11191555,rs11191600,rs115952365,rs4917996,rs4917999 0 917.482 inf 5 0 2.95699e-06 2.79793e-06,3.13553e-06 0.0384727,0.0382043,-0.00063226,-0.0382439,0.000211993 0.000591613,0.000599486,8.97011e-05,0.000588777,0.000121254
1645 rs11191555,rs115952365,rs1926029,rs4917996,rs4917999 0 915.552 inf 5 0 2.95088e-06 2.78009e-06,3.11958e-06 0.0384324,-0.00063226,0.0381624,-0.0382036,0.000213543 0.000591613,8.97011e-05,0.000599486,0.000588777,0.000121254
1646 rs11191555,rs113642369,rs4917996,rs4917999,rs7074395 0 912.228 inf 5 0 2.94001e-06 2.7651e-06,3.11908e-06 0.0385596,-0.000163901,-0.0383309,0.000189267,0.0382946 0.000591613,6.81377e-05,0.000588777,0.000125926,0.000599486
1647 rs11191555,rs149555487,rs4917996,rs4917999,rs7074395 0 912.197 inf 5 0 2.93907e-06 2.77232e-06,3.11643e-06 0.0385596,0.00067146,-0.0383309,0.000667577,0.0377264 0.000591613,0.000319783,0.000588777,0.000296105,0.000657716
1648 rs115952365,rs4917996,rs7075552,rs77420391 0 906.369 inf 4 -nan 2.91221e-06 2.73726e-06,3.08673e-06 -0.000611076,-0.0379678,0.0381189,0.038197 8.89655e-05,0.000588777,0.000589348,0.000591613
1649 rs11191555,rs11191600,rs149555487,rs4917996,rs4917999 0 908.086 inf 5 0 2.92605e-06 2.75558e-06,3.12372e-06 0.0384727,0.0376178,0.000693197,-0.038244,0.000689314 0.000591613,0.000657716,0.000319783,0.000588777,0.000296105
1650 rs11191555,rs11191600,rs113642369,rs4917996,rs4917999 0 908.054 inf 5 0 2.92679e-06 2.75684e-06,3.09406e-06 0.0384727,0.0382043,-0.000163901,-0.0382439,0.000192611 0.000591613,0.000599486,6.81377e-05,0.000588777,0.000125926
1651 rs11191555,rs149555487,rs1926029,rs4917996,rs4917999 0 906.186 inf 5 0 2.92002e-06 2.74713e-06,3.10443e-06 0.0384324,0.00070327,0.0375674,-0.0382037,0.000699387 0.000591613,0.000319783,0.000657716,0.000588777,0.000296105
1652 rs11191555,rs113642369,rs1926029,rs4917996,rs4917999 0 906.124 inf 5 0 2.92067e-06 2.73936e-06,3.09921e-06 0.0384324,-0.000163901,0.0381624,-0.0382036,0.000194161 0.000591613,6.81377e-05,0.000599486,0.000588777,0.000125926
1653 rs11191555,rs115952365,rs4917996,rs4917999,rs7075552 0 902.501 inf 5 0 2.90953e-06 2.73379e-06,3.07517e-06 0.0381589,-0.00063226,-0.0379301,0.000224064,0.0378784 0.000591613,8.97011e-05,0.000588777,0.000121254,0.000599486
1654 rs115952365,rs4917996,rs77420391,rs7917650 0 895.096 inf 4 -nan 2.87649e-06 2.71152e-06,3.04876e-06 -0.000610216,-0.0377314,0.0379606,0.0378817 8.89655e-05,0.000588777,0.000591613,0.000589348
1655 rs11191555,rs149555487,rs4917996,rs4917999,rs7075552 0 893.349 inf 5 0 2.87935e-06 2.70781e-06,3.05816e-06 0.0381589,0.000771654,-0.0379302,0.000767771,0.0372255 0.000591613,0.000319783,0.000588777,0.000296105,0.000657716
1656 rs11191555,rs113642369,rs4917996,rs4917999,rs7075552 0 893.073 inf 5 0 2.87932e-06 2.70894e-06,3.03918e-06 0.0381589,-0.000163901,-0.0379301,0.000204682,0.0378784 0.000591613,6.81377e-05,0.000588777,0.000125926,0.000599486
1657 rs11191555,rs115952365,rs4917996,rs4917999,rs7917650 0 891.301 inf 5 0 2.87404e-06 2.69821e-06,3.05751e-06 0.0379225,-0.00063226,-0.0376937,0.000233156,0.0376329 0.000591613,8.97011e-05,0.000588777,0.000121254,0.000599486
1658 rs11191555,rs149555487,rs4917996,rs4917999,rs7917650 0 882.35 inf 5 0 2.8445e-06 2.66198e-06,3.03573e-06 0.0379225,0.000830757,-0.0376938,0.000826874,0.03693 0.000591613,0.000319783,0.000588777,0.000296105,0.000657716
1659 rs11191555,rs113642369,rs4917996,rs4917999,rs7917650 0 881.873 inf 5 0 2.84383e-06 2.68561e-06,3.03192e-06 0.0379225,-0.000163901,-0.0376937,0.000213775,0.0376329 0.000591613,6.81377e-05,0.000588777,0.000125926,0.000599486
1660 rs11191555,rs11191602,rs149555487,rs4917996,rs4917999 0 741.837 inf 5 0 2.39937e-06 2.24825e-06,2.55491e-06 0.00179411,-0.032923,0.0345554,-0.00156538,0.0345515 0.000300768,0.000657722,0.00060151,0.000295152,0.000589263
1661 rs115952365,rs3781282,rs4917994,rs7896519 0 685.048 inf 4 -nan 2.21109e-06 2.06138e-06,2.35823e-06 -0.0203115,-0.000918773,0.0213674,-0.0205525 0.000362064,7.36459e-05,0.000383338,0.000366174
1662 rs11191539,rs115952365,rs3781282,rs7896519 0 683.486 inf 4 -nan 2.20615e-06 2.05272e-06,2.35869e-06 0.0213427,-0.0202892,-0.000917054,-0.0205292 0.000383338,0.000362064,7.36459e-05,0.000366174
1663 rs115952365,rs3781282,rs7896519,rs943038 0 683.367 inf 4 -nan 2.20577e-06 2.04992e-06,2.36481e-06 -0.0202875,-0.000916922,-0.0205274,0.0213408 0.000362064,7.36459e-05,0.000366174,0.000383338
1664 rs115952365,rs2275271,rs3781282,rs7896519 0 682.735 inf 4 -nan 2.20376e-06 2.05181e-06,2.35987e-06 -0.0202784,0.0213308,-0.000916225,-0.020518 0.000362064,0.000383338,7.36459e-05,0.000366174
1665 rs11191541,rs115952365,rs3781282,rs7896519 0 681.218 inf 4 -nan 2.19896e-06 2.04946e-06,2.35903e-06 0.0213067,-0.0202567,-0.000914552,-0.0204954 0.000383338,0.000362064,7.36459e-05,0.000366174
1666 rs115952365,rs3781282,rs3977751,rs7896519 0 681.169 inf 4 -nan 2.1988e-06 2.04334e-06,2.36516e-06 -0.020256,-0.000914498,0.0213059,-0.0204946 0.000362064,7.36459e-05,0.000383338,0.000366174
1667 rs115952365,rs3781282,rs7896519,rs7920251 0 679.59 inf 4 -nan 2.1938e-06 2.04683e-06,2.34578e-06 -0.0202334,-0.000912754,-0.020471,0.0212808 0.000362064,7.36459e-05,0.000366174,0.000383338
1668 rs115952365,rs3781282,rs7092407,rs7896519 0 678.33 inf 4 -nan 2.18981e-06 2.05148e-06,2.33545e-06 -0.0202153,-0.000911362,0.0212608,-0.0204522 0.000362064,7.36459e-05,0.000383338,0.000366174
1669 rs115952365,rs4917994,rs7896519 0 654.262 inf 3 -nan 2.10332e-06 1.9644e-06,2.26128e-06 -0.019528,0.0196375,-0.0195134 0.000356576,0.000357381,0.000356576
1670 rs11191539,rs115952365,rs7896519 0 652.826 inf 3 -nan 2.09878e-06 1.95219e-06,2.25114e-06 0.019616,-0.0195071,-0.0194921 0.000357381,0.000356576,0.000356576
1671 rs115952365,rs7896519,rs943038 0 652.716 inf 3 -nan 2.09843e-06 1.95465e-06,2.24719e-06 -0.0195055,-0.0194904,0.0196144 0.000356576,0.000356576,0.000357381
1672 rs115952365,rs2275271,rs7896519 0 652.135 inf 3 -nan 2.09659e-06 1.94397e-06,2.23463e-06 -0.0194971,0.0196057,-0.0194818 0.000356576,0.000357381,0.000356576
1673 rs11191541,rs115952365,rs7896519 0 650.741 inf 3 -nan 2.09217e-06 1.94712e-06,2.24081e-06 0.0195847,-0.0194768,-0.0194611 0.000357381,0.000356576,0.000356576
1674 rs115952365,rs3977751,rs7896519 0 650.696 inf 3 -nan 2.09203e-06 1.93888e-06,2.24698e-06 -0.0194761,0.0195841,-0.0194604 0.000356576,0.000357381,0.000356576
1675 rs115952365,rs7896519,rs7920251 0 649.245 inf 3 -nan 2.08743e-06 1.93641e-06,2.23762e-06 -0.019455,-0.0194388,0.0195622 0.000356576,0.000356576,0.000357381
1676 rs115952365,rs7092407,rs7896519 0 648.087 inf 3 -nan 2.08376e-06 1.93642e-06,2.23298e-06 -0.0194381,0.0195448,-0.0194215 0.000356576,0.000357381,0.000356576
1677 rs3781282,rs7067970,rs72843997,rs7896519 0 610.045 inf 4 -nan 1.97297e-06 1.82005e-06,2.11197e-06 -0.00150155,0.0268227,-0.02476,-0.025555 7.71087e-05,0.000504164,0.000467913,0.000479283
1678 rs3781282,rs7067970,rs74827204,rs7896519 0 608.682 inf 4 -nan 1.96865e-06 1.82684e-06,2.12311e-06 -0.00150011,0.0267936,-0.0247322,-0.025527 7.71087e-05,0.000504164,0.000467913,0.000479283
1679 rs3781282,rs7067970,rs72843999,rs7896519 0 606.303 inf 4 -nan 1.96111e-06 1.82529e-06,2.11051e-06 -0.00149758,0.0267427,-0.0246837,-0.0254782 7.71087e-05,0.000504164,0.000467913,0.000479283
1680 rs3781282,rs7067970,rs72843983,rs7896519 0 606.12 inf 4 -nan 1.96053e-06 1.81931e-06,2.1062e-06 -0.00149738,0.0267387,-0.0246799,-0.0254745 7.71087e-05,0.000504164,0.000467913,0.000479283
1681 rs146569383,rs3781282,rs7067970,rs7896519 0 605.984 inf 4 -nan 1.9601e-06 1.82547e-06,2.10955e-06 -0.0246772,-0.00149724,0.0267358,-0.0254717 0.000467913,7.71087e-05,0.000504164,0.000479283
1682 rs3781282,rs56168342,rs7067970,rs7896519 0 602.243 inf 4 -nan 1.94825e-06 1.79868e-06,2.10296e-06 -0.00149326,-0.0246006,0.0266556,-0.0253947 7.71087e-05,0.000467913,0.000504164,0.000479283
1683 rs11191555,rs149555487,rs3781280,rs4917996,rs4917999 0 569.033 inf 5 0 1.85265e-06 1.70681e-06,2.005e-06 0.0235583,0.00760193,0.0157946,-0.0232708,0.00759805 0.000455884,0.000291851,0.000381854,0.000451046,0.000265695
1684 rs115952365,rs3781282,rs7896519,rs943036 0 530.521 inf 4 -nan 1.72174e-06 1.57897e-06,1.85173e-06 -0.0150062,-0.000438736,-0.0149534,0.0154113 0.000304927,7.16626e-05,0.000303024,0.000314861
1685 rs115952365,rs7896519,rs943036 0 525.404 inf 3 -nan 1.69527e-06 1.55935e-06,1.82295e-06 -0.0148974,-0.0147304,0.0148591 0.000304408,0.000300827,0.000301664
1686 rs10218853,rs11191555,rs149555487,rs4917996,rs4917999 0 529.986 inf 5 0 1.72874e-06 1.59842e-06,1.86206e-06 0.0171226,0.0221689,0.00488458,-0.0219402,0.00493911 0.000437632,0.000444275,0.000303662,0.000440493,0.000278165
1687 rs11191549,rs11191555,rs149555487,rs4917996,rs4917999 0 529.554 inf 5 0 1.72738e-06 1.59736e-06,1.86329e-06 0.0171112,0.0221602,0.00488725,-0.0219315,0.00494175 0.000437626,0.000444281,0.000303659,0.000440498,0.000278161
1688 rs11191555,rs149555487,rs4917996,rs4917999,rs7920868 0 525.304 inf 5 0 1.71391e-06 1.58939e-06,1.84431e-06 0.0220715,0.00490813,-0.0218427,0.00496225,0.0170016 0.000444275,0.000303662,0.000440493,0.000278165,0.000437632
1689 rs11191555,rs149555487,rs4917996,rs4917999,rs7910900 0 524.715 inf 5 0 1.71204e-06 1.57456e-06,1.85646e-06 0.0220592,0.0049111,-0.0218304,0.00496517,0.0169863 0.000444275,0.000303662,0.000440493,0.000278165,0.000437632
1690 rs11191555,rs149555487,rs4917996,rs4917999,rs7087040 0 523.687 inf 5 0 1.70879e-06 1.5752e-06,1.85482e-06 0.0220376,0.0049163,-0.0218089,0.00497028,0.0169596 0.000444275,0.000303662,0.000440493,0.000278165,0.000437632
1691 rs11191555,rs149555487,rs4917996,rs4917999,rs7092029 0 523.349 inf 5 0 1.70772e-06 1.57875e-06,1.83874e-06 0.0220306,0.00491801,-0.0218018,0.00497196,0.0169508 0.000444275,0.000303662,0.000440493,0.000278165,0.000437632
1692 rs11191555,rs149555487,rs4917996,rs4917999,rs943039 0 522.183 inf 5 0 1.70402e-06 1.57565e-06,1.83484e-06 0.0220061,0.00492392,-0.0217774,0.00497777,0.0169204 0.000444275,0.000303662,0.000440493,0.000278165,0.000437632
1693 rs11191555,rs149555487,rs1572578,rs4917996,rs4917999 0 520.571 inf 5 0 1.69891e-06 1.57344e-06,1.82624e-06 0.0219722,0.00493211,0.0168784,-0.0217435,0.00498581 0.000444275,0.000303662,0.000437632,0.000440493,0.000278165
1694 rs11191555,rs149555487,rs4917996,rs4917999,rs7073323 0 519.046 inf 5 0 1.69408e-06 1.57301e-06,1.82951e-06 0.0219401,0.00493987,-0.0217114,0.00499344,0.0168385 0.000444275,0.000303662,0.000440493,0.000278165,0.000437632
1695 rs11191531,rs115952365,rs34130454,rs4917996 0 500.365 inf 4 -nan 1.62638e-06 1.49791e-06,1.75763e-06 0.0202178,-0.000615622,0.0204826,-0.0202763 0.000421895,8.89399e-05,0.000425752,0.000423926
1696 rs115952365,rs12219027,rs34130454,rs4917996 0 500.035 inf 4 -nan 1.62533e-06 1.50154e-06,1.75329e-06 -0.000615622,0.0202111,0.0204759,-0.0202697 8.89399e-05,0.000421895,0.000425752,0.000423926
1697 rs11191534,rs115952365,rs34130454,rs4917996 0 499.692 inf 4 -nan 1.62424e-06 1.50372e-06,1.7535e-06 0.0202041,-0.000615622,0.020469,-0.0202628 0.000421895,8.89399e-05,0.000425752,0.000423926
1698 rs115952365,rs34130454,rs3781285,rs4917996 0 499.073 inf 4 -nan 1.62228e-06 1.48734e-06,1.74503e-06 -0.000615622,0.0204565,0.0201916,-0.0202503 8.89399e-05,0.000425752,0.000421895,0.000423926
1699 rs115952365,rs34130454,rs4917996,rs943037 0 496.851 inf 4 -nan 1.61524e-06 1.48984e-06,1.75043e-06 -0.000615622,0.0204116,-0.0202055,0.0201464 8.89399e-05,0.000425752,0.000423926,0.000421895
1700 rs115952365,rs12217501,rs34130454,rs4917996 0 496.61 inf 4 -nan 1.61448e-06 1.4897e-06,1.74198e-06 -0.000615622,0.0201415,0.0204067,-0.0202006 8.89399e-05,0.000421895,0.000425752,0.000423926
1701 rs11191551,rs115952365,rs34130454,rs4917996 0 496.544 inf 4 -nan 1.61427e-06 1.48063e-06,1.74913e-06 0.0201402,-0.000615622,0.0204054,-0.0201993 0.000421895,8.89399e-05,0.000425752,0.000423926
1702 rs115952365,rs12220743,rs34130454,rs4917996 0 496.493 inf 4 -nan 1.61411e-06 1.48612e-06,1.74056e-06 -0.000615622,0.0201391,0.0204043,-0.0201983 8.89399e-05,0.000421895,0.000425752,0.000423926
1703 rs115952365,rs17094683,rs34130454,rs4917996 0 496.465 inf 4 -nan 1.61402e-06 1.48539e-06,1.73562e-06 -0.000615622,0.0201386,0.0204038,-0.0201977 8.89399e-05,0.000421895,0.000425752,0.000423926
1704 rs10458729,rs115952365,rs34130454,rs4917996 0 496.06 inf 4 -nan 1.61273e-06 1.48794e-06,1.75769e-06 0.0201303,-0.000615622,0.0203956,-0.0201895 0.000421895,8.89399e-05,0.000425752,0.000423926
1705 rs11191531,rs115952365,rs12779263,rs34130454,rs4917996 0 497.941 inf 5 0 1.62819e-06 1.50389e-06,1.75962e-06 0.0202178,-0.000629252,0.00016357,0.0203326,-0.0202763 0.000421895,8.95786e-05,0.000128128,0.000441654,0.000423926
1706 rs115952365,rs12219027,rs12779263,rs34130454,rs4917996 0 497.61 inf 5 0 1.62714e-06 1.4991e-06,1.75523e-06 -0.000629252,0.0202111,0.00016357,0.020326,-0.0202697 8.95786e-05,0.000421895,0.000128128,0.000441654,0.000423926
1707 rs11191548,rs115952365,rs34130454,rs4917996 0 495.14 inf 4 -nan 1.60982e-06 1.48071e-06,1.74641e-06 0.0201116,-0.000615622,0.0203769,-0.020171 0.000421895,8.89399e-05,0.000425752,0.000423926
1708 rs11191534,rs115952365,rs12779263,rs34130454,rs4917996 0 497.267 inf 5 0 1.62605e-06 1.49389e-06,1.75322e-06 0.0202041,-0.000629252,0.000163569,0.020319,-0.0202628 0.000421895,8.95786e-05,0.000128128,0.000441654,0.000423926
1709 rs10430665,rs115952365,rs34130454,rs4917996 0 494.325 inf 4 -nan 1.60724e-06 1.47648e-06,1.73239e-06 0.020095,-0.000615622,0.0203604,-0.0201545 0.000421895,8.89399e-05,0.000425752,0.000423926
1710 rs115952365,rs12779263,rs34130454,rs3781285,rs4917996 0 496.649 inf 5 0 1.62409e-06 1.4954e-06,1.78005e-06 -0.000629252,0.000163569,0.0203066,0.0201916,-0.0202503 8.95786e-05,0.000128128,0.000441654,0.000421895,0.000423926
1711 rs115952365,rs34130454,rs4917996,rs74233809 0 493.653 inf 4 -nan 1.60511e-06 1.47797e-06,1.74191e-06 -0.000615622,0.0203468,-0.0201409,0.0200813 8.89399e-05,0.000425752,0.000423926,0.000421895
1712 rs115952365,rs12779263,rs34130454,rs4917996,rs943037 0 494.427 inf 5 0 1.61705e-06 1.48561e-06,1.74703e-06 -0.000629252,0.000163569,0.0202617,-0.0202055,0.0201464 8.95786e-05,0.000128128,0.000441654,0.000423926,0.000421895
1713 rs115952365,rs12217501,rs12779263,rs34130454,rs4917996 0 494.185 inf 5 0 1.61629e-06 1.48638e-06,1.75116e-06 -0.000629252,0.0201415,0.000163569,0.0202568,-0.0202006 8.95786e-05,0.000421895,0.000128128,0.000441654,0.000423926
1714 rs11191551,rs115952365,rs12779263,rs34130454,rs4917996 0 494.119 inf 5 0 1.61608e-06 1.49205e-06,1.74032e-06 0.0201402,-0.000629252,0.000163569,0.0202554,-0.0201993 0.000421895,8.95786e-05,0.000128128,0.000441654,0.000423926
1715 rs115952365,rs12220743,rs12779263,rs34130454,rs4917996 0 494.068 inf 5 0 1.61592e-06 1.48836e-06,1.74385e-06 -0.000629252,0.0201391,0.000163569,0.0202544,-0.0201983 8.95786e-05,0.000421895,0.000128128,0.000441654,0.000423926
1716 rs115952365,rs12779263,rs17094683,rs34130454,rs4917996 0 494.04 inf 5 0 1.61583e-06 1.49335e-06,1.75544e-06 -0.000629252,0.000163569,0.0201386,0.0202538,-0.0201977 8.95786e-05,0.000128128,0.000421895,0.000441654,0.000423926
1717 rs10458729,rs115952365,rs12779263,rs34130454,rs4917996 0 493.636 inf 5 0 1.61454e-06 1.49037e-06,1.75963e-06 0.0201303,-0.000629252,0.000163569,0.0202456,-0.0201895 0.000421895,8.95786e-05,0.000128128,0.000441654,0.000423926
1718 rs11191548,rs115952365,rs12779263,rs34130454,rs4917996 0 492.716 inf 5 0 1.61163e-06 1.48567e-06,1.74485e-06 0.0201116,-0.000629252,0.000163569,0.020227,-0.020171 0.000421895,8.95786e-05,0.000128128,0.000441654,0.000423926
1719 rs10430665,rs115952365,rs12779263,rs34130454,rs4917996 0 491.901 inf 5 0 1.60905e-06 1.48094e-06,1.74451e-06 0.020095,-0.000629252,0.000163569,0.0202105,-0.0201545 0.000421895,8.95786e-05,0.000128128,0.000441654,0.000423926
1720 rs115952365,rs12779263,rs34130454,rs4917996,rs74233809 0 491.228 inf 5 0 1.60692e-06 1.47288e-06,1.74725e-06 -0.000629252,0.000163569,0.0201968,-0.0201409,0.0200813 8.95786e-05,0.000128128,0.000441654,0.000423926,0.000421895
1721 rs10218853,rs115952365,rs12779263,rs4917996,rs77420391 0 489.444 inf 5 0 1.60128e-06 1.47871e-06,1.73336e-06 0.0191123,-0.000706518,0.00114078,-0.0200065,0.0202356 0.000420823,8.95947e-05,0.000129146,0.000421898,0.000425846
1722 rs11191549,rs115952365,rs12779263,rs4917996,rs77420391 0 488.949 inf 5 0 1.59971e-06 1.47697e-06,1.73592e-06 0.0191017,-0.000706483,0.00114129,-0.0199964,0.0202256 0.000420822,8.95947e-05,0.000129146,0.000421899,0.000425847
1723 rs10218853,rs11191555,rs115952365,rs12779263,rs4917996 0 488.487 inf 5 0 1.59825e-06 1.47079e-06,1.73438e-06 0.0190938,0.0202159,-0.000706443,0.00113985,-0.0199871 0.000420823,0.000425846,8.95947e-05,0.000129146,0.000421898
1724 rs11191549,rs11191555,rs115952365,rs12779263,rs4917996 0 487.993 inf 5 0 1.59668e-06 1.46629e-06,1.72894e-06 0.0190832,0.0202058,-0.000706409,0.00114036,-0.0199771 0.000420822,0.000425847,8.95947e-05,0.000129146,0.000421899
1725 rs10218853,rs11191555,rs115952365,rs4917996,rs4917999 0 487.099 inf 5 0 1.59396e-06 1.46776e-06,1.72967e-06 0.0191615,0.0201543,-0.000711284,-0.0199256,0.00101545 0.000420141,0.000425177,8.97179e-05,0.000421224,0.000119955
1726 rs11191549,rs11191555,rs115952365,rs4917996,rs4917999 0 486.603 inf 5 0 1.59239e-06 1.46396e-06,1.72259e-06 0.0191509,0.0201443,-0.00071125,-0.0199155,0.00101589 0.00042014,0.000425179,8.97179e-05,0.000421225,0.000119955
1727 rs115952365,rs12779263,rs4917996,rs77420391,rs7920868 0 484.215 inf 5 0 1.58471e-06 1.45638e-06,1.71526e-06 -0.000706065,0.00114508,-0.0198993,0.0201285,0.0190004 8.95947e-05,0.000129146,0.000421898,0.000425846,0.000420823
1728 rs115952365,rs12779263,rs4917996,rs77420391,rs7910900 0 483.557 inf 5 0 1.58263e-06 1.4583e-06,1.71232e-06 -0.000706008,0.00114562,-0.0198858,0.020115,0.0189863 8.95947e-05,0.000129146,0.000421898,0.000425846,0.000420823
1729 rs11191555,rs115952365,rs12779263,rs4917996,rs7920868 0 483.264 inf 5 0 1.5817e-06 1.45324e-06,1.71493e-06 0.0201088,-0.000705991,0.00114415,-0.01988,0.0189819 0.000425846,8.95947e-05,0.000129146,0.000421898,0.000420823
1730 rs11191555,rs115952365,rs12779263,rs4917996,rs7910900 0 482.606 inf 5 0 1.57961e-06 1.45394e-06,1.71132e-06 0.0200952,-0.000705933,0.0011447,-0.0198665,0.0189678 0.000425846,8.95947e-05,0.000129146,0.000421898,0.000420823
1731 rs115952365,rs12779263,rs4917996,rs7087040,rs77420391 0 482.408 inf 5 0 1.57898e-06 1.45441e-06,1.71833e-06 -0.000705908,0.00114657,-0.0198622,0.0189616,0.0200913 8.95947e-05,0.000129146,0.000421898,0.000420823,0.000425846
1732 rs115952365,rs12779263,rs4917996,rs7092029,rs77420391 0 482.03 inf 5 0 1.57779e-06 1.46039e-06,1.70698e-06 -0.000705875,0.00114689,-0.0198544,0.0189534,0.0200835 8.95947e-05,0.000129146,0.000421898,0.000420823,0.000425846
1733 rs11191555,rs115952365,rs4917996,rs4917999,rs7920868 0 481.857 inf 5 0 1.57735e-06 1.45011e-06,1.72138e-06 0.0200468,-0.000710824,-0.0198181,0.00101901,0.01905 0.000425178,8.97179e-05,0.000421224,0.000119955,0.000420141
1734 rs11191555,rs115952365,rs12779263,rs4917996,rs7087040 0 481.458 inf 5 0 1.57598e-06 1.45001e-06,1.70401e-06 0.0200716,-0.000705834,0.00114564,-0.0198428,0.0189431 0.000425846,8.95947e-05,0.000129146,0.000421898,0.000420823
1735 rs11191555,rs115952365,rs4917996,rs4917999,rs7910900 0 481.196 inf 5 0 1.57525e-06 1.44658e-06,1.70584e-06 0.0200333,-0.000710766,-0.0198045,0.00101946,0.0190359 0.000425178,8.97179e-05,0.000421224,0.000119955,0.000420141
1736 rs11191555,rs115952365,rs12779263,rs4917996,rs7092029 0 481.08 inf 5 0 1.57478e-06 1.45473e-06,1.70531e-06 0.0200638,-0.000705801,0.00114596,-0.019835,0.018935 0.000425846,8.95947e-05,0.000129146,0.000421898,0.000420823
1737 rs115952365,rs12779263,rs4917996,rs77420391,rs943039 0 480.726 inf 5 0 1.57366e-06 1.43443e-06,1.70851e-06 -0.000705762,0.00114797,-0.0198275,0.0200567,0.0189254 8.95947e-05,0.000129146,0.000421898,0.000425846,0.000420823
1738 rs11191555,rs115952365,rs4917996,rs4917999,rs7087040 0 480.044 inf 5 0 1.5716e-06 1.43978e-06,1.70493e-06 0.0200095,-0.000710664,-0.0197808,0.00102025,0.0190113 0.000425178,8.97179e-05,0.000421224,0.000119955,0.000420141
1739 rs11191555,rs115952365,rs12779263,rs4917996,rs943039 0 479.777 inf 5 0 1.57065e-06 1.44839e-06,1.70606e-06 0.0200369,-0.000705687,0.00114704,-0.0198082,0.0189069 0.000425846,8.95947e-05,0.000129146,0.000421898,0.000420823
1740 rs11191555,rs115952365,rs4917996,rs4917999,rs7092029 0 479.665 inf 5 0 1.5704e-06 1.44109e-06,1.70047e-06 0.0200017,-0.000710631,-0.019773,0.00102051,0.0190032 0.000425178,8.97179e-05,0.000421224,0.000119955,0.000420141
1741 rs11191531,rs115952365,rs3781282,rs4917996 0 477.123 inf 4 -nan 1.55273e-06 1.42832e-06,1.6806e-06 0.0197498,-0.000612306,0.0200033,-0.0198016 0.000421895,8.89399e-05,0.000425752,0.000423926
1742 rs115952365,rs12219027,rs3781282,rs4917996 0 476.8 inf 4 -nan 1.55171e-06 1.43297e-06,1.67187e-06 -0.000612306,0.0197431,0.0199967,-0.0197949 8.89399e-05,0.000421895,0.000425752,0.000423926
1743 rs115952365,rs12779263,rs1572578,rs4917996,rs77420391 0 478.923 inf 5 0 1.56794e-06 1.44246e-06,1.70764e-06 -0.000705605,0.00114946,0.0188865,-0.0197903,0.0200194 8.95947e-05,0.000129146,0.000420823,0.000421898,0.000425846
1744 rs11191534,rs115952365,rs3781282,rs4917996 0 476.465 inf 4 -nan 1.55064e-06 1.41449e-06,1.68128e-06 0.0197361,-0.000612306,0.0199898,-0.019788 0.000421895,8.89399e-05,0.000425752,0.000423926
1745 rs11191555,rs115952365,rs4917996,rs4917999,rs943039 0 478.358 inf 5 0 1.56626e-06 1.43186e-06,1.7003e-06 0.0199747,-0.000710515,-0.019746,0.0010214,0.0189752 0.000425178,8.97179e-05,0.000421224,0.000119955,0.000420141
1746 rs115952365,rs3781282,rs3781285,rs4917996 0 475.861 inf 4 -nan 1.54873e-06 1.42923e-06,1.6784e-06 -0.000612306,0.0199773,0.0197235,-0.0197756 8.89399e-05,0.000425752,0.000421895,0.000423926
1747 rs10218853,rs11191555,rs113642369,rs4917996,rs4917999 0 478.004 inf 5 0 1.56481e-06 1.44007e-06,1.70501e-06 0.0191858,0.0201778,-0.000308767,-0.019949,0.00106104 0.000420519,0.000425524,6.82117e-05,0.000421573,0.000124531
1748 rs11191555,rs115952365,rs12779263,rs1572578,rs4917996 0 477.977 inf 5 0 1.56494e-06 1.43543e-06,1.69966e-06 0.0199997,-0.00070553,0.00114853,0.018868,-0.0197709 0.000425846,8.95947e-05,0.000129146,0.000420823,0.000421898
1749 rs10218853,rs115952365,rs4917996,rs77420391 0 475.276 inf 4 -nan 1.5469e-06 1.41491e-06,1.68812e-06 0.019578,-0.000614827,-0.0194231,0.0196522 0.000417507,8.89914e-05,0.000416697,0.000420693
1750 rs115952365,rs12779263,rs4917996,rs7073323,rs77420391 0 477.215 inf 5 0 1.56253e-06 1.43931e-06,1.69026e-06 -0.000705456,0.00115088,-0.0197549,0.0188496,0.0199841 8.95947e-05,0.000129146,0.000421898,0.000420823,0.000425846
1751 rs11191549,rs115952365,rs4917996,rs77420391 0 474.766 inf 4 -nan 1.54529e-06 1.4249e-06,1.6785e-06 0.0195675,-0.000614751,-0.0194127,0.0196419 0.000417507,8.89914e-05,0.000416697,0.000420693
1752 rs11191555,rs115952365,rs1572578,rs4917996,rs4917999 0 476.55 inf 5 0 1.56053e-06 1.43435e-06,1.69692e-06 0.0199374,-0.000710355,0.0189364,-0.0197086,0.00102264 0.000425178,8.97179e-05,0.000420141,0.000421224,0.000119955
1753 rs11191555,rs115952365,rs12779263,rs4917996,rs7073323 0 476.27 inf 5 0 1.55954e-06 1.43233e-06,1.68595e-06 0.0199643,-0.000705381,0.00114995,-0.0197356,0.0188311 0.000425846,8.95947e-05,0.000129146,0.000421898,0.000420823
1754 rs115952365,rs3781282,rs4917996,rs943037 0 473.69 inf 4 -nan 1.54185e-06 1.42105e-06,1.6747e-06 -0.000612306,0.0199324,-0.0197308,0.0196784 8.89399e-05,0.000425752,0.000423926,0.000421895
1755 rs115952365,rs12217501,rs3781282,rs4917996 0 473.454 inf 4 -nan 1.5411e-06 1.42059e-06,1.6577e-06 -0.000612306,0.0196735,0.0199275,-0.0197259 8.89399e-05,0.000421895,0.000425752,0.000423926
1756 rs11191551,rs115952365,rs3781282,rs4917996 0 473.39 inf 4 -nan 1.5409e-06 1.41668e-06,1.6806e-06 0.0196721,-0.000612306,0.0199261,-0.0197246 0.000421895,8.89399e-05,0.000425752,0.000423926
1757 rs115952365,rs12220743,rs3781282,rs4917996 0 473.34 inf 4 -nan 1.54074e-06 1.41765e-06,1.6812e-06 -0.000612306,0.0196711,0.0199251,-0.0197235 8.89399e-05,0.000421895,0.000425752,0.000423926
1758 rs115952365,rs17094683,rs3781282,rs4917996 0 473.313 inf 4 -nan 1.54066e-06 1.41105e-06,1.67967e-06 -0.000612306,0.0196705,0.0199245,-0.019723 8.89399e-05,0.000421895,0.000425752,0.000423926
1759 rs10458729,rs115952365,rs3781282,rs4917996 0 472.918 inf 4 -nan 1.5394e-06 1.40873e-06,1.66557e-06 0.0196623,-0.000612306,0.0199164,-0.0197148 0.000421895,8.89399e-05,0.000425752,0.000423926
1760 rs11191555,rs115952365,rs4917996,rs4917999,rs7073323 0 474.838 inf 5 0 1.55511e-06 1.43595e-06,1.68889e-06 0.0199019,-0.000710204,-0.0196732,0.00102381,0.0188997 0.000425178,8.97179e-05,0.000421224,0.000119955,0.000420141
1761 rs11191548,rs115952365,rs3781282,rs4917996 0 472.019 inf 4 -nan 1.53656e-06 1.40619e-06,1.66989e-06 0.0196436,-0.000612306,0.0198977,-0.0196962 0.000421895,8.89399e-05,0.000425752,0.000423926
1762 rs10430665,rs115952365,rs3781282,rs4917996 0 471.223 inf 4 -nan 1.53403e-06 1.40912e-06,1.67406e-06 0.0196269,-0.000612306,0.0198812,-0.0196797 0.000421895,8.89399e-05,0.000425752,0.000423926
1763 rs11191549,rs11191555,rs113642369,rs4917996,rs4917999 0 473.06 inf 5 0 1.54914e-06 1.41842e-06,1.67743e-06 0.0190863,0.0200819,-1.05922e-06,-0.0198532,0.000895712 0.000420644,0.000425641,6.82322e-05,0.000421692,0.000124942
1764 rs115952365,rs3781282,rs4917996,rs74233809 0 470.566 inf 4 -nan 1.53195e-06 1.41377e-06,1.67202e-06 -0.000612306,0.0198675,-0.0196661,0.0196132 8.89399e-05,0.000425752,0.000423926,0.000421895
1765 rs11191555,rs113642369,rs4917996,rs4917999,rs7920868 0 472.755 inf 5 0 1.54817e-06 1.41842e-06,1.68119e-06 0.0200701,-0.000307924,-0.0198413,0.00106422,0.0190741 0.000425524,6.82117e-05,0.000421573,0.000124531,0.000420519
1766 rs115952365,rs4917996,rs77420391,rs7920868 0 469.919 inf 4 -nan 1.52993e-06 1.40072e-06,1.65977e-06 -0.000614029,-0.0193137,0.0195429,0.0194679 8.89914e-05,0.000416697,0.000420693,0.000417507
1767 rs10883824,rs115952365,rs3781282,rs7896519 0 469.32 inf 4 -nan 1.52781e-06 1.40634e-06,1.6611e-06 0.0144765,-0.0141595,-0.000377781,-0.0140739 0.000314861,0.000304927,7.16626e-05,0.000303024
1768 rs115952365,rs4917996,rs77420391,rs7910900 0 469.244 inf 4 -nan 1.52779e-06 1.39632e-06,1.65601e-06 -0.000613928,-0.0192999,0.0195291,0.0194539 8.89914e-05,0.000416697,0.000420693,0.000417507
1769 rs10883824,rs115952365,rs7896519 0 466.308 inf 3 -nan 1.508e-06 1.38614e-06,1.62961e-06 0.014001,-0.0140659,-0.0138819 0.000301664,0.000304408,0.000300827
1770 rs11191555,rs113642369,rs4917996,rs4917999,rs7087040 0 470.941 inf 5 0 1.54242e-06 1.41786e-06,1.67309e-06 0.0200327,-0.000307631,-0.0198039,0.00106533,0.0190353 0.000425524,6.82117e-05,0.000421573,0.000124531,0.000420519
1771 rs10883823,rs115952365,rs3781282,rs7896519 0 468.173 inf 4 -nan 1.52418e-06 1.4012e-06,1.65011e-06 0.0144584,-0.0141431,-0.000376601,-0.0140569 0.000314861,0.000304927,7.16626e-05,0.000303024
1772 rs11191555,rs113642369,rs4917996,rs4917999,rs7092029 0 470.561 inf 5 0 1.54122e-06 1.41748e-06,1.6721e-06 0.0200249,-0.00030757,-0.0197961,0.00106556,0.0190272 0.000425524,6.82117e-05,0.000421573,0.000124531,0.000420519
1773 rs115952365,rs4917996,rs7087040,rs77420391 0 468.067 inf 4 -nan 1.52406e-06 1.4047e-06,1.65935e-06 -0.000613752,-0.0192758,0.0194296,0.019505 8.89914e-05,0.000416697,0.000417507,0.000420693
1774 rs115952365,rs3781282,rs7896519,rs943035 0 467.686 inf 4 -nan 1.52263e-06 1.4001e-06,1.64979e-06 -0.0141362,-0.000376099,-0.0140497,0.0144507 0.000304927,7.16626e-05,0.000303024,0.000314861
1775 rs115952365,rs4917996,rs7092029,rs77420391 0 467.68 inf 4 -nan 1.52283e-06 1.40315e-06,1.65233e-06 -0.000613694,-0.0192679,0.0194216,0.019497 8.89914e-05,0.000416697,0.000417507,0.000420693
1776 rs10883823,rs115952365,rs7896519 0 465.199 inf 3 -nan 1.50449e-06 1.3767e-06,1.63004e-06 0.0139843,-0.0140498,-0.0138655 0.000301664,0.000304408,0.000300827
1777 rs115952365,rs7896519,rs943035 0 464.727 inf 3 -nan 1.50299e-06 1.386e-06,1.62775e-06 -0.0140429,-0.0138585,0.0139773 0.000304408,0.000300827,0.000301664
1778 rs11191555,rs113642369,rs4917996,rs4917999,rs943039 0 469.252 inf 5 0 1.53707e-06 1.41505e-06,1.66639e-06 0.0199978,-0.000307358,-0.0197691,0.00106636,0.0189991 0.000425524,6.82117e-05,0.000421573,0.000124531,0.000420519
1779 rs115952365,rs4917996,rs77420391,rs943039 0 466.343 inf 4 -nan 1.5186e-06 1.39131e-06,1.65853e-06 -0.000613494,-0.0192404,0.0194696,0.019394 8.89914e-05,0.000416697,0.000420693,0.000417507
1780 rs115952365,rs3781282,rs7896519,rs8139 0 466.337 inf 4 -nan 1.51836e-06 1.39533e-06,1.65132e-06 -0.0141169,-0.000374709,-0.0140296,0.0144294 0.000304927,7.16626e-05,0.000303024,0.000314861
1781 rs115952365,rs7896519,rs8139 0 463.423 inf 3 -nan 1.49886e-06 1.38194e-06,1.63809e-06 -0.014024,-0.0138392,0.0139577 0.000304408,0.000300827,0.000301664
1782 rs11191555,rs113642369,rs4917996,rs4917999,rs7910900 0 467.673 inf 5 0 1.53207e-06 1.40685e-06,1.66497e-06 0.0199705,-2.55905e-06,-0.0197418,0.000900198,0.0189708 0.000425637,6.82316e-05,0.000421687,0.000124942,0.000420642
1783 rs11191555,rs113642369,rs1572578,rs4917996,rs4917999 0 467.442 inf 5 0 1.53134e-06 1.40809e-06,1.66264e-06 0.0199604,-0.000307065,0.0189603,-0.0197317,0.00106746 0.000425524,6.82117e-05,0.000420519,0.000421573,0.000124531
1784 rs115952365,rs1572578,rs4917996,rs77420391 0 464.496 inf 4 -nan 1.51275e-06 1.38079e-06,1.65109e-06 -0.000613217,0.0193557,-0.0192024,0.0194316 8.89914e-05,0.000417507,0.000416697,0.000420693
1785 rs11191555,rs113642369,rs4917996,rs4917999,rs7073323 0 465.728 inf 5 0 1.52591e-06 1.40095e-06,1.6568e-06 0.0199249,-0.000306786,-0.0196961,0.00106851,0.0189235 0.000425524,6.82117e-05,0.000421573,0.000124531,0.000420519
1786 rs115952365,rs4917996,rs7073323,rs77420391 0 462.745 inf 4 -nan 1.5072e-06 1.39102e-06,1.62259e-06 -0.000612953,-0.0191664,0.0193194,0.0193955 8.89914e-05,0.000416697,0.000417507,0.000420693
1787 rs115952365,rs12779263,rs3781280,rs4917996,rs77420391 0 438.089 inf 5 0 1.4387e-06 1.31553e-06,1.56573e-06 -0.000629252,0.00173758,0.0162984,-0.0178061,0.0180959 8.95786e-05,0.000128169,0.000381377,0.000396938,0.000402464
1788 rs11191555,rs115952365,rs12779263,rs3781280,rs4917996 0 437.234 inf 5 0 1.43599e-06 1.31942e-06,1.5691e-06 0.0180782,-0.000629252,0.00173607,0.0162827,-0.0177889 0.000402464,8.95786e-05,0.000128169,0.000381377,0.000396938
1789 rs11191555,rs115952365,rs3781280,rs4917996,rs4917999 0 432.162 inf 5 0 1.42002e-06 1.29465e-06,1.55398e-06 0.0178674,-0.00063226,0.0163015,-0.017578,0.00150949 0.000400119,8.97012e-05,0.000381358,0.000394559,0.000119235
1790 rs11191555,rs113642369,rs3781280,rs4917996,rs4917999 0 422.735 inf 5 0 1.38982e-06 1.26438e-06,1.51741e-06 0.0178674,-0.000163901,0.0163015,-0.017578,0.00149011 0.000400119,6.81378e-05,0.000381358,0.000394559,0.000123984
1791 rs115952365,rs3781280,rs4917996,rs77420391 0 400.958 inf 4 -nan 1.31155e-06 1.19367e-06,1.42817e-06 -0.000484545,0.0164287,-0.016343,0.0166333 8.89404e-05,0.000381256,0.000381986,0.000387735
1792 rs10786733,rs115952365,rs7896519 0 361.627 inf 3 -nan 1.17647e-06 1.06955e-06,1.29372e-06 0.0108789,-0.0110405,-0.0107628 0.00026603,0.000271419,0.000265152
1793 rs10883826,rs115952365,rs7896519 0 361.106 inf 3 -nan 1.17482e-06 1.06429e-06,1.28769e-06 0.0108699,-0.0110318,-0.0107539 0.000266001,0.000271392,0.000265123
1794 rs115952365,rs7067970,rs77420391,rs7912517 0 361.586 inf 4 -nan 1.1861e-06 1.07308e-06,1.30004e-06 -0.000493919,0.0240875,-0.0238079,-0.024003 8.89656e-05,0.000588778,0.000591613,0.000589348
1795 rs10786733,rs115952365,rs3781282,rs7896519 0 359.053 inf 4 -nan 1.1786e-06 1.07264e-06,1.28823e-06 0.0109724,-0.0110317,-0.000102248,-0.0107796 0.000273765,0.000271486,7.06551e-05,0.000265409
1796 rs10883826,rs115952365,rs3781282,rs7896519 0 358.526 inf 4 -nan 1.17693e-06 1.07253e-06,1.29104e-06 0.0109628,-0.011023,-0.000101551,-0.0107706 0.00027373,0.00027146,7.0654e-05,0.000265379
1797 rs10786745,rs115952365,rs7896519 0 294.389 inf 3 -nan 9.63549e-07 8.71616e-07,1.06168e-06 0.00888904,-0.00911218,-0.00877479 0.000240786,0.000248302,0.000239863
1798 rs10748839,rs115952365,rs7896519 0 294.22 inf 3 -nan 9.63014e-07 8.60633e-07,1.06142e-06 0.0088865,-0.00910972,-0.0087723 0.000240786,0.000248302,0.000239863
1799 rs115952365,rs4307650,rs7896519 0 290.68 inf 3 -nan 9.51805e-07 8.56935e-07,1.05521e-06 -0.00901759,0.00877651,-0.00865307 0.000247266,0.000239241,0.000238065
1800 rs10786745,rs115952365,rs3781282,rs7896519 0 291.546 inf 4 -nan 9.64838e-07 8.68995e-07,1.06978e-06 0.00884348,-0.00913161,6.54205e-05,-0.00877819 0.000245678,0.000249172,7.00539e-05,0.00023989
1801 rs10748839,rs115952365,rs3781282,rs7896519 0 291.378 inf 4 -nan 9.64305e-07 8.6348e-07,1.06875e-06 0.00884084,-0.00912919,6.55701e-05,-0.0087757 0.000245678,0.000249172,7.00539e-05,0.00023989
1802 rs11191582,rs115952365,rs3781282,rs7896519 0 290.674 inf 4 -nan 9.63013e-07 8.58512e-07,1.05763e-06 0.00776423,-0.00780727,0.0075773,-0.00750663 0.000215917,0.000216771,0.000206711,0.000206249
1803 rs112913898,rs115952365,rs3781282,rs7896519 0 290.164 inf 4 -nan 9.61395e-07 8.64447e-07,1.06293e-06 0.00775717,-0.00780112,0.00757092,-0.00750022 0.000215917,0.000216771,0.000206711,0.000206249
1804 rs3781282,rs7067970,rs7092097,rs7896519 0 289.454 inf 4 -nan 9.57688e-07 8.6303e-07,1.0663e-06 -0.000693264,0.0130236,-0.0114904,-0.0123187 7.43429e-05,0.000353786,0.000315734,0.000333173
1805 rs3781282,rs7067970,rs72850132,rs7896519 0 287.73 inf 4 -nan 9.52224e-07 8.48019e-07,1.05389e-06 -0.000691821,0.0129871,-0.0114559,-0.0122836 7.43429e-05,0.000353786,0.000315734,0.000333173
1806 rs115952365,rs3781282,rs4307650,rs7896519 0 287.684 inf 4 -nan 9.52598e-07 8.55675e-07,1.05066e-06 -0.00901273,-2.75304e-05,0.00879906,-0.00865494 0.00024758,7.06388e-05,0.000246139,0.000238113
1807 rs3781282,rs7067970,rs72850126,rs7896519 0 273.454 inf 4 -nan 9.06987e-07 8.14042e-07,1.01268e-06 -0.000679703,0.0126805,-0.0111662,-0.0119896 7.43429e-05,0.000353786,0.000315734,0.000333173
1808 rs11191547,rs11191555,rs149555487,rs4917996,rs4917999 0 273.22 inf 5 0 9.15153e-07 8.17928e-07,1.01158e-06 0.00811408,0.0154224,0.00764091,-0.0151937,0.00714268 0.000434731,0.000464289,0.000293102,0.00046067,0.000271409
1809 rs115952365,rs34130454,rs77420391,rs7896519 0 266.338 inf 4 -nan 8.85976e-07 7.96922e-07,9.82343e-07 -0.00711282,0.00685681,0.00703156,-0.00677864 0.000206772,0.000195376,0.000204863,0.000194752
1810 rs115952365,rs12779263,rs34130454,rs77420391,rs7896519 0 263.563 inf 5 0 8.86672e-07 7.87751e-07,9.82065e-07 -0.00711246,-1.40981e-05,0.00687057,0.00703241,-0.0067795 0.000206797,0.00012823,0.000232017,0.000205008,0.000194907
1811 rs11191555,rs115952365,rs34130454,rs4917999,rs7896519 0 263.244 inf 5 0 8.85765e-07 7.84859e-07,9.87192e-07 0.00703201,-0.00710819,0.00690872,-5.65786e-05,-0.00677959 0.000205136,0.000206777,0.000228311,0.000119381,0.000195043
1812 rs11191555,rs115952365,rs12779263,rs34130454,rs7896519 0 263.23 inf 5 0 8.85619e-07 7.86427e-07,9.91847e-07 0.00702783,-0.00710853,-1.39904e-05,0.00686638,-0.00677539 0.000205008,0.000206797,0.00012823,0.000232017,0.000194907
1813 rs115952365,rs12779263,rs12784384,rs4917996,rs77420391 0 262.231 inf 5 0 8.81829e-07 7.88387e-07,9.79224e-07 -0.000744102,0.00160682,0.00946991,-0.0107926,0.0110217 8.9651e-05,0.000128405,0.000296952,0.000311153,0.000316485
1814 rs115952365,rs12779263,rs4917996,rs7100369,rs77420391 0 262.1 inf 5 0 8.81413e-07 7.88274e-07,9.7859e-07 -0.000744068,0.0016069,-0.0107899,0.0094671,0.011019 8.9651e-05,0.000128405,0.000311153,0.000296952,0.000316485
1815 rs11191555,rs115952365,rs12779263,rs12784384,rs4917996 0 261.71 inf 5 0 8.80178e-07 7.8228e-07,9.74189e-07 0.0110108,-0.00074399,0.00160545,0.0094607,-0.0107821 0.000316485,8.9651e-05,0.000128405,0.000296952,0.000311153
1816 rs11191555,rs115952365,rs12779263,rs4917996,rs7100369 0 261.579 inf 5 0 8.79762e-07 7.8615e-07,9.80221e-07 0.0110081,-0.000743956,0.00160553,-0.0107794,0.00945788 0.000316485,8.9651e-05,0.000128405,0.000311153,0.000296952
1817 rs115952365,rs12779263,rs4917996,rs7095304,rs77420391 0 261.132 inf 5 0 8.78345e-07 7.86643e-07,9.75936e-07 -0.000743816,0.00160749,-0.0107699,0.00944631,0.0109991 8.9651e-05,0.000128405,0.000311153,0.000296952,0.000316485
1818 rs115952365,rs3781282,rs77420391,rs7896519 0 258.523 inf 4 -nan 8.61211e-07 7.7029e-07,9.62068e-07 -0.00701544,0.00675589,0.00693249,-0.0066805 0.000206772,0.000195376,0.000204863,0.000194752
1819 rs11191555,rs115952365,rs3781282,rs7896519 0 258.195 inf 4 -nan 8.60173e-07 7.65594e-07,9.62855e-07 0.00692792,-0.00701151,0.00675181,-0.0066764 0.000204863,0.000206772,0.000195376,0.000194752
1820 rs11191555,rs115952365,rs12779263,rs4917996,rs7095304 0 260.612 inf 5 0 8.76697e-07 7.80921e-07,9.73319e-07 0.0109882,-0.000743704,0.00160612,-0.0107594,0.0094371 0.000316485,8.9651e-05,0.000128405,0.000311153,0.000296952
1821 rs11191560,rs115952365,rs3781282,rs7896519 0 258.155 inf 4 -nan 8.60046e-07 7.65112e-07,9.59336e-07 0.00692737,-0.00701103,0.00675132,-0.0066759 0.000204863,0.000206772,0.000195376,0.000194752
1822 rs11191558,rs115952365,rs3781282,rs7896519 0 258.142 inf 4 -nan 8.60003e-07 7.71004e-07,9.60016e-07 0.00692718,-0.00701086,0.00675115,-0.00667573 0.000204863,0.000206772,0.000195376,0.000194752
1823 rs11191557,rs115952365,rs3781282,rs7896519 0 258.141 inf 4 -nan 8.6e-07 7.60855e-07,9.56945e-07 0.00692716,-0.00701085,0.00675114,-0.00667572 0.000204863,0.000206772,0.000195376,0.000194752
1824 rs115952365,rs3781282,rs7896519,rs79680647 0 258.141 inf 4 -nan 8.59999e-07 7.66277e-07,9.59971e-07 -0.00701085,0.00675113,-0.00667571,0.00692716 0.000206772,0.000195376,0.000194752,0.000204863
1825 rs11191568,rs115952365,rs3781282,rs7896519 0 258.112 inf 4 -nan 8.59908e-07 7.70657e-07,9.57896e-07 0.00692676,-0.0070105,0.00675077,-0.00667535 0.000204863,0.000206772,0.000195376,0.000194752
1826 rs115952365,rs3781282,rs7896519,rs79082900 0 258.098 inf 4 -nan 8.59865e-07 7.68788e-07,9.5132e-07 -0.00701034,0.0067506,-0.00667518,0.00692657 0.000206772,0.000195376,0.000194752,0.000204863
1827 rs10883835,rs115952365,rs3781282,rs7896519 0 258.083 inf 4 -nan 8.59815e-07 7.60544e-07,9.5227e-07 0.00692635,-0.00701015,0.00675041,-0.00667499 0.000204863,0.000206772,0.000195376,0.000194752
1828 rs11191564,rs115952365,rs3781282,rs7896519 0 258.072 inf 4 -nan 8.59781e-07 7.67666e-07,9.55849e-07 0.0069262,-0.00701002,0.00675027,-0.00667485 0.000204863,0.000206772,0.000195376,0.000194752
1829 rs115952365,rs12413046,rs3781282,rs7896519 0 258.071 inf 4 -nan 8.59779e-07 7.60926e-07,9.56304e-07 -0.00701001,0.00692619,0.00675027,-0.00667484 0.000206772,0.000204863,0.000195376,0.000194752
1830 rs115952365,rs3781282,rs7896519,rs9633712 0 258.043 inf 4 -nan 8.5969e-07 7.60176e-07,9.55853e-07 -0.00700968,0.00674992,-0.00667449,0.0069258 0.000206772,0.000195376,0.000194752,0.000204863
1831 rs11191575,rs115952365,rs3781282,rs7896519 0 258.031 inf 4 -nan 8.59653e-07 7.70267e-07,9.51969e-07 0.00692563,-0.00700953,0.00674977,-0.00667434 0.000204863,0.000206772,0.000195376,0.000194752
1832 rs115952365,rs3781282,rs7896519,rs79993475 0 258.008 inf 4 -nan 8.59578e-07 7.66578e-07,9.64074e-07 -0.00700925,0.00674947,-0.00667405,0.0069253 0.000206772,0.000195376,0.000194752,0.000204863
1833 rs10883832,rs115952365,rs3781282,rs7896519 0 257.999 inf 4 -nan 8.59551e-07 7.64312e-07,9.63219e-07 0.00692519,-0.00700915,0.00674937,-0.00667394 0.000204863,0.000206772,0.000195376,0.000194752
1834 rs115952365,rs12220375,rs3781282,rs7896519 0 257.95 inf 4 -nan 8.59395e-07 7.70743e-07,9.57749e-07 -0.00700856,0.0069245,0.00674876,-0.00667332 0.000206772,0.000204863,0.000195376,0.000194752
1835 rs115952365,rs3781282,rs7896519,rs79237883 0 257.915 inf 4 -nan 8.59285e-07 7.67032e-07,9.4837e-07 -0.00700814,0.00674833,-0.00667289,0.00692402 0.000206772,0.000195376,0.000194752,0.000204863
1836 rs115952365,rs3781282,rs732998,rs7896519 0 257.84 inf 4 -nan 8.59045e-07 7.63017e-07,9.5994e-07 -0.00700723,0.00674738,0.00692296,-0.00667194 0.000206772,0.000195376,0.000204863,0.000194752
1837 rs11191593,rs115952365,rs3781282,rs7896519 0 257.769 inf 4 -nan 8.58823e-07 7.61553e-07,9.53981e-07 0.00692198,-0.00700639,0.00674651,-0.00667106 0.000204863,0.000206772,0.000195376,0.000194752
1838 rs115952365,rs34747231,rs3781282,rs7896519 0 257.704 inf 4 -nan 8.58614e-07 7.67422e-07,9.48496e-07 -0.0070056,0.00692106,0.00674568,-0.00667023 0.000206772,0.000204863,0.000195376,0.000194752
1839 rs11191580,rs115952365,rs3781282,rs7896519 0 257.699 inf 4 -nan 8.58599e-07 7.643e-07,9.53553e-07 0.00692099,-0.00700554,0.00674563,-0.00667018 0.000204863,0.000206772,0.000195376,0.000194752
1840 rs11191559,rs115952365,rs3781282,rs7896519 0 257.581 inf 4 -nan 8.58225e-07 7.62571e-07,9.59498e-07 0.00691934,-0.00700412,0.00674415,-0.0066687 0.000204863,0.000206772,0.000195376,0.000194752
1841 rs115952365,rs12412038,rs3781282,rs7896519 0 257.477 inf 4 -nan 8.57896e-07 7.66387e-07,9.51726e-07 -0.00700287,0.00691789,0.00674286,-0.00666739 0.000206772,0.000204863,0.000195376,0.000194752
1842 rs1046411,rs11191555,rs149555487,rs4917996,rs4917999 0 252.911 inf 5 0 8.51796e-07 7.55701e-07,9.44011e-07 0.00341591,0.0107083,0.00713065,-0.0104414,0.00712677 0.000213388,0.000307132,0.00029927,0.000300492,0.000273824
1843 rs115952365,rs12784384,rs4917996,rs77420391 0 231.005 inf 4 -nan 7.7339e-07 6.84234e-07,8.689e-07 -0.000613735,0.00971382,-0.00956001,0.00978917 8.90436e-05,0.000296311,0.000295152,0.000300768
1844 rs115952365,rs4917996,rs7100369,rs77420391 0 230.871 inf 4 -nan 7.72964e-07 6.88989e-07,8.71247e-07 -0.000613694,-0.00955724,0.00971101,0.00978641 8.90436e-05,0.000295152,0.000296311,0.000300768
1845 rs115952365,rs4917996,rs7095304,rs77420391 0 229.878 inf 4 -nan 7.69817e-07 6.91454e-07,8.7294e-07 -0.000613394,-0.00953685,0.00969032,0.00976601 8.90436e-05,0.000295152,0.000296311,0.000300768
1846 rs3781282,rs7067970,rs72850123,rs7896519 0 227.29 inf 4 -nan 7.60857e-07 6.76485e-07,8.57142e-07 -0.000594568,0.0104727,-0.00923206,-0.00987181 7.41144e-05,0.000320067,0.000286501,0.000300164
1847 rs11191555,rs115952365,rs12784384,rs4917996,rs4917999 0 228.397 inf 5 0 7.74622e-07 6.81059e-07,8.6584e-07 0.00977933,-0.00063226,0.00950384,-0.00955059,0.000219084 0.000300768,8.97012e-05,0.00031871,0.000295152,0.000128214
1848 rs11191555,rs115952365,rs4917996,rs4917999,rs7100369 0 228.265 inf 5 0 7.74204e-07 6.82295e-07,8.65114e-07 0.00977656,-0.00063226,-0.00954782,0.000219565,0.0095006 0.000300768,8.97012e-05,0.000295152,0.000128214,0.00031871
1849 rs11191555,rs115952365,rs4917996,rs4917999,rs7095304 0 227.294 inf 5 0 7.71126e-07 6.81341e-07,8.65543e-07 0.00975617,-0.00063226,-0.00952743,0.000223112,0.00947665 0.000300768,8.97012e-05,0.000295152,0.000128214,0.00031871
1850 rs11191555,rs12784384,rs149555487,rs4917996,rs4917999 0 222.361 inf 5 0 7.53451e-07 6.6562e-07,8.44307e-07 0.00977936,0.00700191,0.00261571,-0.00955062,0.00261182 0.000300768,0.000657723,0.00060151,0.000295152,0.000589264
1851 rs11191555,rs149555487,rs4917996,rs4917999,rs7100369 0 222.264 inf 5 0 7.53144e-07 6.68046e-07,8.41687e-07 0.0097766,0.00262675,-0.00954786,0.00262287,0.0069881 0.000300768,0.00060151,0.000295152,0.000589264,0.000657723
1852 rs11191555,rs149555487,rs4917996,rs4917999,rs7095304 0 221.554 inf 5 0 7.50894e-07 6.58356e-07,8.48085e-07 0.00975621,0.00270834,-0.00952747,0.00270445,0.00688612 0.000300768,0.00060151,0.000295152,0.000589264,0.000657723
1853 rs11191555,rs149555487,rs4917996,rs4917999,rs7896519 0 220.153 inf 5 0 7.49057e-07 6.60767e-07,8.37541e-07 0.00920467,0.00904292,-0.00997021,0.00922122,0.000994277 0.000282013,0.00030221,0.000317461,0.000282615,9.61425e-05
1854 rs115952365,rs12259163,rs12779263,rs4917996,rs77420391 0 220.072 inf 5 0 7.48391e-07 6.6528e-07,8.43553e-07 -0.000752574,0.00762644,0.00169751,-0.0090313,0.00926047 8.96817e-05,0.00026583,0.000128279,0.000284299,0.000290125
1855 rs11191555,rs115952365,rs12259163,rs12779263,rs4917996 0 219.634 inf 5 0 7.47004e-07 6.62862e-07,8.3445e-07 0.0092513,-0.000752454,0.00761905,0.00169605,-0.00902256 0.000290125,8.96817e-05,0.00026583,0.000128279,0.000284299
1856 rs11191574,rs115952365,rs3781282,rs7896519 0 217.144 inf 4 -nan 7.30204e-07 6.4171e-07,8.21464e-07 0.00579425,-0.00600438,0.00572034,-0.00562564 0.000187523,0.000193359,0.000180387,0.000179127
1857 rs11191531,rs115952365,rs3781282,rs7896519 0 217.082 inf 4 -nan 7.30006e-07 6.47665e-07,8.1625e-07 0.00579338,-0.00600363,0.00571956,-0.00562486 0.000187523,0.000193359,0.000180387,0.000179127
1858 rs115952365,rs12219027,rs3781282,rs7896519 0 216.987 inf 4 -nan 7.29706e-07 6.46016e-07,8.19572e-07 -0.0060025,0.00579205,0.00571839,-0.00562368 0.000193359,0.000187523,0.000180387,0.000179127
1859 rs11191534,rs115952365,rs3781282,rs7896519 0 216.889 inf 4 -nan 7.29395e-07 6.4826e-07,8.17412e-07 0.00579068,-0.00600132,0.00571716,-0.00562246 0.000187523,0.000193359,0.000180387,0.000179127
1860 rs115952365,rs3781282,rs3781285,rs7896519 0 216.712 inf 4 -nan 7.28833e-07 6.46388e-07,8.21518e-07 -0.0059992,0.00571496,0.0057882,-0.00562024 0.000193359,0.000180387,0.000187523,0.000179127
1861 rs11191555,rs113642369,rs12784384,rs4917996,rs4917999 0 218.969 inf 5 0 7.44417e-07 6.56752e-07,8.45171e-07 0.00977933,-0.000163901,0.00950384,-0.00955059,0.000199703 0.000300768,6.81378e-05,0.00031871,0.000295152,0.000132642
1862 rs11191555,rs113642369,rs4917996,rs4917999,rs7100369 0 218.837 inf 5 0 7.43999e-07 6.59756e-07,8.34285e-07 0.00977656,-0.000163901,-0.00954782,0.000200183,0.0095006 0.000300768,6.81378e-05,0.000295152,0.000132642,0.00031871
1863 rs11191608,rs115952365,rs12779263,rs4917996,rs77420391 0 218.747 inf 5 0 7.44193e-07 6.5676e-07,8.3388e-07 0.00759812,-0.000752116,0.00169818,-0.0090041,0.00923327 0.00026583,8.96817e-05,0.000128279,0.000284299,0.000290125
1864 rs115952365,rs3781282,rs7896519,rs943037 0 216.074 inf 4 -nan 7.26814e-07 6.44151e-07,8.12687e-07 -0.00599157,0.00570702,-0.00561228,0.00577928 0.000193359,0.000180387,0.000179127,0.000187523
1865 rs115952365,rs12217501,rs3781282,rs7896519 0 216.005 inf 4 -nan 7.26594e-07 6.4055e-07,8.17252e-07 -0.00599074,0.00577831,0.00570616,-0.00561142 0.000193359,0.000187523,0.000180387,0.000179127
1866 rs11191551,rs115952365,rs3781282,rs7896519 0 215.986 inf 4 -nan 7.26534e-07 6.32082e-07,8.20006e-07 0.00577804,-0.00599051,0.00570592,-0.00561118 0.000187523,0.000193359,0.000180387,0.000179127
1867 rs115952365,rs12220743,rs3781282,rs7896519 0 215.972 inf 4 -nan 7.26488e-07 6.39789e-07,8.0772e-07 -0.00599034,0.00577784,0.00570574,-0.005611 0.000193359,0.000187523,0.000180387,0.000179127
1868 rs115952365,rs17094683,rs3781282,rs7896519 0 215.964 inf 4 -nan 7.26462e-07 6.44942e-07,8.15532e-07 -0.00599024,0.00577772,0.00570564,-0.0056109 0.000193359,0.000187523,0.000180387,0.000179127
1869 rs11191555,rs11191608,rs115952365,rs12779263,rs4917996 0 218.31 inf 5 0 7.4281e-07 6.55032e-07,8.30708e-07 0.00922411,0.00759073,-0.000751997,0.00169671,-0.00899537 0.000290125,0.00026583,8.96817e-05,0.000128279,0.000284299
1870 rs10458729,rs115952365,rs3781282,rs7896519 0 215.847 inf 4 -nan 7.26094e-07 6.4162e-07,8.20089e-07 0.0057761,-0.00598885,0.00570419,-0.00560944 0.000187523,0.000193359,0.000180387,0.000179127
1871 rs11191548,rs115952365,rs3781282,rs7896519 0 215.583 inf 4 -nan 7.25258e-07 6.36237e-07,8.16459e-07 0.0057724,-0.00598569,0.0057009,-0.00560614 0.000187523,0.000193359,0.000180387,0.000179127
1872 rs11191555,rs113642369,rs4917996,rs4917999,rs7095304 0 217.866 inf 5 0 7.40921e-07 6.5805e-07,8.32463e-07 0.00975617,-0.000163901,-0.00952743,0.000203731,0.00947665 0.000300768,6.81378e-05,0.000295152,0.000132642,0.00031871
1873 rs10430665,rs115952365,rs3781282,rs7896519 0 215.35 inf 4 -nan 7.24517e-07 6.41322e-07,8.15167e-07 0.00576911,-0.00598288,0.00569798,-0.00560321 0.000187523,0.000193359,0.000180387,0.000179127
1874 rs115952365,rs3781282,rs74233809,rs7896519 0 215.156 inf 4 -nan 7.23905e-07 6.36039e-07,8.14684e-07 -0.00598056,0.00569557,0.0057664,-0.00560079 0.000193359,0.000180387,0.000187523,0.000179127
1875 rs11191555,rs149555487,rs3736922,rs4917996,rs4917999 0 216.163 inf 5 0 7.3616e-07 6.54299e-07,8.30901e-07 0.00837892,0.00821717,0.0010522,-0.00915067,0.00821329 0.000270474,0.000291472,0.000112037,0.000284882,0.000265279
1876 rs113816956,rs115952365,rs12779263,rs4917996,rs77420391 0 215.321 inf 5 0 7.33337e-07 6.47343e-07,8.21771e-07 0.00752439,-0.000750924,0.0016999,-0.00893329,0.00916246 0.00026583,8.96817e-05,0.000128279,0.000284299,0.000290125
1877 rs11191555,rs113816956,rs115952365,rs12779263,rs4917996 0 214.888 inf 5 0 7.31964e-07 6.42289e-07,8.24235e-07 0.00915329,0.007517,-0.000750804,0.00169843,-0.00892455 0.000290125,0.00026583,8.96817e-05,0.000128279,0.000284299
1878 rs11191555,rs115952365,rs149555487,rs4917996,rs4917999 0 213.586 inf 5 0 7.29412e-07 6.47825e-07,8.23444e-07 0.00851254,-0.000795818,0.00838116,-0.0082838,0.0084844 0.000270895,8.98821e-05,0.000292059,0.000264645,0.00026704
1879 rs11191555,rs12763944,rs149555487,rs4917996,rs4917999 0 209.33 inf 5 0 7.15711e-07 6.32534e-07,7.99971e-07 0.00901662,-0.00054718,0.0088061,-0.00873911,0.00901588 0.000283035,7.15494e-05,0.000301472,0.000275208,0.000285283
1880 rs11191555,rs116821290,rs149555487,rs4917996,rs4917999 0 208.352 inf 5 0 7.12776e-07 6.29753e-07,8.06905e-07 0.00864313,-0.000377058,0.00853502,-0.00854436,0.00848003 0.000272843,5.12079e-05,0.000294651,0.000269583,0.00026774
1881 rs11191555,rs149555487,rs2296569,rs4917996,rs4917999 0 207.697 inf 5 0 7.10729e-07 6.26558e-07,8.03629e-07 0.00863256,0.00852845,-0.000389143,-0.00851397,0.00846693 0.000272785,0.000294697,5.43618e-05,0.000269057,0.000267634
1882 rs11191555,rs149555487,rs4917996,rs4917999,rs7092200 0 206.47 inf 5 0 7.05468e-07 6.19786e-07,7.94049e-07 0.00822883,0.00806709,-0.00869292,0.0080632,0.000728675 0.000271428,0.000292357,0.000276705,0.000266251,0.000110359
1883 rs11191555,rs115952365,rs4917996,rs4917999,rs7896519 0 206.385 inf 5 0 7.03932e-07 6.19513e-07,8.00084e-07 -0.000846306,-0.0163442,0.0175238,-0.00120226,-0.0164487 0.000157763,0.000567362,0.000686532,0.000156163,0.000586496
1884 rs11191555,rs149363415,rs149555487,rs4917996,rs4917999 0 206.3 inf 5 0 7.06269e-07 6.27481e-07,7.91919e-07 0.00859387,-0.000343423,0.00848097,-0.00848446,0.00842824 0.000272375,5.13302e-05,0.000294126,0.000268897,0.000267217
1885 rs115952365,rs3781282,rs4917996,rs7896519 0 202.484 inf 4 -nan 6.81576e-07 5.96919e-07,7.68761e-07 -0.0145861,-0.00047743,0.0149911,-0.0145791 0.000467914,7.71088e-05,0.000504164,0.000479283
1886 rs11191555,rs115952365,rs12779263,rs4917996,rs7896519 0 204.453 inf 5 0 6.97686e-07 6.10877e-07,7.8781e-07 -0.000869392,-0.0162341,-0.00120824,0.0174161,-0.016318 0.000171632,0.000576847,0.000170544,0.000709349,0.000595892
1887 rs115952365,rs12779263,rs4917996,rs77420391,rs7896519 0 204.412 inf 5 0 6.97556e-07 6.14879e-07,7.8607e-07 -0.0162277,-0.00120535,0.0174067,-0.000866184,-0.0163113 0.000576847,0.000170544,0.000709349,0.000171632,0.000595892
1888 rs115952365,rs34130454,rs4917996,rs7896519 0 201.945 inf 4 -nan 6.79868e-07 5.95696e-07,7.68351e-07 -0.014556,-0.000461711,0.0149443,-0.0145442 0.000467914,7.71088e-05,0.000504164,0.000479283
1889 rs11191555,rs149555487,rs4917996,rs4917999,rs72844301 0 203.487 inf 5 0 6.97432e-07 6.11332e-07,7.89986e-07 0.00851274,0.0083814,-0.008284,0.00842139,-0.000573303 0.000271509,0.000292917,0.000265274,0.000267823,0.000101476
1890 rs11191555,rs149555487,rs35745742,rs4917996,rs4917999 0 203.126 inf 5 0 6.96273e-07 6.14901e-07,7.82677e-07 0.00873697,0.00855597,-0.000660296,-0.00848898,0.00861351 0.000278201,0.000297912,0.00012008,0.000271303,0.000275081
1891 rs11191555,rs149555487,rs150201993,rs4917996,rs4917999 0 202.726 inf 5 0 6.95062e-07 6.12898e-07,7.80962e-07 0.00860414,0.00849357,-0.000708536,-0.00840062,0.00843851 0.000273747,0.000296038,0.000132778,0.00026835,0.000268615
1892 rs11191555,rs149555487,rs4917996,rs4917999,rs77602755 0 202.602 inf 5 0 6.94684e-07 6.19858e-07,7.90205e-07 0.00853625,0.00836605,-0.00832379,0.00836216,-0.000695007 0.000272107,0.00029283,0.000266249,0.00026677,0.00013152
1893 rs11191555,rs149555487,rs4917996,rs4917999,rs7912517 0 202.41 inf 5 0 6.90229e-07 6.07614e-07,7.76384e-07 0.00594237,0.00882637,-0.00571363,0.00882249,-0.00304575 0.000591613,0.000319783,0.000588778,0.000296105,0.000657716
1894 rs11191555,rs149555487,rs4917996,rs4917999 0 199.813 inf 4 -nan 6.74781e-07 5.91239e-07,7.66038e-07 0.00837894,0.00821719,-0.0081502,0.0082133 0.000270474,0.000291472,0.000264215,0.000265279
1895 rs115952365,rs4917996,rs7896519 0 197.15 inf 3 -nan 6.54518e-07 5.74721e-07,7.39773e-07 -0.0136709,0.0135703,-0.0135192 0.000443955,0.000448917,0.000447671
1896 rs11191555,rs149555487,rs4917996,rs4917999,rs72843997 0 201.819 inf 5 0 6.92124e-07 6.12906e-07,7.84544e-07 0.00845318,0.0083083,-0.00822444,0.00836394,-0.000442208 0.000270895,0.000292059,0.000264645,0.00026704,8.98821e-05
1897 rs11191555,rs149555487,rs4917996,rs4917999,rs74827204 0 201.795 inf 5 0 6.92047e-07 6.07297e-07,7.77623e-07 0.008453,0.00830809,-0.00822426,0.00836359,-0.000441184 0.000270895,0.000292059,0.000264645,0.00026704,8.98821e-05
1898 rs11191555,rs149555487,rs4917996,rs4917999,rs72844002 0 201.769 inf 5 0 6.91964e-07 6.01886e-07,7.79699e-07 0.00844998,0.00830438,-0.00822124,0.00836125,-0.000436715 0.000270863,0.000292015,0.000264613,0.000266994,8.91959e-05
1899 rs11191555,rs149555487,rs4917996,rs4917999,rs72843974 0 201.757 inf 5 0 6.91924e-07 6.03634e-07,7.8242e-07 0.00844989,0.00830427,-0.00822115,0.00836107,-0.000436186 0.000270863,0.000292015,0.000264613,0.000266994,8.91959e-05
1900 rs11191555,rs149555487,rs4917996,rs4917999,rs72843999 0 201.753 inf 5 0 6.91913e-07 6.13615e-07,7.77005e-07 0.0084527,0.00830772,-0.00822396,0.00836298,-0.000439393 0.000270895,0.000292059,0.000264645,0.00026704,8.98821e-05
1901 rs11191555,rs149555487,rs4917996,rs4917999,rs72843983 0 201.749 inf 5 0 6.91903e-07 6.13018e-07,7.77356e-07 0.00845268,0.00830769,-0.00822394,0.00836293,-0.000439255 0.000270895,0.000292059,0.000264645,0.00026704,8.98821e-05
1902 rs11191555,rs146569383,rs149555487,rs4917996,rs4917999 0 201.747 inf 5 0 6.91895e-07 6.03904e-07,7.82001e-07 0.00845266,-0.000439152,0.00830767,-0.00822392,0.0083629 0.000270895,8.98821e-05,0.000292059,0.000264645,0.00026704
1903 rs11191555,rs12774577,rs149555487,rs4917996,rs4917999 0 201.696 inf 5 0 6.91492e-07 6.13906e-07,7.83467e-07 0.0086578,-0.00033365,0.00847677,-0.00840978,0.00862342 0.000276578,6.9139e-05,0.000296394,0.000269635,0.000278559
1904 rs11191555,rs149555487,rs4917996,rs4917999,rs56168342 0 201.68 inf 5 0 6.91684e-07 6.0608e-07,7.78496e-07 0.00845219,0.00830709,-0.00822345,0.00836194,-0.000436328 0.000270895,0.000292059,0.000264645,0.00026704,8.98821e-05
1905 rs11191555,rs12774207,rs149555487,rs4917996,rs4917999 0 201.677 inf 5 0 6.91432e-07 6.15273e-07,7.78663e-07 0.00865727,-0.00033302,0.00847628,-0.00840929,0.00862265 0.000276578,6.9139e-05,0.000296394,0.000269635,0.000278559
1906 rs11191555,rs11191606,rs149555487,rs4917996,rs4917999 0 201.662 inf 5 0 6.91384e-07 6.0611e-07,7.85221e-07 0.00865685,-0.000332515,0.00847588,-0.00840889,0.00862203 0.000276578,6.9139e-05,0.000296394,0.000269635,0.000278559
1907 rs11191555,rs148501722,rs149555487,rs4917996,rs4917999 0 201.625 inf 5 0 6.91587e-07 6.04567e-07,7.77016e-07 0.00850749,-0.000584881,0.00835357,-0.00829944,0.00833776 0.000271775,0.000120847,0.000292831,0.000266008,0.000266522
1908 rs11191555,rs149555487,rs4917996,rs4917999,rs72843968 0 201.451 inf 5 0 6.90955e-07 6.12202e-07,7.77666e-07 0.00844777,0.00830167,-0.00821903,0.00835665,-0.000423147 0.000270863,0.000292015,0.000264613,0.000266994,8.91959e-05
1909 rs11191555,rs117375427,rs149555487,rs4917996,rs4917999 0 201.434 inf 5 0 6.90973e-07 6.11001e-07,7.8358e-07 0.00848043,-0.000453953,0.00834174,-0.00828323,0.00831479 0.000271318,9.5635e-05,0.000292651,0.000265697,0.000266139
1910 rs11191555,rs149555487,rs4917996,rs4917999,rs7092097 0 201.347 inf 5 0 6.90619e-07 6.07396e-07,7.72783e-07 0.00843909,0.00829102,-0.00821035,0.00834964,-0.000409488 0.000270778,0.000291896,0.000264526,0.000266865,8.72679e-05
1911 rs11191555,rs149555487,rs4917996,rs4917999,rs72850132 0 201.285 inf 5 0 6.90425e-07 6.01804e-07,7.81116e-07 0.00843871,0.00829054,-0.00820997,0.00834877,-0.000406853 0.000270778,0.000291896,0.000264526,0.000266865,8.72679e-05
1912 rs11191555,rs149555487,rs4917996,rs4917999,rs72850123 0 201.26 inf 5 0 6.90347e-07 6.14919e-07,7.76736e-07 0.00844113,0.00829352,-0.00821239,0.00835018,-0.000408679 0.000270804,0.000291934,0.000264553,0.000266907,8.78898e-05
1913 rs11191555,rs149555487,rs4917996,rs4917999,rs7916476 0 201.11 inf 5 0 6.89387e-07 6.03818e-07,7.78202e-07 0.00856189,0.00808782,-0.00833315,0.00820111,0.000312324 0.000273516,0.000292888,0.000267328,0.000265292,6.94438e-05
1914 rs10883822,rs11191555,rs149555487,rs4917996,rs4917999 0 201.061 inf 5 0 6.89233e-07 6.02022e-07,7.77371e-07 0.000310584,0.00856087,0.00808854,-0.00833213,0.00820118 6.94438e-05,0.000273516,0.000292888,0.000267328,0.000265292
1915 rs11191555,rs149555487,rs4917996,rs4917999,rs72850126 0 200.786 inf 5 0 6.88842e-07 6.09191e-07,7.79252e-07 0.00843545,0.00828655,-0.00820671,0.0083414,-0.00038472 0.000270778,0.000291896,0.000264526,0.000266865,8.72679e-05
1916 rs11191555,rs113973959,rs149555487,rs4917996,rs4917999 0 200.486 inf 5 0 6.87761e-07 6.02497e-07,7.77788e-07 0.00852231,0.000294683,0.00836056,-0.00829357,0.00824843 0.000272593,6.97224e-05,0.000293439,0.000266384,0.000265409
1917 rs11191555,rs12252500,rs149555487,rs4917996,rs4917999 0 200.446 inf 5 0 6.87632e-07 6.02716e-07,7.74807e-07 0.00852128,0.000292601,0.00835953,-0.00829254,0.0082472 0.000272585,6.95945e-05,0.000293431,0.000266375,0.000265401
1918 rs11191555,rs149555487,rs4917996,rs4917999,rs78893207 0 200.43 inf 5 0 6.87582e-07 6.09693e-07,7.7152e-07 0.00852099,0.00835924,-0.00829225,0.00824712,0.000291993 0.000272585,0.000293431,0.000266375,0.000265401,6.95945e-05
1919 rs11191555,rs149555487,rs4917996,rs4917999,rs58700372 0 200.427 inf 5 0 6.8757e-07 5.97575e-07,7.76377e-07 0.00852092,0.00835917,-0.00829218,0.00824711,0.000291855 0.000272585,0.000293431,0.000266375,0.000265401,6.95945e-05
1920 rs11191555,rs149555487,rs4917996,rs4917999,rs58317752 0 200.426 inf 5 0 6.87567e-07 6.03471e-07,7.78252e-07 0.0085209,0.00835915,-0.00829216,0.0082471,0.000291818 0.000272585,0.000293431,0.000266375,0.000265401,6.95945e-05
1921 rs11191555,rs149555487,rs4917996,rs4917999,rs7099987 0 200.422 inf 5 0 6.87556e-07 6.05541e-07,7.70455e-07 0.00852083,0.00835908,-0.00829209,0.00824709,0.000291681 0.000272585,0.000293431,0.000266375,0.000265401,6.95945e-05
1922 rs11191555,rs12241091,rs149555487,rs4917996,rs4917999 0 200.42 inf 5 0 6.87548e-07 6.06006e-07,7.7672e-07 0.00852079,0.000291593,0.00835904,-0.00829205,0.00824708 0.000272585,6.95945e-05,0.000293431,0.000266375,0.000265401
1923 rs11191555,rs12266291,rs149555487,rs4917996,rs4917999 0 200.418 inf 5 0 6.87544e-07 6.0163e-07,7.73762e-07 0.00852076,0.000291535,0.00835901,-0.00829202,0.00824707 0.000272585,6.95945e-05,0.000293431,0.000266375,0.000265401
1924 rs11191555,rs12257935,rs149555487,rs4917996,rs4917999 0 200.412 inf 5 0 6.87522e-07 6.01273e-07,7.73725e-07 0.00852063,0.000291272,0.00835889,-0.00829189,0.00824704 0.000272585,6.95945e-05,0.000293431,0.000266375,0.000265401
1925 rs11191555,rs149555487,rs35159404,rs4917996,rs4917999 0 200.409 inf 5 0 6.87514e-07 6.05231e-07,7.76206e-07 0.00852059,0.00835884,0.000291172,-0.00829185,0.00824703 0.000272585,0.000293431,6.95945e-05,0.000266375,0.000265401
1926 rs11191555,rs149555487,rs17727044,rs4917996,rs4917999 0 200.394 inf 5 0 6.8747e-07 6.0093e-07,7.77353e-07 0.00852061,0.00835886,0.000291183,-0.00829187,0.00824802 0.000272593,0.000293439,6.97224e-05,0.000266384,0.000265409
1927 rs11191555,rs149555487,rs17727391,rs4917996,rs4917999 0 200.391 inf 5 0 6.87456e-07 6.05396e-07,7.76634e-07 0.00852025,0.0083585,0.000290474,-0.00829151,0.00824695 0.000272585,0.000293431,6.95945e-05,0.000266375,0.000265401
1928 rs11191555,rs149555487,rs4917996,rs4917999,rs78214351 0 200.39 inf 5 0 6.87454e-07 6.04724e-07,7.73102e-07 0.00852023,0.00835848,-0.00829149,0.00824695,0.000290446 0.000272585,0.000293431,0.000266375,0.000265401,6.95945e-05
1929 rs11191555,rs149555487,rs4917996,rs4917999,rs77827514 0 200.389 inf 5 0 6.8745e-07 6.0553e-07,7.75724e-07 0.00852021,0.00835846,-0.00829147,0.00824694,0.000290401 0.000272585,0.000293431,0.000266375,0.000265401,6.95945e-05
1930 rs11191555,rs149555487,rs4917382,rs4917996,rs4917999 0 200.388 inf 5 0 6.87448e-07 6.03512e-07,7.73248e-07 0.0085202,0.00835845,0.000290374,-0.00829146,0.00824694 0.000272585,0.000293431,6.95945e-05,0.000266375,0.000265401
1931 rs11191555,rs12246689,rs149555487,rs4917996,rs4917999 0 200.387 inf 5 0 6.87445e-07 6.0479e-07,7.74176e-07 0.00852018,0.00029034,0.00835843,-0.00829144,0.00824693 0.000272585,6.95945e-05,0.000293431,0.000266375,0.000265401
1932 rs11191555,rs149555487,rs4917996,rs4917999,rs61120766 0 200.38 inf 5 0 6.8742e-07 6.06562e-07,7.69929e-07 0.00852004,0.00835829,-0.0082913,0.0082469,0.000290043 0.000272585,0.000293431,0.000266375,0.000265401,6.95945e-05
1933 rs11191555,rs12257941,rs149555487,rs4917996,rs4917999 0 200.362 inf 5 0 6.87364e-07 6.11727e-07,7.7595e-07 0.0085197,0.000289354,0.00835795,-0.00829096,0.00824682 0.000272585,6.95945e-05,0.000293431,0.000266375,0.000265401
1934 rs11191555,rs149555487,rs4917996,rs4917999,rs79331374 0 200.333 inf 5 0 6.87271e-07 5.98251e-07,7.7024e-07 0.00851915,0.0083574,-0.00829041,0.00824669,0.000288227 0.000272585,0.000293431,0.000266375,0.000265401,6.95945e-05
1935 rs11191555,rs112224955,rs149555487,rs4917996,rs4917999 0 200.322 inf 5 0 6.87241e-07 6.03253e-07,7.71116e-07 0.00851925,0.000288388,0.0083575,-0.00829051,0.00824768 0.000272593,6.97224e-05,0.000293439,0.000266384,0.000265409
1936 rs11191545,rs11191555,rs149555487,rs4917996,rs4917999 0 200.312 inf 5 0 6.87207e-07 6.02999e-07,7.73152e-07 0.000287443,0.00851877,0.00835702,-0.00829003,0.0082466 6.95945e-05,0.000272585,0.000293431,0.000266375,0.000265401
1937 rs11191555,rs12570528,rs149555487,rs4917996,rs4917999 0 200.258 inf 5 0 6.86708e-07 6.07877e-07,7.6731e-07 0.00852723,0.000275677,0.0080898,-0.00829731,0.00818961 0.000272951,6.82126e-05,0.000293171,0.000266711,0.000265343
1938 rs111278264,rs11191555,rs149555487,rs4917996,rs4917999 0 200.16 inf 5 0 6.86724e-07 6.0121e-07,7.72425e-07 0.000281469,0.00851587,0.00835412,-0.00828713,0.00824591 6.95945e-05,0.000272585,0.000293431,0.000266375,0.000265401
[truncated: 548,211 more chars]
