# Supplementary material for: Precision medicine for atherosclerotic cardiovascular disease: Integrative genomics maps risk loci and AI‐predicted functional consequences
Source: Clin Transl Med. 2026 Jul 10;16(7):e70732. doi: 10.1002/ctm2.70732 (PMC13351343; doi:10.1002/ctm2.70732)
Supplement: Supplementary file 6 — Supporting Information [file CTM2-16-e70732-s005.zip › INA/FINEMAP/data.ld]

1 -0.215707218720412 -0.215707218720412 0.984327818460584 -0.290977735670031 0.995479380276996 -0.214375099596305 0.813724184081894 0.826273902107552 -0.251186557549513 0.621140305568772 0.995479380276996 0.995479380276996 0.995479380276996 0.824581684705119 0.997735338153811 0.813724184081894 0.742622194308842 0.824581684705119 0.824581684705119 0.821529278110625 0.997735338153811 0.568257968293014 -0.214375099596305 0.995479380276996 -0.214375099596305 0.995479380276996 0.824581684705119 0.995479380276996 0.824581684705119 0.563098867697576 0.824581684705119 -0.513530335266407 0.516316084753805 0.511194188906362 0.618726180058328 0.568595558659958 -0.215707218720412 -0.215707218720412 -0.293241575047707 0.568257968293014 0.822894128543157 0.995457373219899 0.822894128543157 -0.200215235467236 0.997735338153811 0.516316084753805 0.995457373219899 -0.215707218720412 0.995457352572417 -0.215707218720412 0.997735338153811 0.621140305568772 -0.214375099596305 0.568257968293014 -0.214375099596305 -0.214375099596305 -0.214375099596305 -0.214375099596305 -0.293241575047707 -0.214375099596305 -0.214375099596305 0.995479380276996 0.995479380276996 -0.215707218720412 -0.214375099596305 0.824581684705119 -0.214375099596305 -0.215707218720412 0.568257968293014 0.568257968293014 0.995479380276996 -0.214375099596305 0.995479380276996 0.995479380276996 -0.214375099596305 0.568257968293014 0.568257968293014 0.997735338153811 0.990905902556258 0.56581095339515 -0.215707218720412 0.98863235852064 -0.273756330950778 -0.500112477450019 0.513758651875275 -0.215707218720412 0.639719560976311 0.98863235852064 0.513758651875275 0.33718880002823 -0.511302629176747 -0.514645706618248 0.356707308011212 0.378015390789349 0.352398738677777 -0.339725542470739 -0.196521529208562 -0.142719269907914 -0.224889544100866 -0.215707218720412 -0.215707218720412 -0.214375099596305 -0.215707218720412 0.644351600325262 0.516316084753805 0.644351600325262 0.516316084753805 0.516316084753805 0.651278855116492 0.644351600325262 0.639872805349133 0.94298732641334 0.516316084753805 0.516316084753805 0.98863235852064 0.644351600325262 0.644351600325262 0.516316084753805 0.995479380276996 0.560882253432257 -0.214375099596305 -0.214375099596305 0.995479380276996 0.995479380276996 0.997735338153811 0.560882253432257 0.614045481379959 0.735346370407072 0.523168410451076 0.824581684705119 0.614045481379959 0.353956570001581 0.570700257757684 0.568257968293014 0.56581095339515 0.568257968293014 0.568257968293014 0.56581095339515 0.993191750977895 0.9479307282497 0.560882253432257 0.990905902556258 -0.114985977059756 -0.178965274973416 -0.20489246471886 0.33718880002823 -0.11053246218364 -0.350279737977142 0.215953102388097 -0.10109877091755 0.995479380276996 0.995457373219899 -0.215707218720412 -0.281849302602799 0.513758651875275 0.516316084753805 0.997735338153811 -0.190799711022656 0.798941470845659 0.995479380276996 0.995479380276996 0.824581684705119 0.824581684705119 0.995479380276996 0.995479380276996 0.995479380276996 0.995479380276996 0.997735338153811 0.822894128543157 0.995479380276996 -0.308909737802994 0.995479380276996 0.995479380276996 -0.214375099596305 0.516316084753805 0.568257968293014 0.424507293671517 0.244374138998603 0.777420106809639 0.995479380276996 0.990993307840867 0.995479380276996 0.995479380276996 -0.215707218720412 0.621140305568772 0.995479380276996 0.822894128543157 -0.171263246286 0.817150480782395 0.568595558659958 0.516316084753805 0.822894128543157 0.824581684705119 0.824581684705119 0.938937811168113 -0.358845539070659 0.33718880002823 -0.10109877091755 0.516316084753805 0.516316084753805 0.516316084753805 -0.103530457909588 0.995479380276996 0.824581684705119 0.997735338153811 0.993232059046718 0.995479380276996 0.824581684705119 1 0.997735338153811 0.997735338153811 0.824581684705119 0.824581684705119 0.644351600325262 0.824581684705119 1 0.997735338153811 0.644351600325262 0.995457373219899 0.350653248952536 0.778988446300751 0.822894128543157 0.990905902556258 0.516316084753805 0.990905902556258 0.995479380276996 0.340594115880728 0.340594115880728 -0.108244096714156 0.33718880002823 0.33718880002823 0.33718880002823 0.340594115880728 0.290044558947965 0.644351600325262 0.347325558392237 0.350653248952536 0.350653248952536 -0.214375099596305 -0.215707218720412 0.824581684705119 -0.168107292880185 0.33718880002823 -0.178965274973416 0.997735338153811 -0.214375099596305 -0.10109877091755 0.516316084753805 0.516316084753805 0.516316084753805 0.997735338153811 0.675372980564871 0.824581684705119 0.995479380276996 0.997735338153811 -0.214375099596305 0.563137222428408 0.995457373219899 0.997735338153811 0.995479380276996 0.742622194308842 0.997735338153811 0.822894128543157 1 -0.214375099596305 0.516316084753805 0.424507293671517 -0.214375099596305 -0.214375099596305 -0.10109877091755 0.824581684705119 0.824581684705119 0.824581684705119 -0.215707218720412 0.822894128543157 0.995457373219899 -0.214375099596305
-0.215707218720412 1 1 -0.219141646385411 -0.130922940761483 -0.216686777239314 0.993824411014108 0.362186795391762 0.371774867548833 0.858753035292869 -0.117962471590834 -0.216686777239314 -0.216686777239314 -0.216686777239314 0.360526808507316 -0.216196831435831 0.362186795391762 -0.161459477805362 0.371013468817675 0.371013468817675 0.371774867548833 -0.216196831435831 -0.0769572205652823 0.993824411014108 -0.216686777239314 0.993824411014108 -0.216686777239314 0.360526808507316 -0.216686777239314 0.360526808507316 -0.0794446364142479 0.360526808507316 -0.215012709877538 -0.111373106622856 -0.110268276715029 -0.122327169782335 -0.0695042676005168 1 1 -0.13194153590607 -0.0769572205652823 0.370254167371758 -0.215707218720412 0.370254167371758 0.993886559499625 -0.216196831435831 -0.111373106622856 -0.215707218720412 1 -0.215707218720412 1 -0.216196831435831 -0.117962471590834 0.993824411014108 -0.0769572205652823 0.993824411014108 0.993824411014108 0.993824411014108 0.993824411014108 -0.13194153590607 0.993824411014108 0.993824411014108 -0.216686777239314 -0.216686777239314 0.987661274567565 0.993824411014108 0.360526808507316 0.993824411014108 0.987661274567565 -0.0769572205652823 -0.0769572205652823 -0.216686777239314 0.993824411014108 -0.216686777239314 -0.216686777239314 0.993824411014108 -0.0769572205652823 -0.0769572205652823 -0.216196831435831 -0.214728976108682 -0.0744715759213726 0.987661274567565 -0.214240337985943 -0.123174317160792 -0.211417395014314 -0.110821449889564 0.987661274567565 -0.137992127259243 -0.214240337985943 -0.110821449889564 -0.0727340582377608 -0.213818775401461 -0.215608122991692 0.160497399048079 0.170084788450498 0.162900968153989 -0.15760536894525 -0.0884231794150225 -0.0642153135072328 -0.101187124823814 1 1 0.993824411014108 1 -0.13899129158421 -0.111373106622856 -0.13899129158421 -0.111373106622856 -0.111373106622856 -0.140485550448592 -0.13899129158421 -0.139489965556634 -0.206462382842776 -0.111373106622856 -0.111373106622856 -0.214240337985943 -0.13899129158421 -0.13899129158421 -0.111373106622856 -0.216686777239314 -0.0839944518453864 0.993824411014108 0.993824411014108 -0.216686777239314 -0.216686777239314 -0.216196831435831 -0.0839944518453864 -0.124904357794311 -0.162420679736547 -0.0321593037107634 0.360526808507316 -0.124904357794311 -0.0744911150948961 -0.0650318197880516 -0.0769572205652823 -0.0744715759213726 -0.0769572205652823 -0.0769572205652823 -0.0744715759213726 -0.216196831435831 -0.205494993787134 -0.0839944518453864 -0.214728976108682 0.533065039463496 -0.0805238931416991 -0.09218961017444 -0.0727340582377608 -0.0366672781255422 -0.15760536894525 -0.0465826430901824 -0.0454885263486495 -0.216686777239314 -0.215707218720412 1 -0.126815680462152 -0.110821449889564 -0.111373106622856 -0.216196831435831 0.884530949657094 0.378724101469487 -0.216686777239314 -0.216686777239314 0.360526808507316 0.360526808507316 -0.216686777239314 -0.216686777239314 -0.216686777239314 -0.216686777239314 -0.216196831435831 0.370254167371758 -0.216686777239314 -0.13899129158421 -0.216686777239314 -0.216686777239314 0.993824411014108 -0.111373106622856 -0.0769572205652823 -0.0915692876444096 0.00111637828035643 0.349793520649442 -0.216686777239314 -0.217667684548129 -0.216686777239314 -0.216686777239314 1 -0.117962471590834 -0.216686777239314 0.359747531091063 -0.0770584312799392 0.363567023228359 -0.0695042676005168 -0.111373106622856 0.370254167371758 0.360526808507316 0.360526808507316 -0.203563085375716 -0.161459477805362 -0.0727340582377608 -0.0199464030198299 -0.111373106622856 -0.111373106622856 -0.111373106622856 -0.0465826430901824 -0.216686777239314 0.360526808507316 -0.216196831435831 -0.217177060240527 -0.216686777239314 0.360526808507316 -0.215707218720412 -0.216196831435831 -0.216196831435831 0.360526808507316 0.360526808507316 -0.13899129158421 0.360526808507316 -0.215707218720412 -0.216196831435831 -0.13899129158421 -0.215707218720412 -0.0756384370668274 0.350499181575066 0.359845873213588 -0.214728976108682 -0.111373106622856 -0.214728976108682 -0.216686777239314 -0.0734686094491712 -0.0734686094491712 -0.0487035045112818 -0.0727340582377608 -0.0727340582377608 -0.0727340582377608 -0.0734686094491712 -0.0625647051156545 -0.13899129158421 -0.0749206301913052 -0.0756384370668274 -0.0756384370668274 0.993824411014108 0.987661274567565 0.360526808507316 -0.0756384370668274 -0.0727340582377608 -0.0805238931416991 -0.216196831435831 0.993824411014108 -0.0199464030198299 -0.111373106622856 -0.111373106622856 -0.111373106622856 -0.216196831435831 0.403071798763716 0.360526808507316 -0.216686777239314 -0.216196831435831 0.993824411014108 -0.0794446364142479 -0.215707218720412 -0.216196831435831 -0.216686777239314 -0.161459477805362 -0.216196831435831 0.359845873213588 -0.215707218720412 0.993824411014108 -0.111373106622856 -0.0915692876444096 0.993824411014108 0.993824411014108 -0.0199464030198299 0.371013468817675 0.371013468817675 0.371013468817675 1 0.370254167371758 -0.215707218720412 0.993824411014108
-0.215707218720412 1 1 -0.219141646385411 -0.130922940761483 -0.216686777239314 0.993824411014108 0.362186795391762 0.371774867548833 0.858753035292869 -0.117962471590834 -0.216686777239314 -0.216686777239314 -0.216686777239314 0.360526808507316 -0.216196831435831 0.362186795391762 -0.161459477805362 0.371013468817675 0.371013468817675 0.371774867548833 -0.216196831435831 -0.0769572205652823 0.993824411014108 -0.216686777239314 0.993824411014108 -0.216686777239314 0.360526808507316 -0.216686777239314 0.360526808507316 -0.0794446364142479 0.360526808507316 -0.215012709877538 -0.111373106622856 -0.110268276715029 -0.122327169782335 -0.0695042676005168 1 1 -0.13194153590607 -0.0769572205652823 0.370254167371758 -0.215707218720412 0.370254167371758 0.993886559499625 -0.216196831435831 -0.111373106622856 -0.215707218720412 1 -0.215707218720412 1 -0.216196831435831 -0.117962471590834 0.993824411014108 -0.0769572205652823 0.993824411014108 0.993824411014108 0.993824411014108 0.993824411014108 -0.13194153590607 0.993824411014108 0.993824411014108 -0.216686777239314 -0.216686777239314 0.987661274567565 0.993824411014108 0.360526808507316 0.993824411014108 0.987661274567565 -0.0769572205652823 -0.0769572205652823 -0.216686777239314 0.993824411014108 -0.216686777239314 -0.216686777239314 0.993824411014108 -0.0769572205652823 -0.0769572205652823 -0.216196831435831 -0.214728976108682 -0.0744715759213726 0.987661274567565 -0.214240337985943 -0.123174317160792 -0.211417395014314 -0.110821449889564 0.987661274567565 -0.137992127259243 -0.214240337985943 -0.110821449889564 -0.0727340582377608 -0.213818775401461 -0.215608122991692 0.160497399048079 0.170084788450498 0.162900968153989 -0.15760536894525 -0.0884231794150225 -0.0642153135072328 -0.101187124823814 1 1 0.993824411014108 1 -0.13899129158421 -0.111373106622856 -0.13899129158421 -0.111373106622856 -0.111373106622856 -0.140485550448592 -0.13899129158421 -0.139489965556634 -0.206462382842776 -0.111373106622856 -0.111373106622856 -0.214240337985943 -0.13899129158421 -0.13899129158421 -0.111373106622856 -0.216686777239314 -0.0839944518453864 0.993824411014108 0.993824411014108 -0.216686777239314 -0.216686777239314 -0.216196831435831 -0.0839944518453864 -0.124904357794311 -0.162420679736547 -0.0321593037107634 0.360526808507316 -0.124904357794311 -0.0744911150948961 -0.0650318197880516 -0.0769572205652823 -0.0744715759213726 -0.0769572205652823 -0.0769572205652823 -0.0744715759213726 -0.216196831435831 -0.205494993787134 -0.0839944518453864 -0.214728976108682 0.533065039463496 -0.0805238931416991 -0.09218961017444 -0.0727340582377608 -0.0366672781255422 -0.15760536894525 -0.0465826430901824 -0.0454885263486495 -0.216686777239314 -0.215707218720412 1 -0.126815680462152 -0.110821449889564 -0.111373106622856 -0.216196831435831 0.884530949657094 0.378724101469487 -0.216686777239314 -0.216686777239314 0.360526808507316 0.360526808507316 -0.216686777239314 -0.216686777239314 -0.216686777239314 -0.216686777239314 -0.216196831435831 0.370254167371758 -0.216686777239314 -0.13899129158421 -0.216686777239314 -0.216686777239314 0.993824411014108 -0.111373106622856 -0.0769572205652823 -0.0915692876444096 0.00111637828035643 0.349793520649442 -0.216686777239314 -0.217667684548129 -0.216686777239314 -0.216686777239314 1 -0.117962471590834 -0.216686777239314 0.359747531091063 -0.0770584312799392 0.363567023228359 -0.0695042676005168 -0.111373106622856 0.370254167371758 0.360526808507316 0.360526808507316 -0.203563085375716 -0.161459477805362 -0.0727340582377608 -0.0199464030198299 -0.111373106622856 -0.111373106622856 -0.111373106622856 -0.0465826430901824 -0.216686777239314 0.360526808507316 -0.216196831435831 -0.217177060240527 -0.216686777239314 0.360526808507316 -0.215707218720412 -0.216196831435831 -0.216196831435831 0.360526808507316 0.360526808507316 -0.13899129158421 0.360526808507316 -0.215707218720412 -0.216196831435831 -0.13899129158421 -0.215707218720412 -0.0756384370668274 0.350499181575066 0.359845873213588 -0.214728976108682 -0.111373106622856 -0.214728976108682 -0.216686777239314 -0.0734686094491712 -0.0734686094491712 -0.0487035045112818 -0.0727340582377608 -0.0727340582377608 -0.0727340582377608 -0.0734686094491712 -0.0625647051156545 -0.13899129158421 -0.0749206301913052 -0.0756384370668274 -0.0756384370668274 0.993824411014108 0.987661274567565 0.360526808507316 -0.0756384370668274 -0.0727340582377608 -0.0805238931416991 -0.216196831435831 0.993824411014108 -0.0199464030198299 -0.111373106622856 -0.111373106622856 -0.111373106622856 -0.216196831435831 0.403071798763716 0.360526808507316 -0.216686777239314 -0.216196831435831 0.993824411014108 -0.0794446364142479 -0.215707218720412 -0.216196831435831 -0.216686777239314 -0.161459477805362 -0.216196831435831 0.359845873213588 -0.215707218720412 0.993824411014108 -0.111373106622856 -0.0915692876444096 0.993824411014108 0.993824411014108 -0.0199464030198299 0.371013468817675 0.371013468817675 0.371013468817675 1 0.370254167371758 -0.215707218720412 0.993824411014108
0.984327818460584 -0.219141646385411 -0.219141646385411 1 -0.295610598636844 0.984264273705474 -0.217788317647642 0.798680773391691 0.806441471064068 -0.2551858769392 0.618244448279995 0.984264273705474 0.984264273705474 0.984264273705474 0.809441764515936 0.986562047889337 0.798680773391691 0.736781348814905 0.809441764515936 0.809441764515936 0.806424198109752 0.986562047889337 0.566846012563874 -0.217788317647642 0.984264273705474 -0.217788317647642 0.984264273705474 0.809441764515936 0.984264273705474 0.809441764515936 0.561593168752061 0.809441764515936 -0.482589783024085 0.508224285341824 0.503182660775927 0.609029391041265 0.559684425842134 -0.219141646385411 -0.219141646385411 -0.297910482207355 0.566846012563874 0.807701136536371 0.984327818460584 0.807701136536371 -0.204390833602353 0.986562047889337 0.508224285341824 0.984327818460584 -0.219141646385411 0.984327818460584 -0.219141646385411 0.986562047889337 0.618244448279995 -0.217788317647642 0.566846012563874 -0.217788317647642 -0.217788317647642 -0.217788317647642 -0.217788317647642 -0.297910482207355 -0.217788317647642 -0.217788317647642 0.984264273705474 0.984264273705474 -0.219141646385411 -0.217788317647642 0.809441764515936 -0.217788317647642 -0.219141646385411 0.566846012563874 0.566846012563874 0.984264273705474 -0.217788317647642 0.984264273705474 0.984264273705474 -0.217788317647642 0.566846012563874 0.566846012563874 0.986562047889337 0.979863844460821 0.564463430337683 -0.219141646385411 0.97763406235049 -0.27811499971515 -0.501621163176378 0.50570693301564 -0.219141646385411 0.629693759882375 0.97763406235049 0.50570693301564 0.33190431594113 -0.486621123659187 -0.483692710293084 0.362386698131803 0.384034042013094 0.358393046551351 -0.314643641947893 -0.199650487899353 -0.144991604657801 -0.228470170082744 -0.219141646385411 -0.219141646385411 -0.217788317647642 -0.219141646385411 0.634253205069751 0.508224285341824 0.634253205069751 0.508224285341824 0.508224285341824 0.641071894666323 0.634253205069751 0.629715126298821 0.932695916782215 0.508224285341824 0.508224285341824 0.97763406235049 0.634253205069751 0.634253205069751 0.508224285341824 0.984264273705474 0.559684425842134 -0.217788317647642 -0.217788317647642 0.984264273705474 0.984264273705474 0.982020411116447 0.559684425842134 0.611338006495961 0.73530005374178 0.523189690319891 0.809441764515936 0.611338006495961 0.348409298379447 0.569224083801864 0.566846012563874 0.564463430337683 0.566846012563874 0.566846012563874 0.564463430337683 0.982020411116447 0.93772679532454 0.559684425842134 0.979863844460821 -0.116816750378536 -0.181814708085062 -0.20815470301276 0.33190431594113 -0.112292327932484 -0.325108252348894 0.212568646163471 0.0154807582028089 0.984264273705474 0.984327818460584 -0.219141646385411 -0.286336825310485 0.50570693301564 0.508224285341824 0.986562047889337 -0.193837568586707 0.784273872000648 0.984264273705474 0.984264273705474 0.809441764515936 0.809441764515936 0.984264273705474 0.984264273705474 0.984264273705474 0.984264273705474 0.986562047889337 0.807701136536371 0.984264273705474 -0.278048350559436 0.984264273705474 0.984264273705474 -0.217788317647642 0.508224285341824 0.566846012563874 0.41785433830029 0.24054426312868 0.760807760159789 0.984264273705474 0.979694557409638 0.984264273705474 0.984264273705474 -0.219141646385411 0.618244448279995 0.984264273705474 0.807701136536371 -0.173990049934628 0.80219764750571 0.559684425842134 0.508224285341824 0.807701136536371 0.809441764515936 0.809441764515936 0.928910997673645 -0.364558973484938 0.33190431594113 -0.102708436174914 0.508224285341824 0.508224285341824 0.508224285341824 -0.105178839780737 0.984264273705474 0.809441764515936 0.986562047889337 0.981975007350105 0.984264273705474 0.809441764515936 0.984327818460584 0.986562047889337 0.986562047889337 0.809441764515936 0.809441764515936 0.634253205069751 0.809441764515936 0.984327818460584 0.986562047889337 0.634253205069751 0.984327818460584 0.345157747577565 0.762434755776376 0.807701136536371 0.979863844460821 0.508224285341824 0.979863844460821 0.984264273705474 0.335256263065388 0.335256263065388 -0.109967527772855 0.33190431594113 0.33190431594113 0.33190431594113 0.335256263065388 0.285498927965612 0.634253205069751 0.341882209187835 0.345157747577565 0.345157747577565 -0.217788317647642 -0.219141646385411 0.809441764515936 -0.170783848355616 0.33190431594113 -0.181814708085062 0.986562047889337 -0.217788317647642 -0.102708436174914 0.508224285341824 0.508224285341824 0.508224285341824 0.986562047889337 0.662541488433586 0.809441764515936 0.984264273705474 0.986562047889337 -0.217788317647642 0.561613206009981 0.984327818460584 0.986562047889337 0.984264273705474 0.736781348814905 0.986562047889337 0.807701136536371 0.984327818460584 -0.217788317647642 0.508224285341824 0.41785433830029 -0.217788317647642 -0.217788317647642 -0.102708436174914 0.809441764515936 0.809441764515936 0.809441764515936 -0.219141646385411 0.807701136536371 0.984327818460584 -0.217788317647642
-0.290977735670031 -0.130922940761483 -0.130922940761483 -0.295610598636844 1 -0.292299108786227 -0.130114414490515 -0.351434775083485 -0.352156512420208 -0.152457034072468 -0.182759611459954 -0.292299108786227 -0.292299108786227 -0.292299108786227 -0.352879212656887 -0.291638197568957 -0.351434775083485 -0.217800375587635 -0.352879212656887 -0.352879212656887 -0.352156512420208 -0.291638197568957 -0.167565689108914 -0.130114414490515 -0.292299108786227 -0.130114414490515 -0.292299108786227 -0.352879212656887 -0.292299108786227 -0.352879212656887 -0.168268672171178 -0.352879212656887 0.566622292174968 -0.150236485231678 -0.148746127575651 -0.180035542873141 -0.165448648170911 -0.130922940761483 -0.130922940761483 0.992279950831302 -0.167565689108914 -0.353602882287148 -0.290977735670031 -0.353602882287148 -0.131728253602097 -0.291638197568957 -0.150236485231678 -0.290977735670031 -0.130922940761483 -0.290977735670031 -0.130922940761483 -0.291638197568957 -0.182759611459954 -0.130114414490515 -0.167565689108914 -0.130114414490515 -0.130114414490515 -0.130114414490515 -0.130114414490515 0.992279950831302 -0.130114414490515 -0.130114414490515 -0.292299108786227 -0.292299108786227 -0.130922940761483 -0.130114414490515 -0.352879212656887 -0.130114414490515 -0.130922940761483 -0.167565689108914 -0.167565689108914 -0.292299108786227 -0.130114414490515 -0.292299108786227 -0.292299108786227 -0.130114414490515 -0.167565689108914 -0.167565689108914 -0.291638197568957 -0.289658137643663 -0.166861372550729 -0.130922940761483 -0.288998990419198 0.924234888104841 0.551514131520334 -0.149492329203555 -0.130922940761483 -0.186144149316713 -0.288998990419198 -0.149492329203555 -0.0772950079299441 0.56909102176638 0.565394274018246 0.216502581753979 0.229435467708616 0.219744870538346 -0.212601384678598 -0.11927823593274 -0.0866230932396125 -0.136496129498369 -0.130922940761483 -0.130922940761483 -0.130114414490515 -0.130922940761483 -0.187491969638007 -0.150236485231678 -0.187491969638007 -0.150236485231678 -0.150236485231678 -0.189507646551568 -0.187491969638007 -0.188164654697851 -0.278506936471596 -0.150236485231678 -0.150236485231678 -0.288998990419198 -0.187491969638007 -0.187491969638007 -0.150236485231678 -0.292299108786227 -0.165448648170911 -0.130114414490515 -0.130114414490515 -0.292299108786227 -0.292299108786227 -0.291638197568957 -0.165448648170911 -0.180717994069726 -0.219096986628829 -0.154660417556089 -0.352879212656887 -0.180717994069726 -0.102993481264592 -0.168268672171178 -0.167565689108914 -0.166861372550729 -0.167565689108914 -0.167565689108914 -0.166861372550729 -0.291638197568957 -0.277201979323696 -0.165448648170911 -0.289658137643663 -0.0681089204703423 -0.108622512647927 -0.124358953677997 -0.0772950079299441 -0.0340304585493295 -0.194565692504594 -0.0628375447438098 -0.0564838148660494 -0.292299108786227 -0.290977735670031 -0.130922940761483 0.952516769235845 -0.149492329203555 -0.150236485231678 -0.291638197568957 -0.095306308421404 -0.345694768971628 -0.292299108786227 -0.292299108786227 -0.352879212656887 -0.352879212656887 -0.292299108786227 -0.292299108786227 -0.292299108786227 -0.292299108786227 -0.291638197568957 -0.353602882287148 -0.292299108786227 -0.187491969638007 -0.292299108786227 -0.292299108786227 -0.130114414490515 -0.150236485231678 -0.167565689108914 -0.123522171087951 -0.0711074336221276 -0.374286351898126 -0.292299108786227 -0.293622301349342 -0.292299108786227 -0.292299108786227 -0.130922940761483 -0.182759611459954 -0.292299108786227 -0.353602882287148 0.562172952118012 -0.349994163249589 -0.165448648170911 -0.150236485231678 -0.353602882287148 -0.352879212656887 -0.352879212656887 -0.274595936102654 -0.217800375587635 -0.0772950079299441 -0.0318969146779199 -0.150236485231678 -0.150236485231678 -0.150236485231678 0.35580199176129 -0.292299108786227 -0.352879212656887 -0.291638197568957 -0.292960474865567 -0.292299108786227 -0.352879212656887 -0.290977735670031 -0.291638197568957 -0.291638197568957 -0.352879212656887 -0.352879212656887 -0.187491969638007 -0.352879212656887 -0.290977735670031 -0.291638197568957 -0.187491969638007 -0.290977735670031 -0.0950886929893391 -0.373532800199827 -0.353602882287148 -0.289658137643663 -0.150236485231678 -0.289658137643663 -0.292299108786227 -0.081805631422797 -0.081805631422797 -0.0277271735298415 -0.0772950079299441 -0.0772950079299441 -0.0772950079299441 -0.081805631422797 -0.0318662120848402 -0.187491969638007 -0.0906998947152329 -0.0950886929893391 -0.0950886929893391 -0.130114414490515 -0.130922940761483 -0.352879212656887 -0.0456067615888061 -0.0772950079299441 -0.108622512647927 -0.291638197568957 -0.130114414490515 -0.0564838148660494 -0.150236485231678 -0.150236485231678 -0.150236485231678 -0.291638197568957 -0.317119416534781 -0.352879212656887 -0.292299108786227 -0.291638197568957 -0.130114414490515 -0.151297405315464 -0.290977735670031 -0.291638197568957 -0.292299108786227 -0.217800375587635 -0.291638197568957 -0.353602882287148 -0.290977735670031 -0.130114414490515 -0.150236485231678 -0.123522171087951 -0.130114414490515 -0.130114414490515 -0.0318969146779199 -0.352879212656887 -0.352879212656887 -0.352879212656887 -0.130922940761483 -0.353602882287148 -0.290977735670031 -0.130114414490515
0.995479380276996 -0.216686777239314 -0.216686777239314 0.984264273705474 -0.292299108786227 1 -0.215348608764406 0.817531963845302 0.820562697913315 -0.252327233015736 0.62524860995596 1 1 1 0.828326232609334 0.997738921545077 0.817531963845302 0.745128428519853 0.823595714525141 0.823595714525141 0.820557850499555 0.997738921545077 0.573267875515363 -0.215348608764406 1 -0.215348608764406 1 0.828326232609334 1 0.828326232609334 0.568073971441073 0.828326232609334 -0.515862352792798 0.513982016077763 0.508883274373707 0.615929154285617 0.566025154363067 -0.216686777239314 -0.216686777239314 -0.294573228594761 0.573267875515363 0.826631013004191 0.995479380276996 0.826631013004191 -0.201415046624531 0.997738921545077 0.513982016077763 0.995479380276996 -0.216686777239314 0.995479380276996 -0.216686777239314 0.997738921545077 0.62524860995596 -0.215348608764406 0.573267875515363 -0.215348608764406 -0.215348608764406 -0.215348608764406 -0.215348608764406 -0.294573228594761 -0.215348608764406 -0.215348608764406 1 1 -0.216686777239314 -0.215348608764406 0.828326232609334 -0.215348608764406 -0.216686777239314 0.573267875515363 0.573267875515363 1 -0.215348608764406 1 1 -0.215348608764406 0.573267875515363 0.573267875515363 0.997738921545077 0.990964833408041 0.570858300744129 -0.216686777239314 0.988709789842558 -0.274999499110273 -0.502466670707993 0.511436144380743 -0.216686777239314 0.63682763211177 0.988709789842558 0.511436144380743 0.335664497688446 -0.513624530358906 -0.516982789211611 0.35832716887813 0.379732014825023 0.353904727723408 -0.341439647215828 -0.197413962661767 -0.143367379310458 -0.225910800923159 -0.216686777239314 -0.216686777239314 -0.215348608764406 -0.216686777239314 0.641438731772283 0.513982016077763 0.641438731772283 0.513982016077763 0.513982016077763 0.648334671078876 0.641438731772283 0.636939858712801 0.943383272777745 0.513982016077763 0.513982016077763 0.988709789842558 0.641438731772283 0.641438731772283 0.513982016077763 1 0.566025154363067 -0.215348608764406 -0.215348608764406 1 1 0.993202505172944 0.566025154363067 0.61826392430739 0.737817417272896 0.529116965831047 0.828326232609334 0.61826392430739 0.352356466950145 0.575672888192899 0.573267875515363 0.570858300744129 0.573267875515363 0.573267875515363 0.570858300744129 0.997738921545077 0.948350408849271 0.566025154363067 0.990964833408041 -0.115508145460293 -0.179777982868533 -0.20582291183354 0.335664497688446 -0.111034406511649 -0.351870410293859 0.214976860534197 -0.101557875452346 1 0.995479380276996 -0.216686777239314 -0.283129222148603 0.511436144380743 0.513982016077763 0.997738921545077 -0.191666160849626 0.802907122101483 1 1 0.828326232609334 0.828326232609334 1 1 1 1 0.997738921545077 0.826631013004191 1 -0.31031254280429 1 1 -0.215348608764406 0.513982016077763 0.573267875515363 0.422588257627186 0.243269416446054 0.780950486983788 1 0.995493555642629 1 1 -0.216686777239314 0.62524860995596 1 0.826631013004191 -0.172040978124876 0.820973882111104 0.566025154363067 0.513982016077763 0.826631013004191 0.828326232609334 0.828326232609334 0.939434736024048 -0.360475109962406 0.335664497688446 -0.101557875452346 0.513982016077763 0.513982016077763 0.513982016077763 -0.10400060509619 1 0.828326232609334 0.997738921545077 0.997742473350224 1 0.828326232609334 0.995479380276996 0.997738921545077 0.997738921545077 0.828326232609334 0.828326232609334 0.641438731772283 0.828326232609334 0.995479380276996 0.997738921545077 0.641438731772283 0.995479380276996 0.349068078959385 0.777679868862773 0.826631013004191 0.990964833408041 0.513982016077763 0.990964833408041 1 0.339054419402939 0.339054419402939 -0.10873564923468 0.335664497688446 0.335664497688446 0.335664497688446 0.339054419402939 0.288733377794235 0.641438731772283 0.345755431622667 0.349068078959385 0.349068078959385 -0.215348608764406 -0.216686777239314 0.828326232609334 -0.168870693065897 0.335664497688446 -0.179777982868533 0.997738921545077 -0.215348608764406 -0.101557875452346 0.513982016077763 0.513982016077763 0.513982016077763 0.997738921545077 0.680302765341386 0.828326232609334 1 0.997738921545077 -0.215348608764406 0.568093114219229 0.995479380276996 0.997738921545077 1 0.745128428519853 0.997738921545077 0.826631013004191 0.995479380276996 -0.215348608764406 0.513982016077763 0.422588257627186 -0.215348608764406 -0.215348608764406 -0.101557875452346 0.823595714525141 0.823595714525141 0.823595714525141 -0.216686777239314 0.826631013004191 0.995479380276996 -0.215348608764406
-0.214375099596305 0.993824411014108 0.993824411014108 -0.217788317647642 -0.130114414490515 -0.215348608764406 1 0.370237733188485 0.369478938771568 0.853449729506514 -0.113629817378221 -0.215348608764406 -0.215348608764406 -0.215348608764406 0.368722242126027 -0.214861688664832 0.370237733188485 -0.160462370432559 0.368722242126027 0.368722242126027 0.369478938771568 -0.214861688664832 -0.0732220805267353 1 -0.215348608764406 1 -0.215348608764406 0.368722242126027 -0.215348608764406 0.368722242126027 -0.0756860977497857 0.368722242126027 -0.229631654609058 -0.110685312092271 -0.109587305159854 -0.118117321456267 -0.0658375110808851 0.993824411014108 0.993824411014108 -0.131126719210147 -0.0732220805267353 0.367967629813756 -0.214375099596305 0.367967629813756 0.987748724609555 -0.214861688664832 -0.110685312092271 -0.214375099596305 0.993824411014108 -0.214375099596305 0.993824411014108 -0.214861688664832 -0.113629817378221 1 -0.0732220805267353 1 1 1 1 -0.131126719210147 1 1 -0.215348608764406 -0.215348608764406 0.993824411014108 1 0.368722242126027 1 0.993824411014108 -0.0732220805267353 -0.0732220805267353 -0.215348608764406 1 -0.215348608764406 -0.215348608764406 1 -0.0732220805267353 -0.0732220805267353 -0.214861688664832 -0.213402898208874 -0.0707595285820236 0.993824411014108 -0.212917277714344 -0.122413643204389 -0.226648528465927 -0.110137062164226 0.993824411014108 -0.137139944598001 -0.212917277714344 -0.110137062164226 -0.0722848825888095 -0.228635507351104 -0.230130407168424 0.159506233078253 0.169034414704276 0.161894958729266 -0.156632062964675 -0.0878771142021296 -0.0638187461244125 -0.100562234730238 0.993824411014108 0.993824411014108 1 0.993824411014108 -0.138132938494766 -0.110685312092271 -0.138132938494766 -0.110685312092271 -0.110685312092271 -0.139617969430566 -0.138132938494766 -0.1386285328617 -0.205187356025291 -0.110685312092271 -0.110685312092271 -0.212917277714344 -0.138132938494766 -0.138132938494766 -0.110685312092271 -0.215348608764406 -0.0803462095741757 1 1 -0.215348608764406 -0.215348608764406 -0.214861688664832 -0.0803462095741757 -0.120664344056362 -0.161417636375685 -0.0287980277965963 0.368722242126027 -0.120664344056362 -0.0726662624052234 -0.0612564454922776 -0.0732220805267353 -0.0707595285820236 -0.0732220805267353 -0.0732220805267353 -0.0707595285820236 -0.214861688664832 -0.204225941166847 -0.0803462095741757 -0.213402898208874 0.536377486360538 -0.0800266106741101 -0.0916202850332325 -0.0722848825888095 -0.0355150216888854 -0.156632062964675 -0.0462949678325797 -0.045207607906348 -0.215348608764406 -0.214375099596305 0.993824411014108 -0.126032518942651 -0.110137062164226 -0.110685312092271 -0.214861688664832 0.87604282602863 0.376385257079761 -0.215348608764406 -0.215348608764406 0.368722242126027 0.368722242126027 -0.215348608764406 -0.215348608764406 -0.215348608764406 -0.215348608764406 -0.214861688664832 0.367967629813756 -0.215348608764406 -0.138132938494766 -0.215348608764406 -0.215348608764406 1 -0.110685312092271 -0.0732220805267353 -0.0910037933601893 0.00248438381067115 0.347633339635983 -0.215348608764406 -0.216323458392848 -0.215348608764406 -0.215348608764406 0.993824411014108 -0.113629817378221 -0.215348608764406 0.367967629813756 -0.0765825500804553 0.371761669630265 -0.0658375110808851 -0.110685312092271 0.367967629813756 0.368722242126027 0.368722242126027 -0.202305963427737 -0.160462370432559 -0.0722848825888095 -0.0188514518242743 -0.110685312092271 -0.110685312092271 -0.110685312092271 -0.0462949678325797 -0.215348608764406 0.368722242126027 -0.214861688664832 -0.215835863979317 -0.215348608764406 0.368722242126027 -0.214375099596305 -0.214861688664832 -0.214861688664832 0.368722242126027 0.368722242126027 -0.138132938494766 0.368722242126027 -0.214375099596305 -0.214861688664832 -0.138132938494766 -0.214375099596305 -0.0751713251679679 0.348334642689767 0.367967629813756 -0.213402898208874 -0.110685312092271 -0.213402898208874 -0.215348608764406 -0.0730148975138455 -0.0730148975138455 -0.0484027316852461 -0.0722848825888095 -0.0722848825888095 -0.0722848825888095 -0.0730148975138455 -0.0621783312118355 -0.138132938494766 -0.0744579511726786 -0.0751713251679679 -0.0751713251679679 1 0.993824411014108 0.368722242126027 -0.0751713251679679 -0.0722848825888095 -0.0800266106741101 -0.214861688664832 1 -0.0188514518242743 -0.110685312092271 -0.110685312092271 -0.110685312092271 -0.214861688664832 0.410301002418261 0.368722242126027 -0.215348608764406 -0.214861688664832 1 -0.0756860977497857 -0.214375099596305 -0.214861688664832 -0.215348608764406 -0.160462370432559 -0.214861688664832 0.367967629813756 -0.214375099596305 1 -0.110685312092271 -0.0910037933601893 1 1 -0.0188514518242743 0.368722242126027 0.368722242126027 0.368722242126027 0.993824411014108 0.367967629813756 -0.214375099596305 1
0.813724184081894 0.362186795391762 0.362186795391762 0.798680773391691 -0.351434775083485 0.817531963845302 0.370237733188485 1 0.985591779794667 0.24454979747311 0.512833741436182 0.817531963845302 0.817531963845302 0.817531963845302 0.991792714058941 0.815627457986081 1 0.613527388871418 0.987670461040584 0.987670461040584 0.985591573166111 0.815627457986081 0.468943730571655 0.370237733188485 0.817531963845302 0.370237733188485 0.817531963845302 0.991792714058941 0.817531963845302 0.991792714058941 0.463123651610679 0.991792714058941 -0.620227583589255 0.409491801934786 0.423253867066274 0.504968623013327 0.462831920147319 0.362186795391762 0.362186795391762 -0.354168976999953 0.468943730571655 0.989751840220229 0.813716619824949 0.989751840220229 0.364596896877342 0.815627457986081 0.409491801934786 0.813724184081894 0.362186795391762 0.813716619824949 0.362186795391762 0.815627457986081 0.512833741436182 0.370237733188485 0.468943730571655 0.370237733188485 0.370237733188485 0.370237733188485 0.370237733188485 -0.354168976999953 0.370237733188485 0.370237733188485 0.817531963845302 0.817531963845302 0.372538377086844 0.370237733188485 0.991792714058941 0.370237733188485 0.372538377086844 0.468943730571655 0.468943730571655 0.817531963845302 0.370237733188485 0.817531963845302 0.817531963845302 0.370237733188485 0.468943730571655 0.468943730571655 0.815627457986081 0.82421592335264 0.474800402182994 0.372538377086844 0.822340334278371 -0.330635243874694 -0.600962389773181 0.407331830284661 0.372538377086844 0.52966912358771 0.822340334278371 0.407331830284661 0.279182484152861 -0.617537022447974 -0.62157469792866 0.42289625209486 0.449075663458065 0.421493268369474 -0.414761207116026 -0.237353209369918 -0.172372344587367 -0.271615304750807 0.362186795391762 0.362186795391762 0.370237733188485 0.362186795391762 0.518651309806853 0.409491801934786 0.518651309806853 0.409491801934786 0.409491801934786 0.524602397137474 0.518651309806853 0.528045060558166 0.777673257240848 0.409491801934786 0.409491801934786 0.822340334278371 0.518651309806853 0.518651309806853 0.409491801934786 0.817531963845302 0.462793897720113 0.370237733188485 0.370237733188485 0.817531963845302 0.817531963845302 0.815627457986081 0.462793897720113 0.506925996859589 0.60481772635917 0.431517077031978 0.991792714058941 0.506925996859589 0.280367508011721 0.470996542227186 0.468943730571655 0.474800402182994 0.468943730571655 0.468943730571655 0.474800402182994 0.815627457986081 0.773907430186775 0.462793897720113 0.82421592335264 0.198587184683464 -0.216149256276291 -0.247463391276192 0.279182484152861 -0.133498017975444 -0.423058075728155 0.178802865279565 -0.122104269375842 0.817531963845302 0.813716619824949 0.362186795391762 -0.340409708803206 0.407331830284661 0.409491801934786 0.815627457986081 0.317419766957918 0.967000344507244 0.817531963845302 0.817531963845302 0.991792714058941 0.991792714058941 0.817531963845302 0.817531963845302 0.817531963845302 0.817531963845302 0.815627457986081 0.989751840220229 0.817531963845302 -0.373092545984351 0.817531963845302 0.817531963845302 0.370237733188485 0.409491801934786 0.468943730571655 0.329292726708398 0.202334654005812 0.934745440705806 0.817531963845302 0.811867506112944 0.817531963845302 0.817531963845302 0.362186795391762 0.512833741436182 0.817531963845302 0.989751840220229 -0.206846961331917 0.995900770396002 0.462831920147319 0.409491801934786 0.989751840220229 0.991792714058941 0.991792714058941 0.781356756847474 -0.425574422415174 0.279182484152861 -0.122104269375842 0.409491801934786 0.409491801934786 0.409491801934786 -0.125041192948886 0.817531963845302 0.991792714058941 0.815627457986081 0.819437716880688 0.817531963845302 0.991792714058941 0.813724184081894 0.815627457986081 0.815627457986081 0.991792714058941 0.991792714058941 0.518651309806853 0.991792714058941 0.813724184081894 0.815627457986081 0.518651309806853 0.813716619824949 0.290330654845725 0.932437088270645 0.993868525082038 0.82421592335264 0.409491801934786 0.82421592335264 0.817531963845302 0.282001986280292 0.282001986280292 -0.130734194130896 0.279182484152861 0.279182484152861 0.279182484152861 0.282001986280292 0.24014842864097 0.518651309806853 0.287575424194416 0.290330654845725 0.290330654845725 0.370237733188485 0.362186795391762 0.991792714058941 -0.203035289030625 0.279182484152861 -0.216149256276291 0.815627457986081 0.370237733188485 -0.0965010147152215 0.409491801934786 0.409491801934786 0.409491801934786 0.815627457986081 0.88909807002051 0.991792714058941 0.817531963845302 0.815627457986081 0.370237733188485 0.463195840423372 0.813724184081894 0.815627457986081 0.817531963845302 0.613527388871418 0.815627457986081 0.993868525082038 0.813724184081894 0.370237733188485 0.409491801934786 0.329292726708398 0.370237733188485 0.370237733188485 -0.122104269375842 0.987670461040584 0.987670461040584 0.987670461040584 0.362186795391762 0.989751840220229 0.813716619824949 0.370237733188485
0.826273902107552 0.371774867548833 0.371774867548833 0.806441471064068 -0.352156512420208 0.820562697913315 0.369478938771568 0.985591779794667 1 0.250164456685694 0.511758190005376 0.820562697913315 0.820562697913315 0.820562697913315 0.993843536013989 0.823415209955387 0.985591779794667 0.6122487929439 0.997951989772257 0.997951989772257 0.995894191682201 0.823415209955387 0.467955215335234 0.369478938771568 0.820562697913315 0.369478938771568 0.820562697913315 0.993843536013989 0.820562697913315 0.993843536013989 0.462119745550063 0.993843536013989 -0.615964724418569 0.42661850607042 0.422386417202365 0.511237295132894 0.469815670974987 0.371774867548833 0.371774867548833 -0.354896329534001 0.467955215335234 0.995909620822135 0.821529278110625 0.995909620822135 0.374061671319917 0.823415209955387 0.42661850607042 0.821531732604302 0.371774867548833 0.821529278110625 0.371774867548833 0.823415209955387 0.511758190005376 0.369478938771568 0.467955215335234 0.369478938771568 0.369478938771568 0.369478938771568 0.369478938771568 -0.354896329534001 0.369478938771568 0.369478938771568 0.820562697913315 0.820562697913315 0.371774867548833 0.369478938771568 0.993843536013989 0.369478938771568 0.371774867548833 0.467955215335234 0.467955215335234 0.820562697913315 0.369478938771568 0.820562697913315 0.820562697913315 0.369478938771568 0.467955215335234 0.467955215335234 0.823415209955387 0.817768494175608 0.465938432740867 0.361307968068126 0.815886122108459 -0.33131426546635 -0.596524993994183 0.424505366026499 0.361307968068126 0.528583577902427 0.815886122108459 0.424505366026499 0.278610305546288 -0.613236900141093 -0.617318706529557 0.431705887238323 0.457494046254101 0.430348560537067 -0.415596716264857 -0.237840658778282 -0.172726343581569 -0.272173117809054 0.371774867548833 0.371774867548833 0.369478938771568 0.371774867548833 0.53241091113 0.42661850607042 0.53241091113 0.42661850607042 0.42661850607042 0.538134720977242 0.53241091113 0.526935036479296 0.785930894891296 0.42661850607042 0.42661850607042 0.815886122108459 0.53241091113 0.53241091113 0.42661850607042 0.820562697913315 0.46181727806567 0.369478938771568 0.369478938771568 0.820562697913315 0.820562697913315 0.828149380412316 0.46181727806567 0.505862007324009 0.603514486180086 0.430601901096391 0.993843536013989 0.505862007324009 0.292465076271811 0.470004172351457 0.467955215335234 0.465938432740867 0.467955215335234 0.467955215335234 0.465938432740867 0.81866998610095 0.782207686773921 0.46181727806567 0.817768494175608 0.198180184441454 -0.216593159383268 -0.24797160384256 0.278610305546288 -0.133772181236404 -0.423926904969036 0.178436412582445 -0.122355033433441 0.820562697913315 0.821529278110625 0.371774867548833 -0.341108804094979 0.424505366026499 0.42661850607042 0.823415209955387 0.328846376651609 0.973328598440048 0.820562697913315 0.820562697913315 0.993843536013989 0.993843536013989 0.820562697913315 0.820562697913315 0.820562697913315 0.820562697913315 0.823415209955387 0.995909620822135 0.820562697913315 -0.373858761622589 0.820562697913315 0.820562697913315 0.369478938771568 0.42661850607042 0.467955215335234 0.35075929801508 0.20191997340455 0.940874575400115 0.820562697913315 0.814885608625256 0.820562697913315 0.820562697913315 0.371774867548833 0.511758190005376 0.820562697913315 0.991798467003546 -0.20727176042855 0.985606058433989 0.469815670974987 0.42661850607042 0.995909620822135 0.993843536013989 0.993843536013989 0.774768394547278 -0.434293686579429 0.278610305546288 -0.122355033433441 0.42661850607042 0.42661850607042 0.42661850607042 -0.125297988530821 0.820562697913315 0.993843536013989 0.823415209955387 0.82245666923688 0.820562697913315 0.993843536013989 0.826273902107552 0.823415209955387 0.823415209955387 0.993843536013989 0.993843536013989 0.53241091113 0.993843536013989 0.826273902107552 0.823415209955387 0.53241091113 0.821529278110625 0.289735628298702 0.942772662084339 0.991798517923704 0.817768494175608 0.42661850607042 0.817768494175608 0.820562697913315 0.28142402916364 0.28142402916364 -0.131002681360334 0.278610305546288 0.278610305546288 0.278610305546288 0.28142402916364 0.239656249506999 0.53241091113 0.286986044434438 0.289735628298702 0.289735628298702 0.369478938771568 0.361307968068126 0.993843536013989 -0.203452260142066 0.278610305546288 -0.216593159383268 0.823415209955387 0.369478938771568 -0.122355033433441 0.42661850607042 0.42661850607042 0.42661850607042 0.823415209955387 0.891668512151458 0.993843536013989 0.820562697913315 0.823415209955387 0.369478938771568 0.462192553789534 0.821531732604302 0.823415209955387 0.820562697913315 0.6122487929439 0.823415209955387 0.991798517923704 0.826273902107552 0.369478938771568 0.42661850607042 0.35075929801508 0.369478938771568 0.369478938771568 -0.122355033433441 0.997951989772257 0.997951989772257 0.997951989772257 0.371774867548833 0.995909620822135 0.821529278110625 0.369478938771568
-0.251186557549513 0.858753035292869 0.858753035292869 -0.2551858769392 -0.152457034072468 -0.252327233015736 0.853449729506514 0.24454979747311 0.250164456685694 1 -0.157767251697122 -0.252327233015736 -0.252327233015736 -0.252327233015736 0.240440814415416 -0.251756701345574 0.24454979747311 -0.188016194609778 0.248968200618884 0.248968200618884 0.250164456685694 -0.251756701345574 -0.137525554727158 0.853449729506514 -0.252327233015736 0.853449729506514 -0.252327233015736 0.240440814415416 -0.252327233015736 0.240440814415416 -0.140755770790615 0.240440814415416 -0.255841047087927 -0.129691659936752 -0.128405108550705 -0.155415699234612 -0.127897300483888 0.858753035292869 0.858753035292869 -0.15364316687518 -0.137525554727158 0.24777142161873 -0.251186557549513 0.24777142161873 0.852870466145168 -0.251756701345574 -0.129691659936752 -0.251186557549513 0.858753035292869 -0.251186557549513 0.858753035292869 -0.251756701345574 -0.157767251697122 0.853449729506514 -0.137525554727158 0.853449729506514 0.853449729506514 0.853449729506514 0.853449729506514 -0.15364316687518 0.853449729506514 0.853449729506514 -0.252327233015736 -0.252327233015736 0.847517030246697 0.853449729506514 0.240440814415416 0.853449729506514 0.847517030246697 -0.137525554727158 -0.137525554727158 -0.252327233015736 0.853449729506514 -0.252327233015736 -0.252327233015736 0.853449729506514 -0.137525554727158 -0.137525554727158 -0.251756701345574 -0.25004741442975 -0.134306136792659 0.847517030246697 -0.249478405526542 -0.143433923489754 -0.238969553415028 -0.129049267175829 0.847517030246697 -0.160688954318726 -0.249478405526542 -0.129049267175829 -0.0846972939233423 -0.25452926753282 -0.256496108747277 -0.0192922571078514 -0.00842821192911078 -0.0183060752886452 -0.183528165220983 -0.102966948332086 -0.0747773933460777 -0.117830296564023 0.858753035292869 0.858753035292869 0.853449729506514 0.858753035292869 -0.161852460337224 -0.129691659936752 -0.161852460337224 -0.129691659936752 -0.129691659936752 -0.1635924936215 -0.161852460337224 -0.16243315577809 -0.240421138974333 -0.129691659936752 -0.129691659936752 -0.249478405526542 -0.161852460337224 -0.161852460337224 -0.129691659936752 -0.252327233015736 -0.142086248858291 0.853449729506514 0.853449729506514 -0.252327233015736 -0.252327233015736 -0.251756701345574 -0.142086248858291 -0.156004825293934 -0.189135494212437 -0.0946462932976456 0.240440814415416 -0.156004825293934 -0.0889091323407308 -0.12659330851407 -0.137525554727158 -0.134306136792659 -0.137525554727158 -0.137525554727158 -0.134306136792659 -0.251756701345574 -0.239294634594279 -0.142086248858291 -0.25004741442975 0.457771220647788 -0.0937683942092096 -0.10735287840118 -0.0846972939233423 -0.0579131984598118 -0.183528165220983 -0.0542445163810062 -0.0529704402536842 -0.252327233015736 -0.251186557549513 0.858753035292869 -0.147674215112267 -0.129049267175829 -0.129691659936752 -0.251756701345574 0.759593637828512 0.25779820125501 -0.252327233015736 -0.252327233015736 0.240440814415416 0.240440814415416 -0.252327233015736 -0.252327233015736 -0.252327233015736 -0.252327233015736 -0.251756701345574 0.24777142161873 -0.252327233015736 -0.161852460337224 -0.252327233015736 -0.252327233015736 0.853449729506514 -0.129691659936752 -0.137525554727158 -0.106630525752009 -0.01157669760855 0.407327259728577 -0.252327233015736 -0.25346947911968 -0.252327233015736 -0.252327233015736 0.858753035292869 -0.157767251697122 -0.252327233015736 0.24942423527436 -0.0897329361446248 0.243532506567131 -0.127897300483888 -0.129691659936752 0.24777142161873 0.240440814415416 0.240440814415416 -0.237044967539816 0.0161474788869439 -0.0846972939233423 -0.0485874757752332 -0.129691659936752 -0.129691659936752 -0.129691659936752 -0.0542445163810062 -0.252327233015736 0.240440814415416 -0.251756701345574 -0.252898157345623 -0.252327233015736 0.240440814415416 -0.251186557549513 -0.251756701345574 -0.251756701345574 0.240440814415416 0.240440814415416 -0.161852460337224 0.240440814415416 -0.251186557549513 -0.251756701345574 -0.161852460337224 -0.251186557549513 -0.0880793824979404 0.408148987159657 0.240985110947963 -0.25004741442975 -0.129691659936752 -0.25004741442975 -0.252327233015736 -0.0855526634897014 -0.0855526634897014 -0.0567142152745579 -0.0846972939233423 -0.0846972939233423 -0.0846972939233423 -0.0855526634897014 -0.0728552942981056 -0.161852460337224 -0.0872435113615079 -0.0880793824979404 -0.0880793824979404 0.853449729506514 0.847517030246697 0.240440814415416 -0.0880793824979404 -0.0846972939233423 -0.0937683942092096 -0.251756701345574 0.853449729506514 -0.0485874757752332 -0.129691659936752 -0.129691659936752 -0.129691659936752 -0.251756701345574 0.276101817202069 0.240440814415416 -0.252327233015736 -0.251756701345574 0.853449729506514 -0.140755770790615 -0.251186557549513 -0.251756701345574 -0.252327233015736 -0.188016194609778 -0.251756701345574 0.240985110947963 -0.251186557549513 0.853449729506514 -0.129691659936752 -0.106630525752009 0.853449729506514 0.853449729506514 -0.0485874757752332 0.248968200618884 0.248968200618884 0.248968200618884 0.858753035292869 0.24777142161873 -0.251186557549513 0.853449729506514
0.621140305568772 -0.117962471590834 -0.117962471590834 0.618244448279995 -0.182759611459954 0.62524860995596 -0.113629817378221 0.512833741436182 0.511758190005376 -0.157767251697122 1 0.62524860995596 0.62524860995596 0.62524860995596 0.517909825529043 0.626665549929347 0.512833741436182 0.83911522634826 0.517909825529043 0.517909825529043 0.518972686899733 0.626665549929347 0.916863894436714 -0.113629817378221 0.62524860995596 -0.113629817378221 0.62524860995596 0.517909825529043 0.62524860995596 0.517909825529043 0.912655863621765 0.517909825529043 -0.322542219012307 -0.155469359113797 -0.153927090940554 0.985094799857294 0.905280148328417 -0.117962471590834 -0.117962471590834 -0.184181501709114 0.916863894436714 0.516849891827357 0.621140305568773 0.516849891827357 -0.0803402056420604 0.626665549929347 -0.155469359113797 0.621140305568773 -0.117962471590834 0.628087956761075 -0.117962471590834 0.626665549929347 1 -0.113629817378221 0.916863894436714 -0.113629817378221 -0.113629817378221 -0.113629817378221 -0.113629817378221 -0.184181501709114 -0.113629817378221 -0.113629817378221 0.62524860995596 0.62524860995596 -0.117962471590834 -0.113629817378221 0.517909825529043 -0.113629817378221 -0.103359699167614 0.916863894436714 0.916863894436714 0.62524860995596 -0.113629817378221 0.62524860995596 0.62524860995596 -0.113629817378221 0.916863894436714 0.916863894436714 0.626665549929347 0.624010775790811 0.913010107746322 -0.117962471590834 0.618506279318396 -0.171943054557283 -0.307238184196949 -0.154699283452118 -0.117962471590834 -0.192627719907216 0.618506279318396 -0.154699283452118 -0.101531848781616 -0.321143023646189 -0.323242770325715 0.224043564250505 0.237426914425122 0.212433136109835 -0.197039737366411 -0.123432805740168 -0.0896402546268936 -0.141250414251243 -0.117962471590834 -0.117962471590834 -0.113629817378221 -0.117962471590834 -0.194022486040281 -0.155469359113797 -0.194022486040281 -0.155469359113797 -0.155469359113797 -0.17396484603889 -0.194022486040281 -0.173382404220578 0.528230931336052 -0.155469359113797 -0.155469359113797 0.618506279318396 -0.194022486040281 -0.194022486040281 -0.155469359113797 0.62524860995596 0.905280148328417 -0.113629817378221 -0.113629817378221 0.62524860995596 0.62524860995596 0.619713224275065 0.905280148328417 0.988828946538463 0.834149361303478 0.846250527239583 0.517909825529043 0.988828946538463 0.563546182013845 0.920710384679541 0.916863894436714 0.913010107746322 0.916863894436714 0.916863894436714 0.913010107746322 0.626665549929347 0.531477606269141 0.905280148328417 0.624010775790811 -0.0722213073876393 -0.112405933889236 -0.128690489521009 -0.101531848781616 0.0010671586725113 -0.220006484920869 0.34382621106401 -0.0408228723665854 0.62524860995596 0.621140305568773 -0.117962471590834 -0.177026152586325 -0.154699283452118 -0.155469359113797 0.626665549929347 -0.119839000646823 0.528673349624663 0.62524860995596 0.62524860995596 0.517909825529043 0.517909825529043 0.62524860995596 0.62524860995596 0.62524860995596 0.62524860995596 0.626665549929347 0.516849891827357 0.62524860995596 -0.194022486040281 0.62524860995596 0.62524860995596 -0.113629817378221 -0.155469359113797 0.916863894436714 -0.127824561029728 0.389076301126347 0.488288206431043 0.62524860995596 0.62243096188567 0.62524860995596 0.62524860995596 -0.117962471590834 1 0.62524860995596 0.516849891827357 -0.107568382428042 0.514968192139278 0.905280148328417 -0.155469359113797 0.516849891827357 0.517909825529043 0.517909825529043 0.523580519682756 -0.225386561427716 -0.101531848781616 -0.0634989204566592 -0.155469359113797 -0.155469359113797 -0.155469359113797 -0.0650262337709706 0.62524860995596 0.517909825529043 0.626665549929347 0.623837094556249 0.62524860995596 0.517909825529043 0.621140305568773 0.626665549929347 0.626665549929347 0.517909825529043 0.517909825529043 -0.194022486040281 0.517909825529043 0.621140305568773 0.626665549929347 -0.194022486040281 0.621140305568773 -0.105586166101751 0.489273261577523 0.516849891827357 0.624010775790811 -0.155469359113797 0.624010775790811 0.62524860995596 -0.102557232822131 -0.102557232822131 0.00832637457033464 -0.101531848781616 -0.101531848781616 -0.101531848781616 -0.102557232822131 -0.0873361164326034 -0.194022486040281 -0.104584156026887 -0.105586166101751 -0.105586166101751 -0.113629817378221 -0.117962471590834 0.517909825529043 -0.105586166101751 -0.101531848781616 -0.112405933889236 0.626665549929347 -0.113629817378221 -0.0634989204566592 -0.155469359113797 -0.155469359113797 -0.155469359113797 0.626665549929347 0.576311641390491 0.517909825529043 0.62524860995596 0.626665549929347 -0.113629817378221 0.91265742075243 0.628087956761075 0.626665549929347 0.62524860995596 0.83911522634826 0.626665549929347 0.516849891827357 0.621140305568773 -0.113629817378221 -0.155469359113797 -0.127824561029728 -0.113629817378221 -0.113629817378221 -0.0634989204566592 0.517909825529043 0.517909825529043 0.517909825529043 -0.117962471590834 0.516849891827357 0.621140305568773 -0.113629817378221
0.995479380276996 -0.216686777239314 -0.216686777239314 0.984264273705474 -0.292299108786227 1 -0.215348608764406 0.817531963845302 0.820562697913315 -0.252327233015736 0.62524860995596 1 1 1 0.828326232609334 0.997738921545077 0.817531963845302 0.745128428519853 0.823595714525141 0.823595714525141 0.820557850499555 0.997738921545077 0.573267875515363 -0.215348608764406 1 -0.215348608764406 1 0.828326232609334 1 0.828326232609334 0.568073971441073 0.828326232609334 -0.515862352792798 0.513982016077763 0.508883274373707 0.615929154285617 0.566025154363067 -0.216686777239314 -0.216686777239314 -0.294573228594761 0.573267875515363 0.826631013004191 0.995479380276996 0.826631013004191 -0.201415046624531 0.997738921545077 0.513982016077763 0.995479380276996 -0.216686777239314 0.995479380276996 -0.216686777239314 0.997738921545077 0.62524860995596 -0.215348608764406 0.573267875515363 -0.215348608764406 -0.215348608764406 -0.215348608764406 -0.215348608764406 -0.294573228594761 -0.215348608764406 -0.215348608764406 1 1 -0.216686777239314 -0.215348608764406 0.828326232609334 -0.215348608764406 -0.216686777239314 0.573267875515363 0.573267875515363 1 -0.215348608764406 1 1 -0.215348608764406 0.573267875515363 0.573267875515363 0.997738921545077 0.990964833408041 0.570858300744129 -0.216686777239314 0.988709789842558 -0.274999499110273 -0.502466670707993 0.511436144380743 -0.216686777239314 0.63682763211177 0.988709789842558 0.511436144380743 0.335664497688446 -0.513624530358906 -0.516982789211611 0.35832716887813 0.379732014825023 0.353904727723408 -0.341439647215828 -0.197413962661767 -0.143367379310458 -0.225910800923159 -0.216686777239314 -0.216686777239314 -0.215348608764406 -0.216686777239314 0.641438731772283 0.513982016077763 0.641438731772283 0.513982016077763 0.513982016077763 0.648334671078876 0.641438731772283 0.636939858712801 0.943383272777745 0.513982016077763 0.513982016077763 0.988709789842558 0.641438731772283 0.641438731772283 0.513982016077763 1 0.566025154363067 -0.215348608764406 -0.215348608764406 1 1 0.993202505172944 0.566025154363067 0.61826392430739 0.737817417272896 0.529116965831047 0.828326232609334 0.61826392430739 0.352356466950145 0.575672888192899 0.573267875515363 0.570858300744129 0.573267875515363 0.573267875515363 0.570858300744129 0.997738921545077 0.948350408849271 0.566025154363067 0.990964833408041 -0.115508145460293 -0.179777982868533 -0.20582291183354 0.335664497688446 -0.111034406511649 -0.351870410293859 0.214976860534197 -0.101557875452346 1 0.995479380276996 -0.216686777239314 -0.283129222148603 0.511436144380743 0.513982016077763 0.997738921545077 -0.191666160849626 0.802907122101483 1 1 0.828326232609334 0.828326232609334 1 1 1 1 0.997738921545077 0.826631013004191 1 -0.31031254280429 1 1 -0.215348608764406 0.513982016077763 0.573267875515363 0.422588257627186 0.243269416446054 0.780950486983788 1 0.995493555642629 1 1 -0.216686777239314 0.62524860995596 1 0.826631013004191 -0.172040978124876 0.820973882111104 0.566025154363067 0.513982016077763 0.826631013004191 0.828326232609334 0.828326232609334 0.939434736024048 -0.360475109962406 0.335664497688446 -0.101557875452346 0.513982016077763 0.513982016077763 0.513982016077763 -0.10400060509619 1 0.828326232609334 0.997738921545077 0.997742473350224 1 0.828326232609334 0.995479380276996 0.997738921545077 0.997738921545077 0.828326232609334 0.828326232609334 0.641438731772283 0.828326232609334 0.995479380276996 0.997738921545077 0.641438731772283 0.995479380276996 0.349068078959385 0.777679868862773 0.826631013004191 0.990964833408041 0.513982016077763 0.990964833408041 1 0.339054419402939 0.339054419402939 -0.10873564923468 0.335664497688446 0.335664497688446 0.335664497688446 0.339054419402939 0.288733377794235 0.641438731772283 0.345755431622667 0.349068078959385 0.349068078959385 -0.215348608764406 -0.216686777239314 0.828326232609334 -0.168870693065897 0.335664497688446 -0.179777982868533 0.997738921545077 -0.215348608764406 -0.101557875452346 0.513982016077763 0.513982016077763 0.513982016077763 0.997738921545077 0.680302765341386 0.828326232609334 1 0.997738921545077 -0.215348608764406 0.568093114219229 0.995479380276996 0.997738921545077 1 0.745128428519853 0.997738921545077 0.826631013004191 0.995479380276996 -0.215348608764406 0.513982016077763 0.422588257627186 -0.215348608764406 -0.215348608764406 -0.101557875452346 0.823595714525141 0.823595714525141 0.823595714525141 -0.216686777239314 0.826631013004191 0.995479380276996 -0.215348608764406
0.995479380276996 -0.216686777239314 -0.216686777239314 0.984264273705474 -0.292299108786227 1 -0.215348608764406 0.817531963845302 0.820562697913315 -0.252327233015736 0.62524860995596 1 1 1 0.828326232609334 0.997738921545077 0.817531963845302 0.745128428519853 0.823595714525141 0.823595714525141 0.820557850499555 0.997738921545077 0.573267875515363 -0.215348608764406 1 -0.215348608764406 1 0.828326232609334 1 0.828326232609334 0.568073971441073 0.828326232609334 -0.515862352792798 0.513982016077763 0.508883274373707 0.615929154285617 0.566025154363067 -0.216686777239314 -0.216686777239314 -0.294573228594761 0.573267875515363 0.826631013004191 0.995479380276996 0.826631013004191 -0.201415046624531 0.997738921545077 0.513982016077763 0.995479380276996 -0.216686777239314 0.995479380276996 -0.216686777239314 0.997738921545077 0.62524860995596 -0.215348608764406 0.573267875515363 -0.215348608764406 -0.215348608764406 -0.215348608764406 -0.215348608764406 -0.294573228594761 -0.215348608764406 -0.215348608764406 1 1 -0.216686777239314 -0.215348608764406 0.828326232609334 -0.215348608764406 -0.216686777239314 0.573267875515363 0.573267875515363 1 -0.215348608764406 1 1 -0.215348608764406 0.573267875515363 0.573267875515363 0.997738921545077 0.990964833408041 0.570858300744129 -0.216686777239314 0.988709789842558 -0.274999499110273 -0.502466670707993 0.511436144380743 -0.216686777239314 0.63682763211177 0.988709789842558 0.511436144380743 0.335664497688446 -0.513624530358906 -0.516982789211611 0.35832716887813 0.379732014825023 0.353904727723408 -0.341439647215828 -0.197413962661767 -0.143367379310458 -0.225910800923159 -0.216686777239314 -0.216686777239314 -0.215348608764406 -0.216686777239314 0.641438731772283 0.513982016077763 0.641438731772283 0.513982016077763 0.513982016077763 0.648334671078876 0.641438731772283 0.636939858712801 0.943383272777745 0.513982016077763 0.513982016077763 0.988709789842558 0.641438731772283 0.641438731772283 0.513982016077763 1 0.566025154363067 -0.215348608764406 -0.215348608764406 1 1 0.993202505172944 0.566025154363067 0.61826392430739 0.737817417272896 0.529116965831047 0.828326232609334 0.61826392430739 0.352356466950145 0.575672888192899 0.573267875515363 0.570858300744129 0.573267875515363 0.573267875515363 0.570858300744129 0.997738921545077 0.948350408849271 0.566025154363067 0.990964833408041 -0.115508145460293 -0.179777982868533 -0.20582291183354 0.335664497688446 -0.111034406511649 -0.351870410293859 0.214976860534197 -0.101557875452346 1 0.995479380276996 -0.216686777239314 -0.283129222148603 0.511436144380743 0.513982016077763 0.997738921545077 -0.191666160849626 0.802907122101483 1 1 0.828326232609334 0.828326232609334 1 1 1 1 0.997738921545077 0.826631013004191 1 -0.31031254280429 1 1 -0.215348608764406 0.513982016077763 0.573267875515363 0.422588257627186 0.243269416446054 0.780950486983788 1 0.995493555642629 1 1 -0.216686777239314 0.62524860995596 1 0.826631013004191 -0.172040978124876 0.820973882111104 0.566025154363067 0.513982016077763 0.826631013004191 0.828326232609334 0.828326232609334 0.939434736024048 -0.360475109962406 0.335664497688446 -0.101557875452346 0.513982016077763 0.513982016077763 0.513982016077763 -0.10400060509619 1 0.828326232609334 0.997738921545077 0.997742473350224 1 0.828326232609334 0.995479380276996 0.997738921545077 0.997738921545077 0.828326232609334 0.828326232609334 0.641438731772283 0.828326232609334 0.995479380276996 0.997738921545077 0.641438731772283 0.995479380276996 0.349068078959385 0.777679868862773 0.826631013004191 0.990964833408041 0.513982016077763 0.990964833408041 1 0.339054419402939 0.339054419402939 -0.10873564923468 0.335664497688446 0.335664497688446 0.335664497688446 0.339054419402939 0.288733377794235 0.641438731772283 0.345755431622667 0.349068078959385 0.349068078959385 -0.215348608764406 -0.216686777239314 0.828326232609334 -0.168870693065897 0.335664497688446 -0.179777982868533 0.997738921545077 -0.215348608764406 -0.101557875452346 0.513982016077763 0.513982016077763 0.513982016077763 0.997738921545077 0.680302765341386 0.828326232609334 1 0.997738921545077 -0.215348608764406 0.568093114219229 0.995479380276996 0.997738921545077 1 0.745128428519853 0.997738921545077 0.826631013004191 0.995479380276996 -0.215348608764406 0.513982016077763 0.422588257627186 -0.215348608764406 -0.215348608764406 -0.101557875452346 0.823595714525141 0.823595714525141 0.823595714525141 -0.216686777239314 0.826631013004191 0.995479380276996 -0.215348608764406
0.995479380276996 -0.216686777239314 -0.216686777239314 0.984264273705474 -0.292299108786227 1 -0.215348608764406 0.817531963845302 0.820562697913315 -0.252327233015736 0.62524860995596 1 1 1 0.828326232609334 0.997738921545077 0.817531963845302 0.745128428519853 0.823595714525141 0.823595714525141 0.820557850499555 0.997738921545077 0.573267875515363 -0.215348608764406 1 -0.215348608764406 1 0.828326232609334 1 0.828326232609334 0.568073971441073 0.828326232609334 -0.515862352792798 0.513982016077763 0.508883274373707 0.615929154285617 0.566025154363067 -0.216686777239314 -0.216686777239314 -0.294573228594761 0.573267875515363 0.826631013004191 0.995479380276996 0.826631013004191 -0.201415046624531 0.997738921545077 0.513982016077763 0.995479380276996 -0.216686777239314 0.995479380276996 -0.216686777239314 0.997738921545077 0.62524860995596 -0.215348608764406 0.573267875515363 -0.215348608764406 -0.215348608764406 -0.215348608764406 -0.215348608764406 -0.294573228594761 -0.215348608764406 -0.215348608764406 1 1 -0.216686777239314 -0.215348608764406 0.828326232609334 -0.215348608764406 -0.216686777239314 0.573267875515363 0.573267875515363 1 -0.215348608764406 1 1 -0.215348608764406 0.573267875515363 0.573267875515363 0.997738921545077 0.990964833408041 0.570858300744129 -0.216686777239314 0.988709789842558 -0.274999499110273 -0.502466670707993 0.511436144380743 -0.216686777239314 0.63682763211177 0.988709789842558 0.511436144380743 0.335664497688446 -0.513624530358906 -0.516982789211611 0.35832716887813 0.379732014825023 0.353904727723408 -0.341439647215828 -0.197413962661767 -0.143367379310458 -0.225910800923159 -0.216686777239314 -0.216686777239314 -0.215348608764406 -0.216686777239314 0.641438731772283 0.513982016077763 0.641438731772283 0.513982016077763 0.513982016077763 0.648334671078876 0.641438731772283 0.636939858712801 0.943383272777745 0.513982016077763 0.513982016077763 0.988709789842558 0.641438731772283 0.641438731772283 0.513982016077763 1 0.566025154363067 -0.215348608764406 -0.215348608764406 1 1 0.993202505172944 0.566025154363067 0.61826392430739 0.737817417272896 0.529116965831047 0.828326232609334 0.61826392430739 0.352356466950145 0.575672888192899 0.573267875515363 0.570858300744129 0.573267875515363 0.573267875515363 0.570858300744129 0.997738921545077 0.948350408849271 0.566025154363067 0.990964833408041 -0.115508145460293 -0.179777982868533 -0.20582291183354 0.335664497688446 -0.111034406511649 -0.351870410293859 0.214976860534197 -0.101557875452346 1 0.995479380276996 -0.216686777239314 -0.283129222148603 0.511436144380743 0.513982016077763 0.997738921545077 -0.191666160849626 0.802907122101483 1 1 0.828326232609334 0.828326232609334 1 1 1 1 0.997738921545077 0.826631013004191 1 -0.31031254280429 1 1 -0.215348608764406 0.513982016077763 0.573267875515363 0.422588257627186 0.243269416446054 0.780950486983788 1 0.995493555642629 1 1 -0.216686777239314 0.62524860995596 1 0.826631013004191 -0.172040978124876 0.820973882111104 0.566025154363067 0.513982016077763 0.826631013004191 0.828326232609334 0.828326232609334 0.939434736024048 -0.360475109962406 0.335664497688446 -0.101557875452346 0.513982016077763 0.513982016077763 0.513982016077763 -0.10400060509619 1 0.828326232609334 0.997738921545077 0.997742473350224 1 0.828326232609334 0.995479380276996 0.997738921545077 0.997738921545077 0.828326232609334 0.828326232609334 0.641438731772283 0.828326232609334 0.995479380276996 0.997738921545077 0.641438731772283 0.995479380276996 0.349068078959385 0.777679868862773 0.826631013004191 0.990964833408041 0.513982016077763 0.990964833408041 1 0.339054419402939 0.339054419402939 -0.10873564923468 0.335664497688446 0.335664497688446 0.335664497688446 0.339054419402939 0.288733377794235 0.641438731772283 0.345755431622667 0.349068078959385 0.349068078959385 -0.215348608764406 -0.216686777239314 0.828326232609334 -0.168870693065897 0.335664497688446 -0.179777982868533 0.997738921545077 -0.215348608764406 -0.101557875452346 0.513982016077763 0.513982016077763 0.513982016077763 0.997738921545077 0.680302765341386 0.828326232609334 1 0.997738921545077 -0.215348608764406 0.568093114219229 0.995479380276996 0.997738921545077 1 0.745128428519853 0.997738921545077 0.826631013004191 0.995479380276996 -0.215348608764406 0.513982016077763 0.422588257627186 -0.215348608764406 -0.215348608764406 -0.101557875452346 0.823595714525141 0.823595714525141 0.823595714525141 -0.216686777239314 0.826631013004191 0.995479380276996 -0.215348608764406
0.824581684705119 0.360526808507316 0.360526808507316 0.809441764515936 -0.352879212656887 0.828326232609334 0.368722242126027 0.991792714058941 0.993843536013989 0.240440814415416 0.517909825529043 0.828326232609334 0.828326232609334 0.828326232609334 1 0.826453322011133 0.991792714058941 0.617209424005964 0.99589712210015 0.99589712210015 0.993843502180654 0.826453322011133 0.474852819601598 0.368722242126027 0.828326232609334 0.368722242126027 0.828326232609334 1 0.828326232609334 1 0.468978235607533 1 -0.622776790694852 0.425744787006643 0.421521365499875 0.510190275923659 0.468853483675677 0.360526808507316 0.360526808507316 -0.355624652459475 0.474852819601598 0.997953439673397 0.824581684705118 0.997953439673397 0.362931955478984 0.826453322011133 0.425744787006643 0.824581684705118 0.360526808507316 0.824581684705118 0.360526808507316 0.826453322011133 0.517909825529043 0.368722242126027 0.474852819601598 0.368722242126027 0.368722242126027 0.368722242126027 0.368722242126027 -0.355624652459475 0.368722242126027 0.368722242126027 0.828326232609334 0.828326232609334 0.371013468817675 0.368722242126027 1 0.368722242126027 0.371013468817675 0.474852819601598 0.474852819601598 0.828326232609334 0.368722242126027 0.828326232609334 0.828326232609334 0.368722242126027 0.474852819601598 0.474852819601598 0.826453322011133 0.820842167105219 0.47285690560915 0.371013468817675 0.818974255364252 -0.331994192969103 -0.603483761220868 0.423635974695144 0.371013468817675 0.527501033328666 0.818974255364252 0.423635974695144 0.278039708790975 -0.620075171036082 -0.624129441830001 0.43259183975057 0.458432921566203 0.431168043603999 -0.416559508334497 -0.238328758513283 -0.173080814860631 -0.272731675069026 0.360526808507316 0.360526808507316 0.368722242126027 0.360526808507316 0.531320528138644 0.425744787006643 0.531320528138644 0.425744787006643 0.425744787006643 0.537032615564778 0.531320528138644 0.525827907491582 0.789241549182423 0.425744787006643 0.425744787006643 0.818974255364252 0.531320528138644 0.531320528138644 0.425744787006643 0.828326232609334 0.468853483675677 0.368722242126027 0.368722242126027 0.828326232609334 0.828326232609334 0.826453322011133 0.468853483675677 0.512124227179803 0.608451853631665 0.438281462916513 1 0.512124227179803 0.291866104804349 0.476844954692159 0.474852819601598 0.47285690560915 0.474852819601598 0.474852819601598 0.47285690560915 0.826453322011133 0.785543521355639 0.468853483675677 0.820842167105219 0.197774309396782 -0.21703765471994 -0.248480494436561 0.278039708790975 -0.134046710270032 -0.424796893351333 0.178070972984473 -0.122606132045857 0.828326232609334 0.824581684705118 0.360526808507316 -0.34180883207901 0.423635974695144 0.425744787006643 0.826453322011133 0.316019967321835 0.975480783588444 0.828326232609334 0.828326232609334 1 1 0.828326232609334 0.828326232609334 0.828326232609334 0.828326232609334 0.826453322011133 0.997953439673397 0.828326232609334 -0.374625999501146 0.828326232609334 0.828326232609334 0.368722242126027 0.425744787006643 0.474852819601598 0.35004093938527 0.201506439233832 0.942805450605727 0.828326232609334 0.822640390843353 0.828326232609334 0.828326232609334 0.360526808507316 0.517909825529043 0.828326232609334 0.997953439673397 -0.207697126267419 0.991824257978882 0.468853483675677 0.425744787006643 0.997953439673397 1 1 0.778158435673144 -0.435184949807595 0.278039708790975 -0.122606132045857 0.425744787006643 0.425744787006643 0.425744787006643 -0.125555126714478 0.828326232609334 1 0.826453322011133 0.830200432209703 0.828326232609334 1 0.824581684705118 0.826453322011133 0.826453322011133 1 1 0.531320528138644 1 0.824581684705118 0.826453322011133 0.531320528138644 0.824581684705118 0.289142246768605 0.940520749372809 0.997953439673397 0.820842167105219 0.425744787006643 0.820842167105219 0.828326232609334 0.280847669873581 0.280847669873581 -0.131271526789813 0.278039708790975 0.278039708790975 0.278039708790975 0.280847669873581 0.239165431056865 0.531320528138644 0.286398294080217 0.289142246768605 0.289142246768605 0.368722242126027 0.360526808507316 1 -0.203869787552101 0.278039708790975 -0.21703765471994 0.826453322011133 0.368722242126027 -0.122606132045857 0.425744787006643 0.425744787006643 0.425744787006643 0.826453322011133 0.898662786473409 1 0.828326232609334 0.826453322011133 0.368722242126027 0.469014393766948 0.824581684705118 0.826453322011133 0.828326232609334 0.617209424005964 0.826453322011133 0.997953439673397 0.824581684705118 0.368722242126027 0.425744787006643 0.35004093938527 0.368722242126027 0.368722242126027 -0.122606132045857 0.99589712210015 0.99589712210015 0.99589712210015 0.360526808507316 0.997953439673397 0.824581684705118 0.368722242126027
0.997735338153811 -0.216196831435831 -0.216196831435831 0.986562047889337 -0.291638197568957 0.997738921545077 -0.214861688664832 0.815627457986081 0.823415209955387 -0.251756701345574 0.626665549929347 0.997738921545077 0.997738921545077 0.997738921545077 0.826453322011133 1 0.815627457986081 0.746817040439761 0.826453322011133 0.826453322011133 0.823412796438823 1 0.574567016617547 -0.214861688664832 0.997738921545077 -0.214861688664832 0.997738921545077 0.826453322011133 0.997738921545077 0.826453322011133 0.569384649530605 0.826453322011133 -0.514695947541192 0.515146803416089 0.510036506930753 0.617324974485112 0.567307881992348 -0.216196831435831 -0.216196831435831 -0.293907175414188 0.574567016617547 0.824761935430516 0.997735338153811 0.824761935430516 -0.200815863172865 1 0.515146803416089 0.997735338153811 -0.216196831435831 0.997735338153811 -0.216196831435831 1 0.626665549929347 -0.214861688664832 0.574567016617547 -0.214861688664832 -0.214861688664832 -0.214861688664832 -0.214861688664832 -0.293907175414188 -0.214861688664832 -0.214861688664832 0.997738921545077 0.997738921545077 -0.216196831435831 -0.214861688664832 0.826453322011133 -0.214861688664832 -0.216196831435831 0.574567016617547 0.574567016617547 0.997738921545077 -0.214861688664832 0.997738921545077 0.997738921545077 -0.214861688664832 0.574567016617547 0.574567016617547 1 0.993210560407381 0.572151981261902 -0.216196831435831 0.990950406456494 -0.274377703667721 -0.501289350124794 0.512595162258223 -0.216196831435831 0.638270812494307 0.990950406456494 0.512595162258223 0.336425181417844 -0.512463184999392 -0.515813850565359 0.357516963036766 0.378873410947658 0.353151549011526 -0.340582832034159 -0.196967594204092 -0.143043214417962 -0.225399998878457 -0.216196831435831 -0.216196831435831 -0.214861688664832 -0.216196831435831 0.642892361840474 0.515146803416089 0.642892361840474 0.515146803416089 0.515146803416089 0.64980392874208 0.642892361840474 0.638403561765397 0.945545268630758 0.515146803416089 0.515146803416089 0.990950406456494 0.642892361840474 0.642892361840474 0.515146803416089 0.997738921545077 0.567307881992348 -0.214861688664832 -0.214861688664832 0.997738921545077 0.997738921545077 0.99546458202653 0.567307881992348 0.619665035568583 0.739522961449293 0.530316052030593 0.826453322011133 0.619665035568583 0.35315497806229 0.576977479540865 0.574567016617547 0.572151981261902 0.574567016617547 0.574567016617547 0.572151981261902 0.99546458202653 0.950499562932432 0.567307881992348 0.993210560407381 -0.115246972481225 -0.179371490744799 -0.205357530082064 0.336425181417844 -0.110783349007333 -0.351074803690218 0.215464041636553 -0.101328245128232 0.997738921545077 0.997735338153811 -0.216196831435831 -0.282489044764443 0.512595162258223 0.515146803416089 1 -0.191232788622791 0.800923711219264 0.997738921545077 0.997738921545077 0.826453322011133 0.826453322011133 0.997738921545077 0.997738921545077 0.997738921545077 0.997738921545077 1 0.824761935430516 0.997738921545077 -0.309610901799464 0.997738921545077 0.997738921545077 -0.214861688664832 0.515146803416089 0.574567016617547 0.423545928200109 0.243820714209818 0.779184696663306 0.997738921545077 0.99324266661195 0.997738921545077 0.997738921545077 -0.216196831435831 0.626665549929347 0.997738921545077 0.824761935430516 -0.171651979975874 0.819061563844795 0.567307881992348 0.515146803416089 0.824761935430516 0.826453322011133 0.826453322011133 0.941563685387015 -0.359660047457735 0.336425181417844 -0.101328245128232 0.515146803416089 0.515146803416089 0.515146803416089 -0.103765451568709 0.997738921545077 0.826453322011133 1 0.99548649934017 0.997738921545077 0.826453322011133 0.997735338153811 1 1 0.826453322011133 0.826453322011133 0.642892361840474 0.826453322011133 0.997735338153811 1 0.642892361840474 0.997735338153811 0.349859137918391 0.780756595974816 0.824761935430516 0.993210560407381 0.515146803416089 0.993210560407381 0.997738921545077 0.339822785381456 0.339822785381456 -0.108489789400912 0.336425181417844 0.336425181417844 0.336425181417844 0.339822785381456 0.28938770610162 0.642892361840474 0.34653898345194 0.349859137918391 0.349859137918391 -0.214861688664832 -0.216196831435831 0.826453322011133 -0.168488863180138 0.336425181417844 -0.179371490744799 1 -0.214861688664832 -0.101328245128232 0.515146803416089 0.515146803416089 0.515146803416089 1 0.677837116558762 0.826453322011133 0.997738921545077 1 -0.214861688664832 0.569403617992852 0.997735338153811 1 0.997738921545077 0.746817040439761 1 0.824761935430516 0.997735338153811 -0.214861688664832 0.515146803416089 0.423545928200109 -0.214861688664832 -0.214861688664832 -0.101328245128232 0.826453322011133 0.826453322011133 0.826453322011133 -0.216196831435831 0.824761935430516 0.997735338153811 -0.214861688664832
0.813724184081894 0.362186795391762 0.362186795391762 0.798680773391691 -0.351434775083485 0.817531963845302 0.370237733188485 1 0.985591779794667 0.24454979747311 0.512833741436182 0.817531963845302 0.817531963845302 0.817531963845302 0.991792714058941 0.815627457986081 1 0.613527388871418 0.987670461040584 0.987670461040584 0.985591573166111 0.815627457986081 0.468943730571655 0.370237733188485 0.817531963845302 0.370237733188485 0.817531963845302 0.991792714058941 0.817531963845302 0.991792714058941 0.463123651610679 0.991792714058941 -0.620227583589255 0.409491801934786 0.423253867066274 0.504968623013327 0.462831920147319 0.362186795391762 0.362186795391762 -0.354168976999953 0.468943730571655 0.989751840220229 0.813716619824949 0.989751840220229 0.364596896877342 0.815627457986081 0.409491801934786 0.813724184081894 0.362186795391762 0.813716619824949 0.362186795391762 0.815627457986081 0.512833741436182 0.370237733188485 0.468943730571655 0.370237733188485 0.370237733188485 0.370237733188485 0.370237733188485 -0.354168976999953 0.370237733188485 0.370237733188485 0.817531963845302 0.817531963845302 0.372538377086844 0.370237733188485 0.991792714058941 0.370237733188485 0.372538377086844 0.468943730571655 0.468943730571655 0.817531963845302 0.370237733188485 0.817531963845302 0.817531963845302 0.370237733188485 0.468943730571655 0.468943730571655 0.815627457986081 0.82421592335264 0.474800402182994 0.372538377086844 0.822340334278371 -0.330635243874694 -0.600962389773181 0.407331830284661 0.372538377086844 0.52966912358771 0.822340334278371 0.407331830284661 0.279182484152861 -0.617537022447974 -0.62157469792866 0.42289625209486 0.449075663458065 0.421493268369474 -0.414761207116026 -0.237353209369918 -0.172372344587367 -0.271615304750807 0.362186795391762 0.362186795391762 0.370237733188485 0.362186795391762 0.518651309806853 0.409491801934786 0.518651309806853 0.409491801934786 0.409491801934786 0.524602397137474 0.518651309806853 0.528045060558166 0.777673257240848 0.409491801934786 0.409491801934786 0.822340334278371 0.518651309806853 0.518651309806853 0.409491801934786 0.817531963845302 0.462793897720113 0.370237733188485 0.370237733188485 0.817531963845302 0.817531963845302 0.815627457986081 0.462793897720113 0.506925996859589 0.60481772635917 0.431517077031978 0.991792714058941 0.506925996859589 0.280367508011721 0.470996542227186 0.468943730571655 0.474800402182994 0.468943730571655 0.468943730571655 0.474800402182994 0.815627457986081 0.773907430186775 0.462793897720113 0.82421592335264 0.198587184683464 -0.216149256276291 -0.247463391276192 0.279182484152861 -0.133498017975444 -0.423058075728155 0.178802865279565 -0.122104269375842 0.817531963845302 0.813716619824949 0.362186795391762 -0.340409708803206 0.407331830284661 0.409491801934786 0.815627457986081 0.317419766957918 0.967000344507244 0.817531963845302 0.817531963845302 0.991792714058941 0.991792714058941 0.817531963845302 0.817531963845302 0.817531963845302 0.817531963845302 0.815627457986081 0.989751840220229 0.817531963845302 -0.373092545984351 0.817531963845302 0.817531963845302 0.370237733188485 0.409491801934786 0.468943730571655 0.329292726708398 0.202334654005812 0.934745440705806 0.817531963845302 0.811867506112944 0.817531963845302 0.817531963845302 0.362186795391762 0.512833741436182 0.817531963845302 0.989751840220229 -0.206846961331917 0.995900770396002 0.462831920147319 0.409491801934786 0.989751840220229 0.991792714058941 0.991792714058941 0.781356756847474 -0.425574422415174 0.279182484152861 -0.122104269375842 0.409491801934786 0.409491801934786 0.409491801934786 -0.125041192948886 0.817531963845302 0.991792714058941 0.815627457986081 0.819437716880688 0.817531963845302 0.991792714058941 0.813724184081894 0.815627457986081 0.815627457986081 0.991792714058941 0.991792714058941 0.518651309806853 0.991792714058941 0.813724184081894 0.815627457986081 0.518651309806853 0.813716619824949 0.290330654845725 0.932437088270645 0.993868525082038 0.82421592335264 0.409491801934786 0.82421592335264 0.817531963845302 0.282001986280292 0.282001986280292 -0.130734194130896 0.279182484152861 0.279182484152861 0.279182484152861 0.282001986280292 0.24014842864097 0.518651309806853 0.287575424194416 0.290330654845725 0.290330654845725 0.370237733188485 0.362186795391762 0.991792714058941 -0.203035289030625 0.279182484152861 -0.216149256276291 0.815627457986081 0.370237733188485 -0.0965010147152215 0.409491801934786 0.409491801934786 0.409491801934786 0.815627457986081 0.88909807002051 0.991792714058941 0.817531963845302 0.815627457986081 0.370237733188485 0.463195840423372 0.813724184081894 0.815627457986081 0.817531963845302 0.613527388871418 0.815627457986081 0.993868525082038 0.813724184081894 0.370237733188485 0.409491801934786 0.329292726708398 0.370237733188485 0.370237733188485 -0.122104269375842 0.987670461040584 0.987670461040584 0.987670461040584 0.362186795391762 0.989751840220229 0.813716619824949 0.370237733188485
0.742622194308842 -0.161459477805362 -0.161459477805362 0.736781348814905 -0.217800375587635 0.745128428519853 -0.160462370432559 0.613527388871418 0.6122487929439 -0.188016194609778 0.83911522634826 0.745128428519853 0.745128428519853 0.745128428519853 0.617209424005964 0.746817040439761 0.613527388871418 1 0.617209424005964 0.617209424005964 0.618476069321548 0.746817040439761 0.769354454310811 -0.160462370432559 0.745128428519854 -0.160462370432559 0.745128428519854 0.617209424005964 0.745128428519854 0.617209424005964 0.764937625105012 0.617209424005964 -0.384383704269052 -0.185277723764331 -0.183439754287892 0.826608045956746 0.759634356573185 -0.161459477805362 -0.161459477805362 -0.219494886906834 0.769354454310811 0.615946267685588 0.742622194308842 0.615946267685588 -0.134980582182912 0.746817040439761 -0.185277723764331 0.742622194308842 -0.161459477805362 0.74851216738665 -0.161459477805362 0.746817040439761 0.83911522634826 -0.160462370432559 0.769354454310811 -0.160462370432559 -0.160462370432559 -0.160462370432559 -0.160462370432559 -0.219494886906834 -0.160462370432559 -0.160462370432559 0.745128428519854 0.745128428519854 -0.161459477805362 -0.160462370432559 0.617209424005964 -0.160462370432559 -0.161459477805362 0.769354454310811 0.769354454310811 0.745128428519854 -0.160462370432559 0.745128428519854 0.745128428519854 -0.160462370432559 0.769354454310811 0.769354454310811 0.746817040439761 0.746038698046167 0.766120683219803 -0.161459477805362 0.741862128609617 -0.204909944615785 -0.369963234415544 -0.184360000384397 -0.161459477805362 0.119982871487081 0.741862128609617 -0.184360000384397 0.450478715937896 -0.38271623915558 -0.385218573297059 0.266999760242129 0.282949119465247 0.255221215034897 -0.245304689148789 -0.147098755766039 -0.106827110046613 -0.168332560077535 -0.161459477805362 -0.161459477805362 -0.160462370432559 -0.161459477805362 0.112868827871845 -0.185277723764331 0.112868827871845 -0.185277723764331 -0.185277723764331 0.123812876283237 0.112868827871845 0.122247984766386 0.661556630512345 -0.185277723764331 -0.185277723764331 0.741862128609617 0.112868827871845 0.112868827871845 -0.185277723764331 0.745128428519854 0.759634356573185 -0.160462370432559 -0.160462370432559 0.745128428519854 0.745128428519854 0.740923711340395 0.759634356573185 0.829741425294334 0.994082022481712 0.710101702711977 0.617209424005964 0.829741425294334 0.472880182078245 0.772582102841566 0.769354454310811 0.766120683219803 0.769354454310811 0.769354454310811 0.766120683219803 0.740923711340395 0.665362252243502 0.759634356573185 0.746038698046167 -0.0860684029080713 -0.133957685857299 -0.153364502847906 0.450478715937896 -0.058357177247243 -0.262188645864899 0.288509808921442 -0.0705927423185435 0.745128428519854 0.742622194308842 -0.161459477805362 -0.210967632367637 -0.184360000384397 -0.185277723764331 0.746817040439761 -0.142815905234315 0.630036654114112 0.745128428519854 0.745128428519854 0.617209424005964 0.617209424005964 0.745128428519854 0.745128428519854 0.745128428519854 0.745128428519854 0.746817040439761 0.615946267685588 0.745128428519854 -0.231222697369761 0.745128428519854 0.745128428519854 -0.160462370432559 -0.185277723764331 0.769354454310811 -0.152332548636982 0.326479848486378 0.581908409118044 0.745128428519854 0.741770548717633 0.745128428519854 0.745128428519854 -0.161459477805362 0.83911522634826 0.745128428519854 0.615946267685588 -0.128192623671209 0.61608248555334 0.759634356573185 -0.185277723764331 0.615946267685588 0.617209424005964 0.617209424005964 0.660702619873044 -0.26860025220681 0.450478715937896 -0.0756736601396206 -0.185277723764331 -0.185277723764331 -0.185277723764331 -0.0552460413769329 0.745128428519854 0.617209424005964 0.746817040439761 0.743446281234964 0.745128428519854 0.617209424005964 0.742622194308842 0.746817040439761 0.746817040439761 0.617209424005964 0.617209424005964 0.112868827871845 0.617209424005964 0.742622194308842 0.746817040439761 0.112868827871845 0.742622194308842 0.46846699924305 0.583082330309734 0.615946267685588 0.746038698046167 -0.185277723764331 0.746038698046167 0.745128428519854 0.455028162160511 0.455028162160511 -0.0496126609908428 0.450478715937896 0.450478715937896 0.450478715937896 0.441871805346385 0.387494781762364 0.112868827871845 0.464021259139831 0.46846699924305 0.46846699924305 -0.160462370432559 -0.161459477805362 0.617209424005964 -0.12583035414725 0.450478715937896 -0.133957685857299 0.746817040439761 -0.160462370432559 -0.0756736601396206 -0.185277723764331 -0.185277723764331 -0.185277723764331 0.746817040439761 0.393814884329129 0.617209424005964 0.745128428519854 0.746817040439761 -0.160462370432559 0.764943325154596 0.742622194308842 0.746817040439761 0.745128428519854 1 0.746817040439761 0.615946267685588 0.742622194308842 -0.160462370432559 -0.185277723764331 -0.152332548636982 -0.160462370432559 -0.160462370432559 -0.0756736601396206 0.617209424005964 0.617209424005964 0.617209424005964 -0.161459477805362 0.615946267685588 0.742622194308842 -0.160462370432559
0.824581684705119 0.371013468817675 0.371013468817675 0.809441764515936 -0.352879212656887 0.823595714525141 0.368722242126027 0.987670461040584 0.997951989772257 0.248968200618884 0.517909825529043 0.823595714525141 0.823595714525141 0.823595714525141 0.99589712210015 0.826453322011133 0.987670461040584 0.617209424005964 1 1 0.997951989772257 0.826453322011133 0.474852819601598 0.368722242126027 0.823595714525141 0.368722242126027 0.823595714525141 0.99589712210015 0.823595714525141 0.99589712210015 0.468978235607533 0.99589712210015 -0.617253624192774 0.425744787006643 0.421521365499875 0.510190275923659 0.468853483675677 0.371013468817675 0.371013468817675 -0.355624652459475 0.474852819601598 0.997953439673397 0.824581684705118 0.997953439673397 0.373295589191247 0.826453322011133 0.425744787006643 0.824581684705118 0.371013468817675 0.824581684705118 0.371013468817675 0.826453322011133 0.517909825529043 0.368722242126027 0.474852819601598 0.368722242126027 0.368722242126027 0.368722242126027 0.368722242126027 -0.355624652459475 0.368722242126027 0.368722242126027 0.823595714525141 0.823595714525141 0.371013468817675 0.368722242126027 0.99589712210015 0.368722242126027 0.371013468817675 0.474852819601598 0.474852819601598 0.823595714525141 0.368722242126027 0.823595714525141 0.823595714525141 0.368722242126027 0.474852819601598 0.474852819601598 0.826453322011133 0.820842167105219 0.47285690560915 0.360526808507316 0.818974255364252 -0.331994192969103 -0.597826267362183 0.423635974695144 0.360526808507316 0.527501033328666 0.818974255364252 0.423635974695144 0.278039708790975 -0.614520496856586 -0.61861039248941 0.43259183975057 0.458432921566203 0.43122130719411 -0.416497015505339 -0.238328758513283 -0.173080814860631 -0.272731675069026 0.371013468817675 0.371013468817675 0.368722242126027 0.371013468817675 0.531320528138644 0.425744787006643 0.531320528138644 0.425744787006643 0.425744787006643 0.537032615564778 0.531320528138644 0.525827907491582 0.789241549182423 0.425744787006643 0.425744787006643 0.818974255364252 0.531320528138644 0.531320528138644 0.425744787006643 0.823595714525141 0.468853483675677 0.368722242126027 0.368722242126027 0.823595714525141 0.823595714525141 0.826453322011133 0.468853483675677 0.512124227179803 0.608451853631665 0.438281462916513 0.99589712210015 0.512124227179803 0.291866104804349 0.476844954692159 0.474852819601598 0.47285690560915 0.474852819601598 0.474852819601598 0.47285690560915 0.821714812359408 0.785543521355639 0.468853483675677 0.820842167105219 0.197774309396782 -0.21703765471994 -0.248480494436561 0.278039708790975 -0.134046710270032 -0.424796893351333 0.178070972984473 -0.122606132045857 0.823595714525141 0.824581684705118 0.371013468817675 -0.34180883207901 0.423635974695144 0.425744787006643 0.826453322011133 0.32817289590887 0.975480783588444 0.823595714525141 0.823595714525141 0.99589712210015 0.99589712210015 0.823595714525141 0.823595714525141 0.823595714525141 0.823595714525141 0.826453322011133 0.997953439673397 0.823595714525141 -0.374625999501146 0.823595714525141 0.823595714525141 0.368722242126027 0.425744787006643 0.474852819601598 0.35004093938527 0.201506439233832 0.942805450605727 0.823595714525141 0.81790603527447 0.823595714525141 0.823595714525141 0.371013468817675 0.517909825529043 0.823595714525141 0.993847869602275 -0.207697126267419 0.987698897722817 0.468853483675677 0.425744787006643 0.997953439673397 0.99589712210015 0.99589712210015 0.778158435673144 -0.435184949807595 0.278039708790975 -0.122606132045857 0.425744787006643 0.425744787006643 0.425744787006643 -0.125555126714478 0.823595714525141 0.99589712210015 0.826453322011133 0.825477889269663 0.823595714525141 0.99589712210015 0.824581684705118 0.826453322011133 0.826453322011133 0.99589712210015 0.99589712210015 0.531320528138644 0.99589712210015 0.824581684705118 0.826453322011133 0.531320528138644 0.824581684705118 0.289142246768605 0.944707432568464 0.99384790338738 0.820842167105219 0.425744787006643 0.820842167105219 0.823595714525141 0.280847669873581 0.280847669873581 -0.131271526789813 0.278039708790975 0.278039708790975 0.278039708790975 0.280847669873581 0.239165431056865 0.531320528138644 0.286398294080217 0.289142246768605 0.289142246768605 0.368722242126027 0.360526808507316 0.99589712210015 -0.203869787552101 0.278039708790975 -0.21703765471994 0.826453322011133 0.368722242126027 -0.122606132045857 0.425744787006643 0.425744787006643 0.425744787006643 0.826453322011133 0.89424483299765 0.99589712210015 0.823595714525141 0.826453322011133 0.368722242126027 0.469014393766948 0.824581684705118 0.826453322011133 0.823595714525141 0.617209424005964 0.826453322011133 0.99384790338738 0.824581684705118 0.368722242126027 0.425744787006643 0.35004093938527 0.368722242126027 0.368722242126027 -0.122606132045857 1 1 1 0.371013468817675 0.997953439673397 0.824581684705118 0.368722242126027
0.824581684705119 0.371013468817675 0.371013468817675 0.809441764515936 -0.352879212656887 0.823595714525141 0.368722242126027 0.987670461040584 0.997951989772257 0.248968200618884 0.517909825529043 0.823595714525141 0.823595714525141 0.823595714525141 0.99589712210015 0.826453322011133 0.987670461040584 0.617209424005964 1 1 0.997951989772257 0.826453322011133 0.474852819601598 0.368722242126027 0.823595714525141 0.368722242126027 0.823595714525141 0.99589712210015 0.823595714525141 0.99589712210015 0.468978235607533 0.99589712210015 -0.617253624192774 0.425744787006643 0.421521365499875 0.510190275923659 0.468853483675677 0.371013468817675 0.371013468817675 -0.355624652459475 0.474852819601598 0.997953439673397 0.824581684705118 0.997953439673397 0.373295589191247 0.826453322011133 0.425744787006643 0.824581684705118 0.371013468817675 0.824581684705118 0.371013468817675 0.826453322011133 0.517909825529043 0.368722242126027 0.474852819601598 0.368722242126027 0.368722242126027 0.368722242126027 0.368722242126027 -0.355624652459475 0.368722242126027 0.368722242126027 0.823595714525141 0.823595714525141 0.371013468817675 0.368722242126027 0.99589712210015 0.368722242126027 0.371013468817675 0.474852819601598 0.474852819601598 0.823595714525141 0.368722242126027 0.823595714525141 0.823595714525141 0.368722242126027 0.474852819601598 0.474852819601598 0.826453322011133 0.820842167105219 0.47285690560915 0.360526808507316 0.818974255364252 -0.331994192969103 -0.597826267362183 0.423635974695144 0.360526808507316 0.527501033328666 0.818974255364252 0.423635974695144 0.278039708790975 -0.614520496856586 -0.61861039248941 0.43259183975057 0.458432921566203 0.43122130719411 -0.416497015505339 -0.238328758513283 -0.173080814860631 -0.272731675069026 0.371013468817675 0.371013468817675 0.368722242126027 0.371013468817675 0.531320528138644 0.425744787006643 0.531320528138644 0.425744787006643 0.425744787006643 0.537032615564778 0.531320528138644 0.525827907491582 0.789241549182423 0.425744787006643 0.425744787006643 0.818974255364252 0.531320528138644 0.531320528138644 0.425744787006643 0.823595714525141 0.468853483675677 0.368722242126027 0.368722242126027 0.823595714525141 0.823595714525141 0.826453322011133 0.468853483675677 0.512124227179803 0.608451853631665 0.438281462916513 0.99589712210015 0.512124227179803 0.291866104804349 0.476844954692159 0.474852819601598 0.47285690560915 0.474852819601598 0.474852819601598 0.47285690560915 0.821714812359408 0.785543521355639 0.468853483675677 0.820842167105219 0.197774309396782 -0.21703765471994 -0.248480494436561 0.278039708790975 -0.134046710270032 -0.424796893351333 0.178070972984473 -0.122606132045857 0.823595714525141 0.824581684705118 0.371013468817675 -0.34180883207901 0.423635974695144 0.425744787006643 0.826453322011133 0.32817289590887 0.975480783588444 0.823595714525141 0.823595714525141 0.99589712210015 0.99589712210015 0.823595714525141 0.823595714525141 0.823595714525141 0.823595714525141 0.826453322011133 0.997953439673397 0.823595714525141 -0.374625999501146 0.823595714525141 0.823595714525141 0.368722242126027 0.425744787006643 0.474852819601598 0.35004093938527 0.201506439233832 0.942805450605727 0.823595714525141 0.81790603527447 0.823595714525141 0.823595714525141 0.371013468817675 0.517909825529043 0.823595714525141 0.993847869602275 -0.207697126267419 0.987698897722817 0.468853483675677 0.425744787006643 0.997953439673397 0.99589712210015 0.99589712210015 0.778158435673144 -0.435184949807595 0.278039708790975 -0.122606132045857 0.425744787006643 0.425744787006643 0.425744787006643 -0.125555126714478 0.823595714525141 0.99589712210015 0.826453322011133 0.825477889269663 0.823595714525141 0.99589712210015 0.824581684705118 0.826453322011133 0.826453322011133 0.99589712210015 0.99589712210015 0.531320528138644 0.99589712210015 0.824581684705118 0.826453322011133 0.531320528138644 0.824581684705118 0.289142246768605 0.944707432568464 0.99384790338738 0.820842167105219 0.425744787006643 0.820842167105219 0.823595714525141 0.280847669873581 0.280847669873581 -0.131271526789813 0.278039708790975 0.278039708790975 0.278039708790975 0.280847669873581 0.239165431056865 0.531320528138644 0.286398294080217 0.289142246768605 0.289142246768605 0.368722242126027 0.360526808507316 0.99589712210015 -0.203869787552101 0.278039708790975 -0.21703765471994 0.826453322011133 0.368722242126027 -0.122606132045857 0.425744787006643 0.425744787006643 0.425744787006643 0.826453322011133 0.89424483299765 0.99589712210015 0.823595714525141 0.826453322011133 0.368722242126027 0.469014393766948 0.824581684705118 0.826453322011133 0.823595714525141 0.617209424005964 0.826453322011133 0.99384790338738 0.824581684705118 0.368722242126027 0.425744787006643 0.35004093938527 0.368722242126027 0.368722242126027 -0.122606132045857 1 1 1 0.371013468817675 0.997953439673397 0.824581684705118 0.368722242126027
0.821529278110625 0.371774867548833 0.371774867548833 0.806424198109752 -0.352156512420208 0.820557850499555 0.369478938771568 0.985591573166111 0.995894191682201 0.250164456685694 0.518972686899733 0.820557850499555 0.820557850499555 0.820557850499555 0.993843502180654 0.823412796438823 0.985591573166111 0.618476069321548 0.997951989772257 0.997951989772257 1 0.823412796438823 0.475827318817174 0.369478938771568 0.820557850499555 0.369478938771568 0.820557850499555 0.993843502180654 0.820557850499555 0.993843502180654 0.469932137278187 0.993843502180654 -0.615964724418569 0.42661850607042 0.422386417202365 0.511237295132894 0.469815670974987 0.371774867548833 0.371774867548833 -0.354896329534001 0.475827318817174 0.995909620822135 0.821526821027393 0.995909620822135 0.374061671319917 0.823412796438823 0.42661850607042 0.821529278110625 0.371774867548833 0.821526821027393 0.371774867548833 0.823412796438823 0.518972686899733 0.369478938771568 0.475827318817174 0.369478938771568 0.369478938771568 0.369478938771568 0.369478938771568 -0.354896329534001 0.369478938771568 0.369478938771568 0.820557850499555 0.820557850499555 0.371774867548833 0.369478938771568 0.993843502180654 0.369478938771568 0.371774867548833 0.475827318817174 0.475827318817174 0.820557850499555 0.369478938771568 0.820557850499555 0.820557850499555 0.369478938771568 0.475827318817174 0.475827318817174 0.823412796438823 0.817765956525961 0.473827308783723 0.361307968068126 0.815883539427395 -0.33131426546635 -0.596524993994183 0.424505366026499 0.361307968068126 0.528583577902427 0.815883539427395 0.424505366026499 0.278610305546288 -0.613236900141093 -0.617318706529557 0.431705887238323 0.457494046254101 0.430295413541563 -0.415596716264857 -0.237840658778282 -0.172726343581569 -0.272173117809054 0.371774867548833 0.371774867548833 0.369478938771568 0.371774867548833 0.53241091113 0.42661850607042 0.53241091113 0.42661850607042 0.42661850607042 0.538134720977242 0.53241091113 0.526909446202231 0.78592753576892 0.42661850607042 0.42661850607042 0.815883539427395 0.53241091113 0.53241091113 0.42661850607042 0.820557850499555 0.469815670974987 0.369478938771568 0.369478938771568 0.820557850499555 0.820557850499555 0.823412796438823 0.469815670974987 0.513175215269299 0.609717716606086 0.439180909911842 0.993843502180654 0.513175215269299 0.292465076271811 0.477823542193628 0.475827318817174 0.473827308783723 0.475827318817174 0.475827318817174 0.473827308783723 0.818665056384331 0.782204225201658 0.469815670974987 0.817765956525961 0.198180184441454 -0.216593159383268 -0.24797160384256 0.278610305546288 -0.133772181236404 -0.423926904969036 0.178436412582445 -0.122355033433441 0.820557850499555 0.821526821027393 0.371774867548833 -0.341108804094979 0.424505366026499 0.42661850607042 0.823412796438823 0.328846376651609 0.973328207840333 0.820557850499555 0.820557850499555 0.993843502180654 0.993843502180654 0.820557850499555 0.820557850499555 0.820557850499555 0.820557850499555 0.823412796438823 0.995909620822135 0.820557850499555 -0.373858761622589 0.820557850499555 0.820557850499555 0.369478938771568 0.42661850607042 0.475827318817174 0.35075929801508 0.20191997340455 0.940874575400115 0.820557850499555 0.814875841794639 0.820557850499555 0.820557850499555 0.371774867548833 0.518972686899733 0.820557850499555 0.991798416081699 -0.20727176042855 0.985605885980393 0.469815670974987 0.42661850607042 0.995909620822135 0.993843502180654 0.993843502180654 0.774764716431924 -0.434293686579429 0.278610305546288 -0.122355033433441 0.42661850607042 0.42661850607042 0.42661850607042 -0.125297988530821 0.820557850499555 0.993843502180654 0.823412796438823 0.822451903331703 0.820557850499555 0.993843502180654 0.821529278110625 0.823412796438823 0.823412796438823 0.993843502180654 0.993843502180654 0.53241091113 0.993843502180654 0.821529278110625 0.823412796438823 0.53241091113 0.821526821027393 0.289735628298702 0.942772662084339 0.991798467003546 0.817765956525961 0.42661850607042 0.817765956525961 0.820557850499555 0.28142402916364 0.28142402916364 -0.131002681360334 0.278610305546288 0.278610305546288 0.278610305546288 0.28142402916364 0.239656249506999 0.53241091113 0.286986044434438 0.289735628298702 0.289735628298702 0.369478938771568 0.361307968068126 0.993843502180654 -0.203452260142066 0.278610305546288 -0.216593159383268 0.823412796438823 0.369478938771568 -0.122355033433441 0.42661850607042 0.42661850607042 0.42661850607042 0.823412796438823 0.891666239170651 0.993843502180654 0.820557850499555 0.823412796438823 0.369478938771568 0.46996832267391 0.821529278110625 0.823412796438823 0.820557850499555 0.618476069321548 0.823412796438823 0.991798467003546 0.821529278110625 0.369478938771568 0.42661850607042 0.35075929801508 0.369478938771568 0.369478938771568 -0.122355033433441 0.997951989772257 0.997951989772257 0.997951989772257 0.371774867548833 0.995909620822135 0.821526821027393 0.369478938771568
0.997735338153811 -0.216196831435831 -0.216196831435831 0.986562047889337 -0.291638197568957 0.997738921545077 -0.214861688664832 0.815627457986081 0.823415209955387 -0.251756701345574 0.626665549929347 0.997738921545077 0.997738921545077 0.997738921545077 0.826453322011133 1 0.815627457986081 0.746817040439761 0.826453322011133 0.826453322011133 0.823412796438823 1 0.574567016617547 -0.214861688664832 0.997738921545077 -0.214861688664832 0.997738921545077 0.826453322011133 0.997738921545077 0.826453322011133 0.569384649530605 0.826453322011133 -0.514695947541192 0.515146803416089 0.510036506930753 0.617324974485112 0.567307881992348 -0.216196831435831 -0.216196831435831 -0.293907175414188 0.574567016617547 0.824761935430516 0.997735338153811 0.824761935430516 -0.200815863172865 1 0.515146803416089 0.997735338153811 -0.216196831435831 0.997735338153811 -0.216196831435831 1 0.626665549929347 -0.214861688664832 0.574567016617547 -0.214861688664832 -0.214861688664832 -0.214861688664832 -0.214861688664832 -0.293907175414188 -0.214861688664832 -0.214861688664832 0.997738921545077 0.997738921545077 -0.216196831435831 -0.214861688664832 0.826453322011133 -0.214861688664832 -0.216196831435831 0.574567016617547 0.574567016617547 0.997738921545077 -0.214861688664832 0.997738921545077 0.997738921545077 -0.214861688664832 0.574567016617547 0.574567016617547 1 0.993210560407381 0.572151981261902 -0.216196831435831 0.990950406456494 -0.274377703667721 -0.501289350124794 0.512595162258223 -0.216196831435831 0.638270812494307 0.990950406456494 0.512595162258223 0.336425181417844 -0.512463184999392 -0.515813850565359 0.357516963036766 0.378873410947658 0.353151549011526 -0.340582832034159 -0.196967594204092 -0.143043214417962 -0.225399998878457 -0.216196831435831 -0.216196831435831 -0.214861688664832 -0.216196831435831 0.642892361840474 0.515146803416089 0.642892361840474 0.515146803416089 0.515146803416089 0.64980392874208 0.642892361840474 0.638403561765397 0.945545268630758 0.515146803416089 0.515146803416089 0.990950406456494 0.642892361840474 0.642892361840474 0.515146803416089 0.997738921545077 0.567307881992348 -0.214861688664832 -0.214861688664832 0.997738921545077 0.997738921545077 0.99546458202653 0.567307881992348 0.619665035568583 0.739522961449293 0.530316052030593 0.826453322011133 0.619665035568583 0.35315497806229 0.576977479540865 0.574567016617547 0.572151981261902 0.574567016617547 0.574567016617547 0.572151981261902 0.99546458202653 0.950499562932432 0.567307881992348 0.993210560407381 -0.115246972481225 -0.179371490744799 -0.205357530082064 0.336425181417844 -0.110783349007333 -0.351074803690218 0.215464041636553 -0.101328245128232 0.997738921545077 0.997735338153811 -0.216196831435831 -0.282489044764443 0.512595162258223 0.515146803416089 1 -0.191232788622791 0.800923711219264 0.997738921545077 0.997738921545077 0.826453322011133 0.826453322011133 0.997738921545077 0.997738921545077 0.997738921545077 0.997738921545077 1 0.824761935430516 0.997738921545077 -0.309610901799464 0.997738921545077 0.997738921545077 -0.214861688664832 0.515146803416089 0.574567016617547 0.423545928200109 0.243820714209818 0.779184696663306 0.997738921545077 0.99324266661195 0.997738921545077 0.997738921545077 -0.216196831435831 0.626665549929347 0.997738921545077 0.824761935430516 -0.171651979975874 0.819061563844795 0.567307881992348 0.515146803416089 0.824761935430516 0.826453322011133 0.826453322011133 0.941563685387015 -0.359660047457735 0.336425181417844 -0.101328245128232 0.515146803416089 0.515146803416089 0.515146803416089 -0.103765451568709 0.997738921545077 0.826453322011133 1 0.99548649934017 0.997738921545077 0.826453322011133 0.997735338153811 1 1 0.826453322011133 0.826453322011133 0.642892361840474 0.826453322011133 0.997735338153811 1 0.642892361840474 0.997735338153811 0.349859137918391 0.780756595974816 0.824761935430516 0.993210560407381 0.515146803416089 0.993210560407381 0.997738921545077 0.339822785381456 0.339822785381456 -0.108489789400912 0.336425181417844 0.336425181417844 0.336425181417844 0.339822785381456 0.28938770610162 0.642892361840474 0.34653898345194 0.349859137918391 0.349859137918391 -0.214861688664832 -0.216196831435831 0.826453322011133 -0.168488863180138 0.336425181417844 -0.179371490744799 1 -0.214861688664832 -0.101328245128232 0.515146803416089 0.515146803416089 0.515146803416089 1 0.677837116558762 0.826453322011133 0.997738921545077 1 -0.214861688664832 0.569403617992852 0.997735338153811 1 0.997738921545077 0.746817040439761 1 0.824761935430516 0.997735338153811 -0.214861688664832 0.515146803416089 0.423545928200109 -0.214861688664832 -0.214861688664832 -0.101328245128232 0.826453322011133 0.826453322011133 0.826453322011133 -0.216196831435831 0.824761935430516 0.997735338153811 -0.214861688664832
0.568257968293014 -0.0769572205652823 -0.0769572205652823 0.566846012563874 -0.167565689108914 0.573267875515363 -0.0732220805267353 0.468943730571655 0.467955215335234 -0.137525554727158 0.916863894436714 0.573267875515363 0.573267875515363 0.573267875515363 0.474852819601598 0.574567016617547 0.468943730571655 0.769354454310811 0.474852819601598 0.474852819601598 0.475827318817174 0.574567016617547 1 -0.0732220805267353 0.573267875515363 -0.0732220805267353 0.573267875515363 0.474852819601598 0.573267875515363 0.474852819601598 0.995822258218403 0.474852819601598 -0.295727315043884 -0.142544242062656 -0.14113019205907 0.898088735379658 0.978855261842421 -0.0769572205652823 -0.0769572205652823 -0.16886936894022 0.991593118476772 0.473881004660026 0.568257968293014 0.473881004660026 -0.0528617512984174 0.574567016617547 -0.142544242062656 0.575871170084758 -0.0769572205652823 0.575871170084758 -0.0769572205652823 0.574567016617547 0.916863894436714 -0.0732220805267353 1 -0.0732220805267353 -0.0732220805267353 -0.0732220805267353 -0.0732220805267353 -0.16886936894022 -0.0732220805267353 -0.0732220805267353 0.573267875515363 0.573267875515363 -0.0769572205652823 -0.0732220805267353 0.474852819601598 -0.0732220805267353 -0.0625496960634901 1 1 0.573267875515363 -0.0732220805267353 0.573267875515363 0.573267875515363 -0.0732220805267353 1 1 0.574567016617547 0.570893124166488 0.995796773421032 -0.0769572205652823 0.564608233115032 -0.157648378622736 -0.291885545553319 -0.141838187492479 -0.0769572205652823 -0.176613401450596 0.564608233115032 -0.141838187492479 -0.0930908862832721 -0.294444443331426 -0.296369625249347 0.205417454842201 0.217688165403909 0.190920949708445 -0.180602040667407 -0.11317108297218 -0.082187912955513 -0.129507404901194 -0.0769572205652823 -0.0769572205652823 -0.0732220805267353 -0.0769572205652823 -0.177892212159187 -0.142544242062656 -0.177892212159187 -0.142544242062656 -0.142544242062656 -0.155620469897978 -0.177892212159187 -0.155516072646355 0.601657148047387 -0.142544242062656 -0.142544242062656 0.564608233115032 -0.177892212159187 -0.177892212159187 -0.142544242062656 0.573267875515363 0.978855261842421 -0.0732220805267353 -0.0732220805267353 0.573267875515363 0.573267875515363 0.566947833164475 0.978855261842421 0.90279949368531 0.764801431946604 0.922983806401806 0.474852819601598 0.90279949368531 0.614645407495369 0.995822258218403 1 0.995796773421032 1 1 0.995796773421032 0.574567016617547 0.604489511646825 0.978855261842421 0.570893124166488 -0.0534815737982942 -0.103060942303483 -0.1179916633992 -0.0930908862832721 0.00322758027813626 -0.20171600256588 -0.0596202059358075 -0.0582198675024196 0.573267875515363 0.568257968293014 -0.0769572205652823 -0.162308887677447 -0.141838187492479 -0.142544242062656 0.574567016617547 -0.109876052838451 0.484721506221771 0.573267875515363 0.573267875515363 0.474852819601598 0.474852819601598 0.573267875515363 0.573267875515363 0.573267875515363 0.573267875515363 0.574567016617547 0.473881004660026 0.573267875515363 -0.177892212159187 0.573267875515363 0.573267875515363 -0.0732220805267353 -0.142544242062656 1 -0.11719772483038 0.424355570643753 0.447693826555884 0.573267875515363 0.570684475732485 0.573267875515363 0.573267875515363 -0.0769572205652823 0.916863894436714 0.573267875515363 0.473881004660026 -0.0986255660312341 0.470892870783656 0.978855261842421 -0.142544242062656 0.473881004660026 0.474852819601598 0.474852819601598 0.595126894733313 -0.206648800464316 -0.0930908862832721 -0.0582198675024196 -0.142544242062656 -0.142544242062656 -0.142544242062656 -0.0596202059358075 0.573267875515363 0.474852819601598 0.574567016617547 0.571973708008927 0.573267875515363 0.474852819601598 0.568257968293014 0.574567016617547 0.574567016617547 0.474852819601598 0.474852819601598 -0.177892212159187 0.474852819601598 0.568257968293014 0.574567016617547 -0.177892212159187 0.568257968293014 -0.0968081434506944 0.448596988053722 0.473881004660026 0.570893124166488 -0.142544242062656 0.570893124166488 0.573267875515363 -0.0940310238879527 -0.0940310238879527 0.00967184605491407 -0.0930908862832721 -0.0930908862832721 -0.0930908862832721 -0.0940310238879527 -0.0800753318373741 -0.177892212159187 -0.0958894365911879 -0.0968081434506944 -0.0968081434506944 -0.0732220805267353 -0.0769572205652823 0.474852819601598 -0.0968081434506944 -0.0930908862832721 -0.103060942303483 0.574567016617547 -0.0732220805267353 -0.0582198675024196 -0.142544242062656 -0.142544242062656 -0.142544242062656 0.574567016617547 0.528399335934501 0.474852819601598 0.573267875515363 0.574567016617547 -0.0732220805267353 0.995822258218403 0.575871170084758 0.574567016617547 0.573267875515363 0.769354454310811 0.574567016617547 0.473881004660026 0.568257968293014 -0.0732220805267353 -0.142544242062656 -0.11719772483038 -0.0732220805267353 -0.0732220805267353 -0.0582198675024196 0.474852819601598 0.474852819601598 0.474852819601598 -0.0769572205652823 0.473881004660026 0.568257968293014 -0.0732220805267353
-0.214375099596305 0.993824411014108 0.993824411014108 -0.217788317647642 -0.130114414490515 -0.215348608764406 1 0.370237733188485 0.369478938771568 0.853449729506514 -0.113629817378221 -0.215348608764406 -0.215348608764406 -0.215348608764406 0.368722242126027 -0.214861688664832 0.370237733188485 -0.160462370432559 0.368722242126027 0.368722242126027 0.369478938771568 -0.214861688664832 -0.0732220805267353 1 -0.215348608764406 1 -0.215348608764406 0.368722242126027 -0.215348608764406 0.368722242126027 -0.0756860977497857 0.368722242126027 -0.229631654609058 -0.110685312092271 -0.109587305159854 -0.118117321456267 -0.0658375110808851 0.993824411014108 0.993824411014108 -0.131126719210147 -0.0732220805267353 0.367967629813756 -0.214375099596305 0.367967629813756 0.987748724609555 -0.214861688664832 -0.110685312092271 -0.214375099596305 0.993824411014108 -0.214375099596305 0.993824411014108 -0.214861688664832 -0.113629817378221 1 -0.0732220805267353 1 1 1 1 -0.131126719210147 1 1 -0.215348608764406 -0.215348608764406 0.993824411014108 1 0.368722242126027 1 0.993824411014108 -0.0732220805267353 -0.0732220805267353 -0.215348608764406 1 -0.215348608764406 -0.215348608764406 1 -0.0732220805267353 -0.0732220805267353 -0.214861688664832 -0.213402898208874 -0.0707595285820236 0.993824411014108 -0.212917277714344 -0.122413643204389 -0.226648528465927 -0.110137062164226 0.993824411014108 -0.137139944598001 -0.212917277714344 -0.110137062164226 -0.0722848825888095 -0.228635507351104 -0.230130407168424 0.159506233078253 0.169034414704276 0.161894958729266 -0.156632062964675 -0.0878771142021296 -0.0638187461244125 -0.100562234730238 0.993824411014108 0.993824411014108 1 0.993824411014108 -0.138132938494766 -0.110685312092271 -0.138132938494766 -0.110685312092271 -0.110685312092271 -0.139617969430566 -0.138132938494766 -0.1386285328617 -0.205187356025291 -0.110685312092271 -0.110685312092271 -0.212917277714344 -0.138132938494766 -0.138132938494766 -0.110685312092271 -0.215348608764406 -0.0803462095741757 1 1 -0.215348608764406 -0.215348608764406 -0.214861688664832 -0.0803462095741757 -0.120664344056362 -0.161417636375685 -0.0287980277965963 0.368722242126027 -0.120664344056362 -0.0726662624052234 -0.0612564454922776 -0.0732220805267353 -0.0707595285820236 -0.0732220805267353 -0.0732220805267353 -0.0707595285820236 -0.214861688664832 -0.204225941166847 -0.0803462095741757 -0.213402898208874 0.536377486360538 -0.0800266106741101 -0.0916202850332325 -0.0722848825888095 -0.0355150216888854 -0.156632062964675 -0.0462949678325797 -0.045207607906348 -0.215348608764406 -0.214375099596305 0.993824411014108 -0.126032518942651 -0.110137062164226 -0.110685312092271 -0.214861688664832 0.87604282602863 0.376385257079761 -0.215348608764406 -0.215348608764406 0.368722242126027 0.368722242126027 -0.215348608764406 -0.215348608764406 -0.215348608764406 -0.215348608764406 -0.214861688664832 0.367967629813756 -0.215348608764406 -0.138132938494766 -0.215348608764406 -0.215348608764406 1 -0.110685312092271 -0.0732220805267353 -0.0910037933601893 0.00248438381067115 0.347633339635983 -0.215348608764406 -0.216323458392848 -0.215348608764406 -0.215348608764406 0.993824411014108 -0.113629817378221 -0.215348608764406 0.367967629813756 -0.0765825500804553 0.371761669630265 -0.0658375110808851 -0.110685312092271 0.367967629813756 0.368722242126027 0.368722242126027 -0.202305963427737 -0.160462370432559 -0.0722848825888095 -0.0188514518242743 -0.110685312092271 -0.110685312092271 -0.110685312092271 -0.0462949678325797 -0.215348608764406 0.368722242126027 -0.214861688664832 -0.215835863979317 -0.215348608764406 0.368722242126027 -0.214375099596305 -0.214861688664832 -0.214861688664832 0.368722242126027 0.368722242126027 -0.138132938494766 0.368722242126027 -0.214375099596305 -0.214861688664832 -0.138132938494766 -0.214375099596305 -0.0751713251679679 0.348334642689767 0.367967629813756 -0.213402898208874 -0.110685312092271 -0.213402898208874 -0.215348608764406 -0.0730148975138455 -0.0730148975138455 -0.0484027316852461 -0.0722848825888095 -0.0722848825888095 -0.0722848825888095 -0.0730148975138455 -0.0621783312118355 -0.138132938494766 -0.0744579511726786 -0.0751713251679679 -0.0751713251679679 1 0.993824411014108 0.368722242126027 -0.0751713251679679 -0.0722848825888095 -0.0800266106741101 -0.214861688664832 1 -0.0188514518242743 -0.110685312092271 -0.110685312092271 -0.110685312092271 -0.214861688664832 0.410301002418261 0.368722242126027 -0.215348608764406 -0.214861688664832 1 -0.0756860977497857 -0.214375099596305 -0.214861688664832 -0.215348608764406 -0.160462370432559 -0.214861688664832 0.367967629813756 -0.214375099596305 1 -0.110685312092271 -0.0910037933601893 1 1 -0.0188514518242743 0.368722242126027 0.368722242126027 0.368722242126027 0.993824411014108 0.367967629813756 -0.214375099596305 1
0.995479380276996 -0.216686777239314 -0.216686777239314 0.984264273705474 -0.292299108786227 1 -0.215348608764406 0.817531963845302 0.820562697913315 -0.252327233015736 0.62524860995596 1 1 1 0.828326232609334 0.997738921545077 0.817531963845302 0.745128428519854 0.823595714525141 0.823595714525141 0.820557850499555 0.997738921545077 0.573267875515363 -0.215348608764406 1 -0.215348608764406 1 0.828326232609334 1 0.828326232609334 0.568073971441073 0.828326232609334 -0.515862352792798 0.513982016077763 0.508883274373707 0.615929154285617 0.566025154363067 -0.216686777239314 -0.216686777239314 -0.294573228594761 0.573267875515363 0.826631013004191 0.995479380276996 0.826631013004191 -0.201415046624531 0.997738921545077 0.513982016077763 0.995479380276996 -0.216686777239314 0.995479380276996 -0.216686777239314 0.997738921545077 0.62524860995596 -0.215348608764406 0.573267875515363 -0.215348608764406 -0.215348608764406 -0.215348608764406 -0.215348608764406 -0.294573228594761 -0.215348608764406 -0.215348608764406 1 1 -0.216686777239314 -0.215348608764406 0.828326232609334 -0.215348608764406 -0.216686777239314 0.573267875515363 0.573267875515363 1 -0.215348608764406 1 1 -0.215348608764406 0.573267875515363 0.573267875515363 0.997738921545077 0.990964833408041 0.570858300744129 -0.216686777239314 0.988709789842558 -0.274999499110273 -0.502466670707993 0.511436144380743 -0.216686777239314 0.63682763211177 0.988709789842558 0.511436144380743 0.335664497688446 -0.513624530358906 -0.516982789211611 0.35832716887813 0.379732014825023 0.353904727723408 -0.341439647215828 -0.197413962661767 -0.143367379310458 -0.225910800923159 -0.216686777239314 -0.216686777239314 -0.215348608764406 -0.216686777239314 0.641438731772283 0.513982016077763 0.641438731772283 0.513982016077763 0.513982016077763 0.648334671078876 0.641438731772283 0.636939858712801 0.943383272777745 0.513982016077763 0.513982016077763 0.988709789842558 0.641438731772283 0.641438731772283 0.513982016077763 1 0.566025154363067 -0.215348608764406 -0.215348608764406 1 1 0.993202505172944 0.566025154363067 0.61826392430739 0.737817417272896 0.529116965831047 0.828326232609334 0.61826392430739 0.352356466950145 0.575672888192899 0.573267875515363 0.570858300744129 0.573267875515363 0.573267875515363 0.570858300744129 0.997738921545077 0.948350408849271 0.566025154363067 0.990964833408041 -0.115508145460293 -0.179777982868533 -0.20582291183354 0.335664497688446 -0.111034406511649 -0.351870410293859 0.214976860534197 -0.101557875452346 1 0.995479380276996 -0.216686777239314 -0.283129222148603 0.511436144380743 0.513982016077763 0.997738921545077 -0.191666160849626 0.802907122101483 1 1 0.828326232609334 0.828326232609334 1 1 1 1 0.997738921545077 0.826631013004191 1 -0.31031254280429 1 1 -0.215348608764406 0.513982016077763 0.573267875515363 0.422588257627186 0.243269416446054 0.780950486983788 1 0.995493555642629 1 1 -0.216686777239314 0.62524860995596 1 0.826631013004191 -0.172040978124876 0.820973882111104 0.566025154363067 0.513982016077763 0.826631013004191 0.828326232609334 0.828326232609334 0.939434736024048 -0.360475109962406 0.335664497688446 -0.101557875452346 0.513982016077763 0.513982016077763 0.513982016077763 -0.10400060509619 1 0.828326232609334 0.997738921545077 0.997742473350224 1 0.828326232609334 0.995479380276996 0.997738921545077 0.997738921545077 0.828326232609334 0.828326232609334 0.641438731772283 0.828326232609334 0.995479380276996 0.997738921545077 0.641438731772283 0.995479380276996 0.349068078959385 0.777679868862773 0.826631013004191 0.990964833408041 0.513982016077763 0.990964833408041 1 0.339054419402939 0.339054419402939 -0.10873564923468 0.335664497688446 0.335664497688446 0.335664497688446 0.339054419402939 0.288733377794235 0.641438731772283 0.345755431622667 0.349068078959385 0.349068078959385 -0.215348608764406 -0.216686777239314 0.828326232609334 -0.168870693065897 0.335664497688446 -0.179777982868533 0.997738921545077 -0.215348608764406 -0.101557875452346 0.513982016077763 0.513982016077763 0.513982016077763 0.997738921545077 0.680302765341386 0.828326232609334 1 0.997738921545077 -0.215348608764406 0.568093114219229 0.995479380276996 0.997738921545077 1 0.745128428519853 0.997738921545077 0.826631013004191 0.995479380276996 -0.215348608764406 0.513982016077763 0.422588257627186 -0.215348608764406 -0.215348608764406 -0.101557875452346 0.823595714525141 0.823595714525141 0.823595714525141 -0.216686777239314 0.826631013004191 0.995479380276996 -0.215348608764406
-0.214375099596305 0.993824411014108 0.993824411014108 -0.217788317647642 -0.130114414490515 -0.215348608764406 1 0.370237733188485 0.369478938771568 0.853449729506514 -0.113629817378221 -0.215348608764406 -0.215348608764406 -0.215348608764406 0.368722242126027 -0.214861688664832 0.370237733188485 -0.160462370432559 0.368722242126027 0.368722242126027 0.369478938771568 -0.214861688664832 -0.0732220805267353 1 -0.215348608764406 1 -0.215348608764406 0.368722242126027 -0.215348608764406 0.368722242126027 -0.0756860977497857 0.368722242126027 -0.229631654609058 -0.110685312092271 -0.109587305159854 -0.118117321456267 -0.0658375110808851 0.993824411014108 0.993824411014108 -0.131126719210147 -0.0732220805267353 0.367967629813756 -0.214375099596305 0.367967629813756 0.987748724609555 -0.214861688664832 -0.110685312092271 -0.214375099596305 0.993824411014108 -0.214375099596305 0.993824411014108 -0.214861688664832 -0.113629817378221 1 -0.0732220805267353 1 1 1 1 -0.131126719210147 1 1 -0.215348608764406 -0.215348608764406 0.993824411014108 1 0.368722242126027 1 0.993824411014108 -0.0732220805267353 -0.0732220805267353 -0.215348608764406 1 -0.215348608764406 -0.215348608764406 1 -0.0732220805267353 -0.0732220805267353 -0.214861688664832 -0.213402898208874 -0.0707595285820236 0.993824411014108 -0.212917277714344 -0.122413643204389 -0.226648528465927 -0.110137062164226 0.993824411014108 -0.137139944598001 -0.212917277714344 -0.110137062164226 -0.0722848825888095 -0.228635507351104 -0.230130407168424 0.159506233078253 0.169034414704276 0.161894958729266 -0.156632062964675 -0.0878771142021296 -0.0638187461244125 -0.100562234730238 0.993824411014108 0.993824411014108 1 0.993824411014108 -0.138132938494766 -0.110685312092271 -0.138132938494766 -0.110685312092271 -0.110685312092271 -0.139617969430566 -0.138132938494766 -0.1386285328617 -0.205187356025291 -0.110685312092271 -0.110685312092271 -0.212917277714344 -0.138132938494766 -0.138132938494766 -0.110685312092271 -0.215348608764406 -0.0803462095741757 1 1 -0.215348608764406 -0.215348608764406 -0.214861688664832 -0.0803462095741757 -0.120664344056362 -0.161417636375685 -0.0287980277965963 0.368722242126027 -0.120664344056362 -0.0726662624052234 -0.0612564454922776 -0.0732220805267353 -0.0707595285820236 -0.0732220805267353 -0.0732220805267353 -0.0707595285820236 -0.214861688664832 -0.204225941166847 -0.0803462095741757 -0.213402898208874 0.536377486360538 -0.0800266106741101 -0.0916202850332325 -0.0722848825888095 -0.0355150216888854 -0.156632062964675 -0.0462949678325797 -0.045207607906348 -0.215348608764406 -0.214375099596305 0.993824411014108 -0.126032518942651 -0.110137062164226 -0.110685312092271 -0.214861688664832 0.87604282602863 0.376385257079761 -0.215348608764406 -0.215348608764406 0.368722242126027 0.368722242126027 -0.215348608764406 -0.215348608764406 -0.215348608764406 -0.215348608764406 -0.214861688664832 0.367967629813756 -0.215348608764406 -0.138132938494766 -0.215348608764406 -0.215348608764406 1 -0.110685312092271 -0.0732220805267353 -0.0910037933601893 0.00248438381067115 0.347633339635983 -0.215348608764406 -0.216323458392848 -0.215348608764406 -0.215348608764406 0.993824411014108 -0.113629817378221 -0.215348608764406 0.367967629813756 -0.0765825500804553 0.371761669630265 -0.0658375110808851 -0.110685312092271 0.367967629813756 0.368722242126027 0.368722242126027 -0.202305963427737 -0.160462370432559 -0.0722848825888095 -0.0188514518242743 -0.110685312092271 -0.110685312092271 -0.110685312092271 -0.0462949678325797 -0.215348608764406 0.368722242126027 -0.214861688664832 -0.215835863979317 -0.215348608764406 0.368722242126027 -0.214375099596305 -0.214861688664832 -0.214861688664832 0.368722242126027 0.368722242126027 -0.138132938494766 0.368722242126027 -0.214375099596305 -0.214861688664832 -0.138132938494766 -0.214375099596305 -0.0751713251679679 0.348334642689767 0.367967629813756 -0.213402898208874 -0.110685312092271 -0.213402898208874 -0.215348608764406 -0.0730148975138455 -0.0730148975138455 -0.0484027316852461 -0.0722848825888095 -0.0722848825888095 -0.0722848825888095 -0.0730148975138455 -0.0621783312118355 -0.138132938494766 -0.0744579511726786 -0.0751713251679679 -0.0751713251679679 1 0.993824411014108 0.368722242126027 -0.0751713251679679 -0.0722848825888095 -0.0800266106741101 -0.214861688664832 1 -0.0188514518242743 -0.110685312092271 -0.110685312092271 -0.110685312092271 -0.214861688664832 0.410301002418261 0.368722242126027 -0.215348608764406 -0.214861688664832 1 -0.0756860977497857 -0.214375099596305 -0.214861688664832 -0.215348608764406 -0.160462370432559 -0.214861688664832 0.367967629813756 -0.214375099596305 1 -0.110685312092271 -0.0910037933601893 1 1 -0.0188514518242743 0.368722242126027 0.368722242126027 0.368722242126027 0.993824411014108 0.367967629813756 -0.214375099596305 1
0.995479380276996 -0.216686777239314 -0.216686777239314 0.984264273705474 -0.292299108786227 1 -0.215348608764406 0.817531963845302 0.820562697913315 -0.252327233015736 0.62524860995596 1 1 1 0.828326232609334 0.997738921545077 0.817531963845302 0.745128428519854 0.823595714525141 0.823595714525141 0.820557850499555 0.997738921545077 0.573267875515363 -0.215348608764406 1 -0.215348608764406 1 0.828326232609334 1 0.828326232609334 0.568073971441073 0.828326232609334 -0.515862352792798 0.513982016077763 0.508883274373707 0.615929154285617 0.566025154363067 -0.216686777239314 -0.216686777239314 -0.294573228594761 0.573267875515363 0.826631013004191 0.995479380276996 0.826631013004191 -0.201415046624531 0.997738921545077 0.513982016077763 0.995479380276996 -0.216686777239314 0.995479380276996 -0.216686777239314 0.997738921545077 0.62524860995596 -0.215348608764406 0.573267875515363 -0.215348608764406 -0.215348608764406 -0.215348608764406 -0.215348608764406 -0.294573228594761 -0.215348608764406 -0.215348608764406 1 1 -0.216686777239314 -0.215348608764406 0.828326232609334 -0.215348608764406 -0.216686777239314 0.573267875515363 0.573267875515363 1 -0.215348608764406 1 1 -0.215348608764406 0.573267875515363 0.573267875515363 0.997738921545077 0.990964833408041 0.570858300744129 -0.216686777239314 0.988709789842558 -0.274999499110273 -0.502466670707993 0.511436144380743 -0.216686777239314 0.63682763211177 0.988709789842558 0.511436144380743 0.335664497688446 -0.513624530358906 -0.516982789211611 0.35832716887813 0.379732014825023 0.353904727723408 -0.341439647215828 -0.197413962661767 -0.143367379310458 -0.225910800923159 -0.216686777239314 -0.216686777239314 -0.215348608764406 -0.216686777239314 0.641438731772283 0.513982016077763 0.641438731772283 0.513982016077763 0.513982016077763 0.648334671078876 0.641438731772283 0.636939858712801 0.943383272777745 0.513982016077763 0.513982016077763 0.988709789842558 0.641438731772283 0.641438731772283 0.513982016077763 1 0.566025154363067 -0.215348608764406 -0.215348608764406 1 1 0.993202505172944 0.566025154363067 0.61826392430739 0.737817417272896 0.529116965831047 0.828326232609334 0.61826392430739 0.352356466950145 0.575672888192899 0.573267875515363 0.570858300744129 0.573267875515363 0.573267875515363 0.570858300744129 0.997738921545077 0.948350408849271 0.566025154363067 0.990964833408041 -0.115508145460293 -0.179777982868533 -0.20582291183354 0.335664497688446 -0.111034406511649 -0.351870410293859 0.214976860534197 -0.101557875452346 1 0.995479380276996 -0.216686777239314 -0.283129222148603 0.511436144380743 0.513982016077763 0.997738921545077 -0.191666160849626 0.802907122101483 1 1 0.828326232609334 0.828326232609334 1 1 1 1 0.997738921545077 0.826631013004191 1 -0.31031254280429 1 1 -0.215348608764406 0.513982016077763 0.573267875515363 0.422588257627186 0.243269416446054 0.780950486983788 1 0.995493555642629 1 1 -0.216686777239314 0.62524860995596 1 0.826631013004191 -0.172040978124876 0.820973882111104 0.566025154363067 0.513982016077763 0.826631013004191 0.828326232609334 0.828326232609334 0.939434736024048 -0.360475109962406 0.335664497688446 -0.101557875452346 0.513982016077763 0.513982016077763 0.513982016077763 -0.10400060509619 1 0.828326232609334 0.997738921545077 0.997742473350224 1 0.828326232609334 0.995479380276996 0.997738921545077 0.997738921545077 0.828326232609334 0.828326232609334 0.641438731772283 0.828326232609334 0.995479380276996 0.997738921545077 0.641438731772283 0.995479380276996 0.349068078959385 0.777679868862773 0.826631013004191 0.990964833408041 0.513982016077763 0.990964833408041 1 0.339054419402939 0.339054419402939 -0.10873564923468 0.335664497688446 0.335664497688446 0.335664497688446 0.339054419402939 0.288733377794235 0.641438731772283 0.345755431622667 0.349068078959385 0.349068078959385 -0.215348608764406 -0.216686777239314 0.828326232609334 -0.168870693065897 0.335664497688446 -0.179777982868533 0.997738921545077 -0.215348608764406 -0.101557875452346 0.513982016077763 0.513982016077763 0.513982016077763 0.997738921545077 0.680302765341386 0.828326232609334 1 0.997738921545077 -0.215348608764406 0.568093114219229 0.995479380276996 0.997738921545077 1 0.745128428519853 0.997738921545077 0.826631013004191 0.995479380276996 -0.215348608764406 0.513982016077763 0.422588257627186 -0.215348608764406 -0.215348608764406 -0.101557875452346 0.823595714525141 0.823595714525141 0.823595714525141 -0.216686777239314 0.826631013004191 0.995479380276996 -0.215348608764406
0.824581684705119 0.360526808507316 0.360526808507316 0.809441764515936 -0.352879212656887 0.828326232609334 0.368722242126027 0.991792714058941 0.993843536013989 0.240440814415416 0.517909825529043 0.828326232609334 0.828326232609334 0.828326232609334 1 0.826453322011133 0.991792714058941 0.617209424005964 0.99589712210015 0.99589712210015 0.993843502180654 0.826453322011133 0.474852819601598 0.368722242126027 0.828326232609334 0.368722242126027 0.828326232609334 1 0.828326232609334 1 0.468978235607533 1 -0.622776790694852 0.425744787006643 0.421521365499875 0.510190275923659 0.468853483675677 0.360526808507316 0.360526808507316 -0.355624652459475 0.474852819601598 0.997953439673397 0.824581684705118 0.997953439673397 0.362931955478984 0.826453322011133 0.425744787006643 0.824581684705118 0.360526808507316 0.824581684705118 0.360526808507316 0.826453322011133 0.517909825529043 0.368722242126027 0.474852819601598 0.368722242126027 0.368722242126027 0.368722242126027 0.368722242126027 -0.355624652459475 0.368722242126027 0.368722242126027 0.828326232609334 0.828326232609334 0.371013468817675 0.368722242126027 1 0.368722242126027 0.371013468817675 0.474852819601598 0.474852819601598 0.828326232609334 0.368722242126027 0.828326232609334 0.828326232609334 0.368722242126027 0.474852819601598 0.474852819601598 0.826453322011133 0.820842167105219 0.47285690560915 0.371013468817675 0.818974255364252 -0.331994192969103 -0.603483761220868 0.423635974695144 0.371013468817675 0.527501033328666 0.818974255364252 0.423635974695144 0.278039708790975 -0.620075171036082 -0.624129441830001 0.43259183975057 0.458432921566203 0.431168043603999 -0.416559508334497 -0.238328758513283 -0.173080814860631 -0.272731675069026 0.360526808507316 0.360526808507316 0.368722242126027 0.360526808507316 0.531320528138644 0.425744787006643 0.531320528138644 0.425744787006643 0.425744787006643 0.537032615564778 0.531320528138644 0.525827907491582 0.789241549182423 0.425744787006643 0.425744787006643 0.818974255364252 0.531320528138644 0.531320528138644 0.425744787006643 0.828326232609334 0.468853483675677 0.368722242126027 0.368722242126027 0.828326232609334 0.828326232609334 0.826453322011133 0.468853483675677 0.512124227179803 0.608451853631665 0.438281462916513 1 0.512124227179803 0.291866104804349 0.476844954692159 0.474852819601598 0.47285690560915 0.474852819601598 0.474852819601598 0.47285690560915 0.826453322011133 0.785543521355639 0.468853483675677 0.820842167105219 0.197774309396782 -0.21703765471994 -0.248480494436561 0.278039708790975 -0.134046710270032 -0.424796893351333 0.178070972984473 -0.122606132045857 0.828326232609334 0.824581684705118 0.360526808507316 -0.34180883207901 0.423635974695144 0.425744787006643 0.826453322011133 0.316019967321835 0.975480783588444 0.828326232609334 0.828326232609334 1 1 0.828326232609334 0.828326232609334 0.828326232609334 0.828326232609334 0.826453322011133 0.997953439673397 0.828326232609334 -0.374625999501146 0.828326232609334 0.828326232609334 0.368722242126027 0.425744787006643 0.474852819601598 0.35004093938527 0.201506439233832 0.942805450605727 0.828326232609334 0.822640390843353 0.828326232609334 0.828326232609334 0.360526808507316 0.517909825529043 0.828326232609334 0.997953439673397 -0.207697126267419 0.991824257978882 0.468853483675677 0.425744787006643 0.997953439673397 1 1 0.778158435673144 -0.435184949807595 0.278039708790975 -0.122606132045857 0.425744787006643 0.425744787006643 0.425744787006643 -0.125555126714478 0.828326232609334 1 0.826453322011133 0.830200432209703 0.828326232609334 1 0.824581684705118 0.826453322011133 0.826453322011133 1 1 0.531320528138644 1 0.824581684705118 0.826453322011133 0.531320528138644 0.824581684705118 0.289142246768605 0.940520749372809 0.997953439673397 0.820842167105219 0.425744787006643 0.820842167105219 0.828326232609334 0.280847669873581 0.280847669873581 -0.131271526789813 0.278039708790975 0.278039708790975 0.278039708790975 0.280847669873581 0.239165431056865 0.531320528138644 0.286398294080217 0.289142246768605 0.289142246768605 0.368722242126027 0.360526808507316 1 -0.203869787552101 0.278039708790975 -0.21703765471994 0.826453322011133 0.368722242126027 -0.122606132045857 0.425744787006643 0.425744787006643 0.425744787006643 0.826453322011133 0.898662786473409 1 0.828326232609334 0.826453322011133 0.368722242126027 0.469014393766948 0.824581684705118 0.826453322011133 0.828326232609334 0.617209424005964 0.826453322011133 0.997953439673397 0.824581684705118 0.368722242126027 0.425744787006643 0.35004093938527 0.368722242126027 0.368722242126027 -0.122606132045857 0.99589712210015 0.99589712210015 0.99589712210015 0.360526808507316 0.997953439673397 0.824581684705118 0.368722242126027
0.995479380276996 -0.216686777239314 -0.216686777239314 0.984264273705474 -0.292299108786227 1 -0.215348608764406 0.817531963845302 0.820562697913315 -0.252327233015736 0.62524860995596 1 1 1 0.828326232609334 0.997738921545077 0.817531963845302 0.745128428519854 0.823595714525141 0.823595714525141 0.820557850499555 0.997738921545077 0.573267875515363 -0.215348608764406 1 -0.215348608764406 1 0.828326232609334 1 0.828326232609334 0.568073971441073 0.828326232609334 -0.515862352792798 0.513982016077763 0.508883274373707 0.615929154285617 0.566025154363067 -0.216686777239314 -0.216686777239314 -0.294573228594761 0.573267875515363 0.826631013004191 0.995479380276996 0.826631013004191 -0.201415046624531 0.997738921545077 0.513982016077763 0.995479380276996 -0.216686777239314 0.995479380276996 -0.216686777239314 0.997738921545077 0.62524860995596 -0.215348608764406 0.573267875515363 -0.215348608764406 -0.215348608764406 -0.215348608764406 -0.215348608764406 -0.294573228594761 -0.215348608764406 -0.215348608764406 1 1 -0.216686777239314 -0.215348608764406 0.828326232609334 -0.215348608764406 -0.216686777239314 0.573267875515363 0.573267875515363 1 -0.215348608764406 1 1 -0.215348608764406 0.573267875515363 0.573267875515363 0.997738921545077 0.990964833408041 0.570858300744129 -0.216686777239314 0.988709789842558 -0.274999499110273 -0.502466670707993 0.511436144380743 -0.216686777239314 0.63682763211177 0.988709789842558 0.511436144380743 0.335664497688446 -0.513624530358906 -0.516982789211611 0.35832716887813 0.379732014825023 0.353904727723408 -0.341439647215828 -0.197413962661767 -0.143367379310458 -0.225910800923159 -0.216686777239314 -0.216686777239314 -0.215348608764406 -0.216686777239314 0.641438731772283 0.513982016077763 0.641438731772283 0.513982016077763 0.513982016077763 0.648334671078876 0.641438731772283 0.636939858712801 0.943383272777745 0.513982016077763 0.513982016077763 0.988709789842558 0.641438731772283 0.641438731772283 0.513982016077763 1 0.566025154363067 -0.215348608764406 -0.215348608764406 1 1 0.993202505172944 0.566025154363067 0.61826392430739 0.737817417272896 0.529116965831047 0.828326232609334 0.61826392430739 0.352356466950145 0.575672888192899 0.573267875515363 0.570858300744129 0.573267875515363 0.573267875515363 0.570858300744129 0.997738921545077 0.948350408849271 0.566025154363067 0.990964833408041 -0.115508145460293 -0.179777982868533 -0.20582291183354 0.335664497688446 -0.111034406511649 -0.351870410293859 0.214976860534197 -0.101557875452346 1 0.995479380276996 -0.216686777239314 -0.283129222148603 0.511436144380743 0.513982016077763 0.997738921545077 -0.191666160849626 0.802907122101483 1 1 0.828326232609334 0.828326232609334 1 1 1 1 0.997738921545077 0.826631013004191 1 -0.31031254280429 1 1 -0.215348608764406 0.513982016077763 0.573267875515363 0.422588257627186 0.243269416446054 0.780950486983788 1 0.995493555642629 1 1 -0.216686777239314 0.62524860995596 1 0.826631013004191 -0.172040978124876 0.820973882111104 0.566025154363067 0.513982016077763 0.826631013004191 0.828326232609334 0.828326232609334 0.939434736024048 -0.360475109962406 0.335664497688446 -0.101557875452346 0.513982016077763 0.513982016077763 0.513982016077763 -0.10400060509619 1 0.828326232609334 0.997738921545077 0.997742473350224 1 0.828326232609334 0.995479380276996 0.997738921545077 0.997738921545077 0.828326232609334 0.828326232609334 0.641438731772283 0.828326232609334 0.995479380276996 0.997738921545077 0.641438731772283 0.995479380276996 0.349068078959385 0.777679868862773 0.826631013004191 0.990964833408041 0.513982016077763 0.990964833408041 1 0.339054419402939 0.339054419402939 -0.10873564923468 0.335664497688446 0.335664497688446 0.335664497688446 0.339054419402939 0.288733377794235 0.641438731772283 0.345755431622667 0.349068078959385 0.349068078959385 -0.215348608764406 -0.216686777239314 0.828326232609334 -0.168870693065897 0.335664497688446 -0.179777982868533 0.997738921545077 -0.215348608764406 -0.101557875452346 0.513982016077763 0.513982016077763 0.513982016077763 0.997738921545077 0.680302765341386 0.828326232609334 1 0.997738921545077 -0.215348608764406 0.568093114219229 0.995479380276996 0.997738921545077 1 0.745128428519853 0.997738921545077 0.826631013004191 0.995479380276996 -0.215348608764406 0.513982016077763 0.422588257627186 -0.215348608764406 -0.215348608764406 -0.101557875452346 0.823595714525141 0.823595714525141 0.823595714525141 -0.216686777239314 0.826631013004191 0.995479380276996 -0.215348608764406
0.824581684705119 0.360526808507316 0.360526808507316 0.809441764515936 -0.352879212656887 0.828326232609334 0.368722242126027 0.991792714058941 0.993843536013989 0.240440814415416 0.517909825529043 0.828326232609334 0.828326232609334 0.828326232609334 1 0.826453322011133 0.991792714058941 0.617209424005964 0.99589712210015 0.99589712210015 0.993843502180654 0.826453322011133 0.474852819601598 0.368722242126027 0.828326232609334 0.368722242126027 0.828326232609334 1 0.828326232609334 1 0.468978235607533 1 -0.622776790694852 0.425744787006643 0.421521365499875 0.510190275923659 0.468853483675677 0.360526808507316 0.360526808507316 -0.355624652459475 0.474852819601598 0.997953439673397 0.824581684705118 0.997953439673397 0.362931955478984 0.826453322011133 0.425744787006643 0.824581684705118 0.360526808507316 0.824581684705118 0.360526808507316 0.826453322011133 0.517909825529043 0.368722242126027 0.474852819601598 0.368722242126027 0.368722242126027 0.368722242126027 0.368722242126027 -0.355624652459475 0.368722242126027 0.368722242126027 0.828326232609334 0.828326232609334 0.371013468817675 0.368722242126027 1 0.368722242126027 0.371013468817675 0.474852819601598 0.474852819601598 0.828326232609334 0.368722242126027 0.828326232609334 0.828326232609334 0.368722242126027 0.474852819601598 0.474852819601598 0.826453322011133 0.820842167105219 0.47285690560915 0.371013468817675 0.818974255364252 -0.331994192969103 -0.603483761220868 0.423635974695144 0.371013468817675 0.527501033328666 0.818974255364252 0.423635974695144 0.278039708790975 -0.620075171036082 -0.624129441830001 0.43259183975057 0.458432921566203 0.431168043603999 -0.416559508334497 -0.238328758513283 -0.173080814860631 -0.272731675069026 0.360526808507316 0.360526808507316 0.368722242126027 0.360526808507316 0.531320528138644 0.425744787006643 0.531320528138644 0.425744787006643 0.425744787006643 0.537032615564778 0.531320528138644 0.525827907491582 0.789241549182423 0.425744787006643 0.425744787006643 0.818974255364252 0.531320528138644 0.531320528138644 0.425744787006643 0.828326232609334 0.468853483675677 0.368722242126027 0.368722242126027 0.828326232609334 0.828326232609334 0.826453322011133 0.468853483675677 0.512124227179803 0.608451853631665 0.438281462916513 1 0.512124227179803 0.291866104804349 0.476844954692159 0.474852819601598 0.47285690560915 0.474852819601598 0.474852819601598 0.47285690560915 0.826453322011133 0.785543521355639 0.468853483675677 0.820842167105219 0.197774309396782 -0.21703765471994 -0.248480494436561 0.278039708790975 -0.134046710270032 -0.424796893351333 0.178070972984473 -0.122606132045857 0.828326232609334 0.824581684705118 0.360526808507316 -0.34180883207901 0.423635974695144 0.425744787006643 0.826453322011133 0.316019967321835 0.975480783588444 0.828326232609334 0.828326232609334 1 1 0.828326232609334 0.828326232609334 0.828326232609334 0.828326232609334 0.826453322011133 0.997953439673397 0.828326232609334 -0.374625999501146 0.828326232609334 0.828326232609334 0.368722242126027 0.425744787006643 0.474852819601598 0.35004093938527 0.201506439233832 0.942805450605727 0.828326232609334 0.822640390843353 0.828326232609334 0.828326232609334 0.360526808507316 0.517909825529043 0.828326232609334 0.997953439673397 -0.207697126267419 0.991824257978882 0.468853483675677 0.425744787006643 0.997953439673397 1 1 0.778158435673144 -0.435184949807595 0.278039708790975 -0.122606132045857 0.425744787006643 0.425744787006643 0.425744787006643 -0.125555126714478 0.828326232609334 1 0.826453322011133 0.830200432209703 0.828326232609334 1 0.824581684705118 0.826453322011133 0.826453322011133 1 1 0.531320528138644 1 0.824581684705118 0.826453322011133 0.531320528138644 0.824581684705118 0.289142246768605 0.940520749372809 0.997953439673397 0.820842167105219 0.425744787006643 0.820842167105219 0.828326232609334 0.280847669873581 0.280847669873581 -0.131271526789813 0.278039708790975 0.278039708790975 0.278039708790975 0.280847669873581 0.239165431056865 0.531320528138644 0.286398294080217 0.289142246768605 0.289142246768605 0.368722242126027 0.360526808507316 1 -0.203869787552101 0.278039708790975 -0.21703765471994 0.826453322011133 0.368722242126027 -0.122606132045857 0.425744787006643 0.425744787006643 0.425744787006643 0.826453322011133 0.898662786473409 1 0.828326232609334 0.826453322011133 0.368722242126027 0.469014393766948 0.824581684705118 0.826453322011133 0.828326232609334 0.617209424005964 0.826453322011133 0.997953439673397 0.824581684705118 0.368722242126027 0.425744787006643 0.35004093938527 0.368722242126027 0.368722242126027 -0.122606132045857 0.99589712210015 0.99589712210015 0.99589712210015 0.360526808507316 0.997953439673397 0.824581684705118 0.368722242126027
0.563098867697576 -0.0794446364142479 -0.0794446364142479 0.561593168752061 -0.168268672171178 0.568073971441073 -0.0756860977497857 0.463123651610679 0.462119745550063 -0.140755770790615 0.912655863621765 0.568073971441073 0.568073971441073 0.568073971441073 0.468978235607533 0.569384649530605 0.463123651610679 0.764937625105012 0.468978235607533 0.468978235607533 0.469932137278187 0.569384649530605 0.995822258218403 -0.0756860977497857 0.568073971441073 -0.0756860977497857 0.568073971441073 0.468978235607533 0.568073971441073 0.468978235607533 1 0.468978235607533 -0.285517920826742 -0.143142253435546 -0.14172227111248 0.893953026370737 0.97474750982241 -0.0794446364142479 -0.0794446364142479 -0.169577821289453 0.987432400625089 0.467990718330963 0.563098867697576 0.467990718330963 -0.0546448760963217 0.569384649530605 -0.143142253435546 0.570700257757684 -0.0794446364142479 0.570700257757684 -0.0794446364142479 0.569384649530605 0.912655863621765 -0.0756860977497857 0.995822258218403 -0.0756860977497857 -0.0756860977497857 -0.0756860977497857 -0.0756860977497857 -0.169577821289453 -0.0756860977497857 -0.0756860977497857 0.568073971441073 0.568073971441073 -0.0794446364142479 -0.0756860977497857 0.468978235607533 -0.0756860977497857 -0.0650318197880516 0.995822258218403 0.995822258218403 0.568073971441073 -0.0756860977497857 0.568073971441073 0.568073971441073 -0.0756860977497857 0.995822258218403 0.995822258218403 0.569384649530605 0.565756775402215 0.991636591634732 -0.0794446364142479 0.559495314935849 -0.158309755904411 -0.28052800934157 -0.142433236776848 -0.0794446364142479 -0.177354342095716 0.559495314935849 -0.142433236776848 -0.0934814275489459 -0.284116803165872 -0.285991708038604 0.206279236226058 0.21860142571363 0.192059406333809 -0.162990935004603 -0.113645866055104 -0.0825327133202977 -0.130050723241406 -0.0794446364142479 -0.0794446364142479 -0.0756860977497857 -0.0794446364142479 -0.178638517758629 -0.143142253435546 -0.178638517758629 -0.143142253435546 -0.143142253435546 -0.156818310713768 -0.178638517758629 -0.156663827573197 0.596641270994533 -0.143142253435546 -0.143142253435546 0.559495314935849 -0.178638517758629 -0.178638517758629 -0.143142253435546 0.568073971441073 0.97474750982241 -0.0756860977497857 -0.0756860977497857 0.568073971441073 0.568073971441073 0.561777233913728 0.97474750982241 0.89864564609027 0.760372713322474 0.919127818390065 0.468978235607533 0.89864564609027 0.612077577695608 0.99164395396881 0.995822258218403 0.991636591634732 0.995822258218403 0.995822258218403 0.991636591634732 0.569384649530605 0.59949430198218 0.97474750982241 0.565756775402215 -0.0546092205016974 -0.103493310631421 -0.118486670111486 -0.0934814275489459 0.0248729353127672 -0.181827728321378 -0.0598703287095319 -0.058464115480387 0.568073971441073 0.563098867697576 -0.0794446364142479 -0.162989817046095 -0.142433236776848 -0.143142253435546 0.569384649530605 -0.110337012385149 0.478964327096732 0.568073971441073 0.568073971441073 0.468978235607533 0.468978235607533 0.568073971441073 0.568073971441073 0.568073971441073 0.568073971441073 0.569384649530605 0.467990718330963 0.568073971441073 -0.178638517758629 0.568073971441073 0.568073971441073 -0.0756860977497857 -0.143142253435546 0.995822258218403 -0.117689400757174 0.422582722646023 0.441450768254178 0.568073971441073 0.565486744515743 0.568073971441073 0.568073971441073 -0.0794446364142479 0.912655863621765 0.568073971441073 0.467990718330963 -0.0990393267646786 0.465067297544882 0.97474750982241 -0.143142253435546 0.467990718330963 0.468978235607533 0.468978235607533 0.590195728830359 -0.207515747673712 -0.0934814275489459 -0.058464115480387 -0.143142253435546 -0.143142253435546 -0.143142253435546 -0.0598703287095319 0.568073971441073 0.468978235607533 0.569384649530605 0.56676818411791 0.568073971441073 0.468978235607533 0.563098867697576 0.569384649530605 0.569384649530605 0.468978235607533 0.468978235607533 -0.178638517758629 0.468978235607533 0.563098867697576 0.569384649530605 -0.178638517758629 0.563098867697576 -0.0972142796083804 0.442372124457262 0.467990718330963 0.565756775402215 -0.143142253435546 0.565756775402215 0.568073971441073 -0.0944255092833336 -0.0944255092833336 0.0317313858359723 -0.0934814275489459 -0.0934814275489459 -0.0934814275489459 -0.0944255092833336 -0.0804112693570795 -0.178638517758629 -0.096291718526899 -0.0972142796083804 -0.0972142796083804 -0.0756860977497857 -0.0794446364142479 0.468978235607533 -0.0972142796083804 -0.0934814275489459 -0.103493310631421 0.569384649530605 -0.0756860977497857 -0.058464115480387 -0.143142253435546 -0.143142253435546 -0.143142253435546 0.569384649530605 0.523098371038068 0.468978235607533 0.568073971441073 0.569384649530605 -0.0756860977497857 0.991644024099946 0.570700257757684 0.569384649530605 0.568073971441073 0.764937625105012 0.569384649530605 0.467990718330963 0.563098867697576 -0.0756860977497857 -0.143142253435546 -0.117689400757174 -0.0756860977497857 -0.0756860977497857 -0.058464115480387 0.468978235607533 0.468978235607533 0.468978235607533 -0.0794446364142479 0.467990718330963 0.563098867697576 -0.0756860977497857
0.824581684705119 0.360526808507316 0.360526808507316 0.809441764515936 -0.352879212656887 0.828326232609334 0.368722242126027 0.991792714058941 0.993843536013989 0.240440814415416 0.517909825529043 0.828326232609334 0.828326232609334 0.828326232609334 1 0.826453322011133 0.991792714058941 0.617209424005964 0.99589712210015 0.99589712210015 0.993843502180654 0.826453322011133 0.474852819601598 0.368722242126027 0.828326232609334 0.368722242126027 0.828326232609334 1 0.828326232609334 1 0.468978235607533 1 -0.622776790694852 0.425744787006643 0.421521365499875 0.510190275923659 0.468853483675677 0.360526808507316 0.360526808507316 -0.355624652459475 0.474852819601598 0.997953439673397 0.824581684705118 0.997953439673397 0.362931955478984 0.826453322011133 0.425744787006643 0.824581684705118 0.360526808507316 0.824581684705118 0.360526808507316 0.826453322011133 0.517909825529043 0.368722242126027 0.474852819601598 0.368722242126027 0.368722242126027 0.368722242126027 0.368722242126027 -0.355624652459475 0.368722242126027 0.368722242126027 0.828326232609334 0.828326232609334 0.371013468817675 0.368722242126027 1 0.368722242126027 0.371013468817675 0.474852819601598 0.474852819601598 0.828326232609334 0.368722242126027 0.828326232609334 0.828326232609334 0.368722242126027 0.474852819601598 0.474852819601598 0.826453322011133 0.820842167105219 0.47285690560915 0.371013468817675 0.818974255364252 -0.331994192969103 -0.603483761220868 0.423635974695144 0.371013468817675 0.527501033328666 0.818974255364252 0.423635974695144 0.278039708790975 -0.620075171036082 -0.624129441830001 0.43259183975057 0.458432921566203 0.431168043603999 -0.416559508334497 -0.238328758513283 -0.173080814860631 -0.272731675069026 0.360526808507316 0.360526808507316 0.368722242126027 0.360526808507316 0.531320528138644 0.425744787006643 0.531320528138644 0.425744787006643 0.425744787006643 0.537032615564778 0.531320528138644 0.525827907491582 0.789241549182423 0.425744787006643 0.425744787006643 0.818974255364252 0.531320528138644 0.531320528138644 0.425744787006643 0.828326232609334 0.468853483675677 0.368722242126027 0.368722242126027 0.828326232609334 0.828326232609334 0.826453322011133 0.468853483675677 0.512124227179803 0.608451853631665 0.438281462916513 1 0.512124227179803 0.291866104804349 0.476844954692159 0.474852819601598 0.47285690560915 0.474852819601598 0.474852819601598 0.47285690560915 0.826453322011133 0.785543521355639 0.468853483675677 0.820842167105219 0.197774309396782 -0.21703765471994 -0.248480494436561 0.278039708790975 -0.134046710270032 -0.424796893351333 0.178070972984473 -0.122606132045857 0.828326232609334 0.824581684705118 0.360526808507316 -0.34180883207901 0.423635974695144 0.425744787006643 0.826453322011133 0.316019967321835 0.975480783588444 0.828326232609334 0.828326232609334 1 1 0.828326232609334 0.828326232609334 0.828326232609334 0.828326232609334 0.826453322011133 0.997953439673397 0.828326232609334 -0.374625999501146 0.828326232609334 0.828326232609334 0.368722242126027 0.425744787006643 0.474852819601598 0.35004093938527 0.201506439233832 0.942805450605727 0.828326232609334 0.822640390843353 0.828326232609334 0.828326232609334 0.360526808507316 0.517909825529043 0.828326232609334 0.997953439673397 -0.207697126267419 0.991824257978882 0.468853483675677 0.425744787006643 0.997953439673397 1 1 0.778158435673144 -0.435184949807595 0.278039708790975 -0.122606132045857 0.425744787006643 0.425744787006643 0.425744787006643 -0.125555126714478 0.828326232609334 1 0.826453322011133 0.830200432209703 0.828326232609334 1 0.824581684705118 0.826453322011133 0.826453322011133 1 1 0.531320528138644 1 0.824581684705118 0.826453322011133 0.531320528138644 0.824581684705118 0.289142246768605 0.940520749372809 0.997953439673397 0.820842167105219 0.425744787006643 0.820842167105219 0.828326232609334 0.280847669873581 0.280847669873581 -0.131271526789813 0.278039708790975 0.278039708790975 0.278039708790975 0.280847669873581 0.239165431056865 0.531320528138644 0.286398294080217 0.289142246768605 0.289142246768605 0.368722242126027 0.360526808507316 1 -0.203869787552101 0.278039708790975 -0.21703765471994 0.826453322011133 0.368722242126027 -0.122606132045857 0.425744787006643 0.425744787006643 0.425744787006643 0.826453322011133 0.898662786473409 1 0.828326232609334 0.826453322011133 0.368722242126027 0.469014393766948 0.824581684705118 0.826453322011133 0.828326232609334 0.617209424005964 0.826453322011133 0.997953439673397 0.824581684705118 0.368722242126027 0.425744787006643 0.35004093938527 0.368722242126027 0.368722242126027 -0.122606132045857 0.99589712210015 0.99589712210015 0.99589712210015 0.360526808507316 0.997953439673397 0.824581684705118 0.368722242126027
-0.513530335266407 -0.215012709877538 -0.215012709877538 -0.482589783024085 0.566622292174968 -0.515862352792798 -0.229631654609058 -0.620227583589255 -0.615964724418569 -0.255841047087927 -0.322542219012307 -0.515862352792798 -0.515862352792798 -0.515862352792798 -0.622776790694852 -0.514695947541192 -0.620227583589255 -0.384383704269052 -0.617253624192774 -0.617253624192774 -0.615964724418569 -0.514695947541192 -0.295727315043884 -0.229631654609058 -0.515862352792798 -0.229631654609058 -0.515862352792798 -0.622776790694852 -0.515862352792798 -0.622776790694852 -0.285517920826742 -0.622776790694852 1 -0.265143972107061 -0.262513723215324 -0.317734662683457 -0.291991067869639 -0.215012709877538 -0.215012709877538 0.571030677078851 -0.295727315043884 -0.618544099688089 -0.513530335266407 -0.618544099688089 -0.216750864804938 -0.514695947541192 -0.265143972107061 -0.513530335266407 -0.215012709877538 -0.513530335266407 -0.215012709877538 -0.514695947541192 -0.322542219012308 -0.229631654609058 -0.295727315043884 -0.229631654609058 -0.229631654609058 -0.229631654609058 -0.229631654609058 0.571030677078851 -0.229631654609058 -0.229631654609058 -0.515862352792798 -0.515862352792798 -0.231058577414836 -0.229631654609058 -0.622776790694852 -0.229631654609058 -0.231058577414836 -0.295727315043884 -0.295727315043884 -0.515862352792798 -0.229631654609058 -0.515862352792798 -0.515862352792798 -0.229631654609058 -0.295727315043884 -0.295727315043884 -0.514695947541192 -0.511201450496795 -0.294484306133165 -0.231058577414836 -0.510038158417455 0.525105397787224 0.956088645065545 -0.263830652743527 -0.231058577414836 -0.328515400624644 -0.510038158417455 -0.263830652743527 -0.173156677526574 0.995661977615198 0.993484781134932 0.372994172221166 0.396493436180076 0.37876145673123 0.676054070478398 -0.210507488992169 0.277917895218155 0.437928450680909 -0.215012709877538 -0.215012709877538 -0.229631654609058 -0.215012709877538 -0.330894093344478 -0.265143972107061 -0.330894093344478 -0.265143972107061 -0.265143972107061 -0.334451448819894 -0.330894093344478 -0.332081277592494 -0.491521319082862 -0.265143972107061 -0.265143972107061 -0.510038158417455 -0.330894093344478 -0.330894093344478 -0.265143972107061 -0.515862352792798 -0.291991067869639 -0.229631654609058 -0.229631654609058 -0.515862352792798 -0.515862352792798 -0.514695947541192 -0.291991067869639 -0.318939082640118 -0.377552568588964 -0.272951522896191 -0.622776790694852 -0.318939082640118 -0.181767436062659 -0.296967970542214 -0.295727315043884 -0.294484306133165 -0.295727315043884 -0.295727315043884 -0.294484306133165 -0.514695947541192 -0.489218273180997 -0.291991067869639 -0.511201450496795 -0.123169249688018 -0.191701798796126 -0.219474163645499 -0.173156677526574 0.215240375481033 0.682101355892492 -0.11089846907118 0.196870104791573 -0.515862352792798 -0.513530335266407 -0.215012709877538 0.548846452189785 -0.263830652743527 -0.265143972107061 -0.514695947541192 -0.182395463657177 -0.604534512983568 -0.515862352792798 -0.515862352792798 -0.622776790694852 -0.622776790694852 -0.515862352792798 -0.515862352792798 -0.515862352792798 -0.515862352792798 -0.514695947541192 -0.618544099688089 -0.515862352792798 0.594677201129417 -0.515862352792798 -0.515862352792798 -0.229631654609058 -0.265143972107061 -0.295727315043884 -0.21799737284217 -0.125493533530391 -0.655294800332349 -0.515862352792798 -0.518197581359318 -0.515862352792798 -0.515862352792798 -0.215012709877538 -0.322542219012308 -0.515862352792798 -0.624053954760323 0.333501712605064 -0.61768512831739 -0.291991067869639 -0.265143972107061 -0.618544099688089 -0.622776790694852 -0.622776790694852 -0.484619013220647 -0.375320840884759 -0.173156677526574 -0.108293724823716 -0.265143972107061 -0.265143972107061 -0.265143972107061 0.201605340132201 -0.515862352792798 -0.622776790694852 -0.514695947541192 -0.517029560805037 -0.515862352792798 -0.622776790694852 -0.513530335266407 -0.514695947541192 -0.514695947541192 -0.622776790694852 -0.622776790694852 -0.330894093344478 -0.622776790694852 -0.513530335266407 -0.514695947541192 -0.330894093344478 -0.513530335266407 -0.180071080496849 -0.653953936883093 -0.624053954760323 -0.511201450496795 -0.265143972107061 -0.511201450496795 -0.515862352792798 -0.174905410517996 -0.174905410517996 0.210784230804985 -0.173156677526574 -0.173156677526574 -0.173156677526574 -0.174905410517996 -0.148946679598745 -0.330894093344478 -0.178362210447758 -0.180071080496849 -0.180071080496849 -0.229631654609058 -0.231058577414836 -0.622776790694852 -0.180071080496849 -0.173156677526574 -0.191701798796126 -0.514695947541192 -0.229631654609058 -0.108293724823716 -0.265143972107061 -0.265143972107061 -0.265143972107061 -0.514695947541192 -0.559666326076802 -0.622776790694852 -0.515862352792798 -0.514695947541192 -0.229631654609058 -0.285738635840825 -0.513530335266407 -0.514695947541192 -0.515862352792798 -0.384383704269052 -0.514695947541192 -0.624053954760323 -0.513530335266407 -0.229631654609058 -0.265143972107061 -0.21799737284217 -0.229631654609058 -0.229631654609058 -0.108293724823716 -0.617253624192774 -0.617253624192774 -0.617253624192774 -0.215012709877538 -0.618544099688089 -0.513530335266407 -0.229631654609058
0.516316084753805 -0.111373106622856 -0.111373106622856 0.508224285341824 -0.150236485231678 0.513982016077763 -0.110685312092271 0.409491801934786 0.42661850607042 -0.129691659936752 -0.155469359113797 0.513982016077763 0.513982016077763 0.513982016077763 0.425744787006643 0.515146803416089 0.409491801934786 -0.185277723764331 0.425744787006643 0.425744787006643 0.42661850607042 0.515146803416089 -0.142544242062656 -0.110685312092271 0.513982016077763 -0.110685312092271 0.513982016077763 0.425744787006643 0.513982016077763 0.425744787006643 -0.143142253435546 0.425744787006643 -0.265143972107061 1 0.990079921972825 -0.153152057200148 -0.140743324479062 -0.111373106622856 -0.111373106622856 -0.151405341915671 -0.142544242062656 0.424873474616298 0.516316084753805 0.424873474616298 -0.112058167562831 0.515146803416089 1 0.516316084753805 -0.111373106622856 0.50788252889946 -0.111373106622856 0.515146803416089 -0.155469359113797 -0.110685312092271 -0.142544242062656 -0.110685312092271 -0.110685312092271 -0.110685312092271 -0.110685312092271 -0.151405341915671 -0.110685312092271 -0.110685312092271 0.513982016077763 0.513982016077763 -0.111373106622856 -0.110685312092271 0.425744787006643 -0.110685312092271 -0.111373106622856 -0.142544242062656 -0.142544242062656 0.513982016077763 -0.110685312092271 0.513982016077763 0.513982016077763 -0.110685312092271 -0.142544242062656 -0.142544242062656 0.515146803416089 0.501879000268477 -0.141945096315739 -0.111373106622856 0.503074299115041 -0.141344796973073 -0.261699508336451 0.995046768919179 -0.111373106622856 0.78922025885906 0.503074299115041 0.995046768919179 -0.0834636710932529 -0.263993771620865 -0.265719856276489 0.184173720675418 0.195175426549036 0.186931860481805 -0.180855062880947 -0.101467226530795 -0.0736882546577757 -0.116114088912227 -0.111373106622856 -0.111373106622856 -0.110685312092271 -0.111373106622856 0.801295572934364 1 0.801295572934364 1 1 0.792772682081708 0.801295572934364 0.780633983052096 0.539435344537643 1 1 0.503074299115041 0.801295572934364 0.801295572934364 1 0.513982016077763 -0.140743324479062 -0.110685312092271 -0.110685312092271 0.513982016077763 0.513982016077763 0.515146803416089 -0.140743324479062 -0.153732602591506 -0.186380720679153 -0.131566027119651 0.425744787006643 -0.153732602591506 -0.0495301429298093 -0.143142253435546 -0.142544242062656 -0.141945096315739 -0.142544242062656 -0.142544242062656 -0.141945096315739 0.515146803416089 0.541974792525717 -0.140743324479062 0.501879000268477 -0.0593691094770844 -0.0867941686460487 -0.105789275179198 -0.0834636710932529 -0.057069688112855 -0.180855062880947 -0.053454440680646 -0.0456507221221833 0.513982016077763 0.516316084753805 -0.111373106622856 -0.145523328410467 0.995046768919179 1 0.515146803416089 -0.0985129597673752 0.35488045215329 0.513982016077763 0.513982016077763 0.425744787006643 0.425744787006643 0.513982016077763 0.513982016077763 0.513982016077763 0.513982016077763 0.515146803416089 0.424873474616298 0.513982016077763 -0.159495066364766 0.513982016077763 0.513982016077763 -0.110685312092271 1 -0.142544242062656 0.822184909993525 -0.0604894431824788 0.401394505756838 0.513982016077763 0.511665784721619 0.513982016077763 0.513982016077763 -0.111373106622856 -0.155469359113797 0.513982016077763 0.424873474616298 -0.0884259687846146 0.411311790785182 -0.140743324479062 1 0.424873474616298 0.425744787006643 0.425744787006643 0.530459952049561 -0.185277723764331 -0.0834636710932529 -0.0456507221221833 1 1 1 -0.053454440680646 0.513982016077763 0.425744787006643 0.515146803416089 0.512821687978962 0.513982016077763 0.425744787006643 0.516316084753805 0.515146803416089 0.515146803416089 0.425744787006643 0.425744787006643 0.801295572934364 0.425744787006643 0.516316084753805 0.515146803416089 0.801295572934364 0.516316084753805 -0.086796499278459 0.402204264662454 0.424873474616298 0.501879000268477 1 0.501879000268477 0.513982016077763 -0.0843065821337666 -0.0843065821337666 -0.055888168213165 -0.0834636710932529 -0.0834636710932529 -0.0834636710932529 -0.0843065821337666 -0.0717941511354869 0.801295572934364 -0.0859728026716874 -0.086796499278459 -0.086796499278459 -0.110685312092271 -0.111373106622856 0.425744787006643 -0.086796499278459 -0.0834636710932529 -0.0867941686460487 0.515146803416089 -0.110685312092271 -0.0456507221221833 1 1 1 0.515146803416089 0.473753663125831 0.425744787006643 0.513982016077763 0.515146803416089 -0.110685312092271 -0.143142253435546 0.516316084753805 0.515146803416089 0.513982016077763 -0.185277723764331 0.515146803416089 0.424873474616298 0.516316084753805 -0.110685312092271 1 0.822184909993525 -0.110685312092271 -0.110685312092271 -0.0456507221221833 0.425744787006643 0.425744787006643 0.425744787006643 -0.111373106622856 0.424873474616298 0.516316084753805 -0.110685312092271
0.511194188906362 -0.110268276715029 -0.110268276715029 0.503182660775927 -0.148746127575651 0.508883274373707 -0.109587305159854 0.423253867066274 0.422386417202365 -0.128405108550705 -0.153927090940554 0.508883274373707 0.508883274373707 0.508883274373707 0.421521365499875 0.510036506930753 0.423253867066274 -0.183439754287892 0.421521365499875 0.421521365499875 0.422386417202365 0.510036506930753 -0.14113019205907 -0.109587305159854 0.508883274373707 -0.109587305159854 0.508883274373707 0.421521365499875 0.508883274373707 0.421521365499875 -0.14172227111248 0.421521365499875 -0.262513723215324 0.990079921972825 1 -0.1516327768427 -0.139347139718426 -0.110268276715029 -0.110268276715029 -0.149903389110136 -0.14113019205907 0.420658696596427 0.511194188906362 0.420658696596427 -0.110946541797027 0.510036506930753 0.990079921972825 0.511194188906362 -0.110268276715029 0.502695767358401 -0.110268276715029 0.510036506930753 -0.153927090940554 -0.109587305159854 -0.14113019205907 -0.109587305159854 -0.109587305159854 -0.109587305159854 -0.109587305159854 -0.149903389110136 -0.109587305159854 -0.109587305159854 0.508883274373707 0.508883274373707 -0.110268276715029 -0.109587305159854 0.421521365499875 -0.109587305159854 -0.110268276715029 -0.14113019205907 -0.14113019205907 0.508883274373707 -0.109587305159854 0.508883274373707 0.508883274373707 -0.109587305159854 -0.14113019205907 -0.14113019205907 0.510036506930753 0.513523040594286 -0.140536989884713 -0.110268276715029 0.514694280972722 -0.139942645558366 -0.259103428794081 0.9849809844057 -0.110268276715029 0.799091070665716 0.514694280972722 0.9849809844057 -0.0826357049635734 -0.261374932807698 -0.263083894568857 0.182346702995763 0.193239271088683 0.18507748184006 -0.179060966545559 -0.100460663726408 -0.0729572614218834 -0.114962228090163 -0.110268276715029 -0.110268276715029 -0.109587305159854 -0.110268276715029 0.793346658328025 0.990079921972825 0.793346658328025 0.990079921972825 0.990079921972825 0.784908315217645 0.793346658328025 0.79051045912158 0.534084103829214 0.990079921972825 0.990079921972825 0.514694280972722 0.793346658328025 0.793346658328025 0.990079921972825 0.508883274373707 -0.139347139718426 -0.109587305159854 -0.109587305159854 0.508883274373707 0.508883274373707 0.510036506930753 -0.139347139718426 -0.152207563178477 -0.184531809387255 -0.130260881864899 0.421521365499875 -0.152207563178477 -0.0458592191557078 -0.14172227111248 -0.14113019205907 -0.140536989884713 -0.14113019205907 -0.14113019205907 -0.140536989884713 0.510036506930753 0.5365983602951 -0.139347139718426 0.513523040594286 -0.0587801632786708 -0.0829755076348966 -0.104739837314983 -0.0826357049635734 -0.0565035523537904 -0.179060966545559 -0.0529241684581975 -0.0436807376406802 0.508883274373707 0.511194188906362 -0.110268276715029 -0.144079725637862 0.9849809844057 0.990079921972825 0.510036506930753 -0.0975357035197956 0.35027966592709 0.508883274373707 0.508883274373707 0.421521365499875 0.421521365499875 0.508883274373707 0.508883274373707 0.508883274373707 0.508883274373707 0.510036506930753 0.420658696596427 0.508883274373707 -0.157912862861479 0.508883274373707 0.508883274373707 -0.109587305159854 0.990079921972825 -0.14113019205907 0.806281231545647 -0.0598893831862888 0.397412640940051 0.508883274373707 0.506590020213345 0.508883274373707 0.508883274373707 -0.110268276715029 -0.153927090940554 0.508883274373707 0.420658696596427 -0.0875487762746431 0.424996023346759 -0.139347139718426 0.990079921972825 0.420658696596427 0.421521365499875 0.421521365499875 0.541690928448574 -0.183439754287892 -0.0826357049635734 -0.0436807376406802 0.990079921972825 0.990079921972825 0.990079921972825 -0.0529241684581975 0.508883274373707 0.421521365499875 0.510036506930753 0.507734456820184 0.508883274373707 0.421521365499875 0.511194188906362 0.510036506930753 0.510036506930753 0.421521365499875 0.421521365499875 0.793346658328025 0.421521365499875 0.511194188906362 0.510036506930753 0.793346658328025 0.511194188906362 -0.0859354712331303 0.39821436697414 0.420658696596427 0.513523040594286 0.990079921972825 0.513523040594286 0.508883274373707 -0.0834702542607966 -0.0834702542607966 -0.055333753223694 -0.0826357049635734 -0.0826357049635734 -0.0826357049635734 -0.0834702542607966 -0.0710819475543276 0.793346658328025 -0.0851199457609689 -0.0859354712331303 -0.0859354712331303 -0.109587305159854 -0.110268276715029 0.421521365499875 -0.0859354712331303 -0.0826357049635734 -0.0829755076348966 0.510036506930753 -0.109587305159854 -0.0436807376406802 0.990079921972825 0.990079921972825 0.990079921972825 0.510036506930753 0.469053989821963 0.421521365499875 0.508883274373707 0.510036506930753 -0.109587305159854 -0.14172227111248 0.511194188906362 0.510036506930753 0.508883274373707 -0.183439754287892 0.510036506930753 0.420658696596427 0.511194188906362 -0.109587305159854 0.990079921972825 0.806281231545647 -0.109587305159854 -0.109587305159854 -0.0436807376406802 0.421521365499875 0.421521365499875 0.421521365499875 -0.110268276715029 0.420658696596427 0.511194188906362 -0.109587305159854
0.618726180058328 -0.122327169782335 -0.122327169782335 0.609029391041265 -0.180035542873141 0.615929154285617 -0.118117321456267 0.504968623013327 0.511237295132894 -0.155415699234612 0.985094799857294 0.615929154285617 0.615929154285617 0.615929154285617 0.510190275923659 0.617324974485112 0.504968623013327 0.826608045956746 0.510190275923659 0.510190275923659 0.511237295132894 0.617324974485112 0.898088735379658 -0.118117321456267 0.615929154285617 -0.118117321456267 0.615929154285617 0.510190275923659 0.615929154285617 0.510190275923659 0.893953026370737 0.510190275923659 -0.317734662683457 -0.153152057200148 -0.1516327768427 1 0.918977694796034 -0.122327169782335 -0.122327169782335 -0.181436239563555 0.898088735379658 0.509146140745935 0.611678065453112 0.509146140745935 -0.0820551783851884 0.617324974485112 -0.153152057200148 0.611678065453112 -0.122327169782335 0.618726180058328 -0.122327169782335 0.617324974485112 0.985094799857294 -0.118117321456267 0.898088735379658 -0.118117321456267 -0.118117321456267 -0.118117321456267 -0.118117321456267 -0.181436239563555 -0.118117321456267 -0.118117321456267 0.615929154285617 0.615929154285617 -0.122327169782335 -0.118117321456267 0.510190275923659 -0.118117321456267 -0.10769281068884 0.898088735379658 0.898088735379658 0.615929154285617 -0.118117321456267 0.615929154285617 0.615929154285617 -0.118117321456267 0.898088735379658 0.898088735379658 0.617324974485112 0.614506130312359 0.894044094855228 -0.122327169782335 0.6088804570945 -0.16938020891596 -0.302006546239379 -0.152393459670332 -0.122327169782335 -0.189756565188966 0.6088804570945 -0.152393459670332 -0.100018496254667 -0.316356322604309 -0.318424772139327 0.220704150084666 0.23388801874635 0.209524350788013 -0.191817908981673 -0.121593015066435 -0.0883041486908366 -0.139145048556587 -0.122327169782335 -0.122327169782335 -0.118117321456267 -0.122327169782335 -0.191130542053667 -0.153152057200148 -0.191130542053667 -0.153152057200148 -0.153152057200148 -0.193185336303456 -0.191130542053667 -0.170579486997013 0.516566289603976 -0.153152057200148 -0.153152057200148 0.6088804570945 -0.191130542053667 -0.191130542053667 -0.153152057200148 0.615929154285617 0.910740953122815 -0.118117321456267 -0.118117321456267 0.615929154285617 0.615929154285617 0.617324974485112 0.910740953122815 0.996223667708918 0.821716198124339 0.823748247308738 0.510190275923659 0.996223667708918 0.532551459642372 0.902124633814883 0.898088735379658 0.894044094855228 0.898088735379658 0.898088735379658 0.894044094855228 0.617324974485112 0.519771332520903 0.910740953122815 0.614506130312359 -0.0711448343464601 -0.110730500947389 -0.126772332018236 -0.100018496254667 0.00552750022699646 -0.21672724423043 0.34902855147933 -0.0368590340366334 0.615929154285617 0.611678065453112 -0.122327169782335 -0.174387542351534 -0.152393459670332 -0.153152057200148 0.617324974485112 -0.118052776357281 0.520793367538392 0.615929154285617 0.615929154285617 0.510190275923659 0.510190275923659 0.615929154285617 0.615929154285617 0.615929154285617 0.615929154285617 0.617324974485112 0.509146140745935 0.615929154285617 -0.191130542053667 0.615929154285617 0.615929154285617 -0.118117321456267 -0.153152057200148 0.898088735379658 -0.125919310364426 0.394963308285364 0.481010172986865 0.615929154285617 0.613153503823746 0.615929154285617 0.615929154285617 -0.122327169782335 0.985094799857294 0.615929154285617 0.509146140745935 -0.105965054158927 0.507070144129133 0.918977694796034 -0.153152057200148 0.509146140745935 0.510190275923659 0.510190275923659 0.511589755992503 -0.22202712962016 -0.100018496254667 -0.0625524563384077 -0.153152057200148 -0.153152057200148 -0.153152057200148 -0.0640570047420902 0.615929154285617 0.510190275923659 0.617324974485112 0.614538677805444 0.615929154285617 0.510190275923659 0.618726180058328 0.617324974485112 0.617324974485112 0.510190275923659 0.510190275923659 -0.191130542053667 0.510190275923659 0.618726180058328 0.617324974485112 -0.191130542053667 0.611678065453112 -0.104012383163704 0.481980545689236 0.509146140745935 0.614506130312359 -0.153152057200148 0.614506130312359 0.615929154285617 -0.101028596740836 -0.101028596740836 0.0127031496509491 -0.100018496254667 -0.100018496254667 -0.100018496254667 -0.101028596740836 -0.0860343541374881 -0.191130542053667 -0.103025308249549 -0.104012383163704 -0.104012383163704 -0.118117321456267 -0.122327169782335 0.510190275923659 -0.104012383163704 -0.100018496254667 -0.110730500947389 0.617324974485112 -0.118117321456267 -0.0625524563384077 -0.153152057200148 -0.153152057200148 -0.153152057200148 0.617324974485112 0.567721601030994 0.510190275923659 0.615929154285617 0.617324974485112 -0.118117321456267 0.893961200052814 0.618726180058328 0.617324974485112 0.615929154285617 0.826608045956746 0.617324974485112 0.509146140745935 0.618726180058328 -0.118117321456267 -0.153152057200148 -0.125919310364426 -0.118117321456267 -0.118117321456267 -0.0625524563384077 0.510190275923659 0.510190275923659 0.510190275923659 -0.122327169782335 0.509146140745935 0.611678065453112 -0.118117321456267
0.568595558659958 -0.0695042676005168 -0.0695042676005168 0.559684425842134 -0.165448648170911 0.566025154363067 -0.0658375110808851 0.462831920147319 0.469815670974987 -0.127897300483888 0.905280148328417 0.566025154363067 0.566025154363067 0.566025154363067 0.468853483675677 0.567307881992348 0.462831920147319 0.759634356573185 0.468853483675677 0.468853483675677 0.469815670974987 0.567307881992348 0.978855261842421 -0.0658375110808851 0.566025154363067 -0.0658375110808851 0.566025154363067 0.468853483675677 0.566025154363067 0.468853483675677 0.97474750982241 0.468853483675677 -0.291991067869639 -0.140743324479062 -0.139347139718426 0.918977694796034 1 -0.0695042676005168 -0.0695042676005168 -0.166735857186577 0.978855261842421 0.467893946736996 0.560882253432257 0.467893946736996 -0.0474042174145441 0.567307881992348 -0.140743324479062 0.568595558659958 -0.0695042676005168 0.568595558659958 -0.0695042676005168 0.567307881992348 0.905280148328417 -0.0658375110808851 0.978855261842421 -0.0658375110808851 -0.0658375110808851 -0.0658375110808851 -0.0658375110808851 -0.166735857186577 -0.0658375110808851 -0.0658375110808851 0.566025154363067 0.566025154363067 -0.0695042676005168 -0.0658375110808851 0.468853483675677 -0.0658375110808851 -0.0551076516596574 0.978855261842421 0.978855261842421 0.566025154363067 -0.0658375110808851 0.566025154363067 0.566025154363067 -0.0658375110808851 0.978855261842421 0.978855261842421 0.567307881992348 0.563484601385299 0.974460094400472 -0.0695042676005168 0.557083786831476 -0.155656633933659 -0.288197835662148 -0.140046190269834 -0.0695042676005168 -0.17438205084977 0.557083786831476 -0.140046190269834 -0.091914767125079 -0.290724404081058 -0.292625263066552 0.202822191076724 0.214937872307932 0.189267750106147 -0.17681746955013 -0.111741268689051 -0.0811495430048314 -0.127871195964815 -0.0695042676005168 -0.0695042676005168 -0.0658375110808851 -0.0695042676005168 -0.175644704941594 -0.140743324479062 -0.175644704941594 -0.140743324479062 -0.140743324479062 -0.177533015024547 -0.175644704941594 -0.153852454635123 0.586388477102341 -0.140743324479062 -0.140743324479062 0.557083786831476 -0.175644704941594 -0.175644704941594 -0.140743324479062 0.566025154363067 0.991435957035207 -0.0658375110808851 -0.0658375110808851 0.566025154363067 0.566025154363067 0.567307881992348 0.991435957035207 0.915507329652391 0.755138857528866 0.898108826319252 0.468853483675677 0.915507329652391 0.581390970349634 0.983240944592478 0.978855261842421 0.974460094400472 0.978855261842421 0.978855261842421 0.974460094400472 0.567307881992348 0.58919415064278 0.991435957035207 0.563484601385299 -0.0500928088527176 -0.101758860504242 -0.116500945442036 -0.091914767125079 0.00666310012479915 -0.199167503302377 -0.0465428736976155 -0.0574843121296981 0.566025154363067 0.560882253432257 -0.0695042676005168 -0.160258261671357 -0.140046190269834 -0.140743324479062 0.567307881992348 -0.092591919977647 0.478597488365496 0.566025154363067 0.566025154363067 0.468853483675677 0.468853483675677 0.566025154363067 0.566025154363067 0.566025154363067 0.566025154363067 0.567307881992348 0.467893946736996 0.566025154363067 -0.175644704941594 0.566025154363067 0.566025154363067 -0.0658375110808851 -0.140743324479062 0.978855261842421 -0.115717037569007 0.429785522022955 0.442037619944911 0.566025154363067 0.563474393500057 0.566025154363067 0.566025154363067 -0.0695042676005168 0.905280148328417 0.566025154363067 0.467893946736996 -0.0973795211999064 0.464754826250794 1 -0.140743324479062 0.467893946736996 0.468853483675677 0.468853483675677 0.579547541996582 -0.204037979760515 -0.091914767125079 -0.0574843121296981 -0.140743324479062 -0.140743324479062 -0.140743324479062 -0.0588669585534248 0.566025154363067 0.468853483675677 0.567307881992348 0.564747337492649 0.566025154363067 0.468853483675677 0.568595558659958 0.567307881992348 0.567307881992348 0.468853483675677 0.468853483675677 -0.175644704941594 0.468853483675677 0.568595558659958 0.567307881992348 -0.175644704941594 0.560882253432257 -0.0955850601100227 0.442929370814028 0.467893946736996 0.563484601385299 -0.140743324479062 0.563484601385299 0.566025154363067 -0.092843026941372 -0.092843026941372 0.0130554020071125 -0.091914767125079 -0.091914767125079 -0.091914767125079 -0.092843026941372 -0.0790636524385343 -0.175644704941594 -0.0946779602808217 -0.0955850601100227 -0.0955850601100227 -0.0658375110808851 -0.0695042676005168 0.468853483675677 -0.0955850601100227 -0.091914767125079 -0.101758860504242 0.567307881992348 -0.0658375110808851 -0.0574843121296981 -0.140743324479062 -0.140743324479062 -0.140743324479062 0.567307881992348 0.521723488201377 0.468853483675677 0.566025154363067 0.567307881992348 -0.0658375110808851 0.974747878358663 0.568595558659958 0.567307881992348 0.566025154363067 0.759634356573185 0.567307881992348 0.467893946736996 0.568595558659958 -0.0658375110808851 -0.140743324479062 -0.115717037569007 -0.0658375110808851 -0.0658375110808851 -0.0574843121296981 0.468853483675677 0.468853483675677 0.468853483675677 -0.0695042676005168 0.467893946736996 0.560882253432257 -0.0658375110808851
-0.215707218720412 1 1 -0.219141646385411 -0.130922940761483 -0.216686777239314 0.993824411014108 0.362186795391762 0.371774867548833 0.858753035292869 -0.117962471590834 -0.216686777239314 -0.216686777239314 -0.216686777239314 0.360526808507316 -0.216196831435831 0.362186795391762 -0.161459477805362 0.371013468817675 0.371013468817675 0.371774867548833 -0.216196831435831 -0.0769572205652823 0.993824411014108 -0.216686777239314 0.993824411014108 -0.216686777239314 0.360526808507316 -0.216686777239314 0.360526808507316 -0.0794446364142479 0.360526808507316 -0.215012709877538 -0.111373106622856 -0.110268276715029 -0.122327169782335 -0.0695042676005168 1 1 -0.13194153590607 -0.0769572205652823 0.370254167371758 -0.215707218720412 0.370254167371758 0.993886559499625 -0.216196831435831 -0.111373106622856 -0.215707218720412 1 -0.215707218720412 1 -0.216196831435831 -0.117962471590834 0.993824411014108 -0.0769572205652823 0.993824411014108 0.993824411014108 0.993824411014108 0.993824411014108 -0.13194153590607 0.993824411014108 0.993824411014108 -0.216686777239314 -0.216686777239314 0.987661274567565 0.993824411014108 0.360526808507316 0.993824411014108 0.987661274567565 -0.0769572205652823 -0.0769572205652823 -0.216686777239314 0.993824411014108 -0.216686777239314 -0.216686777239314 0.993824411014108 -0.0769572205652823 -0.0769572205652823 -0.216196831435831 -0.214728976108682 -0.0744715759213726 0.987661274567565 -0.214240337985943 -0.123174317160792 -0.211417395014314 -0.110821449889564 0.987661274567565 -0.137992127259243 -0.214240337985943 -0.110821449889564 -0.0727340582377608 -0.213818775401461 -0.215608122991692 0.160497399048079 0.170084788450498 0.162900968153989 -0.15760536894525 -0.0884231794150225 -0.0642153135072328 -0.101187124823814 1 1 0.993824411014108 1 -0.13899129158421 -0.111373106622856 -0.13899129158421 -0.111373106622856 -0.111373106622856 -0.140485550448592 -0.13899129158421 -0.139489965556634 -0.206462382842776 -0.111373106622856 -0.111373106622856 -0.214240337985943 -0.13899129158421 -0.13899129158421 -0.111373106622856 -0.216686777239314 -0.0839944518453864 0.993824411014108 0.993824411014108 -0.216686777239314 -0.216686777239314 -0.216196831435831 -0.0839944518453864 -0.124904357794311 -0.162420679736547 -0.0321593037107634 0.360526808507316 -0.124904357794311 -0.0744911150948961 -0.0650318197880516 -0.0769572205652823 -0.0744715759213726 -0.0769572205652823 -0.0769572205652823 -0.0744715759213726 -0.216196831435831 -0.205494993787134 -0.0839944518453864 -0.214728976108682 0.533065039463496 -0.0805238931416991 -0.09218961017444 -0.0727340582377608 -0.0366672781255422 -0.15760536894525 -0.0465826430901824 -0.0454885263486495 -0.216686777239314 -0.215707218720412 1 -0.126815680462152 -0.110821449889564 -0.111373106622856 -0.216196831435831 0.884530949657094 0.378724101469487 -0.216686777239314 -0.216686777239314 0.360526808507316 0.360526808507316 -0.216686777239314 -0.216686777239314 -0.216686777239314 -0.216686777239314 -0.216196831435831 0.370254167371758 -0.216686777239314 -0.13899129158421 -0.216686777239314 -0.216686777239314 0.993824411014108 -0.111373106622856 -0.0769572205652823 -0.0915692876444096 0.00111637828035643 0.349793520649442 -0.216686777239314 -0.217667684548129 -0.216686777239314 -0.216686777239314 1 -0.117962471590834 -0.216686777239314 0.359747531091063 -0.0770584312799392 0.363567023228359 -0.0695042676005168 -0.111373106622856 0.370254167371758 0.360526808507316 0.360526808507316 -0.203563085375716 -0.161459477805362 -0.0727340582377608 -0.0199464030198299 -0.111373106622856 -0.111373106622856 -0.111373106622856 -0.0465826430901824 -0.216686777239314 0.360526808507316 -0.216196831435831 -0.217177060240527 -0.216686777239314 0.360526808507316 -0.215707218720412 -0.216196831435831 -0.216196831435831 0.360526808507316 0.360526808507316 -0.13899129158421 0.360526808507316 -0.215707218720412 -0.216196831435831 -0.13899129158421 -0.215707218720412 -0.0756384370668274 0.350499181575066 0.359845873213588 -0.214728976108682 -0.111373106622856 -0.214728976108682 -0.216686777239314 -0.0734686094491712 -0.0734686094491712 -0.0487035045112818 -0.0727340582377608 -0.0727340582377608 -0.0727340582377608 -0.0734686094491712 -0.0625647051156545 -0.13899129158421 -0.0749206301913052 -0.0756384370668274 -0.0756384370668274 0.993824411014108 0.987661274567565 0.360526808507316 -0.0756384370668274 -0.0727340582377608 -0.0805238931416991 -0.216196831435831 0.993824411014108 -0.0199464030198299 -0.111373106622856 -0.111373106622856 -0.111373106622856 -0.216196831435831 0.403071798763716 0.360526808507316 -0.216686777239314 -0.216196831435831 0.993824411014108 -0.0794446364142479 -0.215707218720412 -0.216196831435831 -0.216686777239314 -0.161459477805362 -0.216196831435831 0.359845873213588 -0.215707218720412 0.993824411014108 -0.111373106622856 -0.0915692876444096 0.993824411014108 0.993824411014108 -0.0199464030198299 0.371013468817675 0.371013468817675 0.371013468817675 1 0.370254167371758 -0.215707218720412 0.993824411014108
-0.215707218720412 1 1 -0.219141646385411 -0.130922940761483 -0.216686777239314 0.993824411014108 0.362186795391762 0.371774867548833 0.858753035292869 -0.117962471590834 -0.216686777239314 -0.216686777239314 -0.216686777239314 0.360526808507316 -0.216196831435831 0.362186795391762 -0.161459477805362 0.371013468817675 0.371013468817675 0.371774867548833 -0.216196831435831 -0.0769572205652823 0.993824411014108 -0.216686777239314 0.993824411014108 -0.216686777239314 0.360526808507316 -0.216686777239314 0.360526808507316 -0.0794446364142479 0.360526808507316 -0.215012709877538 -0.111373106622856 -0.110268276715029 -0.122327169782335 -0.0695042676005168 1 1 -0.13194153590607 -0.0769572205652823 0.370254167371758 -0.215707218720412 0.370254167371758 0.993886559499625 -0.216196831435831 -0.111373106622856 -0.215707218720412 1 -0.215707218720412 1 -0.216196831435831 -0.117962471590834 0.993824411014108 -0.0769572205652823 0.993824411014108 0.993824411014108 0.993824411014108 0.993824411014108 -0.13194153590607 0.993824411014108 0.993824411014108 -0.216686777239314 -0.216686777239314 0.987661274567565 0.993824411014108 0.360526808507316 0.993824411014108 0.987661274567565 -0.0769572205652823 -0.0769572205652823 -0.216686777239314 0.993824411014108 -0.216686777239314 -0.216686777239314 0.993824411014108 -0.0769572205652823 -0.0769572205652823 -0.216196831435831 -0.214728976108682 -0.0744715759213726 0.987661274567565 -0.214240337985943 -0.123174317160792 -0.211417395014314 -0.110821449889564 0.987661274567565 -0.137992127259243 -0.214240337985943 -0.110821449889564 -0.0727340582377608 -0.213818775401461 -0.215608122991692 0.160497399048079 0.170084788450498 0.162900968153989 -0.15760536894525 -0.0884231794150225 -0.0642153135072328 -0.101187124823814 1 1 0.993824411014108 1 -0.13899129158421 -0.111373106622856 -0.13899129158421 -0.111373106622856 -0.111373106622856 -0.140485550448592 -0.13899129158421 -0.139489965556634 -0.206462382842776 -0.111373106622856 -0.111373106622856 -0.214240337985943 -0.13899129158421 -0.13899129158421 -0.111373106622856 -0.216686777239314 -0.0839944518453864 0.993824411014108 0.993824411014108 -0.216686777239314 -0.216686777239314 -0.216196831435831 -0.0839944518453864 -0.124904357794311 -0.162420679736547 -0.0321593037107634 0.360526808507316 -0.124904357794311 -0.0744911150948961 -0.0650318197880516 -0.0769572205652823 -0.0744715759213726 -0.0769572205652823 -0.0769572205652823 -0.0744715759213726 -0.216196831435831 -0.205494993787134 -0.0839944518453864 -0.214728976108682 0.533065039463496 -0.0805238931416991 -0.09218961017444 -0.0727340582377608 -0.0366672781255422 -0.15760536894525 -0.0465826430901824 -0.0454885263486495 -0.216686777239314 -0.215707218720412 1 -0.126815680462152 -0.110821449889564 -0.111373106622856 -0.216196831435831 0.884530949657094 0.378724101469487 -0.216686777239314 -0.216686777239314 0.360526808507316 0.360526808507316 -0.216686777239314 -0.216686777239314 -0.216686777239314 -0.216686777239314 -0.216196831435831 0.370254167371758 -0.216686777239314 -0.13899129158421 -0.216686777239314 -0.216686777239314 0.993824411014108 -0.111373106622856 -0.0769572205652823 -0.0915692876444096 0.00111637828035643 0.349793520649442 -0.216686777239314 -0.217667684548129 -0.216686777239314 -0.216686777239314 1 -0.117962471590834 -0.216686777239314 0.359747531091063 -0.0770584312799392 0.363567023228359 -0.0695042676005168 -0.111373106622856 0.370254167371758 0.360526808507316 0.360526808507316 -0.203563085375716 -0.161459477805362 -0.0727340582377608 -0.0199464030198299 -0.111373106622856 -0.111373106622856 -0.111373106622856 -0.0465826430901824 -0.216686777239314 0.360526808507316 -0.216196831435831 -0.217177060240527 -0.216686777239314 0.360526808507316 -0.215707218720412 -0.216196831435831 -0.216196831435831 0.360526808507316 0.360526808507316 -0.13899129158421 0.360526808507316 -0.215707218720412 -0.216196831435831 -0.13899129158421 -0.215707218720412 -0.0756384370668274 0.350499181575066 0.359845873213588 -0.214728976108682 -0.111373106622856 -0.214728976108682 -0.216686777239314 -0.0734686094491712 -0.0734686094491712 -0.0487035045112818 -0.0727340582377608 -0.0727340582377608 -0.0727340582377608 -0.0734686094491712 -0.0625647051156545 -0.13899129158421 -0.0749206301913052 -0.0756384370668274 -0.0756384370668274 0.993824411014108 0.987661274567565 0.360526808507316 -0.0756384370668274 -0.0727340582377608 -0.0805238931416991 -0.216196831435831 0.993824411014108 -0.0199464030198299 -0.111373106622856 -0.111373106622856 -0.111373106622856 -0.216196831435831 0.403071798763716 0.360526808507316 -0.216686777239314 -0.216196831435831 0.993824411014108 -0.0794446364142479 -0.215707218720412 -0.216196831435831 -0.216686777239314 -0.161459477805362 -0.216196831435831 0.359845873213588 -0.215707218720412 0.993824411014108 -0.111373106622856 -0.0915692876444096 0.993824411014108 0.993824411014108 -0.0199464030198299 0.371013468817675 0.371013468817675 0.371013468817675 1 0.370254167371758 -0.215707218720412 0.993824411014108
-0.293241575047707 -0.13194153590607 -0.13194153590607 -0.297910482207355 0.992279950831302 -0.294573228594761 -0.131126719210147 -0.354168976999953 -0.354896329534001 -0.15364316687518 -0.184181501709114 -0.294573228594761 -0.294573228594761 -0.294573228594761 -0.355624652459475 -0.293907175414188 -0.354168976999953 -0.219494886906834 -0.355624652459475 -0.355624652459475 -0.354896329534001 -0.293907175414188 -0.16886936894022 -0.131126719210147 -0.294573228594761 -0.131126719210147 -0.294573228594761 -0.355624652459475 -0.294573228594761 -0.355624652459475 -0.169577821289453 -0.355624652459475 0.571030677078851 -0.151405341915671 -0.149903389110136 -0.181436239563555 -0.166735857186577 -0.13194153590607 -0.13194153590607 1 -0.16886936894022 -0.356353952320523 -0.293241575047707 -0.356353952320523 -0.132753114170792 -0.293907175414188 -0.151405341915671 -0.293241575047707 -0.13194153590607 -0.293241575047707 -0.13194153590607 -0.293907175414188 -0.184181501709114 -0.131126719210147 -0.16886936894022 -0.131126719210147 -0.131126719210147 -0.131126719210147 -0.131126719210147 1 -0.131126719210147 -0.131126719210147 -0.294573228594761 -0.294573228594761 -0.13194153590607 -0.131126719210147 -0.355624652459475 -0.131126719210147 -0.13194153590607 -0.16886936894022 -0.16886936894022 -0.294573228594761 -0.131126719210147 -0.294573228594761 -0.294573228594761 -0.131126719210147 -0.16886936894022 -0.16886936894022 -0.293907175414188 -0.291911710400876 -0.168159572720317 -0.13194153590607 -0.29124743493717 0.917024351089862 0.55619150858981 -0.150655396270292 -0.13194153590607 -0.18759237164952 -0.29124743493717 -0.150655396270292 -0.0806950828660973 0.573518613663023 0.569793104803313 0.218186996091778 0.231220501347832 0.221454510246076 -0.195818785921015 -0.120206233969368 -0.0872970306081882 -0.137558084675617 -0.13194153590607 -0.13194153590607 -0.131126719210147 -0.13194153590607 -0.18895067816389 -0.151405341915671 -0.18895067816389 -0.151405341915671 -0.151405341915671 -0.190982037269627 -0.18895067816389 -0.189628596788852 -0.280673751634577 -0.151405341915671 -0.151405341915671 -0.29124743493717 -0.18895067816389 -0.18895067816389 -0.151405341915671 -0.294573228594761 -0.166735857186577 -0.131126719210147 -0.131126719210147 -0.294573228594761 -0.294573228594761 -0.293907175414188 -0.166735857186577 -0.182124000306895 -0.220801585727169 -0.155863692929115 -0.355624652459475 -0.182124000306895 -0.103794782085747 -0.169577821289453 -0.16886936894022 -0.168159572720317 -0.16886936894022 -0.16886936894022 -0.168159572720317 -0.293907175414188 -0.279358641773892 -0.166735857186577 -0.291911710400876 -0.0703334200446427 -0.109467607963786 -0.125326480267804 -0.0806950828660973 -0.0136127749297616 -0.178556953316595 -0.0633264278807248 -0.0584362366148257 -0.294573228594761 -0.293241575047707 -0.13194153590607 0.961150554988479 -0.150655396270292 -0.151405341915671 -0.293907175414188 -0.0995498124681093 -0.348384312997572 -0.294573228594761 -0.294573228594761 -0.355624652459475 -0.355624652459475 -0.294573228594761 -0.294573228594761 -0.294573228594761 -0.294573228594761 -0.293907175414188 -0.356353952320523 -0.294573228594761 -0.18895067816389 -0.294573228594761 -0.294573228594761 -0.131126719210147 -0.151405341915671 -0.16886936894022 -0.124483187415474 -0.0716606574208775 -0.377198341641954 -0.294573228594761 -0.295906715744234 -0.294573228594761 -0.294573228594761 -0.13194153590607 -0.184181501709114 -0.294573228594761 -0.356353952320523 0.58403466922498 -0.352717157044616 -0.166735857186577 -0.151405341915671 -0.356353952320523 -0.355624652459475 -0.355624652459475 -0.276732323244671 -0.219494886906834 -0.0806950828660973 -0.0338833315939599 -0.151405341915671 -0.151405341915671 -0.151405341915671 0.353055182890572 -0.294573228594761 -0.355624652459475 -0.293907175414188 -0.295239740176282 -0.294573228594761 -0.355624652459475 -0.293241575047707 -0.293907175414188 -0.293907175414188 -0.355624652459475 -0.355624652459475 -0.18895067816389 -0.355624652459475 -0.293241575047707 -0.293907175414188 -0.18895067816389 -0.293241575047707 -0.098667187364996 -0.376438927227031 -0.356353952320523 -0.291911710400876 -0.151405341915671 -0.291911710400876 -0.294573228594761 -0.0852496104948167 -0.0852496104948167 -0.00688187636198697 -0.0806950828660973 -0.0806950828660973 -0.0806950828660973 -0.0852496104948167 -0.0347161941958302 -0.18895067816389 -0.0942330696143153 -0.098667187364996 -0.098667187364996 -0.131126719210147 -0.13194153590607 -0.355624652459475 -0.0491800949649476 -0.0806950828660973 -0.109467607963786 -0.293907175414188 -0.131126719210147 -0.0584362366148257 -0.151405341915671 -0.151405341915671 -0.151405341915671 -0.293907175414188 -0.31958664111787 -0.355624652459475 -0.294573228594761 -0.293907175414188 -0.131126719210147 -0.152961076595448 -0.293241575047707 -0.293907175414188 -0.294573228594761 -0.219494886906834 -0.293907175414188 -0.356353952320523 -0.293241575047707 -0.131126719210147 -0.151405341915671 -0.124483187415474 -0.131126719210147 -0.131126719210147 -0.0338833315939599 -0.355624652459475 -0.355624652459475 -0.355624652459475 -0.13194153590607 -0.356353952320523 -0.293241575047707 -0.131126719210147
0.568257968293014 -0.0769572205652823 -0.0769572205652823 0.566846012563874 -0.167565689108914 0.573267875515363 -0.0732220805267353 0.468943730571655 0.467955215335234 -0.137525554727158 0.916863894436714 0.573267875515363 0.573267875515363 0.573267875515363 0.474852819601598 0.574567016617547 0.468943730571655 0.769354454310811 0.474852819601598 0.474852819601598 0.475827318817174 0.574567016617547 0.991593118476772 -0.0732220805267353 0.573267875515363 -0.0732220805267353 0.573267875515363 0.474852819601598 0.573267875515363 0.474852819601598 0.987432400625089 0.474852819601598 -0.295727315043884 -0.142544242062656 -0.14113019205907 0.898088735379658 0.978855261842421 -0.0769572205652823 -0.0769572205652823 -0.16886936894022 1 0.473881004660026 0.575871170084758 0.473881004660026 -0.0806824900143653 0.574567016617547 -0.142544242062656 0.575871170084758 -0.0769572205652823 0.575871170084758 -0.0769572205652823 0.574567016617547 0.916863894436714 -0.0732220805267353 0.991593118476772 -0.0732220805267353 -0.0732220805267353 -0.0732220805267353 -0.0732220805267353 -0.16886936894022 -0.0732220805267353 -0.0732220805267353 0.573267875515363 0.573267875515363 -0.0769572205652823 -0.0732220805267353 0.474852819601598 -0.0732220805267353 -0.0625496960634901 0.991593118476772 0.991593118476772 0.573267875515363 -0.0732220805267353 0.573267875515363 0.573267875515363 -0.0732220805267353 0.991593118476772 0.991593118476772 0.574567016617547 0.570893124166488 0.987355666804895 -0.0769572205652823 0.564608233115032 -0.157648378622736 -0.291885545553319 -0.141838187492479 -0.0769572205652823 -0.176613401450596 0.564608233115032 -0.141838187492479 -0.0930908862832721 -0.294444443331426 -0.296369625249347 0.205417454842201 0.217688165403909 0.190920949708445 -0.180602040667407 -0.11317108297218 -0.082187912955513 -0.129507404901194 -0.0769572205652823 -0.0769572205652823 -0.0732220805267353 -0.0769572205652823 -0.177892212159187 -0.142544242062656 -0.177892212159187 -0.142544242062656 -0.142544242062656 -0.155620469897978 -0.177892212159187 -0.155516072646355 0.59408990127055 -0.142544242062656 -0.142544242062656 0.564608233115032 -0.177892212159187 -0.177892212159187 -0.142544242062656 0.573267875515363 0.987365904384953 -0.0732220805267353 -0.0732220805267353 0.573267875515363 0.573267875515363 0.566947833164475 0.987365904384953 0.90279949368531 0.764801431946604 0.913896890498471 0.474852819601598 0.90279949368531 0.614645407495369 0.995822258218403 0.991593118476772 0.987355666804895 0.991593118476772 0.991593118476772 0.987355666804895 0.574567016617547 0.596931049941891 0.987365904384953 0.570893124166488 -0.0534815737982942 -0.103060942303483 -0.1179916633992 -0.0930908862832721 0.00322758027813626 -0.20171600256588 -0.049554687677715 -0.0582198675024196 0.573267875515363 0.575871170084758 -0.0769572205652823 -0.162308887677447 -0.141838187492479 -0.142544242062656 0.574567016617547 -0.109876052838451 0.484721506221771 0.573267875515363 0.573267875515363 0.474852819601598 0.474852819601598 0.573267875515363 0.573267875515363 0.573267875515363 0.573267875515363 0.574567016617547 0.473881004660026 0.573267875515363 -0.177892212159187 0.573267875515363 0.573267875515363 -0.0732220805267353 -0.142544242062656 0.991593118476772 -0.11719772483038 0.424355570643753 0.447693826555884 0.573267875515363 0.570684475732485 0.573267875515363 0.573267875515363 -0.0769572205652823 0.916863894436714 0.573267875515363 0.473881004660026 -0.0986255660312341 0.470892870783656 0.978855261842421 -0.142544242062656 0.473881004660026 0.474852819601598 0.474852819601598 0.587554533390415 -0.206648800464316 -0.0930908862832721 -0.0582198675024196 -0.142544242062656 -0.142544242062656 -0.142544242062656 -0.0596202059358075 0.573267875515363 0.474852819601598 0.574567016617547 0.571973708008927 0.573267875515363 0.474852819601598 0.568257968293014 0.574567016617547 0.574567016617547 0.474852819601598 0.474852819601598 -0.177892212159187 0.474852819601598 0.568257968293014 0.574567016617547 -0.177892212159187 0.575871170084758 -0.0968081434506944 0.448596988053722 0.473881004660026 0.570893124166488 -0.142544242062656 0.570893124166488 0.573267875515363 -0.0940310238879527 -0.0940310238879527 0.00967184605491407 -0.0930908862832721 -0.0930908862832721 -0.0930908862832721 -0.0940310238879527 -0.0800753318373741 -0.177892212159187 -0.0958894365911879 -0.0968081434506944 -0.0968081434506944 -0.0732220805267353 -0.0769572205652823 0.474852819601598 -0.0968081434506944 -0.0930908862832721 -0.103060942303483 0.574567016617547 -0.0732220805267353 -0.0582198675024196 -0.142544242062656 -0.142544242062656 -0.142544242062656 0.574567016617547 0.528399335934501 0.474852819601598 0.573267875515363 0.574567016617547 -0.0732220805267353 0.987432542625534 0.575871170084758 0.574567016617547 0.573267875515363 0.769354454310811 0.574567016617547 0.473881004660026 0.568257968293014 -0.0732220805267353 -0.142544242062656 -0.11719772483038 -0.0732220805267353 -0.0732220805267353 -0.0582198675024196 0.474852819601598 0.474852819601598 0.474852819601598 -0.0769572205652823 0.473881004660026 0.575871170084758 -0.0732220805267353
0.822894128543157 0.370254167371758 0.370254167371758 0.807701136536371 -0.353602882287148 0.826631013004191 0.367967629813756 0.989751840220229 0.995909620822135 0.24777142161873 0.516849891827357 0.826631013004191 0.826631013004191 0.826631013004191 0.997953439673397 0.824761935430516 0.989751840220229 0.615946267685588 0.997953439673397 0.997953439673397 0.995909620822135 0.824761935430516 0.473881004660026 0.367967629813756 0.826631013004191 0.367967629813756 0.826631013004191 0.997953439673397 0.826631013004191 0.997953439673397 0.467990718330963 0.997953439673397 -0.618544099688089 0.424873474616298 0.420658696596427 0.509146140745935 0.467893946736996 0.370254167371758 0.370254167371758 -0.356353952320523 0.473881004660026 1 0.822894128543157 1 0.372531617248313 0.824761935430516 0.424873474616298 0.822894128543157 0.370254167371758 0.822894128543157 0.370254167371758 0.824761935430516 0.516849891827357 0.367967629813756 0.473881004660026 0.367967629813756 0.367967629813756 0.367967629813756 0.367967629813756 -0.356353952320523 0.367967629813756 0.367967629813756 0.826631013004191 0.826631013004191 0.370254167371758 0.367967629813756 0.997953439673397 0.367967629813756 0.370254167371758 0.473881004660026 0.473881004660026 0.826631013004191 0.367967629813756 0.826631013004191 0.826631013004191 0.367967629813756 0.473881004660026 0.473881004660026 0.824761935430516 0.819162264091619 0.471889175425971 0.370254167371758 0.817298175144715 -0.332675032492252 -0.599128796488495 0.422768978116412 0.370254167371758 0.526421470641613 0.817298175144715 0.422768978116412 0.277470683753743 -0.615805658986968 -0.619903657626986 0.433478980634753 0.45937305623821 0.432095445179525 -0.417398117046706 -0.238817512960606 -0.173435761609555 -0.273290981549483 0.370254167371758 0.370254167371758 0.367967629813756 0.370254167371758 0.530233148625046 0.424873474616298 0.530233148625046 0.424873474616298 0.424873474616298 0.535933545919671 0.530233148625046 0.524723652845883 0.78762631873976 0.424873474616298 0.424873474616298 0.817298175144715 0.530233148625046 0.530233148625046 0.424873474616298 0.826631013004191 0.467893946736996 0.367967629813756 0.367967629813756 0.826631013004191 0.826631013004191 0.824761935430516 0.467893946736996 0.511076134054165 0.607163859838617 0.437384493462622 0.997953439673397 0.511076134054165 0.291268783213576 0.475869062725945 0.473881004660026 0.471889175425971 0.473881004660026 0.473881004660026 0.471889175425971 0.824761935430516 0.783935859150012 0.467893946736996 0.819162264091619 0.197369552341549 -0.217482746280197 -0.248990067630692 0.277470683753743 -0.134321607543033 -0.425668048692089 0.177706539995845 -0.12285756746926 0.826631013004191 0.822894128543157 0.370254167371758 -0.342509799045208 0.422768978116412 0.424873474616298 0.824761935430516 0.327501270279837 0.977635608441962 0.826631013004191 0.826631013004191 0.997953439673397 0.997953439673397 0.826631013004191 0.826631013004191 0.826631013004191 0.826631013004191 0.824761935430516 1 0.826631013004191 -0.375394266513827 0.826631013004191 0.826631013004191 0.367967629813756 0.424873474616298 0.473881004660026 0.349324559486037 0.201094044149741 0.94473891578978 0.826631013004191 0.820928784430215 0.826631013004191 0.826631013004191 0.370254167371758 0.516849891827357 0.826631013004191 0.995899998106704 -0.208123062670531 0.98979442980154 0.467893946736996 0.424873474616298 1 0.997953439673397 0.997953439673397 0.776565887490884 -0.436077408531222 0.277470683753743 -0.12285756746926 0.424873474616298 0.424873474616298 0.424873474616298 -0.1258126098103 0.826631013004191 0.997953439673397 0.824761935430516 0.828501376942014 0.826631013004191 0.997953439673397 0.822894128543157 0.824761935430516 0.824761935430516 0.997953439673397 0.997953439673397 0.530233148625046 0.997953439673397 0.822894128543157 0.824761935430516 0.530233148625046 0.822894128543157 0.288550499717623 0.942463676889898 0.995900014918897 0.819162264091619 0.424873474616298 0.819162264091619 0.826631013004191 0.280272898174599 0.280272898174599 -0.131540732834963 0.277470683753743 0.277470683753743 0.277470683753743 0.280272898174599 0.23867596457417 0.530233148625046 0.285812162693946 0.288550499717623 0.288550499717623 0.367967629813756 0.359747531091063 0.997953439673397 -0.204287875012307 0.277470683753743 -0.217482746280197 0.824761935430516 0.367967629813756 -0.12285756746926 0.424873474616298 0.424873474616298 0.424873474616298 0.824761935430516 0.896823618867618 0.997953439673397 0.826631013004191 0.824761935430516 0.367967629813756 0.46802718810659 0.822894128543157 0.824761935430516 0.826631013004191 0.615946267685588 0.824761935430516 0.995900014918897 0.822894128543157 0.367967629813756 0.424873474616298 0.349324559486037 0.367967629813756 0.367967629813756 -0.12285756746926 0.997953439673397 0.997953439673397 0.997953439673397 0.370254167371758 1 0.822894128543157 0.367967629813756
0.995457373219899 -0.215707218720412 -0.215707218720412 0.984327818460584 -0.290977735670031 0.995479380276996 -0.214375099596305 0.813716619824949 0.821529278110625 -0.251186557549513 0.621140305568773 0.995479380276996 0.995479380276996 0.995479380276996 0.824581684705118 0.997735338153811 0.813716619824949 0.742622194308842 0.824581684705118 0.824581684705118 0.821526821027393 0.997735338153811 0.568257968293014 -0.214375099596305 0.995479380276996 -0.214375099596305 0.995479380276996 0.824581684705118 0.995479380276996 0.824581684705118 0.563098867697576 0.824581684705118 -0.513530335266407 0.516316084753805 0.511194188906362 0.611678065453112 0.560882253432257 -0.215707218720412 -0.215707218720412 -0.293241575047707 0.575871170084758 0.822894128543157 1 0.822894128543157 -0.217034043431485 0.997735338153811 0.516316084753805 0.995457373219899 -0.215707218720412 0.995457352572417 -0.215707218720412 0.997735338153811 0.621140305568772 -0.214375099596305 0.568257968293014 -0.214375099596305 -0.214375099596305 -0.214375099596305 -0.214375099596305 -0.293241575047707 -0.214375099596305 -0.214375099596305 0.995479380276996 0.995479380276996 -0.215707218720412 -0.214375099596305 0.824581684705119 -0.214375099596305 -0.215707218720412 0.568257968293014 0.568257968293014 0.995479380276996 -0.214375099596305 0.995479380276996 0.995479380276996 -0.214375099596305 0.568257968293014 0.568257968293014 0.997735338153811 0.990905902556258 0.56581095339515 -0.215707218720412 0.98863235852064 -0.273756330950778 -0.500112477450019 0.513758651875275 -0.215707218720412 0.639719560976311 0.98863235852064 0.513758651875275 0.33718880002823 -0.511302629176747 -0.514645706618248 0.356707308011212 0.378015390789349 0.352277242790313 -0.339725542470739 -0.196521529208562 -0.142719269907914 -0.224889544100866 -0.215707218720412 -0.215707218720412 -0.214375099596305 -0.215707218720412 0.644351600325262 0.516316084753805 0.644351600325262 0.516316084753805 0.516316084753805 0.651278855116492 0.644351600325262 0.639872805349133 0.94298732641334 0.516316084753805 0.516316084753805 0.98863235852064 0.644351600325262 0.644351600325262 0.516316084753805 0.995479380276996 0.568595558659958 -0.214375099596305 -0.214375099596305 0.995479380276996 0.995479380276996 0.993191750977895 0.568595558659958 0.614045481379959 0.735346370407072 0.523168410451076 0.824581684705119 0.614045481379959 0.353956570001581 0.570700257757684 0.568257968293014 0.56581095339515 0.568257968293014 0.568257968293014 0.56581095339515 0.993191750977895 0.9479307282497 0.568595558659958 0.990905902556258 -0.114985977059756 -0.178965274973416 -0.20489246471886 0.33718880002823 -0.11053246218364 -0.350279737977142 0.215953102388097 -0.10109877091755 0.995479380276996 1 -0.215707218720412 -0.281849302602799 0.513758651875275 0.516316084753805 0.997735338153811 -0.190799711022656 0.798918593427326 0.995479380276996 0.995479380276996 0.824581684705119 0.824581684705119 0.995479380276996 0.995479380276996 0.995479380276996 0.995479380276996 0.997735338153811 0.822894128543157 0.995479380276996 -0.308909737802994 0.995479380276996 0.995479380276996 -0.214375099596305 0.516316084753805 0.568257968293014 0.424507293671517 0.244374138998603 0.777420106809639 0.995479380276996 0.990993307840867 0.995479380276996 0.995479380276996 -0.215707218720412 0.621140305568772 0.995479380276996 0.822894128543157 -0.171263246286 0.817143132462365 0.560882253432257 0.516316084753805 0.822894128543157 0.824581684705119 0.824581684705119 0.938937811168113 -0.358845539070659 0.33718880002823 -0.10109877091755 0.516316084753805 0.516316084753805 0.516316084753805 -0.103530457909588 0.995479380276996 0.824581684705119 0.997735338153811 0.993232059046718 0.995479380276996 0.824581684705119 0.995457373219899 0.997735338153811 0.997735338153811 0.824581684705119 0.824581684705119 0.644351600325262 0.824581684705119 0.995457373219899 0.997735338153811 0.644351600325262 1 0.350653248952536 0.778988446300751 0.822894128543157 0.990905902556258 0.516316084753805 0.990905902556258 0.995479380276996 0.340594115880728 0.340594115880728 -0.108244096714156 0.33718880002823 0.33718880002823 0.33718880002823 0.340594115880728 0.290044558947965 0.644351600325262 0.347325558392237 0.350653248952536 0.350653248952536 -0.214375099596305 -0.215707218720412 0.824581684705119 -0.168107292880185 0.33718880002823 -0.178965274973416 0.997735338153811 -0.214375099596305 -0.10109877091755 0.516316084753805 0.516316084753805 0.516316084753805 0.997735338153811 0.675207836190048 0.824581684705119 0.995479380276996 0.997735338153811 -0.214375099596305 0.563137222428408 0.995457373219899 0.997735338153811 0.995479380276996 0.742622194308842 0.997735338153811 0.822894128543157 0.995457373219899 -0.214375099596305 0.516316084753805 0.424507293671517 -0.214375099596305 -0.214375099596305 -0.10109877091755 0.824581684705119 0.824581684705119 0.824581684705119 -0.215707218720412 0.822894128543157 1 -0.214375099596305
0.822894128543157 0.370254167371758 0.370254167371758 0.807701136536371 -0.353602882287148 0.826631013004191 0.367967629813756 0.989751840220229 0.995909620822135 0.24777142161873 0.516849891827357 0.826631013004191 0.826631013004191 0.826631013004191 0.997953439673397 0.824761935430516 0.989751840220229 0.615946267685588 0.997953439673397 0.997953439673397 0.995909620822135 0.824761935430516 0.473881004660026 0.367967629813756 0.826631013004191 0.367967629813756 0.826631013004191 0.997953439673397 0.826631013004191 0.997953439673397 0.467990718330963 0.997953439673397 -0.618544099688089 0.424873474616298 0.420658696596427 0.509146140745935 0.467893946736996 0.370254167371758 0.370254167371758 -0.356353952320523 0.473881004660026 1 0.822894128543157 1 0.372531617248313 0.824761935430516 0.424873474616298 0.822894128543157 0.370254167371758 0.822894128543157 0.370254167371758 0.824761935430516 0.516849891827357 0.367967629813756 0.473881004660026 0.367967629813756 0.367967629813756 0.367967629813756 0.367967629813756 -0.356353952320523 0.367967629813756 0.367967629813756 0.826631013004191 0.826631013004191 0.370254167371758 0.367967629813756 0.997953439673397 0.367967629813756 0.370254167371758 0.473881004660026 0.473881004660026 0.826631013004191 0.367967629813756 0.826631013004191 0.826631013004191 0.367967629813756 0.473881004660026 0.473881004660026 0.824761935430516 0.819162264091619 0.471889175425971 0.370254167371758 0.817298175144715 -0.332675032492252 -0.599128796488495 0.422768978116412 0.370254167371758 0.526421470641613 0.817298175144715 0.422768978116412 0.277470683753743 -0.615805658986968 -0.619903657626986 0.433478980634753 0.45937305623821 0.432095445179525 -0.417398117046706 -0.238817512960606 -0.173435761609555 -0.273290981549483 0.370254167371758 0.370254167371758 0.367967629813756 0.370254167371758 0.530233148625046 0.424873474616298 0.530233148625046 0.424873474616298 0.424873474616298 0.535933545919671 0.530233148625046 0.524723652845883 0.78762631873976 0.424873474616298 0.424873474616298 0.817298175144715 0.530233148625046 0.530233148625046 0.424873474616298 0.826631013004191 0.467893946736996 0.367967629813756 0.367967629813756 0.826631013004191 0.826631013004191 0.824761935430516 0.467893946736996 0.511076134054165 0.607163859838617 0.437384493462622 0.997953439673397 0.511076134054165 0.291268783213576 0.475869062725945 0.473881004660026 0.471889175425971 0.473881004660026 0.473881004660026 0.471889175425971 0.824761935430516 0.783935859150012 0.467893946736996 0.819162264091619 0.197369552341549 -0.217482746280197 -0.248990067630692 0.277470683753743 -0.134321607543033 -0.425668048692089 0.177706539995845 -0.12285756746926 0.826631013004191 0.822894128543157 0.370254167371758 -0.342509799045208 0.422768978116412 0.424873474616298 0.824761935430516 0.327501270279837 0.977635608441962 0.826631013004191 0.826631013004191 0.997953439673397 0.997953439673397 0.826631013004191 0.826631013004191 0.826631013004191 0.826631013004191 0.824761935430516 1 0.826631013004191 -0.375394266513827 0.826631013004191 0.826631013004191 0.367967629813756 0.424873474616298 0.473881004660026 0.349324559486037 0.201094044149741 0.94473891578978 0.826631013004191 0.820928784430215 0.826631013004191 0.826631013004191 0.370254167371758 0.516849891827357 0.826631013004191 0.995899998106704 -0.208123062670531 0.98979442980154 0.467893946736996 0.424873474616298 1 0.997953439673397 0.997953439673397 0.776565887490884 -0.436077408531222 0.277470683753743 -0.12285756746926 0.424873474616298 0.424873474616298 0.424873474616298 -0.1258126098103 0.826631013004191 0.997953439673397 0.824761935430516 0.828501376942014 0.826631013004191 0.997953439673397 0.822894128543157 0.824761935430516 0.824761935430516 0.997953439673397 0.997953439673397 0.530233148625046 0.997953439673397 0.822894128543157 0.824761935430516 0.530233148625046 0.822894128543157 0.288550499717623 0.942463676889898 0.995900014918897 0.819162264091619 0.424873474616298 0.819162264091619 0.826631013004191 0.280272898174599 0.280272898174599 -0.131540732834963 0.277470683753743 0.277470683753743 0.277470683753743 0.280272898174599 0.23867596457417 0.530233148625046 0.285812162693946 0.288550499717623 0.288550499717623 0.367967629813756 0.359747531091063 0.997953439673397 -0.204287875012307 0.277470683753743 -0.217482746280197 0.824761935430516 0.367967629813756 -0.12285756746926 0.424873474616298 0.424873474616298 0.424873474616298 0.824761935430516 0.896823618867618 0.997953439673397 0.826631013004191 0.824761935430516 0.367967629813756 0.46802718810659 0.822894128543157 0.824761935430516 0.826631013004191 0.615946267685588 0.824761935430516 0.995900014918897 0.822894128543157 0.367967629813756 0.424873474616298 0.349324559486037 0.367967629813756 0.367967629813756 -0.12285756746926 0.997953439673397 0.997953439673397 0.997953439673397 0.370254167371758 1 0.822894128543157 0.367967629813756
-0.200215235467236 0.993886559499625 0.993886559499625 -0.204390833602353 -0.131728253602097 -0.201415046624531 0.987748724609555 0.364596896877342 0.374061671319917 0.852870466145168 -0.0803402056420604 -0.201415046624531 -0.201415046624531 -0.201415046624531 0.362931955478984 -0.200815863172865 0.364596896877342 -0.134980582182912 0.373295589191247 0.373295589191247 0.374061671319917 -0.200815863172865 -0.0528617512984174 0.987748724609555 -0.201415046624531 0.987748724609555 -0.201415046624531 0.362931955478984 -0.201415046624531 0.362931955478984 -0.0546448760963217 0.362931955478984 -0.216750864804938 -0.112058167562831 -0.110946541797027 -0.0820551783851884 -0.0474042174145441 0.993886559499625 0.993886559499625 -0.132753114170792 -0.0806824900143653 0.372531617248313 -0.217034043431485 0.372531617248313 1 -0.200815863172865 -0.112058167562831 -0.200215235467236 0.993886559499625 -0.200215235467236 0.993886559499625 -0.200815863172865 -0.0803402056420604 0.987748724609555 -0.0528617512984174 0.987748724609555 0.987748724609555 0.987748724609555 0.987748724609555 -0.132753114170792 0.987748724609555 0.987748724609555 -0.201415046624531 -0.201415046624531 0.981597937443482 0.987748724609555 0.362931955478984 0.987748724609555 0.981597937443482 -0.0528617512984174 -0.0528617512984174 -0.201415046624531 0.987748724609555 -0.201415046624531 -0.201415046624531 0.987748724609555 -0.0528617512984174 -0.0528617512984174 -0.200815863172865 -0.199009461177878 -0.051060495490329 0.981597937443482 -0.199155709280511 -0.123931967872473 -0.213162189832319 -0.111503117564399 0.981597937443482 -0.138840922980903 -0.199155709280511 -0.111503117564399 -0.0731814486699365 -0.215558783022546 -0.217345478710046 0.161484625699014 0.171130987560721 0.163902979265563 -0.158574806590197 -0.088967074330434 -0.0646103047611003 -0.101809531336007 0.993886559499625 0.993886559499625 0.987748724609555 0.993886559499625 -0.13984623321014 -0.112058167562831 -0.13984623321014 -0.112058167562831 -0.112058167562831 -0.14134968332736 -0.13984623321014 -0.140347974548384 -0.18736202952138 -0.112058167562831 -0.112058167562831 -0.199155709280511 -0.13984623321014 -0.13984623321014 -0.112058167562831 -0.201415046624531 -0.0876333979144231 0.987748724609555 0.987748724609555 -0.201415046624531 -0.201415046624531 -0.200047396319924 -0.0876333979144231 -0.0834921081283167 -0.136617179548743 -0.0178008182254773 0.362931955478984 -0.0834921081283167 -0.0763085628430571 -0.0444877121855375 -0.0528617512984174 -0.051060495490329 -0.0528617512984174 -0.0528617512984174 -0.051060495490329 -0.200815863172865 -0.18819926027838 -0.0876333979144231 -0.199009461177878 0.529806178061902 -0.0810191991953666 -0.0927566725732282 -0.0731814486699365 -0.037813401028561 -0.158574806590197 -0.0468691750028625 -0.0457683283005174 -0.201415046624531 -0.217034043431485 0.993886559499625 -0.127595729361706 -0.111503117564399 -0.112058167562831 -0.200815863172865 0.879123422325625 0.381053650287973 -0.201415046624531 -0.201415046624531 0.362931955478984 0.362931955478984 -0.201415046624531 -0.201415046624531 -0.201415046624531 -0.201415046624531 -0.200815863172865 0.372531617248313 -0.201415046624531 -0.13984623321014 -0.201415046624531 -0.201415046624531 0.987748724609555 -0.112058167562831 -0.0528617512984174 -0.0921325344116861 -0.000241834841849944 0.351945116176585 -0.201415046624531 -0.202609259495972 -0.201415046624531 -0.201415046624531 0.993886559499625 -0.0803402056420604 -0.201415046624531 0.362148687077875 -0.0775324211233246 0.365991454747093 -0.0474042174145441 -0.112058167562831 0.372531617248313 0.362931955478984 0.362931955478984 -0.186669519579806 -0.16245262224559 -0.0731814486699365 -0.0210345971076055 -0.112058167562831 -0.112058167562831 -0.112058167562831 -0.0468691750028625 -0.201415046624531 0.362931955478984 -0.200815863172865 -0.201269125812967 -0.201415046624531 0.362931955478984 -0.200215235467236 -0.200815863172865 -0.200815863172865 0.362931955478984 0.362931955478984 -0.13984623321014 0.362931955478984 -0.200215235467236 -0.200815863172865 -0.13984623321014 -0.217034043431485 -0.0761036924625538 0.352655117653996 0.362243835650634 -0.199009461177878 -0.112058167562831 -0.199009461177878 -0.201415046624531 -0.0739205181385656 -0.0739205181385656 -0.0490030819370378 -0.0731814486699365 -0.0731814486699365 -0.0731814486699365 -0.0739205181385656 -0.0629495434037784 -0.13984623321014 -0.0753814703249653 -0.0761036924625538 -0.0761036924625538 0.987748724609555 0.981597937443482 0.362931955478984 -0.0761036924625538 -0.0731814486699365 -0.0810191991953666 -0.200815863172865 0.987748724609555 -0.0210345971076055 -0.112058167562831 -0.112058167562831 -0.112058167562831 -0.200815863172865 0.405709687121189 0.362931955478984 -0.201415046624531 -0.200815863172865 0.987748724609555 -0.0546448760963217 -0.200215235467236 -0.200815863172865 -0.201415046624531 -0.134980582182912 -0.200815863172865 0.362243835650634 -0.200215235467236 0.987748724609555 -0.112058167562831 -0.0921325344116861 0.987748724609555 0.987748724609555 -0.0210345971076055 0.373295589191247 0.373295589191247 0.373295589191247 0.993886559499625 0.372531617248313 -0.217034043431485 0.987748724609555
0.997735338153811 -0.216196831435831 -0.216196831435831 0.986562047889337 -0.291638197568957 0.997738921545077 -0.214861688664832 0.815627457986081 0.823415209955387 -0.251756701345574 0.626665549929347 0.997738921545077 0.997738921545077 0.997738921545077 0.826453322011133 1 0.815627457986081 0.746817040439761 0.826453322011133 0.826453322011133 0.823412796438823 1 0.574567016617547 -0.214861688664832 0.997738921545077 -0.214861688664832 0.997738921545077 0.826453322011133 0.997738921545077 0.826453322011133 0.569384649530605 0.826453322011133 -0.514695947541192 0.515146803416089 0.510036506930753 0.617324974485112 0.567307881992348 -0.216196831435831 -0.216196831435831 -0.293907175414188 0.574567016617547 0.824761935430516 0.997735338153811 0.824761935430516 -0.200815863172865 1 0.515146803416089 0.997735338153811 -0.216196831435831 0.997735338153811 -0.216196831435831 1 0.626665549929347 -0.214861688664832 0.574567016617547 -0.214861688664832 -0.214861688664832 -0.214861688664832 -0.214861688664832 -0.293907175414188 -0.214861688664832 -0.214861688664832 0.997738921545077 0.997738921545077 -0.216196831435831 -0.214861688664832 0.826453322011133 -0.214861688664832 -0.216196831435831 0.574567016617547 0.574567016617547 0.997738921545077 -0.214861688664832 0.997738921545077 0.997738921545077 -0.214861688664832 0.574567016617547 0.574567016617547 1 0.993210560407381 0.572151981261902 -0.216196831435831 0.990950406456494 -0.274377703667721 -0.501289350124794 0.512595162258223 -0.216196831435831 0.638270812494307 0.990950406456494 0.512595162258223 0.336425181417844 -0.512463184999392 -0.515813850565359 0.357516963036766 0.378873410947658 0.353151549011526 -0.340582832034159 -0.196967594204092 -0.143043214417962 -0.225399998878457 -0.216196831435831 -0.216196831435831 -0.214861688664832 -0.216196831435831 0.642892361840474 0.515146803416089 0.642892361840474 0.515146803416089 0.515146803416089 0.64980392874208 0.642892361840474 0.638403561765397 0.945545268630758 0.515146803416089 0.515146803416089 0.990950406456494 0.642892361840474 0.642892361840474 0.515146803416089 0.997738921545077 0.567307881992348 -0.214861688664832 -0.214861688664832 0.997738921545077 0.997738921545077 0.99546458202653 0.567307881992348 0.619665035568583 0.739522961449293 0.530316052030593 0.826453322011133 0.619665035568583 0.35315497806229 0.576977479540865 0.574567016617547 0.572151981261902 0.574567016617547 0.574567016617547 0.572151981261902 0.99546458202653 0.950499562932432 0.567307881992348 0.993210560407381 -0.115246972481225 -0.179371490744799 -0.205357530082064 0.336425181417844 -0.110783349007333 -0.351074803690218 0.215464041636553 -0.101328245128232 0.997738921545077 0.997735338153811 -0.216196831435831 -0.282489044764443 0.512595162258223 0.515146803416089 1 -0.191232788622791 0.800923711219264 0.997738921545077 0.997738921545077 0.826453322011133 0.826453322011133 0.997738921545077 0.997738921545077 0.997738921545077 0.997738921545077 1 0.824761935430516 0.997738921545077 -0.309610901799464 0.997738921545077 0.997738921545077 -0.214861688664832 0.515146803416089 0.574567016617547 0.423545928200109 0.243820714209818 0.779184696663306 0.997738921545077 0.99324266661195 0.997738921545077 0.997738921545077 -0.216196831435831 0.626665549929347 0.997738921545077 0.824761935430516 -0.171651979975874 0.819061563844795 0.567307881992348 0.515146803416089 0.824761935430516 0.826453322011133 0.826453322011133 0.941563685387015 -0.359660047457735 0.336425181417844 -0.101328245128232 0.515146803416089 0.515146803416089 0.515146803416089 -0.103765451568709 0.997738921545077 0.826453322011133 1 0.99548649934017 0.997738921545077 0.826453322011133 0.997735338153811 1 1 0.826453322011133 0.826453322011133 0.642892361840474 0.826453322011133 0.997735338153811 1 0.642892361840474 0.997735338153811 0.349859137918391 0.780756595974816 0.824761935430516 0.993210560407381 0.515146803416089 0.993210560407381 0.997738921545077 0.339822785381456 0.339822785381456 -0.108489789400912 0.336425181417844 0.336425181417844 0.336425181417844 0.339822785381456 0.28938770610162 0.642892361840474 0.34653898345194 0.349859137918391 0.349859137918391 -0.214861688664832 -0.216196831435831 0.826453322011133 -0.168488863180138 0.336425181417844 -0.179371490744799 1 -0.214861688664832 -0.101328245128232 0.515146803416089 0.515146803416089 0.515146803416089 1 0.677837116558762 0.826453322011133 0.997738921545077 1 -0.214861688664832 0.569403617992852 0.997735338153811 1 0.997738921545077 0.746817040439761 1 0.824761935430516 0.997735338153811 -0.214861688664832 0.515146803416089 0.423545928200109 -0.214861688664832 -0.214861688664832 -0.101328245128232 0.826453322011133 0.826453322011133 0.826453322011133 -0.216196831435831 0.824761935430516 0.997735338153811 -0.214861688664832
0.516316084753805 -0.111373106622856 -0.111373106622856 0.508224285341824 -0.150236485231678 0.513982016077763 -0.110685312092271 0.409491801934786 0.42661850607042 -0.129691659936752 -0.155469359113797 0.513982016077763 0.513982016077763 0.513982016077763 0.425744787006643 0.515146803416089 0.409491801934786 -0.185277723764331 0.425744787006643 0.425744787006643 0.42661850607042 0.515146803416089 -0.142544242062656 -0.110685312092271 0.513982016077763 -0.110685312092271 0.513982016077763 0.425744787006643 0.513982016077763 0.425744787006643 -0.143142253435546 0.425744787006643 -0.265143972107061 1 0.990079921972825 -0.153152057200148 -0.140743324479062 -0.111373106622856 -0.111373106622856 -0.151405341915671 -0.142544242062656 0.424873474616298 0.516316084753805 0.424873474616298 -0.112058167562831 0.515146803416089 1 0.516316084753805 -0.111373106622856 0.50788252889946 -0.111373106622856 0.515146803416089 -0.155469359113797 -0.110685312092271 -0.142544242062656 -0.110685312092271 -0.110685312092271 -0.110685312092271 -0.110685312092271 -0.151405341915671 -0.110685312092271 -0.110685312092271 0.513982016077763 0.513982016077763 -0.111373106622856 -0.110685312092271 0.425744787006643 -0.110685312092271 -0.111373106622856 -0.142544242062656 -0.142544242062656 0.513982016077763 -0.110685312092271 0.513982016077763 0.513982016077763 -0.110685312092271 -0.142544242062656 -0.142544242062656 0.515146803416089 0.501879000268477 -0.141945096315739 -0.111373106622856 0.503074299115041 -0.141344796973073 -0.261699508336451 0.995046768919179 -0.111373106622856 0.78922025885906 0.503074299115041 0.995046768919179 -0.0834636710932529 -0.263993771620865 -0.265719856276489 0.184173720675418 0.195175426549036 0.186931860481805 -0.180855062880947 -0.101467226530795 -0.0736882546577757 -0.116114088912227 -0.111373106622856 -0.111373106622856 -0.110685312092271 -0.111373106622856 0.801295572934364 1 0.801295572934364 1 1 0.792772682081708 0.801295572934364 0.780633983052096 0.539435344537643 1 1 0.503074299115041 0.801295572934364 0.801295572934364 1 0.513982016077763 -0.140743324479062 -0.110685312092271 -0.110685312092271 0.513982016077763 0.513982016077763 0.515146803416089 -0.140743324479062 -0.153732602591506 -0.186380720679153 -0.131566027119651 0.425744787006643 -0.153732602591506 -0.0495301429298093 -0.143142253435546 -0.142544242062656 -0.141945096315739 -0.142544242062656 -0.142544242062656 -0.141945096315739 0.515146803416089 0.541974792525717 -0.140743324479062 0.501879000268477 -0.0593691094770844 -0.0867941686460487 -0.105789275179198 -0.0834636710932529 -0.057069688112855 -0.180855062880947 -0.053454440680646 -0.0456507221221833 0.513982016077763 0.516316084753805 -0.111373106622856 -0.145523328410467 0.995046768919179 1 0.515146803416089 -0.0985129597673752 0.35488045215329 0.513982016077763 0.513982016077763 0.425744787006643 0.425744787006643 0.513982016077763 0.513982016077763 0.513982016077763 0.513982016077763 0.515146803416089 0.424873474616298 0.513982016077763 -0.159495066364766 0.513982016077763 0.513982016077763 -0.110685312092271 1 -0.142544242062656 0.822184909993525 -0.0604894431824788 0.401394505756838 0.513982016077763 0.511665784721619 0.513982016077763 0.513982016077763 -0.111373106622856 -0.155469359113797 0.513982016077763 0.424873474616298 -0.0884259687846146 0.411311790785182 -0.140743324479062 1 0.424873474616298 0.425744787006643 0.425744787006643 0.530459952049561 -0.185277723764331 -0.0834636710932529 -0.0456507221221833 1 1 1 -0.053454440680646 0.513982016077763 0.425744787006643 0.515146803416089 0.512821687978962 0.513982016077763 0.425744787006643 0.516316084753805 0.515146803416089 0.515146803416089 0.425744787006643 0.425744787006643 0.801295572934364 0.425744787006643 0.516316084753805 0.515146803416089 0.801295572934364 0.516316084753805 -0.086796499278459 0.402204264662454 0.424873474616298 0.501879000268477 1 0.501879000268477 0.513982016077763 -0.0843065821337666 -0.0843065821337666 -0.055888168213165 -0.0834636710932529 -0.0834636710932529 -0.0834636710932529 -0.0843065821337666 -0.0717941511354869 0.801295572934364 -0.0859728026716874 -0.086796499278459 -0.086796499278459 -0.110685312092271 -0.111373106622856 0.425744787006643 -0.086796499278459 -0.0834636710932529 -0.0867941686460487 0.515146803416089 -0.110685312092271 -0.0456507221221833 1 1 1 0.515146803416089 0.473753663125831 0.425744787006643 0.513982016077763 0.515146803416089 -0.110685312092271 -0.143142253435546 0.516316084753805 0.515146803416089 0.513982016077763 -0.185277723764331 0.515146803416089 0.424873474616298 0.516316084753805 -0.110685312092271 1 0.822184909993525 -0.110685312092271 -0.110685312092271 -0.0456507221221833 0.425744787006643 0.425744787006643 0.425744787006643 -0.111373106622856 0.424873474616298 0.516316084753805 -0.110685312092271
0.995457373219899 -0.215707218720412 -0.215707218720412 0.984327818460584 -0.290977735670031 0.995479380276996 -0.214375099596305 0.813724184081894 0.821531732604302 -0.251186557549513 0.621140305568773 0.995479380276996 0.995479380276996 0.995479380276996 0.824581684705118 0.997735338153811 0.813724184081894 0.742622194308842 0.824581684705118 0.824581684705118 0.821529278110625 0.997735338153811 0.575871170084758 -0.214375099596305 0.995479380276996 -0.214375099596305 0.995479380276996 0.824581684705118 0.995479380276996 0.824581684705118 0.570700257757684 0.824581684705118 -0.513530335266407 0.516316084753805 0.511194188906362 0.611678065453112 0.568595558659958 -0.215707218720412 -0.215707218720412 -0.293241575047707 0.575871170084758 0.822894128543157 0.995457373219899 0.822894128543157 -0.200215235467236 0.997735338153811 0.516316084753805 1 -0.215707218720412 0.995457352572417 -0.215707218720412 0.997735338153811 0.621140305568772 -0.214375099596305 0.575871170084758 -0.214375099596305 -0.214375099596305 -0.214375099596305 -0.214375099596305 -0.293241575047707 -0.214375099596305 -0.214375099596305 0.995479380276996 0.995479380276996 -0.215707218720412 -0.214375099596305 0.824581684705119 -0.214375099596305 -0.215707218720412 0.575871170084758 0.575871170084758 0.995479380276996 -0.214375099596305 0.995479380276996 0.995479380276996 -0.214375099596305 0.575871170084758 0.575871170084758 0.997735338153811 0.990905902556258 0.573450653076597 -0.215707218720412 0.98863235852064 -0.273756330950778 -0.500142123566192 0.513758651875275 -0.215707218720412 0.639719560976311 0.98863235852064 0.513758651875275 0.33718880002823 -0.511302629176747 -0.514645706618248 0.356707308011212 0.378015390789349 0.352277242790313 -0.339725542470739 -0.196521529208562 -0.142719269907914 -0.224889544100866 -0.215707218720412 -0.215707218720412 -0.214375099596305 -0.215707218720412 0.644351600325262 0.516316084753805 0.644351600325262 0.516316084753805 0.516316084753805 0.651278855116492 0.644351600325262 0.639872805349133 0.94771549931308 0.516316084753805 0.516316084753805 0.98863235852064 0.644351600325262 0.644351600325262 0.516316084753805 0.995479380276996 0.568595558659958 -0.214375099596305 -0.214375099596305 0.995479380276996 0.995479380276996 0.993191750977895 0.568595558659958 0.614045481379959 0.735346370407072 0.531519764561892 0.824581684705119 0.614045481379959 0.353956570001581 0.578287104282076 0.575871170084758 0.573450653076597 0.575871170084758 0.575871170084758 0.573450653076597 0.993191750977895 0.952657008913022 0.568595558659958 0.990905902556258 -0.114985977059756 -0.178965274973416 -0.20489246471886 0.33718880002823 -0.11053246218364 -0.350279737977142 0.196488759039314 -0.10109877091755 0.995479380276996 0.995457373219899 -0.215707218720412 -0.281849302602799 0.513758651875275 0.516316084753805 0.997735338153811 -0.190799711022656 0.798941470845659 0.995479380276996 0.995479380276996 0.824581684705119 0.824581684705119 0.995479380276996 0.995479380276996 0.995479380276996 0.995479380276996 0.997735338153811 0.822894128543157 0.995479380276996 -0.308909737802994 0.995479380276996 0.995479380276996 -0.214375099596305 0.516316084753805 0.575871170084758 0.424507293671517 0.244374138998603 0.777420106809639 0.995479380276996 0.990993307840867 0.995479380276996 0.995479380276996 -0.215707218720412 0.621140305568772 0.995479380276996 0.822894128543157 -0.171263246286 0.817150480782395 0.568595558659958 0.516316084753805 0.822894128543157 0.824581684705119 0.824581684705119 0.943700848693267 -0.358845539070659 0.33718880002823 -0.10109877091755 0.516316084753805 0.516316084753805 0.516316084753805 -0.103530457909588 0.995479380276996 0.824581684705119 0.997735338153811 0.993232059046718 0.995479380276996 0.824581684705119 0.995457373219899 0.997735338153811 0.997735338153811 0.824581684705119 0.824581684705119 0.644351600325262 0.824581684705119 0.995457373219899 0.997735338153811 0.644351600325262 0.995457373219899 0.350653248952536 0.778988446300751 0.822894128543157 0.990905902556258 0.516316084753805 0.990905902556258 0.995479380276996 0.340594115880728 0.340594115880728 -0.108244096714156 0.33718880002823 0.33718880002823 0.33718880002823 0.340594115880728 0.290044558947965 0.644351600325262 0.347325558392237 0.350653248952536 0.350653248952536 -0.214375099596305 -0.215707218720412 0.824581684705119 -0.168107292880185 0.33718880002823 -0.178965274973416 0.997735338153811 -0.214375099596305 -0.10109877091755 0.516316084753805 0.516316084753805 0.516316084753805 0.997735338153811 0.675372980564871 0.824581684705119 0.995479380276996 0.997735338153811 -0.214375099596305 0.570719053385796 0.995457373219899 0.997735338153811 0.995479380276996 0.742622194308842 0.997735338153811 0.822894128543157 0.995457373219899 -0.214375099596305 0.516316084753805 0.424507293671517 -0.214375099596305 -0.214375099596305 -0.10109877091755 0.824581684705119 0.824581684705119 0.824581684705119 -0.215707218720412 0.822894128543157 0.995457373219899 -0.214375099596305
-0.215707218720412 1 1 -0.219141646385411 -0.130922940761483 -0.216686777239314 0.993824411014108 0.362186795391762 0.371774867548833 0.858753035292869 -0.117962471590834 -0.216686777239314 -0.216686777239314 -0.216686777239314 0.360526808507316 -0.216196831435831 0.362186795391762 -0.161459477805362 0.371013468817675 0.371013468817675 0.371774867548833 -0.216196831435831 -0.0769572205652823 0.993824411014108 -0.216686777239314 0.993824411014108 -0.216686777239314 0.360526808507316 -0.216686777239314 0.360526808507316 -0.0794446364142479 0.360526808507316 -0.215012709877538 -0.111373106622856 -0.110268276715029 -0.122327169782335 -0.0695042676005168 1 1 -0.13194153590607 -0.0769572205652823 0.370254167371758 -0.215707218720412 0.370254167371758 0.993886559499625 -0.216196831435831 -0.111373106622856 -0.215707218720412 1 -0.215707218720412 1 -0.216196831435831 -0.117962471590834 0.993824411014108 -0.0769572205652823 0.993824411014108 0.993824411014108 0.993824411014108 0.993824411014108 -0.13194153590607 0.993824411014108 0.993824411014108 -0.216686777239314 -0.216686777239314 0.987661274567565 0.993824411014108 0.360526808507316 0.993824411014108 0.987661274567565 -0.0769572205652823 -0.0769572205652823 -0.216686777239314 0.993824411014108 -0.216686777239314 -0.216686777239314 0.993824411014108 -0.0769572205652823 -0.0769572205652823 -0.216196831435831 -0.214728976108682 -0.0744715759213726 0.987661274567565 -0.214240337985943 -0.123174317160792 -0.211417395014314 -0.110821449889564 0.987661274567565 -0.137992127259243 -0.214240337985943 -0.110821449889564 -0.0727340582377608 -0.213818775401461 -0.215608122991692 0.160497399048079 0.170084788450498 0.162900968153989 -0.15760536894525 -0.0884231794150225 -0.0642153135072328 -0.101187124823814 1 1 0.993824411014108 1 -0.13899129158421 -0.111373106622856 -0.13899129158421 -0.111373106622856 -0.111373106622856 -0.140485550448592 -0.13899129158421 -0.139489965556634 -0.206462382842776 -0.111373106622856 -0.111373106622856 -0.214240337985943 -0.13899129158421 -0.13899129158421 -0.111373106622856 -0.216686777239314 -0.0839944518453864 0.993824411014108 0.993824411014108 -0.216686777239314 -0.216686777239314 -0.216196831435831 -0.0839944518453864 -0.124904357794311 -0.162420679736547 -0.0321593037107634 0.360526808507316 -0.124904357794311 -0.0744911150948961 -0.0650318197880516 -0.0769572205652823 -0.0744715759213726 -0.0769572205652823 -0.0769572205652823 -0.0744715759213726 -0.216196831435831 -0.205494993787134 -0.0839944518453864 -0.214728976108682 0.533065039463496 -0.0805238931416991 -0.09218961017444 -0.0727340582377608 -0.0366672781255422 -0.15760536894525 -0.0465826430901824 -0.0454885263486495 -0.216686777239314 -0.215707218720412 1 -0.126815680462152 -0.110821449889564 -0.111373106622856 -0.216196831435831 0.884530949657094 0.378724101469487 -0.216686777239314 -0.216686777239314 0.360526808507316 0.360526808507316 -0.216686777239314 -0.216686777239314 -0.216686777239314 -0.216686777239314 -0.216196831435831 0.370254167371758 -0.216686777239314 -0.13899129158421 -0.216686777239314 -0.216686777239314 0.993824411014108 -0.111373106622856 -0.0769572205652823 -0.0915692876444096 0.00111637828035643 0.349793520649442 -0.216686777239314 -0.217667684548129 -0.216686777239314 -0.216686777239314 1 -0.117962471590834 -0.216686777239314 0.359747531091063 -0.0770584312799392 0.363567023228359 -0.0695042676005168 -0.111373106622856 0.370254167371758 0.360526808507316 0.360526808507316 -0.203563085375716 -0.161459477805362 -0.0727340582377608 -0.0199464030198299 -0.111373106622856 -0.111373106622856 -0.111373106622856 -0.0465826430901824 -0.216686777239314 0.360526808507316 -0.216196831435831 -0.217177060240527 -0.216686777239314 0.360526808507316 -0.215707218720412 -0.216196831435831 -0.216196831435831 0.360526808507316 0.360526808507316 -0.13899129158421 0.360526808507316 -0.215707218720412 -0.216196831435831 -0.13899129158421 -0.215707218720412 -0.0756384370668274 0.350499181575066 0.359845873213588 -0.214728976108682 -0.111373106622856 -0.214728976108682 -0.216686777239314 -0.0734686094491712 -0.0734686094491712 -0.0487035045112818 -0.0727340582377608 -0.0727340582377608 -0.0727340582377608 -0.0734686094491712 -0.0625647051156545 -0.13899129158421 -0.0749206301913052 -0.0756384370668274 -0.0756384370668274 0.993824411014108 0.987661274567565 0.360526808507316 -0.0756384370668274 -0.0727340582377608 -0.0805238931416991 -0.216196831435831 0.993824411014108 -0.0199464030198299 -0.111373106622856 -0.111373106622856 -0.111373106622856 -0.216196831435831 0.403071798763716 0.360526808507316 -0.216686777239314 -0.216196831435831 0.993824411014108 -0.0794446364142479 -0.215707218720412 -0.216196831435831 -0.216686777239314 -0.161459477805362 -0.216196831435831 0.359845873213588 -0.215707218720412 0.993824411014108 -0.111373106622856 -0.0915692876444096 0.993824411014108 0.993824411014108 -0.0199464030198299 0.371013468817675 0.371013468817675 0.371013468817675 1 0.370254167371758 -0.215707218720412 0.993824411014108
0.995457352572417 -0.215707218720412 -0.215707218720412 0.984327818460584 -0.290977735670031 0.995479380276996 -0.214375099596305 0.813716619824949 0.821529278110625 -0.251186557549513 0.628087956761075 0.995479380276996 0.995479380276996 0.995479380276996 0.824581684705118 0.997735338153811 0.813716619824949 0.74851216738665 0.824581684705118 0.824581684705118 0.821526821027393 0.997735338153811 0.575871170084758 -0.214375099596305 0.995479380276996 -0.214375099596305 0.995479380276996 0.824581684705118 0.995479380276996 0.824581684705118 0.570700257757684 0.824581684705118 -0.513530335266407 0.50788252889946 0.502695767358401 0.618726180058328 0.568595558659958 -0.215707218720412 -0.215707218720412 -0.293241575047707 0.575871170084758 0.822894128543157 0.995457352572417 0.822894128543157 -0.200215235467236 0.997735338153811 0.50788252889946 0.995457352572417 -0.215707218720412 1 -0.215707218720412 0.997735338153811 0.628087956761075 -0.214375099596305 0.575871170084758 -0.214375099596305 -0.214375099596305 -0.214375099596305 -0.214375099596305 -0.293241575047707 -0.214375099596305 -0.214375099596305 0.995479380276996 0.995479380276996 -0.215707218720412 -0.214375099596305 0.824581684705119 -0.214375099596305 -0.215707218720412 0.575871170084758 0.575871170084758 0.995479380276996 -0.214375099596305 0.995479380276996 0.995479380276996 -0.214375099596305 0.575871170084758 0.575871170084758 0.997735338153811 0.990905839878542 0.573450653076597 -0.215707218720412 0.988632274454367 -0.273756330950778 -0.500112477450019 0.505292750596702 -0.215707218720412 0.632842005062808 0.988632274454367 0.505292750596702 0.33718880002823 -0.511302629176747 -0.514645706618248 0.356707308011212 0.378015390789349 0.352277242790313 -0.339725542470739 -0.196521529208562 -0.142719269907914 -0.224889544100866 -0.215707218720412 -0.215707218720412 -0.214375099596305 -0.215707218720412 0.637516873905442 0.50788252889946 0.637516873905442 0.50788252889946 0.50788252889946 0.644518635635581 0.637516873905442 0.63304324052128 0.942985768169749 0.50788252889946 0.50788252889946 0.988632274454367 0.637516873905442 0.637516873905442 0.50788252889946 0.995479380276996 0.568595558659958 -0.214375099596305 -0.214375099596305 0.995479380276996 0.995479380276996 0.993191709570978 0.568595558659958 0.62107155261755 0.741234917910905 0.531519764561892 0.824581684705119 0.62107155261755 0.353956570001581 0.578287104282076 0.575871170084758 0.573450653076597 0.575871170084758 0.575871170084758 0.573450653076597 0.993191709570978 0.947930211833718 0.568595558659958 0.990905839878542 -0.114985977059756 -0.178965274973416 -0.20489246471886 0.33718880002823 -0.11053246218364 -0.350279737977142 0.215953102388097 -0.10109877091755 0.995479380276996 0.995457352572417 -0.215707218720412 -0.281849302602799 0.505292750596702 0.50788252889946 0.997735338153811 -0.190799711022656 0.798918593427326 0.995479380276996 0.995479380276996 0.824581684705119 0.824581684705119 0.995479380276996 0.995479380276996 0.995479380276996 0.995479380276996 0.997735338153811 0.822894128543157 0.995479380276996 -0.308909737802994 0.995479380276996 0.995479380276996 -0.214375099596305 0.50788252889946 0.575871170084758 0.414249084643617 0.244374138998603 0.777420106809639 0.995479380276996 0.990993307840867 0.995479380276996 0.995479380276996 -0.215707218720412 0.628087956761075 0.995479380276996 0.822894128543157 -0.171263246286 0.817143132462365 0.568595558659958 0.50788252889946 0.822894128543157 0.824581684705119 0.824581684705119 0.93893718539266 -0.358845539070659 0.33718880002823 -0.10109877091755 0.50788252889946 0.50788252889946 0.50788252889946 -0.103530457909588 0.995479380276996 0.824581684705119 0.997735338153811 0.993232059046718 0.995479380276996 0.824581684705119 0.995457352572417 0.997735338153811 0.997735338153811 0.824581684705119 0.824581684705119 0.637516873905442 0.824581684705119 0.995457352572417 0.997735338153811 0.637516873905442 0.995457352572417 0.350653248952536 0.778988446300751 0.822894128543157 0.990905839878542 0.50788252889946 0.990905839878542 0.995479380276996 0.340594115880728 0.340594115880728 -0.108244096714156 0.33718880002823 0.33718880002823 0.33718880002823 0.340594115880728 0.290044558947965 0.637516873905442 0.347325558392237 0.350653248952536 0.350653248952536 -0.214375099596305 -0.215707218720412 0.824581684705119 -0.168107292880185 0.33718880002823 -0.178965274973416 0.997735338153811 -0.214375099596305 -0.10109877091755 0.50788252889946 0.50788252889946 0.50788252889946 0.997735338153811 0.675207836190048 0.824581684705119 0.995479380276996 0.997735338153811 -0.214375099596305 0.570719053385796 0.995457352572417 0.997735338153811 0.995479380276996 0.74851216738665 0.997735338153811 0.822894128543157 0.995457352572417 -0.214375099596305 0.50788252889946 0.414249084643617 -0.214375099596305 -0.214375099596305 -0.10109877091755 0.824581684705119 0.824581684705119 0.824581684705119 -0.215707218720412 0.822894128543157 0.995457352572417 -0.214375099596305
-0.215707218720412 1 1 -0.219141646385411 -0.130922940761483 -0.216686777239314 0.993824411014108 0.362186795391762 0.371774867548833 0.858753035292869 -0.117962471590834 -0.216686777239314 -0.216686777239314 -0.216686777239314 0.360526808507316 -0.216196831435831 0.362186795391762 -0.161459477805362 0.371013468817675 0.371013468817675 0.371774867548833 -0.216196831435831 -0.0769572205652823 0.993824411014108 -0.216686777239314 0.993824411014108 -0.216686777239314 0.360526808507316 -0.216686777239314 0.360526808507316 -0.0794446364142479 0.360526808507316 -0.215012709877538 -0.111373106622856 -0.110268276715029 -0.122327169782335 -0.0695042676005168 1 1 -0.13194153590607 -0.0769572205652823 0.370254167371758 -0.215707218720412 0.370254167371758 0.993886559499625 -0.216196831435831 -0.111373106622856 -0.215707218720412 1 -0.215707218720412 1 -0.216196831435831 -0.117962471590834 0.993824411014108 -0.0769572205652823 0.993824411014108 0.993824411014108 0.993824411014108 0.993824411014108 -0.13194153590607 0.993824411014108 0.993824411014108 -0.216686777239314 -0.216686777239314 0.987661274567565 0.993824411014108 0.360526808507316 0.993824411014108 0.987661274567565 -0.0769572205652823 -0.0769572205652823 -0.216686777239314 0.993824411014108 -0.216686777239314 -0.216686777239314 0.993824411014108 -0.0769572205652823 -0.0769572205652823 -0.216196831435831 -0.214728976108682 -0.0744715759213726 0.987661274567565 -0.214240337985943 -0.123174317160792 -0.211417395014314 -0.110821449889564 0.987661274567565 -0.137992127259243 -0.214240337985943 -0.110821449889564 -0.0727340582377608 -0.213818775401461 -0.215608122991692 0.160497399048079 0.170084788450498 0.162900968153989 -0.15760536894525 -0.0884231794150225 -0.0642153135072328 -0.101187124823814 1 1 0.993824411014108 1 -0.13899129158421 -0.111373106622856 -0.13899129158421 -0.111373106622856 -0.111373106622856 -0.140485550448592 -0.13899129158421 -0.139489965556634 -0.206462382842776 -0.111373106622856 -0.111373106622856 -0.214240337985943 -0.13899129158421 -0.13899129158421 -0.111373106622856 -0.216686777239314 -0.0839944518453864 0.993824411014108 0.993824411014108 -0.216686777239314 -0.216686777239314 -0.216196831435831 -0.0839944518453864 -0.124904357794311 -0.162420679736547 -0.0321593037107634 0.360526808507316 -0.124904357794311 -0.0744911150948961 -0.0650318197880516 -0.0769572205652823 -0.0744715759213726 -0.0769572205652823 -0.0769572205652823 -0.0744715759213726 -0.216196831435831 -0.205494993787134 -0.0839944518453864 -0.214728976108682 0.533065039463496 -0.0805238931416991 -0.09218961017444 -0.0727340582377608 -0.0366672781255422 -0.15760536894525 -0.0465826430901824 -0.0454885263486495 -0.216686777239314 -0.215707218720412 1 -0.126815680462152 -0.110821449889564 -0.111373106622856 -0.216196831435831 0.884530949657094 0.378724101469487 -0.216686777239314 -0.216686777239314 0.360526808507316 0.360526808507316 -0.216686777239314 -0.216686777239314 -0.216686777239314 -0.216686777239314 -0.216196831435831 0.370254167371758 -0.216686777239314 -0.13899129158421 -0.216686777239314 -0.216686777239314 0.993824411014108 -0.111373106622856 -0.0769572205652823 -0.0915692876444096 0.00111637828035643 0.349793520649442 -0.216686777239314 -0.217667684548129 -0.216686777239314 -0.216686777239314 1 -0.117962471590834 -0.216686777239314 0.359747531091063 -0.0770584312799392 0.363567023228359 -0.0695042676005168 -0.111373106622856 0.370254167371758 0.360526808507316 0.360526808507316 -0.203563085375716 -0.161459477805362 -0.0727340582377608 -0.0199464030198299 -0.111373106622856 -0.111373106622856 -0.111373106622856 -0.0465826430901824 -0.216686777239314 0.360526808507316 -0.216196831435831 -0.217177060240527 -0.216686777239314 0.360526808507316 -0.215707218720412 -0.216196831435831 -0.216196831435831 0.360526808507316 0.360526808507316 -0.13899129158421 0.360526808507316 -0.215707218720412 -0.216196831435831 -0.13899129158421 -0.215707218720412 -0.0756384370668274 0.350499181575066 0.359845873213588 -0.214728976108682 -0.111373106622856 -0.214728976108682 -0.216686777239314 -0.0734686094491712 -0.0734686094491712 -0.0487035045112818 -0.0727340582377608 -0.0727340582377608 -0.0727340582377608 -0.0734686094491712 -0.0625647051156545 -0.13899129158421 -0.0749206301913052 -0.0756384370668274 -0.0756384370668274 0.993824411014108 0.987661274567565 0.360526808507316 -0.0756384370668274 -0.0727340582377608 -0.0805238931416991 -0.216196831435831 0.993824411014108 -0.0199464030198299 -0.111373106622856 -0.111373106622856 -0.111373106622856 -0.216196831435831 0.403071798763716 0.360526808507316 -0.216686777239314 -0.216196831435831 0.993824411014108 -0.0794446364142479 -0.215707218720412 -0.216196831435831 -0.216686777239314 -0.161459477805362 -0.216196831435831 0.359845873213588 -0.215707218720412 0.993824411014108 -0.111373106622856 -0.0915692876444096 0.993824411014108 0.993824411014108 -0.0199464030198299 0.371013468817675 0.371013468817675 0.371013468817675 1 0.370254167371758 -0.215707218720412 0.993824411014108
0.997735338153811 -0.216196831435831 -0.216196831435831 0.986562047889337 -0.291638197568957 0.997738921545077 -0.214861688664832 0.815627457986081 0.823415209955387 -0.251756701345574 0.626665549929347 0.997738921545077 0.997738921545077 0.997738921545077 0.826453322011133 1 0.815627457986081 0.746817040439761 0.826453322011133 0.826453322011133 0.823412796438823 1 0.574567016617547 -0.214861688664832 0.997738921545077 -0.214861688664832 0.997738921545077 0.826453322011133 0.997738921545077 0.826453322011133 0.569384649530605 0.826453322011133 -0.514695947541192 0.515146803416089 0.510036506930753 0.617324974485112 0.567307881992348 -0.216196831435831 -0.216196831435831 -0.293907175414188 0.574567016617547 0.824761935430516 0.997735338153811 0.824761935430516 -0.200815863172865 1 0.515146803416089 0.997735338153811 -0.216196831435831 0.997735338153811 -0.216196831435831 1 0.626665549929347 -0.214861688664832 0.574567016617547 -0.214861688664832 -0.214861688664832 -0.214861688664832 -0.214861688664832 -0.293907175414188 -0.214861688664832 -0.214861688664832 0.997738921545077 0.997738921545077 -0.216196831435831 -0.214861688664832 0.826453322011133 -0.214861688664832 -0.216196831435831 0.574567016617547 0.574567016617547 0.997738921545077 -0.214861688664832 0.997738921545077 0.997738921545077 -0.214861688664832 0.574567016617547 0.574567016617547 1 0.993210560407381 0.572151981261902 -0.216196831435831 0.990950406456494 -0.274377703667721 -0.501289350124794 0.512595162258223 -0.216196831435831 0.638270812494307 0.990950406456494 0.512595162258223 0.336425181417844 -0.512463184999392 -0.515813850565359 0.357516963036766 0.378873410947658 0.353151549011526 -0.340582832034159 -0.196967594204092 -0.143043214417962 -0.225399998878457 -0.216196831435831 -0.216196831435831 -0.214861688664832 -0.216196831435831 0.642892361840474 0.515146803416089 0.642892361840474 0.515146803416089 0.515146803416089 0.64980392874208 0.642892361840474 0.638403561765397 0.945545268630758 0.515146803416089 0.515146803416089 0.990950406456494 0.642892361840474 0.642892361840474 0.515146803416089 0.997738921545077 0.567307881992348 -0.214861688664832 -0.214861688664832 0.997738921545077 0.997738921545077 0.99546458202653 0.567307881992348 0.619665035568583 0.739522961449293 0.530316052030593 0.826453322011133 0.619665035568583 0.35315497806229 0.576977479540865 0.574567016617547 0.572151981261902 0.574567016617547 0.574567016617547 0.572151981261902 0.99546458202653 0.950499562932432 0.567307881992348 0.993210560407381 -0.115246972481225 -0.179371490744799 -0.205357530082064 0.336425181417844 -0.110783349007333 -0.351074803690218 0.215464041636553 -0.101328245128232 0.997738921545077 0.997735338153811 -0.216196831435831 -0.282489044764443 0.512595162258223 0.515146803416089 1 -0.191232788622791 0.800923711219264 0.997738921545077 0.997738921545077 0.826453322011133 0.826453322011133 0.997738921545077 0.997738921545077 0.997738921545077 0.997738921545077 1 0.824761935430516 0.997738921545077 -0.309610901799464 0.997738921545077 0.997738921545077 -0.214861688664832 0.515146803416089 0.574567016617547 0.423545928200109 0.243820714209818 0.779184696663306 0.997738921545077 0.99324266661195 0.997738921545077 0.997738921545077 -0.216196831435831 0.626665549929347 0.997738921545077 0.824761935430516 -0.171651979975874 0.819061563844795 0.567307881992348 0.515146803416089 0.824761935430516 0.826453322011133 0.826453322011133 0.941563685387015 -0.359660047457735 0.336425181417844 -0.101328245128232 0.515146803416089 0.515146803416089 0.515146803416089 -0.103765451568709 0.997738921545077 0.826453322011133 1 0.99548649934017 0.997738921545077 0.826453322011133 0.997735338153811 1 1 0.826453322011133 0.826453322011133 0.642892361840474 0.826453322011133 0.997735338153811 1 0.642892361840474 0.997735338153811 0.349859137918391 0.780756595974816 0.824761935430516 0.993210560407381 0.515146803416089 0.993210560407381 0.997738921545077 0.339822785381456 0.339822785381456 -0.108489789400912 0.336425181417844 0.336425181417844 0.336425181417844 0.339822785381456 0.28938770610162 0.642892361840474 0.34653898345194 0.349859137918391 0.349859137918391 -0.214861688664832 -0.216196831435831 0.826453322011133 -0.168488863180138 0.336425181417844 -0.179371490744799 1 -0.214861688664832 -0.101328245128232 0.515146803416089 0.515146803416089 0.515146803416089 1 0.677837116558762 0.826453322011133 0.997738921545077 1 -0.214861688664832 0.569403617992852 0.997735338153811 1 0.997738921545077 0.746817040439761 1 0.824761935430516 0.997735338153811 -0.214861688664832 0.515146803416089 0.423545928200109 -0.214861688664832 -0.214861688664832 -0.101328245128232 0.826453322011133 0.826453322011133 0.826453322011133 -0.216196831435831 0.824761935430516 0.997735338153811 -0.214861688664832
0.621140305568772 -0.117962471590834 -0.117962471590834 0.618244448279995 -0.182759611459954 0.62524860995596 -0.113629817378221 0.512833741436182 0.511758190005376 -0.157767251697122 1 0.62524860995596 0.62524860995596 0.62524860995596 0.517909825529043 0.626665549929347 0.512833741436182 0.83911522634826 0.517909825529043 0.517909825529043 0.518972686899733 0.626665549929347 0.916863894436714 -0.113629817378221 0.62524860995596 -0.113629817378221 0.62524860995596 0.517909825529043 0.62524860995596 0.517909825529043 0.912655863621765 0.517909825529043 -0.322542219012308 -0.155469359113797 -0.153927090940554 0.985094799857294 0.905280148328417 -0.117962471590834 -0.117962471590834 -0.184181501709114 0.916863894436714 0.516849891827357 0.621140305568772 0.516849891827357 -0.0803402056420604 0.626665549929347 -0.155469359113797 0.621140305568772 -0.117962471590834 0.628087956761075 -0.117962471590834 0.626665549929347 1 -0.113629817378221 0.916863894436714 -0.113629817378221 -0.113629817378221 -0.113629817378221 -0.113629817378221 -0.184181501709114 -0.113629817378221 -0.113629817378221 0.62524860995596 0.62524860995596 -0.117962471590834 -0.113629817378221 0.517909825529043 -0.113629817378221 -0.103359699167614 0.916863894436714 0.916863894436714 0.62524860995596 -0.113629817378221 0.62524860995596 0.62524860995596 -0.113629817378221 0.916863894436714 0.916863894436714 0.626665549929347 0.624010775790811 0.913010107746322 -0.117962471590834 0.618506279318396 -0.171943054557283 -0.307238184196949 -0.154699283452118 -0.117962471590834 -0.192627719907216 0.618506279318396 -0.154699283452118 -0.101531848781616 -0.321143023646189 -0.323242770325715 0.224043564250505 0.237426914425122 0.212433136109835 -0.197039737366411 -0.123432805740168 -0.0896402546268936 -0.141250414251243 -0.117962471590834 -0.117962471590834 -0.113629817378221 -0.117962471590834 -0.194022486040281 -0.155469359113797 -0.194022486040281 -0.155469359113797 -0.155469359113797 -0.17396484603889 -0.194022486040281 -0.173382404220578 0.528230931336052 -0.155469359113797 -0.155469359113797 0.618506279318396 -0.194022486040281 -0.194022486040281 -0.155469359113797 0.62524860995596 0.905280148328417 -0.113629817378221 -0.113629817378221 0.62524860995596 0.62524860995596 0.619713224275065 0.905280148328417 0.988828946538463 0.834149361303478 0.846250527239583 0.517909825529043 0.988828946538463 0.563546182013845 0.920710384679541 0.916863894436714 0.913010107746322 0.916863894436714 0.916863894436714 0.913010107746322 0.626665549929347 0.531477606269141 0.905280148328417 0.624010775790811 -0.0722213073876393 -0.112405933889236 -0.128690489521009 -0.101531848781616 0.0010671586725113 -0.220006484920869 0.34382621106401 -0.0408228723665854 0.62524860995596 0.621140305568773 -0.117962471590834 -0.177026152586325 -0.154699283452118 -0.155469359113797 0.626665549929347 -0.119839000646823 0.528673349624663 0.62524860995596 0.62524860995596 0.517909825529043 0.517909825529043 0.62524860995596 0.62524860995596 0.62524860995596 0.62524860995596 0.626665549929347 0.516849891827357 0.62524860995596 -0.194022486040281 0.62524860995596 0.62524860995596 -0.113629817378221 -0.155469359113797 0.916863894436714 -0.127824561029728 0.389076301126347 0.488288206431043 0.62524860995596 0.62243096188567 0.62524860995596 0.62524860995596 -0.117962471590834 1 0.62524860995596 0.516849891827357 -0.107568382428042 0.514968192139278 0.905280148328417 -0.155469359113797 0.516849891827357 0.517909825529043 0.517909825529043 0.523580519682756 -0.225386561427716 -0.101531848781616 -0.0634989204566592 -0.155469359113797 -0.155469359113797 -0.155469359113797 -0.0650262337709706 0.62524860995596 0.517909825529043 0.626665549929347 0.623837094556249 0.62524860995596 0.517909825529043 0.621140305568773 0.626665549929347 0.626665549929347 0.517909825529043 0.517909825529043 -0.194022486040281 0.517909825529043 0.621140305568773 0.626665549929347 -0.194022486040281 0.621140305568773 -0.105586166101751 0.489273261577523 0.516849891827357 0.624010775790811 -0.155469359113797 0.624010775790811 0.62524860995596 -0.102557232822131 -0.102557232822131 0.00832637457033464 -0.101531848781616 -0.101531848781616 -0.101531848781616 -0.102557232822131 -0.0873361164326034 -0.194022486040281 -0.104584156026887 -0.105586166101751 -0.105586166101751 -0.113629817378221 -0.117962471590834 0.517909825529043 -0.105586166101751 -0.101531848781616 -0.112405933889236 0.626665549929347 -0.113629817378221 -0.0634989204566592 -0.155469359113797 -0.155469359113797 -0.155469359113797 0.626665549929347 0.576311641390491 0.517909825529043 0.62524860995596 0.626665549929347 -0.113629817378221 0.91265742075243 0.628087956761075 0.626665549929347 0.62524860995596 0.83911522634826 0.626665549929347 0.516849891827357 0.621140305568773 -0.113629817378221 -0.155469359113797 -0.127824561029728 -0.113629817378221 -0.113629817378221 -0.0634989204566592 0.517909825529043 0.517909825529043 0.517909825529043 -0.117962471590834 0.516849891827357 0.621140305568773 -0.113629817378221
-0.214375099596305 0.993824411014108 0.993824411014108 -0.217788317647642 -0.130114414490515 -0.215348608764406 1 0.370237733188485 0.369478938771568 0.853449729506514 -0.113629817378221 -0.215348608764406 -0.215348608764406 -0.215348608764406 0.368722242126027 -0.214861688664832 0.370237733188485 -0.160462370432559 0.368722242126027 0.368722242126027 0.369478938771568 -0.214861688664832 -0.0732220805267353 1 -0.215348608764406 1 -0.215348608764406 0.368722242126027 -0.215348608764406 0.368722242126027 -0.0756860977497857 0.368722242126027 -0.229631654609058 -0.110685312092271 -0.109587305159854 -0.118117321456267 -0.0658375110808851 0.993824411014108 0.993824411014108 -0.131126719210147 -0.0732220805267353 0.367967629813756 -0.214375099596305 0.367967629813756 0.987748724609555 -0.214861688664832 -0.110685312092271 -0.214375099596305 0.993824411014108 -0.214375099596305 0.993824411014108 -0.214861688664832 -0.113629817378221 1 -0.0732220805267353 1 1 1 1 -0.131126719210147 1 1 -0.215348608764406 -0.215348608764406 0.993824411014108 1 0.368722242126027 1 0.993824411014108 -0.0732220805267353 -0.0732220805267353 -0.215348608764406 1 -0.215348608764406 -0.215348608764406 1 -0.0732220805267353 -0.0732220805267353 -0.214861688664832 -0.213402898208874 -0.0707595285820236 0.993824411014108 -0.212917277714344 -0.122413643204389 -0.226648528465927 -0.110137062164226 0.993824411014108 -0.137139944598001 -0.212917277714344 -0.110137062164226 -0.0722848825888095 -0.228635507351104 -0.230130407168424 0.159506233078253 0.169034414704276 0.161894958729266 -0.156632062964675 -0.0878771142021296 -0.0638187461244125 -0.100562234730238 0.993824411014108 0.993824411014108 1 0.993824411014108 -0.138132938494766 -0.110685312092271 -0.138132938494766 -0.110685312092271 -0.110685312092271 -0.139617969430566 -0.138132938494766 -0.1386285328617 -0.205187356025291 -0.110685312092271 -0.110685312092271 -0.212917277714344 -0.138132938494766 -0.138132938494766 -0.110685312092271 -0.215348608764406 -0.0803462095741757 1 1 -0.215348608764406 -0.215348608764406 -0.214861688664832 -0.0803462095741757 -0.120664344056362 -0.161417636375685 -0.0287980277965963 0.368722242126027 -0.120664344056362 -0.0726662624052234 -0.0612564454922776 -0.0732220805267353 -0.0707595285820236 -0.0732220805267353 -0.0732220805267353 -0.0707595285820236 -0.214861688664832 -0.204225941166847 -0.0803462095741757 -0.213402898208874 0.536377486360538 -0.0800266106741101 -0.0916202850332325 -0.0722848825888095 -0.0355150216888854 -0.156632062964675 -0.0462949678325797 -0.045207607906348 -0.215348608764406 -0.214375099596305 0.993824411014108 -0.126032518942651 -0.110137062164226 -0.110685312092271 -0.214861688664832 0.87604282602863 0.376385257079761 -0.215348608764406 -0.215348608764406 0.368722242126027 0.368722242126027 -0.215348608764406 -0.215348608764406 -0.215348608764406 -0.215348608764406 -0.214861688664832 0.367967629813756 -0.215348608764406 -0.138132938494766 -0.215348608764406 -0.215348608764406 1 -0.110685312092271 -0.0732220805267353 -0.0910037933601893 0.00248438381067115 0.347633339635983 -0.215348608764406 -0.216323458392848 -0.215348608764406 -0.215348608764406 0.993824411014108 -0.113629817378221 -0.215348608764406 0.367967629813756 -0.0765825500804553 0.371761669630265 -0.0658375110808851 -0.110685312092271 0.367967629813756 0.368722242126027 0.368722242126027 -0.202305963427737 -0.160462370432559 -0.0722848825888095 -0.0188514518242743 -0.110685312092271 -0.110685312092271 -0.110685312092271 -0.0462949678325797 -0.215348608764406 0.368722242126027 -0.214861688664832 -0.215835863979317 -0.215348608764406 0.368722242126027 -0.214375099596305 -0.214861688664832 -0.214861688664832 0.368722242126027 0.368722242126027 -0.138132938494766 0.368722242126027 -0.214375099596305 -0.214861688664832 -0.138132938494766 -0.214375099596305 -0.0751713251679679 0.348334642689767 0.367967629813756 -0.213402898208874 -0.110685312092271 -0.213402898208874 -0.215348608764406 -0.0730148975138455 -0.0730148975138455 -0.0484027316852461 -0.0722848825888095 -0.0722848825888095 -0.0722848825888095 -0.0730148975138455 -0.0621783312118355 -0.138132938494766 -0.0744579511726786 -0.0751713251679679 -0.0751713251679679 1 0.993824411014108 0.368722242126027 -0.0751713251679679 -0.0722848825888095 -0.0800266106741101 -0.214861688664832 1 -0.0188514518242743 -0.110685312092271 -0.110685312092271 -0.110685312092271 -0.214861688664832 0.410301002418261 0.368722242126027 -0.215348608764406 -0.214861688664832 1 -0.0756860977497857 -0.214375099596305 -0.214861688664832 -0.215348608764406 -0.160462370432559 -0.214861688664832 0.367967629813756 -0.214375099596305 1 -0.110685312092271 -0.0910037933601893 1 1 -0.0188514518242743 0.368722242126027 0.368722242126027 0.368722242126027 0.993824411014108 0.367967629813756 -0.214375099596305 1
0.568257968293014 -0.0769572205652823 -0.0769572205652823 0.566846012563874 -0.167565689108914 0.573267875515363 -0.0732220805267353 0.468943730571655 0.467955215335234 -0.137525554727158 0.916863894436714 0.573267875515363 0.573267875515363 0.573267875515363 0.474852819601598 0.574567016617547 0.468943730571655 0.769354454310811 0.474852819601598 0.474852819601598 0.475827318817174 0.574567016617547 1 -0.0732220805267353 0.573267875515363 -0.0732220805267353 0.573267875515363 0.474852819601598 0.573267875515363 0.474852819601598 0.995822258218403 0.474852819601598 -0.295727315043884 -0.142544242062656 -0.14113019205907 0.898088735379658 0.978855261842421 -0.0769572205652823 -0.0769572205652823 -0.16886936894022 0.991593118476772 0.473881004660026 0.568257968293014 0.473881004660026 -0.0528617512984174 0.574567016617547 -0.142544242062656 0.575871170084758 -0.0769572205652823 0.575871170084758 -0.0769572205652823 0.574567016617547 0.916863894436714 -0.0732220805267353 1 -0.0732220805267353 -0.0732220805267353 -0.0732220805267353 -0.0732220805267353 -0.16886936894022 -0.0732220805267353 -0.0732220805267353 0.573267875515363 0.573267875515363 -0.0769572205652823 -0.0732220805267353 0.474852819601598 -0.0732220805267353 -0.0625496960634901 1 1 0.573267875515363 -0.0732220805267353 0.573267875515363 0.573267875515363 -0.0732220805267353 1 1 0.574567016617547 0.570893124166488 0.995796773421032 -0.0769572205652823 0.564608233115032 -0.157648378622736 -0.291885545553319 -0.141838187492479 -0.0769572205652823 -0.176613401450596 0.564608233115032 -0.141838187492479 -0.0930908862832721 -0.294444443331426 -0.296369625249347 0.205417454842201 0.217688165403909 0.190920949708445 -0.180602040667407 -0.11317108297218 -0.082187912955513 -0.129507404901194 -0.0769572205652823 -0.0769572205652823 -0.0732220805267353 -0.0769572205652823 -0.177892212159187 -0.142544242062656 -0.177892212159187 -0.142544242062656 -0.142544242062656 -0.155620469897978 -0.177892212159187 -0.155516072646355 0.601657148047387 -0.142544242062656 -0.142544242062656 0.564608233115032 -0.177892212159187 -0.177892212159187 -0.142544242062656 0.573267875515363 0.978855261842421 -0.0732220805267353 -0.0732220805267353 0.573267875515363 0.573267875515363 0.566947833164475 0.978855261842421 0.90279949368531 0.764801431946604 0.922983806401806 0.474852819601598 0.90279949368531 0.614645407495369 0.995822258218403 1 0.995796773421032 1 1 0.995796773421032 0.574567016617547 0.604489511646825 0.978855261842421 0.570893124166488 -0.0534815737982942 -0.103060942303483 -0.1179916633992 -0.0930908862832721 0.00322758027813626 -0.20171600256588 -0.0596202059358075 -0.0582198675024196 0.573267875515363 0.568257968293014 -0.0769572205652823 -0.162308887677447 -0.141838187492479 -0.142544242062656 0.574567016617547 -0.109876052838451 0.484721506221771 0.573267875515363 0.573267875515363 0.474852819601598 0.474852819601598 0.573267875515363 0.573267875515363 0.573267875515363 0.573267875515363 0.574567016617547 0.473881004660026 0.573267875515363 -0.177892212159187 0.573267875515363 0.573267875515363 -0.0732220805267353 -0.142544242062656 1 -0.11719772483038 0.424355570643753 0.447693826555884 0.573267875515363 0.570684475732485 0.573267875515363 0.573267875515363 -0.0769572205652823 0.916863894436714 0.573267875515363 0.473881004660026 -0.0986255660312341 0.470892870783656 0.978855261842421 -0.142544242062656 0.473881004660026 0.474852819601598 0.474852819601598 0.595126894733313 -0.206648800464316 -0.0930908862832721 -0.0582198675024196 -0.142544242062656 -0.142544242062656 -0.142544242062656 -0.0596202059358075 0.573267875515363 0.474852819601598 0.574567016617547 0.571973708008927 0.573267875515363 0.474852819601598 0.568257968293014 0.574567016617547 0.574567016617547 0.474852819601598 0.474852819601598 -0.177892212159187 0.474852819601598 0.568257968293014 0.574567016617547 -0.177892212159187 0.568257968293014 -0.0968081434506944 0.448596988053722 0.473881004660026 0.570893124166488 -0.142544242062656 0.570893124166488 0.573267875515363 -0.0940310238879527 -0.0940310238879527 0.00967184605491407 -0.0930908862832721 -0.0930908862832721 -0.0930908862832721 -0.0940310238879527 -0.0800753318373741 -0.177892212159187 -0.0958894365911879 -0.0968081434506944 -0.0968081434506944 -0.0732220805267353 -0.0769572205652823 0.474852819601598 -0.0968081434506944 -0.0930908862832721 -0.103060942303483 0.574567016617547 -0.0732220805267353 -0.0582198675024196 -0.142544242062656 -0.142544242062656 -0.142544242062656 0.574567016617547 0.528399335934501 0.474852819601598 0.573267875515363 0.574567016617547 -0.0732220805267353 0.995822258218403 0.575871170084758 0.574567016617547 0.573267875515363 0.769354454310811 0.574567016617547 0.473881004660026 0.568257968293014 -0.0732220805267353 -0.142544242062656 -0.11719772483038 -0.0732220805267353 -0.0732220805267353 -0.0582198675024196 0.474852819601598 0.474852819601598 0.474852819601598 -0.0769572205652823 0.473881004660026 0.568257968293014 -0.0732220805267353
-0.214375099596305 0.993824411014108 0.993824411014108 -0.217788317647642 -0.130114414490515 -0.215348608764406 1 0.370237733188485 0.369478938771568 0.853449729506514 -0.113629817378221 -0.215348608764406 -0.215348608764406 -0.215348608764406 0.368722242126027 -0.214861688664832 0.370237733188485 -0.160462370432559 0.368722242126027 0.368722242126027 0.369478938771568 -0.214861688664832 -0.0732220805267353 1 -0.215348608764406 1 -0.215348608764406 0.368722242126027 -0.215348608764406 0.368722242126027 -0.0756860977497857 0.368722242126027 -0.229631654609058 -0.110685312092271 -0.109587305159854 -0.118117321456267 -0.0658375110808851 0.993824411014108 0.993824411014108 -0.131126719210147 -0.0732220805267353 0.367967629813756 -0.214375099596305 0.367967629813756 0.987748724609555 -0.214861688664832 -0.110685312092271 -0.214375099596305 0.993824411014108 -0.214375099596305 0.993824411014108 -0.214861688664832 -0.113629817378221 1 -0.0732220805267353 1 1 1 1 -0.131126719210147 1 1 -0.215348608764406 -0.215348608764406 0.993824411014108 1 0.368722242126027 1 0.993824411014108 -0.0732220805267353 -0.0732220805267353 -0.215348608764406 1 -0.215348608764406 -0.215348608764406 1 -0.0732220805267353 -0.0732220805267353 -0.214861688664832 -0.213402898208874 -0.0707595285820236 0.993824411014108 -0.212917277714344 -0.122413643204389 -0.226648528465927 -0.110137062164226 0.993824411014108 -0.137139944598001 -0.212917277714344 -0.110137062164226 -0.0722848825888095 -0.228635507351104 -0.230130407168424 0.159506233078253 0.169034414704276 0.161894958729266 -0.156632062964675 -0.0878771142021296 -0.0638187461244125 -0.100562234730238 0.993824411014108 0.993824411014108 1 0.993824411014108 -0.138132938494766 -0.110685312092271 -0.138132938494766 -0.110685312092271 -0.110685312092271 -0.139617969430566 -0.138132938494766 -0.1386285328617 -0.205187356025291 -0.110685312092271 -0.110685312092271 -0.212917277714344 -0.138132938494766 -0.138132938494766 -0.110685312092271 -0.215348608764406 -0.0803462095741757 1 1 -0.215348608764406 -0.215348608764406 -0.214861688664832 -0.0803462095741757 -0.120664344056362 -0.161417636375685 -0.0287980277965963 0.368722242126027 -0.120664344056362 -0.0726662624052234 -0.0612564454922776 -0.0732220805267353 -0.0707595285820236 -0.0732220805267353 -0.0732220805267353 -0.0707595285820236 -0.214861688664832 -0.204225941166847 -0.0803462095741757 -0.213402898208874 0.536377486360538 -0.0800266106741101 -0.0916202850332325 -0.0722848825888095 -0.0355150216888854 -0.156632062964675 -0.0462949678325797 -0.045207607906348 -0.215348608764406 -0.214375099596305 0.993824411014108 -0.126032518942651 -0.110137062164226 -0.110685312092271 -0.214861688664832 0.87604282602863 0.376385257079761 -0.215348608764406 -0.215348608764406 0.368722242126027 0.368722242126027 -0.215348608764406 -0.215348608764406 -0.215348608764406 -0.215348608764406 -0.214861688664832 0.367967629813756 -0.215348608764406 -0.138132938494766 -0.215348608764406 -0.215348608764406 1 -0.110685312092271 -0.0732220805267353 -0.0910037933601893 0.00248438381067115 0.347633339635983 -0.215348608764406 -0.216323458392848 -0.215348608764406 -0.215348608764406 0.993824411014108 -0.113629817378221 -0.215348608764406 0.367967629813756 -0.0765825500804553 0.371761669630265 -0.0658375110808851 -0.110685312092271 0.367967629813756 0.368722242126027 0.368722242126027 -0.202305963427737 -0.160462370432559 -0.0722848825888095 -0.0188514518242743 -0.110685312092271 -0.110685312092271 -0.110685312092271 -0.0462949678325797 -0.215348608764406 0.368722242126027 -0.214861688664832 -0.215835863979317 -0.215348608764406 0.368722242126027 -0.214375099596305 -0.214861688664832 -0.214861688664832 0.368722242126027 0.368722242126027 -0.138132938494766 0.368722242126027 -0.214375099596305 -0.214861688664832 -0.138132938494766 -0.214375099596305 -0.0751713251679679 0.348334642689767 0.367967629813756 -0.213402898208874 -0.110685312092271 -0.213402898208874 -0.215348608764406 -0.0730148975138455 -0.0730148975138455 -0.0484027316852461 -0.0722848825888095 -0.0722848825888095 -0.0722848825888095 -0.0730148975138455 -0.0621783312118355 -0.138132938494766 -0.0744579511726786 -0.0751713251679679 -0.0751713251679679 1 0.993824411014108 0.368722242126027 -0.0751713251679679 -0.0722848825888095 -0.0800266106741101 -0.214861688664832 1 -0.0188514518242743 -0.110685312092271 -0.110685312092271 -0.110685312092271 -0.214861688664832 0.410301002418261 0.368722242126027 -0.215348608764406 -0.214861688664832 1 -0.0756860977497857 -0.214375099596305 -0.214861688664832 -0.215348608764406 -0.160462370432559 -0.214861688664832 0.367967629813756 -0.214375099596305 1 -0.110685312092271 -0.0910037933601893 1 1 -0.0188514518242743 0.368722242126027 0.368722242126027 0.368722242126027 0.993824411014108 0.367967629813756 -0.214375099596305 1
-0.214375099596305 0.993824411014108 0.993824411014108 -0.217788317647642 -0.130114414490515 -0.215348608764406 1 0.370237733188485 0.369478938771568 0.853449729506514 -0.113629817378221 -0.215348608764406 -0.215348608764406 -0.215348608764406 0.368722242126027 -0.214861688664832 0.370237733188485 -0.160462370432559 0.368722242126027 0.368722242126027 0.369478938771568 -0.214861688664832 -0.0732220805267353 1 -0.215348608764406 1 -0.215348608764406 0.368722242126027 -0.215348608764406 0.368722242126027 -0.0756860977497857 0.368722242126027 -0.229631654609058 -0.110685312092271 -0.109587305159854 -0.118117321456267 -0.0658375110808851 0.993824411014108 0.993824411014108 -0.131126719210147 -0.0732220805267353 0.367967629813756 -0.214375099596305 0.367967629813756 0.987748724609555 -0.214861688664832 -0.110685312092271 -0.214375099596305 0.993824411014108 -0.214375099596305 0.993824411014108 -0.214861688664832 -0.113629817378221 1 -0.0732220805267353 1 1 1 1 -0.131126719210147 1 1 -0.215348608764406 -0.215348608764406 0.993824411014108 1 0.368722242126027 1 0.993824411014108 -0.0732220805267353 -0.0732220805267353 -0.215348608764406 1 -0.215348608764406 -0.215348608764406 1 -0.0732220805267353 -0.0732220805267353 -0.214861688664832 -0.213402898208874 -0.0707595285820236 0.993824411014108 -0.212917277714344 -0.122413643204389 -0.226648528465927 -0.110137062164226 0.993824411014108 -0.137139944598001 -0.212917277714344 -0.110137062164226 -0.0722848825888095 -0.228635507351104 -0.230130407168424 0.159506233078253 0.169034414704276 0.161894958729266 -0.156632062964675 -0.0878771142021296 -0.0638187461244125 -0.100562234730238 0.993824411014108 0.993824411014108 1 0.993824411014108 -0.138132938494766 -0.110685312092271 -0.138132938494766 -0.110685312092271 -0.110685312092271 -0.139617969430566 -0.138132938494766 -0.1386285328617 -0.205187356025291 -0.110685312092271 -0.110685312092271 -0.212917277714344 -0.138132938494766 -0.138132938494766 -0.110685312092271 -0.215348608764406 -0.0803462095741757 1 1 -0.215348608764406 -0.215348608764406 -0.214861688664832 -0.0803462095741757 -0.120664344056362 -0.161417636375685 -0.0287980277965963 0.368722242126027 -0.120664344056362 -0.0726662624052234 -0.0612564454922776 -0.0732220805267353 -0.0707595285820236 -0.0732220805267353 -0.0732220805267353 -0.0707595285820236 -0.214861688664832 -0.204225941166847 -0.0803462095741757 -0.213402898208874 0.536377486360538 -0.0800266106741101 -0.0916202850332325 -0.0722848825888095 -0.0355150216888854 -0.156632062964675 -0.0462949678325797 -0.045207607906348 -0.215348608764406 -0.214375099596305 0.993824411014108 -0.126032518942651 -0.110137062164226 -0.110685312092271 -0.214861688664832 0.87604282602863 0.376385257079761 -0.215348608764406 -0.215348608764406 0.368722242126027 0.368722242126027 -0.215348608764406 -0.215348608764406 -0.215348608764406 -0.215348608764406 -0.214861688664832 0.367967629813756 -0.215348608764406 -0.138132938494766 -0.215348608764406 -0.215348608764406 1 -0.110685312092271 -0.0732220805267353 -0.0910037933601893 0.00248438381067115 0.347633339635983 -0.215348608764406 -0.216323458392848 -0.215348608764406 -0.215348608764406 0.993824411014108 -0.113629817378221 -0.215348608764406 0.367967629813756 -0.0765825500804553 0.371761669630265 -0.0658375110808851 -0.110685312092271 0.367967629813756 0.368722242126027 0.368722242126027 -0.202305963427737 -0.160462370432559 -0.0722848825888095 -0.0188514518242743 -0.110685312092271 -0.110685312092271 -0.110685312092271 -0.0462949678325797 -0.215348608764406 0.368722242126027 -0.214861688664832 -0.215835863979317 -0.215348608764406 0.368722242126027 -0.214375099596305 -0.214861688664832 -0.214861688664832 0.368722242126027 0.368722242126027 -0.138132938494766 0.368722242126027 -0.214375099596305 -0.214861688664832 -0.138132938494766 -0.214375099596305 -0.0751713251679679 0.348334642689767 0.367967629813756 -0.213402898208874 -0.110685312092271 -0.213402898208874 -0.215348608764406 -0.0730148975138455 -0.0730148975138455 -0.0484027316852461 -0.0722848825888095 -0.0722848825888095 -0.0722848825888095 -0.0730148975138455 -0.0621783312118355 -0.138132938494766 -0.0744579511726786 -0.0751713251679679 -0.0751713251679679 1 0.993824411014108 0.368722242126027 -0.0751713251679679 -0.0722848825888095 -0.0800266106741101 -0.214861688664832 1 -0.0188514518242743 -0.110685312092271 -0.110685312092271 -0.110685312092271 -0.214861688664832 0.410301002418261 0.368722242126027 -0.215348608764406 -0.214861688664832 1 -0.0756860977497857 -0.214375099596305 -0.214861688664832 -0.215348608764406 -0.160462370432559 -0.214861688664832 0.367967629813756 -0.214375099596305 1 -0.110685312092271 -0.0910037933601893 1 1 -0.0188514518242743 0.368722242126027 0.368722242126027 0.368722242126027 0.993824411014108 0.367967629813756 -0.214375099596305 1
-0.214375099596305 0.993824411014108 0.993824411014108 -0.217788317647642 -0.130114414490515 -0.215348608764406 1 0.370237733188485 0.369478938771568 0.853449729506514 -0.113629817378221 -0.215348608764406 -0.215348608764406 -0.215348608764406 0.368722242126027 -0.214861688664832 0.370237733188485 -0.160462370432559 0.368722242126027 0.368722242126027 0.369478938771568 -0.214861688664832 -0.0732220805267353 1 -0.215348608764406 1 -0.215348608764406 0.368722242126027 -0.215348608764406 0.368722242126027 -0.0756860977497857 0.368722242126027 -0.229631654609058 -0.110685312092271 -0.109587305159854 -0.118117321456267 -0.0658375110808851 0.993824411014108 0.993824411014108 -0.131126719210147 -0.0732220805267353 0.367967629813756 -0.214375099596305 0.367967629813756 0.987748724609555 -0.214861688664832 -0.110685312092271 -0.214375099596305 0.993824411014108 -0.214375099596305 0.993824411014108 -0.214861688664832 -0.113629817378221 1 -0.0732220805267353 1 1 1 1 -0.131126719210147 1 1 -0.215348608764406 -0.215348608764406 0.993824411014108 1 0.368722242126027 1 0.993824411014108 -0.0732220805267353 -0.0732220805267353 -0.215348608764406 1 -0.215348608764406 -0.215348608764406 1 -0.0732220805267353 -0.0732220805267353 -0.214861688664832 -0.213402898208874 -0.0707595285820236 0.993824411014108 -0.212917277714344 -0.122413643204389 -0.226648528465927 -0.110137062164226 0.993824411014108 -0.137139944598001 -0.212917277714344 -0.110137062164226 -0.0722848825888095 -0.228635507351104 -0.230130407168424 0.159506233078253 0.169034414704276 0.161894958729266 -0.156632062964675 -0.0878771142021296 -0.0638187461244125 -0.100562234730238 0.993824411014108 0.993824411014108 1 0.993824411014108 -0.138132938494766 -0.110685312092271 -0.138132938494766 -0.110685312092271 -0.110685312092271 -0.139617969430566 -0.138132938494766 -0.1386285328617 -0.205187356025291 -0.110685312092271 -0.110685312092271 -0.212917277714344 -0.138132938494766 -0.138132938494766 -0.110685312092271 -0.215348608764406 -0.0803462095741757 1 1 -0.215348608764406 -0.215348608764406 -0.214861688664832 -0.0803462095741757 -0.120664344056362 -0.161417636375685 -0.0287980277965963 0.368722242126027 -0.120664344056362 -0.0726662624052234 -0.0612564454922776 -0.0732220805267353 -0.0707595285820236 -0.0732220805267353 -0.0732220805267353 -0.0707595285820236 -0.214861688664832 -0.204225941166847 -0.0803462095741757 -0.213402898208874 0.536377486360538 -0.0800266106741101 -0.0916202850332325 -0.0722848825888095 -0.0355150216888854 -0.156632062964675 -0.0462949678325797 -0.045207607906348 -0.215348608764406 -0.214375099596305 0.993824411014108 -0.126032518942651 -0.110137062164226 -0.110685312092271 -0.214861688664832 0.87604282602863 0.376385257079761 -0.215348608764406 -0.215348608764406 0.368722242126027 0.368722242126027 -0.215348608764406 -0.215348608764406 -0.215348608764406 -0.215348608764406 -0.214861688664832 0.367967629813756 -0.215348608764406 -0.138132938494766 -0.215348608764406 -0.215348608764406 1 -0.110685312092271 -0.0732220805267353 -0.0910037933601893 0.00248438381067115 0.347633339635983 -0.215348608764406 -0.216323458392848 -0.215348608764406 -0.215348608764406 0.993824411014108 -0.113629817378221 -0.215348608764406 0.367967629813756 -0.0765825500804553 0.371761669630265 -0.0658375110808851 -0.110685312092271 0.367967629813756 0.368722242126027 0.368722242126027 -0.202305963427737 -0.160462370432559 -0.0722848825888095 -0.0188514518242743 -0.110685312092271 -0.110685312092271 -0.110685312092271 -0.0462949678325797 -0.215348608764406 0.368722242126027 -0.214861688664832 -0.215835863979317 -0.215348608764406 0.368722242126027 -0.214375099596305 -0.214861688664832 -0.214861688664832 0.368722242126027 0.368722242126027 -0.138132938494766 0.368722242126027 -0.214375099596305 -0.214861688664832 -0.138132938494766 -0.214375099596305 -0.0751713251679679 0.348334642689767 0.367967629813756 -0.213402898208874 -0.110685312092271 -0.213402898208874 -0.215348608764406 -0.0730148975138455 -0.0730148975138455 -0.0484027316852461 -0.0722848825888095 -0.0722848825888095 -0.0722848825888095 -0.0730148975138455 -0.0621783312118355 -0.138132938494766 -0.0744579511726786 -0.0751713251679679 -0.0751713251679679 1 0.993824411014108 0.368722242126027 -0.0751713251679679 -0.0722848825888095 -0.0800266106741101 -0.214861688664832 1 -0.0188514518242743 -0.110685312092271 -0.110685312092271 -0.110685312092271 -0.214861688664832 0.410301002418261 0.368722242126027 -0.215348608764406 -0.214861688664832 1 -0.0756860977497857 -0.214375099596305 -0.214861688664832 -0.215348608764406 -0.160462370432559 -0.214861688664832 0.367967629813756 -0.214375099596305 1 -0.110685312092271 -0.0910037933601893 1 1 -0.0188514518242743 0.368722242126027 0.368722242126027 0.368722242126027 0.993824411014108 0.367967629813756 -0.214375099596305 1
-0.214375099596305 0.993824411014108 0.993824411014108 -0.217788317647642 -0.130114414490515 -0.215348608764406 1 0.370237733188485 0.369478938771568 0.853449729506514 -0.113629817378221 -0.215348608764406 -0.215348608764406 -0.215348608764406 0.368722242126027 -0.214861688664832 0.370237733188485 -0.160462370432559 0.368722242126027 0.368722242126027 0.369478938771568 -0.214861688664832 -0.0732220805267353 1 -0.215348608764406 1 -0.215348608764406 0.368722242126027 -0.215348608764406 0.368722242126027 -0.0756860977497857 0.368722242126027 -0.229631654609058 -0.110685312092271 -0.109587305159854 -0.118117321456267 -0.0658375110808851 0.993824411014108 0.993824411014108 -0.131126719210147 -0.0732220805267353 0.367967629813756 -0.214375099596305 0.367967629813756 0.987748724609555 -0.214861688664832 -0.110685312092271 -0.214375099596305 0.993824411014108 -0.214375099596305 0.993824411014108 -0.214861688664832 -0.113629817378221 1 -0.0732220805267353 1 1 1 1 -0.131126719210147 1 1 -0.215348608764406 -0.215348608764406 0.993824411014108 1 0.368722242126027 1 0.993824411014108 -0.0732220805267353 -0.0732220805267353 -0.215348608764406 1 -0.215348608764406 -0.215348608764406 1 -0.0732220805267353 -0.0732220805267353 -0.214861688664832 -0.213402898208874 -0.0707595285820236 0.993824411014108 -0.212917277714344 -0.122413643204389 -0.226648528465927 -0.110137062164226 0.993824411014108 -0.137139944598001 -0.212917277714344 -0.110137062164226 -0.0722848825888095 -0.228635507351104 -0.230130407168424 0.159506233078253 0.169034414704276 0.161894958729266 -0.156632062964675 -0.0878771142021296 -0.0638187461244125 -0.100562234730238 0.993824411014108 0.993824411014108 1 0.993824411014108 -0.138132938494766 -0.110685312092271 -0.138132938494766 -0.110685312092271 -0.110685312092271 -0.139617969430566 -0.138132938494766 -0.1386285328617 -0.205187356025291 -0.110685312092271 -0.110685312092271 -0.212917277714344 -0.138132938494766 -0.138132938494766 -0.110685312092271 -0.215348608764406 -0.0803462095741757 1 1 -0.215348608764406 -0.215348608764406 -0.214861688664832 -0.0803462095741757 -0.120664344056362 -0.161417636375685 -0.0287980277965963 0.368722242126027 -0.120664344056362 -0.0726662624052234 -0.0612564454922776 -0.0732220805267353 -0.0707595285820236 -0.0732220805267353 -0.0732220805267353 -0.0707595285820236 -0.214861688664832 -0.204225941166847 -0.0803462095741757 -0.213402898208874 0.536377486360538 -0.0800266106741101 -0.0916202850332325 -0.0722848825888095 -0.0355150216888854 -0.156632062964675 -0.0462949678325797 -0.045207607906348 -0.215348608764406 -0.214375099596305 0.993824411014108 -0.126032518942651 -0.110137062164226 -0.110685312092271 -0.214861688664832 0.87604282602863 0.376385257079761 -0.215348608764406 -0.215348608764406 0.368722242126027 0.368722242126027 -0.215348608764406 -0.215348608764406 -0.215348608764406 -0.215348608764406 -0.214861688664832 0.367967629813756 -0.215348608764406 -0.138132938494766 -0.215348608764406 -0.215348608764406 1 -0.110685312092271 -0.0732220805267353 -0.0910037933601893 0.00248438381067115 0.347633339635983 -0.215348608764406 -0.216323458392848 -0.215348608764406 -0.215348608764406 0.993824411014108 -0.113629817378221 -0.215348608764406 0.367967629813756 -0.0765825500804553 0.371761669630265 -0.0658375110808851 -0.110685312092271 0.367967629813756 0.368722242126027 0.368722242126027 -0.202305963427737 -0.160462370432559 -0.0722848825888095 -0.0188514518242743 -0.110685312092271 -0.110685312092271 -0.110685312092271 -0.0462949678325797 -0.215348608764406 0.368722242126027 -0.214861688664832 -0.215835863979317 -0.215348608764406 0.368722242126027 -0.214375099596305 -0.214861688664832 -0.214861688664832 0.368722242126027 0.368722242126027 -0.138132938494766 0.368722242126027 -0.214375099596305 -0.214861688664832 -0.138132938494766 -0.214375099596305 -0.0751713251679679 0.348334642689767 0.367967629813756 -0.213402898208874 -0.110685312092271 -0.213402898208874 -0.215348608764406 -0.0730148975138455 -0.0730148975138455 -0.0484027316852461 -0.0722848825888095 -0.0722848825888095 -0.0722848825888095 -0.0730148975138455 -0.0621783312118355 -0.138132938494766 -0.0744579511726786 -0.0751713251679679 -0.0751713251679679 1 0.993824411014108 0.368722242126027 -0.0751713251679679 -0.0722848825888095 -0.0800266106741101 -0.214861688664832 1 -0.0188514518242743 -0.110685312092271 -0.110685312092271 -0.110685312092271 -0.214861688664832 0.410301002418261 0.368722242126027 -0.215348608764406 -0.214861688664832 1 -0.0756860977497857 -0.214375099596305 -0.214861688664832 -0.215348608764406 -0.160462370432559 -0.214861688664832 0.367967629813756 -0.214375099596305 1 -0.110685312092271 -0.0910037933601893 1 1 -0.0188514518242743 0.368722242126027 0.368722242126027 0.368722242126027 0.993824411014108 0.367967629813756 -0.214375099596305 1
-0.293241575047707 -0.13194153590607 -0.13194153590607 -0.297910482207355 0.992279950831302 -0.294573228594761 -0.131126719210147 -0.354168976999953 -0.354896329534001 -0.15364316687518 -0.184181501709114 -0.294573228594761 -0.294573228594761 -0.294573228594761 -0.355624652459475 -0.293907175414188 -0.354168976999953 -0.219494886906834 -0.355624652459475 -0.355624652459475 -0.354896329534001 -0.293907175414188 -0.16886936894022 -0.131126719210147 -0.294573228594761 -0.131126719210147 -0.294573228594761 -0.355624652459475 -0.294573228594761 -0.355624652459475 -0.169577821289453 -0.355624652459475 0.571030677078851 -0.151405341915671 -0.149903389110136 -0.181436239563555 -0.166735857186577 -0.13194153590607 -0.13194153590607 1 -0.16886936894022 -0.356353952320523 -0.293241575047707 -0.356353952320523 -0.132753114170792 -0.293907175414188 -0.151405341915671 -0.293241575047707 -0.13194153590607 -0.293241575047707 -0.13194153590607 -0.293907175414188 -0.184181501709114 -0.131126719210147 -0.16886936894022 -0.131126719210147 -0.131126719210147 -0.131126719210147 -0.131126719210147 1 -0.131126719210147 -0.131126719210147 -0.294573228594761 -0.294573228594761 -0.13194153590607 -0.131126719210147 -0.355624652459475 -0.131126719210147 -0.13194153590607 -0.16886936894022 -0.16886936894022 -0.294573228594761 -0.131126719210147 -0.294573228594761 -0.294573228594761 -0.131126719210147 -0.16886936894022 -0.16886936894022 -0.293907175414188 -0.291911710400876 -0.168159572720317 -0.13194153590607 -0.29124743493717 0.917024351089862 0.55619150858981 -0.150655396270292 -0.13194153590607 -0.18759237164952 -0.29124743493717 -0.150655396270292 -0.0806950828660973 0.573518613663023 0.569793104803313 0.218186996091778 0.231220501347832 0.221454510246076 -0.195818785921015 -0.120206233969368 -0.0872970306081882 -0.137558084675617 -0.13194153590607 -0.13194153590607 -0.131126719210147 -0.13194153590607 -0.18895067816389 -0.151405341915671 -0.18895067816389 -0.151405341915671 -0.151405341915671 -0.190982037269627 -0.18895067816389 -0.189628596788852 -0.280673751634577 -0.151405341915671 -0.151405341915671 -0.29124743493717 -0.18895067816389 -0.18895067816389 -0.151405341915671 -0.294573228594761 -0.166735857186577 -0.131126719210147 -0.131126719210147 -0.294573228594761 -0.294573228594761 -0.293907175414188 -0.166735857186577 -0.182124000306895 -0.220801585727169 -0.155863692929115 -0.355624652459475 -0.182124000306895 -0.103794782085747 -0.169577821289453 -0.16886936894022 -0.168159572720317 -0.16886936894022 -0.16886936894022 -0.168159572720317 -0.293907175414188 -0.279358641773892 -0.166735857186577 -0.291911710400876 -0.0703334200446427 -0.109467607963786 -0.125326480267804 -0.0806950828660973 -0.0136127749297616 -0.178556953316595 -0.0633264278807248 -0.0584362366148257 -0.294573228594761 -0.293241575047707 -0.13194153590607 0.961150554988479 -0.150655396270292 -0.151405341915671 -0.293907175414188 -0.0995498124681093 -0.348384312997572 -0.294573228594761 -0.294573228594761 -0.355624652459475 -0.355624652459475 -0.294573228594761 -0.294573228594761 -0.294573228594761 -0.294573228594761 -0.293907175414188 -0.356353952320523 -0.294573228594761 -0.18895067816389 -0.294573228594761 -0.294573228594761 -0.131126719210147 -0.151405341915671 -0.16886936894022 -0.124483187415474 -0.0716606574208775 -0.377198341641954 -0.294573228594761 -0.295906715744234 -0.294573228594761 -0.294573228594761 -0.13194153590607 -0.184181501709114 -0.294573228594761 -0.356353952320523 0.58403466922498 -0.352717157044616 -0.166735857186577 -0.151405341915671 -0.356353952320523 -0.355624652459475 -0.355624652459475 -0.276732323244671 -0.219494886906834 -0.0806950828660973 -0.0338833315939599 -0.151405341915671 -0.151405341915671 -0.151405341915671 0.353055182890572 -0.294573228594761 -0.355624652459475 -0.293907175414188 -0.295239740176282 -0.294573228594761 -0.355624652459475 -0.293241575047707 -0.293907175414188 -0.293907175414188 -0.355624652459475 -0.355624652459475 -0.18895067816389 -0.355624652459475 -0.293241575047707 -0.293907175414188 -0.18895067816389 -0.293241575047707 -0.098667187364996 -0.376438927227031 -0.356353952320523 -0.291911710400876 -0.151405341915671 -0.291911710400876 -0.294573228594761 -0.0852496104948167 -0.0852496104948167 -0.00688187636198697 -0.0806950828660973 -0.0806950828660973 -0.0806950828660973 -0.0852496104948167 -0.0347161941958302 -0.18895067816389 -0.0942330696143153 -0.098667187364996 -0.098667187364996 -0.131126719210147 -0.13194153590607 -0.355624652459475 -0.0491800949649476 -0.0806950828660973 -0.109467607963786 -0.293907175414188 -0.131126719210147 -0.0584362366148257 -0.151405341915671 -0.151405341915671 -0.151405341915671 -0.293907175414188 -0.31958664111787 -0.355624652459475 -0.294573228594761 -0.293907175414188 -0.131126719210147 -0.152961076595448 -0.293241575047707 -0.293907175414188 -0.294573228594761 -0.219494886906834 -0.293907175414188 -0.356353952320523 -0.293241575047707 -0.131126719210147 -0.151405341915671 -0.124483187415474 -0.131126719210147 -0.131126719210147 -0.0338833315939599 -0.355624652459475 -0.355624652459475 -0.355624652459475 -0.13194153590607 -0.356353952320523 -0.293241575047707 -0.131126719210147
-0.214375099596305 0.993824411014108 0.993824411014108 -0.217788317647642 -0.130114414490515 -0.215348608764406 1 0.370237733188485 0.369478938771568 0.853449729506514 -0.113629817378221 -0.215348608764406 -0.215348608764406 -0.215348608764406 0.368722242126027 -0.214861688664832 0.370237733188485 -0.160462370432559 0.368722242126027 0.368722242126027 0.369478938771568 -0.214861688664832 -0.0732220805267353 1 -0.215348608764406 1 -0.215348608764406 0.368722242126027 -0.215348608764406 0.368722242126027 -0.0756860977497857 0.368722242126027 -0.229631654609058 -0.110685312092271 -0.109587305159854 -0.118117321456267 -0.0658375110808851 0.993824411014108 0.993824411014108 -0.131126719210147 -0.0732220805267353 0.367967629813756 -0.214375099596305 0.367967629813756 0.987748724609555 -0.214861688664832 -0.110685312092271 -0.214375099596305 0.993824411014108 -0.214375099596305 0.993824411014108 -0.214861688664832 -0.113629817378221 1 -0.0732220805267353 1 1 1 1 -0.131126719210147 1 1 -0.215348608764406 -0.215348608764406 0.993824411014108 1 0.368722242126027 1 0.993824411014108 -0.0732220805267353 -0.0732220805267353 -0.215348608764406 1 -0.215348608764406 -0.215348608764406 1 -0.0732220805267353 -0.0732220805267353 -0.214861688664832 -0.213402898208874 -0.0707595285820236 0.993824411014108 -0.212917277714344 -0.122413643204389 -0.226648528465927 -0.110137062164226 0.993824411014108 -0.137139944598001 -0.212917277714344 -0.110137062164226 -0.0722848825888095 -0.228635507351104 -0.230130407168424 0.159506233078253 0.169034414704276 0.161894958729266 -0.156632062964675 -0.0878771142021296 -0.0638187461244125 -0.100562234730238 0.993824411014108 0.993824411014108 1 0.993824411014108 -0.138132938494766 -0.110685312092271 -0.138132938494766 -0.110685312092271 -0.110685312092271 -0.139617969430566 -0.138132938494766 -0.1386285328617 -0.205187356025291 -0.110685312092271 -0.110685312092271 -0.212917277714344 -0.138132938494766 -0.138132938494766 -0.110685312092271 -0.215348608764406 -0.0803462095741757 1 1 -0.215348608764406 -0.215348608764406 -0.214861688664832 -0.0803462095741757 -0.120664344056362 -0.161417636375685 -0.0287980277965963 0.368722242126027 -0.120664344056362 -0.0726662624052234 -0.0612564454922776 -0.0732220805267353 -0.0707595285820236 -0.0732220805267353 -0.0732220805267353 -0.0707595285820236 -0.214861688664832 -0.204225941166847 -0.0803462095741757 -0.213402898208874 0.536377486360538 -0.0800266106741101 -0.0916202850332325 -0.0722848825888095 -0.0355150216888854 -0.156632062964675 -0.0462949678325797 -0.045207607906348 -0.215348608764406 -0.214375099596305 0.993824411014108 -0.126032518942651 -0.110137062164226 -0.110685312092271 -0.214861688664832 0.87604282602863 0.376385257079761 -0.215348608764406 -0.215348608764406 0.368722242126027 0.368722242126027 -0.215348608764406 -0.215348608764406 -0.215348608764406 -0.215348608764406 -0.214861688664832 0.367967629813756 -0.215348608764406 -0.138132938494766 -0.215348608764406 -0.215348608764406 1 -0.110685312092271 -0.0732220805267353 -0.0910037933601893 0.00248438381067115 0.347633339635983 -0.215348608764406 -0.216323458392848 -0.215348608764406 -0.215348608764406 0.993824411014108 -0.113629817378221 -0.215348608764406 0.367967629813756 -0.0765825500804553 0.371761669630265 -0.0658375110808851 -0.110685312092271 0.367967629813756 0.368722242126027 0.368722242126027 -0.202305963427737 -0.160462370432559 -0.0722848825888095 -0.0188514518242743 -0.110685312092271 -0.110685312092271 -0.110685312092271 -0.0462949678325797 -0.215348608764406 0.368722242126027 -0.214861688664832 -0.215835863979317 -0.215348608764406 0.368722242126027 -0.214375099596305 -0.214861688664832 -0.214861688664832 0.368722242126027 0.368722242126027 -0.138132938494766 0.368722242126027 -0.214375099596305 -0.214861688664832 -0.138132938494766 -0.214375099596305 -0.0751713251679679 0.348334642689767 0.367967629813756 -0.213402898208874 -0.110685312092271 -0.213402898208874 -0.215348608764406 -0.0730148975138455 -0.0730148975138455 -0.0484027316852461 -0.0722848825888095 -0.0722848825888095 -0.0722848825888095 -0.0730148975138455 -0.0621783312118355 -0.138132938494766 -0.0744579511726786 -0.0751713251679679 -0.0751713251679679 1 0.993824411014108 0.368722242126027 -0.0751713251679679 -0.0722848825888095 -0.0800266106741101 -0.214861688664832 1 -0.0188514518242743 -0.110685312092271 -0.110685312092271 -0.110685312092271 -0.214861688664832 0.410301002418261 0.368722242126027 -0.215348608764406 -0.214861688664832 1 -0.0756860977497857 -0.214375099596305 -0.214861688664832 -0.215348608764406 -0.160462370432559 -0.214861688664832 0.367967629813756 -0.214375099596305 1 -0.110685312092271 -0.0910037933601893 1 1 -0.0188514518242743 0.368722242126027 0.368722242126027 0.368722242126027 0.993824411014108 0.367967629813756 -0.214375099596305 1
-0.214375099596305 0.993824411014108 0.993824411014108 -0.217788317647642 -0.130114414490515 -0.215348608764406 1 0.370237733188485 0.369478938771568 0.853449729506514 -0.113629817378221 -0.215348608764406 -0.215348608764406 -0.215348608764406 0.368722242126027 -0.214861688664832 0.370237733188485 -0.160462370432559 0.368722242126027 0.368722242126027 0.369478938771568 -0.214861688664832 -0.0732220805267353 1 -0.215348608764406 1 -0.215348608764406 0.368722242126027 -0.215348608764406 0.368722242126027 -0.0756860977497857 0.368722242126027 -0.229631654609058 -0.110685312092271 -0.109587305159854 -0.118117321456267 -0.0658375110808851 0.993824411014108 0.993824411014108 -0.131126719210147 -0.0732220805267353 0.367967629813756 -0.214375099596305 0.367967629813756 0.987748724609555 -0.214861688664832 -0.110685312092271 -0.214375099596305 0.993824411014108 -0.214375099596305 0.993824411014108 -0.214861688664832 -0.113629817378221 1 -0.0732220805267353 1 1 1 1 -0.131126719210147 1 1 -0.215348608764406 -0.215348608764406 0.993824411014108 1 0.368722242126027 1 0.993824411014108 -0.0732220805267353 -0.0732220805267353 -0.215348608764406 1 -0.215348608764406 -0.215348608764406 1 -0.0732220805267353 -0.0732220805267353 -0.214861688664832 -0.213402898208874 -0.0707595285820236 0.993824411014108 -0.212917277714344 -0.122413643204389 -0.226648528465927 -0.110137062164226 0.993824411014108 -0.137139944598001 -0.212917277714344 -0.110137062164226 -0.0722848825888095 -0.228635507351104 -0.230130407168424 0.159506233078253 0.169034414704276 0.161894958729266 -0.156632062964675 -0.0878771142021296 -0.0638187461244125 -0.100562234730238 0.993824411014108 0.993824411014108 1 0.993824411014108 -0.138132938494766 -0.110685312092271 -0.138132938494766 -0.110685312092271 -0.110685312092271 -0.139617969430566 -0.138132938494766 -0.1386285328617 -0.205187356025291 -0.110685312092271 -0.110685312092271 -0.212917277714344 -0.138132938494766 -0.138132938494766 -0.110685312092271 -0.215348608764406 -0.0803462095741757 1 1 -0.215348608764406 -0.215348608764406 -0.214861688664832 -0.0803462095741757 -0.120664344056362 -0.161417636375685 -0.0287980277965963 0.368722242126027 -0.120664344056362 -0.0726662624052234 -0.0612564454922776 -0.0732220805267353 -0.0707595285820236 -0.0732220805267353 -0.0732220805267353 -0.0707595285820236 -0.214861688664832 -0.204225941166847 -0.0803462095741757 -0.213402898208874 0.536377486360538 -0.0800266106741101 -0.0916202850332325 -0.0722848825888095 -0.0355150216888854 -0.156632062964675 -0.0462949678325797 -0.045207607906348 -0.215348608764406 -0.214375099596305 0.993824411014108 -0.126032518942651 -0.110137062164226 -0.110685312092271 -0.214861688664832 0.87604282602863 0.376385257079761 -0.215348608764406 -0.215348608764406 0.368722242126027 0.368722242126027 -0.215348608764406 -0.215348608764406 -0.215348608764406 -0.215348608764406 -0.214861688664832 0.367967629813756 -0.215348608764406 -0.138132938494766 -0.215348608764406 -0.215348608764406 1 -0.110685312092271 -0.0732220805267353 -0.0910037933601893 0.00248438381067115 0.347633339635983 -0.215348608764406 -0.216323458392848 -0.215348608764406 -0.215348608764406 0.993824411014108 -0.113629817378221 -0.215348608764406 0.367967629813756 -0.0765825500804553 0.371761669630265 -0.0658375110808851 -0.110685312092271 0.367967629813756 0.368722242126027 0.368722242126027 -0.202305963427737 -0.160462370432559 -0.0722848825888095 -0.0188514518242743 -0.110685312092271 -0.110685312092271 -0.110685312092271 -0.0462949678325797 -0.215348608764406 0.368722242126027 -0.214861688664832 -0.215835863979317 -0.215348608764406 0.368722242126027 -0.214375099596305 -0.214861688664832 -0.214861688664832 0.368722242126027 0.368722242126027 -0.138132938494766 0.368722242126027 -0.214375099596305 -0.214861688664832 -0.138132938494766 -0.214375099596305 -0.0751713251679679 0.348334642689767 0.367967629813756 -0.213402898208874 -0.110685312092271 -0.213402898208874 -0.215348608764406 -0.0730148975138455 -0.0730148975138455 -0.0484027316852461 -0.0722848825888095 -0.0722848825888095 -0.0722848825888095 -0.0730148975138455 -0.0621783312118355 -0.138132938494766 -0.0744579511726786 -0.0751713251679679 -0.0751713251679679 1 0.993824411014108 0.368722242126027 -0.0751713251679679 -0.0722848825888095 -0.0800266106741101 -0.214861688664832 1 -0.0188514518242743 -0.110685312092271 -0.110685312092271 -0.110685312092271 -0.214861688664832 0.410301002418261 0.368722242126027 -0.215348608764406 -0.214861688664832 1 -0.0756860977497857 -0.214375099596305 -0.214861688664832 -0.215348608764406 -0.160462370432559 -0.214861688664832 0.367967629813756 -0.214375099596305 1 -0.110685312092271 -0.0910037933601893 1 1 -0.0188514518242743 0.368722242126027 0.368722242126027 0.368722242126027 0.993824411014108 0.367967629813756 -0.214375099596305 1
0.995479380276996 -0.216686777239314 -0.216686777239314 0.984264273705474 -0.292299108786227 1 -0.215348608764406 0.817531963845302 0.820562697913315 -0.252327233015736 0.62524860995596 1 1 1 0.828326232609334 0.997738921545077 0.817531963845302 0.745128428519854 0.823595714525141 0.823595714525141 0.820557850499555 0.997738921545077 0.573267875515363 -0.215348608764406 1 -0.215348608764406 1 0.828326232609334 1 0.828326232609334 0.568073971441073 0.828326232609334 -0.515862352792798 0.513982016077763 0.508883274373707 0.615929154285617 0.566025154363067 -0.216686777239314 -0.216686777239314 -0.294573228594761 0.573267875515363 0.826631013004191 0.995479380276996 0.826631013004191 -0.201415046624531 0.997738921545077 0.513982016077763 0.995479380276996 -0.216686777239314 0.995479380276996 -0.216686777239314 0.997738921545077 0.62524860995596 -0.215348608764406 0.573267875515363 -0.215348608764406 -0.215348608764406 -0.215348608764406 -0.215348608764406 -0.294573228594761 -0.215348608764406 -0.215348608764406 1 1 -0.216686777239314 -0.215348608764406 0.828326232609334 -0.215348608764406 -0.216686777239314 0.573267875515363 0.573267875515363 1 -0.215348608764406 1 1 -0.215348608764406 0.573267875515363 0.573267875515363 0.997738921545077 0.990964833408041 0.570858300744129 -0.216686777239314 0.988709789842558 -0.274999499110273 -0.502466670707993 0.511436144380743 -0.216686777239314 0.63682763211177 0.988709789842558 0.511436144380743 0.335664497688446 -0.513624530358906 -0.516982789211611 0.35832716887813 0.379732014825023 0.353904727723408 -0.341439647215828 -0.197413962661767 -0.143367379310458 -0.225910800923159 -0.216686777239314 -0.216686777239314 -0.215348608764406 -0.216686777239314 0.641438731772283 0.513982016077763 0.641438731772283 0.513982016077763 0.513982016077763 0.648334671078876 0.641438731772283 0.636939858712801 0.943383272777745 0.513982016077763 0.513982016077763 0.988709789842558 0.641438731772283 0.641438731772283 0.513982016077763 1 0.566025154363067 -0.215348608764406 -0.215348608764406 1 1 0.993202505172944 0.566025154363067 0.61826392430739 0.737817417272896 0.529116965831047 0.828326232609334 0.61826392430739 0.352356466950145 0.575672888192899 0.573267875515363 0.570858300744129 0.573267875515363 0.573267875515363 0.570858300744129 0.997738921545077 0.948350408849271 0.566025154363067 0.990964833408041 -0.115508145460293 -0.179777982868533 -0.20582291183354 0.335664497688446 -0.111034406511649 -0.351870410293859 0.214976860534197 -0.101557875452346 1 0.995479380276996 -0.216686777239314 -0.283129222148603 0.511436144380743 0.513982016077763 0.997738921545077 -0.191666160849626 0.802907122101483 1 1 0.828326232609334 0.828326232609334 1 1 1 1 0.997738921545077 0.826631013004191 1 -0.31031254280429 1 1 -0.215348608764406 0.513982016077763 0.573267875515363 0.422588257627186 0.243269416446054 0.780950486983788 1 0.995493555642629 1 1 -0.216686777239314 0.62524860995596 1 0.826631013004191 -0.172040978124876 0.820973882111104 0.566025154363067 0.513982016077763 0.826631013004191 0.828326232609334 0.828326232609334 0.939434736024048 -0.360475109962406 0.335664497688446 -0.101557875452346 0.513982016077763 0.513982016077763 0.513982016077763 -0.10400060509619 1 0.828326232609334 0.997738921545077 0.997742473350224 1 0.828326232609334 0.995479380276996 0.997738921545077 0.997738921545077 0.828326232609334 0.828326232609334 0.641438731772283 0.828326232609334 0.995479380276996 0.997738921545077 0.641438731772283 0.995479380276996 0.349068078959385 0.777679868862773 0.826631013004191 0.990964833408041 0.513982016077763 0.990964833408041 1 0.339054419402939 0.339054419402939 -0.10873564923468 0.335664497688446 0.335664497688446 0.335664497688446 0.339054419402939 0.288733377794235 0.641438731772283 0.345755431622667 0.349068078959385 0.349068078959385 -0.215348608764406 -0.216686777239314 0.828326232609334 -0.168870693065897 0.335664497688446 -0.179777982868533 0.997738921545077 -0.215348608764406 -0.101557875452346 0.513982016077763 0.513982016077763 0.513982016077763 0.997738921545077 0.680302765341386 0.828326232609334 1 0.997738921545077 -0.215348608764406 0.568093114219229 0.995479380276996 0.997738921545077 1 0.745128428519853 0.997738921545077 0.826631013004191 0.995479380276996 -0.215348608764406 0.513982016077763 0.422588257627186 -0.215348608764406 -0.215348608764406 -0.101557875452346 0.823595714525141 0.823595714525141 0.823595714525141 -0.216686777239314 0.826631013004191 0.995479380276996 -0.215348608764406
0.995479380276996 -0.216686777239314 -0.216686777239314 0.984264273705474 -0.292299108786227 1 -0.215348608764406 0.817531963845302 0.820562697913315 -0.252327233015736 0.62524860995596 1 1 1 0.828326232609334 0.997738921545077 0.817531963845302 0.745128428519854 0.823595714525141 0.823595714525141 0.820557850499555 0.997738921545077 0.573267875515363 -0.215348608764406 1 -0.215348608764406 1 0.828326232609334 1 0.828326232609334 0.568073971441073 0.828326232609334 -0.515862352792798 0.513982016077763 0.508883274373707 0.615929154285617 0.566025154363067 -0.216686777239314 -0.216686777239314 -0.294573228594761 0.573267875515363 0.826631013004191 0.995479380276996 0.826631013004191 -0.201415046624531 0.997738921545077 0.513982016077763 0.995479380276996 -0.216686777239314 0.995479380276996 -0.216686777239314 0.997738921545077 0.62524860995596 -0.215348608764406 0.573267875515363 -0.215348608764406 -0.215348608764406 -0.215348608764406 -0.215348608764406 -0.294573228594761 -0.215348608764406 -0.215348608764406 1 1 -0.216686777239314 -0.215348608764406 0.828326232609334 -0.215348608764406 -0.216686777239314 0.573267875515363 0.573267875515363 1 -0.215348608764406 1 1 -0.215348608764406 0.573267875515363 0.573267875515363 0.997738921545077 0.990964833408041 0.570858300744129 -0.216686777239314 0.988709789842558 -0.274999499110273 -0.502466670707993 0.511436144380743 -0.216686777239314 0.63682763211177 0.988709789842558 0.511436144380743 0.335664497688446 -0.513624530358906 -0.516982789211611 0.35832716887813 0.379732014825023 0.353904727723408 -0.341439647215828 -0.197413962661767 -0.143367379310458 -0.225910800923159 -0.216686777239314 -0.216686777239314 -0.215348608764406 -0.216686777239314 0.641438731772283 0.513982016077763 0.641438731772283 0.513982016077763 0.513982016077763 0.648334671078876 0.641438731772283 0.636939858712801 0.943383272777745 0.513982016077763 0.513982016077763 0.988709789842558 0.641438731772283 0.641438731772283 0.513982016077763 1 0.566025154363067 -0.215348608764406 -0.215348608764406 1 1 0.993202505172944 0.566025154363067 0.61826392430739 0.737817417272896 0.529116965831047 0.828326232609334 0.61826392430739 0.352356466950145 0.575672888192899 0.573267875515363 0.570858300744129 0.573267875515363 0.573267875515363 0.570858300744129 0.997738921545077 0.948350408849271 0.566025154363067 0.990964833408041 -0.115508145460293 -0.179777982868533 -0.20582291183354 0.335664497688446 -0.111034406511649 -0.351870410293859 0.214976860534197 -0.101557875452346 1 0.995479380276996 -0.216686777239314 -0.283129222148603 0.511436144380743 0.513982016077763 0.997738921545077 -0.191666160849626 0.802907122101483 1 1 0.828326232609334 0.828326232609334 1 1 1 1 0.997738921545077 0.826631013004191 1 -0.31031254280429 1 1 -0.215348608764406 0.513982016077763 0.573267875515363 0.422588257627186 0.243269416446054 0.780950486983788 1 0.995493555642629 1 1 -0.216686777239314 0.62524860995596 1 0.826631013004191 -0.172040978124876 0.820973882111104 0.566025154363067 0.513982016077763 0.826631013004191 0.828326232609334 0.828326232609334 0.939434736024048 -0.360475109962406 0.335664497688446 -0.101557875452346 0.513982016077763 0.513982016077763 0.513982016077763 -0.10400060509619 1 0.828326232609334 0.997738921545077 0.997742473350224 1 0.828326232609334 0.995479380276996 0.997738921545077 0.997738921545077 0.828326232609334 0.828326232609334 0.641438731772283 0.828326232609334 0.995479380276996 0.997738921545077 0.641438731772283 0.995479380276996 0.349068078959385 0.777679868862773 0.826631013004191 0.990964833408041 0.513982016077763 0.990964833408041 1 0.339054419402939 0.339054419402939 -0.10873564923468 0.335664497688446 0.335664497688446 0.335664497688446 0.339054419402939 0.288733377794235 0.641438731772283 0.345755431622667 0.349068078959385 0.349068078959385 -0.215348608764406 -0.216686777239314 0.828326232609334 -0.168870693065897 0.335664497688446 -0.179777982868533 0.997738921545077 -0.215348608764406 -0.101557875452346 0.513982016077763 0.513982016077763 0.513982016077763 0.997738921545077 0.680302765341386 0.828326232609334 1 0.997738921545077 -0.215348608764406 0.568093114219229 0.995479380276996 0.997738921545077 1 0.745128428519853 0.997738921545077 0.826631013004191 0.995479380276996 -0.215348608764406 0.513982016077763 0.422588257627186 -0.215348608764406 -0.215348608764406 -0.101557875452346 0.823595714525141 0.823595714525141 0.823595714525141 -0.216686777239314 0.826631013004191 0.995479380276996 -0.215348608764406
-0.215707218720412 0.987661274567565 0.987661274567565 -0.219141646385411 -0.130922940761483 -0.216686777239314 0.993824411014108 0.372538377086844 0.371774867548833 0.847517030246697 -0.117962471590834 -0.216686777239314 -0.216686777239314 -0.216686777239314 0.371013468817675 -0.216196831435831 0.372538377086844 -0.161459477805362 0.371013468817675 0.371013468817675 0.371774867548833 -0.216196831435831 -0.0769572205652823 0.993824411014108 -0.216686777239314 0.993824411014108 -0.216686777239314 0.371013468817675 -0.216686777239314 0.371013468817675 -0.0794446364142479 0.371013468817675 -0.231058577414836 -0.111373106622856 -0.110268276715029 -0.122327169782335 -0.0695042676005168 0.987661274567565 0.987661274567565 -0.13194153590607 -0.0769572205652823 0.370254167371758 -0.215707218720412 0.370254167371758 0.981597937443482 -0.216196831435831 -0.111373106622856 -0.215707218720412 0.987661274567565 -0.215707218720412 0.987661274567565 -0.216196831435831 -0.117962471590834 0.993824411014108 -0.0769572205652823 0.993824411014108 0.993824411014108 0.993824411014108 0.993824411014108 -0.13194153590607 0.993824411014108 0.993824411014108 -0.216686777239314 -0.216686777239314 1 0.993824411014108 0.371013468817675 0.993824411014108 0.987661274567565 -0.0769572205652823 -0.0769572205652823 -0.216686777239314 0.993824411014108 -0.216686777239314 -0.216686777239314 0.993824411014108 -0.0769572205652823 -0.0769572205652823 -0.216196831435831 -0.214728976108682 -0.0744715759213726 0.987661274567565 -0.214240337985943 -0.123174317160792 -0.228056914233625 -0.110821449889564 0.987661274567565 -0.137992127259243 -0.214240337985943 -0.110821449889564 -0.0727340582377626 -0.23005624013381 -0.231560429204588 0.160497399048079 0.170084788450498 0.162900968153989 -0.15760536894525 -0.0884231794150225 -0.0642153135072328 -0.101187124823814 0.987661274567565 0.987661274567565 0.993824411014108 0.987661274567565 -0.13899129158421 -0.111373106622856 -0.13899129158421 -0.111373106622856 -0.111373106622856 -0.140485550448592 -0.13899129158421 -0.139489965556634 -0.206462382842776 -0.111373106622856 -0.111373106622856 -0.214240337985943 -0.13899129158421 -0.13899129158421 -0.111373106622856 -0.216686777239314 -0.0839944518453864 0.993824411014108 0.993824411014108 -0.216686777239314 -0.216686777239314 -0.216196831435831 -0.0839944518453864 -0.124904357794311 -0.162420679736547 -0.0321593037107634 0.371013468817675 -0.124904357794311 -0.0744911150948961 -0.0650318197880516 -0.0769572205652823 -0.0744715759213726 -0.0769572205652823 -0.0769572205652823 -0.0744715759213726 -0.216196831435831 -0.205494993787134 -0.0839944518453864 -0.214728976108682 0.533065039463496 -0.0805238931416991 -0.09218961017444 -0.0727340582377626 -0.0366672781255422 -0.15760536894525 -0.0465826430901824 -0.0454885263486495 -0.216686777239314 -0.215707218720412 0.987661274567565 -0.126815680462152 -0.110821449889564 -0.111373106622856 -0.216196831435831 0.870603370830414 0.378724101469487 -0.216686777239314 -0.216686777239314 0.371013468817675 0.371013468817675 -0.216686777239314 -0.216686777239314 -0.216686777239314 -0.216686777239314 -0.216196831435831 0.370254167371758 -0.216686777239314 -0.13899129158421 -0.216686777239314 -0.216686777239314 0.993824411014108 -0.111373106622856 -0.0769572205652823 -0.0915692876444096 0.00111637828035643 0.349793520649442 -0.216686777239314 -0.217667684548129 -0.216686777239314 -0.216686777239314 0.987661274567565 -0.117962471590834 -0.216686777239314 0.370254167371758 -0.0770584312799392 0.374071783214618 -0.0695042676005168 -0.111373106622856 0.370254167371758 0.371013468817675 0.371013468817675 -0.203563085375716 -0.161459477805362 -0.0727340582377626 -0.0199464030198299 -0.111373106622856 -0.111373106622856 -0.111373106622856 -0.0465826430901824 -0.216686777239314 0.371013468817675 -0.216196831435831 -0.217177060240527 -0.216686777239314 0.371013468817675 -0.215707218720412 -0.216196831435831 -0.216196831435831 0.371013468817675 0.371013468817675 -0.13899129158421 0.371013468817675 -0.215707218720412 -0.216196831435831 -0.13899129158421 -0.215707218720412 -0.0756384370668274 0.350499181575066 0.370254167371758 -0.214728976108682 -0.111373106622856 -0.214728976108682 -0.216686777239314 -0.0734686094491712 -0.0734686094491712 -0.0487035045112818 -0.0727340582377626 -0.0727340582377626 -0.0727340582377626 -0.0734686094491712 -0.0625647051156545 -0.13899129158421 -0.0749206301913052 -0.0756384370668274 -0.0756384370668274 0.993824411014108 0.987661274567565 0.371013468817675 -0.0756384370668274 -0.0727340582377626 -0.0805238931416991 -0.216196831435831 0.993824411014108 -0.0199464030198299 -0.111373106622856 -0.111373106622856 -0.111373106622856 -0.216196831435831 0.403071798763716 0.371013468817675 -0.216686777239314 -0.216196831435831 0.993824411014108 -0.0794446364142479 -0.215707218720412 -0.216196831435831 -0.216686777239314 -0.161459477805362 -0.216196831435831 0.370254167371758 -0.215707218720412 0.993824411014108 -0.111373106622856 -0.0915692876444096 0.993824411014108 0.993824411014108 -0.0199464030198299 0.371013468817675 0.371013468817675 0.371013468817675 0.987661274567565 0.370254167371758 -0.215707218720412 0.993824411014108
-0.214375099596305 0.993824411014108 0.993824411014108 -0.217788317647642 -0.130114414490515 -0.215348608764406 1 0.370237733188485 0.369478938771568 0.853449729506514 -0.113629817378221 -0.215348608764406 -0.215348608764406 -0.215348608764406 0.368722242126027 -0.214861688664832 0.370237733188485 -0.160462370432559 0.368722242126027 0.368722242126027 0.369478938771568 -0.214861688664832 -0.0732220805267353 1 -0.215348608764406 1 -0.215348608764406 0.368722242126027 -0.215348608764406 0.368722242126027 -0.0756860977497857 0.368722242126027 -0.229631654609058 -0.110685312092271 -0.109587305159854 -0.118117321456267 -0.0658375110808851 0.993824411014108 0.993824411014108 -0.131126719210147 -0.0732220805267353 0.367967629813756 -0.214375099596305 0.367967629813756 0.987748724609555 -0.214861688664832 -0.110685312092271 -0.214375099596305 0.993824411014108 -0.214375099596305 0.993824411014108 -0.214861688664832 -0.113629817378221 1 -0.0732220805267353 1 1 1 1 -0.131126719210147 1 1 -0.215348608764406 -0.215348608764406 0.993824411014108 1 0.368722242126027 1 0.993824411014108 -0.0732220805267353 -0.0732220805267353 -0.215348608764406 1 -0.215348608764406 -0.215348608764406 1 -0.0732220805267353 -0.0732220805267353 -0.214861688664832 -0.213402898208874 -0.0707595285820236 0.993824411014108 -0.212917277714344 -0.122413643204389 -0.226648528465927 -0.110137062164226 0.993824411014108 -0.137139944598001 -0.212917277714344 -0.110137062164226 -0.0722848825888095 -0.228635507351104 -0.230130407168424 0.159506233078253 0.169034414704276 0.161894958729266 -0.156632062964675 -0.0878771142021296 -0.0638187461244125 -0.100562234730238 0.993824411014108 0.993824411014108 1 0.993824411014108 -0.138132938494766 -0.110685312092271 -0.138132938494766 -0.110685312092271 -0.110685312092271 -0.139617969430566 -0.138132938494766 -0.1386285328617 -0.205187356025291 -0.110685312092271 -0.110685312092271 -0.212917277714344 -0.138132938494766 -0.138132938494766 -0.110685312092271 -0.215348608764406 -0.0803462095741757 1 1 -0.215348608764406 -0.215348608764406 -0.214861688664832 -0.0803462095741757 -0.120664344056362 -0.161417636375685 -0.0287980277965963 0.368722242126027 -0.120664344056362 -0.0726662624052234 -0.0612564454922776 -0.0732220805267353 -0.0707595285820236 -0.0732220805267353 -0.0732220805267353 -0.0707595285820236 -0.214861688664832 -0.204225941166847 -0.0803462095741757 -0.213402898208874 0.536377486360538 -0.0800266106741101 -0.0916202850332325 -0.0722848825888095 -0.0355150216888854 -0.156632062964675 -0.0462949678325797 -0.045207607906348 -0.215348608764406 -0.214375099596305 0.993824411014108 -0.126032518942651 -0.110137062164226 -0.110685312092271 -0.214861688664832 0.87604282602863 0.376385257079761 -0.215348608764406 -0.215348608764406 0.368722242126027 0.368722242126027 -0.215348608764406 -0.215348608764406 -0.215348608764406 -0.215348608764406 -0.214861688664832 0.367967629813756 -0.215348608764406 -0.138132938494766 -0.215348608764406 -0.215348608764406 1 -0.110685312092271 -0.0732220805267353 -0.0910037933601893 0.00248438381067115 0.347633339635983 -0.215348608764406 -0.216323458392848 -0.215348608764406 -0.215348608764406 0.993824411014108 -0.113629817378221 -0.215348608764406 0.367967629813756 -0.0765825500804553 0.371761669630265 -0.0658375110808851 -0.110685312092271 0.367967629813756 0.368722242126027 0.368722242126027 -0.202305963427737 -0.160462370432559 -0.0722848825888095 -0.0188514518242743 -0.110685312092271 -0.110685312092271 -0.110685312092271 -0.0462949678325797 -0.215348608764406 0.368722242126027 -0.214861688664832 -0.215835863979317 -0.215348608764406 0.368722242126027 -0.214375099596305 -0.214861688664832 -0.214861688664832 0.368722242126027 0.368722242126027 -0.138132938494766 0.368722242126027 -0.214375099596305 -0.214861688664832 -0.138132938494766 -0.214375099596305 -0.0751713251679679 0.348334642689767 0.367967629813756 -0.213402898208874 -0.110685312092271 -0.213402898208874 -0.215348608764406 -0.0730148975138455 -0.0730148975138455 -0.0484027316852461 -0.0722848825888095 -0.0722848825888095 -0.0722848825888095 -0.0730148975138455 -0.0621783312118355 -0.138132938494766 -0.0744579511726786 -0.0751713251679679 -0.0751713251679679 1 0.993824411014108 0.368722242126027 -0.0751713251679679 -0.0722848825888095 -0.0800266106741101 -0.214861688664832 1 -0.0188514518242743 -0.110685312092271 -0.110685312092271 -0.110685312092271 -0.214861688664832 0.410301002418261 0.368722242126027 -0.215348608764406 -0.214861688664832 1 -0.0756860977497857 -0.214375099596305 -0.214861688664832 -0.215348608764406 -0.160462370432559 -0.214861688664832 0.367967629813756 -0.214375099596305 1 -0.110685312092271 -0.0910037933601893 1 1 -0.0188514518242743 0.368722242126027 0.368722242126027 0.368722242126027 0.993824411014108 0.367967629813756 -0.214375099596305 1
0.824581684705119 0.360526808507316 0.360526808507316 0.809441764515936 -0.352879212656887 0.828326232609334 0.368722242126027 0.991792714058941 0.993843536013989 0.240440814415416 0.517909825529043 0.828326232609334 0.828326232609334 0.828326232609334 1 0.826453322011133 0.991792714058941 0.617209424005964 0.99589712210015 0.99589712210015 0.993843502180654 0.826453322011133 0.474852819601598 0.368722242126027 0.828326232609334 0.368722242126027 0.828326232609334 1 0.828326232609334 1 0.468978235607533 1 -0.622776790694852 0.425744787006643 0.421521365499875 0.510190275923659 0.468853483675677 0.360526808507316 0.360526808507316 -0.355624652459475 0.474852819601598 0.997953439673397 0.824581684705119 0.997953439673397 0.362931955478984 0.826453322011133 0.425744787006643 0.824581684705119 0.360526808507316 0.824581684705119 0.360526808507316 0.826453322011133 0.517909825529043 0.368722242126027 0.474852819601598 0.368722242126027 0.368722242126027 0.368722242126027 0.368722242126027 -0.355624652459475 0.368722242126027 0.368722242126027 0.828326232609334 0.828326232609334 0.371013468817675 0.368722242126027 1 0.368722242126027 0.371013468817675 0.474852819601598 0.474852819601598 0.828326232609334 0.368722242126027 0.828326232609334 0.828326232609334 0.368722242126027 0.474852819601598 0.474852819601598 0.826453322011133 0.820842167105219 0.47285690560915 0.371013468817675 0.818974255364252 -0.331994192969103 -0.603483761220868 0.423635974695144 0.371013468817675 0.527501033328666 0.818974255364252 0.423635974695144 0.278039708790975 -0.620075171036082 -0.624129441830001 0.43259183975057 0.458432921566203 0.431168043603999 -0.416559508334497 -0.238328758513283 -0.173080814860631 -0.272731675069026 0.360526808507316 0.360526808507316 0.368722242126027 0.360526808507316 0.531320528138644 0.425744787006643 0.531320528138644 0.425744787006643 0.425744787006643 0.537032615564778 0.531320528138644 0.525827907491582 0.789241549182423 0.425744787006643 0.425744787006643 0.818974255364252 0.531320528138644 0.531320528138644 0.425744787006643 0.828326232609334 0.468853483675677 0.368722242126027 0.368722242126027 0.828326232609334 0.828326232609334 0.826453322011133 0.468853483675677 0.512124227179803 0.608451853631665 0.438281462916513 1 0.512124227179803 0.291866104804349 0.476844954692159 0.474852819601598 0.47285690560915 0.474852819601598 0.474852819601598 0.47285690560915 0.826453322011133 0.785543521355639 0.468853483675677 0.820842167105219 0.197774309396782 -0.21703765471994 -0.248480494436561 0.278039708790975 -0.134046710270032 -0.424796893351333 0.178070972984473 -0.122606132045857 0.828326232609334 0.824581684705118 0.360526808507316 -0.34180883207901 0.423635974695144 0.425744787006643 0.826453322011133 0.316019967321835 0.975480783588444 0.828326232609334 0.828326232609334 1 1 0.828326232609334 0.828326232609334 0.828326232609334 0.828326232609334 0.826453322011133 0.997953439673397 0.828326232609334 -0.374625999501146 0.828326232609334 0.828326232609334 0.368722242126027 0.425744787006643 0.474852819601598 0.35004093938527 0.201506439233832 0.942805450605727 0.828326232609334 0.822640390843353 0.828326232609334 0.828326232609334 0.360526808507316 0.517909825529043 0.828326232609334 0.997953439673397 -0.207697126267419 0.991824257978882 0.468853483675677 0.425744787006643 0.997953439673397 1 1 0.778158435673144 -0.435184949807595 0.278039708790975 -0.122606132045857 0.425744787006643 0.425744787006643 0.425744787006643 -0.125555126714478 0.828326232609334 1 0.826453322011133 0.830200432209703 0.828326232609334 1 0.824581684705118 0.826453322011133 0.826453322011133 1 1 0.531320528138644 1 0.824581684705118 0.826453322011133 0.531320528138644 0.824581684705118 0.289142246768605 0.940520749372809 0.997953439673397 0.820842167105219 0.425744787006643 0.820842167105219 0.828326232609334 0.280847669873581 0.280847669873581 -0.131271526789813 0.278039708790975 0.278039708790975 0.278039708790975 0.280847669873581 0.239165431056865 0.531320528138644 0.286398294080217 0.289142246768605 0.289142246768605 0.368722242126027 0.360526808507316 1 -0.203869787552101 0.278039708790975 -0.21703765471994 0.826453322011133 0.368722242126027 -0.122606132045857 0.425744787006643 0.425744787006643 0.425744787006643 0.826453322011133 0.898662786473409 1 0.828326232609334 0.826453322011133 0.368722242126027 0.469014393766948 0.824581684705118 0.826453322011133 0.828326232609334 0.617209424005964 0.826453322011133 0.997953439673397 0.824581684705118 0.368722242126027 0.425744787006643 0.35004093938527 0.368722242126027 0.368722242126027 -0.122606132045857 0.99589712210015 0.99589712210015 0.99589712210015 0.360526808507316 0.997953439673397 0.824581684705118 0.368722242126027
-0.214375099596305 0.993824411014108 0.993824411014108 -0.217788317647642 -0.130114414490515 -0.215348608764406 1 0.370237733188485 0.369478938771568 0.853449729506514 -0.113629817378221 -0.215348608764406 -0.215348608764406 -0.215348608764406 0.368722242126027 -0.214861688664832 0.370237733188485 -0.160462370432559 0.368722242126027 0.368722242126027 0.369478938771568 -0.214861688664832 -0.0732220805267353 1 -0.215348608764406 1 -0.215348608764406 0.368722242126027 -0.215348608764406 0.368722242126027 -0.0756860977497857 0.368722242126027 -0.229631654609058 -0.110685312092271 -0.109587305159854 -0.118117321456267 -0.0658375110808851 0.993824411014108 0.993824411014108 -0.131126719210147 -0.0732220805267353 0.367967629813756 -0.214375099596305 0.367967629813756 0.987748724609555 -0.214861688664832 -0.110685312092271 -0.214375099596305 0.993824411014108 -0.214375099596305 0.993824411014108 -0.214861688664832 -0.113629817378221 1 -0.0732220805267353 1 1 1 1 -0.131126719210147 1 1 -0.215348608764406 -0.215348608764406 0.993824411014108 1 0.368722242126027 1 0.993824411014108 -0.0732220805267353 -0.0732220805267353 -0.215348608764406 1 -0.215348608764406 -0.215348608764406 1 -0.0732220805267353 -0.0732220805267353 -0.214861688664832 -0.213402898208874 -0.0707595285820236 0.993824411014108 -0.212917277714344 -0.122413643204389 -0.226648528465927 -0.110137062164226 0.993824411014108 -0.137139944598001 -0.212917277714344 -0.110137062164226 -0.0722848825888095 -0.228635507351104 -0.230130407168424 0.159506233078253 0.169034414704276 0.161894958729266 -0.156632062964675 -0.0878771142021296 -0.0638187461244125 -0.100562234730238 0.993824411014108 0.993824411014108 1 0.993824411014108 -0.138132938494766 -0.110685312092271 -0.138132938494766 -0.110685312092271 -0.110685312092271 -0.139617969430566 -0.138132938494766 -0.1386285328617 -0.205187356025291 -0.110685312092271 -0.110685312092271 -0.212917277714344 -0.138132938494766 -0.138132938494766 -0.110685312092271 -0.215348608764406 -0.0803462095741757 1 1 -0.215348608764406 -0.215348608764406 -0.214861688664832 -0.0803462095741757 -0.120664344056362 -0.161417636375685 -0.0287980277965963 0.368722242126027 -0.120664344056362 -0.0726662624052234 -0.0612564454922776 -0.0732220805267353 -0.0707595285820236 -0.0732220805267353 -0.0732220805267353 -0.0707595285820236 -0.214861688664832 -0.204225941166847 -0.0803462095741757 -0.213402898208874 0.536377486360538 -0.0800266106741101 -0.0916202850332325 -0.0722848825888095 -0.0355150216888854 -0.156632062964675 -0.0462949678325797 -0.045207607906348 -0.215348608764406 -0.214375099596305 0.993824411014108 -0.126032518942651 -0.110137062164226 -0.110685312092271 -0.214861688664832 0.87604282602863 0.376385257079761 -0.215348608764406 -0.215348608764406 0.368722242126027 0.368722242126027 -0.215348608764406 -0.215348608764406 -0.215348608764406 -0.215348608764406 -0.214861688664832 0.367967629813756 -0.215348608764406 -0.138132938494766 -0.215348608764406 -0.215348608764406 1 -0.110685312092271 -0.0732220805267353 -0.0910037933601893 0.00248438381067115 0.347633339635983 -0.215348608764406 -0.216323458392848 -0.215348608764406 -0.215348608764406 0.993824411014108 -0.113629817378221 -0.215348608764406 0.367967629813756 -0.0765825500804553 0.371761669630265 -0.0658375110808851 -0.110685312092271 0.367967629813756 0.368722242126027 0.368722242126027 -0.202305963427737 -0.160462370432559 -0.0722848825888095 -0.0188514518242743 -0.110685312092271 -0.110685312092271 -0.110685312092271 -0.0462949678325797 -0.215348608764406 0.368722242126027 -0.214861688664832 -0.215835863979317 -0.215348608764406 0.368722242126027 -0.214375099596305 -0.214861688664832 -0.214861688664832 0.368722242126027 0.368722242126027 -0.138132938494766 0.368722242126027 -0.214375099596305 -0.214861688664832 -0.138132938494766 -0.214375099596305 -0.0751713251679679 0.348334642689767 0.367967629813756 -0.213402898208874 -0.110685312092271 -0.213402898208874 -0.215348608764406 -0.0730148975138455 -0.0730148975138455 -0.0484027316852461 -0.0722848825888095 -0.0722848825888095 -0.0722848825888095 -0.0730148975138455 -0.0621783312118355 -0.138132938494766 -0.0744579511726786 -0.0751713251679679 -0.0751713251679679 1 0.993824411014108 0.368722242126027 -0.0751713251679679 -0.0722848825888095 -0.0800266106741101 -0.214861688664832 1 -0.0188514518242743 -0.110685312092271 -0.110685312092271 -0.110685312092271 -0.214861688664832 0.410301002418261 0.368722242126027 -0.215348608764406 -0.214861688664832 1 -0.0756860977497857 -0.214375099596305 -0.214861688664832 -0.215348608764406 -0.160462370432559 -0.214861688664832 0.367967629813756 -0.214375099596305 1 -0.110685312092271 -0.0910037933601893 1 1 -0.0188514518242743 0.368722242126027 0.368722242126027 0.368722242126027 0.993824411014108 0.367967629813756 -0.214375099596305 1
-0.215707218720412 0.987661274567565 0.987661274567565 -0.219141646385411 -0.130922940761483 -0.216686777239314 0.993824411014108 0.372538377086844 0.371774867548833 0.847517030246697 -0.103359699167614 -0.216686777239314 -0.216686777239314 -0.216686777239314 0.371013468817675 -0.216196831435831 0.372538377086844 -0.161459477805362 0.371013468817675 0.371013468817675 0.371774867548833 -0.216196831435831 -0.0625496960634901 0.993824411014108 -0.216686777239314 0.993824411014108 -0.216686777239314 0.371013468817675 -0.216686777239314 0.371013468817675 -0.0650318197880516 0.371013468817675 -0.231058577414836 -0.111373106622856 -0.110268276715029 -0.10769281068884 -0.0551076516596574 0.987661274567565 0.987661274567565 -0.13194153590607 -0.0625496960634901 0.370254167371758 -0.215707218720412 0.370254167371758 0.981597937443482 -0.216196831435831 -0.111373106622856 -0.215707218720412 0.987661274567565 -0.215707218720412 0.987661274567565 -0.216196831435831 -0.103359699167614 0.993824411014108 -0.0625496960634901 0.993824411014108 0.993824411014108 0.993824411014108 0.993824411014108 -0.13194153590607 0.993824411014108 0.993824411014108 -0.216686777239314 -0.216686777239314 0.987661274567565 0.993824411014108 0.371013468817675 0.993824411014108 1 -0.0625496960634901 -0.0625496960634901 -0.216686777239314 0.993824411014108 -0.216686777239314 -0.216686777239314 0.993824411014108 -0.0625496960634901 -0.0625496960634901 -0.216196831435831 -0.214728976108682 -0.0600685140020018 0.987661274567565 -0.214240337985943 -0.123174317160792 -0.228056914233625 -0.110821449889564 0.987661274567565 -0.137992127259243 -0.214240337985943 -0.110821449889564 -0.0727340582377608 -0.23005624013381 -0.231560429204588 0.160497399048079 0.170084788450498 0.162900968153989 -0.15760536894525 -0.0884231794150225 -0.0642153135072328 -0.101187124823814 0.987661274567565 0.987661274567565 0.993824411014108 0.987661274567565 -0.13899129158421 -0.111373106622856 -0.13899129158421 -0.111373106622856 -0.111373106622856 -0.140485550448592 -0.13899129158421 -0.139489965556634 -0.206462382842776 -0.111373106622856 -0.111373106622856 -0.214240337985943 -0.13899129158421 -0.13899129158421 -0.111373106622856 -0.216686777239314 -0.0695042676005168 0.993824411014108 0.993824411014108 -0.216686777239314 -0.216686777239314 -0.216196831435831 -0.0695042676005168 -0.110248809520825 -0.162420679736547 -0.0177058868096086 0.371013468817675 -0.110248809520825 -0.0561467708637449 -0.0507141072820233 -0.0625496960634901 -0.0600685140020018 -0.0625496960634901 -0.0625496960634901 -0.0600685140020018 -0.216196831435831 -0.205494993787134 -0.0695042676005168 -0.214728976108682 0.533065039463496 -0.0805238931416991 -0.09218961017444 -0.0727340582377608 -0.0366672781255422 -0.15760536894525 -0.0465826430901824 -0.0454885263486495 -0.216686777239314 -0.215707218720412 0.987661274567565 -0.126815680462152 -0.110821449889564 -0.111373106622856 -0.216196831435831 0.870603370830414 0.378724101469487 -0.216686777239314 -0.216686777239314 0.371013468817675 0.371013468817675 -0.216686777239314 -0.216686777239314 -0.216686777239314 -0.216686777239314 -0.216196831435831 0.370254167371758 -0.216686777239314 -0.13899129158421 -0.216686777239314 -0.216686777239314 0.993824411014108 -0.111373106622856 -0.0625496960634901 -0.0915692876444096 0.00111637828035643 0.349793520649442 -0.216686777239314 -0.217667684548129 -0.216686777239314 -0.216686777239314 0.987661274567565 -0.103359699167614 -0.216686777239314 0.370254167371758 -0.0770584312799392 0.374071783214618 -0.0551076516596574 -0.111373106622856 0.370254167371758 0.371013468817675 0.371013468817675 -0.203563085375716 -0.161459477805362 -0.0727340582377608 -0.0199464030198299 -0.111373106622856 -0.111373106622856 -0.111373106622856 -0.0465826430901824 -0.216686777239314 0.371013468817675 -0.216196831435831 -0.217177060240527 -0.216686777239314 0.371013468817675 -0.215707218720412 -0.216196831435831 -0.216196831435831 0.371013468817675 0.371013468817675 -0.13899129158421 0.371013468817675 -0.215707218720412 -0.216196831435831 -0.13899129158421 -0.215707218720412 -0.0756384370668274 0.350499181575066 0.370254167371758 -0.214728976108682 -0.111373106622856 -0.214728976108682 -0.216686777239314 -0.0734686094491712 -0.0734686094491712 -0.0487035045112818 -0.0727340582377608 -0.0727340582377608 -0.0727340582377608 -0.0734686094491712 -0.0625647051156545 -0.13899129158421 -0.0749206301913052 -0.0756384370668274 -0.0756384370668274 0.993824411014108 0.987661274567565 0.371013468817675 -0.0756384370668274 -0.0727340582377608 -0.0805238931416991 -0.216196831435831 0.993824411014108 -0.0199464030198299 -0.111373106622856 -0.111373106622856 -0.111373106622856 -0.216196831435831 0.412850598024237 0.371013468817675 -0.216686777239314 -0.216196831435831 0.993824411014108 -0.0650318197880516 -0.215707218720412 -0.216196831435831 -0.216686777239314 -0.161459477805362 -0.216196831435831 0.370254167371758 -0.215707218720412 0.993824411014108 -0.111373106622856 -0.0915692876444096 0.993824411014108 0.993824411014108 -0.0199464030198299 0.371013468817675 0.371013468817675 0.371013468817675 0.987661274567565 0.370254167371758 -0.215707218720412 0.993824411014108
0.568257968293014 -0.0769572205652823 -0.0769572205652823 0.566846012563874 -0.167565689108914 0.573267875515363 -0.0732220805267353 0.468943730571655 0.467955215335234 -0.137525554727158 0.916863894436714 0.573267875515363 0.573267875515363 0.573267875515363 0.474852819601598 0.574567016617547 0.468943730571655 0.769354454310811 0.474852819601598 0.474852819601598 0.475827318817174 0.574567016617547 1 -0.0732220805267353 0.573267875515363 -0.0732220805267353 0.573267875515363 0.474852819601598 0.573267875515363 0.474852819601598 0.995822258218403 0.474852819601598 -0.295727315043884 -0.142544242062656 -0.14113019205907 0.898088735379658 0.978855261842421 -0.0769572205652823 -0.0769572205652823 -0.16886936894022 0.991593118476772 0.473881004660026 0.568257968293014 0.473881004660026 -0.0528617512984174 0.574567016617547 -0.142544242062656 0.575871170084758 -0.0769572205652823 0.575871170084758 -0.0769572205652823 0.574567016617547 0.916863894436714 -0.0732220805267353 1 -0.0732220805267353 -0.0732220805267353 -0.0732220805267353 -0.0732220805267353 -0.16886936894022 -0.0732220805267353 -0.0732220805267353 0.573267875515363 0.573267875515363 -0.0769572205652823 -0.0732220805267353 0.474852819601598 -0.0732220805267353 -0.0625496960634901 1 1 0.573267875515363 -0.0732220805267353 0.573267875515363 0.573267875515363 -0.0732220805267353 1 1 0.574567016617547 0.570893124166488 0.995796773421032 -0.0769572205652823 0.564608233115032 -0.157648378622736 -0.291885545553319 -0.141838187492479 -0.0769572205652823 -0.176613401450596 0.564608233115032 -0.141838187492479 -0.0930908862832721 -0.294444443331426 -0.296369625249347 0.205417454842201 0.217688165403909 0.190920949708445 -0.180602040667407 -0.11317108297218 -0.082187912955513 -0.129507404901194 -0.0769572205652823 -0.0769572205652823 -0.0732220805267353 -0.0769572205652823 -0.177892212159187 -0.142544242062656 -0.177892212159187 -0.142544242062656 -0.142544242062656 -0.155620469897978 -0.177892212159187 -0.155516072646355 0.601657148047387 -0.142544242062656 -0.142544242062656 0.564608233115032 -0.177892212159187 -0.177892212159187 -0.142544242062656 0.573267875515363 0.978855261842421 -0.0732220805267353 -0.0732220805267353 0.573267875515363 0.573267875515363 0.566947833164475 0.978855261842421 0.90279949368531 0.764801431946604 0.922983806401806 0.474852819601598 0.90279949368531 0.614645407495369 0.995822258218403 1 0.995796773421032 1 1 0.995796773421032 0.574567016617547 0.604489511646825 0.978855261842421 0.570893124166488 -0.0534815737982942 -0.103060942303483 -0.1179916633992 -0.0930908862832721 0.00322758027813626 -0.20171600256588 -0.0596202059358075 -0.0582198675024196 0.573267875515363 0.568257968293014 -0.0769572205652823 -0.162308887677447 -0.141838187492479 -0.142544242062656 0.574567016617547 -0.109876052838451 0.484721506221771 0.573267875515363 0.573267875515363 0.474852819601598 0.474852819601598 0.573267875515363 0.573267875515363 0.573267875515363 0.573267875515363 0.574567016617547 0.473881004660026 0.573267875515363 -0.177892212159187 0.573267875515363 0.573267875515363 -0.0732220805267353 -0.142544242062656 1 -0.11719772483038 0.424355570643753 0.447693826555884 0.573267875515363 0.570684475732485 0.573267875515363 0.573267875515363 -0.0769572205652823 0.916863894436714 0.573267875515363 0.473881004660026 -0.0986255660312341 0.470892870783656 0.978855261842421 -0.142544242062656 0.473881004660026 0.474852819601598 0.474852819601598 0.595126894733313 -0.206648800464316 -0.0930908862832721 -0.0582198675024196 -0.142544242062656 -0.142544242062656 -0.142544242062656 -0.0596202059358075 0.573267875515363 0.474852819601598 0.574567016617547 0.571973708008927 0.573267875515363 0.474852819601598 0.568257968293014 0.574567016617547 0.574567016617547 0.474852819601598 0.474852819601598 -0.177892212159187 0.474852819601598 0.568257968293014 0.574567016617547 -0.177892212159187 0.568257968293014 -0.0968081434506944 0.448596988053722 0.473881004660026 0.570893124166488 -0.142544242062656 0.570893124166488 0.573267875515363 -0.0940310238879527 -0.0940310238879527 0.00967184605491407 -0.0930908862832721 -0.0930908862832721 -0.0930908862832721 -0.0940310238879527 -0.0800753318373741 -0.177892212159187 -0.0958894365911879 -0.0968081434506944 -0.0968081434506944 -0.0732220805267353 -0.0769572205652823 0.474852819601598 -0.0968081434506944 -0.0930908862832721 -0.103060942303483 0.574567016617547 -0.0732220805267353 -0.0582198675024196 -0.142544242062656 -0.142544242062656 -0.142544242062656 0.574567016617547 0.528399335934501 0.474852819601598 0.573267875515363 0.574567016617547 -0.0732220805267353 0.995822258218403 0.575871170084758 0.574567016617547 0.573267875515363 0.769354454310811 0.574567016617547 0.473881004660026 0.568257968293014 -0.0732220805267353 -0.142544242062656 -0.11719772483038 -0.0732220805267353 -0.0732220805267353 -0.0582198675024196 0.474852819601598 0.474852819601598 0.474852819601598 -0.0769572205652823 0.473881004660026 0.568257968293014 -0.0732220805267353
0.568257968293014 -0.0769572205652823 -0.0769572205652823 0.566846012563874 -0.167565689108914 0.573267875515363 -0.0732220805267353 0.468943730571655 0.467955215335234 -0.137525554727158 0.916863894436714 0.573267875515363 0.573267875515363 0.573267875515363 0.474852819601598 0.574567016617547 0.468943730571655 0.769354454310811 0.474852819601598 0.474852819601598 0.475827318817174 0.574567016617547 1 -0.0732220805267353 0.573267875515363 -0.0732220805267353 0.573267875515363 0.474852819601598 0.573267875515363 0.474852819601598 0.995822258218403 0.474852819601598 -0.295727315043884 -0.142544242062656 -0.14113019205907 0.898088735379658 0.978855261842421 -0.0769572205652823 -0.0769572205652823 -0.16886936894022 0.991593118476772 0.473881004660026 0.568257968293014 0.473881004660026 -0.0528617512984174 0.574567016617547 -0.142544242062656 0.575871170084758 -0.0769572205652823 0.575871170084758 -0.0769572205652823 0.574567016617547 0.916863894436714 -0.0732220805267353 1 -0.0732220805267353 -0.0732220805267353 -0.0732220805267353 -0.0732220805267353 -0.16886936894022 -0.0732220805267353 -0.0732220805267353 0.573267875515363 0.573267875515363 -0.0769572205652823 -0.0732220805267353 0.474852819601598 -0.0732220805267353 -0.0625496960634901 1 1 0.573267875515363 -0.0732220805267353 0.573267875515363 0.573267875515363 -0.0732220805267353 1 1 0.574567016617547 0.570893124166488 0.995796773421032 -0.0769572205652823 0.564608233115032 -0.157648378622736 -0.291885545553319 -0.141838187492479 -0.0769572205652823 -0.176613401450596 0.564608233115032 -0.141838187492479 -0.0930908862832721 -0.294444443331426 -0.296369625249347 0.205417454842201 0.217688165403909 0.190920949708445 -0.180602040667407 -0.11317108297218 -0.082187912955513 -0.129507404901194 -0.0769572205652823 -0.0769572205652823 -0.0732220805267353 -0.0769572205652823 -0.177892212159187 -0.142544242062656 -0.177892212159187 -0.142544242062656 -0.142544242062656 -0.155620469897978 -0.177892212159187 -0.155516072646355 0.601657148047387 -0.142544242062656 -0.142544242062656 0.564608233115032 -0.177892212159187 -0.177892212159187 -0.142544242062656 0.573267875515363 0.978855261842421 -0.0732220805267353 -0.0732220805267353 0.573267875515363 0.573267875515363 0.566947833164475 0.978855261842421 0.90279949368531 0.764801431946604 0.922983806401806 0.474852819601598 0.90279949368531 0.614645407495369 0.995822258218403 1 0.995796773421032 1 1 0.995796773421032 0.574567016617547 0.604489511646825 0.978855261842421 0.570893124166488 -0.0534815737982942 -0.103060942303483 -0.1179916633992 -0.0930908862832721 0.00322758027813626 -0.20171600256588 -0.0596202059358075 -0.0582198675024196 0.573267875515363 0.568257968293014 -0.0769572205652823 -0.162308887677447 -0.141838187492479 -0.142544242062656 0.574567016617547 -0.109876052838451 0.484721506221771 0.573267875515363 0.573267875515363 0.474852819601598 0.474852819601598 0.573267875515363 0.573267875515363 0.573267875515363 0.573267875515363 0.574567016617547 0.473881004660026 0.573267875515363 -0.177892212159187 0.573267875515363 0.573267875515363 -0.0732220805267353 -0.142544242062656 1 -0.11719772483038 0.424355570643753 0.447693826555884 0.573267875515363 0.570684475732485 0.573267875515363 0.573267875515363 -0.0769572205652823 0.916863894436714 0.573267875515363 0.473881004660026 -0.0986255660312341 0.470892870783656 0.978855261842421 -0.142544242062656 0.473881004660026 0.474852819601598 0.474852819601598 0.595126894733313 -0.206648800464316 -0.0930908862832721 -0.0582198675024196 -0.142544242062656 -0.142544242062656 -0.142544242062656 -0.0596202059358075 0.573267875515363 0.474852819601598 0.574567016617547 0.571973708008927 0.573267875515363 0.474852819601598 0.568257968293014 0.574567016617547 0.574567016617547 0.474852819601598 0.474852819601598 -0.177892212159187 0.474852819601598 0.568257968293014 0.574567016617547 -0.177892212159187 0.568257968293014 -0.0968081434506944 0.448596988053722 0.473881004660026 0.570893124166488 -0.142544242062656 0.570893124166488 0.573267875515363 -0.0940310238879527 -0.0940310238879527 0.00967184605491407 -0.0930908862832721 -0.0930908862832721 -0.0930908862832721 -0.0940310238879527 -0.0800753318373741 -0.177892212159187 -0.0958894365911879 -0.0968081434506944 -0.0968081434506944 -0.0732220805267353 -0.0769572205652823 0.474852819601598 -0.0968081434506944 -0.0930908862832721 -0.103060942303483 0.574567016617547 -0.0732220805267353 -0.0582198675024196 -0.142544242062656 -0.142544242062656 -0.142544242062656 0.574567016617547 0.528399335934501 0.474852819601598 0.573267875515363 0.574567016617547 -0.0732220805267353 0.995822258218403 0.575871170084758 0.574567016617547 0.573267875515363 0.769354454310811 0.574567016617547 0.473881004660026 0.568257968293014 -0.0732220805267353 -0.142544242062656 -0.11719772483038 -0.0732220805267353 -0.0732220805267353 -0.0582198675024196 0.474852819601598 0.474852819601598 0.474852819601598 -0.0769572205652823 0.473881004660026 0.568257968293014 -0.0732220805267353
0.995479380276996 -0.216686777239314 -0.216686777239314 0.984264273705474 -0.292299108786227 1 -0.215348608764406 0.817531963845302 0.820562697913315 -0.252327233015736 0.62524860995596 1 1 1 0.828326232609334 0.997738921545077 0.817531963845302 0.745128428519854 0.823595714525141 0.823595714525141 0.820557850499555 0.997738921545077 0.573267875515363 -0.215348608764406 1 -0.215348608764406 1 0.828326232609334 1 0.828326232609334 0.568073971441073 0.828326232609334 -0.515862352792798 0.513982016077763 0.508883274373707 0.615929154285617 0.566025154363067 -0.216686777239314 -0.216686777239314 -0.294573228594761 0.573267875515363 0.826631013004191 0.995479380276996 0.826631013004191 -0.201415046624531 0.997738921545077 0.513982016077763 0.995479380276996 -0.216686777239314 0.995479380276996 -0.216686777239314 0.997738921545077 0.62524860995596 -0.215348608764406 0.573267875515363 -0.215348608764406 -0.215348608764406 -0.215348608764406 -0.215348608764406 -0.294573228594761 -0.215348608764406 -0.215348608764406 1 1 -0.216686777239314 -0.215348608764406 0.828326232609334 -0.215348608764406 -0.216686777239314 0.573267875515363 0.573267875515363 1 -0.215348608764406 1 1 -0.215348608764406 0.573267875515363 0.573267875515363 0.997738921545077 0.990964833408041 0.570858300744129 -0.216686777239314 0.988709789842558 -0.274999499110273 -0.502466670707993 0.511436144380743 -0.216686777239314 0.63682763211177 0.988709789842558 0.511436144380743 0.335664497688446 -0.513624530358906 -0.516982789211611 0.35832716887813 0.379732014825023 0.353904727723408 -0.341439647215828 -0.197413962661767 -0.143367379310458 -0.225910800923159 -0.216686777239314 -0.216686777239314 -0.215348608764406 -0.216686777239314 0.641438731772283 0.513982016077763 0.641438731772283 0.513982016077763 0.513982016077763 0.648334671078876 0.641438731772283 0.636939858712801 0.943383272777745 0.513982016077763 0.513982016077763 0.988709789842558 0.641438731772283 0.641438731772283 0.513982016077763 1 0.566025154363067 -0.215348608764406 -0.215348608764406 1 1 0.993202505172944 0.566025154363067 0.61826392430739 0.737817417272896 0.529116965831047 0.828326232609334 0.61826392430739 0.352356466950145 0.575672888192899 0.573267875515363 0.570858300744129 0.573267875515363 0.573267875515363 0.570858300744129 0.997738921545077 0.948350408849271 0.566025154363067 0.990964833408041 -0.115508145460293 -0.179777982868533 -0.20582291183354 0.335664497688446 -0.111034406511649 -0.351870410293859 0.214976860534197 -0.101557875452346 1 0.995479380276996 -0.216686777239314 -0.283129222148603 0.511436144380743 0.513982016077763 0.997738921545077 -0.191666160849626 0.802907122101483 1 1 0.828326232609334 0.828326232609334 1 1 1 1 0.997738921545077 0.826631013004191 1 -0.31031254280429 1 1 -0.215348608764406 0.513982016077763 0.573267875515363 0.422588257627186 0.243269416446054 0.780950486983788 1 0.995493555642629 1 1 -0.216686777239314 0.62524860995596 1 0.826631013004191 -0.172040978124876 0.820973882111104 0.566025154363067 0.513982016077763 0.826631013004191 0.828326232609334 0.828326232609334 0.939434736024048 -0.360475109962406 0.335664497688446 -0.101557875452346 0.513982016077763 0.513982016077763 0.513982016077763 -0.10400060509619 1 0.828326232609334 0.997738921545077 0.997742473350224 1 0.828326232609334 0.995479380276996 0.997738921545077 0.997738921545077 0.828326232609334 0.828326232609334 0.641438731772283 0.828326232609334 0.995479380276996 0.997738921545077 0.641438731772283 0.995479380276996 0.349068078959385 0.777679868862773 0.826631013004191 0.990964833408041 0.513982016077763 0.990964833408041 1 0.339054419402939 0.339054419402939 -0.10873564923468 0.335664497688446 0.335664497688446 0.335664497688446 0.339054419402939 0.288733377794235 0.641438731772283 0.345755431622667 0.349068078959385 0.349068078959385 -0.215348608764406 -0.216686777239314 0.828326232609334 -0.168870693065897 0.335664497688446 -0.179777982868533 0.997738921545077 -0.215348608764406 -0.101557875452346 0.513982016077763 0.513982016077763 0.513982016077763 0.997738921545077 0.680302765341386 0.828326232609334 1 0.997738921545077 -0.215348608764406 0.568093114219229 0.995479380276996 0.997738921545077 1 0.745128428519853 0.997738921545077 0.826631013004191 0.995479380276996 -0.215348608764406 0.513982016077763 0.422588257627186 -0.215348608764406 -0.215348608764406 -0.101557875452346 0.823595714525141 0.823595714525141 0.823595714525141 -0.216686777239314 0.826631013004191 0.995479380276996 -0.215348608764406
-0.214375099596305 0.993824411014108 0.993824411014108 -0.217788317647642 -0.130114414490515 -0.215348608764406 1 0.370237733188485 0.369478938771568 0.853449729506514 -0.113629817378221 -0.215348608764406 -0.215348608764406 -0.215348608764406 0.368722242126027 -0.214861688664832 0.370237733188485 -0.160462370432559 0.368722242126027 0.368722242126027 0.369478938771568 -0.214861688664832 -0.0732220805267353 1 -0.215348608764406 1 -0.215348608764406 0.368722242126027 -0.215348608764406 0.368722242126027 -0.0756860977497857 0.368722242126027 -0.229631654609058 -0.110685312092271 -0.109587305159854 -0.118117321456267 -0.0658375110808851 0.993824411014108 0.993824411014108 -0.131126719210147 -0.0732220805267353 0.367967629813756 -0.214375099596305 0.367967629813756 0.987748724609555 -0.214861688664832 -0.110685312092271 -0.214375099596305 0.993824411014108 -0.214375099596305 0.993824411014108 -0.214861688664832 -0.113629817378221 1 -0.0732220805267353 1 1 1 1 -0.131126719210147 1 1 -0.215348608764406 -0.215348608764406 0.993824411014108 1 0.368722242126027 1 0.993824411014108 -0.0732220805267353 -0.0732220805267353 -0.215348608764406 1 -0.215348608764406 -0.215348608764406 1 -0.0732220805267353 -0.0732220805267353 -0.214861688664832 -0.213402898208874 -0.0707595285820236 0.993824411014108 -0.212917277714344 -0.122413643204389 -0.226648528465927 -0.110137062164226 0.993824411014108 -0.137139944598001 -0.212917277714344 -0.110137062164226 -0.0722848825888095 -0.228635507351104 -0.230130407168424 0.159506233078253 0.169034414704276 0.161894958729266 -0.156632062964675 -0.0878771142021296 -0.0638187461244125 -0.100562234730238 0.993824411014108 0.993824411014108 1 0.993824411014108 -0.138132938494766 -0.110685312092271 -0.138132938494766 -0.110685312092271 -0.110685312092271 -0.139617969430566 -0.138132938494766 -0.1386285328617 -0.205187356025291 -0.110685312092271 -0.110685312092271 -0.212917277714344 -0.138132938494766 -0.138132938494766 -0.110685312092271 -0.215348608764406 -0.0803462095741757 1 1 -0.215348608764406 -0.215348608764406 -0.214861688664832 -0.0803462095741757 -0.120664344056362 -0.161417636375685 -0.0287980277965963 0.368722242126027 -0.120664344056362 -0.0726662624052234 -0.0612564454922776 -0.0732220805267353 -0.0707595285820236 -0.0732220805267353 -0.0732220805267353 -0.0707595285820236 -0.214861688664832 -0.204225941166847 -0.0803462095741757 -0.213402898208874 0.536377486360538 -0.0800266106741101 -0.0916202850332325 -0.0722848825888095 -0.0355150216888854 -0.156632062964675 -0.0462949678325797 -0.045207607906348 -0.215348608764406 -0.214375099596305 0.993824411014108 -0.126032518942651 -0.110137062164226 -0.110685312092271 -0.214861688664832 0.87604282602863 0.376385257079761 -0.215348608764406 -0.215348608764406 0.368722242126027 0.368722242126027 -0.215348608764406 -0.215348608764406 -0.215348608764406 -0.215348608764406 -0.214861688664832 0.367967629813756 -0.215348608764406 -0.138132938494766 -0.215348608764406 -0.215348608764406 1 -0.110685312092271 -0.0732220805267353 -0.0910037933601893 0.00248438381067115 0.347633339635983 -0.215348608764406 -0.216323458392848 -0.215348608764406 -0.215348608764406 0.993824411014108 -0.113629817378221 -0.215348608764406 0.367967629813756 -0.0765825500804553 0.371761669630265 -0.0658375110808851 -0.110685312092271 0.367967629813756 0.368722242126027 0.368722242126027 -0.202305963427737 -0.160462370432559 -0.0722848825888095 -0.0188514518242743 -0.110685312092271 -0.110685312092271 -0.110685312092271 -0.0462949678325797 -0.215348608764406 0.368722242126027 -0.214861688664832 -0.215835863979317 -0.215348608764406 0.368722242126027 -0.214375099596305 -0.214861688664832 -0.214861688664832 0.368722242126027 0.368722242126027 -0.138132938494766 0.368722242126027 -0.214375099596305 -0.214861688664832 -0.138132938494766 -0.214375099596305 -0.0751713251679679 0.348334642689767 0.367967629813756 -0.213402898208874 -0.110685312092271 -0.213402898208874 -0.215348608764406 -0.0730148975138455 -0.0730148975138455 -0.0484027316852461 -0.0722848825888095 -0.0722848825888095 -0.0722848825888095 -0.0730148975138455 -0.0621783312118355 -0.138132938494766 -0.0744579511726786 -0.0751713251679679 -0.0751713251679679 1 0.993824411014108 0.368722242126027 -0.0751713251679679 -0.0722848825888095 -0.0800266106741101 -0.214861688664832 1 -0.0188514518242743 -0.110685312092271 -0.110685312092271 -0.110685312092271 -0.214861688664832 0.410301002418261 0.368722242126027 -0.215348608764406 -0.214861688664832 1 -0.0756860977497857 -0.214375099596305 -0.214861688664832 -0.215348608764406 -0.160462370432559 -0.214861688664832 0.367967629813756 -0.214375099596305 1 -0.110685312092271 -0.0910037933601893 1 1 -0.0188514518242743 0.368722242126027 0.368722242126027 0.368722242126027 0.993824411014108 0.367967629813756 -0.214375099596305 1
0.995479380276996 -0.216686777239314 -0.216686777239314 0.984264273705474 -0.292299108786227 1 -0.215348608764406 0.817531963845302 0.820562697913315 -0.252327233015736 0.62524860995596 1 1 1 0.828326232609334 0.997738921545077 0.817531963845302 0.745128428519854 0.823595714525141 0.823595714525141 0.820557850499555 0.997738921545077 0.573267875515363 -0.215348608764406 1 -0.215348608764406 1 0.828326232609334 1 0.828326232609334 0.568073971441073 0.828326232609334 -0.515862352792798 0.513982016077763 0.508883274373707 0.615929154285617 0.566025154363067 -0.216686777239314 -0.216686777239314 -0.294573228594761 0.573267875515363 0.826631013004191 0.995479380276996 0.826631013004191 -0.201415046624531 0.997738921545077 0.513982016077763 0.995479380276996 -0.216686777239314 0.995479380276996 -0.216686777239314 0.997738921545077 0.62524860995596 -0.215348608764406 0.573267875515363 -0.215348608764406 -0.215348608764406 -0.215348608764406 -0.215348608764406 -0.294573228594761 -0.215348608764406 -0.215348608764406 1 1 -0.216686777239314 -0.215348608764406 0.828326232609334 -0.215348608764406 -0.216686777239314 0.573267875515363 0.573267875515363 1 -0.215348608764406 1 1 -0.215348608764406 0.573267875515363 0.573267875515363 0.997738921545077 0.990964833408041 0.570858300744129 -0.216686777239314 0.988709789842558 -0.274999499110273 -0.502466670707993 0.511436144380743 -0.216686777239314 0.63682763211177 0.988709789842558 0.511436144380743 0.335664497688446 -0.513624530358906 -0.516982789211611 0.35832716887813 0.379732014825023 0.353904727723408 -0.341439647215828 -0.197413962661767 -0.143367379310458 -0.225910800923159 -0.216686777239314 -0.216686777239314 -0.215348608764406 -0.216686777239314 0.641438731772283 0.513982016077763 0.641438731772283 0.513982016077763 0.513982016077763 0.648334671078876 0.641438731772283 0.636939858712801 0.943383272777745 0.513982016077763 0.513982016077763 0.988709789842558 0.641438731772283 0.641438731772283 0.513982016077763 1 0.566025154363067 -0.215348608764406 -0.215348608764406 1 1 0.993202505172944 0.566025154363067 0.61826392430739 0.737817417272896 0.529116965831047 0.828326232609334 0.61826392430739 0.352356466950145 0.575672888192899 0.573267875515363 0.570858300744129 0.573267875515363 0.573267875515363 0.570858300744129 0.997738921545077 0.948350408849271 0.566025154363067 0.990964833408041 -0.115508145460293 -0.179777982868533 -0.20582291183354 0.335664497688446 -0.111034406511649 -0.351870410293859 0.214976860534197 -0.101557875452346 1 0.995479380276996 -0.216686777239314 -0.283129222148603 0.511436144380743 0.513982016077763 0.997738921545077 -0.191666160849626 0.802907122101483 1 1 0.828326232609334 0.828326232609334 1 1 1 1 0.997738921545077 0.826631013004191 1 -0.31031254280429 1 1 -0.215348608764406 0.513982016077763 0.573267875515363 0.422588257627186 0.243269416446054 0.780950486983788 1 0.995493555642629 1 1 -0.216686777239314 0.62524860995596 1 0.826631013004191 -0.172040978124876 0.820973882111104 0.566025154363067 0.513982016077763 0.826631013004191 0.828326232609334 0.828326232609334 0.939434736024048 -0.360475109962406 0.335664497688446 -0.101557875452346 0.513982016077763 0.513982016077763 0.513982016077763 -0.10400060509619 1 0.828326232609334 0.997738921545077 0.997742473350224 1 0.828326232609334 0.995479380276996 0.997738921545077 0.997738921545077 0.828326232609334 0.828326232609334 0.641438731772283 0.828326232609334 0.995479380276996 0.997738921545077 0.641438731772283 0.995479380276996 0.349068078959385 0.777679868862773 0.826631013004191 0.990964833408041 0.513982016077763 0.990964833408041 1 0.339054419402939 0.339054419402939 -0.10873564923468 0.335664497688446 0.335664497688446 0.335664497688446 0.339054419402939 0.288733377794235 0.641438731772283 0.345755431622667 0.349068078959385 0.349068078959385 -0.215348608764406 -0.216686777239314 0.828326232609334 -0.168870693065897 0.335664497688446 -0.179777982868533 0.997738921545077 -0.215348608764406 -0.101557875452346 0.513982016077763 0.513982016077763 0.513982016077763 0.997738921545077 0.680302765341386 0.828326232609334 1 0.997738921545077 -0.215348608764406 0.568093114219229 0.995479380276996 0.997738921545077 1 0.745128428519853 0.997738921545077 0.826631013004191 0.995479380276996 -0.215348608764406 0.513982016077763 0.422588257627186 -0.215348608764406 -0.215348608764406 -0.101557875452346 0.823595714525141 0.823595714525141 0.823595714525141 -0.216686777239314 0.826631013004191 0.995479380276996 -0.215348608764406
0.995479380276996 -0.216686777239314 -0.216686777239314 0.984264273705474 -0.292299108786227 1 -0.215348608764406 0.817531963845302 0.820562697913315 -0.252327233015736 0.62524860995596 1 1 1 0.828326232609334 0.997738921545077 0.817531963845302 0.745128428519854 0.823595714525141 0.823595714525141 0.820557850499555 0.997738921545077 0.573267875515363 -0.215348608764406 1 -0.215348608764406 1 0.828326232609334 1 0.828326232609334 0.568073971441073 0.828326232609334 -0.515862352792798 0.513982016077763 0.508883274373707 0.615929154285617 0.566025154363067 -0.216686777239314 -0.216686777239314 -0.294573228594761 0.573267875515363 0.826631013004191 0.995479380276996 0.826631013004191 -0.201415046624531 0.997738921545077 0.513982016077763 0.995479380276996 -0.216686777239314 0.995479380276996 -0.216686777239314 0.997738921545077 0.62524860995596 -0.215348608764406 0.573267875515363 -0.215348608764406 -0.215348608764406 -0.215348608764406 -0.215348608764406 -0.294573228594761 -0.215348608764406 -0.215348608764406 1 1 -0.216686777239314 -0.215348608764406 0.828326232609334 -0.215348608764406 -0.216686777239314 0.573267875515363 0.573267875515363 1 -0.215348608764406 1 1 -0.215348608764406 0.573267875515363 0.573267875515363 0.997738921545077 0.990964833408041 0.570858300744129 -0.216686777239314 0.988709789842558 -0.274999499110273 -0.502466670707993 0.511436144380743 -0.216686777239314 0.63682763211177 0.988709789842558 0.511436144380743 0.335664497688446 -0.513624530358906 -0.516982789211611 0.35832716887813 0.379732014825023 0.353904727723408 -0.341439647215828 -0.197413962661767 -0.143367379310458 -0.225910800923159 -0.216686777239314 -0.216686777239314 -0.215348608764406 -0.216686777239314 0.641438731772283 0.513982016077763 0.641438731772283 0.513982016077763 0.513982016077763 0.648334671078876 0.641438731772283 0.636939858712801 0.943383272777745 0.513982016077763 0.513982016077763 0.988709789842558 0.641438731772283 0.641438731772283 0.513982016077763 1 0.566025154363067 -0.215348608764406 -0.215348608764406 1 1 0.993202505172944 0.566025154363067 0.61826392430739 0.737817417272896 0.529116965831047 0.828326232609334 0.61826392430739 0.352356466950145 0.575672888192899 0.573267875515363 0.570858300744129 0.573267875515363 0.573267875515363 0.570858300744129 0.997738921545077 0.948350408849271 0.566025154363067 0.990964833408041 -0.115508145460293 -0.179777982868533 -0.20582291183354 0.335664497688446 -0.111034406511649 -0.351870410293859 0.214976860534197 -0.101557875452346 1 0.995479380276996 -0.216686777239314 -0.283129222148603 0.511436144380743 0.513982016077763 0.997738921545077 -0.191666160849626 0.802907122101483 1 1 0.828326232609334 0.828326232609334 1 1 1 1 0.997738921545077 0.826631013004191 1 -0.31031254280429 1 1 -0.215348608764406 0.513982016077763 0.573267875515363 0.422588257627186 0.243269416446054 0.780950486983788 1 0.995493555642629 1 1 -0.216686777239314 0.62524860995596 1 0.826631013004191 -0.172040978124876 0.820973882111104 0.566025154363067 0.513982016077763 0.826631013004191 0.828326232609334 0.828326232609334 0.939434736024048 -0.360475109962406 0.335664497688446 -0.101557875452346 0.513982016077763 0.513982016077763 0.513982016077763 -0.10400060509619 1 0.828326232609334 0.997738921545077 0.997742473350224 1 0.828326232609334 0.995479380276996 0.997738921545077 0.997738921545077 0.828326232609334 0.828326232609334 0.641438731772283 0.828326232609334 0.995479380276996 0.997738921545077 0.641438731772283 0.995479380276996 0.349068078959385 0.777679868862773 0.826631013004191 0.990964833408041 0.513982016077763 0.990964833408041 1 0.339054419402939 0.339054419402939 -0.10873564923468 0.335664497688446 0.335664497688446 0.335664497688446 0.339054419402939 0.288733377794235 0.641438731772283 0.345755431622667 0.349068078959385 0.349068078959385 -0.215348608764406 -0.216686777239314 0.828326232609334 -0.168870693065897 0.335664497688446 -0.179777982868533 0.997738921545077 -0.215348608764406 -0.101557875452346 0.513982016077763 0.513982016077763 0.513982016077763 0.997738921545077 0.680302765341386 0.828326232609334 1 0.997738921545077 -0.215348608764406 0.568093114219229 0.995479380276996 0.997738921545077 1 0.745128428519853 0.997738921545077 0.826631013004191 0.995479380276996 -0.215348608764406 0.513982016077763 0.422588257627186 -0.215348608764406 -0.215348608764406 -0.101557875452346 0.823595714525141 0.823595714525141 0.823595714525141 -0.216686777239314 0.826631013004191 0.995479380276996 -0.215348608764406
-0.214375099596305 0.993824411014108 0.993824411014108 -0.217788317647642 -0.130114414490515 -0.215348608764406 1 0.370237733188485 0.369478938771568 0.853449729506514 -0.113629817378221 -0.215348608764406 -0.215348608764406 -0.215348608764406 0.368722242126027 -0.214861688664832 0.370237733188485 -0.160462370432559 0.368722242126027 0.368722242126027 0.369478938771568 -0.214861688664832 -0.0732220805267353 1 -0.215348608764406 1 -0.215348608764406 0.368722242126027 -0.215348608764406 0.368722242126027 -0.0756860977497857 0.368722242126027 -0.229631654609058 -0.110685312092271 -0.109587305159854 -0.118117321456267 -0.0658375110808851 0.993824411014108 0.993824411014108 -0.131126719210147 -0.0732220805267353 0.367967629813756 -0.214375099596305 0.367967629813756 0.987748724609555 -0.214861688664832 -0.110685312092271 -0.214375099596305 0.993824411014108 -0.214375099596305 0.993824411014108 -0.214861688664832 -0.113629817378221 1 -0.0732220805267353 1 1 1 1 -0.131126719210147 1 1 -0.215348608764406 -0.215348608764406 0.993824411014108 1 0.368722242126027 1 0.993824411014108 -0.0732220805267353 -0.0732220805267353 -0.215348608764406 1 -0.215348608764406 -0.215348608764406 1 -0.0732220805267353 -0.0732220805267353 -0.214861688664832 -0.213402898208874 -0.0707595285820236 0.993824411014108 -0.212917277714344 -0.122413643204389 -0.226648528465927 -0.110137062164226 0.993824411014108 -0.137139944598001 -0.212917277714344 -0.110137062164226 -0.0722848825888095 -0.228635507351104 -0.230130407168424 0.159506233078253 0.169034414704276 0.161894958729266 -0.156632062964675 -0.0878771142021296 -0.0638187461244125 -0.100562234730238 0.993824411014108 0.993824411014108 1 0.993824411014108 -0.138132938494766 -0.110685312092271 -0.138132938494766 -0.110685312092271 -0.110685312092271 -0.139617969430566 -0.138132938494766 -0.1386285328617 -0.205187356025291 -0.110685312092271 -0.110685312092271 -0.212917277714344 -0.138132938494766 -0.138132938494766 -0.110685312092271 -0.215348608764406 -0.0803462095741757 1 1 -0.215348608764406 -0.215348608764406 -0.214861688664832 -0.0803462095741757 -0.120664344056362 -0.161417636375685 -0.0287980277965963 0.368722242126027 -0.120664344056362 -0.0726662624052234 -0.0612564454922776 -0.0732220805267353 -0.0707595285820236 -0.0732220805267353 -0.0732220805267353 -0.0707595285820236 -0.214861688664832 -0.204225941166847 -0.0803462095741757 -0.213402898208874 0.536377486360538 -0.0800266106741101 -0.0916202850332325 -0.0722848825888095 -0.0355150216888854 -0.156632062964675 -0.0462949678325797 -0.045207607906348 -0.215348608764406 -0.214375099596305 0.993824411014108 -0.126032518942651 -0.110137062164226 -0.110685312092271 -0.214861688664832 0.87604282602863 0.376385257079761 -0.215348608764406 -0.215348608764406 0.368722242126027 0.368722242126027 -0.215348608764406 -0.215348608764406 -0.215348608764406 -0.215348608764406 -0.214861688664832 0.367967629813756 -0.215348608764406 -0.138132938494766 -0.215348608764406 -0.215348608764406 1 -0.110685312092271 -0.0732220805267353 -0.0910037933601893 0.00248438381067115 0.347633339635983 -0.215348608764406 -0.216323458392848 -0.215348608764406 -0.215348608764406 0.993824411014108 -0.113629817378221 -0.215348608764406 0.367967629813756 -0.0765825500804553 0.371761669630265 -0.0658375110808851 -0.110685312092271 0.367967629813756 0.368722242126027 0.368722242126027 -0.202305963427737 -0.160462370432559 -0.0722848825888095 -0.0188514518242743 -0.110685312092271 -0.110685312092271 -0.110685312092271 -0.0462949678325797 -0.215348608764406 0.368722242126027 -0.214861688664832 -0.215835863979317 -0.215348608764406 0.368722242126027 -0.214375099596305 -0.214861688664832 -0.214861688664832 0.368722242126027 0.368722242126027 -0.138132938494766 0.368722242126027 -0.214375099596305 -0.214861688664832 -0.138132938494766 -0.214375099596305 -0.0751713251679679 0.348334642689767 0.367967629813756 -0.213402898208874 -0.110685312092271 -0.213402898208874 -0.215348608764406 -0.0730148975138455 -0.0730148975138455 -0.0484027316852461 -0.0722848825888095 -0.0722848825888095 -0.0722848825888095 -0.0730148975138455 -0.0621783312118355 -0.138132938494766 -0.0744579511726786 -0.0751713251679679 -0.0751713251679679 1 0.993824411014108 0.368722242126027 -0.0751713251679679 -0.0722848825888095 -0.0800266106741101 -0.214861688664832 1 -0.0188514518242743 -0.110685312092271 -0.110685312092271 -0.110685312092271 -0.214861688664832 0.410301002418261 0.368722242126027 -0.215348608764406 -0.214861688664832 1 -0.0756860977497857 -0.214375099596305 -0.214861688664832 -0.215348608764406 -0.160462370432559 -0.214861688664832 0.367967629813756 -0.214375099596305 1 -0.110685312092271 -0.0910037933601893 1 1 -0.0188514518242743 0.368722242126027 0.368722242126027 0.368722242126027 0.993824411014108 0.367967629813756 -0.214375099596305 1
0.568257968293014 -0.0769572205652823 -0.0769572205652823 0.566846012563874 -0.167565689108914 0.573267875515363 -0.0732220805267353 0.468943730571655 0.467955215335234 -0.137525554727158 0.916863894436714 0.573267875515363 0.573267875515363 0.573267875515363 0.474852819601598 0.574567016617547 0.468943730571655 0.769354454310811 0.474852819601598 0.474852819601598 0.475827318817174 0.574567016617547 1 -0.0732220805267353 0.573267875515363 -0.0732220805267353 0.573267875515363 0.474852819601598 0.573267875515363 0.474852819601598 0.995822258218403 0.474852819601598 -0.295727315043884 -0.142544242062656 -0.14113019205907 0.898088735379658 0.978855261842421 -0.0769572205652823 -0.0769572205652823 -0.16886936894022 0.991593118476772 0.473881004660026 0.568257968293014 0.473881004660026 -0.0528617512984174 0.574567016617547 -0.142544242062656 0.575871170084758 -0.0769572205652823 0.575871170084758 -0.0769572205652823 0.574567016617547 0.916863894436714 -0.0732220805267353 1 -0.0732220805267353 -0.0732220805267353 -0.0732220805267353 -0.0732220805267353 -0.16886936894022 -0.0732220805267353 -0.0732220805267353 0.573267875515363 0.573267875515363 -0.0769572205652823 -0.0732220805267353 0.474852819601598 -0.0732220805267353 -0.0625496960634901 1 1 0.573267875515363 -0.0732220805267353 0.573267875515363 0.573267875515363 -0.0732220805267353 1 1 0.574567016617547 0.570893124166488 0.995796773421032 -0.0769572205652823 0.564608233115032 -0.157648378622736 -0.291885545553319 -0.141838187492479 -0.0769572205652823 -0.176613401450596 0.564608233115032 -0.141838187492479 -0.0930908862832721 -0.294444443331426 -0.296369625249347 0.205417454842201 0.217688165403909 0.190920949708445 -0.180602040667407 -0.11317108297218 -0.082187912955513 -0.129507404901194 -0.0769572205652823 -0.0769572205652823 -0.0732220805267353 -0.0769572205652823 -0.177892212159187 -0.142544242062656 -0.177892212159187 -0.142544242062656 -0.142544242062656 -0.155620469897978 -0.177892212159187 -0.155516072646355 0.601657148047387 -0.142544242062656 -0.142544242062656 0.564608233115032 -0.177892212159187 -0.177892212159187 -0.142544242062656 0.573267875515363 0.978855261842421 -0.0732220805267353 -0.0732220805267353 0.573267875515363 0.573267875515363 0.566947833164475 0.978855261842421 0.90279949368531 0.764801431946604 0.922983806401806 0.474852819601598 0.90279949368531 0.614645407495369 0.995822258218403 1 0.995796773421032 1 1 0.995796773421032 0.574567016617547 0.604489511646825 0.978855261842421 0.570893124166488 -0.0534815737982942 -0.103060942303483 -0.1179916633992 -0.0930908862832721 0.00322758027813626 -0.20171600256588 -0.0596202059358075 -0.0582198675024196 0.573267875515363 0.568257968293014 -0.0769572205652823 -0.162308887677447 -0.141838187492479 -0.142544242062656 0.574567016617547 -0.109876052838451 0.484721506221771 0.573267875515363 0.573267875515363 0.474852819601598 0.474852819601598 0.573267875515363 0.573267875515363 0.573267875515363 0.573267875515363 0.574567016617547 0.473881004660026 0.573267875515363 -0.177892212159187 0.573267875515363 0.573267875515363 -0.0732220805267353 -0.142544242062656 1 -0.11719772483038 0.424355570643753 0.447693826555884 0.573267875515363 0.570684475732485 0.573267875515363 0.573267875515363 -0.0769572205652823 0.916863894436714 0.573267875515363 0.473881004660026 -0.0986255660312341 0.470892870783656 0.978855261842421 -0.142544242062656 0.473881004660026 0.474852819601598 0.474852819601598 0.595126894733313 -0.206648800464316 -0.0930908862832721 -0.0582198675024196 -0.142544242062656 -0.142544242062656 -0.142544242062656 -0.0596202059358075 0.573267875515363 0.474852819601598 0.574567016617547 0.571973708008927 0.573267875515363 0.474852819601598 0.568257968293014 0.574567016617547 0.574567016617547 0.474852819601598 0.474852819601598 -0.177892212159187 0.474852819601598 0.568257968293014 0.574567016617547 -0.177892212159187 0.568257968293014 -0.0968081434506944 0.448596988053722 0.473881004660026 0.570893124166488 -0.142544242062656 0.570893124166488 0.573267875515363 -0.0940310238879527 -0.0940310238879527 0.00967184605491407 -0.0930908862832721 -0.0930908862832721 -0.0930908862832721 -0.0940310238879527 -0.0800753318373741 -0.177892212159187 -0.0958894365911879 -0.0968081434506944 -0.0968081434506944 -0.0732220805267353 -0.0769572205652823 0.474852819601598 -0.0968081434506944 -0.0930908862832721 -0.103060942303483 0.574567016617547 -0.0732220805267353 -0.0582198675024196 -0.142544242062656 -0.142544242062656 -0.142544242062656 0.574567016617547 0.528399335934501 0.474852819601598 0.573267875515363 0.574567016617547 -0.0732220805267353 0.995822258218403 0.575871170084758 0.574567016617547 0.573267875515363 0.769354454310811 0.574567016617547 0.473881004660026 0.568257968293014 -0.0732220805267353 -0.142544242062656 -0.11719772483038 -0.0732220805267353 -0.0732220805267353 -0.0582198675024196 0.474852819601598 0.474852819601598 0.474852819601598 -0.0769572205652823 0.473881004660026 0.568257968293014 -0.0732220805267353
0.568257968293014 -0.0769572205652823 -0.0769572205652823 0.566846012563874 -0.167565689108914 0.573267875515363 -0.0732220805267353 0.468943730571655 0.467955215335234 -0.137525554727158 0.916863894436714 0.573267875515363 0.573267875515363 0.573267875515363 0.474852819601598 0.574567016617547 0.468943730571655 0.769354454310811 0.474852819601598 0.474852819601598 0.475827318817174 0.574567016617547 1 -0.0732220805267353 0.573267875515363 -0.0732220805267353 0.573267875515363 0.474852819601598 0.573267875515363 0.474852819601598 0.995822258218403 0.474852819601598 -0.295727315043884 -0.142544242062656 -0.14113019205907 0.898088735379658 0.978855261842421 -0.0769572205652823 -0.0769572205652823 -0.16886936894022 0.991593118476772 0.473881004660026 0.568257968293014 0.473881004660026 -0.0528617512984174 0.574567016617547 -0.142544242062656 0.575871170084758 -0.0769572205652823 0.575871170084758 -0.0769572205652823 0.574567016617547 0.916863894436714 -0.0732220805267353 1 -0.0732220805267353 -0.0732220805267353 -0.0732220805267353 -0.0732220805267353 -0.16886936894022 -0.0732220805267353 -0.0732220805267353 0.573267875515363 0.573267875515363 -0.0769572205652823 -0.0732220805267353 0.474852819601598 -0.0732220805267353 -0.0625496960634901 1 1 0.573267875515363 -0.0732220805267353 0.573267875515363 0.573267875515363 -0.0732220805267353 1 1 0.574567016617547 0.570893124166488 0.995796773421032 -0.0769572205652823 0.564608233115032 -0.157648378622736 -0.291885545553319 -0.141838187492479 -0.0769572205652823 -0.176613401450596 0.564608233115032 -0.141838187492479 -0.0930908862832721 -0.294444443331426 -0.296369625249347 0.205417454842201 0.217688165403909 0.190920949708445 -0.180602040667407 -0.11317108297218 -0.082187912955513 -0.129507404901194 -0.0769572205652823 -0.0769572205652823 -0.0732220805267353 -0.0769572205652823 -0.177892212159187 -0.142544242062656 -0.177892212159187 -0.142544242062656 -0.142544242062656 -0.155620469897978 -0.177892212159187 -0.155516072646355 0.601657148047387 -0.142544242062656 -0.142544242062656 0.564608233115032 -0.177892212159187 -0.177892212159187 -0.142544242062656 0.573267875515363 0.978855261842421 -0.0732220805267353 -0.0732220805267353 0.573267875515363 0.573267875515363 0.566947833164475 0.978855261842421 0.90279949368531 0.764801431946604 0.922983806401806 0.474852819601598 0.90279949368531 0.614645407495369 0.995822258218403 1 0.995796773421032 1 1 0.995796773421032 0.574567016617547 0.604489511646825 0.978855261842421 0.570893124166488 -0.0534815737982942 -0.103060942303483 -0.1179916633992 -0.0930908862832721 0.00322758027813626 -0.20171600256588 -0.0596202059358075 -0.0582198675024196 0.573267875515363 0.568257968293014 -0.0769572205652823 -0.162308887677447 -0.141838187492479 -0.142544242062656 0.574567016617547 -0.109876052838451 0.484721506221771 0.573267875515363 0.573267875515363 0.474852819601598 0.474852819601598 0.573267875515363 0.573267875515363 0.573267875515363 0.573267875515363 0.574567016617547 0.473881004660026 0.573267875515363 -0.177892212159187 0.573267875515363 0.573267875515363 -0.0732220805267353 -0.142544242062656 1 -0.11719772483038 0.424355570643753 0.447693826555884 0.573267875515363 0.570684475732485 0.573267875515363 0.573267875515363 -0.0769572205652823 0.916863894436714 0.573267875515363 0.473881004660026 -0.0986255660312341 0.470892870783656 0.978855261842421 -0.142544242062656 0.473881004660026 0.474852819601598 0.474852819601598 0.595126894733313 -0.206648800464316 -0.0930908862832721 -0.0582198675024196 -0.142544242062656 -0.142544242062656 -0.142544242062656 -0.0596202059358075 0.573267875515363 0.474852819601598 0.574567016617547 0.571973708008927 0.573267875515363 0.474852819601598 0.568257968293014 0.574567016617547 0.574567016617547 0.474852819601598 0.474852819601598 -0.177892212159187 0.474852819601598 0.568257968293014 0.574567016617547 -0.177892212159187 0.568257968293014 -0.0968081434506944 0.448596988053722 0.473881004660026 0.570893124166488 -0.142544242062656 0.570893124166488 0.573267875515363 -0.0940310238879527 -0.0940310238879527 0.00967184605491407 -0.0930908862832721 -0.0930908862832721 -0.0930908862832721 -0.0940310238879527 -0.0800753318373741 -0.177892212159187 -0.0958894365911879 -0.0968081434506944 -0.0968081434506944 -0.0732220805267353 -0.0769572205652823 0.474852819601598 -0.0968081434506944 -0.0930908862832721 -0.103060942303483 0.574567016617547 -0.0732220805267353 -0.0582198675024196 -0.142544242062656 -0.142544242062656 -0.142544242062656 0.574567016617547 0.528399335934501 0.474852819601598 0.573267875515363 0.574567016617547 -0.0732220805267353 0.995822258218403 0.575871170084758 0.574567016617547 0.573267875515363 0.769354454310811 0.574567016617547 0.473881004660026 0.568257968293014 -0.0732220805267353 -0.142544242062656 -0.11719772483038 -0.0732220805267353 -0.0732220805267353 -0.0582198675024196 0.474852819601598 0.474852819601598 0.474852819601598 -0.0769572205652823 0.473881004660026 0.568257968293014 -0.0732220805267353
0.997735338153811 -0.216196831435831 -0.216196831435831 0.986562047889337 -0.291638197568957 0.997738921545077 -0.214861688664832 0.815627457986081 0.823415209955387 -0.251756701345574 0.626665549929347 0.997738921545077 0.997738921545077 0.997738921545077 0.826453322011133 1 0.815627457986081 0.746817040439761 0.826453322011133 0.826453322011133 0.823412796438823 1 0.574567016617547 -0.214861688664832 0.997738921545077 -0.214861688664832 0.997738921545077 0.826453322011133 0.997738921545077 0.826453322011133 0.569384649530605 0.826453322011133 -0.514695947541192 0.515146803416089 0.510036506930753 0.617324974485112 0.567307881992348 -0.216196831435831 -0.216196831435831 -0.293907175414188 0.574567016617547 0.824761935430516 0.997735338153811 0.824761935430516 -0.200815863172865 1 0.515146803416089 0.997735338153811 -0.216196831435831 0.997735338153811 -0.216196831435831 1 0.626665549929347 -0.214861688664832 0.574567016617547 -0.214861688664832 -0.214861688664832 -0.214861688664832 -0.214861688664832 -0.293907175414188 -0.214861688664832 -0.214861688664832 0.997738921545077 0.997738921545077 -0.216196831435831 -0.214861688664832 0.826453322011133 -0.214861688664832 -0.216196831435831 0.574567016617547 0.574567016617547 0.997738921545077 -0.214861688664832 0.997738921545077 0.997738921545077 -0.214861688664832 0.574567016617547 0.574567016617547 1 0.993210560407381 0.572151981261902 -0.216196831435831 0.990950406456494 -0.274377703667721 -0.501289350124794 0.512595162258223 -0.216196831435831 0.638270812494307 0.990950406456494 0.512595162258223 0.336425181417844 -0.512463184999392 -0.515813850565359 0.357516963036766 0.378873410947658 0.353151549011526 -0.340582832034159 -0.196967594204092 -0.143043214417962 -0.225399998878457 -0.216196831435831 -0.216196831435831 -0.214861688664832 -0.216196831435831 0.642892361840474 0.515146803416089 0.642892361840474 0.515146803416089 0.515146803416089 0.64980392874208 0.642892361840474 0.638403561765397 0.945545268630758 0.515146803416089 0.515146803416089 0.990950406456494 0.642892361840474 0.642892361840474 0.515146803416089 0.997738921545077 0.567307881992348 -0.214861688664832 -0.214861688664832 0.997738921545077 0.997738921545077 0.99546458202653 0.567307881992348 0.619665035568583 0.739522961449293 0.530316052030593 0.826453322011133 0.619665035568583 0.35315497806229 0.576977479540865 0.574567016617547 0.572151981261902 0.574567016617547 0.574567016617547 0.572151981261902 0.99546458202653 0.950499562932432 0.567307881992348 0.993210560407381 -0.115246972481225 -0.179371490744799 -0.205357530082064 0.336425181417844 -0.110783349007333 -0.351074803690218 0.215464041636553 -0.101328245128232 0.997738921545077 0.997735338153811 -0.216196831435831 -0.282489044764443 0.512595162258223 0.515146803416089 1 -0.191232788622791 0.800923711219264 0.997738921545077 0.997738921545077 0.826453322011133 0.826453322011133 0.997738921545077 0.997738921545077 0.997738921545077 0.997738921545077 1 0.824761935430516 0.997738921545077 -0.309610901799464 0.997738921545077 0.997738921545077 -0.214861688664832 0.515146803416089 0.574567016617547 0.423545928200109 0.243820714209818 0.779184696663306 0.997738921545077 0.99324266661195 0.997738921545077 0.997738921545077 -0.216196831435831 0.626665549929347 0.997738921545077 0.824761935430516 -0.171651979975874 0.819061563844795 0.567307881992348 0.515146803416089 0.824761935430516 0.826453322011133 0.826453322011133 0.941563685387015 -0.359660047457735 0.336425181417844 -0.101328245128232 0.515146803416089 0.515146803416089 0.515146803416089 -0.103765451568709 0.997738921545077 0.826453322011133 1 0.99548649934017 0.997738921545077 0.826453322011133 0.997735338153811 1 1 0.826453322011133 0.826453322011133 0.642892361840474 0.826453322011133 0.997735338153811 1 0.642892361840474 0.997735338153811 0.349859137918391 0.780756595974816 0.824761935430516 0.993210560407381 0.515146803416089 0.993210560407381 0.997738921545077 0.339822785381456 0.339822785381456 -0.108489789400912 0.336425181417844 0.336425181417844 0.336425181417844 0.339822785381456 0.28938770610162 0.642892361840474 0.34653898345194 0.349859137918391 0.349859137918391 -0.214861688664832 -0.216196831435831 0.826453322011133 -0.168488863180138 0.336425181417844 -0.179371490744799 1 -0.214861688664832 -0.101328245128232 0.515146803416089 0.515146803416089 0.515146803416089 1 0.677837116558762 0.826453322011133 0.997738921545077 1 -0.214861688664832 0.569403617992852 0.997735338153811 1 0.997738921545077 0.746817040439761 1 0.824761935430516 0.997735338153811 -0.214861688664832 0.515146803416089 0.423545928200109 -0.214861688664832 -0.214861688664832 -0.101328245128232 0.826453322011133 0.826453322011133 0.826453322011133 -0.216196831435831 0.824761935430516 0.997735338153811 -0.214861688664832
0.990905902556258 -0.214728976108682 -0.214728976108682 0.979863844460821 -0.289658137643663 0.990964833408041 -0.213402898208874 0.82421592335264 0.817768494175608 -0.25004741442975 0.624010775790811 0.990964833408041 0.990964833408041 0.990964833408041 0.820842167105219 0.993210560407381 0.82421592335264 0.746038698046167 0.820842167105219 0.820842167105219 0.817765956525961 0.993210560407381 0.570893124166488 -0.213402898208874 0.990964833408041 -0.213402898208874 0.990964833408041 0.820842167105219 0.990964833408041 0.820842167105219 0.565756775402215 0.820842167105219 -0.511201450496795 0.501879000268477 0.513523040594286 0.614506130312359 0.563484601385299 -0.214728976108682 -0.214728976108682 -0.291911710400876 0.570893124166488 0.819162264091619 0.990905902556258 0.819162264091619 -0.199009461177878 0.993210560407381 0.501879000268477 0.990905902556258 -0.214728976108682 0.990905839878542 -0.214728976108682 0.993210560407381 0.624010775790811 -0.213402898208874 0.570893124166488 -0.213402898208874 -0.213402898208874 -0.213402898208874 -0.213402898208874 -0.291911710400876 -0.213402898208874 -0.213402898208874 0.990964833408041 0.990964833408041 -0.214728976108682 -0.213402898208874 0.820842167105219 -0.213402898208874 -0.214728976108682 0.570893124166488 0.570893124166488 0.990964833408041 -0.213402898208874 0.990964833408041 0.990964833408041 -0.213402898208874 0.570893124166488 0.570893124166488 0.993210560407381 1 0.576063127064642 -0.214728976108682 0.997724395973036 -0.272514832823106 -0.497820622559343 0.499246847524845 -0.214728976108682 0.642633936788299 0.997724395973036 0.499246847524845 0.338724933895038 -0.508983847161397 -0.512311763585909 0.355089623212891 0.376301072810779 0.350653043404122 -0.338009413743682 -0.19563029462154 -0.142072031154537 -0.223869659201895 -0.214728976108682 -0.214728976108682 -0.213402898208874 -0.214728976108682 0.633644068469861 0.501879000268477 0.633644068469861 0.501879000268477 0.501879000268477 0.640750291842858 0.633644068469861 0.642828091829322 0.937874045890037 0.501879000268477 0.501879000268477 0.997724395973036 0.633644068469861 0.633644068469861 0.501879000268477 0.990964833408041 0.563484601385299 -0.213402898208874 -0.213402898208874 0.990964833408041 0.990964833408041 0.988650537889739 0.563484601385299 0.616884233885028 0.738796446586961 0.525605177758791 0.820842167105219 0.616884233885028 0.343373254228226 0.573346424115433 0.570893124166488 0.576063127064642 0.570893124166488 0.570893124166488 0.576063127064642 0.988650537889739 0.942795677462825 0.563484601385299 1 -0.114464510123331 -0.17815365884375 -0.203963267536682 0.338724933895038 -0.110031192151379 -0.348691202518073 0.216936921762266 -0.100640283128909 0.990964833408041 0.990905902556258 -0.214728976108682 -0.280571102459438 0.499246847524845 0.501879000268477 0.993210560407381 -0.189934425156308 0.794980445256539 0.990964833408041 0.990964833408041 0.820842167105219 0.820842167105219 0.990964833408041 0.990964833408041 0.990964833408041 0.990964833408041 0.993210560407381 0.819162264091619 0.990964833408041 -0.307508817284479 0.990964833408041 0.990964833408041 -0.213402898208874 0.501879000268477 0.570893124166488 0.406097940966531 0.245487436329525 0.773894469233818 0.990964833408041 0.986499105526176 0.990964833408041 0.990964833408041 -0.214728976108682 0.624010775790811 0.990964833408041 0.819162264091619 -0.170486559226874 0.827608480536576 0.563484601385299 0.501879000268477 0.819162264091619 0.820842167105219 0.820842167105219 0.948000074627497 -0.357218157291642 0.338724933895038 -0.100640283128909 0.501879000268477 0.501879000268477 0.501879000268477 -0.103060942303482 0.990964833408041 0.820842167105219 0.993210560407381 0.988727703887632 0.990964833408041 0.820842167105219 0.990905902556258 0.993210560407381 0.993210560407381 0.820842167105219 0.820842167105219 0.633644068469861 0.820842167105219 0.990905902556258 0.993210560407381 0.633644068469861 0.990905902556258 0.352250722923133 0.775455696229906 0.819162264091619 1 0.501879000268477 1 0.990964833408041 0.342145763373753 0.342145763373753 -0.107753204529359 0.338724933895038 0.338724933895038 0.338724933895038 0.342145763373753 0.291365917397136 0.633644068469861 0.348907872374819 0.352250722923133 0.352250722923133 -0.213402898208874 -0.214728976108682 0.820842167105219 -0.167344918221548 0.338724933895038 -0.17815365884375 0.993210560407381 -0.213402898208874 -0.100640283128909 0.501879000268477 0.501879000268477 0.501879000268477 0.993210560407381 0.670449282610575 0.820842167105219 0.990964833408041 0.993210560407381 -0.213402898208874 0.565794433675454 0.990905902556258 0.993210560407381 0.990964833408041 0.746038698046167 0.993210560407381 0.819162264091619 0.990905902556258 -0.213402898208874 0.501879000268477 0.406097940966531 -0.213402898208874 -0.213402898208874 -0.100640283128909 0.820842167105219 0.820842167105219 0.820842167105219 -0.214728976108682 0.819162264091619 0.990905902556258 -0.213402898208874
0.56581095339515 -0.0744715759213726 -0.0744715759213726 0.564463430337683 -0.166861372550729 0.570858300744129 -0.0707595285820236 0.474800402182994 0.465938432740867 -0.134306136792659 0.913010107746322 0.570858300744129 0.570858300744129 0.570858300744129 0.47285690560915 0.572151981261902 0.474800402182994 0.766120683219803 0.47285690560915 0.47285690560915 0.473827308783723 0.572151981261902 0.995796773421032 -0.0707595285820236 0.570858300744129 -0.0707595285820236 0.570858300744129 0.47285690560915 0.570858300744129 0.47285690560915 0.991636591634732 0.47285690560915 -0.294484306133165 -0.141945096315739 -0.140536989884713 0.894044094855228 0.974460094400472 -0.0744715759213726 -0.0744715759213726 -0.168159572720317 0.987355666804895 0.471889175425971 0.56581095339515 0.471889175425971 -0.051060495490329 0.572151981261902 -0.141945096315739 0.573450653076597 -0.0744715759213726 0.573450653076597 -0.0744715759213726 0.572151981261902 0.913010107746322 -0.0707595285820236 0.995796773421032 -0.0707595285820236 -0.0707595285820236 -0.0707595285820236 -0.0707595285820236 -0.168159572720317 -0.0707595285820236 -0.0707595285820236 0.570858300744129 0.570858300744129 -0.0744715759213726 -0.0707595285820236 0.47285690560915 -0.0707595285820236 -0.0600685140020018 0.995796773421032 0.995796773421032 0.570858300744129 -0.0707595285820236 0.570858300744129 0.570858300744129 -0.0707595285820236 0.995796773421032 0.995796773421032 0.572151981261902 0.576063127064642 1 -0.0744715759213726 0.569754627811524 -0.156985746767577 -0.290658684470232 -0.141242009452898 -0.0744715759213726 -0.175871055307416 0.569754627811524 -0.141242009452898 -0.0926996041957858 -0.293206826621186 -0.295123916563301 0.204554038736224 0.216773172721157 0.190668737686941 -0.179359068897658 -0.112695399268261 -0.0818424585353088 -0.12896305593474 -0.0744715759213726 -0.0744715759213726 -0.0707595285820236 -0.0744715759213726 -0.177144490884846 -0.141945096315739 -0.177144490884846 -0.141945096315739 -0.141945096315739 -0.154403620711896 -0.177144490884846 -0.154351647689785 0.599128246731288 -0.141945096315739 -0.141945096315739 0.569754627811524 -0.177144490884846 -0.177144490884846 -0.141945096315739 0.570858300744129 0.974460094400472 -0.0707595285820236 -0.0707595285820236 0.570858300744129 0.570858300744129 0.56450630277263 0.974460094400472 0.898802997421048 0.761586798240214 0.917774389237559 0.47285690560915 0.898802997421048 0.603612883787861 0.991636591634732 0.995796773421032 1 0.995796773421032 0.995796773421032 1 0.572151981261902 0.601948705264764 0.974460094400472 0.576063127064642 -0.0523530290761902 -0.102627753811538 -0.117495717703503 -0.0926996041957858 0.00436961180161118 -0.200868144502491 -0.0593696087015713 -0.0579751562079107 0.570858300744129 0.56581095339515 -0.0744715759213726 -0.161626666646758 -0.141242009452898 -0.141945096315739 0.572151981261902 -0.109414218892768 0.482684111903422 0.570858300744129 0.570858300744129 0.47285690560915 0.47285690560915 0.570858300744129 0.570858300744129 0.570858300744129 0.570858300744129 0.572151981261902 0.471889175425971 0.570858300744129 -0.177144490884846 0.570858300744129 0.570858300744129 -0.0707595285820236 -0.141945096315739 0.995796773421032 -0.116705116238378 0.426146762040504 0.445812067964865 0.570858300744129 0.568285759575882 0.570858300744129 0.570858300744129 -0.0744715759213726 0.913010107746322 0.570858300744129 0.471889175425971 -0.0982110204307246 0.476754729283118 0.974460094400472 -0.141945096315739 0.471889175425971 0.47285690560915 0.47285690560915 0.60009195018543 -0.205780208733693 -0.0926996041957858 -0.0579751562079107 -0.141945096315739 -0.141945096315739 -0.141945096315739 -0.0593696087015713 0.570858300744129 0.47285690560915 0.572151981261902 0.569569572916953 0.570858300744129 0.47285690560915 0.56581095339515 0.572151981261902 0.572151981261902 0.47285690560915 0.47285690560915 -0.177144490884846 0.47285690560915 0.56581095339515 0.572151981261902 -0.177144490884846 0.56581095339515 -0.0964012368890794 0.446711433270289 0.471889175425971 0.576063127064642 -0.141945096315739 0.576063127064642 0.570858300744129 -0.0936357901890985 -0.0936357901890985 0.0107963593722451 -0.0926996041957858 -0.0926996041957858 -0.0926996041957858 -0.0936357901890985 -0.0797387570742762 -0.177144490884846 -0.0954863915626659 -0.0964012368890794 -0.0964012368890794 -0.0707595285820236 -0.0744715759213726 0.47285690560915 -0.0964012368890794 -0.0926996041957858 -0.102627753811538 0.572151981261902 -0.0707595285820236 -0.0579751562079084 -0.141945096315739 -0.141945096315739 -0.141945096315739 0.572151981261902 0.526178353801392 0.47285690560915 0.570858300744129 0.572151981261902 -0.0707595285820236 0.991636591634732 0.573450653076597 0.572151981261902 0.570858300744129 0.766120683219803 0.572151981261902 0.471889175425971 0.56581095339515 -0.0707595285820236 -0.141945096315739 -0.116705116238378 -0.0707595285820236 -0.0707595285820236 -0.0579751562079107 0.47285690560915 0.47285690560915 0.47285690560915 -0.0744715759213726 0.471889175425971 0.56581095339515 -0.0707595285820236
[truncated: 978,626 more chars]
