# Supplementary material for: Precision medicine for atherosclerotic cardiovascular disease: Integrative genomics maps risk loci and AI‐predicted functional consequences
Source: Clin Transl Med. 2026 Jul 10;16(7):e70732. doi: 10.1002/ctm2.70732 (PMC13351343; doi:10.1002/ctm2.70732)
Supplement: Supplementary file 6 — Supporting Information [file CTM2-16-e70732-s005.zip › INA/FINEMAP/data.snp]

index rsid chromosome position allele1 allele2 maf beta se z prob log10bf mean sd mean_incl sd_incl
54 rs11191555 10 104857523 A C 0.0874751 0.00664569 0.00173944 3.82059 1 12.244 -6.61715e-05 0.142524 -6.61715e-05 0.142524
174 rs34130454 10 104903638 A G 0.326044 0.00118678 0.00054327 2.1845 1 12.244 -3.6277e-05 0.0931292 -3.6277e-05 0.0931292
194 rs4917996 10 104925829 A C 0.413519 -4.71577e-06 0.000482575 -0.0097721 1 12.244 -1.95414e-05 0.087707 -1.95414e-05 0.087707
196 rs4917999 10 104963051 G C 0.299205 0.0012654 0.00056782 2.22853 1 12.244 -3.68746e-05 0.0947705 -3.68746e-05 0.0947705
150 rs149555487 10 104924039 G A 0.0218688 0.00413436 0.00763825 0.541271 1 12.244 -2.45375e-05 0.274415 -2.45375e-05 0.274415
191 rs4633383 10 104795723 T G 0.134195 0.00229091 0.000851721 2.68974 0 -inf 0 0 0 0
193 rs4917994 10 104811699 C T 0.414513 0.00267866 0.000824644 3.24827 0 -inf 0 0 0 0
190 rs4307650 10 104959852 C A 0.409543 0.00264452 0.000817612 3.23444 0 -inf 0 0 0 0
189 rs41287478 10 104816469 T C 0.0576541 -0.00149963 0.000943596 -1.58927 0 -inf 0 0 0 0
188 rs3977751 10 104920232 A G 0.414513 0.00265512 0.00082138 3.23251 0 -inf 0 0 0 0
187 rs3861984 10 104916980 T C 0.326044 0.0010961 0.000530923 2.06451 0 -inf 0 0 0 0
186 rs3861983 10 104916857 T C 0.159046 0.00196146 0.00076895 2.55083 0 -inf 0 0 0 0
185 rs3781285 10 104825665 C G 0.0884692 0.00663374 0.00174283 3.8063 0 -inf 0 0 0 0
184 rs3781282 10 104852419 A G 0.326044 0.00110838 0.000532903 2.07989 0 -inf 0 0 0 0
183 rs3781281 10 104852648 G A 0.326044 0.00111961 0.000534266 2.0956 0 -inf 0 0 0 0
182 rs3781280 10 104863843 T G 0.328032 0.00116246 0.000540323 2.15141 0 -inf 0 0 0 0
181 rs3740386 10 104931051 C T 0.326044 0.0010943 0.000530209 2.0639 0 -inf 0 0 0 0
180 rs3736922 10 104850632 G A 0.442346 0.00237829 0.000761914 3.12147 0 -inf 0 0 0 0
179 rs35745742 10 104922870 T C 0.027833 0.0040194 0.00166337 2.41642 0 -inf 0 0 0 0
178 rs35647154 10 104836853 C T 0.0795229 0.000371911 0.000905719 0.410625 0 -inf 0 0 0 0
177 rs35348020 10 104899869 C T 0.137177 0.00227058 0.000843334 2.69239 0 -inf 0 0 0 0
192 rs4917382 10 104838510 G A 0.11332 0.00106111 0.000786107 1.34983 0 -inf 0 0 0 0
175 rs34747231 10 104942244 T G 0.0874751 0.00662187 0.00173809 3.80985 0 -inf 0 0 0 0
195 rs4917997 10 104945213 A G 0.413519 0.0026498 0.000821038 3.22738 0 -inf 0 0 0 0
197 rs56036640 10 104852002 T C 0.21173 -0.00186007 0.000736279 -2.52631 0 -inf 0 0 0 0
198 rs56168342 10 104940867 A G 0.0516899 -0.00263885 0.00128166 -2.05893 0 -inf 0 0 0 0
199 rs56376544 10 104800099 G T 0.0208748 -0.00014242 0.00177365 -0.0802978 0 -inf 0 0 0 0
200 rs58317752 10 104799267 T A 0.11332 0.00107703 0.000787714 1.36728 0 -inf 0 0 0 0
201 rs58700372 10 104800205 T C 0.11332 0.00107743 0.000787751 1.36773 0 -inf 0 0 0 0
202 rs61120766 10 104833922 A G 0.11332 0.00105828 0.000786341 1.34583 0 -inf 0 0 0 0
203 rs61870850 10 104833664 C T 0.0218688 -0.00261572 0.00169783 -1.54062 0 -inf 0 0 0 0
204 rs6584539 10 104879402 G C 0.326044 0.00109434 0.000529831 2.06544 0 -inf 0 0 0 0
205 rs6584540 10 104927634 A G 0.413519 0.00261761 0.000812246 3.22268 0 -inf 0 0 0 0
206 rs6584541 10 104929124 A G 0.32505 0.00112071 0.00053439 2.09717 0 -inf 0 0 0 0
207 rs66652022 10 104923595 G A 0.327038 0.00087391 0.000510021 1.71348 0 -inf 0 0 0 0
208 rs7067663 10 104883650 A G 0.326044 0.00106513 0.00052739 2.01962 0 -inf 0 0 0 0
209 rs7067970 10 104913870 C T 0.413519 0.00266304 0.000823902 3.23223 0 -inf 0 0 0 0
148 rs148501722 10 104808238 G A 0.0248509 -0.0023421 0.00135645 -1.72664 0 -inf 0 0 0 0
157 rs17727391 10 104836101 C A 0.11332 0.00106276 0.000786619 1.35104 0 -inf 0 0 0 0
156 rs17727044 10 104821256 A T 0.112326 0.00106086 0.000791256 1.34072 0 -inf 0 0 0 0
155 rs17115419 10 104834876 C T 0.142147 -0.00110044 0.000736994 -1.49314 0 -inf 0 0 0 0
154 rs17094683 10 104851301 G T 0.0884692 0.00654993 0.00172965 3.78685 0 -inf 0 0 0 0
153 rs1572578 10 104822431 C G 0.324056 0.00111042 0.000534674 2.07682 0 -inf 0 0 0 0
152 rs1541213 10 104885330 A G 0.326044 0.00109899 0.000531031 2.06954 0 -inf 0 0 0 0
151 rs150201993 10 104875136 G A 0.0208748 -0.000617496 0.00194275 -0.317846 0 -inf 0 0 0 0
149 rs149363415 10 104953044 A G 0.203777 -0.0016812 0.000652434 -2.57682 0 -inf 0 0 0 0
158 rs1926029 10 104855670 G A 0.32505 0.00109252 0.000531173 2.0568 0 -inf 0 0 0 0
147 rs146569383 10 104892483 T A 0.0516899 -0.00269673 0.0012914 -2.08822 0 -inf 0 0 0 0
146 rs145870899 10 104879798 G A 0.0805169 -0.00248231 0.0012419 -1.9988 0 -inf 0 0 0 0
145 rs143956083 10 104932361 G A 0.0626243 -0.00302504 0.00145997 -2.07199 0 -inf 0 0 0 0
144 rs143928707 10 104822954 T C 0.026839 -0.00926333 0.00762401 -1.21502 0 -inf 0 0 0 0
143 rs12784384 10 104957594 G C 0.322068 0.00109813 0.000532799 2.06105 0 -inf 0 0 0 0
142 rs12780116 10 104821946 G A 0.134195 0.00228036 0.000848811 2.68654 0 -inf 0 0 0 0
141 rs12779263 10 104886533 G T 0.303181 0.00122853 0.000555417 2.2119 0 -inf 0 0 0 0
166 rs2148200 10 104879847 C A 0.326044 0.00109692 0.00053296 2.05816 0 -inf 0 0 0 0
210 rs7073323 10 104797423 A C 0.324056 0.00110196 0.000532721 2.06856 0 -inf 0 0 0 0
173 rs34104646 10 104896078 T A 0.326044 0.0011042 0.000531672 2.07684 0 -inf 0 0 0 0
172 rs2296569 10 104836511 A G 0.166004 -0.00201096 0.00074371 -2.70395 0 -inf 0 0 0 0
171 rs2281877 10 104866062 C T 0.326044 0.00109291 0.000529664 2.0634 0 -inf 0 0 0 0
170 rs2275271 10 104814162 T C 0.414513 0.00265743 0.000820481 3.23887 0 -inf 0 0 0 0
169 rs2274339 10 104860053 T A 0.32505 0.00112793 0.000534622 2.10977 0 -inf 0 0 0 0
168 rs2182348 10 104872684 A G 0.326044 0.0010936 0.00052974 2.06442 0 -inf 0 0 0 0
167 rs2153774 10 104881035 T C 0.326044 0.00109583 0.000529894 2.06802 0 -inf 0 0 0 0
176 rs35159404 10 104805610 C A 0.11332 0.00106977 0.000786904 1.35947 0 -inf 0 0 0 0
165 rs2148198 10 104915310 G A 0.326044 0.00109507 0.000531207 2.06147 0 -inf 0 0 0 0
164 rs2148197 10 104891975 T C 0.413519 0.00265598 0.000824999 3.21938 0 -inf 0 0 0 0
163 rs2066323 10 104871361 A G 0.413519 0.00256793 0.000800373 3.20841 0 -inf 0 0 0 0
162 rs1926037 10 104878010 A C 0.326044 0.00108748 0.000529439 2.05403 0 -inf 0 0 0 0
161 rs1926036 10 104883812 C T 0.326044 0.0010865 0.000528962 2.05402 0 -inf 0 0 0 0
160 rs1926034 10 104829102 G A 0.403579 0.00277054 0.000850419 3.25785 0 -inf 0 0 0 0
159 rs1926032 10 104829469 C T 0.0705765 0.00569701 0.00163094 3.49308 0 -inf 0 0 0 0
253 rs7896519 10 104866863 C T 0.362823 -1.00422e-05 0.000471393 -0.0213032 0 -inf 0 0 0 0
261 rs7915816 10 104881750 A G 0.326044 0.00116307 0.000537734 2.1629 0 -inf 0 0 0 0
260 rs7912517 10 104905529 G A 0.32505 -0.00354729 0.00213553 -1.66108 0 -inf 0 0 0 0
259 rs7910900 10 104829898 C T 0.324056 0.00112325 0.000535099 2.09915 0 -inf 0 0 0 0
258 rs7909022 10 104875084 G A 0.138171 0.00225215 0.000840464 2.67965 0 -inf 0 0 0 0
257 rs79082900 10 104877302 T C 0.0874751 0.00661825 0.00173322 3.81847 0 -inf 0 0 0 0
256 rs7901197 10 104840433 C T 0.32505 0.00113464 0.000537299 2.11174 0 -inf 0 0 0 0
255 rs7897663 10 104905604 T C 0.326044 0.00104145 0.000525653 1.98125 0 -inf 0 0 0 0
254 rs7896547 10 104866958 A G 0.413519 0.00265265 0.000824222 3.21837 0 -inf 0 0 0 0
262 rs7916476 10 104815268 T A 0.21173 0.000900467 0.000575882 1.56363 0 -inf 0 0 0 0
252 rs7895154 10 104879049 C T 0.32505 0.00113234 0.000535045 2.11634 0 -inf 0 0 0 0
251 rs78893207 10 104796138 T C 0.11332 0.00107854 0.000787609 1.36939 0 -inf 0 0 0 0
250 rs78214351 10 104822688 A G 0.11332 0.00106222 0.000786419 1.35071 0 -inf 0 0 0 0
249 rs77827514 10 104822009 C T 0.11332 0.00106201 0.000786584 1.35016 0 -inf 0 0 0 0
248 rs77602755 10 104939538 T C 0.0208748 -0.00329979 0.00178543 -1.84818 0 -inf 0 0 0 0
247 rs77420391 10 104945823 G A 0.0874751 0.00668454 0.00174634 3.82774 0 -inf 0 0 0 0
246 rs763914 10 104841587 T C 0.32505 0.00114171 0.000538435 2.12043 0 -inf 0 0 0 0
245 rs75221325 10 104880773 A G 0.0626243 -0.00235236 0.001299 -1.8109 0 -inf 0 0 0 0
270 rs79993475 10 104901031 A G 0.0874751 0.00658456 0.00172529 3.81649 0 -inf 0 0 0 0
278 rs9633712 10 104873761 G C 0.0874751 0.00660498 0.00173029 3.81726 0 -inf 0 0 0 0
277 rs943039 10 104825132 C T 0.324056 0.00111639 0.000535307 2.08552 0 -inf 0 0 0 0
276 rs943038 10 104826261 T C 0.414513 0.00267666 0.000825763 3.24144 0 -inf 0 0 0 0
275 rs943037 10 104835919 C T 0.0884692 0.0065907 0.00173909 3.78974 0 -inf 0 0 0 0
274 rs943036 10 104836047 T C 0.413519 0.0058425 0.0016191 3.60848 0 -inf 0 0 0 0
273 rs943035 10 104839152 T C 0.413519 0.0027011 0.000832772 3.2435 0 -inf 0 0 0 0
272 rs8139 10 104848123 G A 0.413519 0.00268886 0.000831076 3.2354 0 -inf 0 0 0 0
271 rs80200167 10 104822262 T C 0.0208748 -2.15362e-05 0.00174221 -0.0123614 0 -inf 0 0 0 0
244 rs74827204 10 104917227 A T 0.0516899 -0.00272851 0.00129357 -2.10929 0 -inf 0 0 0 0
269 rs79680647 10 104910959 G A 0.0874751 0.00660417 0.00172911 3.81939 0 -inf 0 0 0 0
268 rs79359900 10 104803955 C T 0.0795229 0.00036474 0.000895455 0.407323 0 -inf 0 0 0 0
267 rs79331374 10 104882913 G A 0.11332 0.00104011 0.000785644 1.32389 0 -inf 0 0 0 0
266 rs79237883 10 104940946 T C 0.0874751 0.00660244 0.00173089 3.81448 0 -inf 0 0 0 0
265 rs7920868 10 104795409 C T 0.324056 0.00112548 0.000535355 2.10231 0 -inf 0 0 0 0
264 rs7920251 10 104950197 C T 0.414513 0.00263781 0.000817653 3.22608 0 -inf 0 0 0 0
263 rs7917650 10 104937100 G C 0.32505 0.00105555 0.000528187 1.99845 0 -inf 0 0 0 0
218 rs7089680 10 104802071 T C 0.32505 0.0011221 0.00053578 2.09433 0 -inf 0 0 0 0
226 rs7100369 10 104956218 C A 0.322068 0.0010979 0.000533014 2.05979 0 -inf 0 0 0 0
225 rs7099987 10 104807926 C T 0.11332 0.00107511 0.000787263 1.36563 0 -inf 0 0 0 0
224 rs7095304 10 104954795 G A 0.322068 0.00109137 0.000532263 2.05043 0 -inf 0 0 0 0
223 rs7092407 10 104949116 G A 0.414513 0.00263402 0.000817779 3.22094 0 -inf 0 0 0 0
222 rs7092200 10 104844872 T C 0.441352 0.0024098 0.000769478 3.13173 0 -inf 0 0 0 0
221 rs7092097 10 104801087 A G 0.055666 -0.00257512 0.00121979 -2.11111 0 -inf 0 0 0 0
220 rs7092029 10 104823909 A T 0.324056 0.00112051 0.000535668 2.0918 0 -inf 0 0 0 0
219 rs7091462 10 104948615 C T 0.166004 -0.00017196 0.000643423 -0.267258 0 -inf 0 0 0 0
227 rs726010 10 104841977 C T 0.326044 0.00110983 0.000533671 2.07962 0 -inf 0 0 0 0
217 rs7087040 10 104799668 G A 0.324056 0.00112013 0.000535022 2.09362 0 -inf 0 0 0 0
216 rs7081075 10 104929191 C T 0.413519 0.00264846 0.000821741 3.22298 0 -inf 0 0 0 0
215 rs7080935 10 104929113 C A 0.166004 -0.00130758 0.00238197 -0.54895 0 -inf 0 0 0 0
214 rs7077291 10 104945751 C T 0.413519 0.00265248 0.000821928 3.22715 0 -inf 0 0 0 0
213 rs7077097 10 104945463 G A 0.413519 0.0026528 0.000821795 3.22805 0 -inf 0 0 0 0
212 rs7075552 10 104948712 T C 0.32505 0.00107272 0.000529609 2.0255 0 -inf 0 0 0 0
211 rs7074395 10 104844928 G T 0.32505 0.00110791 0.000534873 2.07136 0 -inf 0 0 0 0
235 rs72844301 10 104896100 G A 0.0387674 -0.00319471 0.00159527 -2.00261 0 -inf 0 0 0 0
243 rs74757396 10 104961316 C T 0.055666 0.000327453 0.000981482 0.333631 0 -inf 0 0 0 0
242 rs746293 10 104897254 G T 0.413519 0.00265265 0.000823228 3.22225 0 -inf 0 0 0 0
241 rs74233809 10 104913940 T C 0.0884692 0.00640431 0.00170064 3.76582 0 -inf 0 0 0 0
240 rs732998 10 104897901 T C 0.0874751 0.00655765 0.00171989 3.81283 0 -inf 0 0 0 0
239 rs72850132 10 104812861 A G 0.055666 -0.0025278 0.00121347 -2.08312 0 -inf 0 0 0 0
238 rs72850126 10 104795834 T C 0.055666 -0.00213676 0.00115625 -1.84801 0 -inf 0 0 0 0
237 rs72850123 10 104793992 G T 0.054672 -0.00243603 0.0012045 -2.02243 0 -inf 0 0 0 0
236 rs72846714 10 104878454 G A 0.166004 -0.000192599 0.000644029 -0.299054 0 -inf 0 0 0 0
140 rs12775302 10 104911356 A G 0.32505 0.00110368 0.000531799 2.07537 0 -inf 0 0 0 0
234 rs72844002 10 104861736 T G 0.0526839 -0.00279709 0.00130102 -2.14993 0 -inf 0 0 0 0
233 rs72843999 10 104855267 C T 0.0516899 -0.00270091 0.00129186 -2.09071 0 -inf 0 0 0 0
232 rs72843997 10 104853290 A G 0.0516899 -0.002745 0.00129486 -2.11991 0 -inf 0 0 0 0
231 rs72843983 10 104839230 T C 0.0516899 -0.00268492 0.00128509 -2.08928 0 -inf 0 0 0 0
230 rs72843977 10 104834237 A G 0.0238569 -0.0024069 0.00136043 -1.76922 0 -inf 0 0 0 0
229 rs72843974 10 104832857 C T 0.0526839 -0.0027661 0.00128992 -2.1444 0 -inf 0 0 0 0
228 rs72843968 10 104823674 C T 0.0526839 -0.00245622 0.00122302 -2.00833 0 -inf 0 0 0 0
44 rs11191541 10 104824199 A G 0.414513 0.00266898 0.000825617 3.2327 0 -inf 0 0 0 0
52 rs11191553 10 104851396 G T 0.32505 0.00112841 0.000536455 2.10346 0 -inf 0 0 0 0
51 rs11191551 10 104850835 A G 0.0884692 0.00655306 0.00173021 3.78744 0 -inf 0 0 0 0
50 rs11191549 10 104846797 C T 0.324056 0.00114446 0.000538575 2.12497 0 -inf 0 0 0 0
49 rs11191548 10 104846178 T C 0.0884692 0.00653421 0.00173002 3.77695 0 -inf 0 0 0 0
48 rs11191547 10 104843148 C T 0.324056 -9.34439e-07 9.63243e-05 -0.00970097 0 -inf 0 0 0 0
47 rs11191545 10 104829793 G A 0.11332 0.00103098 0.000784361 1.31442 0 -inf 0 0 0 0
46 rs11191544 10 104827198 C G 0.32505 0.00113652 0.000537767 2.11341 0 -inf 0 0 0 0
45 rs11191543 10 104824387 G A 0.0894632 0.00660302 0.00174287 3.7886 0 -inf 0 0 0 0
53 rs11191554 10 104855278 C T 0.159046 0.00194615 0.00076584 2.54119 0 -inf 0 0 0 0
43 rs11191540 10 104822809 G C 0.324056 -0.00327357 0.00213477 -1.53346 0 -inf 0 0 0 0
42 rs11191539 10 104819770 A G 0.414513 0.00267277 0.000824439 3.24193 0 -inf 0 0 0 0
41 rs11191538 10 104819556 A G 0.137177 0.00225473 0.000842925 2.67488 0 -inf 0 0 0 0
40 rs11191537 10 104817709 A G 0.152087 -0.000860442 0.000665628 -1.29268 0 -inf 0 0 0 0
39 rs11191534 10 104815827 A G 0.0884692 0.00661191 0.00173499 3.81091 0 -inf 0 0 0 0
38 rs11191531 10 104806898 G C 0.0884692 0.00663875 0.00173975 3.81592 0 -inf 0 0 0 0
37 rs11191530 10 104800044 T C 0.134195 0.0023066 0.000853265 2.70326 0 -inf 0 0 0 0
36 rs11191527 10 104795134 C T 0.15507 0.00199027 0.000775245 2.56728 0 -inf 0 0 0 0
62 rs11191568 10 104886374 G A 0.0874751 0.00660675 0.00173007 3.81877 0 -inf 0 0 0 0
70 rs11191583 10 104917342 C A 0.137177 0.00227853 0.000845207 2.69582 0 -inf 0 0 0 0
69 rs11191582 10 104913653 G A 0.0884692 0.00665599 0.00174344 3.81774 0 -inf 0 0 0 0
68 rs11191580 10 104906211 T C 0.0874751 0.00657609 0.00172612 3.80975 0 -inf 0 0 0 0
67 rs11191577 10 104902165 A G 0.413519 0.00265717 0.000824176 3.22403 0 -inf 0 0 0 0
66 rs11191575 10 104898337 C T 0.0874751 0.0065866 0.00172559 3.81701 0 -inf 0 0 0 0
65 rs11191574 10 104898126 C T 0.0884692 0.00658993 0.00172622 3.81754 0 -inf 0 0 0 0
64 rs11191573 10 104896816 T C 0.326044 0.0011041 0.00053167 2.07665 0 -inf 0 0 0 0
63 rs11191572 10 104893137 A G 0.326044 0.00110247 0.000531394 2.07468 0 -inf 0 0 0 0
35 rs111622998 10 104953021 C A 0.111332 0.00131855 0.000771296 1.70952 0 -inf 0 0 0 0
61 rs11191564 10 104878543 C T 0.0874751 0.00660552 0.00173015 3.81789 0 -inf 0 0 0 0
60 rs11191561 10 104869531 C G 0.152087 -0.000829803 0.000666701 -1.24464 0 -inf 0 0 0 0
59 rs11191560 10 104869038 T C 0.0874751 0.00664379 0.00173934 3.81972 0 -inf 0 0 0 0
58 rs11191559 10 104867686 C T 0.0874751 0.00658595 0.00172988 3.80717 0 -inf 0 0 0 0
57 rs11191558 10 104864678 G A 0.0874751 0.00663513 0.00173721 3.81942 0 -inf 0 0 0 0
56 rs11191557 10 104864614 C G 0.0874751 0.006635 0.00173718 3.8194 0 -inf 0 0 0 0
55 rs11191556 10 104858144 G T 0.137177 0.00226636 0.000844802 2.68271 0 -inf 0 0 0 0
9 rs10786733 10 104794947 G A 0.412525 0.00270349 0.000832 3.24938 0 -inf 0 0 0 0
17 rs10786745 10 104956827 A G 0.411531 0.00265521 0.00082064 3.23553 0 -inf 0 0 0 0
16 rs10786744 10 104945028 C A 0.32505 0.0011124 0.000532989 2.0871 0 -inf 0 0 0 0
15 rs10786743 10 104943342 A G 0.413519 0.00264556 0.000820239 3.22535 0 -inf 0 0 0 0
14 rs10786742 10 104939283 A G 0.326044 0.00109134 0.00053003 2.05901 0 -inf 0 0 0 0
13 rs10786741 10 104939182 G A 0.326044 0.00109451 0.000530386 2.06361 0 -inf 0 0 0 0
12 rs10786738 10 104869451 C T 0.326044 0.00109383 0.000529776 2.06471 0 -inf 0 0 0 0
11 rs10786737 10 104857218 A C 0.159046 0.00194762 0.000767937 2.53617 0 -inf 0 0 0 0
10 rs10786736 10 104849116 G C 0.116302 0.0046211 0.00133336 3.46577 0 -inf 0 0 0 0
18 rs10883822 10 104796652 T G 0.21173 0.000887446 0.000573566 1.54724 0 -inf 0 0 0 0
8 rs10748839 10 104953547 T C 0.411531 0.00265136 0.000819868 3.23388 0 -inf 0 0 0 0
7 rs1060240 10 104883337 A G 0.0874751 0.00371649 0.00351889 1.05615 0 -inf 0 0 0 0
6 rs10509766 10 104926334 T C 0.326044 0.00109521 0.000530374 2.06497 0 -inf 0 0 0 0
5 rs10509765 10 104924820 G A 0.150099 -0.000836356 0.000667343 -1.25326 0 -inf 0 0 0 0
4 rs1046411 10 104837816 G A 0.331014 0.00114118 0.000535967 2.12921 0 -inf 0 0 0 0
3 rs10458729 10 104841479 C T 0.0884692 0.00655473 0.0017323 3.78383 0 -inf 0 0 0 0
2 rs10430665 10 104848430 C T 0.0884692 0.00650345 0.00172466 3.77085 0 -inf 0 0 0 0
26 rs10883835 10 104884208 T C 0.0874751 0.00660388 0.00172961 3.81813 0 -inf 0 0 0 0
34 rs111278264 10 104895297 C T 0.11332 0.000981747 0.000790303 1.24224 0 -inf 0 0 0 0
33 rs10883846 10 104958244 C T 0.354871 -0.00171173 0.000616228 -2.77775 0 -inf 0 0 0 0
32 rs10883842 10 104941589 C T 0.413519 0.00264665 0.000820947 3.22389 0 -inf 0 0 0 0
31 rs10883841 10 104934709 T C 0.138171 0.00228792 0.000846767 2.70195 0 -inf 0 0 0 0
30 rs10883840 10 104922039 A G 0.413519 0.00264577 0.000821025 3.22252 0 -inf 0 0 0 0
29 rs10883839 10 104920341 A G 0.326044 0.00109569 0.000530156 2.06673 0 -inf 0 0 0 0
28 rs10883837 10 104896486 G A 0.413519 0.00265454 0.000823835 3.22218 0 -inf 0 0 0 0
27 rs10883836 10 104891198 T C 0.326044 0.00110108 0.0005314 2.07204 0 -inf 0 0 0 0
71 rs11191584 10 104920509 C T 0.137177 0.00227193 0.000843872 2.69226 0 -inf 0 0 0 0
25 rs10883834 10 104881402 T C 0.326044 -0.00364939 0.00213502 -1.7093 0 -inf 0 0 0 0
24 rs10883832 10 104871279 T G 0.0874751 0.0066231 0.00173547 3.81631 0 -inf 0 0 0 0
23 rs10883831 10 104857234 C A 0.137177 0.00226697 0.000843303 2.68821 0 -inf 0 0 0 0
22 rs10883829 10 104840635 T C 0.32505 0.00115771 0.000539997 2.14392 0 -inf 0 0 0 0
21 rs10883826 10 104830819 A G 0.412525 0.00269916 0.00083157 3.24586 0 -inf 0 0 0 0
20 rs10883824 10 104812897 A G 0.413519 0.00269499 0.000828386 3.2533 0 -inf 0 0 0 0
19 rs10883823 10 104812331 T C 0.413519 0.00267912 0.000825254 3.24642 0 -inf 0 0 0 0
114 rs12257935 10 104803062 C A 0.11332 0.00107051 0.000786748 1.36068 0 -inf 0 0 0 0
122 rs12412038 10 104856162 G A 0.0874751 0.00660599 0.00173618 3.8049 0 -inf 0 0 0 0
121 rs12358887 10 104825578 T C 0.134195 0.00230502 0.000859911 2.68053 0 -inf 0 0 0 0
120 rs12355120 10 104852166 T G 0.326044 0.00110076 0.000532182 2.06839 0 -inf 0 0 0 0
119 rs12266291 10 104806884 G A 0.11332 0.00107378 0.000787315 1.36386 0 -inf 0 0 0 0
118 rs12262258 10 104900272 G A 0.166004 -0.000184434 0.00064355 -0.286588 0 -inf 0 0 0 0
117 rs12261294 10 104934952 C T 0.166004 -0.000200905 0.000644397 -0.311772 0 -inf 0 0 0 0
116 rs12259163 10 104961477 A G 0.321074 0.00111487 0.00054134 2.05946 0 -inf 0 0 0 0
115 rs12257941 10 104833161 C T 0.11332 0.00105055 0.000785453 1.33751 0 -inf 0 0 0 0
123 rs12413046 10 104871204 A G 0.0874751 0.00661999 0.00173394 3.81788 0 -inf 0 0 0 0
113 rs12257472 10 104933449 C T 0.305169 0.00120601 0.00055381 2.17766 0 -inf 0 0 0 0
112 rs12256506 10 104963618 T A 0.166998 1.46604e-05 0.000651425 0.0225052 0 -inf 0 0 0 0
111 rs12255989 10 104867206 C T 0.166004 -0.000173713 0.00064325 -0.270055 0 -inf 0 0 0 0
110 rs12255761 10 104801866 C T 0.168986 -0.000208753 0.000632299 -0.330149 0 -inf 0 0 0 0
109 rs12252500 10 104794984 G C 0.11332 0.00108471 0.000787885 1.37674 0 -inf 0 0 0 0
108 rs12246689 10 104817031 C T 0.11332 0.00106141 0.000786569 1.34942 0 -inf 0 0 0 0
107 rs12244207 10 104933654 A G 0.166004 -0.000208759 0.000644775 -0.323769 0 -inf 0 0 0 0
106 rs12241091 10 104808997 G A 0.11332 0.00107441 0.000787368 1.36456 0 -inf 0 0 0 0
131 rs12766205 10 104893568 A G 0.413519 0.00264854 0.000822384 3.22056 0 -inf 0 0 0 0
139 rs12774577 10 104959487 T C 0.136183 0.00228843 0.000846529 2.70331 0 -inf 0 0 0 0
138 rs12774513 10 104903666 C T 0.137177 0.00225792 0.000841523 2.68314 0 -inf 0 0 0 0
137 rs12774412 10 104933511 G T 0.137177 0.00228874 0.000846835 2.7027 0 -inf 0 0 0 0
136 rs12774207 10 104952632 G A 0.136183 0.00234251 0.000864251 2.71045 0 -inf 0 0 0 0
135 rs12773916 10 104924838 G A 0.137177 0.00228674 0.000846516 2.70136 0 -inf 0 0 0 0
134 rs12770390 10 104833074 A G 0.138171 0.00228991 0.000847524 2.70188 0 -inf 0 0 0 0
133 rs12769080 10 104815345 G A 0.05666 0.00172963 0.00106581 1.62282 0 -inf 0 0 0 0
132 rs12768266 10 104830588 G A 0.156064 0.00197222 0.000772953 2.55154 0 -inf 0 0 0 0
105 rs12240508 10 104939232 G A 0.166004 -0.000163337 0.000643067 -0.253997 0 -inf 0 0 0 0
130 rs12763944 10 104926485 T C 0.119284 0.0023618 0.000887533 2.66109 0 -inf 0 0 0 0
129 rs12570528 10 104830210 A G 0.213718 0.000898181 0.000575235 1.56141 0 -inf 0 0 0 0
128 rs12416483 10 104808059 G T 0.156064 0.00197614 0.000773966 2.55326 0 -inf 0 0 0 0
127 rs12415468 10 104821191 T C 0.134195 0.00230175 0.00085279 2.69908 0 -inf 0 0 0 0
126 rs12415388 10 104796345 T C 0.32505 0.00112105 0.000534661 2.09675 0 -inf 0 0 0 0
125 rs12415199 10 104895536 T C 0.326044 0.00110771 0.000532078 2.08186 0 -inf 0 0 0 0
124 rs12414232 10 104914491 A T 0.326044 0.00109554 0.000530706 2.0643 0 -inf 0 0 0 0
79 rs11191600 10 104949709 G A 0.32505 0.00109737 0.00053234 2.06141 0 -inf 0 0 0 0
87 rs112913898 10 104958900 G A 0.0884692 0.00658352 0.00172894 3.80784 0 -inf 0 0 0 0
86 rs112224955 10 104926876 G A 0.112326 0.00103278 0.000790223 1.30695 0 -inf 0 0 0 0
85 rs11191610 10 104963893 C T 0.348907 -0.00173982 0.000628855 -2.76665 0 -inf 0 0 0 0
84 rs11191609 10 104963721 T G 0.135189 -0.000758531 0.000736212 -1.03032 0 -inf 0 0 0 0
83 rs11191608 10 104961119 A G 0.321074 0.00110149 0.00053901 2.04354 0 -inf 0 0 0 0
82 rs11191607 10 104959188 G T 0.0884692 0.00364044 0.00352904 1.03157 0 -inf 0 0 0 0
81 rs11191606 10 104956035 T C 0.136183 0.00230596 0.00084898 2.71616 0 -inf 0 0 0 0
80 rs11191602 10 104954219 C T 0.322068 -0.00120332 0.000750878 -1.60255 0 -inf 0 0 0 0
88 rs113642369 10 104960752 A G 0.164016 -0.000169428 0.000657418 -0.257718 0 -inf 0 0 0 0
78 rs11191598 10 104944720 A G 0.137177 0.00224999 0.000839955 2.6787 0 -inf 0 0 0 0
77 rs11191596 10 104944001 C T 0.137177 0.00225048 0.000840043 2.679 0 -inf 0 0 0 0
76 rs11191593 10 104939215 T C 0.0874751 0.00658528 0.00172784 3.81129 0 -inf 0 0 0 0
75 rs11191591 10 104933921 C T 0.326044 0.00109051 0.000529811 2.0583 0 -inf 0 0 0 0
74 rs11191589 10 104930382 T C 0.326044 0.00109087 0.000529838 2.05887 0 -inf 0 0 0 0
73 rs11191587 10 104929716 T C 0.0874751 0.00381645 0.00352471 1.08277 0 -inf 0 0 0 0
72 rs11191586 10 104926933 T C 0.326044 0.0010039 0.000522632 1.92086 0 -inf 0 0 0 0
96 rs1163249 10 104909890 A G 0.214712 0.00178241 0.000726877 2.45215 0 -inf 0 0 0 0
104 rs12220743 10 104851912 C T 0.0884692 0.00654884 0.00172927 3.78706 0 -inf 0 0 0 0
103 rs12220375 10 104901491 T C 0.0874751 0.00658736 0.00172659 3.81523 0 -inf 0 0 0 0
102 rs12219027 10 104811203 T C 0.0884692 0.00661897 0.00173568 3.81346 0 -inf 0 0 0 0
101 rs12217501 10 104851889 T C 0.0884692 0.00656353 0.00173275 3.78793 0 -inf 0 0 0 0
100 rs117814456 10 104867639 C T 0.0954274 0.00183054 0.00338375 0.540981 0 -inf 0 0 0 0
99 rs117375427 10 104959477 A T 0.0407555 -0.00282547 0.00130514 -2.16488 0 -inf 0 0 0 0
98 rs116979997 10 104949734 C T 0.0745527 -0.00217837 0.00127203 -1.71251 0 -inf 0 0 0 0
97 rs116821290 10 104943390 T C 0.203777 -0.00197005 0.000710301 -2.77355 0 -inf 0 0 0 0
1 rs10218853 10 104796787 A C 0.324056 0.00114545 0.000538438 2.12735 0 -inf 0 0 0 0
95 rs1163248 10 104896563 A G 0.229622 0.00175098 0.000704566 2.48519 0 -inf 0 0 0 0
94 rs1163246 10 104893271 A G 0.209742 0.00179618 0.000727568 2.46874 0 -inf 0 0 0 0
93 rs1163238 10 104943993 G A 0.355865 -0.00176475 0.000630549 -2.79875 0 -inf 0 0 0 0
92 rs11598702 10 104897985 T C 0.352883 -0.00171013 0.000616103 -2.77572 0 -inf 0 0 0 0
91 rs115952365 10 104952587 C G 0.0516899 -0.0280329 0.00484415 -5.78696 0 -inf 0 0 0 0
90 rs113973959 10 104932062 G A 0.112326 0.00110224 0.000796982 1.38302 0 -inf 0 0 0 0
89 rs113816956 10 104960549 G A 0.321074 0.00106564 0.000532267 2.00209 0 -inf 0 0 0 0
