# Supplementary material for: Precision medicine for atherosclerotic cardiovascular disease: Integrative genomics maps risk loci and AI‐predicted functional consequences
Source: Clin Transl Med. 2026 Jul 10;16(7):e70732. doi: 10.1002/ctm2.70732 (PMC13351343; doi:10.1002/ctm2.70732)
Supplement: Supplementary file 6 — Supporting Information [file CTM2-16-e70732-s005.zip › KAT2A/FINEMAP/data.bf5]

index rsid bf1 bf2 bf3 bf4 bf5
1 rs10852949 -3.19774 -2.12338 -1.39688 17.4352 2264.45 
2 rs11079023 -3.2298 -2.83351 -2.79539 -3.25446 6.91284 
3 rs11079024 -3.19584 -2.19567 -3.17503 -2.05498 50.2078 
4 rs11079026 -inf -inf -inf -inf -inf 
5 rs11079027 -2.08726 -inf -inf -inf -inf 
6 rs11079029 -3.12474 -1.74501 0.642811 192.646 -inf 
7 rs11079030 -3.16271 -2.77037 -2.02884 -3.253 14.5402 
8 rs11079031 -2.93427 -2.24005 -0.592678 -0.670479 55.64 
9 rs11079032 -3.1813 -3.21051 -3.15427 0.526546 277.475 
10 rs11079033 -2.96906 -2.92941 -3.22112 -1.22362 164.219 
11 rs11079034 -3.20866 -3.20362 -2.14137 -3.13994 1097.87 
12 rs11079035 -3.1491 -3.1508 -2.80447 -0.21806 399.301 
13 rs111637825 -3.14973 -2.76016 -2.60973 148.63 -inf 
14 rs111786773 -3.25519 -3.26023 -3.17869 -0.60333 104.145 
15 rs112098825 -3.2751 -3.27704 -3.1133 -0.2989 106.046 
16 rs112120502 -3.02962 -2.80857 -2.75974 5.51419 547.603 
17 rs1123363 -3.14949 -3.25652 -3.02221 -1.93826 -2.20363 
18 rs112375200 -3.11184 -3.25518 -2.32607 -3.225 34.3472 
19 rs112616358 -2.8652 -3.12458 -1.99392 19.6994 2480.26 
20 rs1127182 -3.14897 -2.75368 -2.60237 148.483 -inf 
21 rs112808325 -3.14681 -3.25499 -3.0532 -1.70224 1.10118 
22 rs11296 -2.83138 -3.07202 -3.05933 -2.68216 1.31383 
23 rs113224296 -3.16797 -2.23209 -2.8839 234.968 -inf 
24 rs113287335 -3.18403 -2.30213 -2.74224 -3.02038 48.6396 
25 rs113331634 -2.96133 -2.25167 -2.98672 -2.54675 163.981 
26 rs113669844 -3.26927 -3.25648 -3.27795 -1.55147 64.7254 
27 rs11650582 -3.18021 -2.23252 -2.39563 -1.64957 2161.86 
28 rs11652326 -3.19665 -2.32301 -3.16163 -2.19326 47.8066 
29 rs11652600 -3.09214 -1.38124 -2.52213 102.379 -inf 
30 rs11653117 -2.95299 -3.1462 -3.12315 -2.79235 0.735191 
31 rs11653694 -2.93729 -2.24985 -0.576246 -0.601908 59.7027 
32 rs11654626 -3.15432 -3.23047 -3.10258 -3.25112 -3.04627 
33 rs11654930 -3.08356 -1.33162 -2.55123 101.945 -inf 
34 rs11656776 -3.17087 -2.12632 -2.45424 11.2534 8957.19 
35 rs11658461 -3.25084 -2.9727 -2.93583 -3.22775 9.74063 
36 rs116690895 -2.67223 -2.59899 -3.25671 -3.27739 95.7519 
37 rs117251974 -3.1973 -3.26691 -3.09391 4.64389 639.012 
38 rs117300738 -3.14385 -3.26744 -3.26317 -2.9602 3.70746 
39 rs117362833 -3.09178 -2.98624 -1.09924 2.49346 426.398 
40 rs117981684 -inf -inf -inf 31109.7 -inf 
41 rs118039108 -2.87504 -3.17692 -3.24777 -2.82106 3.04674 
42 rs118108964 -2.93866 -2.17522 -3.01186 -2.0891 13.2194 
43 rs11868073 -3.27924 -3.27923 -2.85784 1.64231 213.48 
44 rs11868479 -3.14812 -3.18027 -3.27829 -2.22191 43.4536 
45 rs11869069 -3.21129 -3.20945 -2.29061 -3.21607 982.148 
46 rs11869776 -3.1949 -3.16677 0.402353 9.39183 1255.76 
47 rs11870005 -3.27665 -3.27803 -3.1652 1.65299 167.604 
48 rs11870415 -3.23627 -3.2028 -1.38553 1.18548 425.748 
49 rs12325861 -3.14764 -3.14936 -2.80096 -0.227507 399.402 
50 rs12452032 -3.19566 -2.30436 -3.16062 -2.17227 48.6656 
51 rs12600570 -2.57908 -2.52741 -2.09019 -2.93939 1134.94 
52 rs12602950 2.96774 -inf -inf -inf -inf 
53 rs12603327 -3.2037 -3.1983 -2.11293 -3.13123 1098.8 
54 rs12603330 -3.20903 -3.20402 -2.1436 -3.14061 1097.8 
55 rs12936531 -3.14293 -2.26125 -1.32074 3.27429 1769.09 
56 rs12937036 -3.07357 -1.55367 -1.31769 129.267 -inf 
57 rs12939107 -3.03243 -1.75444 -1.08417 131.474 -inf 
58 rs12939810 -3.16467 -2.27581 -2.85866 235.836 -inf 
59 rs12947380 -3.14189 -2.27242 -1.3366 3.30473 1769.69 
60 rs12948219 -2.84692 -2.63226 -3.01465 -2.2381 16.254 
61 rs12950195 -3.04814 -1.68727 -1.16569 130.717 -inf 
62 rs12950675 -3.14253 -2.26653 -0.449983 22.6017 5715.82 
63 rs12952040 -3.15322 -2.37103 -2.79771 237.807 -inf 
64 rs12952314 -3.19473 -2.1355 -3.18598 -1.99189 49.9094 
65 rs12952456 -3.0886 -1.30519 -0.50131 16.0275 4172.12 
66 rs12952729 -3.15614 -2.35107 -2.81121 237.384 -inf 
67 rs12952915 -3.07769 -1.15777 -1.01821 -0.155551 1256.43 
68 rs12953110 -3.05245 -3.0391 0.330638 0.0314189 250.718 
69 rs13380830 -2.77991 -2.79038 -2.28524 -0.899373 343.367 
70 rs138158621 -2.93168 -3.19282 17.7848 60.5148 -inf 
71 rs139097704 -3.20301 -3.13228 0.657426 1.1748 1005.54 
72 rs140714709 -3.26912 -3.26941 -3.15637 1.05537 164.073 
73 rs142033557 -3.21462 -3.04847 0.683224 15.6678 1564.93 
74 rs142083151 -2.89729 -3.20281 -3.24262 -2.7861 5.24843 
75 rs142559869 -3.10217 -3.1399 -3.27797 -2.33936 42.6506 
76 rs144239109 -3.2224 -3.06982 -3.2098 -2.81179 7.68538 
77 rs145193707 -2.85312 -3.19418 -3.21775 -2.76082 1.59694 
78 rs145490199 -3.21357 -3.27097 -1.65609 -0.0340663 260.882 
79 rs145514085 -3.26926 -3.26923 -2.55288 5.94893 617.473 
80 rs146871023 -1.59828 -1.28283 4.10899 12.1697 625.695 
81 rs146931796 -2.85211 -3.18331 -3.2302 -2.73474 5.46065 
82 rs147290013 -3.10464 -2.96137 -3.20256 -2.67196 14.1865 
83 rs147766107 -3.24916 -2.94319 -3.2354 -2.61665 3.8312 
84 rs147929072 -3.15178 -3.18344 -3.27799 -2.21142 43.5235 
85 rs148806855 -3.12719 -3.12114 -1.73132 8.6604 571.18 
86 rs150004653 -3.27356 -3.2757 -3.18096 1.54556 166.959 
87 rs150703413 -3.23971 -3.13645 -2.83227 -3.20763 17.8993 
88 rs1557745 -3.13658 -3.15784 -3.17962 -3.19253 1375.99 
89 rs1557746 -3.04166 -3.00683 -2.37812 -2.44056 1430.86 
90 rs16967487 -3.05939 -3.02624 -2.41708 -2.47803 1429.2 
91 rs17465 -3.2757 -3.27588 -3.12615 1.22744 165.149 
92 rs17500235 -2.20767 -2.13515 4.57781 15.5618 1087.05 
93 rs17551884 -3.27471 -3.27491 -3.13212 1.19464 164.945 
94 rs1869365 -3.18806 -3.18231 -3.1401 -0.57943 151.716 
95 rs1966328 -2.81761 -1.96705 -1.54179 -2.58152 -3.03755 
96 rs1968494 -3.19626 -2.33175 -3.15981 -2.20262 47.7395 
97 rs2013590 -inf 58.9019 -inf -inf -inf 
98 rs2023798 -3.25553 -3.27144 -2.80456 -1.72259 132.166 
99 rs2033675 -2.23099 -inf -inf -inf -inf 
100 rs2070106 -3.24756 -2.91078 -2.62536 -3.24653 8.38791 
101 rs2074154 -2.98593 -2.94756 -3.22298 -1.1752 163.82 
102 rs2074155 -3.04587 -3.01143 -2.38727 -2.44936 1430.47 
103 rs2074156 -3.04629 -3.0075 -2.25339 -2.08857 1624.65 
104 rs2074157 -3.0472 -3.00851 -2.25554 -2.09089 1624.56 
105 rs2074158 -3.05606 -3.01831 -2.27659 -2.11368 1623.65 
106 rs2074159 -2.87211 -2.72659 -0.915723 -1.85236 2770.98 
107 rs2074162 -3.1207 -2.20122 -1.74767 7.41021 9869.15 
108 rs2074163 -2.96793 -2.93665 -3.18363 -2.60876 382.598 
109 rs2074164 -2.9422 -2.91099 -2.67526 6.92694 -1.35339 
110 rs2079009 -3.05662 -3.1202 -2.93631 -2.85246 258.579 
111 rs2158067 -2.65838 -2.61018 -2.19802 -2.8848 1131.7 
112 rs2164517 -inf 49.4171 -inf -inf -inf 
113 rs2230326 -3.12379 -3.12287 -2.63686 -0.976948 479.899 
114 rs2240009 -3.21195 -3.20717 -2.16128 -3.14589 1097.22 
115 rs2240010 -3.20947 -3.2045 -2.14622 -3.1414 1097.71 
116 rs2240011 -3.16735 -2.06358 -2.50496 11.0201 8946.91 
117 rs2277621 -2.91819 -2.88108 -1.42234 16.1698 97.7029 
118 rs2304496 -3.16463 -2.27631 -2.85837 235.846 -inf 
119 rs2304497 -3.15912 -2.32835 -2.8261 236.909 -inf 
120 rs2304499 -inf 36.1134 -inf -inf -inf 
121 rs2353029 -3.23112 -2.8714 -3.20422 -2.81286 20.9003 
122 rs28459794 -3.01151 -2.65953 -0.73432 11.1328 1167.95 
123 rs28562953 -3.16974 -2.06611 -2.50204 -1.82277 2162.83 
124 rs28573325 -3.26532 -3.23174 -2.79971 -2.94162 -1.37614 
125 rs28618174 -3.27238 -3.25325 -1.9214 24.9662 5546.52 
126 rs28631681 -3.19663 -2.19213 -3.17932 -2.05227 49.5024 
127 rs2883066 -3.19696 -2.25109 -3.17046 -2.11526 49.0681 
128 rs34016093 -2.77951 -2.77919 -2.77492 -2.45952 15888 
129 rs34393982 -3.26888 -3.26365 -1.83452 24.5759 5192.29 
130 rs34421461 -3.01891 -1.80606 -1.01898 132.071 -inf 
131 rs34422007 -2.93979 -2.88544 1.61676 11.581 1279.46 
132 rs34427808 -3.04977 -1.67974 -1.17461 130.633 -inf 
133 rs34771282 -3.16652 -2.25328 -2.87187 235.386 -inf 
134 rs34808168 -3.20472 -3.17815 0.335414 9.26683 1254.36 
135 rs34864368 -3.18737 -2.01554 -3.17882 -1.85716 55.3171 
136 rs34891485 -2.43711 -2.27065 3.27943 13.2601 998.504 
137 rs35118457 -3.27431 -3.27733 -3.07162 0.549742 149.047 
138 rs35140765 -3.07918 -2.64084 -2.56662 244.187 -inf 
139 rs35341709 -3.16498 -2.27231 -2.86074 235.765 -inf 
140 rs35364057 -inf -inf -inf 98.2576 -inf 
141 rs35370188 -2.82243 -2.79871 -2.85139 -1.26671 676.863 
142 rs35377154 -3.20139 -3.17238 0.783476 10.995 1466.34 
143 rs35447453 -3.17629 -1.94471 -2.23468 -1.81521 5.71377 
144 rs35455419 -3.19651 -2.18657 -3.18005 -2.04634 49.5428 
145 rs35490951 -3.12867 -3.21844 1.34652 9.56229 1212.14 
146 rs35493105 -2.6125 -2.56226 -2.13538 -2.91754 1133.6 
147 rs35497487 -3.04487 -1.49181 -1.35266 0.114205 1215.58 
148 rs35694322 -3.26159 -3.25955 -2.93794 -0.177385 334.009 
149 rs35696720 -3.20349 -3.17672 0.344029 9.28295 1254.54 
150 rs35729326 -3.04752 -1.69009 -1.16235 130.748 -inf 
151 rs35766790 -3.0497 -1.68008 -1.17422 130.637 -inf 
152 rs35847674 -3.17078 -2.12426 -2.45595 11.2456 8956.84 
153 rs35990081 -3.07365 -1.61771 -1.2564 126.806 -inf 
154 rs36036083 -3.0673 -1.26346 -1.12717 -0.0207818 1259.58 
155 rs36134190 -3.27366 -3.25733 -3.08983 7.95214 1370.51 
156 rs3744484 -2.98493 -2.96104 -2.48753 8.54597 6.19717 
157 rs3744779 -inf 34.4855 -inf -inf -inf 
158 rs3744780 -inf 34.5581 -inf -inf -inf 
159 rs3785900 -2.85816 -2.35504 -2.9632 5.68254 158.655 
160 rs3816121 -inf 57.2768 -inf -inf -inf 
161 rs4239268 -3.1482 -2.92922 -2.81828 164.639 -inf 
162 rs4258677 -3.19709 -2.1069 -1.37563 17.5081 2265.38 
163 rs4260106 -3.21085 -2.78008 -2.76581 -3.25385 6.03581 
164 rs4277396 -2.93518 -2.85028 1.43964 48.4332 -inf 
165 rs4378665 -3.19397 -2.12039 -3.18746 -1.9758 50.0163 
166 rs4432296 31579.3 -inf -inf -inf -inf 
167 rs4480859 -2.34362 -inf -inf -inf -inf 
168 rs4534906 -inf -inf 953.819 -inf -inf 
169 rs4550498 -3.19652 -2.32607 -3.161 -2.19654 47.7831 
170 rs4594300 0.342335 -inf -inf -inf -inf 
171 rs4621022 -3.19646 -2.18426 -3.18035 -2.04387 49.5596 
172 rs4624231 -inf -inf 744.342 -inf -inf 
173 rs4796618 -3.19671 -2.3214 -3.16195 -2.19154 47.8189 
174 rs4796619 -3.19688 -2.31728 -3.16278 -2.18713 47.8504 
175 rs4796622 -3.14313 -2.6183 -3.04792 -2.51025 46.7417 
176 rs4796627 -3.11149 -1.54448 -2.49113 101.331 -inf 
177 rs4796631 -3.174 -2.43338 -2.18847 -1.36741 2174.5 
178 rs4796633 -3.13763 -1.83454 -2.72035 -2.16198 2086.3 
179 rs4796726 -inf 38.8089 -inf -inf -inf 
180 rs4796727 -3.19384 -2.40202 -3.14875 -2.279 46.4858 
181 rs4796728 -3.19023 -2.38799 -3.14125 -2.26202 48.0118 
182 rs4796729 -inf 36.4277 -inf -inf -inf 
183 rs4796734 -inf 36.7511 -inf -inf -inf 
184 rs4796735 -3.19693 -2.25386 -3.16999 -2.11822 49.0475 
185 rs4796736 -3.19681 -2.26261 -3.16849 -2.12758 48.9819 
186 rs4796738 -3.19588 -2.33955 -3.15815 -2.21098 47.6793 
187 rs4796739 -3.20316 -2.73454 -2.68547 -3.24659 6.61471 
188 rs4796740 -3.19566 -2.1578 -3.18356 -2.01565 49.7503 
189 rs4796742 -inf 57.4489 -inf -inf -inf 
190 rs4796743 -3.19705 -2.23188 -3.17357 -2.09473 49.2109 
191 rs4796744 -inf -inf -inf -inf -inf 
192 rs4796750 -inf -inf -inf -inf -inf 
193 rs4796751 -3.09554 -1.06738 -2.77408 51.8394 -inf 
194 rs4796754 -3.07701 -1.29586 -2.57154 101.637 -inf 
195 rs4796758 -3.12964 -1.78437 0.709339 193.22 -inf 
196 rs4796759 -3.12195 -1.70924 1.07089 206.48 -inf 
197 rs4796762 -3.17005 -2.10865 -2.46886 11.1868 8954.26 
198 rs4796763 -3.17947 -2.21027 -2.41577 -1.67754 2160.55 
199 rs4796764 -3.14137 -1.87039 -2.67125 -2.04348 2142.14 
200 rs4796765 -3.18794 -2.93519 2.65636 5.90311 43.9807 
201 rs4796768 -2.96131 -2.3112 -0.203974 0.1407 83.8793 
202 rs4796770 -inf -inf -inf -inf 27423.9 
203 rs4796771 -2.95874 -2.9485 -2.666 7.17721 -0.510703 
204 rs4796772 -2.9526 -2.92195 -2.66045 6.99115 -1.32894 
205 rs5016637 -2.79467 -2.93373 0.275927 1.10897 134.094 
206 rs55637667 -2.84794 -2.87192 -3.09445 -3.22395 35.6402 
207 rs55743352 -3.24308 -3.26597 -3.12088 20.958 349.15 
208 rs55839952 -2.83473 -2.67303 -3.13869 -0.320507 79.7179 
209 rs55955100 -2.23641 -inf -inf -inf -inf 
210 rs56054051 -3.06789 -1.25822 -1.12177 -0.0276258 1259.42 
211 rs56072341 -3.25421 -3.23941 -1.82829 0.30628 338.689 
212 rs56156186 -3.12151 -3.15699 -3.27892 -2.29289 42.9731 
213 rs56162439 -3.11784 -3.00561 -1.32653 3.80198 823.194 
214 rs56226159 -3.24713 -3.13447 -2.51788 -0.910333 272.089 
215 rs56316666 -3.24711 -2.89738 -3.24719 -2.56122 11.6409 
216 rs56799409 -3.27342 -3.22744 -1.26163 32.7367 3172.05 
217 rs57741166 -3.27379 -3.27402 -3.13699 1.1675 164.776 
218 rs57825218 -3.16057 -1.65241 -2.80441 -3.14355 8.0219 
219 rs58394379 -3.10443 -3.26196 -2.95823 -2.07605 -2.32605 
220 rs58590958 -3.14119 -3.25625 -3.04565 -1.72267 1.06708 
221 rs60075634 -3.00478 -2.7038 -3.07128 -2.38569 17.2565 
222 rs60110245 -3.09 -2.93088 -3.02425 -2.8437 14.1838 
223 rs60277898 -3.16572 -2.0418 -2.5218 10.9411 8943.41 
224 rs61160591 -3.09794 -2.83103 -3.19519 -2.84012 72.6626 
225 rs61198758 -3.26863 -3.26893 -3.15805 1.04533 164.01 
226 rs61292858 -3.18569 -3.26763 -1.75213 30.4385 3058.8 
227 rs61316234 -3.27932 -3.27934 -3.07937 1.46859 166.628 
228 rs62074954 -3.21748 -2.58354 -0.539244 16.1868 1311.93 
229 rs62074958 -3.22704 -2.79782 -1.80288 5.13964 340.506 
230 rs62076885 -3.22732 -2.80317 -2.02312 3.70756 249.868 
231 rs62076888 -inf -inf -inf -inf -inf 
232 rs62076889 -3.20002 -2.72679 -2.68079 -3.24597 6.502 
233 rs6503675 -inf 39.1076 -inf -inf -inf 
234 rs6503678 -3.19643 -2.18297 -3.18051 -2.0425 49.5689 
235 rs6503679 -3.0807 -0.885682 -2.52016 138.797 -inf 
236 rs6503680 -inf -inf 31400.7 -inf -inf 
237 rs6503684 -3.18321 -2.24301 -2.40665 -0.976612 2018.13 
238 rs6503687 -3.20096 -3.19701 -2.1912 -3.19438 1002.95 
239 rs6503688 -2.88149 -2.35985 2.57994 55.9789 8727.26 
240 rs67473931 -3.06766 -1.58839 -1.27942 129.637 -inf 
241 rs71373464 -3.16178 -2.30524 -2.84074 236.433 -inf 
242 rs71373467 -3.15756 -2.34054 -2.81818 237.163 -inf 
243 rs71373477 -3.1474 -2.0728 -1.07649 3.11745 1851.46 
244 rs71373478 -3.14735 -2.08038 -1.0869 3.136 1851.84 
245 rs7208907 -3.21205 -3.20728 -2.1619 -3.14607 1097.2 
246 rs7209012 -3.18542 -2.30881 -2.73738 -3.01721 48.6902 
247 rs7209291 -3.12455 -2.54737 -3.24833 0.612339 77.7027 
248 rs7209507 -3.16747 -2.54093 -3.091 -2.42703 46.7341 
249 rs7211222 -3.19622 -3.1909 -3.15144 -0.51943 151.289 
250 rs7212958 -3.10908 -1.52751 -2.50196 101.176 -inf 
251 rs7214921 -3.19538 -3.18941 -2.06852 -3.11715 1100.22 
252 rs7215073 -3.17305 -2.27847 -2.35545 11.7255 8870.14 
253 rs7217218 -3.19588 -2.29864 -3.16177 -2.16615 48.7092 
254 rs7217282 -3.19633 -2.28461 -3.16449 -2.15112 48.816 
255 rs7217511 -3.24845 -2.96123 -3.23121 -2.6427 3.74341 
256 rs7218506 -3.27524 -3.27543 -3.129 1.21188 165.052 
257 rs7219220 -3.2281 -3.22585 -2.36359 -3.22438 997.242 
258 rs7224322 -3.01791 -2.79245 -2.74284 5.58412 548.186 
259 rs7224737 -3.20986 -3.20491 -2.14854 -3.1421 1097.64 
260 rs7225117 -3.17326 -2.27043 -2.36316 11.6922 8868.71 
261 rs7225608 -3.18606 -3.18218 -3.16778 -0.123186 122.284 
262 rs730086 -2.86289 -2.69233 -2.97878 -2.20062 61.8591 
263 rs731151 -3.12953 -3.12864 -2.65114 -0.94858 479.514 
264 rs731152 -3.21283 -3.20813 -2.16683 -3.14752 1097.03 
265 rs73307798 -3.03822 -1.67743 -1.10579 123.432 -inf 
266 rs73309734 -inf -inf 31260.8 -inf -inf 
267 rs73309739 -inf -inf 947.915 -inf -inf 
268 rs73309793 -3.10705 -3.22786 -2.27693 5.25951 560.859 
269 rs73309800 -3.1198 -3.26219 -2.9377 -2.25471 -3.25196 
270 rs73309802 -3.25494 -3.26842 -1.77472 28.892 2686.15 
271 rs73311606 -3.02858 -2.79483 -3.13928 0.744114 194.405 
272 rs73311609 -3.1968 -3.27039 -1.70419 30.6702 3061.6 
273 rs73311676 -3.26383 -3.26656 -3.06533 0.054528 147.327 
274 rs73311686 -3.27466 -3.27487 -3.13237 1.19326 164.936 
275 rs73313604 -3.03675 -2.72406 -3.084 -2.29689 22.9736 
276 rs734409 -2.81766 -2.28894 2.7053 7.33208 543.846 
277 rs739636 -3.19838 -3.19318 -3.15448 -0.502569 151.17 
278 rs739637 -3.21345 -3.2088 -2.17074 -3.14866 1096.9 
279 rs73986521 -3.25811 -3.26507 -3.13421 0.261361 147.174 
280 rs73986522 -3.26363 -3.26952 -3.11827 0.338817 147.683 
281 rs74252722 -3.20617 -3.12704 0.627238 1.14282 1005 
282 rs74252725 -3.20929 -3.12156 0.596475 1.11023 1004.45 
283 rs74347187 -3.05893 -3.10127 -3.27248 -2.43135 41.9911 
284 rs74553025 -3.2207 -3.07421 -3.20773 -2.81867 7.65079 
285 rs74647883 -3.2482 -2.9417 -3.24053 -2.61782 6.06822 
286 rs74664898 -3.10542 -3.11525 8.0567 41.6932 -inf 
287 rs74741466 -inf -inf 30824.3 -inf -inf 
288 rs74875524 -3.20912 -3.27068 -3.07477 4.76838 640.202 
289 rs7503372 -3.15957 -1.97676 -2.5692 -1.91781 2158.03 
290 rs75140957 -3.05247 -3.00802 1.02311 6.43249 564.557 
291 rs75476920 -2.89851 -3.21724 -3.20334 -2.62433 7.42586 
292 rs75682304 -3.00821 -3.15812 -3.17543 16.0435 1748.14 
293 rs75771390 -3.18423 -2.34547 -2.55598 -2.63521 100.259 
294 rs75881902 -3.18228 -2.29381 -2.74824 -3.02427 48.577 
295 rs760282 -3.23371 -3.25377 -3.14913 2.74198 -1.15719 
296 rs76296207 -3.25655 -3.26379 -3.13818 0.241551 147.043 
297 rs76764092 -3.19884 -3.1528 1.08878 2.36055 1239.88 
298 rs76785066 -3.19879 -3.15852 -1.68804 -3.18946 188.33 
299 rs76789460 -2.91286 -3.20996 -3.24523 -2.90109 -0.938765 
300 rs76974862 -3.22006 -2.88328 -3.24261 -2.84781 7.03976 
301 rs7713 -3.15994 -2.32156 -2.83045 236.768 -inf 
302 rs77369960 -3.24673 -2.86934 -3.24794 -2.51904 9.00219 
303 rs77681389 -3.22384 -2.62234 -2.45128 -2.81949 51.347 
304 rs78071022 -3.24661 -2.86714 -3.24795 -2.51599 9.0147 
305 rs78333491 -3.1906 -2.33472 -2.71812 -3.0046 48.888 
306 rs78623067 -3.21532 -2.75074 -3.25 -2.02111 67.052 
307 rs78802523 -3.08825 -2.73378 -3.26626 -0.431278 230.635 
308 rs78862468 -2.45587 -2.25427 3.99262 15.5265 1184.79 
309 rs79089478 -3.07762 -3.02008 -1.76517 7.96295 480.03 
310 rs79175247 -3.22392 -3.06572 -3.21167 -2.80537 7.71745 
311 rs79758064 -3.20421 -3.13033 0.646101 1.16281 1005.34 
312 rs79845193 -1.9632 -1.50167 -3.15014 -1.6646 28.9025 
313 rs79892925 -3.1832 -2.94197 -1.73698 -1.92597 100.686 
314 rs79995639 -3.04458 -2.38603 -3.08135 -2.96038 86.6561 
315 rs80011129 -2.82358 -3.15953 -3.23937 -2.93056 -2.3781 
316 rs80194457 -2.83994 -3.17607 -3.23254 -2.87899 -1.19357 
317 rs8064376 -3.1998 -3.19412 -2.09165 -3.12456 1099.48 
318 rs8065502 -3.19672 -2.26797 -3.16754 -2.13331 48.9417 
319 rs8070446 -3.21084 -3.20597 -2.15449 -3.14387 1097.44 
320 rs8071234 -inf 34.2912 -inf -inf -inf 
321 rs8071567 -3.19731 -2.30453 -3.16529 -2.17346 47.9476 
322 rs8071627 -inf 34.3849 -inf -inf -inf 
323 rs8071753 -inf 34.6743 -inf -inf -inf 
324 rs8071938 -3.19594 -2.21235 -3.17253 -2.07279 50.085 
325 rs8072215 -3.18269 -3.17066 -3.10022 -0.827652 179.437 
326 rs8073987 -inf 31575.1 -inf -inf -inf 
327 rs8074708 -3.21518 -3.21068 -2.18186 -3.15189 1096.53 
328 rs8075945 -inf 56.6338 -inf -inf -inf 
329 rs8076301 -3.06488 -3.16704 -2.96561 -3.1403 17.6618 
330 rs8077121 -3.19586 -2.23299 -3.16922 -2.09485 49.9318 
331 rs8077391 -3.10406 -0.82459 0.106887 18.7311 48.2323 
332 rs8077552 -2.98246 -2.29093 -2.96574 -2.51295 164.504 
333 rs8078141 -3.19118 -2.07609 -3.19117 -1.92865 50.3263 
334 rs8078650 -3.06407 -1.28429 -1.02794 20.1412 5802.49 
335 rs8079008 -3.19594 -2.29673 -3.16214 -2.16411 48.7238 
336 rs8079148 -inf -inf 953.507 -inf -inf 
337 rs8079958 -3.18263 -2.29547 -2.74704 -3.02349 48.5895 
338 rs8080978 -3.09101 -1.13494 -0.6238 -0.868901 1078.48 
339 rs8081327 -3.21557 -3.21109 -2.18438 -3.15262 1096.45 
340 rs8081900 -3.20797 -3.20288 -2.1373 -3.13871 1098 
341 rs886238 -3.20036 -3.24348 -1.41531 4.2831 477.886 
342 rs893009 -3.19282 -2.38595 -3.14735 -2.26078 47.3163 
343 rs9303319 -inf 38.5867 -inf -inf -inf 
344 rs9303323 -3.19573 -2.1598 -3.18333 -2.01779 49.7359 
345 rs9303324 -3.19908 -2.18472 -1.47635 17.1596 2260.93 
346 rs934647 -inf 34.409 -inf -inf -inf 
347 rs939881 -2.6197 -2.121 -2.62105 1.19593 20.4275 
348 rs9674546 -2.96746 -2.68762 -3.14613 0.438284 153.499 
349 rs9674547 -2.95273 -2.66083 -3.16044 0.215477 136.947 
350 rs9675195 -3.00173 -2.77479 -3.16432 0.250864 149.606 
351 rs9747327 -3.07642 -1.29273 -2.57329 101.611 -inf 
352 rs9889618 -3.20094 -3.19534 -2.09779 -3.1265 1099.29 
353 rs9889640 -3.2025 -3.197 -2.10625 -3.12915 1099.01 
354 rs9889776 -2.92666 -2.45408 -3.25779 -0.569341 8.84868 
355 rs9893849 -3.19881 -2.16327 -1.44849 17.2567 2262.17 
356 rs9894001 -3.11981 -1.69252 1.04184 206.231 -inf 
357 rs9894284 -3.0746 -2.78964 -3.20429 -2.88979 70.9497 
358 rs9897181 -3.16826 -2.05119 -2.51369 -1.83914 2162.01 
359 rs9899099 -3.2332 -3.25291 -3.26425 -3.10974 2.32151 
360 rs9899285 -3.19838 -3.26673 -3.26884 -3.03761 2.63672 
361 rs9900219 -inf -inf -inf -inf -inf 
362 rs9902341 -2.74948 -2.75386 -2.08841 -1.49941 415.015 
363 rs9902501 -inf 45.6838 -inf -inf -inf 
364 rs9903204 -3.20924 -3.20424 -2.1448 -3.14097 1097.76 
365 rs9903304 -3.01794 -1.91578 -2.08958 26.7915 -inf 
366 rs9904326 -3.15829 -1.96709 -2.57611 -1.92767 2157.52 
367 rs9905469 -3.16548 -2.02528 -2.53349 -1.86708 2160.61 
368 rs9906702 -2.75754 -2.39578 -3.2721 -3.11774 70.8243 
369 rs9907743 -2.75187 -2.34698 -0.0365793 12.1072 1125.21 
370 rs9908748 -3.12077 -1.6291 -3.18251 -1.45697 52.4558 
371 rs9908955 -inf 37.1258 -inf -inf -inf 
372 rs9912088 -3.20863 -3.20359 -2.14119 -3.13989 1097.88 
373 rs9912576 -2.9915 -2.62348 -0.537515 11.9217 1243.15 
374 rs9913772 -inf 55.9612 -inf -inf -inf 
375 rs9913963 -2.57224 -1.89344 3.95827 52.8393 8518.2 
376 rs9914148 -3.20319 -3.19774 -2.11007 -3.13034 1098.89 
377 rs9914829 -3.1967 -2.26871 -3.16741 -2.13411 48.9361 
378 rs9915255 -3.23174 -3.22905 -2.31433 -3.18698 1091.97 
379 rs9916275 -3.19569 -2.1587 -3.18346 -2.01662 49.7438 
380 rs9916650 -inf 31.298 -inf -inf -inf 
