# Supplementary material for: Precision medicine for atherosclerotic cardiovascular disease: Integrative genomics maps risk loci and AI‐predicted functional consequences
Source: Clin Transl Med. 2026 Jul 10;16(7):e70732. doi: 10.1002/ctm2.70732 (PMC13351343; doi:10.1002/ctm2.70732)
Supplement: Supplementary file 6 — Supporting Information [file CTM2-16-e70732-s005.zip › KAT2A/FINEMAP/data.config]

rank config prob log10bf odds k prob_norm_k h2 h2_0.95CI mean sd
1 rs117981684,rs34016093,rs4796770,rs73309734,rs8073987 1 76293 1 5 1 9.0488e-09 2.45723e-09,1.89073e-08 0.000593532,-1.91153e-06,-5.46698e-05,-0.000540133,-6.65533e-05 0.000279216,0.000272884,0.000263959,0.0002411,4.22899e-05
2 rs117981684,rs11870005,rs4796770,rs73309734,rs8073987 0 68648.9 inf 5 0 9.05753e-09 2.18147e-09,2.0317e-08 0.000592582,-9.55934e-06,-5.68796e-05,-0.000539509,-6.65446e-05 0.000279079,8.47087e-05,8.98307e-05,0.000241146,4.22865e-05
3 rs117981684,rs150004653,rs4796770,rs73309734,rs8073987 0 68599.7 inf 5 0 9.06745e-09 2.22847e-09,1.99444e-08 0.000592183,-1.39581e-05,-5.70963e-05,-0.000539211,-6.65388e-05 0.000279079,8.47087e-05,8.98307e-05,0.000241146,4.22865e-05
4 rs117981684,rs34891485,rs4796770,rs73309734,rs8073987 0 58858.8 inf 5 0 1.1721e-08 3.80548e-09,2.38301e-08 0.000592143,0.000163936,-5.2074e-05,-0.00053151,-7.02226e-05 0.000278974,8.31903e-05,8.97606e-05,0.000241118,4.23272e-05
5 rs117981684,rs4432296,rs4796770,rs6503680,rs8073987 0 31568.3 inf 5 0 9.92014e-05 9.81738e-05,0.000100345 -0.908177,-1.98306,0.0883051,1.1273,1.97789 0.00239918,0.00519975,0.000248459,0.00296423,0.00518653
6 rs117981684,rs4432296,rs4796770,rs73309734,rs8073987 0 31428.4 inf 5 0 9.8762e-05 9.7742e-05,9.97312e-05 -0.906179,-1.97867,0.088109,-1.12479,1.9735 0.00239918,0.00519975,0.000248459,0.00296424,0.00518653
7 rs117981684,rs4432296,rs4796770,rs74741466,rs8073987 0 30991.9 inf 5 0 9.73908e-05 9.63462e-05,9.84149e-05 -0.899916,-1.96489,0.0874944,-1.11691,1.95976 0.00239918,0.00519975,0.000248459,0.00296424,0.00518653
8 rs117981684,rs34016093,rs4432296,rs6503680,rs8073987 0 20032.5 inf 5 0 6.31735e-05 6.23675e-05,6.39435e-05 -0.575628,0.0553382,-1.25816,0.715537,1.25484 0.00191699,0.000204557,0.00414095,0.00236551,0.00413046
9 rs117981684,rs34016093,rs4432296,rs73309734,rs8073987 0 19943.7 inf 5 0 6.28937e-05 6.20784e-05,6.3698e-05 -0.574368,0.0552152,-1.25537,-0.713937,1.25206 0.00191699,0.000204557,0.00414095,0.00236552,0.00413046
10 rs117981684,rs34016093,rs4432296,rs74741466,rs8073987 0 19666.6 inf 5 0 6.20205e-05 6.11622e-05,6.28205e-05 -0.570417,0.0548297,-1.24664,-0.708919,1.24334 0.00191699,0.000204557,0.00414096,0.00236552,0.00413046
11 rs117981684,rs4796770,rs73309734,rs8072215,rs8073987 0 15284.4 inf 5 0 9.23308e-09 2.49344e-09,1.93832e-08 0.000589456,-7.61374e-05,-0.000534422,2.43896e-05,-6.70496e-05 0.00027908,9.74952e-05,0.000241333,4.71265e-05,4.2297e-05
12 rs117981684,rs35370188,rs4796770,rs73309734,rs8073987 0 14563.2 inf 5 0 1.01848e-08 2.90506e-09,2.08118e-08 0.000585736,9.14638e-05,-0.00014028,-0.000526444,-6.76989e-05 0.000279037,7.1184e-05,0.000110964,0.000241314,4.22956e-05
13 rs117981684,rs35118457,rs4796770,rs73309734,rs8073987 0 14404.3 inf 5 0 9.06487e-09 2.4172e-09,2.05343e-08 0.000592655,-1.23955e-05,-5.70769e-05,-0.000539693,-6.64909e-05 0.000279021,8.10517e-05,8.984e-05,0.000241097,4.22885e-05
14 rs117981684,rs4796770,rs73309734,rs73986522,rs8073987 0 14384.2 inf 5 0 9.09885e-09 2.30797e-09,1.91332e-08 0.000592048,-5.75874e-05,-0.000539339,-2.18645e-05,-6.64403e-05 0.000279021,8.984e-05,0.000241097,8.10517e-05,4.22885e-05
15 rs117981684,rs4796770,rs73309734,rs73986521,rs8073987 0 14376.6 inf 5 0 9.11641e-09 2.22583e-09,2.04982e-08 0.000591821,-5.77786e-05,-0.000539207,-2.54107e-05,-6.64214e-05 0.000279021,8.984e-05,0.000241097,8.10517e-05,4.22885e-05
16 rs117981684,rs4796770,rs73309734,rs76296207,rs8073987 0 14374.7 inf 5 0 9.12136e-09 2.46197e-09,2.01816e-08 0.000591762,-5.78279e-05,-0.000539173,-2.63239e-05,-6.64165e-05 0.000279021,8.984e-05,0.000241097,8.10517e-05,4.22885e-05
17 rs117981684,rs2074162,rs4432296,rs6503680,rs8073987 0 14013.6 inf 5 0 4.42802e-05 4.36377e-05,4.48992e-05 -0.396977,-0.0238975,-0.880338,0.504182,0.887447 0.00158876,0.000112077,0.00346379,0.00199627,0.00349241
18 rs117981684,rs2074162,rs4432296,rs73309734,rs8073987 0 13951 inf 5 0 4.40827e-05 4.34126e-05,4.47416e-05 -0.396107,-0.0238438,-0.878374,-0.503043,0.885467 0.00158876,0.000112077,0.00346379,0.00199628,0.00349241
19 rs11656776,rs117981684,rs4432296,rs6503680,rs8073987 0 13101.7 inf 5 0 4.14128e-05 4.07241e-05,4.21055e-05 -0.021873,-0.367752,-0.820414,0.473028,0.829817 0.000107676,0.00152419,0.00333837,0.00193776,0.00337731
20 rs117981684,rs35847674,rs4432296,rs6503680,rs8073987 0 13101.3 inf 5 0 4.14117e-05 4.07159e-05,4.20866e-05 -0.367747,-0.0218725,-0.820404,0.473022,0.829806 0.00152419,0.000107676,0.00333837,0.00193776,0.00337731
21 rs117981684,rs4432296,rs4796762,rs6503680,rs8073987 0 13098.7 inf 5 0 4.14035e-05 4.07318e-05,4.20563e-05 -0.36771,-0.820323,-0.0218694,0.472975,0.829724 0.00152419,0.00333837,0.000107676,0.00193776,0.00337731
22 rs117981684,rs2240011,rs4432296,rs6503680,rs8073987 0 13091.4 inf 5 0 4.13803e-05 4.07564e-05,4.20447e-05 -0.367606,-0.0218604,-0.820093,0.472841,0.829489 0.00152419,0.000107676,0.00333837,0.00193776,0.00337731
23 rs117981684,rs4432296,rs60277898,rs6503680,rs8073987 0 13087.9 inf 5 0 4.13693e-05 4.07026e-05,4.20201e-05 -0.367556,-0.819983,-0.0218561,0.472777,0.829378 0.00152419,0.00333837,0.000107676,0.00193776,0.00337731
24 rs11656776,rs117981684,rs4432296,rs73309734,rs8073987 0 13042.9 inf 5 0 4.12274e-05 4.05629e-05,4.18847e-05 -0.0218235,-0.366944,-0.818578,-0.471955,0.827959 0.000107676,0.00152419,0.00333837,0.00193776,0.00337731
25 rs117981684,rs35847674,rs4432296,rs73309734,rs8073987 0 13042.6 inf 5 0 4.12264e-05 4.06278e-05,4.19029e-05 -0.366939,-0.0218231,-0.818567,-0.471948,0.827948 0.00152419,0.000107676,0.00333837,0.00193776,0.00337731
26 rs117981684,rs4432296,rs4796762,rs73309734,rs8073987 0 13040 inf 5 0 4.12182e-05 4.05523e-05,4.19537e-05 -0.366902,-0.818487,-0.02182,-0.471901,0.827866 0.00152419,0.00333837,0.000107676,0.00193776,0.00337731
27 rs117981684,rs2240011,rs4432296,rs73309734,rs8073987 0 13032.7 inf 5 0 4.11951e-05 4.06009e-05,4.1825e-05 -0.366798,-0.021811,-0.818257,-0.471768,0.827632 0.00152419,0.000107676,0.00333837,0.00193776,0.00337731
28 rs117981684,rs4432296,rs60277898,rs73309734,rs8073987 0 13029.2 inf 5 0 4.11841e-05 4.04751e-05,4.18558e-05 -0.366748,-0.818147,-0.0218067,-0.471704,0.82752 0.00152419,0.00333837,0.000107676,0.00193776,0.00337731
29 rs117981684,rs4432296,rs6503680,rs7215073,rs8073987 0 13014.6 inf 5 0 4.11393e-05 4.0504e-05,4.17955e-05 -0.364934,-0.81425,0.469489,-0.0216636,0.823474 0.00151778,0.00332434,0.00192977,0.000107167,0.00336266
30 rs117981684,rs4432296,rs6503680,rs7225117,rs8073987 0 13013.2 inf 5 0 4.11348e-05 4.0492e-05,4.17787e-05 -0.364914,-0.814206,0.469463,-0.0216619,0.823428 0.00151778,0.00332434,0.00192977,0.000107167,0.00336266
31 rs117981684,rs4432296,rs7215073,rs73309734,rs8073987 0 12956.3 inf 5 0 4.09553e-05 4.02987e-05,4.15806e-05 -0.364133,-0.812429,-0.0216147,-0.468425,0.821632 0.00151778,0.00332434,0.000107167,0.00192978,0.00336266
32 rs117981684,rs4432296,rs7225117,rs73309734,rs8073987 0 12954.9 inf 5 0 4.09508e-05 4.03045e-05,4.16288e-05 -0.364113,-0.812385,-0.021613,-0.468399,0.821586 0.00151778,0.00332434,0.000107167,0.00192978,0.00336266
33 rs117981684,rs4432296,rs6503680,rs6503688,rs8073987 0 12871.7 inf 5 0 4.06948e-05 4.00341e-05,4.13422e-05 -0.343109,-0.799474,0.454653,-0.029461,0.79498 0.00143781,0.00328209,0.00187966,0.000146927,0.00326425
34 rs117981684,rs4432296,rs6503688,rs73309734,rs8073987 0 12815.3 inf 5 0 4.05166e-05 3.98786e-05,4.12074e-05 -0.342373,-0.797724,-0.0293965,-0.453643,0.79324 0.00143781,0.00328209,0.000146927,0.00187967,0.00326425
35 rs117981684,rs4432296,rs6503680,rs8073987,rs9913963 0 12662.7 inf 5 0 4.00376e-05 3.93666e-05,4.0688e-05 -0.338136,-0.784467,0.445611,0.779992,-0.0230969 0.00142896,0.00324697,0.00185774,0.00322908,0.000116593
36 rs117981684,rs4432296,rs73309734,rs8073987,rs9913963 0 12607.4 inf 5 0 3.9863e-05 3.9261e-05,4.04879e-05 -0.337414,-0.782756,-0.444624,0.77829,-0.0230467 0.00142896,0.00324697,0.00185774,0.00322908,0.000116593
37 rs117981684,rs4432296,rs6503680,rs8073987,rs8078650 0 9946.96 inf 5 0 3.14805e-05 3.09271e-05,3.20572e-05 -0.27351,-0.621656,0.367634,0.631954,0.018918 0.00130921,0.00290274,0.00173197,0.00295172,0.000115699
38 rs117981684,rs4432296,rs73309734,rs8073987,rs8078650 0 9901.34 inf 5 0 3.13364e-05 3.07528e-05,3.19141e-05 -0.272899,-0.620233,-0.366777,0.630507,0.0188733 0.00130921,0.00290274,0.00173198,0.00295172,0.000115699
39 rs117981684,rs12950675,rs4432296,rs6503680,rs8073987 0 9860.29 inf 5 0 3.1208e-05 3.06606e-05,3.17935e-05 -0.270591,0.0187277,-0.616815,0.365546,0.623349 0.00130129,0.000115399,0.00289274,0.00172988,0.00292414
40 rs117981684,rs12950675,rs4432296,rs73309734,rs8073987 0 9814.93 inf 5 0 3.10646e-05 3.04853e-05,3.15854e-05 -0.269985,0.0186833,-0.615399,-0.364691,0.621917 0.00130129,0.000115399,0.00289274,0.00172988,0.00292414
41 rs117981684,rs28618174,rs4432296,rs6503680,rs8073987 0 9690.99 inf 5 0 3.06756e-05 3.01603e-05,3.12373e-05 -0.264857,-0.00925337,-0.606894,0.347238,0.606879 0.00128556,5.78814e-05,0.00287091,0.00165766,0.00287147
42 rs117981684,rs28618174,rs4432296,rs73309734,rs8073987 0 9647.89 inf 5 0 3.05394e-05 2.99843e-05,3.1082e-05 -0.264284,-0.00923263,-0.605547,-0.346453,0.605531 0.00128556,5.78814e-05,0.00287091,0.00165766,0.00287147
43 rs117981684,rs34393982,rs4432296,rs6503680,rs8073987 0 9336.76 inf 5 0 2.95591e-05 2.90424e-05,3.01523e-05 -0.254986,-0.00880482,-0.58425,0.334219,0.584389 0.00126213,5.69223e-05,0.00281567,0.00162602,0.00281698
44 rs117981684,rs34393982,rs4432296,rs73309734,rs8073987 0 9295.28 inf 5 0 2.9428e-05 2.88941e-05,3.00096e-05 -0.254436,-0.00878511,-0.582955,-0.333463,0.583093 0.00126213,5.69223e-05,0.00281567,0.00162603,0.00281698
45 rs117981684,rs12952456,rs4432296,rs6503680,rs8073987 0 8316.59 inf 5 0 2.63408e-05 2.58344e-05,2.68833e-05 -0.228589,0.0144415,-0.520304,0.306605,0.527811 0.0012022,0.000104148,0.00265665,0.00158235,0.00269596
46 rs117981684,rs12952456,rs4432296,rs73309734,rs8073987 0 8278.53 inf 5 0 2.62205e-05 2.56975e-05,2.67476e-05 -0.228082,0.0144072,-0.519117,-0.305889,0.526605 0.0012022,0.000104148,0.00265665,0.00158235,0.00269596
47 rs117981684,rs2074164,rs4796770,rs73309734,rs8073987 0 7320.78 inf 5 0 9.93799e-09 2.62232e-09,2.07038e-08 0.000592637,6.14501e-05,-0.000109787,-0.000534509,-6.83686e-05 0.000278974,5.40569e-05,0.000101277,0.000241129,4.23163e-05
48 rs117981684,rs4796770,rs4796772,rs73309734,rs8073987 0 7319.35 inf 5 0 9.90499e-09 2.47817e-09,2.16389e-08 0.000592652,-0.000108788,6.02993e-05,-0.000534615,-6.83346e-05 0.000278974,0.000101277,5.40569e-05,0.000241129,4.23163e-05
49 rs117981684,rs4432296,rs56799409,rs6503680,rs8073987 0 7316.52 inf 5 0 2.31871e-05 2.2706e-05,2.36744e-05 -0.197405,-0.458372,-0.0120092,0.260805,0.45649 0.00111246,0.00249498,9.93115e-05,0.00143692,0.00248546
50 rs117981684,rs4432296,rs56799409,rs73309734,rs8073987 0 7284.15 inf 5 0 2.30847e-05 2.26127e-05,2.3589e-05 -0.196985,-0.457361,-0.0119824,-0.260215,0.455483 0.00111246,0.00249498,9.93116e-05,0.00143692,0.00248546
51 rs117981684,rs4432296,rs6503680,rs73311609,rs8073987 0 7206.07 inf 5 0 2.28383e-05 2.24021e-05,2.33387e-05 -0.194897,-0.452552,0.257398,-0.0121257,0.450854 0.00110706,0.00248208,0.00142917,0.000102066,0.00247348
52 rs117981684,rs4432296,rs61292858,rs6503680,rs8073987 0 7203.27 inf 5 0 2.28295e-05 2.23678e-05,2.33195e-05 -0.19486,-0.452464,-0.0121202,0.257347,0.450766 0.00110706,0.00248208,0.000102066,0.00142917,0.00247348
53 rs117981684,rs4432296,rs73309734,rs73311609,rs8073987 0 7174.13 inf 5 0 2.27373e-05 2.22181e-05,2.32893e-05 -0.194482,-0.451552,-0.256814,-0.0120986,0.449857 0.00110706,0.00248208,0.00142917,0.000102066,0.00247348
54 rs117981684,rs4432296,rs61292858,rs73309734,rs8073987 0 7171.33 inf 5 0 2.27284e-05 2.22383e-05,2.32267e-05 -0.194444,-0.451464,-0.0120931,-0.256763,0.44977 0.00110706,0.00248208,0.000102066,0.00142917,0.00247348
55 rs117981684,rs2074159,rs4432296,rs6503680,rs8073987 0 6915.45 inf 5 0 2.19214e-05 2.14167e-05,2.24525e-05 -0.192144,0.00813538,-0.431933,0.243713,0.43057 0.00111388,7.19757e-05,0.00241817,0.00138245,0.00241131
56 rs117981684,rs2074159,rs4432296,rs73309734,rs8073987 0 6885.2 inf 5 0 2.18258e-05 2.13309e-05,2.23044e-05 -0.191741,0.00811777,-0.430991,-0.243167,0.429631 0.00111388,7.19757e-05,0.00241817,0.00138245,0.00241131
57 rs117981684,rs4432296,rs6503680,rs73309802,rs8073987 0 6830.62 inf 5 0 2.16533e-05 2.11704e-05,2.21335e-05 -0.184626,-0.428418,0.243771,-0.0104525,0.426813 0.00107916,0.0024133,0.00139109,9.39232e-05,0.00240501
58 rs117981684,rs4432296,rs73309734,rs73309802,rs8073987 0 6800.37 inf 5 0 2.15576e-05 2.11154e-05,2.20379e-05 -0.184233,-0.427472,-0.243218,-0.0104292,0.425871 0.00107916,0.0024133,0.0013911,9.39232e-05,0.00240501
59 rs117981684,rs2158067,rs4796770,rs73309734,rs8073987 0 6672.04 inf 5 0 1.06979e-08 2.90456e-09,2.19714e-08 0.00058435,0.000111602,-0.000158898,-0.000523911,-6.83028e-05 0.000279035,7.20905e-05,0.000111513,0.000241306,4.23013e-05
60 rs117981684,rs35493105,rs4796770,rs73309734,rs8073987 0 6668.2 inf 5 0 1.08436e-08 3.13222e-09,2.23396e-08 0.000583957,0.000116427,-0.000163329,-0.000523209,-6.83782e-05 0.000279035,7.20905e-05,0.000111513,0.000241306,4.23013e-05
61 rs117981684,rs12600570,rs4796770,rs73309734,rs8073987 0 6665.5 inf 5 0 1.09497e-08 3.00117e-09,2.24178e-08 0.00058368,0.000119819,-0.000166443,-0.000522715,-6.84313e-05 0.000279035,7.20905e-05,0.000111513,0.000241306,4.23013e-05
62 rs112616358,rs117981684,rs4432296,rs6503680,rs8073987 0 6624.73 inf 5 0 2.1003e-05 2.05498e-05,2.146e-05 -0.0245589,-0.180347,-0.4175,0.236489,0.415808 0.000229644,0.00107096,0.00238806,0.00137085,0.00237911
63 rs112616358,rs117981684,rs4432296,rs73309734,rs8073987 0 6595.38 inf 5 0 2.09102e-05 2.04572e-05,2.14108e-05 -0.0245039,-0.179964,-0.416578,-0.235952,0.41489 0.000229644,0.00107096,0.00238806,0.00137085,0.00237911
64 rs117981684,rs4258677,rs4432296,rs6503680,rs8073987 0 6409.85 inf 5 0 2.0325e-05 1.9901e-05,2.07869e-05 -0.174088,0.00935422,-0.401474,0.227754,0.397107 0.00105242,9.15192e-05,0.00233444,0.00134285,0.00231001
65 rs10852949,rs117981684,rs4432296,rs6503680,rs8073987 0 6408.92 inf 5 0 2.03221e-05 1.98388e-05,2.07575e-05 0.0093523,-0.174076,-0.401445,0.227737,0.397079 9.15192e-05,0.00105242,0.00233444,0.00134285,0.00231001
66 rs117981684,rs4432296,rs6503680,rs8073987,rs9893849 0 6406.64 inf 5 0 2.03149e-05 1.98875e-05,2.07666e-05 -0.174045,-0.401374,0.227697,0.397009,0.0093476 0.00105242,0.00233444,0.00134285,0.00231001,9.15192e-05
67 rs117981684,rs4432296,rs6503680,rs8073987,rs9303324 0 6405.4 inf 5 0 2.03109e-05 1.985e-05,2.07748e-05 -0.174028,-0.401335,0.227674,0.396972,0.00934503 0.00105242,0.00233444,0.00134285,0.00231001,9.15192e-05
68 rs117981684,rs4258677,rs4432296,rs73309734,rs8073987 0 6381.58 inf 5 0 2.02356e-05 1.97704e-05,2.0694e-05 -0.173721,0.00933354,-0.400592,-0.227238,0.396234 0.00105242,9.15192e-05,0.00233444,0.00134285,0.00231001
69 rs10852949,rs117981684,rs4432296,rs73309734,rs8073987 0 6380.65 inf 5 0 2.02327e-05 1.97643e-05,2.07397e-05 0.00933162,-0.173708,-0.400563,-0.227222,0.396206 9.15192e-05,0.00105242,0.00233444,0.00134285,0.00231001
70 rs117981684,rs4432296,rs73309734,rs8073987,rs9893849 0 6378.38 inf 5 0 2.02255e-05 1.97673e-05,2.0692e-05 -0.173677,-0.400491,-0.227181,0.396137,0.00932692 0.00105242,0.00233444,0.00134285,0.00231001,9.15192e-05
71 rs117981684,rs4432296,rs73309734,rs8073987,rs9303324 0 6377.14 inf 5 0 2.02215e-05 1.97758e-05,2.0725e-05 -0.173661,-0.400453,-0.227159,0.396099,0.00932436 0.00105242,0.00233444,0.00134285,0.00231001,9.15192e-05
72 rs117981684,rs4432296,rs4796631,rs6503680,rs8073987 0 6318.97 inf 5 0 2.00374e-05 1.95921e-05,2.05265e-05 -0.177048,-0.39559,-0.00735676,0.225454,0.398371 0.00107681,0.00231668,7.34634e-05,0.00133895,0.00233389
73 rs117981684,rs28562953,rs4432296,rs6503680,rs8073987 0 6307.3 inf 5 0 2.00004e-05 1.95206e-05,2.04919e-05 -0.177023,-0.0073456,-0.39552,0.225399,0.398325 0.00107769,7.35494e-05,0.00231841,0.00133986,0.00233585
74 rs117981684,rs4432296,rs6503680,rs8073987,rs9897181 0 6306.48 inf 5 0 1.99978e-05 1.95436e-05,2.04791e-05 -0.177011,-0.395495,0.225384,0.398299,-0.00734422 0.00107769,0.00231841,0.00133986,0.00233585,7.35494e-05
75 rs11650582,rs117981684,rs4432296,rs6503680,rs8073987 0 6306.33 inf 5 0 1.99974e-05 1.95489e-05,2.04399e-05 -0.00733537,-0.176862,-0.395195,0.225226,0.397966 7.34634e-05,0.00107681,0.00231668,0.00133895,0.00233389
76 rs117981684,rs4432296,rs6503680,rs8073987,rs9905469 0 6305.08 inf 5 0 1.99934e-05 1.95407e-05,2.04575e-05 -0.17699,-0.395451,0.225359,0.398253,-0.00734184 0.00107769,0.00231841,0.00133986,0.00233585,7.35494e-05
77 rs117981684,rs4432296,rs4796763,rs6503680,rs8073987 0 6305.02 inf 5 0 1.99933e-05 1.95349e-05,2.04732e-05 -0.176843,-0.395154,-0.00733315,0.225202,0.397924 0.00107681,0.00231668,7.34634e-05,0.00133895,0.00233389
78 rs117981684,rs4432296,rs6503680,rs7503372,rs8073987 0 6302.5 inf 5 0 1.99852e-05 1.9542e-05,2.04272e-05 -0.176952,-0.39537,0.225312,-0.00733745,0.39817 0.00107769,0.00231841,0.00133986,7.35494e-05,0.00233585
79 rs117981684,rs4432296,rs6503680,rs8073987,rs9904326 0 6301.99 inf 5 0 1.99836e-05 1.95224e-05,2.04831e-05 -0.176944,-0.395354,0.225303,0.398154,-0.00733659 0.00107769,0.00231841,0.00133986,0.00233585,7.35494e-05
80 rs117981684,rs4432296,rs4796631,rs73309734,rs8073987 0 6290.99 inf 5 0 1.99489e-05 1.94837e-05,2.0404e-05 -0.176673,-0.394717,-0.0073403,-0.224942,0.397492 0.00107681,0.00231668,7.34634e-05,0.00133895,0.00233389
81 rs117981684,rs4432296,rs4796764,rs6503680,rs8073987 0 6286.61 inf 5 0 1.9935e-05 1.9468e-05,2.03709e-05 -0.17657,-0.394577,-0.00730189,0.224869,0.397333 0.00107681,0.00231668,7.34634e-05,0.00133895,0.00233389
82 rs117981684,rs28562953,rs4432296,rs73309734,rs8073987 0 6279.33 inf 5 0 1.99119e-05 1.94571e-05,2.038e-05 -0.176647,-0.00732909,-0.394646,-0.224886,0.397444 0.00107769,7.35494e-05,0.00231841,0.00133986,0.00233585
83 rs117981684,rs4432296,rs73309734,rs8073987,rs9897181 0 6278.51 inf 5 0 1.99094e-05 1.94558e-05,2.03958e-05 -0.176635,-0.394621,-0.224871,0.397418,-0.00732771 0.00107769,0.00231841,0.00133986,0.00233585,7.35494e-05
84 rs11650582,rs117981684,rs4432296,rs73309734,rs8073987 0 6278.38 inf 5 0 1.9909e-05 1.9448e-05,2.03993e-05 -0.00731891,-0.176486,-0.394323,-0.224714,0.397087 7.34634e-05,0.00107681,0.00231668,0.00133895,0.00233389
85 rs117981684,rs4432296,rs73309734,rs8073987,rs9905469 0 6277.11 inf 5 0 1.99049e-05 1.94358e-05,2.03955e-05 -0.176614,-0.394577,-0.224846,0.397373,-0.00732533 0.00107769,0.00231841,0.00133986,0.00233585,7.35494e-05
86 rs117981684,rs4432296,rs4796763,rs73309734,rs8073987 0 6277.07 inf 5 0 1.99048e-05 1.94241e-05,2.03896e-05 -0.176467,-0.394281,-0.00731669,-0.22469,0.397045 0.00107681,0.00231668,7.34634e-05,0.00133895,0.00233389
87 rs117981684,rs4432296,rs73309734,rs7503372,rs8073987 0 6274.53 inf 5 0 1.98968e-05 1.9469e-05,2.03768e-05 -0.176576,-0.394496,-0.224799,-0.00732094,0.39729 0.00107769,0.00231841,0.00133986,7.35494e-05,0.00233585
88 rs117981684,rs4432296,rs73309734,rs8073987,rs9904326 0 6274.03 inf 5 0 1.98952e-05 1.94654e-05,2.0407e-05 -0.176568,-0.39448,-0.22479,0.397273,-0.00732008 0.00107769,0.00231841,0.00133986,0.00233585,7.35494e-05
89 rs117981684,rs11868073,rs4796770,rs73309734,rs8073987 0 6263.82 inf 5 0 9.04913e-09 2.06235e-09,1.88805e-08 0.000593344,-1.82486e-06,-5.65082e-05,-0.000540098,-6.65525e-05 0.000279012,8.03772e-05,8.98408e-05,0.000241091,4.22868e-05
90 rs117981684,rs4432296,rs4796764,rs73309734,rs8073987 0 6258.7 inf 5 0 1.98467e-05 1.93895e-05,2.03079e-05 -0.176194,-0.393704,-0.00728543,-0.224357,0.396454 0.00107681,0.00231668,7.34634e-05,0.00133895,0.00233389
91 rs112098825,rs117981684,rs4796770,rs73309734,rs8073987 0 6244.58 inf 5 0 9.06236e-09 2.5378e-09,2.04479e-08 -1.12967e-05,0.000592794,-5.7025e-05,-0.000539801,-6.65283e-05 8.03772e-05,0.000279012,8.98408e-05,0.000241091,4.22868e-05
92 rs111786773,rs117981684,rs4796770,rs73309734,rs8073987 0 6234.88 inf 5 0 9.12565e-09 2.42204e-09,2.17096e-08 -2.68663e-05,0.00059189,-5.78745e-05,-0.000539313,-6.64885e-05 8.03772e-05,0.000279012,8.98408e-05,0.000241091,4.22868e-05
93 rs117981684,rs4432296,rs4796633,rs6503680,rs8073987 0 6230.77 inf 5 0 1.97587e-05 1.93249e-05,2.02061e-05 -0.174987,-0.391096,-0.00721144,0.222899,0.393827 0.00107229,0.00230649,7.35165e-05,0.0013333,0.00232364
94 rs117981684,rs4432296,rs4796633,rs73309734,rs8073987 0 6203.11 inf 5 0 1.96712e-05 1.92364e-05,2.01379e-05 -0.174615,-0.39023,-0.00719517,-0.222391,0.392955 0.00107229,0.00230649,7.35165e-05,0.0013333,0.00232364
95 rs117981684,rs4432296,rs6503680,rs6503684,rs8073987 0 6162.6 inf 5 0 1.95436e-05 1.907e-05,2.00292e-05 -0.172247,-0.386193,0.220061,-0.00697021,0.388807 0.00106187,0.00229011,0.00132381,7.22456e-05,0.00230658
96 rs117981684,rs4432296,rs6503684,rs73309734,rs8073987 0 6135.28 inf 5 0 1.94572e-05 1.90332e-05,1.99332e-05 -0.171882,-0.38534,-0.00695457,-0.21956,0.387948 0.00106187,0.00229011,7.22456e-05,0.00132381,0.00230658
97 rs117981684,rs3744484,rs4796770,rs73309734,rs8073987 0 6037.82 inf 5 0 9.80389e-09 2.78807e-09,2.15054e-08 0.000592623,5.64554e-05,-0.000105413,-0.000534844,-6.81197e-05 0.000278974,5.38928e-05,0.000101195,0.000241132,4.23126e-05
98 rs117981684,rs4432296,rs6503680,rs71373478,rs8073987 0 5996.31 inf 5 0 1.90183e-05 1.85841e-05,1.94922e-05 -0.165846,-0.375661,0.218421,0.00825658,0.378433 0.00103796,0.00225827,0.00133271,8.9333e-05,0.00227594
99 rs117981684,rs4432296,rs6503680,rs71373477,rs8073987 0 5995.93 inf 5 0 1.90171e-05 1.85867e-05,1.94752e-05 -0.165841,-0.375649,0.218414,0.00825573,0.37842 0.00103796,0.00225827,0.00133271,8.9333e-05,0.00227594
100 rs117981684,rs4432296,rs71373478,rs73309734,rs8073987 0 5969.2 inf 5 0 1.89325e-05 1.84675e-05,1.93966e-05 -0.165488,-0.374814,0.00823684,-0.217913,0.37758 0.00103796,0.00225827,8.9333e-05,0.00133271,0.00227594
101 rs117981684,rs4432296,rs71373477,rs73309734,rs8073987 0 5968.82 inf 5 0 1.89313e-05 1.84559e-05,1.9387e-05 -0.165482,-0.374802,0.00823599,-0.217906,0.377567 0.00103796,0.00225827,8.9333e-05,0.00133271,0.00227594
102 rs117981684,rs12947380,rs4432296,rs6503680,rs8073987 0 5914.16 inf 5 0 1.87589e-05 1.83145e-05,1.92188e-05 -0.1634,0.00793723,-0.370268,0.215137,0.372895 0.00103032,8.7845e-05,0.00224123,0.00132199,0.00225811
103 rs117981684,rs12936531,rs4432296,rs6503680,rs8073987 0 5913.56 inf 5 0 1.8757e-05 1.83277e-05,1.92279e-05 -0.163391,0.00793589,-0.370249,0.215125,0.372876 0.00103032,8.7845e-05,0.00224123,0.00132199,0.00225811
104 rs117981684,rs4432296,rs6503680,rs75682304,rs8073987 0 5892.61 inf 5 0 1.86913e-05 1.82421e-05,1.91455e-05 -0.15994,-0.370895,0.211091,0.0120052,0.369687 0.00101171,0.00224914,0.00129935,0.000133678,0.0022426
105 rs117981684,rs12947380,rs4432296,rs73309734,rs8073987 0 5887.46 inf 5 0 1.86744e-05 1.82352e-05,1.91294e-05 -0.163047,0.00791829,-0.369435,-0.214637,0.372056 0.00103032,8.7845e-05,0.00224123,0.00132199,0.00225811
106 rs117981684,rs12936531,rs4432296,rs73309734,rs8073987 0 5886.86 inf 5 0 1.86725e-05 1.82447e-05,1.91268e-05 -0.163039,0.00791694,-0.369417,-0.214626,0.372037 0.00103032,8.7845e-05,0.00224123,0.00132199,0.00225811
107 rs117981684,rs4432296,rs73309734,rs75682304,rs8073987 0 5866.41 inf 5 0 1.86084e-05 1.81809e-05,1.90209e-05 -0.159601,-0.370074,-0.210609,0.011978,0.368868 0.00101171,0.00224914,0.00129935,0.000133678,0.0022426
108 rs117981684,rs2074156,rs4432296,rs6503680,rs8073987 0 5769.12 inf 5 0 1.83016e-05 1.78277e-05,1.87867e-05 -0.159233,0.00501133,-0.360834,0.204079,0.359939 0.00101762,5.78786e-05,0.00221133,0.00127028,0.00220667
109 rs117981684,rs2074157,rs4432296,rs6503680,rs8073987 0 5769.03 inf 5 0 1.83013e-05 1.78618e-05,1.87747e-05 -0.159232,0.00501119,-0.360831,0.204077,0.359936 0.00101762,5.78786e-05,0.00221133,0.00127028,0.00220667
110 rs117981684,rs2074158,rs4432296,rs6503680,rs8073987 0 5768.12 inf 5 0 1.82984e-05 1.78538e-05,1.87515e-05 -0.159219,0.00500979,-0.360803,0.204061,0.359908 0.00101762,5.78786e-05,0.00221133,0.00127028,0.00220667
111 rs117981684,rs2074156,rs4432296,rs73309734,rs8073987 0 5743.79 inf 5 0 1.82214e-05 1.7778e-05,1.86486e-05 -0.1589,0.00500042,-0.360045,-0.203617,0.359152 0.00101762,5.78786e-05,0.00221133,0.00127029,0.00220667
112 rs117981684,rs2074157,rs4432296,rs73309734,rs8073987 0 5743.7 inf 5 0 1.82211e-05 1.77943e-05,1.86509e-05 -0.158899,0.00500028,-0.360042,-0.203616,0.359149 0.00101762,5.78786e-05,0.00221133,0.00127029,0.00220667
113 rs117981684,rs2074158,rs4432296,rs73309734,rs8073987 0 5742.8 inf 5 0 1.82183e-05 1.77955e-05,1.86664e-05 -0.158886,0.00499888,-0.360014,-0.2036,0.359121 0.00101762,5.78786e-05,0.00221133,0.00127029,0.00220667
114 rs117981684,rs142033557,rs4432296,rs6503680,rs8073987 0 5709.4 inf 5 0 1.8113e-05 1.76612e-05,1.85408e-05 -0.155235,0.00688475,-0.357017,0.201927,0.35574 0.000998689,8.10156e-05,0.00219933,0.00126365,0.00219232
115 rs117981684,rs142033557,rs4432296,rs73309734,rs8073987 0 5684.34 inf 5 0 1.80337e-05 1.76003e-05,1.84711e-05 -0.154911,0.00686977,-0.356236,-0.201471,0.354962 0.000998689,8.10156e-05,0.00219933,0.00126365,0.00219232
116 rs117981684,rs35377154,rs4432296,rs6503680,rs8073987 0 5610.81 inf 5 0 1.78015e-05 1.73631e-05,1.82032e-05 -0.152724,0.00815876,-0.350875,0.198016,0.350103 0.00099174,9.91755e-05,0.00218036,0.00125045,0.0021764
117 rs117981684,rs35377154,rs4432296,rs73309734,rs8073987 0 5586.24 inf 5 0 1.77238e-05 1.73138e-05,1.81305e-05 -0.152406,0.00814118,-0.35011,-0.197569,0.34934 0.00099174,9.91755e-05,0.00218036,0.00125045,0.0021764
118 rs117981684,rs1557746,rs4432296,rs6503680,rs8073987 0 5575.33 inf 5 0 1.76894e-05 1.72731e-05,1.81278e-05 -0.15379,0.00461311,-0.348753,0.197253,0.347903 0.00100118,5.67652e-05,0.00217404,0.00124957,0.00216958
119 rs117981684,rs2074155,rs4432296,rs6503680,rs8073987 0 5574.94 inf 5 0 1.76882e-05 1.72918e-05,1.80908e-05 -0.153784,0.00461249,-0.348741,0.197246,0.347891 0.00100118,5.67652e-05,0.00217404,0.00124957,0.00216958
120 rs117981684,rs16967487,rs4432296,rs6503680,rs8073987 0 5573.66 inf 5 0 1.76841e-05 1.72544e-05,1.80941e-05 -0.153766,0.00461043,-0.348701,0.197224,0.347851 0.00100118,5.67652e-05,0.00217404,0.00124957,0.00216958
121 rs117981684,rs1557746,rs4432296,rs73309734,rs8073987 0 5550.85 inf 5 0 1.76119e-05 1.71846e-05,1.79973e-05 -0.153468,0.00460308,-0.34799,-0.196807,0.347142 0.00100118,5.67652e-05,0.00217404,0.00124957,0.00216958
122 rs117981684,rs2074155,rs4432296,rs73309734,rs8073987 0 5550.46 inf 5 0 1.76107e-05 1.71867e-05,1.80454e-05 -0.153463,0.00460245,-0.347978,-0.1968,0.34713 0.00100118,5.67652e-05,0.00217404,0.00124957,0.00216958
123 rs117981684,rs16967487,rs4432296,rs73309734,rs8073987 0 5549.19 inf 5 0 1.76067e-05 1.72039e-05,1.80723e-05 -0.153445,0.0046004,-0.347939,-0.196777,0.34709 0.00100118,5.67652e-05,0.00217404,0.00124957,0.00216958
124 rs117981684,rs1557745,rs4432296,rs6503680,rs8073987 0 5520.45 inf 5 0 1.75158e-05 1.70811e-05,1.79878e-05 -0.153,0.00452399,-0.347033,0.196283,0.346189 0.00100118,5.67652e-05,0.00217404,0.00124957,0.00216958
125 rs117981684,rs36134190,rs4432296,rs6503680,rs8073987 0 5514.98 inf 5 0 1.74986e-05 1.70714e-05,1.79275e-05 -0.150549,-0.00349691,-0.345673,0.197035,0.345372 0.000986539,4.39651e-05,0.00216656,0.00125489,0.00216551
126 rs117981684,rs1557745,rs4432296,rs73309734,rs8073987 0 5496.09 inf 5 0 1.74387e-05 1.70197e-05,1.78766e-05 -0.152679,0.00451396,-0.346271,-0.195837,0.345428 0.00100118,5.67652e-05,0.00217404,0.00124957,0.00216958
127 rs117981684,rs36134190,rs4432296,rs73309734,rs8073987 0 5490.53 inf 5 0 1.74212e-05 1.69743e-05,1.78722e-05 -0.150232,-0.00348901,-0.34491,-0.196585,0.344609 0.000986539,4.39651e-05,0.00216656,0.00125489,0.00216551
128 rs117981684,rs4432296,rs62074954,rs6503680,rs8073987 0 5456.4 inf 5 0 1.73133e-05 1.69007e-05,1.77355e-05 -0.147678,-0.342133,-0.00390078,0.193129,0.343454 0.000974122,0.00215584,5.01241e-05,0.00123708,0.00216514
129 rs117981684,rs4432296,rs62074954,rs73309734,rs8073987 0 5432.43 inf 5 0 1.72374e-05 1.67919e-05,1.7656e-05 -0.14737,-0.341384,-0.00389229,-0.192691,0.342703 0.000974122,0.00215584,5.01241e-05,0.00123709,0.00216514
130 rs117981684,rs34422007,rs4432296,rs6503680,rs8073987 0 5423.93 inf 5 0 1.72113e-05 1.68005e-05,1.76426e-05 -0.147311,0.00762463,-0.338484,0.191072,0.337743 0.000974508,9.92047e-05,0.00213925,0.00122795,0.00213542
131 rs117981684,rs36036083,rs4432296,rs6503680,rs8073987 0 5404.05 inf 5 0 1.71474e-05 1.67344e-05,1.75499e-05 -0.149343,0.00651087,-0.338294,0.19577,0.341543 0.000988733,8.53842e-05,0.00214195,0.00126017,0.00216374
132 rs117981684,rs4432296,rs56054051,rs6503680,rs8073987 0 5403.89 inf 5 0 1.71469e-05 1.67187e-05,1.75565e-05 -0.14934,-0.338289,0.00651047,0.195767,0.341538 0.000988733,0.00214195,8.53842e-05,0.00126017,0.00216374
133 rs117981684,rs12952915,rs4432296,rs6503680,rs8073987 0 5400.9 inf 5 0 1.71374e-05 1.67154e-05,1.75826e-05 -0.149297,0.00650274,-0.338196,0.19571,0.34144 0.000988733,8.53842e-05,0.00214195,0.00126017,0.00216374
134 rs117981684,rs11869776,rs4432296,rs6503680,rs8073987 0 5400.23 inf 5 0 1.71363e-05 1.67206e-05,1.75503e-05 -0.146992,0.00755387,-0.337753,0.190663,0.337014 0.000974508,9.92047e-05,0.00213925,0.00122795,0.00213542
135 rs117981684,rs34422007,rs4432296,rs73309734,rs8073987 0 5400.22 inf 5 0 1.71362e-05 1.67377e-05,1.75728e-05 -0.147006,0.00760837,-0.337747,-0.19064,0.337007 0.000974508,9.92047e-05,0.00213925,0.00122795,0.00213542
136 rs117981684,rs35696720,rs4432296,rs6503680,rs8073987 0 5399.01 inf 5 0 1.71324e-05 1.67185e-05,1.75535e-05 -0.146976,0.00755019,-0.337715,0.190642,0.336976 0.000974508,9.92047e-05,0.00213925,0.00122795,0.00213542
137 rs117981684,rs34808168,rs4432296,rs6503680,rs8073987 0 5398.83 inf 5 0 1.71318e-05 1.66936e-05,1.75291e-05 -0.146973,0.00754965,-0.337709,0.190638,0.33697 0.000974508,9.92047e-05,0.00213925,0.00122795,0.00213542
138 rs11079033,rs117981684,rs4796770,rs73309734,rs8073987 0 5395.65 inf 5 0 9.86309e-09 2.84477e-09,2.12154e-08 5.84948e-05,0.000591654,-0.000105854,-0.000534124,-6.81635e-05 5.37715e-05,0.000278978,0.000100589,0.000241142,4.23121e-05
139 rs117981684,rs2074154,rs4796770,rs73309734,rs8073987 0 5394.38 inf 5 0 9.80954e-09 2.75107e-09,2.03165e-08 0.000591714,5.65387e-05,-0.0001042,-0.000534326,-6.81098e-05 0.000278978,5.37715e-05,0.000100589,0.000241142,4.23121e-05
140 rs117981684,rs4432296,rs6503680,rs8073987,rs9912576 0 5387.62 inf 5 0 1.70965e-05 1.66834e-05,1.75141e-05 -0.146097,-0.336407,0.190461,0.335085,-0.00517551 0.000970157,0.00213325,0.00122806,0.00212578,6.8313e-05
141 rs117981684,rs4432296,rs6503680,rs76764092,rs8073987 0 5384.35 inf 5 0 1.70859e-05 1.66833e-05,1.75346e-05 -0.147891,-0.336931,0.189863,0.00837643,0.337659 0.000981362,0.00213718,0.00122473,0.000110709,0.00214267
142 rs117981684,rs36036083,rs4432296,rs73309734,rs8073987 0 5379.75 inf 5 0 1.70705e-05 1.66681e-05,1.74856e-05 -0.149023,0.00649526,-0.337537,-0.195316,0.340778 0.000988733,8.53842e-05,0.00214195,0.00126018,0.00216374
143 rs117981684,rs4432296,rs56054051,rs73309734,rs8073987 0 5379.6 inf 5 0 1.707e-05 1.66159e-05,1.75196e-05 -0.149021,-0.337532,0.00649485,-0.195313,0.340773 0.000988733,0.00214195,8.53842e-05,0.00126018,0.00216374
144 rs117981684,rs12952915,rs4432296,rs73309734,rs8073987 0 5376.61 inf 5 0 1.70605e-05 1.66444e-05,1.74908e-05 -0.148978,0.00648712,-0.337439,-0.195256,0.340675 0.000988733,8.53842e-05,0.00214195,0.00126018,0.00216374
145 rs117981684,rs11869776,rs4432296,rs73309734,rs8073987 0 5376.57 inf 5 0 1.70614e-05 1.66738e-05,1.75133e-05 -0.146687,0.00753761,-0.337016,-0.190232,0.336278 0.000974508,9.92047e-05,0.00213925,0.00122795,0.00213542
146 rs117981684,rs35696720,rs4432296,rs73309734,rs8073987 0 5375.35 inf 5 0 1.70575e-05 1.66094e-05,1.75099e-05 -0.14667,0.00753393,-0.336978,-0.190211,0.33624 0.000974508,9.92047e-05,0.00213925,0.00122795,0.00213542
147 rs117981684,rs34808168,rs4432296,rs73309734,rs8073987 0 5375.17 inf 5 0 1.7057e-05 1.66263e-05,1.74522e-05 -0.146668,0.00753339,-0.336972,-0.190207,0.336235 0.000974508,9.92047e-05,0.00213925,0.00122795,0.00213542
148 rs117981684,rs4432296,rs73309734,rs8073987,rs9912576 0 5363.98 inf 5 0 1.70217e-05 1.66261e-05,1.74259e-05 -0.145793,-0.335672,-0.19003,0.334353,-0.00516431 0.000970157,0.00213325,0.00122806,0.00212578,6.8313e-05
149 rs117981684,rs4432296,rs73309734,rs76764092,rs8073987 0 5360.79 inf 5 0 1.70113e-05 1.65823e-05,1.7432e-05 -0.147584,-0.336196,-0.189434,0.0083585,0.336923 0.000981362,0.00213718,0.00122474,0.000110709,0.00214267
150 rs117981684,rs35497487,rs4432296,rs6503680,rs8073987 0 5360.05 inf 5 0 1.70084e-05 1.65755e-05,1.74184e-05 -0.148004,0.00630861,-0.335382,0.193982,0.338501 0.00098426,8.42118e-05,0.0021322,0.00125391,0.0021532
151 rs117981684,rs35490951,rs4432296,rs6503680,rs8073987 0 5356.61 inf 5 0 1.69984e-05 1.65843e-05,1.74066e-05 -0.145798,0.00529926,-0.334792,0.188849,0.334527 0.000970862,7.08331e-05,0.00212911,0.00122145,0.00212825
152 rs117981684,rs35497487,rs4432296,rs73309734,rs8073987 0 5335.98 inf 5 0 1.69322e-05 1.65239e-05,1.73792e-05 -0.147688,0.00629351,-0.334632,-0.193532,0.337744 0.00098426,8.42118e-05,0.0021322,0.00125391,0.0021532
153 rs117981684,rs35490951,rs4432296,rs73309734,rs8073987 0 5333.17 inf 5 0 1.69243e-05 1.65323e-05,1.73716e-05 -0.145496,0.00528793,-0.334063,-0.188422,0.333798 0.000970862,7.08331e-05,0.00212911,0.00122146,0.00212825
154 rs117981684,rs4432296,rs6503680,rs78862468,rs8073987 0 5329.26 inf 5 0 1.69123e-05 1.64969e-05,1.73462e-05 -0.144362,-0.331795,0.187269,0.00659279,0.33094 0.000964431,0.00211558,0.00121468,8.91314e-05,0.00211101
155 rs117981684,rs28459794,rs4432296,rs6503680,rs8073987 0 5312.42 inf 5 0 1.68589e-05 1.64726e-05,1.72834e-05 -0.144095,-0.00496189,-0.331798,0.187864,0.330516 0.000964176,6.75631e-05,0.00211883,0.0012201,0.00211155
156 rs117981684,rs4432296,rs73309734,rs78862468,rs8073987 0 5306.02 inf 5 0 1.68388e-05 1.64407e-05,1.72368e-05 -0.144063,-0.331074,-0.186847,0.00657892,0.330221 0.000964431,0.00211558,0.00121468,8.91314e-05,0.00211101
157 rs117981684,rs28459794,rs4432296,rs73309734,rs8073987 0 5289.11 inf 5 0 1.67852e-05 1.63874e-05,1.72271e-05 -0.143796,-0.00495115,-0.331073,-0.187438,0.329793 0.000964176,6.75631e-05,0.00211883,0.0012201,0.00211155
158 rs117981684,rs4796770,rs61316234,rs73309734,rs8073987 0 5283.71 inf 5 0 9.04886e-09 2.1792e-09,1.87132e-08 0.000593377,-5.64558e-05,-9.31077e-07,-0.000540103,-6.65606e-05 0.00027905,8.98324e-05,8.31812e-05,0.000241123,4.22874e-05
159 rs117981684,rs17465,rs4796770,rs73309734,rs8073987 0 5279.75 inf 5 0 9.06057e-09 2.04973e-09,1.97607e-08 0.000592589,-1.0891e-05,-5.69598e-05,-0.000539546,-6.65973e-05 0.00027905,8.31812e-05,8.98324e-05,0.000241123,4.22874e-05
160 rs117981684,rs4796770,rs7218506,rs73309734,rs8073987 0 5279.49 inf 5 0 9.06202e-09 2.29381e-09,2.02667e-08 0.000592538,-5.69928e-05,-1.15429e-05,-0.00053951,-6.65997e-05 0.00027905,8.98324e-05,8.31812e-05,0.000241123,4.22874e-05
161 rs117981684,rs12600570,rs4432296,rs6503680,rs8073987 0 5279.41 inf 5 0 1.67546e-05 1.63348e-05,1.71559e-05 -0.146007,0.00472527,-0.329839,0.186298,0.329028 0.000978932,6.52677e-05,0.00211287,0.00121395,0.00210854
162 rs117981684,rs17551884,rs4796770,rs73309734,rs8073987 0 5279.21 inf 5 0 9.06373e-09 2.27328e-09,2.04804e-08 0.000592481,-1.2266e-05,-5.70294e-05,-0.00053947,-6.66023e-05 0.00027905,8.31812e-05,8.98324e-05,0.000241123,4.22874e-05
163 rs117981684,rs4796770,rs73309734,rs73311686,rs8073987 0 5279.18 inf 5 0 9.06388e-09 2.57818e-09,1.93238e-08 0.000592476,-5.70324e-05,-0.000539466,-1.23242e-05,-6.66026e-05 0.00027905,8.98324e-05,0.000241123,8.31812e-05,4.22874e-05
164 rs117981684,rs4796770,rs57741166,rs73309734,rs8073987 0 5278.75 inf 5 0 9.06665e-09 2.28237e-09,1.98812e-08 0.00059239,-5.70872e-05,-1.34079e-05,-0.000539406,-6.66066e-05 0.00027905,8.98324e-05,8.31812e-05,0.000241123,4.22874e-05
165 rs117981684,rs35493105,rs4432296,rs6503680,rs8073987 0 5278.07 inf 5 0 1.67503e-05 1.63433e-05,1.71481e-05 -0.145988,0.00472249,-0.329798,0.186275,0.328987 0.000978932,6.52677e-05,0.00211287,0.00121395,0.00210854
166 rs117981684,rs140714709,rs4796770,rs73309734,rs8073987 0 5276.87 inf 5 0 9.08158e-09 2.22723e-09,1.9074e-08 0.000592015,-1.81619e-05,-5.73278e-05,-0.00053914,-6.66241e-05 0.00027905,8.31812e-05,8.98324e-05,0.000241123,4.22874e-05
167 rs117981684,rs4796770,rs61198758,rs73309734,rs8073987 0 5276.7 inf 5 0 9.08314e-09 2.38419e-09,1.96587e-08 0.000591981,-5.73495e-05,-1.85906e-05,-0.000539116,-6.66256e-05 0.00027905,8.98324e-05,8.31812e-05,0.000241123,4.22874e-05
168 rs117981684,rs2158067,rs4432296,rs6503680,rs8073987 0 5276.17 inf 5 0 1.67443e-05 1.63209e-05,1.71757e-05 -0.14596,0.00471854,-0.329739,0.186242,0.328928 0.000978932,6.52677e-05,0.00211287,0.00121395,0.00210854
169 rs117981684,rs4432296,rs6503680,rs8073987,rs9907743 0 5269.68 inf 5 0 1.6724e-05 1.63001e-05,1.71503e-05 -0.142751,-0.328655,0.186058,0.327467,-0.00490466 0.000959519,0.00210728,0.00121351,0.00210059,6.80369e-05
170 rs117981684,rs12600570,rs4432296,rs73309734,rs8073987 0 5256.29 inf 5 0 1.66814e-05 1.62944e-05,1.71186e-05 -0.145704,0.00471515,-0.32912,-0.185877,0.32831 0.000978932,6.52677e-05,0.00211287,0.00121396,0.00210854
171 rs117981684,rs35493105,rs4432296,rs73309734,rs8073987 0 5254.95 inf 5 0 1.66772e-05 1.62599e-05,1.71006e-05 -0.145685,0.00471237,-0.329079,-0.185854,0.328269 0.000978932,6.52677e-05,0.00211287,0.00121396,0.00210854
172 rs117981684,rs2158067,rs4432296,rs73309734,rs8073987 0 5253.06 inf 5 0 1.66712e-05 1.62624e-05,1.71204e-05 -0.145657,0.00470841,-0.32902,-0.185821,0.328211 0.000978932,6.52677e-05,0.00211287,0.00121396,0.00210854
173 rs117981684,rs4432296,rs73309734,rs8073987,rs9907743 0 5246.59 inf 5 0 1.66509e-05 1.62268e-05,1.70824e-05 -0.142455,-0.327938,-0.185637,0.326753,-0.00489412 0.000959519,0.00210728,0.00121351,0.00210059,6.80369e-05
174 rs117981684,rs4432296,rs6503680,rs7214921,rs8073987 0 5244.69 inf 5 0 1.66448e-05 1.62499e-05,1.70613e-05 -0.144894,-0.328545,0.185414,0.00354314,0.327818 0.000975002,0.00211148,0.0012122,4.97034e-05,0.00210766
175 rs117981684,rs4432296,rs6503680,rs8064376,rs8073987 0 5243.95 inf 5 0 1.66424e-05 1.62465e-05,1.70674e-05 -0.144884,-0.328522,0.185401,0.00354195,0.327795 0.000975002,0.00211148,0.0012122,4.97034e-05,0.00210766
176 rs117981684,rs4432296,rs6503680,rs8073987,rs9889618 0 5243.75 inf 5 0 1.66418e-05 1.62416e-05,1.70491e-05 -0.144881,-0.328516,0.185398,0.327789,0.00354164 0.000975002,0.00211148,0.0012122,0.00210766,4.97034e-05
177 rs117981684,rs4432296,rs6503680,rs8073987,rs9889640 0 5243.48 inf 5 0 1.66409e-05 1.62381e-05,1.70332e-05 -0.144877,-0.328507,0.185393,0.32778,0.0035412 0.000975002,0.00211148,0.0012122,0.00210766,4.97034e-05
178 rs117981684,rs4432296,rs6503680,rs8073987,rs9914148 0 5243.36 inf 5 0 1.66405e-05 1.62497e-05,1.70715e-05 -0.144875,-0.328503,0.185391,0.327776,0.003541 0.000975002,0.00211148,0.0012122,0.00210766,4.97034e-05
179 rs117981684,rs12603327,rs4432296,rs6503680,rs8073987 0 5243.27 inf 5 0 1.66402e-05 1.62222e-05,1.70926e-05 -0.144874,0.00354085,-0.3285,0.18539,0.327773 0.000975002,4.97034e-05,0.00211148,0.0012122,0.00210766
180 rs117981684,rs4432296,rs6503680,rs8073987,rs8081900 0 5242.47 inf 5 0 1.66377e-05 1.62053e-05,1.70455e-05 -0.144862,-0.328476,0.185376,0.327749,0.00353958 0.000975002,0.00211148,0.0012122,0.00210766,4.97034e-05
181 rs117981684,rs4432296,rs6503680,rs8073987,rs9912088 0 5242.35 inf 5 0 1.66373e-05 1.62259e-05,1.70898e-05 -0.14486,-0.328472,0.185374,0.327745,0.00353937 0.000975002,0.00211148,0.0012122,0.00210766,4.97034e-05
182 rs11079034,rs117981684,rs4432296,rs6503680,rs8073987 0 5242.34 inf 5 0 1.66373e-05 1.62414e-05,1.70382e-05 0.00353936,-0.14486,-0.328471,0.185373,0.327745 4.97034e-05,0.000975002,0.00211148,0.0012122,0.00210766
183 rs117981684,rs12603330,rs4432296,rs6503680,rs8073987 0 5242.27 inf 5 0 1.66371e-05 1.62375e-05,1.70587e-05 -0.144859,0.00353925,-0.328469,0.185372,0.327742 0.000975002,4.97034e-05,0.00211148,0.0012122,0.00210766
184 rs117981684,rs4432296,rs6503680,rs8073987,rs9903204 0 5242.23 inf 5 0 1.6637e-05 1.62096e-05,1.70824e-05 -0.144859,-0.328468,0.185372,0.327741,0.00353918 0.000975002,0.00211148,0.0012122,0.00210766,4.97034e-05
185 rs117981684,rs2240010,rs4432296,rs6503680,rs8073987 0 5242.18 inf 5 0 1.66368e-05 1.62404e-05,1.70596e-05 -0.144858,0.00353911,-0.328466,0.185371,0.32774 0.000975002,4.97034e-05,0.00211148,0.0012122,0.00210766
186 rs117981684,rs4432296,rs6503680,rs7224737,rs8073987 0 5242.11 inf 5 0 1.66366e-05 1.62259e-05,1.70787e-05 -0.144857,-0.328464,0.185369,0.00353899,0.327737 0.000975002,0.00211148,0.0012122,4.97034e-05,0.00210766
187 rs117981684,rs4432296,rs6503680,rs8070446,rs8073987 0 5241.91 inf 5 0 1.6636e-05 1.62402e-05,1.70644e-05 -0.144854,-0.328458,0.185366,0.00353867,0.327731 0.000975002,0.00211148,0.0012122,4.97034e-05,0.00210766
188 rs117981684,rs2240009,rs4432296,rs6503680,rs8073987 0 5241.69 inf 5 0 1.66352e-05 1.62041e-05,1.70504e-05 -0.144851,0.00353831,-0.328451,0.185362,0.327724 0.000975002,4.97034e-05,0.00211148,0.0012122,0.00210766
189 rs117981684,rs4432296,rs6503680,rs7208907,rs8073987 0 5241.66 inf 5 0 1.66352e-05 1.62557e-05,1.70679e-05 -0.14485,-0.32845,0.185362,0.00353828,0.327724 0.000975002,0.00211148,0.0012122,4.97034e-05,0.00210766
190 rs117981684,rs4432296,rs6503680,rs731152,rs8073987 0 5241.5 inf 5 0 1.66347e-05 1.62234e-05,1.7042e-05 -0.144848,-0.328445,0.185359,0.00353802,0.327719 0.000975002,0.00211148,0.0012122,4.97034e-05,0.00210766
191 rs117981684,rs4432296,rs6503680,rs739637,rs8073987 0 5241.37 inf 5 0 1.66343e-05 1.62261e-05,1.70579e-05 -0.144846,-0.328441,0.185357,0.00353781,0.327715 0.000975002,0.00211148,0.0012122,4.97034e-05,0.00210766
192 rs117981684,rs4432296,rs6503680,rs8073987,rs8074708 0 5241 inf 5 0 1.66331e-05 1.6188e-05,1.70296e-05 -0.144841,-0.32843,0.18535,0.327703,0.00353721 0.000975002,0.00211148,0.0012122,0.00210766,4.97034e-05
193 rs117981684,rs4432296,rs6503680,rs8073987,rs8081327 0 5240.92 inf 5 0 1.66328e-05 1.62153e-05,1.70406e-05 -0.14484,-0.328427,0.185349,0.3277,0.00353708 0.000975002,0.00211148,0.0012122,0.00210766,4.97034e-05
194 rs117981684,rs4432296,rs6503680,rs8073987,rs9915255 0 5236.44 inf 5 0 1.66187e-05 1.62111e-05,1.70572e-05 -0.144774,-0.328287,0.185271,0.327561,0.00352987 0.000975002,0.00211148,0.0012122,0.00210766,4.97034e-05
195 rs117981684,rs17500235,rs4432296,rs6503680,rs8073987 0 5231.52 inf 5 0 1.66035e-05 1.61771e-05,1.70557e-05 -0.141647,0.00596891,-0.325498,0.183728,0.324826 0.000955923,8.42362e-05,0.00209474,0.00120321,0.00209128
196 rs117981684,rs2074163,rs4796770,rs73309734,rs8073987 0 5231.25 inf 5 0 9.84218e-09 2.53542e-09,2.09369e-08 0.000593216,5.98566e-05,-0.000108906,-0.000536028,-6.77914e-05 0.000278973,5.57437e-05,0.000102188,0.000241109,4.23019e-05
197 rs117981684,rs4432296,rs6503680,rs8073987,rs8080978 0 5222.95 inf 5 0 1.65752e-05 1.61473e-05,1.70028e-05 -0.144279,-0.327201,0.189116,0.330031,0.00589747 0.000973077,0.00210724,0.00123899,0.00212674,8.35645e-05
198 rs117981684,rs4432296,rs7214921,rs73309734,rs8073987 0 5221.68 inf 5 0 1.65719e-05 1.61316e-05,1.69959e-05 -0.144593,-0.327827,0.00353548,-0.184994,0.327101 0.000975002,0.00211148,4.97034e-05,0.0012122,0.00210766
199 rs117981684,rs4432296,rs73309734,rs8064376,rs8073987 0 5220.94 inf 5 0 1.65696e-05 1.61531e-05,1.69589e-05 -0.144582,-0.327804,-0.184981,0.0035343,0.327079 0.000975002,0.00211148,0.0012122,4.97034e-05,0.00210766
200 rs117981684,rs4432296,rs73309734,rs8073987,rs9889618 0 5220.74 inf 5 0 1.6569e-05 1.61289e-05,1.6997e-05 -0.144579,-0.327798,-0.184978,0.327072,0.00353398 0.000975002,0.00211148,0.0012122,0.00210766,4.97034e-05
201 rs117981684,rs4432296,rs73309734,rs8073987,rs9889640 0 5220.47 inf 5 0 1.65681e-05 1.61658e-05,1.69781e-05 -0.144575,-0.327789,-0.184973,0.327064,0.00353354 0.000975002,0.00211148,0.0012122,0.00210766,4.97034e-05
202 rs117981684,rs4432296,rs73309734,rs8073987,rs9914148 0 5220.35 inf 5 0 1.65677e-05 1.61428e-05,1.6986e-05 -0.144574,-0.327785,-0.184971,0.32706,0.00353334 0.000975002,0.00211148,0.0012122,0.00210766,4.97034e-05
203 rs117981684,rs12603327,rs4432296,rs73309734,rs8073987 0 5220.26 inf 5 0 1.65674e-05 1.61341e-05,1.69768e-05 -0.144572,0.0035332,-0.327783,-0.18497,0.327057 0.000975002,4.97034e-05,0.00211148,0.0012122,0.00210766
204 rs117981684,rs17500235,rs4796770,rs73309734,rs8073987 0 5220.05 inf 5 0 1.24486e-08 3.56611e-09,2.49092e-08 0.000589083,0.000168046,-4.70489e-05,-0.000529883,-6.72239e-05 0.00027898,7.56015e-05,8.98324e-05,0.000241123,4.22874e-05
205 rs117981684,rs4432296,rs73309734,rs8073987,rs8081900 0 5219.47 inf 5 0 1.65649e-05 1.61488e-05,1.69902e-05 -0.144561,-0.327758,-0.184956,0.327033,0.00353192 0.000975002,0.00211148,0.0012122,0.00210766,4.97034e-05
206 rs117981684,rs4432296,rs73309734,rs8073987,rs9912088 0 5219.34 inf 5 0 1.65645e-05 1.61468e-05,1.69929e-05 -0.144559,-0.327754,-0.184954,0.327029,0.00353172 0.000975002,0.00211148,0.0012122,0.00210766,4.97034e-05
207 rs11079034,rs117981684,rs4432296,rs73309734,rs8073987 0 5219.33 inf 5 0 1.65645e-05 1.62033e-05,1.69917e-05 0.00353171,-0.144559,-0.327754,-0.184953,0.327028 4.97034e-05,0.000975002,0.00211148,0.0012122,0.00210766
208 rs117981684,rs12603330,rs4432296,rs73309734,rs8073987 0 5219.26 inf 5 0 1.65643e-05 1.6154e-05,1.69897e-05 -0.144558,0.00353159,-0.327751,-0.184952,0.327026 0.000975002,4.97034e-05,0.00211148,0.0012122,0.00210766
209 rs117981684,rs4432296,rs73309734,rs8073987,rs9903204 0 5219.22 inf 5 0 1.65642e-05 1.61563e-05,1.69981e-05 -0.144557,-0.32775,-0.184951,0.327025,0.00353153 0.000975002,0.00211148,0.0012122,0.00210766,4.97034e-05
210 rs117981684,rs2240010,rs4432296,rs73309734,rs8073987 0 5219.18 inf 5 0 1.6564e-05 1.61243e-05,1.69879e-05 -0.144557,0.00353145,-0.327749,-0.184951,0.327023 0.000975002,4.97034e-05,0.00211148,0.0012122,0.00210766
211 rs117981684,rs4432296,rs7224737,rs73309734,rs8073987 0 5219.1 inf 5 0 1.65638e-05 1.61424e-05,1.70238e-05 -0.144556,-0.327746,0.00353133,-0.184949,0.327021 0.000975002,0.00211148,4.97034e-05,0.0012122,0.00210766
212 rs117981684,rs4432296,rs73309734,rs8070446,rs8073987 0 5218.9 inf 5 0 1.65632e-05 1.61474e-05,1.69873e-05 -0.144553,-0.32774,-0.184946,0.00353102,0.327015 0.000975002,0.00211148,0.0012122,4.97034e-05,0.00210766
213 rs117981684,rs2240009,rs4432296,rs73309734,rs8073987 0 5218.68 inf 5 0 1.65625e-05 1.61528e-05,1.69623e-05 -0.144549,0.00353066,-0.327733,-0.184942,0.327008 0.000975002,4.97034e-05,0.00211148,0.0012122,0.00210766
214 rs117981684,rs4432296,rs7208907,rs73309734,rs8073987 0 5218.66 inf 5 0 1.65624e-05 1.61722e-05,1.69886e-05 -0.144549,-0.327733,0.00353062,-0.184942,0.327007 0.000975002,0.00211148,4.97034e-05,0.0012122,0.00210766
215 rs117981684,rs4432296,rs731152,rs73309734,rs8073987 0 5218.5 inf 5 0 1.65619e-05 1.61254e-05,1.69754e-05 -0.144547,-0.327728,0.00353036,-0.184939,0.327002 0.000975002,0.00211148,4.97034e-05,0.0012122,0.00210766
216 rs117981684,rs4432296,rs73309734,rs739637,rs8073987 0 5218.37 inf 5 0 1.65615e-05 1.6151e-05,1.69542e-05 -0.144545,-0.327724,-0.184937,0.00353015,0.326998 0.000975002,0.00211148,0.0012122,4.97034e-05,0.00210766
217 rs117981684,rs4432296,rs73309734,rs8073987,rs8074708 0 5218 inf 5 0 1.65603e-05 1.6139e-05,1.69597e-05 -0.14454,-0.327712,-0.18493,0.326987,0.00352956 0.000975002,0.00211148,0.0012122,0.00210766,4.97034e-05
218 rs117981684,rs4432296,rs73309734,rs8073987,rs8081327 0 5217.91 inf 5 0 1.656e-05 1.6153e-05,1.69851e-05 -0.144538,-0.327709,-0.184929,0.326984,0.00352942 0.000975002,0.00211148,0.0012122,0.00210766,4.97034e-05
219 rs117981684,rs4796770,rs73309734,rs8073987,rs886238 0 5216.35 inf 5 0 9.28132e-09 2.31656e-09,1.97973e-08 0.0005878,-5.64582e-05,-0.000546398,-6.51885e-05,2.18591e-05 0.000279142,8.97337e-05,0.000241317,4.23518e-05,3.76017e-05
220 rs117981684,rs4432296,rs73309734,rs8073987,rs9915255 0 5213.45 inf 5 0 1.65459e-05 1.61301e-05,1.69647e-05 -0.144473,-0.327569,-0.184851,0.326845,0.00352222 0.000975002,0.00211148,0.0012122,0.00210766,4.97034e-05
221 rs117981684,rs148806855,rs4796770,rs73309734,rs8073987 0 5213.04 inf 5 0 9.53063e-09 2.65529e-09,1.91908e-08 0.000598322,9.98046e-05,-5.40172e-05,-0.000543972,-6.62966e-05 0.000279034,0.000119267,8.97792e-05,0.000241121,4.22875e-05
222 rs117981684,rs17500235,rs4432296,rs73309734,rs8073987 0 5208.72 inf 5 0 1.65313e-05 1.61168e-05,1.69901e-05 -0.141354,0.00595643,-0.324791,-0.183314,0.324121 0.000955923,8.42362e-05,0.00209474,0.00120322,0.00209128
223 rs117981684,rs4432296,rs73309734,rs8073987,rs8080978 0 5199.47 inf 5 0 1.65009e-05 1.60899e-05,1.693e-05 -0.143971,-0.326469,-0.188677,0.329292,0.00588322 0.000973077,0.00210724,0.00123899,0.00212674,8.35645e-05
224 rs117981684,rs139097704,rs4432296,rs6503680,rs8073987 0 5150.01 inf 5 0 1.63455e-05 1.59457e-05,1.67545e-05 -0.141375,0.00725175,-0.322368,0.181714,0.322988 0.000961111,0.000106396,0.0020907,0.00119935,0.00209561
225 rs117981684,rs4432296,rs6503680,rs79758064,rs8073987 0 5149.81 inf 5 0 1.63448e-05 1.59377e-05,1.67647e-05 -0.141372,-0.322361,0.18171,0.00725103,0.322982 0.000961111,0.0020907,0.00119935,0.000106396,0.00209561
226 rs117981684,rs4432296,rs6503680,rs74252722,rs8073987 0 5149.47 inf 5 0 1.63438e-05 1.59232e-05,1.67777e-05 -0.141367,-0.322351,0.181705,0.00724982,0.322972 0.000961111,0.0020907,0.00119935,0.000106396,0.00209561
227 rs117981684,rs4432296,rs6503680,rs74252725,rs8073987 0 5148.92 inf 5 0 1.6342e-05 1.59248e-05,1.67803e-05 -0.141359,-0.322334,0.181695,0.00724785,0.322954 0.000961111,0.0020907,0.00119935,0.000106396,0.00209561
228 rs117981684,rs4432296,rs6503680,rs6503687,rs8073987 0 5147.42 inf 5 0 1.63374e-05 1.59428e-05,1.67586e-05 -0.142151,-0.322499,0.18202,0.00334694,0.321793 0.000966357,0.00209206,0.00120154,4.9168e-05,0.00208835
229 rs117981684,rs34891485,rs4432296,rs6503680,rs8073987 0 5142.97 inf 5 0 1.63237e-05 1.59186e-05,1.67368e-05 -0.139371,0.00625394,-0.320348,0.180875,0.319566 0.000949262,9.20768e-05,0.00207918,0.00119491,0.002075
230 rs117981684,rs4432296,rs6503680,rs7219220,rs8073987 0 5141.71 inf 5 0 1.63193e-05 1.59323e-05,1.67268e-05 -0.142068,-0.32232,0.18192,0.00333742,0.321615 0.000966357,0.00209206,0.00120154,4.9168e-05,0.00208835
231 rs117981684,rs139097704,rs4432296,rs73309734,rs8073987 0 5127.46 inf 5 0 1.62741e-05 1.58871e-05,1.66741e-05 -0.141082,0.00723627,-0.321665,-0.181303,0.322284 0.000961111,0.000106396,0.0020907,0.00119936,0.00209561
232 rs117981684,rs4432296,rs73309734,rs79758064,rs8073987 0 5127.26 inf 5 0 1.62735e-05 1.58985e-05,1.66859e-05 -0.141079,-0.321659,-0.181299,0.00723554,0.322278 0.000961111,0.0020907,0.00119936,0.000106396,0.00209561
233 rs117981684,rs4432296,rs73309734,rs74252722,rs8073987 0 5126.92 inf 5 0 1.62724e-05 1.58697e-05,1.66789e-05 -0.141074,-0.321648,-0.181293,0.00723434,0.322267 0.000961111,0.0020907,0.00119936,0.000106396,0.00209561
234 rs117981684,rs11869069,rs4432296,rs6503680,rs8073987 0 5126.62 inf 5 0 1.62717e-05 1.5838e-05,1.66984e-05 -0.141588,0.00331109,-0.321258,0.181334,0.320564 0.000964653,4.91522e-05,0.00208823,0.00119951,0.00208458
235 rs117981684,rs4432296,rs73309734,rs74252725,rs8073987 0 5126.37 inf 5 0 1.62707e-05 1.58455e-05,1.67011e-05 -0.141067,-0.321631,-0.181284,0.00723236,0.32225 0.000961111,0.0020907,0.00119936,0.000106396,0.00209561
236 rs117981684,rs4432296,rs6503687,rs73309734,rs8073987 0 5124.83 inf 5 0 1.62659e-05 1.58466e-05,1.66717e-05 -0.141856,-0.321794,0.00333971,-0.181607,0.32109 0.000966357,0.00209206,4.9168e-05,0.00120155,0.00208835
237 rs117981684,rs34891485,rs4432296,rs73309734,rs8073987 0 5120.52 inf 5 0 1.62526e-05 1.58278e-05,1.66636e-05 -0.139083,0.00624082,-0.319652,-0.180467,0.318872 0.000949263,9.20768e-05,0.00207918,0.00119491,0.002075
238 rs117981684,rs4432296,rs7219220,rs73309734,rs8073987 0 5119.13 inf 5 0 1.62479e-05 1.58424e-05,1.66304e-05 -0.141773,-0.321616,0.00333019,-0.181508,0.320912 0.000966357,0.00209206,4.9168e-05,0.00120155,0.00208835
239 rs117981684,rs11869069,rs4432296,rs73309734,rs8073987 0 5104.11 inf 5 0 1.62005e-05 1.57762e-05,1.66327e-05 -0.141294,0.00330393,-0.320556,-0.180923,0.319863 0.000964653,4.91522e-05,0.00208823,0.00119951,0.00208458
240 rs117981684,rs4432296,rs56162439,rs6503680,rs8073987 0 4967.66 inf 5 0 1.57693e-05 1.53449e-05,1.61762e-05 -0.135885,-0.312158,0.00405254,0.176164,0.311824 0.000942341,0.00206123,6.56898e-05,0.00118428,0.00205993
241 rs117981684,rs2023798,rs4796770,rs73309734,rs8073987 0 4955.06 inf 5 0 9.09794e-09 2.07992e-09,2.02964e-08 0.000593469,-1.01684e-05,-5.68402e-05,-0.000545937,-6.56674e-05 0.000278973,3.80392e-05,8.97482e-05,0.000242047,4.24171e-05
242 rs117981684,rs4432296,rs56162439,rs73309734,rs8073987 0 4945.8 inf 5 0 1.57001e-05 1.52935e-05,1.6108e-05 -0.135602,-0.311475,0.00404367,-0.175763,0.311141 0.000942341,0.00206123,6.56898e-05,0.00118428,0.00205993
243 rs117981684,rs2074156,rs4796770,rs73309734,rs8073987 0 4900.12 inf 5 0 9.60279e-09 2.62208e-09,2.0331e-08 0.000592502,4.99059e-05,-9.90446e-05,-0.000536362,-6.75774e-05 0.000278975,5.56188e-05,0.000101538,0.000241115,4.23016e-05
244 rs117981684,rs2074157,rs4796770,rs73309734,rs8073987 0 4900.06 inf 5 0 9.5999e-09 2.59765e-09,2.04598e-08 0.000592504,4.97757e-05,-9.89333e-05,-0.000536372,-6.75747e-05 0.000278975,5.56188e-05,0.000101538,0.000241115,4.23016e-05
245 rs117981684,rs2074158,rs4796770,rs73309734,rs8073987 0 4899.49 inf 5 0 9.5718e-09 2.77401e-09,2.07001e-08 0.000592529,4.84901e-05,-9.7835e-05,-0.00053647,-6.75485e-05 0.000278975,5.56188e-05,0.000101538,0.000241115,4.23016e-05
246 rs117981684,rs35370188,rs4432296,rs6503680,rs8073987 0 4821.33 inf 5 0 1.5307e-05 1.49252e-05,1.57328e-05 -0.133072,0.00346906,-0.301716,0.170496,0.301006 0.000937605,6.19866e-05,0.0020222,0.00116418,0.00201835
247 rs117981684,rs35370188,rs4432296,rs73309734,rs8073987 0 4800.17 inf 5 0 1.524e-05 1.48381e-05,1.56319e-05 -0.132796,0.00346162,-0.301057,-0.170108,0.300348 0.000937605,6.19866e-05,0.0020222,0.00116418,0.00201835
248 rs117981684,rs4432296,rs6503680,rs74875524,rs8073987 0 4784.67 inf 5 0 1.5191e-05 1.47951e-05,1.56184e-05 -0.130215,-0.300432,0.170307,-0.00765653,0.299532 0.000922161,0.00202127,0.00116719,0.000140653,0.0020161
249 rs117251974,rs117981684,rs4432296,rs6503680,rs8073987 0 4783.48 inf 5 0 1.51873e-05 1.48103e-05,1.55943e-05 -0.00764944,-0.130199,-0.300394,0.170285,0.299495 0.000140653,0.000922161,0.00202127,0.00116719,0.0020161
250 rs117981684,rs146871023,rs4432296,rs6503680,rs8073987 0 4770.16 inf 5 0 1.51456e-05 1.47642e-05,1.55697e-05 -0.129111,0.00505332,-0.296878,0.167734,0.296119 0.000916484,9.38952e-05,0.00200073,0.00115217,0.00199657
251 rs117981684,rs4432296,rs73309734,rs74875524,rs8073987 0 4763.53 inf 5 0 1.51242e-05 1.47344e-05,1.55362e-05 -0.129944,-0.299772,-0.169917,-0.00763933,0.298874 0.000922161,0.00202127,0.00116719,0.000140653,0.0020161
252 rs117251974,rs117981684,rs4432296,rs73309734,rs8073987 0 4762.35 inf 5 0 1.51204e-05 1.47002e-05,1.553e-05 -0.00763224,-0.129928,-0.299734,-0.169896,0.298836 0.000140653,0.000922161,0.00202127,0.00116719,0.0020161
253 rs117981684,rs145514085,rs4432296,rs6503680,rs8073987 0 4761.94 inf 5 0 1.51192e-05 1.47184e-05,1.55248e-05 -0.129573,0.00670748,-0.298705,0.169219,0.298135 0.000920028,0.000125454,0.00201441,0.00116264,0.00201147
254 rs117981684,rs146871023,rs4432296,rs73309734,rs8073987 0 4749.35 inf 5 0 1.50797e-05 1.4692e-05,1.55073e-05 -0.128846,0.00504299,-0.296233,-0.167355,0.295475 0.000916484,9.38952e-05,0.00200073,0.00115217,0.00199657
255 rs117981684,rs145514085,rs4432296,rs73309734,rs8073987 0 4740.94 inf 5 0 1.50528e-05 1.46451e-05,1.54696e-05 -0.129304,0.0066926,-0.298049,-0.168832,0.29748 0.000920028,0.000125454,0.00201441,0.00116264,0.00201147
256 rs117981684,rs148806855,rs4432296,rs6503680,rs8073987 0 4715.65 inf 5 0 1.49731e-05 1.45926e-05,1.54023e-05 -0.127938,0.0065274,-0.295017,0.16717,0.294438 0.000913617,0.00012691,0.00199929,0.00115448,0.00199627
257 rs117981684,rs4432296,rs6503680,rs75140957,rs8073987 0 4709.03 inf 5 0 1.49521e-05 1.4554e-05,1.53467e-05 -0.12808,-0.294458,0.166257,0.00325034,0.293827 0.000915056,0.00199692,0.00114929,6.35625e-05,0.00199355
258 rs117981684,rs4432296,rs6503680,rs73309793,rs8073987 0 4705.33 inf 5 0 1.49404e-05 1.45655e-05,1.53142e-05 -0.128107,-0.294338,0.167081,-0.00258916,0.294081 0.000915545,0.00199687,0.0011551,5.07986e-05,0.00199601
259 rs117981684,rs4796770,rs73309734,rs73311676,rs8073987 0 4700.81 inf 5 0 9.09815e-09 2.23847e-09,1.97758e-08 0.000592338,-5.7588e-05,-0.000539614,-2.13561e-05,-6.65578e-05 0.000279004,8.98416e-05,0.000241087,7.97234e-05,4.22863e-05
260 rs117981684,rs148806855,rs4432296,rs73309734,rs8073987 0 4694.9 inf 5 0 1.49074e-05 1.4511e-05,1.5293e-05 -0.127673,0.00651318,-0.294372,-0.166789,0.293793 0.000913617,0.00012691,0.00199929,0.00115448,0.00199627
261 rs117981684,rs4432296,rs6503680,rs7224322,rs8073987 0 4692.65 inf 5 0 1.49004e-05 1.44999e-05,1.53302e-05 -0.127578,-0.293423,0.16676,-0.00212428,0.292563 0.000913264,0.00199336,0.00115446,4.2154e-05,0.00198847
262 rs112120502,rs117981684,rs4432296,rs6503680,rs8073987 0 4692.07 inf 5 0 1.48985e-05 1.44863e-05,1.53176e-05 -0.00212315,-0.127571,-0.293406,0.16675,0.292545 4.2154e-05,0.000913264,0.00199336,0.00115446,0.00198847
263 rs117981684,rs4432296,rs73309734,rs75140957,rs8073987 0 4688.39 inf 5 0 1.48868e-05 1.45108e-05,1.53128e-05 -0.127816,-0.293816,-0.165879,0.0032435,0.293186 0.000915056,0.00199692,0.0011493,6.35625e-05,0.00199355
264 rs117981684,rs4432296,rs6503680,rs734409,rs8073987 0 4688.31 inf 5 0 1.48867e-05 1.45004e-05,1.52753e-05 -0.127303,-0.292889,0.165131,0.0023765,0.291834 0.000911895,0.0019907,0.00114435,4.73459e-05,0.00198454
265 rs117981684,rs4432296,rs73309734,rs73309793,rs8073987 0 4684.59 inf 5 0 1.48748e-05 1.4502e-05,1.52788e-05 -0.127841,-0.293692,-0.166699,-0.00258344,0.293436 0.000915545,0.00199687,0.0011551,5.07986e-05,0.00199601
266 rs117981684,rs4796770,rs73309734,rs75140957,rs8073987 0 4672.66 inf 5 0 9.76719e-09 2.37392e-09,2.12157e-08 0.000590576,-5.0119e-05,-0.000533917,6.12208e-05,-6.72887e-05 0.000278987,8.99446e-05,0.000241156,5.99161e-05,4.22924e-05
267 rs117981684,rs4432296,rs7224322,rs73309734,rs8073987 0 4671.96 inf 5 0 1.48349e-05 1.44546e-05,1.52217e-05 -0.127314,-0.29278,-0.00211956,-0.166379,0.291921 0.000913264,0.00199336,4.2154e-05,0.00115446,0.00198847
268 rs112120502,rs117981684,rs4432296,rs73309734,rs8073987 0 4671.38 inf 5 0 1.48331e-05 1.44559e-05,1.5253e-05 -0.00211843,-0.127306,-0.292762,-0.166369,0.291903 4.2154e-05,0.000913264,0.00199336,0.00115446,0.00198847
269 rs117981684,rs4432296,rs73309734,rs734409,rs8073987 0 4667.82 inf 5 0 1.48219e-05 1.44103e-05,1.52198e-05 -0.127042,-0.292252,-0.164756,0.00237162,0.291199 0.000911895,0.0019907,0.00114436,4.73459e-05,0.00198454
270 rs117981684,rs4432296,rs6503680,rs79089478,rs8073987 0 4624.5 inf 5 0 1.4685e-05 1.43227e-05,1.50921e-05 -0.125455,-0.289291,0.163915,0.00593057,0.288643 0.000905559,0.00197967,0.0011435,0.000125709,0.00197616
271 rs117981684,rs2230326,rs4432296,rs6503680,rs8073987 0 4624.37 inf 5 0 1.46845e-05 1.43055e-05,1.50822e-05 -0.127555,0.00245503,-0.28975,0.163534,0.289114 0.000919623,5.20462e-05,0.0019828,0.00114102,0.00197936
272 rs117981684,rs4432296,rs6503680,rs731151,rs8073987 0 4623.98 inf 5 0 1.46833e-05 1.42925e-05,1.50633e-05 -0.127549,-0.289738,0.163528,0.00245405,0.289102 0.000919623,0.0019828,0.00114102,5.20462e-05,0.00197936
273 rs117981684,rs4432296,rs6503680,rs8073987,rs886238 0 4622.36 inf 5 0 1.4678e-05 1.43011e-05,1.50813e-05 -0.125747,-0.290216,0.163693,0.289508,-0.00187222 0.000907578,0.00198643,0.00114228,0.00198249,3.97738e-05
274 rs117981684,rs4432296,rs73309734,rs79089478,rs8073987 0 4604.16 inf 5 0 1.46206e-05 1.42453e-05,1.49953e-05 -0.125196,-0.288658,-0.163541,0.0059177,0.288011 0.000905559,0.00197967,0.0011435,0.000125709,0.00197616
275 rs117981684,rs2230326,rs4432296,rs73309734,rs8073987 0 4604.07 inf 5 0 1.46202e-05 1.42066e-05,1.50066e-05 -0.127292,0.00244982,-0.289118,-0.163162,0.288482 0.000919623,5.20462e-05,0.0019828,0.00114102,0.00197936
276 rs117981684,rs4432296,rs731151,rs73309734,rs8073987 0 4603.69 inf 5 0 1.4619e-05 1.42064e-05,1.50212e-05 -0.127286,-0.289106,0.00244884,-0.163156,0.28847 0.000919623,0.0019828,5.20462e-05,0.00114102,0.00197936
277 rs117981684,rs4432296,rs73309734,rs8073987,rs886238 0 4602.04 inf 5 0 1.46137e-05 1.4216e-05,1.49681e-05 -0.125488,-0.289582,-0.16332,0.288875,-0.0018682 0.000907578,0.00198643,0.00114228,0.00198249,3.97738e-05
278 rs117362833,rs117981684,rs4432296,rs6503680,rs8073987 0 4570.87 inf 5 0 1.45154e-05 1.4124e-05,1.48992e-05 0.00415319,-0.124379,-0.286038,0.16167,0.285321 9.33675e-05,0.000903218,0.00196882,0.00113482,0.00196482
279 rs117981684,rs11870415,rs4432296,rs6503680,rs8073987 0 4570.22 inf 5 0 1.45133e-05 1.41392e-05,1.49095e-05 -0.124774,0.00231824,-0.286815,0.161913,0.286356 0.000905849,5.21556e-05,0.00197428,0.00113649,0.00197204
280 rs117981684,rs4432296,rs6503680,rs8073987,rs9902341 0 4559.48 inf 5 0 1.44795e-05 1.40567e-05,1.49193e-05 -0.125475,-0.285263,0.161033,0.284642,0.00225944 0.000911748,0.00196594,0.00113194,0.00196259,5.1481e-05
281 rs117981684,rs1557746,rs4796770,rs73309734,rs8073987 0 4556.76 inf 5 0 9.61908e-09 2.50307e-09,2.03763e-08 0.000592417,5.0467e-05,-9.94913e-05,-0.000536203,-6.74982e-05 0.000278975,5.54352e-05,0.000101448,0.000241117,4.22989e-05
282 rs117981684,rs2074155,rs4796770,rs73309734,rs8073987 0 4556.58 inf 5 0 9.60572e-09 2.26443e-09,2.02814e-08 0.000592429,4.98727e-05,-9.8984e-05,-0.00053625,-6.74872e-05 0.000278975,5.54352e-05,0.000101448,0.000241117,4.22989e-05
283 rs117981684,rs16967487,rs4796770,rs73309734,rs8073987 0 4556 inf 5 0 9.56283e-09 2.53987e-09,2.07319e-08 0.000592469,4.79137e-05,-9.73116e-05,-0.000536403,-6.74506e-05 0.000278975,5.54352e-05,0.000101448,0.000241117,4.22989e-05
284 rs117362833,rs117981684,rs4432296,rs73309734,rs8073987 0 4550.8 inf 5 0 1.44519e-05 1.40748e-05,1.48566e-05 0.00414441,-0.124123,-0.285414,-0.161301,0.284698 9.33675e-05,0.000903218,0.00196882,0.00113482,0.00196482
285 rs117981684,rs11870415,rs4432296,rs73309734,rs8073987 0 4550.12 inf 5 0 1.44497e-05 1.40929e-05,1.48214e-05 -0.124516,0.00231324,-0.286188,-0.161544,0.285729 0.000905849,5.21556e-05,0.00197428,0.00113649,0.00197204
286 rs117981684,rs12325861,rs4432296,rs6503680,rs8073987 0 4543.87 inf 5 0 1.443e-05 1.40088e-05,1.48625e-05 -0.125239,0.00221687,-0.284782,0.160769,0.284163 0.000911748,5.1481e-05,0.00196594,0.00113194,0.00196259
287 rs11079035,rs117981684,rs4432296,rs6503680,rs8073987 0 4543.77 inf 5 0 1.44297e-05 1.40585e-05,1.48329e-05 0.00221659,-0.125237,-0.284779,0.160767,0.284159 5.1481e-05,0.000911748,0.00196594,0.00113194,0.00196259
288 rs117981684,rs4432296,rs73309734,rs8073987,rs9902341 0 4539.5 inf 5 0 1.44162e-05 1.40116e-05,1.48127e-05 -0.125217,-0.284641,-0.160666,0.284021,0.00225475 0.000911748,0.00196594,0.00113194,0.00196259,5.1481e-05
289 rs117981684,rs1557745,rs4796770,rs73309734,rs8073987 0 4532.23 inf 5 0 9.31566e-09 2.17433e-09,2.04374e-08 0.000594157,-3.4524e-05,-2.69362e-05,-0.000542859,-6.59134e-05 0.000278975,5.54352e-05,0.000101448,0.000241117,4.22989e-05
290 rs117981684,rs2074163,rs4432296,rs6503680,rs8073987 0 4527.07 inf 5 0 1.4377e-05 1.40154e-05,1.47737e-05 -0.124201,0.00215422,-0.28348,0.16046,0.282824 0.000906128,5.11038e-05,0.00196058,0.00113181,0.00195698
291 rs117981684,rs12325861,rs4432296,rs73309734,rs8073987 0 4523.92 inf 5 0 1.43669e-05 1.39808e-05,1.47599e-05 -0.12498,0.00221218,-0.28416,-0.160403,0.283542 0.000911748,5.1481e-05,0.00196594,0.00113194,0.00196259
292 rs11079035,rs117981684,rs4432296,rs73309734,rs8073987 0 4523.82 inf 5 0 1.43666e-05 1.40019e-05,1.47665e-05 0.0022119,-0.124979,-0.284157,-0.160401,0.283539 5.1481e-05,0.000911748,0.00196594,0.00113194,0.00196259
293 rs117981684,rs2074163,rs4432296,rs73309734,rs8073987 0 4507.15 inf 5 0 1.43139e-05 1.39333e-05,1.47162e-05 -0.123945,0.00214957,-0.282859,-0.160094,0.282205 0.000906128,5.11038e-05,0.00196058,0.00113182,0.00195698
294 rs117981684,rs4432296,rs55743352,rs6503680,rs8073987 0 4493.62 inf 5 0 1.42712e-05 1.38671e-05,1.4666e-05 -0.121267,-0.281907,0.0015974,0.160579,0.281246 0.00089015,0.00195691,3.9652e-05,0.00113692,0.00195324
295 rs117981684,rs13380830,rs4432296,rs6503680,rs8073987 0 4487.84 inf 5 0 1.4253e-05 1.38653e-05,1.46098e-05 -0.123418,0.0020364,-0.280866,0.158588,0.280261 0.000904702,5.09692e-05,0.00195098,0.00112392,0.00194771
296 rs117981684,rs4432296,rs62074958,rs6503680,rs8073987 0 4484.98 inf 5 0 1.42437e-05 1.38526e-05,1.46238e-05 -0.121727,-0.281202,-0.00181099,0.158873,0.281473 0.000893553,0.0019539,4.55188e-05,0.0011261,0.00195681
297 rs117981684,rs4432296,rs56072341,rs6503680,rs8073987 0 4483.16 inf 5 0 1.42381e-05 1.38327e-05,1.46138e-05 -0.122273,-0.280968,0.00341851,0.158839,0.280773 0.000897214,0.00195267,8.61458e-05,0.00112608,0.00195224
298 rs117981684,rs35694322,rs4432296,rs6503680,rs8073987 0 4478.48 inf 5 0 1.42233e-05 1.38373e-05,1.46198e-05 -0.122194,-0.00155145,-0.28096,0.159878,0.280412 0.000897116,3.93665e-05,0.00195362,0.00113391,0.00195074
299 rs117981684,rs4432296,rs55743352,rs73309734,rs8073987 0 4473.69 inf 5 0 1.42081e-05 1.38192e-05,1.45797e-05 -0.121015,-0.281285,0.00159359,-0.160209,0.280625 0.00089015,0.00195691,3.9652e-05,0.00113693,0.00195324
300 rs117981684,rs13380830,rs4432296,rs73309734,rs8073987 0 4468.15 inf 5 0 1.41907e-05 1.38037e-05,1.46034e-05 -0.123164,0.00203219,-0.280253,-0.158227,0.279649 0.000904702,5.09692e-05,0.00195098,0.00112392,0.00194771
301 rs117981684,rs4432296,rs62074958,rs73309734,rs8073987 0 4465.26 inf 5 0 1.41813e-05 1.37886e-05,1.45664e-05 -0.121476,-0.280587,-0.00180712,-0.15851,0.280857 0.000893553,0.0019539,4.55188e-05,0.0011261,0.00195681
302 rs117981684,rs4432296,rs56072341,rs73309734,rs8073987 0 4463.45 inf 5 0 1.41757e-05 1.38063e-05,1.46086e-05 -0.122021,-0.280354,0.00341118,-0.158476,0.280159 0.000897214,0.00195267,8.61458e-05,0.00112608,0.00195224
303 rs117981684,rs35694322,rs4432296,rs73309734,rs8073987 0 4458.64 inf 5 0 1.41605e-05 1.38015e-05,1.45425e-05 -0.12194,-0.00154778,-0.280341,-0.15951,0.279793 0.000897116,3.93665e-05,0.00195362,0.00113391,0.00195074
304 rs11079032,rs117981684,rs4432296,rs6503680,rs8073987 0 4421.94 inf 5 0 1.40447e-05 1.36658e-05,1.44162e-05 -0.00141869,-0.12046,-0.27697,0.157599,0.276472 3.94563e-05,0.000890736,0.00193813,0.00112512,0.00193558
305 rs117981684,rs4432296,rs56226159,rs6503680,rs8073987 0 4416.56 inf 5 0 1.40276e-05 1.36632e-05,1.44148e-05 -0.120565,-0.277128,0.00314986,0.156696,0.2768 0.000891927,0.0019404,8.84551e-05,0.00111946,0.00193907
306 rs117981684,rs145490199,rs4432296,rs6503680,rs8073987 0 4405.35 inf 5 0 1.39922e-05 1.36113e-05,1.43654e-05 -0.120085,0.00260474,-0.276001,0.156031,0.275734 0.000889744,7.4683e-05,0.00193497,0.00111629,0.00193402
307 rs117981684,rs2079009,rs4432296,rs6503680,rs8073987 0 4403.05 inf 5 0 1.39848e-05 1.35982e-05,1.43766e-05 -0.120513,-0.00136191,-0.276612,0.157006,0.275976 0.000892892,3.92198e-05,0.0019398,0.0011234,0.00193626
308 rs11079032,rs117981684,rs4432296,rs73309734,rs8073987 0 4402.39 inf 5 0 1.39827e-05 1.36039e-05,1.4374e-05 -0.00141538,-0.12021,-0.276361,-0.157237,0.275864 3.94563e-05,0.000890737,0.00193813,0.00112512,0.00193558
309 rs117981684,rs4432296,rs56226159,rs73309734,rs8073987 0 4397.11 inf 5 0 1.3966e-05 1.35674e-05,1.43534e-05 -0.120316,-0.276521,0.00314299,-0.156338,0.276194 0.000891927,0.0019404,8.84551e-05,0.00111946,0.00193907
310 rs117981684,rs12953110,rs4432296,rs6503680,rs8073987 0 4395.19 inf 5 0 1.396e-05 1.35851e-05,1.43268e-05 -0.120536,0.00221624,-0.276099,0.156658,0.275503 0.000893887,6.48028e-05,0.00193792,0.00112194,0.00193467
311 rs117981684,rs4432296,rs62076885,rs6503680,rs8073987 0 4394.34 inf 5 0 1.39572e-05 1.36011e-05,1.43318e-05 -0.119338,-0.275536,-0.00153889,0.155712,0.275686 0.000885877,0.00193412,4.50764e-05,0.00111543,0.00193621
312 rs117981684,rs145490199,rs4432296,rs73309734,rs8073987 0 4385.99 inf 5 0 1.39309e-05 1.35434e-05,1.43197e-05 -0.119838,0.00259924,-0.275397,-0.155675,0.275131 0.000889744,7.4683e-05,0.00193497,0.00111629,0.00193402
313 rs117981684,rs2079009,rs4432296,rs73309734,rs8073987 0 4383.56 inf 5 0 1.39232e-05 1.35385e-05,1.43352e-05 -0.120263,-0.00135869,-0.276003,-0.156645,0.275368 0.000892892,3.92198e-05,0.0019398,0.0011234,0.00193626
314 rs117981684,rs12953110,rs4432296,rs73309734,rs8073987 0 4375.74 inf 5 0 1.38984e-05 1.35125e-05,1.42805e-05 -0.120286,0.00221103,-0.275491,-0.156298,0.274896 0.000893887,6.48028e-05,0.00193792,0.00112194,0.00193467
315 rs117981684,rs4432296,rs6503680,rs78802523,rs8073987 0 4375.1 inf 5 0 1.38965e-05 1.35143e-05,1.4302e-05 -0.119349,-0.274766,0.155768,0.00301352,0.274523 0.000887589,0.00193297,0.0011182,9.18205e-05,0.00193227
316 rs117981684,rs4432296,rs62076885,rs73309734,rs8073987 0 4375.01 inf 5 0 1.3896e-05 1.35226e-05,1.42692e-05 -0.119092,-0.274933,-0.00153561,-0.155357,0.275083 0.000885877,0.00193412,4.50764e-05,0.00111543,0.00193621
317 rs117981684,rs11868073,rs4432296,rs6503680,rs8073987 0 4357.95 inf 5 0 1.38424e-05 1.34626e-05,1.42327e-05 -0.118616,0.00260169,-0.273286,0.154748,0.272722 0.000884277,8.23476e-05,0.00192628,0.00111318,0.00192324
318 rs117981684,rs4432296,rs73309734,rs78802523,rs8073987 0 4355.77 inf 5 0 1.38353e-05 1.34681e-05,1.42207e-05 -0.119102,-0.274162,-0.15541,0.00300653,0.273919 0.000887589,0.00193297,0.0011182,9.18206e-05,0.00193227
319 rs117981684,rs4796770,rs4796771,rs73309734,rs8073987 0 4347.36 inf 5 0 9.88877e-09 2.74983e-09,2.16104e-08 0.000592428,-0.00010792,5.9351e-05,-0.000534459,-6.77067e-05 0.000278974,0.000101123,5.37183e-05,0.000241133,4.22991e-05
320 rs117981684,rs4432296,rs6503680,rs73311606,rs8073987 0 4338.87 inf 5 0 1.37821e-05 1.34081e-05,1.41418e-05 -0.118086,-0.271653,0.154138,-0.00126614,0.270928 0.00088247,0.00191902,0.0011113,4.19648e-05,0.00191489
321 rs117981684,rs11868073,rs4432296,rs73309734,rs8073987 0 4338.74 inf 5 0 1.37816e-05 1.34124e-05,1.41941e-05 -0.118371,0.00259594,-0.272687,-0.154394,0.272124 0.000884277,8.23476e-05,0.00192628,0.00111318,0.00192324
322 rs117981684,rs4432296,rs6503680,rs76785066,rs8073987 0 4332.8 inf 5 0 1.37628e-05 1.33898e-05,1.41343e-05 -0.118795,-0.271527,0.153433,0.00279985,0.271445 0.000888014,0.00191943,0.00110724,9.42637e-05,0.00191981
323 rs117981684,rs34808168,rs4796770,rs73309734,rs8073987 0 4325.39 inf 5 0 9.28675e-09 2.5927e-09,1.95504e-08 0.000594501,5.12511e-05,-5.84166e-05,-0.000537432,-6.69491e-05 0.000278979,8.71501e-05,8.97986e-05,0.000241123,4.22916e-05
324 rs117981684,rs35696720,rs4796770,rs73309734,rs8073987 0 4325.36 inf 5 0 9.29067e-09 2.4325e-09,2.01067e-08 0.00059451,5.16719e-05,-5.84331e-05,-0.00053741,-6.69523e-05 0.000278979,8.71501e-05,8.97986e-05,0.000241123,4.22916e-05
325 rs117981684,rs11869776,rs4796770,rs73309734,rs8073987 0 4325.12 inf 5 0 9.31794e-09 2.34581e-09,1.92986e-08 0.000594568,5.45069e-05,-5.85442e-05,-0.00053726,-6.6974e-05 0.000278979,8.71501e-05,8.97986e-05,0.000241123,4.22916e-05
326 rs117981684,rs4432296,rs6503680,rs8072215,rs8073987 0 4323.91 inf 5 0 1.37347e-05 1.33712e-05,1.41237e-05 -0.118574,-0.271069,0.153227,0.00128509,0.270469 0.00088738,0.00191814,0.00110686,4.43031e-05,0.00191484
327 rs117981684,rs34422007,rs4796770,rs73309734,rs8073987 0 4320.73 inf 5 0 1.01275e-08 2.558e-09,2.17255e-08 0.000595688,0.000109117,-6.06838e-05,-0.000534359,-6.73916e-05 0.000278979,8.71501e-05,8.97986e-05,0.000241123,4.22916e-05
328 rs117981684,rs4432296,rs73309734,rs73311606,rs8073987 0 4319.74 inf 5 0 1.37216e-05 1.33643e-05,1.41049e-05 -0.117842,-0.271057,-0.153785,-0.00126331,0.270334 0.00088247,0.00191902,0.00111131,4.19648e-05,0.00191489
329 rs117981684,rs4432296,rs73309734,rs76785066,rs8073987 0 4313.76 inf 5 0 1.37025e-05 1.3301e-05,1.40657e-05 -0.11855,-0.270933,-0.153082,0.00279405,0.270851 0.000888014,0.00191943,0.00110724,9.42637e-05,0.00191981
330 rs117981684,rs11870005,rs4432296,rs6503680,rs8073987 0 4312.07 inf 5 0 1.36973e-05 1.33309e-05,1.40835e-05 -0.11732,0.00242229,-0.270453,0.153235,0.269897 0.000879798,8.63497e-05,0.0019164,0.00110834,0.0019134
331 rs117981684,rs150004653,rs4432296,rs6503680,rs8073987 0 4311.43 inf 5 0 1.36953e-05 1.33368e-05,1.40874e-05 -0.117312,0.00241771,-0.270433,0.153223,0.269877 0.000879798,8.63497e-05,0.0019164,0.00110834,0.0019134
332 rs117981684,rs4432296,rs61316234,rs6503680,rs8073987 0 4311.1 inf 5 0 1.36942e-05 1.33255e-05,1.4088e-05 -0.117309,-0.270353,0.00237115,0.153147,0.269809 0.000879804,0.0019159,8.47691e-05,0.00110784,0.00191299
333 rs117981684,rs17465,rs4432296,rs6503680,rs8073987 0 4309.62 inf 5 0 1.36896e-05 1.33177e-05,1.4068e-05 -0.11729,0.00236081,-0.270306,0.15312,0.269762 0.000879804,8.47691e-05,0.0019159,0.00110784,0.00191299
334 rs117981684,rs4432296,rs6503680,rs7218506,rs8073987 0 4309.52 inf 5 0 1.36893e-05 1.33263e-05,1.40597e-05 -0.117288,-0.270303,0.153119,0.00236013,0.269759 0.000879804,0.0019159,0.00110784,8.47691e-05,0.00191299
335 rs117981684,rs17551884,rs4432296,rs6503680,rs8073987 0 4309.41 inf 5 0 1.36889e-05 1.33092e-05,1.40926e-05 -0.117287,0.00235938,-0.2703,0.153117,0.269756 0.000879804,8.47691e-05,0.0019159,0.00110784,0.00191299
336 rs117981684,rs4432296,rs6503680,rs73311686,rs8073987 0 4309.41 inf 5 0 1.36889e-05 1.33075e-05,1.40907e-05 -0.117287,-0.2703,0.153117,0.00235932,0.269756 0.000879804,0.0019159,0.00110784,8.47691e-05,0.00191299
337 rs117981684,rs4432296,rs57741166,rs6503680,rs8073987 0 4309.24 inf 5 0 1.36884e-05 1.33239e-05,1.40795e-05 -0.117285,-0.270295,0.00235819,0.153114,0.269751 0.000879804,0.0019159,8.47691e-05,0.00110784,0.00191299
338 rs117981684,rs4432296,rs6503680,rs8073987,rs8077552 0 4308.97 inf 5 0 1.36874e-05 1.33433e-05,1.40773e-05 -0.117766,-0.270646,0.153037,0.270485,0.00196472 0.000883086,0.00191852,0.00110734,0.00191848,7.06873e-05
339 rs11079033,rs117981684,rs4432296,rs6503680,rs8073987 0 4308.69 inf 5 0 1.36867e-05 1.33274e-05,1.40781e-05 0.00135748,-0.117966,-0.269946,0.152766,0.269334 4.88788e-05,0.000884567,0.00191357,0.00110551,0.0019102
340 rs117981684,rs140714709,rs4432296,rs6503680,rs8073987 0 4308.54 inf 5 0 1.36862e-05 1.33358e-05,1.408e-05 -0.117276,0.00235325,-0.270272,0.153101,0.269729 0.000879804,8.47691e-05,0.0019159,0.00110784,0.00191299
341 rs117981684,rs4432296,rs61198758,rs6503680,rs8073987 0 4308.48 inf 5 0 1.3686e-05 1.33029e-05,1.40755e-05 -0.117275,-0.27027,0.00235281,0.1531,0.269727 0.000879804,0.0019159,8.47691e-05,0.00110784,0.00191299
342 rs113331634,rs117981684,rs4432296,rs6503680,rs8073987 0 4308.45 inf 5 0 1.36857e-05 1.33295e-05,1.40535e-05 0.00196166,-0.117758,-0.270629,0.153028,0.270468 7.06873e-05,0.000883086,0.00191852,0.00110734,0.00191848
343 rs117981684,rs2074154,rs4432296,rs6503680,rs8073987 0 4308.29 inf 5 0 1.36854e-05 1.32959e-05,1.40638e-05 -0.11796,0.00135587,-0.269933,0.152759,0.269322 0.000884567,4.88788e-05,0.00191357,0.00110551,0.0019102
344 rs117981684,rs4432296,rs73309734,rs8072215,rs8073987 0 4304.89 inf 5 0 1.36746e-05 1.32821e-05,1.40518e-05 -0.11833,-0.270476,-0.152876,0.00128239,0.269877 0.00088738,0.00191814,0.00110686,4.43031e-05,0.00191484
345 rs117981684,rs35377154,rs4796770,rs73309734,rs8073987 0 4303.95 inf 5 0 9.29755e-09 2.27672e-09,1.8786e-08 0.000594391,5.13883e-05,-5.81743e-05,-0.000537343,-6.69789e-05 0.000278977,8.54658e-05,8.97817e-05,0.000241124,4.22921e-05
346 rs117981684,rs3785900,rs4432296,rs6503680,rs8073987 0 4303.12 inf 5 0 1.36691e-05 1.32962e-05,1.40578e-05 -0.11664,-0.00252784,-0.269359,0.152695,0.268554 0.000876353,9.25717e-05,0.00191071,0.00110568,0.00190605
347 rs117981684,rs4432296,rs6503680,rs8073987,rs9674546 0 4297.97 inf 5 0 1.36528e-05 1.32876e-05,1.40448e-05 -0.116971,-0.269098,0.15266,0.268384,-0.00111679 0.000878731,0.00190998,0.00110607,0.00190592,4.15644e-05
348 rs117981684,rs1869365,rs4432296,rs6503680,rs8073987 0 4296.19 inf 5 0 1.36471e-05 1.32584e-05,1.40498e-05 -0.117763,0.00118467,-0.269345,0.152281,0.26876 0.000884486,4.43434e-05,0.00191206,0.00110369,0.00190886
349 rs117981684,rs4432296,rs6503680,rs7211222,rs8073987 0 4295.76 inf 5 0 1.36458e-05 1.32793e-05,1.4044e-05 -0.117757,-0.269331,0.152274,0.00118304,0.268747 0.000884486,0.00191206,0.00110369,4.43434e-05,0.00190886
350 rs117981684,rs4432296,rs6503680,rs739636,rs8073987 0 4295.64 inf 5 0 1.36454e-05 1.32727e-05,1.40394e-05 -0.117755,-0.269328,0.152272,0.00118259,0.268743 0.000884486,0.00191206,0.00110369,4.43434e-05,0.00190886
351 rs117981684,rs145514085,rs4796770,rs73309734,rs8073987 0 4294.62 inf 5 0 9.08223e-09 2.52671e-09,1.96704e-08 0.000592332,-2.58019e-05,-5.70448e-05,-0.00053931,-6.66832e-05 0.000279019,0.000117016,8.978e-05,0.000241109,4.22902e-05
352 rs117981684,rs4432296,rs6503680,rs8073987,rs9675195 0 4294.08 inf 5 0 1.36405e-05 1.32706e-05,1.40318e-05 -0.116882,-0.268884,0.152532,0.268194,-0.0011037 0.000878488,0.00190932,0.00110566,0.00190542,4.15968e-05
353 rs117981684,rs35118457,rs4432296,rs6503680,rs8073987 0 4293.52 inf 5 0 1.36387e-05 1.32801e-05,1.40316e-05 -0.1169,0.00218343,-0.269305,0.152506,0.268743 0.000878644,8.24397e-05,0.00191237,0.00110555,0.00190933
354 rs117981684,rs11870005,rs4432296,rs73309734,rs8073987 0 4293.06 inf 5 0 1.36371e-05 1.32771e-05,1.40594e-05 -0.117078,0.00241683,-0.26986,-0.152884,0.269305 0.000879798,8.63497e-05,0.0019164,0.00110834,0.0019134
355 rs117981684,rs150004653,rs4432296,rs73309734,rs8073987 0 4292.41 inf 5 0 1.36351e-05 1.32337e-05,1.39961e-05 -0.11707,0.00241226,-0.26984,-0.152872,0.269285 0.000879798,8.63497e-05,0.0019164,0.00110834,0.0019134
356 rs117981684,rs4432296,rs6503680,rs73986522,rs8073987 0 4292.15 inf 5 0 1.36343e-05 1.3246e-05,1.4035e-05 -0.116882,-0.269262,0.152481,0.00217363,0.2687 0.000878644,0.00191237,0.00110555,8.24397e-05,0.00190933
357 rs117981684,rs4432296,rs61316234,rs73309734,rs8073987 0 4292.09 inf 5 0 1.36341e-05 1.32599e-05,1.40206e-05 -0.117067,-0.26976,0.00236585,-0.152796,0.269217 0.000879804,0.0019159,8.47691e-05,0.00110784,0.00191299
358 rs117981684,rs4432296,rs6503680,rs73311676,rs8073987 0 4291.8 inf 5 0 1.36332e-05 1.32545e-05,1.40254e-05 -0.116899,-0.269239,0.152441,0.00213536,0.268689 0.000878791,0.00191229,0.00110531,8.10837e-05,0.00190933
359 rs117981684,rs4432296,rs6503680,rs73986521,rs8073987 0 4291.64 inf 5 0 1.36327e-05 1.32402e-05,1.40122e-05 -0.116875,-0.269246,0.152472,0.00216996,0.268684 0.000878644,0.00191237,0.00110555,8.24397e-05,0.00190933
360 rs117981684,rs4432296,rs6503680,rs76296207,rs8073987 0 4291.51 inf 5 0 1.36323e-05 1.32761e-05,1.40342e-05 -0.116873,-0.269242,0.152469,0.00216902,0.26868 0.000878644,0.00191237,0.00110555,8.24397e-05,0.00190933
361 rs117981684,rs17465,rs4432296,rs73309734,rs8073987 0 4290.61 inf 5 0 1.36294e-05 1.32648e-05,1.39817e-05 -0.117048,0.00235551,-0.269714,-0.15277,0.269171 0.000879804,8.47691e-05,0.0019159,0.00110784,0.00191299
362 rs117981684,rs4432296,rs7218506,rs73309734,rs8073987 0 4290.52 inf 5 0 1.36291e-05 1.32489e-05,1.40412e-05 -0.117046,-0.26971,0.00235483,-0.152768,0.269168 0.000879804,0.0019159,8.47691e-05,0.00110784,0.00191299
363 rs117981684,rs17551884,rs4432296,rs73309734,rs8073987 0 4290.41 inf 5 0 1.36288e-05 1.32675e-05,1.40045e-05 -0.117045,0.00235408,-0.269707,-0.152766,0.269164 0.000879804,8.47691e-05,0.0019159,0.00110784,0.00191299
364 rs117981684,rs4432296,rs73309734,rs73311686,rs8073987 0 4290.4 inf 5 0 1.36287e-05 1.32416e-05,1.40382e-05 -0.117045,-0.269707,-0.152766,0.00235402,0.269164 0.000879804,0.0019159,0.00110784,8.47691e-05,0.00191299
365 rs117981684,rs4432296,rs57741166,rs73309734,rs8073987 0 4290.24 inf 5 0 1.36282e-05 1.32587e-05,1.40124e-05 -0.117043,-0.269702,0.0023529,-0.152763,0.269159 0.000879804,0.0019159,8.47691e-05,0.00110784,0.00191299
366 rs117981684,rs4432296,rs73309734,rs8073987,rs8077552 0 4289.98 inf 5 0 1.36273e-05 1.32112e-05,1.3999e-05 -0.117523,-0.270053,-0.152687,0.269892,0.00196036 0.000883086,0.00191852,0.00110734,0.00191848,7.06873e-05
367 rs11079033,rs117981684,rs4432296,rs73309734,rs8073987 0 4289.73 inf 5 0 1.36266e-05 1.324e-05,1.40129e-05 0.0013546,-0.117723,-0.269355,-0.152416,0.268745 4.88788e-05,0.000884567,0.00191357,0.00110551,0.0019102
368 rs117981684,rs140714709,rs4432296,rs73309734,rs8073987 0 4289.54 inf 5 0 1.3626e-05 1.32742e-05,1.39929e-05 -0.117034,0.00234796,-0.26968,-0.15275,0.269137 0.000879804,8.47691e-05,0.0019159,0.00110784,0.00191299
369 rs117981684,rs4432296,rs61198758,rs73309734,rs8073987 0 4289.48 inf 5 0 1.36258e-05 1.3247e-05,1.39966e-05 -0.117033,-0.269678,0.00234751,-0.152749,0.269135 0.000879804,0.0019159,8.47691e-05,0.00110784,0.00191299
370 rs113331634,rs117981684,rs4432296,rs73309734,rs8073987 0 4289.46 inf 5 0 1.36256e-05 1.32288e-05,1.39961e-05 0.00195729,-0.117515,-0.270036,-0.152677,0.269875 7.06873e-05,0.000883086,0.00191852,0.00110734,0.00191848
371 rs117981684,rs2074154,rs4432296,rs73309734,rs8073987 0 4289.33 inf 5 0 1.36254e-05 1.32547e-05,1.40219e-05 -0.117717,0.00135298,-0.269343,-0.152409,0.268733 0.000884567,4.88788e-05,0.00191357,0.00110551,0.0019102
372 rs117981684,rs3785900,rs4432296,rs73309734,rs8073987 0 4284.17 inf 5 0 1.36091e-05 1.32063e-05,1.39905e-05 -0.1164,-0.00252236,-0.268769,-0.152345,0.267965 0.000876353,9.25717e-05,0.00191071,0.00110568,0.00190605
373 rs117981684,rs4432296,rs6503680,rs8073987,rs9674547 0 4281.42 inf 5 0 1.36005e-05 1.32386e-05,1.39833e-05 -0.116526,-0.268078,0.152067,0.267372,-0.00105377 0.000877257,0.00190641,0.00110398,0.0019024,4.14693e-05
374 rs117981684,rs4432296,rs73309734,rs8073987,rs9674546 0 4279.02 inf 5 0 1.35928e-05 1.32113e-05,1.39617e-05 -0.11673,-0.268508,-0.15231,0.267796,-0.0011143 0.000878731,0.00190998,0.00110608,0.00190592,4.15644e-05
375 rs117981684,rs4432296,rs5016637,rs6503680,rs8073987 0 4278.56 inf 5 0 1.35915e-05 1.31958e-05,1.39644e-05 -0.116455,-0.267794,-0.00130199,0.151376,0.267336 0.000877037,0.00190506,5.17657e-05,0.00109971,0.00190272
376 rs117981684,rs1869365,rs4432296,rs73309734,rs8073987 0 4277.29 inf 5 0 1.35873e-05 1.32264e-05,1.39684e-05 -0.117521,0.00118219,-0.268756,-0.151933,0.268172 0.000884486,4.43434e-05,0.00191206,0.00110369,0.00190886
377 rs117981684,rs4432296,rs7211222,rs73309734,rs8073987 0 4276.86 inf 5 0 1.35859e-05 1.32228e-05,1.39669e-05 -0.117514,-0.268742,0.00118055,-0.151925,0.268159 0.000884486,0.00191206,4.43434e-05,0.00110369,0.00190886
378 rs117981684,rs4432296,rs73309734,rs739636,rs8073987 0 4276.74 inf 5 0 1.35856e-05 1.32246e-05,1.39427e-05 -0.117512,-0.268739,-0.151923,0.0011801,0.268155 0.000884486,0.00191206,0.00110369,4.43434e-05,0.00190886
379 rs117981684,rs2023798,rs4432296,rs6503680,rs8073987 0 4276.63 inf 5 0 1.35853e-05 1.31951e-05,1.39669e-05 -0.116593,-0.000964858,-0.268114,0.152316,0.267648 0.000878109,3.86348e-05,0.00190766,0.00110647,0.00190529
380 rs117981684,rs4432296,rs73309734,rs8073987,rs9675195 0 4275.14 inf 5 0 1.35806e-05 1.31975e-05,1.39421e-05 -0.116641,-0.268295,-0.152183,0.267606,-0.00110124 0.000878488,0.00190932,0.00110567,0.00190542,4.15968e-05
381 rs117981684,rs35118457,rs4432296,rs73309734,rs8073987 0 4274.59 inf 5 0 1.35788e-05 1.32113e-05,1.39544e-05 -0.116659,0.00217856,-0.268715,-0.152156,0.268154 0.000878644,8.24397e-05,0.00191237,0.00110555,0.00190933
382 rs117981684,rs4432296,rs73309734,rs73986522,rs8073987 0 4273.23 inf 5 0 1.35745e-05 1.32043e-05,1.39365e-05 -0.116641,-0.268672,-0.152132,0.00216876,0.268111 0.000878644,0.00191237,0.00110555,8.24397e-05,0.00190933
383 rs117981684,rs4796770,rs73309734,rs8073987 0 4270.52 inf 4 -nan 8.36065e-09 1.73862e-09,1.91729e-08 0.00059345,-5.64087e-05,-0.000540155,-6.65572e-05 0.000278973,8.97337e-05,0.000241078,4.22863e-05
384 rs117981684,rs4432296,rs73309734,rs73311676,rs8073987 0 4272.88 inf 5 0 1.35733e-05 1.31699e-05,1.39865e-05 -0.116658,-0.268649,-0.152092,0.0021306,0.2681 0.000878791,0.00191229,0.00110531,8.10837e-05,0.00190933
385 rs117981684,rs4432296,rs73309734,rs73986521,rs8073987 0 4272.72 inf 5 0 1.35728e-05 1.31712e-05,1.39644e-05 -0.116634,-0.268656,-0.152122,0.0021651,0.268095 0.000878644,0.00191237,0.00110555,8.24397e-05,0.00190933
386 rs117981684,rs4432296,rs73309734,rs76296207,rs8073987 0 4272.59 inf 5 0 1.35724e-05 1.3212e-05,1.39786e-05 -0.116632,-0.268652,-0.15212,0.00216415,0.268091 0.000878644,0.00191237,0.00110555,8.24397e-05,0.00190933
387 rs117981684,rs4432296,rs6503680,rs7225608,rs8073987 0 4266.75 inf 5 0 1.35541e-05 1.32078e-05,1.39257e-05 -0.116895,-0.26751,0.151262,0.00106105,0.266934 0.000881352,0.00190556,0.00110021,4.4126e-05,0.00190241
388 rs117981684,rs4432296,rs73309734,rs8073987,rs9674547 0 4262.54 inf 5 0 1.35407e-05 1.31636e-05,1.3891e-05 -0.116286,-0.267491,-0.151718,0.266785,-0.00105143 0.000877257,0.00190641,0.00110398,0.0019024,4.14693e-05
389 rs117981684,rs4432296,rs5016637,rs73309734,rs8073987 0 4259.78 inf 5 0 1.3532e-05 1.31414e-05,1.39525e-05 -0.116216,-0.267209,-0.00129943,-0.15103,0.266753 0.000877037,0.00190506,5.17657e-05,0.00109971,0.00190272
390 rs117981684,rs2023798,rs4432296,rs73309734,rs8073987 0 4257.73 inf 5 0 1.35255e-05 1.31631e-05,1.39074e-05 -0.116352,-0.000962523,-0.267525,-0.151966,0.267059 0.00087811,3.86348e-05,0.00190766,0.00110648,0.00190529
391 rs112098825,rs117981684,rs4432296,rs6503680,rs8073987 0 4250.52 inf 5 0 1.35027e-05 1.31577e-05,1.39058e-05 0.00182509,-0.115763,-0.266606,0.150961,0.266055 8.13407e-05,0.000874923,0.00190273,0.00110008,0.00189975
392 rs111786773,rs117981684,rs4432296,rs6503680,rs8073987 0 4248.61 inf 5 0 1.34967e-05 1.31288e-05,1.38886e-05 0.00180915,-0.115738,-0.266546,0.150926,0.265995 8.13407e-05,0.000874923,0.00190273,0.00110008,0.00189975
393 rs117981684,rs4432296,rs7225608,rs73309734,rs8073987 0 4247.98 inf 5 0 1.34946e-05 1.31132e-05,1.38813e-05 -0.116655,-0.266924,0.00105883,-0.150915,0.26635 0.000881352,0.00190556,4.4126e-05,0.00110022,0.00190241
394 rs117981684,rs4432296,rs6503680,rs79892925,rs8073987 0 4245.15 inf 5 0 1.34856e-05 1.31414e-05,1.38623e-05 -0.115794,-0.266088,0.150472,0.0014211,0.266029 0.000875617,0.00190025,0.00109739,6.49643e-05,0.00190083
395 rs117981684,rs4432296,rs6503680,rs75771390,rs8073987 0 4244.73 inf 5 0 1.34842e-05 1.31072e-05,1.38783e-05 -0.115898,-0.266329,0.150608,0.00142126,0.266264 0.000876387,0.00190206,0.00109835,6.51053e-05,0.00190273
396 rs117981684,rs2277621,rs4432296,rs6503680,rs8073987 0 4242.17 inf 5 0 1.34763e-05 1.30869e-05,1.38539e-05 -0.115317,-0.00107507,-0.266265,0.150701,0.265772 0.000872808,4.98554e-05,0.00190219,0.00109931,0.00189963
397 rs116690895,rs117981684,rs4432296,rs6503680,rs8073987 0 4240.22 inf 5 0 1.34701e-05 1.30831e-05,1.38408e-05 0.0027487,-0.115991,-0.266413,0.15068,0.265901 0.000128715,0.00087757,0.00190378,0.00109941,0.0019011
398 rs112098825,rs117981684,rs4432296,rs73309734,rs8073987 0 4231.78 inf 5 0 1.34434e-05 1.30665e-05,1.38212e-05 0.00182102,-0.115524,-0.266022,-0.150615,0.265472 8.13407e-05,0.000874923,0.00190273,0.00110009,0.00189975
399 rs117981684,rs4432296,rs6503680,rs79995639,rs8073987 0 4231.13 inf 5 0 1.34413e-05 1.30672e-05,1.38188e-05 -0.11555,-0.265625,0.150255,0.00149068,0.265372 0.000875302,0.00190011,0.00109755,7.32591e-05,0.00189939
400 rs111786773,rs117981684,rs4432296,rs73309734,rs8073987 0 4229.88 inf 5 0 1.34374e-05 1.30683e-05,1.37967e-05 0.00180508,-0.115499,-0.265962,-0.150581,0.265412 8.13407e-05,0.000874923,0.00190273,0.00110009,0.00189975
401 rs117981684,rs4432296,rs4796768,rs6503680,rs8073987 0 4228.35 inf 5 0 1.34327e-05 1.30902e-05,1.38067e-05 -0.115099,-0.264855,0.000939418,0.149696,0.264066 0.000872507,0.00189524,4.68956e-05,0.00109418,0.00189069
402 rs117981684,rs4432296,rs73309734,rs79892925,rs8073987 0 4226.48 inf 5 0 1.34265e-05 1.30658e-05,1.3793e-05 -0.115556,-0.265506,-0.150127,0.00141818,0.265447 0.000875617,0.00190025,0.00109739,6.49643e-05,0.00190083
403 rs117981684,rs4432296,rs73309734,rs75771390,rs8073987 0 4226.04 inf 5 0 1.34251e-05 1.30629e-05,1.38361e-05 -0.115659,-0.265746,-0.150264,0.00141821,0.26568 0.000876387,0.00190206,0.00109835,6.51053e-05,0.00190273
404 rs117981684,rs4432296,rs55839952,rs6503680,rs8073987 0 4224.19 inf 5 0 1.34195e-05 1.30764e-05,1.37619e-05 -0.115001,-0.264539,-0.000799976,0.149995,0.263936 0.000872218,0.00189394,4.092e-05,0.00109659,0.00189061
405 rs117981684,rs2277621,rs4432296,rs73309734,rs8073987 0 4223.47 inf 5 0 1.34171e-05 1.30642e-05,1.37484e-05 -0.11508,-0.00107265,-0.265682,-0.150356,0.26519 0.000872808,4.98554e-05,0.00190219,0.00109931,0.00189963
406 rs117981684,rs4432296,rs6503680,rs7209291,rs8073987 0 4222.17 inf 5 0 1.34131e-05 1.30605e-05,1.38226e-05 -0.114786,-0.264609,0.149994,-0.00108507,0.263792 0.000871075,0.00189482,0.00109684,5.61965e-05,0.00189004
407 rs116690895,rs117981684,rs4432296,rs73309734,rs8073987 0 4221.52 inf 5 0 1.34109e-05 1.30212e-05,1.37827e-05 0.00274242,-0.115752,-0.265828,-0.150334,0.265318 0.000128715,0.00087757,0.00190378,0.00109941,0.0019011
408 rs117981684,rs4432296,rs61160591,rs6503680,rs8073987 0 4217.13 inf 5 0 1.33971e-05 1.30393e-05,1.37675e-05 -0.115123,-0.264702,0.00118458,0.149807,0.264301 0.000873687,0.00189661,6.33472e-05,0.00109615,0.00189476
409 rs117981684,rs4432296,rs6503680,rs8073987,rs9894284 0 4215.42 inf 5 0 1.33917e-05 1.30283e-05,1.37835e-05 -0.115083,-0.264606,0.14975,0.264206,0.00116133 0.000873575,0.00189632,0.00109597,0.00189447,6.28166e-05
410 rs117981684,rs4432296,rs6503680,rs8073987,rs9906702 0 4215.29 inf 5 0 1.33913e-05 1.30194e-05,1.37625e-05 -0.115138,-0.264747,0.149837,0.26433,0.00117732 0.000873997,0.00189743,0.00109662,0.00189547,6.37348e-05
411 rs117981684,rs4432296,rs73309734,rs79995639,rs8073987 0 4212.48 inf 5 0 1.33823e-05 1.30043e-05,1.3743e-05 -0.115312,-0.265043,-0.14991,0.00148737,0.26479 0.000875302,0.00190011,0.00109755,7.32591e-05,0.00189939
412 rs117981684,rs4432296,rs6503680,rs78623067,rs8073987 0 4211.52 inf 5 0 1.33794e-05 1.30006e-05,1.37599e-05 -0.114737,-0.264039,0.149581,-0.00113222,0.263224 0.000871571,0.0018931,0.00109526,6.29247e-05,0.00188832
413 rs117981684,rs4432296,rs4796768,rs73309734,rs8073987 0 4209.77 inf 5 0 1.33739e-05 1.30042e-05,1.3728e-05 -0.114863,-0.264276,0.000937638,-0.149354,0.263488 0.000872507,0.00189524,4.68956e-05,0.00109418,0.00189069
414 rs113669844,rs117981684,rs4432296,rs6503680,rs8073987 0 4209.19 inf 5 0 1.33721e-05 1.30058e-05,1.37652e-05 -0.00185952,-0.114642,-0.263942,0.149541,0.263374 0.000105079,0.000871151,0.00189291,0.00109527,0.0018898
415 rs117981684,rs4432296,rs6503680,rs730086,rs8073987 0 4206.33 inf 5 0 1.33631e-05 1.2995e-05,1.37446e-05 -0.114895,-0.263555,0.149111,0.000694641,0.262939 0.000873187,0.00189083,0.00109268,4.01087e-05,0.00188741
416 rs117981684,rs4432296,rs55839952,rs73309734,rs8073987 0 4205.57 inf 5 0 1.33606e-05 1.2979e-05,1.37372e-05 -0.114764,-0.26396,-0.000798205,-0.149652,0.263357 0.000872218,0.00189394,4.092e-05,0.00109659,0.00189061
417 rs11653694,rs117981684,rs4432296,rs6503680,rs8073987 0 4204.17 inf 5 0 1.33562e-05 1.29862e-05,1.37369e-05 0.000802252,-0.114464,-0.263386,0.148904,0.26263 4.71142e-05,0.000870434,0.00189013,0.00109162,0.00188581
418 rs117981684,rs4432296,rs7209291,rs73309734,rs8073987 0 4203.56 inf 5 0 1.33542e-05 1.29602e-05,1.37311e-05 -0.11455,-0.264029,-0.00108261,-0.14965,0.263214 0.000871075,0.00189482,5.61965e-05,0.00109684,0.00189004
419 rs11079031,rs117981684,rs4432296,rs6503680,rs8073987 0 4200.11 inf 5 0 1.33434e-05 1.2989e-05,1.37362e-05 0.000774705,-0.114358,-0.263141,0.148771,0.262391 4.70394e-05,0.00087009,0.00188928,0.00109119,0.00188501
420 rs117981684,rs34864368,rs4432296,rs6503680,rs8073987 0 4199.79 inf 5 0 1.33421e-05 1.29654e-05,1.37056e-05 -0.1144,-0.00121607,-0.263377,0.149198,0.262339 0.000870382,7.40861e-05,0.00189099,0.00109405,0.00188475
421 rs117981684,rs4432296,rs61160591,rs73309734,rs8073987 0 4198.54 inf 5 0 1.33383e-05 1.29454e-05,1.37074e-05 -0.114886,-0.264121,0.0011819,-0.149464,0.263721 0.000873687,0.00189661,6.33472e-05,0.00109615,0.00189476
422 rs117981684,rs4432296,rs6503680,rs8073987,rs9908748 0 4196.92 inf 5 0 1.33331e-05 1.29589e-05,1.37082e-05 -0.114284,-0.263093,0.14903,0.262095,0.00119908 0.000869882,0.00188961,0.00109321,0.00188372,7.49e-05
423 rs117981684,rs4432296,rs73309734,rs8073987,rs9894284 0 4196.83 inf 5 0 1.33329e-05 1.29552e-05,1.37236e-05 -0.114846,-0.264026,-0.149407,0.263627,0.00115869 0.000873575,0.00189632,0.00109597,0.00189447,6.28166e-05
424 rs117981684,rs4432296,rs73309734,rs8073987,rs9906702 0 4196.7 inf 5 0 1.33325e-05 1.29562e-05,1.36989e-05 -0.114901,-0.264167,-0.149493,0.26375,0.00117456 0.000873997,0.00189743,0.00109662,0.00189547,6.37348e-05
425 rs117981684,rs4432296,rs6503680,rs77681389,rs8073987 0 4195.82 inf 5 0 1.33296e-05 1.29506e-05,1.3712e-05 -0.114482,-0.263147,0.148855,0.00102956,0.262966 0.000871292,0.00189022,0.00109213,6.49457e-05,0.00189001
426 rs117981684,rs4432296,rs6503680,rs8073987,rs8078141 0 4194.8 inf 5 0 1.33264e-05 1.29331e-05,1.36907e-05 -0.114269,-0.263055,0.149007,0.262062,0.00117383 0.000869951,0.0018898,0.00109332,0.00188386,7.47681e-05
427 rs11079024,rs117981684,rs4432296,rs6503680,rs8073987 0 4194.68 inf 5 0 1.3326e-05 1.29428e-05,1.37072e-05 0.00117053,-0.114278,-0.263078,0.149021,0.262082 7.46416e-05,0.000870021,0.00188999,0.00109344,0.00188401
428 rs117981684,rs4432296,rs6503680,rs8071938,rs8073987 0 4194.55 inf 5 0 1.33256e-05 1.29652e-05,1.36686e-05 -0.114276,-0.263074,0.149019,0.00116919,0.262079 0.000870021,0.00188999,0.00109344,7.46416e-05,0.00188401
429 rs117981684,rs4378665,rs4432296,rs6503680,rs8073987 0 4194.49 inf 5 0 1.33254e-05 1.29412e-05,1.37369e-05 -0.114265,0.00117043,-0.263046,0.149002,0.262054 0.000869951,7.47681e-05,0.0018898,0.00109332,0.00188386
430 rs117981684,rs4432296,rs6503680,rs8073987,rs8077121 0 4194.4 inf 5 0 1.33251e-05 1.29454e-05,1.37207e-05 -0.114274,-0.26307,0.149016,0.262074,0.0011675 0.000870021,0.00188999,0.00109344,0.00188401,7.46416e-05
431 rs117981684,rs12952314,rs4432296,rs6503680,rs8073987 0 4194.38 inf 5 0 1.3325e-05 1.29563e-05,1.36984e-05 -0.114263,0.00116925,-0.263042,0.149,0.262051 0.000869951,7.47681e-05,0.0018898,0.00109332,0.00188386
432 rs117981684,rs4432296,rs4796740,rs6503680,rs8073987 0 4194.22 inf 5 0 1.33245e-05 1.2959e-05,1.36733e-05 -0.114261,-0.263037,0.0011675,0.148997,0.262047 0.000869951,0.0018898,7.47681e-05,0.00109332,0.00188386
433 rs117981684,rs4432296,rs6503680,rs8073987,rs9916275 0 4194.21 inf 5 0 1.33245e-05 1.29435e-05,1.37096e-05 -0.114261,-0.263037,0.148997,0.262046,0.00116743 0.000869951,0.0018898,0.00109332,0.00188386,7.47681e-05
434 rs117981684,rs4432296,rs6503680,rs8073987,rs9303323 0 4194.2 inf 5 0 1.33245e-05 1.29775e-05,1.36923e-05 -0.114261,-0.263037,0.148997,0.262046,0.00116734 0.000869951,0.0018898,0.00109332,0.00188386,7.47681e-05
435 rs117981684,rs4432296,rs6503678,rs6503680,rs8073987 0 4194.04 inf 5 0 1.3324e-05 1.29702e-05,1.37283e-05 -0.114259,-0.263032,0.0011655,0.148993,0.262042 0.000869951,0.0018898,7.47681e-05,0.00109332,0.00188386
436 rs117981684,rs4432296,rs4621022,rs6503680,rs8073987 0 4194.03 inf 5 0 1.33239e-05 1.29636e-05,1.37253e-05 -0.114259,-0.263031,0.00116539,0.148993,0.262041 0.000869951,0.0018898,7.47681e-05,0.00109332,0.00188386
437 rs117981684,rs35455419,rs4432296,rs6503680,rs8073987 0 4194.01 inf 5 0 1.33239e-05 1.29777e-05,1.37395e-05 -0.114259,0.00116521,-0.263031,0.148993,0.262041 0.000869951,7.47681e-05,0.0018898,0.00109332,0.00188386
438 rs117981684,rs28631681,rs4432296,rs6503680,rs8073987 0 4193.97 inf 5 0 1.33237e-05 1.29363e-05,1.36776e-05 -0.114258,0.00116476,-0.26303,0.148992,0.26204 0.000869951,7.47681e-05,0.0018898,0.00109332,0.00188386
439 rs117981684,rs4432296,rs4796743,rs6503680,rs8073987 0 4193.68 inf 5 0 1.33228e-05 1.29303e-05,1.37497e-05 -0.114254,-0.26302,0.00116153,0.148987,0.262032 0.000869951,0.0018898,7.47681e-05,0.00109332,0.00188386
440 rs117981684,rs2883066,rs4432296,rs6503680,rs8073987 0 4193.54 inf 5 0 1.33224e-05 1.29608e-05,1.37319e-05 -0.114253,0.00115995,-0.263016,0.148984,0.262028 0.000869951,7.47681e-05,0.0018898,0.00109332,0.00188386
441 rs117981684,rs4432296,rs4796735,rs6503680,rs8073987 0 4193.52 inf 5 0 1.33223e-05 1.29242e-05,1.36956e-05 -0.114252,-0.263015,0.00115972,0.148984,0.262028 0.000869951,0.0018898,7.47681e-05,0.00109332,0.00188386
442 rs117981684,rs4432296,rs4796736,rs6503680,rs8073987 0 4193.45 inf 5 0 1.33221e-05 1.29424e-05,1.36889e-05 -0.114251,-0.263013,0.00115899,0.148983,0.262026 0.000869951,0.0018898,7.47681e-05,0.00109332,0.00188386
443 rs117981684,rs4432296,rs6503680,rs8065502,rs8073987 0 4193.41 inf 5 0 1.3322e-05 1.29728e-05,1.37092e-05 -0.114251,-0.263012,0.148982,0.00115855,0.262025 0.000869951,0.0018898,0.00109332,7.47681e-05,0.00188386
444 rs117981684,rs4432296,rs6503680,rs8073987,rs9914829 0 4193.41 inf 5 0 1.3322e-05 1.29309e-05,1.37038e-05 -0.114251,-0.263012,0.148982,0.262025,0.00115849 0.000869951,0.0018898,0.00109332,0.00188386,7.47681e-05
445 rs117981684,rs4432296,rs6503680,rs78333491,rs8073987 0 4193.36 inf 5 0 1.33218e-05 1.29428e-05,1.37011e-05 -0.114446,-0.26307,0.148813,0.00100609,0.26288 0.000871292,0.00189022,0.00109213,6.49457e-05,0.00189001
446 rs117981684,rs4432296,rs6503680,rs7217282,rs8073987 0 4193.28 inf 5 0 1.33216e-05 1.29262e-05,1.37301e-05 -0.114249,-0.263008,0.148979,0.00115715,0.262021 0.000869951,0.0018898,0.00109332,7.47681e-05,0.00188386
447 rs117981684,rs4432296,rs6503680,rs8073987,rs8079008 0 4193.19 inf 5 0 1.33213e-05 1.29695e-05,1.36921e-05 -0.114248,-0.263005,0.148978,0.262019,0.00115612 0.000869951,0.0018898,0.00109332,0.00188386,7.47681e-05
448 rs117981684,rs4432296,rs6503680,rs7217218,rs8073987 0 4193.18 inf 5 0 1.33212e-05 1.29544e-05,1.37163e-05 -0.114248,-0.263005,0.148977,0.00115596,0.262018 0.000869951,0.0018898,0.00109332,7.47681e-05,0.00188386
449 rs117981684,rs4432296,rs6503680,rs7209012,rs8073987 0 4193.16 inf 5 0 1.33212e-05 1.29425e-05,1.36817e-05 -0.114443,-0.263063,0.14881,0.00100418,0.262873 0.000871292,0.00189022,0.00109213,6.49457e-05,0.00189001
450 rs117981684,rs12452032,rs4432296,rs6503680,rs8073987 0 4193.13 inf 5 0 1.33211e-05 1.29084e-05,1.36891e-05 -0.114247,0.00115548,-0.263003,0.148977,0.262017 0.000869951,7.47681e-05,0.0018898,0.00109332,0.00188386
451 rs113287335,rs117981684,rs4432296,rs6503680,rs8073987 0 4193.11 inf 5 0 1.33211e-05 1.29435e-05,1.37085e-05 0.00100369,-0.114442,-0.263062,0.148809,0.262871 6.49457e-05,0.000871292,0.00189022,0.00109213,0.00189001
452 rs117981684,rs4432296,rs6503680,rs8073987,rs8079958 0 4193.06 inf 5 0 1.33209e-05 1.29888e-05,1.37185e-05 -0.114442,-0.26306,0.148808,0.262869,0.00100321 0.000871292,0.00189022,0.00109213,0.00189001,6.49457e-05
453 rs117981684,rs4432296,rs6503680,rs75881902,rs8073987 0 4193.05 inf 5 0 1.33209e-05 1.29375e-05,1.36852e-05 -0.114441,-0.26306,0.148808,0.00100308,0.262869 0.000871292,0.00189022,0.00109213,6.49457e-05,0.00189001
454 rs117981684,rs4432296,rs73309734,rs78623067,rs8073987 0 4192.96 inf 5 0 1.33206e-05 1.29355e-05,1.37306e-05 -0.114501,-0.263461,-0.149238,-0.00112968,0.262647 0.000871571,0.0018931,0.00109526,6.29247e-05,0.00188832
455 rs117981684,rs4432296,rs6503680,rs8073987,rs8077391 0 4192.7 inf 5 0 1.33195e-05 1.29585e-05,1.37005e-05 -0.113523,-0.262892,0.148488,0.261725,-0.00110448 0.000866571,0.00188912,0.00109019,0.0018822,7.18247e-05
456 rs117981684,rs4432296,rs4796728,rs6503680,rs8073987 0 4192.48 inf 5 0 1.3319e-05 1.29517e-05,1.3704e-05 -0.114239,-0.262983,0.00114817,0.148964,0.261999 0.000869951,0.0018898,7.47681e-05,0.00109332,0.00188386
457 rs117981684,rs4432296,rs6503680,rs8071567,rs8073987 0 4192.42 inf 5 0 1.33188e-05 1.29428e-05,1.36851e-05 -0.114227,-0.262954,0.148948,0.00114949,0.261975 0.000869882,0.00188961,0.00109321,7.49e-05,0.00188372
458 rs117981684,rs4432296,rs4796619,rs6503680,rs8073987 0 4192.32 inf 5 0 1.33185e-05 1.29732e-05,1.36889e-05 -0.114226,-0.262951,0.00114839,0.148946,0.261973 0.000869882,0.00188961,7.49e-05,0.00109321,0.00188372
459 rs117981684,rs4432296,rs4796618,rs6503680,rs8073987 0 4192.29 inf 5 0 1.33184e-05 1.29305e-05,1.36947e-05 -0.114226,-0.26295,0.00114804,0.148945,0.261972 0.000869882,0.00188961,7.49e-05,0.00109321,0.00188372
460 rs11652326,rs117981684,rs4432296,rs6503680,rs8073987 0 4192.28 inf 5 0 1.33184e-05 1.29173e-05,1.36843e-05 0.0011479,-0.114226,-0.26295,0.148945,0.261971 7.49e-05,0.000869882,0.00188961,0.00109321,0.00188372
461 rs117981684,rs4432296,rs4550498,rs6503680,rs8073987 0 4192.25 inf 5 0 1.33183e-05 1.29306e-05,1.36941e-05 -0.114225,-0.262949,0.00114764,0.148945,0.261971 0.000869882,0.00188961,7.49e-05,0.00109321,0.00188372
462 rs117981684,rs1968494,rs4432296,rs6503680,rs8073987 0 4192.21 inf 5 0 1.33182e-05 1.29381e-05,1.36764e-05 -0.114225,0.00114714,-0.262948,0.148944,0.26197 0.000869882,7.49e-05,0.00188961,0.00109321,0.00188372
463 rs117981684,rs4432296,rs4796738,rs6503680,rs8073987 0 4192.15 inf 5 0 1.3318e-05 1.29637e-05,1.37119e-05 -0.114224,-0.262946,0.00114647,0.148943,0.261968 0.000869882,0.00188961,7.49e-05,0.00109321,0.00188372
464 rs117981684,rs4432296,rs6503680,rs8073987,rs893009 0 4191.79 inf 5 0 1.33168e-05 1.29243e-05,1.37114e-05 -0.114219,-0.262935,0.148936,0.261958,0.00114237 0.000869882,0.00188961,0.00109321,0.00188372,7.49e-05
465 rs117981684,rs4432296,rs4796622,rs6503680,rs8073987 0 4191.21 inf 5 0 1.3315e-05 1.29325e-05,1.36788e-05 -0.114233,-0.262968,0.00113191,0.148956,0.261987 0.000870021,0.00188999,7.46416e-05,0.00109344,0.00188401
466 rs117981684,rs4432296,rs6503680,rs7209507,rs8073987 0 4191.2 inf 5 0 1.3315e-05 1.29285e-05,1.37e-05 -0.114222,-0.262942,0.14894,0.00113375,0.261964 0.000869951,0.0018898,0.00109332,7.47681e-05,0.00188386
467 rs117981684,rs4432296,rs4796727,rs6503680,rs8073987 0 4190.95 inf 5 0 1.33142e-05 1.2932e-05,1.36703e-05 -0.114198,-0.262883,0.00113503,0.148905,0.261913 0.000869815,0.00188942,7.50373e-05,0.00109309,0.00188358
468 rs113669844,rs117981684,rs4432296,rs73309734,rs8073987 0 4190.64 inf 5 0 1.33134e-05 1.29253e-05,1.36801e-05 -0.00185527,-0.114406,-0.263363,-0.149198,0.262796 0.000105079,0.000871151,0.00189291,0.00109528,0.0018898
469 rs117981684,rs4432296,rs4796765,rs6503680,rs8073987 0 4188.45 inf 5 0 1.33062e-05 1.29601e-05,1.36902e-05 -0.11489,-0.262734,-0.00134613,0.149323,0.262376 0.000875975,0.00188891,9.13286e-05,0.00109711,0.00188736
470 rs117981684,rs147929072,rs4432296,rs6503680,rs8073987 0 4187.99 inf 5 0 1.33051e-05 1.29213e-05,1.36517e-05 -0.114168,0.00116722,-0.26281,0.148788,0.262253 0.000869869,7.95063e-05,0.00188957,0.00109262,0.00188652
471 rs117981684,rs11868479,rs4432296,rs6503680,rs8073987 0 4187.92 inf 5 0 1.33048e-05 1.29204e-05,1.36828e-05 -0.114167,0.00116635,-0.262808,0.148786,0.262251 0.000869869,7.95063e-05,0.00188957,0.00109262,0.00188652
472 rs117981684,rs4432296,rs730086,rs73309734,rs8073987 0 4187.82 inf 5 0 1.33045e-05 1.29458e-05,1.36943e-05 -0.114659,-0.262978,0.000693269,-0.148769,0.262364 0.000873187,0.00189083,4.01087e-05,0.00109268,0.00188741
473 rs117981684,rs4432296,rs56156186,rs6503680,rs8073987 0 4187.44 inf 5 0 1.33033e-05 1.29187e-05,1.36781e-05 -0.114161,-0.262792,0.00116034,0.148777,0.262235 0.000869869,0.00188957,7.95063e-05,0.00109262,0.00188652
474 rs117981684,rs142559869,rs4432296,rs6503680,rs8073987 0 4187.12 inf 5 0 1.33023e-05 1.29716e-05,1.36756e-05 -0.114157,0.00115628,-0.262781,0.148771,0.262224 0.000869869,7.95063e-05,0.00188957,0.00109262,0.00188652
475 rs117981684,rs4432296,rs6503680,rs74347187,rs8073987 0 4186.46 inf 5 0 1.33002e-05 1.29453e-05,1.36645e-05 -0.114148,-0.262759,0.148759,0.00114795,0.262203 0.000869869,0.00188957,0.00109262,7.95063e-05,0.00188652
476 rs11653694,rs117981684,rs4432296,rs73309734,rs8073987 0 4185.69 inf 5 0 1.32977e-05 1.29237e-05,1.36934e-05 0.000800776,-0.114229,-0.262811,-0.148563,0.262056 4.71142e-05,0.000870434,0.00189013,0.00109162,0.00188581
477 rs11079031,rs117981684,rs4432296,rs73309734,rs8073987 0 4181.65 inf 5 0 1.32849e-05 1.2932e-05,1.36814e-05 0.000773289,-0.114123,-0.262565,-0.148431,0.261817 4.70394e-05,0.00087009,0.00188928,0.00109119,0.00188501
478 rs117981684,rs34864368,rs4432296,rs73309734,rs8073987 0 4181.27 inf 5 0 1.32835e-05 1.28654e-05,1.3684e-05 -0.114164,-0.00121328,-0.262799,-0.148856,0.261764 0.000870382,7.40861e-05,0.00189099,0.00109405,0.00188475
479 rs117981684,rs4432296,rs55637667,rs6503680,rs8073987 0 4180.11 inf 5 0 1.32801e-05 1.29087e-05,1.36549e-05 -0.114087,-0.262422,0.000577333,0.148404,0.261878 0.000870087,0.00188862,4.31258e-05,0.00109088,0.00188566
480 rs112375200,rs117981684,rs4432296,rs6503680,rs8073987 0 4178.82 inf 5 0 1.3276e-05 1.2929e-05,1.36665e-05 0.00142073,-0.113997,-0.261946,0.148191,0.261579 0.000107959,0.000869567,0.00188543,0.00108963,0.00188372
481 rs117981684,rs4432296,rs73309734,rs8073987,rs9908748 0 4178.43 inf 5 0 1.32746e-05 1.28946e-05,1.36494e-05 -0.114049,-0.262517,-0.148688,0.26152,0.00119641 0.000869883,0.00188961,0.00109321,0.00188372,7.49e-05
482 rs117981684,rs4432296,rs73309734,rs77681389,rs8073987 0 4177.34 inf 5 0 1.32711e-05 1.29142e-05,1.36518e-05 -0.114246,-0.262571,-0.148514,0.00102743,0.26239 0.000871292,0.00189022,0.00109213,6.49457e-05,0.00189001
483 rs117981684,rs4432296,rs73309734,rs8073987,rs8078141 0 4176.3 inf 5 0 1.32678e-05 1.28953e-05,1.36278e-05 -0.114033,-0.262479,-0.148666,0.261487,0.00117115 0.000869951,0.0018898,0.00109332,0.00188386,7.47681e-05
484 rs11079024,rs117981684,rs4432296,rs73309734,rs8073987 0 4176.18 inf 5 0 1.32674e-05 1.2887e-05,1.36347e-05 0.00116783,-0.114043,-0.262502,-0.148679,0.261507 7.46416e-05,0.000870021,0.00188999,0.00109344,0.00188401
485 rs117981684,rs4432296,rs73309734,rs8071938,rs8073987 0 4176.06 inf 5 0 1.3267e-05 1.28825e-05,1.36524e-05 -0.114041,-0.262498,-0.148677,0.00116649,0.261504 0.000870021,0.00188999,0.00109344,7.46416e-05,0.00188401
486 rs117981684,rs4378665,rs4432296,rs73309734,rs8073987 0 4175.99 inf 5 0 1.32668e-05 1.29e-05,1.3646e-05 -0.114029,0.00116774,-0.262469,-0.14866,0.261479 0.000869951,7.47681e-05,0.0018898,0.00109332,0.00188386
487 rs117981684,rs4432296,rs73309734,rs8073987,rs8077121 0 4175.91 inf 5 0 1.32666e-05 1.2901e-05,1.36186e-05 -0.114039,-0.262493,-0.148674,0.2615,0.00116481 0.000870021,0.00188999,0.00109344,0.00188401,7.46416e-05
488 rs117981684,rs12952314,rs4432296,rs73309734,rs8073987 0 4175.89 inf 5 0 1.32665e-05 1.29038e-05,1.36285e-05 -0.114028,0.00116657,-0.262466,-0.148658,0.261476 0.000869951,7.47681e-05,0.0018898,0.00109332,0.00188386
489 rs117981684,rs4432296,rs4796740,rs73309734,rs8073987 0 4175.73 inf 5 0 1.3266e-05 1.29115e-05,1.36693e-05 -0.114026,-0.262461,0.00116481,-0.148655,0.261472 0.000869951,0.0018898,7.47681e-05,0.00109332,0.00188386
490 rs117981684,rs4432296,rs73309734,rs8073987,rs9916275 0 4175.72 inf 5 0 1.3266e-05 1.29068e-05,1.36496e-05 -0.114026,-0.26246,-0.148655,0.261472,0.00116474 0.000869951,0.0018898,0.00109332,0.00188386,7.47681e-05
491 rs117981684,rs4432296,rs73309734,rs8073987,rs9303323 0 4175.71 inf 5 0 1.3266e-05 1.29111e-05,1.36728e-05 -0.114026,-0.26246,-0.148655,0.261472,0.00116466 0.000869951,0.0018898,0.00109332,0.00188386,7.47681e-05
492 rs117981684,rs4432296,rs6503678,rs73309734,rs8073987 0 4175.55 inf 5 0 1.32654e-05 1.29028e-05,1.3628e-05 -0.114024,-0.262455,0.00116281,-0.148652,0.261467 0.000869951,0.0018898,7.47681e-05,0.00109332,0.00188386
493 rs117981684,rs4432296,rs4621022,rs73309734,rs8073987 0 4175.54 inf 5 0 1.32654e-05 1.28766e-05,1.36448e-05 -0.114024,-0.262455,0.00116271,-0.148652,0.261467 0.000869951,0.0018898,7.47681e-05,0.00109332,0.00188386
494 rs117981684,rs35455419,rs4432296,rs73309734,rs8073987 0 4175.52 inf 5 0 1.32653e-05 1.28982e-05,1.36555e-05 -0.114023,0.00116253,-0.262454,-0.148651,0.261466 0.000869951,7.47681e-05,0.0018898,0.00109332,0.00188386
495 rs117981684,rs28631681,rs4432296,rs73309734,rs8073987 0 4175.48 inf 5 0 1.32652e-05 1.29003e-05,1.36402e-05 -0.114023,0.00116208,-0.262453,-0.148651,0.261465 0.000869951,7.47681e-05,0.0018898,0.00109332,0.00188386
496 rs117981684,rs4432296,rs4796743,rs73309734,rs8073987 0 4175.19 inf 5 0 1.32643e-05 1.28775e-05,1.3664e-05 -0.114019,-0.262444,0.00115885,-0.148645,0.261457 0.000869951,0.0018898,7.47681e-05,0.00109332,0.00188386
497 rs117981684,rs2883066,rs4432296,rs73309734,rs8073987 0 4175.05 inf 5 0 1.32638e-05 1.2863e-05,1.36309e-05 -0.114017,0.00115727,-0.262439,-0.148642,0.261454 0.000869951,7.47681e-05,0.0018898,0.00109332,0.00188386
498 rs117981684,rs4432296,rs4796735,rs73309734,rs8073987 0 4175.03 inf 5 0 1.32638e-05 1.2895e-05,1.3662e-05 -0.114017,-0.262439,0.00115704,-0.148642,0.261453 0.000869951,0.0018898,7.47681e-05,0.00109332,0.00188386
499 rs117981684,rs4432296,rs4796736,rs73309734,rs8073987 0 4174.96 inf 5 0 1.32636e-05 1.28659e-05,1.36251e-05 -0.114016,-0.262437,0.00115631,-0.148641,0.261451 0.000869951,0.0018898,7.47681e-05,0.00109332,0.00188386
500 rs117981684,rs4432296,rs73309734,rs8065502,rs8073987 0 4174.92 inf 5 0 1.32634e-05 1.2917e-05,1.3629e-05 -0.114016,-0.262435,-0.14864,0.00115587,0.26145 0.000869951,0.0018898,0.00109332,7.47681e-05,0.00188386
501 rs117981684,rs4432296,rs73309734,rs8073987,rs9914829 0 4174.92 inf 5 0 1.32634e-05 1.28987e-05,1.36414e-05 -0.114016,-0.262435,-0.14864,0.26145,0.0011558 0.000869951,0.0018898,0.00109332,0.00188386,7.47681e-05
502 rs117981684,rs4432296,rs73309734,rs78333491,rs8073987 0 4174.89 inf 5 0 1.32634e-05 1.28979e-05,1.36533e-05 -0.114211,-0.262494,-0.148472,0.00100396,0.262304 0.000871292,0.00189022,0.00109213,6.49457e-05,0.00189001
503 rs117981684,rs4432296,rs7217282,rs73309734,rs8073987 0 4174.8 inf 5 0 1.32631e-05 1.28897e-05,1.36428e-05 -0.114014,-0.262431,0.00115447,-0.148638,0.261447 0.000869951,0.0018898,7.47681e-05,0.00109332,0.00188386
504 rs117981684,rs4432296,rs73309734,rs8073987,rs8079008 0 4174.7 inf 5 0 1.32628e-05 1.2901e-05,1.36477e-05 -0.114013,-0.262429,-0.148636,0.261444,0.00115344 0.000869951,0.0018898,0.00109332,0.00188386,7.47681e-05
505 rs117981684,rs4432296,rs7209012,rs73309734,rs8073987 0 4174.69 inf 5 0 1.32628e-05 1.28835e-05,1.36395e-05 -0.114208,-0.262487,0.00100205,-0.148469,0.262297 0.000871292,0.00189022,6.49457e-05,0.00109213,0.00189001
506 rs117981684,rs4432296,rs7217218,rs73309734,rs8073987 0 4174.69 inf 5 0 1.32627e-05 1.28904e-05,1.36336e-05 -0.114013,-0.262428,0.00115328,-0.148636,0.261444 0.000869951,0.0018898,7.47681e-05,0.00109332,0.00188386
507 rs117981684,rs12452032,rs4432296,rs73309734,rs8073987 0 4174.65 inf 5 0 1.32626e-05 1.28957e-05,1.36607e-05 -0.114012,0.00115279,-0.262427,-0.148635,0.261443 0.000869951,7.47681e-05,0.0018898,0.00109332,0.00188386
508 rs113287335,rs117981684,rs4432296,rs73309734,rs8073987 0 4174.64 inf 5 0 1.32626e-05 1.29281e-05,1.36275e-05 0.00100156,-0.114207,-0.262486,-0.148468,0.262295 6.49457e-05,0.000871292,0.00189022,0.00109213,0.00189001
509 rs117981684,rs4432296,rs73309734,rs8073987,rs8079958 0 4174.59 inf 5 0 1.32624e-05 1.28706e-05,1.36452e-05 -0.114206,-0.262484,-0.148467,0.262293,0.00100108 0.000871292,0.00189022,0.00109213,0.00189001,6.49457e-05
510 rs117981684,rs4432296,rs73309734,rs75881902,rs8073987 0 4174.58 inf 5 0 1.32624e-05 1.28619e-05,1.36343e-05 -0.114206,-0.262484,-0.148467,0.00100096,0.262293 0.000871292,0.00189022,0.00109213,6.49457e-05,0.00189001
511 rs117981684,rs4432296,rs73309734,rs8073987,rs8077391 0 4174.27 inf 5 0 1.32612e-05 1.29009e-05,1.3648e-05 -0.11329,-0.262318,-0.148148,0.261152,-0.00110254 0.000866571,0.00188912,0.00109019,0.0018822,7.18247e-05
512 rs117981684,rs4432296,rs4796728,rs73309734,rs8073987 0 4173.99 inf 5 0 1.32605e-05 1.29e-05,1.3667e-05 -0.114004,-0.262406,0.00114549,-0.148623,0.261425 0.000869951,0.0018898,7.47681e-05,0.00109332,0.00188386
513 rs117981684,rs4432296,rs73309734,rs8071567,rs8073987 0 4173.93 inf 5 0 1.32603e-05 1.28862e-05,1.36636e-05 -0.113992,-0.262378,-0.148606,0.00114682,0.261401 0.000869883,0.00188961,0.00109321,7.49e-05,0.00188372
514 rs117981684,rs4432296,rs4796619,rs73309734,rs8073987 0 4173.83 inf 5 0 1.326e-05 1.29029e-05,1.36346e-05 -0.113991,-0.262375,0.00114573,-0.148604,0.261398 0.000869883,0.00188961,7.49e-05,0.00109321,0.00188372
515 rs117981684,rs4432296,rs4796618,rs73309734,rs8073987 0 4173.8 inf 5 0 1.32599e-05 1.28768e-05,1.36241e-05 -0.113991,-0.262374,0.00114537,-0.148604,0.261397 0.000869883,0.00188961,7.49e-05,0.00109321,0.00188372
516 rs11652326,rs117981684,rs4432296,rs73309734,rs8073987 0 4173.79 inf 5 0 1.32599e-05 1.28733e-05,1.36235e-05 0.00114524,-0.11399,-0.262374,-0.148603,0.261397 7.49e-05,0.000869883,0.00188961,0.00109321,0.00188372
517 rs117981684,rs4432296,rs4550498,rs73309734,rs8073987 0 4173.77 inf 5 0 1.32598e-05 1.29065e-05,1.36385e-05 -0.11399,-0.262373,0.00114497,-0.148603,0.261396 0.000869883,0.00188961,7.49e-05,0.00109321,0.00188372
518 rs117981684,rs1968494,rs4432296,rs73309734,rs8073987 0 4173.72 inf 5 0 1.32597e-05 1.28813e-05,1.36319e-05 -0.11399,0.00114448,-0.262371,-0.148602,0.261395 0.000869883,7.49e-05,0.00188961,0.00109321,0.00188372
519 rs117981684,rs4432296,rs4796738,rs73309734,rs8073987 0 4173.66 inf 5 0 1.32595e-05 1.28712e-05,1.36628e-05 -0.113989,-0.26237,0.0011438,-0.148601,0.261393 0.000869883,0.00188961,7.49e-05,0.00109321,0.00188372
520 rs117981684,rs4432296,rs6503680,rs79845193,rs8073987 0 4173.37 inf 5 0 1.32588e-05 1.28867e-05,1.36326e-05 -0.114143,-0.262151,0.148329,0.00144634,0.261681 0.000871525,0.00188838,0.00109126,0.000118818,0.00188607
521 rs117981684,rs4432296,rs73309734,rs8073987,rs893009 0 4173.3 inf 5 0 1.32583e-05 1.28815e-05,1.3606e-05 -0.113984,-0.262358,-0.148594,0.261384,0.0011397 0.000869883,0.00188961,0.00109321,0.00188372,7.49e-05
522 rs117981684,rs4432296,rs4796622,rs73309734,rs8073987 0 4172.72 inf 5 0 1.32565e-05 1.28924e-05,1.36102e-05 -0.113998,-0.262391,0.00112921,-0.148614,0.261412 0.000870021,0.00188999,7.46416e-05,0.00109344,0.00188401
523 rs117981684,rs4432296,rs7209507,rs73309734,rs8073987 0 4172.72 inf 5 0 1.32565e-05 1.29147e-05,1.36934e-05 -0.113987,-0.262365,0.00113107,-0.148599,0.26139 0.000869951,0.0018898,7.47681e-05,0.00109332,0.00188386
524 rs117981684,rs4432296,rs4796727,rs73309734,rs8073987 0 4172.47 inf 5 0 1.32557e-05 1.28979e-05,1.36643e-05 -0.113963,-0.262306,0.00113238,-0.148564,0.261339 0.000869815,0.00188942,7.50373e-05,0.0010931,0.00188358
525 rs117981684,rs4432296,rs4796765,rs73309734,rs8073987 0 4169.92 inf 5 0 1.32476e-05 1.28763e-05,1.36149e-05 -0.114651,-0.262156,-0.00134208,-0.148979,0.261798 0.000875975,0.00188891,9.13286e-05,0.00109711,0.00188736
526 rs117981684,rs147929072,rs4432296,rs73309734,rs8073987 0 4169.53 inf 5 0 1.32466e-05 1.28691e-05,1.3653e-05 -0.113933,0.00116451,-0.262234,-0.148446,0.261678 0.000869869,7.95063e-05,0.00188957,0.00109262,0.00188652
527 rs117981684,rs11868479,rs4432296,rs73309734,rs8073987 0 4169.46 inf 5 0 1.32464e-05 1.28832e-05,1.3631e-05 -0.113932,0.00116364,-0.262232,-0.148445,0.261676 0.000869869,7.95063e-05,0.00188957,0.00109262,0.00188652
528 rs117981684,rs4432296,rs56156186,rs73309734,rs8073987 0 4168.98 inf 5 0 1.32449e-05 1.28869e-05,1.36195e-05 -0.113926,-0.262216,0.00115763,-0.148436,0.26166 0.000869869,0.00188957,7.95063e-05,0.00109262,0.00188652
529 rs117981684,rs142559869,rs4432296,rs73309734,rs8073987 0 4168.66 inf 5 0 1.32439e-05 1.28548e-05,1.36381e-05 -0.113922,0.00115357,-0.262205,-0.14843,0.261649 0.000869869,7.95063e-05,0.00188957,0.00109262,0.00188652
530 rs117981684,rs4432296,rs73309734,rs74347187,rs8073987 0 4168 inf 5 0 1.32418e-05 1.28633e-05,1.36047e-05 -0.113913,-0.262183,-0.148417,0.00114524,0.261627 0.000869869,0.00188957,0.00109262,7.95063e-05,0.00188652
531 rs117981684,rs4432296,rs6503680,rs73313604,rs8073987 0 4167.44 inf 5 0 1.32401e-05 1.28636e-05,1.36412e-05 -0.113527,-0.26123,0.147897,-0.00068222,0.260608 0.000867458,0.00188284,0.00108891,6.20539e-05,0.00187939
532 rs117981684,rs2353029,rs4432296,rs6503680,rs8073987 0 4165.37 inf 5 0 1.32334e-05 1.28721e-05,1.35715e-05 -0.113541,0.000907994,-0.261272,0.14795,0.260524 0.000867702,8.61244e-05,0.00188357,0.00108954,0.00187923
533 rs117981684,rs4432296,rs6503680,rs8073987,rs939881 0 4164.9 inf 5 0 1.32321e-05 1.28283e-05,1.3589e-05 -0.113368,-0.260966,0.147798,0.260351,-0.00072059 0.000866753,0.00188162,0.00108854,0.00187826,6.89743e-05
534 rs117981684,rs150703413,rs4432296,rs6503680,rs8073987 0 4162.37 inf 5 0 1.3224e-05 1.28554e-05,1.36137e-05 -0.113568,0.00106983,-0.261026,0.147695,0.260626 0.000868192,0.000108387,0.00188247,0.00108814,0.00188057
535 rs117981684,rs4432296,rs6503680,rs8073987,rs8076301 0 4162.13 inf 5 0 1.32232e-05 1.2862e-05,1.36123e-05 -0.113497,-0.261165,0.147886,0.260432,0.000844884 0.000867702,0.00188357,0.00108954,0.00187923,8.61244e-05
536 rs117981684,rs4432296,rs60075634,rs6503680,rs8073987 0 4161.73 inf 5 0 1.3222e-05 1.2877e-05,1.36255e-05 -0.113381,-0.26088,-0.000606919,0.147696,0.260274 0.000866992,0.00188162,6.24183e-05,0.00108821,0.00187827
537 rs117981684,rs4432296,rs55637667,rs73309734,rs8073987 0 4161.69 inf 5 0 1.32218e-05 1.28699e-05,1.36091e-05 -0.113853,-0.261847,0.000576075,-0.148064,0.261304 0.000870087,0.00188862,4.31258e-05,0.00109089,0.00188566
538 rs117981684,rs12948219,rs4432296,rs6503680,rs8073987 0 4160.72 inf 5 0 1.32189e-05 1.2872e-05,1.36213e-05 -0.113326,0.00104234,-0.260788,0.147637,0.260208 0.000866752,0.000109907,0.00188121,0.00108794,0.00187803
539 rs112375200,rs117981684,rs4432296,rs73309734,rs8073987 0 4160.42 inf 5 0 1.32178e-05 1.28485e-05,1.35996e-05 0.00141803,-0.113763,-0.261373,-0.147851,0.261007 0.000107959,0.000869567,0.00188543,0.00108963,0.00188372
540 rs11079030,rs117981684,rs4432296,rs6503680,rs8073987 0 4159.01 inf 5 0 1.32134e-05 1.28428e-05,1.35999e-05 -0.000355911,-0.113458,-0.26093,0.147875,0.260497 3.93108e-05,0.000867747,0.00188256,0.00109002,0.00188048
541 rs117981684,rs147290013,rs4432296,rs6503680,rs8073987 0 4158.66 inf 5 0 1.32123e-05 1.28603e-05,1.3573e-05 -0.113304,0.00098563,-0.260731,0.147605,0.260153 0.000866752,0.000109907,0.00188121,0.00108794,0.00187803
542 rs117981684,rs4432296,rs60110245,rs6503680,rs8073987 0 4158.65 inf 5 0 1.32121e-05 1.28342e-05,1.36192e-05 -0.11338,-0.260914,-0.000668608,0.147754,0.260148 0.000867229,0.00188254,7.47023e-05,0.00108905,0.00187801
543 rs117981684,rs118108964,rs4432296,rs6503680,rs8073987 0 4157.69 inf 5 0 1.32092e-05 1.28187e-05,1.35897e-05 -0.113277,-0.000942806,-0.260625,0.147566,0.259967 0.000866666,0.000108234,0.0018807,0.00108779,0.00187709
544 rs117981684,rs4432296,rs56316666,rs6503680,rs8073987 0 4156.11 inf 5 0 1.32042e-05 1.28407e-05,1.3586e-05 -0.113285,-0.260665,-0.000778499,0.147597,0.259987 0.00086682,0.00188128,9.40206e-05,0.0010882,0.00187743
545 rs117981684,rs4432296,rs73309734,rs79845193,rs8073987 0 4154.96 inf 5 0 1.32005e-05 1.28644e-05,1.35599e-05 -0.113907,-0.261576,-0.147988,0.00144274,0.261107 0.000871525,0.00188838,0.00109127,0.000118818,0.00188607
546 rs11658461,rs117981684,rs4432296,rs6503680,rs8073987 0 4154.21 inf 5 0 1.31982e-05 1.28304e-05,1.35646e-05 -0.000360152,-0.113295,-0.260548,0.147592,0.260132 4.65632e-05,0.000867062,0.00188087,0.00108846,0.00187889
547 rs117981684,rs4432296,rs6503680,rs78071022,rs8073987 0 4153.48 inf 5 0 1.31959e-05 1.28247e-05,1.35616e-05 -0.11321,-0.260494,0.147499,-0.000712143,0.25983 0.000866559,0.00188064,0.00108784,9.47672e-05,0.0018769
548 rs117981684,rs4432296,rs6503680,rs77369960,rs8073987 0 4153.47 inf 5 0 1.31959e-05 1.27981e-05,1.35847e-05 -0.11321,-0.260493,0.147499,-0.000711779,0.25983 0.000866559,0.00188064,0.00108784,9.47672e-05,0.0018769
549 rs117981684,rs4432296,rs6503680,rs8073987,rs9889776 0 4153.32 inf 5 0 1.31954e-05 1.27928e-05,1.3563e-05 -0.113099,-0.26037,0.147459,0.259764,-0.000687691 0.000866017,0.00187985,0.00108756,0.00187654,9.20571e-05
550 rs117981684,rs2070106,rs4432296,rs6503680,rs8073987 0 4152.86 inf 5 0 1.31939e-05 1.28117e-05,1.35656e-05 -0.113262,-0.000323831,-0.260474,0.147556,0.260054 0.000866963,4.42369e-05,0.00188064,0.0010884,0.00187864
551 rs117981684,rs4432296,rs57825218,rs6503680,rs8073987 0 4152.49 inf 5 0 1.31925e-05 1.28371e-05,1.35763e-05 -0.113282,-0.260464,0.000452354,0.147385,0.260159 0.000867176,0.00188067,6.29846e-05,0.00108718,0.00187977
552 rs117981684,rs4432296,rs6503680,rs79175247,rs8073987 0 4152.19 inf 5 0 1.31918e-05 1.28015e-05,1.3558e-05 -0.113194,-0.260452,0.147474,-0.00067342,0.259796 0.000866559,0.00188064,0.00108784,9.47672e-05,0.0018769
553 rs117981684,rs144239109,rs4432296,rs6503680,rs8073987 0 4152.15 inf 5 0 1.31917e-05 1.28195e-05,1.35595e-05 -0.113194,-0.000672435,-0.260451,0.147474,0.259795 0.000866559,9.47672e-05,0.00188064,0.00108784,0.0018769
554 rs117981684,rs4432296,rs6503680,rs74553025,rs8073987 0 4152.12 inf 5 0 1.31916e-05 1.28163e-05,1.3561e-05 -0.113193,-0.26045,0.147473,-0.00067137,0.259794 0.000866559,0.00188064,0.00108784,9.47672e-05,0.0018769
555 rs117981684,rs4432296,rs6503680,rs75476920,rs8073987 0 4151.89 inf 5 0 1.31909e-05 1.28235e-05,1.35469e-05 -0.113169,-0.26028,0.147409,-0.000374713,0.259824 0.000866426,0.00187953,0.00108739,5.34073e-05,0.00187713
556 rs117981684,rs4432296,rs6503680,rs76974862,rs8073987 0 4151.51 inf 5 0 1.31897e-05 1.28351e-05,1.35632e-05 -0.113161,-0.26034,0.147397,-0.000837816,0.259721 0.000866404,0.00187998,0.00108735,0.000121632,0.00187655
557 rs11079023,rs117981684,rs4432296,rs6503680,rs8073987 0 4151.38 inf 5 0 1.31893e-05 1.2819e-05,1.35364e-05 -0.000327137,-0.113227,-0.260404,0.147493,0.259966 4.7809e-05,0.00086687,0.00188046,0.00108814,0.00187836
558 rs117981684,rs4432296,rs4796739,rs6503680,rs8073987 0 4151.08 inf 5 0 1.31883e-05 1.28001e-05,1.35776e-05 -0.113225,-0.260398,-0.00032148,0.14749,0.259959 0.000866886,0.0018805,4.76875e-05,0.00108816,0.0018784
559 rs117981684,rs4432296,rs62076889,rs6503680,rs8073987 0 4150.97 inf 5 0 1.3188e-05 1.28572e-05,1.35504e-05 -0.113222,-0.260392,-0.000320047,0.147486,0.259953 0.000866878,0.00188048,4.77479e-05,0.00108815,0.00187838
560 rs117981684,rs3744484,rs4432296,rs6503680,rs8073987 0 4150.67 inf 5 0 1.31871e-05 1.28277e-05,1.35618e-05 -0.113063,-0.000316045,-0.260386,0.147409,0.259863 0.000865956,4.78539e-05,0.00188051,0.00108755,0.0018777
561 rs117981684,rs4432296,rs6503680,rs74647883,rs8073987 0 4150.54 inf 5 0 1.31866e-05 1.28182e-05,1.35175e-05 -0.113136,-0.260321,0.1474,-0.000625844,0.259676 0.000866328,0.00188006,0.00108751,9.5546e-05,0.00187643
562 rs117981684,rs4260106,rs4432296,rs6503680,rs8073987 0 4150.5 inf 5 0 1.31865e-05 1.28458e-05,1.35684e-05 -0.113205,-0.000316092,-0.260357,0.147462,0.259913 0.000866808,4.83229e-05,0.00188033,0.00108803,0.00187818
563 rs117981684,rs35447453,rs4432296,rs6503680,rs8073987 0 4150.18 inf 5 0 1.31853e-05 1.28321e-05,1.35779e-05 -0.113291,0.000466666,-0.260321,0.147265,0.259967 0.000867661,7.28487e-05,0.00188015,0.00108668,0.00187884
564 rs117981684,rs146931796,rs4432296,rs6503680,rs8073987 0 4149.93 inf 5 0 1.31847e-05 1.27871e-05,1.35659e-05 -0.113115,-0.000325763,-0.260163,0.147339,0.259693 0.000866244,5.13871e-05,0.00187914,0.00108714,0.00187663
565 rs117981684,rs142083151,rs4432296,rs6503680,rs8073987 0 4149.72 inf 5 0 1.3184e-05 1.28227e-05,1.35416e-05 -0.113113,-0.000321778,-0.260158,0.147336,0.259687 0.000866244,5.13871e-05,0.00187914,0.00108714,0.00187663
566 rs117981684,rs4432296,rs73309734,rs73313604,rs8073987 0 4149.09 inf 5 0 1.3182e-05 1.27958e-05,1.35221e-05 -0.113294,-0.260658,-0.147558,-0.000680835,0.260037 0.000867458,0.00188284,0.00108891,6.20539e-05,0.00187939
567 rs117981684,rs147766107,rs4432296,rs6503680,rs8073987 0 4148.3 inf 5 0 1.31795e-05 1.28027e-05,1.35762e-05 -0.113076,-0.00055023,-0.26018,0.147318,0.25955 0.00086613,9.63585e-05,0.00187954,0.00108721,0.00187602
568 rs117981684,rs4432296,rs6503680,rs7217511,rs8073987 0 4148.21 inf 5 0 1.31792e-05 1.28089e-05,1.35659e-05 -0.113075,-0.260177,0.147316,-0.000546809,0.259548 0.00086613,0.00187954,0.00108721,9.63585e-05,0.00187602
569 rs117300738,rs117981684,rs4432296,rs6503680,rs8073987 0 4148.18 inf 5 0 1.31792e-05 1.27992e-05,1.35434e-05 -0.000332623,-0.113091,-0.260113,0.147295,0.259633 5.86882e-05,0.000866225,0.00187911,0.00108705,0.00187657
570 rs117981684,rs118039108,rs4432296,rs6503680,rs8073987 0 4147.52 inf 5 0 1.31771e-05 1.28027e-05,1.35494e-05 -0.113055,-0.000273166,-0.260033,0.147257,0.259548 0.000866058,5.06548e-05,0.00187874,0.00108686,0.00187613
571 rs117981684,rs4432296,rs6503680,rs8073987,rs9899285 0 4147.11 inf 5 0 1.31758e-05 1.28307e-05,1.3524e-05 -0.113068,-0.260064,0.147262,0.259576,-0.000318064 0.000866165,0.00187898,0.00108695,0.00187641,6.09894e-05
572 rs117981684,rs4432296,rs6503680,rs8073987 0 4144.47 inf 4 -nan 1.31564e-05 1.27707e-05,1.35223e-05 -0.112915,-0.259736,0.147039,0.259201 0.000865666,0.00187794,0.00108611,0.00187503
573 rs117981684,rs2353029,rs4432296,rs73309734,rs8073987 0 4147.01 inf 5 0 1.31753e-05 1.28058e-05,1.35338e-05 -0.113307,0.000905866,-0.260699,-0.14761,0.259953 0.000867702,8.61244e-05,0.00188357,0.00108954,0.00187923
574 rs117981684,rs4432296,rs6503680,rs8073987,rs9899099 0 4146.79 inf 5 0 1.31748e-05 1.27935e-05,1.35567e-05 -0.113065,-0.260057,0.147257,0.259568,-0.000308315 0.00086617,0.001879,0.00108696,0.00187642,6.07644e-05
575 rs117981684,rs4432296,rs73309734,rs8073987,rs939881 0 4146.55 inf 5 0 1.3174e-05 1.28035e-05,1.35323e-05 -0.113135,-0.260394,-0.147459,0.25978,-0.000719157 0.000866753,0.00188162,0.00108854,0.00187826,6.89743e-05
576 rs117981684,rs145193707,rs4432296,rs6503680,rs8073987 0 4146.07 inf 5 0 1.31725e-05 1.27929e-05,1.35488e-05 -0.11302,-0.000249375,-0.259951,0.147203,0.259468 0.00086595,5.27038e-05,0.00187848,0.00108667,0.00187587
577 rs11296,rs117981684,rs4432296,rs6503680,rs8073987 0 4145.78 inf 5 0 1.31716e-05 1.27842e-05,1.35473e-05 -0.000376468,-0.113007,-0.259934,0.147173,0.259427 8.18953e-05,0.000865899,0.00187843,0.0010865,0.00187567
578 rs112808325,rs117981684,rs4432296,rs6503680,rs8073987 0 4145.57 inf 5 0 1.31709e-05 1.27955e-05,1.35522e-05 -0.000493303,-0.112986,-0.260051,0.147246,0.259461 0.000110041,0.000865813,0.00187924,0.00108709,0.00187593
579 rs117981684,rs4432296,rs58590958,rs6503680,rs8073987 0 4145.54 inf 5 0 1.31708e-05 1.28185e-05,1.35289e-05 -0.112986,-0.26005,-0.000491373,0.147245,0.25946 0.000865813,0.00187924,0.000110041,0.00108709,0.00187593
580 rs11653117,rs117981684,rs4432296,rs6503680,rs8073987 0 4145.2 inf 5 0 1.31698e-05 1.28248e-05,1.35214e-05 -0.000360947,-0.112998,-0.259915,0.147161,0.259406 8.39899e-05,0.000865886,0.0018784,0.00108648,0.00187564
581 rs117981684,rs150703413,rs4432296,rs73309734,rs8073987 0 4144.04 inf 5 0 1.3166e-05 1.27765e-05,1.35304e-05 -0.113334,0.00106777,-0.260454,-0.147357,0.260055 0.000868192,0.000108387,0.00188247,0.00108815,0.00188057
582 rs117981684,rs4432296,rs4796771,rs6503680,rs8073987 0 4143.96 inf 5 0 1.31659e-05 1.27993e-05,1.35521e-05 -0.112931,-0.259943,-0.000170151,0.147158,0.259413 0.000865678,0.00187883,4.76905e-05,0.00108662,0.00187597
583 rs117981684,rs4432296,rs73309734,rs8073987,rs8076301 0 4143.78 inf 5 0 1.31651e-05 1.27761e-05,1.35577e-05 -0.113264,-0.260592,-0.147547,0.259861,0.000842756 0.000867702,0.00188357,0.00108954,0.00187923,8.61244e-05
584 rs117981684,rs4432296,rs6503680,rs76789460,rs8073987 0 4143.53 inf 5 0 1.31645e-05 1.27833e-05,1.35453e-05 -0.11296,-0.259825,0.147119,-0.000171968,0.259323 0.000865779,0.00187813,0.00108638,5.25292e-05,0.0018754
585 rs117981684,rs4432296,rs60075634,rs73309734,rs8073987 0 4143.4 inf 5 0 1.3164e-05 1.28075e-05,1.35532e-05 -0.113148,-0.260309,-0.000605712,-0.147358,0.259704 0.000866992,0.00188162,6.24183e-05,0.00108821,0.00187827
586 rs117981684,rs4432296,rs6503680,rs760282,rs8073987 0 4143.31 inf 5 0 1.31638e-05 1.27906e-05,1.35194e-05 -0.11292,-0.259875,0.147133,-0.000133453,0.259333 0.000865668,0.00187846,0.00108652,4.27041e-05,0.00187551
587 rs117981684,rs4432296,rs6503680,rs80194457,rs8073987 0 4143.28 inf 5 0 1.31637e-05 1.27874e-05,1.35277e-05 -0.112952,-0.259807,0.147107,-0.000163392,0.259303 0.000865751,0.00187807,0.00108633,5.28832e-05,0.00187532
588 rs117981684,rs4432296,rs4796772,rs6503680,rs8073987 0 4143.14 inf 5 0 1.31633e-05 1.27958e-05,1.3538e-05 -0.112919,-0.259886,-0.000143415,0.147125,0.259357 0.000865667,0.0018786,4.79123e-05,0.00108649,0.00187575
589 rs117981684,rs2074164,rs4432296,rs6503680,rs8073987 0 4143.12 inf 5 0 1.31632e-05 1.27866e-05,1.35508e-05 -0.112919,-0.000142511,-0.259886,0.147124,0.259356 0.000865667,4.79123e-05,0.0018786,0.00108649,0.00187575
590 rs117981684,rs28573325,rs4432296,rs6503680,rs8073987 0 4143.09 inf 5 0 1.31631e-05 1.28063e-05,1.35317e-05 -0.113002,0.000300853,-0.259847,0.14708,0.259336 0.000866167,0.000101828,0.00187831,0.0010862,0.00187558
591 rs117981684,rs12948219,rs4432296,rs73309734,rs8073987 0 4142.4 inf 5 0 1.31609e-05 1.28091e-05,1.35039e-05 -0.113093,0.00104036,-0.260217,-0.147299,0.259638 0.000866752,0.000109907,0.00188121,0.00108794,0.00187803
592 rs1123363,rs117981684,rs4432296,rs6503680,rs8073987 0 4142.27 inf 5 0 1.31605e-05 1.28019e-05,1.35263e-05 -0.000246396,-0.11292,-0.259823,0.147102,0.259261 0.000111528,0.000865669,0.00187834,0.00108648,0.00187523
593 rs117981684,rs4432296,rs58394379,rs6503680,rs8073987 0 4142.14 inf 5 0 1.31601e-05 1.2803e-05,1.35588e-05 -0.112919,-0.259818,-0.000231729,0.147098,0.259258 0.000865669,0.00187834,0.000111528,0.00108648,0.00187523
594 rs117981684,rs4432296,rs6503680,rs80011129,rs8073987 0 4142.09 inf 5 0 1.31599e-05 1.28057e-05,1.35361e-05 -0.112926,-0.259753,0.147066,-0.000106216,0.259237 0.000865684,0.00187795,0.00108619,5.24823e-05,0.00187511
595 rs117981684,rs1966328,rs4432296,rs6503680,rs8073987 0 4141.43 inf 5 0 1.31578e-05 1.28182e-05,1.35343e-05 -0.112909,4.75797e-05,-0.259731,0.147024,0.259181 0.000865683,4.73911e-05,0.00187794,0.00108621,0.00187513
596 rs11654626,rs117981684,rs4432296,rs6503680,rs8073987 0 4141.42 inf 5 0 1.31578e-05 1.27861e-05,1.35396e-05 -4.64701e-05,-0.112919,-0.259741,0.147053,0.259219 4.72703e-05,0.000865679,0.00187794,0.0010862,0.00187512
597 rs117981684,rs4432296,rs6503680,rs73309800,rs8073987 0 4141.22 inf 5 0 1.31572e-05 1.27833e-05,1.35313e-05 -0.112917,-0.259735,0.147037,2.68528e-05,0.259202 0.000865746,0.00187795,0.00108616,0.000113127,0.00187503
598 rs11079030,rs117981684,rs4432296,rs73309734,rs8073987 0 4140.66 inf 5 0 1.31553e-05 1.27783e-05,1.3507e-05 -0.000354873,-0.113225,-0.260358,-0.147535,0.259925 3.93108e-05,0.000867747,0.00188256,0.00109003,0.00188048
599 rs117981684,rs147290013,rs4432296,rs73309734,rs8073987 0 4140.34 inf 5 0 1.31544e-05 1.27625e-05,1.3534e-05 -0.113071,0.000983647,-0.26016,-0.147266,0.259583 0.000866752,0.000109907,0.00188121,0.00108794,0.00187803
600 rs117981684,rs4432296,rs60110245,rs73309734,rs8073987 0 4140.32 inf 5 0 1.31541e-05 1.27993e-05,1.35156e-05 -0.113147,-0.260342,-0.0006669,-0.147415,0.259577 0.000867229,0.00188254,7.47023e-05,0.00108905,0.00187801
601 rs117981684,rs118108964,rs4432296,rs73309734,rs8073987 0 4139.37 inf 5 0 1.31513e-05 1.27817e-05,1.35527e-05 -0.113044,-0.000940932,-0.260054,-0.147228,0.259397 0.000866666,0.000108234,0.0018807,0.0010878,0.00187709
602 rs117981684,rs4432296,rs56316666,rs73309734,rs8073987 0 4137.79 inf 5 0 1.31462e-05 1.27852e-05,1.35258e-05 -0.113052,-0.260094,-0.000776687,-0.147258,0.259417 0.000866821,0.00188128,9.40206e-05,0.0010882,0.00187743
603 rs11658461,rs117981684,rs4432296,rs73309734,rs8073987 0 4135.89 inf 5 0 1.31402e-05 1.27882e-05,1.34989e-05 -0.0003592,-0.113062,-0.259977,-0.147253,0.259561 4.65632e-05,0.000867062,0.00188087,0.00108846,0.00187889
604 rs117981684,rs4432296,rs73309734,rs78071022,rs8073987 0 4135.18 inf 5 0 1.3138e-05 1.27857e-05,1.35002e-05 -0.112977,-0.259923,-0.147161,-0.000710482,0.259261 0.000866559,0.00188064,0.00108784,9.47672e-05,0.0018769
605 rs117981684,rs4432296,rs73309734,rs77369960,rs8073987 0 4135.17 inf 5 0 1.31379e-05 1.27419e-05,1.35322e-05 -0.112977,-0.259922,-0.147161,-0.000710118,0.259261 0.000866559,0.00188064,0.00108784,9.47672e-05,0.0018769
606 rs117981684,rs4432296,rs73309734,rs8073987,rs9889776 0 4135.02 inf 5 0 1.31375e-05 1.27629e-05,1.34771e-05 -0.112866,-0.2598,-0.147121,0.259194,-0.000686211 0.000866017,0.00187985,0.00108756,0.00187654,9.20571e-05
607 rs117981684,rs2070106,rs4432296,rs73309734,rs8073987 0 4134.54 inf 5 0 1.31359e-05 1.27626e-05,1.35074e-05 -0.113029,-0.000322937,-0.259903,-0.147217,0.259483 0.000866963,4.42369e-05,0.00188064,0.0010884,0.00187864
608 rs117981684,rs4432296,rs57825218,rs73309734,rs8073987 0 4134.2 inf 5 0 1.31346e-05 1.27421e-05,1.35202e-05 -0.113049,-0.259894,0.000451485,-0.147047,0.259589 0.000867176,0.00188067,6.29846e-05,0.00108718,0.00187977
609 rs117981684,rs4432296,rs73309734,rs79175247,rs8073987 0 4133.88 inf 5 0 1.31339e-05 1.27768e-05,1.34929e-05 -0.112961,-0.259882,-0.147136,-0.000671759,0.259227 0.000866559,0.00188064,0.00108784,9.47672e-05,0.0018769
610 rs117981684,rs144239109,rs4432296,rs73309734,rs8073987 0 4133.85 inf 5 0 1.31338e-05 1.27893e-05,1.35261e-05 -0.112961,-0.000670773,-0.259881,-0.147136,0.259226 0.000866559,9.47672e-05,0.00188064,0.00108784,0.0018769
611 rs117981684,rs4432296,rs73309734,rs74553025,rs8073987 0 4133.82 inf 5 0 1.31336e-05 1.27672e-05,1.35185e-05 -0.11296,-0.259879,-0.147135,-0.000669709,0.259225 0.000866559,0.00188064,0.00108784,9.47672e-05,0.0018769
612 rs117981684,rs4432296,rs73309734,rs75476920,rs8073987 0 4133.6 inf 5 0 1.3133e-05 1.2772e-05,1.35133e-05 -0.112936,-0.25971,-0.147071,-0.000373907,0.259254 0.000866426,0.00187953,0.00108739,5.34073e-05,0.00187713
613 rs117981684,rs4432296,rs73309734,rs76974862,rs8073987 0 4133.22 inf 5 0 1.31318e-05 1.2737e-05,1.35083e-05 -0.112928,-0.25977,-0.147059,-0.000836007,0.259152 0.000866404,0.00187998,0.00108736,0.000121632,0.00187655
614 rs11079023,rs117981684,rs4432296,rs73309734,rs8073987 0 4133.08 inf 5 0 1.31313e-05 1.27391e-05,1.34907e-05 -0.000326229,-0.112994,-0.259833,-0.147155,0.259396 4.7809e-05,0.00086687,0.00188046,0.00108814,0.00187836
615 rs117981684,rs4432296,rs4796739,rs73309734,rs8073987 0 4132.78 inf 5 0 1.31304e-05 1.27561e-05,1.35247e-05 -0.112992,-0.259827,-0.000320568,-0.147151,0.259389 0.000866886,0.0018805,4.76875e-05,0.00108817,0.0018784
616 rs117981684,rs4432296,rs62076889,rs73309734,rs8073987 0 4132.67 inf 5 0 1.313e-05 1.27776e-05,1.34895e-05 -0.112989,-0.259821,-0.000319137,-0.147147,0.259382 0.000866878,0.00188048,4.77479e-05,0.00108815,0.00187838
617 rs117981684,rs3744484,rs4432296,rs73309734,rs8073987 0 4132.37 inf 5 0 1.31291e-05 1.2773e-05,1.35119e-05 -0.11283,-0.000315278,-0.259815,-0.147071,0.259293 0.000865956,4.78539e-05,0.00188051,0.00108756,0.0018777
618 rs117981684,rs4432296,rs73309734,rs74647883,rs8073987 0 4132.24 inf 5 0 1.31287e-05 1.27328e-05,1.35223e-05 -0.112904,-0.259751,-0.147062,-0.000624337,0.259107 0.000866328,0.00188006,0.00108751,9.5546e-05,0.00187643
619 rs117981684,rs4260106,rs4432296,rs73309734,rs8073987 0 4132.2 inf 5 0 1.31286e-05 1.27699e-05,1.35231e-05 -0.112973,-0.000315198,-0.259787,-0.147124,0.259343 0.000866808,4.83229e-05,0.00188033,0.00108803,0.00187818
620 rs117981684,rs35447453,rs4432296,rs73309734,rs8073987 0 4131.91 inf 5 0 1.31274e-05 1.27665e-05,1.34901e-05 -0.113059,0.000465931,-0.259751,-0.146927,0.259398 0.000867661,7.28487e-05,0.00188015,0.00108668,0.00187884
621 rs117981684,rs146931796,rs4432296,rs73309734,rs8073987 0 4131.64 inf 5 0 1.31268e-05 1.27456e-05,1.35156e-05 -0.112883,-0.000325067,-0.259593,-0.147001,0.259124 0.000866244,5.13871e-05,0.00187914,0.00108714,0.00187663
622 rs117981684,rs142083151,rs4432296,rs73309734,rs8073987 0 4131.43 inf 5 0 1.31262e-05 1.27466e-05,1.35047e-05 -0.11288,-0.000321082,-0.259588,-0.146998,0.259118 0.000866244,5.13871e-05,0.00187914,0.00108714,0.00187663
623 rs117981684,rs147766107,rs4432296,rs73309734,rs8073987 0 4130.02 inf 5 0 1.31216e-05 1.27666e-05,1.35151e-05 -0.112844,-0.000548883,-0.25961,-0.14698,0.258981 0.00086613,9.63585e-05,0.00187954,0.00108721,0.00187602
624 rs117981684,rs4432296,rs7217511,rs73309734,rs8073987 0 4129.93 inf 5 0 1.31214e-05 1.2765e-05,1.34896e-05 -0.112843,-0.259607,-0.000545461,-0.146979,0.258979 0.00086613,0.00187954,9.63585e-05,0.00108721,0.00187602
625 rs117300738,rs117981684,rs4432296,rs73309734,rs8073987 0 4129.9 inf 5 0 1.31213e-05 1.27399e-05,1.34901e-05 -0.000331863,-0.112858,-0.259543,-0.146958,0.259064 5.86882e-05,0.000866225,0.00187911,0.00108705,0.00187657
626 rs117981684,rs118039108,rs4432296,rs73309734,rs8073987 0 4129.24 inf 5 0 1.31192e-05 1.27338e-05,1.34822e-05 -0.112823,-0.00027258,-0.259463,-0.146919,0.258979 0.000866058,5.06548e-05,0.00187874,0.00108686,0.00187613
627 rs117981684,rs4432296,rs73309734,rs8073987,rs9899285 0 4128.83 inf 5 0 1.31179e-05 1.2763e-05,1.34755e-05 -0.112835,-0.259494,-0.146924,0.259007,-0.000317318 0.000866165,0.00187898,0.00108695,0.00187641,6.09894e-05
628 rs117981684,rs4432296,rs73309734,rs8073987 0 4126.22 inf 4 -nan 1.30987e-05 1.27558e-05,1.34671e-05 -0.112682,-0.259167,-0.146702,0.258633 0.000865666,0.00187794,0.00108611,0.00187503
629 rs117981684,rs4432296,rs73309734,rs8073987,rs9899099 0 4128.51 inf 5 0 1.31169e-05 1.27566e-05,1.34946e-05 -0.112832,-0.259487,-0.146919,0.258999,-0.000307568 0.000866171,0.001879,0.00108696,0.00187642,6.07644e-05
630 rs117981684,rs145193707,rs4432296,rs73309734,rs8073987 0 4127.8 inf 5 0 1.31147e-05 1.27284e-05,1.35087e-05 -0.112787,-0.000248851,-0.259382,-0.146866,0.258899 0.00086595,5.27038e-05,0.00187848,0.00108667,0.00187588
631 rs11296,rs117981684,rs4432296,rs73309734,rs8073987 0 4127.52 inf 5 0 1.31138e-05 1.27658e-05,1.34992e-05 -0.000375783,-0.112775,-0.259364,-0.146836,0.258859 8.18953e-05,0.000865899,0.00187843,0.00108651,0.00187567
632 rs112808325,rs117981684,rs4432296,rs73309734,rs8073987 0 4127.3 inf 5 0 1.31131e-05 1.2732e-05,1.34722e-05 -0.00049185,-0.112754,-0.259481,-0.146908,0.258892 0.000110041,0.000865813,0.00187924,0.00108709,0.00187593
633 rs117981684,rs4432296,rs58590958,rs73309734,rs8073987 0 4127.26 inf 5 0 1.3113e-05 1.27531e-05,1.3491e-05 -0.112753,-0.25948,-0.00048992,-0.146907,0.258891 0.000865813,0.00187924,0.000110041,0.00108709,0.00187593
634 rs11653117,rs117981684,rs4432296,rs73309734,rs8073987 0 4126.94 inf 5 0 1.3112e-05 1.27303e-05,1.34927e-05 -0.000360265,-0.112766,-0.259346,-0.146824,0.258838 8.39899e-05,0.000865886,0.0018784,0.00108648,0.00187564
635 rs117981684,rs4432296,rs4796771,rs73309734,rs8073987 0 4125.7 inf 5 0 1.3108e-05 1.27488e-05,1.3467e-05 -0.112699,-0.259373,-0.000169697,-0.14682,0.258844 0.000865678,0.00187883,4.76905e-05,0.00108662,0.00187597
636 rs117981684,rs4432296,rs73309734,rs76789460,rs8073987 0 4125.27 inf 5 0 1.31067e-05 1.27608e-05,1.34777e-05 -0.112728,-0.259256,-0.146781,-0.000171603,0.258755 0.000865779,0.00187813,0.00108638,5.25292e-05,0.0018754
637 rs117981684,rs4432296,rs73309734,rs760282,rs8073987 0 4125.05 inf 5 0 1.3106e-05 1.27353e-05,1.34648e-05 -0.112688,-0.259305,-0.146795,-0.000133087,0.258765 0.000865668,0.00187846,0.00108652,4.27041e-05,0.00187551
638 rs117981684,rs4432296,rs73309734,rs80194457,rs8073987 0 4125.02 inf 5 0 1.31059e-05 1.27313e-05,1.34854e-05 -0.11272,-0.259238,-0.146769,-0.000163062,0.258735 0.000865751,0.00187807,0.00108633,5.28832e-05,0.00187532
639 rs117981684,rs4432296,rs4796772,rs73309734,rs8073987 0 4124.88 inf 5 0 1.31055e-05 1.2708e-05,1.34629e-05 -0.112686,-0.259317,-0.000143022,-0.146788,0.258789 0.000865667,0.0018786,4.79123e-05,0.00108649,0.00187575
640 rs117981684,rs2074164,rs4432296,rs73309734,rs8073987 0 4124.86 inf 5 0 1.31054e-05 1.2728e-05,1.35175e-05 -0.112686,-0.000142118,-0.259316,-0.146787,0.258788 0.000865667,4.79123e-05,0.0018786,0.00108649,0.00187575
641 rs117981684,rs28573325,rs4432296,rs73309734,rs8073987 0 4124.84 inf 5 0 1.31053e-05 1.27374e-05,1.34721e-05 -0.112769,0.000300448,-0.259278,-0.146743,0.258767 0.000866167,0.000101828,0.00187831,0.0010862,0.00187558
642 rs1123363,rs117981684,rs4432296,rs73309734,rs8073987 0 4124.01 inf 5 0 1.31027e-05 1.2738e-05,1.34952e-05 -0.000245486,-0.112687,-0.259254,-0.146765,0.258693 0.000111528,0.000865669,0.00187834,0.00108649,0.00187523
643 rs117981684,rs4432296,rs58394379,rs73309734,rs8073987 0 4123.89 inf 5 0 1.31023e-05 1.27361e-05,1.34764e-05 -0.112687,-0.259248,-0.000230819,-0.146761,0.25869 0.000865669,0.00187834,0.000111528,0.00108649,0.00187523
644 rs117981684,rs4432296,rs73309734,rs80011129,rs8073987 0 4123.84 inf 5 0 1.31022e-05 1.27435e-05,1.34726e-05 -0.112694,-0.259184,-0.146729,-0.000106013,0.258669 0.000865684,0.00187795,0.0010862,5.24823e-05,0.00187511
645 rs117981684,rs1966328,rs4432296,rs73309734,rs8073987 0 4123.18 inf 5 0 1.31001e-05 1.27549e-05,1.35005e-05 -0.112677,4.77769e-05,-0.259162,-0.146687,0.258613 0.000865683,4.73911e-05,0.00187794,0.00108621,0.00187513
646 rs11654626,rs117981684,rs4432296,rs73309734,rs8073987 0 4123.17 inf 5 0 1.31e-05 1.27466e-05,1.34886e-05 -4.62831e-05,-0.112687,-0.259172,-0.146715,0.258651 4.72703e-05,0.000865679,0.00187794,0.0010862,0.00187512
647 rs117981684,rs4432296,rs73309734,rs73309800,rs8073987 0 4122.97 inf 5 0 1.30994e-05 1.27385e-05,1.34778e-05 -0.112685,-0.259166,-0.146699,2.71875e-05,0.258634 0.000865746,0.00187795,0.00108616,0.000113127,0.00187503
648 rs117981684,rs4432296,rs74741466,rs8073987 0 4069.29 inf 4 -nan 1.29185e-05 1.25375e-05,1.32979e-05 -0.111955,-0.257384,-0.145644,0.256852 0.000865666,0.00187794,0.00108611,0.00187503
649 rs117981684,rs4796770,rs61316234,rs6503680,rs8073987 0 2317.1 inf 5 0 9.26479e-09 2.35914e-09,1.9276e-08 0.000609779,-5.6231e-05,-8.20441e-07,0.000556736,-6.65355e-05 0.00027905,8.98324e-05,8.31812e-05,0.000241123,4.22874e-05
650 rs117981684,rs17465,rs4796770,rs6503680,rs8073987 0 2297.01 inf 5 0 9.27628e-09 2.60461e-09,1.94639e-08 0.000608991,-1.07804e-05,-5.6735e-05,0.000556179,-6.65722e-05 0.00027905,8.31812e-05,8.98324e-05,0.000241123,4.22874e-05
651 rs117981684,rs4796770,rs6503680,rs7218506,rs8073987 0 2295.7 inf 5 0 9.27772e-09 2.3552e-09,2.03696e-08 0.00060894,-5.6768e-05,0.000556142,-1.14322e-05,-6.65746e-05 0.00027905,8.98324e-05,0.000241123,8.31812e-05,4.22874e-05
652 rs117981684,rs17551884,rs4796770,rs6503680,rs8073987 0 2294.24 inf 5 0 9.27942e-09 2.17281e-09,1.9318e-08 0.000608883,-1.21553e-05,-5.68046e-05,0.000556102,-6.65772e-05 0.00027905,8.31812e-05,8.98324e-05,0.000241123,4.22874e-05
653 rs117981684,rs4796770,rs6503680,rs73311686,rs8073987 0 2294.13 inf 5 0 9.27956e-09 2.38027e-09,2.05028e-08 0.000608878,-5.68076e-05,0.000556099,-1.22136e-05,-6.65775e-05 0.00027905,8.98324e-05,0.000241123,8.31812e-05,4.22874e-05
654 rs117981684,rs4796770,rs57741166,rs6503680,rs8073987 0 2291.95 inf 5 0 9.28231e-09 2.33027e-09,2.03081e-08 0.000608792,-5.68624e-05,-1.32973e-05,0.000556038,-6.65814e-05 0.00027905,8.98324e-05,8.31812e-05,0.000241123,4.22874e-05
655 rs117981684,rs140714709,rs4796770,rs6503680,rs8073987 0 2282.4 inf 5 0 9.29713e-09 2.54819e-09,2.05302e-08 0.000608417,-1.80512e-05,-5.7103e-05,0.000555772,-6.6599e-05 0.00027905,8.31812e-05,8.98324e-05,0.000241123,4.22874e-05
656 rs117981684,rs4796770,rs61198758,rs6503680,rs8073987 0 2281.54 inf 5 0 9.29869e-09 2.50387e-09,2.01536e-08 0.000608383,-5.71247e-05,-1.848e-05,0.000555749,-6.66005e-05 0.00027905,8.98324e-05,8.31812e-05,0.000241123,4.22874e-05
657 rs117981684,rs148806855,rs4796770,rs6503680,rs8073987 0 1951.47 inf 5 0 9.74809e-09 2.57512e-09,2.22983e-08 0.000614722,9.99602e-05,-5.37943e-05,0.000560604,-6.62715e-05 0.000279034,0.000119267,8.97792e-05,0.000241121,4.22875e-05
658 rs117981684,rs17500235,rs4796770,rs6503680,rs8073987 0 1529.65 inf 5 0 1.26605e-08 3.8266e-09,2.51518e-08 0.000605479,0.000167946,-4.68353e-05,0.000546515,-6.71988e-05 0.00027898,7.56015e-05,8.98324e-05,0.000241122,4.22874e-05
659 rs117981684,rs4432296,rs4534906,rs4796770,rs8073987 0 1121.43 inf 5 0 3.6026e-06 3.40934e-06,3.80595e-06 -0.0388314,-0.0720157,0.0349116,0.00301407,0.0716129 0.000605459,0.000996354,0.000526037,9.92731e-05,0.000992633
660 rs117981684,rs4432296,rs4796770,rs8073987,rs8079148 0 1121.12 inf 5 0 3.60161e-06 3.42045e-06,3.80879e-06 -0.0388271,-0.0720059,0.00301364,0.0716032,0.0349059 0.000605459,0.000996354,9.92731e-05,0.000992633,0.000526037
661 rs117981684,rs4432296,rs4796770,rs73309739,rs8073987 0 1115.53 inf 5 0 3.5839e-06 3.39001e-06,3.78017e-06 -0.0387494,-0.0718305,0.00300595,-0.0348038,0.0714287 0.000605459,0.000996354,9.92731e-05,0.000526038,0.000992633
662 rs117981684,rs34016093,rs4432296,rs4534906,rs8073987 0 1099.05 inf 5 0 3.53171e-06 3.34948e-06,3.70523e-06 -0.0380144,0.00290621,-0.0705657,0.0342243,0.0701692 0.000600204,0.000101568,0.000986067,0.000521669,0.000982395
663 rs117981684,rs34016093,rs4432296,rs8073987,rs8079148 0 1098.74 inf 5 0 3.53074e-06 3.33709e-06,3.72845e-06 -0.0380102,0.0029058,-0.0705561,0.0701596,0.0342187 0.000600204,0.000101568,0.000986067,0.000982395,0.000521669
664 rs117981684,rs34016093,rs4432296,rs73309739,rs8073987 0 1093.26 inf 5 0 3.51338e-06 3.33481e-06,3.70872e-06 -0.0379345,0.00289835,-0.0703844,-0.0341182,0.0699887 0.000600204,0.000101568,0.000986067,0.00052167,0.000982395
665 rs117981684,rs4432296,rs4534906,rs8073987 0 924.47 inf 4 -nan 2.96798e-06 2.79995e-06,3.16897e-06 -0.0305187,-0.0590647,0.0285422,0.0587656 0.000540017,0.000900427,0.000482395,0.000897924
666 rs117981684,rs4432296,rs8073987,rs8079148 0 924.215 inf 4 -nan 2.96717e-06 2.78486e-06,3.14522e-06 -0.0305155,-0.0590567,0.0587577,0.0285374 0.000540017,0.000900427,0.000897924,0.000482395
667 rs117981684,rs4432296,rs73309739,rs8073987 0 919.643 inf 4 -nan 2.95268e-06 2.77858e-06,3.12397e-06 -0.0304591,-0.0589145,-0.0284515,0.058616 0.000540017,0.000900427,0.000482395,0.000897924
668 rs117981684,rs4432296,rs4624231,rs4796770,rs8073987 0 911.955 inf 5 0 2.939e-06 2.78287e-06,3.11766e-06 -0.0357473,-0.0650543,0.0308526,0.00270857,0.0646857 0.000605459,0.000996355,0.000526037,9.92731e-05,0.000992633
669 rs4432296,rs4796770,rs6503680,rs8072215,rs8073987 0 898.64 inf 5 0 1.50213e-06 1.37296e-06,1.62805e-06 -0.0282916,0.000721981,0.0257465,-0.000157529,0.0281057 0.000606749,9.80601e-05,0.000564244,4.72745e-05,0.000605626
670 rs117981684,rs34016093,rs4432296,rs4624231,rs8073987 0 893.733 inf 5 0 2.8813e-06 2.7045e-06,3.05181e-06 -0.0350097,0.00261035,-0.0637462,0.0302323,0.0633832 0.000600204,0.000101568,0.000986067,0.000521669,0.000982395
671 rs4432296,rs4796770,rs73309734,rs8072215,rs8073987 0 879.403 inf 5 0 1.49201e-06 1.37282e-06,1.63587e-06 -0.0281962,0.000718293,-0.0256554,-0.000156833,0.0280106 0.000606749,9.80601e-05,0.000564245,4.72745e-05,0.000605626
672 rs117981684,rs4432296,rs4624231,rs8073987 0 753.513 inf 4 -nan 2.42637e-06 2.28048e-06,2.59829e-06 -0.0282771,-0.053416,0.0251287,0.0531406 0.000540018,0.000900427,0.000482395,0.000897924
673 rs35140765,rs4432296,rs6503680,rs8073987 0 674.324 inf 4 -nan 2.17654e-06 2.03971e-06,2.32168e-06 0.00287698,-0.0408556,0.0373027,0.0418927 8.93948e-05,0.000727258,0.000672688,0.000748612
674 rs12952040,rs4432296,rs6503680,rs8073987 0 668.326 inf 4 -nan 2.15753e-06 2.01752e-06,2.30561e-06 0.00283835,-0.0406768,0.0371345,0.0416976 8.93948e-05,0.000727258,0.000672688,0.000748612
675 rs12952729,rs4432296,rs6503680,rs8073987 0 667.928 inf 4 -nan 2.15627e-06 2.00398e-06,2.306e-06 0.00283577,-0.0406649,0.0371233,0.0416846 8.93948e-05,0.000727258,0.000672688,0.000748612
676 rs4432296,rs6503680,rs71373467,rs8073987 0 667.72 inf 4 -nan 2.15562e-06 2.01665e-06,2.31146e-06 -0.0406586,0.0371174,0.00283442,0.0416778 0.000727258,0.000672688,8.93948e-05,0.000748612
677 rs2304497,rs4432296,rs6503680,rs8073987 0 667.482 inf 4 -nan 2.15486e-06 2.003e-06,2.30789e-06 0.00283287,-0.0406514,0.0371107,0.0416699 8.93948e-05,0.000727258,0.000672688,0.000748612
678 rs4432296,rs6503680,rs7713,rs8073987 0 667.349 inf 4 -nan 2.15444e-06 2.00949e-06,2.31207e-06 -0.0406475,0.037107,0.00283201,0.0416656 0.000727258,0.000672688,8.93948e-05,0.000748612
679 rs4432296,rs6503680,rs71373464,rs8073987 0 667.034 inf 4 -nan 2.15344e-06 2.00464e-06,2.29975e-06 -0.040638,0.037098,0.00282996,0.0416552 0.000727258,0.000672688,8.93948e-05,0.000748612
680 rs2304496,rs4432296,rs6503680,rs8073987 0 666.482 inf 4 -nan 2.15169e-06 1.99713e-06,2.29823e-06 0.00282637,-0.0406214,0.0370824,0.0416371 8.93948e-05,0.000727258,0.000672688,0.000748612
681 rs12939810,rs4432296,rs6503680,rs8073987 0 666.473 inf 4 -nan 2.15166e-06 2.01275e-06,2.30418e-06 0.00282631,-0.0406211,0.0370822,0.0416368 8.93948e-05,0.000727258,0.000672688,0.000748612
682 rs35341709,rs4432296,rs6503680,rs8073987 0 666.407 inf 4 -nan 2.15145e-06 2.00718e-06,2.30828e-06 0.00282588,-0.0406191,0.0370803,0.0416346 8.93948e-05,0.000727258,0.000672688,0.000748612
683 rs34771282,rs4432296,rs6503680,rs8073987 0 666.05 inf 4 -nan 2.15032e-06 1.99859e-06,2.29357e-06 0.00282356,-0.0406083,0.0370702,0.0416229 8.93948e-05,0.000727258,0.000672688,0.000748612
684 rs113224296,rs4432296,rs6503680,rs8073987 0 665.658 inf 4 -nan 2.14908e-06 2.00157e-06,2.29872e-06 0.002821,-0.0405965,0.037059,0.04161 8.93948e-05,0.000727258,0.000672688,0.000748612
685 rs4432296,rs4796759,rs6503680,rs8073987 0 641.545 inf 4 -nan 2.07261e-06 1.9273e-06,2.21924e-06 -0.0391287,-0.0022841,0.0373204,0.0401378 0.00071381,7.67942e-05,0.000692004,0.000735573
686 rs4432296,rs6503680,rs8073987,rs9894001 0 641.309 inf 4 -nan 2.07186e-06 1.92924e-06,2.21167e-06 -0.0391215,0.0373126,0.04013,-0.00228269 0.00071381,0.000692004,0.000735573,7.67942e-05
687 rs4432296,rs4796758,rs6503680,rs8073987 0 634.451 inf 4 -nan 2.05016e-06 1.90274e-06,2.19365e-06 -0.0387009,-0.00220063,0.0368519,0.0396575 0.000709872,7.53918e-05,0.000687128,0.000730754
688 rs11079029,rs4432296,rs6503680,rs8073987 0 633.898 inf 4 -nan 2.0484e-06 1.90177e-06,2.19853e-06 -0.00219734,-0.0386841,0.0368338,0.0396391 7.53918e-05,0.000709872,0.000687128,0.000730754
689 rs4239268,rs4432296,rs6503680,rs8073987 0 613.246 inf 4 -nan 1.98303e-06 1.8442e-06,2.13641e-06 -0.00309631,-0.0372677,0.036575,0.0376444 0.000112729,0.000695088,0.000696787,0.000704772
690 rs111637825,rs4432296,rs6503680,rs8073987 0 597.322 inf 4 -nan 1.93261e-06 1.80407e-06,2.06505e-06 0.00286544,-0.0364358,0.035599,0.0367929 0.000109794,0.000688404,0.000687719,0.000697957
691 rs1127182,rs4432296,rs6503680,rs8073987 0 597.177 inf 4 -nan 1.93215e-06 1.79189e-06,2.07451e-06 0.00286404,-0.0364314,0.0355937,0.0367883 0.000109794,0.000688404,0.000687719,0.000697957
692 rs4432296,rs6503679,rs6503680,rs8073987 0 584.834 inf 4 -nan 1.89285e-06 1.75958e-06,2.04016e-06 -0.0356788,-0.00214575,0.0341615,0.0367388 0.000681164,8.59444e-05,0.000665058,0.000705422
693 rs34421461,rs4432296,rs6503680,rs8073987 0 577.206 inf 4 -nan 1.86879e-06 1.73104e-06,2.01022e-06 0.00201674,-0.0350225,0.0319195,0.0360438 8.31444e-05,0.000672961,0.000622686,0.000696186
694 rs12939107,rs4432296,rs6503680,rs8073987 0 576.628 inf 4 -nan 1.86696e-06 1.73671e-06,2.01332e-06 0.00201218,-0.0350056,0.0319033,0.0360241 8.31444e-05,0.000672961,0.000622686,0.000696186
695 rs35729326,rs4432296,rs6503680,rs8073987 0 575.925 inf 4 -nan 1.86473e-06 1.7238e-06,2.01243e-06 0.00200661,-0.0349849,0.0318836,0.0360001 8.31444e-05,0.000672961,0.000622686,0.000696186
696 rs12950195,rs4432296,rs6503680,rs8073987 0 575.895 inf 4 -nan 1.86463e-06 1.72283e-06,2.01578e-06 0.00200636,-0.034984,0.0318827,0.0359991 8.31444e-05,0.000672961,0.000622686,0.000696186
697 rs35766790,rs4432296,rs6503680,rs8073987 0 575.817 inf 4 -nan 1.86439e-06 1.72569e-06,2.00738e-06 0.00200575,-0.0349817,0.0318806,0.0359965 8.31444e-05,0.000672961,0.000622686,0.000696186
698 rs34427808,rs4432296,rs6503680,rs8073987 0 575.814 inf 4 -nan 1.86438e-06 1.71714e-06,2.01211e-06 0.00200572,-0.0349816,0.0318805,0.0359963 8.31444e-05,0.000672961,0.000622686,0.000696186
699 rs4432296,rs6503680,rs67473931,rs8073987 0 574.849 inf 4 -nan 1.86132e-06 1.72172e-06,2.01141e-06 -0.0349532,0.0318533,0.00199805,0.0359633 0.000672961,0.000622686,8.31444e-05,0.000696186
700 rs12937036,rs4432296,rs6503680,rs8073987 0 574.491 inf 4 -nan 1.86018e-06 1.71892e-06,1.99741e-06 0.0019952,-0.0349426,0.0318432,0.035951 8.31444e-05,0.000672961,0.000622686,0.000696186
701 rs35990081,rs4432296,rs6503680,rs8073987 0 572.08 inf 4 -nan 1.85256e-06 1.71609e-06,1.98358e-06 0.00195367,-0.0347929,0.0316954,0.0357728 8.22091e-05,0.000671462,0.000621112,0.000694136
702 rs4432296,rs6503680,rs73307798,rs8073987 0 568.74 inf 4 -nan 1.84197e-06 1.69601e-06,1.9818e-06 -0.0345463,0.0314619,0.00192806,0.0355333 0.000668632,0.000618365,8.22606e-05,0.000691452
703 rs11652600,rs4432296,rs6503680,rs8073987 0 547.732 inf 4 -nan 1.77551e-06 1.64363e-06,1.92135e-06 -0.00152716,-0.033533,0.0315957,0.0341726 7.17713e-05,0.000661095,0.000635379,0.000677505
704 rs11654930,rs4432296,rs6503680,rs8073987 0 547.316 inf 4 -nan 1.77419e-06 1.63718e-06,1.91519e-06 -0.00152392,-0.0335203,0.0315812,0.0341582 7.17713e-05,0.000661095,0.000635379,0.000677505
705 rs4432296,rs4796754,rs6503680,rs8073987 0 547.02 inf 4 -nan 1.77326e-06 1.63602e-06,1.92127e-06 -0.0335113,-0.00152162,0.0315709,0.0341479 0.000661095,7.17713e-05,0.000635379,0.000677505
706 rs4432296,rs6503680,rs8073987,rs9747327 0 546.995 inf 4 -nan 1.77317e-06 1.63851e-06,1.90792e-06 -0.0335105,0.0315701,0.034147,-0.00152142 0.000661095,0.000635379,0.000677505,7.17713e-05
707 rs4432296,rs4796627,rs6503680,rs8073987 0 545.426 inf 4 -nan 1.76822e-06 1.62934e-06,1.91228e-06 -0.033363,-0.00150088,0.0314189,0.0339766 0.000659093,7.13772e-05,0.000633078,0.00067492
708 rs4432296,rs6503680,rs7212958,rs8073987 0 545.278 inf 4 -nan 1.76775e-06 1.62825e-06,1.89653e-06 -0.0333585,0.0314138,-0.00149973,0.0339715 0.000659093,0.000633078,7.13772e-05,0.00067492
709 rs35364057,rs4432296,rs6503680,rs8073987 0 526.074 inf 4 -nan 1.70627e-06 1.56914e-06,1.84562e-06 -0.0060346,-0.0324731,0.0243807,0.0323107 0.0003216,0.00065333,0.000549125,0.000652776
710 rs138158621,rs4432296,rs6503680,rs8073987 0 512.922 inf 4 -nan 1.66571e-06 1.53344e-06,1.79878e-06 0.00254051,-0.0310255,0.0280607,0.0310235 0.000148385,0.000631783,0.000581222,0.000634267
711 rs4432296,rs6503680,rs6503688,rs8073987 0 508.914 inf 4 -nan 1.65303e-06 1.53119e-06,1.79673e-06 -0.0308377,0.0276842,-0.00146617,0.030503 0.000630314,0.000576023,8.84613e-05,0.000626475
712 rs4432296,rs6503680,rs8073987,rs9913963 0 506.442 inf 4 -nan 1.64521e-06 1.51464e-06,1.78461e-06 -0.030591,0.0274943,0.0302569,-0.00114617 0.000626941,0.000573654,0.000623202,7.06325e-05
713 rs4432296,rs6503680,rs74664898,rs8073987 0 501.822 inf 4 -nan 1.63037e-06 1.49923e-06,1.76781e-06 -0.0306779,0.0287601,0.0023265,0.0304673 0.000631223,0.000605498,0.000149625,0.000629639
714 rs4432296,rs4796751,rs6503680,rs8073987 0 501.13 inf 4 -nan 1.62781e-06 1.49669e-06,1.76589e-06 -0.0306312,-0.00121067,0.0287295,0.0311425 0.000630758,7.84671e-05,0.000605501,0.000645449
715 rs4277396,rs4432296,rs6503680,rs8073987 0 500.637 inf 4 -nan 1.6262e-06 1.49549e-06,1.7575e-06 -0.00270976,-0.0306866,0.0299727,0.0305793 0.000176501,0.000632239,0.000644604,0.000632832
716 rs4432296,rs56799409,rs6503680,rs8073987 0 481.427 inf 4 -nan 1.56599e-06 1.44685e-06,1.69037e-06 -0.0294847,-0.000940706,0.0265248,0.0292259 0.000619065,7.72803e-05,0.00056714,0.000616447
717 rs4432296,rs6503680,rs73311609,rs8073987 0 478.42 inf 4 -nan 1.55646e-06 1.42852e-06,1.68733e-06 -0.0293832,0.0264265,-0.000925025,0.0291401 0.000618882,0.000566817,7.98114e-05,0.000616519
718 rs4432296,rs61292858,rs6503680,rs8073987 0 478.207 inf 4 -nan 1.55579e-06 1.42764e-06,1.68807e-06 -0.0293765,-0.00092164,0.0264204,0.0291335 0.000618882,7.98114e-05,0.000566817,0.000616519
719 rs4432296,rs6503680,rs73309802,rs8073987 0 477.402 inf 4 -nan 1.55324e-06 1.43038e-06,1.68603e-06 -0.0292763,0.0263458,-0.000857862,0.0290329 0.000617231,0.000565697,7.53424e-05,0.000614894
720 rs28618174,rs4432296,rs6503680,rs8073987 0 476.571 inf 4 -nan 1.5506e-06 1.42334e-06,1.68407e-06 -0.000437172,-0.0291746,0.0264652,0.0290477 3.89762e-05,0.000615594,0.000568925,0.00061575
721 rs4432296,rs6503680,rs8073987,rs9903304 0 476.484 inf 4 -nan 1.5501e-06 1.43026e-06,1.67663e-06 -0.0292628,0.0268982,0.0293418,-0.000710326 0.000617618,0.000580499,0.00062282,6.35132e-05
722 rs34393982,rs4432296,rs6503680,rs8073987 0 476.342 inf 4 -nan 1.54987e-06 1.43488e-06,1.67127e-06 -0.000436062,-0.0291376,0.026431,0.0290191 3.9042e-05,0.000614959,0.000568291,0.000615282
723 rs12950675,rs4432296,rs6503680,rs8073987 0 473.625 inf 4 -nan 1.54087e-06 1.41222e-06,1.67503e-06 0.000811238,-0.0289573,0.0268491,0.0291109 7.67682e-05,0.000612946,0.000582622,0.000619644
724 rs4432296,rs6503680,rs8073987,rs8078650 0 472.29 inf 4 -nan 1.53645e-06 1.40733e-06,1.66336e-06 -0.028849,0.0267171,0.0291453,0.000784839 0.000611549,0.000580313,0.000621921,7.6502e-05
725 rs4258677,rs4432296,rs6503680,rs8073987 0 470.578 inf 4 -nan 1.53139e-06 1.41326e-06,1.65926e-06 0.0007448,-0.0288043,0.0259322,0.0283404 7.52796e-05,0.000611594,0.000560948,0.000605254
726 rs10852949,rs4432296,rs6503680,rs8073987 0 470.504 inf 4 -nan 1.53116e-06 1.40992e-06,1.65598e-06 0.000743504,-0.0288021,0.0259302,0.0283387 7.52796e-05,0.000611594,0.000560948,0.000605254
727 rs4432296,rs6503680,rs8073987,rs9893849 0 470.324 inf 4 -nan 1.53059e-06 1.40648e-06,1.65557e-06 -0.0287967,0.0259252,0.0283345,0.000740323 0.000611594,0.000560948,0.000605254,7.52796e-05
728 rs4432296,rs6503680,rs8073987,rs9303324 0 470.225 inf 4 -nan 1.53027e-06 1.4051e-06,1.64638e-06 -0.0287938,0.0259226,0.0283322,0.000738587 0.000611594,0.000560948,0.000605254,7.52796e-05
729 rs112616358,rs4432296,rs6503680,rs8073987 0 469.452 inf 4 -nan 1.52805e-06 1.41013e-06,1.65642e-06 -0.0017904,-0.0289272,0.0259776,0.0286842 0.000185624,0.000615157,0.000562602,0.000612661
730 rs4432296,rs6503680,rs8073987,rs8077391 0 468.594 inf 4 -nan 1.52487e-06 1.40228e-06,1.65348e-06 -0.0286982,0.0252616,0.0281389,-0.000674607 0.000610648,0.000551106,0.000602808,7.17502e-05
731 rs12952456,rs4432296,rs6503680,rs8073987 0 468.346 inf 4 -nan 1.524e-06 1.39671e-06,1.66628e-06 0.000700062,-0.0286353,0.026443,0.0288686 7.49946e-05,0.000609492,0.000576929,0.000618563
732 rs4432296,rs62074954,rs6503680,rs8073987 0 468.259 inf 4 -nan 1.52411e-06 1.39865e-06,1.64822e-06 -0.0286992,-0.000416211,0.0256809,0.0287348 0.000610827,4.45437e-05,0.000557132,0.00061494
733 rs4432296,rs6503680,rs75682304,rs8073987 0 468.165 inf 4 -nan 1.52399e-06 1.3969e-06,1.65763e-06 -0.0288208,0.0259475,0.00106764,0.0285999 0.000613646,0.000562805,0.000114382,0.000611679
734 rs4432296,rs6503680,rs78862468,rs8073987 0 466.407 inf 4 -nan 1.51844e-06 1.38741e-06,1.65383e-06 -0.0283326,0.0254462,0.000711374,0.0281346 0.000604678,0.000553815,8.00042e-05,0.00060341
735 rs17500235,rs4432296,rs6503680,rs8073987 0 466.208 inf 4 -nan 1.51782e-06 1.39978e-06,1.65215e-06 0.000674369,-0.0282895,0.0254097,0.0281101 7.62831e-05,0.000604048,0.000553327,0.000603086
736 rs4432296,rs55743352,rs6503680,rs8073987 0 466.039 inf 4 -nan 1.51727e-06 1.39917e-06,1.64206e-06 -0.0285955,0.00033916,0.0257339,0.0284 0.00061002,3.85616e-05,0.000559344,0.00060868
737 rs4432296,rs6503680,rs8073987,rs9907743 0 465.957 inf 4 -nan 1.517e-06 1.39604e-06,1.64652e-06 -0.0283656,0.0255165,0.02813,-0.000538525 0.000605435,0.000555109,0.000603504,6.13824e-05
738 rs4432296,rs6503680,rs8073987,rs9912576 0 465.737 inf 4 -nan 1.5163e-06 1.39784e-06,1.63864e-06 -0.0284008,0.0255485,0.0281566,-0.000531223 0.000606183,0.000555766,0.000604043,6.09557e-05
739 rs142033557,rs4432296,rs6503680,rs8073987 0 465.37 inf 4 -nan 1.51515e-06 1.38966e-06,1.63852e-06 0.000605196,-0.0284364,0.0255763,0.0282087 7.02249e-05,0.000607065,0.000556451,0.000605153
740 rs28459794,rs4432296,rs6503680,rs8073987 0 464.934 inf 4 -nan 1.51376e-06 1.39823e-06,1.64263e-06 -0.000515612,-0.0283604,0.0255134,0.0281188 6.06606e-05,0.00060582,0.000555467,0.000603723
741 rs34891485,rs4432296,rs6503680,rs8073987 0 464.619 inf 4 -nan 1.51278e-06 1.3854e-06,1.64353e-06 0.0007067,-0.0282366,0.0253659,0.0280439 8.39686e-05,0.000603769,0.000553121,0.000602592
742 rs34422007,rs4432296,rs6503680,rs8073987 0 464.452 inf 4 -nan 1.51225e-06 1.38562e-06,1.63684e-06 0.000737645,-0.0283105,0.0254362,0.0281268 8.81251e-05,0.000605121,0.000554296,0.000604073
743 rs4432296,rs6503680,rs7215073,rs8073987 0 463.768 inf 4 -nan 1.50975e-06 1.38698e-06,1.64199e-06 -0.028369,0.0259194,-0.000498184,0.0284375 0.000606677,0.00056626,6.11235e-05,0.000611539
744 rs4432296,rs6503680,rs7225117,rs8073987 0 463.735 inf 4 -nan 1.50965e-06 1.38141e-06,1.6372e-06 -0.028368,0.0259181,-0.000497617,0.0284363 0.000606677,0.00056626,6.11235e-05,0.000611539
745 rs35377154,rs4432296,rs6503680,rs8073987 0 463.703 inf 4 -nan 1.50988e-06 1.38738e-06,1.64679e-06 0.000706539,-0.0283383,0.0254612,0.0281544 8.65684e-05,0.000606032,0.000555036,0.000604967
746 rs11656776,rs4432296,rs6503680,rs8073987 0 463.277 inf 4 -nan 1.50819e-06 1.3893e-06,1.63319e-06 -0.000489873,-0.0283555,0.0259006,0.0284219 6.11551e-05,0.000606695,0.000566284,0.000611617
747 rs35847674,rs4432296,rs6503680,rs8073987 0 463.27 inf 4 -nan 1.50817e-06 1.38359e-06,1.63939e-06 -0.000489739,-0.0283553,0.0259002,0.0284216 6.11551e-05,0.000606695,0.000566284,0.000611617
748 rs4432296,rs4796762,rs6503680,rs8073987 0 463.212 inf 4 -nan 1.50798e-06 1.36818e-06,1.62998e-06 -0.0283536,-0.000488722,0.0258979,0.0284194 0.000606695,6.11551e-05,0.000566284,0.000611617
749 rs146871023,rs4432296,rs6503680,rs8073987 0 463.145 inf 4 -nan 1.50812e-06 1.39117e-06,1.63923e-06 0.000709787,-0.0280739,0.025223,0.0278753 8.86893e-05,0.000601768,0.000551506,0.000600552
750 rs2240011,rs4432296,rs6503680,rs8073987 0 463.048 inf 4 -nan 1.50747e-06 1.39029e-06,1.63282e-06 -0.000485827,-0.0283487,0.0258913,0.0284131 6.11551e-05,0.000606695,0.000566284,0.000611617
751 rs4432296,rs60277898,rs6503680,rs8073987 0 462.971 inf 4 -nan 1.50722e-06 1.38335e-06,1.63368e-06 -0.0283464,-0.000484449,0.0258881,0.0284101 0.000606695,6.11551e-05,0.000566284,0.000611617
752 rs11869776,rs4432296,rs6503680,rs8073987 0 462.236 inf 4 -nan 1.50523e-06 1.3809e-06,1.63463e-06 0.000681806,-0.0282518,0.0253865,0.0280688 8.81251e-05,0.000605121,0.000554296,0.000604073
753 rs35696720,rs4432296,rs6503680,rs8073987 0 462.126 inf 4 -nan 1.50488e-06 1.38066e-06,1.62519e-06 0.000678907,-0.0282488,0.0253839,0.0280658 8.81251e-05,0.000605121,0.000554296,0.000604073
754 rs34808168,rs4432296,rs6503680,rs8073987 0 462.109 inf 4 -nan 1.50483e-06 1.38358e-06,1.63892e-06 0.000678477,-0.0282483,0.0253835,0.0280654 8.81251e-05,0.000605121,0.000554296,0.000604073
755 rs35490951,rs4432296,rs6503680,rs8073987 0 461.961 inf 4 -nan 1.50435e-06 1.38119e-06,1.63365e-06 0.000483392,-0.0282133,0.0253454,0.0280731 6.31585e-05,0.000604518,0.000553674,0.00060431
756 rs36134190,rs4432296,rs6503680,rs8073987 0 460.604 inf 4 -nan 1.50004e-06 1.37289e-06,1.62952e-06 -0.000279028,-0.028217,0.0255172,0.0280709 3.85786e-05,0.000605374,0.000558116,0.000605117
757 rs148806855,rs4432296,rs6503680,rs8073987 0 459.973 inf 4 -nan 1.49807e-06 1.37013e-06,1.62626e-06 0.000845556,-0.0281035,0.02528,0.0279296 0.000120249,0.000603427,0.000553313,0.000602555
758 rs2074162,rs4432296,rs6503680,rs8073987 0 459.349 inf 4 -nan 1.49587e-06 1.37225e-06,1.62279e-06 -0.000415301,-0.0281687,0.0256409,0.0281429 6.10673e-05,0.000605201,0.000563146,0.000608073
759 rs4432296,rs6503680,rs79089478,rs8073987 0 459.305 inf 4 -nan 1.49595e-06 1.36805e-06,1.62136e-06 -0.0280549,0.0252344,0.000818302,0.0278704 0.00060284,0.000552767,0.000120172,0.000601773
760 rs3785900,rs4432296,rs6503680,rs8073987 0 458.893 inf 4 -nan 1.49462e-06 1.37687e-06,1.61651e-06 -0.000609522,-0.028008,0.0251703,0.0277714 9.14434e-05,0.000602182,0.00055184,0.00060027
761 rs4432296,rs6503680,rs734409,rs8073987 0 458.836 inf 4 -nan 1.49444e-06 1.36484e-06,1.62898e-06 -0.0279832,0.0250951,0.000298699,0.0277491 0.000601777,0.000550767,4.49459e-05,0.000599954
762 rs4432296,rs4796770,rs6503680,rs8073987 0 458.654 inf 4 -nan 1.4938e-06 1.37483e-06,1.61608e-06 -0.0281223,0.000589573,0.0255751,0.0279339 0.000604617,8.96486e-05,0.000561896,0.000603426
763 rs4432296,rs62074958,rs6503680,rs8073987 0 457.665 inf 4 -nan 1.49059e-06 1.36529e-06,1.60441e-06 -0.0280409,-0.000273901,0.025126,0.0279928 0.000603508,4.40984e-05,0.000551545,0.000605708
764 rs4432296,rs6503680,rs7224322,rs8073987 0 457.605 inf 4 -nan 1.49055e-06 1.36829e-06,1.61608e-06 -0.0279476,0.0252281,-0.000247988,0.0277407 0.00060167,0.000553456,3.99572e-05,0.00060023
765 rs112120502,rs4432296,rs6503680,rs8073987 0 457.537 inf 4 -nan 1.49034e-06 1.36743e-06,1.62917e-06 -0.000246979,-0.0279459,0.0252263,0.0277391 3.99572e-05,0.00060167,0.000553456,0.00060023
766 rs4432296,rs6503680,rs74875524,rs8073987 0 457.445 inf 4 -nan 1.49004e-06 1.37066e-06,1.61686e-06 -0.0280779,0.0252602,-0.000811619,0.0278707 0.000604472,0.000554261,0.000132037,0.000602835
767 rs145514085,rs4432296,rs6503680,rs8073987 0 457.406 inf 4 -nan 1.48993e-06 1.37729e-06,1.62186e-06 0.000724037,-0.0280439,0.0252266,0.0278715 0.000118042,0.000603713,0.000553536,0.000602877
768 rs4432296,rs6503680,rs75140957,rs8073987 0 457.321 inf 4 -nan 1.48966e-06 1.36413e-06,1.61815e-06 -0.0279344,0.0250952,0.000366911,0.0277546 0.000601558,0.000551149,6.0132e-05,0.000600579
769 rs117251974,rs4432296,rs6503680,rs8073987 0 457.319 inf 4 -nan 1.48965e-06 1.35483e-06,1.60918e-06 -0.000805375,-0.0280737,0.0252565,0.0278668 0.000132037,0.000604472,0.000554261,0.000602835
770 rs34016093,rs4432296,rs6503680,rs8073987 0 456.509 inf 4 -nan 1.48701e-06 1.36982e-06,1.62138e-06 0.000533603,-0.0279874,0.0254302,0.0278004 9.23734e-05,0.000603092,0.000560159,0.00060193
771 rs2074159,rs4432296,rs6503680,rs8073987 0 456.441 inf 4 -nan 1.48686e-06 1.36196e-06,1.61685e-06 0.000322079,-0.0279021,0.0252104,0.027705 5.59373e-05,0.000601376,0.000553797,0.000600085
772 rs4432296,rs6503680,rs73309793,rs8073987 0 456.361 inf 4 -nan 1.48661e-06 1.36723e-06,1.62134e-06 -0.0278921,0.0251609,-0.000275037,0.0277525 0.00060123,0.000552744,4.80314e-05,0.000601006
773 rs4432296,rs6503680,rs8073987,rs886238 0 456.339 inf 4 -nan 1.48653e-06 1.37047e-06,1.61344e-06 -0.0280091,0.025099,0.0278195,-0.000216883 0.000603708,0.000551554,0.000602466,3.79373e-05
774 rs4432296,rs62076885,rs6503680,rs8073987 0 456.236 inf 4 -nan 1.48606e-06 1.36679e-06,1.61372e-06 -0.0279547,-0.000249179,0.0250576,0.0278946 0.00060257,4.40482e-05,0.000550913,0.000604511
775 rs4432296,rs4796765,rs6503680,rs8073987 0 455.614 inf 4 -nan 1.48401e-06 1.36868e-06,1.60379e-06 -0.0279197,0.000486151,0.0247267,0.0276789 0.000602236,9.02543e-05,0.000548801,0.000600013
776 rs117362833,rs4432296,rs6503680,rs8073987 0 455.598 inf 4 -nan 1.48421e-06 1.35979e-06,1.60546e-06 0.000484374,-0.0278532,0.025038,0.0276618 8.94862e-05,0.000600869,0.000550789,0.000599685
777 rs4432296,rs6503680,rs76764092,rs8073987 0 455.362 inf 4 -nan 1.48337e-06 1.35717e-06,1.61777e-06 -0.0278607,0.0250853,0.000517469,0.0277713 0.000601138,0.000551744,9.7658e-05,0.000602105
778 rs12947380,rs4432296,rs6503680,rs8073987 0 455.188 inf 4 -nan 1.4825e-06 1.35787e-06,1.60136e-06 0.000382255,-0.0278586,0.0254264,0.0278442 7.38067e-05,0.000601241,0.000562755,0.000604351
779 rs12936531,rs4432296,rs6503680,rs8073987 0 455.159 inf 4 -nan 1.48241e-06 1.36464e-06,1.60317e-06 0.000381306,-0.0278578,0.0254248,0.027843 7.38067e-05,0.000601241,0.000562755,0.000604351
780 rs4432296,rs6503680,rs8073987 0 452.513 inf 3 -nan 1.46336e-06 1.33702e-06,1.59656e-06 -0.0275353,0.0247794,0.0273609 0.000597992,0.000548714,0.000597102
781 rs4432296,rs6503680,rs71373478,rs8073987 0 455.043 inf 4 -nan 1.48203e-06 1.35746e-06,1.61106e-06 -0.0278616,0.0254285,0.000380937,0.0278476 0.000601389,0.000563209,7.45047e-05,0.000604644
782 rs4432296,rs6503680,rs71373477,rs8073987 0 455.025 inf 4 -nan 1.48198e-06 1.35866e-06,1.61344e-06 -0.0278611,0.0254275,0.000380345,0.0278469 0.000601389,0.000563209,7.45047e-05,0.000604644
783 rs4432296,rs56162439,rs6503680,rs8073987 0 454.965 inf 4 -nan 1.48219e-06 1.36181e-06,1.61658e-06 -0.0279318,0.000309864,0.0251047,0.0277784 0.000602957,6.03452e-05,0.000552358,0.000602613
784 rs2074156,rs4432296,rs6503680,rs8073987 0 454.851 inf 4 -nan 1.48183e-06 1.36149e-06,1.61067e-06 0.000250312,-0.0278273,0.0251234,0.0276423 4.92362e-05,0.000600744,0.000552871,0.000599663
785 rs2074157,rs4432296,rs6503680,rs8073987 0 454.847 inf 4 -nan 1.48182e-06 1.35682e-06,1.5987e-06 0.00025021,-0.0278272,0.0251233,0.0276422 4.92362e-05,0.000600744,0.000552871,0.000599663
786 rs2074158,rs4432296,rs6503680,rs8073987 0 454.802 inf 4 -nan 1.48167e-06 1.35264e-06,1.61395e-06 0.000249202,-0.027826,0.0251219,0.0276411 4.92362e-05,0.000600744,0.000552871,0.000599663
787 rs1557746,rs4432296,rs6503680,rs8073987 0 454.112 inf 4 -nan 1.47949e-06 1.35804e-06,1.60903e-06 0.00023253,-0.0277853,0.0250796,0.0276016 4.90822e-05,0.000600316,0.000552361,0.00059926
788 rs2277621,rs4432296,rs6503680,rs8073987 0 454.109 inf 4 -nan 1.47947e-06 1.35928e-06,1.60171e-06 -0.000234128,-0.0278811,0.0250104,0.0277175 4.94477e-05,0.000602435,0.000550878,0.000601835
789 rs139097704,rs4432296,rs6503680,rs8073987 0 454.103 inf 4 -nan 1.47938e-06 1.36495e-06,1.60228e-06 0.000452314,-0.0277913,0.0250201,0.0276947 9.5831e-05,0.000600447,0.000551079,0.000601276
790 rs2074155,rs4432296,rs6503680,rs8073987 0 454.093 inf 4 -nan 1.47943e-06 1.35927e-06,1.60318e-06 0.000232065,-0.0277848,0.025079,0.0276011 4.90822e-05,0.000600316,0.000552361,0.00059926
791 rs4432296,rs6503680,rs79758064,rs8073987 0 454.091 inf 4 -nan 1.47934e-06 1.36307e-06,1.60213e-06 -0.027791,0.0250198,0.000451727,0.0276943 0.000600447,0.000551079,9.5831e-05,0.000601276
792 rs4432296,rs6503680,rs74252722,rs8073987 0 454.07 inf 4 -nan 1.47927e-06 1.35745e-06,1.6061e-06 -0.0277904,0.0250193,0.000450748,0.0276935 0.000600447,0.000551079,9.5831e-05,0.000601276
793 rs4432296,rs6503680,rs74252725,rs8073987 0 454.036 inf 4 -nan 1.47916e-06 1.35164e-06,1.60487e-06 -0.0277895,0.0250184,0.000449146,0.0276924 0.000600447,0.000551079,9.5831e-05,0.000601276
794 rs16967487,rs4432296,rs6503680,rs8073987 0 454.029 inf 4 -nan 1.47923e-06 1.35472e-06,1.60303e-06 0.000230529,-0.0277832,0.025077,0.0275995 4.90822e-05,0.000600316,0.000552361,0.00059926
795 rs4432296,rs6503680,rs7209291,rs8073987 0 454.003 inf 4 -nan 1.47909e-06 1.35661e-06,1.60708e-06 -0.0277818,0.0250028,-0.000261086,0.027541 0.000600312,0.000550792,5.58479e-05,0.000598344
796 rs11870005,rs4432296,rs6503680,rs8073987 0 453.28 inf 4 -nan 1.47687e-06 1.36241e-06,1.60381e-06 0.000366734,-0.0277861,0.0249952,0.0276107 8.49632e-05,0.000600807,0.000550987,0.0005999
797 rs11868073,rs4432296,rs6503680,rs8073987 0 453.267 inf 4 -nan 1.47682e-06 1.35598e-06,1.6072e-06 0.000347372,-0.0277789,0.0249844,0.027603 8.0615e-05,0.000600658,0.000550773,0.000599741
798 rs4432296,rs6503680,rs73311606,rs8073987 0 453.186 inf 4 -nan 1.47655e-06 1.35751e-06,1.607e-06 -0.027713,0.0249873,-0.000175487,0.0275146 0.000599443,0.000550877,4.11659e-05,0.00059819
799 rs150004653,rs4432296,rs6503680,rs8073987 0 453.183 inf 4 -nan 1.47656e-06 1.35852e-06,1.59744e-06 0.000362308,-0.027783,0.0249926,0.0276076 8.49632e-05,0.000600807,0.000550987,0.0005999
800 rs4432296,rs61316234,rs6503680,rs8073987 0 453.125 inf 4 -nan 1.47637e-06 1.3544e-06,1.60485e-06 -0.0277705,0.000353032,0.0249804,0.0275969 0.000600569,8.34074e-05,0.000550765,0.000599701
801 rs11079032,rs4432296,rs6503680,rs8073987 0 453.1 inf 4 -nan 1.47627e-06 1.35156e-06,1.59992e-06 -0.000161633,-0.027731,0.0250517,0.0275636 3.8346e-05,0.000599791,0.000552504,0.000599035
802 rs17465,rs4432296,rs6503680,rs8073987 0 452.907 inf 4 -nan 1.47569e-06 1.35309e-06,1.61388e-06 0.000343018,-0.0277638,0.0249747,0.0275902 8.34074e-05,0.000600569,0.000550765,0.000599701
803 rs4432296,rs6503680,rs7218506,rs8073987 0 452.893 inf 4 -nan 1.47564e-06 1.35014e-06,1.60391e-06 -0.0277634,0.0249743,0.000342362,0.0275898 0.000600569,0.000550765,8.34074e-05,0.000599701
804 rs17551884,rs4432296,rs6503680,rs8073987 0 452.878 inf 4 -nan 1.47559e-06 1.35881e-06,1.60153e-06 0.000341635,-0.0277629,0.0249739,0.0275893 8.34074e-05,0.000600569,0.000550765,0.000599701
805 rs4432296,rs6503680,rs73311686,rs8073987 0 452.876 inf 4 -nan 1.47559e-06 1.35463e-06,1.60785e-06 -0.0277629,0.0249739,0.000341577,0.0275893 0.000600569,0.000550765,8.34074e-05,0.000599701
806 rs4432296,rs57741166,rs6503680,rs8073987 0 452.853 inf 4 -nan 1.47551e-06 1.35571e-06,1.59743e-06 -0.0277622,0.000340487,0.0249733,0.0275885 0.000600569,8.34074e-05,0.000550765,0.000599701
807 rs4432296,rs6503680,rs8073987,rs9674546 0 452.82 inf 4 -nan 1.47539e-06 1.36816e-06,1.59922e-06 -0.0276871,0.0249623,0.0274881,-0.000166249 0.00059916,0.000550561,0.000597923,4.09467e-05
808 rs11870415,rs4432296,rs6503680,rs8073987 0 452.812 inf 4 -nan 1.47538e-06 1.36093e-06,1.60223e-06 0.000202258,-0.0277701,0.0249568,0.0276056 4.98422e-05,0.000600785,0.000550452,0.00060014
809 rs140714709,rs4432296,rs6503680,rs8073987 0 452.752 inf 4 -nan 1.47519e-06 1.34833e-06,1.59434e-06 0.000335707,-0.027759,0.0249705,0.0275853 8.34074e-05,0.000600569,0.000550765,0.000599701
810 rs4432296,rs61198758,rs6503680,rs8073987 0 452.743 inf 4 -nan 1.47517e-06 1.35096e-06,1.60445e-06 -0.0277587,0.000335276,0.0249703,0.0275851 0.000600569,8.34074e-05,0.000550765,0.000599701
811 rs4432296,rs56072341,rs6503680,rs8073987 0 452.723 inf 4 -nan 1.47507e-06 1.35051e-06,1.5977e-06 -0.0277287,0.000332665,0.0249416,0.0275903 0.000599941,8.31172e-05,0.000550208,0.000599846
812 rs4432296,rs6503680,rs8073987,rs9674547 0 452.613 inf 4 -nan 1.47474e-06 1.35495e-06,1.6102e-06 -0.0276752,0.0249503,0.0274764,-0.000161279 0.000599045,0.000550425,0.000597821,4.09216e-05
813 rs4432296,rs6503680,rs8073987,rs9675195 0 452.613 inf 4 -nan 1.47474e-06 1.35544e-06,1.60541e-06 -0.0276799,0.0249546,0.0274848,-0.000161575 0.000599116,0.000550511,0.000597929,4.09899e-05
814 rs35497487,rs4432296,rs6503680,rs8073987 0 452.577 inf 4 -nan 1.47406e-06 1.35929e-06,1.60698e-06 0.000282497,-0.0276915,0.0251801,0.0276857 7.40655e-05,0.000599392,0.000558683,0.000603145
815 rs4432296,rs6503680,rs8073987,rs939881 0 452.55 inf 4 -nan 1.47454e-06 1.34077e-06,1.60385e-06 -0.0276462,0.0248795,0.0274427,-0.000268983 0.000598666,0.000549313,0.000597469,6.88883e-05
816 rs4432296,rs5016637,rs6503680,rs8073987 0 452.52 inf 4 -nan 1.47446e-06 1.35805e-06,1.60467e-06 -0.0276538,-0.000198724,0.0248562,0.027493 0.000598768,5.10948e-05,0.000549069,0.000598068
817 rs36036083,rs4432296,rs6503680,rs8073987 0 452.458 inf 4 -nan 1.47367e-06 1.3582e-06,1.59976e-06 0.000279576,-0.0276919,0.0251782,0.0276849 7.47569e-05,0.000599455,0.000558982,0.000603356
818 rs4432296,rs56054051,rs6503680,rs8073987 0 452.452 inf 4 -nan 1.47365e-06 1.35608e-06,1.60149e-06 -0.0276917,0.000279262,0.0251778,0.0276846 0.000599455,7.47569e-05,0.000558982,0.000603356
819 rs145490199,rs4432296,rs6503680,rs8073987 0 452.368 inf 4 -nan 1.47395e-06 1.35753e-06,1.59503e-06 0.000275665,-0.027696,0.0249094,0.0275524 7.26623e-05,0.000599491,0.000549783,0.000599233
820 rs35694322,rs4432296,rs6503680,rs8073987 0 452.367 inf 4 -nan 1.47395e-06 1.34463e-06,1.60788e-06 -0.000144137,-0.0277342,0.0250387,0.0275613 3.79867e-05,0.000600285,0.000552953,0.000599434
821 rs12952915,rs4432296,rs6503680,rs8073987 0 452.324 inf 4 -nan 1.47325e-06 1.35682e-06,1.59821e-06 0.000273337,-0.0276884,0.0251693,0.0276777 7.47569e-05,0.000599455,0.000558982,0.000603356
822 rs4432296,rs6503680,rs8073987,rs9889776 0 452.302 inf 4 -nan 1.47374e-06 1.35203e-06,1.59345e-06 -0.0276633,0.02489,0.0274535,-0.000345374 0.000598963,0.000549505,0.000597611,9.20203e-05
823 rs35118457,rs4432296,rs6503680,rs8073987 0 452.3 inf 4 -nan 1.47376e-06 1.35206e-06,1.59887e-06 0.000305199,-0.0277273,0.0249404,0.0275509 8.12225e-05,0.000600172,0.000550384,0.000599241
824 rs4432296,rs6503680,rs73986522,rs8073987 0 452.112 inf 4 -nan 1.47317e-06 1.35082e-06,1.60843e-06 -0.0277214,0.0249354,0.00029569,0.027545 0.000600172,0.000550384,8.12225e-05,0.000599241
825 rs4432296,rs6503680,rs73986521,rs8073987 0 452.043 inf 4 -nan 1.47295e-06 1.33852e-06,1.60618e-06 -0.0277191,0.0249335,0.000292129,0.0275428 0.000600172,0.000550384,8.12225e-05,0.000599241
826 rs4432296,rs6503680,rs76296207,rs8073987 0 452.026 inf 4 -nan 1.47289e-06 1.35575e-06,1.5997e-06 -0.0277185,0.024933,0.000291212,0.0275422 0.000600172,0.000550384,8.12225e-05,0.000599241
827 rs4432296,rs4796768,rs6503680,rs8073987 0 452.023 inf 4 -nan 1.47283e-06 1.34331e-06,1.59911e-06 -0.0276461,0.000166228,0.0248311,0.027428 0.000598795,4.65282e-05,0.000548905,0.000597398
828 rs4432296,rs73309734,rs8073987 0 449.439 inf 3 -nan 1.45362e-06 1.33477e-06,1.56904e-06 -0.0274437,-0.0246933,0.0272695 0.000597992,0.000548715,0.000597102
829 rs4432296,rs6503680,rs73311676,rs8073987 0 451.868 inf 4 -nan 1.47239e-06 1.34985e-06,1.60146e-06 -0.0277057,0.024921,0.000278159,0.027531 0.000599991,0.000550219,7.98731e-05,0.000599096
830 rs4432296,rs55839952,rs6503680,rs8073987 0 451.814 inf 4 -nan 1.47222e-06 1.35534e-06,1.59135e-06 -0.027625,-0.000139928,0.0249014,0.0274399 0.000598559,4.06129e-05,0.000549856,0.000597542
831 rs1557745,rs4432296,rs6503680,rs8073987 0 451.72 inf 4 -nan 1.47191e-06 1.35467e-06,1.60411e-06 0.000165904,-0.0277137,0.0249936,0.0275326 4.90822e-05,0.000600316,0.000552361,0.00059926
832 rs4432296,rs6503680,rs8073987,rs8080978 0 451.656 inf 4 -nan 1.47115e-06 1.35029e-06,1.59662e-06 -0.0276554,0.025108,0.0276213,0.000238773 0.00059916,0.000558172,0.000602583,7.43409e-05
833 rs11653694,rs4432296,rs6503680,rs8073987 0 451.617 inf 4 -nan 1.47154e-06 1.35159e-06,1.59942e-06 0.00015462,-0.0276247,0.0248155,0.0274087 4.68564e-05,0.000598606,0.000548823,0.000597278
834 rs4432296,rs6503680,rs7214921,rs8073987 0 451.566 inf 4 -nan 1.47143e-06 1.35561e-06,1.59923e-06 -0.0276595,0.0249323,0.000144551,0.0274814 0.000599193,0.000550697,4.413e-05,0.000598235
835 rs112098825,rs4432296,rs6503680,rs8073987 0 451.565 inf 4 -nan 1.47144e-06 1.35486e-06,1.59183e-06 0.000263688,-0.0276816,0.0249004,0.0275062 8.04806e-05,0.000599656,0.000549956,0.000598748
836 rs11079031,rs4432296,rs6503680,rs8073987 0 451.545 inf 4 -nan 1.47131e-06 1.35658e-06,1.60211e-06 0.000152059,-0.027621,0.0248126,0.0274054 4.68005e-05,0.000598573,0.000548809,0.000597259
837 rs4432296,rs6503680,rs8064376,rs8073987 0 451.536 inf 4 -nan 1.47134e-06 1.34853e-06,1.59418e-06 -0.0276587,0.0249313,0.000143617,0.0274806 0.000599193,0.000550697,4.413e-05,0.000598235
838 rs4432296,rs6503680,rs8073987,rs9889618 0 451.528 inf 4 -nan 1.47131e-06 1.35187e-06,1.60322e-06 -0.0276585,0.0249311,0.0274804,0.000143368 0.000599193,0.000550697,0.000598235,4.413e-05
839 rs4432296,rs6503680,rs8073987,rs9889640 0 451.517 inf 4 -nan 1.47128e-06 1.34853e-06,1.60005e-06 -0.0276582,0.0249307,0.0274801,0.000143023 0.000599193,0.000550697,0.000598235,4.413e-05
840 rs4432296,rs6503680,rs8073987,rs9914148 0 451.512 inf 4 -nan 1.47126e-06 1.34367e-06,1.60787e-06 -0.0276581,0.0249305,0.02748,0.000142867 0.000599193,0.000550697,0.000598235,4.413e-05
841 rs12603327,rs4432296,rs6503680,rs8073987 0 451.508 inf 4 -nan 1.47125e-06 1.34276e-06,1.60614e-06 0.000142749,-0.027658,0.0249304,0.0274799 4.413e-05,0.000599193,0.000550697,0.000598235
842 rs3744484,rs4432296,rs6503680,rs8073987 0 451.498 inf 4 -nan 1.47121e-06 1.35537e-06,1.59933e-06 -0.000154312,-0.0277038,0.0248817,0.0275356 4.78382e-05,0.000600269,0.000549631,0.000599555
843 rs4432296,rs6503680,rs8073987,rs8081900 0 451.476 inf 4 -nan 1.47115e-06 1.33952e-06,1.60048e-06 -0.0276571,0.0249294,0.0274791,0.000141746 0.000599193,0.000550697,0.000598235,4.413e-05
844 rs4432296,rs6503680,rs8073987,rs9912088 0 451.471 inf 4 -nan 1.47113e-06 1.35041e-06,1.6072e-06 -0.027657,0.0249292,0.0274789,0.000141585 0.000599193,0.000550697,0.000598235,4.413e-05
845 rs11079034,rs4432296,rs6503680,rs8073987 0 451.471 inf 4 -nan 1.47113e-06 1.35667e-06,1.59133e-06 0.000141577,-0.0276569,0.0249292,0.0274789 4.413e-05,0.000599193,0.000550697,0.000598235
846 rs12603330,rs4432296,rs6503680,rs8073987 0 451.468 inf 4 -nan 1.47112e-06 1.34784e-06,1.59257e-06 0.000141485,-0.0276569,0.0249291,0.0274789 4.413e-05,0.000599193,0.000550697,0.000598235
847 rs4432296,rs6503680,rs8073987,rs9903204 0 451.467 inf 4 -nan 1.47112e-06 1.35586e-06,1.5912e-06 -0.0276568,0.024929,0.0274788,0.000141435 0.000599193,0.000550697,0.000598235,4.413e-05
848 rs4432296,rs6503680,rs78802523,rs8073987 0 451.466 inf 4 -nan 1.47108e-06 1.34274e-06,1.60564e-06 -0.0277061,0.0249468,0.000286375,0.0275614 0.000600374,0.000551206,8.95532e-05,0.000600387
849 rs2240010,rs4432296,rs6503680,rs8073987 0 451.465 inf 4 -nan 1.47111e-06 1.35059e-06,1.59718e-06 0.000141376,-0.0276568,0.024929,0.0274788 4.413e-05,0.000599193,0.000550697,0.000598235
850 rs4432296,rs6503680,rs7224737,rs8073987 0 451.462 inf 4 -nan 1.4711e-06 1.35299e-06,1.59653e-06 -0.0276567,0.0249289,0.000141279,0.0274787 0.000599193,0.000550697,4.413e-05,0.000598235
851 rs4432296,rs6503680,rs8070446,rs8073987 0 451.454 inf 4 -nan 1.47108e-06 1.35133e-06,1.60152e-06 -0.0276565,0.0249286,0.000141031,0.0274785 0.000599193,0.000550697,4.413e-05,0.000598235
852 rs2240009,rs4432296,rs6503680,rs8073987 0 451.445 inf 4 -nan 1.47105e-06 1.34816e-06,1.601e-06 0.000140747,-0.0276562,0.0249283,0.0274782 4.413e-05,0.000599193,0.000550697,0.000598235
853 rs4432296,rs6503680,rs7208907,rs8073987 0 451.444 inf 4 -nan 1.47105e-06 1.3471e-06,1.60266e-06 -0.0276562,0.0249283,0.000140721,0.0274782 0.000599193,0.000550697,4.413e-05,0.000598235
854 rs4432296,rs6503680,rs731152,rs8073987 0 451.438 inf 4 -nan 1.47103e-06 1.35249e-06,1.59389e-06 -0.027656,0.0249281,0.000140515,0.0274781 0.000599193,0.000550697,4.413e-05,0.000598235
855 rs4432296,rs6503680,rs739637,rs8073987 0 451.432 inf 4 -nan 1.47101e-06 1.34839e-06,1.58702e-06 -0.0276559,0.0249279,0.00014035,0.0274779 0.000599193,0.000550697,4.413e-05,0.000598235
856 rs4432296,rs6503680,rs6503684,rs8073987 0 451.427 inf 4 -nan 1.47071e-06 1.34258e-06,1.60188e-06 -0.0276521,0.0250101,-0.000183199,0.0275654 0.00059917,0.000553706,5.8897e-05,0.000600712
857 rs4432296,rs6503680,rs8073987,rs8074708 0 451.418 inf 4 -nan 1.47096e-06 1.35124e-06,1.60209e-06 -0.0276555,0.0249274,0.0274775,0.000139881 0.000599193,0.000550697,0.000598235,4.413e-05
858 rs4432296,rs6503680,rs8073987,rs8081327 0 451.414 inf 4 -nan 1.47095e-06 1.35642e-06,1.59893e-06 -0.0276554,0.0249273,0.0274774,0.000139775 0.000599193,0.000550697,0.000598235,4.413e-05
859 rs4432296,rs6503680,rs8073987,rs9908748 0 451.407 inf 4 -nan 1.47068e-06 1.34729e-06,1.59438e-06 -0.0276396,0.0248774,0.0273767,0.000231366 0.000598935,0.000549622,0.000597124,7.45374e-05
860 rs4432296,rs56226159,rs6503680,rs8073987 0 451.383 inf 4 -nan 1.47084e-06 1.35578e-06,1.60624e-06 -0.0276773,0.00026977,0.024897,0.0275228 0.000599698,8.58512e-05,0.00054999,0.000599322
861 rs12600570,rs4432296,rs6503680,rs8073987 0 451.349 inf 4 -nan 1.47073e-06 1.33971e-06,1.59573e-06 0.000179879,-0.0276133,0.0249099,0.0274324 5.77163e-05,0.000598516,0.000550309,0.000597543
862 rs35493105,rs4432296,rs6503680,rs8073987 0 451.298 inf 4 -nan 1.47057e-06 1.34948e-06,1.60123e-06 0.000177705,-0.0276124,0.0249083,0.0274316 5.77163e-05,0.000598516,0.000550309,0.000597543
863 rs111786773,rs4432296,rs6503680,rs8073987 0 451.297 inf 4 -nan 1.47059e-06 1.34945e-06,1.59729e-06 0.000248078,-0.0276729,0.0248933,0.0274976 8.04806e-05,0.000599656,0.000549956,0.000598748
864 rs4432296,rs6503680,rs8073987,rs9915255 0 451.241 inf 4 -nan 1.4704e-06 1.34379e-06,1.60199e-06 -0.0276505,0.0249213,0.0274727,0.000134094 0.000599193,0.000550697,0.000598235,4.413e-05
865 rs2158067,rs4432296,rs6503680,rs8073987 0 451.227 inf 4 -nan 1.47035e-06 1.35159e-06,1.59705e-06 0.000174612,-0.027611,0.024906,0.0274303 5.77163e-05,0.000598516,0.000550309,0.000597543
866 rs4432296,rs6503680,rs79845193,rs8073987 0 451.202 inf 4 -nan 1.47028e-06 1.35256e-06,1.59405e-06 -0.0275626,0.0247893,-0.000355084,0.027371 0.000598061,0.000548724,0.00011802,0.000597111
867 rs4432296,rs6503680,rs6503687,rs8073987 0 451.197 inf 4 -nan 1.47026e-06 1.34369e-06,1.60044e-06 -0.0276397,0.0249109,0.00013237,0.0274622 0.000599,0.000550455,4.40451e-05,0.000598053
868 rs4432296,rs4796631,rs6503680,rs8073987 0 451.19 inf 4 -nan 1.46995e-06 1.34948e-06,1.59347e-06 -0.0276286,-0.000172942,0.0249903,0.0275369 0.00059884,5.90587e-05,0.000553422,0.00060012
869 rs113669844,rs4432296,rs6503680,rs8073987 0 451.15 inf 4 -nan 1.47012e-06 1.35296e-06,1.60185e-06 -0.000310225,-0.0276443,0.0248848,0.0274653 0.000104418,0.000599116,0.000549859,0.000598137
870 rs12948219,rs4432296,rs6503680,rs8073987 0 451.116 inf 4 -nan 1.47001e-06 1.3393e-06,1.59454e-06 0.000323065,-0.0275991,0.0248267,0.0274111 0.00010977,0.000598385,0.000548949,0.000597345
871 rs11869069,rs4432296,rs6503680,rs8073987 0 451.057 inf 4 -nan 1.46982e-06 1.33626e-06,1.59702e-06 0.000127749,-0.0276339,0.0249047,0.0274569 4.41088e-05,0.000598961,0.000550418,0.000598022
872 rs4432296,rs6503680,rs760282,rs8073987 0 451.032 inf 4 -nan 1.46975e-06 1.3509e-06,1.6012e-06 -0.0276527,0.0248603,-0.000122869,0.027473 0.000599382,0.000549435,4.27043e-05,0.000598373
873 rs4432296,rs4796771,rs6503680,rs8073987 0 451.022 inf 4 -nan 1.4697e-06 1.35069e-06,1.59179e-06 -0.0276736,-0.000136682,0.0248602,0.0275036 0.000599935,4.76901e-05,0.000549438,0.000599175
874 rs34864368,rs4432296,rs6503680,rs8073987 0 450.983 inf 4 -nan 1.46931e-06 1.34486e-06,1.59777e-06 -0.000203796,-0.0276335,0.0248717,0.0273758 7.36851e-05,0.000599046,0.000549729,0.000597126
875 rs4432296,rs6503680,rs7219220,rs8073987 0 450.977 inf 4 -nan 1.46957e-06 1.3492e-06,1.60148e-06 -0.0276337,0.0249033,0.000124734,0.0274563 0.000599,0.000550455,4.40451e-05,0.000598053
876 rs4432296,rs4796772,rs6503680,rs8073987 0 450.926 inf 4 -nan 1.4694e-06 1.34478e-06,1.60459e-06 -0.0276672,-0.000133572,0.0248553,0.0274984 0.00059986,4.79126e-05,0.000549389,0.000599138
877 rs11650582,rs4432296,rs6503680,rs8073987 0 450.904 inf 4 -nan 1.46904e-06 1.34641e-06,1.58772e-06 -0.000159119,-0.0276211,0.0249735,0.0275228 5.90587e-05,0.00059884,0.000553422,0.00060012
878 rs2074164,rs4432296,rs6503680,rs8073987 0 450.903 inf 4 -nan 1.46932e-06 1.3465e-06,1.59996e-06 -0.000132668,-0.0276663,0.0248548,0.0274975 4.79126e-05,0.00059986,0.000549389,0.000599138
879 rs4432296,rs6503680,rs8073987,rs8078141 0 450.889 inf 4 -nan 1.46903e-06 1.34705e-06,1.58942e-06 -0.0276265,0.0248651,0.0273747,0.000200262 0.000598951,0.000549637,0.000597124,7.44003e-05
880 rs4432296,rs4796763,rs6503680,rs8073987 0 450.876 inf 4 -nan 1.46895e-06 1.35113e-06,1.59035e-06 -0.0276203,-0.000157682,0.0249717,0.0275214 0.00059884,5.90587e-05,0.000553422,0.00060012
881 rs2023798,rs4432296,rs6503680,rs8073987 0 450.87 inf 4 -nan 1.46921e-06 1.34235e-06,1.59755e-06 -0.000104309,-0.0276232,0.0249193,0.0274574 3.80876e-05,0.000598852,0.000551086,0.000598142
882 rs4432296,rs6503680,rs78623067,rs8073987 0 450.859 inf 4 -nan 1.46912e-06 1.34776e-06,1.60083e-06 -0.0276185,0.0248646,-0.000169614,0.0274031 0.000598777,0.000549611,6.24987e-05,0.000597304
883 rs4378665,rs4432296,rs6503680,rs8073987 0 450.836 inf 4 -nan 1.46887e-06 1.34172e-06,1.58938e-06 0.000196891,-0.0276249,0.0248637,0.0273745 7.44003e-05,0.000598951,0.000549637,0.000597124
884 rs12952314,rs4432296,rs6503680,rs8073987 0 450.818 inf 4 -nan 1.46881e-06 1.34282e-06,1.58887e-06 0.000195726,-0.0276244,0.0248632,0.0273744 7.44003e-05,0.000598951,0.000549637,0.000597124
885 rs4432296,rs4796740,rs6503680,rs8073987 0 450.792 inf 4 -nan 1.46873e-06 1.33784e-06,1.59113e-06 -0.0276236,0.00019399,0.0248624,0.0273743 0.000598951,7.44003e-05,0.000549637,0.000597124
886 rs4432296,rs6503680,rs8073987,rs9916275 0 450.791 inf 4 -nan 1.46872e-06 1.34923e-06,1.58488e-06 -0.0276236,0.0248624,0.0273743,0.000193919 0.000598951,0.000549637,0.000597124,7.44003e-05
887 rs4432296,rs6503680,rs8073987,rs9303323 0 450.789 inf 4 -nan 1.46872e-06 1.34747e-06,1.58771e-06 -0.0276235,0.0248623,0.0273742,0.000193834 0.000598951,0.000549637,0.000597124,7.44003e-05
888 rs4432296,rs6503678,rs6503680,rs8073987 0 450.762 inf 4 -nan 1.46863e-06 1.34662e-06,1.60172e-06 -0.0276227,0.000192009,0.0248616,0.0273741 0.000598951,7.44003e-05,0.000549637,0.000597124
889 rs4432296,rs4621022,rs6503680,rs8073987 0 450.76 inf 4 -nan 1.46863e-06 1.34704e-06,1.59715e-06 -0.0276227,0.000191907,0.0248615,0.0273741 0.000598951,7.44003e-05,0.000549637,0.000597124
890 rs35455419,rs4432296,rs6503680,rs8073987 0 450.758 inf 4 -nan 1.46862e-06 1.34423e-06,1.59012e-06 0.000191723,-0.0276226,0.0248614,0.0273741 7.44003e-05,0.000598951,0.000549637,0.000597124
891 rs28631681,rs4432296,rs6503680,rs8073987 0 450.751 inf 4 -nan 1.4686e-06 1.3441e-06,1.5966e-06 0.000191281,-0.0276224,0.0248613,0.0273741 7.44003e-05,0.000598951,0.000549637,0.000597124
892 rs11079024,rs4432296,rs6503680,rs8073987 0 450.75 inf 4 -nan 1.46859e-06 1.34279e-06,1.59298e-06 0.000190821,-0.027623,0.0248619,0.0273742 7.42684e-05,0.000598966,0.000549652,0.000597124
893 rs4432296,rs6503680,rs8071938,rs8073987 0 450.73 inf 4 -nan 1.46853e-06 1.35473e-06,1.60002e-06 -0.0276224,0.0248613,0.000189488,0.0273741 0.000598966,0.000549652,7.42684e-05,0.000597124
894 rs28562953,rs4432296,rs6503680,rs8073987 0 450.721 inf 4 -nan 1.46846e-06 1.35524e-06,1.59972e-06 -0.0001496,-0.0276157,0.0249616,0.0275135 5.90799e-05,0.000598835,0.000553411,0.000600136
895 rs4432296,rs6503680,rs8073987,rs8077121 0 450.705 inf 4 -nan 1.46845e-06 1.34636e-06,1.59695e-06 -0.0276216,0.0248606,0.027374,0.000187822 0.000598966,0.000549652,0.000597124,7.42684e-05
896 rs4432296,rs6503680,rs8073987,rs9897181 0 450.705 inf 4 -nan 1.46841e-06 1.34469e-06,1.60081e-06 -0.0276153,0.0249605,0.0275126,-0.000148708 0.000598835,0.000553411,0.000600136,5.90799e-05
897 rs4432296,rs4796743,rs6503680,rs8073987 0 450.703 inf 4 -nan 1.46845e-06 1.35284e-06,1.58633e-06 -0.0276209,0.000188086,0.0248599,0.0273738 0.000598951,7.44003e-05,0.000549637,0.000597124
898 rs4432296,rs6503680,rs73313604,rs8073987 0 450.697 inf 4 -nan 1.46867e-06 1.32932e-06,1.59095e-06 -0.0275901,0.0248251,-0.000160403,0.0273959 0.000598367,0.000548997,6.19261e-05,0.000597256
899 rs2883066,rs4432296,rs6503680,rs8073987 0 450.68 inf 4 -nan 1.46837e-06 1.35189e-06,1.60234e-06 0.000186519,-0.0276202,0.0248592,0.0273737 7.44003e-05,0.000598951,0.000549637,0.000597124
900 rs4432296,rs4796735,rs6503680,rs8073987 0 450.677 inf 4 -nan 1.46836e-06 1.35036e-06,1.59465e-06 -0.0276201,0.000186292,0.0248591,0.0273737 0.000598951,7.44003e-05,0.000549637,0.000597124
901 rs4432296,rs6503680,rs8073987,rs9905469 0 450.677 inf 4 -nan 1.46832e-06 1.34238e-06,1.59087e-06 -0.0276144,0.0249586,0.027511,-0.000147172 0.000598835,0.000553411,0.000600136,5.90799e-05
902 rs4432296,rs4796736,rs6503680,rs8073987 0 450.667 inf 4 -nan 1.46833e-06 1.34257e-06,1.59184e-06 -0.0276198,0.000185571,0.0248588,0.0273737 0.000598951,7.44003e-05,0.000549637,0.000597124
903 rs4432296,rs6503680,rs8065502,rs8073987 0 450.66 inf 4 -nan 1.46831e-06 1.3365e-06,1.60192e-06 -0.0276196,0.0248586,0.000185129,0.0273736 0.000598951,0.000549637,7.44003e-05,0.000597124
904 rs4432296,rs6503680,rs8073987,rs9914829 0 450.659 inf 4 -nan 1.46831e-06 1.35023e-06,1.58876e-06 -0.0276196,0.0248586,0.0273736,0.000185067 0.000598951,0.000549637,0.000597124,7.44003e-05
905 rs4432296,rs6503680,rs7217282,rs8073987 0 450.64 inf 4 -nan 1.46825e-06 1.34879e-06,1.59487e-06 -0.027619,0.024858,0.000183745,0.0273735 0.000598951,0.000549637,7.44003e-05,0.000597124
906 rs4432296,rs6503680,rs8073987,rs8079008 0 450.625 inf 4 -nan 1.4682e-06 1.34866e-06,1.59614e-06 -0.0276185,0.0248576,0.0273735,0.000182729 0.000598951,0.000549637,0.000597124,7.44003e-05
907 rs4432296,rs6503680,rs7503372,rs8073987 0 450.625 inf 4 -nan 1.46816e-06 1.34012e-06,1.59482e-06 -0.0276129,0.0249552,-0.000144342,0.0275081 0.000598835,0.000553411,5.90799e-05,0.000600136
908 rs4432296,rs6503680,rs7217218,rs8073987 0 450.623 inf 4 -nan 1.46819e-06 1.34885e-06,1.60301e-06 -0.0276184,0.0248575,0.000182569,0.0273735 0.000598951,0.000549637,7.44003e-05,0.000597124
909 rs35447453,rs4432296,rs6503680,rs8073987 0 450.618 inf 4 -nan 1.46818e-06 1.35201e-06,1.5885e-06 -0.000178066,-0.0276081,0.0248488,0.0273637 7.26815e-05,0.000598729,0.000549445,0.000597103
910 rs12452032,rs4432296,rs6503680,rs8073987 0 450.616 inf 4 -nan 1.46817e-06 1.34809e-06,1.60084e-06 0.000182087,-0.0276182,0.0248573,0.0273734 7.44003e-05,0.000598951,0.000549637,0.000597124
911 rs4432296,rs6503680,rs8073987,rs9904326 0 450.615 inf 4 -nan 1.46812e-06 1.35115e-06,1.58504e-06 -0.0276126,0.0249545,0.0275076,-0.000143785 0.000598835,0.000553411,0.000600136,5.90799e-05
912 rs4432296,rs6503680,rs8071567,rs8073987 0 450.613 inf 4 -nan 1.46816e-06 1.33832e-06,1.59698e-06 -0.0276175,0.0248566,0.000182253,0.0273733 0.000598935,0.000549622,7.45374e-05,0.000597124
913 rs4432296,rs4796619,rs6503680,rs8073987 0 450.597 inf 4 -nan 1.46811e-06 1.34668e-06,1.58873e-06 -0.027617,0.000181171,0.0248562,0.0273732 0.000598935,7.45374e-05,0.000549622,0.000597124
914 rs4432296,rs4796618,rs6503680,rs8073987 0 450.592 inf 4 -nan 1.4681e-06 1.34957e-06,1.58539e-06 -0.0276168,0.00018082,0.024856,0.0273732 0.000598935,7.45374e-05,0.000549622,0.000597124
915 rs4432296,rs60075634,rs6503680,rs8073987 0 450.591 inf 4 -nan 1.46834e-06 1.33673e-06,1.59616e-06 -0.0275828,-0.000155557,0.0248184,0.0273906 0.000598295,6.23232e-05,0.000548937,0.000597221
916 rs11652326,rs4432296,rs6503680,rs8073987 0 450.59 inf 4 -nan 1.46809e-06 1.34679e-06,1.59176e-06 0.000180683,-0.0276168,0.024856,0.0273732 7.45374e-05,0.000598935,0.000549622,0.000597124
917 rs4432296,rs4550498,rs6503680,rs8073987 0 450.587 inf 4 -nan 1.46808e-06 1.3337e-06,1.59811e-06 -0.0276166,0.000180421,0.0248558,0.0273732 0.000598935,7.45374e-05,0.000549622,0.000597124
918 rs1968494,rs4432296,rs6503680,rs8073987 0 450.58 inf 4 -nan 1.46806e-06 1.34493e-06,1.59118e-06 0.000179934,-0.0276164,0.0248556,0.0273732 7.45374e-05,0.000598935,0.000549622,0.000597124
919 rs4432296,rs4796738,rs6503680,rs8073987 0 450.57 inf 4 -nan 1.46803e-06 1.35051e-06,1.59384e-06 -0.0276161,0.000179263,0.0248554,0.0273731 0.000598935,7.45374e-05,0.000549622,0.000597124
920 rs118108964,rs4432296,rs6503680,rs8073987 0 450.545 inf 4 -nan 1.46814e-06 1.35261e-06,1.58206e-06 -0.000263537,-0.0275753,0.024817,0.0273669 0.00010811,0.000598217,0.000548931,0.000597107
921 rs147290013,rs4432296,rs6503680,rs8073987 0 450.515 inf 4 -nan 1.46811e-06 1.34996e-06,1.60147e-06 0.000266493,-0.0275879,0.0248184,0.0274023 0.00010977,0.000598385,0.000548949,0.000597345
922 rs4432296,rs4796728,rs6503680,rs8073987 0 450.515 inf 4 -nan 1.46785e-06 1.34792e-06,1.58703e-06 -0.0276149,0.000174853,0.0248542,0.0273729 0.000598951,7.44003e-05,0.000549637,0.000597124
923 rs4432296,rs6503680,rs8073987,rs893009 0 450.514 inf 4 -nan 1.46785e-06 1.33885e-06,1.60483e-06 -0.0276143,0.0248536,0.0273728,0.000175206 0.000598935,0.000549622,0.000597124,7.45374e-05
924 rs4432296,rs4796764,rs6503680,rs8073987 0 450.505 inf 4 -nan 1.46778e-06 1.341e-06,1.60039e-06 -0.0276094,-0.000137481,0.0249471,0.0275008 0.00059884,5.90587e-05,0.000553422,0.00060012
925 rs4432296,rs4796727,rs6503680,rs8073987 0 450.492 inf 4 -nan 1.46778e-06 1.34221e-06,1.58536e-06 -0.0276129,0.000173956,0.0248524,0.0273726 0.00059892,7.46798e-05,0.000549608,0.000597123
926 rs4432296,rs4796633,rs6503680,rs8073987 0 450.396 inf 4 -nan 1.46743e-06 1.35537e-06,1.59278e-06 -0.027603,-0.000131512,0.0249371,0.0274918 0.000598772,5.93509e-05,0.000553313,0.000600017
927 rs4432296,rs6503680,rs7209507,rs8073987 0 450.327 inf 4 -nan 1.46725e-06 1.33927e-06,1.58614e-06 -0.0276084,0.0248481,0.000160579,0.0273719 0.000598951,0.000549637,7.44003e-05,0.000597124
928 rs4432296,rs4796622,rs6503680,rs8073987 0 450.233 inf 4 -nan 1.46695e-06 1.34588e-06,1.57619e-06 -0.0276054,0.000152582,0.0248453,0.0273715 0.000598966,7.42684e-05,0.000549652,0.000597124
929 rs112808325,rs4432296,rs6503680,rs8073987 0 450.191 inf 4 -nan 1.46703e-06 1.34375e-06,1.59905e-06 -0.000229063,-0.0276131,0.0248396,0.0274135 0.000110023,0.000599158,0.000549474,0.000597638
930 rs4432296,rs58590958,rs6503680,rs8073987 0 450.175 inf 4 -nan 1.46698e-06 1.35121e-06,1.59817e-06 -0.0276124,-0.000227133,0.024839,0.0274131 0.000599158,0.000110023,0.000549474,0.000597638
931 rs4432296,rs6503680,rs79892925,rs8073987 0 450.169 inf 4 -nan 1.46685e-06 1.34208e-06,1.59958e-06 -0.0275745,0.0248081,0.000129552,0.0274444 0.000598308,0.000548898,6.42263e-05,0.000598535
932 rs1123363,rs4432296,rs6503680,rs8073987 0 450.002 inf 4 -nan 1.46644e-06 1.34635e-06,1.59586e-06 -0.000207698,-0.0275994,0.0248279,0.027403 0.000111528,0.000598981,0.000549332,0.00059753
933 rs1966328,rs4432296,rs6503680,rs8073987 0 449.972 inf 4 -nan 1.46632e-06 1.33867e-06,1.59086e-06 8.60369e-05,-0.0275453,0.0247636,0.0273457 4.73905e-05,0.000598017,0.000548783,0.00059716
934 rs147929072,rs4432296,rs6503680,rs8073987 0 449.94 inf 4 -nan 1.46629e-06 1.33952e-06,1.59796e-06 0.000142672,-0.0275958,0.0248272,0.0274192 7.91226e-05,0.000598933,0.000549353,0.000597979
935 rs11868479,rs4432296,rs6503680,rs8073987 0 449.931 inf 4 -nan 1.46626e-06 1.35106e-06,1.58782e-06 0.000141809,-0.0275955,0.0248269,0.0274189 7.91226e-05,0.000598933,0.000549353,0.000597979
936 rs4432296,rs58394379,rs6503680,rs8073987 0 449.9 inf 4 -nan 1.46611e-06 1.35292e-06,1.58531e-06 -0.0275948,-0.000193032,0.0248245,0.0274 0.000598981,0.000111528,0.000549332,0.00059753
937 rs2074163,rs4432296,rs6503680,rs8073987 0 449.886 inf 4 -nan 1.46611e-06 1.33807e-06,1.59323e-06 8.44015e-05,-0.0275562,0.0248264,0.0273784 4.88221e-05,0.000598114,0.000549388,0.000597189
938 rs4432296,rs56156186,rs6503680,rs8073987 0 449.874 inf 4 -nan 1.46608e-06 1.34602e-06,1.58816e-06 -0.0275929,0.000135855,0.0248249,0.0274164 0.000598933,7.91226e-05,0.000549353,0.000597979
939 rs2079009,rs4432296,rs6503680,rs8073987 0 449.867 inf 4 -nan 1.46604e-06 1.34042e-06,1.59996e-06 -6.46891e-05,-0.0275947,0.024862,0.0274166 3.80242e-05,0.000599009,0.00055086,0.000598
940 rs142559869,rs4432296,rs6503680,rs8073987 0 449.836 inf 4 -nan 1.46596e-06 1.34186e-06,1.59764e-06 0.000131841,-0.0275912,0.0248235,0.0274148 7.91226e-05,0.000598933,0.000549353,0.000597979
941 rs2353029,rs4432296,rs6503680,rs8073987 0 449.823 inf 4 -nan 1.46578e-06 1.35499e-06,1.59036e-06 0.000136401,-0.0275724,0.0248143,0.0273665 8.59228e-05,0.000598449,0.000549154,0.000597112
942 rs4432296,rs6503680,rs78071022,rs8073987 0 449.812 inf 4 -nan 1.46578e-06 1.34635e-06,1.58815e-06 -0.0275668,0.024809,-0.00015033,0.0273656 0.000598322,0.000549031,9.46702e-05,0.00059711
943 rs4432296,rs6503680,rs77369960,rs8073987 0 449.81 inf 4 -nan 1.46578e-06 1.33486e-06,1.58311e-06 -0.0275668,0.024809,-0.000149967,0.0273656 0.000598322,0.000549031,9.46702e-05,0.00059711
944 rs146931796,rs4432296,rs6503680,rs8073987 0 449.783 inf 4 -nan 1.46575e-06 1.35248e-06,1.5936e-06 -8.06915e-05,-0.0275388,0.0247999,0.0273807 5.13531e-05,0.000597996,0.00054887,0.000597236
945 rs4432296,rs56316666,rs6503680,rs8073987 0 449.78 inf 4 -nan 1.46568e-06 1.35097e-06,1.58946e-06 -0.0275663,-0.000144512,0.0248085,0.0273656 0.00059833,9.38959e-05,0.00054904,0.00059711
946 rs11296,rs4432296,rs6503680,rs8073987 0 449.772 inf 4 -nan 1.46574e-06 1.33581e-06,1.59273e-06 -0.000128378,-0.0275378,0.0247911,0.0273733 8.18737e-05,0.000597994,0.000548765,0.000597154
947 rs35370188,rs4432296,rs6503680,rs8073987 0 449.77 inf 4 -nan 1.46573e-06 1.33703e-06,1.5874e-06 8.95032e-05,-0.0275489,0.0248215,0.0273716 5.7231e-05,0.000598055,0.000549373,0.000597142
948 rs4432296,rs6503680,rs75476920,rs8073987 0 449.769 inf 4 -nan 1.4657e-06 1.33886e-06,1.59804e-06 -0.0275397,0.0248002,-8.26128e-05,0.0273829 0.000597999,0.000548879,5.33608e-05,0.000597272
949 rs4432296,rs6503680,rs74347187,rs8073987 0 449.763 inf 4 -nan 1.46573e-06 1.34278e-06,1.58538e-06 -0.0275877,0.0248208,0.00012359,0.0274114 0.000598933,0.000549353,7.91226e-05,0.000597979
950 rs4432296,rs6503680,rs73309800,rs8073987 0 449.762 inf 4 -nan 1.46568e-06 1.33996e-06,1.58674e-06 -0.0275836,0.0248149,-0.000174035,0.0273914 0.000598814,0.0005492,0.000113117,0.000597431
951 rs4432296,rs6503680,rs76974862,rs8073987 0 449.737 inf 4 -nan 1.46559e-06 1.3382e-06,1.59209e-06 -0.0275564,0.0247993,-0.000182093,0.0273641 0.000598158,0.000548874,0.000121529,0.000597106
952 rs142083151,rs4432296,rs6503680,rs8073987 0 449.731 inf 4 -nan 1.46559e-06 1.34496e-06,1.5974e-06 -7.67114e-05,-0.0275387,0.0247989,0.0273798 5.13531e-05,0.000597996,0.00054887,0.000597236
953 rs4432296,rs6503680,rs8073987,rs8077552 0 449.723 inf 4 -nan 1.46553e-06 1.34047e-06,1.59447e-06 -0.0275836,0.0248179,0.0274293,0.000101572 0.000598898,0.000549343,0.000598924,6.92932e-05
954 rs4432296,rs6503680,rs74647883,rs8073987 0 449.718 inf 4 -nan 1.46549e-06 1.34126e-06,1.60001e-06 -0.0275637,0.024806,-0.000138104,0.0273652 0.000598313,0.000549023,9.54736e-05,0.000597109
955 rs28573325,rs4432296,rs6503680,rs8073987 0 449.717 inf 4 -nan 1.46556e-06 1.33473e-06,1.59869e-06 -0.000150759,-0.0275695,0.024806,0.0273829 0.000101769,0.000598438,0.000549008,0.000597287
956 rs147766107,rs4432296,rs6503680,rs8073987 0 449.713 inf 4 -nan 1.46547e-06 1.34302e-06,1.59539e-06 -0.000138568,-0.0275631,0.0248056,0.0273651 9.63075e-05,0.000598305,0.000549015,0.000597109
957 rs118039108,rs4432296,rs6503680,rs8073987 0 449.712 inf 4 -nan 1.46553e-06 1.34249e-06,1.58968e-06 -7.42748e-05,-0.0275374,0.0247973,0.0273768 5.06321e-05,0.000597994,0.00054885,0.000597201
958 rs113331634,rs4432296,rs6503680,rs8073987 0 449.696 inf 4 -nan 1.46544e-06 1.33931e-06,1.59303e-06 9.86273e-05,-0.0275822,0.0248168,0.0274273 6.92932e-05,0.000598898,0.000549343,0.000598924
959 rs4432296,rs6503680,rs7217511,rs8073987 0 449.691 inf 4 -nan 1.4654e-06 1.34517e-06,1.59936e-06 -0.0275624,0.0248049,-0.00013515,0.027365 0.000598305,0.000549015,9.63075e-05,0.000597109
960 rs145193707,rs4432296,rs6503680,rs8073987 0 449.667 inf 4 -nan 1.46538e-06 1.34216e-06,1.59911e-06 -7.31693e-05,-0.027535,0.0247943,0.0273759 5.26868e-05,0.000597992,0.000548819,0.0005972
961 rs11653117,rs4432296,rs6503680,rs8073987 0 449.638 inf 4 -nan 1.46532e-06 1.35122e-06,1.59338e-06 -0.000113994,-0.0275374,0.0247892,0.0273713 8.39691e-05,0.000597994,0.000548762,0.000597151
962 rs4432296,rs6503680,rs75771390,rs8073987 0 449.61 inf 4 -nan 1.46508e-06 1.34787e-06,1.59665e-06 -0.0275606,0.0247981,7.86463e-05,0.0274127 0.00059835,0.000548928,6.43092e-05,0.000598605
963 rs4432296,rs6503680,rs80194457,rs8073987 0 449.589 inf 4 -nan 1.46514e-06 1.3456e-06,1.59446e-06 -0.0275325,0.0247903,-6.64232e-05,0.0273711 0.000597996,0.000548782,5.28782e-05,0.000597157
964 rs4432296,rs6503680,rs79175247,rs8073987 0 449.567 inf 4 -nan 1.46501e-06 1.34165e-06,1.59202e-06 -0.0275587,0.0248014,-0.000111687,0.0273644 0.000598322,0.000549031,9.46702e-05,0.00059711
965 rs4432296,rs60110245,rs6503680,rs8073987 0 449.567 inf 4 -nan 1.46489e-06 1.34059e-06,1.59828e-06 -0.0275624,-8.24977e-05,0.0248054,0.0273597 0.000598493,7.45681e-05,0.000549218,0.000597103
966 rs144239109,rs4432296,rs6503680,rs8073987 0 449.562 inf 4 -nan 1.46499e-06 1.33565e-06,1.58822e-06 -0.000110704,-0.0275585,0.0248012,0.0273644 9.46702e-05,0.000598322,0.000549031,0.00059711
967 rs4432296,rs6503680,rs74553025,rs8073987 0 449.556 inf 4 -nan 1.46497e-06 1.33888e-06,1.59438e-06 -0.0275583,0.024801,-0.000109641,0.0273643 0.000598322,0.000549031,9.46702e-05,0.00059711
968 rs4432296,rs6503680,rs80011129,rs8073987 0 449.548 inf 4 -nan 1.46501e-06 1.34822e-06,1.59934e-06 -0.0275311,0.0247882,-6.20152e-05,0.0273684 0.000598003,0.000548764,5.24815e-05,0.000597136
969 rs4432296,rs6503680,rs76789460,rs8073987 0 449.54 inf 4 -nan 1.46498e-06 1.33568e-06,1.59564e-06 -0.0275331,0.02479,-6.10111e-05,0.0273709 0.000597995,0.00054879,5.25226e-05,0.000597164
970 rs4432296,rs6503680,rs77681389,rs8073987 0 449.484 inf 4 -nan 1.46467e-06 1.34234e-06,1.58843e-06 -0.0275465,0.0247865,6.1367e-05,0.0273935 0.000598108,0.000548764,6.45267e-05,0.000598085
971 rs117300738,rs4432296,rs6503680,rs8073987 0 449.452 inf 4 -nan 1.46471e-06 1.33517e-06,1.58796e-06 -5.73357e-05,-0.0275377,0.0247907,0.0273728 5.86507e-05,0.000597997,0.000548835,0.000597227
972 rs4432296,rs6503680,rs8073987,rs8076301 0 449.435 inf 4 -nan 1.46455e-06 1.34407e-06,1.5946e-06 -0.0275553,0.0247982,0.0273639,7.35868e-05 0.000598449,0.000549154,0.000597112,8.59228e-05
973 rs4432296,rs61160591,rs6503680,rs8073987 0 449.413 inf 4 -nan 1.4646e-06 1.33925e-06,1.59075e-06 -0.0275553,5.61129e-05,0.0247972,0.0273876 0.000598412,6.2766e-05,0.000549077,0.000597852
974 rs4432296,rs6503680,rs7225608,rs8073987 0 449.404 inf 4 -nan 1.46458e-06 1.33812e-06,1.58591e-06 -0.0275502,0.0247825,-3.81957e-05,0.0273767 0.00059823,0.000548726,4.33409e-05,0.000597372
975 rs4432296,rs6503680,rs79995639,rs8073987 0 449.404 inf 4 -nan 1.46452e-06 1.34914e-06,1.59487e-06 -0.0275541,0.0247939,5.96056e-05,0.0273912 0.000598427,0.000548996,7.2453e-05,0.000598241
976 rs4432296,rs57825218,rs6503680,rs8073987 0 449.393 inf 4 -nan 1.46424e-06 1.33967e-06,1.60382e-06 -0.0275373,-3.29476e-05,0.0247831,0.027346 0.000598005,6.28753e-05,0.000548761,0.000597775
977 rs4432296,rs6503680,rs8073987,rs9894284 0 449.382 inf 4 -nan 1.4645e-06 1.34501e-06,1.58856e-06 -0.0275531,0.0247951,0.0273848,5.03019e-05 0.000598398,0.00054906,0.000597838,6.22482e-05
978 rs112375200,rs4432296,rs6503680,rs8073987 0 449.378 inf 4 -nan 1.46445e-06 1.34766e-06,1.59432e-06 8.16233e-05,-0.0275343,0.0247782,0.0273698 0.000107476,0.000597994,0.000548716,0.000597218
979 rs4432296,rs6503680,rs8073987,rs9899285 0 449.377 inf 4 -nan 1.46447e-06 1.34479e-06,1.59317e-06 -0.0275371,0.0247879,0.0273699,-4.78098e-05 0.000597996,0.000548822,0.000597214,6.09547e-05
980 rs4432296,rs6503680,rs78333491,rs8073987 0 449.364 inf 4 -nan 1.46429e-06 1.34878e-06,1.59228e-06 -0.0275423,0.0247838,3.82049e-05,0.0273812 0.000598108,0.000548764,6.45267e-05,0.000598085
981 rs4432296,rs6503680,rs7209012,rs8073987 0 449.357 inf 4 -nan 1.46427e-06 1.33974e-06,1.59556e-06 -0.0275419,0.0247836,3.63175e-05,0.0273802 0.000598108,0.000548764,6.45267e-05,0.000598085
982 rs113287335,rs4432296,rs6503680,rs8073987 0 449.355 inf 4 -nan 1.46426e-06 1.34372e-06,1.598e-06 3.58349e-05,-0.0275419,0.0247835,0.0273799 6.45267e-05,0.000598108,0.000548764,0.000598085
983 rs4432296,rs6503680,rs8073987,rs8079958 0 449.353 inf 4 -nan 1.46426e-06 1.34658e-06,1.58315e-06 -0.0275418,0.0247835,0.0273796,3.5356e-05 0.000598108,0.000548764,0.000598085,6.45267e-05
984 rs4432296,rs6503680,rs75881902,rs8073987 0 449.353 inf 4 -nan 1.46426e-06 1.33946e-06,1.58526e-06 -0.0275417,0.0247835,3.52364e-05,0.0273796 0.000598108,0.000548764,6.45267e-05,0.000598085
985 rs4432296,rs6503680,rs8073987,rs9902341 0 449.351 inf 4 -nan 1.46441e-06 1.34921e-06,1.59236e-06 -0.0275305,0.0247856,0.0273554,3.55339e-05 0.000598028,0.00054878,0.00059715,4.88794e-05
986 rs4432296,rs6503680,rs739636,rs8073987 0 449.331 inf 4 -nan 1.46435e-06 1.34249e-06,1.58782e-06 -0.0275441,0.0247796,-2.87904e-05,0.0273705 0.00059814,0.000548714,4.34001e-05,0.000597278
987 rs4432296,rs6503680,rs7211222,rs8073987 0 449.328 inf 4 -nan 1.46434e-06 1.34259e-06,1.59804e-06 -0.027544,0.0247796,-2.83539e-05,0.0273703 0.00059814,0.000548714,4.34001e-05,0.000597278
988 rs4432296,rs6503680,rs8073987,rs9899099 0 449.327 inf 4 -nan 1.46431e-06 1.33926e-06,1.58888e-06 -0.0275367,0.0247862,0.0273681,-3.76233e-05 0.000597997,0.000548823,0.000597215,6.07294e-05
989 rs12953110,rs4432296,rs6503680,rs8073987 0 449.319 inf 4 -nan 1.4643e-06 1.33558e-06,1.58539e-06 3.78445e-05,-0.0275471,0.0248027,0.027372 6.27573e-05,0.000598311,0.000550078,0.000597389
990 rs1869365,rs4432296,rs6503680,rs8073987 0 449.318 inf 4 -nan 1.46431e-06 1.34239e-06,1.59438e-06 -2.67893e-05,-0.0275435,0.0247796,0.0273698 4.34001e-05,0.00059814,0.000548714,0.000597278
991 rs11658461,rs4432296,rs6503680,rs8073987 0 449.285 inf 4 -nan 1.46412e-06 1.34053e-06,1.5875e-06 -1.50519e-05,-0.0275365,0.0247853,0.0273671 4.64885e-05,0.000598004,0.000549016,0.000597415
992 rs11654626,rs4432296,rs6503680,rs8073987 0 449.271 inf 4 -nan 1.4641e-06 1.3493e-06,1.59218e-06 -1.23377e-05,-0.0275338,0.0247816,0.027363 4.72699e-05,0.000598019,0.000548782,0.000597159
993 rs2070106,rs4432296,rs6503680,rs8073987 0 449.27 inf 4 -nan 1.46407e-06 1.33537e-06,1.59072e-06 -7.78617e-06,-0.0275359,0.0247828,0.0273642 4.41709e-05,0.000598001,0.000549051,0.000597408
994 rs2230326,rs4432296,rs6503680,rs8073987 0 449.267 inf 4 -nan 1.46415e-06 1.33361e-06,1.59021e-06 1.86246e-05,-0.0275346,0.0247843,0.0273597 4.89928e-05,0.000597995,0.000548864,0.000597109
995 rs4432296,rs62076889,rs6503680,rs8073987 0 449.267 inf 4 -nan 1.46408e-06 1.33387e-06,1.58545e-06 -0.0275346,9.63863e-06,0.024776,0.0273572 0.000598003,4.76814e-05,0.000548977,0.000597374
996 rs4432296,rs6503680,rs8072215,rs8073987 0 449.267 inf 4 -nan 1.46415e-06 1.34022e-06,1.5899e-06 -0.0275392,0.0247786,-1.64872e-05,0.0273654 0.000598081,0.000548718,4.32193e-05,0.000597219
997 rs4432296,rs4796739,rs6503680,rs8073987 0 449.266 inf 4 -nan 1.46407e-06 1.33838e-06,1.59059e-06 -0.0275346,8.87477e-06,0.0247762,0.0273575 0.000598003,4.76206e-05,0.000548978,0.000597375
998 rs11079033,rs4432296,rs6503680,rs8073987 0 449.265 inf 4 -nan 1.46414e-06 1.34063e-06,1.59438e-06 1.71675e-05,-0.027533,0.0247826,0.0273578 4.78347e-05,0.000598025,0.000548789,0.000597161
999 rs4432296,rs6503680,rs731151,rs8073987 0 449.265 inf 4 -nan 1.46414e-06 1.34787e-06,1.58977e-06 -0.0275346,0.024784,1.77563e-05,0.0273598 0.000597995,0.000548864,4.89928e-05,0.000597109
1000 rs4432296,rs6503680,rs76785066,rs8073987 0 449.264 inf 4 -nan 1.46406e-06 1.33923e-06,1.59577e-06 -0.0275365,0.0247793,-1.13703e-05,0.0273602 0.000598074,0.000548715,9.1892e-05,0.000597128
1001 rs4260106,rs4432296,rs6503680,rs8073987 0 449.262 inf 4 -nan 1.46407e-06 1.3384e-06,1.58783e-06 7.71104e-06,-0.0275348,0.0247768,0.0273581 4.82595e-05,0.000598002,0.000548961,0.000597358
1002 rs4432296,rs6503680,rs8073987,rs9906702 0 449.262 inf 4 -nan 1.46412e-06 1.34642e-06,1.59357e-06 -0.027543,0.0247863,0.0273708,2.0783e-05 0.000598453,0.000549112,0.000597864,6.31277e-05
1003 rs2074154,rs4432296,rs6503680,rs8073987 0 449.26 inf 4 -nan 1.46412e-06 1.33739e-06,1.59028e-06 1.56195e-05,-0.0275333,0.0247823,0.0273581 4.78347e-05,0.000598025,0.000548789,0.000597161
1004 rs13380830,rs4432296,rs6503680,rs8073987 0 449.259 inf 4 -nan 1.46412e-06 1.34158e-06,1.58674e-06 1.59731e-05,-0.0275316,0.0247808,0.0273569 4.87702e-05,0.000598098,0.00054873,0.000597225
1005 rs116690895,rs4432296,rs6503680,rs8073987 0 449.259 inf 4 -nan 1.46413e-06 1.34597e-06,1.5869e-06 -4.39509e-05,-0.0275297,0.0247744,0.0273547 0.000126969,0.00059821,0.000548901,0.000597365
1006 rs11079023,rs4432296,rs6503680,rs8073987 0 449.258 inf 4 -nan 1.46405e-06 1.34347e-06,1.59998e-06 1.90519e-06,-0.0275352,0.0247787,0.0273601 4.77429e-05,0.000598003,0.000548975,0.000597372
1007 rs150703413,rs4432296,rs6503680,rs8073987 0 449.257 inf 4 -nan 1.46406e-06 1.34444e-06,1.58525e-06 -1.09535e-05,-0.0275359,0.0247799,0.02736 0.000108072,0.000598017,0.000548738,0.000597161
1008 rs11079030,rs4432296,rs6503680,rs8073987 0 449.252 inf 4 -nan 1.46405e-06 1.34984e-06,1.59659e-06 -1.57407e-07,-0.0275353,0.0247795,0.0273609 3.92168e-05,0.00059805,0.000549388,0.000597429
1009 rs4432296,rs55637667,rs6503680,rs8073987 0 449.242 inf 4 -nan 1.46407e-06 1.34371e-06,1.58143e-06 -0.0275391,8.00424e-06,0.0247807,0.0273646 0.000598338,4.29069e-05,0.000548759,0.000597437
1010 rs4432296,rs6503680,rs730086,rs8073987 0 449.238 inf 4 -nan 1.46406e-06 1.34288e-06,1.57756e-06 -0.027534,0.024779,3.43998e-06,0.0273592 0.00059817,0.00054873,3.97635e-05,0.000597398
1011 rs11079035,rs4432296,rs6503680,rs8073987 0 449.237 inf 4 -nan 1.46405e-06 1.35185e-06,1.59505e-06 -3.09327e-06,-0.0275357,0.0247788,0.0273613 4.88794e-05,0.000598028,0.00054878,0.00059715
1012 rs12325861,rs4432296,rs6503680,rs8073987 0 449.237 inf 4 -nan 1.46405e-06 1.34269e-06,1.59537e-06 -2.8429e-06,-0.0275357,0.0247789,0.0273613 4.88794e-05,0.000598028,0.00054878,0.00059715
1013 rs4432296,rs74741466,rs8073987 0 439.874 inf 3 -nan 1.42332e-06 1.30847e-06,1.54159e-06 -0.0271565,-0.0244233,0.0269831 0.000597992,0.000548715,0.000597102
1014 rs117981684,rs4796770,rs6503680,rs74347187,rs8073987 0 410.352 inf 5 0 9.96268e-09 2.87931e-09,2.10093e-08 0.000605936,-6.07503e-05,0.000555309,-7.96811e-05,-6.53614e-05 0.000279,8.98479e-05,0.000241082,7.91179e-05,4.23023e-05
1015 rs117981684,rs4796770,rs6503680,rs760282,rs8073987 0 410.167 inf 5 0 9.34012e-09 2.05632e-09,1.89309e-08 0.00060818,-6.55204e-05,0.000554159,1.4813e-05,-6.5769e-05 0.000279018,9.4057e-05,0.000241208,4.47495e-05,4.23492e-05
1016 rs117981684,rs142559869,rs4796770,rs6503680,rs8073987 0 407.815 inf 5 0 9.82563e-09 2.55896e-09,2.17154e-08 0.00060634,-7.14312e-05,-6.02781e-05,0.000555462,-6.54826e-05 0.000279,7.91179e-05,8.98479e-05,0.000241082,4.23023e-05
1017 rs117981684,rs4796770,rs56156186,rs6503680,rs8073987 0 406.584 inf 5 0 9.76437e-09 2.59327e-09,2.03669e-08 0.000606537,-6.00483e-05,-6.74175e-05,0.000555536,-6.55416e-05 0.000279,8.98479e-05,7.91179e-05,0.000241082,4.23023e-05
1018 rs117981684,rs11868479,rs4796770,rs6503680,rs8073987 0 404.765 inf 5 0 9.68002e-09 2.44751e-09,2.04924e-08 0.000606829,-6.14643e-05,-5.97076e-05,0.000555646,-6.56291e-05 0.000279,7.91179e-05,8.98479e-05,0.000241082,4.23023e-05
1019 rs117981684,rs147929072,rs4796770,rs6503680,rs8073987 0 404.502 inf 5 0 9.66845e-09 2.29343e-09,2.09362e-08 0.000606871,-6.06017e-05,-5.96582e-05,0.000555662,-6.56418e-05 0.000279,7.91179e-05,8.98479e-05,0.000241082,4.23023e-05
1020 rs117981684,rs11870005,rs4796770,rs6503680,rs8073987 0 365.023 inf 5 0 9.27323e-09 2.46476e-09,1.92812e-08 0.000608988,-9.42052e-06,-5.66536e-05,0.000556144,-6.652e-05 0.000279079,8.47087e-05,8.98307e-05,0.000241146,4.22865e-05
1021 rs117981684,rs150004653,rs4796770,rs6503680,rs8073987 0 363.896 inf 5 0 9.28304e-09 2.35629e-09,1.9543e-08 0.000608589,-1.38192e-05,-5.68703e-05,0.000555847,-6.65142e-05 0.000279079,8.47087e-05,8.98307e-05,0.000241146,4.22865e-05
1022 rs117981684,rs4796770,rs55839952,rs6503680,rs8073987 0 257.224 inf 5 0 1.06644e-08 2.72171e-09,2.12224e-08 0.000608927,-5.237e-05,-5.78924e-05,0.000575083,-7.0868e-05 0.000278974,8.97736e-05,4.05927e-05,0.000241419,4.23954e-05
1023 rs4432296,rs4534906,rs8073987 0 233.616 inf 3 -nan 7.70264e-07 6.84305e-07,8.65096e-07 -0.0144901,0.0125499,0.0143019 0.000434364,0.000390676,0.000432736
1024 rs4432296,rs8073987,rs8079148 0 233.504 inf 3 -nan 7.69908e-07 6.88316e-07,8.62898e-07 -0.0144868,0.0142986,0.0125468 0.000434364,0.000432736,0.000390676
1025 rs4432296,rs73309739,rs8073987 0 231.495 inf 3 -nan 7.63543e-07 6.73587e-07,8.51776e-07 -0.014427,-0.0124904,0.0142392 0.000434364,0.000390677,0.000432736
1026 rs116690895,rs117981684,rs4796770,rs6503680,rs8073987 0 207.253 inf 5 0 1.11886e-08 3.30894e-09,2.29622e-08 -0.000212456,0.000624898,-6.19625e-05,0.000565818,-6.92511e-05 0.000127062,0.000279118,8.98001e-05,0.000241138,4.23176e-05
1027 rs117981684,rs138158621,rs4432296,rs8073987 0 184.465 inf 4 -nan 6.25551e-07 5.4962e-07,7.07393e-07 -0.0131173,0.00143589,-0.0130468,0.0130485 0.000458358,0.000146817,0.000434674,0.000438738
1028 rs117981684,rs138158621,rs4432296,rs4796770,rs8073987 0 185.398 inf 5 0 6.39473e-07 5.58817e-07,7.25938e-07 -0.013673,0.00144507,-0.0133739,0.000399313,0.0133684 0.00047555,0.000146832,0.000441028,9.10463e-05,0.000444761
1029 rs117981684,rs138158621,rs34016093,rs4432296,rs8073987 0 184.686 inf 5 0 6.37214e-07 5.63025e-07,7.2121e-07 -0.0136064,0.00143935,0.000375123,-0.0133206,0.013315 0.000474437,0.00014682,9.39233e-05,0.000440045,0.000443784
1030 rs117981684,rs4432296,rs74664898,rs8073987 0 178.801 inf 4 -nan 6.07393e-07 5.3056e-07,6.87939e-07 -0.0136623,-0.0129436,0.00127107,0.012829 0.000492614,0.000437433,0.000152729,0.000437891
1031 rs117981684,rs4432296,rs4796770,rs74664898,rs8073987 0 175.67 inf 5 0 6.08189e-07 5.31966e-07,6.92422e-07 -0.0136623,-0.0129439,-4.32127e-05,0.00131094,0.0128297 0.000492614,0.000437434,0.000109002,0.000182868,0.000437895
1032 rs117981684,rs34016093,rs4432296,rs74664898,rs8073987 0 175.623 inf 5 0 6.08098e-07 5.29451e-07,6.96409e-07 -0.0136604,-1.69629e-05,-0.0129431,0.00128457,0.0128288 0.000492767,0.000107706,0.000437442,0.000175143,0.000437894
1033 rs117981684,rs4432296,rs8073987,rs9913963 0 171.439 inf 4 -nan 5.84335e-07 5.07798e-07,6.66836e-07 -0.0121258,-0.0122095,0.0120543,-0.000407555 0.000441251,0.00042131,0.000421037,6.81652e-05
1034 rs117981684,rs17500235,rs4432296,rs8073987 0 170.731 inf 4 -nan 5.82127e-07 5.03536e-07,6.63511e-07 -0.0120295,0.000433739,-0.0121165,0.0120132 0.000439605,7.60383e-05,0.000419532,0.000420473
1035 rs117981684,rs146871023,rs4432296,rs8073987 0 170.353 inf 4 -nan 5.80932e-07 5.04432e-07,6.56607e-07 -0.0119662,0.000491232,-0.0120516,0.0119345 0.000438691,8.85122e-05,0.000418434,0.000419161
1036 rs117981684,rs4432296,rs78862468,rs8073987 0 170.281 inf 4 -nan 5.80698e-07 5.06296e-07,6.56781e-07 -0.0120274,-0.0121151,0.000439865,0.0120005 0.000439719,0.000419703,7.96978e-05,0.000420398
1037 rs117981684,rs4432296,rs6503688,rs8073987 0 169.924 inf 4 -nan 5.79539e-07 5.08232e-07,6.58885e-07 -0.0120631,-0.0121591,-0.000455432,0.0120107 0.000440618,0.000420991,8.48982e-05,0.000420794
1038 rs117981684,rs34891485,rs4432296,rs8073987 0 169.753 inf 4 -nan 5.79027e-07 5.00971e-07,6.61721e-07 -0.012001,0.000443127,-0.0120854,0.0119738 0.000439413,8.36937e-05,0.000419296,0.000420062
1039 rs117981684,rs17500235,rs4432296,rs4796770,rs8073987 0 172.191 inf 5 0 5.97716e-07 5.13759e-07,6.88209e-07 -0.0126259,0.000458394,-0.0124723,0.000424687,0.0123605 0.000457902,7.62226e-05,0.000426442,9.12578e-05,0.000427045
1040 rs117981684,rs4432296,rs8073987 0 166.942 inf 3 -nan 5.5905e-07 4.87043e-07,6.38239e-07 -0.0117755,-0.0118328,0.0117315 0.000437344,0.000416573,0.000417563
1041 rs117981684,rs2074159,rs4432296,rs8073987 0 169.195 inf 4 -nan 5.77226e-07 4.98798e-07,6.55989e-07 -0.0122217,0.000285076,-0.0121554,0.0120352 0.000446209,5.65475e-05,0.000421459,0.000421884
1042 rs117981684,rs146871023,rs4432296,rs4796770,rs8073987 0 171.722 inf 5 0 5.96232e-07 5.16768e-07,6.80033e-07 -0.0125523,0.000517235,-0.0123994,0.000420386,0.0122732 0.000456756,8.86919e-05,0.000425187,9.12218e-05,0.000425555
1043 rs117981684,rs4432296,rs734409,rs8073987 0 169.102 inf 4 -nan 5.76933e-07 5.02916e-07,6.55877e-07 -0.0119593,-0.0120834,0.000224636,0.011938 0.000438887,0.000419578,4.49364e-05,0.000419601
1044 rs117981684,rs4432296,rs4796770,rs78862468,rs8073987 0 171.605 inf 5 0 5.9586e-07 5.12807e-07,6.73137e-07 -0.0126132,-0.0124639,0.000418309,0.000461913,0.0123404 0.000457893,0.000426535,9.12025e-05,7.98426e-05,0.000426876
1045 rs117981684,rs17500235,rs34016093,rs4432296,rs8073987 0 171.594 inf 5 0 5.95821e-07 5.19764e-07,6.7584e-07 -0.0125734,0.00045703,0.000409367,-0.0124273,0.0123157 0.000457057,7.62268e-05,9.41544e-05,0.000425579,0.00042619
1046 rs117981684,rs4432296,rs4796770,rs8073987,rs9913963 0 171.571 inf 5 0 5.9572e-07 5.21489e-07,6.71491e-07 -0.0126064,-0.0124841,0.00035944,0.0123237,-0.000393682 0.000457775,0.000427031,9.11582e-05,0.000426545,6.8256e-05
1047 rs117981684,rs34422007,rs4432296,rs8073987 0 168.702 inf 4 -nan 5.75699e-07 5.03336e-07,6.53529e-07 -0.0120033,0.000422603,-0.0120828,0.0119773 0.000439893,8.77463e-05,0.000419794,0.00042067
1048 rs117981684,rs34016093,rs4432296,rs78862468,rs8073987 0 171.12 inf 5 0 5.94316e-07 5.20068e-07,6.78148e-07 -0.01257,0.000408164,-0.0124255,0.000464218,0.012302 0.000457188,9.41547e-05,0.000425764,7.98955e-05,0.00042611
1049 rs117981684,rs146871023,rs34016093,rs4432296,rs8073987 0 171.09 inf 5 0 5.94227e-07 5.19437e-07,6.79568e-07 -0.0124968,0.00051424,0.000402773,-0.0123526,0.0122267 0.00045587,8.86753e-05,9.40947e-05,0.000424304,0.000424685
1050 rs117981684,rs34016093,rs4432296,rs8073987,rs9913963 0 171.069 inf 5 0 5.94124e-07 5.19464e-07,6.74701e-07 -0.012558,0.000342028,-0.0124448,0.0122844,-0.000394933 0.000456971,9.40433e-05,0.000426248,0.000425765,6.82535e-05
1051 rs117981684,rs34891485,rs4432296,rs4796770,rs8073987 0 170.892 inf 5 0 5.93603e-07 5.1947e-07,6.72157e-07 -0.0125708,0.000460339,-0.0124227,0.000409439,0.0123026 0.000457349,8.37813e-05,0.000425965,9.11324e-05,0.00042639
1052 rs117981684,rs35490951,rs4432296,rs8073987 0 168.228 inf 4 -nan 5.74184e-07 5.00571e-07,6.52843e-07 -0.0120001,0.000288595,-0.0120814,0.0120016 0.000440083,6.29848e-05,0.000420093,0.000421703
1053 rs117981684,rs4432296,rs4796765,rs8073987 0 168.205 inf 4 -nan 5.73876e-07 4.97683e-07,6.54766e-07 -0.0116526,-0.0120929,0.000409824,0.0119355 0.000438183,0.000420506,9.04133e-05,0.000419981
1054 rs117981684,rs4432296,rs76764092,rs8073987 0 168.159 inf 4 -nan 5.73878e-07 5.00807e-07,6.57099e-07 -0.0120688,-0.0120982,0.000445078,0.0120708 0.000442104,0.000420667,9.81791e-05,0.000424218
1055 rs117981684,rs4277396,rs4432296,rs8073987 0 167.998 inf 4 -nan 5.72955e-07 4.98231e-07,6.54609e-07 -0.0113087,0.000677716,-0.0120038,0.011882 0.000450127,0.000154637,0.000418397,0.000418971
1056 rs117981684,rs34016093,rs34891485,rs4432296,rs8073987 0 170.481 inf 5 0 5.92294e-07 5.18955e-07,6.71081e-07 -0.0125336,0.000402371,0.000465551,-0.0123887,0.0122685 0.000456727,9.41059e-05,8.38579e-05,0.000425254,0.00042568
1057 rs117981684,rs35377154,rs4432296,rs8073987 0 167.804 inf 4 -nan 5.72849e-07 4.99482e-07,6.53294e-07 -0.0119942,0.000376026,-0.0120721,0.0119669 0.000440204,8.61423e-05,0.000420165,0.00042103
1058 rs117981684,rs4432296,rs4796770,rs734409,rs8073987 0 170.318 inf 5 0 5.91752e-07 5.11912e-07,6.6939e-07 -0.0125348,-0.0124266,0.000413215,0.000236015,0.0122708 0.00045689,0.000426357,9.1179e-05,4.50065e-05,0.000425978
1059 rs117981684,rs139097704,rs4432296,rs8073987 0 167.705 inf 4 -nan 5.72438e-07 4.9373e-07,6.51837e-07 -0.0120386,0.000413942,-0.0120709,0.0120415 0.000441611,9.63509e-05,0.000420243,0.000423748
1060 rs117981684,rs4432296,rs79758064,rs8073987 0 167.694 inf 4 -nan 5.72401e-07 4.9683e-07,6.58672e-07 -0.0120382,-0.0120705,0.000413348,0.012041 0.000441611,0.000420243,9.63509e-05,0.000423748
1061 rs117981684,rs4432296,rs4796765,rs4796770,rs8073987 0 170.269 inf 5 0 5.91368e-07 5.05301e-07,6.70648e-07 -0.0122561,-0.0124973,0.000474132,0.000454548,0.0123221 0.000454884,0.000428393,9.13449e-05,9.1975e-05,0.000427204
1062 rs117981684,rs12600570,rs4432296,rs8073987 0 167.688 inf 4 -nan 5.72459e-07 5.00164e-07,6.50721e-07 -0.012099,0.000251082,-0.0120407,0.011931 0.000443769,5.83946e-05,0.00041937,0.000420131
1063 rs117981684,rs4432296,rs74252722,rs8073987 0 167.675 inf 4 -nan 5.72341e-07 5.04828e-07,6.48985e-07 -0.0120376,-0.0120699,0.000412359,0.0120403 0.000441611,0.000420243,9.63509e-05,0.000423748
1064 rs117981684,rs4432296,rs74252725,rs8073987 0 167.644 inf 4 -nan 5.72242e-07 4.9402e-07,6.55329e-07 -0.0120366,-0.012069,0.000410739,0.0120391 0.000441611,0.000420243,9.63509e-05,0.000423748
1065 rs117981684,rs35493105,rs4432296,rs8073987 0 167.618 inf 4 -nan 5.72235e-07 4.95337e-07,6.48778e-07 -0.0120961,0.000248856,-0.0120389,0.0119292 0.000443769,5.83946e-05,0.00041937,0.000420131
1066 rs117981684,rs4432296,rs4796770,rs6503688,rs8073987 0 170.193 inf 5 0 5.91355e-07 5.1772e-07,6.74727e-07 -0.0125561,-0.0124418,0.00036645,-0.00044091,0.0122877 0.00045735,0.00042682,9.11194e-05,8.4975e-05,0.000426392
1067 rs117981684,rs4432296,rs4796770,rs8073987 0 167.613 inf 4 -nan 5.72142e-07 4.91712e-07,6.54418e-07 -0.0123051,-0.012142,0.000386541,0.0120331 0.000454786,0.00042289,9.1037e-05,0.000423559
1068 rs117981684,rs2158067,rs4432296,rs8073987 0 167.518 inf 4 -nan 5.71919e-07 4.98522e-07,6.4921e-07 -0.0120921,0.000245691,-0.0120362,0.0119267 0.000443769,5.83946e-05,0.00041937,0.000420131
1069 rs117981684,rs11869776,rs4432296,rs8073987 0 167.469 inf 4 -nan 5.71791e-07 4.98283e-07,6.49476e-07 -0.0119734,0.000367243,-0.01205,0.0119451 0.000439893,8.77463e-05,0.000419794,0.00042067
1070 rs117981684,rs4432296,rs4796759,rs8073987 0 167.448 inf 4 -nan 5.71317e-07 4.99208e-07,6.55534e-07 -0.0123227,-0.0121283,-0.000261166,0.0121666 0.000457235,0.000422755,6.36624e-05,0.000430821
1071 rs117981684,rs4432296,rs8073987,rs9894001 0 167.421 inf 4 -nan 5.71232e-07 4.96857e-07,6.53959e-07 -0.0123207,-0.0121272,0.012165,-0.0002602 0.000457235,0.000422755,0.000430821,6.36624e-05
1072 rs117981684,rs35696720,rs4432296,rs8073987 0 167.41 inf 4 -nan 5.71603e-07 4.95323e-07,6.51707e-07 -0.0119719,0.000364369,-0.0120483,0.0119435 0.000439893,8.77463e-05,0.000419794,0.00042067
1073 rs117981684,rs34808168,rs4432296,rs8073987 0 167.401 inf 4 -nan 5.71575e-07 4.98267e-07,6.52274e-07 -0.0119716,0.000363942,-0.0120481,0.0119432 0.000439893,8.77463e-05,0.000419794,0.00042067
1074 rs117981684,rs4432296,rs8073987,rs9907743 0 167.381 inf 4 -nan 5.71502e-07 4.98066e-07,6.46388e-07 -0.0119294,-0.0119937,0.0118648,-0.000251784 0.000438924,0.000418386,0.000418805,6.08945e-05
1075 rs117981684,rs4432296,rs4796758,rs8073987 0 167.373 inf 4 -nan 5.71092e-07 4.95971e-07,6.54165e-07 -0.0123104,-0.0121223,-0.000255417,0.0121565 0.000456736,0.000422626,6.28745e-05,0.000430466
1076 rs11079029,rs117981684,rs4432296,rs8073987 0 167.309 inf 4 -nan 5.70889e-07 4.92761e-07,6.52887e-07 -0.000253124,-0.0123056,-0.0121197,0.0121527 6.28745e-05,0.000456736,0.000422626,0.000430466
1077 rs117981684,rs4432296,rs75140957,rs8073987 0 167.235 inf 4 -nan 5.71051e-07 5.04095e-07,6.59046e-07 -0.0119213,-0.0120067,0.000243567,0.0119025 0.00043882,0.000418775,6.00685e-05,0.000419687
1078 rs117981684,rs4432296,rs8073987,rs9902341 0 167.106 inf 4 -nan 5.70627e-07 4.94473e-07,6.52103e-07 -0.0120308,-0.012001,0.0118959,0.000196506 0.000442027,0.000418712,0.000419602,4.93969e-05
1079 rs117981684,rs34016093,rs4432296,rs6503688,rs8073987 0 169.673 inf 5 0 5.89704e-07 5.1397e-07,6.75798e-07 -0.0125065,0.000348889,-0.0124014,-0.000442013,0.0122474 0.000456531,9.40068e-05,0.000426023,8.49752e-05,0.0004256
1080 rs117981684,rs34016093,rs4432296,rs8073987 0 167.064 inf 4 -nan 5.70399e-07 4.90223e-07,6.44328e-07 -0.0122543,0.000369696,-0.0120997,0.0119911 0.000453949,9.39216e-05,0.000422057,0.000422737
1081 rs117981684,rs34016093,rs4432296,rs734409,rs8073987 0 169.595 inf 5 0 5.89459e-07 5.11557e-07,6.63531e-07 -0.0124707,0.000389918,-0.0123735,0.000232403,0.0122189 0.000455876,9.40031e-05,0.00042537,4.49754e-05,0.000425029
1082 rs117981684,rs142033557,rs4432296,rs8073987 0 166.875 inf 4 -nan 5.69898e-07 4.9258e-07,6.52316e-07 -0.0119529,0.00026757,-0.012017,0.0118933 0.000439775,6.96336e-05,0.000419323,0.000419679
1083 rs117981684,rs4432296,rs8073987,rs9912576 0 166.841 inf 4 -nan 5.69784e-07 4.93923e-07,6.5295e-07 -0.0119233,-0.0119872,0.0118566,-0.000230854 0.000439052,0.000418528,0.000418844,6.04173e-05
1084 rs117981684,rs2074156,rs4432296,rs8073987 0 166.838 inf 4 -nan 5.69775e-07 4.90288e-07,6.46476e-07 -0.0120427,0.000189007,-0.0120187,0.0119103 0.000442904,4.94873e-05,0.000419408,0.000420178
1085 rs117981684,rs2074157,rs4432296,rs8073987 0 166.835 inf 4 -nan 5.69764e-07 4.99978e-07,6.51857e-07 -0.0120425,0.000188904,-0.0120186,0.0119102 0.000442904,4.94873e-05,0.000419408,0.000420178
1086 rs117981684,rs2074158,rs4432296,rs8073987 0 166.801 inf 4 -nan 5.69656e-07 4.96383e-07,6.52625e-07 -0.0120411,0.000187886,-0.0120176,0.0119092 0.000442904,4.94873e-05,0.000419408,0.000420178
1087 rs117981684,rs13380830,rs4432296,rs8073987 0 166.791 inf 4 -nan 5.69628e-07 4.92508e-07,6.51943e-07 -0.0120102,0.000186735,-0.0119849,0.0118804 0.000441704,4.9255e-05,0.0004185,0.000419404
1088 rs117981684,rs4432296,rs7214921,rs8073987 0 166.72 inf 4 -nan 5.69405e-07 4.93599e-07,6.47654e-07 -0.0120385,-0.0120264,0.000166925,0.0119214 0.000442939,0.000419762,4.45336e-05,0.000420625
1089 rs117981684,rs34016093,rs34422007,rs4432296,rs8073987 0 169.287 inf 5 0 5.88511e-07 5.13864e-07,6.68059e-07 -0.0125252,0.000394823,0.000442185,-0.0123794,0.0122659 0.000457129,9.40543e-05,8.78702e-05,0.0004257,0.000426249
1090 rs117981684,rs4432296,rs8064376,rs8073987 0 166.686 inf 4 -nan 5.69295e-07 4.96109e-07,6.47726e-07 -0.012037,-0.0120253,0.000165974,0.0119204 0.000442939,0.000419762,4.45336e-05,0.000420625
1091 rs117981684,rs4432296,rs8073987,rs9889618 0 166.676 inf 4 -nan 5.69266e-07 5.00567e-07,6.47031e-07 -0.0120366,-0.012025,0.0119201,0.00016572 0.000442939,0.000419762,0.000420625,4.45336e-05
1092 rs117981684,rs4432296,rs8073987,rs8077391 0 166.673 inf 4 -nan 5.68759e-07 4.9239e-07,6.4398e-07 -0.0116845,-0.0120001,0.0117516,-0.00025909 0.000438064,0.000419129,0.0004176,7.15565e-05
1093 rs117981684,rs4432296,rs8073987,rs9889640 0 166.664 inf 4 -nan 5.69226e-07 4.9618e-07,6.50165e-07 -0.0120361,-0.0120246,0.0119197,0.000165368 0.000442939,0.000419762,0.000420625,4.45336e-05
1094 rs117981684,rs4432296,rs8073987,rs9914148 0 166.658 inf 4 -nan 5.69208e-07 4.94467e-07,6.43254e-07 -0.0120358,-0.0120244,0.0119195,0.000165209 0.000442939,0.000419762,0.000420625,4.45336e-05
1095 rs117981684,rs12603327,rs4432296,rs8073987 0 166.654 inf 4 -nan 5.69194e-07 4.99992e-07,6.50046e-07 -0.0120356,0.00016509,-0.0120242,0.0119193 0.000442939,4.45336e-05,0.000419762,0.000420625
1096 rs117981684,rs34422007,rs4432296,rs4796770,rs8073987 0 169.23 inf 5 0 5.88335e-07 5.1293e-07,6.66496e-07 -0.0125199,0.000416589,-0.0123827,0.000379434,0.0122698 0.000457031,8.77582e-05,0.000425919,9.10494e-05,0.000426485
1097 rs117981684,rs28459794,rs4432296,rs8073987 0 166.634 inf 4 -nan 5.6913e-07 4.9712e-07,6.47995e-07 -0.0119143,-0.000222195,-0.0119775,0.0118482 0.000438955,6.01438e-05,0.000418411,0.000418756
1098 rs117981684,rs1557746,rs4432296,rs8073987 0 166.63 inf 4 -nan 5.69116e-07 4.97337e-07,6.46975e-07 -0.0120257,0.000182149,-0.0120048,0.011897 0.000442563,4.93399e-05,0.000419172,0.000419962
1099 rs117981684,rs4432296,rs8073987,rs8081900 0 166.617 inf 4 -nan 5.69077e-07 4.93251e-07,6.4867e-07 -0.012034,-0.012023,0.0119182,0.000164068 0.000442939,0.000419762,0.000420625,4.45336e-05
1100 rs117981684,rs2074155,rs4432296,rs8073987 0 166.615 inf 4 -nan 5.69067e-07 4.96033e-07,6.41088e-07 -0.012025,0.000181678,-0.0120044,0.0118966 0.000442563,4.93399e-05,0.000419172,0.000419962
1101 rs117981684,rs4432296,rs8073987,rs9912088 0 166.611 inf 4 -nan 5.69059e-07 4.97184e-07,6.52891e-07 -0.0120338,-0.0120229,0.011918,0.000163904 0.000442939,0.000419762,0.000420625,4.45336e-05
1102 rs11079034,rs117981684,rs4432296,rs8073987 0 166.611 inf 4 -nan 5.69058e-07 4.89554e-07,6.50176e-07 0.000163896,-0.0120338,-0.0120228,0.011918 4.45336e-05,0.000442939,0.000419762,0.000420625
1103 rs117981684,rs12603330,rs4432296,rs8073987 0 166.607 inf 4 -nan 5.69047e-07 4.91391e-07,6.50174e-07 -0.0120336,0.000163802,-0.0120227,0.0119179 0.000442939,4.45336e-05,0.000419762,0.000420625
1104 rs117981684,rs4432296,rs8073987,rs9903204 0 166.605 inf 4 -nan 5.69041e-07 5.01293e-07,6.54498e-07 -0.0120335,-0.0120227,0.0119178,0.000163751 0.000442939,0.000419762,0.000420625,4.45336e-05
1105 rs117981684,rs2240010,rs4432296,rs8073987 0 166.603 inf 4 -nan 5.69034e-07 4.94217e-07,6.48394e-07 -0.0120334,0.000163691,-0.0120226,0.0119178 0.000442939,4.45336e-05,0.000419762,0.000420625
1106 rs117981684,rs4432296,rs7224737,rs8073987 0 166.6 inf 4 -nan 5.69023e-07 4.92675e-07,6.51868e-07 -0.0120333,-0.0120225,0.000163593,0.0119176 0.000442939,0.000419762,4.45336e-05,0.000420625
1107 rs117981684,rs4432296,rs8070446,rs8073987 0 166.591 inf 4 -nan 5.68995e-07 4.91123e-07,6.55386e-07 -0.0120329,-0.0120222,0.00016334,0.0119174 0.000442939,0.000419762,4.45336e-05,0.000420625
1108 rs117981684,rs34016093,rs4432296,rs4796765,rs8073987 0 169.166 inf 5 0 5.87876e-07 5.1513e-07,6.67724e-07 -0.0121786,0.000415106,-0.0124173,0.00044875,0.0122463 0.000454208,9.43704e-05,0.000426925,9.08453e-05,0.000425882
1109 rs117981684,rs2240009,rs4432296,rs8073987 0 166.58 inf 4 -nan 5.68962e-07 4.95236e-07,6.49149e-07 -0.0120324,0.000163051,-0.0120219,0.011917 0.000442939,4.45336e-05,0.000419762,0.000420625
1110 rs117981684,rs4432296,rs7208907,rs8073987 0 166.579 inf 4 -nan 5.68959e-07 4.87751e-07,6.47421e-07 -0.0120324,-0.0120218,0.000163025,0.011917 0.000442939,0.000419762,4.45336e-05,0.000420625
1111 rs117981684,rs4432296,rs731152,rs8073987 0 166.572 inf 4 -nan 5.68935e-07 4.94171e-07,6.45297e-07 -0.0120321,-0.0120216,0.000162814,0.0119168 0.000442939,0.000419762,4.45336e-05,0.000420625
1112 rs117981684,rs4432296,rs739637,rs8073987 0 166.566 inf 4 -nan 5.68916e-07 4.92335e-07,6.44234e-07 -0.0120318,-0.0120214,0.000162647,0.0119166 0.000442939,0.000419762,4.45336e-05,0.000420625
1113 rs117981684,rs16967487,rs4432296,rs8073987 0 166.564 inf 4 -nan 5.68909e-07 4.93235e-07,6.45934e-07 -0.0120229,0.000180127,-0.0120029,0.0118952 0.000442563,4.93399e-05,0.000419172,0.000419962
1114 rs117981684,rs4432296,rs8073987,rs8074708 0 166.549 inf 4 -nan 5.68862e-07 4.9512e-07,6.51563e-07 -0.012031,-0.0120208,0.011916,0.000162169 0.000442939,0.000419762,0.000420625,4.45336e-05
1115 rs117981684,rs4432296,rs8073987,rs8081327 0 166.545 inf 4 -nan 5.6885e-07 4.93451e-07,6.4138e-07 -0.0120309,-0.0120207,0.0119159,0.000162061 0.000442939,0.000419762,0.000420625,4.45336e-05
1116 rs117981684,rs4432296,rs6503687,rs8073987 0 166.532 inf 4 -nan 5.68809e-07 5.03147e-07,6.44989e-07 -0.012025,-0.0120153,0.000161374,0.0119109 0.000442711,0.000419596,4.44447e-05,0.000420473
1117 rs117981684,rs4432296,rs5016637,rs8073987 0 166.501 inf 4 -nan 5.68724e-07 4.93271e-07,6.48585e-07 -0.0118546,-0.0119386,-0.000184755,0.0118503 0.000437891,0.000417601,5.11258e-05,0.000418854
1118 rs117981684,rs4277396,rs4432296,rs4796770,rs8073987 0 169.052 inf 5 0 5.87261e-07 5.15638e-07,6.7618e-07 -0.0118427,0.000708897,-0.012336,0.000405437,0.0122052 0.000465859,0.000154796,0.000425006,9.11305e-05,0.000425223
1119 rs117981684,rs12950675,rs4432296,rs8073987 0 166.414 inf 4 -nan 5.68083e-07 4.93106e-07,6.50693e-07 -0.0116761,-0.000252318,-0.0119853,0.0117801 0.000438274,7.24542e-05,0.000418868,0.000417796
1120 rs117981684,rs4432296,rs62074954,rs8073987 0 166.404 inf 4 -nan 5.68227e-07 4.94798e-07,6.45735e-07 -0.0118968,-0.0120187,-0.00015457,0.0119964 0.000438705,0.000419921,4.40072e-05,0.000424317
1121 rs117981684,rs11869069,rs4432296,rs8073987 0 166.384 inf 4 -nan 5.68342e-07 4.99354e-07,6.43683e-07 -0.0120171,0.000157377,-0.0120087,0.0119047 0.000442651,4.45058e-05,0.000419534,0.000420425
1122 rs117981684,rs35490951,rs4432296,rs4796770,rs8073987 0 168.959 inf 5 0 5.87469e-07 5.07548e-07,6.70396e-07 -0.0125354,0.000290523,-0.0123947,0.000389544,0.0123073 0.000457518,6.29864e-05,0.000426424,9.10394e-05,0.000427712
1123 rs117981684,rs4432296,rs8073987,rs9915255 0 166.343 inf 4 -nan 5.68211e-07 4.9917e-07,6.51066e-07 -0.0120218,-0.012014,0.0119093,0.000156275 0.000442939,0.000419762,0.000420625,4.45336e-05
1124 rs117981684,rs4432296,rs4796768,rs8073987 0 166.299 inf 4 -nan 5.68031e-07 4.9715e-07,6.51566e-07 -0.0118368,-0.0119426,0.000161604,0.0117991 0.000437701,0.000417772,4.655e-05,0.000418016
1125 rs117981684,rs35370188,rs4432296,rs8073987 0 166.289 inf 4 -nan 5.68028e-07 4.93346e-07,6.41452e-07 -0.0120082,0.000200727,-0.0119735,0.0118662 0.000442455,5.78304e-05,0.000418542,0.000419361
1126 rs117981684,rs4432296,rs7219220,rs8073987 0 166.263 inf 4 -nan 5.67956e-07 4.95886e-07,6.53732e-07 -0.012013,-0.0120065,0.0001536,0.0119022 0.000442711,0.000419596,4.44447e-05,0.000420473
1127 rs117981684,rs34016093,rs35490951,rs4432296,rs8073987 0 168.802 inf 5 0 5.86963e-07 5.10604e-07,6.6734e-07 -0.0125221,0.000394314,0.000303002,-0.0123786,0.0122919 0.000457358,9.40614e-05,6.30785e-05,0.00042603,0.000427351
1128 rs117981684,rs2230326,rs4432296,rs8073987 0 166.193 inf 4 -nan 5.67732e-07 4.95909e-07,6.44479e-07 -0.0120021,0.000168864,-0.0119843,0.0118795 0.000442367,4.9542e-05,0.000418939,0.000419813
1129 rs117981684,rs4432296,rs8073987,rs8080978 0 166.176 inf 4 -nan 5.67145e-07 4.94705e-07,6.44361e-07 -0.0116768,-0.0119744,0.011731,-0.000240329 0.000438377,0.000418804,0.000417563,7.32539e-05
1130 rs117981684,rs12952456,rs4432296,rs8073987 0 166.167 inf 4 -nan 5.67136e-07 4.9e-07,6.40474e-07 -0.0116794,-0.000234399,-0.01197,0.0117306 0.000438324,7.14868e-05,0.000418671,0.000417563
1131 rs117981684,rs4432296,rs731151,rs8073987 0 166.167 inf 4 -nan 5.67648e-07 4.96637e-07,6.48915e-07 -0.0120009,-0.0119835,0.000167977,0.0118787 0.000442367,0.000418939,4.9542e-05,0.000419813
1132 rs11653694,rs117981684,rs4432296,rs8073987 0 166.133 inf 4 -nan 5.67504e-07 4.94346e-07,6.44409e-07 0.000157481,-0.0118278,-0.0119321,0.0117886 4.68768e-05,0.000437621,0.000417621,0.000417908
1133 rs117981684,rs4432296,rs4796770,rs76764092,rs8073987 0 168.702 inf 5 0 5.86564e-07 5.14576e-07,6.58911e-07 -0.0125856,-0.0123985,0.000380207,0.000438693,0.0123626 0.000459097,0.000426769,9.10481e-05,9.8191e-05,0.000429932
1134 rs11079031,rs117981684,rs4432296,rs8073987 0 166.112 inf 4 -nan 5.67437e-07 4.96952e-07,6.47299e-07 0.000156608,-0.0118264,-0.0119306,0.0117871 4.68208e-05,0.000437608,0.000417599,0.000417893
1135 rs117981684,rs4432296,rs4796759,rs4796770,rs8073987 0 168.684 inf 5 0 5.86196e-07 5.1289e-07,6.68029e-07 -0.0129327,-0.0124825,-0.00028127,0.000414443,0.0125234 0.000476557,0.000429891,6.38161e-05,9.12569e-05,0.000437926
1136 rs117362833,rs117981684,rs4432296,rs8073987 0 166.08 inf 4 -nan 5.67392e-07 4.9226e-07,6.47045e-07 0.000298031,-0.011876,-0.0119501,0.0118389 8.93606e-05,0.000438381,0.000418056,0.000418803
1137 rs117981684,rs4432296,rs4796770,rs8073987,rs9894001 0 168.655 inf 5 0 5.86104e-07 5.13127e-07,6.63123e-07 -0.0129306,-0.0124814,0.000414346,0.0125217,-0.0002803 0.000476557,0.000429891,9.12569e-05,0.000437926,6.38161e-05
1138 rs117981684,rs4432296,rs4796770,rs75140957,rs8073987 0 168.636 inf 5 0 5.86452e-07 5.12474e-07,6.65916e-07 -0.0125153,-0.0123624,0.000422639,0.000268322,0.0122496 0.000457232,0.000425782,9.13979e-05,6.03066e-05,0.000426346
1139 rs117981684,rs4432296,rs71373477,rs8073987 0 165.928 inf 4 -nan 5.66527e-07 4.93651e-07,6.47404e-07 -0.0116693,-0.0119553,-0.000228669,0.0117566 0.000438647,0.000418396,7.28036e-05,0.000417639
1140 rs117981684,rs4432296,rs71373478,rs8073987 0 165.917 inf 4 -nan 5.66493e-07 4.96804e-07,6.47164e-07 -0.0116696,-0.011955,-0.000228104,0.0117566 0.000438647,0.000418396,7.28036e-05,0.000417639
1141 rs117981684,rs34016093,rs4277396,rs4432296,rs8073987 0 168.488 inf 5 0 5.85469e-07 5.09388e-07,6.65572e-07 -0.0117929,0.000389817,0.000707757,-0.0122929,0.0121623 0.000465034,9.40247e-05,0.000154807,0.000424166,0.000424392
1142 rs117981684,rs34421461,rs4432296,rs8073987 0 165.885 inf 4 -nan 5.66265e-07 4.86046e-07,6.40893e-07 -0.0119282,0.000227107,-0.0119589,0.0119947 0.000440147,7.3737e-05,0.000418582,0.000426215
1143 rs117981684,rs12325861,rs4432296,rs8073987 0 165.872 inf 4 -nan 5.66717e-07 4.9318e-07,6.46286e-07 -0.0119799,0.000157312,-0.0119674,0.0118631 0.000442027,4.93969e-05,0.000418712,0.000419602
1144 rs11079035,rs117981684,rs4432296,rs8073987 0 165.865 inf 4 -nan 5.66694e-07 4.88101e-07,6.40638e-07 0.000157057,-0.0119795,-0.0119672,0.0118629 4.93969e-05,0.000442027,0.000418712,0.000419602
1145 rs117981684,rs12939107,rs4432296,rs8073987 0 165.821 inf 4 -nan 5.6606e-07 4.86363e-07,6.49425e-07 -0.0119258,0.000223517,-0.0119569,0.0119905 0.000440147,7.3737e-05,0.000418582,0.000426215
1146 rs117981684,rs12952915,rs4432296,rs8073987 0 165.82 inf 4 -nan 5.66e-07 4.93347e-07,6.47748e-07 -0.0116763,-0.000222001,-0.0119556,0.0117204 0.000438578,7.35908e-05,0.000418558,0.000417579
1147 rs117981684,rs35377154,rs4432296,rs4796770,rs8073987 0 168.396 inf 5 0 5.85694e-07 5.06578e-07,6.65448e-07 -0.0125165,0.000372478,-0.0123759,0.000382684,0.0122632 0.000457406,8.61464e-05,0.000426337,9.10414e-05,0.000426891
1148 rs117981684,rs34016093,rs35377154,rs4432296,rs8073987 0 168.389 inf 5 0 5.85664e-07 5.02489e-07,6.65711e-07 -0.0125181,0.000394983,0.000397179,-0.0123708,0.0122574 0.000457552,9.40822e-05,8.62895e-05,0.000426144,0.000426679
1149 rs117981684,rs4432296,rs73307798,rs8073987 0 165.778 inf 4 -nan 5.65916e-07 4.90771e-07,6.49408e-07 -0.0119224,-0.0119547,0.000220091,0.0119883 0.000440086,0.000418555,7.34526e-05,0.000426264
1150 rs117981684,rs4258677,rs4432296,rs8073987 0 165.77 inf 4 -nan 5.66157e-07 4.87537e-07,6.47566e-07 -0.0119122,0.000226087,-0.0119695,0.0117814 0.000439627,7.40222e-05,0.00041897,0.000417882
1151 rs10852949,rs117981684,rs4432296,rs8073987 0 165.748 inf 4 -nan 5.66086e-07 4.86997e-07,6.48539e-07 0.000224833,-0.0119114,-0.0119687,0.0117811 7.40222e-05,0.000439627,0.00041897,0.000417882
1152 rs117981684,rs4432296,rs4796758,rs4796770,rs8073987 0 168.322 inf 5 0 5.85064e-07 5.11779e-07,6.68924e-07 -0.0128796,-0.0124537,-0.000265302,0.000400277,0.0124852 0.000474749,0.000429301,6.29148e-05,9.10953e-05,0.000436918
1153 rs117981684,rs35729326,rs4432296,rs8073987 0 165.743 inf 4 -nan 5.65815e-07 4.89826e-07,6.45153e-07 -0.0119229,0.000219136,-0.0119545,0.0119855 0.000440147,7.3737e-05,0.000418582,0.000426215
1154 rs117981684,rs12950195,rs4432296,rs8073987 0 165.74 inf 4 -nan 5.65804e-07 4.88687e-07,6.38828e-07 -0.0119228,0.000218946,-0.0119544,0.0119852 0.000440147,7.3737e-05,0.000418582,0.000426215
1155 rs117981684,rs35766790,rs4432296,rs8073987 0 165.732 inf 4 -nan 5.65778e-07 4.89882e-07,6.41148e-07 -0.0119224,0.000218463,-0.0119541,0.0119847 0.000440147,7.3737e-05,0.000418582,0.000426215
1156 rs117981684,rs34427808,rs4432296,rs8073987 0 165.731 inf 4 -nan 5.65776e-07 4.86854e-07,6.49603e-07 -0.0119224,0.000218441,-0.0119541,0.0119847 0.000440147,7.3737e-05,0.000418582,0.000426215
1157 rs117981684,rs4432296,rs56054051,rs8073987 0 165.719 inf 4 -nan 5.65681e-07 4.92832e-07,6.45581e-07 -0.0116789,-0.0119524,-0.000216259,0.0117207 0.000438578,0.000418558,7.35908e-05,0.000417579
1158 rs117981684,rs142033557,rs4432296,rs4796770,rs8073987 0 168.296 inf 5 0 5.85361e-07 5.03122e-07,6.67773e-07 -0.0125542,0.000298527,-0.0123773,0.000423811,0.0122426 0.000458515,6.99533e-05,0.00042647,9.1455e-05,0.000426395
1159 rs117981684,rs36036083,rs4432296,rs8073987 0 165.714 inf 4 -nan 5.65664e-07 4.90611e-07,6.51195e-07 -0.011679,-0.000215955,-0.0119523,0.0117207 0.000438578,7.35908e-05,0.000418558,0.000417579
1160 rs117981684,rs4432296,rs8073987,rs8078650 0 165.694 inf 4 -nan 5.65608e-07 4.93068e-07,6.47872e-07 -0.0116762,-0.0119448,0.0117149,-0.000211911 0.000438662,0.000418334,0.000417602,7.25544e-05
1161 rs117981684,rs4432296,rs8073987,rs9893849 0 165.694 inf 4 -nan 5.65914e-07 4.91617e-07,6.44171e-07 -0.0119095,-0.0119669,0.0117804,0.000221758 0.000439627,0.00041897,0.000417882,7.40222e-05
1162 rs117981684,rs139097704,rs4432296,rs4796770,rs8073987 0 168.27 inf 5 0 5.85194e-07 5.07767e-07,6.70814e-07 -0.0125576,0.000408476,-0.0123727,0.000381314,0.0123348 0.00045867,9.63598e-05,0.000426378,9.10454e-05,0.000429499
1163 rs117981684,rs12936531,rs4432296,rs8073987 0 165.687 inf 4 -nan 5.65772e-07 4.90295e-07,6.48583e-07 -0.0116773,-0.000213706,-0.011948,0.0117562 0.000438598,7.21717e-05,0.000418387,0.000417646
1164 rs117981684,rs4432296,rs4796770,rs79758064,rs8073987 0 168.259 inf 5 0 5.85159e-07 5.12222e-07,6.69605e-07 -0.0125573,-0.0123724,0.000381321,0.000407882,0.0123344 0.00045867,0.000426378,9.10454e-05,9.63598e-05,0.000429499
1165 rs11079029,rs117981684,rs4432296,rs4796770,rs8073987 0 168.256 inf 5 0 5.84854e-07 5.08077e-07,6.64743e-07 -0.000263007,-0.0128746,-0.012451,0.000400158,0.0124813 6.29148e-05,0.000474749,0.000429301,9.10953e-05,0.000436918
1166 rs117981684,rs12947380,rs4432296,rs8073987 0 165.671 inf 4 -nan 5.6572e-07 4.86183e-07,6.41166e-07 -0.0116778,-0.000212798,-0.0119475,0.0117561 0.000438598,7.21717e-05,0.000418387,0.000417646
1167 rs117981684,rs4432296,rs8073987,rs9303324 0 165.664 inf 4 -nan 5.65821e-07 4.87884e-07,6.44685e-07 -0.0119085,-0.0119658,0.0117801,0.000220079 0.000439627,0.00041897,0.000417882,7.40222e-05
1168 rs117981684,rs4432296,rs4796770,rs74252722,rs8073987 0 168.24 inf 5 0 5.85099e-07 5.04761e-07,6.62983e-07 -0.0125566,-0.0123718,0.000381334,0.000406892,0.0123337 0.00045867,0.000426378,9.10454e-05,9.63598e-05,0.000429499
1169 rs117981684,rs35990081,rs4432296,rs8073987 0 165.642 inf 4 -nan 5.65503e-07 4.90055e-07,6.43894e-07 -0.0119194,0.000211571,-0.0119523,0.0119783 0.000440159,7.30942e-05,0.000418614,0.000426174
1170 rs117981684,rs4432296,rs4796770,rs74252725,rs8073987 0 168.209 inf 5 0 5.85001e-07 5.12109e-07,6.68015e-07 -0.0125556,-0.0123709,0.000381355,0.000405273,0.0123325 0.00045867,0.000426378,9.10454e-05,9.63598e-05,0.000429499
1171 rs117981684,rs4432296,rs67473931,rs8073987 0 165.627 inf 4 -nan 5.65448e-07 4.92316e-07,6.50499e-07 -0.0119184,-0.0119508,0.000212408,0.0119777 0.000440147,0.000418582,7.3737e-05,0.000426215
1172 rs117981684,rs12937036,rs4432296,rs8073987 0 165.59 inf 4 -nan 5.65327e-07 4.8437e-07,6.42507e-07 -0.0119168,0.000210162,-0.0119495,0.0119751 0.000440147,7.3737e-05,0.000418582,0.000426215
1173 rs117981684,rs34016093,rs4432296,rs76764092,rs8073987 0 168.093 inf 5 0 5.84632e-07 5.0873e-07,6.63914e-07 -0.0125281,0.00035935,-0.0123521,0.000435755,0.012316 0.000458124,9.39506e-05,0.000425872,9.82093e-05,0.000429033
1174 rs117981684,rs35497487,rs4432296,rs8073987 0 165.503 inf 4 -nan 5.65005e-07 4.98848e-07,6.4382e-07 -0.0116859,-0.000201807,-0.0119447,0.0117221 0.00043854,7.2943e-05,0.000418533,0.000417577
1175 rs117981684,rs11869776,rs4432296,rs4796770,rs8073987 0 168.015 inf 5 0 5.84487e-07 5.0668e-07,6.6451e-07 -0.0124914,0.000361214,-0.0123507,0.000380379,0.0122384 0.000457031,8.77582e-05,0.000425919,9.10494e-05,0.000426485
1176 rs117981684,rs34016093,rs4432296,rs4796759,rs8073987 0 168.007 inf 5 0 5.84049e-07 5.07164e-07,6.63098e-07 -0.0128654,0.000393639,-0.0124302,-0.000276809,0.012469 0.000475275,9.40835e-05,0.00042887,6.37721e-05,0.000436842
1177 rs117981684,rs34016093,rs4432296,rs75140957,rs8073987 0 167.997 inf 5 0 5.84424e-07 5.11116e-07,6.67531e-07 -0.0124586,0.00040472,-0.0123145,0.000265412,0.012202 0.000456314,9.42579e-05,0.000424866,6.02836e-05,0.000425442
1178 rs117981684,rs4432296,rs76785066,rs8073987 0 165.415 inf 4 -nan 5.65194e-07 4.89871e-07,6.46445e-07 -0.0119133,-0.0119268,0.000260382,0.0118695 0.000440075,0.000417909,9.24658e-05,0.000420426
1179 rs117981684,rs11869776,rs34016093,rs4432296,rs8073987 0 167.993 inf 5 0 5.8441e-07 5.09592e-07,6.71479e-07 -0.0124912,0.000386668,0.000391668,-0.0123443,0.0122314 0.000457129,8.78702e-05,9.40543e-05,0.0004257,0.000426249
1180 rs117981684,rs1966328,rs4432296,rs8073987 0 165.408 inf 4 -nan 5.65197e-07 4.95163e-07,6.42995e-07 -0.0117885,0.000133472,-0.0118862,0.0117458 0.000437368,4.73872e-05,0.000417004,0.000417594
1181 rs117981684,rs4432296,rs8073987,rs886238 0 165.404 inf 4 -nan 5.65233e-07 4.85617e-07,6.50724e-07 -0.0118541,-0.0119699,0.0118616,-0.000106869 0.000438228,0.000419389,0.000420093,3.78182e-05
1182 rs117981684,rs34016093,rs4432296,rs8073987,rs9894001 0 167.979 inf 5 0 5.83959e-07 5.05109e-07,6.65394e-07 -0.0128632,0.000393555,-0.0124291,0.0124674,-0.00027584 0.000475275,9.40835e-05,0.00042887,0.000436842,6.37721e-05
1183 rs117981684,rs35696720,rs4432296,rs4796770,rs8073987 0 167.957 inf 5 0 5.84302e-07 5.11439e-07,6.64065e-07 -0.0124899,0.000358339,-0.012349,0.000380428,0.0122367 0.000457031,8.77582e-05,0.000425919,9.10494e-05,0.000426485
1184 rs117981684,rs34808168,rs4432296,rs4796770,rs8073987 0 167.948 inf 5 0 5.84275e-07 5.05544e-07,6.61744e-07 -0.0124897,0.000357913,-0.0123488,0.000380435,0.0122365 0.000457031,8.77582e-05,0.000425919,9.10494e-05,0.000426485
1185 rs117981684,rs12953110,rs4432296,rs4796770,rs8073987 0 167.943 inf 5 0 5.8397e-07 5.04499e-07,6.66441e-07 -0.0125202,-0.000309262,-0.0123291,0.000645844,0.0122196 0.000457917,7.68619e-05,0.00042544,0.000111539,0.000426088
1186 rs117981684,rs34016093,rs35696720,rs4432296,rs8073987 0 167.93 inf 5 0 5.84212e-07 5.09764e-07,6.65132e-07 -0.0124894,0.000391504,0.000383786,-0.0123425,0.0122296 0.000457129,9.40543e-05,8.78702e-05,0.0004257,0.000426249
1187 rs117981684,rs34016093,rs34808168,rs4432296,rs8073987 0 167.921 inf 5 0 5.84183e-07 5.12695e-07,6.67481e-07 -0.0124892,0.00039148,0.000383358,-0.0123422,0.0122293 0.000457129,9.40543e-05,8.78702e-05,0.0004257,0.000426249
1188 rs117981684,rs4432296,rs56799409,rs8073987 0 165.325 inf 4 -nan 5.64986e-07 4.92412e-07,6.4824e-07 -0.0118832,-0.0119507,-0.000207312,0.011832 0.000439078,0.000418755,7.50662e-05,0.000419144
1189 rs117981684,rs4432296,rs4796770,rs5016637,rs8073987 0 167.889 inf 5 0 5.84081e-07 5.10034e-07,6.63141e-07 -0.0124431,-0.0122896,0.000422335,-0.000207708,0.0121945 0.000456065,0.000424462,9.14664e-05,5.13669e-05,0.000425436
1190 rs117981684,rs34016093,rs4432296,rs4796758,rs8073987 0 167.797 inf 5 0 5.83396e-07 5.0133e-07,6.6703e-07 -0.0128332,0.000386244,-0.0124134,-0.000266178,0.0124455 0.00047413,9.40031e-05,0.000428522,6.29291e-05,0.000436177
1191 rs117981684,rs145490199,rs4432296,rs8073987 0 165.215 inf 4 -nan 5.64628e-07 4.91247e-07,6.40038e-07 -0.0118488,0.000193714,-0.0119149,0.0118356 0.000438206,7.26642e-05,0.000417709,0.000419382
1192 rs117981684,rs4432296,rs62074958,rs8073987 0 165.2 inf 4 -nan 5.64442e-07 4.95261e-07,6.48255e-07 -0.0118181,-0.0119287,-0.000114787,0.0118809 0.000437647,0.000418187,4.39026e-05,0.00042145
1193 rs117981684,rs11870415,rs4432296,rs8073987 0 165.152 inf 4 -nan 5.64448e-07 4.88574e-07,6.42924e-07 -0.0118671,0.000130402,-0.0119454,0.0118509 0.000438743,4.98438e-05,0.000418791,0.000420048
1194 rs11079029,rs117981684,rs34016093,rs4432296,rs8073987 0 167.73 inf 5 0 5.83184e-07 5.03561e-07,6.5809e-07 -0.000263881,-0.0128282,0.000386101,-0.0124107,0.0124416 6.29291e-05,0.00047413,9.40031e-05,0.000428522,0.000436177
1195 rs117981684,rs4432296,rs56162439,rs8073987 0 165.146 inf 4 -nan 5.64422e-07 4.84237e-07,6.41195e-07 -0.0118894,-0.0119615,0.000157185,0.0118714 0.000439517,0.000419483,6.0245e-05,0.000420988
1196 rs117981684,rs4432296,rs4796770,rs8073987,rs8077391 0 167.72 inf 5 0 5.83041e-07 5.08203e-07,6.63908e-07 -0.0122339,-0.0123352,0.000405231,0.0120691,-0.000276041 0.000455162,0.000425854,9.11662e-05,0.000423662,7.16581e-05
1197 rs117981684,rs34393982,rs4432296,rs8073987 0 165.101 inf 4 -nan 5.64271e-07 4.89502e-07,6.48252e-07 -0.0119231,-9.75909e-05,-0.0119318,0.0118442 0.000441111,3.80218e-05,0.000418356,0.000419862
1198 rs117981684,rs139097704,rs34016093,rs4432296,rs8073987 0 167.664 inf 5 0 5.83269e-07 5.05473e-07,6.61407e-07 -0.0125005,0.00040553,0.00036071,-0.0123265,0.0122884 0.000457702,9.63758e-05,9.39459e-05,0.000425483,0.000428601
1199 rs117981684,rs34016093,rs4432296,rs79758064,rs8073987 0 167.653 inf 5 0 5.83233e-07 5.028e-07,6.56257e-07 -0.0125001,0.000360724,-0.0123261,0.000404936,0.012288 0.000457702,9.39459e-05,0.000425483,9.63758e-05,0.000428601
1200 rs117981684,rs4432296,rs56072341,rs8073987 0 165.059 inf 4 -nan 5.64128e-07 4.87607e-07,6.45736e-07 -0.0118517,-0.0119149,0.000209869,0.0118367 0.000438384,0.000417841,8.30888e-05,0.000419634
1201 rs117981684,rs34016093,rs4432296,rs74252722,rs8073987 0 167.634 inf 5 0 5.83174e-07 5.07184e-07,6.67037e-07 -0.0124995,0.000360745,-0.0123256,0.000403946,0.0122872 0.000457702,9.39459e-05,0.000425483,9.63758e-05,0.000428601
1202 rs117981684,rs142033557,rs34016093,rs4432296,rs8073987 0 167.614 inf 5 0 5.83197e-07 5.15264e-07,6.62165e-07 -0.0124927,0.000293215,0.000403592,-0.0123261,0.0121921 0.000457491,6.98908e-05,9.42685e-05,0.000425491,0.000425443
1203 rs117981684,rs34016093,rs4432296,rs74252725,rs8073987 0 167.603 inf 5 0 5.83077e-07 5.04525e-07,6.66591e-07 -0.0124985,0.000360781,-0.0123247,0.000402326,0.012286 0.000457702,9.39459e-05,0.000425483,9.63758e-05,0.000428601
1204 rs117981684,rs148806855,rs4432296,rs8073987 0 165.008 inf 4 -nan 5.64001e-07 4.9285e-07,6.41409e-07 -0.011829,0.000297168,-0.0118938,0.0117933 0.000437873,0.000119394,0.000417294,0.000418299
1205 rs117981684,rs2074162,rs4432296,rs8073987 0 165.001 inf 4 -nan 5.63748e-07 4.87503e-07,6.40523e-07 -0.0120121,-0.000147207,-0.0119466,0.0118989 0.000448189,6.09779e-05,0.00041923,0.000423278
1206 rs117981684,rs4432296,rs4796770,rs8073987,rs9907743 0 167.576 inf 5 0 5.83083e-07 5.06943e-07,6.58897e-07 -0.0124169,-0.0122737,0.000363046,0.0121395,-0.000235584 0.000455707,0.000424264,9.12403e-05,0.000424455,6.10304e-05
1207 rs117981684,rs28618174,rs4432296,rs8073987 0 164.996 inf 4 -nan 5.63938e-07 4.88978e-07,6.40743e-07 -0.0119196,-9.36959e-05,-0.0119303,0.0118403 0.000441219,3.79247e-05,0.000418438,0.000419876
1208 rs11079030,rs117981684,rs4432296,rs8073987 0 164.976 inf 4 -nan 5.63842e-07 4.8453e-07,6.46725e-07 9.56504e-05,-0.0117838,-0.0118907,0.0117613 3.91699e-05,0.000437357,0.000417247,0.00041774
1209 rs117981684,rs4432296,rs79089478,rs8073987 0 164.975 inf 4 -nan 5.63895e-07 4.87722e-07,6.43893e-07 -0.0118216,-0.0118873,0.000293463,0.011783 0.000437746,0.000417164,0.000119401,0.000418087
1210 rs117981684,rs4432296,rs62076885,rs8073987 0 164.974 inf 4 -nan 5.63727e-07 4.87403e-07,6.39879e-07 -0.0118069,-0.0119136,-0.000105675,0.0118612 0.000437538,0.000417923,4.38919e-05,0.000421022
1211 rs117981684,rs4432296,rs730086,rs8073987 0 164.912 inf 4 -nan 5.63682e-07 4.91645e-07,6.40833e-07 -0.0118518,-0.0118776,9.54482e-05,0.0117661 0.000438505,0.000416993,3.98679e-05,0.000417813
1212 rs117981684,rs4432296,rs8072215,rs8073987 0 164.889 inf 4 -nan 5.6361e-07 4.81459e-07,6.43988e-07 -0.0118881,-0.011905,0.000103114,0.0118001 0.000439912,0.000417685,4.34729e-05,0.000418561
1213 rs117981684,rs2074163,rs4432296,rs8073987 0 164.887 inf 4 -nan 5.63598e-07 4.85456e-07,6.41103e-07 -0.0118863,0.000116148,-0.0118929,0.0117874 0.000439839,4.90405e-05,0.000417347,0.000418228
1214 rs117981684,rs4432296,rs79892925,rs8073987 0 164.856 inf 4 -nan 5.63352e-07 4.81761e-07,6.43255e-07 -0.0118292,-0.0118913,0.000147341,0.0118405 0.000437972,0.000417356,6.42971e-05,0.000420263
1215 rs117981684,rs1557745,rs4432296,rs8073987 0 164.846 inf 4 -nan 5.63464e-07 4.8507e-07,6.4858e-07 -0.0119332,0.000114821,-0.0119413,0.0118359 0.000442563,4.93399e-05,0.000419172,0.000419962
1216 rs117981684,rs4432296,rs4796768,rs4796770,rs8073987 0 167.409 inf 5 0 5.82514e-07 5.09363e-07,6.57567e-07 -0.0124016,-0.0122784,0.000174985,0.000408466,0.0121233 0.000455513,0.00042445,4.66458e-05,9.12245e-05,0.000424241
1217 rs117981684,rs4432296,rs73309802,rs8073987 0 164.814 inf 4 -nan 5.6337e-07 4.92008e-07,6.39136e-07 -0.0118589,-0.011923,-0.000168477,0.0118091 0.000438848,0.000418418,7.33319e-05,0.000418925
1218 rs117981684,rs4432296,rs73311609,rs8073987 0 164.806 inf 4 -nan 5.63345e-07 4.92953e-07,6.37444e-07 -0.0118644,-0.0119317,-0.000177597,0.0118182 0.000439066,0.000418808,7.75666e-05,0.000419275
1219 rs112375200,rs117981684,rs4432296,rs8073987 0 164.777 inf 4 -nan 5.63206e-07 4.88739e-07,6.48878e-07 0.000241574,-0.0118249,-0.0118783,0.0118064 0.000107611,0.000437897,0.000417067,0.000418893
1220 rs117981684,rs4432296,rs61292858,rs8073987 0 164.765 inf 4 -nan 5.63217e-07 4.93869e-07,6.52165e-07 -0.0118628,-0.0119299,-0.000174399,0.0118167 0.000439066,0.000418808,7.75666e-05,0.000419275
1221 rs117981684,rs1869365,rs4432296,rs8073987 0 164.74 inf 4 -nan 5.6314e-07 4.92205e-07,6.43022e-07 -0.0118773,9.7023e-05,-0.0118959,0.0117919 0.000439734,4.36373e-05,0.00041754,0.000418445
1222 rs117981684,rs4432296,rs7211222,rs8073987 0 164.706 inf 4 -nan 5.6303e-07 4.89859e-07,6.37652e-07 -0.0118756,-0.0118949,9.54413e-05,0.0117909 0.000439734,0.00041754,4.36373e-05,0.000418445
1223 rs117981684,rs4432296,rs739636,rs8073987 0 164.696 inf 4 -nan 5.63e-07 4.86347e-07,6.48367e-07 -0.0118752,-0.0118946,9.5e-05,0.0117907 0.000439734,0.00041754,4.36373e-05,0.000418445
1224 rs117981684,rs4432296,rs4796631,rs8073987 0 164.681 inf 4 -nan 5.62652e-07 4.86153e-07,6.36823e-07 -0.0119455,-0.0118936,-0.00012263,0.0118515 0.000445075,0.00041762,5.95915e-05,0.000421612
1225 rs117981684,rs34016093,rs4432296,rs5016637,rs8073987 0 167.249 inf 5 0 5.82051e-07 5.04474e-07,6.63671e-07 -0.0123869,0.000404255,-0.0122421,-0.000204952,0.012147 0.000455161,9.43198e-05,0.000423561,5.13425e-05,0.000424538
1226 rs112616358,rs117981684,rs4432296,rs8073987 0 164.652 inf 4 -nan 5.62849e-07 4.88362e-07,6.39811e-07 -0.000386837,-0.0118685,-0.0119423,0.011827 0.000181945,0.000439527,0.000419746,0.00041997
1227 rs117981684,rs4432296,rs7225608,rs8073987 0 164.652 inf 4 -nan 5.6286e-07 4.87482e-07,6.40659e-07 -0.0118696,-0.01189,9.27869e-05,0.0117863 0.00043957,0.000417438,4.35606e-05,0.000418354
1228 rs117981684,rs35447453,rs4432296,rs8073987 0 164.621 inf 4 -nan 5.62513e-07 4.92768e-07,6.37906e-07 -0.0118448,0.000146218,-0.0118964,0.0118524 0.000438705,7.28107e-05,0.000417777,0.000421878
1229 rs117981684,rs34016093,rs4432296,rs8073987,rs8077391 0 167.168 inf 5 0 5.81288e-07 5.03703e-07,6.60141e-07 -0.0121841,0.000390265,-0.0122928,0.0120269,-0.000275973 0.000454315,9.40734e-05,0.000425025,0.000422839,7.16721e-05
1230 rs117981684,rs12950675,rs4432296,rs4796770,rs8073987 0 167.163 inf 5 0 5.81422e-07 5.08279e-07,6.66096e-07 -0.0122095,-0.000256041,-0.0122998,0.000390396,0.0120854 0.00045559,7.24594e-05,0.000425241,9.10436e-05,0.000423817
1231 rs117981684,rs4432296,rs8073987,rs9903304 0 164.573 inf 4 -nan 5.62379e-07 4.88197e-07,6.46878e-07 -0.0119739,-0.0119229,0.0118658,-0.000120732 0.000448921,0.000419105,0.000423149,6.16247e-05
1232 rs11079033,rs117981684,rs4432296,rs8073987 0 164.566 inf 4 -nan 5.62586e-07 4.92966e-07,6.43333e-07 9.7686e-05,-0.0118555,-0.0118727,0.0117672 4.80214e-05,0.00043911,0.000417034,0.000417931
1233 rs117981684,rs2074154,rs4432296,rs8073987 0 164.538 inf 4 -nan 5.62496e-07 4.83463e-07,6.38433e-07 -0.0118542,9.61259e-05,-0.011872,0.0117666 0.00043911,4.80214e-05,0.000417034,0.000417931
1234 rs117981684,rs12952456,rs4432296,rs4796770,rs8073987 0 167.112 inf 5 0 5.81095e-07 5.06685e-07,6.60873e-07 -0.0122222,-0.000247978,-0.0122981,0.000400187,0.0120427 0.000455415,7.15537e-05,0.000425282,9.11222e-05,0.000423568
1235 rs117981684,rs4432296,rs7215073,rs8073987 0 164.522 inf 4 -nan 5.62131e-07 4.8548e-07,6.44216e-07 -0.0119324,-0.0118892,-0.000112473,0.0118436 0.000445367,0.000417672,6.03161e-05,0.000421865
1236 rs117981684,rs4432296,rs7225117,rs8073987 0 164.514 inf 4 -nan 5.62107e-07 4.8302e-07,6.3985e-07 -0.0119316,-0.011889,-0.00011192,0.0118431 0.000445367,0.000417672,6.03161e-05,0.000421865
1237 rs117981684,rs4432296,rs4796770,rs8073987,rs9912576 0 167.075 inf 5 0 5.8149e-07 5.10091e-07,6.60688e-07 -0.0124133,-0.0122685,0.000365104,0.0121327,-0.000214806 0.000455808,0.00042439,9.12374e-05,0.00042449,6.05503e-05
1238 rs117981684,rs4432296,rs4796770,rs62074954,rs8073987 0 167.074 inf 5 0 5.81316e-07 5.0026e-07,6.59938e-07 -0.0124264,-0.0123278,0.000386504,-0.000154549,0.0122979 0.000456094,0.000426186,9.1037e-05,4.40072e-05,0.000430217
1239 rs117981684,rs34016093,rs4432296,rs8073987,rs9907743 0 167.073 inf 5 0 5.81484e-07 5.06287e-07,6.60082e-07 -0.0123685,0.000345922,-0.0122341,0.0121,-0.00023721 0.000454898,9.41206e-05,0.00042347,0.000423664,6.10235e-05
1240 rs11650582,rs117981684,rs4432296,rs8073987 0 164.482 inf 4 -nan 5.62022e-07 4.87784e-07,6.45721e-07 -0.000108556,-0.0119259,-0.0118866,0.0118377 5.95915e-05,0.000445075,0.00041762,0.000421612
1241 rs117981684,rs4432296,rs4796763,rs8073987 0 164.463 inf 4 -nan 5.6196e-07 4.83467e-07,6.39165e-07 -0.0119239,-0.0118859,-0.000107094,0.0118363 0.000445075,0.00041762,5.95915e-05,0.000421612
1242 rs11653694,rs117981684,rs4432296,rs4796770,rs8073987 0 167.037 inf 5 0 5.81333e-07 5.05099e-07,6.626e-07 0.00016489,-0.0123758,-0.0122552,0.000398114,0.0121019 4.69074e-05,0.00045523,0.000424114,9.10966e-05,0.000424011
1243 rs11079031,rs117981684,rs4432296,rs4796770,rs8073987 0 167.02 inf 5 0 5.8128e-07 5.15123e-07,6.60579e-07 0.000164187,-0.0123747,-0.012254,0.000398351,0.0121006 4.68528e-05,0.000455219,0.000424096,9.10994e-05,0.000423997
1244 rs117981684,rs4432296,rs6503684,rs8073987 0 164.426 inf 4 -nan 5.61853e-07 4.83885e-07,6.37569e-07 -0.0119112,-0.0118826,-0.000103913,0.0118316 0.000444145,0.000417542,5.92737e-05,0.000421442
1245 rs11656776,rs117981684,rs4432296,rs8073987 0 164.423 inf 4 -nan 5.61814e-07 4.81369e-07,6.38819e-07 -0.000104834,-0.0119222,-0.0118859,0.0118368 6.03526e-05,0.000445424,0.000417692,0.000421941
1246 rs117981684,rs35847674,rs4432296,rs8073987 0 164.421 inf 4 -nan 5.61809e-07 4.84281e-07,6.43799e-07 -0.011922,-0.000104703,-0.0118858,0.0118367 0.000445424,6.03526e-05,0.000417692,0.000421941
1247 rs117981684,rs4432296,rs4796770,rs8073987,rs8080978 0 166.989 inf 5 0 5.80686e-07 5.07897e-07,6.5805e-07 -0.0122131,-0.0122935,0.000393582,0.012038,-0.000247577 0.000455601,0.000425261,9.10609e-05,0.000423562,7.32731e-05
1248 rs117981684,rs4432296,rs4796762,rs8073987 0 164.409 inf 4 -nan 5.6177e-07 4.8534e-07,6.39851e-07 -0.0119206,-0.0118853,-0.000103712,0.0118357 0.000445424,0.000417692,6.03526e-05,0.000421941
1249 rs117981684,rs4432296,rs73309793,rs8073987 0 164.403 inf 4 -nan 5.62067e-07 4.87999e-07,6.37833e-07 -0.0118232,-0.0118603,-8.786e-05,0.0117706 0.000438113,0.000416842,4.77651e-05,0.000418102
1250 rs117981684,rs4432296,rs6503679,rs8073987 0 164.399 inf 4 -nan 5.61516e-07 4.88983e-07,6.45228e-07 -0.0119498,-0.01189,-0.000117442,0.0118578 0.000450579,0.00041809,7.30554e-05,0.000424888
1251 rs117981684,rs28562953,rs4432296,rs8073987 0 164.376 inf 4 -nan 5.61683e-07 4.83576e-07,6.41105e-07 -0.0119148,-0.000100245,-0.0118829,0.0118304 0.000445125,5.96207e-05,0.000417638,0.000421681
1252 rs117981684,rs2240011,rs4432296,rs8073987 0 164.375 inf 4 -nan 5.61661e-07 4.91547e-07,6.4692e-07 -0.0119167,-0.000100893,-0.0118839,0.0118329 0.000445424,6.03526e-05,0.000417692,0.000421941
1253 rs117981684,rs4432296,rs8073987,rs9897181 0 164.365 inf 4 -nan 5.61648e-07 4.87941e-07,6.42367e-07 -0.0119135,-0.0118824,0.0118295,-9.93359e-05 0.000445125,0.000417638,0.000421681,5.96207e-05
1254 rs117981684,rs4432296,rs60277898,rs8073987 0 164.359 inf 4 -nan 5.6161e-07 4.85184e-07,6.45117e-07 -0.0119148,-0.0118832,-9.95513e-05,0.0118315 0.000445424,0.000417692,6.03526e-05,0.000421941
1255 rs117981684,rs4432296,rs8073987,rs9905469 0 164.347 inf 4 -nan 5.61589e-07 4.84697e-07,6.37778e-07 -0.0119114,-0.0118817,0.0118279,-9.77723e-05 0.000445125,0.000417638,0.000421681,5.96207e-05
1256 rs117981684,rs4432296,rs56226159,rs8073987 0 164.335 inf 4 -nan 5.61849e-07 4.84073e-07,6.38543e-07 -0.0118236,-0.0118857,0.000150323,0.0117958 0.000438205,0.000417668,8.58208e-05,0.00041917
1257 rs117981684,rs4432296,rs7503372,rs8073987 0 164.313 inf 4 -nan 5.61481e-07 4.88332e-07,6.37049e-07 -0.0119074,-0.0118802,-9.489e-05,0.0118251 0.000445125,0.000417638,5.96207e-05,0.000421681
1258 rs11652600,rs117981684,rs4432296,rs8073987 0 164.307 inf 4 -nan 5.61366e-07 4.86429e-07,6.34637e-07 -9.77021e-05,-0.0119264,-0.0118892,0.0118413 6.3522e-05,0.000448211,0.000418184,0.000423617
1259 rs117981684,rs4432296,rs8073987,rs9904326 0 164.306 inf 4 -nan 5.6146e-07 4.83321e-07,6.42814e-07 -0.0119066,-0.0118799,0.0118245,-9.43228e-05 0.000445125,0.000417638,0.000421681,5.96207e-05
1260 rs117981684,rs35140765,rs4432296,rs8073987 0 164.304 inf 4 -nan 5.61463e-07 4.91818e-07,6.41837e-07 -0.0118129,0.000115609,-0.0118666,0.0118156 0.000437981,7.3026e-05,0.000417121,0.000420921
1261 rs117981684,rs28459794,rs4432296,rs4796770,rs8073987 0 166.879 inf 5 0 5.80867e-07 5.07792e-07,6.62698e-07 -0.0124052,-0.000206011,-0.0122594,0.00036565,0.012125 0.000455728,6.02793e-05,0.000424284,9.1242e-05,0.000424412
1262 rs117981684,rs4432296,rs4796627,rs8073987 0 164.292 inf 4 -nan 5.61328e-07 4.85995e-07,6.36869e-07 -0.0119216,-0.0118859,-9.62705e-05,0.0118364 0.000447792,0.000418034,6.33435e-05,0.000423225
1263 rs117981684,rs4432296,rs7212958,rs8073987 0 164.283 inf 4 -nan 5.61298e-07 4.84262e-07,6.42172e-07 -0.0119203,-0.0118854,-9.53615e-05,0.0118354 0.000447792,0.000418034,6.33435e-05,0.000423225
1264 rs11654930,rs117981684,rs4432296,rs8073987 0 164.281 inf 4 -nan 5.61283e-07 4.84676e-07,6.43794e-07 -9.51676e-05,-0.0119224,-0.0118877,0.0118385 6.3522e-05,0.000448211,0.000418184,0.000423617
1265 rs117981684,rs4432296,rs4796754,rs8073987 0 164.263 inf 4 -nan 5.61225e-07 4.88998e-07,6.42697e-07 -0.0119197,-0.0118867,-9.3362e-05,0.0118364 0.000448211,0.000418184,6.3522e-05,0.000423617
1266 rs117981684,rs4432296,rs8073987,rs9747327 0 164.261 inf 4 -nan 5.6122e-07 4.88252e-07,6.32248e-07 -0.0119194,-0.0118866,0.0118363,-9.32051e-05 0.000448211,0.000418184,0.000423617,6.3522e-05
1267 rs117981684,rs4432296,rs77681389,rs8073987 0 164.252 inf 4 -nan 5.6143e-07 4.89975e-07,6.46686e-07 -0.0118068,-0.0118672,0.000101286,0.0118013 0.000437799,0.000417151,6.45881e-05,0.000419925
1268 rs117981684,rs145514085,rs4432296,rs8073987 0 164.248 inf 4 -nan 5.61591e-07 4.8477e-07,6.44656e-07 -0.0118157,0.000192318,-0.0118779,0.0117776 0.000438029,0.000117197,0.00041748,0.000418503
1269 rs117981684,rs4432296,rs62076889,rs8073987 0 164.243 inf 4 -nan 5.61498e-07 4.83218e-07,6.33177e-07 -0.0117755,-0.011856,7.62009e-05,0.0117315 0.000437344,0.000416825,4.76586e-05,0.000417563
1270 rs117981684,rs4432296,rs4796739,rs8073987 0 164.235 inf 4 -nan 5.61473e-07 4.88308e-07,6.45378e-07 -0.0117755,-0.0118559,7.55709e-05,0.0117315 0.000437344,0.000416827,4.75977e-05,0.000417563
1271 rs117981684,rs12948219,rs4432296,rs8073987 0 164.234 inf 4 -nan 5.61542e-07 4.86569e-07,6.51592e-07 -0.0117755,0.000177656,-0.0118402,0.0117315 0.000437344,0.000109723,0.000416598,0.000417563
1272 rs117981684,rs150703413,rs4432296,rs8073987 0 164.225 inf 4 -nan 5.61452e-07 4.8264e-07,6.44092e-07 -0.0118077,0.000170702,-0.0118619,0.0117826 0.000437819,0.000108185,0.000416982,0.000418813
1273 rs117981684,rs4432296,rs4796764,rs8073987 0 164.219 inf 4 -nan 5.61189e-07 4.86662e-07,6.45594e-07 -0.0118954,-0.0118757,-8.6526e-05,0.0118162 0.000445075,0.00041762,5.95915e-05,0.000421612
1274 rs1127182,rs117981684,rs4432296,rs8073987 0 164.21 inf 4 -nan 5.61172e-07 4.86729e-07,6.3784e-07 -0.000128645,-0.0116564,-0.0118421,0.0117156 8.91477e-05,0.00044506,0.000416624,0.000417709
1275 rs111637825,rs117981684,rs4432296,rs8073987 0 164.203 inf 4 -nan 5.61151e-07 4.88409e-07,6.38357e-07 -0.00012772,-0.0116573,-0.0118421,0.0117157 8.91477e-05,0.00044506,0.000416624,0.000417709
1276 rs117981684,rs4432296,rs4796751,rs8073987 0 164.185 inf 4 -nan 5.60868e-07 4.86266e-07,6.49826e-07 -0.0116946,-0.0118437,9.20593e-05,0.0116895 0.00044187,0.000416661,7.18439e-05,0.000418853
1277 rs117981684,rs4260106,rs4432296,rs8073987 0 164.185 inf 4 -nan 5.61319e-07 4.84075e-07,6.36602e-07 -0.0117755,7.31008e-05,-0.0118541,0.0117315 0.000437344,4.82378e-05,0.000416811,0.000417563
1278 rs117981684,rs4432296,rs73309800,rs8073987 0 164.184 inf 4 -nan 5.61341e-07 4.90736e-07,6.37676e-07 -0.0118043,-0.0118485,0.00017265,0.0117648 0.000437752,0.000416701,0.000113122,0.00041813
1279 rs117981684,rs4432296,rs4796633,rs8073987 0 164.177 inf 4 -nan 5.61052e-07 4.82408e-07,6.35285e-07 -0.011889,-0.0118725,-8.27527e-05,0.0118113 0.000444993,0.000417564,5.98871e-05,0.000421536
1280 rs117981684,rs4432296,rs55743352,rs8073987 0 164.176 inf 4 -nan 5.61362e-07 4.86646e-07,6.43246e-07 -0.0118105,-0.0118567,-5.81912e-05,0.0117586 0.000437936,0.000416865,3.78801e-05,0.000417935
1281 rs117981684,rs4432296,rs7224322,rs8073987 0 164.167 inf 4 -nan 5.61323e-07 4.85746e-07,6.4493e-07 -0.0118066,-0.0118452,-6.01744e-05,0.0117364 0.000437824,0.000416653,3.96584e-05,0.000417575
1282 rs117981684,rs2070106,rs4432296,rs8073987 0 164.165 inf 4 -nan 5.61235e-07 4.90134e-07,6.4315e-07 -0.0117772,6.51107e-05,-0.0118597,0.0117349 0.000437345,4.4144e-05,0.000416973,0.000417569
1283 rs117981684,rs4432296,rs75771390,rs8073987 0 164.161 inf 4 -nan 5.61153e-07 4.82475e-07,6.45018e-07 -0.0118098,-0.0118701,9.22984e-05,0.0118001 0.000437998,0.000417386,6.43803e-05,0.000420291
1284 rs117981684,rs34016093,rs4432296,rs4796768,rs8073987 0 166.739 inf 5 0 5.80388e-07 5.07456e-07,6.55848e-07 -0.0123422,0.000387293,-0.0122288,0.000171373,0.012075 0.000454577,9.40435e-05,0.000423515,4.66104e-05,0.000423353
1285 rs117981684,rs4432296,rs58394379,rs8073987 0 164.153 inf 4 -nan 5.61243e-07 4.87391e-07,6.43355e-07 -0.0118011,-0.0118461,0.000164858,0.0117621 0.000437686,0.00041667,0.00011149,0.000418075
1286 rs112120502,rs117981684,rs4432296,rs8073987 0 164.151 inf 4 -nan 5.61271e-07 4.84936e-07,6.42386e-07 -5.91803e-05,-0.0118061,-0.011845,0.0117363 3.96584e-05,0.000437824,0.000416653,0.000417575
1287 rs117981684,rs3785900,rs4432296,rs8073987 0 164.138 inf 4 -nan 5.61214e-07 4.86742e-07,6.33915e-07 -0.0117668,-0.000133173,-0.0118374,0.0117228 0.000437383,9.09338e-05,0.000416585,0.000417606
1288 rs11079023,rs117981684,rs4432296,rs8073987 0 164.133 inf 4 -nan 5.6115e-07 4.88747e-07,6.43207e-07 6.83423e-05,-0.0117755,-0.0118535,0.0117315 4.77202e-05,0.000437344,0.000416824,0.000417563
1289 rs117981684,rs2074159,rs4432296,rs4796770,rs8073987 0 166.697 inf 5 0 5.80028e-07 5.03616e-07,6.60411e-07 -0.0123812,0.000219392,-0.0122342,0.000191452,0.0121146 0.000455394,6.78338e-05,0.00042385,0.000109207,0.000424308
1290 rs117981684,rs12952040,rs4432296,rs8073987 0 164.088 inf 4 -nan 5.6078e-07 4.87632e-07,6.3764e-07 -0.0118045,8.98334e-05,-0.0118591,0.0117968 0.000437981,7.3026e-05,0.000417121,0.000420921
1291 rs117981684,rs4432296,rs8073987,rs939881 0 164.087 inf 4 -nan 5.61065e-07 4.8289e-07,6.45657e-07 -0.0117664,-0.0118261,0.0117146,-9.55439e-05 0.000437393,0.000416601,0.000417741,6.8821e-05
1292 rs117981684,rs12952729,rs4432296,rs8073987 0 164.076 inf 4 -nan 5.6074e-07 4.88891e-07,6.40066e-07 -0.011804,8.81123e-05,-0.0118586,0.0117956 0.000437981,7.3026e-05,0.000417121,0.000420921
1293 rs1123363,rs117981684,rs4432296,rs8073987 0 164.073 inf 4 -nan 5.60987e-07 4.84051e-07,6.34497e-07 0.000150201,-0.0117988,-0.0118449,0.0117594 0.00011149,0.000437686,0.00041667,0.000418075
1294 rs117981684,rs4432296,rs71373467,rs8073987 0 164.07 inf 4 -nan 5.6072e-07 4.85257e-07,6.32751e-07 -0.0118037,-0.0118583,8.72125e-05,0.0117949 0.000437981,0.000417121,7.3026e-05,0.000420921
1295 rs117981684,rs2304497,rs4432296,rs8073987 0 164.062 inf 4 -nan 5.60697e-07 4.7985e-07,6.39846e-07 -0.0118034,8.61781e-05,-0.011858,0.0117942 0.000437981,7.3026e-05,0.000417121,0.000420921
1296 rs117981684,rs4432296,rs57825218,rs8073987 0 164.062 inf 4 -nan 5.60684e-07 4.89427e-07,6.43142e-07 -0.0117965,-0.0118562,7.37652e-05,0.0117928 0.000437713,0.000417053,6.29231e-05,0.00042082
1297 rs117981684,rs12950675,rs34016093,rs4432296,rs8073987 0 166.64 inf 5 0 5.79761e-07 5.02343e-07,6.62199e-07 -0.0121604,-0.000257286,0.000375417,-0.0122593,0.0120446 0.00045472,7.24649e-05,9.39355e-05,0.000424444,0.000423005
1298 rs117981684,rs2023798,rs4432296,rs8073987 0 164.059 inf 4 -nan 5.60975e-07 4.88014e-07,6.46885e-07 -0.0117729,5.08389e-05,-0.0118602,0.0117545 0.000437348,3.7924e-05,0.000417073,0.000417913
1299 rs117981684,rs4432296,rs7713,rs8073987 0 164.058 inf 4 -nan 5.60684e-07 4.84803e-07,6.43405e-07 -0.0118032,-0.0118579,8.56049e-05,0.0117938 0.000437981,0.000417121,7.3026e-05,0.000420921
1300 rs117981684,rs4432296,rs71373464,rs8073987 0 164.049 inf 4 -nan 5.60654e-07 4.81936e-07,6.40843e-07 -0.0118027,-0.0118575,8.42366e-05,0.0117928 0.000437981,0.000417121,7.3026e-05,0.000420921
1301 rs117981684,rs4432296,rs58590958,rs8073987 0 164.038 inf 4 -nan 5.60877e-07 4.89772e-07,6.36083e-07 -0.0117958,-0.0118427,0.000141428,0.0117568 0.000437629,0.000416644,0.000109943,0.000418025
1302 rs117981684,rs4432296,rs78333491,rs8073987 0 164.035 inf 4 -nan 5.60744e-07 4.91527e-07,6.39873e-07 -0.0117996,-0.0118593,7.80802e-05,0.0117853 0.000437799,0.000417151,6.45881e-05,0.000419925
1303 rs117981684,rs4432296,rs60075634,rs8073987 0 164.034 inf 4 -nan 5.60898e-07 4.84199e-07,6.43107e-07 -0.0117774,-0.0118376,-8.08645e-05,0.0117272 0.000437346,0.00041659,6.22983e-05,0.000417576
1304 rs117981684,rs2304496,rs4432296,rs8073987 0 164.033 inf 4 -nan 5.60603e-07 4.84878e-07,6.46037e-07 -0.011802,8.18416e-05,-0.0118568,0.011791 0.000437981,7.3026e-05,0.000417121,0.000420921
1305 rs117981684,rs12939810,rs4432296,rs8073987 0 164.032 inf 4 -nan 5.60602e-07 4.85943e-07,6.46454e-07 -0.0118019,8.18011e-05,-0.0118567,0.011791 0.000437981,7.3026e-05,0.000417121,0.000420921
1306 rs117981684,rs35341709,rs4432296,rs8073987 0 164.03 inf 4 -nan 5.60596e-07 4.85982e-07,6.41318e-07 -0.0118018,8.15142e-05,-0.0118567,0.0117908 0.000437981,7.3026e-05,0.000417121,0.000420921
1307 rs112808325,rs117981684,rs4432296,rs8073987 0 164.029 inf 4 -nan 5.60846e-07 4.89213e-07,6.34251e-07 0.000139501,-0.0117955,-0.0118425,0.0117565 0.000109943,0.000437629,0.000416644,0.000418025
1308 rs117981684,rs34771282,rs4432296,rs8073987 0 164.02 inf 4 -nan 5.60563e-07 4.83982e-07,6.34739e-07 -0.0118013,7.99629e-05,-0.0118562,0.0117897 0.000437981,7.3026e-05,0.000417121,0.000420921
1309 rs117981684,rs4432296,rs7209012,rs8073987 0 164.02 inf 4 -nan 5.60696e-07 4.84751e-07,6.40403e-07 -0.011799,-0.0118587,7.61892e-05,0.011784 0.000437799,0.000417151,6.45881e-05,0.000419925
1310 rs117981684,rs4432296,rs73313604,rs8073987 0 164.016 inf 4 -nan 5.60839e-07 4.83199e-07,6.39808e-07 -0.0117781,-0.0118382,-7.82721e-05,0.0117274 0.000437348,0.000416595,6.18948e-05,0.000417576
1311 rs117981684,rs4239268,rs4432296,rs8073987 0 164.016 inf 4 -nan 5.60555e-07 4.83328e-07,6.41351e-07 -0.0116829,9.85092e-05,-0.0118386,0.0117187 0.000445516,9.0432e-05,0.000416607,0.000417729
1312 rs117981684,rs12952915,rs4432296,rs4796770,rs8073987 0 166.595 inf 5 0 5.79421e-07 5.05178e-07,6.60066e-07 -0.0122104,-0.000227789,-0.0122721,0.000391692,0.0120257 0.000455814,7.36031e-05,0.000424975,9.10523e-05,0.000423566
1313 rs113287335,rs117981684,rs4432296,rs8073987 0 164.016 inf 4 -nan 5.60684e-07 4.82917e-07,6.39294e-07 7.57057e-05,-0.0117989,-0.0118585,0.0117837 6.45881e-05,0.000437799,0.000417151,0.000419925
1314 rs117981684,rs34421461,rs4432296,rs4796770,rs8073987 0 166.594 inf 5 0 5.79476e-07 5.04798e-07,6.58273e-07 -0.0124618,0.000229178,-0.0122707,0.000388404,0.0123001 0.000457573,7.37386e-05,0.000424915,9.1039e-05,0.000432184
1315 rs117981684,rs4432296,rs8073987,rs8079958 0 164.012 inf 4 -nan 5.60672e-07 4.89896e-07,6.3324e-07 -0.0117987,-0.0118584,0.0117834,7.52259e-05 0.000437799,0.000417151,0.000419925,6.45881e-05
1316 rs117981684,rs4432296,rs75881902,rs8073987 0 164.011 inf 4 -nan 5.60669e-07 4.87518e-07,6.34222e-07 -0.0117987,-0.0118583,7.51061e-05,0.0117833 0.000437799,0.000417151,6.45881e-05,0.000419925
1317 rs113224296,rs117981684,rs4432296,rs8073987 0 164.009 inf 4 -nan 5.60528e-07 4.79796e-07,6.36081e-07 7.82547e-05,-0.0118008,-0.0118557,0.0117884 7.3026e-05,0.000437981,0.000417121,0.000420921
1318 rs117981684,rs4432296,rs4796770,rs8073987,rs8078650 0 166.585 inf 5 0 5.79397e-07 4.99186e-07,6.59211e-07 -0.0122151,-0.0122693,0.000397553,0.012024,-0.000224307 0.000455718,0.000424894,9.11068e-05,0.000423569,7.261e-05
1319 rs117981684,rs28573325,rs4432296,rs8073987 0 163.994 inf 4 -nan 5.60764e-07 4.91162e-07,6.39171e-07 -0.0117997,0.000124288,-0.0118499,0.0117586 0.000437795,0.00010182,0.000416809,0.000418152
1320 rs11658461,rs117981684,rs4432296,rs8073987 0 163.991 inf 4 -nan 5.60688e-07 4.90005e-07,6.39667e-07 5.45938e-05,-0.0117755,-0.0118511,0.0117315 4.64629e-05,0.000437344,0.000416864,0.000417563
1321 rs117981684,rs34016093,rs4432296,rs8073987,rs9912576 0 166.568 inf 5 0 5.7988e-07 5.02134e-07,6.56713e-07 -0.0123649,0.000348024,-0.0122288,0.0120931,-0.000216433 0.000455001,9.41171e-05,0.000423599,0.000423699,6.05431e-05
1322 rs117981684,rs12952456,rs34016093,rs4432296,rs8073987 0 166.562 inf 5 0 5.79349e-07 4.97957e-07,6.61143e-07 -0.0121723,-0.000247985,0.00038481,-0.0122558,0.0120007 0.000454566,7.15639e-05,9.40229e-05,0.000424454,0.000422746
1323 rs117981684,rs118108964,rs4432296,rs8073987 0 163.981 inf 4 -nan 5.60677e-07 4.882e-07,6.38296e-07 -0.0117755,-0.000126212,-0.0118328,0.0117154 0.000437344,0.000108067,0.000416573,0.000417793
1324 rs117981684,rs4432296,rs4796770,rs71373477,rs8073987 0 166.536 inf 5 0 5.79421e-07 5.04345e-07,6.60097e-07 -0.0121963,-0.0122603,0.000383478,-0.000225335,0.0120554 0.000456143,0.000424613,9.10424e-05,7.28079e-05,0.000423621
1325 rs117981684,rs35694322,rs4432296,rs8073987 0 163.952 inf 4 -nan 5.60641e-07 4.85333e-07,6.37091e-07 -0.011763,4.3176e-05,-0.0118445,0.0117426 0.000437479,3.77072e-05,0.0004167,0.000417674
1326 rs117981684,rs4432296,rs60110245,rs8073987 0 163.951 inf 4 -nan 5.60439e-07 4.86913e-07,6.40543e-07 -0.0117784,-0.011836,7.51873e-05,0.0117605 0.000437353,0.000416586,7.45013e-05,0.000418545
1327 rs117981684,rs11868073,rs4432296,rs8073987 0 163.95 inf 4 -nan 5.6065e-07 4.88085e-07,6.43262e-07 -0.0117897,9.24528e-05,-0.0118524,0.011751 0.000437517,8.03456e-05,0.000416922,0.000417903
1328 rs117981684,rs12939107,rs4432296,rs4796770,rs8073987 0 166.529 inf 5 0 5.7927e-07 5.03655e-07,6.63785e-07 -0.0124594,0.000225588,-0.0122687,0.000388375,0.0122959 0.000457573,7.37386e-05,0.000424915,9.1039e-05,0.000432184
1329 rs117981684,rs4432296,rs4796770,rs71373478,rs8073987 0 166.526 inf 5 0 5.79388e-07 5.01348e-07,6.61046e-07 -0.0121966,-0.01226,0.000383485,-0.00022477,0.0120554 0.000456143,0.000424613,9.10424e-05,7.28079e-05,0.000423621
1330 rs117362833,rs117981684,rs4432296,rs4796770,rs8073987 0 166.514 inf 5 0 5.79731e-07 5.07142e-07,6.63219e-07 0.000283224,-0.0123848,-0.0122442,0.000374932,0.0121261 8.9433e-05,0.000455481,0.00042412,9.11108e-05,0.000424576
1331 rs117981684,rs147290013,rs4432296,rs8073987 0 163.929 inf 4 -nan 5.60577e-07 4.87064e-07,6.3607e-07 -0.0117755,0.000121133,-0.0118378,0.0117315 0.000437344,0.000109723,0.000416598,0.000417563
1332 rs117981684,rs4432296,rs4796770,rs73307798,rs8073987 0 166.507 inf 5 0 5.79193e-07 5.07122e-07,6.56282e-07 -0.0124583,-0.012268,0.00038944,0.000223381,0.0122959 0.000457566,0.000424916,9.1042e-05,7.34566e-05,0.000432289
1333 rs117981684,rs4432296,rs74875524,rs8073987 0 163.917 inf 4 -nan 5.60535e-07 4.89657e-07,6.45764e-07 -0.0117993,-0.0118598,-0.000140834,0.0117531 0.000437904,0.000417327,0.000130883,0.000418043
1334 rs117981684,rs4432296,rs4796770,rs56054051,rs8073987 0 166.491 inf 5 0 5.79093e-07 5.06221e-07,6.59232e-07 -0.0122128,-0.0122688,0.000391562,-0.000222045,0.0120259 0.000455814,0.000424975,9.10523e-05,7.36031e-05,0.000423566
1335 rs117981684,rs34016093,rs4432296,rs8073987,rs8080978 0 166.487 inf 5 0 5.7909e-07 4.96388e-07,6.61706e-07 -0.0121652,0.00038011,-0.0122545,0.0119978,-0.000249962 0.000454701,9.39713e-05,0.000424491,0.000422741,7.32926e-05
1336 rs117981684,rs36036083,rs4432296,rs4796770,rs8073987 0 166.486 inf 5 0 5.79076e-07 5.04093e-07,6.60394e-07 -0.0122129,-0.000221741,-0.0122687,0.000391556,0.0120259 0.000455814,7.36031e-05,0.000424975,9.10523e-05,0.000423566
1337 rs117981684,rs4432296,rs8073987,rs8076301 0 163.902 inf 4 -nan 5.60363e-07 4.86581e-07,6.40414e-07 -0.0117755,-0.0118328,0.0117504,-8.17961e-05 0.000437344,0.000416573,0.00041803,8.58539e-05
1338 rs117981684,rs36134190,rs4432296,rs8073987 0 163.897 inf 4 -nan 5.60464e-07 4.83517e-07,6.37515e-07 -0.0118117,-3.90775e-05,-0.0118512,0.0117542 0.000438767,3.80522e-05,0.000416957,0.000418145
1339 rs117251974,rs117981684,rs4432296,rs8073987 0 163.896 inf 4 -nan 5.60467e-07 4.88649e-07,6.37766e-07 -0.000134699,-0.0117983,-0.0118586,0.0117522 0.000130883,0.000437904,0.000417327,0.000418043
1340 rs117981684,rs4432296,rs79845193,rs8073987 0 163.896 inf 4 -nan 5.60463e-07 4.92184e-07,6.41517e-07 -0.0117469,-0.0118126,-0.000121361,0.0117055 0.000438232,0.000417036,0.000118258,0.000418332
1341 rs117981684,rs2079009,rs4432296,rs8073987 0 163.891 inf 4 -nan 5.60451e-07 4.90596e-07,6.36471e-07 -0.0117544,3.85723e-05,-0.0118308,0.0117315 0.000437832,3.79184e-05,0.000416578,0.000417563
1342 rs117981684,rs2074159,rs34016093,rs4432296,rs8073987 0 166.455 inf 5 0 5.7926e-07 5.02602e-07,6.55261e-07 -0.012344,0.000233139,0.000157195,-0.0122101,0.0120902 0.000454693,6.7643e-05,0.00011235,0.00042327,0.000423714
1343 rs117981684,rs35729326,rs4432296,rs4796770,rs8073987 0 166.451 inf 5 0 5.79022e-07 4.98562e-07,6.64212e-07 -0.0124564,0.000221207,-0.0122663,0.000388339,0.0122908 0.000457573,7.37386e-05,0.000424915,9.1039e-05,0.000432184
1344 rs117981684,rs12950195,rs4432296,rs4796770,rs8073987 0 166.447 inf 5 0 5.79012e-07 5.0098e-07,6.5477e-07 -0.0124563,0.000221017,-0.0122662,0.000388338,0.0122906 0.000457573,7.37386e-05,0.000424915,9.1039e-05,0.000432184
1345 rs117981684,rs12953110,rs34016093,rs4432296,rs8073987 0 166.446 inf 5 0 5.79272e-07 5.0121e-07,6.62709e-07 -0.0124017,-0.000255405,0.000572849,-0.0122297,0.0121207 0.000455954,7.40494e-05,0.000110862,0.000423736,0.000424403
1346 rs11653694,rs117981684,rs34016093,rs4432296,rs8073987 0 166.444 inf 5 0 5.7945e-07 5.04504e-07,6.64643e-07 0.000163512,-0.0123222,0.000380111,-0.0122103,0.0120576 4.69005e-05,0.000454366,9.39691e-05,0.000423248,0.000423167
1347 rs11296,rs117981684,rs4432296,rs8073987 0 163.865 inf 4 -nan 5.60365e-07 4.84653e-07,6.34237e-07 -7.81248e-05,-0.0117755,-0.0118267,0.0117315 8.18662e-05,0.000437344,0.000416622,0.000417563
1348 rs117981684,rs35766790,rs4432296,rs4796770,rs8073987 0 166.439 inf 5 0 5.78985e-07 5.06201e-07,6.61012e-07 -0.0124559,0.000220534,-0.0122659,0.000388334,0.01229 0.000457573,7.37386e-05,0.000424915,9.1039e-05,0.000432184
1349 rs117981684,rs34427808,rs4432296,rs4796770,rs8073987 0 166.438 inf 5 0 5.78983e-07 5.00478e-07,6.61623e-07 -0.0124559,0.000220512,-0.0122659,0.000388334,0.01229 0.000457573,7.37386e-05,0.000424915,9.1039e-05,0.000432184
1350 rs117981684,rs4432296,rs8073987,rs8077552 0 163.853 inf 4 -nan 5.60268e-07 4.86584e-07,6.30952e-07 -0.0117979,-0.0118575,0.0117684,6.08505e-05 0.000438092,0.000417521,0.000419667,6.93323e-05
1351 rs11079031,rs117981684,rs34016093,rs4432296,rs8073987 0 166.427 inf 5 0 5.79396e-07 5.04235e-07,6.54778e-07 0.00016279,-0.0123211,0.000380344,-0.0122091,0.0120563 4.68457e-05,0.000454355,9.39716e-05,0.000423229,0.000423153
1352 rs113331634,rs117981684,rs4432296,rs8073987 0 163.837 inf 4 -nan 5.60218e-07 4.90822e-07,6.3749e-07 5.79021e-05,-0.0117969,-0.0118563,0.0117666 6.93323e-05,0.000438092,0.000417521,0.000419667
1353 rs117981684,rs4432296,rs4796622,rs8073987 0 163.82 inf 4 -nan 5.59975e-07 4.84314e-07,6.39204e-07 -0.0117755,-0.0118328,-4.34562e-05,0.0117484 0.000437344,0.000416573,7.41417e-05,0.000418556
1354 rs117981684,rs12953110,rs4432296,rs8073987 0 163.819 inf 4 -nan 5.60213e-07 4.80186e-07,6.44548e-07 -0.0117518,-5.21183e-05,-0.0118294,0.0117289 0.000438268,6.2734e-05,0.000416594,0.000417575
1355 rs117981684,rs4432296,rs73311606,rs8073987 0 163.815 inf 4 -nan 5.60205e-07 4.85209e-07,6.42495e-07 -0.0117832,-0.0118314,-3.37618e-05,0.0117256 0.000437443,0.000416577,4.10136e-05,0.000417624
1356 rs11654626,rs117981684,rs4432296,rs8073987 0 163.805 inf 4 -nan 5.60116e-07 4.92625e-07,6.40154e-07 3.49922e-05,-0.011779,-0.011847,0.0117354 4.72668e-05,0.000437369,0.000417013,0.000417595
1357 rs117981684,rs4432296,rs8073987,rs9674546 0 163.8 inf 4 -nan 5.60155e-07 4.82808e-07,6.32379e-07 -0.0117809,-0.0118295,0.0117237,-3.17542e-05 0.000437399,0.000416595,0.000417686,4.08145e-05
1358 rs117981684,rs4432296,rs8073987,rs9908748 0 163.798 inf 4 -nan 5.59913e-07 4.87193e-07,6.40948e-07 -0.0117755,-0.0118328,0.0117173,3.7468e-05 0.000437344,0.000416573,0.000418525,7.44142e-05
1359 rs11653117,rs117981684,rs4432296,rs8073987 0 163.793 inf 4 -nan 5.60138e-07 4.78937e-07,6.40035e-07 -6.39703e-05,-0.0117755,-0.0118281,0.0117315 8.39618e-05,0.000437344,0.000416619,0.000417563
1360 rs117981684,rs28459794,rs34016093,rs4432296,rs8073987 0 166.371 inf 5 0 5.79254e-07 5.01823e-07,6.66183e-07 -0.0123567,-0.000207657,0.000348576,-0.0122197,0.0120853 0.00045492,6.02718e-05,9.41215e-05,0.000423491,0.00042362
1361 rs117981684,rs4432296,rs7209507,rs8073987 0 163.791 inf 4 -nan 5.59885e-07 4.81469e-07,6.38624e-07 -0.0117755,-0.0118328,-3.42785e-05,0.0117447 0.000437344,0.000416573,7.42754e-05,0.00041854
1362 rs117981684,rs34016093,rs4432296,rs62074954,rs8073987 0 166.369 inf 5 0 5.79079e-07 5.01353e-07,6.55533e-07 -0.012361,0.000361123,-0.0122739,-0.00015004,0.0122421 0.000455026,9.39553e-05,0.000425141,4.4023e-05,0.000429107
1363 rs117981684,rs4432296,rs75682304,rs8073987 0 163.79 inf 4 -nan 5.60133e-07 4.88648e-07,6.39181e-07 -0.0117964,-0.0118551,8.45971e-05,0.0117505 0.000438215,0.000417616,0.00011174,0.00041831
1364 rs117981684,rs4432296,rs8073987,rs9674547 0 163.786 inf 4 -nan 5.60113e-07 4.85347e-07,6.39373e-07 -0.0117799,-0.011829,0.0117232,-3.00913e-05 0.000437384,0.000416606,0.000417715,4.07982e-05
1365 rs117981684,rs4432296,rs73311676,rs8073987 0 163.786 inf 4 -nan 5.60129e-07 4.8266e-07,6.36093e-07 -0.0117831,-0.0118439,6.00585e-05,0.0117427 0.000437459,0.000416834,7.96757e-05,0.000417825
1366 rs117981684,rs35118457,rs4432296,rs8073987 0 163.783 inf 4 -nan 5.6012e-07 4.85184e-07,6.40422e-07 -0.0117817,6.03061e-05,-0.0118425,0.011741 0.000437423,8.09908e-05,0.000416778,0.000417755
1367 rs117981684,rs4432296,rs61316234,rs8073987 0 163.781 inf 4 -nan 5.60114e-07 4.8053e-07,6.34361e-07 -0.0117805,-0.011841,6.14018e-05,0.01174 0.000437396,0.000416723,8.31067e-05,0.000417721
1368 rs117981684,rs4432296,rs8073987,rs9675195 0 163.778 inf 4 -nan 5.6009e-07 4.85436e-07,6.38777e-07 -0.0117805,-0.0118298,0.0117249,-2.92187e-05 0.0004374,0.000416595,0.000417667,4.08614e-05
1369 rs117981684,rs35990081,rs4432296,rs4796770,rs8073987 0 166.356 inf 5 0 5.78733e-07 5.07319e-07,6.53739e-07 -0.0124537,0.000214095,-0.0122646,0.000388697,0.0122844 0.000457605,7.30966e-05,0.000424958,9.104e-05,0.000432165
1370 rs117981684,rs4432296,rs79995639,rs8073987 0 163.776 inf 4 -nan 5.60022e-07 4.87408e-07,6.38651e-07 -0.0117887,-0.0118474,4.65678e-05,0.0117552 0.000437829,0.000417193,7.24961e-05,0.000419189
1371 rs117981684,rs4432296,rs4796770,rs56799409,rs8073987 0 166.351 inf 5 0 5.79202e-07 5.08528e-07,6.62304e-07 -0.0124487,-0.0122865,0.000404512,-0.000228904,0.012158 0.000457225,0.000425549,9.12284e-05,7.52239e-05,0.000425545
1372 rs117981684,rs4432296,rs55839952,rs8073987 0 163.77 inf 4 -nan 5.6007e-07 4.83582e-07,6.48122e-07 -0.0117773,-0.0118264,-2.8115e-05,0.0117231 0.000437352,0.000416675,4.05293e-05,0.000417741
1373 rs117981684,rs4432296,rs55637667,rs8073987 0 163.764 inf 4 -nan 5.60053e-07 4.88353e-07,6.2968e-07 -0.0117872,-0.0118521,2.9042e-05,0.0117507 0.00043769,0.000417554,4.29373e-05,0.000418519
1374 rs117981684,rs4432296,rs4796728,rs8073987 0 163.76 inf 4 -nan 5.59789e-07 4.79888e-07,6.36037e-07 -0.0117755,-0.0118328,-2.00524e-05,0.0117393 0.000437344,0.000416573,7.42754e-05,0.00041854
1375 rs117981684,rs4432296,rs74553025,rs8073987 0 163.76 inf 4 -nan 5.59948e-07 4.82848e-07,6.38648e-07 -0.011777,-0.0118342,5.21759e-05,0.0117422 0.000437353,0.000416581,9.46174e-05,0.00041801
1376 rs117981684,rs144239109,rs4432296,rs8073987 0 163.757 inf 4 -nan 5.59939e-07 4.8237e-07,6.44524e-07 -0.011777,5.11146e-05,-0.0118342,0.011742 0.000437353,9.46174e-05,0.000416581,0.00041801
1377 rs117981684,rs4432296,rs8073987,rs893009 0 163.757 inf 4 -nan 5.59781e-07 4.84748e-07,6.37841e-07 -0.0117755,-0.0118328,0.0117386,-1.85068e-05 0.000437344,0.000416573,0.000418525,7.44142e-05
1378 rs117981684,rs4432296,rs4796727,rs8073987 0 163.756 inf 4 -nan 5.59781e-07 4.87992e-07,6.42673e-07 -0.0117755,-0.0118328,-1.8573e-05,0.0117386 0.000437344,0.000416573,7.45584e-05,0.00041851
1379 rs117981684,rs4432296,rs79175247,rs8073987 0 163.755 inf 4 -nan 5.59932e-07 4.81906e-07,6.40631e-07 -0.011777,-0.0118341,5.01324e-05,0.0117418 0.000437353,0.000416581,9.46174e-05,0.00041801
1380 rs117981684,rs4432296,rs4796770,rs67473931,rs8073987 0 166.333 inf 5 0 5.78651e-07 5.01613e-07,6.61147e-07 -0.0124518,-0.0122625,0.000388285,0.000214479,0.012283 0.000457573,0.000424915,9.1039e-05,7.37386e-05,0.000432184
1381 rs11079032,rs117981684,rs4432296,rs8073987 0 163.754 inf 4 -nan 5.60011e-07 4.79288e-07,6.37972e-07 2.39541e-05,-0.0117707,-0.0118424,0.01174 3.80886e-05,0.000437409,0.000416855,0.00041778
1382 rs112098825,rs117981684,rs4432296,rs8073987 0 163.752 inf 4 -nan 5.60023e-07 4.8436e-07,6.39696e-07 5.16627e-05,-0.0117797,-0.0118401,0.0117387 8.03081e-05,0.000437394,0.000416727,0.000417712
1383 rs117981684,rs4432296,rs4796738,rs8073987 0 163.751 inf 4 -nan 5.59764e-07 4.83077e-07,6.38009e-07 -0.0117755,-0.0118328,-1.44625e-05,0.0117371 0.000437344,0.000416573,7.44142e-05,0.000418525
1384 rs117981684,rs34864368,rs4432296,rs8073987 0 163.751 inf 4 -nan 5.59739e-07 4.80172e-07,6.38812e-07 -0.0117755,-1.29906e-06,-0.0118328,0.011731 0.000437344,7.35491e-05,0.000416573,0.000418637
1385 rs117981684,rs12452032,rs4432296,rs8073987 0 163.751 inf 4 -nan 5.59759e-07 4.89365e-07,6.34645e-07 -0.0117755,-1.28427e-05,-0.0118328,0.0117365 0.000437344,7.42754e-05,0.000416573,0.00041854
1386 rs117981684,rs1968494,rs4432296,rs8073987 0 163.751 inf 4 -nan 5.59762e-07 4.83559e-07,6.3849e-07 -0.0117755,-1.37936e-05,-0.0118328,0.0117368 0.000437344,7.44142e-05,0.000416573,0.000418525
1387 rs117981684,rs4432296,rs7217218,rs8073987 0 163.75 inf 4 -nan 5.59758e-07 4.88166e-07,6.3585e-07 -0.0117755,-0.0118328,-1.23626e-05,0.0117363 0.000437344,0.000416573,7.42754e-05,0.00041854
1388 rs117981684,rs4432296,rs8073987,rs8079008 0 163.75 inf 4 -nan 5.59757e-07 4.85776e-07,6.41227e-07 -0.0117755,-0.0118328,0.0117362,-1.22025e-05 0.000437344,0.000416573,0.00041854,7.42754e-05
1389 rs117981684,rs4432296,rs4550498,rs8073987 0 163.75 inf 4 -nan 5.59761e-07 4.78354e-07,6.37985e-07 -0.0117755,-0.0118328,-1.33083e-05,0.0117366 0.000437344,0.000416573,7.44142e-05,0.000418525
1390 rs11652326,rs117981684,rs4432296,rs8073987 0 163.75 inf 4 -nan 5.5976e-07 4.83027e-07,6.39426e-07 -1.30478e-05,-0.0117755,-0.0118328,0.0117365 7.44142e-05,0.000437344,0.000416573,0.000418525
1391 rs117981684,rs4432296,rs4796618,rs8073987 0 163.75 inf 4 -nan 5.59759e-07 4.85349e-07,6.35388e-07 -0.0117755,-0.0118328,-1.2911e-05,0.0117365 0.000437344,0.000416573,7.44142e-05,0.000418525
1392 rs117981684,rs4432296,rs4796619,rs8073987 0 163.749 inf 4 -nan 5.59758e-07 4.91234e-07,6.39355e-07 -0.0117755,-0.0118328,-1.25612e-05,0.0117363 0.000437344,0.000416573,7.44142e-05,0.000418525
1393 rs117981684,rs4432296,rs7217282,rs8073987 0 163.749 inf 4 -nan 5.59754e-07 4.8383e-07,6.3716e-07 -0.0117755,-0.0118328,-1.11898e-05,0.0117359 0.000437344,0.000416573,7.42754e-05,0.00041854
1394 rs117981684,rs4432296,rs8071567,rs8073987 0 163.748 inf 4 -nan 5.59755e-07 4.83826e-07,6.41402e-07 -0.0117755,-0.0118328,-1.14824e-05,0.0117359 0.000437344,0.000416573,7.44142e-05,0.000418525
1395 rs117981684,rs4432296,rs8073987,rs8077121 0 163.748 inf 4 -nan 5.59747e-07 4.90719e-07,6.38361e-07 -0.0117755,-0.0118328,0.0117348,-8.33662e-06 0.000437344,0.000416573,0.000418556,7.41417e-05
1396 rs117981684,rs4432296,rs8073987,rs9914829 0 163.748 inf 4 -nan 5.59751e-07 4.848e-07,6.37547e-07 -0.0117755,-0.0118328,0.0117353,-9.87257e-06 0.000437344,0.000416573,0.00041854,7.42754e-05
1397 rs117981684,rs4432296,rs8065502,rs8073987 0 163.748 inf 4 -nan 5.59751e-07 4.83835e-07,6.35999e-07 -0.0117755,-0.0118328,-9.81114e-06,0.0117353 0.000437344,0.000416573,7.42754e-05,0.00041854
1398 rs117981684,rs4432296,rs73986522,rs8073987 0 163.748 inf 4 -nan 5.6001e-07 4.82132e-07,6.41577e-07 -0.0117807,-0.011841,5.08513e-05,0.0117395 0.000437423,0.000416778,8.09908e-05,0.000417755
1399 rs117981684,rs4432296,rs4796736,rs8073987 0 163.748 inf 4 -nan 5.59749e-07 4.81326e-07,6.39688e-07 -0.0117755,-0.0118328,-9.37009e-06,0.0117352 0.000437344,0.000416573,7.42754e-05,0.00041854
1400 rs117981684,rs4432296,rs4796735,rs8073987 0 163.747 inf 4 -nan 5.59748e-07 4.84073e-07,6.35522e-07 -0.0117755,-0.0118328,-8.65201e-06,0.0117349 0.000437344,0.000416573,7.42754e-05,0.00041854
1401 rs117981684,rs4432296,rs8071938,rs8073987 0 163.747 inf 4 -nan 5.59744e-07 4.8055e-07,6.39073e-07 -0.0117755,-0.0118328,-6.67654e-06,0.0117341 0.000437344,0.000416573,7.41417e-05,0.000418556
1402 rs117981684,rs2883066,rs4432296,rs8073987 0 163.747 inf 4 -nan 5.59747e-07 4.90062e-07,6.39722e-07 -0.0117755,-8.42535e-06,-0.0118328,0.0117348 0.000437344,7.42754e-05,0.000416573,0.00041854
1403 rs11079024,rs117981684,rs4432296,rs8073987 0 163.747 inf 4 -nan 5.59742e-07 4.8396e-07,6.38004e-07 -5.34807e-06,-0.0117755,-0.0118328,0.0117336 7.41417e-05,0.000437344,0.000416573,0.000418556
1404 rs117981684,rs2074164,rs4432296,rs8073987 0 163.746 inf 4 -nan 5.59988e-07 4.87747e-07,6.41016e-07 -0.0117865,2.88637e-05,-0.0118318,0.0117292 0.000437729,4.78959e-05,0.000416577,0.000417581
1405 rs117981684,rs4432296,rs4796743,rs8073987 0 163.746 inf 4 -nan 5.59744e-07 4.81615e-07,6.40574e-07 -0.0117755,-0.0118328,-6.86359e-06,0.0117342 0.000437344,0.000416573,7.42754e-05,0.00041854
1406 rs117981684,rs17465,rs4432296,rs8073987 0 163.746 inf 4 -nan 5.60002e-07 4.87941e-07,6.43107e-07 -0.0117797,5.14597e-05,-0.0118397,0.0117387 0.000437396,8.31067e-05,0.000416723,0.000417721
1407 rs117981684,rs4432296,rs8073987,rs8078141 0 163.745 inf 4 -nan 5.59742e-07 4.86544e-07,6.40091e-07 -0.0117755,-0.0118328,0.0117295,5.27119e-06 0.000437344,0.000416573,0.00041854,7.42754e-05
1408 rs117981684,rs28631681,rs4432296,rs8073987 0 163.745 inf 4 -nan 5.5974e-07 4.90358e-07,6.37006e-07 -0.0117755,-3.6792e-06,-0.0118328,0.011733 0.000437344,7.42754e-05,0.000416573,0.00041854
1409 rs117981684,rs35455419,rs4432296,rs8073987 0 163.745 inf 4 -nan 5.5974e-07 4.88921e-07,6.42572e-07 -0.0117755,-3.23911e-06,-0.0118328,0.0117328 0.000437344,7.42754e-05,0.000416573,0.00041854
1410 rs117981684,rs4432296,rs4621022,rs8073987 0 163.745 inf 4 -nan 5.5974e-07 4.90207e-07,6.39694e-07 -0.0117755,-0.0118328,-3.05598e-06,0.0117327 0.000437344,0.000416573,7.42754e-05,0.00041854
1411 rs117981684,rs4432296,rs6503678,rs8073987 0 163.745 inf 4 -nan 5.5974e-07 4.83913e-07,6.3322e-07 -0.0117755,-0.0118328,-2.95439e-06,0.0117327 0.000437344,0.000416573,7.42754e-05,0.00041854
1412 rs117981684,rs4378665,rs4432296,rs8073987 0 163.744 inf 4 -nan 5.59739e-07 4.87924e-07,6.4378e-07 -0.0117755,1.91148e-06,-0.0118328,0.0117308 0.000437344,7.42754e-05,0.000416573,0.00041854
1413 rs117981684,rs4432296,rs8073987,rs9303323 0 163.744 inf 4 -nan 5.59739e-07 4.83986e-07,6.44945e-07 -0.0117755,-0.0118328,0.011732,-1.13551e-06 0.000437344,0.000416573,0.00041854,7.42754e-05
1414 rs117981684,rs4432296,rs8073987,rs9916275 0 163.744 inf 4 -nan 5.59739e-07 4.83465e-07,6.36263e-07 -0.0117755,-0.0118328,0.011732,-1.05004e-06 0.000437344,0.000416573,0.00041854,7.42754e-05
1415 rs117981684,rs4432296,rs4796740,rs8073987 0 163.744 inf 4 -nan 5.59739e-07 4.81851e-07,6.34071e-07 -0.0117755,-0.0118328,-9.79525e-07,0.0117319 0.000437344,0.000416573,7.42754e-05,0.00041854
1416 rs117981684,rs12952314,rs4432296,rs8073987 0 163.744 inf 4 -nan 5.59739e-07 4.88903e-07,6.37948e-07 -0.0117755,7.50401e-07,-0.0118328,0.0117313 0.000437344,7.42754e-05,0.000416573,0.00041854
1417 rs117981684,rs4432296,rs7218506,rs8073987 0 163.744 inf 4 -nan 5.59996e-07 4.88171e-07,6.36058e-07 -0.0117796,-0.0118396,5.0809e-05,0.0117386 0.000437396,0.000416723,8.31067e-05,0.000417721
1418 rs117981684,rs4432296,rs760282,rs8073987 0 163.743 inf 4 -nan 5.59989e-07 4.88119e-07,6.38869e-07 -0.0117869,-0.0118366,2.57426e-05,0.0117364 0.000437753,0.00041662,4.26882e-05,0.000417639
1419 rs117981684,rs4432296,rs4796772,rs8073987 0 163.741 inf 4 -nan 5.59973e-07 4.89584e-07,6.41541e-07 -0.0117862,-0.0118318,2.79602e-05,0.0117293 0.000437729,0.000416577,4.78959e-05,0.000417581
1420 rs117981684,rs17551884,rs4432296,rs8073987 0 163.741 inf 4 -nan 5.59988e-07 4.83222e-07,6.36509e-07 -0.0117796,5.00872e-05,-0.0118395,0.0117385 0.000437396,8.31067e-05,0.000416723,0.000417721
1421 rs117981684,rs4796770,rs6503680,rs79089478,rs8073987 0 166.32 inf 5 0 9.90461e-09 2.554e-09,2.15955e-08 0.000615722,-5.33151e-05,0.000561109,0.000115058,-6.77331e-05 0.00027904,8.97832e-05,0.00024112,0.000119316,4.23046e-05
1422 rs117981684,rs4432296,rs73311686,rs8073987 0 163.741 inf 4 -nan 5.59988e-07 4.78979e-07,6.42252e-07 -0.0117795,-0.0118395,5.00291e-05,0.0117385 0.000437396,0.000416723,8.31067e-05,0.000417721
1423 rs117981684,rs4432296,rs4796771,rs8073987 0 163.739 inf 4 -nan 5.59967e-07 4.82309e-07,6.35447e-07 -0.011786,-0.0118318,2.74581e-05,0.0117296 0.000437722,0.000416577,4.76685e-05,0.000417577
1424 rs117981684,rs4432296,rs57741166,rs8073987 0 163.738 inf 4 -nan 5.59977e-07 4.78561e-07,6.38735e-07 -0.0117795,-0.0118394,4.89473e-05,0.0117383 0.000437396,0.000416723,8.31067e-05,0.000417721
1425 rs117981684,rs4432296,rs73986521,rs8073987 0 163.737 inf 4 -nan 5.59973e-07 4.88279e-07,6.31012e-07 -0.0117804,-0.0118404,4.73104e-05,0.0117389 0.000437423,0.000416778,8.09908e-05,0.000417755
1426 rs117981684,rs4432296,rs76296207,rs8073987 0 163.734 inf 4 -nan 5.59964e-07 4.83853e-07,6.33643e-07 -0.0117803,-0.0118403,4.63986e-05,0.0117388 0.000437423,0.000416778,8.09908e-05,0.000417755
1427 rs117981684,rs4432296,rs7217511,rs8073987 0 163.73 inf 4 -nan 5.59859e-07 4.89936e-07,6.40681e-07 -0.0117777,-0.0118348,4.02386e-05,0.0117404 0.000437375,0.000416601,9.62617e-05,0.000418097
1428 rs117981684,rs147766107,rs4432296,rs8073987 0 163.724 inf 4 -nan 5.59839e-07 4.86229e-07,6.40746e-07 -0.0117775,3.68239e-05,-0.0118346,0.0117396 0.000437375,9.62617e-05,0.000416601,0.000418097
1429 rs117981684,rs140714709,rs4432296,rs8073987 0 163.724 inf 4 -nan 5.59933e-07 4.83517e-07,6.33488e-07 -0.0117791,4.42019e-05,-0.0118387,0.0117377 0.000437396,8.31067e-05,0.000416723,0.000417721
1430 rs117981684,rs4432296,rs61198758,rs8073987 0 163.723 inf 4 -nan 5.59929e-07 4.8595e-07,6.3777e-07 -0.011779,-0.0118387,4.37739e-05,0.0117376 0.000437396,0.000416723,8.31067e-05,0.000417721
1431 rs117981684,rs4432296,rs75476920,rs8073987 0 163.721 inf 4 -nan 5.59872e-07 4.88821e-07,6.4506e-07 -0.0117755,-0.0118277,-2.35326e-05,0.0117315 0.000437344,0.000416732,5.33448e-05,0.000417563
1432 rs117981684,rs4432296,rs78623067,rs8073987 0 163.72 inf 4 -nan 5.59839e-07 4.84041e-07,6.4152e-07 -0.011777,-0.0118332,-2.38021e-05,0.0117262 0.000437363,0.000416574,6.23995e-05,0.000417798
1433 rs117981684,rs4432296,rs8073987,rs9889776 0 163.72 inf 4 -nan 5.59888e-07 4.83669e-07,6.35668e-07 -0.011769,-0.0118282,0.0117226,-4.28371e-05 0.000437567,0.000416691,0.000418005,9.19347e-05
1434 rs117981684,rs11870005,rs4432296,rs8073987 0 163.719 inf 4 -nan 5.59918e-07 4.83099e-07,6.43796e-07 -0.011778,4.31749e-05,-0.0118376,0.0117363 0.000437372,8.46182e-05,0.00041668,0.000417668
1435 rs117981684,rs146931796,rs4432296,rs8073987 0 163.717 inf 4 -nan 5.5987e-07 4.88133e-07,6.40416e-07 -0.0117751,-2.24641e-05,-0.0118273,0.0117306 0.000437345,5.13387e-05,0.000416761,0.000417568
1436 rs117981684,rs12937036,rs4432296,rs4796770,rs8073987 0 166.295 inf 5 0 5.7853e-07 5.00185e-07,6.60853e-07 -0.0124503,0.000212233,-0.0122612,0.000388266,0.0122804 0.000457573,7.37386e-05,0.000424915,9.1039e-05,0.000432184
1437 rs117981684,rs2353029,rs4432296,rs8073987 0 163.716 inf 4 -nan 5.59772e-07 4.83736e-07,6.49084e-07 -0.0117755,-1.90826e-05,-0.0118328,0.0117359 0.000437344,8.58539e-05,0.000416573,0.00041803
1438 rs117981684,rs4432296,rs74647883,rs8073987 0 163.715 inf 4 -nan 5.59808e-07 4.82205e-07,6.37476e-07 -0.0117768,-0.011834,3.0399e-05,0.011738 0.000437362,0.000416589,9.54239e-05,0.000418052
1439 rs117981684,rs4432296,rs76974862,rs8073987 0 163.715 inf 4 -nan 5.59853e-07 4.83153e-07,6.3689e-07 -0.0117755,-0.0118328,-4.94595e-05,0.0117267 0.000437344,0.000416573,0.000121494,0.000417733
1440 rs117981684,rs12936531,rs4432296,rs4796770,rs8073987 0 166.292 inf 5 0 5.78655e-07 5.06913e-07,6.62791e-07 -0.0122043,-0.000209994,-0.0122526,0.000383305,0.0120548 0.000456106,7.2177e-05,0.000424596,9.10438e-05,0.000423625
1441 rs117981684,rs145193707,rs4432296,rs8073987 0 163.712 inf 4 -nan 5.59849e-07 4.81441e-07,6.34718e-07 -0.0117748,-2.11008e-05,-0.0118275,0.0117307 0.000437347,5.26771e-05,0.000416783,0.000417568
1442 rs117981684,rs150004653,rs4432296,rs8073987 0 163.708 inf 4 -nan 5.59883e-07 4.86966e-07,6.35534e-07 -0.0117778,3.87856e-05,-0.0118371,0.0117358 0.000437372,8.46182e-05,0.00041668,0.000417668
1443 rs117981684,rs4432296,rs4796770,rs56162439,rs8073987 0 166.286 inf 5 0 5.78997e-07 5.05756e-07,6.56632e-07 -0.0124693,-0.0123094,0.000410575,0.000181053,0.0122129 0.000458079,0.000426573,9.13904e-05,6.04788e-05,0.000427797
1444 rs111786773,rs117981684,rs4432296,rs8073987 0 163.706 inf 4 -nan 5.59878e-07 4.80227e-07,6.3721e-07 3.61199e-05,-0.0117785,-0.0118379,0.0117366 8.03081e-05,0.000437394,0.000416727,0.000417712
1445 rs117981684,rs4432296,rs80194457,rs8073987 0 163.705 inf 4 -nan 5.59831e-07 4.84048e-07,6.36294e-07 -0.0117744,-0.0118277,-1.93755e-05,0.0117302 0.000437353,0.000416809,5.28728e-05,0.000417579
1446 rs117981684,rs142083151,rs4432296,rs8073987 0 163.704 inf 4 -nan 5.59828e-07 4.81128e-07,6.37596e-07 -0.0117751,-1.84863e-05,-0.0118283,0.0117308 0.000437345,5.13387e-05,0.000416761,0.000417568
1447 rs117981684,rs4432296,rs8073987,rs9906702 0 163.703 inf 4 -nan 5.59849e-07 4.86878e-07,6.30687e-07 -0.011769,-0.0118265,0.0117225,-2.53365e-05 0.000437638,0.000416872,0.000418172,6.31245e-05
1448 rs117981684,rs2277621,rs4432296,rs8073987 0 163.702 inf 4 -nan 5.59843e-07 4.84952e-07,6.33698e-07 -0.0117734,-1.91735e-05,-0.0118391,0.0117388 0.000437376,4.92571e-05,0.00041689,0.00041798
1449 rs117981684,rs118039108,rs4432296,rs8073987 0 163.701 inf 4 -nan 5.59825e-07 4.82022e-07,6.41553e-07 -0.0117749,-1.79566e-05,-0.0118281,0.0117303 0.000437347,5.06201e-05,0.000416781,0.000417579
1450 rs117981684,rs4432296,rs80011129,rs8073987 0 163.7 inf 4 -nan 5.59819e-07 4.87122e-07,6.3666e-07 -0.0117742,-0.0118277,-1.79138e-05,0.0117299 0.000437359,0.000416836,5.24786e-05,0.000417591
1451 rs117981684,rs3744484,rs4432296,rs8073987 0 163.698 inf 4 -nan 5.59836e-07 4.86754e-07,6.37582e-07 -0.0117815,1.80182e-05,-0.0118313,0.0117293 0.000437639,4.77907e-05,0.000416592,0.000417605
1452 rs117981684,rs4432296,rs74347187,rs8073987 0 163.698 inf 4 -nan 5.59851e-07 4.85573e-07,6.42002e-07 -0.0117741,-0.0118294,-3.19752e-05,0.0117286 0.000437357,0.00041666,7.9033e-05,0.000417628
1453 rs117981684,rs4432296,rs56316666,rs8073987 0 163.698 inf 4 -nan 5.59748e-07 4.84268e-07,6.42926e-07 -0.0117757,-0.011833,1.09085e-05,0.0117337 0.000437347,0.000416576,9.38408e-05,0.00041797
1454 rs117981684,rs12947380,rs4432296,rs4796770,rs8073987 0 166.276 inf 5 0 5.78605e-07 5.02681e-07,6.6258e-07 -0.0122047,-0.000209086,-0.0122521,0.000383319,0.0120547 0.000456106,7.2177e-05,0.000424596,9.10438e-05,0.000423625
1455 rs117981684,rs4432296,rs77369960,rs8073987 0 163.697 inf 4 -nan 5.59749e-07 4.83477e-07,6.35061e-07 -0.0117758,-0.0118331,1.18947e-05,0.011734 0.000437353,0.000416581,9.46174e-05,0.00041801
1456 rs117981684,rs4432296,rs78071022,rs8073987 0 163.697 inf 4 -nan 5.59749e-07 4.86082e-07,6.34333e-07 -0.0117758,-0.0118331,1.15325e-05,0.0117339 0.000437353,0.000416581,9.46174e-05,0.00041801
1457 rs117981684,rs4432296,rs7209291,rs8073987 0 163.696 inf 4 -nan 5.59775e-07 4.90449e-07,6.35267e-07 -0.0117736,-0.0118315,-1.27977e-05,0.011727 0.000437422,0.000416611,5.56471e-05,0.000418023
1458 rs117981684,rs4432296,rs78802523,rs8073987 0 163.695 inf 4 -nan 5.5981e-07 4.83962e-07,6.38837e-07 -0.0117714,-0.0118298,-2.87375e-05,0.0117255 0.000437529,0.000416676,8.91861e-05,0.000417981
1459 rs117981684,rs4432296,rs8073987,rs9899099 0 163.69 inf 4 -nan 5.59793e-07 4.79616e-07,6.41736e-07 -0.0117755,-0.0118354,0.0117315,1.71575e-05 0.000437344,0.000416679,0.000417563,6.07173e-05
1460 rs117981684,rs4432296,rs76789460,rs8073987 0 163.689 inf 4 -nan 5.5978e-07 4.89566e-07,6.42706e-07 -0.0117748,-0.0118294,-1.28596e-05,0.0117307 0.000437352,0.000416809,5.25164e-05,0.000417577
1461 rs117981684,rs4432296,rs61160591,rs8073987 0 163.682 inf 4 -nan 5.5978e-07 4.86708e-07,6.39776e-07 -0.0117794,-0.0118367,1.53869e-05,0.0117373 0.000437641,0.000416872,6.27673e-05,0.000418217
1462 rs117981684,rs142559869,rs4432296,rs8073987 0 163.682 inf 4 -nan 5.59801e-07 4.84967e-07,6.39163e-07 -0.0117744,-2.37429e-05,-0.0118302,0.0117293 0.000437357,7.9033e-05,0.00041666,0.000417628
1463 rs117981684,rs35497487,rs4432296,rs4796770,rs8073987 0 166.26 inf 5 0 5.7837e-07 5.05731e-07,6.57513e-07 -0.0122191,-0.000207001,-0.0122602,0.000390826,0.0120268 0.000455795,7.2953e-05,0.000424937,9.10496e-05,0.000423565
1464 rs117981684,rs4432296,rs8073987,rs9894284 0 163.679 inf 4 -nan 5.59767e-07 4.87193e-07,6.36476e-07 -0.0117788,-0.0118361,0.0117364,1.27774e-05 0.000437646,0.000416881,0.000418235,6.2252e-05
1465 rs117981684,rs4432296,rs56156186,rs8073987 0 163.676 inf 4 -nan 5.59781e-07 4.84133e-07,6.40654e-07 -0.0117746,-0.0118307,-1.97379e-05,0.0117297 0.000437357,0.00041666,7.9033e-05,0.000417628
1466 rs117981684,rs4432296,rs8073987,rs9899285 0 163.676 inf 4 -nan 5.59747e-07 4.81184e-07,6.42984e-07 -0.0117755,-0.0118338,0.0117315,6.885e-06 0.000437344,0.000416677,0.000417563,6.09427e-05
1467 rs117300738,rs117981684,rs4432296,rs8073987 0 163.674 inf 4 -nan 5.59739e-07 4.90296e-07,6.47146e-07 -1.6302e-06,-0.0117755,-0.0118325,0.0117315 5.86377e-05,0.000437344,0.00041669,0.000417563
1468 rs117981684,rs11868479,rs4432296,rs8073987 0 163.669 inf 4 -nan 5.59759e-07 4.88931e-07,6.42689e-07 -0.0117749,-1.37974e-05,-0.0118313,0.0117303 0.000437357,7.9033e-05,0.00041666,0.000417628
1469 rs117981684,rs147929072,rs4432296,rs8073987 0 163.668 inf 4 -nan 5.59757e-07 4.87503e-07,6.36898e-07 -0.0117749,-1.29366e-05,-0.0118314,0.0117303 0.000437357,7.9033e-05,0.00041666,0.000417628
1470 rs116690895,rs117981684,rs4432296,rs8073987 0 163.665 inf 4 -nan 5.59746e-07 4.86377e-07,6.40009e-07 1.29926e-05,-0.0117782,-0.0118353,0.0117343 0.000127158,0.000438143,0.000417315,0.000418403
1471 rs113669844,rs117981684,rs4432296,rs8073987 0 163.663 inf 4 -nan 5.59742e-07 4.83731e-07,6.36028e-07 -7.61862e-06,-0.0117755,-0.0118327,0.0117314 0.0001042,0.000437344,0.000416574,0.000417568
1472 rs117981684,rs4258677,rs4432296,rs4796770,rs8073987 0 166.237 inf 5 0 5.78602e-07 5.0872e-07,6.58755e-07 -0.0124212,0.00021454,-0.0122637,0.000376591,0.0120726 0.000456548,7.40749e-05,0.000424973,9.11018e-05,0.000423779
1473 rs117981684,rs11870415,rs4432296,rs4796770,rs8073987 0 166.227 inf 5 0 5.78817e-07 5.02403e-07,6.65286e-07 -0.0124369,0.000147455,-0.0122858,0.000407144,0.0121841 0.000456976,4.99903e-05,0.000425691,9.13046e-05,0.000426643
1474 rs10852949,rs117981684,rs4432296,rs4796770,rs8073987 0 166.216 inf 5 0 5.78535e-07 5.00742e-07,6.57785e-07 0.000213284,-0.0124205,-0.012263,0.000376649,0.0120724 7.40749e-05,0.000456548,0.000424973,9.11018e-05,0.000423779
1475 rs117981684,rs4432296,rs4796770,rs8073987,rs886238 0 166.198 inf 5 0 5.78713e-07 5.08036e-07,6.62506e-07 -0.0123949,-0.0122888,0.000392649,0.0121725,-0.000110611 0.000455821,0.000425859,9.1061e-05,0.000426234,3.78282e-05
1476 rs117981684,rs2277621,rs4432296,rs4796770,rs8073987 0 166.191 inf 5 0 5.78501e-07 5.02163e-07,6.59599e-07 -0.0124919,-0.00016282,-0.0123149,0.000535681,0.0122112 0.000459414,5.67121e-05,0.000427159,0.000104815,0.000428077
1477 rs117981684,rs4432296,rs4796770,rs8073987,rs9893849 0 166.164 inf 5 0 5.78371e-07 5.05382e-07,6.54508e-07 -0.0124189,-0.0122612,0.000376792,0.0120718,0.000210205 0.000456548,0.000424973,9.11018e-05,0.000423779,7.40749e-05
1478 rs117981684,rs4432296,rs4796770,rs8073987,rs9303324 0 166.137 inf 5 0 5.78283e-07 5.04753e-07,6.55316e-07 -0.0124179,-0.0122603,0.00037687,0.0120715,0.000208524 0.000456548,0.000424973,9.11018e-05,0.000423779,7.40749e-05
1479 rs117981684,rs12952915,rs34016093,rs4432296,rs8073987 0 166.091 inf 5 0 5.7782e-07 4.99985e-07,6.55887e-07 -0.0121621,-0.000230288,0.000377922,-0.0122331,0.0119853 0.000454905,7.36196e-05,9.39584e-05,0.000424204,0.000422741
1480 rs117981684,rs1966328,rs4432296,rs4796770,rs8073987 0 166.071 inf 5 0 5.78264e-07 5.01331e-07,6.57296e-07 -0.0123176,0.00013316,-0.0121949,0.000386144,0.012047 0.000454807,4.73872e-05,0.000423309,9.10372e-05,0.000423588
1481 rs117362833,rs117981684,rs34016093,rs4432296,rs8073987 0 166.057 inf 5 0 5.78282e-07 5.01224e-07,6.58539e-07 0.000289062,-0.0123416,0.00036178,-0.0122078,0.0120897 8.93909e-05,0.00045475,9.39535e-05,0.000423378,0.000423835
1482 rs117981684,rs34016093,rs4432296,rs8073987,rs8078650 0 166.037 inf 5 0 5.77656e-07 4.97886e-07,6.61779e-07 -0.0121651,0.000381972,-0.0122272,0.0119821,-0.000224382 0.000454866,9.40056e-05,0.000424067,0.000422747,7.26193e-05
1483 rs117981684,rs34016093,rs4432296,rs71373477,rs8073987 0 166.012 inf 5 0 5.77756e-07 5.00121e-07,6.54351e-07 -0.0121465,0.000367637,-0.0122197,-0.000226662,0.0120145 0.00045527,9.3924e-05,0.000423812,7.28054e-05,0.000422803
1484 rs117981684,rs34016093,rs4432296,rs71373478,rs8073987 0 166.002 inf 5 0 5.77723e-07 5.01723e-07,6.63697e-07 -0.0121467,0.000367643,-0.0122194,-0.000226097,0.0120144 0.00045527,9.3924e-05,0.000423812,7.28054e-05,0.000422803
1485 rs117981684,rs34016093,rs4432296,rs56054051,rs8073987 0 165.986 inf 5 0 5.77488e-07 5.02693e-07,6.58982e-07 -0.0121644,0.000377717,-0.0122297,-0.000224542,0.0119855 0.000454905,9.39584e-05,0.000424204,7.36196e-05,0.000422741
1486 rs117981684,rs34016093,rs36036083,rs4432296,rs8073987 0 165.98 inf 5 0 5.77471e-07 5.03459e-07,6.54828e-07 -0.0121645,0.000377706,-0.000224238,-0.0122296,0.0119855 0.000454905,9.39584e-05,7.36196e-05,0.000424204,0.000422741
1487 rs117981684,rs145490199,rs4432296,rs4796770,rs8073987 0 165.957 inf 5 0 5.77946e-07 4.99903e-07,6.57869e-07 -0.0123849,0.000198142,-0.0122287,0.000390072,0.0121422 0.000455726,7.26715e-05,0.000424085,9.10463e-05,0.000425447
1488 rs4432296,rs4624231,rs8073987 0 160.798 inf 3 -nan 5.39522e-07 4.6581e-07,6.19947e-07 -0.0121154,0.010311,0.0119427 0.000434364,0.000390677,0.000432736
1489 rs117981684,rs34016093,rs34421461,rs4432296,rs8073987 0 165.955 inf 5 0 5.77447e-07 4.99069e-07,6.59188e-07 -0.0124014,0.000366812,0.000224198,-0.0122222,0.0122488 0.000456519,9.39264e-05,7.37408e-05,0.000423974,0.000431154
1490 rs117981684,rs4432296,rs4796770,rs76785066,rs8073987 0 165.925 inf 5 0 5.77777e-07 5.00143e-07,6.53799e-07 -0.0124257,-0.0122253,0.00037872,0.000248064,0.0121584 0.000457005,0.000424029,9.10838e-05,9.25132e-05,0.00042613
1491 rs117981684,rs4432296,rs4796770,rs73311609,rs8073987 0 165.909 inf 5 0 5.778e-07 5.02283e-07,6.57194e-07 -0.0124407,-0.0122765,0.000408922,-0.000209336,0.0121527 0.000457573,0.000425841,9.14171e-05,7.78905e-05,0.000425891
1492 rs117981684,rs12939107,rs34016093,rs4432296,rs8073987 0 165.891 inf 5 0 5.77245e-07 5.02054e-07,6.59061e-07 -0.0123991,0.000220608,0.000366858,-0.0122202,0.0122447 0.000456519,7.37408e-05,9.39264e-05,0.000423974,0.000431154
1493 rs117981684,rs148806855,rs4432296,rs4796770,rs8073987 0 165.882 inf 5 0 5.77734e-07 5.08121e-07,6.61243e-07 -0.0123766,0.000319017,-0.0122156,0.000396755,0.0121073 0.000455574,0.0001195,0.000423789,9.11174e-05,0.000424471
1494 rs117981684,rs4432296,rs4796770,rs79892925,rs8073987 0 165.876 inf 5 0 5.77546e-07 4.99588e-07,6.55992e-07 -0.0123913,-0.0122234,0.000404496,0.000168803,0.012172 0.000455976,0.000424032,9.1295e-05,6.44793e-05,0.000426869
1495 rs117981684,rs34016093,rs4432296,rs73307798,rs8073987 0 165.868 inf 5 0 5.77163e-07 5.04137e-07,6.59558e-07 -0.0123979,0.000367951,-0.0122194,0.000218291,0.0122445 0.00045651,9.39235e-05,0.000423973,7.34541e-05,0.000431252
1496 rs117981684,rs2074162,rs4432296,rs4796770,rs8073987 0 165.865 inf 5 0 5.77453e-07 5.04221e-07,6.55652e-07 -0.0125727,-0.000158188,-0.012272,0.000396311,0.0122205 0.000466358,6.10301e-05,0.000425856,9.1115e-05,0.000429689
1497 rs117981684,rs4432296,rs4796770,rs61292858,rs8073987 0 165.861 inf 5 0 5.77648e-07 5.01149e-07,6.56132e-07 -0.0124386,-0.0122744,0.000408577,-0.000206112,0.0121509 0.000457573,0.000425841,9.14171e-05,7.78905e-05,0.000425891
1498 rs117981684,rs4432296,rs4796770,rs79089478,rs8073987 0 165.848 inf 5 0 5.77627e-07 4.99851e-07,6.54538e-07 -0.0123687,-0.0122088,0.000396743,0.000315529,0.0120963 0.000455423,0.000423645,9.1119e-05,0.000119508,0.000424236
1499 rs117981684,rs4432296,rs4796770,rs73309802,rs8073987 0 165.838 inf 5 0 5.77579e-07 5.03268e-07,6.56314e-07 -0.0124257,-0.0122599,0.000404739,-0.000193212,0.0121362 0.000457097,0.000425267,9.13002e-05,7.35439e-05,0.000425374
1500 rs117981684,rs34016093,rs35729326,rs4432296,rs8073987 0 165.814 inf 5 0 5.77002e-07 5.01147e-07,6.60329e-07 -0.0123962,0.000366914,0.000216226,-0.0122178,0.0122397 0.000456519,9.39264e-05,7.37408e-05,0.000423974,0.000431154
1501 rs117981684,rs12950195,rs34016093,rs4432296,rs8073987 0 165.811 inf 5 0 5.76992e-07 5.02602e-07,6.54165e-07 -0.0123961,0.000216037,0.000366917,-0.0122177,0.0122395 0.000456519,7.37408e-05,9.39264e-05,0.000423974,0.000431154
1502 rs117981684,rs4432296,rs4796770,rs62074958,rs8073987 0 165.81 inf 5 0 5.77342e-07 5.0114e-07,6.54915e-07 -0.0123428,-0.0122336,0.000383565,-0.000112425,0.012177 0.000455024,0.0004244,9.10445e-05,4.39061e-05,0.000427272
1503 rs117981684,rs34016093,rs35766790,rs4432296,rs8073987 0 165.803 inf 5 0 5.76966e-07 5.01081e-07,6.59272e-07 -0.0123957,0.000366923,0.000215553,-0.0122174,0.0122389 0.000456519,9.39264e-05,7.37408e-05,0.000423974,0.000431154
1504 rs117981684,rs34016093,rs34427808,rs4432296,rs8073987 0 165.802 inf 5 0 5.76964e-07 5.05663e-07,6.56639e-07 -0.0123957,0.000366923,0.000215531,-0.0122174,0.0122389 0.000456519,9.39264e-05,7.37408e-05,0.000423974,0.000431154
1505 rs117981684,rs11870415,rs34016093,rs4432296,rs8073987 0 165.786 inf 5 0 5.77411e-07 5.06993e-07,6.5455e-07 -0.0123987,0.000151899,0.000398771,-0.0122519,0.0121505 0.000456439,5.0103e-05,9.441e-05,0.000425031,0.000425995
1506 rs117981684,rs4432296,rs4796770,rs56072341,rs8073987 0 165.785 inf 5 0 5.77394e-07 5.04079e-07,6.59914e-07 -0.0123866,-0.0122279,0.000389266,0.000213999,0.0121425 0.000455886,0.000424204,9.10432e-05,8.30944e-05,0.000425683
1507 rs117981684,rs34393982,rs4432296,rs4796770,rs8073987 0 165.778 inf 5 0 5.77383e-07 5.02316e-07,6.60042e-07 -0.0124535,-9.78018e-05,-0.0122415,0.000386847,0.0121462 0.000458431,3.80218e-05,0.000424654,9.10371e-05,0.000425836
1508 rs117981684,rs12936531,rs34016093,rs4432296,rs8073987 0 165.766 inf 5 0 5.76985e-07 4.98597e-07,6.55845e-07 -0.0121543,-0.000211315,0.000367367,-0.012212,0.0120138 0.000455233,7.21742e-05,9.3925e-05,0.000423794,0.000422808
1509 rs117981684,rs34016093,rs35497487,rs4432296,rs8073987 0 165.752 inf 5 0 5.76757e-07 5.02902e-07,6.5569e-07 -0.0121705,0.000376756,-0.000209466,-0.012221,0.0119862 0.000454887,9.39538e-05,7.2968e-05,0.000424165,0.00042274
1510 rs117981684,rs12947380,rs34016093,rs4432296,rs8073987 0 165.75 inf 5 0 5.76935e-07 5.01568e-07,6.57251e-07 -0.0121547,-0.000210407,0.000367377,-0.0122115,0.0120137 0.000455233,7.21742e-05,9.3925e-05,0.000423794,0.000422808
1511 rs117981684,rs34016093,rs35990081,rs4432296,rs8073987 0 165.722 inf 5 0 5.76719e-07 5.04815e-07,6.51709e-07 -0.0123936,0.000367417,0.000209145,-0.0122162,0.0122334 0.000456551,9.3925e-05,7.30968e-05,0.000424016,0.000431135
1512 rs117981684,rs34016093,rs4258677,rs4432296,rs8073987 0 165.722 inf 5 0 5.76965e-07 5.03571e-07,6.53791e-07 -0.0123732,0.000360405,0.000216479,-0.0122239,0.0120323 0.000455766,9.39754e-05,7.40646e-05,0.000424189,0.000422971
1513 rs10852949,rs117981684,rs34016093,rs4432296,rs8073987 0 165.7 inf 5 0 5.76897e-07 4.97624e-07,6.57754e-07 0.000215224,-0.0123725,0.000360459,-0.0122232,0.012032 7.40646e-05,0.000455766,9.39754e-05,0.000424189,0.000422971
1514 rs117981684,rs34016093,rs4432296,rs67473931,rs8073987 0 165.7 inf 5 0 5.7664e-07 4.98481e-07,6.52479e-07 -0.0123918,0.000367001,-0.0122141,0.000209497,0.0122319 0.000456519,9.39264e-05,0.000423974,7.37408e-05,0.000431154
1515 rs117981684,rs28618174,rs4432296,rs4796770,rs8073987 0 165.691 inf 5 0 5.7711e-07 5.07144e-07,6.60662e-07 -0.0124524,-9.45834e-05,-0.0122414,0.000387788,0.0121438 0.000458602,3.79252e-05,0.000424764,9.10384e-05,0.00042588
1516 rs117981684,rs34016093,rs4432296,rs56162439,rs8073987 0 165.676 inf 5 0 5.77058e-07 5.05404e-07,6.56793e-07 -0.0124132,0.000392737,-0.0122622,0.000178091,0.0121657 0.000457142,9.42467e-05,0.000425643,6.04535e-05,0.000426871
1517 rs117981684,rs12937036,rs34016093,rs4432296,rs8073987 0 165.663 inf 5 0 5.76521e-07 4.98984e-07,6.55057e-07 -0.0123903,0.000207251,0.00036703,-0.0122129,0.0122294 0.000456519,7.37408e-05,9.39264e-05,0.000423974,0.000431154
1518 rs117981684,rs34016093,rs4432296,rs56799409,rs8073987 0 165.654 inf 5 0 5.7699e-07 5.00916e-07,6.57323e-07 -0.0123836,0.000381234,-0.0122332,-0.000220079,0.0121058 0.000456089,9.40042e-05,0.00042451,7.51321e-05,0.000424548
1519 rs117981684,rs34016093,rs4432296,rs8073987,rs9893849 0 165.648 inf 5 0 5.76732e-07 5.03284e-07,6.63909e-07 -0.0123708,0.000360591,-0.0122214,0.0120314,0.000212145 0.000455766,9.39754e-05,0.000424189,0.000422971,7.40646e-05
1520 rs117981684,rs34016093,rs4432296,rs8073987,rs9303324 0 165.62 inf 5 0 5.76643e-07 5.01514e-07,6.51747e-07 -0.0123699,0.000360664,-0.0122204,0.0120311,0.000210464 0.000455766,9.39754e-05,0.000424189,0.000422971,7.40646e-05
1521 rs112616358,rs117981684,rs4432296,rs4796770,rs8073987 0 165.619 inf 5 0 5.76875e-07 5.02595e-07,6.59565e-07 -0.000442199,-0.0124324,-0.0122794,0.000401795,0.0121541 0.000182379,0.000457804,0.000426669,9.12542e-05,0.000426491
1522 rs117981684,rs4432296,rs4796770,rs62076885,rs8073987 0 165.59 inf 5 0 5.76646e-07 4.94311e-07,6.62465e-07 -0.0123322,-0.0122189,0.000383869,-0.000103368,0.0121578 0.000454931,0.000424149,9.10441e-05,4.38953e-05,0.000426859
1523 rs11079030,rs117981684,rs4432296,rs4796770,rs8073987 0 165.584 inf 5 0 5.76735e-07 5.01921e-07,6.56544e-07 9.331e-05,-0.012309,-0.012196,0.000383465,0.0120597 3.91738e-05,0.000454789,0.000423497,9.10462e-05,0.000423706
1524 rs117981684,rs34016093,rs4432296,rs8073987,rs886238 0 165.566 inf 5 0 5.76708e-07 5.05379e-07,6.54865e-07 -0.0123368,0.000371907,-0.01224,0.0121242,-0.000108102 0.000454864,9.39248e-05,0.000424901,0.000425295,3.78195e-05
1525 rs117981684,rs4432296,rs4796770,rs7214921,rs8073987 0 165.544 inf 5 0 5.76541e-07 5.00803e-07,6.56463e-07 -0.0123635,-0.0122028,0.000300759,0.000111607,0.0120931 0.000455479,0.000423699,9.82458e-05,4.806e-05,0.000424348
1526 rs117981684,rs4432296,rs4796770,rs8073987,rs9902341 0 165.524 inf 5 0 5.76419e-07 5.06443e-07,6.54089e-07 -0.0123229,-0.0121647,0.000279099,0.0120555,0.000126976 0.000454852,0.000423007,0.000102477,0.000423673,5.5604e-05
1527 rs117981684,rs4432296,rs4796770,rs8073987,rs9903304 0 165.523 inf 5 0 5.76353e-07 5.00684e-07,6.58377e-07 -0.0125547,-0.0122579,0.000401028,0.0121998,-0.000139777 0.000467974,0.000425981,9.12619e-05,0.000429922,6.1777e-05
1528 rs117981684,rs12600570,rs4432296,rs4796770,rs8073987 0 165.523 inf 5 0 5.76275e-07 5.02209e-07,6.54109e-07 -0.0123112,0.000161158,-0.0121578,0.000239437,0.0120463 0.000454794,7.20324e-05,0.000422948,0.000112298,0.000423601
1529 rs117981684,rs4432296,rs4796770,rs8064376,rs8073987 0 165.521 inf 5 0 5.76468e-07 5.0575e-07,6.57049e-07 -0.0123629,-0.0122022,0.000301611,0.0001105,0.0120925 0.000455479,0.000423699,9.82458e-05,4.806e-05,0.000424348
1530 rs117981684,rs4432296,rs4796770,rs8073987,rs9889618 0 165.515 inf 5 0 5.76448e-07 4.93272e-07,6.63607e-07 -0.0123627,-0.012202,0.000301838,0.0120924,0.000110204 0.000455479,0.000423699,9.82458e-05,0.000424348,4.806e-05
1531 rs117981684,rs4432296,rs4796770,rs8073987,rs9889640 0 165.507 inf 5 0 5.76422e-07 5.0207e-07,6.55245e-07 -0.0123625,-0.0122018,0.000302152,0.0120922,0.000109795 0.000455479,0.000423699,9.82458e-05,0.000424348,4.806e-05
1532 rs117981684,rs4432296,rs4796770,rs8073987,rs9914148 0 165.503 inf 5 0 5.7641e-07 4.96112e-07,6.59326e-07 -0.0123624,-0.0122017,0.000302295,0.0120921,0.00010961 0.000455479,0.000423699,9.82458e-05,0.000424348,4.806e-05
1533 rs117981684,rs1966328,rs34016093,rs4432296,rs8073987 0 165.502 inf 5 0 5.76458e-07 4.97791e-07,6.60239e-07 -0.0122653,0.000132398,0.000368179,-0.0121516,0.0120042 0.000453966,4.7388e-05,9.39232e-05,0.000422464,0.000422763
1534 rs117981684,rs12603327,rs4432296,rs4796770,rs8073987 0 165.5 inf 5 0 5.764e-07 4.99371e-07,6.5467e-07 -0.0123624,0.000109471,-0.0122016,0.000302402,0.012092 0.000455479,4.806e-05,0.000423699,9.82458e-05,0.000424348
1535 rs117981684,rs35493105,rs4432296,rs4796770,rs8073987 0 165.477 inf 5 0 5.76132e-07 5.0069e-07,6.547e-07 -0.0123111,0.000157772,-0.0121574,0.000242528,0.0120461 0.000454794,7.20324e-05,0.000422948,0.000112298,0.000423601
1536 rs117981684,rs4432296,rs4796770,rs8073987,rs8081900 0 165.476 inf 5 0 5.76323e-07 4.96901e-07,6.52419e-07 -0.0123617,-0.012201,0.000303317,0.0120913,0.00010828 0.000455479,0.000423699,9.82458e-05,0.000424348,4.806e-05
1537 rs117981684,rs4432296,rs4796770,rs8073987,rs9912088 0 165.472 inf 5 0 5.76311e-07 4.99973e-07,6.55148e-07 -0.0123616,-0.0122009,0.000303464,0.0120912,0.000108089 0.000455479,0.000423699,9.82458e-05,0.000424348,4.806e-05
1538 rs11079034,rs117981684,rs4432296,rs4796770,rs8073987 0 165.471 inf 5 0 5.7631e-07 4.9913e-07,6.54326e-07 0.00010808,-0.0123616,-0.0122009,0.000303471,0.0120912 4.806e-05,0.000455479,0.000423699,9.82458e-05,0.000424348
1539 rs117981684,rs12603330,rs4432296,rs4796770,rs8073987 0 165.469 inf 5 0 5.76303e-07 4.96575e-07,6.56476e-07 -0.0123616,0.000107971,-0.0122008,0.000303555,0.0120912 0.000455479,4.806e-05,0.000423699,9.82458e-05,0.000424348
1540 rs117981684,rs4432296,rs4796770,rs8073987,rs9903204 0 165.468 inf 5 0 5.76299e-07 4.98945e-07,6.69396e-07 -0.0123615,-0.0122008,0.0003036,0.0120911,0.000107911 0.000455479,0.000423699,9.82458e-05,0.000424348,4.806e-05
1541 rs117981684,rs2240010,rs4432296,rs4796770,rs8073987 0 165.467 inf 5 0 5.76295e-07 5.0366e-07,6.55423e-07 -0.0123615,0.000107841,-0.0122007,0.000303654,0.0120911 0.000455479,4.806e-05,0.000423699,9.82458e-05,0.000424348
1542 rs117981684,rs4432296,rs4796770,rs7224737,rs8073987 0 165.464 inf 5 0 5.76288e-07 5.03105e-07,6.58953e-07 -0.0123614,-0.0122007,0.000303742,0.000107727,0.012091 0.000455479,0.000423699,9.82458e-05,4.806e-05,0.000424348
1543 rs117981684,rs4432296,rs4796770,rs8070446,rs8073987 0 165.458 inf 5 0 5.76269e-07 5.01473e-07,6.51094e-07 -0.0123613,-0.0122005,0.000303968,0.000107433,0.0120909 0.000455479,0.000423699,9.82458e-05,4.806e-05,0.000424348
1544 rs117981684,rs2240009,rs4432296,rs4796770,rs8073987 0 165.452 inf 5 0 5.76247e-07 5.04483e-07,6.59184e-07 -0.0123611,0.000107096,-0.0122003,0.000304227,0.0120907 0.000455479,4.806e-05,0.000423699,9.82458e-05,0.000424348
1545 rs117981684,rs4432296,rs4796770,rs7208907,rs8073987 0 165.451 inf 5 0 5.76245e-07 5.03426e-07,6.54944e-07 -0.0123611,-0.0122003,0.000304251,0.000107065,0.0120907 0.000455479,0.000423699,9.82458e-05,4.806e-05,0.000424348
1546 rs117981684,rs4432296,rs4796770,rs731152,rs8073987 0 165.446 inf 5 0 5.7623e-07 5.04415e-07,6.51911e-07 -0.012361,-0.0122002,0.000304439,0.00010682,0.0120906 0.000455479,0.000423699,9.82458e-05,4.806e-05,0.000424348
1547 rs117981684,rs4432296,rs4796770,rs739637,rs8073987 0 165.442 inf 5 0 5.76217e-07 5.04882e-07,6.53021e-07 -0.0123609,-0.0122001,0.000304589,0.000106626,0.0120905 0.000455479,0.000423699,9.82458e-05,4.806e-05,0.000424348
1548 rs117981684,rs4432296,rs4796770,rs8073987,rs8074708 0 165.431 inf 5 0 5.76182e-07 5.01045e-07,6.55614e-07 -0.0123606,-0.0121998,0.000305016,0.0120902,0.000106069 0.000455479,0.000423699,9.82458e-05,0.000424348,4.806e-05
1549 rs117981684,rs4432296,rs4796770,rs8073987,rs8081327 0 165.428 inf 5 0 5.76174e-07 4.90313e-07,6.64222e-07 -0.0123605,-0.0121997,0.000305113,0.0120901,0.000105943 0.000455479,0.000423699,9.82458e-05,0.000424348,4.806e-05
1550 rs117981684,rs4432296,rs4796631,rs4796770,rs8073987 0 165.424 inf 5 0 5.75974e-07 5.03821e-07,6.52892e-07 -0.0124867,-0.0122081,-0.000127398,0.000390174,0.0121605 0.00046265,0.000424018,5.96019e-05,9.10529e-05,0.000427736
1551 rs117981684,rs4432296,rs4796770,rs6503687,rs8073987 0 165.422 inf 5 0 5.76154e-07 5.02841e-07,6.56613e-07 -0.0123571,-0.0121964,0.000305505,0.00010538,0.012087 0.000455399,0.000423613,9.82217e-05,4.79522e-05,0.000424268
1552 rs117981684,rs2158067,rs4432296,rs4796770,rs8073987 0 165.415 inf 5 0 5.75933e-07 4.95873e-07,6.53289e-07 -0.0123109,0.000152955,-0.012157,0.000246925,0.0120457 0.000454794,7.20324e-05,0.000422948,0.000112298,0.000423601
1553 rs117981684,rs35447453,rs4432296,rs4796770,rs8073987 0 165.378 inf 5 0 5.7588e-07 4.96479e-07,6.58174e-07 -0.0123838,0.000153331,-0.0122122,0.000390903,0.0121632 0.000456319,7.28296e-05,0.000424203,9.10606e-05,0.000428046
1554 rs117981684,rs145490199,rs34016093,rs4432296,rs8073987 0 165.367 inf 5 0 5.76073e-07 5.04624e-07,6.5223e-07 -0.0123305,0.000195623,0.000371377,-0.0121838,0.0120973 0.00045483,7.26658e-05,9.39237e-05,0.000423211,0.000424574
1555 rs117981684,rs2074156,rs4432296,rs4796770,rs8073987 0 165.359 inf 5 0 5.75895e-07 4.99184e-07,6.55795e-07 -0.0123357,0.000117448,-0.0121784,0.000287671,0.012067 0.000455016,5.56566e-05,0.000423242,0.000102386,0.000423865
1556 rs117981684,rs2074157,rs4432296,rs4796770,rs8073987 0 165.357 inf 5 0 5.75888e-07 4.94395e-07,6.5416e-07 -0.0123357,0.000117318,-0.0121784,0.000287781,0.012067 0.000455016,5.56566e-05,0.000423242,0.000102386,0.000423865
1557 rs117981684,rs2074162,rs34016093,rs4432296,rs8073987 0 165.356 inf 5 0 5.75834e-07 4.98336e-07,6.56348e-07 -0.0125291,-0.000160411,0.000382822,-0.0122332,0.0121827 0.000465846,6.10641e-05,9.40545e-05,0.000425103,0.000428981
1558 rs117981684,rs34016093,rs4432296,rs76785066,rs8073987 0 165.346 inf 5 0 5.75938e-07 5.06029e-07,6.53856e-07 -0.0123711,0.000359362,-0.012181,0.000245734,0.012114 0.000456072,9.40022e-05,0.000423165,9.25451e-05,0.000425264
1559 rs117981684,rs2074158,rs4432296,rs4796770,rs8073987 0 165.336 inf 5 0 5.75821e-07 4.99249e-07,6.52963e-07 -0.0123353,0.00011603,-0.012178,0.000288865,0.0120666 0.000455016,5.56566e-05,0.000423242,0.000102386,0.000423865
1560 rs117981684,rs4432296,rs4796770,rs73309793,rs8073987 0 165.336 inf 5 0 5.75987e-07 5.03812e-07,6.56589e-07 -0.0123796,-0.0121851,0.000400219,-0.000102555,0.0120893 0.000456113,0.000423368,9.12608e-05,4.78825e-05,0.000424372
1561 rs117981684,rs13380830,rs4432296,rs4796770,rs8073987 0 165.328 inf 5 0 5.75797e-07 5.03508e-07,6.48088e-07 -0.0123162,0.000115057,-0.0121577,0.000289085,0.0120488 0.000454817,5.54168e-05,0.000422958,0.000102426,0.000423626
1562 rs117981684,rs11869069,rs4432296,rs4796770,rs8073987 0 165.322 inf 5 0 5.75838e-07 4.98332e-07,6.54564e-07 -0.0123533,0.000100445,-0.0121923,0.000309143,0.0120832 0.000455369,4.80452e-05,0.000423575,9.82768e-05,0.000424238
1563 rs117981684,rs148806855,rs34016093,rs4432296,rs8073987 0 165.307 inf 5 0 5.75911e-07 5.00512e-07,6.55411e-07 -0.0123242,0.000316384,0.000379607,-0.0121718,0.0120638 0.000454715,0.000119489,9.39962e-05,0.000422935,0.000423627
1564 rs117981684,rs34016093,rs4432296,rs56072341,rs8073987 0 165.302 inf 5 0 5.75861e-07 4.98593e-07,6.55525e-07 -0.0123426,0.000376439,-0.0121903,0.000218942,0.0121055 0.000455185,9.39565e-05,0.000423455,8.31197e-05,0.000424964
1565 rs117981684,rs4432296,rs4796770,rs8073987,rs9915255 0 165.299 inf 5 0 5.75762e-07 4.9743e-07,6.526e-07 -0.012357,-0.012196,0.000310292,0.0120865,9.92051e-05 0.000455479,0.000423699,9.82458e-05,0.000424348,4.806e-05
1566 rs117981684,rs2277621,rs34016093,rs4432296,rs8073987 0 165.293 inf 5 0 5.7567e-07 5.05028e-07,6.53957e-07 -0.0124092,-0.000144671,0.000501358,-0.0122425,0.0121384 0.000457899,5.60539e-05,0.000106881,0.000425665,0.000426571
1567 rs112375200,rs117981684,rs4432296,rs4796770,rs8073987 0 165.287 inf 5 0 5.75787e-07 5.03005e-07,6.56752e-07 0.000223269,-0.0123402,-0.0121779,0.00037882,0.0120963 0.000107701,0.000455101,0.000423244,9.11132e-05,0.000424654
1568 rs117981684,rs34016093,rs4432296,rs79089478,rs8073987 0 165.274 inf 5 0 5.75806e-07 5.06462e-07,6.58151e-07 -0.0123164,0.000379638,-0.012165,0.000312954,0.0120529 0.000454568,9.39983e-05,0.000422793,0.000119498,0.000423395
1569 rs117981684,rs34016093,rs4432296,rs79892925,rs8073987 0 165.274 inf 5 0 5.75635e-07 5.00555e-07,6.66496e-07 -0.0123366,0.000386504,-0.0121777,0.000165713,0.0121255 0.000455074,9.41489e-05,0.000423145,6.44526e-05,0.000425956
1570 rs117981684,rs4432296,rs4796770,rs7215073,rs8073987 0 165.257 inf 5 0 5.75428e-07 4.93978e-07,6.54056e-07 -0.0124731,-0.0122034,0.000389794,-0.00011722,0.0121524 0.000462932,0.000424069,9.10524e-05,6.03263e-05,0.000427988
1571 rs117981684,rs4432296,rs4796770,rs7225117,rs8073987 0 165.25 inf 5 0 5.75404e-07 5.00827e-07,6.60822e-07 -0.0124724,-0.0122031,0.000389778,-0.000116668,0.0121518 0.000462932,0.000424069,9.10524e-05,6.03263e-05,0.000427988
1572 rs117981684,rs4432296,rs4796770,rs7219220,rs8073987 0 165.249 inf 5 0 5.75607e-07 4.95923e-07,6.54811e-07 -0.0123526,-0.0121917,0.000312464,9.633e-05,0.0120823 0.000455399,0.000423613,9.82217e-05,4.79522e-05,0.000424268
1573 rs117981684,rs1557746,rs4432296,rs4796770,rs8073987 0 165.235 inf 5 0 5.75501e-07 4.94526e-07,6.55796e-07 -0.012329,0.000109264,-0.0121715,0.000294473,0.0120605 0.000454948,5.54611e-05,0.000423156,0.000102331,0.000423788
1574 rs117981684,rs2074155,rs4432296,rs4796770,rs8073987 0 165.226 inf 5 0 5.75472e-07 5.02694e-07,6.52824e-07 -0.0123289,0.00010867,-0.0121714,0.000294974,0.0120604 0.000454948,5.54611e-05,0.000423156,0.000102331,0.000423788
1575 rs117981684,rs34016093,rs4432296,rs73311609,rs8073987 0 165.224 inf 5 0 5.75629e-07 4.95935e-07,6.60639e-07 -0.0123762,0.000386505,-0.0122231,-0.000199777,0.0121004 0.000456419,9.41492e-05,0.000424781,7.77546e-05,0.000424871
1576 rs117981684,rs34016093,rs4432296,rs62074958,rs8073987 0 165.219 inf 5 0 5.75465e-07 5.02016e-07,6.50486e-07 -0.0122883,0.00036411,-0.0121883,-0.000110775,0.0121313 0.000454148,9.39477e-05,0.000423515,4.39148e-05,0.000426374
1577 rs11650582,rs117981684,rs4432296,rs4796770,rs8073987 0 165.217 inf 5 0 5.75317e-07 4.97481e-07,6.50689e-07 -0.000113319,-0.0124666,-0.0122008,0.000389772,0.0121465 5.96019e-05,0.00046265,0.000424018,9.10529e-05,0.000427736
1578 rs117981684,rs12600570,rs34016093,rs4432296,rs8073987 0 165.213 inf 5 0 5.75296e-07 4.97784e-07,6.47819e-07 -0.0122683,0.000177434,0.000203922,-0.012127,0.0120156 0.000453984,7.17391e-05,0.000115385,0.0004222,0.000422853
1579 rs117981684,rs4432296,rs4796770,rs6503684,rs8073987 0 165.206 inf 5 0 5.75292e-07 5.04212e-07,6.55965e-07 -0.0124593,-0.0122002,0.00039212,-0.00011218,0.0121454 0.000462033,0.00042401,9.10848e-05,5.93048e-05,0.000427701
1580 rs117981684,rs4432296,rs4796763,rs4796770,rs8073987 0 165.197 inf 5 0 5.75254e-07 5.03344e-07,6.55133e-07 -0.0124645,-0.0122,-0.000111855,0.000389731,0.012145 0.00046265,0.000424018,5.96019e-05,9.10529e-05,0.000427736
1581 rs117981684,rs16967487,rs4432296,rs4796770,rs8073987 0 165.196 inf 5 0 5.75378e-07 5.01223e-07,6.51956e-07 -0.0123285,0.000106709,-0.0121708,0.000296626,0.0120599 0.000454948,5.54611e-05,0.000423156,0.000102331,0.000423788
1582 rs117981684,rs34016093,rs4432296,rs8073987,rs9902341 0 165.191 inf 5 0 5.75372e-07 5.01826e-07,6.49969e-07 -0.0122833,0.000254239,-0.012134,0.012025,0.000137421 0.000454097,0.000104698,0.00042228,0.000422954,5.50645e-05
1583 rs117981684,rs34016093,rs4432296,rs61292858,rs8073987 0 165.178 inf 5 0 5.75484e-07 5.03303e-07,6.56457e-07 -0.0123742,0.000386235,-0.0122211,-0.000196564,0.0120986 0.000456419,9.41492e-05,0.000424781,7.77546e-05,0.000424871
1584 rs117981684,rs34016093,rs4432296,rs7214921,rs8073987 0 165.171 inf 5 0 5.75364e-07 5.02841e-07,6.52409e-07 -0.0123243,0.000278829,-0.0121722,0.000119095,0.0120628 0.000454816,0.000100746,0.000423057,4.77693e-05,0.000423713
1585 rs117981684,rs34016093,rs4432296,rs73309802,rs8073987 0 165.165 inf 5 0 5.75444e-07 4.9742e-07,6.56588e-07 -0.0123626,0.000382651,-0.012208,-0.000184827,0.0120852 0.000455984,9.40626e-05,0.000424244,7.3442e-05,0.000424389
1586 rs117981684,rs34016093,rs35493105,rs4432296,rs8073987 0 165.163 inf 5 0 5.75138e-07 5.02223e-07,6.5388e-07 -0.012268,0.00020706,0.000174075,-0.0121264,0.0120152 0.000453984,0.000115385,7.17391e-05,0.0004222,0.000422853
1587 rs117981684,rs4432296,rs4796770,rs77681389,rs8073987 0 165.162 inf 5 0 5.75277e-07 4.98634e-07,6.53487e-07 -0.0123602,-0.0121936,0.0003992,0.000122116,0.0121271 0.000455724,0.000423775,9.12843e-05,6.47634e-05,0.000426481
1588 rs11656776,rs117981684,rs4432296,rs4796770,rs8073987 0 165.159 inf 5 0 5.75111e-07 4.91204e-07,6.56805e-07 -0.000109913,-0.0124634,-0.0122002,0.0003898,0.012146 6.03643e-05,0.000463019,0.000424097,9.10546e-05,0.000428077
1589 rs117981684,rs35847674,rs4432296,rs4796770,rs8073987 0 165.157 inf 5 0 5.75106e-07 5.00862e-07,6.56129e-07 -0.0124632,-0.000109783,-0.0122001,0.000389796,0.0121459 0.000463019,6.03643e-05,0.000424097,9.10546e-05,0.000428077
1590 rs117981684,rs34016093,rs34393982,rs4432296,rs8073987 0 165.148 inf 5 0 5.75383e-07 4.99444e-07,6.57107e-07 -0.0123928,0.00036562,-9.50203e-05,-0.0121932,0.0120979 0.00045732,9.39358e-05,3.80275e-05,0.000423711,0.000424892
1591 rs117981684,rs34016093,rs4432296,rs8064376,rs8073987 0 165.147 inf 5 0 5.75285e-07 4.95163e-07,6.54639e-07 -0.0123237,0.000279663,-0.0121715,0.000118,0.0120621 0.000454816,0.000100746,0.000423057,4.77693e-05,0.000423713
1592 rs117981684,rs4432296,rs4796762,rs4796770,rs8073987 0 165.144 inf 5 0 5.75065e-07 4.9863e-07,6.50885e-07 -0.0124618,-0.0121996,-0.000108791,0.000389767,0.0121449 0.000463019,0.000424097,6.03643e-05,9.10546e-05,0.000428077
1593 rs117981684,rs34016093,rs4432296,rs8073987,rs9889618 0 165.14 inf 5 0 5.75265e-07 5.00636e-07,6.58032e-07 -0.0123235,0.000279886,-0.0121714,0.0120619,0.000117708 0.000454816,0.000100746,0.000423057,0.000423713,4.77693e-05
1594 rs117981684,rs34016093,rs4432296,rs8073987,rs9889640 0 165.131 inf 5 0 5.75236e-07 4.99386e-07,6.5501e-07 -0.0123233,0.000280195,-0.0121711,0.0120617,0.000117304 0.000454816,0.000100746,0.000423057,0.000423713,4.77693e-05
1595 rs117981684,rs34016093,rs4432296,rs8073987,rs9914148 0 165.127 inf 5 0 5.75223e-07 5.00416e-07,6.59904e-07 -0.0123232,0.000280334,-0.012171,0.0120616,0.000117121 0.000454816,0.000100746,0.000423057,0.000423713,4.77693e-05
1596 rs117981684,rs3744484,rs4432296,rs4796770,rs8073987 0 165.125 inf 5 0 5.75152e-07 4.98679e-07,6.64848e-07 -0.0123938,-9.95014e-05,-0.0122214,0.000475733,0.012115 0.000457343,5.41621e-05,0.000425097,0.000103174,0.000425902
1597 rs117981684,rs12603327,rs34016093,rs4432296,rs8073987 0 165.124 inf 5 0 5.75213e-07 4.96927e-07,6.48663e-07 -0.0123231,0.000116984,0.000280439,-0.0121709,0.0120615 0.000454816,4.77693e-05,0.000100746,0.000423057,0.000423713
1598 rs117981684,rs4432296,rs4796627,rs4796770,rs8073987 0 165.122 inf 5 0 5.74921e-07 5.00975e-07,6.51891e-07 -0.0124843,-0.0122095,-0.000110566,0.000394811,0.01216 0.00046626,0.000424661,6.34295e-05,9.11606e-05,0.000429769
1599 rs117981684,rs4432296,rs4796770,rs7212958,rs8073987 0 165.111 inf 5 0 5.74887e-07 5.0022e-07,6.51189e-07 -0.0124829,-0.012209,0.000394742,-0.000109655,0.0121589 0.00046626,0.000424661,9.11606e-05,6.34295e-05,0.000429769
1600 rs117981684,rs28562953,rs4432296,rs4796770,rs8073987 0 165.111 inf 5 0 5.74977e-07 5.01027e-07,6.53394e-07 -0.0124559,-0.000105327,-0.0121972,0.000389743,0.0121394 0.000462729,5.96326e-05,0.000424043,9.10551e-05,0.000427818
1601 rs117981684,rs2240011,rs4432296,rs4796770,rs8073987 0 165.108 inf 5 0 5.74951e-07 4.95482e-07,6.55136e-07 -0.0124577,-0.000105971,-0.0121981,0.000389683,0.012142 0.000463019,6.03643e-05,0.000424097,9.10546e-05,0.000428077
1602 rs117981684,rs4432296,rs4796770,rs8073987,rs9897181 0 165.099 inf 5 0 5.7494e-07 4.95857e-07,6.56492e-07 -0.0124546,-0.0121967,0.000389716,0.0121385,-0.000104418 0.000462729,0.000424043,9.10551e-05,0.000427818,5.96326e-05
1603 rs117981684,rs34016093,rs4432296,rs8073987,rs8081900 0 165.098 inf 5 0 5.75131e-07 5.03081e-07,6.56774e-07 -0.0123224,0.000281336,-0.0121702,0.0120608,0.000115808 0.000454816,0.000100746,0.000423057,0.000423713,4.77693e-05
1604 rs117981684,rs4432296,rs4796770,rs56226159,rs8073987 0 165.095 inf 5 0 5.75225e-07 4.97588e-07,6.5228e-07 -0.0123626,-0.012202,0.00039107,0.00016015,0.0121051 0.000455827,0.000424112,9.10694e-05,8.58513e-05,0.000425313
1605 rs117981684,rs2158067,rs34016093,rs4432296,rs8073987 0 165.094 inf 5 0 5.74919e-07 4.99591e-07,6.58436e-07 -0.0122676,0.000169298,0.000211523,-0.0121257,0.0120145 0.000453984,7.17391e-05,0.000115385,0.0004222,0.000422853
1606 rs117981684,rs34016093,rs4432296,rs8073987,rs9912088 0 165.094 inf 5 0 5.75118e-07 5.03202e-07,6.56756e-07 -0.0123223,0.00028148,-0.0121701,0.0120607,0.000115619 0.000454816,0.000100746,0.000423057,0.000423713,4.77693e-05
1607 rs11079034,rs117981684,rs34016093,rs4432296,rs8073987 0 165.094 inf 5 0 5.75117e-07 4.98277e-07,6.55972e-07 0.00011561,-0.0123223,0.000281487,-0.0121701,0.0120607 4.77693e-05,0.000454816,0.000100746,0.000423057,0.000423713
1608 rs117981684,rs4432296,rs4796770,rs6503679,rs8073987 0 165.093 inf 5 0 5.74681e-07 4.98211e-07,6.53368e-07 -0.0124845,-0.0122012,0.000387676,-0.000119807,0.0121628 0.00046775,0.000424431,9.10397e-05,7.30576e-05,0.000430881
1609 rs117981684,rs12603330,rs34016093,rs4432296,rs8073987 0 165.091 inf 5 0 5.75109e-07 5.03085e-07,6.56073e-07 -0.0123222,0.000115502,0.00028157,-0.01217,0.0120606 0.000454816,4.77693e-05,0.000100746,0.000423057,0.000423713
1610 rs117981684,rs4432296,rs4796770,rs60277898,rs8073987 0 165.091 inf 5 0 5.74897e-07 5.028e-07,6.56633e-07 -0.0124558,-0.0121974,0.000389643,-0.000104629,0.0121406 0.000463019,0.000424097,9.10546e-05,6.03643e-05,0.000428077
1611 rs11652600,rs117981684,rs4432296,rs4796770,rs8073987 0 165.091 inf 5 0 5.74814e-07 4.98753e-07,6.52591e-07 -0.000107943,-0.0124798,-0.0122089,0.000392328,0.0121589 6.35665e-05,0.000466268,0.000424722,9.11008e-05,0.000429987
1612 rs117981684,rs34016093,rs4432296,rs8073987,rs9903204 0 165.09 inf 5 0 5.75105e-07 4.99095e-07,6.56909e-07 -0.0123222,0.000281615,-0.01217,0.0120606,0.000115443 0.000454816,0.000100746,0.000423057,0.000423713,4.77693e-05
1613 rs117981684,rs2240010,rs34016093,rs4432296,rs8073987 0 165.088 inf 5 0 5.751e-07 5.01274e-07,6.56467e-07 -0.0123221,0.000115374,0.000281667,-0.0121699,0.0120605 0.000454816,4.77693e-05,0.000100746,0.000423057,0.000423713
1614 rs117981684,rs34016093,rs4432296,rs7224737,rs8073987 0 165.086 inf 5 0 5.75093e-07 4.99931e-07,6.52597e-07 -0.0123221,0.000281754,-0.0121699,0.000115261,0.0120605 0.000454816,0.000100746,0.000423057,4.77693e-05,0.000423713
1615 rs117981684,rs34016093,rs4432296,rs8070446,rs8073987 0 165.079 inf 5 0 5.75072e-07 4.915e-07,6.53286e-07 -0.0123219,0.000281975,-0.0121697,0.00011497,0.0120603 0.000454816,0.000100746,0.000423057,4.77693e-05,0.000423713
1616 rs117981684,rs4432296,rs4796770,rs8073987,rs9905469 0 165.079 inf 5 0 5.74877e-07 4.97156e-07,6.52693e-07 -0.0124524,-0.0121959,0.000389668,0.0121369,-0.000102853 0.000462729,0.000424043,9.10551e-05,0.000427818,5.96326e-05
1617 rs117981684,rs2240009,rs34016093,rs4432296,rs8073987 0 165.072 inf 5 0 5.75049e-07 4.98492e-07,6.56864e-07 -0.0123217,0.000114638,0.000282229,-0.0121695,0.0120601 0.000454816,4.77693e-05,0.000100746,0.000423057,0.000423713
1618 rs117981684,rs34016093,rs4432296,rs7208907,rs8073987 0 165.072 inf 5 0 5.75047e-07 4.96215e-07,6.49597e-07 -0.0123217,0.000282252,-0.0121695,0.000114607,0.0120601 0.000454816,0.000100746,0.000423057,4.77693e-05,0.000423713
1619 rs117981684,rs34016093,rs4432296,rs731152,rs8073987 0 165.066 inf 5 0 5.75031e-07 5.01951e-07,6.48703e-07 -0.0123215,0.000282437,-0.0121693,0.000114365,0.0120599 0.000454816,0.000100746,0.000423057,4.77693e-05,0.000423713
1620 rs117981684,rs34016093,rs4432296,rs739637,rs8073987 0 165.062 inf 5 0 5.75017e-07 5.00889e-07,6.49753e-07 -0.0123214,0.000282584,-0.0121692,0.000114173,0.0120598 0.000454816,0.000100746,0.000423057,4.77693e-05,0.000423713
1621 rs117981684,rs28618174,rs34016093,rs4432296,rs8073987 0 165.062 inf 5 0 5.75111e-07 4.92839e-07,6.52894e-07 -0.0123915,-9.17229e-05,0.000366669,-0.012193,0.0120954 0.000457481,3.7928e-05,9.393e-05,0.000423814,0.000424932
1622 rs11654930,rs117981684,rs4432296,rs4796770,rs8073987 0 165.062 inf 5 0 5.74722e-07 5.04199e-07,6.60222e-07 -0.000105405,-0.0124757,-0.0122073,0.000392192,0.0121559 6.35665e-05,0.000466268,0.000424722,9.11008e-05,0.000429987
1623 rs117981684,rs145514085,rs4432296,rs4796770,rs8073987 0 165.06 inf 5 0 5.7513e-07 5.01199e-07,6.53186e-07 -0.0123599,0.00021446,-0.0121981,0.000393817,0.0120901 0.000455773,0.000117309,0.000424003,9.1124e-05,0.000424705
1624 rs117981684,rs4432296,rs4796770,rs75771390,rs8073987 0 165.057 inf 5 0 5.74954e-07 5.00615e-07,6.57043e-07 -0.0123638,-0.0121974,0.000398563,0.000113426,0.0121267 0.000456009,0.000424067,9.12939e-05,6.45619e-05,0.000426897
1625 rs117981684,rs34016093,rs4432296,rs8073987,rs8074708 0 165.05 inf 5 0 5.7498e-07 4.99001e-07,6.58543e-07 -0.0123211,0.000283003,-0.0121689,0.0120595,0.000113623 0.000454816,0.000100746,0.000423057,0.000423713,4.77693e-05
1626 rs117981684,rs34016093,rs4432296,rs8073987,rs8081327 0 165.047 inf 5 0 5.74971e-07 4.97642e-07,6.61515e-07 -0.012321,0.000283099,-0.0121688,0.0120594,0.000113498 0.000454816,0.000100746,0.000423057,0.000423713,4.77693e-05
1627 rs117981684,rs35140765,rs4432296,rs4796770,rs8073987 0 165.046 inf 5 0 5.74781e-07 4.96084e-07,6.48578e-07 -0.0123499,0.000122985,-0.0121809,0.000390154,0.0121253 0.000455562,7.30463e-05,0.00042352,9.10623e-05,0.000427084
1628 rs117981684,rs4432296,rs4796770,rs7503372,rs8073987 0 165.044 inf 5 0 5.74764e-07 5.00677e-07,6.47091e-07 -0.0124482,-0.0121944,0.00038958,-9.99701e-05,0.012134 0.000462729,0.000424043,9.10551e-05,5.96326e-05,0.000427818
1629 rs117981684,rs4432296,rs4796754,rs4796770,rs8073987 0 165.041 inf 5 0 5.74658e-07 4.9897e-07,6.55414e-07 -0.0124727,-0.0122062,-0.000103597,0.000392095,0.0121538 0.000466268,0.000424722,6.35665e-05,9.11008e-05,0.000429987
1630 rs117981684,rs34016093,rs4432296,rs6503687,rs8073987 0 165.04 inf 5 0 5.74948e-07 4.99758e-07,6.51754e-07 -0.0123173,0.000283502,-0.0121652,0.000112912,0.012056 0.000454726,0.000100723,0.000422961,4.76631e-05,0.000423625
1631 rs117981684,rs4432296,rs4796770,rs8073987,rs9747327 0 165.04 inf 5 0 5.74652e-07 4.96304e-07,6.598e-07 -0.0124725,-0.0122061,0.000392087,0.0121536,-0.00010344 0.000466268,0.000424722,9.11008e-05,0.000429987,6.35665e-05
1632 rs117981684,rs4432296,rs4796770,rs8073987,rs9904326 0 165.037 inf 5 0 5.74742e-07 4.96289e-07,6.62131e-07 -0.0124474,-0.0121941,0.000389563,0.0121335,-9.94026e-05 0.000462729,0.000424043,9.10551e-05,0.000427818,5.96326e-05
1633 rs1127182,rs117981684,rs4432296,rs4796770,rs8073987 0 165.01 inf 5 0 5.74673e-07 5.02301e-07,6.52203e-07 -0.000146036,-0.0121792,-0.012158,0.000393276,0.0120202 8.92388e-05,0.000461252,0.000423002,9.113e-05,0.000423632
1634 rs111637825,rs117981684,rs4432296,rs4796770,rs8073987 0 165.003 inf 5 0 5.7465e-07 4.97707e-07,6.51506e-07 -0.000145109,-0.01218,-0.0121579,0.000393233,0.0120203 8.92388e-05,0.000461252,0.000423002,9.113e-05,0.000423632
1635 rs112616358,rs117981684,rs34016093,rs4432296,rs8073987 0 165 inf 5 0 5.74911e-07 5.00005e-07,6.53184e-07 -0.000429701,-0.0123743,0.000382527,-0.0122306,0.0121061 0.00018225,0.000456791,9.40792e-05,0.000425694,0.000425544
1636 rs117981684,rs4432296,rs4796770,rs8073987,rs939881 0 164.992 inf 5 0 5.74894e-07 5.00194e-07,6.52271e-07 -0.012311,-0.0121437,0.000399126,0.0120217,-0.000119555 0.000454798,0.000422891,9.13267e-05,0.00042361,6.90399e-05
1637 rs117981684,rs2070106,rs4432296,rs4796770,rs8073987 0 164.987 inf 5 0 5.74806e-07 4.9988e-07,6.50678e-07 -0.0123179,7.48943e-05,-0.0121793,0.000394442,0.0120431 0.000454848,4.42019e-05,0.000423462,9.11564e-05,0.000423601
1638 rs117981684,rs13380830,rs34016093,rs4432296,rs8073987 0 164.977 inf 5 0 5.74695e-07 4.95832e-07,6.54983e-07 -0.0122754,0.000125671,0.000264006,-0.0121258,0.012017 0.000454042,5.48812e-05,0.00010465,0.00042221,0.000422889
1639 rs117981684,rs2230326,rs4432296,rs4796770,rs8073987 0 164.976 inf 5 0 5.74679e-07 4.97871e-07,6.59883e-07 -0.0123219,9.14522e-05,-0.0121622,0.000309237,0.0120529 0.000454901,5.57958e-05,0.00042307,0.000102529,0.000423732
1640 rs117981684,rs34016093,rs4432296,rs62076885,rs8073987 0 164.975 inf 5 0 5.74694e-07 5.00141e-07,6.59016e-07 -0.0122758,0.000363196,-0.0121719,-0.000100546,0.0121099 0.000454046,9.39645e-05,0.000423233,4.3912e-05,0.000425909
1641 rs117981684,rs2074156,rs34016093,rs4432296,rs8073987 0 164.967 inf 5 0 5.74647e-07 5.01478e-07,6.54613e-07 -0.0122914,0.000126479,0.00026023,-0.0121451,0.0120338 0.00045424,5.56059e-05,0.000105534,0.000422528,0.000423155
1642 rs117981684,rs2074157,rs34016093,rs4432296,rs8073987 0 164.964 inf 5 0 5.74639e-07 4.98478e-07,6.51243e-07 -0.0122913,0.000126348,0.000260342,-0.0121451,0.0120338 0.00045424,5.56059e-05,0.000105534,0.000422528,0.000423155
1643 rs117981684,rs4432296,rs4796770,rs731151,rs8073987 0 164.962 inf 5 0 5.74634e-07 5.01846e-07,6.46122e-07 -0.0123217,-0.012162,0.000310189,9.0326e-05,0.0120527 0.000454901,0.00042307,0.000102529,5.57958e-05,0.000423732
1644 rs117981684,rs4432296,rs4796770,rs4796772,rs8073987 0 164.952 inf 5 0 5.74604e-07 5.0073e-07,6.53524e-07 -0.0123786,-0.0122075,0.000464589,-8.71739e-05,0.012101 0.000457085,0.000424856,0.000103203,5.42968e-05,0.000425665
1645 rs117981684,rs4432296,rs4796770,rs4796771,rs8073987 0 164.947 inf 5 0 5.7459e-07 4.98846e-07,6.54991e-07 -0.0123779,-0.0122069,0.000463714,-8.6272e-05,0.0120995 0.000457059,0.000424834,0.000103039,5.3953e-05,0.000425588
1646 rs11079030,rs117981684,rs34016093,rs4432296,rs8073987 0 164.944 inf 5 0 5.74702e-07 5.01242e-07,6.46917e-07 8.98455e-05,-0.0122514,0.000361399,-0.0121481,0.0120132 3.9199e-05,0.000453951,9.39914e-05,0.000422584,0.000422847
1647 rs117981684,rs4432296,rs4796764,rs4796770,rs8073987 0 164.942 inf 5 0 5.74444e-07 5.01148e-07,6.53544e-07 -0.0124352,-0.0121893,-9.12807e-05,0.000389144,0.0121244 0.00046265,0.000424018,5.96019e-05,9.10529e-05,0.000427736
1648 rs117981684,rs2074158,rs34016093,rs4432296,rs8073987 0 164.942 inf 5 0 5.74567e-07 5.03001e-07,6.51566e-07 -0.0122909,0.000125063,0.000261454,-0.0121446,0.0120334 0.00045424,5.56059e-05,0.000105534,0.000422528,0.000423155
1649 rs117981684,rs2074164,rs4432296,rs4796770,rs8073987 0 164.938 inf 5 0 5.74557e-07 5.00507e-07,6.52461e-07 -0.0123777,-8.60128e-05,-0.0122067,0.000463549,0.0121001 0.000457085,5.42968e-05,0.000424856,0.000103203,0.000425665
1650 rs117981684,rs11869069,rs34016093,rs4432296,rs8073987 0 164.934 inf 5 0 5.74611e-07 4.98922e-07,6.53441e-07 -0.0123132,0.000108078,0.000287026,-0.0121608,0.012052 0.000454693,4.77531e-05,0.000100774,0.00042292,0.000423592
1651 rs117981684,rs4432296,rs4796770,rs62076889,rs8073987 0 164.932 inf 5 0 5.74649e-07 4.97415e-07,6.5163e-07 -0.0123064,-0.0121663,0.000387475,7.74806e-05,0.0120338 0.000454787,0.000423154,9.10389e-05,4.76596e-05,0.00042356
1652 rs117981684,rs34016093,rs4432296,rs8073987,rs9903304 0 164.929 inf 5 0 5.74467e-07 4.97441e-07,6.54345e-07 -0.0124967,0.000383105,-0.0122116,0.0121527,-0.000136887 0.000466931,9.41162e-05,0.000425062,0.000428979,6.17524e-05
1653 rs117981684,rs4432296,rs4796739,rs4796770,rs8073987 0 164.927 inf 5 0 5.74634e-07 4.99914e-07,6.53918e-07 -0.0123066,-0.0121664,7.70552e-05,0.00038762,0.0120339 0.000454787,0.000423158,4.7599e-05,9.10395e-05,0.00042356
1654 rs117981684,rs34016093,rs4432296,rs8073987,rs9915255 0 164.908 inf 5 0 5.74529e-07 4.95934e-07,6.65578e-07 -0.0123171,0.000288177,-0.0121648,0.0120554,0.000106842 0.000454816,0.000100746,0.000423057,0.000423713,4.77693e-05
1655 rs117981684,rs34016093,rs4432296,rs4796631,rs8073987 0 164.898 inf 5 0 5.74301e-07 5.01186e-07,6.58365e-07 -0.0124398,0.000375008,-0.0121675,-0.000128853,0.0121209 0.000461988,9.39538e-05,0.000423219,5.96119e-05,0.000426979
1656 rs117981684,rs4432296,rs4796770,rs78333491,rs8073987 0 164.895 inf 5 0 5.74431e-07 5.01504e-07,6.5116e-07 -0.0123497,-0.0121837,0.000396781,9.87836e-05,0.0121091 0.000455724,0.000423775,9.12843e-05,6.47634e-05,0.000426481
1657 rs117981684,rs4432296,rs4796633,rs4796770,rs8073987 0 164.893 inf 5 0 5.74285e-07 5.01288e-07,6.57217e-07 -0.0124277,-0.0121856,-8.70778e-05,0.00038878,0.0121188 0.000462529,0.000423951,5.98957e-05,9.10501e-05,0.000427642
1658 rs117981684,rs4432296,rs4796770,rs7209012,rs8073987 0 164.875 inf 5 0 5.7437e-07 4.96664e-07,6.4854e-07 -0.0123488,-0.0121829,0.000396584,9.68824e-05,0.0121076 0.000455724,0.000423775,9.12843e-05,6.47634e-05,0.000426481
1659 rs113287335,rs117981684,rs4432296,rs4796770,rs8073987 0 164.871 inf 5 0 5.74355e-07 5.04174e-07,6.52416e-07 9.63962e-05,-0.0123486,-0.0121827,0.000396534,0.0121073 6.47634e-05,0.000455724,0.000423775,9.12843e-05,0.000426481
1660 rs117981684,rs4432296,rs4796770,rs7224322,rs8073987 0 164.87 inf 5 0 5.74517e-07 4.98648e-07,6.51838e-07 -0.0123395,-0.012156,0.000388149,-6.20823e-05,0.0120393 0.000455314,0.000422985,9.10428e-05,3.96609e-05,0.000423578
1661 rs117981684,rs4432296,rs4796770,rs8073987,rs8079958 0 164.866 inf 5 0 5.7434e-07 4.99962e-07,6.59773e-07 -0.0123484,-0.0121825,0.000396484,0.0121069,9.59138e-05 0.000455724,0.000423775,9.12843e-05,0.000426481,6.47634e-05
1662 rs117981684,rs4432296,rs4796770,rs75881902,rs8073987 0 164.865 inf 5 0 5.74336e-07 4.97484e-07,6.52346e-07 -0.0123484,-0.0121825,0.000396471,9.57933e-05,0.0121068 0.000455724,0.000423775,9.12843e-05,6.47634e-05,0.000426481
1663 rs117981684,rs34016093,rs4432296,rs7219220,rs8073987 0 164.855 inf 5 0 5.74361e-07 5.0103e-07,6.55162e-07 -0.0123123,0.000290328,-0.01216,0.000103971,0.0120509 0.000454726,0.000100723,0.000422961,4.76631e-05,0.000423625
1664 rs112120502,rs117981684,rs4432296,rs4796770,rs8073987 0 164.853 inf 5 0 5.74463e-07 4.9665e-07,6.51868e-07 -6.10881e-05,-0.0123389,-0.0121558,0.000388123,0.0120392 3.96609e-05,0.000455314,0.000422985,9.10428e-05,0.000423578
1665 rs117981684,rs4260106,rs4432296,rs4796770,rs8073987 0 164.847 inf 5 0 5.74384e-07 4.97782e-07,6.50461e-07 -0.0123046,7.24835e-05,-0.0121628,0.000386128,0.0120328 0.000454786,4.8238e-05,0.000423116,9.10375e-05,0.000423559
1666 rs117981684,rs34016093,rs4432296,rs73309793,rs8073987 0 164.846 inf 5 0 5.74429e-07 5.01949e-07,6.53729e-07 -0.0123361,0.000388461,-0.0121464,-0.000105697,0.0120512 0.000455462,9.43068e-05,0.000422588,4.7961e-05,0.000423616
1667 rs117981684,rs4432296,rs4796751,rs4796770,rs8073987 0 164.839 inf 5 0 5.73906e-07 4.99578e-07,6.56436e-07 -0.0122251,-0.012152,8.98019e-05,0.000385697,0.0119914 0.000459268,0.000422965,7.18459e-05,9.10396e-05,0.000424872
1668 rs117981684,rs34016093,rs4432296,rs4796770,rs8073987 0 164.838 inf 5 0 5.72845e-07 4.96454e-07,6.51962e-07 -0.0123032,-3.98694e-05,-0.0121422,0.000422824,0.0120334 0.000454977,0.000272862,0.000422893,0.000264482,0.000423565
1669 rs117981684,rs1557746,rs34016093,rs4432296,rs8073987 0 164.832 inf 5 0 5.74221e-07 5.03615e-07,6.60631e-07 -0.0122841,0.000118255,0.00026725,-0.0121375,0.0120266 0.000454162,5.54108e-05,0.000105478,0.000422427,0.000423064
1670 rs117981684,rs2074155,rs34016093,rs4432296,rs8073987 0 164.822 inf 5 0 5.74189e-07 4.99177e-07,6.50195e-07 -0.0122839,0.000117662,0.000267765,-0.0121373,0.0120264 0.000454162,5.54108e-05,0.000105478,0.000422427,0.000423064
1671 rs11079023,rs117981684,rs4432296,rs4796770,rs8073987 0 164.817 inf 5 0 5.74287e-07 4.90586e-07,6.51632e-07 6.94158e-05,-0.0123061,-0.0121635,0.000387241,0.0120336 4.77209e-05,0.000454786,0.00042315,9.10383e-05,0.000423559
1672 rs117981684,rs12952040,rs4432296,rs4796770,rs8073987 0 164.815 inf 5 0 5.74049e-07 4.99969e-07,6.56473e-07 -0.0123405,9.7195e-05,-0.0121727,0.000389397,0.0121059 0.000455562,7.30463e-05,0.00042352,9.10623e-05,0.000427084
1673 rs117981684,rs28573325,rs4432296,rs4796770,rs8073987 0 164.813 inf 5 0 5.74324e-07 4.94737e-07,6.53874e-07 -0.0123453,0.000150252,-0.012169,0.000394447,0.012072 0.000455603,0.000101997,0.000423286,9.11951e-05,0.000424382
1674 rs117981684,rs12325861,rs4432296,rs4796770,rs8073987 0 164.812 inf 5 0 5.74161e-07 5.03809e-07,6.53269e-07 -0.0123159,7.7313e-05,-0.0121558,0.000321122,0.0120467 0.000454852,5.5604e-05,0.000423007,0.000102477,0.000423673
1675 rs117981684,rs4432296,rs4796770,rs57825218,rs8073987 0 164.808 inf 5 0 5.74017e-07 4.95453e-07,6.58026e-07 -0.0123342,-0.0121714,0.000390484,8.26636e-05,0.0121048 0.000455323,0.000423483,9.10866e-05,6.29573e-05,0.000427068
1676 rs11079035,rs117981684,rs4432296,rs4796770,rs8073987 0 164.808 inf 5 0 5.7415e-07 4.96206e-07,6.49139e-07 7.6989e-05,-0.0123159,-0.0121557,0.000321396,0.0120467 5.5604e-05,0.000454852,0.000423007,0.000102477,0.000423673
1677 rs117981684,rs2023798,rs4432296,rs4796770,rs8073987 0 164.808 inf 5 0 5.74315e-07 4.98481e-07,6.55279e-07 -0.0123078,5.57199e-05,-0.0121752,0.000390554,0.0120613 0.00045479,3.79411e-05,0.000423493,9.1078e-05,0.000423996
1678 rs117981684,rs12952729,rs4432296,rs4796770,rs8073987 0 164.802 inf 5 0 5.74006e-07 4.96992e-07,6.49171e-07 -0.0123399,9.54729e-05,-0.0121722,0.000389346,0.0121047 0.000455562,7.30463e-05,0.00042352,9.10623e-05,0.000427084
1679 rs117981684,rs4432296,rs4796770,rs71373467,rs8073987 0 164.795 inf 5 0 5.73984e-07 5.02201e-07,6.54055e-07 -0.0123395,-0.0121719,0.00038932,9.45725e-05,0.012104 0.000455562,0.00042352,9.10623e-05,7.30463e-05,0.000427084
1680 rs117981684,rs4239268,rs4432296,rs4796770,rs8073987 0 164.795 inf 5 0 5.73987e-07 4.93276e-07,6.57963e-07 -0.0122027,0.000117367,-0.0121535,0.000392259,0.0120223 0.000461596,9.0538e-05,0.000422982,9.11438e-05,0.000423642
1681 rs117981684,rs16967487,rs34016093,rs4432296,rs8073987 0 164.789 inf 5 0 5.74087e-07 4.996e-07,6.55891e-07 -0.0122834,0.000115704,0.00026946,-0.0121366,0.0120258 0.000454162,5.54108e-05,0.000105478,0.000422427,0.000423064
1682 rs117981684,rs2304497,rs4432296,rs4796770,rs8073987 0 164.787 inf 5 0 5.73959e-07 5.04395e-07,6.60576e-07 -0.0123392,9.35376e-05,-0.0121715,0.000389289,0.0121032 0.000455562,7.30463e-05,0.00042352,9.10623e-05,0.000427084
1683 rs117981684,rs34016093,rs35447453,rs4432296,rs8073987 0 164.783 inf 5 0 5.73989e-07 4.98321e-07,6.51844e-07 -0.0123282,0.000371932,0.000149559,-0.0121664,0.0121163 0.00045537,9.39279e-05,7.28156e-05,0.000423304,0.000427108
1684 rs117981684,rs4432296,rs4796770,rs7713,rs8073987 0 164.782 inf 5 0 5.73945e-07 4.98087e-07,6.49575e-07 -0.012339,-0.0121714,0.000389272,9.29641e-05,0.0121028 0.000455562,0.00042352,9.10623e-05,7.30463e-05,0.000427084
1685 rs117981684,rs150703413,rs4432296,rs4796770,rs8073987 0 164.781 inf 5 0 5.74176e-07 4.95936e-07,6.59314e-07 -0.0123263,0.000151426,-0.0121635,0.000381118,0.0120741 0.000455037,0.000108283,0.000423169,9.11196e-05,0.000424574
1686 rs117981684,rs4432296,rs4796770,rs71373464,rs8073987 0 164.772 inf 5 0 5.73912e-07 4.93866e-07,6.53247e-07 -0.0123385,-0.0121709,0.000389232,9.1595e-05,0.0121017 0.000455562,0.00042352,9.10623e-05,7.30463e-05,0.000427084
1687 rs117981684,rs35370188,rs4432296,rs4796770,rs8073987 0 164.761 inf 5 0 5.73871e-07 5.03462e-07,6.49373e-07 -0.0122968,8.74359e-05,-0.0121392,0.000306434,0.0120293 0.000454837,7.11154e-05,0.000422896,0.00011195,0.000423571
1688 rs117981684,rs11868073,rs4432296,rs4796770,rs8073987 0 164.755 inf 5 0 5.74164e-07 4.99068e-07,6.55907e-07 -0.0123321,0.000112051,-0.0121715,0.000393702,0.0120622 0.000455199,8.04737e-05,0.00042342,9.11822e-05,0.000424075
1689 rs117981684,rs2304496,rs4432296,rs4796770,rs8073987 0 164.754 inf 5 0 5.73856e-07 5.02116e-07,6.61853e-07 -0.0123376,8.91987e-05,-0.0121702,0.000389162,0.0121 0.000455562,7.30463e-05,0.00042352,9.10623e-05,0.000427084
1690 rs117981684,rs12939810,rs4432296,rs4796770,rs8073987 0 164.754 inf 5 0 5.73855e-07 4.99497e-07,6.5647e-07 -0.0123376,8.91582e-05,-0.0121702,0.000389161,0.0120999 0.000455562,7.30463e-05,0.00042352,9.10623e-05,0.000427084
1691 rs117981684,rs35341709,rs4432296,rs4796770,rs8073987 0 164.752 inf 5 0 5.73849e-07 4.98404e-07,6.55447e-07 -0.0123375,8.88711e-05,-0.0121701,0.000389152,0.0120997 0.000455562,7.30463e-05,0.00042352,9.10623e-05,0.000427084
1692 rs117981684,rs34771282,rs4432296,rs4796770,rs8073987 0 164.741 inf 5 0 5.73814e-07 4.99596e-07,6.52446e-07 -0.0123369,8.73189e-05,-0.0121696,0.000389107,0.0120985 0.000455562,7.30463e-05,0.00042352,9.10623e-05,0.000427084
1693 rs117981684,rs34016093,rs4432296,rs7215073,rs8073987 0 164.729 inf 5 0 5.7375e-07 5.01067e-07,6.51209e-07 -0.0124262,0.000374486,-0.0121628,-0.000118705,0.0121127 0.000462274,9.39532e-05,0.000423271,6.03364e-05,0.000427233
1694 rs113224296,rs117981684,rs4432296,rs4796770,rs8073987 0 164.729 inf 5 0 5.73775e-07 4.98875e-07,6.56466e-07 8.56098e-05,-0.0123363,-0.012169,0.000389056,0.0120973 7.30463e-05,0.000455562,0.00042352,9.10623e-05,0.000427084
1695 rs112375200,rs117981684,rs34016093,rs4432296,rs8073987 0 164.724 inf 5 0 5.74e-07 4.95901e-07,6.59972e-07 0.000221695,-0.0122876,0.000360381,-0.0121348,0.0120533 0.000107736,0.000454237,9.40307e-05,0.0004224,0.000423815
1696 rs117981684,rs34016093,rs4432296,rs7225117,rs8073987 0 164.721 inf 5 0 5.73725e-07 4.95761e-07,6.46803e-07 -0.0124254,0.000374464,-0.0121625,-0.000118152,0.0121121 0.000462274,9.39532e-05,0.000423271,6.03364e-05,0.000427233
1697 rs11650582,rs117981684,rs34016093,rs4432296,rs8073987 0 164.688 inf 5 0 5.73637e-07 5.00699e-07,6.52495e-07 -0.000114769,-0.0124195,0.000374427,-0.0121601,0.0121067 5.96119e-05,0.000461988,9.39538e-05,0.000423219,0.000426979
1698 rs11658461,rs117981684,rs4432296,rs4796770,rs8073987 0 164.677 inf 5 0 5.7383e-07 4.97185e-07,6.58792e-07 5.59862e-05,-0.0123062,-0.0121613,0.000387314,0.0120337 4.6464e-05,0.000454787,0.000423195,9.10393e-05,0.00042356
1699 rs117981684,rs2079009,rs4432296,rs4796770,rs8073987 0 164.677 inf 5 0 5.73903e-07 5.0087e-07,6.59264e-07 -0.0122877,4.7408e-05,-0.0121444,0.00039269,0.0120379 0.000455,3.79738e-05,0.000422894,9.11702e-05,0.000423577
1700 rs117981684,rs4432296,rs4796770,rs73309800,rs8073987 0 164.675 inf 5 0 5.73862e-07 4.98653e-07,6.54936e-07 -0.0123173,-0.0121482,0.000378508,0.000138835,0.0120535 0.000454895,0.00042292,9.12733e-05,0.000113416,0.000423888
1701 rs117981684,rs35694322,rs4432296,rs4796770,rs8073987 0 164.675 inf 5 0 5.73898e-07 4.964e-07,6.55854e-07 -0.0122952,4.69751e-05,-0.0121569,0.000389214,0.0120472 0.000454856,3.77177e-05,0.000423059,9.10623e-05,0.000423711
1702 rs117981684,rs34016093,rs4432296,rs4796763,rs8073987 0 164.668 inf 5 0 5.73572e-07 5.0133e-07,6.49775e-07 -0.0124174,0.000374367,-0.0121593,-0.000113306,0.0121052 0.000461988,9.39538e-05,0.000423219,5.96119e-05,0.000426979
1703 rs117981684,rs4432296,rs4796770,rs58394379,rs8073987 0 164.655 inf 5 0 5.73795e-07 5.01785e-07,6.52727e-07 -0.0123153,-0.0121466,0.000378965,0.000132315,0.0120517 0.000454867,0.000422907,9.12617e-05,0.000111766,0.000423851
1704 rs117981684,rs3785900,rs4432296,rs4796770,rs8073987 0 164.65 inf 5 0 5.73799e-07 5.01526e-07,6.56736e-07 -0.0122883,-0.000108124,-0.01214,0.000379386,0.0120204 0.000455007,9.11331e-05,0.000422893,9.12366e-05,0.000423694
1705 rs117981684,rs4432296,rs4796770,rs8073987,rs8076301 0 164.647 inf 5 0 5.73689e-07 4.9496e-07,6.54131e-07 -0.0123105,-0.0121451,0.000390461,0.0120582,-9.5979e-05 0.000454811,0.000422899,9.11047e-05,0.000424157,8.59176e-05
1706 rs117981684,rs4432296,rs4796770,rs8073987,rs8077552 0 164.647 inf 5 0 5.73749e-07 5.00189e-07,6.51193e-07 -0.0123441,-0.01218,0.000393371,0.012087,8.02645e-05 0.000456037,0.000424168,9.12288e-05,0.000426123,6.94784e-05
1707 rs117981684,rs34016093,rs4432296,rs6503684,rs8073987 0 164.644 inf 5 0 5.73508e-07 4.99253e-07,6.54839e-07 -0.0124067,0.000375159,-0.012157,-0.00011125,0.012102 0.000461161,9.39668e-05,0.000423161,5.93022e-05,0.000426851
1708 rs117981684,rs4432296,rs4796770,rs730086,rs8073987 0 164.634 inf 5 0 5.73699e-07 4.93869e-07,6.52582e-07 -0.0122967,-0.0121372,0.000352893,4.71537e-05,0.0120239 0.000454847,0.000422911,9.58367e-05,4.19698e-05,0.000423638
1709 rs11656776,rs117981684,rs34016093,rs4432296,rs8073987 0 164.629 inf 5 0 5.73428e-07 4.99686e-07,6.54798e-07 -0.000111378,-0.0124163,0.000374411,-0.0121595,0.0121063 6.0375e-05,0.000462362,9.39564e-05,0.000423299,0.000427323
1710 rs117981684,rs34016093,rs35847674,rs4432296,rs8073987 0 164.627 inf 5 0 5.73423e-07 5.01376e-07,6.50642e-07 -0.0124161,0.000374405,-0.000111247,-0.0121594,0.0121061 0.000462362,9.39564e-05,6.0375e-05,0.000423299,0.000427323
1711 rs113331634,rs117981684,rs4432296,rs4796770,rs8073987 0 164.626 inf 5 0 5.73682e-07 4.94511e-07,6.54524e-07 7.73036e-05,-0.0123427,-0.0121786,0.000393119,0.012085 6.94784e-05,0.000456037,0.000424168,9.12288e-05,0.000426123
1712 rs117981684,rs34016093,rs4432296,rs4796762,rs8073987 0 164.614 inf 5 0 5.73381e-07 4.94196e-07,6.44616e-07 -0.0124147,0.000374363,-0.0121589,-0.000110255,0.0121051 0.000462362,9.39564e-05,0.000423299,6.0375e-05,0.000427323
1713 rs117981684,rs118108964,rs4432296,rs4796770,rs8073987 0 164.601 inf 5 0 5.7361e-07 4.98647e-07,6.54392e-07 -0.0123019,-0.000115011,-0.0121401,0.000384161,0.0120165 0.000454796,0.0001081,0.000422893,9.10645e-05,0.000423847
1714 rs117981684,rs12948219,rs4432296,rs4796770,rs8073987 0 164.598 inf 5 0 5.73652e-07 5.0397e-07,6.59185e-07 -0.0122878,0.000120874,-0.0121369,0.000373905,0.0120232 0.000455062,0.000110604,0.000422915,9.17684e-05,0.000423655
1715 rs1123363,rs117981684,rs4432296,rs4796770,rs8073987 0 164.591 inf 5 0 5.73592e-07 5.02259e-07,6.46473e-07 0.000117585,-0.0123142,-0.0121461,0.000379809,0.0120496 0.000111766,0.000454867,0.000422907,9.12617e-05,0.000423851
1716 rs117981684,rs2230326,rs34016093,rs4432296,rs8073987 0 164.589 inf 5 0 5.73462e-07 4.93961e-07,6.55646e-07 -0.0122805,0.000102648,0.00028354,-0.0121296,0.0120205 0.000454167,5.52522e-05,0.000104747,0.000422364,0.000423034
1717 rs117981684,rs4432296,rs4796770,rs60110245,rs8073987 0 164.589 inf 5 0 5.73426e-07 5.01322e-07,6.59302e-07 -0.0123057,-0.0121437,0.000384967,6.93331e-05,0.0120585 0.000454786,0.000422893,9.10528e-05,7.45142e-05,0.000424441
1718 rs117981684,rs28562953,rs34016093,rs4432296,rs8073987 0 164.58 inf 5 0 5.73291e-07 4.99701e-07,6.49592e-07 -0.0124087,-0.000106758,0.000374306,-0.0121564,0.0120996 0.000462067,5.96432e-05,9.39569e-05,0.000423243,0.00042706
1719 rs117981684,rs2240011,rs34016093,rs4432296,rs8073987 0 164.577 inf 5 0 5.73265e-07 4.99722e-07,6.62911e-07 -0.0124106,-0.000107434,0.000374244,-0.0121574,0.0121022 0.000462362,6.0375e-05,9.39564e-05,0.000423299,0.000427323
1720 rs117981684,rs34016093,rs4432296,rs77681389,rs8073987 0 164.575 inf 5 0 5.73416e-07 4.9909e-07,6.59053e-07 -0.0123064,0.000381459,-0.0121487,0.000119102,0.0120814 0.00045483,9.4139e-05,0.000422895,6.47375e-05,0.000425575
1721 rs117981684,rs34016093,rs4432296,rs731151,rs8073987 0 164.573 inf 5 0 5.73411e-07 4.9873e-07,6.50542e-07 -0.0122802,0.000284467,-0.0121293,0.000101544,0.0120202 0.000454167,0.000104747,0.000422364,5.52522e-05,0.000423034
1722 rs117981684,rs34016093,rs4432296,rs8073987,rs9897181 0 164.568 inf 5 0 5.73254e-07 5.00664e-07,6.5736e-07 -0.0124074,0.000374267,-0.0121559,0.0120987,-0.000105848 0.000462067,9.39569e-05,0.000423243,0.00042706,5.96432e-05
1723 rs117981684,rs34016093,rs4432296,rs6503679,rs8073987 0 164.567 inf 5 0 5.73012e-07 4.9579e-07,6.52401e-07 -0.0124391,0.000372288,-0.0121611,-0.000122218,0.0121243 0.000467187,9.39344e-05,0.00042365,7.30654e-05,0.000430175
1724 rs117981684,rs4432296,rs4796770,rs58590958,rs8073987 0 164.567 inf 5 0 5.73516e-07 4.9711e-07,6.52687e-07 -0.0123124,-0.0121447,0.000380309,0.000110003,0.0120479 0.000454844,0.000422898,9.12509e-05,0.000110201,0.000423818
1725 rs117981684,rs4432296,rs4796622,rs4796770,rs8073987 0 164.565 inf 5 0 5.733e-07 4.95599e-07,6.5364e-07 -0.0123109,-0.0121454,-6.13303e-05,0.000390771,0.0120602 0.00045484,0.000422909,7.42589e-05,9.1181e-05,0.000424832
1726 rs117981684,rs34016093,rs4432296,rs60277898,rs8073987 0 164.56 inf 5 0 5.73211e-07 4.95307e-07,6.55963e-07 -0.0124086,0.000374187,-0.0121567,-0.000106091,0.0121008 0.000462362,9.39564e-05,0.000423299,6.0375e-05,0.000427323
1727 rs112808325,rs117981684,rs4432296,rs4796770,rs8073987 0 164.56 inf 5 0 5.73492e-07 5.01387e-07,6.59147e-07 0.000108066,-0.0123123,-0.0121446,0.000380418,0.0120476 0.000110201,0.000454844,0.000422898,9.12509e-05,0.000423818
1728 rs11652600,rs117981684,rs34016093,rs4432296,rs8073987 0 164.558 inf 5 0 5.73121e-07 4.97375e-07,6.56459e-07 -0.000109336,-0.0124327,0.000377071,-0.0121682,0.0121191 6.35882e-05,0.000465656,9.40195e-05,0.000423929,0.000429241
1729 rs11296,rs117981684,rs4432296,rs4796770,rs8073987 0 164.554 inf 5 0 5.73514e-07 5.02572e-07,6.56062e-07 -8.15866e-05,-0.0123064,-0.0121363,0.000387442,0.0120338 8.18703e-05,0.000454788,0.000422927,9.10415e-05,0.00042356
1730 rs117981684,rs34016093,rs4432296,rs8073987,rs9905469 0 164.548 inf 5 0 5.7319e-07 4.96481e-07,6.53911e-07 -0.0124051,0.000374199,-0.0121551,0.0120971,-0.000104283 0.000462067,9.39569e-05,0.000423243,0.00042706,5.96432e-05
1731 rs117981684,rs4432296,rs4796770,rs73311676,rs8073987 0 164.548 inf 5 0 5.73507e-07 4.93259e-07,6.5719e-07 -0.012322,-0.0121607,0.000391578,7.91457e-05,0.0120517 0.000455104,0.000423309,9.11786e-05,7.97996e-05,0.000423975
1732 rs117981684,rs4432296,rs4796770,rs60075634,rs8073987 0 164.542 inf 5 0 5.73469e-07 4.94041e-07,6.53222e-07 -0.012297,-0.01214,0.000379544,-6.02078e-05,0.0120244 0.000454865,0.000422895,9.13263e-05,6.24962e-05,0.000423655
1733 rs117981684,rs35118457,rs4432296,rs4796770,rs8073987 0 164.541 inf 5 0 5.73488e-07 4.95863e-07,6.49207e-07 -0.01232,7.927e-05,-0.0121586,0.000391394,0.0120493 0.000455039,8.11112e-05,0.000423234,9.11724e-05,0.000423883
1734 rs117981684,rs4432296,rs4796770,rs74875524,rs8073987 0 164.538 inf 5 0 5.73469e-07 4.96419e-07,6.49363e-07 -0.0123233,-0.0121643,0.000384201,-0.000126098,0.0120506 0.000455176,0.000423522,9.10695e-05,0.00013093,0.000423947
1735 rs117981684,rs4432296,rs4796770,rs61316234,rs8073987 0 164.533 inf 5 0 5.73464e-07 5.01234e-07,6.56902e-07 -0.0123178,-0.0121563,0.000391053,7.98217e-05,0.0120476 0.000454978,0.000423153,9.11585e-05,8.32176e-05,0.000423831
1736 rs117981684,rs4432296,rs4796770,rs79995639,rs8073987 0 164.532 inf 5 0 5.73381e-07 4.96758e-07,6.53907e-07 -0.0123302,-0.0121662,0.000391357,6.49668e-05,0.0120699 0.000455648,0.000423755,9.11961e-05,7.26228e-05,0.000425553
1737 rs117981684,rs34016093,rs4432296,rs4796627,rs8073987 0 164.531 inf 5 0 5.73047e-07 5e-07,6.50376e-07 -0.0124255,0.000376418,-0.0121636,-0.000107023,0.0121124 0.000465139,9.4006e-05,0.000423748,6.34004e-05,0.0004288
1738 rs117981684,rs4432296,rs4796770,rs73313604,rs8073987 0 164.529 inf 5 0 5.73426e-07 5.01771e-07,6.5084e-07 -0.0122978,-0.0121406,0.000379792,-5.77595e-05,0.0120247 0.000454854,0.000422892,9.13257e-05,6.2091e-05,0.000423654
1739 rs11654930,rs117981684,rs34016093,rs4432296,rs8073987 0 164.528 inf 5 0 5.73027e-07 4.98261e-07,6.58575e-07 -0.000106796,-0.0124286,0.0003769,-0.0121666,0.0121161 6.35882e-05,0.000465656,9.40195e-05,0.000423929,0.000429241
1740 rs117981684,rs36134190,rs4432296,rs4796770,rs8073987 0 164.523 inf 5 0 5.73415e-07 4.9968e-07,6.50428e-07 -0.0123348,-3.50919e-05,-0.0121568,0.000384459,0.0120518 0.000455927,3.80639e-05,0.000423195,9.10651e-05,0.000424045
1741 rs117981684,rs4432296,rs4796770,rs7209507,rs8073987 0 164.522 inf 5 0 5.73167e-07 4.96331e-07,6.59095e-07 -0.01231,-0.0121448,0.000390093,-5.20121e-05,0.0120559 0.000454839,0.000422909,9.11787e-05,7.43909e-05,0.000424812
1742 rs117981684,rs34016093,rs4432296,rs7212958,rs8073987 0 164.521 inf 5 0 5.73014e-07 4.94447e-07,6.55893e-07 -0.0124241,0.00037636,-0.012163,-0.000106112,0.0121113 0.000465139,9.4006e-05,0.000423748,6.34004e-05,0.0004288
1743 rs117251974,rs117981684,rs4432296,rs4796770,rs8073987 0 164.519 inf 5 0 5.73408e-07 5.02725e-07,6.54134e-07 -0.000119958,-0.0123224,-0.0121632,0.000384315,0.0120497 0.00013093,0.000455176,0.000423522,9.10695e-05,0.000423947
1744 rs117981684,rs4432296,rs4796770,rs55637667,rs8073987 0 164.518 inf 5 0 5.73409e-07 4.96963e-07,6.5117e-07 -0.0123276,-0.012172,0.000391248,3.94312e-05,0.0120627 0.000455443,0.000424156,9.11817e-05,4.30055e-05,0.00042479
1745 rs117981684,rs4432296,rs4796770,rs8072215,rs8073987 0 164.513 inf 5 0 5.73275e-07 4.99476e-07,6.50484e-07 -0.0123048,-0.0121442,0.000356122,3.78501e-05,0.0120345 0.000454786,0.000422898,9.85861e-05,4.70778e-05,0.000423563
1746 rs117981684,rs34016093,rs4432296,rs7503372,rs8073987 0 164.512 inf 5 0 5.73075e-07 5.01948e-07,6.55728e-07 -0.0124009,0.000374075,-0.0121536,-0.000101399,0.0120941 0.000462067,9.39569e-05,0.000423243,5.96432e-05,0.00042706
1747 rs117981684,rs34016093,rs4432296,rs56226159,rs8073987 0 164.511 inf 5 0 5.73372e-07 4.96726e-07,6.48806e-07 -0.0123084,0.000372763,-0.012157,0.000156424,0.0120601 0.000454916,9.39367e-05,0.000423226,8.58345e-05,0.000424428
1748 rs11654626,rs117981684,rs4432296,rs4796770,rs8073987 0 164.51 inf 5 0 5.73317e-07 5.03063e-07,6.51366e-07 3.97471e-05,-0.0123116,-0.0121595,0.000388346,0.0120388 4.728e-05,0.00045485,0.000423404,9.10624e-05,0.000423615
1749 rs117981684,rs34016093,rs4432296,rs4796754,rs8073987 0 164.508 inf 5 0 5.72962e-07 4.9851e-07,6.50303e-07 -0.0124257,0.000376778,-0.0121654,-0.000104987,0.012114 0.000465656,9.40195e-05,0.000423929,6.35882e-05,0.000429241
1750 rs117981684,rs34016093,rs4432296,rs8073987,rs9747327 0 164.506 inf 5 0 5.72956e-07 4.97798e-07,6.49628e-07 -0.0124254,0.000376767,-0.0121653,0.0121138,-0.00010483 0.000465656,9.40195e-05,0.000423929,0.000429241,6.35882e-05
1751 rs117981684,rs34016093,rs4432296,rs8073987,rs9904326 0 164.505 inf 5 0 5.73053e-07 5.04122e-07,6.57003e-07 -0.0124001,0.00037405,-0.0121533,0.0120936,-0.000100831 0.000462067,9.39569e-05,0.000423243,0.00042706,5.96432e-05
1752 rs112098825,rs117981684,rs4432296,rs4796770,rs8073987 0 164.5 inf 5 0 5.73356e-07 4.98316e-07,6.53235e-07 7.02738e-05,-0.0123168,-0.0121553,0.000390841,0.0120462 8.04253e-05,0.000454983,0.000423166,9.117e-05,0.000423826
1753 rs117981684,rs4432296,rs4796770,rs73986522,rs8073987 0 164.495 inf 5 0 5.7334e-07 5.0132e-07,6.57034e-07 -0.0123182,-0.0121567,0.000390813,6.97871e-05,0.0120473 0.000455039,0.000423234,9.11724e-05,8.11112e-05,0.000423883
1754 rs117981684,rs145514085,rs34016093,rs4432296,rs8073987 0 164.493 inf 5 0 5.73329e-07 5.05368e-07,6.57538e-07 -0.0123077,0.000211768,0.000376718,-0.0121545,0.0120467 0.00045491,0.000117298,9.40021e-05,0.000423145,0.000423857
1755 rs117981684,rs4432296,rs4796770,rs55743352,rs8073987 0 164.492 inf 5 0 5.73311e-07 4.92532e-07,6.51753e-07 -0.0123067,-0.0121448,0.000373594,-3.21183e-05,0.0120379 0.00045479,0.000422903,9.23452e-05,3.84244e-05,0.000423599
1756 rs11653117,rs117981684,rs4432296,rs4796770,rs8073987 0 164.49 inf 5 0 5.73312e-07 4.99081e-07,6.50503e-07 -7.02734e-05,-0.012307,-0.0121379,0.000387884,0.0120341 8.39749e-05,0.000454791,0.000422918,9.10512e-05,0.000423561
1757 rs117981684,rs17465,rs4432296,rs4796770,rs8073987 0 164.487 inf 5 0 5.73315e-07 4.98603e-07,6.5182e-07 -0.0123162,6.9853e-05,-0.0121545,0.000390489,0.0120458 0.000454978,8.32176e-05,0.000423153,9.11585e-05,0.000423831
1758 rs117981684,rs4432296,rs4796770,rs7218506,rs8073987 0 164.484 inf 5 0 5.73306e-07 4.98314e-07,6.53054e-07 -0.0123161,-0.0121544,0.000390452,6.92006e-05,0.0120457 0.000454978,0.000423153,9.11585e-05,8.32176e-05,0.000423831
1759 rs117981684,rs17551884,rs4432296,rs4796770,rs8073987 0 164.481 inf 5 0 5.73296e-07 5.00727e-07,6.55374e-07 -0.012316,6.84769e-05,-0.0121543,0.000390411,0.0120456 0.000454978,8.32176e-05,0.000423153,9.11585e-05,0.000423831
1760 rs117981684,rs4432296,rs4796770,rs73311686,rs8073987 0 164.48 inf 5 0 5.73296e-07 4.97576e-07,6.46206e-07 -0.012316,-0.0121542,0.000390408,6.84186e-05,0.0120456 0.000454978,0.000423153,9.11585e-05,8.32176e-05,0.000423831
1761 rs117981684,rs4432296,rs4796770,rs73986521,rs8073987 0 164.479 inf 5 0 5.73289e-07 4.93077e-07,6.54613e-07 -0.0123175,-0.0121559,0.000390596,6.62357e-05,0.0120466 0.000455039,0.000423234,9.11724e-05,8.11112e-05,0.000423883
1762 rs117981684,rs4432296,rs4796770,rs57741166,rs8073987 0 164.476 inf 5 0 5.73281e-07 4.9623e-07,6.59059e-07 -0.0123158,-0.0121541,0.000390347,6.73339e-05,0.0120454 0.000454978,0.000423153,9.11585e-05,8.32176e-05,0.000423831
1763 rs117981684,rs4432296,rs4796770,rs76296207,rs8073987 0 164.475 inf 5 0 5.73277e-07 5.05646e-07,6.56266e-07 -0.0123173,-0.0121557,0.00039054,6.53211e-05,0.0120464 0.000455039,0.000423234,9.11724e-05,8.11112e-05,0.000423883
1764 rs117981684,rs4432296,rs4796770,rs55839952,rs8073987 0 164.474 inf 5 0 5.73269e-07 4.91271e-07,6.50723e-07 -0.0123097,-0.0121361,0.000388321,-3.235e-05,0.0120248 0.000454822,0.000422955,9.10644e-05,4.05415e-05,0.000423688
1765 rs117981684,rs4432296,rs4796770,rs73311606,rs8073987 0 164.474 inf 5 0 5.7326e-07 4.99818e-07,6.55204e-07 -0.0123117,-0.0121402,0.000385975,-3.23941e-05,0.012027 0.000454863,0.000422896,9.10399e-05,4.10149e-05,0.00042363
1766 rs117981684,rs34016093,rs4432296,rs75771390,rs8073987 0 164.473 inf 5 0 5.731e-07 5.00535e-07,6.55026e-07 -0.0123098,0.000380855,-0.0121524,0.000110388,0.0120809 0.000455106,9.41479e-05,0.000423179,6.45354e-05,0.000425984
1767 rs117981684,rs1869365,rs4432296,rs4796770,rs8073987 0 164.473 inf 5 0 5.73156e-07 5.01057e-07,6.58631e-07 -0.0123045,3.23344e-05,-0.0121429,0.000361348,0.0120336 0.000454787,4.70412e-05,0.000422891,9.81383e-05,0.00042356
1768 rs117981684,rs4432296,rs4796728,rs4796770,rs8073987 0 164.472 inf 5 0 5.73008e-07 4.98929e-07,6.54636e-07 -0.0123087,-0.012144,-3.77417e-05,0.000389119,0.0120496 0.000454839,0.000422909,7.43909e-05,9.11787e-05,0.000424812
1769 rs1127182,rs117981684,rs34016093,rs4432296,rs8073987 0 164.469 inf 5 0 5.72953e-07 4.97454e-07,6.54215e-07 -0.000147013,-0.0121285,0.000377633,-0.0121161,0.0119784 8.9265e-05,0.00046033,9.40452e-05,0.000422174,0.000422807
1770 rs117981684,rs4432296,rs4796770,rs8073987,rs9674546 0 164.467 inf 5 0 5.73236e-07 5.02441e-07,6.54691e-07 -0.0123102,-0.0121386,0.000386367,0.0120252,-3.13237e-05 0.000454834,0.000422912,9.10373e-05,0.000423685,4.08146e-05
1771 rs117981684,rs4432296,rs4796770,rs8073987,rs893009 0 164.466 inf 5 0 5.72992e-07 4.97434e-07,6.51024e-07 -0.0123085,-0.0121439,0.000388981,0.0120487,-3.60821e-05 0.000454838,0.000422909,9.11764e-05,0.000424792,7.45282e-05
1772 rs117981684,rs34016093,rs4432296,rs8073987,rs939881 0 164.465 inf 5 0 5.7322e-07 4.93203e-07,6.54893e-07 -0.0122627,0.000385094,-0.0121023,0.0119803,-0.000121703 0.000453973,9.43278e-05,0.000422059,0.000422781,6.91186e-05
1773 rs117981684,rs4432296,rs4796727,rs4796770,rs8073987 0 164.464 inf 5 0 5.72991e-07 4.96502e-07,6.55796e-07 -0.0123084,-0.0121439,-3.60406e-05,0.000388954,0.0120486 0.000454838,0.000422908,7.46707e-05,9.11742e-05,0.000424772
1774 rs117981684,rs4432296,rs4796770,rs760282,rs8073987 0 164.464 inf 5 0 5.73174e-07 4.95509e-07,6.48267e-07 -0.0123189,-0.0121536,0.000406806,-3.16074e-05,0.012043 0.000455203,0.000423207,9.54531e-05,4.47589e-05,0.000423791
1775 rs117981684,rs4432296,rs4796770,rs79845193,rs8073987 0 164.463 inf 5 0 5.73224e-07 5.00757e-07,6.51134e-07 -0.012278,-0.0121236,0.000382126,-8.95808e-05,0.0120104 0.000456205,0.00042359,9.12242e-05,0.000118501,0.000424618
1776 rs111637825,rs117981684,rs34016093,rs4432296,rs8073987 0 164.462 inf 5 0 5.7293e-07 4.95241e-07,6.52349e-07 -0.000146085,-0.0121293,0.000377583,-0.012116,0.0119785 8.9265e-05,0.00046033,9.40452e-05,0.000422174,0.000422807
1777 rs117981684,rs4432296,rs4796770,rs7211222,rs8073987 0 164.461 inf 5 0 5.7312e-07 5.00835e-07,6.51304e-07 -0.0123046,-0.0121428,0.00036278,3.04964e-05,0.0120335 0.000454787,0.000422891,9.81383e-05,4.70412e-05,0.00042356
1778 rs117981684,rs34016093,rs35140765,rs4432296,rs8073987 0 164.46 inf 5 0 5.7292e-07 4.99132e-07,6.51841e-07 -0.0122954,0.000371604,0.000119203,-0.012136,0.012079 0.000454644,9.39289e-05,7.30317e-05,0.000422641,0.000426158
1779 rs11079032,rs117981684,rs4432296,rs4796770,rs8073987 0 164.459 inf 5 0 5.73208e-07 5.0114e-07,6.54694e-07 2.82395e-05,-0.012302,-0.0121547,0.000388321,0.0120445 3.81019e-05,0.000454806,0.000423241,9.10687e-05,0.000423837
1780 rs117981684,rs4432296,rs4796770,rs739636,rs8073987 0 164.458 inf 5 0 5.7311e-07 5.01236e-07,6.49582e-07 -0.0123046,-0.0121428,0.000363179,2.99835e-05,0.0120335 0.000454787,0.000422891,9.81383e-05,4.70412e-05,0.00042356
1781 rs117981684,rs140714709,rs4432296,rs4796770,rs8073987 0 164.456 inf 5 0 5.7322e-07 4.97924e-07,6.54205e-07 -0.0123151,6.25758e-05,-0.0121532,0.000390078,0.0120445 0.000454978,8.32176e-05,0.000423153,9.11585e-05,0.000423831
1782 rs117981684,rs4432296,rs4796770,rs61198758,rs8073987 0 164.455 inf 5 0 5.73214e-07 4.93969e-07,6.47975e-07 -0.012315,-0.0121531,0.000390054,6.21467e-05,0.0120444 0.000454978,0.000423153,9.11585e-05,8.32176e-05,0.000423831
1783 rs117981684,rs4432296,rs4796738,rs4796770,rs8073987 0 164.455 inf 5 0 5.72958e-07 5.01259e-07,6.54646e-07 -0.0123081,-0.0121437,-3.20254e-05,0.000388707,0.012047 0.000454838,0.000422909,7.45282e-05,9.11764e-05,0.000424792
1784 rs117981684,rs1968494,rs4432296,rs4796770,rs8073987 0 164.453 inf 5 0 5.72952e-07 5.02506e-07,6.49907e-07 -0.012308,-3.13544e-05,-0.0121437,0.000388661,0.0120467 0.000454838,7.45282e-05,0.000422909,9.11764e-05,0.000424792
1785 rs117981684,rs4432296,rs4796770,rs8073987,rs9674547 0 164.452 inf 5 0 5.7319e-07 4.93621e-07,6.5252e-07 -0.0123091,-0.012138,0.000386309,0.0120248,-2.948e-05 0.000454819,0.000422925,9.10376e-05,0.000423716,4.07985e-05
1786 rs117981684,rs12452032,rs4432296,rs4796770,rs8073987 0 164.452 inf 5 0 5.72946e-07 4.99323e-07,6.57375e-07 -0.012308,-3.05096e-05,-0.0121436,0.000388625,0.0120465 0.000454839,7.43909e-05,0.000422909,9.11787e-05,0.000424812
1787 rs117981684,rs2070106,rs34016093,rs4432296,rs8073987 0 164.452 inf 5 0 5.73105e-07 4.94811e-07,6.52888e-07 -0.0122687,7.57294e-05,0.000379294,-0.012138,0.0120018 0.000454027,4.42226e-05,9.40887e-05,0.000422647,0.000422783
1788 rs117981684,rs4432296,rs4550498,rs4796770,rs8073987 0 164.452 inf 5 0 5.72949e-07 4.99615e-07,6.55873e-07 -0.012308,-0.0121436,-3.08676e-05,0.000388628,0.0120465 0.000454838,0.000422909,7.45282e-05,9.11764e-05,0.000424792
1789 rs11652326,rs117981684,rs4432296,rs4796770,rs8073987 0 164.451 inf 5 0 5.72947e-07 4.95473e-07,6.52361e-07 -3.06063e-05,-0.012308,-0.0121436,0.000388611,0.0120464 7.45282e-05,0.000454838,0.000422909,9.11764e-05,0.000424792
1790 rs117981684,rs4432296,rs4796770,rs7217218,rs8073987 0 164.451 inf 5 0 5.72943e-07 4.99185e-07,6.52863e-07 -0.0123079,-0.0121436,0.000388592,-3.0028e-05,0.0120462 0.000454839,0.000422909,9.11787e-05,7.43909e-05,0.000424812
1791 rs117981684,rs4432296,rs4796618,rs4796770,rs8073987 0 164.451 inf 5 0 5.72946e-07 4.95041e-07,6.47645e-07 -0.012308,-0.0121436,-3.04691e-05,0.000388601,0.0120463 0.000454838,0.000422909,7.45282e-05,9.11764e-05,0.000424792
1792 rs117981684,rs4432296,rs4796770,rs8073987,rs8079008 0 164.451 inf 5 0 5.72941e-07 4.98765e-07,6.55351e-07 -0.0123079,-0.0121436,0.000388581,0.0120462,-2.98674e-05 0.000454839,0.000422909,9.11787e-05,0.000424812,7.43909e-05
1793 rs117981684,rs4432296,rs4796619,rs4796770,rs8073987 0 164.45 inf 5 0 5.72943e-07 5.01577e-07,6.48407e-07 -0.0123079,-0.0121436,-3.01183e-05,0.000388578,0.0120462 0.000454838,0.000422909,7.45282e-05,9.11764e-05,0.000424792
1794 rs117981684,rs4432296,rs4796770,rs8073987,rs9675195 0 164.449 inf 5 0 5.73182e-07 4.92691e-07,6.5656e-07 -0.0123101,-0.012139,0.00038653,0.0120264,-2.91898e-05 0.00045484,0.000422911,9.1037e-05,0.000423662,4.08614e-05
1795 rs117981684,rs4432296,rs4796770,rs7217282,rs8073987 0 164.448 inf 5 0 5.72934e-07 5.01871e-07,6.55931e-07 -0.0123078,-0.0121435,0.000388511,-2.88515e-05,0.0120457 0.000454839,0.000422909,9.11787e-05,7.43909e-05,0.000424812
1796 rs117981684,rs11870005,rs4432296,rs4796770,rs8073987 0 164.448 inf 5 0 5.73192e-07 5.02059e-07,6.53554e-07 -0.0123133,6.14024e-05,-0.0121515,0.000389864,0.0120425 0.000454927,8.47255e-05,0.000423093,9.11524e-05,0.000423757
1797 rs117981684,rs4432296,rs4796770,rs8071567,rs8073987 0 164.448 inf 5 0 5.72935e-07 4.92491e-07,6.59233e-07 -0.0123078,-0.0121435,0.000388505,-2.90362e-05,0.0120457 0.000454838,0.000422909,9.11764e-05,7.45282e-05,0.000424792
1798 rs117981684,rs4432296,rs4796770,rs8073987,rs9914829 0 164.445 inf 5 0 5.72925e-07 4.94557e-07,6.57685e-07 -0.0123077,-0.0121435,0.000388421,0.0120452,-2.75302e-05 0.000454839,0.000422909,9.11787e-05,0.000424812,7.43909e-05
1799 rs117981684,rs4432296,rs4796770,rs8065502,rs8073987 0 164.445 inf 5 0 5.72924e-07 4.96989e-07,6.49283e-07 -0.0123077,-0.0121435,0.000388417,-2.74686e-05,0.0120451 0.000454839,0.000422909,9.11787e-05,7.43909e-05,0.000424812
1800 rs117981684,rs4432296,rs4796770,rs7225608,rs8073987 0 164.445 inf 5 0 5.73069e-07 4.99057e-07,6.53738e-07 -0.0123036,-0.0121418,0.000365002,2.76222e-05,0.0120326 0.000454793,0.00042289,9.81229e-05,4.69512e-05,0.00042356
1801 rs117981684,rs4432296,rs4796736,rs4796770,rs8073987 0 164.444 inf 5 0 5.72921e-07 4.99465e-07,6.57545e-07 -0.0123077,-0.0121434,-2.70262e-05,0.000388387,0.0120449 0.000454839,0.000422909,7.43909e-05,9.11787e-05,0.000424812
1802 rs117981684,rs4432296,rs4796770,rs8073987,rs8077121 0 164.444 inf 5 0 5.72916e-07 4.97171e-07,6.55895e-07 -0.0123076,-0.0121434,0.000388341,0.0120446,-2.60996e-05 0.00045484,0.000422909,9.1181e-05,0.000424832,7.42589e-05
1803 rs117981684,rs4432296,rs4796735,rs4796770,rs8073987 0 164.443 inf 5 0 5.72917e-07 5.01086e-07,6.51126e-07 -0.0123076,-0.0121434,-2.63058e-05,0.000388338,0.0120446 0.000454839,0.000422909,7.43909e-05,9.11787e-05,0.000424812
1804 rs117981684,rs2883066,rs4432296,rs4796770,rs8073987 0 164.442 inf 5 0 5.72915e-07 4.96858e-07,6.57319e-07 -0.0123076,-2.60785e-05,-0.0121434,0.000388322,0.0120445 0.000454839,7.43909e-05,0.000422909,9.11787e-05,0.000424812
1805 rs117981684,rs4432296,rs4796770,rs8071938,rs8073987 0 164.44 inf 5 0 5.72905e-07 4.96465e-07,6.56737e-07 -0.0123074,-0.0121433,0.000388226,-2.44343e-05,0.0120439 0.00045484,0.000422909,9.1181e-05,7.42589e-05,0.000424832
1806 rs117981684,rs4432296,rs4796743,rs4796770,rs8073987 0 164.439 inf 5 0 5.72905e-07 4.93279e-07,6.55039e-07 -0.0123074,-0.0121433,-2.45119e-05,0.000388215,0.0120438 0.000454839,0.000422909,7.43909e-05,9.11787e-05,0.000424812
1807 rs11079024,rs117981684,rs4432296,rs4796770,rs8073987 0 164.438 inf 5 0 5.72897e-07 5.00166e-07,6.49451e-07 -2.31016e-05,-0.0123073,-0.0121432,0.000388134,0.0120433 7.42589e-05,0.00045484,0.000422909,9.1181e-05,0.000424832
1808 rs117981684,rs4432296,rs4796770,rs75682304,rs8073987 0 164.437 inf 5 0 5.73151e-07 5.01884e-07,6.56789e-07 -0.0123225,-0.0121612,0.00038545,7.62956e-05,0.0120493 0.000455497,0.00042383,9.10511e-05,0.000111757,0.000424224
1809 rs111786773,rs117981684,rs4432296,rs4796770,rs8073987 0 164.434 inf 5 0 5.73149e-07 4.95746e-07,6.51972e-07 5.46856e-05,-0.0123142,-0.0121524,0.000389887,0.0120433 8.04253e-05,0.000454983,0.000423166,9.117e-05,0.000423826
1810 rs117981684,rs34864368,rs4432296,rs4796770,rs8073987 0 164.434 inf 5 0 5.72867e-07 4.98807e-07,6.52516e-07 -0.0123068,1.70027e-05,-0.012143,0.000387771,0.012041 0.000454845,7.36749e-05,0.000422911,9.11928e-05,0.000424936
1811 rs117981684,rs28631681,rs4432296,rs4796770,rs8073987 0 164.434 inf 5 0 5.72887e-07 4.99939e-07,6.52321e-07 -0.0123071,-2.13175e-05,-0.0121431,0.000387997,0.0120424 0.000454839,7.43909e-05,0.000422909,9.11787e-05,0.000424812
1812 rs117981684,rs1557745,rs4432296,rs4796770,rs8073987 0 164.433 inf 5 0 5.72961e-07 4.92186e-07,6.55039e-07 -0.0123104,2.4194e-05,-0.0121485,0.000366155,0.0120392 0.000454948,5.54611e-05,0.000423156,0.000102331,0.000423788
1813 rs117981684,rs35455419,rs4432296,rs4796770,rs8073987 0 164.433 inf 5 0 5.72885e-07 4.92154e-07,6.49231e-07 -0.0123071,-2.08761e-05,-0.0121431,0.000387967,0.0120422 0.000454839,7.43909e-05,0.000422909,9.11787e-05,0.000424812
1814 rs117981684,rs4432296,rs4621022,rs4796770,rs8073987 0 164.433 inf 5 0 5.72884e-07 4.96604e-07,6.43827e-07 -0.0123071,-0.0121431,-2.06924e-05,0.000387954,0.0120422 0.000454839,0.000422909,7.43909e-05,9.11787e-05,0.000424812
1815 rs117981684,rs4432296,rs4796770,rs6503678,rs8073987 0 164.432 inf 5 0 5.72883e-07 4.9813e-07,6.47443e-07 -0.0123071,-0.0121431,0.000387947,-2.05905e-05,0.0120421 0.000454839,0.000422909,9.11787e-05,7.43909e-05,0.000424812
1816 rs117981684,rs150004653,rs4432296,rs4796770,rs8073987 0 164.432 inf 5 0 5.73142e-07 4.99745e-07,6.54263e-07 -0.0123128,5.70019e-05,-0.0121508,0.000389626,0.0120418 0.000454927,8.47255e-05,0.000423093,9.11524e-05,0.000423757
1817 rs117981684,rs4432296,rs4796770,rs8073987,rs9908748 0 164.43 inf 5 0 5.7288e-07 4.94186e-07,6.5521e-07 -0.0123033,-0.0121409,0.000385184,0.0120244,2.00643e-05 0.000454838,0.000422909,9.11764e-05,0.000424792,7.45282e-05
1818 rs117981684,rs4432296,rs4796770,rs8073987,rs9303323 0 164.43 inf 5 0 5.72874e-07 4.96322e-07,6.58261e-07 -0.0123069,-0.012143,0.000387823,0.0120413,-1.87659e-05 0.000454839,0.000422909,9.11787e-05,0.000424812,7.43909e-05
1819 rs117981684,rs4432296,rs4796770,rs8073987,rs9916275 0 164.429 inf 5 0 5.72874e-07 4.92459e-07,6.51809e-07 -0.0123069,-0.012143,0.000387817,0.0120413,-1.86802e-05 0.000454839,0.000422909,9.11787e-05,0.000424812,7.43909e-05
1820 rs117981684,rs4432296,rs4796740,rs4796770,rs8073987 0 164.429 inf 5 0 5.72874e-07 5.01439e-07,6.55323e-07 -0.0123069,-0.012143,-1.86095e-05,0.000387812,0.0120412 0.000454839,0.000422909,7.43909e-05,9.11787e-05,0.000424812
1821 rs117981684,rs2074163,rs4432296,rs4796770,rs8073987 0 164.429 inf 5 0 5.72939e-07 4.94651e-07,6.51745e-07 -0.0122995,2.20879e-05,-0.0121378,0.000367034,0.0120285 0.00045501,5.57538e-05,0.00042302,0.000103499,0.000423719
1822 rs117981684,rs12952314,rs4432296,rs4796770,rs8073987 0 164.427 inf 5 0 5.72866e-07 4.98437e-07,6.56577e-07 -0.0123067,-1.68741e-05,-0.0121429,0.000387693,0.0120405 0.000454839,7.43909e-05,0.000422909,9.11787e-05,0.000424812
1823 rs117981684,rs4378665,rs4432296,rs4796770,rs8073987 0 164.425 inf 5 0 5.72861e-07 4.99603e-07,6.51826e-07 -0.0123066,-1.57095e-05,-0.0121428,0.000387614,0.01204 0.000454839,7.43909e-05,0.000422909,9.11787e-05,0.000424812
1824 rs117981684,rs4432296,rs4796770,rs8073987,rs8078141 0 164.422 inf 5 0 5.72849e-07 4.95124e-07,6.56933e-07 -0.0123063,-0.0121426,0.000387384,0.0120385,-1.23393e-05 0.000454839,0.000422909,9.11787e-05,0.000424812,7.43909e-05
1825 rs117981684,rs4432296,rs4796770,rs61160591,rs8073987 0 164.418 inf 5 0 5.73072e-07 4.96689e-07,6.5668e-07 -0.0123208,-0.0121549,0.000390942,3.73075e-05,0.0120504 0.00045555,0.00042345,9.13396e-05,6.29759e-05,0.000424568
1826 rs117981684,rs147290013,rs4432296,rs4796770,rs8073987 0 164.41 inf 5 0 5.73057e-07 5.01834e-07,6.59373e-07 -0.012296,6.34386e-05,-0.0121393,0.000379909,0.0120279 0.000455062,0.000110604,0.000422915,9.17684e-05,0.000423655
1827 rs117981684,rs4432296,rs4796770,rs75476920,rs8073987 0 164.41 inf 5 0 5.73022e-07 4.95136e-07,6.51318e-07 -0.0123065,-0.0121367,0.000387516,-2.81403e-05,0.0120338 0.000454793,0.000423008,9.10558e-05,5.33558e-05,0.000423562
1828 rs117981684,rs34016093,rs4432296,rs4796764,rs8073987 0 164.409 inf 5 0 5.72751e-07 4.94821e-07,6.52235e-07 -0.0123878,0.000373518,-0.0121485,-9.27239e-05,0.0120845 0.000461988,9.39538e-05,0.000423219,5.96119e-05,0.000426979
1829 rs117981684,rs2353029,rs4432296,rs4796770,rs8073987 0 164.409 inf 5 0 5.72933e-07 5.01163e-07,6.52958e-07 -0.012307,-3.31724e-05,-0.0121431,0.000387896,0.0120418 0.000454811,8.59176e-05,0.000422899,9.11047e-05,0.000424157
1830 rs117981684,rs4432296,rs4796770,rs8073987,rs9894284 0 164.409 inf 5 0 5.73042e-07 5.00893e-07,6.47521e-07 -0.0123199,-0.0121542,0.000390695,0.0120495,3.46667e-05 0.000455561,0.000423464,9.13442e-05,0.000424594,6.2462e-05
1831 rs117981684,rs4432296,rs4796770,rs74553025,rs8073987 0 164.405 inf 5 0 5.72958e-07 4.9552e-07,6.52499e-07 -0.0123048,-0.0121422,0.000385422,4.07361e-05,0.0120405 0.000454787,0.00042289,9.10742e-05,9.4656e-05,0.000423913
1832 rs117981684,rs144239109,rs4432296,rs4796770,rs8073987 0 164.403 inf 5 0 5.72951e-07 4.98937e-07,6.56664e-07 -0.0123048,3.96739e-05,-0.0121422,0.000385451,0.0120403 0.000454787,9.4656e-05,0.00042289,9.10742e-05,0.000423913
1833 rs117981684,rs12325861,rs34016093,rs4432296,rs8073987 0 164.402 inf 5 0 5.72873e-07 4.97012e-07,6.52382e-07 -0.0122731,8.87173e-05,0.000295158,-0.0121218,0.012013 0.000454097,5.50645e-05,0.000104698,0.00042228,0.000422954
1834 rs117981684,rs4432296,rs4796770,rs79175247,rs8073987 0 164.401 inf 5 0 5.72946e-07 4.93256e-07,6.53689e-07 -0.0123048,-0.0121422,0.000385478,3.8691e-05,0.0120402 0.000454787,0.00042289,9.10742e-05,9.4656e-05,0.000423913
1835 rs11079035,rs117981684,rs34016093,rs4432296,rs8073987 0 164.398 inf 5 0 5.7286e-07 4.98913e-07,6.50173e-07 8.83996e-05,-0.012273,0.000295425,-0.0121217,0.0120129 5.50645e-05,0.000454097,0.000104698,0.00042228,0.000422954
1836 rs117981684,rs145193707,rs4432296,rs4796770,rs8073987 0 164.395 inf 5 0 5.7298e-07 4.89733e-07,6.53585e-07 -0.0123052,-2.45085e-05,-0.0121363,0.000387185,0.0120326 0.000454786,5.26832e-05,0.000423063,9.10476e-05,0.000423561
1837 rs11079033,rs117981684,rs4432296,rs4796770,rs8073987 0 164.392 inf 5 0 5.72843e-07 5.0004e-07,6.49596e-07 7.30397e-06,-0.0123026,-0.01214,0.000380303,0.0120309 5.37901e-05,0.000455177,0.000423148,0.000101973,0.000423869
1838 rs117981684,rs2074154,rs4432296,rs4796770,rs8073987 0 164.39 inf 5 0 5.72837e-07 4.93704e-07,6.52835e-07 -0.0123033,5.3465e-06,-0.0121405,0.000381974,0.0120315 0.000455177,5.37901e-05,0.000423148,0.000101973,0.000423869
1839 rs117981684,rs146931796,rs4432296,rs4796770,rs8073987 0 164.383 inf 5 0 5.72945e-07 4.98424e-07,6.57914e-07 -0.0123044,-2.09392e-05,-0.0121367,0.000386281,0.012032 0.00045479,5.13399e-05,0.000423089,9.10393e-05,0.000423567
1840 rs117981684,rs4432296,rs4796770,rs7217511,rs8073987 0 164.382 inf 5 0 5.72888e-07 5.05068e-07,6.52325e-07 -0.0123056,-0.0121427,0.000385743,2.78991e-05,0.0120386 0.000454788,0.000422897,9.10787e-05,9.63058e-05,0.000423984
1841 rs117981684,rs34016093,rs3744484,rs4432296,rs8073987 0 164.381 inf 5 0 5.72804e-07 4.95982e-07,6.5585e-07 -0.0123236,0.000445195,-8.47125e-05,-0.0121612,0.0120546 0.000456062,0.000105381,5.36216e-05,0.000423845,0.000424645
1842 rs117981684,rs4432296,rs4796770,rs80194457,rs8073987 0 164.38 inf 5 0 5.72938e-07 5.02587e-07,6.49249e-07 -0.0123043,-0.0121366,0.000386789,-2.09215e-05,0.0120318 0.00045479,0.000423106,9.10392e-05,5.2874e-05,0.000423571
1843 rs117981684,rs147766107,rs4432296,rs4796770,rs8073987 0 164.377 inf 5 0 5.72875e-07 5.00408e-07,6.5155e-07 -0.0123055,2.44813e-05,-0.0121426,0.000385841,0.0120379 0.000454788,9.63058e-05,0.000422897,9.10787e-05,0.000423984
1844 rs117981684,rs4432296,rs4796770,rs80011129,rs8073987 0 164.373 inf 5 0 5.7292e-07 4.97238e-07,6.48731e-07 -0.012304,-0.0121368,0.000386686,-1.89001e-05,0.0120314 0.000454797,0.000423137,9.10379e-05,5.24791e-05,0.000423584
1845 rs117981684,rs4432296,rs4796770,rs74647883,rs8073987 0 164.372 inf 5 0 5.72856e-07 4.9923e-07,6.51636e-07 -0.0123052,-0.0121423,0.000386022,1.85079e-05,0.0120366 0.000454786,0.000422892,9.10764e-05,9.54651e-05,0.000423947
1846 rs117981684,rs4432296,rs4796770,rs76974862,rs8073987 0 164.37 inf 5 0 5.72896e-07 4.95313e-07,6.5606e-07 -0.0123042,-0.0121415,0.000385888,-3.74953e-05,0.0120289 0.000454795,0.000422893,9.10616e-05,0.000121527,0.000423777
1847 rs117981684,rs142083151,rs4432296,rs4796770,rs8073987 0 164.37 inf 5 0 5.72906e-07 5.01441e-07,6.51553e-07 -0.0123045,-1.69612e-05,-0.0121377,0.000386331,0.0120322 0.00045479,5.13399e-05,0.000423089,9.10393e-05,0.000423567
1848 rs117981684,rs4432296,rs4796770,rs76789460,rs8073987 0 164.368 inf 5 0 5.72897e-07 4.93031e-07,6.56478e-07 -0.0123049,-0.012138,0.000386972,-1.62683e-05,0.0120323 0.000454787,0.000423086,9.10477e-05,5.25225e-05,0.000423566
1849 rs117981684,rs4432296,rs4796770,rs56316666,rs8073987 0 164.366 inf 5 0 5.72831e-07 4.96439e-07,6.5246e-07 -0.0123051,-0.012142,0.000386545,-1.53015e-07,0.0120331 0.00045479,0.00042289,9.10721e-05,9.3877e-05,0.00042388
1850 rs117981684,rs118039108,rs4432296,rs4796770,rs8073987 0 164.365 inf 5 0 5.72896e-07 5.01157e-07,6.52134e-07 -0.0123042,-1.55854e-05,-0.0121377,0.000386232,0.0120317 0.000454797,5.06231e-05,0.00042312,9.10426e-05,0.000423582
1851 rs117981684,rs4432296,rs4796770,rs77369960,rs8073987 0 164.365 inf 5 0 5.72831e-07 4.98538e-07,6.47113e-07 -0.0123051,-0.012142,0.000386529,4.22015e-07,0.0120332 0.000454787,0.00042289,9.10742e-05,9.4656e-05,0.000423913
1852 rs117981684,rs4432296,rs4796770,rs78071022,rs8073987 0 164.365 inf 5 0 5.72831e-07 4.96199e-07,6.48535e-07 -0.0123051,-0.012142,0.000386539,5.94919e-08,0.0120331 0.000454787,0.00042289,9.10742e-05,9.4656e-05,0.000423913
1853 rs117981684,rs4432296,rs4796770,rs7209291,rs8073987 0 164.365 inf 5 0 5.72853e-07 4.91774e-07,6.57378e-07 -0.0123088,-0.0121443,0.000388132,1.00837e-05,0.0120379 0.000455243,0.00042308,9.14634e-05,5.59078e-05,0.000424392
1854 rs117981684,rs4432296,rs4796770,rs78623067,rs8073987 0 164.363 inf 5 0 5.7284e-07 4.96502e-07,6.51553e-07 -0.0123047,-0.0121415,0.000385869,-7.44319e-06,0.0120309 0.000454801,0.000422904,9.12117e-05,6.25192e-05,0.000423961
1855 rs117981684,rs34016093,rs4432296,rs4796633,rs8073987 0 164.359 inf 5 0 5.7259e-07 4.97247e-07,6.47385e-07 -0.0123802,0.00037309,-0.0121447,-8.85642e-05,0.0120789 0.000461867,9.39497e-05,0.000423151,5.9905e-05,0.000426885
1856 rs116690895,rs117981684,rs4432296,rs4796770,rs8073987 0 164.356 inf 5 0 5.72899e-07 4.96964e-07,6.55844e-07 4.0283e-05,-0.0123155,-0.012151,0.000387993,0.0120426 0.00012732,0.000455966,0.000423854,9.11527e-05,0.000424628
1857 rs117981684,rs4432296,rs4796770,rs8073987,rs9889776 0 164.355 inf 5 0 5.72866e-07 4.93082e-07,6.47586e-07 -0.0123004,-0.0121388,0.000385375,0.0120278,-2.08374e-05 0.000455273,0.000423123,9.11829e-05,0.000424198,9.2082e-05
1858 rs117981684,rs34016093,rs35370188,rs4432296,rs8073987 0 164.35 inf 5 0 5.72569e-07 4.99027e-07,6.56457e-07 -0.0122486,0.000272223,0.000103959,-0.0121022,0.0119924 0.000453965,0.000115027,7.08257e-05,0.00042206,0.000422738
1859 rs117300738,rs117981684,rs4432296,rs4796770,rs8073987 0 164.35 inf 5 0 5.72845e-07 4.95123e-07,6.46306e-07 -8.60468e-06,-0.0123056,-0.0121408,0.000386915,0.0120334 5.86607e-05,0.000454799,0.000422962,9.10727e-05,0.000423564
1860 rs117981684,rs4432296,rs4796770,rs8073987,rs9899099 0 164.349 inf 5 0 5.72845e-07 5.01776e-07,6.54992e-07 -0.0123045,-0.012143,0.000386113,0.0120328,8.93508e-06 0.000454803,0.000422948,9.10835e-05,0.000423565,6.07483e-05
1861 rs117981684,rs4432296,rs4796770,rs78802523,rs8073987 0 164.347 inf 5 0 5.72839e-07 5.01714e-07,6.55755e-07 -0.012303,-0.0121405,0.000386038,-9.86778e-06,0.0120306 0.000455182,0.000423087,9.11506e-05,8.92974e-05,0.000424143
1862 rs117981684,rs4432296,rs4796770,rs8073987,rs9899285 0 164.344 inf 5 0 5.72831e-07 4.92922e-07,6.57407e-07 -0.0123053,-0.0121418,0.000386633,0.0120332,-1.8307e-06 0.000454805,0.000422945,9.10887e-05,0.000423566,6.09772e-05
1863 rs117981684,rs34016093,rs4432296,rs62076889,rs8073987 0 164.343 inf 5 0 5.72777e-07 4.94396e-07,6.48752e-07 -0.0122528,0.000368518,-0.0121216,7.47041e-05,0.0119903 0.00045395,9.39247e-05,0.000422287,4.76602e-05,0.000422737
1864 rs117981684,rs4432296,rs4796770,rs8073987,rs9906702 0 164.341 inf 5 0 5.72833e-07 4.97421e-07,6.52822e-07 -0.0123036,-0.0121407,0.000386121,0.0120315,-3.58842e-06 0.000455545,0.000423449,9.13389e-05,0.000424511,6.33338e-05
1865 rs117981684,rs4432296,rs4796770,rs74347187,rs8073987 0 164.34 inf 5 0 5.72851e-07 4.95007e-07,6.56731e-07 -0.0123034,-0.0121398,0.00038568,-1.37073e-05,0.0120311 0.000454902,0.000423074,9.11728e-05,7.91509e-05,0.00042371
1866 rs117981684,rs34016093,rs4432296,rs4796739,rs8073987 0 164.338 inf 5 0 5.72762e-07 4.91707e-07,6.54111e-07 -0.012253,0.000368674,-0.0121217,7.42671e-05,0.0119904 0.00045395,9.39239e-05,0.000422291,4.75989e-05,0.000422737
1867 rs113669844,rs117981684,rs4432296,rs4796770,rs8073987 0 164.335 inf 5 0 5.72836e-07 4.97196e-07,6.57725e-07 8.99854e-06,-0.0123055,-0.0121423,0.000386836,0.0120335 0.000104274,0.000454807,0.000422904,9.11012e-05,0.000423587
1868 rs117981684,rs142559869,rs4432296,rs4796770,rs8073987 0 164.335 inf 5 0 5.72834e-07 4.96033e-07,6.54325e-07 -0.0123044,-5.45044e-06,-0.0121411,0.000386199,0.0120323 0.000454902,7.91509e-05,0.000423074,9.11728e-05,0.00042371
1869 rs117981684,rs147929072,rs4432296,rs4796770,rs8073987 0 164.335 inf 5 0 5.72834e-07 4.94187e-07,6.53369e-07 -0.0123058,5.38812e-06,-0.0121428,0.00038688,0.0120339 0.000454902,7.91509e-05,0.000423074,9.11728e-05,0.00042371
1870 rs117981684,rs11868479,rs4432296,rs4796770,rs8073987 0 164.335 inf 5 0 5.72833e-07 5.00101e-07,6.59165e-07 -0.0123057,4.52478e-06,-0.0121427,0.000386825,0.0120337 0.000454902,7.91509e-05,0.000423074,9.11728e-05,0.00042371
1871 rs117981684,rs4432296,rs4796770,rs56156186,rs8073987 0 164.334 inf 5 0 5.72831e-07 4.98088e-07,6.49291e-07 -0.0123049,-0.0121417,0.000386451,-1.43343e-06,0.0120329 0.000454902,0.000423074,9.11728e-05,7.91509e-05,0.00042371
1872 rs117981684,rs34016093,rs4432296,rs78333491,rs8073987 0 164.316 inf 5 0 5.72593e-07 5.01371e-07,6.53238e-07 -0.0122962,0.000379156,-0.0121391,9.57882e-05,0.0120637 0.00045483,9.4139e-05,0.000422895,6.47375e-05,0.000425575
1873 rs117981684,rs34016093,rs4432296,rs4796751,rs8073987 0 164.314 inf 5 0 5.72239e-07 4.97988e-07,6.53176e-07 -0.0121732,0.000370076,-0.012111,9.29438e-05,0.0119488 0.000458259,9.39221e-05,0.000422147,7.18443e-05,0.000423995
1874 rs117981684,rs34016093,rs4432296,rs7224322,rs8073987 0 164.313 inf 5 0 5.72748e-07 4.99429e-07,6.61495e-07 -0.012288,0.000371052,-0.0121134,-6.16295e-05,0.011997 0.000454465,9.39257e-05,0.000422148,3.96601e-05,0.000422754
1875 rs117981684,rs34016093,rs4432296,rs7209012,rs8073987 0 164.297 inf 5 0 5.72534e-07 5.02649e-07,6.56164e-07 -0.0122954,0.000378969,-0.0121383,9.38885e-05,0.0120622 0.00045483,9.4139e-05,0.000422895,6.47375e-05,0.000425575
1876 rs112120502,rs117981684,rs34016093,rs4432296,rs8073987 0 164.296 inf 5 0 5.72695e-07 5.02295e-07,6.5893e-07 -6.06353e-05,-0.0122874,0.00037103,-0.0121132,0.0119969 3.96601e-05,0.000454465,9.39257e-05,0.000422148,0.000422754
1877 rs113287335,rs117981684,rs34016093,rs4432296,rs8073987 0 164.292 inf 5 0 5.72519e-07 4.97161e-07,6.53919e-07 9.34027e-05,-0.0122952,0.000378921,-0.0121381,0.0120619 6.47375e-05,0.00045483,9.4139e-05,0.000422895,0.000425575
1878 rs117981684,rs34016093,rs4432296,rs8073987,rs8079958 0 164.288 inf 5 0 5.72504e-07 4.94703e-07,6.48583e-07 -0.012295,0.000378873,-0.0121379,0.0120615,9.29207e-05 0.00045483,9.4139e-05,0.000422895,0.000425575,6.47375e-05
1879 rs117981684,rs34016093,rs4432296,rs75881902,rs8073987 0 164.287 inf 5 0 5.725e-07 4.98494e-07,6.59543e-07 -0.0122949,0.000378861,-0.0121379,9.28003e-05,0.0120614 0.00045483,9.4139e-05,0.000422895,6.47375e-05,0.000425575
1880 rs117981684,rs34016093,rs4260106,rs4432296,rs8073987 0 164.263 inf 5 0 5.72528e-07 4.9653e-07,6.49937e-07 -0.0122513,0.000367329,6.98146e-05,-0.0121184,0.0119894 0.000453954,9.39359e-05,4.82451e-05,0.000422254,0.000422738
1881 rs117981684,rs34016093,rs4239268,rs4432296,rs8073987 0 164.251 inf 5 0 5.7226e-07 5.00869e-07,6.52456e-07 -0.0121519,0.000376398,0.000118279,-0.0121115,0.0119804 0.000460673,9.40617e-05,9.05668e-05,0.000422154,0.000422816
1882 rs117981684,rs28573325,rs34016093,rs4432296,rs8073987 0 164.241 inf 5 0 5.72508e-07 4.96372e-07,6.57646e-07 -0.0122925,0.000146537,0.000377054,-0.0121252,0.0120282 0.000454724,0.000101971,9.40611e-05,0.000422429,0.000423524
1883 rs117981684,rs12952040,rs34016093,rs4432296,rs8073987 0 164.237 inf 5 0 5.72213e-07 4.95201e-07,6.48992e-07 -0.0122865,9.34236e-05,0.000371191,-0.0121281,0.01206 0.000454644,7.30317e-05,9.39289e-05,0.000422641,0.000426158
1884 rs117981684,rs34016093,rs4432296,rs4796772,rs8073987 0 164.235 inf 5 0 5.72341e-07 4.94438e-07,6.4576e-07 -0.0123102,0.000434308,-0.012149,-7.25817e-05,0.0120423 0.00045583,0.000105409,0.00042363,5.37539e-05,0.000424433
1885 rs11079023,rs117981684,rs34016093,rs4432296,rs8073987 0 164.233 inf 5 0 5.72429e-07 4.93993e-07,6.51646e-07 6.66506e-05,-0.0122528,0.000368511,-0.012119,0.0119902 4.77222e-05,0.00045395,9.39255e-05,0.000422283,0.000422737
1886 rs117981684,rs2023798,rs34016093,rs4432296,rs8073987 0 164.232 inf 5 0 5.72485e-07 5.00489e-07,6.49264e-07 -0.0122553,5.40722e-05,0.000372575,-0.0121309,0.0120175 0.000453949,3.79328e-05,9.39433e-05,0.000422623,0.000423142
1887 rs117981684,rs34016093,rs4432296,rs4796771,rs8073987 0 164.232 inf 5 0 5.72333e-07 4.94653e-07,6.50412e-07 -0.0123097,0.000433664,-0.0121486,-7.19109e-05,0.0120411 0.000455811,0.00010526,0.000423614,5.3423e-05,0.000424368
1888 rs117981684,rs34016093,rs4432296,rs57825218,rs8073987 0 164.228 inf 5 0 5.72175e-07 4.98915e-07,6.57068e-07 -0.0122803,0.000372245,-0.0121267,7.91444e-05,0.0120586 0.000454416,9.39435e-05,0.000422602,6.29377e-05,0.000426133
1889 rs117981684,rs12952729,rs34016093,rs4432296,rs8073987 0 164.224 inf 5 0 5.72171e-07 4.97014e-07,6.47135e-07 -0.0122859,9.17023e-05,0.000371164,-0.0121276,0.0120587 0.000454644,7.30317e-05,9.39289e-05,0.000422641,0.000426158
1890 rs117981684,rs2074164,rs34016093,rs4432296,rs8073987 0 164.223 inf 5 0 5.72302e-07 4.90367e-07,6.51396e-07 -0.0123093,-7.14437e-05,0.000433295,-0.0121482,0.0120415 0.00045583,5.37539e-05,0.000105409,0.00042363,0.000424433
1891 rs117981684,rs150703413,rs34016093,rs4432296,rs8073987 0 164.223 inf 5 0 5.72404e-07 4.95531e-07,6.48892e-07 -0.0122742,0.000149847,0.000363212,-0.0121206,0.0120313 0.000454176,0.000108319,9.40386e-05,0.000422327,0.000423736
[truncated: 253,572 more chars]
