# Supplementary material for: Precision medicine for atherosclerotic cardiovascular disease: Integrative genomics maps risk loci and AI‐predicted functional consequences
Source: Clin Transl Med. 2026 Jul 10;16(7):e70732. doi: 10.1002/ctm2.70732 (PMC13351343; doi:10.1002/ctm2.70732)
Supplement: Supplementary file 6 — Supporting Information [file CTM2-16-e70732-s005.zip › KAT2A/FINEMAP/data.cred5]

# Post-Pr(# of causal SNPs is 5) = 1
#log10bf 31579.7 NA 31575.5 NA 31401.2 NA 31110.1 NA 27424.3 NA
#min(|ld|) 1 NA 1 NA 1 NA 1 NA 1 NA
#mean(|ld|) 1 NA 1 NA 1 NA 1 NA 1 NA
#median(|ld|) 1 NA 1 NA 1 NA 1 NA 1 NA
index cred1 prob1 cred2 prob2 cred3 prob3 cred4 prob4 cred5 prob5
1 rs4432296 1 rs8073987 1 rs6503680 1 rs117981684 1 rs4796770 1
