# Supplementary material for: Precision medicine for atherosclerotic cardiovascular disease: Integrative genomics maps risk loci and AI‐predicted functional consequences
Source: Clin Transl Med. 2026 Jul 10;16(7):e70732. doi: 10.1002/ctm2.70732 (PMC13351343; doi:10.1002/ctm2.70732)
Supplement: Supplementary file 6 — Supporting Information [file CTM2-16-e70732-s005.zip › KAT2A/FINEMAP/data.ld]

1 0.177639636270067 0.978323288111039 0.537180129472478 0.536148597858964 0.677444267721422 0.292995307154346 0.180237970148393 -0.169178578725768 -0.0214438548295909 -0.129571727719807 -0.104109056157157 0.094470311067355 -0.0742932806907462 -0.0742932806907462 -0.341324217982066 0.052604394485181 0.0631656636266188 0.0355107250240682 0.094470311067355 0.0612167470056052 0.0819986963903106 0.121334639841448 -0.898879187132804 -0.614990643370059 -0.185602177545663 0.672362933700804 0.989148872045575 0.679620677871956 -0.00261980968224311 0.179718668809444 0.179718668809444 0.679620677871956 0.670123084351027 0.180502317584418 -0.116146179951817 -0.283029940378273 0.124880833011783 0.00791552996108008 0.046858994075391 0.103554946515364 -0.553772759755697 -0.0742932806907462 -0.0664340727095581 -0.129571727719807 -0.0583988039779749 -0.0816760054759966 -0.240606595312075 -0.104109056157157 0.983697950688434 0.0552389516284259 0.533262096109908 -0.129571727719807 -0.129571727719807 0.132394179943946 0.147420989109105 0.147420989109105 0.121334639841448 0.132394179943946 0.0486984121050469 0.147420989109105 0.130679167319802 0.121334639841448 0.99458323291715 0.158192922847245 0.121334639841448 0.157659798107247 -0.0132612273931092 -0.102192587338679 0.046858994075391 0.073929545541345 -0.0907556502915147 0.099269134945202 0.129304427999413 -0.0664340727095581 0.074767758787135 0.146329400789858 0.0951661808629906 -0.0726724032938429 -0.00701736989648717 0.129304427999413 0.0486984121050469 0.0730834936932731 -0.0664340727095581 -0.0562467970073883 -0.0816760054759966 0.0631656636266188 -0.00140030203791494 -0.00140030203791494 -0.00140030203791494 -0.0907556502915147 -0.0682346157991623 -0.0907556502915147 -0.149474749113865 0.178679531299053 0.989148872045575 0.548190207169544 -0.184884455828528 0.541152247060291 0.200865015718445 -0.0214438548295909 -0.00140030203791494 -0.00343856670709677 -0.00343856670709677 -0.00343856670709677 0.0671610772219734 0.736516442141043 0.000629859524152173 -0.0193215240103695 -0.256602986139993 0.0552389516284259 0.546733630372854 -0.0964714899817112 -0.129571727719807 -0.129571727719807 0.670123084351027 -0.0451378611963652 0.121334639841448 0.121334639841448 0.549653797093803 0.737891450603108 -0.145114052105149 0.670123084351027 -0.0711684918755765 0.311240622403631 0.99458323291715 0.99458323291715 0.0764217200576799 0.30813899729163 0.147420989109105 -0.0583988039779749 0.147420989109105 0.121334639841448 -0.0583988039779749 0.117124687890505 -0.00261980968224311 -0.0783114703825857 0.121334639841448 0.121334639841448 0.0481006868128952 0.0494141072893885 -0.0500652155322977 0.116516325517286 0.99458323291715 -0.23999253003833 0.0552389516284259 0.158192922847245 -0.183327037225847 -0.0583988039779749 0.147420989109105 0.147420989109105 0.670123084351027 0.147965689133261 0.157659798107247 0.288267826216429 -0.0172044763441398 0.549653797093803 0.549653797093803 -0.0815754935508138 0.548190207169544 -0.0930675124645338 1 0.17347138690716 -0.0612167470056051 0.99458323291715 0.535868179461476 0.539822109614822 -0.0550108522589027 0.989148872045575 0.530770443637012 0.99458323291715 -0.0550108522589027 0.989148872045575 0.989148872045575 0.989172768970817 0.684019680301661 0.672362933700804 0.674585417364493 0.551124469808335 0.983696585612398 0.983697950688434 0.531559930395225 0.549653797093803 0.983697950688434 0.983697950688434 0.989148872045575 0.178679531299052 0.99458323291715 0.554309328713679 0.99458323291715 0.528117473897701 0.529440995494656 0.71718277792706 0.679620677871956 0.677444267721422 0.6818124160048 0.670123084351027 0.672362933700804 0.672362933700804 -0.0894917041362518 0.146758295209644 0.0788500951362083 -0.0438781503906208 -0.0193215240103695 0.178442270557748 -0.282359123216191 0.0749009619261667 -0.246633223284975 0.539822109614822 0.157659798107247 -0.426715292642839 -0.0664340727095581 -0.221937369020533 -0.231265986830121 0.0755983995401059 0.0352809757244375 -0.0907556502915147 -0.747596050774496 0.0602217367745729 0.0612167470056052 -0.124550001307102 -0.537126228176295 0.670123084351027 -0.115443599355058 -0.0907556502915147 0.087294959043881 -0.0907556502915147 0.268168001732554 0.249401131474488 0.248316454815804 0.528117473897701 0.17815968183127 0.557209026067103 0.99458323291715 0.721552140569992 -0.0539150779992021 0.674618778143211 -0.127870099330537 -0.11469562091906 0.147420989109105 0.121334639841448 0.121334639841448 0.131823681382608 0.131823681382608 -0.129571727719807 -0.898879187132804 -0.068112454251627 0.983697950688434 -0.149474749113865 0.684019680301661 -0.129571727719807 0.672362933700804 0.983697950688434 0.983697950688434 0.0730834936932731 -0.0907556502915147 -0.13702559475839 -0.341324217982066 -0.129571727719807 0.672362933700804 -0.147755197015585 -0.0395316474599836 -0.0964714899817112 -0.129571727719807 0.126894827405675 0.0539150779992022 0.0550108522589027 0.164553876955179 0.0592120988818577 0.0413835993929284 -0.334590589215738 0.087294959043881 -0.0872191181036408 -0.0907556502915147 -0.119328347917696 0.188528063100258 -0.149474749113865 -0.129571727719807 -0.0783114703825857 -0.0783114703825857 0.073929545541345 0.073929545541345 -0.0664340727095581 0.074767758787135 0.073929545541345 0.0527988683324615 0.0539150779992022 -0.283029940378273 0.670123084351027 -0.176806136575946 0.144137108734122 0.0581870653597942 -0.882517345350683 -0.898879187132804 -0.105876255107493 -0.0783114703825857 0.0722293221933921 0.0764217200576799 0.146329400789859 -0.482279607667856 0.121334639841448 0.074767758787135 -0.898879187132804 0.074767758787135 -0.898879187132804 -0.691722755220068 -0.0900798923847559 -0.0326586551801295 0.00293054845688313 0.074767758787135 0.073929545541345 0.00782418687057294 -0.888618833703496 -0.604813637234273 0.145782486889802 0.144686354222849 -0.129571727719807 0.983697950688434 -0.129571727719807 0.549653797093803 0.989148872045575 0.549653797093803 0.549653797093803 0.989172768970817 -0.144323644729785 0.555755637931767 -0.129571727719807 0.546733630372854 0.752270923677482 0.989172768970817 0.15444992373578 -0.614990643370059 0.99458323291715 0.159789316821484 0.983697950688434 -0.0550108522589027 -0.898879187132804 0.156057305868822 -0.129571727719807 -0.129571727719807 0.177859286682937 0.989148872045575 0.551124469808335 0.99458323291715 1 0.551124469808335 -0.127420829180103 -0.36251391770368 -0.361215514734935 -0.330566367801895 0.679620677871956 -0.129571727719807 -0.129571727719807 -0.0855400114964475 1 0.6818124160048 -0.12192698363966 0.670123084351027 0.118939116710684 0.118336051716695 0.537180129472478 -0.0945761927762757 0.546733630372854 -0.129571727719807 0.765543610160684 0.670123084351027 0.670123084351027 -0.120690327210776 -0.143957459116982 0.989148872045575 0.543841241873561 -0.129571727719807 -0.1439334009799 0.548190207169544 -0.163866071540131 -0.129571727719807 0.983697950688434 -0.129571727719807 0.99458323291715 0.554087346729853
0.177639636270067 1 0.177639636270067 0.330689142289222 0.325836726709753 0.242139854238474 0.518909221845881 0.848075598668104 0.393998825622474 0.0903845967014724 0.0415747465714575 -0.0619944317482378 -0.14712475283283 0.182743860826108 0.182743860826108 -0.331124930837268 -0.0937872230758909 -0.0983719916192735 -0.0553031590883163 -0.14712475283283 -0.0953368171510319 -0.122083996877476 -0.188962317314759 -0.195397463116162 -0.162849014052797 -0.0968647334810731 0.237138943135378 0.175712045847123 0.257912277566184 0.44835946928223 0.856922937037265 0.959076189839774 0.257912277566184 0.237540154887948 0.937103013236685 -0.0366392636364237 -0.0767991954143733 -0.194485034322761 0.0295117697027334 -0.0729765557395247 -0.170608968707803 -0.0343703807608343 0.179858095876651 0.192689308873577 0.0358196666255797 -0.00845650996537206 0.179855131246198 0.0585030001552484 -0.0619944317482378 0.17667740373571 -0.00553354679009989 0.333118812617529 0.0415747465714575 0.0415747465714575 -0.206186057616246 -0.229588283768691 -0.229588283768691 -0.188962317314759 -0.206186057616246 0.316161353309552 -0.229588283768691 -0.20351515703826 -0.188962317314759 0.17667740373571 -0.246364115994177 -0.188962317314759 -0.245533846201319 -0.0566557942625738 -0.0642692656032862 -0.0729765557395247 -0.115135284217058 0.182631244083651 -0.0667296964957108 -0.169293690335163 0.192689308873577 -0.116440688160527 -0.201949920069646 -0.148208476073815 0.179315135475976 0.00919069774885419 -0.169293690335163 0.333327066667919 -0.11381767270901 0.192689308873577 0.171194954267229 0.179855131246198 -0.0983719916192735 0.100694904738228 0.100694904738228 0.100694904738228 0.182631244083651 -0.0108982478529884 0.182631244083651 0.0338005586087605 0.874790710262757 0.175712045847123 0.313736573353293 0.369076777345419 0.328261847262137 -0.312192930534959 0.0903845967014724 0.100694904738228 0.103525822528255 0.103525822528255 0.103525822528255 -0.0336373244952672 0.201091982496802 0.0978777994065357 0.0876711173031466 0.293729534482181 -0.00553354679009989 0.314542236931581 -0.0597000192615242 0.0415747465714575 0.0415747465714575 0.237540154887948 0.0996648338356402 -0.188962317314759 -0.188962317314759 0.31293101258734 0.133633133258614 0.0285838243287897 0.237540154887948 -0.101328245128233 -0.470747529082022 0.17667740373571 0.17667740373571 -0.00226046276160183 -0.47284270026214 -0.229588283768691 -0.00845650996537206 -0.229588283768691 -0.188962317314759 -0.00845650996537206 -0.182405885635615 0.0317745593890046 0.18628806165647 -0.188962317314759 -0.188962317314759 -0.0749103245080983 0.00167090074509025 -0.00707709884005916 -0.181458443388613 0.17667740373571 -0.057923334044471 -0.00553354679009989 -0.246364115994177 0.410526966348726 -0.00845650996537206 -0.229588283768691 -0.229588283768691 0.237540154887948 -0.230436580503576 -0.245533846201319 -0.44893821352521 0.0849701755184906 0.31293101258734 0.31293101258734 -0.115135284217058 0.313736573353293 0.144940083433709 0.177639636270067 0.958526131751888 0.095336817151032 0.17667740373571 0.331498758609976 0.329070694041817 0.0856719740865885 0.175712045847123 0.329070694041817 0.17667740373571 0.0856719740865885 0.175712045847123 0.175712045847123 0.177639636270067 0.256270443075535 0.237138943135378 0.235407994745345 0.312125546628677 0.174743503668293 0.17667740373571 0.31293101258734 0.31293101258734 0.17667740373571 0.17667740373571 0.175712045847123 0.994180111054545 0.17667740373571 0.315348011292436 0.17667740373571 0.330689142289222 0.329879789905029 0.241370200120739 0.257912277566184 0.242139854238474 0.240677480920807 0.237540154887948 0.237138943135378 0.236478382370921 0.139371244816241 0.848710844209947 -0.0140497847089731 0.0822817106954262 0.0876711173031466 0.0104773650431333 -0.180432749048387 0.0892598876834741 -0.310387616419025 0.329070694041817 -0.245533846201319 0.0174636624268321 0.192689308873577 0.0835934395437367 -0.0660931759177812 -0.117734298968971 -0.10864524815811 0.182631244083651 -0.234661797602694 -0.0937872230758909 -0.0953368171510319 0.0584875258138095 -0.13800187510078 0.237540154887948 0.0373338933912082 0.182631244083651 -0.108852601310738 0.182631244083651 -0.417635451040764 -0.388408584769569 -0.386719347341329 0.330689142289222 0.985352633179491 0.313736573353293 0.17667740373571 0.24303818093007 0.083965453643313 0.236089595802778 0.0391628313561988 -0.125268980742048 -0.229588283768691 -0.188962317314759 -0.188962317314759 -0.205297583143366 -0.205297583143366 0.0415747465714575 -0.195397463116162 -0.116079522824967 0.17667740373571 0.0338005586087605 0.256270443075535 0.0415747465714575 0.237138943135378 0.17667740373571 0.17667740373571 -0.11381767270901 0.182631244083651 0.0391628313561988 -0.331124930837268 0.0415747465714575 0.237138943135378 0.0314462999214683 -0.0313497954923229 -0.0597000192615242 0.0415747465714575 -0.217398937274739 -0.0839654536433135 -0.0856719740865884 -0.235814293924469 -0.0922148483929024 -0.115149816139121 -0.303747347456325 -0.108852601310738 0.189071624224262 0.182631244083651 0.050467777975742 0.817854084038841 0.0338005586087605 0.0415747465714575 0.18628806165647 0.18628806165647 -0.115135284217058 -0.115135284217058 0.192689308873577 -0.116440688160527 -0.115135284217058 -0.0822271078130363 -0.0839654536433135 -0.0767991954143733 0.237540154887948 -0.0426018534828962 -0.195903503357337 -0.076084897892995 -0.162040203762431 -0.195397463116162 -0.090828063787955 0.18628806165647 -0.112487415939692 -0.11901650949926 -0.200154071101138 -0.0281018374416098 -0.188962317314759 -0.116440688160527 -0.195397463116162 -0.116440688160527 -0.195397463116162 -0.152768982873638 -0.117734298968969 0.0248513729610789 0.209694715286926 -0.116440688160527 -0.115135284217058 -0.0856719740865884 -0.163891252259971 -0.154598273020705 -0.174084042869959 -0.170061680862628 0.0415747465714575 0.17667740373571 0.0415747465714575 0.31293101258734 0.175712045847123 0.31293101258734 0.31293101258734 0.177639636270067 0.0380653121125934 0.314542236931581 0.0415747465714575 0.314542236931581 0.133633133258614 0.177639636270067 -0.240534900308255 -0.162849014052797 0.17667740373571 -0.248850284042425 0.17667740373571 0.0856719740865885 -0.195397463116162 -0.24303818093007 0.0415747465714575 0.0415747465714575 -0.43421186558844 0.175712045847123 0.312125546628677 0.17667740373571 0.177639636270067 0.312125546628677 -0.0431859576484491 -0.323617803789176 -0.324654796702856 -0.320407592950582 0.257912277566184 0.0415747465714575 0.0415747465714575 -0.11381767270901 0.177639636270067 0.240677480920807 0.045300279896322 0.237540154887948 -0.185231613514411 -0.184292421220236 0.330689142289222 -0.0619944317482378 0.314542236931581 0.0415747465714575 0.202354308985137 0.237540154887948 0.237540154887948 0.0613311120970204 0.0438344138227596 0.175712045847123 0.316153904372009 0.0415747465714575 0.0323376750066962 0.313736573353293 -0.117794455016061 0.0415747465714575 0.17667740373571 0.0415747465714575 0.17667740373571 0.310514866934476
0.978323288111039 0.177639636270067 1 0.537180129472478 0.536148597858964 0.668291948168495 0.280000266848483 0.180237970148393 -0.166822297135627 -0.0500867230211914 -0.151434706572317 -0.113773033143305 0.094470311067355 -0.0974850395932391 -0.0974850395932391 -0.340496794857696 0.0301440240530845 0.0631656636266188 0.0355107250240682 0.094470311067355 0.0564213633391727 0.0819986963903106 0.121334639841448 -0.888618833703496 -0.602627327345701 -0.185602177545663 0.672362933700804 0.989148872045575 0.688759906842675 0.0152186978140664 0.179718668809444 0.179718668809444 0.688759906842675 0.679317099409818 0.180502317584418 -0.116146179951817 -0.283029940378273 0.124880833011783 0.00791552996108008 0.046858994075391 0.107485268902922 -0.553772759755697 -0.0912779562841892 -0.083220865848546 -0.151434706572317 -0.0766686670636502 -0.0994096102206495 -0.263791932528379 -0.113773033143305 0.983697950688434 0.045219028912365 0.533262096109908 -0.151434706572317 -0.151434706572317 0.132394179943946 0.147420989109105 0.147420989109105 0.121334639841448 0.132394179943946 0.0486984121050469 0.147420989109105 0.130679167319802 0.121334639841448 0.983697950688434 0.137481565689239 0.121334639841448 0.157659798107247 -0.02384405345328 -0.111829775849187 0.046858994075391 0.073929545541345 -0.113649740391852 0.099269134945202 0.13115717352787 -0.083220865848546 0.074767758787135 0.146329400789859 0.0951661808629906 -0.0726724032938429 -0.00701736989648717 0.13115717352787 0.0486984121050469 0.0730834936932731 -0.083220865848546 -0.0562467970073883 -0.0994096102206495 0.0631656636266188 -0.0299975872339593 -0.0299975872339593 -0.0299975872339593 -0.113649740391852 -0.0682346157991623 -0.113649740391852 -0.171559914572103 0.178679531299053 0.989148872045575 0.566206337920413 -0.182762343665936 0.54115224706029 0.201259380026786 -0.0500867230211914 -0.0299975872339593 -0.0320131885430997 -0.0320131885430997 -0.0320131885430997 0.0578682890006826 0.736516442141043 -0.0279893539092856 -0.0480120449640823 -0.257881617480721 0.045219028912365 0.564756065840236 -0.10603318130822 -0.151434706572317 -0.151434706572317 0.679317099409818 -0.0732620700506982 0.121334639841448 0.121334639841448 0.558669561820728 0.737891450603108 -0.160282670864077 0.679317099409818 -0.0891669241787419 0.311240622403631 0.983697950688434 0.983697950688434 0.0764217200576799 0.30813899729163 0.147420989109105 -0.0766686670636502 0.147420989109105 0.121334639841448 -0.0766686670636502 0.117124687890505 -0.00261980968224311 -0.0954002490125995 0.121334639841448 0.121334639841448 0.0481006868128952 0.0279442585010797 -0.068063300428118 0.116516325517279 0.983697950688434 -0.252427991877448 0.045219028912365 0.158192922847245 -0.174786363652228 -0.0766686670636502 0.147420989109105 0.147420989109105 0.679317099409818 0.147965689133261 0.157659798107247 0.288267826216429 -0.0459425309458692 0.558669561820728 0.558669561820728 -0.0815754935508138 0.566206337920413 -0.0930675124645338 0.978323288111039 0.17347138690716 -0.0612167470056051 0.983697950688434 0.535868179461476 0.539822109614821 -0.0550108522589027 0.989148872045575 0.530770443637012 0.983697950688434 -0.0550108522589027 0.989148872045575 0.989148872045575 0.978323288111039 0.674847264175589 0.672362933700804 0.683806398996587 0.560137314784577 0.983696585612398 0.983697950688434 0.549701164134233 0.558669561820728 0.983697950688434 0.983697950688434 0.989148872045575 0.178679531299052 0.983697950688434 0.563313006294288 0.983697950688434 0.537180129472478 0.538498088413384 0.70775739125461 0.688759906842675 0.668291948168495 0.672646873460276 0.679317099409818 0.672362933700804 0.68156447709749 -0.0894917041362518 0.181276070851358 0.0788500951362083 -0.0709103039728127 -0.0480120449640823 0.178442270557748 -0.263674775865474 0.0749009619261667 -0.244636298877607 0.539822109614821 0.157659798107247 -0.442399828501495 -0.083220865848546 -0.233982422591413 -0.231265986830121 0.0755983995401059 0.024237899223762 -0.113649740391852 -0.738169920165663 0.052604394485181 0.0564213633391727 -0.140245281717807 -0.524850698628517 0.679317099409818 -0.127197953522798 -0.113649740391852 0.087294959043881 -0.113649740391852 0.268168001732554 0.249401131474488 0.248316454815804 0.537180129472478 0.17815968183127 0.557209026067103 0.983697950688434 0.730912466470359 -0.0539150779992021 0.674618778143211 -0.149739423442575 -0.11469562091906 0.147420989109105 0.121334639841448 0.121334639841448 0.131823681382608 0.131823681382608 -0.151434706572317 -0.888618833703496 -0.0837664541559587 0.983697950688434 -0.171559914572103 0.674847264175589 -0.151434706572317 0.672362933700804 0.983697950688434 0.983697950688434 0.0730834936932731 -0.113649740391852 -0.158937479985124 -0.340496794857696 -0.151434706572317 0.672362933700804 -0.169856190356602 -0.063838719037586 -0.10603318130822 -0.151434706572317 0.124559049256674 0.0539150779992022 0.0550108522589027 0.164553876955179 0.0486984121050469 0.0310703820058294 -0.325548691265479 0.087294959043881 -0.109658080929273 -0.113649740391852 -0.135022296688816 0.188528063100258 -0.171559914572103 -0.151434706572317 -0.0954002490125995 -0.0954002490125995 0.073929545541345 0.073929545541345 -0.083220865848546 0.074767758787135 0.073929545541345 0.0527988683324615 0.0539150779992022 -0.283029940378273 0.679317099409818 -0.176806136575946 0.144137108734122 0.0581870653597942 -0.87218732942921 -0.888618833703496 -0.126438322820221 -0.0954002490125995 0.0722293221933921 0.0764217200576799 0.146329400789859 -0.482279607667856 0.121334639841448 0.074767758787135 -0.888618833703496 0.074767758787135 -0.888618833703496 -0.680723577250061 -0.0900798923847559 -0.0326586551801295 0.00293054845688313 0.074767758787135 0.073929545541345 0.00782418687057294 -0.878338353392078 -0.591926468264737 0.145782486889802 0.144686354222849 -0.151434706572317 0.983697950688434 -0.151434706572317 0.558669561820728 0.989148872045575 0.558669561820728 0.558669561820728 0.978323288111039 -0.166456771583428 0.564756065840236 -0.151434706572317 0.564756065840236 0.752270923677482 0.978323288111039 0.132061661382522 -0.602627327345701 0.983697950688434 0.139713629115352 0.983697950688434 -0.0550108522589027 -0.888618833703496 0.156057305868822 -0.151434706572317 -0.151434706572317 0.169114695446476 0.989148872045575 0.560137314784577 0.983697950688434 0.978323288111039 0.560137314784577 -0.140434395658051 -0.353419790410477 -0.35211607662657 -0.321513657697726 0.688759906842675 -0.151434706572317 -0.151434706572317 -0.0855400114964475 0.978323288111039 0.672646873460276 -0.137621257683511 0.679317099409818 0.118939116710684 0.118336051716694 0.537180129472478 -0.104109056157157 0.564756065840236 -0.151434706572317 0.755887859686514 0.679317099409818 0.679317099409818 -0.136522568739171 -0.159249484131769 0.989148872045575 0.561877091547931 -0.151434706572317 -0.159487102582867 0.566206337920413 -0.18002790586542 -0.151434706572317 0.983697950688434 -0.151434706572317 0.983697950688434 0.563094755258694
0.537180129472478 0.330689142289222 0.537180129472478 1 0.98036309791467 0.625107565471555 0.282663850640258 0.297596668556602 0.0835550130120939 0.021435058621499 -0.00136875693586614 -0.00838516899882798 -0.43414525919565 0.012169937581575 0.012169937581575 -0.0904273256684278 -0.266100387447419 -0.281111173174935 -0.167236089777474 -0.43414525919565 -0.27101388116443 0.152646555394435 -0.571419781147493 -0.442061994436894 -0.288372921377002 -0.0307586924029774 0.581060179505226 0.531351119152998 0.648153289110877 0.148267608334191 0.296231867394499 0.322397690646121 0.648153289110877 0.597222635000773 0.352884514955347 -0.0355744875108055 -0.122382869285753 0.232474781102604 0.0800444057482238 -0.220680229276165 0.229226588940605 -0.297475722783897 0.0134429381731486 0.0334322903814657 -0.00628050412537628 0.0345316093395463 0.00935582994576617 -0.0334508706493142 -0.00838516899882798 0.534270349829591 0.00740239553689718 0.992706295062669 -0.00136875693586614 -0.00136875693586614 -0.615857854227041 -0.694272216436705 -0.694272216436705 -0.571419781147493 -0.615857854227041 0.110227641778197 -0.694272216436705 -0.607662699888643 -0.571419781147493 0.534270349829591 -0.725716180315261 -0.571419781147493 -0.742491405982037 -0.0194198330703234 -0.0107712008406814 -0.220680229276165 -0.348167718540818 0.000289122900072582 0.139940053904004 0.247889337485871 0.0334322903814657 -0.352115244408865 0.26042329302045 -0.17233247719958 -0.00329288728863058 0.077844258496939 0.247889337485871 0.110227641778197 -0.344183277143898 0.0334322903814657 0.00196964623455253 0.00935582994576617 -0.297475722783897 0.0115460052576947 0.0115460052576947 0.0115460052576947 0.000289122900072582 0.0236801205294939 0.000289122900072582 0.00681387195877314 0.320444091133282 0.531351119152998 0.94873563486671 0.116248939195416 0.992659888951047 0.362739992393127 0.021435058621499 0.0115460052576947 0.0139455054593596 0.0139455054593596 0.0139455054593596 0.0527511770041809 0.486947937330402 0.00880265136919147 0.0184199909280424 -0.0114351490541855 0.00740239553689718 0.946054589808725 -0.00603543533351149 -0.00136875693586614 -0.00136875693586614 0.597222635000773 0.0208827605201276 -0.571419781147493 -0.571419781147493 0.94115878888294 0.40410499217945 -0.169118693515567 0.58404775551573 -0.188612108925099 0.123698170325418 0.534270349829591 0.534270349829591 -0.0313850651343378 0.140110034947738 -0.694272216436705 0.0345316093395463 -0.694272216436705 -0.571419781147493 0.0345316093395463 -0.55159321038754 0.0590880289620157 0.0176861428853709 -0.571419781147493 -0.571419781147493 -0.205963802040952 0.001731864178978 0.0359282381077803 -0.531244562076806 0.534270349829591 -0.0876933298258477 0.00740239553689718 -0.738593867462591 0.052517419586638 0.0345316093395463 -0.694272216436705 -0.694272216436705 0.597222635000773 -0.689992871782657 -0.742491405982037 0.11725263177319 0.0160758607931684 0.94115878888294 0.94115878888294 -0.216013448516378 0.94873563486671 0.427407565509731 0.537180129472478 0.322929642013216 0.2384588271154 0.534270349829591 0.997557709343624 0.990184561307846 0.240307553408934 0.531351119152998 0.990184561307846 0.534270349829591 0.240307553408934 0.531351119152998 0.531351119152998 0.537180129472478 0.642319989293858 0.581060179505226 0.584442513685851 0.94386390937411 0.528422259220902 0.534270349829591 0.941159432074452 0.94115878888294 0.534270349829591 0.534270349829591 0.531351119152998 0.332624982749307 0.534270349829591 0.948502575702643 0.534270349829591 0.995099275348724 0.997552528097566 0.710138015115528 0.648153289110877 0.625107565471555 0.632256296353036 0.597222635000773 0.581060179505226 0.581060179505226 0.353418786094182 0.288561826414222 -0.0294228446395302 0.00771074546312599 0.0184199909280424 0.0576882011311581 0.032222355956914 0.0604056046115164 -0.0494616366694421 0.985252962540544 -0.742491405982037 -0.192102746466558 0.0334322903814657 -0.079217163179664 -0.134636835500467 -0.35602710797804 -0.154365456891291 0.000289122900072582 -0.572344426864048 -0.266100387447419 -0.27101388116443 -0.162279678306698 -0.491507549338301 0.597222635000773 -0.167677989145446 0.000289122900072582 -0.134508810754773 0.000289122900072582 0.403952816030011 0.371040866018879 0.369570932208919 0.995099275348724 0.331657245040368 0.943606272498797 0.534270349829591 0.721881051083915 0.234871199825007 0.57806907079674 -0.00349651429192284 -0.200785445688921 -0.694272216436705 -0.571419781147493 -0.571419781147493 -0.620817429088167 -0.620817429088167 -0.00136875693586614 -0.442061994436894 -0.304328597248617 0.534270349829591 0.00681387195877314 0.642319989293858 -0.00136875693586614 0.594265958087878 0.534270349829591 0.534270349829591 -0.344183277143898 0.000289122900072582 -0.00349651429192284 -0.0904273256684278 -0.00136875693586614 0.594265958087878 0.00471617623113321 0.0776734826528527 -0.00603543533351149 -0.00136875693586614 -0.697743236112739 -0.234871199825007 -0.240307553408934 0.152109782671815 -0.261110806097327 -0.134911293127445 -0.100916860722092 -0.134508810754773 0.0082173595791628 0.000289122900072582 -0.173721270508609 0.222400802793667 0.00681387195877314 -0.00136875693586614 0.0176861428853709 0.0176861428853709 -0.348167718540818 -0.348167718540818 0.0334322903814657 -0.352115244408865 -0.348167718540818 -0.0738278621807727 -0.234871199825007 -0.122382869285753 0.58404775551573 0.0329686833405595 0.268321743165868 0.108319467097443 -0.429271907667635 -0.442061994436894 -0.0604702843033316 0.0176861428853709 -0.340160596628571 -0.346663014977529 0.249060950577934 -0.259071022088954 -0.571419781147493 -0.352115244408865 -0.442061994436894 -0.352115244408865 -0.442061994436894 -0.306104396483178 -0.211893791050185 0.0704878731106027 0.0371409692320382 -0.352115244408865 -0.348167718540818 -0.138062403111249 -0.433167559699661 -0.296058552357527 0.236107330087155 0.245288648908421 -0.00136875693586614 0.534270349829591 -0.00136875693586614 0.94115878888294 0.531351119152998 0.94115878888294 0.94115878888294 0.537180129472478 0.0150708618582879 0.95117195186433 -0.00136875693586614 0.946054589808725 0.40410499217945 0.537180129472478 -0.714242377358873 -0.288372921377002 0.534270349829591 -0.739814784079413 0.534270349829591 0.240307553408934 -0.442061994436894 -0.734944544134769 -0.00136875693586614 -0.00136875693586614 -0.0950764048804011 0.531351119152998 0.94386390937411 0.534270349829591 0.537180129472478 0.94386390937411 -0.166849617029806 -0.110358135368673 -0.1131514099497 -0.0926455295938109 0.648153289110877 -0.00136875693586614 -0.00136875693586614 -0.210853220221329 0.537180129472478 0.632256296353036 -0.169622503651939 0.58404775551573 0.221413842741139 0.220291193259332 1 -0.00838516899882798 0.946054589808725 -0.00136875693586614 0.494384348973345 0.58404775551573 0.58404775551573 -0.14986408515366 -0.149367818155653 0.531351119152998 0.940727076240731 -0.00136875693586614 -0.171145017197869 0.94873563486671 -0.205136712946166 -0.00136875693586614 0.534270349829591 -0.00136875693586614 0.534270349829591 0.938993233297326
0.536148597858964 0.325836726709753 0.536148597858964 0.98036309791467 1 0.643257077966244 0.28327307622682 0.304100061100469 0.0860272196304383 0.0279096344797457 -0.000500575886476283 -0.0153055879777837 -0.451529065855996 0.0257432718967655 0.0257432718967655 -0.0868285741230553 -0.253086172963699 -0.28538367097206 -0.169726597878509 -0.451529065855996 -0.258285207563666 0.150406673799229 -0.554601211924578 -0.451256353410938 -0.29608815772262 -0.036139869013281 0.59889672751902 0.539264089783356 0.659660556924379 0.146091981860244 0.302851680285159 0.317105479157935 0.659660556924379 0.608511464946082 0.347706412323162 -0.0394483166301365 -0.126470927435171 0.229063528341636 0.0757177712990289 -0.223966636531214 0.224377111268883 -0.301905781501729 0.0163986835728398 0.0355263362941645 -0.0056981884872646 0.0439247065470662 0.0131145535236707 -0.0302186862940138 -0.0153055879777837 0.542226794136346 0.00481217121960673 0.978139673798199 -0.000500575886476283 -0.000500575886476283 -0.60199637697907 -0.67698933461131 -0.67698933461131 -0.554601211924578 -0.60199637697907 0.108610200326838 -0.67698933461131 -0.624592442642434 -0.554601211924578 0.542226794136346 -0.730312788239727 -0.554601211924578 -0.727709667402534 -0.0228921853184222 -0.0179577811737871 -0.223966636531214 -0.353352691023127 0.0142107750398422 0.134964018396392 0.243371146381889 0.0355263362941645 -0.357359004113277 0.256277932675496 -0.177024891031927 -0.00715156197127459 0.0731957247937349 0.243371146381889 0.108610200326838 -0.349308912651811 0.0355263362941645 -0.00160288375800636 0.0131145535236707 -0.301905781501729 0.0178725334129143 0.0178725334129143 0.0178725334129143 0.0142107750398422 0.0250943684602915 0.0142107750398422 0.00757234757410969 0.315185017579653 0.539264089783356 0.931911306998884 0.120841510079512 0.98764836315079 0.356527416089434 0.0279096344797457 0.0178725334129143 0.0204937972968031 0.0204937972968031 0.0204937972968031 0.0453198159970124 0.504464094971461 0.014647868789165 0.0243726552781778 -0.0149530490960057 0.00481217121960673 0.929271216437697 -0.0126932432253892 -0.000500575886476283 -0.000500575886476283 0.608511464946082 0.0212992443810309 -0.554601211924578 -0.554601211924578 0.934567673427653 0.410122991990563 -0.167058464275497 0.595308066326132 -0.177500284163002 0.13934337837578 0.542226794136346 0.542226794136346 -0.0482999307506926 0.136511234742077 -0.67698933461131 0.0439247065470662 -0.67698933461131 -0.554601211924578 0.0439247065470662 -0.533524710026952 0.0535372607984185 0.0206088764492254 -0.554601211924578 -0.554601211924578 -0.229901414934193 0.00561384792992173 0.0451562039266531 -0.539364244297568 0.542226794136346 -0.09569103639954 0.00481217121960673 -0.723858878103457 0.0437170063408478 0.0439247065470662 -0.67698933461131 -0.67698933461131 0.608511464946082 -0.672761999068228 -0.727709667402534 0.107677642034467 0.0218104045308245 0.934567673427653 0.934567673427653 -0.221963421330034 0.931911306998884 0.444824267961721 0.536148597858964 0.31819108659791 0.259337832862342 0.542226794136346 0.977956707329571 0.985208752651603 0.26292915151613 0.539264089783356 0.985208752651603 0.542226794136346 0.26292915151613 0.539264089783356 0.539264089783356 0.54517990670924 0.660342812327032 0.59889672751902 0.595638680272589 0.937233804253905 0.536291612774365 0.542226794136346 0.924164374928996 0.934567673427653 0.542226794136346 0.542226794136346 0.539264089783356 0.327744161331222 0.542226794136346 0.931824544687569 0.542226794136346 0.98036309791467 0.982780455292898 0.727618537018068 0.659660556924379 0.643257077966244 0.650330118166767 0.608511464946082 0.59889672751902 0.592272977927901 0.358981441282517 0.2941536076044 -0.0376377611311828 0.0126042870699923 0.0243726552781778 0.0635684473344303 0.0228024943488572 0.0728684177059399 -0.0430819984189739 0.990172423766022 -0.727709667402534 -0.186274652078518 0.0355263362941645 -0.084017050503274 -0.149011575407552 -0.361329123815576 -0.12452742487804 0.0142107750398422 -0.582919416167178 -0.253086172963699 -0.258285207563666 -0.15918618206453 -0.49911486247016 0.608511464946082 -0.167786674283361 0.0142107750398422 -0.102063173652391 0.0142107750398422 0.395147770110301 0.362277414708894 0.360239803605619 0.98036309791467 0.326790623863341 0.937097959943362 0.542226794136346 0.732820440035014 0.257691803165293 0.595873794345623 -0.00281096468289929 -0.207531158823129 -0.67698933461131 -0.554601211924578 -0.554601211924578 -0.60690407425299 -0.60690407425299 -0.000500575886476283 -0.451256353410938 -0.305808007143413 0.542226794136346 0.00757234757410969 0.660342812327032 -0.000500575886476283 0.612108161532016 0.542226794136346 0.542226794136346 -0.349308912651811 0.0142107750398422 -0.00281096468289929 -0.0868285741230553 -0.000500575886476283 0.612108161532016 0.00528819273457907 0.0773251794019704 -0.0126932432253892 -0.000500575886476283 -0.680930898043764 -0.257691803165292 -0.26292915151613 0.148564090538498 -0.247804016221552 -0.106034036207346 -0.107536657004729 -0.102063173652391 0.0216901491237027 0.0142107750398422 -0.170979246064879 0.223969191681694 0.00757234757410969 -0.000500575886476283 0.0206088764492254 0.0206088764492254 -0.353352691023127 -0.353352691023127 0.0355263362941645 -0.357359004113277 -0.353352691023127 -0.0953296209950125 -0.257691803165292 -0.126470927435171 0.595308066326132 0.0242001299150144 0.264384484755038 0.106730025526834 -0.438500184916254 -0.451256353410938 -0.0585302083229054 0.0206088764492254 -0.345226325698677 -0.351951209009716 0.244811325141012 -0.26292915151613 -0.554601211924578 -0.357359004113277 -0.451256353410938 -0.357359004113277 -0.451256353410938 -0.315113033451106 -0.218044955022923 0.0646539501969417 0.034012926491983 -0.357359004113277 -0.353352691023127 -0.142746708027405 -0.442410865868078 -0.303278374539687 0.231766329232704 0.241074299401183 -0.000500575886476283 0.542226794136346 -0.000500575886476283 0.934567673427653 0.539264089783356 0.934567673427653 0.934567673427653 0.54517990670924 0.0161438813251792 0.934449833780722 -0.000500575886476283 0.929271216437697 0.410122991990563 0.54517990670924 -0.711835589027514 -0.29608815772262 0.542226794136346 -0.718936365515402 0.542226794136346 0.26292915151613 -0.451256353410938 -0.739386499258286 -0.000500575886476283 -0.000500575886476283 -0.0875364847941146 0.539264089783356 0.937233804253905 0.542226794136346 0.536148597858964 0.937233804253905 -0.164865176798008 -0.117294626330301 -0.120166232778268 -0.0994875833852585 0.659660556924379 -0.000500575886476283 -0.000500575886476283 -0.216732729332854 0.536148597858964 0.650330118166767 -0.166750316534142 0.595308066326132 0.218164894279784 0.217058718159631 0.98036309791467 -0.0153055879777837 0.929271216437697 -0.000500575886476283 0.512264716172123 0.595308066326132 0.595308066326132 -0.146361379718373 -0.146695226344586 0.539264089783356 0.924013970799557 -0.000500575886476283 -0.16897661707379 0.931911306998884 -0.20089109395085 -0.000500575886476283 0.542226794136346 -0.000500575886476283 0.542226794136346 0.93219648346955
0.677444267721422 0.242139854238474 0.668291948168495 0.625107565471555 0.643257077966244 1 0.254097839178806 0.213276129508641 -0.0900409527783672 -0.0835109208794549 -0.182899484382358 -0.203859961152986 -0.54653910222522 0.00218830774044914 0.00218830774044914 -0.341844502519676 -0.328050641469054 -0.363818598309368 -0.156864357719951 -0.54653910222522 -0.334534046528935 0.119431183814431 0.176724025037965 -0.755210912278282 -0.599675525497526 -0.124715909532329 0.915833287888434 0.679126803010745 0.977710563350931 0.116005080749647 0.21197398289999 0.229313514325403 0.977710563350931 0.925755802087808 0.087309578858441 -0.0257384013583041 -0.193499611125423 0.18188905895938 0.0260675373835966 -0.282054282363987 0.196842501266126 -0.380207605301698 -0.00842601546644299 0.0100292110743332 -0.182899484382358 -0.0512495898484248 -0.012287805603773 -0.115802267518388 -0.203859961152986 0.673677904705072 -0.0917558220359843 0.632343760812544 -0.182899484382358 -0.182899484382358 0.0325373221275836 -0.121583542605291 -0.121583542605291 0.176724025037965 0.0325373221275836 0.0862424816113671 -0.121583542605291 0.0163006404025632 0.176724025037965 0.682857909853628 -0.224626095968068 0.176724025037965 -0.214090067310603 -0.116701415795272 -0.201030559340171 -0.237702378490587 -0.416879425632143 -0.0147215104628944 0.082890959364422 0.207745100994369 0.0100292110743332 -0.422210838778876 0.213128919513583 -0.291350281171476 -0.0267667840874165 -0.0511506693579457 0.207745100994369 0.0862424816113671 -0.439905140369511 0.0100292110743332 -0.0175676773375019 -0.012287805603773 -0.380207605301697 -0.0815261626504742 -0.0815261626504742 -0.0815261626504742 -0.0147215104628944 -0.0882858822787437 -0.0147215104628944 -0.186836892690546 0.22928464828538 0.679126803010745 0.554744104054803 -0.120824309016769 0.631009705573699 0.27854074572909 -0.0835109208794549 -0.0815261626504742 -0.076777231507859 -0.076777231507859 -0.076777231507859 -0.060553415235031 0.768543473889915 -0.0832909072761522 -0.0852955215951625 -0.175656752108109 -0.0917558220359843 0.552598681421575 -0.199021662319221 -0.182899484382358 -0.182899484382358 0.925755802087808 -0.0875500136957847 0.176724025037965 0.176724025037965 0.556896411165736 0.504380057310933 -0.190582226255251 0.912644500518567 -0.168077876755568 0.45332227975759 0.682857909853628 0.682857909853628 -0.0723775356539514 0.448804759660543 -0.121583542605291 -0.0512495898484248 -0.121583542605291 0.176724025037965 -0.0512495898484248 0.1705922257846 -0.00481629503195839 -0.00188137322111527 0.176724025037965 0.176724025037965 -0.289528295857099 -0.0937376071641779 -0.0409058388364296 0.169706145375763 0.682857909853628 -0.171632281298709 -0.0917558220359843 -0.21120165967254 -0.137018073545857 -0.0512495898484248 -0.121583542605291 -0.121583542605291 0.925755802087808 -0.118676321209431 -0.214090067310603 0.41986237899154 -0.0824863871716962 0.556896411165736 0.556896411165736 -0.232512830349207 0.554744104054803 0.560193212798205 0.677444267721422 0.234267426569119 0.333964381546775 0.682857909853628 0.623153745084828 0.629035466494502 0.331122055909958 0.679126803010745 0.629035466494502 0.682857909853628 0.331122055909958 0.679126803010745 0.679126803010745 0.677444267721422 0.984086608228683 0.915833287888434 0.912448114375163 0.55905570129602 0.675383388890679 0.673677904705072 0.543469276201216 0.556896411165736 0.673677904705072 0.673677904705072 0.679126803010745 0.243439914718676 0.682857909853628 0.55716181302226 0.682857909853628 0.625107565471555 0.627068112991426 0.905734733034234 0.977710563350931 1 0.987279273137463 0.925755802087808 0.915833287888434 0.909251879425243 0.457058820533704 0.232633141735618 -0.0755598167084115 -0.0992001018989557 -0.0852955215951625 0.189119069022036 -0.147031392548103 0.105463983292208 -0.2779227444736 0.635316881986369 -0.214090067310603 -0.376367039319018 0.0100292110743332 -0.116552220260029 -0.178664358440845 -0.42762012784377 -0.156136914518295 -0.0147215104628944 -0.906967508268196 -0.328050641469054 -0.334534046528935 -0.182003416550872 -0.652650960351137 0.925755802087808 -0.176530622050649 -0.0147215104628944 -0.131119488818163 -0.0147215104628944 0.287414007508581 0.259379944394779 0.258259805062274 0.625107565471555 0.242474564222623 0.561443260951932 0.682857909853628 0.905580492748306 0.324526356865383 0.912456159403672 -0.18048975214108 -0.233531751740782 -0.121583542605291 0.176724025037965 0.176724025037965 0.0296824084555926 0.0296824084555926 -0.182899484382358 -0.755210912278282 -0.0307606080355293 0.673677904705072 -0.186836892690546 0.984086608228683 -0.182899484382358 0.928957613208238 0.673677904705072 0.673677904705072 -0.439905140369511 -0.0147215104628944 -0.187479830145478 -0.341844502519676 -0.182899484382358 0.928957613208238 -0.184424517486956 -0.129196425372671 -0.199021662319221 -0.182899484382358 -0.129059161641472 -0.324526356865383 -0.331122055909958 0.0700971954784854 -0.321459716835631 -0.141828493346033 -0.354759951883588 -0.131119488818163 -0.00421532127713054 -0.0147215104628944 -0.183704717385135 0.231336069509705 -0.186836892690546 -0.182899484382358 -0.00188137322111527 -0.00188137322111527 -0.416879425632143 -0.416879425632143 0.0100292110743332 -0.422210838778876 -0.44499770694204 -0.130107053162323 -0.324526356865383 -0.193499611125423 0.912644500518567 -0.149966661907449 0.209935843928121 0.0847495192549071 -0.743369477238853 -0.755210912278282 -0.201420747229673 -0.00188137322111527 -0.40604982695459 -0.419060059062937 0.213128919513583 -0.331122055909958 0.176724025037965 -0.422346848400183 -0.755210912278282 -0.422346848400183 -0.755210912278282 -0.609441067326463 -0.232634415735816 -0.0711578582335111 0.0252883780054009 -0.422210838778876 -0.416879425632143 -0.134628819249098 -0.755210912278282 -0.587143037966598 0.212332338867746 0.210735820535202 -0.182899484382358 0.673677904705072 -0.182899484382358 0.556896411165736 0.679126803010745 0.556896411165736 0.556896411165736 0.677444267721422 -0.179612232954605 0.565661252299067 -0.182899484382358 0.552598681421575 0.516491866728317 0.677444267721422 -0.21105656314237 -0.599675525497526 0.682857909853628 -0.210383498356951 0.673677904705072 0.331122055909958 -0.755210912278282 -0.222821529262738 -0.182899484382358 -0.182899484382358 0.185015275771073 0.679126803010745 0.55905570129602 0.682857909853628 0.677444267721422 0.55905570129602 -0.186882701440907 -0.369256655232362 -0.367263850753847 -0.348676809363266 0.977710563350931 -0.182899484382358 -0.182899484382358 -0.22550391275262 0.677444267721422 0.987279273137463 -0.178243271224892 0.912644500518567 0.157293580257571 0.155150750830835 0.625107565471555 -0.196201009568589 0.552598681421575 -0.182899484382358 0.820450303432267 0.912644500518567 0.912644500518567 -0.171949113829648 -0.184387085849286 0.679126803010745 0.555031312546864 -0.182899484382358 -0.182380878767993 0.554744104054803 -0.218834556781111 -0.182899484382358 0.673677904705072 -0.182899484382358 0.682857909853628 0.549974148028674
0.292995307154346 0.518909221845881 0.280000266848483 0.282663850640258 0.28327307622682 0.254097839178806 1 0.603035797540669 0.716811319990511 0.0824340278571804 0.0134599318503978 -0.095311641638163 -0.0117085158865308 0.152339562965863 0.152339562965863 0.239629216298765 0.185661510766619 0.215585922655559 0.121198954921695 -0.0117085158865308 0.20893422355518 0.279863514493475 -0.143818652523541 -0.322284715984565 -0.25470372905228 -0.137671601172957 0.23858149542342 0.289815977586369 0.262073372435001 0.271835115091379 0.613384120568082 0.545494008616109 0.262073372435001 0.241232622041582 0.471416227276899 0.0105646377399125 -0.126671075904656 0.408623858298119 -0.0690604074309788 -0.120366089533425 0.446442118038452 -0.162252819838331 0.152339562965863 0.159291296808769 0.00533837950311809 -0.0739281514095902 0.140967609984809 -0.0131550166874224 -0.095311641638163 0.291408219819123 -0.0254355775385008 0.283960199604224 0.0134599318503978 0.0134599318503978 -0.182380601596176 -0.0759712288900693 -0.0759712288900693 -0.143818652523541 -0.182380601596176 0.184987474530537 -0.0759712288900693 -0.175797528363396 -0.143818652523541 0.291408219819123 -0.104643791582374 -0.143818652523541 -0.111111842234555 -0.0635833034498905 -0.0953044542896731 0.118993850966498 0.0896008907529525 0.148285901288912 -0.141490264115931 0.452673170397752 0.159291296808769 0.0918549196895612 0.484725641537886 -0.0194748352953073 0.13641382599018 -0.0864402324225345 0.452673170397752 0.167559367720351 0.0823635771950201 0.159291296808769 0.133001300550321 0.140967609984809 0.19651759693479 0.0855928679146426 0.0855928679146426 0.0855928679146426 0.148285901288912 -0.0597277820340517 0.148285901288912 0.0111117227058724 0.591541548059297 0.289815977586369 0.24953351346296 0.657562889154849 0.274983867504284 -0.351408363682103 0.0824340278571804 0.0855928679146426 0.0808474724710483 0.0808474724710483 0.0808474724710483 -0.0736175440368575 0.340907454835791 0.0847992123827475 0.0817320178974596 0.0698221874053816 -0.0254355775385008 0.245867759632641 -0.0918636458289433 0.0134599318503978 0.0134599318503978 0.241232622041582 0.0789868180999806 -0.143818652523541 -0.143818652523541 0.248679213683378 0.220411850346168 0.0839154676517109 0.231888025165138 0.0139849217975713 -0.507005044956195 0.291408219819123 0.291408219819123 0.0072962734595798 -0.497192954260485 -0.0759712288900693 -0.0739281514095902 -0.0759712288900693 -0.143818652523541 -0.0739281514095902 -0.137248823613587 -0.0334709338705565 0.147527480574552 -0.143818652523541 -0.143818652523541 -0.123555609542644 -0.0185686792731406 -0.0787490116853758 -0.125755657428543 0.291408219819123 -0.152396062464171 -0.0254355775385008 -0.111213181850332 0.791512640605797 -0.0739281514095902 -0.0759712288900693 -0.0759712288900693 0.241232622041582 -0.0701813091702579 -0.111111842234555 -0.448271463170747 0.0775283129559477 0.248679213683378 0.248679213683378 -0.0481145296945083 0.24953351346296 0.0207413166073021 0.292995307154346 0.502295273137338 0.157246663024108 0.291408219819123 0.283664607586729 0.275960348951021 0.141305661782921 0.289815977586369 0.285472109920764 0.291408219819123 0.141305661782921 0.289815977586369 0.289815977586369 0.292995307154346 0.266102549780251 0.23858149542342 0.241782876119479 0.252411325367395 0.288218483248186 0.291408219819123 0.244205319681778 0.248679213683378 0.291408219819123 0.291408219819123 0.289815977586369 0.522739789390977 0.291408219819123 0.246708575678127 0.291408219819123 0.282663850640258 0.281670137568912 0.222561788374951 0.262073372435001 0.254097839178806 0.267070857824637 0.241232622041582 0.23858149542342 0.229161726955088 -0.0331177760277382 0.576348711300278 -0.0124629048734071 0.0786443025149143 0.0817320178974596 -0.0640340351218534 0.2899459979005 -0.166922440953984 0.284442509891008 0.275960348951021 -0.111111842234555 -0.0905098820849815 0.159291296808769 0.0338875573268136 -0.136719029677692 0.0941271383050668 0.0139983835570761 0.148285901288912 -0.222124739522701 0.205538229808059 0.20893422355518 0.09857009221142 -0.0350002864449718 0.241232622041582 0.0854884266201823 0.148285901288912 0.00792822905138333 0.148285901288912 -0.398094723285339 -0.363863856499653 -0.360404386171315 0.282663850640258 0.520356044183805 0.24953351346296 0.291408219819123 0.218230496812326 0.138490960672621 0.237730033975253 0.00993944385390308 -0.0674033498873643 -0.0759712288900693 -0.143818652523541 -0.143818652523541 -0.181732829962045 -0.181732829962045 0.0134599318503978 -0.322284715984565 -0.0328316952797027 0.291408219819123 0.0111117227058724 0.266102549780251 0.0134599318503978 0.247927908476242 0.291408219819123 0.291408219819123 0.0823635771950201 0.148285901288912 0.0141182654294435 0.239629216298765 0.0134599318503978 0.247927908476242 0.00758575105431745 -0.0687942194153812 -0.0918636458289433 0.0134599318503978 -0.07713992037441 -0.138490960672619 -0.141305661782921 0.541870584434503 0.202092311501308 0.000186838113692 0.307162130026805 0.00792822905138333 0.154608040384241 0.148285901288912 0.094150314236435 0.643450794250924 0.0111117227058724 0.0134599318503978 0.147527480574552 0.147527480574552 0.0896008907529525 0.0896008907529525 0.159291296808769 0.0918549196895612 0.0846047644646348 -0.0600110333028186 -0.138490960672619 -0.126671075904656 0.231888025165138 -0.115992669468859 0.491943403920092 0.180905071448964 -0.320779773955903 -0.322284715984565 -0.068605122764297 0.147527480574552 0.0801431392013447 0.0849023175168775 0.499425749207561 -0.141305661782921 -0.143818652523541 0.0918549196895612 -0.322284715984565 0.0918549196895612 -0.322284715984565 -0.308602485453815 -0.046600232071814 -0.0426438825817606 0.150224855217848 0.0918549196895612 0.0896008907529525 -0.0471396898082939 -0.322284715984565 -0.240883185884194 0.497559118969115 0.493817991926506 0.0134599318503978 0.291408219819123 0.0134599318503978 0.248679213683378 0.289815977586369 0.248679213683378 0.248679213683378 0.292995307154346 0.0128280182960083 0.248577129010305 0.0134599318503978 0.245867759632641 0.220411850346168 0.292995307154346 -0.0967025157423408 -0.25470372905228 0.291408219819123 -0.112021979170753 0.291408219819123 0.141305661782921 -0.322284715984565 -0.101109703546392 0.0134599318503978 0.0134599318503978 -0.744555916070021 0.289815977586369 0.252411325367395 0.291408219819123 0.292995307154346 0.252411325367395 -0.00305139381317334 0.309710137592664 0.30596174211142 0.313156497207285 0.262073372435001 0.0134599318503978 0.0134599318503978 -0.0488035471028829 0.292995307154346 0.267070857824637 0.092617437613913 0.231888025165138 0.350689455262431 0.34855535097658 0.282663850640258 -0.095311641638163 0.245867759632641 0.0134599318503978 0.368830213722315 0.231888025165138 0.231888025165138 0.0974884560627675 0.0885717827961896 0.289815977586369 0.25392609575926 0.0134599318503978 0.089862641631797 0.24953351346296 -0.0201440458580924 0.0134599318503978 0.291408219819123 0.0134599318503978 0.291408219819123 0.257077151125029
0.180237970148393 0.848075598668104 0.180237970148393 0.297596668556602 0.304100061100469 0.213276129508641 0.603035797540669 1 0.45132542993098 0.0931506270006668 0.054701923605366 -0.0591718241247293 -0.149276745696882 0.218601664212656 0.218601664212656 -0.361108085409769 -0.0951590482168837 -0.0818235534506689 -0.0561120780596378 -0.149276745696882 -0.096731308195129 -0.0635919473084783 -0.155955655234044 -0.198255540619664 -0.100900858359118 -0.0477930631483662 0.239186144188981 0.178282184872067 0.244639781005553 0.428469791901678 0.991336491558181 0.885209254420252 0.244639781005553 0.2402959459048 0.822131180346699 -0.0122818242560822 -0.0567024313897726 -0.197329765735857 -0.0800418807857183 -0.0740439833760747 -0.205715379415636 -0.061481643783533 0.216440972161041 0.228437358579877 0.054701923605366 -0.0768446383127295 0.205236839473413 0.0502432455979756 -0.0591718241247293 0.179261663044614 -0.0246957070475277 0.300993560483826 0.054701923605366 0.054701923605366 -0.18246642263888 -0.17763381492719 -0.17763381492719 -0.155955655234044 -0.18246642263888 0.294301229316596 -0.17763381492719 -0.179727567323478 -0.155955655234044 0.179261663044614 -0.213565022973974 -0.155955655234044 -0.200662871621737 -0.031992033601017 -0.0612452376251541 -0.0740439833760747 -0.116819367318406 0.206996424991926 -0.109536317652536 -0.203279312207962 0.228437358579877 -0.11814386539741 -0.231221602881258 -0.150376320551115 0.195009738526476 -0.0500547827536391 -0.203279312207962 0.276716246388593 -0.115482483114849 0.228437358579877 0.187321361714993 0.205236839473413 -0.0998108781418402 0.103728610939157 0.103728610939157 0.103728610939157 0.206996424991926 -0.0646465794888292 0.206996424991926 0.0470895151439459 0.962174457914766 0.178282184872067 0.27609992927699 0.431875176133688 0.294140992004453 -0.298277239347001 0.0931506270006668 0.103728610939157 0.106530967576569 0.106530967576569 0.106530967576569 -0.055662170441125 0.226888306493212 0.100940346320613 0.0904653740358004 0.363188969691431 -0.0246957070475277 0.277329796774138 -0.0570822814669646 0.054701923605366 0.054701923605366 0.2402959459048 0.0723107625210732 -0.155955655234044 -0.155955655234044 0.275842097476698 0.135587784285286 0.0492987182799622 0.239541026134509 -0.102810372752879 -0.407455690492696 0.179261663044614 0.179261663044614 -0.0352935909925907 -0.402393274302704 -0.17763381492719 -0.0768446383127295 -0.17763381492719 -0.155955655234044 -0.0768446383127295 -0.151579556436431 -0.03717636186756 0.223048284165235 -0.155955655234044 -0.155955655234044 -0.076006037368655 -0.0183899699482656 -0.0772682380159939 -0.149521346567309 0.179261663044614 -0.0828273090632403 -0.0246957070475277 -0.202087118553804 0.47355102430051 -0.0768446383127295 -0.17763381492719 -0.17763381492719 0.2402959459048 -0.179272585347907 -0.200662871621737 -0.373503725482182 0.0877928755116604 0.275842097476698 0.275842097476698 -0.116819367318406 0.27609992927699 0.147060121151759 0.180237970148393 0.821844317160025 0.096731308195129 0.179261663044614 0.29800671973276 0.294522791315174 0.0869250975300133 0.178282184872067 0.296045940670592 0.179261663044614 0.0869250975300133 0.178282184872067 0.178282184872067 0.180237970148393 0.243140195245044 0.239186144188981 0.236375818444106 0.274615853136472 0.177299475832683 0.179261663044614 0.275842097476698 0.275842097476698 0.179261663044614 0.179261663044614 0.178282184872067 0.854570924674875 0.179261663044614 0.277591469823857 0.179261663044614 0.297596668556602 0.296451598490584 0.244900720568544 0.244639781005553 0.213276129508641 0.243567250019319 0.2402959459048 0.239186144188981 0.238404680263931 0.141409827165735 0.971163448794059 -0.0381272286834623 0.0851330585884903 0.0904653740358004 0.0538537515025744 -0.225195924978918 0.0921914054198001 -0.331624531433432 0.294522791315174 -0.200662871621737 0.0223172647176958 0.228437358579877 0.141461112054988 -0.0345001299589335 -0.119456397843273 -0.143689352471185 0.206996424991926 -0.217692667264435 -0.0951590482168837 -0.096731308195129 0.0791559961713972 -0.171331831779304 0.2402959459048 0.0595821159863114 0.206996424991926 -0.137938652414538 0.206996424991926 -0.362643869673583 -0.337141338902661 -0.335539278931908 0.297596668556602 0.851324845768272 0.27609992927699 0.179261663044614 0.246593098923019 0.0851936158226073 0.238065856619859 0.0524668958918807 -0.127101289360777 -0.17763381492719 -0.155955655234044 -0.155955655234044 -0.180881352598987 -0.180881352598987 0.054701923605366 -0.198255540619664 -0.0697725600661939 0.179261663044614 0.0470895151439459 0.243140195245044 0.054701923605366 0.239907653310479 0.179261663044614 0.179261663044614 -0.115482483114849 0.206996424991926 0.0524668958918807 -0.361108085409769 0.054701923605366 0.239907653310479 0.0449055375974846 -0.0302124460001001 -0.0570822814669646 0.054701923605366 -0.16537620855509 -0.0851936158226067 -0.0869250975300174 -0.260018909286333 -0.0935636744189785 -0.147060121151759 -0.336530916734758 -0.137938652414538 0.2245456823936 0.206996424991926 0.0711942227621757 0.944577283131921 0.0470895151439459 0.054701923605366 0.223048284165235 0.223048284165235 -0.116819367318406 -0.116819367318406 0.228437358579877 -0.11814386539741 -0.116819367318406 -0.0834298432184535 -0.0851936158226067 -0.0567024313897726 0.239541026134509 -0.0757647019297744 -0.22775746457156 -0.0395030370660235 -0.197329765735857 -0.198255540619664 -0.0925500968399292 0.223048284165235 -0.114132768687865 -0.120757363259183 -0.231221602881258 -0.0564929666387778 -0.155955655234044 -0.11814386539741 -0.198255540619664 -0.11814386539741 -0.198255540619664 -0.189838827458229 -0.119456397843273 -0.0353026675476369 0.225025762394457 -0.11814386539741 -0.116819367318406 -0.0869250975300174 -0.198255540619664 -0.0952355989635157 -0.209793503784919 -0.20728207711065 0.054701923605366 0.179261663044614 0.054701923605366 0.275842097476698 0.178282184872067 0.275842097476698 0.275842097476698 0.180237970148393 0.0457140839746875 0.276348167576112 0.054701923605366 0.277329796774138 0.135587784285286 0.180237970148393 -0.208463156161645 -0.100900858359118 0.179261663044614 -0.202898916777521 0.179261663044614 0.0869250975300133 -0.198255540619664 -0.196287039011806 0.054701923605366 0.054701923605366 -0.502736052555544 0.178282184872067 0.274615853136472 0.179261663044614 0.180237970148393 0.274615853136472 -0.041959665132644 -0.354502414454623 -0.355332066120178 -0.351188095802245 0.244639781005553 0.054701923605366 0.054701923605366 -0.115482483114849 0.180237970148393 0.243567250019319 0.0662534030846264 0.239541026134509 -0.159949759850259 -0.160549525125774 0.297596668556602 -0.0591718241247293 0.277329796774138 0.054701923605366 0.226888306493212 0.239541026134509 0.239541026134509 0.0821876783972303 0.0644240677974412 0.178282184872067 0.277843771652891 0.054701923605366 0.0530224831472458 0.27609992927699 -0.0966535840907205 0.054701923605366 0.179261663044614 0.054701923605366 0.179261663044614 0.272133926827737
-0.169178578725768 0.393998825622474 -0.166822297135627 0.0835550130120939 0.0860272196304383 -0.0900409527783672 0.716811319990511 0.45132542993098 1 0.109677553357243 0.0433109127658657 -0.0744018395447604 -0.120839686201836 0.157513918797686 0.157513918797686 0.61495172274509 0.15312750089691 0.160613106358016 0.0902941175264939 -0.120839686201836 0.155657541347506 0.192905861507227 -0.24558273085247 0.180859266992432 0.265885498339708 -0.174625238422861 -0.1483216248777 -0.163128117668931 -0.0828539004776325 0.182179094963262 0.449971183773474 0.413876898870879 -0.0828539004776325 -0.139125953374556 0.406874263256047 0.0720911141364525 -0.142743084349145 0.274349144215113 -0.0604673078197519 -0.1615636174215 0.381821125010178 0.160613106358016 0.159183115162634 0.163216234059498 0.034909598252756 -0.0370476772285812 0.156895589050688 0.120519013831294 -0.0744018395447604 -0.163749846398572 -0.0338509880064485 0.0885156148406854 0.0433109127658657 0.0433109127658657 -0.303279853465415 -0.20540653025029 -0.20540653025029 -0.24558273085247 -0.303279853465415 0.150560266280262 -0.20540653025029 -0.295767209313241 -0.24558273085247 -0.166178863560214 -0.24510248098811 -0.24558273085247 -0.258637780812582 -0.125442156311236 -0.0737864969485041 0.0701449345765114 0.00046888755320242 0.161110624312966 -0.234823876360551 0.376186124577063 0.163216234059498 0.00908018546337888 0.336363838556363 -0.125051819076094 0.120533878825643 -0.0257668851690865 0.376186124577063 0.130017338548489 0.0117735677216933 0.163216234059498 0.118426564521293 0.156895589050688 0.127189698057159 0.0832550176379867 0.0832550176379867 0.0832550176379867 0.161110624312966 0.0382522330153041 0.161110624312966 0.0714667952991656 0.440370765196982 -0.163128117668931 0.0358373859782941 0.944077111881766 0.0739353021970795 -0.403555005311593 0.109677553357243 0.0832550176379867 0.0798985812594345 0.0798985812594345 0.0798985812594345 -0.0873392055025941 -0.0895215793558169 0.0811912715600792 0.107376129568094 0.298931350126064 -0.0338509880064485 0.0360046571388999 -0.0731866390469834 0.0433109127658657 0.0433109127658657 -0.139125953374556 0.1079020812034 -0.24558273085247 -0.24558273085247 0.0393554773525118 -0.0642901630482331 0.153516012232811 -0.15147744611338 0.00745663741026854 -0.602248947360696 -0.166178863560214 -0.166178863560214 -0.0577358317974874 -0.593390514918487 -0.20540653025029 -0.0370476772285812 -0.20540653025029 -0.24558273085247 -0.0370476772285812 -0.232094335360844 -6.25805751898099e-05 0.15631985710952 -0.24558273085247 -0.24558273085247 -0.165844809844759 -0.0301862794636208 -0.0475059889824964 -0.222512521154698 -0.166178863560214 -0.0337624549614275 -0.0338509880064485 -0.260581670529062 0.916233627586115 -0.0370476772285812 -0.20540653025029 -0.20540653025029 -0.139125953374556 -0.200088847431432 -0.258637780812582 -0.633440430509633 0.102179590663954 0.0393554773525118 0.0393554773525118 -0.0313900675531866 0.0358373859782941 0.125961991936742 -0.169178578725768 0.381663337648653 0.211067251616407 -0.166178863560214 0.0800416502975053 0.0704271572752262 0.189670146868465 -0.163128117668931 0.0921967528934521 -0.166178863560214 0.189670146868465 -0.163128117668931 -0.163128117668931 -0.166822297135627 -0.079421707502044 -0.1483216248777 -0.151753517815763 0.0392295964469727 -0.162503264835871 -0.163749846398572 0.0429715207901551 0.0393554773525118 -0.163749846398572 -0.163749846398572 -0.163128117668931 0.396876957474906 -0.166178863560214 0.0325456916497972 -0.166178863560214 0.0881923720346847 0.0870803810251719 -0.061552837219262 -0.0828539004776325 -0.0900409527783672 -0.0866518991620752 -0.139125953374556 -0.1483216248777 -0.157721353066386 0.0677703285932808 0.454031125816085 -0.0739757980389393 0.113343950064833 0.107376129568094 -0.131721161482178 0.486387618174795 -0.141057807328706 0.570456197330116 0.0749744199126499 -0.258637780812582 0.191590783654584 0.163216234059498 0.118948168942306 -0.0198652197150184 0.0171956584557387 0.231221222381916 0.161110624312966 0.18260750833387 0.15312750089691 0.155657541347506 0.134427312017198 0.15099798195482 -0.139125953374556 0.122115678394059 0.161110624312966 0.221967343275486 0.161110624312966 -0.452006861002233 -0.497115581813689 -0.502862141282549 0.0881923720346847 0.394891907511417 0.0358373859782941 -0.166178863560214 -0.0609288247909951 0.185892062068144 -0.148026784678439 0.0383310104256951 0.0336050616922593 -0.20540653025029 -0.24558273085247 -0.24558273085247 -0.301163611658164 -0.301163611658164 0.0433109127658657 0.180859266992432 -0.0223501395308958 -0.163749846398572 0.0714667952991656 -0.079421707502044 0.0433109127658657 -0.135850613501562 -0.163749846398572 -0.163749846398572 0.0117735677216933 0.161110624312966 0.0467036776552401 0.61495172274509 0.0433109127658657 -0.135850613501562 0.0666185470121943 -0.0799489791768463 -0.0731866390469834 0.0433109127658657 -0.193857561444457 -0.185892062068143 -0.189670146868465 0.361936084485882 0.150560266280262 0.215850434697523 0.561129814852567 0.221967343275486 0.160393839910038 0.161110624312966 0.126275388307846 0.472760782690757 0.0714667952991656 0.0433109127658657 0.15631985710952 0.15631985710952 0.00046888755320242 0.00046888755320242 0.163216234059498 0.00908018546337888 0.0104495002507536 -0.114363517748124 -0.185892062068143 -0.142743084349145 -0.15147744611338 -0.0552080468986862 0.348029292546619 0.124708736470446 0.198503454818326 0.180859266992432 -0.0463361132288143 0.15631985710952 0.00322283729978277 -0.00397378269903829 0.354013587981096 0.139877638536848 -0.24558273085247 0.0184052494311104 0.180859266992432 0.0184052494311104 0.180859266992432 0.305483774444903 -0.0355403559935209 0.0297377833829542 0.119709683780215 0.00908018546337888 0.00046888755320242 -0.0978934718006897 0.191007033958659 0.252414416529667 0.370685222439438 0.367898055131889 0.0433109127658657 -0.163749846398572 0.0433109127658657 0.0393554773525118 -0.163128117668931 0.0393554773525118 0.0393554773525118 -0.166822297135627 0.0696052029993512 0.0285949688145393 0.0433109127658657 0.0360046571388999 -0.0694955490541545 -0.166822297135627 -0.235993979743367 0.265885498339708 -0.166178863560214 -0.249485903420195 -0.163749846398572 0.189670146868465 0.180859266992432 -0.249333280011043 0.0433109127658657 0.0433109127658657 -0.827961274193278 -0.163128117668931 0.0392295964469727 -0.166178863560214 -0.169178578725768 0.0392295964469727 0.0410625577604633 0.558950507084972 0.560289445789016 0.553504119393146 -0.0828539004776325 0.0433109127658657 0.0433109127658657 -0.0293768053121168 -0.169178578725768 -0.0866518991620752 0.126015215479924 -0.15147744611338 0.233763802762204 0.232649438729021 0.0835550130120939 -0.0782438612264413 0.0360046571388999 0.0433109127658657 -0.0895215793558169 -0.15147744611338 -0.15147744611338 0.126882339197474 0.154625594072676 -0.163128117668931 0.0376554344445688 0.0433109127658657 0.150316321011398 0.0358373859782941 0.0952771267364348 0.0433109127658657 -0.163749846398572 0.0433109127658657 -0.166178863560214 0.0375388174781471
-0.0214438548295909 0.0903845967014724 -0.0500867230211914 0.021435058621499 0.0279096344797457 -0.0835109208794549 0.0824340278571804 0.0931506270006668 0.109677553357243 1 0.788777159016517 0.586448546818177 0.0785104656377793 0.507893436546733 0.507893436546733 0.054455082335308 0.0412789271433002 0.0677187144327313 -0.00502781288574271 0.0785104656377793 0.0357876436382235 0.0633605923989316 -0.137812859558495 0.0159370346536382 0.0541710467616436 -0.088865312184059 -0.0800659928693858 -0.0294528022130223 -0.0863029344632841 -0.10011043606627 0.0981850151761031 0.0915957053069287 -0.0863029344632841 -0.089746921066635 0.0924565505891196 0.288494536952249 -0.0704568549431508 0.032917101631482 0.439529040048419 0.147328739560594 0.00610678290704549 0.0182478382985621 0.507893436546733 0.479493975152427 0.782307487744689 0.463880528250127 0.478907547119842 0.648386647715222 0.586448546818177 -0.0254303827128859 0.769878269992917 0.0161179953807672 0.788777159016517 0.788777159016517 -0.0764823104270865 -0.0829038476147325 -0.0829038476147325 -0.137812859558495 -0.0764823104270865 0.291989446915348 -0.0829038476147325 -0.0687234862748683 -0.137812859558495 -0.0254303827128859 -0.0216939414275688 -0.137812859558495 -0.0501474093659021 0.256173494626101 0.575814166999647 0.0348449418970611 0.0181062897792858 0.488719607553793 -0.141831018383855 0.00913723154869947 0.479493975152427 0.0136935558108956 0.0118739233116198 -0.0280124794246283 0.280370636445246 0.387785332392291 0.00913723154869947 0.274217008288277 0.0226498281039146 0.479493975152427 0.291973853911955 0.478907547119842 0.0529158309333177 0.967418766464745 0.967418766464745 0.967418766464745 0.488719607553793 0.376414604403818 0.488719607553793 0.829301335446651 0.0909088336427837 -0.0294528022130223 0.0501342213636368 0.116813097864813 0.0148637898650176 -0.0917696491540323 1 0.967418766464745 0.964144303458871 0.964144303458871 0.964144303458871 0.695713991971682 -0.0638745695238113 0.964010980159519 0.996767437213274 0.126413077910291 0.769878269992917 0.0521868593069018 0.581984239026458 0.788777159016517 0.788777159016517 -0.089746921066635 0.957422603596591 -0.137812859558495 -0.137812859558495 0.0675871158569903 0.000484877733094531 0.332354457564733 -0.089746921066635 -0.0539503176171795 -0.17336863877371 -0.0254303827128859 -0.0254303827128859 0.468932518225243 -0.17053512156092 -0.0829038476147325 0.463880528250127 -0.0829038476147325 -0.137812859558495 0.463880528250127 -0.167342183152612 0.488719607553793 0.503153490401336 -0.137812859558495 -0.137812859558495 0.15835980157564 0.777042600049343 0.446820511346303 -0.134049871634667 -0.0254303827128859 0.345329594200251 0.769878269992917 -0.0523167885219027 0.107431183734168 0.463880528250127 -0.0829038476147325 -0.0829038476147325 -0.089746921066635 -0.0802893271635412 -0.0501474093659021 -0.178053280993685 0.993558193558348 0.0675871158569903 0.0675871158569903 -0.105627018292974 0.0501342213636368 -0.0877517007524565 -0.0214438548295909 0.109397140012223 -0.102586211830802 -0.0254303827128859 0.017976448722327 0.0113135669266822 -0.116514315444996 -0.0294528022130223 0.035878654911575 -0.0254303827128859 -0.116514315444996 -0.0294528022130223 -0.0294528022130223 -0.0214438548295909 -0.0715749261263099 -0.0800659928693858 -0.0953781352608264 0.0654990566694401 -0.0335112250762908 -0.0254303827128859 0.0580106868813509 0.0675871158569903 -0.0254303827128859 -0.0254303827128859 -0.0294528022130223 0.0857137522955717 -0.0254303827128859 0.0542295455894865 -0.0254303827128859 0.0214350586214989 0.019252404609505 -0.0802026550330562 -0.0863029344632841 -0.0835109208794549 -0.063537619284412 -0.089746921066635 -0.0800659928693858 -0.0925576243717788 -0.121157504936145 0.0806658216031069 0.470590003969967 0.990371968086842 0.996767437213274 -0.272174897734388 0.0368430098061456 -0.329687601230416 0.0219857023475962 0.011717877091263 -0.0501474093659021 0.131083804303885 0.479493975152427 0.377949074653106 -0.00364313707222716 0.00940671926298339 -0.0256459980058944 0.488719607553793 0.0271387934857557 0.0412789271433002 0.0357876436382235 0.286139408964086 0.0295797541456808 -0.089746921066635 0.278727745131857 0.488719607553793 0.00189698729798756 0.488719607553793 -0.0594015325267911 -0.0667172388976662 -0.0592666389980877 0.0214350586214989 0.0946995141986116 0.0696637643577322 -0.0254303827128859 -0.0962439712755439 -0.126071009370086 -0.0750927772342065 0.786396896038653 -0.0889511707287872 -0.0829038476147325 -0.137812859558495 -0.137812859558495 -0.0739320962688286 -0.0739320962688286 0.788777159016517 0.0159370346536382 -0.0185799039394288 -0.0254303827128859 0.829301335446651 -0.0715749261263099 0.788777159016517 -0.0800659928693858 -0.0254303827128859 -0.0254303827128859 0.0226498281039146 0.488719607553793 0.786396896038653 0.054455082335308 0.788777159016517 -0.0800659928693858 0.82702969202433 0.685988975853578 0.581984239026458 0.788777159016517 -0.0902654229231984 0.126071009370087 0.116514315444996 0.0295482225274246 0.0470067627721077 0.00168530897658241 0.058765891668047 0.00189698729798756 0.512599415943727 0.488719607553793 0.287553360307382 0.0827510136219232 0.829301335446651 0.788777159016517 0.503153490401336 0.503153490401336 0.0181062897792858 0.0181062897792858 0.479493975152427 0.0136935558108956 0.0181062897792858 0.304577364557422 0.126071009370087 -0.0704568549431508 -0.089746921066635 0.266710525832914 0.00956143000048523 -0.0831349113831118 0.00238768453514567 0.0159370346536382 0.488643648396423 0.503153490401336 0.0273293870387402 0.0282389239819976 -0.000386976134682805 -0.0620025484358058 -0.137812859558495 0.0136935558108956 0.0159370346536382 0.0136935558108956 0.0159370346536382 0.0760568689374283 -0.108011397509221 0.454641643162714 0.330829157959203 0.0136935558108956 0.0181062897792858 -0.0785968891775964 0.00751287636858836 0.0250878992462684 -0.0106374444124019 -0.0126791074937674 0.788777159016517 -0.0254303827128859 0.788777159016517 0.0675871158569903 -0.0294528022130223 0.0675871158569903 0.0675871158569903 -0.0214438548295909 0.828820236228823 0.059280992054412 0.788777159016517 0.0521868593069018 0.000484877733094531 -0.0214438548295909 -0.0308096683717648 0.0541710467616436 -0.0254303827128859 -0.0274513410726667 -0.0254303827128859 -0.116514315444996 0.0159370346536382 -0.0435342510117494 0.788777159016517 0.788777159016517 -0.104470903476246 -0.0294528022130223 0.0654990566694401 -0.0254303827128859 -0.0214438548295909 0.0654990566694401 0.145240259301789 0.0662171363784599 0.0641825493708643 0.0684747825671521 -0.0863029344632841 0.788777159016517 0.788777159016517 -0.104418219653963 -0.0214438548295909 -0.063537619284412 0.291833920670268 -0.089746921066635 0.0438540483572523 0.0473482794976109 0.0214350586214989 0.578890588531791 0.0521868593069018 0.788777159016517 -0.046655534769932 -0.089746921066635 -0.089746921066635 0.279013075837525 0.319975029306037 -0.0294528022130223 0.0275762394852813 0.788777159016517 0.335320973801202 0.0501342213636368 0.170647134714255 0.788777159016517 -0.0254303827128859 0.788777159016517 -0.0254303827128859 0.0612887108502701
-0.129571727719807 0.0415747465714575 -0.151434706572317 -0.00136875693586614 -0.000500575886476283 -0.182899484382358 0.0134599318503978 0.054701923605366 0.0433109127658657 0.788777159016517 1 0.840355645136602 0.0338533802354185 0.442683854479759 0.442683854479759 0.0102909310150611 0.0531172352010246 0.0605978224626211 0.0176396978328811 0.0338533802354185 0.0334733126298289 0.00663449259745269 -0.177405639499346 0.15748065993993 0.0985740611545889 0.332651825370501 -0.198625995969826 -0.138264469282616 -0.178933480513792 -0.120412184383684 0.0585541637231197 0.0348669384682917 -0.178933480513792 -0.198032561029613 0.0909225063637505 0.24936472398204 0.26374297046478 -0.0259273828348273 0.340174338505606 0.136399862456844 -0.0796344853477542 -0.0288198527890628 0.442683854479759 0.450858620022011 0.994458700746132 0.377389567492734 0.417419528671053 0.490131098000433 0.840355645136602 -0.133896533872329 0.646617560694248 -0.00419909548747403 1 1 -0.117609397926124 -0.132049847327013 -0.132049847327013 -0.177405639499346 -0.117609397926124 0.26423687431001 -0.132049847327013 -0.110273789744334 -0.177405639499346 -0.133896533872329 -0.0782323660699822 -0.177405639499346 -0.100356993038184 0.449538973604037 0.830247306464417 0.0206576918679234 -0.0147219920847449 0.425971796569656 -0.139498876617061 -0.0750767052061664 0.450858620022011 -0.0187733554845388 -0.0310766617306411 -0.0509042978691265 0.294213771501952 0.399879358276101 -0.0750767052061664 0.246893812290453 -0.0105329602358479 0.450858620022011 0.288353257359327 0.417419528671053 0.0469751088669247 0.823709833922435 0.823709833922435 0.823709833922435 0.425971796569656 0.451792696444287 0.425971796569656 0.973082991253119 0.0459963774694789 -0.138264469282616 0.0277664603829639 0.0616562402910432 -0.00823497688560609 -0.046707806664058 0.788777159016517 0.823709833922435 0.820794912770097 0.820794912770097 0.820794912770097 0.571025525217156 -0.184753038700825 0.826630415666797 0.791887888618859 0.157697869857513 0.646617560694248 0.0299238815321766 0.837498800824296 1 1 -0.198032561029613 0.754670906521249 -0.177405639499346 -0.177405639499346 0.0406653636328338 -0.165235063425473 0.214257766008363 -0.205136237064064 -0.0405936917813102 -0.170688734287691 -0.133896533872329 -0.133896533872329 0.395211085240621 -0.166468071395112 -0.132049847327013 0.377389567492734 -0.132049847327013 -0.177405639499346 0.377389567492734 -0.191992537384258 0.400227037873767 0.438552480694074 -0.177405639499346 -0.177405639499346 0.145522558271694 0.653139235474399 0.360235752798904 -0.168579248721675 -0.133896533872329 0.263096755973354 0.646617560694248 -0.102447986599193 0.0411188656562204 0.377389567492734 -0.132049847327013 -0.132049847327013 -0.198032561029613 -0.130910793103197 -0.100356993038184 -0.174803423268481 0.788527021412674 0.0406653636328338 0.0406653636328338 -0.121186415023084 0.0277664603829639 -0.0431236050944911 -0.129571727719807 0.0569007954786191 -0.0604286579835046 -0.133896533872329 0.000904538010359442 -0.0059385255039076 -0.097457214427368 -0.138264469282616 0.00883863086048013 -0.133896533872329 -0.097457214427368 -0.138264469282616 -0.138264469282616 -0.129571727719807 -0.168285843871429 -0.198625995969826 -0.211305365464772 0.0384797218822809 -0.142676239736774 -0.133896533872329 0.0343418551790543 0.0406653636328338 -0.133896533872329 -0.133896533872329 -0.138264469282616 0.0363498132171166 -0.133896533872329 0.0320719730012654 -0.133896533872329 -0.00136875693586614 -0.00364978171619039 -0.12389499037858 -0.178933480513792 -0.182899484382358 -0.162398819818926 -0.198032561029613 -0.198625995969826 -0.208215263645487 -0.121766496851566 0.0428207768680309 0.408803373750662 0.785185735262871 0.791887888618859 -0.306899267227319 -0.0101321005278096 -0.422936724754436 0.0226542652345799 -0.0111977019014429 -0.100356993038184 0.0655630792177832 0.450858620022011 0.333265584849992 -0.0336268796150928 -0.0226937576235761 -0.0265461022978561 0.425971796569656 0.134231036245003 0.0396027821303733 0.0334733126298289 0.24957780499683 0.166670256077912 -0.198032561029613 0.240896643077297 0.425971796569656 0.00401078795673067 0.425971796569656 -0.0355986048688046 -0.0455492869648791 -0.0376551922461718 -0.00136875693586614 0.0447820628586024 0.0428408910948775 -0.133896533872329 -0.146862745971228 -0.107770554330716 -0.192004991208443 0.997239875441668 -0.131852705215066 -0.132049847327013 -0.177405639499346 -0.177405639499346 -0.115204766507562 -0.115204766507562 1 0.15748065993993 -0.0490785004038678 -0.133896533872329 0.973082991253119 -0.168285843871429 1 -0.191479569504817 -0.133896533872329 -0.133896533872329 -0.0105329602358479 0.425971796569656 0.997239875441668 0.0102909310150611 1 -0.191479569504817 0.9704720906127 0.787038639095832 0.837498800824296 1 -0.136194822129258 0.107770554330715 0.0974572144273667 -0.008013666720535 0.0460136630113362 -0.00279259785163635 0.0137949912461711 0.00401078795673067 0.44678562258436 0.425971796569656 0.249665722882041 0.0380207981570411 0.973082991253119 1 0.438552480694074 0.438552480694074 -0.0147219920847449 -0.0147219920847449 0.450858620022011 -0.0187733554845388 -0.0147219920847449 0.263910781273713 0.107770554330715 0.26374297046478 -0.205136237064064 0.629660411050691 -0.0340174304119666 -0.00972813110442553 0.153232177692431 0.15748065993993 0.689957213180558 0.438552480694074 -0.00619919590202352 -0.00944406511739992 -0.044344502434525 -0.0727579119536703 -0.177405639499346 -0.0187733554845388 0.15748065993993 -0.0187733554845388 0.15748065993993 0.0560931991468269 -0.0835049583989598 0.450858620022011 0.288353257359327 -0.0187733554845388 -0.0147219920847449 -0.090174610486314 0.149630269324564 0.0712952972446569 -0.0519218082059984 -0.0541929231829897 1 -0.133896533872329 1 0.0406653636328338 -0.138264469282616 0.0406653636328338 0.0406653636328338 -0.129571727719807 0.965292440478489 0.0307292786348331 1 0.0299238815321766 -0.165235063425473 -0.129571727719807 -0.0831036258065098 0.0985740611545889 -0.133896533872329 -0.0818308040335509 -0.133896533872329 -0.097457214427368 0.15748065993993 -0.0939674041568464 1 1 -0.071615763451902 -0.138264469282616 0.0384797218822809 -0.133896533872329 -0.129571727719807 0.0384797218822809 0.138191724104443 0.0174370670583436 0.0150734259913318 0.0217184025879477 -0.178933480513792 1 1 -0.11979955419984 -0.129571727719807 -0.162398819818926 0.254272737130328 -0.205136237064064 -0.0307267034102715 -0.0201630156549108 -0.00136875693586614 0.833861175041618 0.0299238815321766 1 -0.169668814639785 -0.205136237064064 -0.205136237064064 0.244804985103925 0.204611104639251 -0.138264469282616 0.0107039704120311 1 0.216231946942146 0.0277664603829639 0.0802326604292284 1 -0.133896533872329 1 -0.133896533872329 0.034077966589482
-0.104109056157157 -0.0619944317482378 -0.113773033143305 -0.00838516899882798 -0.0153055879777837 -0.203859961152986 -0.095311641638163 -0.0591718241247293 -0.0744018395447604 0.586448546818177 0.840355645136602 1 0.0742042075829667 -0.1015975843592 -0.1015975843592 -0.00208366523470151 0.0509529862174887 0.0849482380927237 0.0478184360175259 0.0742042075829667 0.0315183113764899 -0.0401565342907251 -0.146992088501632 0.137578416007068 0.049480671663993 0.39584648154107 -0.224871220645549 -0.111179298609384 -0.185800067972284 -0.0635425216477448 -0.059672220668904 -0.078589028362346 -0.185800067972284 -0.206547302897406 0.00130269528339672 -0.0669846472248644 0.313846848047185 -0.0247436963127502 0.412703101518684 0.160309659188087 -0.0847145206800122 -0.087012187449377 -0.1015975843592 -0.048425296035905 0.833861175041618 0.452993503718425 -0.103457105755922 0.23158833987699 1 -0.107627036551254 0.773095220850782 -0.0131848395003048 0.840355645136602 0.840355645136602 -0.0853790670886839 -0.0969483783340409 -0.0969483783340409 -0.146992088501632 -0.0853790670886839 0.0390919068771832 -0.0969483783340409 -0.0796243692631263 -0.146992088501632 -0.107627036551254 -0.0469215913659721 -0.146992088501632 -0.0589763973195149 0.556923321902747 0.989820940363458 0.0229097315381411 0.0160387773967635 -0.0971205467878011 -0.111229877856594 -0.0769640461982519 -0.048425296035905 0.0123597042094806 -0.0438659213762984 -0.0183689756321081 -0.00550875326731898 0.475845388307112 -0.0769640461982519 0.0390919068771832 0.0198258039396881 -0.048425296035905 -0.0199413085123522 -0.103457105755922 0.0703647239392278 0.615343045603507 0.615343045603507 0.615343045603507 -0.0971205467878011 0.540995551692422 -0.0971205467878011 0.81773578488597 -0.0693607021706832 -0.111179298609384 0.0300198042381479 -0.0607466505491517 -0.0141194430822989 0.0164800285418216 0.586448546818177 0.615343045603507 0.610722031354026 0.610722031354026 0.610722031354026 0.699580799315928 -0.193810823036019 0.620204631084213 0.591463054673982 0.103257853138547 0.773095220850782 0.0317527713293125 0.996600434198497 0.840355645136602 0.840355645136602 -0.206547302897406 0.533565304015702 -0.146992088501632 -0.146992088501632 0.0339846349139083 -0.177965979964991 -0.164669820710951 -0.22223060828137 -0.0730392126451871 -0.07848482452525 -0.107627036551254 -0.107627036551254 0.472457024767316 -0.0778102541419479 -0.0969483783340409 0.452993503718425 -0.0969483783340409 -0.146992088501632 0.452993503718425 -0.161342012614962 0.480022879168312 -0.112955133078211 -0.146992088501632 -0.146992088501632 0.171366123223329 0.772318176467296 0.436337894859438 -0.139104357874102 -0.107627036551254 0.355899618961162 0.773095220850782 -0.0606578196653545 -0.0796152218973753 0.452993503718425 -0.0969483783340409 -0.0969483783340409 -0.206547302897406 -0.0950937366516666 -0.0589763973195149 -0.0920614891172221 0.588651006638744 0.0339846349139083 0.0339846349139083 -0.101839687978516 0.0300198042381479 -0.0820756471790661 -0.104109056157157 -0.0516486633635192 -0.102929721010425 -0.107627036551254 -0.0064850671292326 -0.0122023610048061 -0.113179082558027 -0.111179298609384 -0.00700794882915593 -0.107627036551254 -0.113179082558027 -0.111179298609384 -0.111179298609384 -0.104109056157157 -0.183208072775131 -0.224871220645549 -0.227521020761576 0.0322157012245521 -0.114766468297983 -0.107627036551254 0.0374422856368057 0.0339846349139083 -0.107627036551254 -0.107627036551254 -0.111179298609384 -0.0657641981642126 -0.107627036551254 0.0334788101491571 -0.107627036551254 -0.00838516899882798 -0.0102909349688105 -0.13766376579017 -0.185800067972284 -0.203859961152986 -0.180627198202291 -0.206547302897406 -0.224871220645549 -0.224871220645549 -0.16523170044233 -0.0794729234259042 0.488462206662485 0.585853831007017 0.591463054673982 -0.273711032029254 -0.0345217653529986 -0.376547546343596 -0.00357053536924757 -0.0125848386151922 -0.0589763973195149 0.046536326264178 -0.048425296035905 -0.0205365875961116 0.0229898479578056 0.00878379558518129 -0.0118076756387697 -0.0971205467878011 0.137079696317928 0.0365584647061634 0.0315183113764899 -0.156275044541326 0.197283698965956 -0.206547302897406 -0.155421164283594 -0.0971205467878011 0.0254610612028955 -0.0971205467878011 0.0421329564051931 0.0352633487998619 0.0436484189134389 -0.00838516899882798 -0.0638853349516572 0.0357462606403059 -0.107627036551254 -0.152147538606492 -0.121718866558695 -0.217298535428794 0.838036158882727 -0.110803165154012 -0.0969483783340409 -0.146992088501632 -0.146992088501632 -0.0834848214677909 -0.0834848214677909 0.840355645136602 0.137578416007068 -0.190922092733204 -0.107627036551254 0.81773578488597 -0.183208072775131 0.840355645136602 -0.209157326067714 -0.107627036551254 -0.107627036551254 0.0198258039396881 -0.0971205467878011 0.838036158882727 -0.00208366523470151 0.840355645136602 -0.209157326067714 0.815541699793903 0.661392363304811 0.996600434198497 0.840355645136602 -0.0993160200987133 0.121718866558697 0.113179082558027 -0.0226220683724713 0.0418153034762351 0.0165954191002027 -0.0123800517070894 0.0254610612028955 -0.106833089456808 -0.0971205467878011 -0.157974562610567 -0.0801706310380071 0.81773578488597 0.840355645136602 -0.112955133078211 -0.112955133078211 0.0160387773967635 0.0160387773967635 -0.048425296035905 0.0123597042094806 0.0160387773967635 0.316425880423553 0.121718866558697 0.313846848047185 -0.22223060828137 0.749278492617656 -0.0434394997260818 -0.00494356631214156 0.140631229424098 0.137578416007068 0.693925916248057 -0.112955133078211 0.0237258804030465 0.0259089697806917 -0.05253272352035 -0.0757787429701673 -0.146992088501632 0.0123597042094806 0.137578416007068 0.0123597042094806 0.137578416007068 0.0364155471308446 -0.104138573617147 0.536509301307452 -0.0647831471462188 0.0123597042094806 0.0160387773967635 -0.0757787429701673 0.137578416007068 0.0399901788832187 -0.0715317114339761 -0.0672022868490279 0.840355645136602 -0.107627036551254 0.840355645136602 0.0339846349139083 -0.111179298609384 0.0339846349139083 0.0339846349139083 -0.104109056157157 0.811188951563786 0.0327823670268265 0.840355645136602 0.0317527713293125 -0.177965979964991 -0.104109056157157 -0.0458417554146488 0.049480671663993 -0.107627036551254 -0.0502184275136673 -0.107627036551254 -0.113179082558027 0.137578416007068 -0.0538599295867871 0.840355645136602 0.840355645136602 0.0425684823625027 -0.111179298609384 0.0322157012245521 -0.107627036551254 -0.104109056157157 0.0322157012245521 -0.0491437579578058 -0.0093430021661698 -0.0113972323010054 -0.00106952650698363 -0.185800067972284 0.840355645136602 0.840355645136602 -0.100674231656685 -0.104109056157157 -0.180627198202291 -0.157126160354589 -0.22223060828137 -0.0413469213384826 -0.0296101519515917 -0.00838516899882798 0.993197549084857 0.0317527713293125 0.840355645136602 -0.177345568969962 -0.22223060828137 -0.22223060828137 -0.153704900626768 -0.161342012614962 -0.111179298609384 0.0101119037726336 0.840355645136602 -0.163841430994356 0.0300198042381479 -0.143144818206365 0.840355645136602 -0.107627036551254 0.840355645136602 -0.107627036551254 0.0286557967380587
0.094470311067355 -0.14712475283283 0.094470311067355 -0.43414525919565 -0.451529065855996 -0.54653910222522 -0.0117085158865308 -0.149276745696882 -0.120839686201836 0.0785104656377793 0.0338533802354185 0.0742042075829667 1 -0.0685527576668136 -0.0685527576668136 0.0115762522348829 0.568065240364793 0.646593690953867 0.375892961744875 1 0.602507116194729 -0.0679129849190727 -0.0416632259844446 -0.103914078580368 -0.0866045289081244 -0.0515135118240233 -0.433763590159873 0.0934452016340689 -0.548387902978668 -0.065964776098409 -0.148846649786178 -0.148846649786178 -0.548387902978668 -0.454597146513035 -0.156999551548418 -0.0418248507022848 -0.0408424833154257 -0.103428840973777 -0.0142665947205504 0.496018204512758 -0.106479476312307 -0.0523150848747479 -0.0636582943240091 -0.069818678516486 0.0338533802354185 -0.0200487507196138 -0.0646403963117456 -0.0690763779471002 0.0742042075829667 0.0939585873960586 0.154197807067274 -0.441658493186789 0.0338533802354185 0.0338533802354185 0.162074485923995 0.420373681220829 0.420373681220829 -0.0416632259844446 0.162074485923995 -0.0490406622960104 0.420373681220829 0.180461782006075 -0.0416632259844446 0.0939585873960586 0.586086644596273 -0.0416632259844446 0.577015957369327 0.143424965693023 0.0727108190368444 0.496018204512758 0.782569091877289 -0.065964776098409 0.00541921701077877 -0.103979315706788 -0.069818678516486 0.791441860859623 -0.12119298021222 0.585433490026449 -0.0209346987288837 -0.0592326902005756 -0.103979315706788 -0.0490406622960104 0.773613348654757 -0.069818678516486 -0.0173082243357558 -0.0646403963117456 0.668629783399181 0.095144626481861 0.095144626481861 0.095144626481861 -0.065964776098409 -0.0449672238077318 -0.065964776098409 0.0204668574091393 -0.147986015005644 0.0934452016340689 -0.281753507318537 -0.100093965149096 -0.437452125949235 -0.106475910648556 0.0785104656377793 0.095144626481861 0.0851128566066065 0.0851128566066065 0.0851128566066065 0.123429494641029 -0.121181111391913 0.0986707360198661 0.0826659623488419 -0.0433983130275989 0.154197807067274 -0.280481121396909 0.0757041683163077 0.0338533802354185 0.0338533802354185 -0.454597146513035 0.0621972878860799 -0.0416632259844446 -0.0416632259844446 -0.283029220089132 0.0710672681667382 0.166260035409578 -0.431992458681217 0.2520623142006 -0.257775801640653 0.0939585873960586 0.0939585873960586 0.205615741005427 -0.25520697276009 0.420373681220829 -0.0200487507196138 0.420373681220829 -0.0416632259844446 -0.0200487507196138 -0.0970050441350543 0.00612971861464205 -0.0679129849190727 -0.0416632259844446 -0.0416632259844446 0.509161939549454 0.149966362328598 -0.025654818015262 -0.0965011860678351 0.0939585873960586 -0.0161345233849542 0.154197807067274 0.575019275140562 -0.0755685712390496 -0.0200487507196138 0.420373681220829 0.420373681220829 -0.454597146513035 0.418311543343399 0.577015957369327 -0.238749265492027 0.0810951106201895 -0.283029220089132 -0.283029220089132 0.320890004321483 -0.281753507318537 -0.985150905221207 0.094470311067355 -0.143672524095259 -0.557033453142611 0.0939585873960586 -0.433052671702525 -0.436344941557738 -0.582308363732192 0.0934452016340689 -0.436344941557738 0.0939585873960586 -0.582308363732192 0.0934452016340689 0.0934452016340689 0.094470311067355 -0.552012288270698 -0.433763590159873 -0.435545504072572 -0.284308316621743 0.0929301224386983 0.0939585873960586 -0.283029220089132 -0.283029220089132 0.0939585873960586 0.0939585873960586 0.0934452016340689 -0.147986015005644 0.0939585873960586 -0.279212005902086 0.0939585873960586 -0.43414525919565 -0.43524266764761 -0.609539838634741 -0.548387902978668 -0.54653910222522 -0.550139588525927 -0.454597146513035 -0.433763590159873 -0.433763590159873 -0.805981799705127 -0.150136521772459 0.195836097617171 0.079529359492422 0.0826659623488419 -0.0764942198927501 -0.145088813749441 -0.00882875210170464 0.036642602993948 -0.447091629539439 0.577015957369327 -0.0679129849190727 -0.069818678516486 -0.0781408897353353 -0.00812250476411329 0.800234472459882 0.340063688930649 -0.065964776098409 0.313094619301025 0.591236048918078 0.602507116194729 0.175802945693156 0.327505115551405 -0.454597146513035 0.178193886314184 -0.065964776098409 0.361968673192659 -0.065964776098409 -0.0401226205641004 -0.0119796390649194 -0.00971008404338762 -0.43414525919565 -0.147555465123513 -0.281753507318537 0.0939585873960586 -0.605356542209977 -0.570709224835324 -0.424213082059651 0.0324985484892975 0.280572371693087 0.420373681220829 -0.0416632259844446 -0.0416632259844446 0.164033625396999 0.164033625396999 0.0338533802354185 -0.103914078580368 0.0203751920809762 0.0939585873960586 0.0204668574091393 -0.552012288270698 0.0338533802354185 -0.456384758672517 0.0939585873960586 0.0939585873960586 0.773613348654757 -0.065964776098409 0.0324985484892975 0.0115762522348829 0.0338533802354185 -0.456384758672517 0.0191478807506192 0.0766971005515536 0.0757041683163077 0.0338533802354185 0.412212671234778 0.570709224835325 0.582308363732191 0.130267039015408 0.579774918865954 0.327847452595933 0.0488951491602753 0.361968673192659 -0.0691879457633196 -0.065964776098409 0.184661537008283 -0.156142768968005 0.0204668574091393 0.0338533802354185 -0.0679129849190727 -0.0679129849190727 0.782569091877289 0.782569091877289 -0.069818678516486 0.791441860859623 0.782569091877289 0.264894635917977 0.570709224835325 -0.0408424833154257 -0.431992458681217 -0.0919950033918671 -0.11937727942826 -0.0311696396047241 -0.103428840973777 -0.103914078580368 0.137880815766382 -0.0679129849190727 0.764571656188307 0.790730909106002 -0.0980876112572118 -0.0455611045578231 -0.0416632259844446 0.791441860859623 -0.103914078580368 0.791441860859623 -0.103914078580368 -0.099502524733692 0.310027972842022 -0.0299030545462703 -0.0173082243357558 0.791441860859623 0.782569091877289 0.224440274537646 -0.103914078580368 -0.082216712719101 -0.0974072562882338 -0.0960294071240486 0.0338533802354185 0.0939585873960586 0.0338533802354185 -0.283029220089132 0.0934452016340689 -0.283029220089132 -0.283029220089132 0.094470311067355 0.0165206237565558 -0.290146205264831 0.0338533802354185 -0.280481121396909 0.0710672681667382 0.094470311067355 0.5667453233678 -0.0866045289081244 0.0939585873960586 0.580175689946966 0.0939585873960586 -0.582308363732192 -0.103914078580368 0.583098027529328 0.0338533802354185 0.0338533802354185 0.0165347789131982 0.0934452016340689 -0.284308316621743 0.0939585873960586 0.094470311067355 -0.284308316621743 0.169831834777276 0.0407964265065757 0.0396468679845283 0.0454131162339439 -0.548387902978668 0.0338533802354185 0.0338533802354185 0.306916140655378 0.094470311067355 -0.550139588525927 0.173436025866914 -0.431992458681217 -0.0985077909167225 -0.0941143036227906 -0.43414525919565 0.0742042075829667 -0.280481121396909 0.0338533802354185 -0.1573247285816 -0.431992458681217 -0.431992458681217 0.169286005138708 0.161942188644615 0.0934452016340689 -0.277946104892033 0.0338533802354185 0.168486888517668 -0.281753507318537 0.171122293002398 0.0338533802354185 0.0939585873960586 0.0338533802354185 0.0939585873960586 -0.265183545107524
-0.0742932806907462 0.182743860826108 -0.0974850395932391 0.012169937581575 0.0257432718967655 0.00218830774044914 0.152339562965863 0.218601664212656 0.157513918797686 0.507893436546733 0.442683854479759 -0.1015975843592 -0.0685527576668136 0.999999999999997 0.999999999999997 0.020012878331647 0.00848688730599166 -0.0458364155101792 -0.0257684991151584 -0.0685527576668136 0.00638931021976598 0.098730273881345 -0.0513586113553814 0.0682002044941117 0.0863437388884644 -0.0197696414746199 0.00542816274478138 -0.0785884443024316 -0.0268921161907139 -0.057795736994817 0.219888303907293 0.195266009847984 -0.0268921161907139 -0.0235304832313408 0.168804011806047 0.579551986847693 -0.0124556111402614 -0.009498072059943 -0.028127060546489 -0.0340034157722907 -0.0145211356949821 0.0825589328522479 0.962727351896449 0.945117474877051 0.442683854479759 -0.0328126945572978 0.942929190768892 0.528544391396603 -0.1015975843592 -0.0764333979743415 -0.0910454201607575 0.0152992292943384 0.442683854479759 0.442683854479759 -0.0688709244321127 -0.101123609142705 -0.101123609142705 -0.0513586113553814 -0.0688709244321127 0.452096554692044 -0.101123609142705 -0.0634774961867208 -0.0513586113553814 -0.0764333979743415 -0.0629903704371827 -0.0513586113553814 -0.114406460731764 -0.0818730027827789 -0.114406460731764 -0.00525944670711757 -0.0536472693130031 0.962248322948792 -0.0720350433358998 -0.0193696761762813 0.945117474877051 -0.0542555220948825 0.00921592652192252 -0.0690577183568868 0.580280133228112 0.0154468787871976 -0.0193696761762813 0.425415549814743 -0.0530333284181431 0.945117474877051 0.594073251818314 0.942929190768892 -0.0458364155101792 0.5249985364691 0.5249985364691 0.5249985364691 0.962248322948792 -0.0479338392836734 0.962248322948792 0.430768129296624 0.212321361880569 -0.0785884443024316 -0.000863541077662242 0.167963309037919 0.00901446383112417 -0.126731651973181 0.507893436546733 0.5249985364691 0.526781556168161 0.526781556168161 0.526781556168161 -0.0956583796800047 -0.0186106976671955 0.523229242981017 0.506251639124129 0.13719048563816 -0.0910454201607575 0.000308029302873142 -0.113631608514252 0.442683854479759 0.442683854479759 -0.0235304832313408 0.526781556168161 -0.0513586113553814 -0.0513586113553814 0.0197000575058683 -0.0224393337216506 0.634225777266072 -0.0131757523043092 0.016372388003353 -0.164922292291453 -0.0764333979743415 -0.0764333979743415 -0.0554557256814786 -0.161736311790835 -0.101123609142705 -0.0328126945572978 -0.101123609142705 -0.0513586113553814 -0.0328126945572978 -0.0731291800902408 -0.0220121028393575 0.971875436545323 -0.0513586113553814 -0.0513586113553814 -0.0349044550550977 -0.0466259346419611 -0.0373633246340572 -0.0539199366429646 -0.0764333979743415 -0.0814217106922439 -0.0910454201607575 -0.114793324823715 0.172375551533667 -0.0328126945572978 -0.101123609142705 -0.101123609142705 -0.0235304832313408 -0.102959700213045 -0.114406460731764 -0.157103854385721 0.504621685335514 0.0197000575058683 0.0197000575058683 -0.0536472693130031 -0.000863541077662242 0.0675348112708721 -0.0742932806907462 0.206163458512888 0.0444221763981899 -0.0764333979743415 0.0132159552365642 0.0100691835420418 0.0281607867625259 -0.0785884443024316 0.0300183240372691 -0.0764333979743415 0.0281607867625259 -0.0785884443024316 -0.0785884443024316 -0.0742932806907462 -0.0109214977639543 0.00542816274478138 -0.0154514842860402 0.0184870542764245 -0.0807589006652805 -0.0764333979743415 -0.00203797633852934 0.0197000575058683 -0.0764333979743415 -0.0764333979743415 -0.0785884443024316 0.180105446912211 -0.0764333979743415 0.00147671795823928 -0.0764333979743415 0.012169937581575 0.0111210108832261 -0.00197333434482729 -0.0268921161907139 0.00218830774044914 -0.000165923001470006 -0.0235304832313408 0.00542816274478138 -0.0143109143708066 0.0379148329796841 0.216041130668076 -0.057217885733687 0.503003422331176 0.506251639124129 -0.156684634547754 0.0296072540471686 -0.185853931617253 0.0338479769437628 0.000674228700428832 -0.114406460731764 0.0276870850243612 0.945117474877051 0.670162236186008 -0.0566353676225792 -0.0548582798671707 -0.0223329733284483 0.962248322948792 0.022511191129765 0.00848688730599166 0.00638931021976598 0.669660796089627 -0.00893857756218125 -0.0235304832313408 0.643105254024125 0.962248322948792 -0.0267884807827934 0.962248322948792 -0.15344407082604 -0.141882605703321 -0.14069075850627 0.012169937581575 0.194046031015365 0.0209094892471821 -0.0764333979743415 -0.0210828172179779 0.0252317081707487 0.00428014173390712 0.441461991901432 -0.0583690637681881 -0.101123609142705 -0.0513586113553814 -0.0513586113553814 -0.067074256584056 -0.067074256584056 0.442683854479759 0.0682002044941117 0.200994932653201 -0.0764333979743415 0.430768129296624 -0.0109214977639543 0.442683854479759 -0.00494036571427084 -0.0764333979743415 -0.0764333979743415 -0.0530333284181431 0.962248322948792 0.441461991901432 0.020012878331647 0.442683854479759 -0.00494036571427084 0.429612325737459 0.348409298379447 -0.113631608514252 0.442683854479759 -0.108491282028593 -0.0252317081707468 -0.0281607867625248 0.0192702473733617 0.0106686177492123 -0.026026647311266 0.040651240828172 -0.0267884807827934 0.99081938205425 0.962248322948792 0.662191113845644 0.213085094403177 0.430768129296624 0.442683854479759 0.971875436545323 0.971875436545323 -0.0536472693130031 -0.0536472693130031 0.945117474877051 -0.0542555220948825 -0.0536472693130031 -0.0222068187040483 -0.0252317081707468 -0.0124556111402614 -0.0131757523043092 -0.0231224855802456 0.00447878935344372 -0.00810108291945354 0.0556977572139706 0.0682002044941117 0.1517273667705 0.971875436545323 -0.0524134954655908 -0.0554557256814786 -0.000181661231215707 0.0608555542001125 -0.0513586113553814 -0.0542555220948825 0.0682002044941117 -0.0542555220948825 0.0682002044941117 0.0409235999253648 -0.0328126945572978 0.00657404281028815 0.651375139258687 -0.0542555220948825 -0.0536472693130031 -0.0399188441462909 0.054042904236644 0.0548337761651108 0.0103124489819041 0.00330218037026815 0.442683854479759 -0.0764333979743415 0.442683854479759 0.0197000575058683 -0.0785884443024316 0.0197000575058683 0.0197000575058683 -0.0742932806907462 0.427319378251191 0.000308029302873142 0.442683854479759 0.000308029302873142 -0.0224393337216506 -0.0742932806907462 -0.0714240680666503 0.0863437388884644 -0.0764333979743415 -0.0661081531145949 -0.0764333979743415 0.0281607867625259 0.0682002044941117 -0.113243605853417 0.442683854479759 0.442683854479759 -0.163697026278601 -0.0785884443024316 0.0184870542764245 -0.0764333979743415 -0.0742932806907462 0.0184870542764245 0.323264294030569 0.0431808032234664 0.0421878955954466 0.0377252004061744 -0.0268921161907139 0.442683854479759 0.442683854479759 -0.0530333284181431 -0.0742932806907462 -0.000165923001470006 0.665900304738171 -0.0131757523043092 0.00586377990182964 0.00747188220287547 0.012169937581575 -0.114019224370134 0.000308029302873142 0.442683854479759 -0.0186106976671955 -0.0131757523043092 -0.0131757523043092 0.681262937646944 0.647843503474979 -0.0785884443024316 0.00264250737935471 0.442683854479759 0.637488042411915 -0.000863541077662242 0.342177996995953 0.442683854479759 -0.0764333979743415 0.442683854479759 -0.0764333979743415 0.0160504952917488
-0.0742932806907462 0.182743860826108 -0.0974850395932391 0.012169937581575 0.0257432718967655 0.00218830774044914 0.152339562965863 0.218601664212656 0.157513918797686 0.507893436546733 0.442683854479759 -0.1015975843592 -0.0685527576668136 0.999999999999997 0.999999999999997 0.020012878331647 0.00848688730599166 -0.0458364155101792 -0.0257684991151584 -0.0685527576668136 0.00638931021976598 0.098730273881345 -0.0513586113553814 0.0682002044941117 0.0863437388884644 -0.0197696414746199 0.00542816274478138 -0.0785884443024316 -0.0268921161907139 -0.057795736994817 0.219888303907293 0.195266009847984 -0.0268921161907139 -0.0235304832313408 0.168804011806047 0.579551986847693 -0.0124556111402614 -0.009498072059943 -0.028127060546489 -0.0340034157722907 -0.0145211356949821 0.0825589328522479 0.962727351896449 0.945117474877051 0.442683854479759 -0.0328126945572978 0.942929190768892 0.528544391396603 -0.1015975843592 -0.0764333979743415 -0.0910454201607575 0.0152992292943384 0.442683854479759 0.442683854479759 -0.0688709244321127 -0.101123609142705 -0.101123609142705 -0.0513586113553814 -0.0688709244321127 0.452096554692044 -0.101123609142705 -0.0634774961867208 -0.0513586113553814 -0.0764333979743415 -0.0629903704371827 -0.0513586113553814 -0.114406460731764 -0.0818730027827789 -0.114406460731764 -0.00525944670711757 -0.0536472693130031 0.962248322948792 -0.0720350433358998 -0.0193696761762813 0.945117474877051 -0.0542555220948825 0.00921592652192252 -0.0690577183568868 0.580280133228112 0.0154468787871976 -0.0193696761762813 0.425415549814743 -0.0530333284181431 0.945117474877051 0.594073251818314 0.942929190768892 -0.0458364155101792 0.5249985364691 0.5249985364691 0.5249985364691 0.962248322948792 -0.0479338392836734 0.962248322948792 0.430768129296624 0.212321361880569 -0.0785884443024316 -0.000863541077662242 0.167963309037919 0.00901446383112417 -0.126731651973181 0.507893436546733 0.5249985364691 0.526781556168161 0.526781556168161 0.526781556168161 -0.0956583796800047 -0.0186106976671955 0.523229242981017 0.506251639124129 0.13719048563816 -0.0910454201607575 0.000308029302873142 -0.113631608514252 0.442683854479759 0.442683854479759 -0.0235304832313408 0.526781556168161 -0.0513586113553814 -0.0513586113553814 0.0197000575058683 -0.0224393337216506 0.634225777266072 -0.0131757523043092 0.016372388003353 -0.164922292291453 -0.0764333979743415 -0.0764333979743415 -0.0554557256814786 -0.161736311790835 -0.101123609142705 -0.0328126945572978 -0.101123609142705 -0.0513586113553814 -0.0328126945572978 -0.0731291800902408 -0.0220121028393575 0.971875436545323 -0.0513586113553814 -0.0513586113553814 -0.0349044550550977 -0.0466259346419611 -0.0373633246340572 -0.0539199366429646 -0.0764333979743415 -0.0814217106922439 -0.0910454201607575 -0.114793324823715 0.172375551533667 -0.0328126945572978 -0.101123609142705 -0.101123609142705 -0.0235304832313408 -0.102959700213045 -0.114406460731764 -0.157103854385721 0.504621685335514 0.0197000575058683 0.0197000575058683 -0.0536472693130031 -0.000863541077662242 0.0675348112708721 -0.0742932806907462 0.206163458512888 0.0444221763981899 -0.0764333979743415 0.0132159552365642 0.0100691835420418 0.0281607867625259 -0.0785884443024316 0.0300183240372691 -0.0764333979743415 0.0281607867625259 -0.0785884443024316 -0.0785884443024316 -0.0742932806907462 -0.0109214977639543 0.00542816274478138 -0.0154514842860402 0.0184870542764245 -0.0807589006652805 -0.0764333979743415 -0.00203797633852934 0.0197000575058683 -0.0764333979743415 -0.0764333979743415 -0.0785884443024316 0.180105446912211 -0.0764333979743415 0.00147671795823928 -0.0764333979743415 0.012169937581575 0.0111210108832261 -0.00197333434482729 -0.0268921161907139 0.00218830774044914 -0.000165923001470006 -0.0235304832313408 0.00542816274478138 -0.0143109143708066 0.0379148329796841 0.216041130668076 -0.057217885733687 0.503003422331176 0.506251639124129 -0.156684634547754 0.0296072540471686 -0.185853931617253 0.0338479769437628 0.000674228700428832 -0.114406460731764 0.0276870850243612 0.945117474877051 0.670162236186008 -0.0566353676225792 -0.0548582798671707 -0.0223329733284483 0.962248322948792 0.022511191129765 0.00848688730599166 0.00638931021976598 0.669660796089627 -0.00893857756218125 -0.0235304832313408 0.643105254024125 0.962248322948792 -0.0267884807827934 0.962248322948792 -0.15344407082604 -0.141882605703321 -0.14069075850627 0.012169937581575 0.194046031015365 0.0209094892471821 -0.0764333979743415 -0.0210828172179779 0.0252317081707487 0.00428014173390712 0.441461991901432 -0.0583690637681881 -0.101123609142705 -0.0513586113553814 -0.0513586113553814 -0.067074256584056 -0.067074256584056 0.442683854479759 0.0682002044941117 0.200994932653201 -0.0764333979743415 0.430768129296624 -0.0109214977639543 0.442683854479759 -0.00494036571427084 -0.0764333979743415 -0.0764333979743415 -0.0530333284181431 0.962248322948792 0.441461991901432 0.020012878331647 0.442683854479759 -0.00494036571427084 0.429612325737459 0.348409298379447 -0.113631608514252 0.442683854479759 -0.108491282028593 -0.0252317081707468 -0.0281607867625248 0.0192702473733617 0.0106686177492123 -0.026026647311266 0.040651240828172 -0.0267884807827934 0.99081938205425 0.962248322948792 0.662191113845644 0.213085094403177 0.430768129296624 0.442683854479759 0.971875436545323 0.971875436545323 -0.0536472693130031 -0.0536472693130031 0.945117474877051 -0.0542555220948825 -0.0536472693130031 -0.0222068187040483 -0.0252317081707468 -0.0124556111402614 -0.0131757523043092 -0.0231224855802456 0.00447878935344372 -0.00810108291945354 0.0556977572139706 0.0682002044941117 0.1517273667705 0.971875436545323 -0.0524134954655908 -0.0554557256814786 -0.000181661231215707 0.0608555542001125 -0.0513586113553814 -0.0542555220948825 0.0682002044941117 -0.0542555220948825 0.0682002044941117 0.0409235999253648 -0.0328126945572978 0.00657404281028815 0.651375139258687 -0.0542555220948825 -0.0536472693130031 -0.0399188441462909 0.054042904236644 0.0548337761651108 0.0103124489819041 0.00330218037026815 0.442683854479759 -0.0764333979743415 0.442683854479759 0.0197000575058683 -0.0785884443024316 0.0197000575058683 0.0197000575058683 -0.0742932806907462 0.427319378251191 0.000308029302873142 0.442683854479759 0.000308029302873142 -0.0224393337216506 -0.0742932806907462 -0.0714240680666503 0.0863437388884644 -0.0764333979743415 -0.0661081531145949 -0.0764333979743415 0.0281607867625259 0.0682002044941117 -0.113243605853417 0.442683854479759 0.442683854479759 -0.163697026278601 -0.0785884443024316 0.0184870542764245 -0.0764333979743415 -0.0742932806907462 0.0184870542764245 0.323264294030569 0.0431808032234664 0.0421878955954466 0.0377252004061744 -0.0268921161907139 0.442683854479759 0.442683854479759 -0.0530333284181431 -0.0742932806907462 -0.000165923001470006 0.665900304738171 -0.0131757523043092 0.00586377990182964 0.00747188220287547 0.012169937581575 -0.114019224370134 0.000308029302873142 0.442683854479759 -0.0186106976671955 -0.0131757523043092 -0.0131757523043092 0.681262937646944 0.647843503474979 -0.0785884443024316 0.00264250737935471 0.442683854479759 0.637488042411915 -0.000863541077662242 0.342177996995953 0.442683854479759 -0.0764333979743415 0.442683854479759 -0.0764333979743415 0.0160504952917488
-0.341324217982066 -0.331124930837268 -0.340496794857696 -0.0904273256684278 -0.0868285741230553 -0.341844502519676 0.239629216298765 -0.361108085409769 0.61495172274509 0.054455082335308 0.0102909310150611 -0.00208366523470151 0.0115762522348829 0.020012878331647 0.020012878331647 1 0.249007353314439 0.208074229482972 0.146831229488112 0.0115762522348829 0.253121563189813 0.285328005096774 -0.228248125474946 0.376323388360084 0.432368084364116 -0.131876349444991 -0.396732127555058 -0.334470925293092 -0.337760248124857 -0.131722407556378 -0.359544642651658 -0.347625380266294 -0.337760248124857 -0.385603537860297 -0.248232600928638 0.0663866231032646 -0.104558152049623 0.457860543598379 -0.00200009027145315 -0.099353824866279 0.62078861203418 0.261180025061242 0.0390289474955774 0.0384892447807549 0.00511312620180555 0.0382396428767734 0.0318344185669498 0.114252427542812 -0.00208366523470151 -0.337487496057003 -0.0123981834123818 -0.0894713048389071 0.0102909310150611 0.0102909310150611 -0.255367032529137 -0.14518644175519 -0.14518644175519 -0.228248125474946 -0.255367032529137 -0.12554577020599 -0.14518644175519 -0.25136250487283 -0.228248125474946 -0.337487496057003 -0.161720759021752 -0.228248125474946 -0.173734444319935 -0.0824174719591813 -0.000161707551430232 0.149172534822066 0.112612611640202 0.0262432725559281 -0.139707831981947 0.61169435217757 0.0384892447807549 0.130228020917465 0.562447834537612 -0.00131433250199459 -0.0099726133557026 0.00169012578541184 0.61169435217757 -0.12554577020599 0.121702212257904 0.0384892447807549 0.000858529324810436 0.0318344185669498 0.190847858890774 0.0055395005066304 0.0055395005066304 0.0055395005066304 0.0262432725559281 0.0946442490831927 0.0262432725559281 0.0552497095674017 -0.346123878716637 -0.334470925293092 -0.115757772390163 0.637630836219254 -0.0950425046022274 -0.195019202074568 0.054455082335308 0.0055395005066304 -0.00201714805148104 -0.00201714805148104 -0.00201714805148104 -0.0494048044270434 -0.310831403272144 0.00720559063079662 0.0550651569271724 -0.020366324657885 -0.0123981834123818 -0.115649277916707 -0.00397014434815261 0.0102909310150611 0.0102909310150611 -0.385603537860297 0.0708854421529807 -0.228248125474946 -0.228248125474946 -0.113504521797289 -0.194031698968931 0.127646595243544 -0.399521377016654 0.0861033937068279 -0.339045174473315 -0.337487496057003 -0.337487496057003 -0.0351776504367457 -0.334313815756193 -0.14518644175519 0.0382396428767734 -0.14518644175519 -0.228248125474946 0.0382396428767734 -0.216707067218368 0.0122626828211247 0.0282637934080579 -0.228248125474946 -0.228248125474946 -0.101986551522365 -0.0150013001240303 0.0223862001251868 -0.215937198820714 -0.337487496057003 0.0564661902873899 -0.0123981834123818 -0.17352888854006 0.514793325971628 0.0382396428767734 -0.14518644175519 -0.14518644175519 -0.385603537860297 -0.144663251499108 -0.173734444319935 -0.397553228401943 0.0513373055299609 -0.113504521797289 -0.113504521797289 0.0692100565283403 -0.115757772390163 0.00103812508371171 -0.341324217982066 -0.320508999162996 0.129796169996581 -0.337487496057003 -0.0925870410237676 -0.0972183212246775 0.116637983570077 -0.334470925293092 -0.084240664194083 -0.337487496057003 0.116637983570077 -0.334470925293092 -0.334470925293092 -0.340496794857696 -0.332051124664448 -0.396732127555058 -0.392183663109929 -0.113593762211726 -0.331447089518383 -0.337487496057003 -0.107877531699433 -0.113504521797289 -0.337487496057003 -0.337487496057003 -0.334470925293092 -0.333593893389029 -0.337487496057003 -0.117899670625306 -0.337487496057003 -0.0867256497205178 -0.0845884042537059 -0.296294336615965 -0.337760248124857 -0.341844502519676 -0.336157294670212 -0.385603537860297 -0.396732127555058 -0.40369853606954 -0.0660986707385054 -0.353467808804146 -0.032153743112736 0.0676368513158722 0.0550651569271724 -0.229902036756536 0.752739975624575 -0.233361752869055 0.92764387224358 -0.0916637554290001 -0.173734444319935 0.269249464899182 0.0384892447807549 0.0487477474462332 0.026118553890553 0.138320581296166 0.363802424135034 0.0262432725559281 0.408075382082459 0.249007353314439 0.253121563189813 0.0801050337576773 0.296956167213113 -0.385603537860297 0.0889201928124127 0.0262432725559281 0.360950843888433 0.0262432725559281 -0.165565761469973 -0.233880472184293 -0.238946798120746 -0.0867256497205178 -0.33330829270266 -0.115757772390163 -0.337487496057003 -0.302179410993594 0.114314643813442 -0.393943761795172 0.00679654797809007 0.131726904799902 -0.14518644175519 -0.228248125474946 -0.228248125474946 -0.254439502032864 -0.254439502032864 0.0102909310150611 0.376323388360084 -0.028555223090378 -0.337487496057003 0.0552497095674017 -0.332051124664448 0.0102909310150611 -0.382805619329486 -0.337487496057003 -0.337487496057003 0.121702212257904 0.0262432725559281 0.016935485583877 1 0.0102909310150611 -0.382805619329486 0.0517952315690554 -0.0313403790460237 -0.00397014434815261 0.0102909310150611 -0.141023748279809 -0.114314643813441 -0.116637983570077 0.616836186271402 0.244832660372385 0.361078190564461 0.912477832158488 0.360950843888433 0.0230183214251524 0.0262432725559281 0.0776983830752259 -0.379577460592114 0.0552497095674017 0.0102909310150611 0.0282637934080579 0.0282637934080579 0.112612611640202 0.112612611640202 0.0384892447807549 0.130228020917465 0.125965902443188 -0.0731428928895547 -0.114314643813441 -0.104558152049623 -0.399521377016654 0.0163834163173712 0.567086969497361 0.202124712701818 0.390254063166543 0.376323388360084 0.0522160721357701 0.0282637934080579 0.104231357919595 0.112082999731871 0.576640064972422 0.227461170305282 -0.228248125474946 0.134156713724053 0.376323388360084 0.134156713724053 0.376323388360084 0.496760579970816 0.0650924596321051 0.049319183270369 -0.0282193263283163 0.130228020917465 0.112612611640202 -0.0363982011309097 0.384685671850065 0.410462166693202 0.602787517668431 0.598255182520059 0.0102909310150611 -0.337487496057003 0.0102909310150611 -0.113504521797289 -0.334470925293092 -0.113504521797289 -0.113504521797289 -0.340496794857696 0.0544502924968732 -0.123815843218625 0.0102909310150611 -0.115649277916707 -0.194031698968931 -0.340496794857696 -0.153917709081397 0.432368084364116 -0.337487496057003 -0.169860921064299 -0.337487496057003 0.116637983570077 0.376323388360084 -0.168631239359842 0.0102909310150611 0.0102909310150611 -0.473687059166826 -0.334470925293092 -0.113593762211726 -0.337487496057003 -0.341324217982066 -0.113593762211726 0.0732107568129739 0.908719100648323 0.91092558478465 0.899898953770375 -0.337760248124857 0.0102909310150611 0.0102909310150611 0.0774940529708147 -0.341324217982066 -0.336157294670212 0.0828772133972278 -0.399521377016654 0.393327175008927 0.399480630507366 -0.0904273256684278 -0.00793826328729552 -0.115649277916707 0.0102909310150611 -0.312165090810361 -0.399521377016654 -0.399521377016654 0.0750301694170418 0.120852477454898 -0.334470925293092 -0.116862240172717 0.0102909310150611 0.121433126814621 -0.115757772390163 0.150998991698789 0.0102909310150611 -0.337487496057003 0.0102909310150611 -0.337487496057003 -0.109104675998462
0.052604394485181 -0.0937872230758909 0.0301440240530845 -0.266100387447419 -0.253086172963699 -0.328050641469054 0.185661510766619 -0.0951590482168837 0.15312750089691 0.0412789271433002 0.0531172352010246 0.0509529862174887 0.568065240364793 0.00848688730599166 0.00848688730599166 0.249007353314439 1 0.825210361416267 0.476773429728797 0.568065240364793 0.950906716363156 -0.0124855852071235 -0.0640602467590176 -0.066241830017661 -0.0552075576386379 -0.00116955746243451 -0.334671678590693 0.0501149198452553 -0.346397911366049 -0.0420503895637617 -0.094884876125889 -0.094884876125889 -0.346397911366049 -0.350910475089336 -0.100082084627982 -0.0266619758225709 -0.0125156124830597 -0.065932506897126 0.00494432914593835 0.0369014224536117 -0.0809766371606586 -0.0333491573709359 0.0133627885738369 -0.0172452482157137 0.0531172352010246 0.00122914032541058 -0.00411111756296665 -0.0335584435278927 0.0509529862174887 0.0513618080175093 0.0520496538154682 -0.264271917209327 0.0531172352010246 0.0531172352010246 -0.0698992789507578 0.299526109606419 0.299526109606419 -0.0640602467590176 -0.0698992789507578 -0.0306873819946452 0.299526109606419 -0.0689938150861817 -0.0640602467590176 0.0513618080175093 0.32765515130734 -0.0640602467590176 0.311222423741443 0.0776676554762033 0.0500532748440716 0.606630724488359 0.646086278074143 0.0133242226247212 0.0384966244732254 -0.0798382797206774 -0.0172452482157137 0.666453933473587 -0.0772565652722658 0.517325584404673 0.0153125749484105 -0.0266645395246622 -0.0798382797206774 -0.0306873819946452 0.682383174400503 -0.0172452482157137 0.0180050678439389 -0.00411111756296665 0.825210361416267 0.0500532748440716 0.0500532748440716 0.0500532748440716 0.0133242226247212 0.025891567078749 0.0133242226247212 0.045194927926804 -0.0943362495719305 0.0501149198452553 -0.246655558512305 0.160093652101709 -0.268243791515421 -0.053527075623801 0.0412789271433002 0.0500532748440716 0.0365584647061634 0.0365584647061634 0.0365584647061634 0.0246817320796558 0.0758087092281952 0.0565335183531891 0.04828354085482 0.11195872988463 0.0520496538154682 -0.245856834287958 0.051856947174951 0.0531172352010246 0.0531172352010246 -0.350910475089336 0.0582323192220966 -0.0640602467590176 -0.0640602467590176 -0.230210496303011 -0.00642809488687337 0.20041717880331 -0.350910475089336 0.290846722942173 -0.142712782077414 0.0513618080175093 0.0513618080175093 0.0670652406601318 -0.140685009929255 0.299526109606419 0.00122914032541058 0.299526109606419 -0.0640602467590176 0.00122914032541058 -0.0618375462905168 0.0488855885961517 -0.0124855852071235 -0.0640602467590176 -0.0640602467590176 0.0333499990455477 0.0672299035868611 -0.00235996584519183 -0.0615163532346984 0.0513618080175093 -0.0488635357223559 0.0520496538154682 0.309990558974374 0.137135981117278 0.00122914032541058 0.299526109606419 0.299526109606419 -0.350910475089336 0.298148786559933 0.311222423741443 -0.129021408176237 0.0474797521272089 -0.230210496303011 -0.230210496303011 0.273204168743578 -0.246655558512305 -0.576919747047632 0.052604394485181 -0.0915865400467909 -0.00097637238917152 0.0513618080175093 -0.265391702270328 -0.267526402501622 -0.0537562989522639 0.0501149198452553 -0.250144995682919 0.0513618080175093 -0.0537562989522639 0.0501149198452553 0.0501149198452553 0.052604394485181 -0.331468196291345 -0.334671678590693 -0.353286363306172 -0.231023289869954 0.048863535722357 0.0513618080175093 -0.247457259506148 -0.230210496303011 0.0513618080175093 0.0513618080175093 0.0501149198452553 -0.0943362495719305 0.0513618080175093 -0.245061048786804 0.0513618080175093 -0.266100387447419 -0.266811944386296 -0.353539300937955 -0.346397911366049 -0.328050641469054 -0.330321424449174 -0.350910475089336 -0.334671678590693 -0.352094231137679 -0.648900236883112 -0.0957071273744892 0.0692706747469122 0.0466796381749798 0.04828354085482 -0.19016212156197 -0.103630233588917 -0.0991050359320464 0.268429901565776 -0.267526402501622 0.311222423741443 -0.0432923090351204 -0.0172452482157137 -0.0611973723750383 -0.0412061407198567 0.686501533430773 0.662255390398305 0.0133242226247212 0.328577816818936 0.966684339191464 0.950906716363156 0.19760495033969 0.492352000661281 -0.350910475089336 0.218048310310044 0.0133242226247212 0.689864998324828 0.0133242226247212 -0.0888716405546463 -0.0761348962967545 -0.0750445280935402 -0.266100387447419 -0.0940617880889834 -0.22940045875464 0.0513618080175093 -0.368409868439805 -0.0180050678439367 -0.318438903586737 0.0523151081388422 0.24261532171983 0.299526109606419 -0.0640602467590176 -0.0640602467590176 -0.0695980766011009 -0.0695980766011009 0.0531172352010246 -0.066241830017661 0.078180257748864 0.0513618080175093 0.045194927926804 -0.331468196291345 0.0531172352010246 -0.334671678590693 0.0513618080175093 0.0513618080175093 0.682383174400503 0.0133242226247212 0.0523151081388422 0.249007353314439 0.0531172352010246 -0.334671678590693 0.044414415368499 0.0883972589408987 0.051856947174951 0.0531172352010246 0.29407708103059 0.0180050678439389 0.0537562989522635 0.348426697005429 0.983234659995031 0.647075818186527 0.255408723550455 0.689864998324828 0.00733938770561871 0.0133242226247212 0.21469038008872 -0.0995359137257412 0.045194927926804 0.0531172352010246 -0.0124855852071235 -0.0124855852071235 0.646086278074143 0.646086278074143 -0.0172452482157137 0.666453933473587 0.702450995521496 -0.0191626930947105 0.0180050678439389 -0.0125156124830597 -0.350910475089336 0.0280880449205649 -0.0760991153450074 -0.0288951852668833 -0.065932506897126 -0.066241830017661 0.17207800570535 -0.0124855852071235 0.633181417134258 0.62402913128889 -0.0772565652722658 -0.0290437155847186 -0.0640602467590176 0.666453933473587 -0.066241830017661 0.666453933473587 -0.066241830017661 -0.0634296085745455 0.264943089768313 0.0368618549471539 0.0180050678439389 0.666453933473587 0.646086278074143 0.130357907045857 -0.066241830017661 -0.0524104681767191 -0.0769678147601335 -0.0763890968505785 0.0531172352010246 0.0513618080175093 0.0531172352010246 -0.230210496303011 0.0501149198452553 -0.230210496303011 -0.230210496303011 0.052604394485181 0.042859531661153 -0.263225085165056 0.0531172352010246 -0.245856834287958 -0.00642809488687337 0.052604394485181 0.336164492824025 -0.0552075576386379 0.0513618080175093 0.323967873280808 0.0513618080175093 -0.0537562989522639 -0.066241830017661 0.314969135848282 0.0531172352010246 0.0531172352010246 -0.149798125452471 0.0501149198452553 -0.231023289869954 0.0513618080175093 0.052604394485181 -0.231023289869954 0.214088625438803 0.250812477791702 0.250165252461043 0.253424594725508 -0.346397911366049 0.0531172352010246 0.0531172352010246 0.277513251092879 0.052604394485181 -0.330321424449174 0.216561574931671 -0.350910475089336 -0.0624119823752897 -0.0391034047771118 -0.266100387447419 0.0509529862174887 -0.245856834287958 0.0531172352010246 0.0719574261062283 -0.350910475089336 -0.350910475089336 0.203192207427631 0.186964223692115 0.0501149198452553 -0.244268164330139 0.0531172352010246 0.202137878187141 -0.246655558512305 0.205652587083273 0.0531172352010246 0.0513618080175093 0.0531172352010246 0.0513618080175093 -0.215561576481067
0.0631656636266188 -0.0983719916192735 0.0631656636266188 -0.281111173174935 -0.28538367097206 -0.363818598309368 0.215585922655559 -0.0818235534506689 0.160613106358016 0.0677187144327313 0.0605978224626211 0.0849482380927237 0.646593690953867 -0.0458364155101792 -0.0458364155101792 0.208074229482972 0.825210361416267 1 0.399676718608265 0.646593690953867 0.87465512358027 0.00569659522437381 -0.0671918183589621 -0.069480047853317 -0.0579063674052277 -0.0344434682530294 -0.387591821898836 0.0624802449282801 -0.365017337602488 -0.0441060139546564 -0.0803591149506392 -0.0995233032062263 -0.365017337602488 -0.369781160920386 -0.104974576145586 -0.0279653408657753 -0.0273085007726777 -0.0657069793697234 0.0255893134330896 -0.012160032480973 -0.0849351629238389 -0.0349794238683117 -0.0225045736124748 -0.0466828478936977 0.0605978224626211 0.0213269232787807 -0.0399743970116421 0.00677926637890652 0.0849482380927237 0.0628235099391198 0.113129968315535 -0.279140075204729 0.0605978224626211 0.0605978224626211 -0.073316290403152 0.377057303145016 0.377057303145016 -0.0671918183589621 -0.073316290403152 -0.0327900474087319 0.377057303145016 -0.0723665631292642 -0.0671918183589621 0.0628235099391198 0.365713131690117 -0.0671918183589621 0.367258716658589 0.115885827736694 0.0839515656664704 0.577396574419724 0.774264919865942 -0.0430381399125579 0.0281028206048131 -0.0837411571214181 -0.0466828478936977 0.791941171252839 -0.0810332361087982 0.619795161400265 0.00896567922809881 0.023437570715937 -0.0837411571214181 -0.0327900474087319 0.810409784228732 -0.0466828478936977 0.0116709208196419 -0.0399743970116421 0.969529921885431 0.0779283763120082 0.0779283763120082 0.0779283763120082 -0.0430381399125579 0.0650115090438109 -0.0430381399125579 0.0518958005541286 -0.0989478571593309 0.0624802449282801 -0.280886430919539 0.167919796389585 -0.283346788488009 -0.117875376907241 0.0677187144327313 0.0779283763120082 0.0637069600269926 0.0637069600269926 0.0637069600269926 0.0822626932701584 0.0795146019285724 0.0768885362462932 0.0667197595898182 0.102035262805792 0.113129968315535 -0.280066617752466 0.0859496180271457 0.0605978224626211 0.0605978224626211 -0.369781160920386 0.0116814880069856 -0.0671918183589621 -0.0671918183589621 -0.281709759815027 0.0288721070966093 0.157231333347775 -0.386338906998927 0.272659652141975 -0.153235980895958 0.0628235099391198 0.0628235099391198 0.033734048354662 -0.152291339321438 0.377057303145016 0.0213269232787807 0.377057303145016 -0.0671918183589621 0.0213269232787807 -0.064860461648649 0.0653699016261037 -0.0454086443964317 -0.0671918183589621 -0.0671918183589621 -0.0146954550849009 0.110443133286324 0.0172206746197606 -0.0645235671382997 0.0628235099391198 0.0578194915163723 0.113129968315535 0.365937349008872 0.170638982918539 0.0213269232787807 0.377057303145016 0.377057303145016 -0.369781160920386 0.375543759312843 0.367258716658589 -0.139294924835656 0.065724590231074 -0.281709759815027 -0.281709759815027 0.254800012337779 -0.280886430919539 -0.656433055751887 0.0631656636266188 -0.0960637286662264 0.0339001669325602 0.0628235099391198 -0.280372142038812 -0.282598465840554 -0.00896567922810147 0.0624802449282801 -0.282598465840554 0.0628235099391198 -0.00896567922810147 0.0624802449282801 0.0624802449282801 0.0631656636266188 -0.367439728409889 -0.387591821898836 -0.388853893893103 -0.282536643634155 0.0621358476374449 0.0628235099391198 -0.281709759815027 -0.281709759815027 0.0628235099391198 0.0628235099391198 0.0624802449282801 -0.0989478571593309 0.0628235099391198 -0.279250281560352 0.0628235099391198 -0.281111173174935 -0.281853270977737 -0.390784422008903 -0.365017337602488 -0.363818598309368 -0.366224344908158 -0.369781160920386 -0.387591821898836 -0.387591821898836 -0.705827028731607 -0.0847713686268668 0.0287359354618263 0.0647331561541781 0.0667197595898182 -0.219444598079973 -0.108696175617261 -0.112330285269158 0.228896946030097 -0.282363867282643 0.367258716658589 -0.0454086443964317 -0.0466828478936977 0.011864114533454 0.0701042745276298 0.809362878859088 0.534684114525995 -0.0430381399125579 0.385377346923004 0.857348515341375 0.87465512358027 0.154688305542399 0.562519421796851 -0.369781160920386 0.176904473398765 -0.0430381399125579 0.558752307973692 -0.0430381399125579 -0.126978677650409 -0.138111552862821 -0.137510888476098 -0.281111173174935 -0.0986599786849017 -0.280886430919539 0.0628235099391198 -0.38801918576846 0.0259933702759356 -0.388853893893103 0.0597177957992159 0.224763890515111 0.377057303145016 -0.0671918183589621 -0.0671918183589621 -0.0730003638404025 -0.0730003638404025 0.0605978224626211 -0.069480047853317 0.0532552841304568 0.0628235099391198 0.0518958005541286 -0.367439728409889 0.0605978224626211 -0.37102328752013 0.0628235099391198 0.0628235099391198 0.810409784228732 -0.0430381399125579 0.0597177957992159 0.208074229482972 0.0605978224626211 -0.37102328752013 0.0510371993036841 0.0885955594874709 0.0859496180271457 0.0605978224626211 0.371076081560985 -0.0259933702759361 0.00896567922809881 0.301351508683588 0.839734428501471 0.521411101866534 0.23595950115325 0.558752307973692 -0.0462611211895608 -0.0430381399125579 0.171328848970235 -0.104401705794426 0.0518958005541286 0.0605978224626211 -0.0454086443964317 -0.0454086443964317 0.774264919865942 0.774264919865942 -0.0466828478936977 0.791941171252839 0.827740996429852 -0.0292385750284442 -0.0259933702759361 -0.0273085007726777 -0.386338906998927 0.0343130315870804 -0.0798192044869021 -0.0322224117663793 -0.0691556035375243 -0.069480047853317 0.190739757215216 -0.0454086443964317 0.738102456305787 0.748543606112771 -0.0810332361087982 -0.0304635114719271 -0.0671918183589621 0.791941171252839 -0.069480047853317 0.791941171252839 -0.069480047853317 -0.0553885818168891 0.246699138097813 0.0779557264570881 0.0116709208196419 0.791941171252839 0.774264919865942 0.119407508089139 -0.069480047853317 -0.0549725428171653 -0.0807303700890144 -0.0801233616769767 0.0605978224626211 0.0628235099391198 0.0605978224626211 -0.281709759815027 0.0624802449282801 -0.281709759815027 -0.281709759815027 0.0631656636266188 0.0493260567324914 -0.296375152036223 0.0605978224626211 -0.280066617752466 0.0288721070966093 0.0631656636266188 0.374971467026392 -0.0579063674052277 0.0628235099391198 0.378665543758216 0.0628235099391198 -0.00896567922810147 -0.069480047853317 0.37128188041317 0.0605978224626211 0.0605978224626211 -0.180810142669896 0.0624802449282801 -0.282536643634155 0.0628235099391198 0.0631656636266188 -0.282536643634155 0.173145221362383 0.230891384000894 0.230175016691028 0.233775699973454 -0.365017337602488 0.0605978224626211 0.0605978224626211 0.259022559951792 0.0631656636266188 -0.366224344908158 0.173168511690054 -0.386338906998927 -0.031631497698649 -0.00916623229724348 -0.281111173174935 0.0849482380927237 -0.280066617752466 0.0605978224626211 0.0795146019285724 -0.386338906998927 -0.386338906998927 0.160177116091111 0.144184721615632 0.0624802449282801 -0.294762518072182 0.0605978224626211 0.158937173394739 -0.280886430919539 0.162585675716647 0.0605978224626211 0.0628235099391198 0.0605978224626211 0.0628235099391198 -0.251911402797231
0.0355107250240682 -0.0553031590883163 0.0355107250240682 -0.167236089777474 -0.169726597878509 -0.156864357719951 0.121198954921695 -0.0561120780596378 0.0902941175264939 -0.00502781288574271 0.0176396978328811 0.0478184360175259 0.375892961744875 -0.0257684991151584 -0.0257684991151584 0.146831229488112 0.476773429728797 0.399676718608265 0.999999999999999 0.375892961744875 0.468803693199226 -0.010080829429298 -0.0377741647695911 -0.0390605707645656 -0.0325540328717953 0.0156403613733069 -0.158977187833404 0.0351253936030773 -0.15749870741646 -0.0247956950584737 -0.0559504080339295 -0.0559504080339295 -0.15749870741646 -0.158310376295699 -0.0590150264241529 -0.0157216670050274 -0.0153524020184476 -0.0223444683894893 -0.000290184409939848 0.0423067658440182 0.00440756596619532 -0.0196648721975047 -0.0109841263493499 -0.0262443498526755 0.0176396978328811 -0.00237547680168078 -0.0242978700179832 -0.0475816633189673 0.0478184360175259 0.0353183716976698 0.0458061832660604 -0.166016319083763 0.0176396978328811 0.0176396978328811 -0.0412172449209241 0.180314384312425 0.180314384312425 -0.0377741647695911 -0.0412172449209241 -0.0184340397963787 0.180314384312425 -0.0406833234494377 -0.0377741647695911 0.0353183716976698 0.194661192133697 -0.0377741647695911 0.195397142575389 0.0426144419773296 0.0472326618677714 0.473967119225789 0.385980614078632 -0.0247956950584737 -0.0309046836489117 0.00609268860187393 -0.0262443498526755 0.381474977898037 -0.0455555882746614 0.257144161169319 -0.0171260985326102 -0.0232768617730967 0.00609268860187393 -0.0184340397963787 0.343038410551291 -0.0262443498526755 -0.0167849596996267 -0.0242978700179832 0.399676718608265 0.00206378689038937 0.00206378689038937 0.00206378689038937 -0.0247956950584737 0.0244541973477273 -0.0247956950584737 0.012869716613311 -0.0556269014772926 0.0351253936030773 -0.146424698055903 0.0944018217070577 -0.168472698090171 -0.00919469121164073 -0.00502781288574271 0.00206378689038937 -0.029748263495408 -0.029748263495408 -0.029748263495408 0.00309050407587535 0.04470183644669 0.0215827913196073 0.0166780728399734 0.0906620514322936 0.0458061832660604 -0.145951083633027 0.0484067876583057 0.0176396978328811 0.0176396978328811 -0.158310376295699 0.02259171472993 -0.0377741647695911 -0.0377741647695911 -0.146900061590898 0.0144885400565907 0.228323176384452 -0.158310376295699 0.439906637054327 -0.0968961095448645 0.0353183716976698 0.0353183716976698 0.0439389152089089 -0.0959305048487365 0.180314384312425 -0.00237547680168078 0.180314384312425 -0.0377741647695911 -0.00237547680168078 -0.0364635133441178 0.0385349252305896 -0.0255280130421676 -0.0377741647695911 -0.0377741647695911 0.0397565585474103 0.0441310924585966 -0.00439088456207184 -0.0362741166429361 0.0353183716976698 -0.0349317789587963 0.0458061832660604 0.194661192133697 0.0959305048487344 -0.00237547680168078 0.180314384312425 0.180314384312425 -0.158310376295699 0.179504018859601 0.195397142575389 -0.0897441685202113 0.0161998303941052 -0.146900061590898 -0.146900061590898 0.385128924652132 -0.146424698055903 -0.302855283508163 0.0355107250240682 -0.0540054906035301 -0.0171023586547148 0.0353183716976698 -0.166827650638001 -0.168058596798924 -0.0269982778592902 0.0351253936030773 -0.168058596798924 0.0353183716976698 -0.0269982778592902 0.0351253936030773 0.0351253936030773 0.0355107250240682 -0.158778820262438 -0.158977187833404 -0.159647974681253 -0.147377197204491 0.0349317789587963 0.0353183716976698 -0.146900061590898 -0.146900061590898 0.0353183716976698 0.0353183716976698 0.0351253936030773 -0.0556269014772926 0.0353183716976698 -0.145479195575204 0.0353183716976698 -0.167236089777474 -0.16764639963011 -0.229121735245908 -0.15749870741646 -0.156864357719951 -0.158136843944265 -0.158310376295699 -0.158977187833404 -0.158977187833404 -0.315767805541057 -0.0564352618351253 0.0525013902456923 0.0157237191514793 0.0166780728399734 -0.210672206785665 -0.0237135645135573 -0.0870280576274526 0.15828405046539 -0.168058596798924 0.195397142575389 -0.0255280130421676 -0.0262443498526755 -0.0368406377731088 -0.0242978700179832 0.423415048497365 0.309838505749021 -0.0247956950584737 0.148537083966058 0.476773429728797 0.468803693199226 0.242381021056903 0.221510150317654 -0.158310376295699 0.243888009782344 -0.0247956950584737 0.323643222154157 -0.0247956950584737 -0.0123582105219491 0.00582385624516081 0.0069015308736358 -0.167236089777474 -0.0554650608069227 -0.146424698055903 0.0353183716976698 -0.227549263562948 -0.0288814556879965 -0.130895346557843 0.0171568796672188 0.352426115245673 0.180314384312425 -0.0377741647695911 -0.0377741647695911 -0.0410396360642572 -0.0410396360642572 0.0176396978328811 -0.0390605707645656 0.191506556505511 0.0353183716976698 0.012869716613311 -0.158778820262438 0.0176396978328811 -0.158977187833404 0.0353183716976698 0.0353183716976698 0.343038410551291 -0.0247956950584737 0.0171568796672188 0.146831229488112 0.0176396978328811 -0.158977187833404 0.012399681705711 0.149475569779935 0.0484067876583057 0.0176396978328811 0.177109173565916 0.0288814556879986 0.0269982778592915 0.186212100704367 0.485129870305275 0.302228704983506 0.160914845614145 0.323643222154157 -0.0260072618500219 -0.0247956950584737 0.239425823383031 -0.0586929678824293 0.012869716613311 0.0176396978328811 -0.0255280130421676 -0.0255280130421676 0.385980614078632 0.385980614078632 -0.0262443498526755 0.381474977898037 0.338847568738707 0.0308488910854648 0.0288814556879986 -0.0153524020184476 -0.158310376295699 0.0218604329994302 -0.0448730791293339 -0.0181149241241588 -0.0388781733634749 -0.0390605707645656 0.179029973819599 -0.0255280130421676 0.347365474270485 0.372867724363701 0.0100334830311169 -0.0171260985326102 -0.0377741647695911 0.428209737770504 -0.0390605707645656 0.428209737770504 -0.0390605707645656 -0.0374022987232389 0.376220843092265 0.031152192830068 -0.0167849596996267 0.381474977898037 0.385980614078632 -0.0171260985326102 -0.0390605707645656 -0.0309046836489117 0.0104848885106101 0.0113962586707741 0.0176396978328811 0.0353183716976698 0.0176396978328811 -0.146900061590898 0.0351253936030773 -0.146900061590898 -0.146900061590898 0.0355107250240682 0.0114633141552021 -0.145951083633027 0.0176396978328811 -0.145951083633027 0.0144885400565907 0.0355107250240682 0.199925488493761 -0.0325540328717953 0.0353183716976698 0.192484003549992 0.0353183716976698 -0.0269982778592902 -0.0390605707645656 0.197636706100438 0.0176396978328811 0.0176396978328811 -0.0447627992887367 0.0351253936030773 -0.147377197204491 0.0353183716976698 0.0355107250240682 -0.147377197204491 0.277058612174597 0.15828405046539 0.157914478905094 0.159777847627373 -0.15749870741646 0.0176396978328811 0.0176396978328811 0.389796125234632 0.0355107250240682 -0.158136843944265 0.240893785899196 -0.158310376295699 -0.0151119166130986 -0.014374029554188 -0.167236089777474 0.0478184360175259 -0.145951083633027 0.0176396978328811 0.0447018364462201 -0.158310376295699 -0.158310376295699 0.246963255443711 0.23373762365621 0.0351253936030773 -0.145009011349855 0.0176396978328811 0.229652497057692 -0.146424698055903 0.267374062470277 0.0176396978328811 0.0353183716976698 0.0176396978328811 0.0353183716976698 -0.119321319269836
0.094470311067355 -0.14712475283283 0.094470311067355 -0.43414525919565 -0.451529065855996 -0.54653910222522 -0.0117085158865308 -0.149276745696882 -0.120839686201836 0.0785104656377793 0.0338533802354185 0.0742042075829667 1 -0.0685527576668136 -0.0685527576668136 0.0115762522348829 0.568065240364793 0.646593690953867 0.375892961744875 1 0.602507116194729 -0.0679129849190727 -0.0416632259844446 -0.103914078580368 -0.0866045289081244 -0.0515135118240233 -0.433763590159873 0.0934452016340689 -0.548387902978668 -0.065964776098409 -0.148846649786178 -0.148846649786178 -0.548387902978668 -0.454597146513035 -0.156999551548418 -0.0418248507022848 -0.0408424833154257 -0.103428840973777 -0.0142665947205504 0.496018204512758 -0.106479476312307 -0.0523150848747479 -0.0636582943240091 -0.069818678516486 0.0338533802354185 -0.0200487507196138 -0.0646403963117456 -0.0690763779471002 0.0742042075829667 0.0939585873960586 0.154197807067274 -0.441658493186789 0.0338533802354185 0.0338533802354185 0.162074485923995 0.420373681220829 0.420373681220829 -0.0416632259844446 0.162074485923995 -0.0490406622960104 0.420373681220829 0.180461782006075 -0.0416632259844446 0.0939585873960586 0.586086644596273 -0.0416632259844446 0.577015957369327 0.143424965693023 0.0727108190368444 0.496018204512758 0.782569091877289 -0.065964776098409 0.00541921701077877 -0.103979315706788 -0.069818678516486 0.791441860859623 -0.12119298021222 0.585433490026449 -0.0209346987288837 -0.0592326902005756 -0.103979315706788 -0.0490406622960104 0.773613348654757 -0.069818678516486 -0.0173082243357558 -0.0646403963117456 0.668629783399181 0.095144626481861 0.095144626481861 0.095144626481861 -0.065964776098409 -0.0449672238077318 -0.065964776098409 0.0204668574091393 -0.147986015005644 0.0934452016340689 -0.281753507318537 -0.100093965149096 -0.437452125949235 -0.106475910648556 0.0785104656377793 0.095144626481861 0.0851128566066065 0.0851128566066065 0.0851128566066065 0.123429494641029 -0.121181111391913 0.0986707360198661 0.0826659623488419 -0.0433983130275989 0.154197807067274 -0.280481121396909 0.0757041683163077 0.0338533802354185 0.0338533802354185 -0.454597146513035 0.0621972878860799 -0.0416632259844446 -0.0416632259844446 -0.283029220089132 0.0710672681667382 0.166260035409578 -0.431992458681217 0.2520623142006 -0.257775801640653 0.0939585873960586 0.0939585873960586 0.205615741005427 -0.25520697276009 0.420373681220829 -0.0200487507196138 0.420373681220829 -0.0416632259844446 -0.0200487507196138 -0.0970050441350543 0.00612971861464205 -0.0679129849190727 -0.0416632259844446 -0.0416632259844446 0.509161939549454 0.149966362328598 -0.025654818015262 -0.0965011860678351 0.0939585873960586 -0.0161345233849542 0.154197807067274 0.575019275140562 -0.0755685712390496 -0.0200487507196138 0.420373681220829 0.420373681220829 -0.454597146513035 0.418311543343399 0.577015957369327 -0.238749265492027 0.0810951106201895 -0.283029220089132 -0.283029220089132 0.320890004321483 -0.281753507318537 -0.985150905221207 0.094470311067355 -0.143672524095259 -0.557033453142611 0.0939585873960586 -0.433052671702525 -0.436344941557738 -0.582308363732192 0.0934452016340689 -0.436344941557738 0.0939585873960586 -0.582308363732192 0.0934452016340689 0.0934452016340689 0.094470311067355 -0.552012288270698 -0.433763590159873 -0.435545504072572 -0.284308316621743 0.0929301224386983 0.0939585873960586 -0.283029220089132 -0.283029220089132 0.0939585873960586 0.0939585873960586 0.0934452016340689 -0.147986015005644 0.0939585873960586 -0.279212005902086 0.0939585873960586 -0.43414525919565 -0.43524266764761 -0.609539838634741 -0.548387902978668 -0.54653910222522 -0.550139588525927 -0.454597146513035 -0.433763590159873 -0.433763590159873 -0.805981799705127 -0.150136521772459 0.195836097617171 0.079529359492422 0.0826659623488419 -0.0764942198927501 -0.145088813749441 -0.00882875210170464 0.036642602993948 -0.447091629539439 0.577015957369327 -0.0679129849190727 -0.069818678516486 -0.0781408897353353 -0.00812250476411329 0.800234472459882 0.340063688930649 -0.065964776098409 0.313094619301025 0.591236048918078 0.602507116194729 0.175802945693156 0.327505115551405 -0.454597146513035 0.178193886314184 -0.065964776098409 0.361968673192659 -0.065964776098409 -0.0401226205641004 -0.0119796390649194 -0.00971008404338762 -0.43414525919565 -0.147555465123513 -0.281753507318537 0.0939585873960586 -0.605356542209977 -0.570709224835324 -0.424213082059651 0.0324985484892975 0.280572371693087 0.420373681220829 -0.0416632259844446 -0.0416632259844446 0.164033625396999 0.164033625396999 0.0338533802354185 -0.103914078580368 0.0203751920809762 0.0939585873960586 0.0204668574091393 -0.552012288270698 0.0338533802354185 -0.456384758672517 0.0939585873960586 0.0939585873960586 0.773613348654757 -0.065964776098409 0.0324985484892975 0.0115762522348829 0.0338533802354185 -0.456384758672517 0.0191478807506192 0.0766971005515536 0.0757041683163077 0.0338533802354185 0.412212671234778 0.570709224835325 0.582308363732191 0.130267039015408 0.579774918865954 0.327847452595933 0.0488951491602753 0.361968673192659 -0.0691879457633196 -0.065964776098409 0.184661537008283 -0.156142768968005 0.0204668574091393 0.0338533802354185 -0.0679129849190727 -0.0679129849190727 0.782569091877289 0.782569091877289 -0.069818678516486 0.791441860859623 0.782569091877289 0.264894635917977 0.570709224835325 -0.0408424833154257 -0.431992458681217 -0.0919950033918671 -0.11937727942826 -0.0311696396047241 -0.103428840973777 -0.103914078580368 0.137880815766382 -0.0679129849190727 0.764571656188307 0.790730909106002 -0.0980876112572118 -0.0455611045578231 -0.0416632259844446 0.791441860859623 -0.103914078580368 0.791441860859623 -0.103914078580368 -0.099502524733692 0.310027972842022 -0.0299030545462703 -0.0173082243357558 0.791441860859623 0.782569091877289 0.224440274537646 -0.103914078580368 -0.082216712719101 -0.0974072562882338 -0.0960294071240486 0.0338533802354185 0.0939585873960586 0.0338533802354185 -0.283029220089132 0.0934452016340689 -0.283029220089132 -0.283029220089132 0.094470311067355 0.0165206237565558 -0.290146205264831 0.0338533802354185 -0.280481121396909 0.0710672681667382 0.094470311067355 0.5667453233678 -0.0866045289081244 0.0939585873960586 0.580175689946966 0.0939585873960586 -0.582308363732192 -0.103914078580368 0.583098027529328 0.0338533802354185 0.0338533802354185 0.0165347789131982 0.0934452016340689 -0.284308316621743 0.0939585873960586 0.094470311067355 -0.284308316621743 0.169831834777276 0.0407964265065757 0.0396468679845283 0.0454131162339439 -0.548387902978668 0.0338533802354185 0.0338533802354185 0.306916140655378 0.094470311067355 -0.550139588525927 0.173436025866914 -0.431992458681217 -0.0985077909167225 -0.0941143036227906 -0.43414525919565 0.0742042075829667 -0.280481121396909 0.0338533802354185 -0.1573247285816 -0.431992458681217 -0.431992458681217 0.169286005138708 0.161942188644615 0.0934452016340689 -0.277946104892033 0.0338533802354185 0.168486888517668 -0.281753507318537 0.171122293002398 0.0338533802354185 0.0939585873960586 0.0338533802354185 0.0939585873960586 -0.265183545107524
0.0612167470056052 -0.0953368171510319 0.0564213633391727 -0.27101388116443 -0.258285207563666 -0.334534046528935 0.20893422355518 -0.096731308195129 0.155657541347506 0.0357876436382235 0.0334733126298289 0.0315183113764899 0.602507116194729 0.00638931021976598 0.00638931021976598 0.253121563189813 0.950906716363156 0.87465512358027 0.468803693199226 0.602507116194729 1 0.0119155509508986 -0.0651186785536116 -0.0673363068979379 -0.0561197213792214 -0.0333807477192822 -0.341291303622183 0.0605524762508936 -0.35265689921877 -0.0427451647408966 -0.0964526061113074 -0.0964526061113074 -0.35265689921877 -0.357255621501635 -0.101735685196173 -0.0271024968062596 -0.0264659228910394 -0.0571912293546932 0.00217339760822169 0.0347241560971416 -0.0823145690564307 -0.0339001669325607 0.0101117432528729 -0.0201421291187999 0.0334733126298289 -0.00155833130106217 -0.00692556245692496 -0.0370833161338242 0.0315183113764899 0.060885150145506 0.0475281591344417 -0.269137484838652 0.0334733126298289 0.0334733126298289 -0.0710541858236387 0.325836282510034 0.325836282510034 -0.0651186785536116 -0.0710541858236387 -0.0317783416064075 0.325836282510034 -0.0701337614837053 -0.0651186785536116 0.060885150145506 0.352157493463023 -0.0651186785536116 0.336010256905989 0.0547894025480632 0.0306767427549103 0.596441281473065 0.690008768100101 0.01119802684884 0.0349059965452031 -0.0811574031701966 -0.0201421291187999 0.709449242035561 -0.0785330324912058 0.552435998111826 0.0131348712657992 -0.0290336056038299 -0.0811574031701966 -0.0317783416064075 0.726248341879804 -0.0201421291187999 0.0158309106101243 -0.00692556245692496 0.87465512358027 0.0445598718557015 0.0445598718557015 0.0445598718557015 0.01119802684884 0.0222144845305126 0.01119802684884 0.0259509151599942 -0.0958949149062203 0.0605524762508936 -0.252290213906962 0.162738790390575 -0.273192514047479 -0.0688325070483122 0.0357876436382235 0.0445598718557015 0.0315183113764899 0.0315183113764899 0.0315183113764899 0.0206445852621768 0.0770612543277633 0.0513073796223333 0.0430648376769504 0.0771031791526141 0.0475281591344417 -0.251478113897261 0.0323641188948465 0.0334733126298289 0.0334733126298289 -0.357255621501635 0.0530049267612904 -0.0651186785536116 -0.0651186785536116 -0.236062626328109 0.0232431765076039 0.193410574517513 -0.357255621501635 0.316296558661728 -0.147577588333191 0.060885150145506 0.060885150145506 0.0638000447606728 -0.145621094085434 0.325836282510034 -0.00155833130106217 0.325836282510034 -0.0651186785536116 -0.00155833130106217 -0.0628592536426534 0.045276235437952 -0.0153499491486366 -0.0651186785536116 -0.0651186785536116 0.031176942801494 0.0622898490534033 -0.00516514926321591 -0.0625327536927852 0.060885150145506 -0.0526339165035265 0.0475281591344417 0.334741519725513 0.165374078999083 -0.00155833130106217 0.325836282510034 0.325836282510034 -0.357255621501635 0.324409750901164 0.336010256905989 -0.132588384274796 0.0422619190283076 -0.236062626328109 -0.236062626328109 0.266820681997783 -0.252290213906962 -0.611780677187868 0.0612167470056052 -0.0930997734613722 0.00123775120010572 0.060885150145506 -0.270293559233388 -0.272463328493561 -0.0510409212773673 0.0605524762508936 -0.255295184050592 0.060885150145506 -0.0510409212773673 0.0605524762508936 0.0605524762508936 0.0612167470056052 -0.338011575588075 -0.341291303622183 -0.359671817730934 -0.236889444754175 0.0602187050117116 0.060885150145506 -0.253105355527541 -0.236062626328109 0.060885150145506 0.060885150145506 0.0605524762508936 -0.0958949149062203 0.060885150145506 -0.250669016705981 0.060885150145506 -0.27101388116443 -0.271737127610621 -0.360472139050107 -0.35265689921877 -0.334534046528935 -0.336844668557672 -0.357255621501635 -0.341291303622183 -0.358459457185258 -0.68404940543318 -0.0972884429595378 0.0662451180871576 0.0414627011662771 0.0430648376769504 -0.200117875411519 -0.10534245824712 -0.107252384221885 0.272865019393292 -0.272463328493561 0.336010256905989 -0.0440076037562993 -0.0201421291187999 -0.0635093764081909 -0.0418869668433374 0.728591771227997 0.626291571860515 0.01119802684884 0.336227937456576 0.983746110669015 1 0.190910882971549 0.502519990133768 -0.357255621501635 0.210890601138057 0.01119802684884 0.652920758847684 0.01119802684884 -0.0979917839608839 -0.0809883119974445 -0.0799255409772329 -0.27101388116443 -0.0956159186489858 -0.235238626864088 0.060885150145506 -0.375044003681909 -0.0158309106101207 -0.325327550734957 0.0327105039661857 0.236429868044737 0.325836282510034 -0.0651186785536116 -0.0651186785536116 -0.0707480068752407 -0.0707480068752407 0.0334733126298289 -0.0673363068979379 0.0898468272765602 0.060885150145506 0.0259509151599942 -0.338011575588075 0.0334733126298289 -0.341291303622183 0.060885150145506 0.060885150145506 0.726248341879804 0.01119802684884 0.0327105039661857 0.253121563189813 0.0334733126298289 -0.341291303622183 0.0252112643936103 0.0668140961125598 0.0323641188948465 0.0334733126298289 0.320194651041307 0.0158309106101243 0.0510409212773647 0.372016437037695 0.967253272645086 0.611639233674933 0.277400232936122 0.652920758847684 0.00524873241603491 0.01119802684884 0.207679547968753 -0.101180490216171 0.0259509151599942 0.0334733126298289 -0.0153499491486366 -0.0153499491486366 0.690008768100101 0.690008768100101 -0.0201421291187999 0.709449242035561 0.745372895281339 -0.0207750158244589 0.0158309106101243 -0.0264659228910394 -0.357255621501635 0.00142036964843044 -0.0773564586631561 -0.0305764916264681 -0.0670218730036836 -0.0673363068979379 0.163064807375349 -0.0153499491486366 0.65017943047074 0.666696027312339 -0.0785330324912058 -0.0295235887285653 -0.0651186785536116 0.709449242035561 -0.0673363068979379 0.709449242035561 -0.0673363068979379 -0.0644776206854921 0.258616837814819 0.0332246590894693 0.0158309106101243 0.709449242035561 0.690008768100101 0.126569841115009 -0.0673363068979379 -0.0532764171652759 -0.0782395111151066 -0.07765123137171 0.0334733126298289 0.060885150145506 0.0334733126298289 -0.236062626328109 0.0605524762508936 -0.236062626328109 -0.236062626328109 0.0612167470056052 0.0237386105020715 -0.268627340076273 0.0334733126298289 -0.251478113897261 0.0232431765076039 0.0612167470056052 0.361093283070225 -0.0561197213792214 0.060885150145506 0.348365598760068 0.060885150145506 -0.0510409212773673 -0.0673363068979379 0.33987099105084 0.0334733126298289 0.0334733126298289 -0.175231417266484 0.0605524762508936 -0.236889444754175 0.060885150145506 0.0612167470056052 -0.236889444754175 0.207513380036799 0.272865019393292 0.272227916977281 0.275440168249892 -0.35265689921877 0.0334733126298289 0.0334733126298289 0.271098890846148 0.0612167470056052 -0.336844668557672 0.209549012379587 -0.357255621501635 -0.0229212321362761 4.29404101337255e-05 -0.27101388116443 0.0315183113764899 -0.251478113897261 0.0334733126298289 0.0770612543277633 -0.357255621501635 -0.357255621501635 0.196492131731259 0.180275109420843 0.0605524762508936 -0.249862883914706 0.0334733126298289 0.195131628637738 -0.252290213906962 0.199237633120855 0.0334733126298289 0.060885150145506 0.0334733126298289 0.060885150145506 -0.204875367816409
0.0819986963903106 -0.122083996877476 0.0819986963903106 0.152646555394435 0.150406673799229 0.119431183814431 0.279863514493475 -0.0635919473084783 0.192905861507227 0.0633605923989316 0.00663449259745269 -0.0401565342907251 -0.0679129849190727 0.098730273881345 0.098730273881345 0.285328005096774 -0.0124855852071235 0.00569659522437381 -0.010080829429298 -0.0679129849190727 0.0119155509508986 1 -0.082245847828541 -0.0901957332829719 -0.0751713251679679 -0.0447128920010111 0.117155837225798 0.0811089180436832 0.119052656195101 -0.0572563547916306 -0.061632216268555 -0.113049217359586 0.119052656195101 0.117535779011142 -0.136273062038029 0.0500016558902862 -0.0354506124873469 0.642273606765236 0.0204574963932978 -0.033686076842659 0.454888490940478 -0.0454086443964317 0.119756190195063 0.092774006949647 0.00663449259745269 -0.00788205843709082 0.0959237629256444 0.0131348991331988 -0.0401565342907251 0.0815545285508669 0.00576241206876476 0.153768094504527 0.00663449259745269 0.00663449259745269 -0.0951757630976322 -0.0964611600268875 -0.0964611600268875 -0.082245847828541 -0.0951757630976322 0.0464643671845319 -0.0964611600268875 -0.0939428717779826 -0.082245847828541 0.0815545285508669 -0.113722009192594 -0.082245847828541 -0.113338755533127 -0.0395324787991098 -0.0322360130438745 0.030568386841882 -0.0261849546305868 0.0896047266643583 -0.0125018438922993 0.462222465984084 0.092774006949647 -0.0285341367202119 0.52001244443461 -0.024056207320922 0.0925386683334335 -0.00537627594266771 0.462222465984084 0.0464643671845319 -0.0237980673908674 0.092774006949647 0.0975733001071236 0.0959237629256444 0.00569659522437381 0.052554637180041 0.052554637180041 0.052554637180041 0.0896047266643583 0.0286491859356135 0.0896047266643583 0.0153293363438133 -0.0577394367525725 0.0811089180436832 0.144821226642356 0.202951482324394 0.1515261127266 -0.15302027538324 0.0633605923989316 0.052554637180041 0.0422465587878065 0.0422465587878065 0.0422465587878065 -0.0232278981103024 0.103222119863706 0.0512684025763949 0.0620484320465332 -0.208137959903301 0.00576241206876476 0.145193122039892 -0.0391514689317744 0.00663449259745269 0.00663449259745269 0.117535779011142 0.0781224166144455 -0.082245847828541 -0.082245847828541 0.144449378703133 0.0616852350738883 0.00904047160022716 0.117535779011142 -0.0467732550150055 -0.223745211132314 0.0815545285508669 0.0815545285508669 0.0123611596713044 -0.221515509365949 -0.0964611600268875 -0.00788205843709082 -0.0964611600268875 -0.082245847828541 -0.00788205843709082 -0.0841988035446153 0.0460322157266225 0.101785714285718 -0.082245847828541 -0.082245847828541 -0.0345787071219858 0.00266986194705655 -0.0127738546768787 -0.0680766351941406 0.0815545285508669 -0.0806618376638151 0.00576241206876476 -0.113722009192594 0.221515509365949 -0.00788205843709082 -0.0964611600268875 -0.0964611600268875 0.117535779011142 -0.0982724821691353 -0.113338755533127 -0.207230486629098 0.0607409858230781 0.144449378703133 0.144449378703133 -0.0531466029347931 0.144821226642356 0.0669045385692991 0.0819986963903106 -0.12284346172811 0.0440076037562981 0.0815545285508669 0.15302027538324 0.151899477494205 0.0395462991243946 0.0811089180436832 0.151899477494205 0.0815545285508669 0.0395462991243946 0.0811089180436832 0.0811089180436832 0.0819986963903106 0.118294783173355 0.117155837225798 0.116775593891609 0.144077574527083 0.0806618376638161 0.0815545285508669 0.144449378703133 0.144449378703133 0.0815545285508669 0.0815545285508669 0.0811089180436832 -0.10889040952444 0.0815545285508669 0.14556506857481 0.0815545285508669 0.152646555394435 0.152272957239104 0.111416810870289 0.119052656195101 0.119431183814431 0.118673858003786 0.117535779011142 0.117155837225798 0.117155837225798 0.0476286003819145 -0.0675393683673058 0.00467019305631934 0.0715631831900669 0.0620484320465332 -0.00217612951060908 0.326888896016295 -0.134950163660679 0.299190657386495 0.151899477494205 -0.113338755533127 -0.0482683977001762 0.092774006949647 -0.00422501216807913 -0.0561068146365776 -0.0308475978887733 -0.0515935777197181 0.0896047266643583 -0.108320203193695 -0.0124855852071235 0.0119155509508986 0.0112465688494248 -0.0624784338962875 0.117535779011142 0.0132243850351706 0.0896047266643583 -0.0415490928083529 0.0896047266643583 -0.192781089123928 -0.1792899281188 -0.178510173836942 0.152646555394435 -0.128075748335024 0.144821226642356 0.0815545285508669 0.112186753068106 0.0387585669794173 0.116775593891609 0.00560666719686153 -0.0578243309582896 -0.0964611600268875 -0.082245847828541 -0.082245847828541 -0.0947656420791371 -0.0947656420791371 0.00663449259745269 -0.0901957332829719 -0.0639588685844061 0.0815545285508669 0.0153293363438133 0.118294783173355 0.00663449259745269 0.117155837225798 0.0815545285508669 0.0815545285508669 -0.0237980673908674 0.0896047266643583 0.0151515030935411 0.285328005096774 0.00663449259745269 0.117155837225798 0.0142495683613426 0.017049486162351 -0.0391514689317744 0.00663449259745269 -0.103728026493072 -0.0387585669794145 -0.0395462991243941 0.472417476763259 -0.0095426821675153 -0.0375867498405097 0.319477024110904 -0.0415490928083529 0.0957271299253478 0.0896047266643583 0.00732236661970893 -0.0787543695240371 0.0153293363438133 0.00663449259745269 0.101785714285718 0.101785714285718 -0.0261849546305868 -0.0261849546305868 0.092774006949647 -0.0285341367202119 -0.0261849546305868 0.0101787686361132 -0.0387585669794145 -0.0111642617257435 0.117535779011142 -0.0150895367713854 0.528340593672831 -0.0418296208366186 -0.0897745549177206 -0.0901957332829719 -0.0338667983114978 0.101785714285718 -0.021371344492724 -0.0103472299291028 0.52001244443461 -0.026809289219457 -0.082245847828541 -0.0285341367202119 -0.0901957332829719 -0.0285341367202119 -0.0901957332829719 -0.0863665761605252 -0.0543463116598874 0.0301122441697947 0.0975733001071236 -0.0285341367202119 -0.0261849546305868 -0.026809289219457 -0.0901957332829719 -0.0713627719470111 0.494753756712597 0.498857738061362 0.00663449259745269 0.0815545285508669 0.00663449259745269 0.144449378703133 0.0811089180436832 0.144449378703133 0.144449378703133 0.0819986963903106 0.0300033765354624 0.145193122039892 0.00663449259745269 0.145193122039892 0.0616852350738883 0.0819986963903106 -0.11103123534696 -0.0751713251679679 0.0815545285508669 -0.114869627726635 0.0815545285508669 0.0395462991243946 -0.0901957332829719 -0.112186753068106 0.00663449259745269 0.00663449259745269 -0.234719231016351 0.0811089180436832 0.144077574527083 0.0815545285508669 0.0819986963903106 0.144077574527083 -0.0399867270628827 0.339477717828385 0.338594284678245 0.343042701917375 0.119052656195101 0.00663449259745269 0.00663449259745269 -0.0525383916803851 0.0819986963903106 0.118673858003786 0.00927935650840082 0.117535779011142 0.659961969087884 0.678179947458959 0.152646555394435 -0.0401565342907251 0.145193122039892 0.00663449259745269 0.103222119863706 0.117535779011142 0.117535779011142 0.0172134092503394 0.016766861756311 0.0811089180436832 0.145937069910449 0.00663449259745269 0.0109590235774674 0.144821226642356 -0.0495275159891958 0.00663449259745269 0.0815545285508669 0.00663449259745269 0.0815545285508669 0.14333408260152
0.121334639841448 -0.188962317314759 0.121334639841448 -0.571419781147493 -0.554601211924578 0.176724025037965 -0.143818652523541 -0.155955655234044 -0.24558273085247 -0.137812859558495 -0.177405639499346 -0.146992088501632 -0.0416632259844446 -0.0513586113553814 -0.0513586113553814 -0.228248125474946 -0.0640602467590176 -0.0671918183589621 -0.0377741647695911 -0.0416632259844446 -0.0651186785536116 -0.082245847828541 1 -0.133463912170412 -0.105234195379831 -0.0661623036223491 0.173357162258444 0.120018022139225 0.176163912324187 -0.0847230443055869 -0.15473692244993 -0.167456311429717 0.176163912324187 0.173919367533825 -0.201645192306123 -0.000753248615498865 -0.0524567766033329 -0.132840688539961 -0.0786417859034618 -0.0364096614342377 -0.141283991480327 -0.0370023221580736 -0.0513586113553814 -0.0584047622525942 -0.175924034777476 -0.0804170120043899 -0.0469990492380216 -0.116483498058586 -0.146992088501632 0.120677398358346 -0.093612412912902 -0.567252013868448 -0.177405639499346 -0.177405639499346 0.907080038876083 0.823048607764051 0.823048607764051 1 0.907080038876083 -0.0409742541837549 0.823048607764051 0.881053979891306 1 0.120677398358346 0.74072868493926 1 0.769597838498506 -0.0898167844596709 -0.146169506885625 -0.049845768058561 -0.0786417859034618 -0.0543110809230271 -0.0800668385294945 -0.139740883803589 -0.0584047622525942 -0.0795334265342039 -0.131974590171902 -0.101232036067259 -0.0456882906613803 -0.0795334265342039 -0.139740883803589 -0.062986254941301 -0.077741807040993 -0.0584047622525942 -0.0410171099618719 -0.0469990492380216 -0.0671918183589621 -0.12454632128375 -0.12454632128375 -0.12454632128375 -0.0543110809230271 -0.0944217259628933 -0.0543110809230271 -0.185062222471553 -0.161476487297793 0.120018022139225 -0.602296108786694 -0.350058084861075 -0.550412440990401 -0.206447792785527 -0.137812859558495 -0.12454632128375 -0.123085768558171 -0.123085768558171 -0.123085768558171 -0.111760026508878 0.152739242069385 -0.125980963104146 -0.139017876751604 -0.212160582408206 -0.093612412912902 -0.600753396930481 -0.146197102224044 -0.177405639499346 -0.177405639499346 0.173919367533825 -0.135633982085422 1 1 -0.603846565900909 0.091276521587601 -0.0775746905241099 0.173919367533825 -0.0692110521421501 0.36958369077211 0.120677398358346 0.120677398358346 -0.0383564067931383 0.352771537948827 0.823048607764051 -0.0804170120043899 0.823048607764051 1 -0.0804170120043899 0.965302967425914 -0.0847230443055869 -0.047781146601296 1 1 -0.0416212527154485 -0.0964714409251826 -0.0821610771243678 0.939811991271286 0.120677398358346 -0.0630418822455848 -0.093612412912902 0.767004222803395 -0.232029185095168 -0.0804170120043899 0.823048607764051 0.823048607764051 0.173919367533825 0.820018752672938 0.769597838498506 0.370980206687459 -0.136343499361616 -0.603846565900909 -0.603846565900909 -0.0786417859034618 -0.602296108786694 0.0348693108558866 0.121334639841448 -0.18452838536523 -0.0145810673061297 0.120677398358346 -0.570024207955128 -0.548986264591793 -0.047941089035598 0.120018022139225 -0.574230160072373 0.120677398358346 -0.047941089035598 0.120018022139225 0.120018022139225 0.121334639841448 0.175042476811342 0.173357162258444 0.172794510776929 -0.605404842236641 0.119356470928543 0.120677398358346 -0.603846565900909 -0.603846565900909 0.120677398358346 0.120677398358346 0.120018022139225 -0.190068494846798 0.120677398358346 -0.599218357332612 0.120677398358346 -0.571419781147493 -0.572821746276607 0.16486504315728 0.176163912324187 0.176724025037965 0.175603399241186 0.173919367533825 0.173357162258444 0.173357162258444 0.0951958704099333 -0.154787380568713 -0.0444962710258946 -0.141369143423752 -0.139017876751604 0.127792956593772 -0.172110581943221 0.0248281073033347 -0.204771194723681 -0.548920385906637 0.769597838498506 -0.082245847828541 -0.0584047622525942 -0.0434612855581864 0.00596774674145592 -0.0804170120043899 -0.0886487191723721 -0.0543110809230271 -0.160282948639811 -0.0640602467590176 -0.0651186785536116 -0.0745312593752536 -0.115339104658148 0.173919367533825 -0.0561755968140424 -0.0543110809230271 -0.0886994299536225 -0.0543110809230271 -0.28526092543903 -0.265297862199482 -0.264144048674157 -0.571419781147493 -0.189515510376948 -0.602296108786694 0.120677398358346 0.166004337601989 -0.0542022946663002 0.172794510776929 -0.176750737970234 -0.0855634867352122 0.823048607764051 1 1 0.911026430771692 0.911026430771692 -0.177405639499346 -0.133463912170412 0.328836490868648 0.120677398358346 -0.185062222471553 0.175042476811342 -0.177405639499346 0.173357162258444 0.120677398358346 0.120677398358346 -0.077741807040993 -0.0543110809230271 -0.178195914799269 -0.228248125474946 -0.177405639499346 0.173357162258444 -0.184660496132551 -0.209944721711643 -0.146197102224044 -0.177405639499346 0.811084484931394 0.0542022946662997 0.0479410890355979 -0.157549551972913 -0.062986254941301 -0.0983155607336982 -0.207229187237709 -0.0886994299536225 -0.0548991869182192 -0.0543110809230271 -0.0624229780188467 -0.0263858765897462 -0.185062222471553 -0.177405639499346 -0.047781146601296 -0.047781146601296 -0.0786417859034618 -0.0786417859034618 -0.0584047622525942 -0.0795334265342039 -0.0786417859034618 -0.00749928828463312 0.0542022946662997 -0.0524567766033329 0.173919367533825 -0.125235396644852 -0.153324351756954 -0.0618958861828362 -0.132840688539961 -0.133463912170412 -0.156647253145225 -0.047781146601296 -0.0763404785041702 -0.0812928106502338 -0.131974590171902 0.00130307966005729 1 -0.0795334265342039 -0.133463912170412 -0.0795334265342039 -0.133463912170412 -0.127797853796305 -0.0804170120043899 -0.0896728730570639 -0.0410171099618719 -0.0795334265342039 -0.0786417859034618 -0.0221477494618259 -0.133463912170412 -0.0800668385294945 -0.114319136991346 -0.12921654152618 -0.177405639499346 0.120677398358346 -0.177405639499346 -0.603846565900909 0.120018022139225 -0.603846565900909 -0.603846565900909 0.121334639841448 -0.187265722443111 -0.600753396930481 -0.177405639499346 -0.600753396930481 0.091276521587601 0.121334639841448 0.714558217679866 -0.105234195379831 0.120677398358346 0.759341376851891 0.120677398358346 -0.047941089035598 -0.133463912170412 0.751120895634656 -0.177405639499346 -0.177405639499346 0.340784658664936 0.120018022139225 -0.605404842236641 0.120677398358346 0.121334639841448 -0.605404842236641 -0.107023958139025 -0.211309768899204 -0.211119394012733 -0.209357197300681 0.176163912324187 -0.177405639499346 -0.177405639499346 -0.077741807040993 0.121334639841448 0.175603399241186 -0.0603751760895015 0.173919367533825 -0.126520249562167 -0.125878745440969 -0.571419781147493 -0.14534069427591 -0.600753396930481 -0.177405639499346 0.152739242069385 0.173919367533825 0.173919367533825 -0.0763223168436015 -0.089679846373596 0.120018022139225 -0.597690917941071 -0.177405639499346 -0.0757984207541463 -0.602296108786694 -0.102124711522582 -0.177405639499346 0.120677398358346 -0.177405639499346 0.120677398358346 -0.608545153345697
-0.898879187132804 -0.195397463116162 -0.888618833703496 -0.442061994436894 -0.451256353410938 -0.755210912278282 -0.322284715984565 -0.198255540619664 0.180859266992432 0.0159370346536382 0.15748065993993 0.137578416007068 -0.103914078580368 0.0682002044941117 0.0682002044941117 0.376323388360084 -0.066241830017661 -0.069480047853317 -0.0390605707645656 -0.103914078580368 -0.0673363068979379 -0.0901957332829719 -0.133463912170412 1 0.743851854148976 0.176477350312586 -0.74490327184567 -0.899254489003594 -0.757612103464211 -0.0317880973686217 -0.197684327086727 -0.197684327086727 -0.757612103464211 -0.742437967226015 0.00407844535192362 0.0970388932385506 0.252822996325728 -0.137364602150152 -0.0209414231021894 -0.0515432746810317 -0.129220233717366 0.503445592642069 0.0682002044941117 0.0607232125532851 0.15748065993993 0.0512178936955606 0.077236511518257 0.206774738820364 0.137578416007068 -0.893900674680414 -0.0531018221936625 -0.438026030653835 0.15748065993993 0.15748065993993 -0.14562902421767 -0.16215799517964 -0.16215799517964 -0.133463912170412 -0.14562902421767 -0.0651312632148632 -0.16215799517964 -0.143742569578344 -0.133463912170412 -0.904194972227848 -0.174006750161821 -0.133463912170412 -0.173420331365277 0.00449354347277495 0.135595270737202 -0.0515432746810317 -0.0813199461079046 0.0840213839938257 -0.091172336317507 -0.148727974081464 0.0607232125532851 -0.0822419517211609 -0.160957285738737 -0.104679511315885 0.0498082252454324 0.0999432759276369 -0.148727974081464 -0.0651312632148632 -0.0803893183029325 0.0607232125532851 0.0351853902133279 0.077236511518257 -0.069480047853317 0.00274541914725907 0.00274541914725907 0.00274541914725907 0.0840213839938257 0.135521374018049 0.0840213839938257 0.172191886759176 -0.196541311723587 -0.899254489003594 -0.466300077638556 0.198735393697631 -0.44663796609525 -0.222721506354386 0.0159370346536382 0.00274541914725907 0.00470547758546574 0.00470547758546574 0.00470547758546574 -0.0666149635426704 -0.803496902403661 0.000795924593912815 0.0138896159094484 0.22306773209302 -0.0531018221936625 -0.464669535759512 0.131111652629579 0.15748065993993 0.15748065993993 -0.742437967226015 0.0301371926910281 -0.133463912170412 -0.133463912170412 -0.467936424733121 -0.670334698778864 0.128745591076917 -0.742437967226015 0.0545457799051721 -0.3423539324518 -0.904194972227848 -0.904194972227848 -0.0840612519806219 -0.338942251978074 -0.16215799517964 0.0512178936955606 -0.16215799517964 -0.133463912170412 0.0512178936955606 -0.12883311046237 0.00247591698961966 0.0720430970213908 -0.133463912170412 -0.133463912170412 -0.0529090937964752 -0.0489220223924076 0.042932532852783 -0.128163932868461 -0.904194972227848 0.212755461050804 -0.0531018221936625 -0.174006750161821 0.200537633721357 0.0512178936955606 -0.16215799517964 -0.16215799517964 -0.742437967226015 -0.162757146388877 -0.173420331365277 -0.31708465026953 0.0118510018690068 -0.467936424733121 -0.467936424733121 0.0597739046060006 -0.466300077638556 0.102371048578678 -0.898879187132804 -0.190812532814294 0.067336306897937 -0.904194972227848 -0.440545803003439 -0.445108013657933 0.0605100370668729 -0.899254489003594 -0.445108013657933 -0.904194972227848 0.0605100370668729 -0.899254489003594 -0.899254489003594 -0.898879187132804 -0.762465857440178 -0.74490327184567 -0.738995588096206 -0.469578652646503 -0.894297709302447 -0.893900674680414 -0.451230171206618 -0.467936424733121 -0.893900674680414 -0.893900674680414 -0.899254489003594 -0.196541311723587 -0.904194972227848 -0.471393858916061 -0.904194972227848 -0.442061994436894 -0.443582710630519 -0.636074764281413 -0.757612103464211 -0.755210912278282 -0.760030345352844 -0.742437967226015 -0.74490327184567 -0.736547225173918 0.0984377829482884 -0.17343250964598 -0.0867323806757839 0.0339976369045773 0.0138896159094484 -0.194057309001497 0.329537660169893 -0.118672913664701 0.300332773501067 -0.445108013657933 -0.173420331365277 0.451504644509221 0.0607232125532851 0.195250645479341 0.207602662717552 -0.0831556278539154 -0.065477893348754 0.0840213839938257 0.832676921051246 -0.066241830017661 -0.0673363068979378 0.114008638904784 0.485233865750778 -0.742437967226015 0.106412002697816 0.0840213839938257 -0.0960214392359557 0.0840213839938257 -0.284216142982955 -0.262695528306273 -0.261658307848753 -0.442061994436894 -0.195969495267869 -0.474645762598381 -0.904194972227848 -0.639711976017091 0.0593047232360791 -0.747386283489538 0.15576230998303 0.0860566505267511 -0.16215799517964 -0.133463912170412 -0.133463912170412 -0.145001495508776 -0.145001495508776 0.15748065993993 1 0.0525394381844971 -0.893900674680414 0.172191886759176 -0.762465857440178 0.15748065993993 -0.74490327184567 -0.893900674680414 -0.893900674680414 -0.0803893183029325 0.0840213839938257 0.163689092553661 0.376323388360084 0.15748065993993 -0.74490327184567 0.170458313949076 0.0764711442023867 0.131111652629579 0.15748065993993 -0.145001549280903 -0.0593047232360791 -0.0605100370668733 -0.165129894874282 -0.0651312632148632 -0.0702135121443755 0.380038132046135 -0.0960214392359557 0.0787074607281847 0.0840213839938257 0.108804319305086 -0.207374356475202 0.172191886759176 0.15748065993993 0.0720430970213908 0.0720430970213908 -0.0813199461079046 -0.0813199461079046 0.0607232125532851 -0.0822419517211609 -0.0813199461079046 -0.0580769311635073 -0.0593047232360791 0.252822996325728 -0.742437967226015 0.225298964891583 -0.158545840212867 -0.0640037617516437 0.976556555548395 1 0.131615938945574 0.0720430970213908 -0.0794497591614739 -0.0840612519806219 -0.160957285738737 0.438449776779636 -0.133463912170412 -0.0822419517211609 1 -0.0822419517211609 1 0.789615451204251 0.0664391340909126 0.108921048873795 -0.0250287407904767 -0.0822419517211609 -0.0813199461079046 -0.0302127200059206 0.990663572965745 0.720741312451675 -0.160355699342491 -0.159149991276102 0.15748065993993 -0.893900674680414 0.15748065993993 -0.467936424733121 -0.899254489003594 -0.467936424733121 -0.467936424733121 -0.898879187132804 0.16700262210111 -0.473016888633575 0.15748065993993 -0.464669535759512 -0.683904136356016 -0.898879187132804 -0.169889580445743 0.743851854148976 -0.904194972227848 -0.17576272838408 -0.893900674680414 0.0605100370668729 1 -0.171657645263086 0.15748065993993 0.15748065993993 -0.200815696974592 -0.899254489003594 -0.469578652646503 -0.904194972227848 -0.898879187132804 -0.469578652646503 0.119000235189198 0.40352107970717 0.402121038230683 0.375721991356024 -0.757612103464211 0.15748065993993 0.15748065993993 0.063559480150202 -0.898879187132804 -0.760030345352844 0.111393355587848 -0.742437967226015 -0.13082891948288 -0.130165568823117 -0.442061994436894 0.129147394253372 -0.464669535759512 0.15748065993993 -0.847575190921223 -0.742437967226015 -0.742437967226015 0.107345051869697 0.125091471924011 -0.899254489003594 -0.461425569003224 0.15748065993993 0.117041909743024 -0.466300077638556 0.153444890802546 0.15748065993993 -0.893900674680414 0.15748065993993 -0.904194972227848 -0.472881057224078
-0.614990643370059 -0.162849014052797 -0.602627327345701 -0.288372921377002 -0.29608815772262 -0.599675525497526 -0.25470372905228 -0.100900858359118 0.265885498339708 0.0541710467616436 0.0985740611545889 0.049480671663993 -0.0866045289081244 0.0863437388884644 0.0863437388884644 0.432368084364116 -0.0552075576386379 -0.0579063674052277 -0.0325540328717953 -0.0866045289081244 -0.0561197213792214 -0.0751713251679679 -0.105234195379831 0.743851854148976 1 -0.0176429056280321 -0.611705310065792 -0.610599603229127 -0.581641493970862 -0.042625117706518 -0.099245940222807 -0.164754942292294 -0.581641493970862 -0.5996533743599 0.0764711638709114 0.0926738239824743 0.00910523096371731 -0.114483011545591 -0.0406499680458185 -0.0429574229316825 -0.117521377094981 0.604068696340896 0.102440823637024 0.0957406005825008 0.0985740611545889 0.0594049902334817 0.10707236516231 0.276206021986565 0.049480671663993 -0.606587815152671 -0.014228512848858 -0.284556518572454 0.0985740611545889 0.0985740611545889 -0.12137078257367 -0.101560138603099 -0.101560138603099 -0.105234195379831 -0.12137078257367 -0.0297308232277399 -0.101560138603099 -0.11979856524203 -0.105234195379831 -0.618991670307054 -0.116384301280697 -0.105234195379831 -0.118558486146097 -0.0861069468061296 0.0564877118373464 -0.0429574229316825 -0.0677740275400916 0.0998814066340616 -0.0910037933601893 -0.1386285328617 0.0957406005825008 -0.063551901164292 -0.134145729781482 -0.0872424592287865 0.0114269790961929 0.104795705810031 -0.1386285328617 -0.0297308232277399 -0.0576339038177727 0.0957406005825008 0.0161369086454869 0.10707236516231 -0.0579063674052277 0.0513046104805513 0.0513046104805513 0.0513046104805513 0.0998814066340616 0.117396965234195 0.0998814066340616 0.102033722891023 -0.082495105854222 -0.610599603229127 -0.306448789933865 0.277981291543077 -0.292216368989701 -0.158492140571234 0.0541710467616436 0.0513046104805513 0.0530406536982676 0.0530406536982676 0.0530406536982676 -0.0234736995269801 -0.665355182633137 0.0495755369758161 0.0524359729527542 0.199152381330218 -0.014228512848858 -0.305102852563001 0.0509051345919974 0.0985740611545889 0.0985740611545889 -0.5996533743599 0.0530406536982676 -0.105234195379831 -0.105234195379831 -0.307798744136584 -0.207570608882266 0.0717975525597289 -0.60965595642056 -0.0355610420385927 -0.273863031542946 -0.618991670307054 -0.618991670307054 -0.0700586987506066 -0.270852282371101 -0.101560138603099 0.0594049902334817 -0.101560138603099 -0.105234195379831 0.0594049902334817 -0.0880791296087555 -0.023821800369994 0.105885706442719 -0.105234195379831 -0.105234195379831 -0.0440957299126286 -0.0177700396160877 0.0525563123143555 -0.100854715417651 -0.618991670307054 0.278113396847675 -0.014228512848858 -0.119356321705091 0.282482744019302 0.0594049902334817 -0.101560138603099 -0.101560138603099 -0.5996533743599 -0.102558283338392 -0.118558486146097 -0.251570153839822 0.050706780723108 -0.307798744136584 -0.307798744136584 -0.0262121252995645 -0.306448789933865 0.0853185300500954 -0.614990643370059 -0.15902782125299 0.0561197213792208 -0.618991670307054 -0.287097845199529 -0.290932135470939 0.0504305415202874 -0.610599603229127 -0.290932135470939 -0.618991670307054 0.0504305415202874 -0.610599603229127 -0.610599603229127 -0.614990643370059 -0.585610781978432 -0.611705310065792 -0.613769236052263 -0.309152772299726 -0.602156365627068 -0.606587815152671 -0.288992017428874 -0.307798744136584 -0.606587815152671 -0.606587815152671 -0.610599603229127 -0.163802325395607 -0.618991670307054 -0.313226616591018 -0.618991670307054 -0.288372921377002 -0.289651002267978 -0.444653622150679 -0.581641493970862 -0.599675525497526 -0.583619415090558 -0.5996533743599 -0.611705310065792 -0.611705310065792 0.0820404504900966 -0.118052553174655 -0.0722848825888095 0.0753065078901434 0.0524359729527542 -0.0873039862947658 0.455505896128341 -0.0603269607319293 0.466092751001955 -0.290932135470939 -0.118558486146097 0.640211289126638 0.0957406005825008 0.287288203128121 0.30119527224852 -0.0664524571898747 -0.0570597001982531 0.0998814066340616 0.642764573025031 -0.0552075576386379 -0.0561197213792214 0.0697711320756681 0.149163704771656 -0.5996533743599 0.071830029593982 0.0998814066340616 -0.0800266106741101 0.0998814066340616 -0.223415622414782 -0.216093281901546 -0.215382855374231 -0.288372921377002 -0.163325759607352 -0.315920092359608 -0.618991670307054 -0.451091256733878 0.0494260035603842 -0.613769236052263 0.0971888855559513 -0.0192667526495359 -0.101560138603099 -0.105234195379831 -0.105234195379831 -0.120847784834071 -0.120847784834071 0.0985740611545889 0.743851854148976 0.0229357976965668 -0.606587815152671 0.102033722891023 -0.585610781978432 0.0985740611545889 -0.601694454489598 -0.606587815152671 -0.606587815152671 -0.0576339038177727 0.0998814066340616 0.105871251245731 0.432368084364116 0.0985740611545889 -0.601694454489598 0.100641746694215 0.0416087994599211 0.0509051345919974 0.0985740611545889 -0.0770170994621468 -0.0494260035603839 -0.0504305415202869 -0.150852800553902 -0.0542819841639825 -0.0602466776879055 0.405412142194485 -0.0800266106741101 0.099059954304741 0.0998814066340616 0.0657161137337703 -0.118349936085629 0.102033722891023 0.0985740611545889 0.105885706442719 0.105885706442719 -0.0677740275400916 -0.0677740275400916 0.0957406005825008 -0.063551901164292 -0.0606131230070207 -0.0484027316852461 -0.0494260035603839 -0.0188514518242743 -0.60965595642056 0.066758338635852 -0.132135972233623 -0.0533422969300721 0.758823455733291 0.743851854148976 0.034508988833311 0.105885706442719 -0.0662153681006934 -0.0700586987506066 -0.134145729781482 0.526082239950272 -0.105234195379831 -0.063551901164292 0.743851854148976 -0.063551901164292 0.743851854148976 0.790074557157628 -0.0297881625046245 0.0644790501693241 0.0161369086454869 -0.063551901164292 -0.0677740275400916 -0.0393437572611465 0.743851854148976 0.949335026189245 -0.133644352998315 -0.132639486472845 0.0985740611545889 -0.606587815152671 0.0985740611545889 -0.307798744136584 -0.610599603229127 -0.307798744136584 -0.307798744136584 -0.614990643370059 0.0978680953949753 -0.314571332820553 0.0985740611545889 -0.305102852563001 -0.223427681911555 -0.614990643370059 -0.113592760353688 1 -0.618991670307054 -0.118932542056351 -0.606587815152671 0.0504305415202874 0.743851854148976 -0.116115395787236 0.0985740611545889 0.0985740611545889 -0.276593113575569 -0.610599603229127 -0.309152772299726 -0.618991670307054 -0.614990643370059 -0.309152772299726 0.0406293540001291 0.436769761325524 0.435659288611777 0.401923186821795 -0.581641493970862 0.0985740611545889 0.0985740611545889 -0.024342519547059 -0.614990643370059 -0.583619415090558 0.0677333013384161 -0.60965595642056 -0.109036014120173 -0.108483161492555 -0.288372921377002 0.049480671663993 -0.305102852563001 0.0985740611545889 -0.686442076235303 -0.60965595642056 -0.60965595642056 0.0585025684511889 0.0627113165824766 -0.610599603229127 -0.321392320995477 0.0985740611545889 0.0565666714986404 -0.306448789933865 0.0607934217350552 0.0985740611545889 -0.606587815152671 0.0985740611545889 -0.618991670307054 -0.311873282038277
-0.185602177545663 -0.0968647334810731 -0.185602177545663 -0.0307586924029774 -0.036139869013281 -0.124715909532329 -0.137671601172957 -0.0477930631483662 -0.174625238422861 -0.088865312184059 0.332651825370501 0.39584648154107 -0.0515135118240233 -0.0197696414746199 -0.0197696414746199 -0.131876349444991 -0.00116955746243451 -0.0344434682530294 0.0156403613733069 -0.0515135118240233 -0.0333807477192822 -0.0447128920010111 -0.0661623036223491 0.176477350312586 -0.0176429056280321 1 -0.126696369470898 -0.189191122469837 -0.121518249510404 -0.0131273165886488 -0.0470613500636503 -0.0979984046428331 -0.121518249510404 -0.125652281321866 -0.0792044515895525 -0.0179496635128057 0.792849911979368 -0.0680959996348446 -0.0403128821675331 -0.0106846608166532 -0.0836337842140149 -0.00766106316782999 -0.0451341087949608 -0.0459675721201345 0.332651825370501 -0.0412228879590518 -0.0425582686821039 -0.0833403590673277 0.39584648154107 -0.18738669433702 -0.0684154728066426 -0.0280810236259061 0.332651825370501 0.332651825370501 -0.0721929363513124 -0.0803868726563914 -0.0803868726563914 -0.0661623036223491 -0.0721929363513124 0.00111697883206794 -0.0803868726563914 -0.0712577608226819 -0.0661623036223491 -0.18738669433702 -0.0862606771322936 -0.0661623036223491 -0.0859699706946066 0.491643125505763 0.394506643298582 -0.0106846608166532 -0.0403128821675331 -0.0406987020888808 -0.054130252128782 -0.0824580729986307 -0.0459675721201345 -0.0407699496574202 -0.0797916428201052 -0.044989472867976 0.0484151033931772 -0.0407699496574202 -0.0824580729986307 0.00111697883206794 -0.0398515403831487 -0.0459675721201345 0.0137210511888717 -0.0425582686821039 -0.0344434682530294 -0.0859699706946066 -0.0859699706946066 -0.0859699706946066 -0.0406987020888808 -0.0484019007079786 -0.0406987020888808 0.323697833277338 -0.0455833447977979 -0.189191122469837 -0.0350320421454235 -0.162512371923743 -0.0334449491439989 0.0894841587922521 -0.088865312184059 -0.0859699706946066 -0.0856789845173525 -0.0856789845173525 -0.0856789845173525 -0.0718818504233323 -0.134000712853489 -0.0862606771322936 -0.0891535064914466 0.14254679628182 -0.0684154728066426 -0.0341466950618926 0.39719677812445 0.332651825370501 0.332651825370501 -0.125652281321866 -0.0856789845173525 -0.0661623036223491 -0.0661623036223491 -0.0359188212207114 -0.260193637273242 -0.0286619483436717 -0.125652281321866 0.0529362875958979 0.00653440141812246 -0.18738669433702 -0.18738669433702 -0.0345469277072027 0.00964885157291476 -0.0803868726563914 -0.0412228879590518 -0.0803868726563914 -0.0661623036223491 -0.0412228879590518 -0.0638666680183868 -0.043430220495737 -0.0447128920010111 -0.0661623036223491 -0.0661623036223491 -0.0132083139924499 -0.0690521332336973 -0.0421169201947968 -0.0635349354142294 -0.18738669433702 -0.0611838006118226 -0.0684154728066426 -0.0862606771322936 -0.163675336769882 -0.0412228879590518 -0.0803868726563914 -0.0803868726563914 -0.125652281321866 -0.0806838909557694 -0.0859699706946066 0.00187583322041519 -0.0894414768658836 -0.0359188212207114 -0.0359188212207114 0.0285881363552865 -0.0350320421454235 0.0507485828045601 -0.185602177545663 -0.0945918377912454 0.0333807477192823 -0.18738669433702 -0.0298651841889818 -0.0325485724076261 0.0264685500169202 -0.189191122469837 -0.0325485724076261 -0.18738669433702 0.0264685500169202 -0.189191122469837 -0.189191122469837 -0.185602177545663 -0.123576936700109 -0.126696369470898 -0.127744827597564 -0.0368070410844714 -0.191015966995238 -0.18738669433702 -0.0359188212207114 -0.0359188212207114 -0.18738669433702 -0.18738669433702 -0.189191122469837 -0.0974317755947818 -0.18738669433702 -0.0332627717587922 -0.18738669433702 -0.0307586924029774 -0.0316531544217276 -0.105670440897062 -0.121518249510404 -0.124715909532329 -0.122545544184966 -0.125652281321866 -0.126696369470898 -0.126696369470898 0.0487987380065679 -0.0492419622949344 -0.0391892339128293 -0.0897292280553182 -0.0891535064914466 0.0422306094447091 -0.107030730071292 -0.152431610534153 -0.1223342874565 -0.0325485724076261 -0.0859699706946066 -0.0181414722420541 -0.0459675721201345 -0.0645272099820861 -0.0376614112228778 -0.0412228879590518 -0.0115137296077352 -0.0406987020888808 0.135479723927705 -0.0328381807400666 -0.0333807477192822 -0.015077721913275 0.199767068840084 -0.125652281321866 -0.0356040989343314 -0.0406987020888808 -0.00342101364863478 -0.0406987020888808 0.0587959867188344 0.0511111292292099 0.0523389603340575 -0.0307586924029774 -0.0971483080016107 -0.0350320421454235 -0.18738669433702 -0.120021161415107 0.0244407592655428 -0.127744827597564 0.331733664897923 0.0124688529980733 -0.0803868726563914 -0.0661623036223491 -0.0661623036223491 -0.0718818504233323 -0.0718818504233323 0.332651825370501 0.176477350312586 -0.0755758386568963 -0.18738669433702 0.323697833277338 -0.123576936700109 0.332651825370501 -0.126696369470898 -0.18738669433702 -0.18738669433702 -0.0398515403831487 -0.0406987020888808 0.331733664897923 -0.131876349444991 0.332651825370501 -0.126696369470898 0.322829312413442 0.261809839932345 0.39719677812445 0.332651825370501 -0.0815726411385416 -0.0244407592655415 -0.0264685500169198 -0.0897292280553182 -0.0322876374748103 -0.0161715941479592 -0.12033424545454 -0.00342101364863478 -0.0213778138221982 -0.0406987020888808 -0.0178418126795608 -0.0588520861414119 0.323697833277338 0.332651825370501 -0.0447128920010111 -0.0447128920010111 -0.0403128821675331 -0.0403128821675331 -0.0459675721201345 -0.0407699496574202 -0.0403128821675331 -0.0223492812148431 -0.0244407592655415 0.753338656017118 -0.125652281321866 0.528303541928923 -0.0785962126213586 0.00347309741698401 0.177987088079299 0.176477350312586 0.281818374820511 -0.0447128920010111 -0.0393857710513683 -0.0416718346253419 -0.0797916428201052 0.0110207432613808 -0.0661623036223491 -0.0407699496574202 0.176477350312586 -0.0407699496574202 0.176477350312586 -0.0299914301467547 0.0528644141348049 -0.0459675721201345 -0.0293992364016315 -0.0407699496574202 -0.0403128821675331 -0.0264685500169198 0.176477350312586 -0.0294329132116589 -0.0794934173211217 -0.0788957095072925 0.332651825370501 -0.18738669433702 0.332651825370501 -0.0359188212207114 -0.189191122469837 -0.0359188212207114 -0.0359188212207114 -0.185602177545663 0.321106292341515 -0.0341466950618926 0.332651825370501 -0.0341466950618926 -0.260193637273242 -0.185602177545663 -0.0842196652333452 -0.0176429056280321 -0.18738669433702 -0.0871311713535846 -0.18738669433702 0.0264685500169202 0.176477350312586 -0.0850961511640108 0.332651825370501 0.332651825370501 0.149001786852128 -0.189191122469837 -0.0368070410844714 -0.18738669433702 -0.185602177545663 -0.0368070410844714 0.0144547356378869 -0.1223342874565 -0.122620589724706 -0.121190558121493 -0.121518249510404 0.332651825370501 0.332651825370501 0.030778378011809 -0.185602177545663 -0.122545544184966 -0.0164630633947977 -0.125652281321866 -0.0648560539897702 -0.0645272099820861 -0.0307586924029774 0.39584648154107 -0.0341466950618926 0.332651825370501 -0.150797523711776 -0.125652281321866 -0.125652281321866 -0.010879645705889 -0.0232955837650832 -0.189191122469837 -0.0323802646070865 0.332651825370501 -0.0273278203930735 -0.0350320421454235 0.00668005294452148 0.332651825370501 -0.18738669433702 0.332651825370501 -0.18738669433702 -0.0385878413092725
0.672362933700804 0.237138943135378 0.672362933700804 0.581060179505226 0.59889672751902 0.915833287888434 0.23858149542342 0.239186144188981 -0.1483216248777 -0.0800659928693858 -0.198625995969826 -0.224871220645549 -0.433763590159873 0.00542816274478138 0.00542816274478138 -0.396732127555058 -0.334671678590693 -0.387591821898836 -0.158977187833404 -0.433763590159873 -0.341291303622183 0.117155837225798 0.173357162258444 -0.74490327184567 -0.611705310065792 -0.126696369470898 1 0.673779409387926 0.91888300867373 0.113795006660809 0.238196182106747 0.239626691838542 0.91888300867373 0.983779440530376 0.112303748503235 -0.0307385322943586 -0.197030526033129 0.178423794389489 0.004486572934876 -0.264898215860804 0.187637297555207 -0.387591821898836 -0.00494036571427084 0.00294298539912159 -0.198625995969826 -0.0586257070747276 -0.00788572792147132 -0.130781877624092 -0.224871220645549 0.66843000691755 -0.0997836086943952 0.588754268420193 -0.198625995969826 -0.198625995969826 0.0350349575105664 -0.0666287971658359 -0.0666287971658359 0.173357162258444 0.0350349575105664 0.0845994305248576 -0.0666287971658359 0.0268503441991055 0.173357162258444 0.677678700258104 -0.16706426506042 0.173357162258444 -0.154428485298708 -0.123610133874485 -0.222035723031325 -0.220965518327635 -0.325933560766982 -0.0105444955183086 0.0915766644424051 0.201279043897216 0.00294298539912159 -0.332318457462509 0.181001671964413 -0.231815582496871 -0.0162284879283799 -0.0579104497405051 0.201279043897216 0.0845994305248576 -0.348662736400074 0.00294298539912159 -0.00741553008808004 -0.00788572792147132 -0.37102328752013 -0.0850311280684231 -0.0850311280684231 -0.0850311280684231 -0.0105444955183086 -0.111757647691708 -0.0105444955183086 -0.196300288465673 0.255288815627171 0.673779409387926 0.507478311713628 -0.177554180643148 0.586880609411217 0.243667303498962 -0.0800659928693858 -0.0850311280684231 -0.0800594741210288 -0.0800594741210288 -0.0800594741210288 -0.0679625761100351 0.851741634769916 -0.0868180778930058 -0.0820264112855507 -0.191094047173163 -0.0997836086943952 0.505374041190586 -0.219823782464899 -0.198625995969826 -0.198625995969826 0.983779440530376 -0.0751778921714521 0.173357162258444 0.173357162258444 0.509120095265285 0.490107488456619 -0.184019725766509 0.996767437213274 -0.162392441173617 0.421811330082815 0.677678700258104 0.677678700258104 -0.0666230297430576 0.417222653670198 -0.0666287971658359 -0.0586257070747276 -0.0666287971658359 0.173357162258444 -0.0586257070747276 0.167342183152612 -0.0245894851799369 0.00158519540659614 0.173357162258444 0.173357162258444 -0.273056106862261 -0.102020952752554 -0.0483258482361137 0.166472983929835 0.677678700258104 -0.192649379410863 -0.0997836086943952 -0.159347973299867 -0.18378533215303 -0.0586257070747276 -0.0666287971658359 -0.0666287971658359 0.983779440530376 -0.0639602209051058 -0.154428485298708 0.387009069230929 -0.0792558304365676 0.509120095265285 0.509120095265285 -0.228226543165135 0.507478311713628 0.44607868456504 0.672362933700804 0.229405232089055 0.358587652154303 0.677678700258104 0.579132489934609 0.584934161209232 0.259606056629931 0.673779409387926 0.59129822068303 0.677678700258104 0.259606056629931 0.673779409387926 0.673779409387926 0.672362933700804 0.918459321646949 1 0.983713682820114 0.511242696306412 0.669866347560582 0.66843000691755 0.495940040368077 0.509120095265285 0.66843000691755 0.66843000691755 0.673779409387926 0.238383387782496 0.677678700258104 0.510093011965328 0.677678700258104 0.587668592575665 0.582994044033102 0.840393576347998 0.91888300867373 0.915833287888434 0.928548648036936 0.983779440530376 1 0.993505232331485 0.514193921009456 0.226317483345157 -0.0705893414977841 -0.0963519684112972 -0.0820264112855507 0.210720500608455 -0.194861183340104 0.176610034988691 -0.32509040871677 0.59129822068303 -0.154428485298708 -0.35851858542047 0.00294298539912159 -0.138008885878623 -0.200722101925491 -0.33936130703933 -0.173666393108055 -0.0105444955183086 -0.854158037696312 -0.334671678590693 -0.341291303622183 -0.18354961749986 -0.655713975197889 0.983779440530376 -0.17795914666904 -0.0105444955183086 -0.14791112701804 -0.0105444955183086 0.248349509502863 0.235393899546899 0.234488144060632 0.587668592575665 0.237434051796649 0.513839672656152 0.677678700258104 0.847674909759747 0.251419597848367 0.996754379950704 -0.196233111714564 -0.218099177801761 -0.0666287971658359 0.173357162258444 0.173357162258444 0.0392537688115086 0.0392537688115086 -0.198625995969826 -0.74490327184567 -0.0431936800027135 0.66843000691755 -0.196300288465673 0.918459321646949 -0.198625995969826 0.986998188751641 0.66843000691755 0.66843000691755 -0.348662736400074 -0.0105444955183086 -0.203415621400941 -0.396732127555058 -0.198625995969826 0.986998188751641 -0.193919876982572 -0.136439899468284 -0.219823782464899 -0.198625995969826 -0.0751465166090045 -0.251419597848367 -0.259606056629932 0.0448069694172467 -0.327941149546456 -0.158871688096704 -0.413992838705797 -0.14791112701804 -0.000951434386933906 -0.0105444955183086 -0.185454908507543 0.253658521866204 -0.196300288465673 -0.198625995969826 0.00158519540659614 0.00158519540659614 -0.325933560766982 -0.325933560766982 0.00294298539912159 -0.332318457462509 -0.354842410590901 -0.11521406736533 -0.251419597848367 -0.197030526033129 0.996767437213274 -0.180068161651917 0.205936245238258 0.0831349113831113 -0.766283243272751 -0.74490327184567 -0.23620858332527 0.00158519540659614 -0.312930907667047 -0.344867611756928 0.209068487853564 -0.337552955625887 0.173357162258444 -0.333081695704385 -0.74490327184567 -0.333081695704385 -0.74490327184567 -0.632203153923934 -0.215403125737264 -0.0845719936652945 0.0331228471405202 -0.332318457462509 -0.325933560766982 -0.107502258574497 -0.753243867584915 -0.588210120019112 0.179944604219344 0.206720981068301 -0.198625995969826 0.66843000691755 -0.198625995969826 0.509120095265285 0.673779409387926 0.509120095265285 0.509120095265285 0.672362933700804 -0.189170779973382 0.518559756200669 -0.198625995969826 0.505374041190586 0.502259043336187 0.672362933700804 -0.176030778487805 -0.611705310065792 0.677678700258104 -0.161841579936513 0.66843000691755 0.259606056629931 -0.74490327184567 -0.162692391226383 -0.198625995969826 -0.198625995969826 0.239278108484013 0.673779409387926 0.511242696306412 0.677678700258104 0.672362933700804 0.511242696306412 -0.196790780933132 -0.428763605948027 -0.426881651132564 -0.408229867664327 0.91888300867373 -0.198625995969826 -0.198625995969826 -0.221094852297756 0.672362933700804 0.928548648036936 -0.179875919621524 0.996767437213274 0.149286836811975 0.146287678759416 0.581060179505226 -0.216994322441915 0.505374041190586 -0.198625995969826 0.866437934183398 0.996767437213274 0.996767437213274 -0.173199857493543 -0.17729308686468 0.673779409387926 0.508001941303862 -0.198625995969826 -0.175648227943775 0.507478311713628 -0.218942815330083 -0.198625995969826 0.66843000691755 -0.198625995969826 0.677678700258104 0.501819735068654
0.989148872045575 0.175712045847123 0.989148872045575 0.531351119152998 0.539264089783356 0.679126803010745 0.289815977586369 0.178282184872067 -0.163128117668931 -0.0294528022130223 -0.138264469282616 -0.111179298609384 0.0934452016340689 -0.0785884443024316 -0.0785884443024316 -0.334470925293092 0.0501149198452553 0.0624802449282801 0.0351253936030773 0.0934452016340689 0.0605524762508936 0.0811089180436832 0.120018022139225 -0.899254489003594 -0.610599603229127 -0.189191122469837 0.673779409387926 1 0.681286084963648 0.0115170153807979 0.177768518538393 0.177768518538393 0.681286084963648 0.671556773351448 0.181367291783368 -0.11908457031991 -0.286783716389659 0.123525735113717 0.00448766510055698 0.0463505211348635 0.104194208971876 -0.559847739208847 -0.0785884443024316 -0.0707726297636012 -0.138264469282616 -0.0622421372031508 -0.0857617556022139 -0.248837538251592 -0.111179298609384 0.994536042141354 0.0505016468724164 0.527475600871775 -0.138264469282616 -0.138264469282616 0.130957553756952 0.145821305093114 0.145821305093114 0.120018022139225 0.130957553756952 0.0462399515975487 0.145821305093114 0.129261150954238 0.120018022139225 0.994536042141354 0.156476351199945 0.120018022139225 0.155949011464717 -0.0174895093476324 -0.109272391105355 0.0463505211348635 0.0731273265830633 -0.0949688867393696 0.0981919528599876 0.128825198947038 -0.0707726297636012 0.0739564442696704 0.144741561738394 0.0941335204575124 -0.0753039870887428 -0.0105627174915982 0.128825198947038 0.0462399515975487 0.0722904553518509 -0.0707726297636012 -0.0586732162851249 -0.0857617556022139 0.0624802449282801 -0.0085910272494169 -0.0085910272494169 -0.0085910272494169 -0.0949688867393696 -0.0725039986678129 -0.0949688867393696 -0.158850775274306 0.176740656842091 1 0.560062360499032 -0.178748527211544 0.535280134784615 0.198689473639078 -0.0294528022130223 -0.0085910272494169 -0.0106241098524851 -0.0106241098524851 -0.0106241098524851 0.0623346327116572 0.73708313071408 -0.00656545682048634 -0.0273446469562335 -0.253877422847474 0.0505016468724164 0.558627825506766 -0.103398032894608 -0.138264469282616 -0.138264469282616 0.671556773351448 -0.052966174023012 0.120018022139225 0.120018022139225 0.561504097642228 0.746051175608044 -0.150911561752609 0.671556773351448 -0.0740133237903733 0.307863310585315 0.994536042141354 0.994536042141354 0.0755924581948368 0.30479534160427 0.145821305093114 -0.0622421372031508 0.145821305093114 0.120018022139225 -0.0622421372031508 0.115853752915583 -0.00640529021613148 -0.0825855319462629 0.120018022139225 0.120018022139225 0.0475787401055926 0.0443908097944514 -0.0539519774057095 0.115251991960319 0.994536042141354 -0.246145445073608 0.0505016468724164 0.156476351199945 -0.179292786051141 -0.0622421372031508 0.145821305093114 0.145821305093114 0.671556773351448 0.146360094507611 0.155949011464717 0.28513979514901 -0.0252413162345946 0.561504097642228 0.561504097642228 -0.0849522729692579 0.560062360499032 -0.0920576249783812 0.989148872045575 0.171589026691398 -0.0605524762508936 0.994536042141354 0.530053405279435 0.533964430830764 -0.0544139224621594 1 0.533964430830764 0.994536042141354 -0.0544139224621594 1 1 0.989148872045575 0.685650845015055 0.673779409387926 0.67599519494726 0.562953105713454 0.994487901076102 0.994536042141354 0.543311916823993 0.561504097642228 0.994536042141354 0.994536042141354 1 0.176740656842091 0.994536042141354 0.557200424784597 0.994536042141354 0.531351119152998 0.532654776752797 0.718497104453355 0.681286084963648 0.679126803010745 0.683460699837497 0.671556773351448 0.673779409387926 0.673779409387926 -0.0885206182038099 0.179309021011475 0.0779944826646668 -0.0518768181304261 -0.0273446469562335 0.186487787062477 -0.273624924655463 0.070686096781247 -0.237082643623159 0.533964430830764 0.155949011464717 -0.432768396751976 -0.0707726297636012 -0.228281310872435 -0.235816139439836 0.0747780716335466 0.042417514257648 -0.0949688867393696 -0.748788459145025 0.0595682630031945 0.0605524762508936 -0.129814580686572 -0.532554045347521 0.671556773351448 -0.12057892305524 -0.0949688867393696 0.0863477102735195 -0.0949688867393696 0.265258076432472 0.24669484788488 0.245621941191409 0.531351119152998 0.1762264483274 0.560062360499032 0.994536042141354 0.722981241773205 -0.05333003858916 0.676018038319942 -0.136577295915481 -0.118687645645363 0.145821305093114 0.120018022139225 0.120018022139225 0.130393245748502 0.130393245748502 -0.138264469282616 -0.899254489003594 -0.0741930240364351 0.994536042141354 -0.158850775274306 0.685650845015055 -0.138264469282616 0.673779409387926 0.994536042141354 0.994536042141354 0.0722904553518509 -0.0949688867393696 -0.145865972782208 -0.334470925293092 -0.138264469282616 0.673779409387926 -0.157150330711062 -0.0512151912342636 -0.103398032894608 -0.138264469282616 0.124387103905434 0.0533300385891601 0.0544139224621594 0.162768281780942 0.0585695808204267 0.047823786845304 -0.327653254659648 0.0863477102735195 -0.0916171850420095 -0.0949688867393696 -0.124605672936657 0.186482320964557 -0.158850775274306 -0.138264469282616 -0.0825855319462629 -0.0825855319462629 0.0731273265830633 0.0731273265830633 -0.0707726297636012 0.0739564442696704 0.0731273265830633 0.0522259410563369 0.0533300385891601 -0.286783716389659 0.671556773351448 -0.182776881977397 0.142573058524267 0.0575556700682826 -0.882696664777638 -0.899254489003594 -0.114347756170527 -0.0825855319462629 0.0714455525762103 0.0755924581948368 0.144741561738394 -0.487570295329247 0.120018022139225 0.0739564442696704 -0.899254489003594 0.0739564442696704 -0.899254489003594 -0.689794755753758 -0.0936199699070814 -0.0368383244276974 0.000491158928880675 0.0739564442696704 0.0731273265830633 0.00535785296951686 -0.888905415044531 -0.59961619991978 0.144200582471046 0.143116344079918 -0.138264469282616 0.994536042141354 -0.138264469282616 0.561504097642228 1 0.561504097642228 0.561504097642228 0.989148872045575 -0.153756959086022 0.558627825506766 -0.138264469282616 0.558627825506766 0.760523461065849 0.989148872045575 0.152773967850772 -0.610599603229127 0.994536042141354 0.158055422498903 0.994536042141354 -0.0544139224621594 -0.899254489003594 0.154363908074617 -0.138264469282616 -0.138264469282616 0.173144973712794 1 0.562953105713454 0.994536042141354 0.989148872045575 0.562953105713454 -0.132202016092502 -0.355887801101561 -0.354604882832934 -0.323680868355815 0.681286084963648 -0.138264469282616 -0.138264469282616 -0.0889149317510407 0.989148872045575 0.683460699837497 -0.127197953522798 0.671556773351448 0.11764849313647 0.117051972077895 0.531351119152998 -0.101511140067662 0.558627825506766 -0.138264469282616 0.766355863085102 0.671556773351448 0.671556773351448 -0.125814446587612 -0.149611211082222 1 0.555780091332885 -0.138264469282616 -0.149848209079214 0.560062360499032 -0.169135557599537 -0.138264469282616 0.994536042141354 -0.138264469282616 0.994536042141354 0.56587321432246
0.679620677871956 0.257912277566184 0.688759906842675 0.648153289110877 0.659660556924379 0.977710563350931 0.262073372435001 0.244639781005553 -0.0828539004776325 -0.0863029344632841 -0.178933480513792 -0.185800067972284 -0.548387902978668 -0.0268921161907139 -0.0268921161907139 -0.337760248124857 -0.346397911366049 -0.365017337602488 -0.15749870741646 -0.548387902978668 -0.35265689921877 0.119052656195101 0.176163912324187 -0.757612103464211 -0.581641493970862 -0.121518249510404 0.91888300867373 0.681286084963648 1 0.115637411890945 0.243672019816433 0.260930793189295 1 0.935367147379418 0.120048158138974 -0.0376985831346392 -0.192571178918044 0.181312576082202 0.0248792016210119 -0.282951073241548 0.195920197970069 -0.381416474421345 -0.0294888021721004 -0.0109010687952749 -0.178933480513792 -0.0443494798436322 -0.0334981267193815 -0.129655684352949 -0.185800067972284 0.675842450835014 -0.074507594306308 0.655309089319159 -0.178933480513792 -0.178933480513792 0.0146590826099959 -0.131748291024684 -0.131748291024684 0.176163912324187 0.0146590826099959 0.0859691429387737 -0.131748291024684 -0.00166438500104817 0.176163912324187 0.685029054851303 -0.247469009693133 0.176163912324187 -0.226821995058824 -0.104930071519652 -0.182948751748976 -0.238573881658664 -0.418276997925835 -0.0432663821458152 0.0863186170351799 0.206953263861047 -0.0109010687952749 -0.423624841523134 0.21245342438796 -0.293005827586475 -0.0275607892824182 -0.0522663673922216 0.206953263861047 0.0859691429387737 -0.441303817650953 -0.0109010687952749 -0.0183005488035734 -0.0334981267193815 -0.381416474421345 -0.0841444612280695 -0.0841444612280695 -0.0841444612280695 -0.0432663821458152 -0.0896222213964282 -0.0432663821458152 -0.18294580757467 0.259422085292585 0.681286084963648 0.571833729163568 -0.11402277917948 0.654008080599617 0.277305094124415 -0.0863029344632841 -0.0841444612280695 -0.0793602415515217 -0.0793602415515217 -0.0793602415515217 -0.0428846015995555 0.77116059817879 -0.0858623092702225 -0.0880372159446569 -0.166813320368186 -0.074507594306308 0.569703258299674 -0.180896425861215 -0.178933480513792 -0.178933480513792 0.935367147379418 -0.0902467197068429 0.176163912324187 0.176163912324187 0.566971759148658 0.506014488728634 -0.21562522480404 0.922267087508168 -0.186997359746734 0.451885510918283 0.685029054851303 0.685029054851303 -0.0602758069203772 0.447382308741171 -0.131748291024684 -0.0443494798436322 -0.131748291024684 0.176163912324187 -0.0443494798436322 0.170051547319896 -0.00628091265725307 -0.0229450235493504 0.176163912324187 0.176163912324187 -0.290448850341664 -0.0859519281817026 -0.033401149640814 0.169168275272301 0.685029054851303 -0.170427560003013 -0.074507594306308 -0.223956647084776 -0.124944800187665 -0.0443494798436322 -0.131748291024684 -0.131748291024684 0.935367147379418 -0.128812846628967 -0.226821995058824 0.418531658641208 -0.0852335204772507 0.566971759148658 0.566971759148658 -0.2355765692431 0.571833729163568 0.561974345701768 0.679620677871956 0.251860459913188 0.335120561283633 0.685029054851303 0.646215902596174 0.652049299681946 0.332174857649433 0.681286084963648 0.645480323033377 0.685029054851303 0.332174857649433 0.681286084963648 0.681286084963648 0.679620677871956 0.993634135970018 0.91888300867373 0.92208414562821 0.569121646607332 0.677530768667852 0.675842450835014 0.560609328178415 0.566971759148658 0.675842450835014 0.675842450835014 0.681286084963648 0.259422085292585 0.685029054851303 0.574248106304889 0.685029054851303 0.648153289110877 0.650097728792314 0.915497642212217 1 0.977710563350931 0.984034224584333 0.935367147379418 0.91888300867373 0.91888300867373 0.482116822931218 0.232457621721914 -0.0643183077661002 -0.101957726396318 -0.0880372159446569 0.191499278048402 -0.150185512046377 0.105620865367678 -0.28011646202514 0.65832389465781 -0.226821995058824 -0.364073199209171 -0.0109010687952749 -0.131859815839041 -0.180026983547805 -0.429049261559896 -0.180609114606616 -0.0432663821458152 -0.909851209167336 -0.346397911366049 -0.35265689921877 -0.207338993207352 -0.645123058890419 0.935367147379418 -0.19947407870997 -0.0432663821458152 -0.156095878056289 -0.0432663821458152 0.278724474094326 0.249029098739382 0.247983945734864 0.648153289110877 0.258667323781907 0.57152105681131 0.685029054851303 0.928853836739433 0.325558187596425 0.915495055333957 -0.176544777372826 -0.236817190472279 -0.131748291024684 0.176163912324187 0.176163912324187 0.0117996936514547 0.0117996936514547 -0.178933480513792 -0.757612103464211 -0.0581754571010397 0.675842450835014 -0.18294580757467 0.993634135970018 -0.178933480513792 0.932021849781464 0.675842450835014 0.675842450835014 -0.441303817650953 -0.0432663821458152 -0.183502044506341 -0.337760248124857 -0.178933480513792 0.932021849781464 -0.180553080508327 -0.12033147816244 -0.180896425861215 -0.178933480513792 -0.139179529048056 -0.325558187596425 -0.332174857649434 0.0639319009446858 -0.340040399638588 -0.165704346533457 -0.358422956281045 -0.156095878056289 -0.0330563456192922 -0.0432663821458152 -0.208978155861054 0.258970980806822 -0.18294580757467 -0.178933480513792 -0.0229450235493504 -0.0229450235493504 -0.418276997925835 -0.418276997925835 -0.0109010687952749 -0.423624841523134 -0.446412576026021 -0.110295064057407 -0.325558187596425 -0.192571178918044 0.922267087508168 -0.148482694931143 0.209270469001102 0.0844809124075288 -0.73740012694456 -0.757612103464211 -0.213574902893558 -0.0229450235493504 -0.407414007977405 -0.42049812168321 0.21245342438796 -0.332174857649434 0.176163912324187 -0.423759682741684 -0.757612103464211 -0.423759682741684 -0.757612103464211 -0.602788989599214 -0.235759158892556 -0.0724693646052295 0.0246367176577997 -0.423624841523134 -0.418276997925835 -0.139467186942707 -0.749326709932017 -0.568152011219649 0.211659368440999 0.21006791014608 -0.178933480513792 0.675842450835014 -0.178933480513792 0.566971759148658 0.681286084963648 0.566971759148658 0.566971759148658 0.679620677871956 -0.175780392239557 0.582739088395774 -0.178933480513792 0.569703258299674 0.518134051312555 0.679620677871956 -0.234227091149849 -0.581641493970862 0.685029054851303 -0.233147293945744 0.675842450835014 0.332174857649433 -0.757612103464211 -0.235485274102336 -0.178933480513792 -0.178933480513792 0.172838969076991 0.681286084963648 0.569121646607332 0.685029054851303 0.679620677871956 0.569121646607332 -0.21185557140693 -0.373005332000727 -0.371023746131931 -0.352372253958316 1 -0.178933480513792 -0.178933480513792 -0.228626098026762 0.679620677871956 0.984034224584333 -0.203573725781647 0.922267087508168 0.156618018251953 0.154453863533197 0.648153289110877 -0.1780550098932 0.569703258299674 -0.178933480513792 0.815774517818392 0.922267087508168 0.922267087508168 -0.197818144196421 -0.209930310667283 0.681286084963648 0.565463410747373 -0.178933480513792 -0.207878747155791 0.571833729163568 -0.245166848194722 -0.178933480513792 0.675842450835014 -0.178933480513792 0.685029054851303 0.560034532785052
-0.00261980968224311 0.44835946928223 0.0152186978140664 0.148267608334191 0.146091981860244 0.116005080749647 0.271835115091379 0.428469791901678 0.182179094963262 -0.10011043606627 -0.120412184383684 -0.0635425216477448 -0.065964776098409 -0.057795736994817 -0.057795736994817 -0.131722407556378 -0.0420503895637617 -0.0441060139546564 -0.0247956950584737 -0.065964776098409 -0.0427451647408966 -0.0572563547916306 -0.0847230443055869 -0.0317880973686217 -0.042625117706518 -0.0131273165886488 0.113795006660809 0.0115170153807979 0.115637411890945 1 0.429749259074585 0.443172729740086 0.115637411890945 0.114164049117569 0.420159009677579 -0.0105144676741102 -0.00718377296775244 -0.0871992067722896 -0.0441401140107944 -0.0327197298014205 -0.0495780266946734 -0.0430381399125579 -0.057795736994817 -0.0479502082024087 -0.120412184383684 -0.048333366853892 -0.0544207495604915 -0.106720119269238 -0.0635425216477448 0.0133722422561921 -0.049038466040512 0.149356974033122 -0.120412184383684 -0.120412184383684 -0.092445471366216 -0.102938081063949 -0.102938081063949 -0.0847230443055869 -0.092445471366216 -0.00462038664792353 -0.102938081063949 -0.0912479478005633 -0.0847230443055869 -0.00450758050278763 -0.110459684297335 -0.0847230443055869 -0.110087424973649 -0.00724699820510438 -0.0653053653970402 -0.0327197298014205 -0.0516219949272187 -0.0556138509968539 -0.0276248835334755 -0.054751060898823 -0.0479502082024087 -0.0522072851465151 -0.062382952561471 -0.0664506736755828 -0.0226548257168606 -0.0462512093294571 -0.054751060898823 -0.00462038664792353 -0.0510312313307531 -0.0479502082024087 -0.0376467062335577 -0.0544207495604915 -0.0441060139546564 -0.0989159302077924 -0.0989159302077924 -0.0989159302077924 -0.0556138509968539 -0.0594529422294803 -0.0556138509968539 -0.123711299053448 0.432400083174447 0.0115170153807979 0.140666763523108 0.106133375204924 0.147179307624056 -0.148630607478088 -0.10011043606627 -0.0989159302077924 -0.0971205467878011 -0.0971205467878011 -0.0971205467878011 -0.0679576976919824 0.0701317078463282 -0.100716466844588 -0.101947955050983 0.0656159934553114 -0.049038466040512 0.141027990417489 -0.0617832363434952 -0.120412184383684 -0.120412184383684 0.114164049117569 -0.0802726862849917 -0.0847230443055869 -0.0847230443055869 0.140305582725611 0.00910083370773937 -0.0667573842294057 0.114164049117569 0.00546968894141653 -0.217326668427569 -0.00450758050278763 -0.00450758050278763 0.0194070573073358 -0.215160929755359 -0.102938081063949 -0.048333366853892 -0.102938081063949 -0.0847230443055869 -0.048333366853892 -0.0817834060775388 -0.0556138509968539 -0.0572563547916306 -0.0847230443055869 -0.0847230443055869 -0.0335867533402114 -0.052499909790667 -0.0524167769469799 -0.0813586113745 -0.00450758050278763 -0.0783479045652338 -0.049038466040512 -0.110459684297335 0.215160929755358 -0.048333366853892 -0.102938081063949 -0.102938081063949 0.114164049117569 -0.103318422937797 -0.110087424973649 -0.201285699156675 -0.103792002598967 0.140305582725611 0.140305582725611 -0.0202096952065062 0.140666763523108 0.0649852588860598 -0.00261980968224311 0.459132854481421 0.0427451647408937 -0.00450758050278763 0.148630607478087 0.147541961736924 0.0384118408338238 0.0115170153807979 0.147541961736924 -0.00450758050278763 0.0384118408338238 0.0115170153807979 0.0115170153807979 -0.00261980968224311 0.114901279850069 0.113795006660809 0.113425671305681 0.139944444435859 0.00965266981400225 0.0133722422561921 0.140305582725611 0.140305582725611 0.0133722422561921 0.0133722422561921 0.0115170153807979 0.445750066963365 -0.00450758050278763 0.141389266982283 -0.00450758050278763 0.148267608334191 0.147904727528752 0.0899868486735572 0.115637411890945 0.116005080749647 0.115269480222113 0.114164049117569 0.113795006660809 0.113795006660809 0.0624884173590138 0.426005544827807 0.0117942007714792 -0.105642782272732 -0.101947955050983 0.0637475759784692 -0.073484017095455 0.138805922902795 -0.123255969790661 0.147541961736924 -0.110087424973649 -0.0419398417519092 -0.0479502082024087 -0.0826292521710436 -0.0544972875144137 -0.052787287802043 -0.0634957301570189 -0.0556138509968539 -0.105212839033959 -0.0420503895637617 -0.0427451647408966 -0.0674536414578446 -0.053445393751913 0.114164049117569 -0.065723922506469 -0.0556138509968539 -0.0609545196029248 -0.0556138509968539 -0.187250809182081 -0.174146666931946 -0.173389281335129 0.148267608334191 0.447050714408922 0.140666763523108 -0.00450758050278763 0.108968469817125 0.0376467062335575 0.113425671305681 -0.122548130648026 -0.0154146044876585 -0.102938081063949 -0.0847230443055869 -0.0847230443055869 -0.0920471154230853 -0.0920471154230853 -0.120412184383684 -0.0317880973686217 -0.0884554630603618 0.0133722422561921 -0.123711299053448 0.114901279850069 -0.120412184383684 0.113795006660809 0.0133722422561921 0.0133722422561921 -0.0510312313307531 -0.0556138509968539 -0.122548130648026 -0.131722407556378 -0.120412184383684 0.113795006660809 -0.1259383687725 -0.119556472881185 -0.0617832363434952 -0.120412184383684 -0.104456497294178 -0.0376467062335577 -0.0384118408338226 -0.0869291580414108 -0.0413454004853823 -0.0649852588860617 -0.113370616644078 -0.0609545196029248 -0.0583312539516448 -0.0556138509968539 -0.0708976888083035 0.408962588755509 -0.123711299053448 -0.120412184383684 -0.0572563547916306 -0.0572563547916306 -0.0516219949272187 -0.0516219949272187 -0.0479502082024087 -0.0522072851465151 -0.0516219949272187 -0.0368673024196676 -0.0376467062335577 -0.00718377296775244 0.114164049117569 -0.0615865730496858 -0.0589154351825114 -0.0307925839668337 -0.0300299975415879 -0.0317880973686217 -0.0497169577277159 -0.0572563547916306 -0.0504347981116492 -0.0533621790349107 -0.0545801952164808 -0.0384118408338226 -0.0847230443055869 -0.0522072851465151 -0.0317880973686217 -0.0522072851465151 -0.0317880973686217 -0.033271100074771 -0.0248052394677668 -0.0479502082024087 -0.0376467062335577 -0.0522072851465151 -0.0516219949272187 -0.0226548257168606 -0.0317880973686217 -0.0470365084557435 -0.0536050549033787 -0.0516250842313403 -0.120412184383684 0.0133722422561921 -0.120412184383684 0.140305582725611 0.0115170153807979 0.140305582725611 0.140305582725611 -0.00261980968224311 -0.130444961247142 0.141027990417489 -0.120412184383684 0.141027990417489 -0.0121709802366042 -0.00261980968224311 -0.107846100246065 -0.042625117706518 -0.00450758050278763 -0.111574381283993 0.0133722422561921 0.0384118408338238 -0.0317880973686217 -0.108968469817126 -0.120412184383684 -0.120412184383684 -0.227985878377074 0.0115170153807979 0.139944444435859 -0.00450758050278763 -0.00261980968224311 0.139944444435859 -0.012251371995587 -0.113934287178227 -0.11481362820685 -0.115853895856738 0.115637411890945 -0.120412184383684 -0.120412184383684 -0.017855592949361 -0.00261980968224311 0.115269480222113 -0.069178139616353 0.114164049117569 -0.0830503479296132 -0.0826292521710436 0.148267608334191 -0.0635425216477448 0.141027990417489 -0.120412184383684 0.0701317078463282 0.114164049117569 0.114164049117569 -0.0622477014405706 -0.0598543110336684 0.0115170153807979 0.141750596775739 -0.120412184383684 -0.06503786202513 0.140666763523108 -0.0407893560939028 -0.120412184383684 0.0133722422561921 -0.120412184383684 -0.00450758050278763 0.139222280942984
0.179718668809444 0.856922937037265 0.179718668809444 0.296231867394499 0.302851680285159 0.21197398289999 0.613384120568082 0.991336491558181 0.449971183773474 0.0981850151761031 0.0585541637231197 -0.059672220668904 -0.148846649786178 0.219888303907293 0.219888303907293 -0.359544642651658 -0.094884876125889 -0.0803591149506392 -0.0559504080339295 -0.148846649786178 -0.0964526061113074 -0.061632216268555 -0.15473692244993 -0.197684327086727 -0.099245940222807 -0.0470613500636503 0.238196182106747 0.177768518538393 0.243672019816433 0.429749259074585 1 0.894007006345832 0.243672019816433 0.23931107489683 0.830977107863076 -0.0115912157817334 -0.0556197981863181 -0.196761219543969 -0.075787499214512 -0.0738306479746784 -0.202905421192999 -0.0600520506485957 0.217746505378104 0.229776218248142 0.0530938859962254 -0.0716382726784177 0.206450203089304 0.0592134849316966 -0.059672220668904 0.178745174640063 -0.024451742103365 0.29964250661427 0.0585541637231197 0.0585541637231197 -0.181428875692408 -0.176368318133108 -0.176368318133108 -0.15473692244993 -0.181428875692408 0.295242457415276 -0.176368318133108 -0.17870395713864 -0.15473692244993 0.178745174640063 -0.212396461326615 -0.15473692244993 -0.199452956418305 -0.0307220593551446 -0.0618212902634616 -0.0738306479746784 -0.116482787552145 0.208219023564789 -0.108312183974695 -0.200568032009733 0.229776218248142 -0.117803469489494 -0.230555407584721 -0.149943056547174 0.195858136494552 -0.0593463649069784 -0.200568032009733 0.277656558100585 -0.115149755177126 0.229776218248142 0.188146793351902 0.206450203089304 -0.0995233032062263 0.109062588687948 0.109062588687948 0.109062588687948 0.208219023564789 -0.0706058317843366 0.208219023564789 0.0507769170657721 0.970882455037889 0.177768518538393 0.274695745100497 0.430274189812782 0.292760532882772 -0.297054251315566 0.0981850151761031 0.109062588687948 0.111936149620635 0.111936149620635 0.111936149620635 -0.0569199524235226 0.226234596283 0.106202879696703 0.0954304779008598 0.360644551595123 -0.024451742103365 0.275933137109133 -0.0575058041596485 0.0585541637231197 0.0585541637231197 0.23931107489683 0.0768457638297004 -0.15473692244993 -0.15473692244993 0.274456950050463 0.135197128987368 0.0511049324680841 0.238532778801542 -0.102514155678394 -0.419588351973829 0.178745174640063 0.178745174640063 -0.0344555465499994 -0.414538389530409 -0.176368318133108 -0.0716382726784177 -0.176368318133108 -0.15473692244993 -0.0716382726784177 -0.1504792023655 -0.0407689495674866 0.224342892726405 -0.15473692244993 -0.15473692244993 -0.0757870489005679 -0.0177512373499891 -0.0717740303145433 -0.148395138857811 0.178745174640063 -0.0774852521411636 -0.024451742103365 -0.20088550869344 0.485501284976507 -0.0716382726784177 -0.176368318133108 -0.176368318133108 0.23931107489683 -0.175560488678819 -0.199452956418305 -0.386431360620002 0.0926884965654522 0.274456950050463 0.274456950050463 -0.116482787552145 0.274695745100497 0.146636411775997 0.179718668809444 0.830748154291457 0.0964526061113082 0.178745174640063 0.296627718926538 0.293127071366497 0.0866746490840079 0.177768518538393 0.294690342011182 0.178745174640063 0.0866746490840079 0.177768518538393 0.177768518538393 0.179718668809444 0.242183489162323 0.238196182106747 0.23532554828258 0.273223384130978 0.176788640878654 0.178745174640063 0.274456950050463 0.274456950050463 0.178745174640063 0.178745174640063 0.177768518538393 0.863407598014488 0.178745174640063 0.276175695132463 0.178745174640063 0.296231867394499 0.295081801175359 0.244195113020943 0.243672019816433 0.21197398289999 0.242595661308647 0.23931107489683 0.238196182106747 0.237390227204615 0.14100239740758 0.968236712545585 -0.0372484331479039 0.0899590071994828 0.0954304779008598 0.0546714059652289 -0.221251522354287 0.0891245390872404 -0.330010859036955 0.293127071366497 -0.199452956418305 0.0234979276037771 0.229776218248142 0.143295983442104 -0.0336138447858902 -0.119112220269062 -0.143275354948522 0.208219023564789 -0.216718536092316 -0.094884876125889 -0.0964526061113074 0.0808975459962971 -0.170838190791368 0.23931107489683 0.0613196708683268 0.208219023564789 -0.137541223799287 0.208219023564789 -0.376106925357662 -0.35158256138368 -0.349943619350283 0.296231867394499 0.86016683419207 0.274695745100497 0.178745174640063 0.245882615297727 0.0849481561188023 0.237070436124319 0.056263652633041 -0.126735085337877 -0.176368318133108 -0.15473692244993 -0.15473692244993 -0.17982657946473 -0.17982657946473 0.0585541637231197 -0.197684327086727 -0.068190055337208 0.178745174640063 0.0507769170657721 0.242183489162323 0.0585541637231197 0.238939375785698 0.178745174640063 0.178745174640063 -0.115149755177126 0.208219023564789 0.056263652633041 -0.359544642651658 0.0585541637231197 0.238939375785698 0.0485390091664317 -0.0279538495779514 -0.0575058041596485 0.0585541637231197 -0.163988795958481 -0.0849481561188027 -0.0866746490840078 -0.259269743238616 -0.0932940989163077 -0.146636411775998 -0.335183454890656 -0.137541223799287 0.225849692234656 0.208219023564789 0.0729448750713697 0.95327276933764 0.0507769170657721 0.0585541637231197 0.224342892726405 0.224342892726405 -0.116482787552145 -0.116482787552145 0.229776218248142 -0.117803469489494 -0.116482787552145 -0.0831894652933364 -0.0849481561188027 -0.0556197981863181 0.238532778801542 -0.0798673346400258 -0.227101250144541 -0.0388079729498227 -0.196761219543969 -0.197684327086727 -0.0931406742074223 0.224342892726405 -0.113803929545099 -0.120409437345587 -0.230555407584721 -0.0552748717238685 -0.15473692244993 -0.117803469489494 -0.197684327086727 -0.117803469489494 -0.197684327086727 -0.189291864145212 -0.119112220269062 -0.0383763307172323 0.225863357718764 -0.117803469489494 -0.116482787552145 -0.0866746490840078 -0.197684327086727 -0.0937376876672872 -0.207674681718105 -0.205046673544509 0.0585541637231197 0.178745174640063 0.0585541637231197 0.274456950050463 0.177768518538393 0.274456950050463 0.274456950050463 0.179718668809444 0.0494065128239037 0.274924336882828 0.0585541637231197 0.275933137109133 0.135197128987368 0.179718668809444 -0.205774889337993 -0.0992459402228071 0.178745174640063 -0.201644771524249 0.178745174640063 0.0866746490840079 -0.197684327086727 -0.195050108687321 0.0585541637231197 0.0585541637231197 -0.514440224042629 0.177768518538393 0.273223384130978 0.178745174640063 0.179718668809444 0.273223384130978 -0.0404784541717213 -0.353481022689416 -0.354308283963977 -0.35017625324641 0.243672019816433 0.0585541637231197 0.0585541637231197 -0.115149755177126 0.179718668809444 0.242595661308647 0.0679741264097665 0.238532778801542 -0.15635123587786 -0.157239605571875 0.296231867394499 -0.059672220668904 0.275933137109133 0.0585541637231197 0.226234596283 0.238532778801542 0.238532778801542 0.0838913259247945 0.0662169998483185 0.177768518538393 0.276408274938181 0.0585541637231197 0.0548258465671847 0.274695745100497 -0.0954131701164134 0.0585541637231197 0.178745174640063 0.0585541637231197 0.178745174640063 0.270725861978115
0.179718668809444 0.959076189839774 0.179718668809444 0.322397690646121 0.317105479157935 0.229313514325403 0.545494008616109 0.885209254420252 0.413876898870879 0.0915957053069287 0.0348669384682917 -0.078589028362346 -0.148846649786178 0.195266009847984 0.195266009847984 -0.347625380266294 -0.094884876125889 -0.0995233032062263 -0.0559504080339295 -0.148846649786178 -0.0964526061113074 -0.113049217359586 -0.167456311429717 -0.197684327086727 -0.164754942292294 -0.0979984046428331 0.239626691838542 0.177768518538393 0.260930793189295 0.443172729740086 0.894007006345832 1 0.260930793189295 0.240029774183428 0.907687999886907 -0.0115912157817334 -0.0776980264951909 -0.196761219543969 0.00692586256582659 -0.0738306479746784 -0.179848851400207 -0.0399128033919028 0.192721390353077 0.204922530357872 0.0294665312852828 -0.025267246540311 0.193440848882564 0.0661225241352464 -0.078589028362346 0.178745174640062 -0.0184099217545345 0.325141890788799 0.0348669384682917 0.0348669384682917 -0.188983315136475 -0.215842751365387 -0.215842751365387 -0.167456311429717 -0.188983315136475 0.329471052028771 -0.215842751365387 -0.185161377062029 -0.167456311429717 0.178745174640063 -0.233830943783749 -0.167456311429717 -0.23387289209049 -0.0660185229641069 -0.0807228075557066 -0.0738306479746784 -0.116482787552145 0.195616292854916 -0.0647432261179412 -0.178141082347941 0.204922530357872 -0.117803469489494 -0.207708897129004 -0.149943056547174 0.178163335388657 -0.0106217510740208 -0.178141082347941 0.312322529625568 -0.115149755177126 0.204922530357872 0.170293076329441 0.193440848882564 -0.0995233032062263 0.102236895946975 0.102236895946975 0.102236895946975 0.195616292854916 -0.035659464316489 0.195616292854916 0.0272038613555936 0.911709010064852 0.177768518538393 0.303912297831326 0.388649396410495 0.31963729575933 -0.326006553284048 0.0915957053069287 0.102236895946975 0.105075993083826 0.105075993083826 0.105075993083826 -0.0468257652964494 0.202330470018375 0.0994118439182242 0.0888750860152912 0.297848845732786 -0.0184099217545345 0.304854675731339 -0.0764364807926853 0.0348669384682917 0.0348669384682917 0.240029774183428 0.0973727309473075 -0.167456311429717 -0.167456311429717 0.303266130261355 0.135197128987368 0.0511049324680841 0.240029774183428 -0.102514155678394 -0.469765204754776 0.178745174640063 0.178745174640063 -0.0167085108379764 -0.464723916250269 -0.215842751365387 -0.025267246540311 -0.215842751365387 -0.167456311429717 -0.025267246540311 -0.160547923810954 0.00668644639716873 0.199062737524003 -0.167456311429717 -0.167456311429717 -0.0757870489005679 -0.0114336634288628 -0.023967943736853 -0.159008622180547 0.178745174640063 -0.0627402550744948 -0.0184099217545345 -0.234875863835498 0.437203957812053 -0.025267246540311 -0.215842751365387 -0.215842751365387 0.240029774183428 -0.216219551654955 -0.23387289209049 -0.432340597629349 0.0861672096991061 0.303266130261355 0.303266130261355 -0.116482787552145 0.303912297831326 0.146636411775997 0.179718668809444 0.935235414918179 0.0964526061113082 0.178745174640063 0.323092990169729 0.320323881366839 0.0866746490840079 0.177768518538393 0.320786091035132 0.178745174640063 0.0866746490840079 0.177768518538393 0.177768518538393 0.179718668809444 0.259269743238616 0.239626691838542 0.237070436124319 0.302324801388792 0.176788640878655 0.178745174640062 0.303266130261355 0.303266130261355 0.178745174640062 0.178745174640062 0.177768518538393 0.965017724300002 0.178745174640063 0.305502575185158 0.178745174640063 0.322397690646121 0.321479454676604 0.244195113020943 0.260930793189295 0.229313514325403 0.243247613044712 0.240029774183428 0.239626691838542 0.238939375785698 0.14100239740758 0.879634102704498 -0.0289133543483964 0.0834720114587581 0.0888750860152912 0.012020477425398 -0.201380261473002 0.0854151386807997 -0.327944979873471 0.308056086421763 -0.23387289209049 0.0142810262835854 0.204922530357872 0.0991578010749441 -0.054929742676686 -0.119112220269062 -0.143275354948522 0.195616292854916 -0.237408197692272 -0.094884876125889 -0.0964526061113074 0.0808975459962971 -0.134979362707825 0.240029774183428 0.0613196708683268 0.195616292854916 -0.137541223799287 0.195616292854916 -0.414892988956638 -0.384816427528258 -0.383118049189273 0.322397690646121 0.962047744149328 0.303912297831326 0.178745174640063 0.245882615297727 0.0849481561188023 0.238549526460001 0.032550423070495 -0.126735085337877 -0.215842751365387 -0.167456311429717 -0.167456311429717 -0.187726579520931 -0.187726579520931 0.0348669384682917 -0.197684327086727 -0.0769564388078753 0.178745174640062 0.0272038613555936 0.259269743238616 0.0348669384682917 0.239626691838542 0.178745174640062 0.178745174640062 -0.115149755177126 0.195616292854916 0.032550423070495 -0.347625380266294 0.0348669384682917 0.239626691838542 0.0249425583704421 -0.0331004902111167 -0.0764364807926853 0.0348669384682917 -0.202525562591446 -0.0849481561188027 -0.0866746490840078 -0.240783344277404 -0.0932940989163077 -0.146636411775998 -0.309528694269702 -0.137541223799287 0.201296004356245 0.195616292854916 0.0729448750713697 0.854090118161196 0.0272038613555936 0.0348669384682917 0.199062737524003 0.199062737524003 -0.116482787552145 -0.116482787552145 0.204922530357872 -0.117803469489494 -0.116482787552145 -0.0831894652933364 -0.0849481561188027 -0.0776980264951909 0.240029774183428 -0.074279926480245 -0.202215383879974 -0.0813770972150486 -0.160433089494374 -0.197684327086727 -0.0960700816031249 0.199062737524003 -0.113803929545099 -0.120409437345587 -0.206316785475167 -0.0328175940206191 -0.167456311429717 -0.117803469489494 -0.197684327086727 -0.117803469489494 -0.197684327086727 -0.154026292425733 -0.119112220269062 -0.000426108924901717 0.207811450264501 -0.117803469489494 -0.116482787552145 -0.0866746490840078 -0.162514587170744 -0.143686682173507 -0.182643822685396 -0.179030294680358 0.0348669384682917 0.178745174640062 0.0348669384682917 0.303266130261355 0.177768518538393 0.303266130261355 0.303266130261355 0.179718668809444 0.0310406364370793 0.304556173949193 0.0348669384682917 0.304854675731339 0.135197128987366 0.179718668809444 -0.227116224117453 -0.164754942292294 0.178745174640063 -0.237388102689006 0.178745174640062 0.0866746490840079 -0.197684327086727 -0.230830239180441 0.0348669384682917 0.0348669384682917 -0.460875297128886 0.177768518538393 0.302324801388792 0.178745174640063 0.179718668809444 0.302324801388792 -0.031531202325169 -0.328814695512099 -0.329841099068959 -0.325551140953109 0.260930793189295 0.0348669384682917 0.0348669384682917 -0.115149755177126 0.179718668809444 0.243247613044712 0.0679741264097665 0.240029774183428 -0.15635123587786 -0.157239605571875 0.322397690646121 -0.078589028362346 0.304854675731339 0.0348669384682917 0.203717126412137 0.240029774183428 0.240029774183428 0.0838913259247945 0.0662169998483185 0.177768518538393 0.3067309448292 0.0348669384682917 0.0548258465671847 0.303912297831326 -0.0890383209793456 0.0348669384682917 0.178745174640062 0.0348669384682917 0.178745174640063 0.300433119865856
0.679620677871956 0.257912277566184 0.688759906842675 0.648153289110877 0.659660556924379 0.977710563350931 0.262073372435001 0.244639781005553 -0.0828539004776325 -0.0863029344632841 -0.178933480513792 -0.185800067972284 -0.548387902978668 -0.0268921161907139 -0.0268921161907139 -0.337760248124857 -0.346397911366049 -0.365017337602488 -0.15749870741646 -0.548387902978668 -0.35265689921877 0.119052656195101 0.176163912324187 -0.757612103464211 -0.581641493970862 -0.121518249510404 0.91888300867373 0.681286084963648 1 0.115637411890945 0.243672019816433 0.260930793189295 1 0.935367147379418 0.120048158138974 -0.0376985831346392 -0.192571178918044 0.181312576082202 0.0248792016210119 -0.282951073241548 0.195920197970069 -0.381416474421345 -0.0294888021721004 -0.0109010687952749 -0.178933480513792 -0.0443494798436322 -0.0334981267193815 -0.129655684352949 -0.185800067972284 0.675842450835014 -0.074507594306308 0.655309089319159 -0.178933480513792 -0.178933480513792 0.0146590826099959 -0.131748291024684 -0.131748291024684 0.176163912324187 0.0146590826099959 0.0859691429387737 -0.131748291024684 -0.00166438500104817 0.176163912324187 0.685029054851303 -0.247469009693133 0.176163912324187 -0.226821995058824 -0.104930071519652 -0.182948751748976 -0.238573881658664 -0.418276997925835 -0.0432663821458152 0.0863186170351799 0.206953263861047 -0.0109010687952749 -0.423624841523134 0.21245342438796 -0.293005827586475 -0.0275607892824182 -0.0522663673922216 0.206953263861047 0.0859691429387737 -0.441303817650953 -0.0109010687952749 -0.0183005488035734 -0.0334981267193815 -0.381416474421345 -0.0841444612280695 -0.0841444612280695 -0.0841444612280695 -0.0432663821458152 -0.0896222213964282 -0.0432663821458152 -0.18294580757467 0.259422085292585 0.681286084963648 0.571833729163568 -0.11402277917948 0.654008080599617 0.277305094124415 -0.0863029344632841 -0.0841444612280695 -0.0793602415515217 -0.0793602415515217 -0.0793602415515217 -0.0428846015995555 0.77116059817879 -0.0858623092702225 -0.0880372159446569 -0.166813320368186 -0.074507594306308 0.569703258299674 -0.180896425861215 -0.178933480513792 -0.178933480513792 0.935367147379418 -0.0902467197068429 0.176163912324187 0.176163912324187 0.566971759148658 0.506014488728634 -0.21562522480404 0.922267087508168 -0.186997359746734 0.451885510918283 0.685029054851303 0.685029054851303 -0.0602758069203772 0.447382308741171 -0.131748291024684 -0.0443494798436322 -0.131748291024684 0.176163912324187 -0.0443494798436322 0.170051547319896 -0.00628091265725307 -0.0229450235493504 0.176163912324187 0.176163912324187 -0.290448850341664 -0.0859519281817026 -0.033401149640814 0.169168275272301 0.685029054851303 -0.170427560003013 -0.074507594306308 -0.223956647084776 -0.124944800187665 -0.0443494798436322 -0.131748291024684 -0.131748291024684 0.935367147379418 -0.128812846628967 -0.226821995058824 0.418531658641208 -0.0852335204772507 0.566971759148658 0.566971759148658 -0.2355765692431 0.571833729163568 0.561974345701768 0.679620677871956 0.251860459913188 0.335120561283633 0.685029054851303 0.646215902596174 0.652049299681946 0.332174857649433 0.681286084963648 0.645480323033377 0.685029054851303 0.332174857649433 0.681286084963648 0.681286084963648 0.679620677871956 0.993634135970018 0.91888300867373 0.92208414562821 0.569121646607332 0.677530768667852 0.675842450835014 0.560609328178415 0.566971759148658 0.675842450835014 0.675842450835014 0.681286084963648 0.259422085292585 0.685029054851303 0.574248106304889 0.685029054851303 0.648153289110877 0.650097728792314 0.915497642212217 1 0.977710563350931 0.984034224584333 0.935367147379418 0.91888300867373 0.91888300867373 0.482116822931218 0.232457621721914 -0.0643183077661002 -0.101957726396318 -0.0880372159446569 0.191499278048402 -0.150185512046377 0.105620865367678 -0.28011646202514 0.65832389465781 -0.226821995058824 -0.364073199209171 -0.0109010687952749 -0.131859815839041 -0.180026983547805 -0.429049261559896 -0.180609114606616 -0.0432663821458152 -0.909851209167336 -0.346397911366049 -0.35265689921877 -0.207338993207352 -0.645123058890419 0.935367147379418 -0.19947407870997 -0.0432663821458152 -0.156095878056289 -0.0432663821458152 0.278724474094326 0.249029098739382 0.247983945734864 0.648153289110877 0.258667323781907 0.57152105681131 0.685029054851303 0.928853836739433 0.325558187596425 0.915495055333957 -0.176544777372826 -0.236817190472279 -0.131748291024684 0.176163912324187 0.176163912324187 0.0117996936514547 0.0117996936514547 -0.178933480513792 -0.757612103464211 -0.0581754571010397 0.675842450835014 -0.18294580757467 0.993634135970018 -0.178933480513792 0.932021849781464 0.675842450835014 0.675842450835014 -0.441303817650953 -0.0432663821458152 -0.183502044506341 -0.337760248124857 -0.178933480513792 0.932021849781464 -0.180553080508327 -0.12033147816244 -0.180896425861215 -0.178933480513792 -0.139179529048056 -0.325558187596425 -0.332174857649434 0.0639319009446858 -0.340040399638588 -0.165704346533457 -0.358422956281045 -0.156095878056289 -0.0330563456192922 -0.0432663821458152 -0.208978155861054 0.258970980806822 -0.18294580757467 -0.178933480513792 -0.0229450235493504 -0.0229450235493504 -0.418276997925835 -0.418276997925835 -0.0109010687952749 -0.423624841523134 -0.446412576026021 -0.110295064057407 -0.325558187596425 -0.192571178918044 0.922267087508168 -0.148482694931143 0.209270469001102 0.0844809124075288 -0.73740012694456 -0.757612103464211 -0.213574902893558 -0.0229450235493504 -0.407414007977405 -0.42049812168321 0.21245342438796 -0.332174857649434 0.176163912324187 -0.423759682741684 -0.757612103464211 -0.423759682741684 -0.757612103464211 -0.602788989599214 -0.235759158892556 -0.0724693646052295 0.0246367176577997 -0.423624841523134 -0.418276997925835 -0.139467186942707 -0.749326709932017 -0.568152011219649 0.211659368440999 0.21006791014608 -0.178933480513792 0.675842450835014 -0.178933480513792 0.566971759148658 0.681286084963648 0.566971759148658 0.566971759148658 0.679620677871956 -0.175780392239557 0.582739088395774 -0.178933480513792 0.569703258299674 0.518134051312555 0.679620677871956 -0.234227091149849 -0.581641493970862 0.685029054851303 -0.233147293945744 0.675842450835014 0.332174857649433 -0.757612103464211 -0.235485274102336 -0.178933480513792 -0.178933480513792 0.172838969076991 0.681286084963648 0.569121646607332 0.685029054851303 0.679620677871956 0.569121646607332 -0.21185557140693 -0.373005332000727 -0.371023746131931 -0.352372253958316 1 -0.178933480513792 -0.178933480513792 -0.228626098026762 0.679620677871956 0.984034224584333 -0.203573725781647 0.922267087508168 0.156618018251953 0.154453863533197 0.648153289110877 -0.1780550098932 0.569703258299674 -0.178933480513792 0.815774517818392 0.922267087508168 0.922267087508168 -0.197818144196421 -0.209930310667283 0.681286084963648 0.565463410747373 -0.178933480513792 -0.207878747155791 0.571833729163568 -0.245166848194722 -0.178933480513792 0.675842450835014 -0.178933480513792 0.685029054851303 0.560034532785052
0.670123084351027 0.237540154887948 0.679317099409818 0.597222635000773 0.608511464946082 0.925755802087808 0.241232622041582 0.2402959459048 -0.139125953374556 -0.089746921066635 -0.198032561029613 -0.206547302897406 -0.454597146513035 -0.0235304832313408 -0.0235304832313408 -0.385603537860297 -0.350910475089336 -0.369781160920386 -0.158310376295699 -0.454597146513035 -0.357255621501635 0.117535779011142 0.173919367533825 -0.742437967226015 -0.5996533743599 -0.125652281321866 0.983779440530376 0.671556773351448 0.935367147379418 0.114164049117569 0.23931107489683 0.240029774183428 0.935367147379418 1 0.110350969002761 -0.0298987335748544 -0.196128761402145 0.17900243098663 0.00556550907653093 -0.263980310290418 0.203912359242475 -0.386338906998926 -0.0260337748840656 -0.0062871895052041 -0.198032561029613 -0.0573860889164401 -0.0298055693129316 -0.131838980875402 -0.206547302897406 0.666202556676549 -0.0884042778980804 0.604804084508959 -0.198032561029613 -0.198032561029613 0.029896049467187 -0.0791534723617148 -0.0791534723617148 0.173919367533825 0.029896049467187 0.0848737903812123 -0.0791534723617148 0.0214491694621523 0.173919367533825 0.675443672117584 -0.187882736781821 0.173919367533825 -0.167231459019031 -0.112213822971343 -0.203739817708371 -0.242115764101368 -0.338704893485108 -0.0405771599904684 0.092492870450677 0.216755691969825 -0.0062871895052041 -0.344946688741502 0.182991322375956 -0.241435910957206 -0.0307690054843138 -0.0567727281536494 0.216755691969825 0.0848737903812123 -0.361502108575202 -0.0062871895052041 -0.0212641916712218 -0.0298055693129316 -0.386338906998927 -0.0947110138800175 -0.0947110138800175 -0.0947110138800175 -0.0405771599904684 -0.110400452399866 -0.0405771599904684 -0.195626932991899 0.256116729034506 0.671556773351448 0.524480275050842 -0.168927214941394 0.603050016347167 0.245088893620646 -0.089746921066635 -0.0947110138800175 -0.0897876409811272 -0.0897876409811272 -0.0897876409811272 -0.0573881566191296 0.841561592676881 -0.0962441148156616 -0.0914460845190323 -0.191654727084154 -0.0884042778980804 0.522369805661102 -0.201569958722358 -0.198032561029613 -0.198032561029613 1 -0.0931168037302886 0.173919367533825 0.173919367533825 0.51936165961073 0.488433563167774 -0.202851727392164 0.987050321621994 -0.176234944484648 0.431037049973613 0.675443672117584 0.675443672117584 -0.0653454704335531 0.426488542318137 -0.0791534723617148 -0.0573860889164401 -0.0791534723617148 0.173919367533825 -0.0573860889164401 0.167884881573239 -0.0232444511684566 -0.0189457380674226 0.173919367533825 0.173919367533825 -0.272112926241514 -0.0998121355665238 -0.0470784729732362 0.167012863497281 0.675443672117584 -0.180940261235843 -0.0884042778980804 -0.172202894989382 -0.175856099884294 -0.0573860889164401 -0.0791534723617148 -0.0791534723617148 1 -0.0763952075858351 -0.167231459019031 0.396822953597778 -0.0886947647135913 0.51936165961073 0.51936165961073 -0.226955870148017 0.524480275050842 0.467175115053464 0.670123084351027 0.22966871256135 0.374418786573289 0.675443672117584 0.595293038337723 0.601101045807143 0.278024460230238 0.671556773351448 0.600878269134019 0.675443672117584 0.278024460230238 0.671556773351448 0.671556773351448 0.670123084351027 0.928465427628347 0.983779440530376 0.973973221218931 0.521491250037187 0.667656147035966 0.666202556676549 0.512999876936321 0.51936165961073 0.666202556676549 0.666202556676549 0.671556773351448 0.238785451165486 0.675443672117584 0.527055362594843 0.675443672117584 0.60379287603692 0.599158611542269 0.851440428788065 0.935367147379418 0.925755802087808 0.938472015305054 1 0.983779440530376 0.983779440530376 0.512445991830018 0.227569519778976 -0.0693261162299584 -0.105428301265404 -0.0914460845190323 0.208379814746717 -0.182243462254985 0.174202163642994 -0.313842201161962 0.607457107479873 -0.167231459019031 -0.370234083062628 -0.0062871895052041 -0.135988672856422 -0.185529060770552 -0.351748420398536 -0.183922014868468 -0.0405771599904684 -0.85833652404383 -0.350910475089336 -0.357255621501635 -0.202903458734121 -0.663175736513159 1 -0.194818959021379 -0.0405771599904684 -0.158610016031341 -0.0405771599904684 0.259210282349617 0.238955923062979 0.23802065338638 0.60379287603692 0.237820733125181 0.524053562173605 0.675443672117584 0.865552315285905 0.270213540655551 0.980505719477645 -0.195659274525696 -0.216728066162812 -0.0791534723617148 0.173919367533825 0.173919367533825 0.0342495708990578 0.0342495708990578 -0.198032561029613 -0.742437967226016 -0.0614754247750718 0.666202556676549 -0.195626932991899 0.928465427628347 -0.198032561029613 0.996767437213274 0.666202556676549 0.666202556676549 -0.361502108575202 -0.0405771599904684 -0.202751218421875 -0.385603537860297 -0.198032561029613 0.996767437213274 -0.193266226386676 -0.135721319736441 -0.201569958722358 -0.198032561029613 -0.0875465034377171 -0.270213540655552 -0.278024460230237 0.0468211518886626 -0.344464954168315 -0.168818367963031 -0.403463569670182 -0.158610016031341 -0.0301441799988805 -0.0405771599904684 -0.204701044314639 0.254734155970182 -0.195626932991899 -0.198032561029613 -0.0189457380674226 -0.0189457380674226 -0.338704893485108 -0.338704893485108 -0.0062871895052041 -0.344946688741502 -0.367532291843895 -0.11422415820572 -0.270213540655552 -0.196128761402145 0.987050321621994 -0.168756038502068 0.206604105982842 0.0834045217363208 -0.763806184576456 -0.742437967226016 -0.226172365490537 -0.0189457380674226 -0.325994726416101 -0.357216083604754 0.209746506605463 -0.336461794502982 0.173919367533825 -0.3456053004725 -0.742437967226016 -0.3456053004725 -0.742437967226016 -0.621082899179661 -0.227487684228825 -0.0832819611181279 0.0219909095412274 -0.344946688741502 -0.338704893485108 -0.106580836642456 -0.750770783070652 -0.586258861321794 0.181960359209247 0.207391386747388 -0.198032561029613 0.666202556676549 -0.198032561029613 0.51936165961073 0.671556773351448 0.51936165961073 0.51936165961073 0.670123084351027 -0.188557210257947 0.535544011486195 -0.198032561029613 0.522369805661102 0.500575669374738 0.670123084351027 -0.189396158077107 -0.5996533743599 0.675443672117584 -0.174492823099762 0.666202556676549 0.278024460230238 -0.742437967226016 -0.175654266266474 -0.198032561029613 -0.198032561029613 0.231931105453931 0.671556773351448 0.521491250037187 0.675443672117584 0.670123084351027 0.521491250037187 -0.20563283130435 -0.418155572446978 -0.416259651576836 -0.397662202034506 0.935367147379418 -0.198032561029613 -0.198032561029613 -0.219848600751979 0.670123084351027 0.938472015305054 -0.199164232506774 0.987050321621994 0.15006222145521 0.147109966393969 0.597222635000773 -0.198770622955299 0.522369805661102 -0.198032561029613 0.870918673675269 0.987050321621994 0.987050321621994 -0.19299995967042 -0.196604007850084 0.671556773351448 0.518168063549326 -0.198032561029613 -0.194808498794484 0.524480275050842 -0.229656379761165 -0.198032561029613 0.666202556676549 -0.198032561029613 0.675443672117584 0.512122518916419
0.180502317584418 0.937103013236685 0.180502317584418 0.352884514955347 0.347706412323162 0.087309578858441 0.471416227276899 0.822131180346699 0.406874263256047 0.0924565505891196 0.0909225063637505 0.00130269528339672 -0.156999551548418 0.168804011806047 0.168804011806047 -0.248232600928638 -0.100082084627982 -0.104974576145586 -0.0590150264241529 -0.156999551548418 -0.101735685196173 -0.136273062038029 -0.201645192306123 0.00407844535192362 0.0764711638709114 -0.0792044515895525 0.112303748503235 0.181367291783368 0.120048158138974 0.420159009677579 0.830977107863076 0.907687999886907 0.120048158138974 0.110350969002761 1 -0.0376704640582951 -0.0769189563323794 -0.207538586020574 0.0170428452612049 -0.0778746356683538 -0.198951009012194 -0.0673872780541141 0.165676792421687 0.177412569415306 0.0851048519572822 0.0102861986536424 0.168177979410682 0.0512613729989291 0.00130269528339672 0.188535733254639 0.00926196594064915 0.355477261210548 0.0909225063637505 0.0909225063637505 -0.220024964922581 -0.24499791434424 -0.24499791434424 -0.201645192306123 -0.220024964922581 0.295234268466952 -0.24499791434424 -0.21717479739536 -0.201645192306123 0.172041143096593 -0.262899715948253 -0.201645192306123 -0.262013719658485 -0.0484424924599494 -0.00133084060513029 -0.0778746356683538 -0.122862996480386 0.170309846299613 -0.0742727227613145 -0.19640004352831 0.177412569415306 -0.124256017231606 -0.222764878703944 -0.158156012711892 0.160192109472127 0.0982966605926394 -0.19640004352831 0.312361798567853 -0.121456948810666 0.177412569415306 0.152609054617827 0.168177979410682 -0.104974576145586 0.104891321931564 0.104891321931564 0.104891321931564 0.170309846299613 0.0557322739040491 0.170309846299613 0.0806000381363239 0.842921851084941 0.181367291783368 0.334794114330792 0.386338249082835 0.350294303428119 -0.335698800987687 0.0924565505891196 0.104891321931564 0.107857227489716 0.107857227489716 0.107857227489716 -0.0210281812490534 0.0757411762467058 0.101940605716907 0.0896182269084069 0.289951002107181 0.00926196594064915 0.335653852872775 0.00395484319222513 0.0909225063637505 0.0909225063637505 0.110350969002761 0.0975810480180145 -0.201645192306123 -0.201645192306123 0.333934485501759 0.14260239415628 0.0105227484019243 0.110350969002761 -0.108129249076099 -0.504162785904029 0.172041143096593 0.172041143096593 -0.0125837143181965 -0.50549856903392 -0.24499791434424 0.0102861986536424 -0.24499791434424 -0.201645192306123 0.0102861986536424 -0.19464870250027 0.0253022297768045 0.172367233072823 -0.201645192306123 -0.201645192306123 -0.0799381961747869 0.0158033729437937 0.0107134169664545 -0.193637669312223 0.172041143096593 -0.0543498990171732 0.00926196594064915 -0.262899715948253 0.426896951841388 0.0102861986536424 -0.24499791434424 -0.24499791434424 0.110350969002761 -0.245903147518078 -0.262013719658485 -0.479070291295522 0.0867937362337275 0.333934485501759 0.333934485501759 -0.122862996480386 0.334794114330792 0.154668250327247 0.180502317584418 0.903255395343711 0.101735685196172 0.172041143096593 0.353748471542102 0.351157438823327 0.0914221519688467 0.181367291783368 0.351157438823327 0.172041143096593 0.0914221519688467 0.181367291783368 0.181367291783368 0.180502317584418 0.119476502733923 0.112303748503235 0.109860144547114 0.333074957843341 0.172939651777826 0.188535733254639 0.333934485501759 0.333934485501759 0.188535733254639 0.188535733254639 0.181367291783368 0.936825566526952 0.172041143096593 0.336513709632889 0.172041143096593 0.352884514955347 0.35202084002019 0.257570615728855 0.120048158138974 0.087309578858441 0.108370326469828 0.110350969002761 0.112303748503235 0.112303748503235 0.148725639388207 0.804371034144044 -0.0161558795663186 0.0839830106107828 0.0896182269084069 -0.0343793582021327 -0.0984096254407199 0.0348306328844977 -0.211260401529508 0.351157438823327 -0.262013719658485 0.106238090421079 0.177412569415306 0.0645934666288394 -0.076944562686326 -0.125636453309785 -0.125322529161254 0.170309846299613 -0.0772579199314656 -0.100082084627982 -0.101735685196173 0.0422613885233887 -0.143700769751938 0.110350969002761 0.0219413441174861 0.170309846299613 -0.122815675215632 0.170309846299613 -0.445666533072262 -0.414478002186797 -0.412675385607424 0.352884514955347 0.928277066431806 0.334794114330792 0.172041143096593 0.259350548976077 0.0896010923636891 0.109860144547114 0.0883377739439861 -0.133676851928346 -0.24499791434424 -0.201645192306123 -0.201645192306123 -0.219076857339604 -0.219076857339604 0.0909225063637505 0.00407844535192362 -0.122328554608553 0.188535733254639 0.0806000381363239 0.119476502733923 0.0909225063637505 0.112303748503235 0.188535733254639 0.188535733254639 -0.121456948810666 0.170309846299613 0.0883377739439861 -0.248232600928638 0.0909225063637505 0.112303748503235 0.0780757192311878 0.0116204328477626 0.00395484319222513 0.0909225063637505 -0.234504574183875 -0.0896010923636905 -0.091422151968847 -0.256605266720026 -0.0984041744507875 -0.131037329603324 -0.218112558830854 -0.122815675215632 0.174579503982154 0.170309846299613 0.0339448243712312 0.789272039393129 0.0806000381363239 0.0909225063637505 0.172367233072823 0.172367233072823 -0.122862996480386 -0.122862996480386 0.177412569415306 -0.124256017231606 -0.122862996480386 -0.0877460712979996 -0.0896010923636905 -0.081953845339922 0.110350969002761 0.0222280817603012 -0.217432864060323 -0.0854162381929085 0.0154207083480395 0.00407844535192362 -0.0573518649135296 0.172367233072823 -0.120037407148194 -0.127004723939778 -0.221723989149008 -0.0560810591287985 -0.201645192306123 -0.124256017231606 0.00407844535192362 -0.124256017231606 0.00407844535192362 -0.0010861193864025 -0.125636453309785 0.0883759773425885 0.191006168327546 -0.124256017231606 -0.122862996480386 -0.091422151968847 0.0185858703081507 0.0751121150573726 -0.199846155766485 -0.196381395817836 0.0909225063637505 0.188535733254639 0.0909225063637505 0.333934485501759 0.181367291783368 0.333934485501759 0.333934485501759 0.180502317584418 0.0844639782937857 0.335653852872775 0.0909225063637505 0.335653852872775 0.14260239415628 0.180502317584418 -0.256679251811885 0.0764711638709114 0.172041143096593 -0.265552751967913 0.188535733254639 0.0914221519688467 0.00407844535192362 -0.259350548976077 0.0909225063637505 0.0909225063637505 -0.453567046337358 0.181367291783368 0.333074957843341 0.172041143096593 0.180502317584418 0.333074957843341 -0.0540653804791361 -0.240174057790908 -0.242075321546409 -0.237057946476256 0.120048158138974 0.0909225063637505 0.0909225063637505 -0.121456948810666 0.180502317584418 0.108370326469828 0.0294577248508603 0.110350969002761 -0.197664089110795 -0.196661859600369 0.352884514955347 0.00130269528339672 0.335653852872775 0.0909225063637505 0.0604911924740063 0.110350969002761 0.110350969002761 0.0372584428145677 0.0178982889365605 0.181367291783368 0.337373693079949 0.0909225063637505 0.014378085723494 0.334794114330792 -0.112371289075589 0.0909225063637505 0.188535733254639 0.0909225063637505 0.172041143096593 0.33135617167848
-0.116146179951817 -0.0366392636364237 -0.116146179951817 -0.0355744875108055 -0.0394483166301365 -0.0257384013583041 0.0105646377399125 -0.0122818242560822 0.0720911141364525 0.288494536952249 0.24936472398204 -0.0669846472248644 -0.0418248507022848 0.579551986847693 0.579551986847693 0.0663866231032646 -0.0266619758225709 -0.0279653408657753 -0.0157216670050274 -0.0418248507022848 -0.0271024968062596 0.0500016558902862 -0.000753248615498865 0.0970388932385506 0.0926738239824743 -0.0179496635128057 -0.0307385322943586 -0.11908457031991 -0.0376985831346392 -0.0105144676741102 -0.0115912157817334 -0.0115912157817334 -0.0376985831346392 -0.0298987335748544 -0.0376704640582951 1 -0.0218325932272739 0.0123499595176667 -0.0327308354319881 0.0088058292935328 0.00630063656975541 0.139667399351227 0.579551986847693 0.568911603181116 0.24936472398204 -0.0334696873374539 0.615050352052204 0.308574665520723 -0.0669846472248644 -0.117608455162364 -0.0555478909230492 -0.0336522696532092 0.24936472398204 0.24936472398204 0.00339145735736223 -0.0485875725928182 -0.0485875725928182 -0.000753248615498865 0.00339145735736223 -0.0262149787327036 -0.0485875725928182 0.00661835821580305 -0.000753248615498865 -0.117608455162364 -0.0452511869365361 -0.000753248615498865 -0.0442188351670148 -0.049951690267232 -0.0698007389103052 -0.0207458873493663 -0.0327308354319881 0.602565631311152 -0.0424423946892611 -0.00426606529536589 0.568911603181116 -0.0331019376699919 0.0246666218553991 -0.0421329332097065 -0.00618275636109326 -0.00193295490990905 -0.00426606529536589 -0.0262149787327036 -0.0323562628087797 0.568911603181116 -0.0042876007331732 0.615050352052204 -0.0279653408657753 0.298828259546648 0.298828259546648 0.298828259546648 0.602565631311152 -0.0257245239655709 0.602565631311152 0.242022410357425 -0.024597684387647 -0.11908457031991 -0.0399220738029503 0.0761434553351536 -0.0375064243260881 -0.0393783317585328 0.288494536952249 0.298828259546648 0.299903227131621 0.299903227131621 0.299903227131621 -0.0583623122498446 -0.0630779792574701 0.297761175670399 0.287500512169772 0.0260986142652767 -0.0555478909230492 -0.0391865198618351 -0.0693279923802316 0.24936472398204 0.24936472398204 -0.0298987335748544 0.299903227131621 -0.000753248615498865 -0.000753248615498865 -0.0406585984928999 -0.0103663324291327 0.398644152281746 -0.0298987335748544 -0.0223876937294651 -0.0461809586336839 -0.117608455162364 -0.117608455162364 -0.0338341961163366 -0.0432275123581846 -0.0485875725928182 -0.0334696873374539 -0.0485875725928182 -0.000753248615498865 -0.0334696873374539 -0.0186135161473234 -0.0352618647784477 0.585079155480298 -0.000753248615498865 -0.000753248615498865 0.00637199229338523 -0.0560648082592312 -0.034195569993463 0.0082390132076043 -0.117608455162364 -0.0496763516090619 -0.0555478909230492 -0.0452511869365361 0.0603602627472576 -0.0334696873374539 -0.0485875725928182 -0.0485875725928182 -0.0298987335748544 -0.049602515653009 -0.0442188351670148 -0.0824735082530733 0.286513256426699 -0.0406585984928999 -0.0406585984928999 -0.0327308354319881 -0.0399220738029503 0.041203789530095 -0.116146179951817 -0.028101655034929 0.0271024968062538 -0.117608455162364 -0.0349326793925984 -0.0368613513544865 0.00618275636108579 -0.11908457031991 -0.0368613513544865 -0.117608455162364 0.00618275636108579 -0.11908457031991 -0.11908457031991 -0.116146179951817 -0.0391791026205459 -0.0307385322943586 -0.0127550443162893 -0.0413961063037736 -0.120574908594013 -0.117608455162364 -0.0406585984928999 -0.0406585984928999 -0.117608455162364 -0.117608455162364 -0.11908457031991 -0.0388009935041266 -0.117608455162364 -0.038451924770511 -0.117608455162364 -0.0355744875108055 -0.0362173753353205 -0.0436743643892598 -0.0376985831346392 -0.0257384013583041 -0.027394921171563 -0.0298987335748544 -0.0307385322943586 -0.0307385322943586 0.0396206715348155 -0.0136547719910955 -0.0349093108689101 0.28553267898316 0.287500512169772 0.0650262337709712 0.0336416591852176 -0.123762273763797 0.0538679442603119 -0.0536463553976993 -0.0442188351670148 0.0177814312171548 0.568911603181116 0.402560388337223 -0.0345539096588377 -0.0334696873374539 0.000774374633502746 0.602565631311152 0.050865645821871 -0.0266619758225709 -0.0271024968062596 0.420634198563109 -0.0298076069669962 -0.0298987335748544 0.423001581381989 0.602565631311152 -0.0233304105683955 0.602565631311152 -0.0323937105740832 -0.0681855109156349 -0.0671543043247604 -0.0355744875108055 -0.0377186308503193 -0.0399220738029503 -0.117608455162364 -0.0419104024050366 0.0042876007331761 -0.0315809811795914 0.248613625104184 -0.0356116582443222 -0.0485875725928182 -0.000753248615498865 -0.000753248615498865 0.00446376479595658 0.00446376479595658 0.24936472398204 0.0970388932385506 0.364360564125225 -0.117608455162364 0.242022410357425 -0.0391791026205459 0.24936472398204 -0.0307385322943586 -0.117608455162364 -0.117608455162364 -0.0323562628087797 0.602565631311152 0.248613625104184 0.0663866231032646 0.24936472398204 -0.0307385322943586 0.241308030033662 0.1910370450833 -0.0693279923802316 0.24936472398204 -0.0526501148906253 -0.0042876007331732 -0.00618275636109326 0.00616480192620132 -0.0262149787327036 -0.00310730056196092 0.0434078330500685 -0.0233304105683955 0.574164781702772 0.602565631311152 0.41599714172003 0.00773158439217438 0.242022410357425 0.24936472398204 0.585079155480298 0.585079155480298 -0.0327308354319881 -0.0327308354319881 0.568911603181116 -0.0331019376699919 -0.0327308354319881 -0.00232375110387788 -0.0042876007331732 -0.0218325932272739 -0.0298987335748544 -0.0454300495791985 0.0169529789617201 -0.0257611655342444 0.0753790735306762 0.0970388932385506 0.254597853104301 0.585079155480298 -0.0319780953712727 -0.0338341961163366 0.0143457803864044 0.128566880941536 -0.000753248615498865 -0.0331019376699919 0.0970388932385506 -0.0331019376699919 0.0970388932385506 0.0616714036658175 -0.0334696873374539 -0.0183880785427754 -0.0042876007331732 -0.0331019376699919 -0.0327308354319881 -0.00618275636109326 0.0742682940918523 0.0533315886058327 0.0252674460689749 0.0162949536550082 0.24936472398204 -0.117608455162364 0.24936472398204 -0.0406585984928999 -0.11908457031991 -0.0406585984928999 -0.0406585984928999 -0.116146179951817 0.239889575799693 -0.0391865198618351 0.24936472398204 -0.0391865198618351 -0.0103663324291327 -0.116146179951817 -0.0618367426655008 0.0926738239824743 -0.117608455162364 -0.0483559276632995 -0.117608455162364 0.00618275636108579 0.0970388932385506 -0.0411283452284697 0.24936472398204 0.24936472398204 -0.0264973832312548 -0.11908457031991 -0.0413961063037736 -0.117608455162364 -0.116146179951817 -0.0413961063037736 0.501929649445283 0.0538679442603119 0.0533107909256514 0.0418135669239638 -0.0376985831346392 0.24936472398204 0.24936472398204 -0.0323562628087797 -0.116146179951817 -0.027394921171563 0.418299648342686 -0.0298987335748544 0.0208606306387814 0.0217542355419286 -0.0355744875108055 -0.0695644814122409 -0.0391865198618351 0.24936472398204 -0.0422879320930312 -0.0298987335748544 -0.0298987335748544 0.427838139216701 0.40709266708172 -0.11908457031991 -0.0377182771026618 0.24936472398204 0.400715784073156 -0.0399220738029503 0.485972753215219 0.24936472398204 -0.117608455162364 0.24936472398204 -0.117608455162364 -0.0428741231438818
-0.283029940378273 -0.0767991954143733 -0.283029940378273 -0.122382869285753 -0.126470927435171 -0.193499611125423 -0.126671075904656 -0.0567024313897726 -0.142743084349145 -0.0704568549431508 0.26374297046478 0.313846848047185 -0.0408424833154257 -0.0124556111402614 -0.0124556111402614 -0.104558152049623 -0.0125156124830597 -0.0273085007726777 -0.0153524020184476 -0.0408424833154257 -0.0264659228910394 -0.0354506124873469 -0.0524567766033329 0.252822996325728 0.00910523096371731 0.792849911979368 -0.197030526033129 -0.286783716389659 -0.192571178918044 -0.00718377296775244 -0.0556197981863181 -0.0776980264951909 -0.192571178918044 -0.196128761402145 -0.0769189563323794 -0.0218325932272739 1 -0.05247403884803 -0.0319620650781656 0.0110095009769907 -0.0663090384525827 0.0236704838256142 -0.0357845741853528 -0.0364453855093576 0.26374297046478 -0.0326835630898703 -0.0337423195786026 -0.0660763963508608 0.313846848047185 -0.284894747939324 -0.0542432015927751 -0.12034980985405 0.26374297046478 0.26374297046478 -0.0572381632316722 -0.0637347249099176 -0.0637347249099176 -0.0524567766033329 -0.0572381632316722 -0.010898669180559 -0.0637347249099176 -0.0564967093961127 -0.0524567766033329 -0.284894747939324 -0.0683917702716208 -0.0524567766033329 -0.0681612836980902 0.361899476795889 0.31278455741456 -0.0202586152419587 -0.0319620650781656 -0.0344336464972938 -0.0429171656357252 -0.0653768759189541 -0.0364453855093576 -0.0323244509972899 -0.0632627969866116 -0.0411433296892437 0.0879597452423585 -0.0323244509972899 -0.0653768759189541 -0.010898669180559 -0.0315962902850206 -0.0364453855093576 0.0447827346593046 -0.0337423195786026 -0.0273085007726777 -0.0681612836980902 -0.0681612836980902 -0.0681612836980902 -0.0344336464972938 -0.0383754427159542 -0.0344336464972938 0.256643798621849 -0.0534652951513287 -0.286783716389659 -0.116229657803479 -0.132945315673483 -0.124422987237587 -0.0128543851924198 -0.0704568549431508 -0.0681612836980902 -0.0679305753330658 -0.0679305753330658 -0.0679305753330658 -0.0569915187810531 -0.21195917999508 -0.0683917702716208 -0.0706853497743971 0.103782735315865 -0.0542432015927751 -0.11552639967007 0.31491743057446 0.26374297046478 0.26374297046478 -0.196128761402145 -0.0679305753330658 -0.0524567766033329 -0.0524567766033329 -0.116934150180158 -0.361586712300266 -0.0436807376406802 -0.196128761402145 0.0197627561541017 -0.0679365611671137 -0.284894747939324 -0.284894747939324 -0.0330395104147228 -0.0659368653270662 -0.0637347249099176 -0.0326835630898703 -0.0637347249099176 -0.0524567766033329 -0.0326835630898703 -0.0506366821167958 -0.0344336464972938 -0.0354506124873469 -0.0524567766033329 -0.0524567766033329 0.00857814798860422 -0.0547479777563251 -0.0333923964692857 -0.0503736679507866 -0.284894747939324 -0.0315940873705631 -0.0542432015927751 -0.0683917702716208 -0.131801069028402 -0.0326835630898703 -0.0637347249099176 -0.0637347249099176 -0.196128761402145 -0.0639702158424363 -0.0681612836980902 -0.0588636902149377 -0.0709136670604214 -0.116934150180158 -0.116934150180158 0.002846687399576 -0.116229657803479 0.0402360094096735 -0.283029940378273 -0.0749971302667574 0.0140904815165267 -0.284894747939324 -0.121704435916204 -0.123742116734034 0.00393702952335184 -0.286783716389659 -0.123742116734034 -0.284894747939324 0.00393702952335184 -0.286783716389659 -0.286783716389659 -0.283029940378273 -0.194340221379293 -0.197030526033129 -0.197937387201345 -0.117639906319926 -0.288697453212862 -0.284894747939324 -0.116934150180158 -0.116934150180158 -0.284894747939324 -0.284894747939324 -0.286783716389659 -0.0772487747043246 -0.284894747939324 -0.11482434651194 -0.284894747939324 -0.122382869285753 -0.12306208684425 -0.188192603269402 -0.192571178918044 -0.193499611125423 -0.193453298948614 -0.196128761402145 -0.197030526033129 -0.197030526033129 0.0386900751332121 -0.0783713403246205 -0.0340893732500188 -0.0711418105656391 -0.0706853497743971 0.0105838389531442 -0.0848593049161111 -0.120855388994879 -0.0969927290419448 -0.123742116734034 -0.0681612836980902 0.0218387293300135 -0.0364453855093576 -0.041699877839837 -0.00443269024088384 -0.0326835630898703 -0.0393137588410814 -0.0344336464972938 0.198165486356073 -0.0260357487093242 -0.0264659228910394 -0.0336460460751162 0.273858705371004 -0.196128761402145 -0.0487784425302284 -0.0344336464972938 -0.0377403532177262 -0.0344336464972938 -0.011986794829232 -0.00762262080143094 -0.00685857047150504 -0.122382869285753 -0.0770240274480248 -0.116229657803479 -0.284894747939324 -0.207618523174164 0.00205073070837216 -0.197937387201345 0.263015007014914 -0.00852917510199643 -0.0637347249099176 -0.0524567766033329 -0.0524567766033329 -0.0569915187810531 -0.0569915187810531 0.26374297046478 0.252822996325728 -0.0599202970268831 -0.284894747939324 0.256643798621849 -0.194340221379293 0.26374297046478 -0.197030526033129 -0.284894747939324 -0.284894747939324 -0.0315962902850206 -0.0344336464972938 0.263015007014914 -0.104558152049623 0.26374297046478 -0.197030526033129 0.25595519193136 0.207575908545693 0.31491743057446 0.26374297046478 -0.0646748613466191 -0.0020507307083759 -0.00393702952335933 -0.0711418105656391 -0.0255992505299311 -0.0402360094096743 -0.0954069959167372 -0.0377403532177262 -0.0137305288020907 -0.0344336464972938 -0.0356813624932282 -0.0745951785969835 0.256643798621849 0.26374297046478 -0.0354506124873469 -0.0354506124873469 -0.0319620650781656 -0.0319620650781656 -0.0364453855093576 -0.0323244509972899 -0.0319620650781656 -9.49776371573132e-05 -0.0020507307083759 0.951321160013612 -0.196128761402145 0.418865416716739 -0.0623150002587564 -0.00923630757726527 0.25430929098834 0.252822996325728 0.207956489551389 -0.0354506124873469 -0.0312270051113186 -0.0330395104147228 -0.0632627969866116 0.0420663926523227 -0.0524567766033329 -0.0323244509972899 0.252822996325728 -0.0323244509972899 0.252822996325728 0.00731422356029393 0.0349821080221895 -0.0364453855093576 -0.0233091819932976 -0.0323244509972899 -0.0319620650781656 -0.0237829196301634 0.252822996325728 0.0190301068643133 -0.0630263489259906 -0.0625524563384077 0.26374297046478 -0.284894747939324 0.26374297046478 -0.116934150180158 -0.286783716389659 -0.116934150180158 -0.116934150180158 -0.283029940378273 0.254589095618993 -0.11552639967007 0.26374297046478 -0.11552639967007 -0.361586712300266 -0.283029940378273 -0.0667735541671895 0.00910523096371731 -0.284894747939324 -0.0690819415383488 -0.284894747939324 0.00393702952335184 0.252822996325728 -0.0674684759601699 0.26374297046478 0.26374297046478 0.119063264926207 -0.286783716389659 -0.117639906319926 -0.284894747939324 -0.283029940378273 -0.117639906319926 -0.0408231463242604 -0.0969927290419448 -0.0972197237700919 -0.0960859233393569 -0.192571178918044 0.26374297046478 0.26374297046478 0.00438139831896954 -0.283029940378273 -0.193453298948614 -0.0346657033089131 -0.196128761402145 -0.0514211166971179 -0.0511603927545748 -0.122382869285753 0.313846848047185 -0.11552639967007 0.26374297046478 -0.233589502424645 -0.196128761402145 -0.196128761402145 -0.0305614493879336 -0.0397071000060316 -0.286783716389659 -0.114123469308612 0.26374297046478 -0.0426917311939995 -0.116229657803479 -0.0177494948971806 0.26374297046478 -0.284894747939324 0.26374297046478 -0.284894747939324 -0.119055329253984
0.124880833011783 -0.194485034322761 0.124880833011783 0.232474781102604 0.229063528341636 0.18188905895938 0.408623858298119 -0.197329765735857 0.274349144215113 0.032917101631482 -0.0259273828348273 -0.0247436963127502 -0.103428840973777 -0.009498072059943 -0.009498072059943 0.457860543598379 -0.065932506897126 -0.0657069793697234 -0.0223444683894893 -0.103428840973777 -0.0571912293546932 0.642273606765236 -0.132840688539961 -0.137364602150152 -0.114483011545591 -0.0680959996348446 0.178423794389489 0.123525735113717 0.181312576082202 -0.0871992067722896 -0.196761219543969 -0.196761219543969 0.181312576082202 0.17900243098663 -0.207538586020574 0.0123499595176667 -0.05247403884803 1 0.0537068284808295 -0.0513025879946476 0.736588130876298 -0.0691556035375243 0.00395350271986272 -0.0155801824923573 -0.0322306846002234 0.0317560700992474 -0.0037150964100254 -0.0350007137492333 -0.0247436963127502 0.124204382626246 0.0344243351104321 0.234182841650992 -0.0259273828348273 -0.0259273828348273 -0.144948994330218 -0.161400781541743 -0.161400781541743 -0.132840688539961 -0.144948994330218 -0.0482927215428864 -0.161400781541743 -0.143071348687196 -0.132840688539961 0.124204382626246 -0.173194207529169 -0.132840688539961 -0.172610527076238 -0.0498796458572191 -0.0188824356452638 -0.0152398482144166 -0.0809402141547681 -0.0101291684212702 -0.0483744827683825 0.74781450574194 -0.0155801824923573 -0.081857914366841 0.827197551874428 -0.104190699441458 0.0172092087806373 -0.00430473541444717 0.74781450574194 -0.0482927215428864 -0.0800139320132043 -0.0155801824923573 0.0231573429956476 -0.0037150964100254 -0.0657069793697234 0.0199814463023522 0.0199814463023522 0.0199814463023522 -0.0101291684212702 0.0493900916864047 -0.0101291684212702 -0.0156886397770853 -0.195623541610048 0.123525735113717 0.220557109039878 0.290037416089925 0.23076839039323 -0.207126385871596 0.032917101631482 0.0199814463023522 0.0141696686018124 0.0141696686018124 0.0141696686018124 0.0090797603706696 0.15720328348226 0.0181518716997365 0.0310025066786285 -0.340009202442738 0.0344243351104321 0.204161210257236 -0.0228688539701641 -0.0259273828348273 -0.0259273828348273 0.17900243098663 0.0460734296942436 -0.132840688539961 -0.132840688539961 0.202733290325402 0.0939442195993852 -0.0548028561651251 0.17900243098663 -0.0333743810384962 -0.32959254939812 0.124204382626246 0.124204382626246 0.0423240047998062 -0.32597481807064 -0.161400781541743 0.0317560700992474 -0.161400781541743 -0.132840688539961 0.0317560700992474 -0.128231510842525 0.042044963136028 -0.00635611537501297 -0.132840688539961 -0.132840688539961 -0.0526620292755576 0.0296530679182603 0.0249163147153337 -0.127565458043047 0.124204382626246 -0.0479589024797956 0.0344243351104321 -0.173194207529169 0.316856988445032 0.0317560700992474 -0.161400781541743 -0.161400781541743 0.17900243098663 -0.16199713495204 -0.172610527076238 -0.303278828305393 0.0290964257259206 0.202733290325402 0.202733290325402 -0.0809402141547681 0.220557109039878 0.101893016311297 0.124880833011783 -0.189921513830193 0.0670218730036831 0.124204382626246 0.23304394214503 0.23133701044755 0.0602274791501575 0.123525735113717 0.23133701044755 0.124204382626246 0.0602274791501575 0.123525735113717 0.123525735113717 0.124880833011783 0.180158364875936 0.178423794389489 0.177844698545147 0.219424555722394 0.122844849042123 0.124204382626246 0.203505290491439 0.202733290325402 0.124204382626246 0.124204382626246 0.123525735113717 -0.195623541610048 0.124204382626246 0.204870715611194 0.124204382626246 0.232474781102604 0.231905805607831 0.169683479927152 0.181312576082202 0.18188905895938 0.18073568113439 0.17900243098663 0.178423794389489 0.178423794389489 0.0979781174741912 -0.198466308542888 0.0183968220622665 0.0353083253025875 0.0310025066786285 -0.0710667411379757 0.545793310196407 -0.202187488290379 0.49001818362229 0.23133701044755 -0.172610527076238 -0.056925546991299 -0.0155801824923573 -0.0839627111476664 -0.0854485017188831 -0.0827673239937869 -0.0995575239598598 -0.0101291684212702 -0.164967466585636 -0.065932506897126 -0.0571912293546932 -0.0604193474648266 -0.118710069007204 0.17900243098663 -0.0581971217818075 -0.0101291684212702 -0.0955730571303477 -0.0101291684212702 -0.171087860710908 -0.154132800618223 -0.151863082985723 0.232474781102604 -0.195054395310791 0.203448767245134 0.124204382626246 0.170856072020283 0.0590277936577606 0.177844698545147 -0.0275205303027186 -0.0683491497379399 -0.161400781541743 -0.132840688539961 -0.132840688539961 -0.144324395931952 -0.144324395931952 -0.0259273828348273 -0.137364602150152 -0.0646452114512976 0.124204382626246 -0.0156886397770853 0.180158364875936 -0.0259273828348273 0.178423794389489 0.124204382626246 0.124204382626246 -0.0800139320132043 -0.0101291684212702 -0.0210200348454576 0.457860543598379 -0.0259273828348273 0.178423794389489 -0.0173892565421677 -0.0440040589463711 -0.0228688539701641 -0.0259273828348273 -0.163781567774899 -0.059027793657759 -0.0602274791501585 0.742119736629309 -0.0648271260016135 -0.063169152175169 0.508294948664412 -0.0955730571303477 -0.0125723025031473 -0.0101291684212702 -0.0647528451109229 -0.206406000331558 -0.0156886397770853 -0.0259273828348273 -0.00635611537501297 -0.00635611537501297 -0.0809402141547681 -0.0809402141547681 -0.0155801824923573 -0.081857914366841 -0.0809402141547681 0.033023341616184 -0.059027793657759 -0.0268462077679134 0.17900243098663 -0.0204173652533738 0.831188998922021 -0.0637048895238429 -0.136723163841807 -0.137364602150152 -0.0419415187531086 -0.00635611537501297 -0.0790787602409578 -0.0836687192143667 0.818448867003221 -0.0602274791501585 -0.132840688539961 -0.081857914366841 -0.137364602150152 -0.081857914366841 -0.137364602150152 -0.131532944425888 -0.0816614703522511 0.0350290628049101 -0.000327449508402756 -0.081857914366841 -0.0809402141547681 -0.0523480084076804 -0.137364602150152 -0.108682732763857 0.786239331918344 0.792519660814604 -0.0259273828348273 0.124204382626246 -0.0259273828348273 0.202733290325402 0.123525735113717 0.202733290325402 0.202733290325402 0.124880833011783 -0.00631294499106874 0.221123491300597 -0.0259273828348273 0.204161210257236 0.0939442195993871 0.124880833011783 -0.169096263365647 -0.114483011545591 0.124204382626246 -0.174941986028336 0.124204382626246 0.0602274791501575 -0.137364602150152 -0.170856072020284 -0.0259273828348273 -0.0259273828348273 -0.336290628401174 0.123525735113717 0.219424555722394 0.124204382626246 0.124880833011783 0.219424555722394 -0.0688848556444599 0.531999447078056 0.530682527838818 0.537318246823089 0.181312576082202 -0.0259273828348273 -0.0259273828348273 -0.0800139320132043 0.124880833011783 0.18073568113439 -0.0626045899212362 0.17900243098663 0.872923290347878 0.867696480125141 0.232474781102604 -0.0247436963127502 0.204161210257236 -0.0259273828348273 0.15720328348226 0.17900243098663 0.17900243098663 -0.062850028410902 -0.0551869758842183 0.123525735113717 0.222256495041905 -0.0259273828348273 -0.0524218352528388 0.220557109039878 -0.0547569838482211 -0.0259273828348273 0.124204382626246 -0.0259273828348273 0.124204382626246 0.218292246367622
0.00791552996108008 0.0295117697027334 0.00791552996108008 0.0800444057482238 0.0757177712990289 0.0260675373835966 -0.0690604074309788 -0.0800418807857183 -0.0604673078197519 0.439529040048419 0.340174338505606 0.412703101518684 -0.0142665947205504 -0.028127060546489 -0.028127060546489 -0.00200009027145315 0.00494432914593835 0.0255893134330896 -0.000290184409939848 -0.0142665947205504 0.00217339760822169 0.0204574963932978 -0.0786417859034618 -0.0209414231021894 -0.0406499680458185 -0.0403128821675331 0.004486572934876 0.00448766510055698 0.0248792016210119 -0.0441401140107944 -0.075787499214512 0.00692586256582659 0.0248792016210119 0.00556550907653093 0.0170428452612049 -0.0327308354319881 -0.0319620650781656 0.0537068284808295 1 -0.0303711700512221 -0.0351661288291288 -0.0409401684619154 -0.028127060546489 -0.0319434677594454 0.326423043205021 0.888073149533272 -0.0160895669484698 0.425487053543526 0.412703101518684 0.00620593430286536 0.573466134191266 0.066301648030837 0.340174338505606 0.340174338505606 -0.085809911890137 -0.0955493820919104 -0.0955493820919104 -0.0786417859034618 -0.085809911890137 0.0769234355322366 -0.0955493820919104 -0.0846983442802116 -0.0786417859034618 0.00620593430286536 -0.102531099002312 -0.0786417859034618 -0.102185559742338 -0.0134757028891053 0.411157035655397 -0.0276948451753821 0.0200135088662588 -0.0202096952065062 -0.0474757708785821 -0.030841936276165 -0.0319434677594454 0.0424962477616564 0.00555063318183161 0.0258063233877115 0.0201740312427559 0.598120485950496 -0.030841936276165 0.0769234355322366 0.0479146814186282 -0.0319434677594454 0.0235543784042355 -0.0160895669484698 0.0255893134330896 0.454691637676778 0.454691637676778 0.454691637676778 -0.0202096952065062 0.693677924836181 -0.0202096952065062 0.329486822699531 -0.045791647942744 0.00448766510055698 0.0642330235938218 -0.076723008100201 0.0778993591143093 0.0827425491389248 0.439529040048419 0.454691637676778 0.45627101460315 0.45627101460315 0.45627101460315 0.545424444587152 0.0147610814777471 0.453124213186698 0.43807256157658 0.102088554651247 0.573466134191266 0.0650296484029589 0.414260315502954 0.340174338505606 0.340174338505606 0.00556550907653093 0.456211724321337 -0.0786417859034618 -0.0786417859034618 0.0634318504755076 -0.0543832153491106 -0.0601708521617151 0.00556550907653093 -0.0363181188396453 -0.0183794300876626 0.00620593430286536 0.00620593430286536 0.027634239254739 -0.014670023128596 -0.0955493820919104 0.888073149533272 -0.0955493820919104 -0.0786417859034618 0.888073149533272 -0.0759131492962839 0.842038817945048 -0.0261849546305868 -0.0786417859034618 -0.0786417859034618 -0.0311759602953588 0.56810699420275 0.868853533049313 -0.0755188455461867 0.00620593430286536 0.59120588894724 0.573466134191266 -0.102531099002333 -0.0820957058107822 0.888073149533272 -0.0955493820919104 -0.0955493820919104 0.00556550907653093 -0.0841533475879588 -0.102185559742338 -0.0305872984967057 0.436626381569613 0.0634318504755076 0.0634318504755076 -0.0305366182840894 0.0642330235938218 0.01050795943306 0.00791552996108008 0.0371106507388026 -0.00217339760822217 0.00620593430286536 0.0807514579499796 0.0786183904527935 0.0356547122187427 0.00448766510055698 0.0786183904527935 0.00620593430286536 0.0356547122187427 0.00448766510055698 0.00448766510055698 0.00791552996108008 0.0224867801578179 0.004486572934876 0.00340254940410496 0.0626261096086236 0.00276039692964269 0.00620593430286536 0.0634318504755076 0.0634318504755076 0.00620593430286536 0.00620593430286536 0.00448766510055698 0.0276479297245721 0.00620593430286536 0.0658217452497044 0.00620593430286536 0.0800444057482238 0.0793333947017181 0.0137942685004769 0.0248792016210119 0.0260675373835966 0.023685599580285 0.00556550907653093 0.004486572934876 0.004486572934876 0.0226988567474028 -0.0731255745917577 0.0418689678387685 0.435190365643777 0.43807256157658 -0.338985191219702 0.00901259677277689 -0.181183142427611 -0.0296816390745599 0.0786183904527935 -0.102185559742338 0.112895268345959 -0.0319434677594454 -0.0758118790595305 -0.0505855762402672 0.0398679306796757 -0.0264197491753187 -0.0202096952065062 0.0104172902068745 0.00494432914593835 0.00217339760822169 -0.0442169148326154 0.0557633524246059 0.00556550907653093 -0.0425915895536221 -0.0202096952065062 0.0208519564298154 -0.0202096952065062 0.0116740048587799 0.00460187576774788 0.0140958513300002 0.0800444057482238 0.0285781001757649 0.0642330235938218 0.00620593430286536 0.0162335404174471 0.0349444975196057 0.00340254940410496 0.339082400058151 -0.0459858003063649 -0.0955493820919104 -0.0786417859034618 -0.0786417859034618 -0.0854401491762289 -0.0854401491762289 0.340174338505606 -0.0209414231021894 -0.0898308945990618 0.00620593430286536 0.329486822699531 0.0224867801578179 0.340174338505606 0.004486572934876 0.00620593430286536 0.00620593430286536 0.0479146814186282 -0.0202096952065062 0.339082400058151 -0.00200009027145315 0.340174338505606 0.004486572934876 0.328445319570672 0.3111922084349 0.414260315502954 0.340174338505606 -0.0969588093034642 -0.0349444975196032 -0.035654712218744 0.00428746749769222 0.00779721202072182 0.0250145449208824 -0.0064792472363294 0.0208519564298154 -0.0300462205165755 -0.0202096952065062 -0.0474492050843237 -0.0808630696008101 0.329486822699531 0.340174338505606 -0.0261849546305868 -0.0261849546305868 0.0200135088662588 0.0200135088662588 -0.0319434677594454 0.0424962477616564 0.045177526939511 -0.00655934867201281 -0.0349444975196032 -0.0319620650781656 0.00556550907653093 0.528743299835179 0.0100921942776062 -0.0377133417328728 -0.0193184773011336 -0.0209414231021894 0.303511067946554 -0.0261849546305868 0.0250855621955795 0.012757994447017 0.00555063318183161 -0.035654712218744 -0.0786417859034618 0.0424962477616564 -0.0209414231021894 0.0424962477616564 -0.0209414231021894 0.0122310000778332 -0.0345583042354032 0.753012885049068 0.0235543784042355 0.0424962477616564 0.0200135088662588 -0.0122627043367478 -0.0209414231021894 -0.0269301894860852 -0.0195052389326865 -0.0171481236812477 0.340174338505606 0.00620593430286536 0.340174338505606 0.0634318504755076 0.00448766510055698 0.0634318504755076 0.0634318504755076 0.00791552996108008 0.340167775105272 0.0650296484029589 0.340174338505606 0.0650296484029589 -0.0543832153491106 0.00791552996108008 -0.10010511302549 -0.0406499680458185 0.00620593430286536 -0.103565785167007 0.00620593430286536 0.0356547122187427 -0.0209414231021894 -0.101146921051103 0.340174338505606 0.340174338505606 0.0711004777070439 0.00448766510055698 0.0626261096086236 0.00620593430286536 0.00791552996108008 0.0626261096086236 -0.0652100059603183 0.00962506717848743 0.00856291663365679 0.0138861978930589 0.0248792016210119 0.340174338505606 0.340174338505606 -0.0284793102762721 0.00791552996108008 0.023685599580285 -0.0458360305026703 0.00556550907653093 0.0444800286628631 0.0460714927220613 0.0800444057482238 0.412703101518684 0.0650296484029589 0.340174338505606 0.0147610814777471 0.00556550907653093 0.00556550907653093 -0.0393212003048255 -0.053847632827418 0.00448766510055698 0.0590129493808781 0.340174338505606 -0.0585962886590068 0.0642330235938218 -0.067351173940181 0.340174338505606 0.00620593430286536 0.340174338505606 0.00620593430286536 0.0610008514787736
0.046858994075391 -0.0729765557395247 0.046858994075391 -0.220680229276165 -0.223966636531214 -0.282054282363987 -0.120366089533425 -0.0740439833760747 -0.1615636174215 0.147328739560594 0.136399862456844 0.160309659188087 0.496018204512758 -0.0340034157722907 -0.0340034157722907 -0.099353824866279 0.0369014224536117 -0.012160032480973 0.0423067658440182 0.496018204512758 0.0347241560971416 -0.033686076842659 -0.0364096614342377 -0.0515432746810317 -0.0429574229316825 -0.0106846608166532 -0.264898215860804 0.0463505211348635 -0.282951073241548 -0.0327197298014205 -0.0738306479746784 -0.0738306479746784 -0.282951073241548 -0.263980310290418 -0.0778746356683538 0.0088058292935328 0.0110095009769907 -0.0513025879946476 -0.0303711700512221 0.999999999999998 -0.0630085408390046 -0.0259492344685072 -0.0340034157722907 -0.0346313355592044 0.136399862456844 -0.0310567558777824 -0.0320628133175455 -0.0627874783758863 0.160309659188087 0.0466051698187483 0.196507217938085 -0.219070652798323 0.136399862456844 0.136399862456844 0.353935453168942 -0.0161890589071044 -0.0161890589071044 -0.0364096614342377 0.353935453168942 -0.0243250612601849 -0.0161890589071044 0.358580445808287 -0.0364096614342377 0.0466051698187483 0.296214225213093 -0.0364096614342377 0.297215870107329 0.177546200489871 0.159401143383591 0.0714649152529951 0.00984081424538612 -0.0327197298014205 -0.000661224501525651 -0.0621227762066169 -0.0346313355592044 -0.0288528547914834 -0.0601139244444179 -0.0390954420313436 -0.0225991372783911 -0.0307155184012728 -0.0621227762066169 -0.0243250612601849 -0.0265199887778885 -0.0346313355592044 -0.0221489796839471 -0.0320628133175455 -0.012160032480973 0.156441549766893 0.156441549766893 0.156441549766893 -0.0327197298014205 -0.0364653251805506 -0.0327197298014205 0.129128181443898 -0.0734037574560973 0.0463505211348635 0.0500665438676877 -0.154533503651358 -0.222312024221468 -0.0874450020945145 0.147328739560594 0.156441549766893 0.15737649152008 0.15737649152008 0.15737649152008 0.182357834850924 -0.279058206819205 0.158497401414366 0.149705567822203 -0.139580955403965 0.196507217938085 0.0504274265161385 0.161223030381533 0.136399862456844 0.136399862456844 -0.263980310290418 0.160309659188087 -0.0364096614342377 -0.0364096614342377 0.0497042020028307 0.0352506587556921 -0.00371907610624235 -0.263980310290418 0.0266680331547389 -0.127861490296635 0.0466051698187483 0.0466051698187483 0.366854307469233 -0.126587304407597 -0.0161890589071044 -0.0310567558777824 -0.0161890589071044 -0.0364096614342377 -0.0310567558777824 -0.0481162678205504 -0.0327197298014205 -0.033686076842659 -0.0364096614342377 -0.0364096614342377 0.97418555077324 0.193830269363246 -0.0317303074474837 -0.0287630704844814 0.0466051698187483 -0.0460950324771932 0.196507217938085 0.296214225213093 -0.152070963062955 -0.0310567558777824 -0.0161890589071044 -0.0161890589071044 -0.263980310290418 -0.016696066637262 0.297215870107329 -0.118423981998094 0.148849335707758 0.0497042020028307 0.0497042020028307 0.0472787952513326 0.0500665438676877 -0.503494644205176 0.046858994075391 -0.0712641874395468 -0.723309822216896 0.0466051698187483 -0.220141264014158 -0.221765587336836 -0.85181363587778 0.0463505211348635 -0.221765587336836 0.0466051698187483 -0.85181363587778 0.0463505211348635 0.0463505211348635 0.046858994075391 -0.284763841134869 -0.264898215860804 -0.265822445171521 0.0493403831508923 0.0460950324771938 0.0466051698187483 0.0497042020028307 0.0497042020028307 0.0466051698187483 0.0466051698187483 0.0463505211348635 -0.0734037574560973 0.0466051698187483 0.0507868675910924 0.0466051698187483 -0.220680229276165 -0.221221663080766 -0.302342856338601 -0.282951073241548 -0.282054282363987 -0.283854232172903 -0.263980310290418 -0.264898215860804 -0.264898215860804 -0.492897698553897 -0.0744704479613668 0.354957190626197 0.147996999572548 0.149705567822203 0.0603382949925765 -0.0806354775178921 -0.0488113216031343 -0.092164966821167 -0.221765587336836 0.297215870107329 -0.033686076842659 -0.0346313355592044 -0.0486139110359906 -0.0320628133175455 -0.0299948795749713 0.0138289189423291 -0.0327197298014205 -0.0619006884638542 0.0369014224536117 0.0347241560971416 0.00249825721765777 -0.0445435403187404 -0.263980310290418 -0.0118903297540998 -0.0327197298014205 0.0204661824596174 -0.0327197298014205 0.154436517051154 0.167385144688228 0.168240634449672 -0.220680229276165 -0.073190196876611 0.0500665438676877 0.0466051698187483 -0.300267865157045 -0.869125962798102 -0.243237196670577 0.135664437502734 0.0336660670947858 -0.0161890589071044 -0.0364096614342377 -0.0364096614342377 0.355467193632581 0.355467193632581 0.136399862456844 -0.0515432746810317 -0.00757063457172363 0.0466051698187483 0.129128181443898 -0.284763841134869 0.136399862456844 -0.264898215860804 0.0466051698187483 0.0466051698187483 -0.0265199887778885 -0.0327197298014205 0.135664437502734 -0.099353824866279 0.136399862456844 -0.264898215860804 0.128410404374431 0.104289227686718 0.161223030381533 0.136399862456844 -0.0181965748187059 0.869125962798095 0.851813635877777 -0.0676007642546499 0.0391543493334447 0.0100350696229462 -0.0906581627306379 0.0204661824596174 -0.0343184806314512 -0.0327197298014205 0.00120246064119716 -0.0774496559111572 0.129128181443898 0.136399862456844 -0.033686076842659 -0.033686076842659 0.00984081424538612 0.00984081424538612 -0.0346313355592044 -0.0288528547914834 -0.0276948451753821 0.548689044461806 0.869125962798095 0.0110095009769907 -0.263980310290418 -0.0483654520842431 -0.0592133038016239 -0.00438217466756658 -0.0513025879946476 -0.0515432746810317 0.089212407618685 -0.033686076842659 0.0129131445305368 0.0782939464382775 -0.0601139244444179 -0.0225991372783911 -0.0364096614342377 -0.0288528547914834 -0.0515432746810317 -0.0288528547914834 -0.0515432746810317 -0.0493550636628928 0.0068845942434924 -0.0346313355592044 -0.0221489796839471 -0.0288528547914834 0.00984081424538612 0.0490593640954643 -0.0515432746810317 -0.0407809862238707 -0.0598892454620084 -0.0594389406294428 0.136399862456844 0.0466051698187483 0.136399862456844 0.0497042020028307 0.0463505211348635 0.0497042020028307 0.0497042020028307 0.046858994075391 0.126979488436448 0.0829720952278309 0.136399862456844 0.0504274265161385 0.0352506587556921 0.046858994075391 0.303392795166112 -0.0429574229316825 0.0466051698187483 0.293254862136635 0.0466051698187483 -0.85181363587778 -0.0515432746810317 0.300267865157042 0.136399862456844 0.136399862456844 0.143516475820059 0.0463505211348635 0.0493403831508923 0.0466051698187483 0.046858994075391 0.0493403831508923 -0.00158966499110754 -0.092164966821167 -0.0923806630057666 -0.0913032968968574 -0.282951073241548 0.136399862456844 0.136399862456844 0.0113616748542365 0.046858994075391 -0.283854232172903 -0.0128566919245094 -0.263980310290418 -0.0488616575810306 -0.0486139110359906 -0.220680229276165 0.160309659188087 0.0504274265161385 0.136399862456844 -0.302705874428353 -0.263980310290418 -0.263980310290418 -0.0109045745755211 -0.00130853759436448 0.0463505211348635 0.0511448846068671 0.136399862456844 -0.00312542885312666 0.0500665438676877 0.0132154021256737 0.136399862456844 0.0466051698187483 0.136399862456844 0.0466051698187483 0.0486082427695539
0.103554946515364 -0.170608968707803 0.107485268902922 0.229226588940605 0.224377111268883 0.196842501266126 0.446442118038452 -0.205715379415636 0.381821125010178 0.00610678290704549 -0.0796344853477542 -0.0847145206800122 -0.106479476312307 -0.0145211356949821 -0.0145211356949821 0.62078861203418 -0.0809766371606586 -0.0849351629238389 0.00440756596619532 -0.106479476312307 -0.0823145690564307 0.454888490940478 -0.141283991480327 -0.129220233717366 -0.117521377094981 -0.0836337842140149 0.187637297555207 0.104194208971876 0.195920197970069 -0.0495780266946734 -0.202905421192999 -0.179848851400207 0.195920197970069 0.203912359242475 -0.198951009012194 0.00630063656975541 -0.0663090384525827 0.736588130876298 -0.0351661288291288 -0.0630085408390046 0.999999999999999 -0.0849351629238356 -0.00495065289203715 0.0176817401317682 -0.0837578570221535 -0.0522663134705631 -0.0140503011164631 -0.0153189956317744 -0.0847145206800122 0.101802054706908 -0.0540355774954009 0.232231713909291 -0.0796344853477542 -0.0796344853477542 -0.15795732244292 -0.16415010581311 -0.16415010581311 -0.141283991480327 -0.15795732244292 -0.0466149383240297 -0.16415010581311 -0.156136054779294 -0.141283991480327 0.105854718683513 -0.181067470594912 -0.141283991480327 -0.181400352112766 -0.0574861104653205 -0.0816961053037717 -0.0215833816405871 -0.068327904896667 -0.0201656534036984 -0.0842282560298048 0.98594214973731 0.0176817401317682 -0.0704572165638916 0.887498595551441 -0.127964381474991 0.0187323054058503 -0.0490921484584484 0.98594214973731 -0.0466149383240297 -0.0982710872884068 0.0176817401317682 0.025122515583089 -0.0140503011164631 -0.0849351629238389 -0.0511759267122045 -0.0511759267122045 -0.0511759267122045 -0.0201656534036984 -0.0296069062708366 -0.0201656534036984 -0.0280549980340547 -0.198588284029375 0.104194208971876 0.211548897839184 0.40773385285534 0.226183383170967 -0.139310220907001 0.00610678290704549 -0.0511759267122045 -0.0543916748833088 -0.0543916748833088 -0.0543916748833088 -0.0729579432780807 0.153804419727678 -0.0530272414636355 0.00406727765104345 -0.353271038873426 -0.0540355774954009 0.202680080667524 -0.0828743250613603 -0.0796344853477542 -0.0796344853477542 0.203912359242475 0.0166423879886119 -0.141283991480327 -0.141283991480327 0.200509442210252 0.0653296405317728 -0.00194320628930195 0.188661987159283 -0.0568886241644344 -0.184392560243415 0.105854718683513 0.105854718683513 0.00292158324113 -0.176671557726067 -0.16415010581311 -0.0522663134705631 -0.16415010581311 -0.141283991480327 -0.0522663134705631 -0.132459273655948 -0.0391175178019798 -0.0113324591144601 -0.141283991480327 -0.141283991480327 -0.0646781722321706 -0.0588112766576993 -0.0582503532963452 -0.131108670806981 0.105854718683513 -0.123923661654339 -0.0540355774954009 -0.181067470594912 0.406601740111039 -0.0522663134705631 -0.16415010581311 -0.16415010581311 0.203912359242475 -0.163490171567537 -0.181400352112766 -0.143879779203256 0.00203949917260908 0.200509442210252 0.200509442210252 -0.0730536097993489 0.211548897839184 0.12514242517608 0.103554946515364 -0.164258912266389 0.0823145690564291 0.105854718683513 0.229026546300592 0.225943288109964 0.0739698663946299 0.104194208971876 0.227202172634087 0.105854718683513 0.0739698663946299 0.104194208971876 0.104194208971876 0.103554946515364 0.194060572840884 0.187637297555207 0.187923273232825 0.209436824007101 0.102502622771215 0.101802054706908 0.202102469880023 0.200509442210252 0.101802054706908 0.101802054706908 0.104194208971876 -0.173824920450387 0.105854718683513 0.203757358088201 0.105854718683513 0.229226588940605 0.229406252900997 0.16128729318082 0.195920197970069 0.196842501266126 0.194992936202418 0.203912359242475 0.187637297555207 0.187637297555207 0.12033424545454 -0.207952878540754 -0.0197135383049468 0.00598325633508455 0.00406727765104345 -0.0836998120830593 0.748247926375787 -0.200482892110528 0.609476309554959 0.227202172634087 -0.181400352112766 -0.110258837437726 0.0176817401317682 -0.0648962311513461 -0.104945688329555 -0.072513293255918 -0.122274032548012 -0.0201656534036984 -0.170705748430123 -0.0809766371606586 -0.0823145690564307 -0.060314322028387 -0.145796703897696 0.203912359242475 -0.0584075047629679 -0.0201656534036984 -0.117380411177972 -0.0201656534036984 -0.0355246230175611 -0.0121431387254811 -0.00868821449470508 0.229226588940605 -0.178226977546811 0.201597477704859 0.105854718683513 0.16550615534287 0.0724964430197791 0.18660452883251 -0.0812609766759673 0.0134133585549554 -0.16415010581311 -0.141283991480327 -0.141283991480327 -0.158252391958604 -0.158252391958604 -0.0796344853477542 -0.129220233717366 -0.126722415912079 0.101802054706908 -0.0280549980340547 0.194060572840884 -0.0796344853477542 0.203028269865898 0.101802054706908 0.101802054706908 -0.0982710872884068 -0.0201656534036984 -0.0770286239891764 0.62078861203418 -0.0796344853477542 0.203028269865898 -0.0298626709881114 -0.0723075543381698 -0.0828743250613603 -0.0796344853477542 -0.16856046340037 -0.072496443019779 -0.073969866394629 0.77804752408734 -0.0796190363062003 -0.0839466443925403 0.661825830751251 -0.117380411177972 -0.0176306876576897 -0.0201656534036984 -0.0640493503403762 -0.216133033681628 -0.0280549980340547 -0.0796344853477542 -0.0113324591144601 -0.0113324591144601 -0.068327904896667 -0.068327904896667 0.0176817401317682 -0.0704572165638916 -0.0994087235836991 -0.00331245608567001 -0.072496443019779 -0.0663090384525827 0.188661987159283 -0.0627659863395287 0.902395266134541 0.342594259643254 -0.144732472254572 -0.129220233717366 -0.0733100034051033 -0.0113324591144601 -0.0691312760324182 -0.0694481582302904 0.917228758999478 -0.073969866394629 -0.141283991480327 -0.0704572165638916 -0.129220233717366 -0.0704572165638916 -0.129220233717366 -0.045073578706665 -0.072513293255918 -0.0499277120864378 0.00746071923994289 -0.0704572165638916 -0.068327904896667 -0.073969866394629 -0.129220233717366 -0.111398326677495 0.92836145568746 0.935930957511366 -0.0796344853477542 0.101802054706908 -0.0796344853477542 0.200509442210252 0.104194208971876 0.200509442210252 0.200509442210252 0.103554946515364 -0.0223746458156549 0.212596961587847 -0.0796344853477542 0.202680080667524 0.0728367776524665 0.103554946515364 -0.173558621848707 -0.117521377094981 0.105854718683513 -0.185413456349231 0.101802054706908 0.0739698663946299 -0.129220233717366 -0.178309983373057 -0.0796344853477542 -0.0796344853477542 -0.357972615086162 0.104194208971876 0.209436824007101 0.105854718683513 0.103554946515364 0.209436824007101 -0.0787663182111682 0.663775294403716 0.662170119131111 0.650242485501903 0.195920197970069 -0.0796344853477542 -0.0796344853477542 -0.0711245048845829 0.103554946515364 0.194992936202418 -0.0621947209882928 0.188661987159283 0.638597164169001 0.634000648132732 0.229226588940605 -0.0847145206800122 0.202680080667524 -0.0796344853477542 0.173675211492046 0.188661987159283 0.188661987159283 -0.0597719901287451 0.00045460149590166 0.104194208971876 0.214677707376557 -0.0796344853477542 0.00028660446512787 0.211548897839184 -0.00531352911485562 -0.0796344853477542 0.101802054706908 -0.0796344853477542 0.105854718683513 0.208777950279583
-0.553772759755697 -0.0343703807608343 -0.553772759755697 -0.297475722783897 -0.301905781501729 -0.380207605301698 -0.162252819838331 -0.061481643783533 0.160613106358016 0.0182478382985621 -0.0288198527890628 -0.087012187449377 -0.0523150848747479 0.0825589328522479 0.0825589328522479 0.261180025061242 -0.0333491573709359 -0.0349794238683117 -0.0196648721975047 -0.0523150848747479 -0.0339001669325607 -0.0454086443964317 -0.0370023221580736 0.503445592642069 0.604068696340896 -0.00766106316782999 -0.387591821898836 -0.559847739208847 -0.381416474421345 -0.0430381399125579 -0.0600520506485957 -0.0399128033919028 -0.381416474421345 -0.386338906998926 -0.0673872780541141 0.139667399351227 0.0236704838256142 -0.0691556035375243 -0.0409401684619154 -0.0259492344685072 -0.0849351629238356 1 0.108636415948274 0.103687933983889 -0.0288198527890628 -0.0418643343464373 0.0974308252853952 0.361791847376208 -0.087012187449377 -0.556788754754552 -0.069480047853317 -0.295306022635891 -0.0288198527890628 -0.0288198527890628 -0.0618331209371796 -0.0816377279848636 -0.0816377279848636 -0.0370023221580736 -0.0618331209371796 0.0336477181963842 -0.0816377279848636 -0.0579622800462642 -0.0370023221580736 -0.556788754754552 -0.0876029314589382 -0.0370023221580736 -0.0873077015003785 -0.0612302210542186 -0.0873077015003785 -0.0259492344685072 -0.0409401684619154 0.0922797478801359 -0.0549725428171653 -0.0837411571214181 0.103687933983889 -0.0414043481243012 -0.0810332361087982 -0.0527004386119083 0.00896567922809881 -0.0336087903098508 -0.0837411571214181 0.0336477181963842 -0.0404716479951114 0.103687933983889 0.0116709208196419 0.0974308252853952 -0.0349794238683117 -0.00251593377671814 -0.00251593377671814 -0.00251593377671814 0.0922797478801359 -0.0491550557121226 0.0922797478801359 -0.00992038441727647 -0.0572086585495994 -0.559847739208847 -0.313549646341354 0.167919796389585 -0.299675373302574 -0.117875376907241 0.0182478382985621 -0.00251593377671814 -0.00150080541659874 -0.00150080541659874 -0.00150080541659874 -0.0730003638404025 -0.439911953526908 -0.00352668613659773 0.0171583777898762 0.142515624667202 -0.069480047853317 -0.312746525169118 -0.0867163837926096 -0.0288198527890628 -0.0288198527890628 -0.386338906998926 0.0304376939547074 -0.0370023221580736 -0.0370023221580736 -0.314356799621506 0.0475176921210977 0.0506244324146278 -0.386338906998926 -0.0360306178397877 -0.172356578416539 -0.556788754754552 -0.556788754754552 -0.0368339939981672 -0.170638982918539 -0.0816377279848636 -0.0418643343464373 -0.0816377279848636 -0.0370023221580736 -0.0418643343464373 -0.02755480257254 -0.0430381399125579 0.111180037601123 -0.0370023221580736 -0.0370023221580736 -0.02663685008252 -0.0701266149984876 -0.0427722781195886 -0.0261855787877089 -0.556788754754552 0.364259220819479 -0.069480047853317 -0.0876029314589382 0.170638982918539 -0.0418643343464373 -0.0816377279848636 -0.0816377279848636 -0.386338906998926 -0.0819393680204815 -0.0873077015003785 -0.159634869672647 0.016071907557112 -0.314356799621506 -0.314356799621506 -0.0409401684619154 -0.313549646341354 0.0515382532210826 -0.553772759755697 -0.0432724425686754 0.0339001669325602 -0.556788754754552 -0.296749200605643 -0.298938779418542 0.0304635114719255 -0.559847739208847 -0.298938779418542 -0.556788754754552 0.0304635114719255 -0.559847739208847 -0.559847739208847 -0.553772759755697 -0.383860075468315 -0.387591821898836 -0.388853893893103 -0.315168023514276 -0.543285405801278 -0.556788754754552 -0.314356799621506 -0.314356799621506 -0.556788754754552 -0.556788754754552 -0.559847739208847 -0.0371330162824555 -0.556788754754552 -0.311947398101866 -0.556788754754552 -0.297475722783897 -0.298205572543847 -0.407556490279519 -0.381416474421345 -0.380207605301698 -0.382633927642119 -0.386338906998926 -0.387591821898836 -0.387591821898836 0.0495580679747724 -0.064357331690984 -0.0415153816734479 0.0415711614026833 0.0171583777898762 0.0753369159696083 0.30532902358574 0.170105226861868 0.281552040471693 -0.298938779418542 -0.0873077015003785 0.696455556736648 0.103687933983889 0.437791243820465 0.499676357683517 -0.0418643343464373 -0.0503569436420586 0.0922797478801359 0.419207525998019 -0.0333491573709359 -0.0339001669325607 0.0237002178879075 -0.0600444448292095 -0.386338906998926 0.0252190825938652 0.0922797478801359 -0.0483415703824905 0.0922797478801359 -0.148504134397607 -0.138111552862821 -0.137510888476098 -0.297475722783897 -0.0357496189699113 -0.313549646341354 -0.556788754754552 -0.404759413697133 0.0298567015360618 -0.388853893893103 -0.0297679051829842 -0.0175234985998025 -0.0816377279848636 -0.0370023221580736 -0.0370023221580736 -0.0605440651181728 -0.0605440651181728 -0.0288198527890628 0.503445592642069 0.0358033317031776 -0.556788754754552 -0.00992038441727647 -0.383860075468315 -0.0288198527890628 -0.387591821898836 -0.556788754754552 -0.556788754754552 -0.0404716479951114 0.0922797478801359 -0.0297679051829842 0.261180025061242 -0.0288198527890628 -0.387591821898836 -0.0109793095897179 -0.0711695273632633 -0.0867163837926096 -0.0288198527890628 -0.0290348105432293 -0.0298567015360623 -0.0304635114719271 -0.0911254545699706 -0.0327900474087319 -0.0515382532210833 0.286231638574074 -0.0483415703824905 0.106139720552022 0.0922797478801359 0.0206904462942727 -0.0851993463698553 -0.00992038441727647 -0.0288198527890628 0.111180037601123 0.111180037601123 -0.0409401684619154 -0.0409401684619154 0.103687933983889 -0.0414043481243012 -0.0409401684619154 -0.0292385750284442 -0.0298567015360623 -0.0171257251212612 -0.386338906998926 -0.0651963606514342 -0.0798192044869021 -0.0322224117663793 0.50580751347694 0.503445592642069 -0.0590766007731793 0.111180037601123 -0.0399986310863168 -0.0423202668216187 -0.0810332361087982 0.870898033844456 -0.0370023221580736 -0.0414043481243012 0.503445592642069 -0.0414043481243012 0.503445592642069 0.525766406578772 -0.0418643343464373 -0.0466828478936977 0.0116709208196419 -0.0414043481243012 -0.0409401684619154 -0.0304635114719271 0.503445592642069 0.593630843324389 -0.0807303700890144 -0.0801233616769767 -0.0288198527890628 -0.556788754754552 -0.0288198527890628 -0.314356799621506 -0.559847739208847 -0.314356799621506 -0.314356799621506 -0.553772759755697 -0.0130917946416706 -0.312746525169118 -0.0288198527890628 -0.312746525169118 0.0475176921210977 -0.553772759755697 -0.0855301605112192 0.604068696340896 -0.556788754754552 -0.0884869709557111 -0.556788754754552 0.0304635114719255 0.503445592642069 -0.0864202849510158 -0.0288198527890628 -0.0288198527890628 -0.180810142669896 -0.559847739208847 -0.315168023514276 -0.556788754754552 -0.553772759755697 -0.315168023514276 0.0334716247087194 0.281552040471693 0.280894655052278 0.284209172619692 -0.381416474421345 -0.0288198527890628 -0.0288198527890628 -0.0404716479951114 -0.553772759755697 -0.382633927642119 0.0221907730604229 -0.386338906998926 -0.0658652429037797 -0.0655312819377496 -0.297475722783897 -0.087012187449377 -0.312746525169118 -0.0288198527890628 -0.439911953526908 -0.386338906998926 -0.386338906998926 0.0282863249048535 0.0567874721783459 -0.559847739208847 -0.311152227630003 -0.0288198527890628 0.0521510174553432 -0.313549646341354 0.0476659237927218 -0.0288198527890628 -0.556788754754552 -0.0288198527890628 -0.556788754754552 -0.316802839717273
-0.0742932806907462 0.179858095876651 -0.0912779562841892 0.0134429381731486 0.0163986835728398 -0.00842601546644299 0.152339562965863 0.216440972161041 0.159183115162634 0.507893436546733 0.442683854479759 -0.1015975843592 -0.0636582943240091 0.962727351896449 0.962727351896449 0.0390289474955774 0.0133627885738369 -0.0225045736124748 -0.0109841263493499 -0.0636582943240091 0.0101117432528729 0.119756190195063 -0.0513586113553814 0.0682002044941117 0.102440823637024 -0.0451341087949608 -0.00494036571427084 -0.0785884443024316 -0.0294888021721004 -0.057795736994817 0.217746505378104 0.192721390353077 -0.0294888021721004 -0.0260337748840656 0.165676792421687 0.579551986847693 -0.0357845741853528 0.00395350271986272 -0.028127060546489 -0.0340034157722907 -0.00495065289203715 0.108636415948274 1 0.963511210977491 0.442683854479759 -0.0328126945572978 0.942929190768892 0.528507642208348 -0.1015975843592 -0.0764333979743415 -0.0910454201607575 0.01690770613859 0.442683854479759 0.442683854479759 -0.0688709244321127 -0.0846646278012594 -0.0846646278012594 -0.0513586113553814 -0.0688709244321127 0.452096554692044 -0.0846646278012594 -0.0634774961867208 -0.0513586113553814 -0.0764333979743415 -0.0888794464800373 -0.0513586113553814 -0.10348971614177 -0.0818730027827789 -0.114406460731764 0.0290578994456331 -0.0514010356571566 0.923514995321136 -0.0720350433358998 -0.0102354729027095 0.963511210977491 -0.053563645326135 0.0192137646976512 -0.0655606078503664 0.580280133228112 0.0154468787871976 -0.0102354729027095 0.425415549814743 -0.04920833946098 0.963511210977491 0.594073251818314 0.942929190768892 -0.0225045736124748 0.5249985364691 0.5249985364691 0.5249985364691 0.923514995321136 -0.0276250533619021 0.923514995321136 0.430768129296624 0.210097515851951 -0.0785884443024316 -0.000960824994212345 0.169471497869336 0.00995213972691811 -0.126731651973181 0.507893436546733 0.5249985364691 0.513892820127314 0.513892820127314 0.513892820127314 -0.0956583796800047 -0.0186106976671955 0.523229242981017 0.506251639124129 0.13719048563816 -0.0910454201607575 0.000342856988888507 -0.113631608514252 0.442683854479759 0.442683854479759 -0.0260337748840656 0.526781556168162 -0.0513586113553814 -0.0513586113553814 0.00902059773966272 -0.00180798963869386 0.60481342487147 -0.0146285166527002 -0.00204411042583782 -0.164922292291453 -0.0764333979743415 -0.0764333979743415 -0.0554557256814786 -0.161736311790835 -0.0846646278012594 -0.0328126945572978 -0.0846646278012594 -0.0513586113553814 -0.0328126945572978 -0.0731291800902408 -0.000130296624738889 0.990667439655009 -0.0513586113553814 -0.0513586113553814 -0.0349044550550977 -0.0845524376722983 -0.0373633246340572 -0.0539199366429646 -0.0764333979743415 -0.0814217106922439 -0.0910454201607575 -0.1053876800106 0.173797993222518 -0.0328126945572978 -0.0846646278012594 -0.0846646278012594 -0.0260337748840656 -0.0864925695899437 -0.10348971614177 -0.157103854385721 0.504621685335514 0.00902059773966272 0.00902059773966272 -0.0536472693130031 -0.000960824994212345 0.0598152160751754 -0.0742932806907462 0.190780844450268 0.0444221763981899 -0.0764333979743415 0.0146007929299511 0.0111185822106201 0.0281607867625259 -0.0785884443024316 0.020884424940139 -0.0764333979743415 0.0281607867625259 -0.0785884443024316 -0.0785884443024316 -0.0742932806907462 -0.0211728711853957 -0.00494036571427084 -0.0171461254549666 0.00775639649956068 -0.0807589006652805 -0.0764333979743415 -0.00226672596147632 0.00902059773966272 -0.0764333979743415 -0.0764333979743415 -0.0785884443024316 0.177165788128366 -0.0764333979743415 0.00164428240472772 -0.0764333979743415 0.0134429381731486 0.0122821914070176 -0.013977881682631 -0.0294888021721004 -0.00842601546644299 -0.0108914430407342 -0.0260337748840656 -0.00494036571427084 -0.015884681491596 0.0649400117087438 0.213842184631394 -0.057217885733687 0.503003422331176 0.506251639124129 -0.17133125695994 0.0503351030594606 -0.16896638751483 0.0529242085764221 0.000743750248051775 -0.10348971614177 0.0352568546852194 0.963511210977491 0.684811850994341 -0.0566353676225792 -0.0548582798671707 -0.033948626320838 0.923514995321136 0.0341881428810816 0.0133627885738369 0.0101117432528729 0.639388021276124 -0.00893857756218125 -0.0260337748840656 0.642998927908943 0.923514995321136 -0.0438373531270718 0.923514995321136 -0.15344407082604 -0.141882605703321 -0.14069075850627 0.0134429381731486 0.191377346234087 0.0102818994862687 -0.0764333979743415 -0.0236154226555117 0.0252317081707487 -0.00614785102775106 0.441461991901432 -0.0583690637681881 -0.0846646278012594 -0.0513586113553814 -0.0513586113553814 -0.067074256584056 -0.067074256584056 0.442683854479759 0.0682002044941117 0.184914906040181 -0.0764333979743415 0.430768129296624 -0.0211728711853957 0.442683854479759 -0.015884681491596 -0.0764333979743415 -0.0764333979743415 -0.04920833946098 0.923514995321136 0.441461991901432 0.0390289474955774 0.442683854479759 -0.015884681491596 0.429612325737459 0.348409298379447 -0.113631608514252 0.442683854479759 -0.0919954134689533 -0.0252317081707468 -0.0281607867625248 0.0291220560377021 0.0167120429774404 -0.0401044326991295 0.0600939115659246 -0.0438373531270718 0.972334700239171 0.923514995321136 0.632104331607717 0.210888420752796 0.430768129296624 0.442683854479759 0.990667439655009 0.990667439655009 -0.0514010356571566 -0.0514010356571566 0.963511210977491 -0.053563645326135 -0.0514010356571566 -0.0222068187040483 -0.0252317081707468 -0.0357845741853528 -0.0146285166527002 -0.0231224855802456 0.0152375241607328 -0.00810108291945354 0.0556977572139706 0.0682002044941117 0.132278744804923 0.990667439655009 -0.0469838504175716 -0.0554557256814786 0.0102977050233018 0.0608555542001125 -0.0513586113553814 -0.053563645326135 0.0682002044941117 -0.053563645326135 0.0682002044941117 0.0549643308759287 -0.0548582798671707 0.0274577156160225 0.651375139258687 -0.053563645326135 -0.0514010356571566 -0.0399188441462909 0.054042904236644 0.0706868619231613 0.0203751295098537 0.0139910997763791 0.442683854479759 -0.0764333979743415 0.442683854479759 0.00902059773966272 -0.0785884443024316 0.00902059773966272 0.00902059773966272 -0.0742932806907462 0.427319378251191 0.000342856988888507 0.442683854479759 0.000342856988888507 -0.00180798963869386 -0.0742932806907462 -0.108719722454461 0.102440823637024 -0.0764333979743415 -0.0945470028060875 -0.0764333979743415 0.0281607867625259 0.0682002044941117 -0.0978299967094353 0.442683854479759 0.442683854479759 -0.165478588453309 -0.0785884443024316 0.00775639649956068 -0.0764333979743415 -0.0742932806907462 0.00775639649956068 0.32188357812116 0.0630660574235942 0.0620242469990927 0.0570126751721386 -0.0294888021721004 0.442683854479759 0.442683854479759 -0.0530333284181431 -0.0742932806907462 -0.0108914430407342 0.635721454235606 -0.0146285166527002 0.0202410202901661 0.0219389887564519 0.0134429381731486 -0.114019224370134 0.000342856988888507 0.442683854479759 -0.0186106976671955 -0.0146285166527002 -0.0146285166527002 0.650696815678986 0.618107243673514 -0.0785884443024316 0.00294341202567811 0.442683854479759 0.607947459757299 -0.000960824994212345 0.307551393362385 0.442683854479759 -0.0764333979743415 0.442683854479759 -0.0764333979743415 0.00521945623403167
-0.0664340727095581 0.192689308873577 -0.083220865848546 0.0334322903814657 0.0355263362941645 0.0100292110743332 0.159291296808769 0.228437358579877 0.163216234059498 0.479493975152427 0.450858620022011 -0.048425296035905 -0.069818678516486 0.945117474877051 0.945117474877051 0.0384892447807549 -0.0172452482157137 -0.0466828478936977 -0.0262443498526755 -0.069818678516486 -0.0201421291187999 0.092774006949647 -0.0584047622525942 0.0607232125532851 0.0957406005825008 -0.0459675721201345 0.00294298539912159 -0.0707726297636012 -0.0109010687952749 -0.0479502082024087 0.229776218248142 0.204922530357872 -0.0109010687952749 -0.0062871895052041 0.177412569415306 0.568911603181116 -0.0364453855093576 -0.0155801824923573 -0.0319434677594454 -0.0346313355592044 0.0176817401317682 0.103687933983889 0.963511210977491 1 0.450858620022011 -0.0366759659027066 0.925832423145583 0.551564363707652 -0.048425296035905 -0.0685960655013382 -0.0927266989243218 0.0366888706364735 0.450858620022011 0.450858620022011 -0.0767631371263375 -0.108952098589506 -0.108952098589506 -0.0584047622525942 -0.0767631371263375 0.442745539721724 -0.108952098589506 -0.0712561198185933 -0.0584047622525942 -0.0685960655013382 -0.115945478017019 -0.0584047622525942 -0.11651913320341 -0.0833849002581823 -0.0594592846788258 -0.00774893698047099 -0.0546379398427211 0.906609500402975 -0.0629455643168832 0.0123137355531711 1 -0.055257424847852 0.0336623073336905 -0.0703329639994301 0.569393787036028 0.011016652287256 0.0123137355531711 0.416428169899029 -0.0540126616857933 1 0.583054116220155 0.925832423145583 -0.0466828478936977 0.496654620799494 0.496654620799494 0.496654620799494 0.906609500402975 -0.0524872143922662 0.906609500402975 0.438722854603271 0.222130216434385 -0.0707726297636012 0.0214325126314477 0.17380189445969 0.0301416841925974 -0.128923712186129 0.479493975152427 0.496654620799494 0.498440030310216 0.498440030310216 0.498440030310216 -0.0974248430784842 -0.0233121166598902 0.494882351849076 0.477843527222987 0.110420312602781 -0.0927266989243218 0.0226806053827648 -0.0571383138339358 0.450858620022011 0.450858620022011 -0.0062871895052041 0.498440030310216 -0.0584047622525942 -0.0584047622525942 0.0302088412541745 0.00316354040265815 0.590241263157919 -0.0062871895052041 -0.005647374447482 -0.152001727517735 -0.0685960655013382 -0.0685960655013382 -0.0564797918425426 -0.148447527066865 -0.108952098589506 -0.0366759659027066 -0.108952098589506 -0.0584047622525942 -0.0366759659027066 -0.0795745104142412 -0.0262757296320063 0.972705103592482 -0.0584047622525942 -0.0584047622525942 -0.035549013770234 -0.0935895946599589 -0.0412746024527426 -0.0605235886468571 -0.0685960655013382 -0.0829252744391983 -0.0927266989243218 -0.116913141272299 0.178217415596303 -0.0366759659027066 -0.108952098589506 -0.108952098589506 -0.0062871895052041 -0.109354661420566 -0.11651913320341 -0.141479190419748 0.476204371121825 0.0302088412541745 0.0302088412541745 -0.0546379398427211 0.0214325126314477 0.0687819343418693 -0.0664340727095581 0.203903725260824 0.0452424929135925 -0.0685960655013382 0.0345216248825349 0.0312422993343322 0.0308182040871336 -0.0707726297636012 0.0397296640070316 -0.0685960655013382 0.0308182040871336 -0.0707726297636012 -0.0707726297636012 -0.0664340727095581 -0.00341703373066978 0.00294298539912159 -0.00879955563426467 0.0290105933651478 -0.0729642444722383 -0.0685960655013382 0.0201807537968999 0.0302088412541745 -0.0685960655013382 -0.0685960655013382 -0.0707726297636012 0.189925246150119 -0.0685960655013382 0.0239249836438096 -0.0685960655013382 0.0334322903814657 0.0323391750113635 0.00601337776134309 -0.0109010687952749 0.0100292110743332 0.00769043057176106 -0.0062871895052041 0.00294298539912159 -0.00754057055025769 0.0661392182410309 0.225772284975037 -0.0582744926010098 0.474576356433728 0.477843527222987 -0.174494884725684 0.0671825259355527 -0.172959867152614 0.0545427694095519 0.0221280455439917 -0.11651913320341 0.0301122441697947 1 0.712375014089389 -0.0576812174927011 -0.0558713133704885 -0.0585770998682261 0.906609500402975 0.0149752177370763 -0.0172452482157137 -0.0201421291187999 0.624691309258452 -0.025829004369699 -0.0062871895052041 0.628251473403628 0.906609500402975 -0.0645157045926254 0.906609500402975 -0.134289127055199 -0.123291653422699 -0.121855824952315 0.0334322903814657 0.204076857134576 0.0314028498227572 -0.0685960655013382 -0.00277916576471477 0.0278634636021768 0.00174144380582052 0.449614194072553 -0.0594469287194335 -0.108952098589506 -0.0584047622525942 -0.0584047622525942 -0.0749282132614026 -0.0749282132614026 0.450858620022011 0.0607232125532851 0.17546508193086 -0.0685960655013382 0.438722854603271 -0.00341703373066978 0.450858620022011 0.00294298539912159 -0.0685960655013382 -0.0685960655013382 -0.0540126616857933 0.906609500402975 0.449614194072553 0.0384892447807549 0.450858620022011 0.00294298539912159 0.437545707543517 0.354843154726748 -0.0571383138339358 0.450858620022011 -0.110559226224933 -0.0278634636021731 -0.0308182040871313 0.0343444053564004 -0.0142705963934191 -0.0645271716978261 0.0623865451634365 -0.0645157045926254 0.95455217517568 0.906609500402975 0.617437913102085 0.222124797938798 0.438722854603271 0.450858620022011 0.972705103592482 0.972705103592482 -0.0546379398427211 -0.0546379398427211 1 -0.055257424847852 -0.0546379398427211 -0.024813347915678 -0.0278634636021731 -0.0364453855093576 -0.0062871895052041 0.0171173360247132 0.0309176413733061 0.0722320954355767 0.0485504194245557 0.0607232125532851 0.150624044386449 0.972705103592482 -0.0533813826662332 -0.0564797918425426 0.0254852014395384 0.0570146083564766 -0.0584047622525942 -0.055257424847852 0.0607232125532851 -0.055257424847852 0.0607232125532851 0.0481827229302505 -0.0558713133704885 0.00164269094316532 0.639564698453031 -0.055257424847852 -0.0546379398427211 -0.0406560004448819 0.0468916092163148 0.0649682348676687 0.0349416191160255 0.0295480478287558 0.450858620022011 -0.0685960655013382 0.450858620022011 0.0302088412541745 -0.0707726297636012 0.0302088412541745 0.0302088412541745 -0.0664340727095581 0.435210417631811 0.0226806053827648 0.450858620022011 0.0226806053827648 0.00316354040265815 -0.0664340727095581 -0.114146862123875 0.0957406005825008 -0.0685960655013382 -0.11809296291588 -0.0685960655013382 0.0308182040871336 0.0607232125532851 -0.115334804612177 0.450858620022011 0.450858620022011 -0.170375732587344 -0.0707726297636012 0.0290105933651478 -0.0685960655013382 -0.0664340727095581 0.0290105933651478 0.312126194476255 0.0652584315984774 0.0641211254867495 0.0590184333022619 -0.0109010687952749 0.450858620022011 0.450858620022011 -0.0540126616857933 -0.0664340727095581 0.00769043057176106 0.621040246211587 -0.0062871895052041 -0.000271181087107195 0.00133462263000151 0.0334322903814657 -0.0583039984366424 0.0226806053827648 0.450858620022011 -0.0110186539442504 -0.0062871895052041 -0.0062871895052041 0.635949149187569 0.603493125217351 -0.0707726297636012 0.0251655983846584 0.450858620022011 0.593324389391651 0.0214325126314477 0.297905728175371 0.450858620022011 -0.0685960655013382 0.450858620022011 -0.0685960655013382 0.0266015449877229
-0.129571727719807 0.0358196666255797 -0.151434706572317 -0.00628050412537628 -0.0056981884872646 -0.182899484382358 0.00533837950311809 0.054701923605366 0.034909598252756 0.782307487744689 0.994458700746132 0.833861175041618 0.0338533802354185 0.442683854479759 0.442683854479759 0.00511312620180555 0.0531172352010246 0.0605978224626211 0.0176396978328811 0.0338533802354185 0.0334733126298289 0.00663449259745269 -0.175924034777476 0.15748065993993 0.0985740611545889 0.332651825370501 -0.198625995969826 -0.138264469282616 -0.178933480513792 -0.120412184383684 0.0530938859962254 0.0294665312852828 -0.178933480513792 -0.198032561029613 0.0851048519572822 0.24936472398204 0.26374297046478 -0.0322306846002234 0.326423043205021 0.136399862456844 -0.0837578570221535 -0.0288198527890628 0.442683854479759 0.450858620022011 1 0.363940727344598 0.417419528671053 0.482623396932337 0.833861175041618 -0.133896533872329 0.638444217397756 -0.00908995173252225 0.994458700746132 0.994458700746132 -0.11315364924168 -0.129115720543658 -0.129115720543658 -0.175924034777476 -0.11315364924168 0.26423687431001 -0.129115720543658 -0.105478825737937 -0.175924034777476 -0.133896533872329 -0.0737148507489488 -0.175924034777476 -0.0964191130320992 0.449538973604037 0.823746040073798 0.0206576918679234 -0.0147219920847449 0.425971796569656 -0.139498876617061 -0.0792778940651574 0.450858620022011 -0.0187733554845388 -0.0361019315171424 -0.0509042978691265 0.294213771501952 0.386370191660103 -0.0792778940651574 0.246893812290453 -0.0105329602358479 0.450858620022011 0.288353257359327 0.417419528671053 0.0469751088669247 0.817181701637198 0.817181701637198 0.817181701637198 0.425971796569656 0.440309498581474 0.425971796569656 0.967566560549493 0.0408878017348213 -0.138264469282616 0.0232807687361376 0.0532398829706775 -0.0132401547899159 -0.0425756395381718 0.782307487744689 0.817181701637198 0.814246459437477 0.814246459437477 0.814246459437477 0.56299631000525 -0.184753038700825 0.820125752403978 0.785441378939507 0.152287851378269 0.638444217397756 0.0254722043778318 0.830984231113851 0.994458700746132 0.994458700746132 -0.198032561029613 0.747980185157726 -0.175924034777476 -0.175924034777476 0.0362231627764297 -0.165235063425473 0.214257766008363 -0.205136237064064 -0.0405936917813102 -0.16194593678131 -0.133896533872329 -0.133896533872329 0.395211085240621 -0.15782220390422 -0.129115720543658 0.363940727344598 -0.129115720543658 -0.175924034777476 0.363940727344598 -0.191992537384258 0.387350996339589 0.438552480694074 -0.175924034777476 -0.175924034777476 0.145522558271694 0.645060124287947 0.360235752798904 -0.166895536786244 -0.133896533872329 0.253361100436482 0.638444217397756 -0.0985667361125529 0.0332174343047126 0.363940727344598 -0.129115720543658 -0.129115720543658 -0.198032561029613 -0.130910793103197 -0.0964191130320992 -0.165787079110183 0.788527021412674 0.0362231627764297 0.0362231627764297 -0.121186415023084 0.0232807687361376 -0.0431236050944911 -0.129571727719807 0.0509564101668767 -0.0604286579835046 -0.133896533872329 -0.00397588217881825 -0.0109126572417018 -0.097457214427368 -0.138264469282616 0.00391191653954701 -0.133896533872329 -0.097457214427368 -0.138264469282616 -0.138264469282616 -0.129571727719807 -0.168285843871429 -0.198625995969826 -0.211305365464772 0.0340012162572599 -0.142676239736774 -0.133896533872329 0.0300198302257392 0.0362231627764297 -0.133896533872329 -0.133896533872329 -0.138264469282616 0.0306696530607831 -0.133896533872329 0.0276542571535608 -0.133896533872329 -0.00628050412537628 -0.00859276799711957 -0.12389499037858 -0.178933480513792 -0.182899484382358 -0.162398819818926 -0.198032561029613 -0.198625995969826 -0.208215263645487 -0.121766496851566 0.0373673958353894 0.408803373750662 0.778748585597864 0.785441378939507 -0.298922698353626 -0.0146409765480831 -0.422936724754436 0.0174370670583436 -0.0164048068931208 -0.0964191130320992 0.0655630792177832 0.450858620022011 0.333265584849992 -0.0336268796150928 -0.0226937576235761 -0.0265461022978561 0.425971796569656 0.134231036245003 0.0396027821303733 0.0334733126298289 0.24957780499683 0.166670256077912 -0.198032561029613 0.240896643077297 0.425971796569656 0.00401078795673067 0.425971796569656 -0.0317204867689744 -0.0416489314356525 -0.0336212939483772 -0.00628050412537628 0.0389563692006069 0.0384349214974154 -0.133896533872329 -0.146862745971228 -0.107770554330716 -0.192004991208443 0.99170135880387 -0.131852705215066 -0.129115720543658 -0.175924034777476 -0.175924034777476 -0.110638366579902 -0.110638366579902 0.994458700746132 0.15748065993993 -0.0490785004038678 -0.133896533872329 0.967566560549493 -0.168285843871429 0.994458700746132 -0.191479569504817 -0.133896533872329 -0.133896533872329 -0.0105329602358479 0.425971796569656 0.99170135880387 0.00511312620180555 0.994458700746132 -0.191479569504817 0.964957747484018 0.781541421444537 0.830984231113851 0.994458700746132 -0.133327533952116 0.107770554330715 0.0974572144273667 -0.0130173004310073 0.0460136630113362 -0.00279259785163635 0.00873673894204504 0.00401078795673067 0.44678562258436 0.425971796569656 0.249665722882041 0.0328624324803013 0.967566560549493 0.994458700746132 0.438552480694074 0.438552480694074 -0.0147219920847449 -0.0147219920847449 0.450858620022011 -0.0187733554845388 -0.0147219920847449 0.263910781273713 0.107770554330715 0.26374297046478 -0.205136237064064 0.621081048551946 -0.0393656191155357 -0.00972813110442553 0.153232177692431 0.15748065993993 0.683952570854637 0.438552480694074 -0.00619919590202352 -0.00944406511739992 -0.0494253468695785 -0.0727579119536703 -0.175924034777476 -0.0187733554845388 0.15748065993993 -0.0187733554845388 0.15748065993993 0.0560931991468269 -0.0835049583989598 0.43886425035989 0.288353257359327 -0.0187733554845388 -0.0147219920847449 -0.090174610486314 0.149630269324564 0.0712952972446569 -0.0567292298847406 -0.0591476941299492 0.994458700746132 -0.133896533872329 0.994458700746132 0.0362231627764297 -0.138264469282616 0.0362231627764297 0.0362231627764297 -0.129571727719807 0.95978250190049 0.0261621151319796 0.994458700746132 0.0254722043778318 -0.165235063425473 -0.129571727719807 -0.0873968725696121 0.0985740611545889 -0.133896533872329 -0.077626001744914 -0.133896533872329 -0.097457214427368 0.15748065993993 -0.0898551546727336 0.994458700746132 0.994458700746132 -0.0637014138908232 -0.138264469282616 0.0340012162572599 -0.133896533872329 -0.129571727719807 0.0340012162572599 0.138191724104443 0.0123193483890032 0.00998526122571409 0.0165822449897373 -0.178933480513792 0.994458700746132 0.994458700746132 -0.11979955419984 -0.129571727719807 -0.162398819818926 0.254272737130328 -0.205136237064064 -0.0375381509948354 -0.0273835224380017 -0.00628050412537628 0.833861175041618 0.0254722043778318 0.994458700746132 -0.169668814639785 -0.205136237064064 -0.205136237064064 0.244804985103925 0.204611104639251 -0.138264469282616 0.00605583176447308 0.994458700746132 0.216231946942146 0.0232807687361376 0.0802326604292284 0.994458700746132 -0.133896533872329 0.994458700746132 -0.133896533872329 0.0295266584199701
-0.0583988039779749 -0.00845650996537206 -0.0766686670636502 0.0345316093395463 0.0439247065470662 -0.0512495898484248 -0.0739281514095902 -0.0768446383127295 -0.0370476772285812 0.463880528250127 0.377389567492734 0.452993503718425 -0.0200487507196138 -0.0328126945572978 -0.0328126945572978 0.0382396428767734 0.00122914032541058 0.0213269232787807 -0.00237547680168078 -0.0200487507196138 -0.00155833130106217 -0.00788205843709082 -0.0804170120043899 0.0512178936955606 0.0594049902334817 -0.0412228879590518 -0.0586257070747276 -0.0622421372031508 -0.0443494798436322 -0.048333366853892 -0.0716382726784177 -0.025267246540311 -0.0443494798436322 -0.0573860889164401 0.0102861986536424 -0.0334696873374539 -0.0326835630898703 0.0317560700992474 0.888073149533272 -0.0310567558777824 -0.0522663134705631 -0.0418643343464373 -0.0328126945572978 -0.0366759659027066 0.363940727344598 1 -0.0206420462579003 0.494632953593963 0.452993503718425 -0.0603139002052542 0.602537500187392 0.0245527914325242 0.377389567492734 0.377389567492734 -0.0877469482068433 -0.0923887053632722 -0.0923887053632722 -0.0804170120043899 -0.0877469482068433 0.00409775491903603 -0.0923887053632722 -0.0866102885442456 -0.0804170120043899 -0.0603139002052542 -0.0602578450940237 -0.0804170120043899 -0.104492252942503 -0.0306252120195288 0.451388492200786 -0.0299948795749713 0.0151327597940634 -0.0248052394677668 -0.0657926477301544 -0.0484981808243689 -0.0366759659027066 0.0371758367944584 -0.0132409842099647 0.019314187078573 0.0165277604682877 0.582887599526833 -0.0484981808243689 0.00409775491903603 0.0426151639271049 -0.0366759659027066 0.0199184440259929 -0.0206420462579003 0.0213269232787807 0.479503338502822 0.479503338502822 0.479503338502822 -0.0248052394677668 0.676140086751603 -0.0248052394677668 0.366486681868544 -0.0703869475340509 -0.0622421372031508 0.0132953128595216 -0.0426572612645244 0.0315877634504982 0.067167869331226 0.463880528250127 0.479503338502822 0.481131845706035 0.481131845706035 0.481131845706035 0.57348117384681 -0.057080335241687 0.477887368027871 0.462381005317018 0.171379426841639 0.602537500187392 0.0143386972794538 0.454610605043179 0.377389567492734 0.377389567492734 -0.0573860889164401 0.481131845706035 -0.0804170120043899 -0.0804170120043899 0.0260087418956565 -0.0700635526766632 -0.0489713226687838 -0.0573860889164401 -0.0396401407513009 -0.0344759650003618 -0.0603139002052542 -0.0603139002052542 -0.0406194656863674 -0.0305250637198581 -0.0923887053632722 1 -0.0923887053632722 -0.0804170120043899 1 -0.0776267803193619 0.822448261364703 -0.0308475978887733 -0.0804170120043899 -0.0804170120043899 -0.0318797131133066 0.596982106541739 0.978772611301857 -0.0772235757247473 -0.0603139002052542 0.673754940798597 0.602537500187392 -0.104845592258234 -0.0526064088297725 1 -0.0923887053632722 -0.0923887053632722 -0.0573860889164401 -0.0765705673395666 -0.104492252942503 -0.0424016661016524 0.460892299675088 0.0260087418956565 0.0260087418956565 -0.0345583042354032 0.0132953128595216 0.016245219695528 -0.0583988039779749 -0.000425736302973666 0.00155833130106106 -0.0603139002052542 0.0355059329200902 0.0325725050982163 0.03645956647052 -0.0622421372031508 0.0482376702130666 -0.0603139002052542 0.03645956647052 -0.0622421372031508 -0.0622421372031508 -0.0583988039779749 -0.0332143368134264 -0.0586257070747276 -0.0598695487739291 0.0248573064716093 -0.0641839372768885 -0.0603139002052542 0.0321600114474398 0.0260087418956565 -0.0603139002052542 -0.0603139002052542 -0.0622421372031508 -0.0104220942458207 -0.0603139002052542 0.0153789968514569 -0.0603139002052542 0.0345316093395463 0.0335537936151929 -0.0186024106522034 -0.0443494798436322 -0.0512495898484248 -0.0319408593362125 -0.0573860889164401 -0.0586257070747276 -0.0586257070747276 0.00641369330802672 -0.0779757269090924 0.0244483545642729 0.459414271720242 0.462381005317018 -0.352991627200671 0.0275258870746867 -0.185273093333359 0.021396203642324 0.0325725050982163 -0.104492252942503 0.217975464761991 -0.0366759659027066 -0.0784296364491513 -0.051727473442126 0.0345360050895988 -0.010405448607609 -0.0248052394677668 0.0677770217139204 0.00122914032541058 -0.00155833130106217 -0.0323245978497161 0.0657987800031203 -0.0573860889164401 -0.0306252120195288 -0.0248052394677668 0.0215830735349497 -0.0248052394677668 -0.00103431513226353 -0.00726348527278647 0.00248702431989512 0.0345316093395463 -0.00944138868318739 0.0271567460813918 -0.0603139002052542 -0.0455545944947668 0.0357333196879723 -0.0598695487739291 0.37627350497188 -0.0502045802407116 -0.0923887053632722 -0.0804170120043899 -0.0804170120043899 -0.0873688386272918 -0.0873688386272918 0.377389567492734 0.0512178936955606 -0.0918586988627835 -0.0603139002052542 0.366486681868544 -0.0332143368134264 0.377389567492734 -0.0586257070747276 -0.0603139002052542 -0.0603139002052542 0.0426151639271049 -0.0248052394677668 0.37627350497188 0.0382396428767734 0.377389567492734 -0.0586257070747276 0.365426764036014 0.318216928492721 0.454610605043179 0.377389567492734 -0.0989265869058973 -0.0357333196879677 -0.0364595664705196 -0.0162885995154313 0.00409775491903603 0.0255734009120766 0.013237770289444 0.0215830735349497 -0.0347551421813241 -0.0248052394677668 -0.0357022227993217 -0.0772849376096131 0.366486681868544 0.377389567492734 -0.0308475978887733 -0.0308475978887733 0.0151327597940634 0.0151327597940634 -0.0366759659027066 0.0371758367944584 0.0398679306796757 0.023444376921621 -0.0357333196879677 -0.0326835630898703 -0.0573860889164401 0.528565918594021 -0.00905498552559621 -0.0385646666084237 0.0528252112429746 0.0512178936955606 0.29809649630436 -0.0308475978887733 0.0202331932162773 0.00783029066216941 -0.0132409842099647 -0.0364595664705196 -0.0804170120043899 0.0371758367944584 0.0512178936955606 0.0371758367944584 0.0512178936955606 0.0660733290849812 -0.0386276454856323 0.734697354270937 0.0199184440259929 0.0371758367944584 0.0151327597940634 -0.0153454229926747 0.0512178936955606 0.0388541310249803 -0.0384735392384899 -0.0363631871491898 0.377389567492734 -0.0603139002052542 0.377389567492734 0.0260087418956565 -0.0622421372031508 0.0260087418956565 0.0260087418956565 -0.0583988039779749 0.363322724384325 0.0143386972794538 0.377389567492734 0.0143386972794538 -0.0700635526766632 -0.0583988039779749 -0.0540997620625546 0.0594049902334817 -0.0603139002052542 -0.069643785235597 -0.0603139002052542 0.03645956647052 0.0512178936955606 -0.103430168464874 0.377389567492734 0.377389567492734 0.0396917920352538 -0.0622421372031508 0.0248573064716093 -0.0603139002052542 -0.0583988039779749 0.0248573064716093 -0.066682028795157 0.0259658003085251 0.0249968527436263 0.0298556502605543 -0.0443494798436322 0.377389567492734 0.377389567492734 -0.0324776233603973 -0.0583988039779749 -0.0319408593362125 -0.0340168373068265 -0.0573860889164401 0.00590401844996383 0.00731855871268497 0.0345316093395463 0.452993503718425 0.0143386972794538 0.377389567492734 -0.0429328394045817 -0.0573860889164401 -0.0573860889164401 -0.04609032629785 -0.0608845350745966 -0.0622421372031508 -0.00615813197526713 0.377389567492734 -0.0473310764022274 0.0132953128595216 -0.0688715305868808 0.377389567492734 -0.0603139002052542 0.377389567492734 -0.0603139002052542 0.0225443674586778
-0.0816760054759966 0.179855131246198 -0.0994096102206495 0.00935582994576617 0.0131145535236707 -0.012287805603773 0.140967609984809 0.205236839473413 0.156895589050688 0.478907547119842 0.417419528671053 -0.103457105755922 -0.0646403963117456 0.942929190768892 0.942929190768892 0.0318344185669498 -0.00411111756296665 -0.0399743970116421 -0.0242978700179832 -0.0646403963117456 -0.00692556245692496 0.0959237629256444 -0.0469990492380216 0.077236511518257 0.10707236516231 -0.0425582686821039 -0.00788572792147132 -0.0857617556022139 -0.0334981267193815 -0.0544207495604915 0.206450203089304 0.193440848882564 -0.0334981267193815 -0.0298055693129316 0.168177979410682 0.615050352052204 -0.0337423195786026 -0.0037150964100254 -0.0160895669484698 -0.0320628133175455 -0.0140503011164631 0.0974308252853952 0.942929190768892 0.925832423145583 0.417419528671053 -0.0206420462579003 1 0.510656171372208 -0.103457105755922 -0.0837114259670428 -0.0858493843553966 0.0124836265278486 0.417419528671053 0.417419528671053 -0.0614804952714198 -0.0895877549640708 -0.0895877549640708 -0.0469990492380216 -0.0614804952714198 0.483132045715606 -0.0895877549640708 -0.0564588259203831 -0.0469990492380216 -0.0837114259670428 -0.0898201089785454 -0.0469990492380216 -0.105212869276671 -0.0772004442597854 -0.107877191436536 0.00264305706750851 -0.0505855762402672 0.979922924551642 -0.0679239451197217 -0.0192816754743792 0.925832423145583 -0.0511591155436714 0.00825012771591014 -0.0651165384866019 0.61656365665661 0.0295637120863707 -0.0192816754743792 0.455218257571004 -0.0500066734491003 0.925832423145583 0.630818151356121 1 -0.0399743970116421 0.495036445147661 0.495036445147661 0.495036445147661 0.979922924551642 -0.0336357230740094 0.979922924551642 0.406183843566695 0.198272474396305 -0.0857617556022139 -0.00270331302954762 0.166458081657574 0.00620438300890452 -0.145646539557814 0.478907547119842 0.495036445147661 0.496717706469624 0.496717706469624 0.496717706469624 -0.0901990785419263 -0.0299214949357664 0.493368126670711 0.477359448404741 0.125793309499282 -0.0858493843553966 -0.0015234537041839 -0.10714656066211 0.417419528671053 0.417419528671053 -0.0298055693129316 0.496717706469624 -0.0469990492380216 -0.0469990492380216 0.00752953539968695 -0.0175907284515907 0.652894710780954 -0.0180048168587647 0.00940053928294742 -0.178989330969972 -0.0837114259670428 -0.0837114259670428 -0.0522908225403388 -0.176248415691385 -0.0895877549640708 -0.0206420462579003 -0.0895877549640708 -0.0469990492380216 -0.0206420462579003 -0.0711088967691428 -0.00854182530677277 0.951812034013408 -0.0469990492380216 -0.0469990492380216 -0.0329124295593285 -0.0797670299641895 -0.0250556431856784 -0.0512891439599184 -0.0837114259670428 -0.0767749077740542 -0.0858493843553966 -0.106973835177374 0.170488285610558 -0.0206420462579003 -0.0895877549640708 -0.0895877549640708 -0.0298055693129316 -0.0912845435972519 -0.105212869276671 -0.177331701437139 0.475822517397849 0.00752953539968695 0.00752953539968695 -0.0505855762402672 -0.00270331302954762 0.0636805449403733 -0.0816760054759966 0.203544886246666 0.0418869668433382 -0.0837114259670428 0.0104010788595495 0.00725746570024707 0.0197936098670613 -0.0857617556022139 0.0171479704915396 -0.0837114259670428 0.0197936098670613 -0.0857617556022139 -0.0857617556022139 -0.0816760054759966 -0.0246264505980125 -0.00788572792147132 -0.0203258233318919 0.00639101880185997 -0.0878274603807005 -0.0837114259670428 -0.00388545102813188 0.00752953539968695 -0.0837114259670428 -0.0837114259670428 -0.0857617556022139 0.17734472464401 -0.0837114259670428 -0.000345897841092478 -0.0837114259670428 0.00935582994576617 0.00830795340182459 -0.0153642307118836 -0.0334981267193815 -0.012287805603773 -0.0145600961128638 -0.0298055693129316 -0.00788572792147132 -0.0191628470774379 0.0612338326890483 0.202822126382023 -0.0539524146923725 0.474296609972721 0.477359448404741 -0.192328435105821 0.0402310071257871 -0.191274859089885 0.0428004615769765 -0.00330226811471048 -0.105212869276671 0.0294786107076791 0.925832423145583 0.65953988548275 -0.0534031413612538 -0.051727473442126 -0.0394216142974477 0.979922924551642 0.034751242323836 -0.00411111756296665 -0.00692556245692496 0.687966880975657 -0.00745448238391777 -0.0298055693129316 0.691746555001043 0.979922924551642 -0.0511631409615817 0.979922924551642 -0.160678415093683 -0.149486177453263 -0.148501386539824 0.00935582994576617 0.192018342684222 0.00866519847752979 -0.0837114259670428 -0.0256077336027523 0.0169371139847443 -0.00899374623308486 0.416267398778841 -0.0550378940648737 -0.0895877549640708 -0.0469990492380216 -0.0469990492380216 -0.0598081063073119 -0.0598081063073119 0.417419528671053 0.077236511518257 0.215676734801567 -0.0837114259670428 0.406183843566695 -0.0246264505980125 0.417419528671053 -0.0191628470774379 -0.0837114259670428 -0.0837114259670428 -0.0500066734491003 0.979922924551642 0.416267398778841 0.0318344185669498 0.417419528671053 -0.0191628470774379 0.405094002651965 0.328525297777289 -0.10714656066211 0.417419528671053 -0.0963924829693681 -0.0169371139847418 -0.0197936098670592 0.0140599846363004 -0.00121661396881602 -0.0450587692391748 0.0494289870437033 -0.0511631409615817 0.934272518118549 0.979922924551642 0.680565612531318 0.201662568258085 0.406183843566695 0.417419528671053 0.951812034013408 0.951812034013408 -0.0505855762402672 -0.0505855762402672 0.925832423145583 -0.0511591155436714 -0.0505855762402672 -0.0139831796213635 -0.0169371139847418 -0.0337423195786026 -0.0180048168587647 -0.0366951416741615 0.00293279915614371 -0.0278581760222108 0.0639158877613513 0.077236511518257 0.14868238144315 0.951812034013408 -0.049422214864739 -0.0522908225403388 -0.00123451126398204 0.073244043605505 -0.0469990492380216 -0.0511591155436714 0.077236511518257 -0.0511591155436714 0.077236511518257 0.061813336697194 -0.044524544295887 0.0222456863467501 0.690799633350562 -0.0511591155436714 -0.0505855762402672 -0.0376406434072931 0.0623385558698424 0.0722432923656338 0.00923173900914036 0.00188053108513129 0.417419528671053 -0.0837114259670428 0.417419528671053 0.00752953539968695 -0.0857617556022139 0.00752953539968695 0.00752953539968695 -0.0816760054759966 0.402931915534261 -0.0015234537041839 0.417419528671053 -0.0015234537041839 -0.0175907284515907 -0.0816760054759966 -0.105680865954612 0.10707236516231 -0.0837114259670428 -0.0950798431222966 -0.0837114259670428 0.0197936098670613 0.077236511518257 -0.0999604689116616 0.417419528671053 0.417419528671053 -0.159317556634355 -0.0857617556022139 0.00639101880185997 -0.0837114259670428 -0.0816760054759966 0.00639101880185997 0.35384663040642 0.0531700571127939 0.0522027123922973 0.0465794432657384 -0.0334981267193815 0.417419528671053 0.417419528671053 -0.0500066734491003 -0.0816760054759966 -0.0145600961128638 0.684240324620695 -0.0180048168587647 0.0107532289441292 0.0122670491779958 0.00935582994576617 -0.107512054967427 -0.0015234537041839 0.417419528671053 -0.0299214949357664 -0.0180048168587647 -0.0180048168587647 0.699470573345554 0.666361186555929 -0.0857617556022139 0.000829328640275176 0.417419528671053 0.65619577609238 -0.00270331302954762 0.339131982733115 0.417419528671053 -0.0837114259670428 0.417419528671053 -0.0837114259670428 0.00410552721455701
-0.240606595312075 0.0585030001552484 -0.263791932528379 -0.0334508706493142 -0.0302186862940138 -0.115802267518388 -0.0131550166874224 0.0502432455979756 0.120519013831294 0.648386647715222 0.490131098000433 0.23158833987699 -0.0690763779471002 0.528544391396603 0.528544391396603 0.114252427542812 -0.0335584435278927 0.00677926637890652 -0.0475816633189673 -0.0690763779471002 -0.0370833161338242 0.0131348991331988 -0.116483498058586 0.206774738820364 0.276206021986565 -0.0833403590673277 -0.130781877624092 -0.248837538251592 -0.129655684352949 -0.106720119269238 0.0592134849316966 0.0661225241352464 -0.129655684352949 -0.131838980875402 0.0512613729989291 0.308574665520723 -0.0660763963508608 -0.0350007137492333 0.425487053543526 -0.0627874783758863 -0.0153189956317744 0.361791847376208 0.528507642208348 0.551564363707652 0.482623396932337 0.494632953593963 0.510656171372208 1 0.23158833987699 -0.255357301960977 0.326748828958561 -0.0383593285416533 0.490131098000433 0.490131098000433 -0.177398104128086 -0.111020602666235 -0.111020602666235 -0.116483498058586 -0.177398104128086 0.240007526890389 -0.111020602666235 -0.175100118006583 -0.116483498058586 -0.244704271849462 -0.1164742731707 -0.116483498058586 -0.138123892214911 -0.0602888667776043 0.2202440702126 -0.0623186773940771 -0.0448314483907903 0.507602140931613 -0.133013070099985 -0.0189600184514469 0.551564363707652 -0.021786257646645 -0.0340868898317047 -0.0581750917197273 0.301283444754457 0.29775238591318 -0.0189600184514469 0.221619505748766 -0.0147625038184005 0.551564363707652 0.312915338308554 0.510656171372208 -0.00825203330010176 0.607716198999564 0.607716198999564 0.607716198999564 0.507602140931613 0.304758319580249 0.507602140931613 0.535347534252607 0.0370356456956975 -0.248837538251592 -0.0702545881061623 0.132905961069895 -0.0391855670315799 -0.0338620097004267 0.648386647715222 0.607716198999564 0.610684610723606 0.610684610723606 0.610684610723606 0.382256613315494 -0.156778149081735 0.604765091109784 0.645563764475192 0.248165308250768 0.326748828958561 -0.0724947064994428 0.225847248536681 0.490131098000433 0.490131098000433 -0.131838980875402 0.594986219994234 -0.116483498058586 -0.116483498058586 -0.0614300802809364 -0.0169155932890951 0.334474635108103 -0.139573807328964 -0.0563472531301647 -0.132047166584192 -0.244704271849462 -0.244704271849462 -0.102399276600978 -0.127403199039013 -0.111020602666235 0.494632953593963 -0.111020602666235 -0.116483498058586 0.494632953593963 -0.112492897041142 0.398039864143201 0.536509471538174 -0.116483498058586 -0.116483498058586 -0.0644512519468687 0.330299648267202 0.491387984578255 -0.156122990115492 -0.244704271849462 0.724571814984549 0.326748828958561 -0.139605206878085 0.12685789337912 0.494632953593963 -0.111020602666235 -0.111020602666235 -0.131838980875402 -0.108289913727204 -0.138123892214911 -0.11567676836925 0.642756888007361 -0.0614300802809364 -0.0614300802809364 -0.0762662315310391 -0.0702545881061623 0.0645633058959338 -0.240606595312075 0.0774721380363216 0.0527651473726246 -0.244704271849462 -0.0374325737406071 -0.0432324610093688 0.0737103466431138 -0.248837538251592 -0.0214104269370272 -0.244704271849462 0.0737103466431138 -0.248837538251592 -0.248837538251592 -0.251225516599443 -0.11553685971473 -0.130781877624092 -0.144586421681938 -0.058910215255699 -0.242288268332743 -0.255357301960977 -0.0639177112634079 -0.0614300802809364 -0.255357301960977 -0.255357301960977 -0.248837538251592 0.0538381718192107 -0.244704271849462 -0.0704971013472213 -0.244704271849462 -0.0334508706493142 -0.0353576391033621 -0.131260345949463 -0.129655684352949 -0.115802267518388 -0.109117671527248 -0.131838980875402 -0.130781877624092 -0.142075573159628 0.0522455839039005 0.0458987472695468 -0.0777673041956623 0.647540212227986 0.645563764475192 -0.278015491827098 0.151695058571792 -0.0973481786052183 0.0966395991144153 -0.0445923778259437 -0.138123892214911 0.376458066453909 0.551564363707652 0.774261242742633 0.510656171372208 -0.0251322349077741 -0.0755631593335942 0.507602140931613 0.163597931659481 -0.0335584435278927 -0.0370833161338242 0.293872708579108 -0.00849797690522682 -0.131838980875402 0.286030710945038 0.507602140931613 -0.0698013693563508 0.507602140931613 -0.0981606226023703 -0.100963375803108 -0.0910854975752128 -0.0334508706493142 0.0633926658372651 -0.0593807259468911 -0.244704271849462 -0.14627947392014 0.0722420927039676 -0.133309646908518 0.48787698395372 -0.041590097480615 -0.111020602666235 -0.116483498058586 -0.116483498058586 -0.17663367956477 -0.17663367956477 0.490131098000433 0.206774738820364 0.0202240433468987 -0.255357301960977 0.535347534252607 -0.11553685971473 0.490131098000433 -0.12299182790027 -0.255357301960977 -0.255357301960977 -0.0147625038184005 0.507602140931613 0.48787698395372 0.114252427542812 0.490131098000433 -0.12299182790027 0.533186403272796 0.415611986961223 0.225847248536681 0.490131098000433 -0.0970278867086785 -0.0722420927039681 -0.0737103466431173 -0.0498226118735387 -0.0298395328119344 -0.0680954698215307 0.128344962446689 -0.0698013693563508 0.533679245364876 0.507602140931613 0.285786138086005 0.0406343991632589 0.535347534252607 0.490131098000433 0.536509471538174 0.536509471538174 -0.0448314483907903 -0.0448314483907903 0.551564363707652 -0.021786257646645 -0.018331216177937 -0.0491713696459044 -0.0722420927039681 -0.0660763963508608 -0.139573807328964 0.227141128424007 -0.0424530662326508 -0.0599998641472774 0.190936229268754 0.206774738820364 0.246225981429173 0.536509471538174 -0.0377937830443398 -0.0544028734100686 -0.0516791451905953 0.359930640040955 -0.116483498058586 -0.021786257646645 0.206774738820364 -0.021786257646645 0.206774738820364 0.280833985760916 -0.0761884802548027 0.368570339044578 0.352761095952122 -0.021786257646645 -0.0448314483907903 -0.0497426208066663 0.197123185836698 0.24572093379882 -0.0557309351150478 -0.0614800066390735 0.490131098000433 -0.255357301960977 0.490131098000433 -0.0614300802809364 -0.248837538251592 -0.0614300802809364 -0.0614300802809364 -0.251225516599443 0.528886420680622 -0.0682195835082437 0.490131098000433 -0.0724947064994428 -0.00347258076933382 -0.251225516599443 -0.112889113603988 0.276206021986565 -0.244704271849462 -0.110429002494884 -0.255357301960977 0.0737103466431138 0.206774738820364 -0.13357986466729 0.490131098000433 0.490131098000433 -0.121185932503841 -0.248837538251592 -0.058910215255699 -0.244704271849462 -0.240606595312075 -0.058910215255699 0.0956660546627079 0.134691857714319 0.132745797152609 0.132516229197025 -0.129655684352949 0.490131098000433 0.490131098000433 -0.0745442983832565 -0.240606595312075 -0.109117671527248 0.289810439946823 -0.139573807328964 0.00260266069103704 -0.0134182531261488 -0.0334508706493142 0.223040911547674 -0.0724947064994428 0.490131098000433 -0.139439943506329 -0.139573807328964 -0.139573807328964 0.295923364324037 0.340583622427647 -0.248837538251592 -0.083806993082195 0.490131098000433 0.337197372914215 -0.0702545881061623 0.158986699337996 0.490131098000433 -0.255357301960977 0.490131098000433 -0.244704271849462 -0.0631062435005591
-0.104109056157157 -0.0619944317482378 -0.113773033143305 -0.00838516899882798 -0.0153055879777837 -0.203859961152986 -0.095311641638163 -0.0591718241247293 -0.0744018395447604 0.586448546818177 0.840355645136602 1 0.0742042075829667 -0.1015975843592 -0.1015975843592 -0.00208366523470151 0.0509529862174887 0.0849482380927237 0.0478184360175259 0.0742042075829667 0.0315183113764899 -0.0401565342907251 -0.146992088501632 0.137578416007068 0.049480671663993 0.39584648154107 -0.224871220645549 -0.111179298609384 -0.185800067972284 -0.0635425216477448 -0.059672220668904 -0.078589028362346 -0.185800067972284 -0.206547302897406 0.00130269528339672 -0.0669846472248644 0.313846848047185 -0.0247436963127502 0.412703101518684 0.160309659188087 -0.0847145206800122 -0.087012187449377 -0.1015975843592 -0.048425296035905 0.833861175041618 0.452993503718425 -0.103457105755922 0.23158833987699 1 -0.107627036551254 0.773095220850782 -0.0131848395003048 0.840355645136602 0.840355645136602 -0.0853790670886839 -0.0969483783340409 -0.0969483783340409 -0.146992088501632 -0.0853790670886839 0.0390919068771832 -0.0969483783340409 -0.0796243692631263 -0.146992088501632 -0.107627036551254 -0.0469215913659721 -0.146992088501632 -0.0589763973195149 0.556923321902747 0.989820940363458 0.0229097315381411 0.0160387773967635 -0.0971205467878011 -0.111229877856594 -0.0769640461982519 -0.048425296035905 0.0123597042094806 -0.0438659213762984 -0.0183689756321081 -0.00550875326731898 0.475845388307112 -0.0769640461982519 0.0390919068771832 0.0198258039396881 -0.048425296035905 -0.0199413085123522 -0.103457105755922 0.0703647239392278 0.615343045603507 0.615343045603507 0.615343045603507 -0.0971205467878011 0.540995551692422 -0.0971205467878011 0.81773578488597 -0.0693607021706832 -0.111179298609384 0.0300198042381479 -0.0607466505491517 -0.0141194430822989 0.0164800285418216 0.586448546818177 0.615343045603507 0.610722031354026 0.610722031354026 0.610722031354026 0.699580799315928 -0.193810823036019 0.620204631084213 0.591463054673982 0.103257853138547 0.773095220850782 0.0317527713293125 0.996600434198497 0.840355645136602 0.840355645136602 -0.206547302897406 0.533565304015702 -0.146992088501632 -0.146992088501632 0.0339846349139083 -0.177965979964991 -0.164669820710951 -0.22223060828137 -0.0730392126451871 -0.07848482452525 -0.107627036551254 -0.107627036551254 0.472457024767316 -0.0778102541419479 -0.0969483783340409 0.452993503718425 -0.0969483783340409 -0.146992088501632 0.452993503718425 -0.161342012614962 0.480022879168312 -0.112955133078211 -0.146992088501632 -0.146992088501632 0.171366123223329 0.772318176467296 0.436337894859438 -0.139104357874102 -0.107627036551254 0.355899618961162 0.773095220850782 -0.0606578196653545 -0.0796152218973753 0.452993503718425 -0.0969483783340409 -0.0969483783340409 -0.206547302897406 -0.0950937366516666 -0.0589763973195149 -0.0920614891172221 0.588651006638744 0.0339846349139083 0.0339846349139083 -0.101839687978516 0.0300198042381479 -0.0820756471790661 -0.104109056157157 -0.0516486633635192 -0.102929721010425 -0.107627036551254 -0.0064850671292326 -0.0122023610048061 -0.113179082558027 -0.111179298609384 -0.00700794882915593 -0.107627036551254 -0.113179082558027 -0.111179298609384 -0.111179298609384 -0.104109056157157 -0.183208072775131 -0.224871220645549 -0.227521020761576 0.0322157012245521 -0.114766468297983 -0.107627036551254 0.0374422856368057 0.0339846349139083 -0.107627036551254 -0.107627036551254 -0.111179298609384 -0.0657641981642126 -0.107627036551254 0.0334788101491571 -0.107627036551254 -0.00838516899882798 -0.0102909349688105 -0.13766376579017 -0.185800067972284 -0.203859961152986 -0.180627198202291 -0.206547302897406 -0.224871220645549 -0.224871220645549 -0.16523170044233 -0.0794729234259042 0.488462206662485 0.585853831007017 0.591463054673982 -0.273711032029254 -0.0345217653529986 -0.376547546343596 -0.00357053536924757 -0.0125848386151922 -0.0589763973195149 0.046536326264178 -0.048425296035905 -0.0205365875961116 0.0229898479578056 0.00878379558518129 -0.0118076756387697 -0.0971205467878011 0.137079696317928 0.0365584647061634 0.0315183113764899 -0.156275044541326 0.197283698965956 -0.206547302897406 -0.155421164283594 -0.0971205467878011 0.0254610612028955 -0.0971205467878011 0.0421329564051931 0.0352633487998619 0.0436484189134389 -0.00838516899882798 -0.0638853349516572 0.0357462606403059 -0.107627036551254 -0.152147538606492 -0.121718866558695 -0.217298535428794 0.838036158882727 -0.110803165154012 -0.0969483783340409 -0.146992088501632 -0.146992088501632 -0.0834848214677909 -0.0834848214677909 0.840355645136602 0.137578416007068 -0.190922092733204 -0.107627036551254 0.81773578488597 -0.183208072775131 0.840355645136602 -0.209157326067714 -0.107627036551254 -0.107627036551254 0.0198258039396881 -0.0971205467878011 0.838036158882727 -0.00208366523470151 0.840355645136602 -0.209157326067714 0.815541699793903 0.661392363304811 0.996600434198497 0.840355645136602 -0.0993160200987133 0.121718866558697 0.113179082558027 -0.0226220683724713 0.0418153034762351 0.0165954191002027 -0.0123800517070894 0.0254610612028955 -0.106833089456808 -0.0971205467878011 -0.157974562610567 -0.0801706310380071 0.81773578488597 0.840355645136602 -0.112955133078211 -0.112955133078211 0.0160387773967635 0.0160387773967635 -0.048425296035905 0.0123597042094806 0.0160387773967635 0.316425880423553 0.121718866558697 0.313846848047185 -0.22223060828137 0.749278492617656 -0.0434394997260818 -0.00494356631214156 0.140631229424098 0.137578416007068 0.693925916248057 -0.112955133078211 0.0237258804030465 0.0259089697806917 -0.05253272352035 -0.0757787429701673 -0.146992088501632 0.0123597042094806 0.137578416007068 0.0123597042094806 0.137578416007068 0.0364155471308446 -0.104138573617147 0.536509301307452 -0.0647831471462188 0.0123597042094806 0.0160387773967635 -0.0757787429701673 0.137578416007068 0.0399901788832187 -0.0715317114339761 -0.0672022868490279 0.840355645136602 -0.107627036551254 0.840355645136602 0.0339846349139083 -0.111179298609384 0.0339846349139083 0.0339846349139083 -0.104109056157157 0.811188951563786 0.0327823670268265 0.840355645136602 0.0317527713293125 -0.177965979964991 -0.104109056157157 -0.0458417554146488 0.049480671663993 -0.107627036551254 -0.0502184275136673 -0.107627036551254 -0.113179082558027 0.137578416007068 -0.0538599295867871 0.840355645136602 0.840355645136602 0.0425684823625027 -0.111179298609384 0.0322157012245521 -0.107627036551254 -0.104109056157157 0.0322157012245521 -0.0491437579578058 -0.0093430021661698 -0.0113972323010054 -0.00106952650698363 -0.185800067972284 0.840355645136602 0.840355645136602 -0.100674231656685 -0.104109056157157 -0.180627198202291 -0.157126160354589 -0.22223060828137 -0.0413469213384826 -0.0296101519515917 -0.00838516899882798 0.993197549084857 0.0317527713293125 0.840355645136602 -0.177345568969962 -0.22223060828137 -0.22223060828137 -0.153704900626768 -0.161342012614962 -0.111179298609384 0.0101119037726336 0.840355645136602 -0.163841430994356 0.0300198042381479 -0.143144818206365 0.840355645136602 -0.107627036551254 0.840355645136602 -0.107627036551254 0.0286557967380587
0.983697950688434 0.17667740373571 0.983697950688434 0.534270349829591 0.542226794136346 0.673677904705072 0.291408219819123 0.179261663044614 -0.163749846398572 -0.0254303827128859 -0.133896533872329 -0.107627036551254 0.0939585873960586 -0.0764333979743415 -0.0764333979743415 -0.337487496057003 0.0513618080175093 0.0628235099391198 0.0353183716976698 0.0939585873960586 0.060885150145506 0.0815545285508669 0.120677398358346 -0.893900674680414 -0.606587815152671 -0.18738669433702 0.66843000691755 0.994536042141354 0.675842450835014 0.0133722422561921 0.178745174640063 0.178745174640062 0.675842450835014 0.666202556676549 0.188535733254639 -0.117608455162364 -0.284894747939324 0.124204382626246 0.00620593430286536 0.0466051698187483 0.101802054706908 -0.556788754754552 -0.0764333979743415 -0.0685960655013382 -0.133896533872329 -0.0603139002052542 -0.0837114259670428 -0.255357301960977 -0.107627036551254 1 0.0528879734931531 0.530373539541169 -0.133896533872329 -0.133896533872329 0.131677031508065 0.146622443947978 0.146622443947978 0.120677398358346 0.131677031508065 0.0474714000314364 0.146622443947978 0.12997130870785 0.120677398358346 0.989078735910075 0.157336028630026 0.120677398358346 0.156805791702571 -0.015363995645163 -0.105715273578729 0.0466051698187483 0.0735290864126065 -0.09285443426411 0.098731417162688 0.128077443215657 -0.0685960655013382 0.0743627592524764 0.145536768508407 0.0946506878270915 -0.0739819874110128 -0.00878517914379698 0.128077443215657 0.0474714000314364 0.0726876174303357 -0.0685960655013382 -0.0574542685501715 -0.0837114259670428 0.0628235099391198 -0.00497673598560225 -0.00497673598560225 -0.00497673598560225 -0.09285443426411 -0.0703607690597496 -0.09285443426411 -0.154140775936399 0.177711665895533 0.994536042141354 0.563139330067065 -0.179652467856111 0.538220951381604 0.199978309076969 -0.0254303827128859 -0.00497673598560225 -0.00701268231401094 -0.00701268231401094 -0.00701268231401094 0.0647688099250897 0.731910028498538 -0.00294858941243128 -0.0233148886027961 -0.244488768439985 0.0528879734931531 0.561696913772953 -0.0999176702777208 -0.133896533872329 -0.133896533872329 0.666202556676549 -0.0490362391352171 0.120677398358346 0.120677398358346 0.564588988080556 0.756367992924074 -0.147999470087389 0.666202556676549 -0.0725838756024654 0.30955470444535 0.989078735910075 0.989078735910075 0.0760077614000569 0.306469880114158 0.146622443947978 -0.0603139002052543 0.146622443947978 0.120677398358346 -0.0603139002052543 0.11649025073655 -0.00450758050278763 -0.080440945873021 0.120677398358346 0.120677398358346 0.0478401365959044 0.0469194447873574 -0.0520022074069945 0.115885183720609 0.989078735910075 -0.255531984971805 0.0528879734931531 0.157336028630026 -0.180251902773918 -0.0603139002052543 0.146622443947978 0.146622443947978 0.666202556676549 0.147164193458973 0.156805791702571 0.286706346544335 -0.0212044384118074 0.564588988080556 0.564588988080556 -0.0832558709735991 0.563139330067065 -0.0925633874265333 0.983697950688434 0.172531732808744 -0.060885150145506 0.989078735910075 0.532965506346223 0.536898018980866 -0.0547128712851872 0.994536042141354 0.536898018980866 0.989078735910075 -0.0547128712851872 0.994536042141354 0.994536042141354 0.99458323291715 0.68021746960575 0.66843000691755 0.670639078893615 0.566045956968387 0.989054061093688 1 0.546536760290909 0.564588988080556 1 1 0.994536042141354 0.177711665895533 0.989078735910075 0.560261670944452 0.989078735910075 0.534270349829591 0.535581169693889 0.713095219558305 0.675842450835014 0.673677904705072 0.678022240104156 0.666202556676549 0.66843000691755 0.66843000691755 -0.0890069484190985 0.180294140597862 0.078422982536395 -0.0478595370557934 -0.0233148886027961 0.182450181466834 -0.277997341659888 0.0700820077586083 -0.240862232481636 0.536898018980866 0.156805791702571 -0.429723135781183 -0.0685960655013382 -0.23718121662915 -0.249860342801883 0.075188900617961 0.0436822663823682 -0.09285443426411 -0.74344643438256 0.0598955296531346 0.060885150145506 -0.127169831996027 -0.528678914515798 0.666202556676549 -0.117999016760775 -0.09285443426411 0.0868221025832335 -0.09285443426411 0.266715398128096 0.248050183635092 0.246971382417228 0.534270349829591 0.177194632331236 0.563139330067065 0.989078735910075 0.717542573959983 -0.0536230325794268 0.670673360003666 -0.132202026650049 -0.116682360305562 0.146622443947978 0.120677398358346 0.120677398358346 0.131109623204554 0.131109623204554 -0.133896533872329 -0.893900674680414 -0.0814968361895077 1 -0.154140775936399 0.68021746960575 -0.133896533872329 0.66843000691755 1 1 0.0726876174303357 -0.09285443426411 -0.14142424605666 -0.337487496057003 -0.133896533872329 0.66843000691755 -0.152430674920937 -0.0453299109677872 -0.0999176702777208 -0.133896533872329 0.123223007103906 0.0536230325794267 0.0547128712851872 0.163662526931133 0.058891360733728 0.0490556725206061 -0.331126248478447 0.0868221025832335 -0.0894102269068057 -0.09285443426411 -0.121954532749972 0.187506850493863 -0.154140775936399 -0.133896533872329 -0.080440945873021 -0.080440945873021 0.0735290864126065 0.0735290864126065 -0.0685960655013382 0.0743627592524764 0.0735290864126065 0.0525128691604666 0.0536230325794267 -0.284894747939324 0.666202556676549 -0.179777668268514 0.143356351588114 0.0578718795795014 -0.87740656529296 -0.893900674680414 -0.110088246938017 -0.080440945873021 0.0718380727785176 0.0760077614000569 0.145536768508407 -0.484906231782444 0.120677398358346 0.0743627592524784 -0.893900674680414 0.0743627592524784 -0.893900674680414 -0.685230086075642 -0.0918415978003154 -0.0347423101861551 0.00171421758534957 0.0743627592524764 0.0735290864126065 0.00659429410521164 -0.883586223623907 -0.595746357359252 0.144992817113561 0.143902621941957 -0.133896533872329 1 -0.133896533872329 0.564588988080556 0.994536042141354 0.564588988080556 0.564588988080556 0.99458323291715 -0.149017999044841 0.561696913772953 -0.133896533872329 0.561696913772953 0.756367992924074 0.99458323291715 0.153613304472939 -0.606587815152671 0.989078735910075 0.158923775309934 1 -0.0547128712851872 -0.893900674680414 0.155211979791354 -0.133896533872329 -0.133896533872329 0.17429090563951 0.994536042141354 0.566045956968387 0.989078735910075 0.983697950688434 0.566045956968387 -0.129800076308545 -0.359205672487892 -0.357914966095691 -0.327127764482987 0.675842450835014 -0.133896533872329 -0.133896533872329 -0.0872194405298927 0.983697950688434 0.678022240104156 -0.124550001307102 0.666202556676549 0.118294851218421 0.117695052887041 0.534270349829591 -0.0980264968248395 0.561696913772953 -0.133896533872329 0.761088971751489 0.666202556676549 0.666202556676549 -0.123240162111231 -0.146771213062916 0.994536042141354 0.558833534213827 -0.133896533872329 -0.146877719063355 0.563139330067065 -0.166488393607812 -0.133896533872329 1 -0.133896533872329 0.989078735910075 0.568982108586098
0.0552389516284259 -0.00553354679009989 0.045219028912365 0.00740239553689718 0.00481217121960673 -0.0917558220359843 -0.0254355775385008 -0.0246957070475277 -0.0338509880064485 0.769878269992917 0.646617560694248 0.773095220850782 0.154197807067274 -0.0910454201607575 -0.0910454201607575 -0.0123981834123818 0.0520496538154682 0.113129968315535 0.0458061832660604 0.154197807067274 0.0475281591344417 0.00576241206876476 -0.093612412912902 -0.0531018221936625 -0.014228512848858 -0.0684154728066426 -0.0997836086943952 0.0505016468724164 -0.074507594306308 -0.049038466040512 -0.024451742103365 -0.0184099217545345 -0.074507594306308 -0.0884042778980804 0.00926196594064915 -0.0555478909230492 -0.0542432015927751 0.0344243351104321 0.573466134191266 0.196507217938085 -0.0540355774954009 -0.069480047853317 -0.0910454201607575 -0.0927266989243218 0.638444217397756 0.602537500187392 -0.0858493843553966 0.326748828958561 0.773095220850782 0.0528879734931531 1 -0.000950836582293527 0.646617560694248 0.646617560694248 -0.0211011795130466 -0.0258222251198631 -0.0258222251198631 -0.093612412912902 -0.0211011795130466 0.067337616358111 -0.0258222251198631 -0.0151678477984186 -0.093612412912902 0.0528879734931531 0.042944971916818 -0.093612412912902 0.0225157684129616 0.367394076378661 0.770418732110833 0.0485698369276141 0.0741970437503591 -0.087608302861856 -0.109192619064696 -0.0469382290655959 -0.0927266989243218 0.0702702639605504 -0.00436385190895019 0.0327299657343053 -0.0302127200059206 0.485273281258391 -0.0469382290655959 0.067337616358111 0.0782239287766754 -0.0927266989243218 -0.0250287407904767 -0.0858493843553966 0.0958067506079768 0.795806631709551 0.795806631709551 0.795806631709551 -0.087608302861856 0.493656531116217 -0.087608302861856 0.628617109608181 -0.0260715282261272 0.0505016468724164 0.0492333014942709 -0.0380938368581051 0.00262702128252737 -0.00207615117863054 0.769878269992917 0.795806631709551 0.790056517792705 0.790056517792705 0.790056517792705 0.924420878053466 -0.0542738141066567 0.793124689964103 0.767389590147029 0.0383653719888575 1 0.0506154640695476 0.775792259206983 0.646617560694248 0.646617560694248 -0.0884042778980804 0.695938033539562 -0.093612412912902 -0.093612412912902 0.0556836063482525 0.0228489852794407 -0.131490396441884 -0.0976109351201353 -0.0715680470072231 -0.0699555173479839 0.0528879734931531 0.0528879734931531 0.609099563531722 -0.0722120109814046 -0.0258222251198631 0.602537500187392 -0.0258222251198631 -0.093612412912902 0.602537500187392 -0.12883311046237 0.634801145326895 -0.0901957332829719 -0.093612412912902 -0.093612412912902 0.210817416484547 0.990780003495342 0.585357980588519 -0.0922424432967032 0.0528879734931531 0.503644490925888 1 0.0208234897474679 -0.0459358328072604 0.602537500187392 -0.0258222251198631 -0.0258222251198631 -0.0884042778980804 -0.0213609100202977 0.0225157684129616 -0.090628428034594 0.764918863193989 0.0556836063482525 0.0556836063482525 -0.0813199461079046 0.0492333014942709 -0.161829933499966 0.0552389516284259 0.00686803403758262 -0.173908098918512 0.0528879734931531 0.00898491800460099 0.00422343362658339 -0.15620848992739 0.0505016468724164 0.0111575343113109 0.0528879734931531 -0.15620848992739 0.0505016468724164 0.0505016468724164 0.0552389516284259 -0.069610342909953 -0.0997836086943952 -0.101962835391524 0.054263749717483 0.0480801433278174 0.0528879734931531 0.0580253895358831 0.0556836063482525 0.0528879734931531 0.0528879734931531 0.0505016468724164 -0.00856234233288608 0.0528879734931531 0.051991744892325 0.0528879734931531 0.00740239553689718 0.00581522955452393 -0.0700840136802846 -0.074507594306308 -0.0917558220359843 -0.0674456735956098 -0.0884042778980804 -0.0997836086943952 -0.0997836086943952 -0.198494404831834 -0.0421334397935643 0.613699575014577 0.762465857440179 0.767389590147029 -0.220945333634338 -0.0475363742686883 -0.295592536220316 -0.0129971201574745 0.00442423396602288 0.0225157684129616 0.116356749862629 -0.0927266989243218 -0.0196983779592462 0.0862584860222418 0.0664391340909126 0.00580201170172247 -0.087608302861856 0.00392940193816036 0.0520496538154682 0.0475281591344417 -0.124787088927373 0.0514173866543083 -0.0884042778980804 -0.124105257532171 -0.087608302861856 0.0416687444090712 -0.087608302861856 0.0175714149237675 0.00983070432286514 0.0178051061384958 0.00740239553689718 -0.00705146405502961 0.0570970453574898 0.0528879734931531 -0.0852519999739024 -0.164209638723584 -0.092709061688499 0.644769243566748 -0.0884773667100229 -0.0258222251198631 -0.093612412912902 -0.093612412912902 -0.0191416987168618 -0.0191416987168618 0.646617560694248 -0.0531018221936625 -0.152453081898167 0.0528879734931531 0.628617109608181 -0.069610342909953 0.646617560694248 -0.0905532859020539 0.0528879734931531 0.0528879734931531 0.0782239287766754 -0.087608302861856 0.644769243566748 -0.0123981834123818 0.646617560694248 -0.0905532859020539 0.626865753052176 0.528128005964366 0.775792259206983 0.646617560694248 -0.0315487396629224 0.164209638723576 0.156208489927389 0.015484457897503 0.0567505882137903 0.0414880205701716 -0.0288335259448352 0.0416687444090712 -0.0918890181296144 -0.087608302861856 -0.126144170047154 -0.0377796099161173 0.628617109608181 0.646617560694248 -0.0901957332829719 -0.0901957332829719 0.0741970437503591 0.0741970437503591 -0.0927266989243218 0.0702702639605504 0.0741970437503591 0.398946629393783 0.164209638723576 -0.0542432015927751 -0.0976109351201353 0.366755630258022 -0.00490003991243364 -0.0640037617516437 -0.0510866727697577 -0.0531018221936625 0.508312047152472 -0.0901957332829719 0.0823557239917829 0.0915212639541723 -0.0127180070759182 -0.0605100370668733 -0.093612412912902 0.0702702639605504 -0.0531018221936625 0.0702702639605504 -0.0531018221936625 -0.0340395497055231 -0.0831556278539154 0.574062336042896 -0.0250287407904767 0.0702702639605504 0.0741970437503591 -0.0605100370668733 -0.0531018221936625 -0.0247965048328777 -0.0359055702934813 -0.0321229940107945 0.646617560694248 0.0528879734931531 0.646617560694248 0.0556836063482525 0.0505016468724164 0.0556836063482525 0.0556836063482525 0.0552389516284259 0.631551919448155 0.0585040887844592 0.646617560694248 0.0506154640695476 0.0228489852794407 0.0552389516284259 0.0424276005902193 -0.014228512848858 0.0528879734931531 0.0357709823778205 0.0528879734931531 -0.15620848992739 -0.0531018221936625 0.0276497522738701 0.646617560694248 0.646617560694248 0.0212937123629509 0.0505016468724164 0.054263749717483 0.0528879734931531 0.0552389516284259 0.054263749717483 -0.0724449843945625 -0.0192839697118187 -0.0209873576802947 -0.0124255678725343 -0.074507594306308 0.646617560694248 0.646617560694248 -0.0803893183029325 0.0552389516284259 -0.0674456735956098 -0.125466712887736 -0.0976109351201353 0.0341207557343452 0.0369439342740804 0.00740239553689718 0.773095220850782 0.0506154640695476 0.646617560694248 -0.0343303122131431 -0.0976109351201353 -0.0976109351201353 -0.122734804903629 -0.12883311046237 0.0505016468724164 0.0227617943723161 0.646617560694248 -0.13082891948288 0.0492333014942709 -0.114302480037283 0.646617560694248 0.0528879734931531 0.646617560694248 0.0528879734931531 0.0514046985683898
0.533262096109908 0.333118812617529 0.533262096109908 0.992706295062669 0.978139673798199 0.632343760812544 0.283960199604224 0.300993560483826 0.0885156148406854 0.0161179953807672 -0.00419909548747403 -0.0131848395003048 -0.441658493186789 0.0152992292943384 0.0152992292943384 -0.0894713048389071 -0.264271917209327 -0.279140075204729 -0.166016319083763 -0.441658493186789 -0.269137484838652 0.153768094504527 -0.567252013868448 -0.438026030653835 -0.284556518572454 -0.0280810236259061 0.588754268420193 0.527475600871775 0.655309089319159 0.149356974033122 0.29964250661427 0.325141890788799 0.655309089319159 0.604804084508959 0.355477261210548 -0.0336522696532092 -0.12034980985405 0.234182841650992 0.066301648030837 -0.219070652798323 0.232231713909291 -0.295306022635891 0.01690770613859 0.0366888706364735 -0.00908995173252225 0.0245527914325242 0.0124836265278486 -0.0383593285416533 -0.0131848395003048 0.530373539541169 -0.000950836582293527 1 -0.00419909548747403 -0.00419909548747403 -0.611316332684218 -0.689208399743829 -0.689208399743829 -0.567252013868448 -0.611316332684218 0.111037516661701 -0.689208399743829 -0.61093864810309 -0.567252013868448 0.530373539541169 -0.726728780906004 -0.567252013868448 -0.737075892748299 -0.0224970849963891 -0.0155481343540512 -0.219070652798323 -0.345628285933077 0.00334159162468666 0.142349830496398 0.25050325498106 0.0366888706364735 -0.34954701971221 0.262639531115347 -0.171512580840558 -0.00138513086145869 0.0639951598049085 0.25050325498106 0.111037516661701 -0.341672905876046 0.0366888706364735 0.00373439594907956 0.0124836265278486 -0.295306022635891 0.00608014797109886 0.00608014797109886 0.00608014797109886 0.00334159162468666 0.0175558335440751 0.00334159162468666 0.00414719151107263 0.32317335235623 0.527475600871775 0.94181583708246 0.120620019816657 0.985419720617915 0.357725130364659 0.0161179953807672 0.00608014797109886 0.00845830889542324 0.00845830889542324 0.00845830889542324 0.0371307574781001 0.489219648724198 0.00354351713612543 0.0133139665965546 -0.0172618139634508 -0.000950836582293527 0.939117973596753 -0.0108564590944634 -0.00419909548747403 -0.00419909548747403 0.604804084508959 0.0149587583945285 -0.567252013868448 -0.567252013868448 0.934257719279169 0.401157569602791 -0.167182934382056 0.591688006879508 -0.188272906417682 0.122695883270182 0.530373539541169 0.530373539541169 -0.0392286751537334 0.138955755883853 -0.689208399743829 0.0245527914325242 -0.689208399743829 -0.567252013868448 0.0245527914325242 -0.547570052265538 0.0482585698050022 0.021018927071044 -0.567252013868448 -0.567252013868448 -0.224875695009475 -0.0065928998569156 0.0259718700047874 -0.52726870715513 0.530373539541169 -0.0955239011390315 -0.000950836582293527 -0.733161801609098 0.0568218470579804 0.0245527914325242 -0.689208399743829 -0.689208399743829 0.604804084508959 -0.684913123330967 -0.737075892748299 0.115104212944016 0.0109927044542836 0.934257719279169 0.934257719279169 -0.214997814674688 0.94181583708246 0.4351002643616 0.533262096109908 0.325302301012234 0.252749661931062 0.530373539541169 0.990246656818552 0.982927089907025 0.257181434496024 0.527475600871775 0.982927089907025 0.530373539541169 0.257181434496024 0.527475600871775 0.527475600871775 0.533262096109908 0.649598155347576 0.588754268420193 0.592181957477716 0.936979644518139 0.524568103179827 0.530373539541169 0.934258451432926 0.934257719279169 0.530373539541169 0.530373539541169 0.527475600871775 0.335068876266478 0.530373539541169 0.941548139713999 0.530373539541169 0.987806112887808 0.990276674298134 0.718006347564239 0.655309089319159 0.632343760812544 0.639540086918908 0.604804084508959 0.588754268420193 0.588754268420193 0.361933977942058 0.292180537641453 -0.0360230399710346 0.00283783215893065 0.0133139665965546 0.0615636627253076 0.0390471752912578 0.0672837269897074 -0.0442350946283167 0.982926942681426 -0.737075892748299 -0.188838780311981 0.0366888706364735 -0.0824231648693954 -0.143384862801418 -0.353430351302757 -0.154035966373876 0.00334159162468666 -0.574248899334746 -0.264271917209327 -0.269137484838652 -0.160763804405033 -0.497374164615631 0.604804084508959 -0.166100706652444 0.00334159162468666 -0.134811711304948 0.00334159162468666 0.401698070069408 0.368195949144848 0.366738615750138 0.987806112887808 0.334094028304143 0.936687386515079 0.530373539541169 0.729584075484549 0.25205857628857 0.585817083899911 -0.00629789312597161 -0.199887258859347 -0.689208399743829 -0.567252013868448 -0.567252013868448 -0.616289369940445 -0.616289369940445 -0.00419909548747403 -0.438026030653835 -0.300484596565483 0.530373539541169 0.00414719151107263 0.649598155347576 -0.00419909548747403 0.601901491329046 0.530373539541169 0.530373539541169 -0.341672905876046 0.00334159162468666 -0.00629789312597161 -0.0894713048389071 -0.00419909548747403 0.601901491329046 0.0020798034861282 0.0713674028496345 -0.0108564590944634 -0.00419909548747403 -0.692607313710502 -0.252058576288569 -0.257181434496025 0.148623934343279 -0.259331803649228 -0.134924617642957 -0.101014726420281 -0.134811711304948 0.0114676931518861 0.00334159162468666 -0.171975540204254 0.227700933032623 0.00414719151107263 -0.00419909548747403 0.021018927071044 0.021018927071044 -0.345628285933077 -0.345628285933077 0.0366888706364735 -0.34954701971221 -0.345628285933077 -0.0889934395464284 -0.252058576288569 -0.12034980985405 0.591688006879508 0.0293895827188852 0.270293181881081 0.109115322060695 -0.425276069552467 -0.438026030653835 -0.0658747336510057 0.021018927071044 -0.337679565605455 -0.34401433437727 0.251456127140039 -0.257181434496025 -0.567252013868448 -0.34954701971221 -0.438026030653835 -0.34954701971221 -0.438026030653835 -0.302945940178823 -0.210918482347412 0.0594420785221283 0.0386793396638915 -0.34954701971221 -0.345628285933077 -0.135729468146901 -0.429149542448627 -0.292492084803878 0.238688994171227 0.247686996527842 -0.00419909548747403 0.530373539541169 -0.00419909548747403 0.934257719279169 0.527475600871775 0.934257719279169 0.934257719279169 0.533262096109908 0.0124260904668898 0.944234384302767 -0.00419909548747403 0.939117973596753 0.401157569602791 0.533262096109908 -0.715512677708169 -0.284556518572454 0.530373539541169 -0.740687606242613 0.530373539541169 0.257181434496024 -0.438026030653835 -0.729584075484549 -0.00419909548747403 -0.00419909548747403 -0.098761009745684 0.527475600871775 0.936979644518139 0.530373539541169 0.533262096109908 0.936979644518139 -0.165832240774558 -0.110193073823247 -0.112935531278264 -0.0927233676684278 0.655309089319159 -0.00419909548747403 -0.00419909548747403 -0.209945966246707 0.533262096109908 0.639540086918908 -0.16797810621645 0.591688006879508 0.206971585331835 0.205559586137091 0.992706295062669 -0.0131848395003048 0.939117973596753 -0.00419909548747403 0.497055718759942 0.591688006879508 0.591688006879508 -0.148678144939819 -0.147882680892211 0.527475600871775 0.933756317776757 -0.00419909548747403 -0.169171185305779 0.94181583708246 -0.203372691211456 -0.00419909548747403 0.530373539541169 -0.00419909548747403 0.530373539541169 0.932144493715505
-0.129571727719807 0.0415747465714575 -0.151434706572317 -0.00136875693586614 -0.000500575886476283 -0.182899484382358 0.0134599318503978 0.054701923605366 0.0433109127658657 0.788777159016517 1 0.840355645136602 0.0338533802354185 0.442683854479759 0.442683854479759 0.0102909310150611 0.0531172352010246 0.0605978224626211 0.0176396978328811 0.0338533802354185 0.0334733126298289 0.00663449259745269 -0.177405639499346 0.15748065993993 0.0985740611545889 0.332651825370501 -0.198625995969826 -0.138264469282616 -0.178933480513792 -0.120412184383684 0.0585541637231197 0.0348669384682917 -0.178933480513792 -0.198032561029613 0.0909225063637505 0.24936472398204 0.26374297046478 -0.0259273828348273 0.340174338505606 0.136399862456844 -0.0796344853477542 -0.0288198527890628 0.442683854479759 0.450858620022011 0.994458700746132 0.377389567492734 0.417419528671053 0.490131098000433 0.840355645136602 -0.133896533872329 0.646617560694248 -0.00419909548747403 1 1 -0.117609397926124 -0.132049847327013 -0.132049847327013 -0.177405639499346 -0.117609397926124 0.26423687431001 -0.132049847327013 -0.110273789744334 -0.177405639499346 -0.133896533872329 -0.0782323660699822 -0.177405639499346 -0.100356993038184 0.449538973604037 0.830247306464417 0.0206576918679234 -0.0147219920847449 0.425971796569656 -0.139498876617061 -0.0750767052061664 0.450858620022011 -0.0187733554845388 -0.0310766617306411 -0.0509042978691265 0.294213771501952 0.399879358276101 -0.0750767052061664 0.246893812290453 -0.0105329602358479 0.450858620022011 0.288353257359327 0.417419528671053 0.0469751088669247 0.823709833922435 0.823709833922435 0.823709833922435 0.425971796569656 0.451792696444287 0.425971796569656 0.973082991253119 0.0459963774694789 -0.138264469282616 0.0277664603829639 0.0616562402910432 -0.00823497688560609 -0.046707806664058 0.788777159016517 0.823709833922435 0.820794912770097 0.820794912770097 0.820794912770097 0.571025525217156 -0.184753038700825 0.826630415666797 0.791887888618859 0.157697869857513 0.646617560694248 0.0299238815321766 0.837498800824296 1 1 -0.198032561029613 0.754670906521249 -0.177405639499346 -0.177405639499346 0.0406653636328338 -0.165235063425473 0.214257766008363 -0.205136237064064 -0.0405936917813102 -0.170688734287691 -0.133896533872329 -0.133896533872329 0.395211085240621 -0.166468071395112 -0.132049847327013 0.377389567492734 -0.132049847327013 -0.177405639499346 0.377389567492734 -0.191992537384258 0.400227037873767 0.438552480694074 -0.177405639499346 -0.177405639499346 0.145522558271694 0.653139235474399 0.360235752798904 -0.168579248721675 -0.133896533872329 0.263096755973354 0.646617560694248 -0.102447986599193 0.0411188656562204 0.377389567492734 -0.132049847327013 -0.132049847327013 -0.198032561029613 -0.130910793103197 -0.100356993038184 -0.174803423268481 0.788527021412674 0.0406653636328338 0.0406653636328338 -0.121186415023084 0.0277664603829639 -0.0431236050944911 -0.129571727719807 0.0569007954786191 -0.0604286579835046 -0.133896533872329 0.000904538010359442 -0.0059385255039076 -0.097457214427368 -0.138264469282616 0.00883863086048013 -0.133896533872329 -0.097457214427368 -0.138264469282616 -0.138264469282616 -0.129571727719807 -0.168285843871429 -0.198625995969826 -0.211305365464772 0.0384797218822809 -0.142676239736774 -0.133896533872329 0.0343418551790543 0.0406653636328338 -0.133896533872329 -0.133896533872329 -0.138264469282616 0.0363498132171166 -0.133896533872329 0.0320719730012654 -0.133896533872329 -0.00136875693586614 -0.00364978171619039 -0.12389499037858 -0.178933480513792 -0.182899484382358 -0.162398819818926 -0.198032561029613 -0.198625995969826 -0.208215263645487 -0.121766496851566 0.0428207768680309 0.408803373750662 0.785185735262871 0.791887888618859 -0.306899267227319 -0.0101321005278096 -0.422936724754436 0.0226542652345799 -0.0111977019014429 -0.100356993038184 0.0655630792177832 0.450858620022011 0.333265584849992 -0.0336268796150928 -0.0226937576235761 -0.0265461022978561 0.425971796569656 0.134231036245003 0.0396027821303733 0.0334733126298289 0.24957780499683 0.166670256077912 -0.198032561029613 0.240896643077297 0.425971796569656 0.00401078795673067 0.425971796569656 -0.0355986048688046 -0.0455492869648791 -0.0376551922461718 -0.00136875693586614 0.0447820628586024 0.0428408910948775 -0.133896533872329 -0.146862745971228 -0.107770554330716 -0.192004991208443 0.997239875441668 -0.131852705215066 -0.132049847327013 -0.177405639499346 -0.177405639499346 -0.115204766507562 -0.115204766507562 1 0.15748065993993 -0.0490785004038678 -0.133896533872329 0.973082991253119 -0.168285843871429 1 -0.191479569504817 -0.133896533872329 -0.133896533872329 -0.0105329602358479 0.425971796569656 0.997239875441668 0.0102909310150611 1 -0.191479569504817 0.9704720906127 0.787038639095832 0.837498800824296 1 -0.136194822129258 0.107770554330715 0.0974572144273667 -0.008013666720535 0.0460136630113362 -0.00279259785163635 0.0137949912461711 0.00401078795673067 0.44678562258436 0.425971796569656 0.249665722882041 0.0380207981570411 0.973082991253119 1 0.438552480694074 0.438552480694074 -0.0147219920847449 -0.0147219920847449 0.450858620022011 -0.0187733554845388 -0.0147219920847449 0.263910781273713 0.107770554330715 0.26374297046478 -0.205136237064064 0.629660411050691 -0.0340174304119666 -0.00972813110442553 0.153232177692431 0.15748065993993 0.689957213180558 0.438552480694074 -0.00619919590202352 -0.00944406511739992 -0.044344502434525 -0.0727579119536703 -0.177405639499346 -0.0187733554845388 0.15748065993993 -0.0187733554845388 0.15748065993993 0.0560931991468269 -0.0835049583989598 0.450858620022011 0.288353257359327 -0.0187733554845388 -0.0147219920847449 -0.090174610486314 0.149630269324564 0.0712952972446569 -0.0519218082059984 -0.0541929231829897 1 -0.133896533872329 1 0.0406653636328338 -0.138264469282616 0.0406653636328338 0.0406653636328338 -0.129571727719807 0.965292440478489 0.0307292786348331 1 0.0299238815321766 -0.165235063425473 -0.129571727719807 -0.0831036258065098 0.0985740611545889 -0.133896533872329 -0.0818308040335509 -0.133896533872329 -0.097457214427368 0.15748065993993 -0.0939674041568464 1 1 -0.071615763451902 -0.138264469282616 0.0384797218822809 -0.133896533872329 -0.129571727719807 0.0384797218822809 0.138191724104443 0.0174370670583436 0.0150734259913318 0.0217184025879477 -0.178933480513792 1 1 -0.11979955419984 -0.129571727719807 -0.162398819818926 0.254272737130328 -0.205136237064064 -0.0307267034102715 -0.0201630156549108 -0.00136875693586614 0.833861175041618 0.0299238815321766 1 -0.169668814639785 -0.205136237064064 -0.205136237064064 0.244804985103925 0.204611104639251 -0.138264469282616 0.0107039704120311 1 0.216231946942146 0.0277664603829639 0.0802326604292284 1 -0.133896533872329 1 -0.133896533872329 0.034077966589482
-0.129571727719807 0.0415747465714575 -0.151434706572317 -0.00136875693586614 -0.000500575886476283 -0.182899484382358 0.0134599318503978 0.054701923605366 0.0433109127658657 0.788777159016517 1 0.840355645136602 0.0338533802354185 0.442683854479759 0.442683854479759 0.0102909310150611 0.0531172352010246 0.0605978224626211 0.0176396978328811 0.0338533802354185 0.0334733126298289 0.00663449259745269 -0.177405639499346 0.15748065993993 0.0985740611545889 0.332651825370501 -0.198625995969826 -0.138264469282616 -0.178933480513792 -0.120412184383684 0.0585541637231197 0.0348669384682917 -0.178933480513792 -0.198032561029613 0.0909225063637505 0.24936472398204 0.26374297046478 -0.0259273828348273 0.340174338505606 0.136399862456844 -0.0796344853477542 -0.0288198527890628 0.442683854479759 0.450858620022011 0.994458700746132 0.377389567492734 0.417419528671053 0.490131098000433 0.840355645136602 -0.133896533872329 0.646617560694248 -0.00419909548747403 1 1 -0.117609397926124 -0.132049847327013 -0.132049847327013 -0.177405639499346 -0.117609397926124 0.26423687431001 -0.132049847327013 -0.110273789744334 -0.177405639499346 -0.133896533872329 -0.0782323660699822 -0.177405639499346 -0.100356993038184 0.449538973604037 0.830247306464417 0.0206576918679234 -0.0147219920847449 0.425971796569656 -0.139498876617061 -0.0750767052061664 0.450858620022011 -0.0187733554845388 -0.0310766617306411 -0.0509042978691265 0.294213771501952 0.399879358276101 -0.0750767052061664 0.246893812290453 -0.0105329602358479 0.450858620022011 0.288353257359327 0.417419528671053 0.0469751088669247 0.823709833922435 0.823709833922435 0.823709833922435 0.425971796569656 0.451792696444287 0.425971796569656 0.973082991253119 0.0459963774694789 -0.138264469282616 0.0277664603829639 0.0616562402910432 -0.00823497688560609 -0.046707806664058 0.788777159016517 0.823709833922435 0.820794912770097 0.820794912770097 0.820794912770097 0.571025525217156 -0.184753038700825 0.826630415666797 0.791887888618859 0.157697869857513 0.646617560694248 0.0299238815321766 0.837498800824296 1 1 -0.198032561029613 0.754670906521249 -0.177405639499346 -0.177405639499346 0.0406653636328338 -0.165235063425473 0.214257766008363 -0.205136237064064 -0.0405936917813102 -0.170688734287691 -0.133896533872329 -0.133896533872329 0.395211085240621 -0.166468071395112 -0.132049847327013 0.377389567492734 -0.132049847327013 -0.177405639499346 0.377389567492734 -0.191992537384258 0.400227037873767 0.438552480694074 -0.177405639499346 -0.177405639499346 0.145522558271694 0.653139235474399 0.360235752798904 -0.168579248721675 -0.133896533872329 0.263096755973354 0.646617560694248 -0.102447986599193 0.0411188656562204 0.377389567492734 -0.132049847327013 -0.132049847327013 -0.198032561029613 -0.130910793103197 -0.100356993038184 -0.174803423268481 0.788527021412674 0.0406653636328338 0.0406653636328338 -0.121186415023084 0.0277664603829639 -0.0431236050944911 -0.129571727719807 0.0569007954786191 -0.0604286579835046 -0.133896533872329 0.000904538010359442 -0.0059385255039076 -0.097457214427368 -0.138264469282616 0.00883863086048013 -0.133896533872329 -0.097457214427368 -0.138264469282616 -0.138264469282616 -0.129571727719807 -0.168285843871429 -0.198625995969826 -0.211305365464772 0.0384797218822809 -0.142676239736774 -0.133896533872329 0.0343418551790543 0.0406653636328338 -0.133896533872329 -0.133896533872329 -0.138264469282616 0.0363498132171166 -0.133896533872329 0.0320719730012654 -0.133896533872329 -0.00136875693586614 -0.00364978171619039 -0.12389499037858 -0.178933480513792 -0.182899484382358 -0.162398819818926 -0.198032561029613 -0.198625995969826 -0.208215263645487 -0.121766496851566 0.0428207768680309 0.408803373750662 0.785185735262871 0.791887888618859 -0.306899267227319 -0.0101321005278096 -0.422936724754436 0.0226542652345799 -0.0111977019014429 -0.100356993038184 0.0655630792177832 0.450858620022011 0.333265584849992 -0.0336268796150928 -0.0226937576235761 -0.0265461022978561 0.425971796569656 0.134231036245003 0.0396027821303733 0.0334733126298289 0.24957780499683 0.166670256077912 -0.198032561029613 0.240896643077297 0.425971796569656 0.00401078795673067 0.425971796569656 -0.0355986048688046 -0.0455492869648791 -0.0376551922461718 -0.00136875693586614 0.0447820628586024 0.0428408910948775 -0.133896533872329 -0.146862745971228 -0.107770554330716 -0.192004991208443 0.997239875441668 -0.131852705215066 -0.132049847327013 -0.177405639499346 -0.177405639499346 -0.115204766507562 -0.115204766507562 1 0.15748065993993 -0.0490785004038678 -0.133896533872329 0.973082991253119 -0.168285843871429 1 -0.191479569504817 -0.133896533872329 -0.133896533872329 -0.0105329602358479 0.425971796569656 0.997239875441668 0.0102909310150611 1 -0.191479569504817 0.9704720906127 0.787038639095832 0.837498800824296 1 -0.136194822129258 0.107770554330715 0.0974572144273667 -0.008013666720535 0.0460136630113362 -0.00279259785163635 0.0137949912461711 0.00401078795673067 0.44678562258436 0.425971796569656 0.249665722882041 0.0380207981570411 0.973082991253119 1 0.438552480694074 0.438552480694074 -0.0147219920847449 -0.0147219920847449 0.450858620022011 -0.0187733554845388 -0.0147219920847449 0.263910781273713 0.107770554330715 0.26374297046478 -0.205136237064064 0.629660411050691 -0.0340174304119666 -0.00972813110442553 0.153232177692431 0.15748065993993 0.689957213180558 0.438552480694074 -0.00619919590202352 -0.00944406511739992 -0.044344502434525 -0.0727579119536703 -0.177405639499346 -0.0187733554845388 0.15748065993993 -0.0187733554845388 0.15748065993993 0.0560931991468269 -0.0835049583989598 0.450858620022011 0.288353257359327 -0.0187733554845388 -0.0147219920847449 -0.090174610486314 0.149630269324564 0.0712952972446569 -0.0519218082059984 -0.0541929231829897 1 -0.133896533872329 1 0.0406653636328338 -0.138264469282616 0.0406653636328338 0.0406653636328338 -0.129571727719807 0.965292440478489 0.0307292786348331 1 0.0299238815321766 -0.165235063425473 -0.129571727719807 -0.0831036258065098 0.0985740611545889 -0.133896533872329 -0.0818308040335509 -0.133896533872329 -0.097457214427368 0.15748065993993 -0.0939674041568464 1 1 -0.071615763451902 -0.138264469282616 0.0384797218822809 -0.133896533872329 -0.129571727719807 0.0384797218822809 0.138191724104443 0.0174370670583436 0.0150734259913318 0.0217184025879477 -0.178933480513792 1 1 -0.11979955419984 -0.129571727719807 -0.162398819818926 0.254272737130328 -0.205136237064064 -0.0307267034102715 -0.0201630156549108 -0.00136875693586614 0.833861175041618 0.0299238815321766 1 -0.169668814639785 -0.205136237064064 -0.205136237064064 0.244804985103925 0.204611104639251 -0.138264469282616 0.0107039704120311 1 0.216231946942146 0.0277664603829639 0.0802326604292284 1 -0.133896533872329 1 -0.133896533872329 0.034077966589482
0.132394179943946 -0.206186057616246 0.132394179943946 -0.615857854227041 -0.60199637697907 0.0325373221275836 -0.182380601596176 -0.18246642263888 -0.303279853465415 -0.0764823104270865 -0.117609397926124 -0.0853790670886839 0.162074485923995 -0.0688709244321127 -0.0688709244321127 -0.255367032529137 -0.0698992789507578 -0.073316290403152 -0.0412172449209241 0.162074485923995 -0.0710541858236387 -0.0951757630976322 0.907080038876083 -0.14562902421767 -0.12137078257367 -0.0721929363513124 0.0350349575105664 0.130957553756952 0.0146590826099959 -0.092445471366216 -0.181428875692408 -0.188983315136475 0.0146590826099959 0.029896049467187 -0.220024964922581 0.00339145735736223 -0.0572381632316722 -0.144948994330218 -0.085809911890137 0.353935453168942 -0.15795732244292 -0.0618331209371796 -0.0688709244321127 -0.0767631371263375 -0.11315364924168 -0.0877469482068433 -0.0614804952714198 -0.177398104128086 -0.0853790670886839 0.131677031508065 -0.0211011795130466 -0.611316332684218 -0.117609397926124 -0.117609397926124 1 0.74746463456046 0.74746463456046 0.907080038876083 1 -0.0638758893534657 0.74746463456046 0.96957368575355 0.907080038876083 0.131677031508065 0.804803677014713 0.907080038876083 0.831739364327371 -0.0161292407221945 -0.0819982849263725 -0.0154862598374006 -0.0481489487421121 -0.0696672839523565 -0.0781185270648763 -0.155887091882523 -0.0767631371263375 -0.0867828247389829 -0.147760809475233 -0.110459242444649 -0.0638510131608743 -0.0867828247389829 -0.155887091882523 -0.0687273937730443 -0.0848279007874606 -0.0767631371263375 -0.0615352955472809 -0.0614804952714198 -0.073316290403152 -0.0573601771352601 -0.0573601771352601 -0.0573601771352601 -0.0696672839523565 -0.103028178878551 -0.0696672839523565 -0.131454441886283 -0.18468014812513 0.130957553756952 -0.524295758812808 -0.392584238299618 -0.597408229626488 -0.247064828661774 -0.0764823104270865 -0.0573601771352601 -0.055358667071231 -0.055358667071231 -0.055358667071231 -0.0500495299656924 -0.00828281634167568 -0.0483213115482161 -0.066622787910955 -0.255931048498314 -0.0211011795130466 -0.522874016477121 -0.0839323833512341 -0.117609397926124 -0.117609397926124 0.029896049467187 -0.0639646242061281 0.907080038876083 0.907080038876083 -0.52601555876049 0.0995962920359553 -0.0762240001922539 0.0369429089753437 -0.0709421090163102 0.302679337425739 0.131677031508065 0.131677031508065 0.0933972929017698 0.286514522594 0.74746463456046 -0.0877469482068433 0.74746463456046 0.907080038876083 -0.0877469482068433 0.874945679289972 -0.092445471366216 -0.0648701840070798 0.907080038876083 0.907080038876083 0.340100830104468 -0.0253336288480908 -0.089649983248033 0.860514977997951 0.131677031508065 -0.130235702765812 -0.0211011795130466 0.836915947698809 -0.284628666646614 -0.0877469482068433 0.74746463456046 0.74746463456046 0.029896049467187 0.744363421917784 0.831739364327371 0.301159860847813 -0.0621581463252331 -0.52601555876049 -0.52601555876049 -0.085809911890137 -0.524295758812808 -0.169853399958452 0.132394179943946 -0.201347976873993 -0.295609519358703 0.131677031508065 -0.614332306568532 -0.595853654534841 -0.37453372291585 0.130957553756952 -0.626570707600127 0.131677031508065 -0.37453372291585 0.130957553756952 0.130957553756952 0.132394179943946 0.0179799833702936 0.0350349575105664 0.0400012811752508 -0.527457659636459 0.130235702765813 0.131677031508065 -0.526301173614536 -0.52601555876049 0.131677031508065 0.131677031508065 0.130957553756952 -0.207393062206345 0.131677031508065 -0.521170243838839 0.131677031508065 -0.623504165237802 -0.61739027559307 -0.0106341284543291 0.0146590826099959 0.0325373221275836 0.0285864689803918 0.029896049467187 0.0350349575105664 0.0418590770474723 -0.143039429752922 -0.182533908085521 0.0868004935875391 -0.0701129798339514 -0.066622787910955 0.146838583893359 -0.197911948982326 -0.0061578655507103 -0.230861917324171 -0.595793261921868 0.831739364327371 -0.0951757630976323 -0.0767631371263375 -0.0997089729552984 -0.0442291824020738 -0.0877469482068433 -0.0792383232996099 -0.0696672839523565 -0.174892591034966 -0.0698992789507578 -0.0710541858236387 -0.0708929079423052 -0.125852157278732 0.029896049467187 -0.0625433247169078 -0.0696672839523565 -0.076023107061663 -0.0696672839523565 -0.171504921521609 -0.159314797385819 -0.159718155604822 -0.623504165237802 -0.206789673713964 -0.524295758812808 0.131677031508065 -0.014365388679453 -0.386351655689853 0.0400012811752508 -0.114651911995567 -0.0933625193453074 0.74746463456046 0.907080038876083 0.907080038876083 0.995690909059749 0.995690909059749 -0.117609397926124 -0.14562902421767 0.299356583131785 0.131677031508065 -0.131454441886283 0.0179799833702936 -0.117609397926124 0.0279267718910088 0.131677031508065 0.131677031508065 -0.0848279007874606 -0.0696672839523565 -0.119045022270484 -0.255367032529137 -0.117609397926124 0.0279267718910088 -0.128975222090716 -0.16062360906221 -0.0839323833512341 -0.117609397926124 0.735291169820104 0.386351655689853 0.37453372291585 -0.17303237777083 -0.0687273937730443 -0.0905021104643626 -0.231663878468849 -0.076023107061663 -0.0728345530190797 -0.0696672839523565 -0.061356024995392 -0.0654662922423119 -0.131454441886283 -0.117609397926124 -0.0648701840070798 -0.0648701840070798 -0.0481489487421121 -0.0481489487421121 -0.0767631371263375 -0.0867828247389829 -0.085809911890137 0.186480572581977 0.386351655689853 -0.0572381632316722 0.0369429089753437 -0.136650487119063 -0.167299724487785 -0.067537638911595 -0.144948994330218 -0.14562902421767 -0.103515886651507 -0.0648701840070798 -0.0436365741067786 -0.0265736321541572 -0.147760809475233 -0.0209801990527903 0.907080038876083 -0.0867828247389829 -0.14562902421767 -0.0867828247389829 -0.14562902421767 -0.139446509867812 -0.0877469482068433 -0.0978464724263506 -0.0615352955472809 -0.0867828247389829 -0.0481489487421121 -0.0209801990527903 -0.14562902421767 -0.115221535053179 -0.130263858121107 -0.144879100275896 -0.117609397926124 0.131677031508065 -0.117609397926124 -0.52601555876049 0.130957553756952 -0.52601555876049 -0.52601555876049 0.132394179943946 -0.135396837749803 -0.514310018243771 -0.117609397926124 -0.522874016477121 0.0995962920359553 0.132394179943946 0.783957917174663 -0.12137078257367 0.131677031508065 0.820584888575726 0.131677031508065 -0.37453372291585 -0.14562902421767 0.816119080844094 -0.117609397926124 -0.117609397926124 0.378259394387063 0.130957553756952 -0.527457659636459 0.131677031508065 0.132394179943946 -0.527457659636459 -0.0777105149969994 -0.236182570725776 -0.236285605038053 -0.233870617174264 0.0146590826099959 -0.117609397926124 -0.117609397926124 -0.0848279007874606 0.132394179943946 0.0285864689803918 -0.0663370843039683 0.0369429089753437 -0.138052453190406 -0.137352476562399 -0.615857854227041 -0.0804989633447287 -0.522874016477121 -0.117609397926124 0.000216424864826004 0.0369429089753437 0.0369429089753437 -0.0771878081001493 -0.0858501707400814 0.130957553756952 -0.519175441168951 -0.117609397926124 -0.0744698342076253 -0.524295758812808 -0.0662364169777577 -0.117609397926124 0.131677031508065 -0.117609397926124 0.131677031508065 -0.53093662054517
0.147420989109105 -0.229588283768691 0.147420989109105 -0.694272216436705 -0.67698933461131 -0.121583542605291 -0.0759712288900693 -0.17763381492719 -0.20540653025029 -0.0829038476147325 -0.132049847327013 -0.0969483783340409 0.420373681220829 -0.101123609142705 -0.101123609142705 -0.14518644175519 0.299526109606419 0.377057303145016 0.180314384312425 0.420373681220829 0.325836282510034 -0.0964611600268875 0.823048607764051 -0.16215799517964 -0.101560138603099 -0.0803868726563914 -0.0666287971658359 0.145821305093114 -0.131748291024684 -0.102938081063949 -0.176368318133108 -0.215842751365387 -0.131748291024684 -0.0791534723617148 -0.24499791434424 -0.0485875725928182 -0.0637347249099176 -0.161400781541743 -0.0955493820919104 -0.0161890589071044 -0.16415010581311 -0.0816377279848636 -0.0846646278012594 -0.108952098589506 -0.129115720543658 -0.0923887053632722 -0.0895877549640708 -0.111020602666235 -0.0969483783340409 0.146622443947978 -0.0258222251198631 -0.689208399743829 -0.132049847327013 -0.132049847327013 0.74746463456046 1 1 0.823048607764051 0.74746463456046 -0.0749809634400155 1 0.733752722869428 0.823048607764051 0.146622443947978 0.902987180340728 0.823048607764051 0.935057578906849 -0.0451403143102577 -0.0949614940134713 0.317858361679498 0.501485887376799 -0.0991110722328622 -0.0529934518112307 -0.161644766081151 -0.108952098589506 0.492838323911719 -0.169471078003513 0.307855188058288 -0.0513006830113885 -0.0632663076407872 -0.161644766081151 -0.076527989169939 0.466464160149748 -0.108952098589506 -0.0449727712438162 -0.0895877549640708 0.394202116021489 -0.0661686850854858 -0.0661686850854858 -0.0661686850854858 -0.0991110722328622 -0.055368122651943 -0.0991110722328622 -0.144235472227714 -0.213387407038186 0.145821305093114 -0.731786802267889 -0.278908931425768 -0.67874914264705 -0.229728786797089 -0.0829038476147325 -0.0661686850854858 -0.0693712538724558 -0.0693712538724558 -0.0693712538724558 -0.0585424255542149 0.100265303136775 -0.0679022475917593 -0.0845065980727172 -0.140599360412098 -0.0258222251198631 -0.729912414969666 -0.0956816288820955 -0.132049847327013 -0.132049847327013 -0.0791534723617148 -0.111988070433208 0.823048607764051 0.823048607764051 -0.733670600016393 0.110900523646554 0.0528838652832377 -0.0643876475016887 0.114009935130566 0.194609396262055 0.146622443947978 0.146622443947978 -0.0160762151019875 0.17585439496415 1 -0.0923887053632722 1 0.823048607764051 -0.0923887053632722 0.794491263410407 -0.0474726043109203 -0.0964611600268875 0.823048607764051 0.823048607764051 -0.0202122955202919 -0.029594099358546 -0.0847576412536941 0.771699736060603 0.146622443947978 -0.0401602938945917 -0.0258222251198631 0.931906348626346 -0.17005896330915 -0.0923887053632722 1 1 -0.0791534723617148 0.996318741004441 0.935057578906849 0.206457602086217 -0.0816596451016651 -0.733670600016393 -0.733670600016393 0.140811726729462 -0.731786802267889 -0.407897488908674 0.147420989109105 -0.224201078313628 -0.0841313745525789 0.146622443947978 -0.69257660188952 -0.677024762085597 -0.0478108692181841 0.145821305093114 -0.697686812972523 0.146622443947978 -0.0478108692181841 0.145821305093114 0.145821305093114 0.147420989109105 -0.128653684626276 -0.0666287971658359 -0.0616207049050234 -0.735563898080484 0.145017523634228 0.146622443947978 -0.733670600016393 -0.733670600016393 0.146622443947978 0.146622443947978 0.145821305093114 -0.230932284015582 0.146622443947978 -0.7280473494275 0.146622443947978 -0.694272216436705 -0.695975597155523 -0.178197116524938 -0.131748291024684 -0.121583542605291 -0.126288516857628 -0.0791534723617148 -0.0666287971658359 -0.0594052660182517 -0.286843504204111 -0.177755468972415 -0.0242244832210677 -0.0876753677558766 -0.0845065980727172 0.0247846144033468 -0.199954677688444 0.0114301044456623 -0.106943994680268 -0.67007110219259 0.935057578906849 -0.0760790861612144 -0.108952098589506 -0.059764621250594 0.00810146962251939 0.484419743621383 0.189158513861391 -0.0991110722328622 0.113090439301928 0.317699503973932 0.325836282510034 0.058581306047899 0.130358784586104 -0.0791534723617148 0.0875752728271145 -0.0991110722328622 0.201477476412035 -0.0991110722328622 -0.346590617793508 -0.322335594394853 -0.32093371665101 -0.694272216436705 -0.230260410611468 -0.731786802267889 0.146622443947978 -0.181407571572714 -0.0353616672619347 -0.0688799737812084 -0.130398291422644 0.099979828196658 1 0.823048607764051 0.823048607764051 0.751525588647801 0.751525588647801 -0.132049847327013 -0.16215799517964 0.317488240345869 0.146622443947978 -0.144235472227714 -0.128653684626276 -0.132049847327013 -0.0814621609411682 0.146622443947978 0.146622443947978 0.466464160149748 -0.0991110722328622 -0.133298679945349 -0.14518644175519 -0.132049847327013 -0.0814621609411682 -0.142832980894256 -0.143512356779456 -0.0956816288820955 -0.132049847327013 0.985463649753129 0.0353616672619337 0.0478108692181874 -0.0305103912965112 0.309404163963385 0.17470419835325 -0.115713593811362 0.201477476412035 -0.105751827858082 -0.0991110722328622 0.0777571136267655 -0.0875147842454967 -0.144235472227714 -0.132049847327013 -0.0964611600268875 -0.0964611600268875 0.501485887376799 0.501485887376799 -0.108952098589506 0.492838323911719 0.472510205743176 -0.0181614050127943 0.0353616672619337 -0.0637347249099176 -0.0643876475016887 -0.132539079900743 -0.186288331345928 -0.0752031965049841 -0.161400781541743 -0.16215799517964 -0.0623156024205316 -0.0964611600268875 0.489952771514345 0.476359511164265 -0.151660366145631 -0.0513006830113885 0.823048607764051 0.478494674451272 -0.16215799517964 0.478494674451272 -0.16215799517964 -0.133441376155788 0.144182821554797 -0.0712291572028665 -0.0449727712438162 0.492838323911719 0.501485887376799 0.132136314951557 -0.16215799517964 -0.0860434132741102 -0.136648551186758 -0.14811345997905 -0.132049847327013 0.146622443947978 -0.132049847327013 -0.733670600016393 0.145821305093114 -0.733670600016393 -0.733670600016393 0.147420989109105 -0.147767330929049 -0.723037285532736 -0.132049847327013 -0.729912414969666 0.110900523646555 0.147420989109105 0.881131713317224 -0.101560138603099 0.146622443947978 0.922596028580582 0.146622443947978 -0.0478108692181841 -0.16215799517964 0.922891847198776 -0.132049847327013 -0.132049847327013 0.227957345447594 0.145821305093114 -0.735563898080484 0.146622443947978 0.147420989109105 -0.735563898080484 0.0688964196259153 -0.122738586802777 -0.120547198916145 -0.120320455210207 -0.131748291024684 -0.132049847327013 -0.132049847327013 0.14646893241571 0.147420989109105 -0.126288516857628 0.0809986873567109 -0.0643876475016887 -0.153721479349659 -0.152942055005644 -0.694272216436705 -0.0936651933646638 -0.729912414969666 -0.132049847327013 0.10876648082869 -0.0643876475016887 -0.0643876475016887 0.0583426601779348 0.0302823920250454 0.145821305093114 -0.726191518098545 -0.132049847327013 0.0558939224853241 -0.731786802267889 0.0678694867070554 -0.132049847327013 0.146622443947978 -0.132049847327013 0.146622443947978 -0.725615730110487
[truncated: 2,300,278 more chars]
