# Supplementary material for: Precision medicine for atherosclerotic cardiovascular disease: Integrative genomics maps risk loci and AI‐predicted functional consequences
Source: Clin Transl Med. 2026 Jul 10;16(7):e70732. doi: 10.1002/ctm2.70732 (PMC13351343; doi:10.1002/ctm2.70732)
Supplement: Supplementary file 6 — Supporting Information [file CTM2-16-e70732-s005.zip › KAT2A/FINEMAP/data.snp]

index rsid chromosome position allele1 allele2 maf beta se z prob log10bf mean sd mean_incl sd_incl
266 rs73309734 17 40129508 C T 0.0248509 -0.00166684 0.00153133 -1.08849 1 12.3803 -0.000540133 0.0002411 -0.000540133 0.0002411
326 rs8073987 17 40090520 C T 0.263419 -0.00100718 0.000625143 -1.61113 1 12.3803 -6.65533e-05 4.22899e-05 -6.65533e-05 4.22899e-05
128 rs34016093 17 40257055 T C 0.0487078 -0.000816815 0.00121208 -0.673898 1 12.3803 -1.91153e-06 0.000272884 -1.91153e-06 0.000272884
202 rs4796770 17 40264896 C A 0.0516899 -0.00329048 0.00468625 -0.702157 1 12.3803 -5.46698e-05 0.000263959 -5.46698e-05 0.000263959
40 rs117981684 17 40113010 G A 0.0188867 7.00645e-05 0.00155406 0.0450846 1 12.3803 0.000593532 0.000279216 0.000593532 0.000279216
250 rs7212958 17 40165843 A G 0.191849 -0.000212261 0.000629911 -0.336969 0 -inf 0 0 0 0
260 rs7225117 17 40197716 C G 0.188867 -0.00049361 0.000658746 -0.749318 0 -inf 0 0 0 0
259 rs7224737 17 40289364 G A 0.234592 6.75118e-05 0.00054339 0.124242 0 -inf 0 0 0 0
258 rs7224322 17 40227353 C G 0.338966 -0.000413328 0.000539982 -0.765447 0 -inf 0 0 0 0
257 rs7219220 17 40294280 T C 0.235586 3.69862e-07 6.94325e-05 0.00532693 0 -inf 0 0 0 0
256 rs7218506 17 40307078 T G 0.0526839 -0.000136789 0.00100464 -0.136157 0 -inf 0 0 0 0
255 rs7217511 17 40150942 C T 0.0447316 0.000825137 0.00123173 0.669903 0 -inf 0 0 0 0
254 rs7217282 17 40026345 T G 0.101392 -0.000898298 0.000872431 -1.02965 0 -inf 0 0 0 0
253 rs7217218 17 40024023 A T 0.101392 -0.000911284 0.000873954 -1.04271 0 -inf 0 0 0 0
252 rs7215073 17 40196993 T C 0.188867 -0.000490282 0.000648082 -0.756513 0 -inf 0 0 0 0
251 rs7214921 17 40294025 T C 0.234592 0.000107543 0.000543734 0.197786 0 -inf 0 0 0 0
262 rs730086 17 40271757 G A 0.331014 0.000497173 0.00052205 0.952347 0 -inf 0 0 0 0
249 rs7211222 17 40289318 T C 0.244533 0.000113794 0.000539597 0.210887 0 -inf 0 0 0 0
248 rs7209507 17 40027651 A G 0.101392 -0.00400896 0.00311538 -1.28683 0 -inf 0 0 0 0
247 rs7209291 17 40367763 A C 0.144135 -4.59988e-05 0.000648077 -0.0709775 0 -inf 0 0 0 0
246 rs7209012 17 40161323 C T 0.121272 0.000376898 0.00078341 0.481099 0 -inf 0 0 0 0
245 rs7208907 17 40284783 C T 0.234592 6.07044e-05 0.000543442 0.111704 0 -inf 0 0 0 0
244 rs71373478 17 40114904 G A 0.132207 0.000379685 0.000688002 0.551866 0 -inf 0 0 0 0
243 rs71373477 17 40109186 A T 0.132207 0.000375383 0.000687475 0.546031 0 -inf 0 0 0 0
242 rs71373467 17 40064764 C A 0.114314 0.000554598 0.000729565 0.760176 0 -inf 0 0 0 0
241 rs71373464 17 40035338 A T 0.114314 0.00053582 0.000736374 0.727646 0 -inf 0 0 0 0
274 rs73311686 17 40305542 G A 0.0526839 -0.000146683 0.0010079 -0.145534 0 -inf 0 0 0 0
285 rs74647883 17 40153964 A C 0.0457256 0.000805852 0.00123044 0.654932 0 -inf 0 0 0 0
284 rs74553025 17 40096313 G A 0.0467197 0.00117915 0.00124417 0.947741 0 -inf 0 0 0 0
283 rs74347187 17 40245757 C T 0.0586481 -0.0011598 0.00112992 -1.02644 0 -inf 0 0 0 0
282 rs74252725 17 40073115 C T 0.0457256 0.00131236 0.00125761 1.04353 0 -inf 0 0 0 0
281 rs74252722 17 40029768 C T 0.0457256 0.00134191 0.00126713 1.05902 0 -inf 0 0 0 0
280 rs73986522 17 40269280 A T 0.055666 -0.000284827 0.0010226 -0.278532 0 -inf 0 0 0 0
279 rs73986521 17 40257657 T C 0.055666 -0.000330428 0.00102552 -0.322204 0 -inf 0 0 0 0
278 rs739637 17 40280944 G C 0.234592 5.61806e-05 0.000543496 0.103369 0 -inf 0 0 0 0
277 rs739636 17 40281063 T G 0.244533 0.000108399 0.000539605 0.200885 0 -inf 0 0 0 0
276 rs734409 17 40217292 T C 0.237575 0.000689376 0.000571026 1.20726 0 -inf 0 0 0 0
275 rs73313604 17 40316980 A C 0.10338 -0.00050801 0.000754862 -0.672984 0 -inf 0 0 0 0
261 rs7225608 17 40298326 G A 0.245527 0.000141015 0.000540202 0.261041 0 -inf 0 0 0 0
273 rs73311676 17 40293882 C T 0.0576541 -0.000253541 0.00101309 -0.250265 0 -inf 0 0 0 0
272 rs73311609 17 40228050 G A 0.0626243 0.00097939 0.0011564 0.846927 0 -inf 0 0 0 0
271 rs73311606 17 40226750 G A 0.299205 -0.000393516 0.000542328 -0.725605 0 -inf 0 0 0 0
270 rs73309802 17 40224332 C G 0.0705765 0.000624394 0.00107932 0.578507 0 -inf 0 0 0 0
269 rs73309800 17 40223689 T C 0.0298211 0.00199507 0.00163577 1.21965 0 -inf 0 0 0 0
268 rs73309793 17 40215747 A C 0.191849 -0.000671264 0.000640584 -1.04789 0 -inf 0 0 0 0
267 rs73309739 17 40141266 T C 0.0258449 -0.00160772 0.00152669 -1.05308 0 -inf 0 0 0 0
265 rs73307798 17 40088795 T G 0.164016 0.000932958 0.000701196 1.33052 0 -inf 0 0 0 0
264 rs731152 17 40279680 G A 0.234592 5.81844e-05 0.000543471 0.107061 0 -inf 0 0 0 0
263 rs731151 17 40279903 G A 0.176938 0.000199362 0.000614208 0.324583 0 -inf 0 0 0 0
239 rs6503688 17 40304509 G A 0.0536779 -0.000844082 0.000984441 -0.857423 0 -inf 0 0 0 0
205 rs5016637 17 40363296 C T 0.159046 -0.00138451 0.000795613 -1.74018 0 -inf 0 0 0 0
216 rs56799409 17 40236413 T C 0.0675944 0.000448128 0.00117477 0.381459 0 -inf 0 0 0 0
215 rs56316666 17 40127865 C T 0.0477137 0.000757083 0.00122286 0.619109 0 -inf 0 0 0 0
214 rs56226159 17 40248964 G A 0.0506958 -7.77859e-05 0.00130906 -0.0594213 0 -inf 0 0 0 0
213 rs56162439 17 40249387 C T 0.109344 -0.000495857 0.000855958 -0.579301 0 -inf 0 0 0 0
212 rs56156186 17 40249861 T C 0.0586481 -0.000966264 0.00110838 -0.871777 0 -inf 0 0 0 0
211 rs56072341 17 40239302 A G 0.055666 0.000845775 0.00131669 0.642349 0 -inf 0 0 0 0
210 rs56054051 17 40108455 C T 0.178926 0.000667168 0.000651906 1.02341 0 -inf 0 0 0 0
209 rs55955100 17 40122138 G A 0.281312 -0.000805681 0.0005932 -1.35819 0 -inf 0 0 0 0
208 rs55839952 17 40228901 T C 0.306163 -0.000706779 0.000588367 -1.20125 0 -inf 0 0 0 0
207 rs55743352 17 40365600 C A 0.406561 -0.000287288 0.000519249 -0.553275 0 -inf 0 0 0 0
206 rs55637667 17 40239103 G A 0.252485 -0.00084821 0.000662921 -1.2795 0 -inf 0 0 0 0
217 rs57741166 17 40308707 T C 0.0526839 -0.000160016 0.00100932 -0.158538 0 -inf 0 0 0 0
204 rs4796772 17 40268453 T C 0.189861 0.000372161 0.000602007 0.618201 0 -inf 0 0 0 0
203 rs4796771 17 40268416 A G 0.191849 0.000380922 0.000601874 0.632894 0 -inf 0 0 0 0
201 rs4796768 17 40224118 C T 0.223658 0.000461772 0.000568842 0.811775 0 -inf 0 0 0 0
200 rs4796765 17 40215180 A G 0.065606 0.000105338 0.00101898 0.103376 0 -inf 0 0 0 0
199 rs4796764 17 40213024 C T 0.188867 -0.000289828 0.000654191 -0.443032 0 -inf 0 0 0 0
198 rs4796763 17 40205066 A G 0.188867 -0.000471032 0.000656482 -0.71751 0 -inf 0 0 0 0
197 rs4796762 17 40198785 A C 0.189861 -0.000412499 0.000651803 -0.632858 0 -inf 0 0 0 0
196 rs4796759 17 40174841 A C 0.192843 -0.000242848 0.000632045 -0.384226 0 -inf 0 0 0 0
195 rs4796758 17 40169519 G T 0.194831 -0.000237796 0.000631295 -0.376679 0 -inf 0 0 0 0
194 rs4796754 17 40153685 C T 0.193837 -0.000148851 0.000626763 -0.237492 0 -inf 0 0 0 0
193 rs4796751 17 40127537 T C 0.173956 -0.00041204 0.000667047 -0.617707 0 -inf 0 0 0 0
228 rs62074954 17 40041130 T C 0.38668 -0.000326226 0.000493265 -0.66136 0 -inf 0 0 0 0
287 rs74741466 17 40132749 C T 0.0248509 -0.00152526 0.0015538 -0.981634 0 -inf 0 0 0 0
238 rs6503687 17 40295397 G A 0.235586 9.64426e-05 0.000543774 0.177358 0 -inf 0 0 0 0
237 rs6503684 17 40207384 G C 0.187873 -0.000491857 0.00066114 -0.743952 0 -inf 0 0 0 0
236 rs6503680 17 40157533 T A 0.024851 0.00171336 0.00152627 1.12258 0 -inf 0 0 0 0
235 rs6503679 17 40146970 G A 0.175944 -0.000377883 0.000664042 -0.569065 0 -inf 0 0 0 0
234 rs6503678 17 40131561 A G 0.101392 -0.000811742 0.000865474 -0.937916 0 -inf 0 0 0 0
233 rs6503675 17 40085665 C T 0.262425 -0.00114436 0.000640924 -1.78548 0 -inf 0 0 0 0
232 rs62076889 17 40103876 C T 0.217694 2.8477e-05 0.00057416 0.0495977 0 -inf 0 0 0 0
231 rs62076888 17 40103698 T C 0.2833 -0.000957562 0.00060847 -1.57372 0 -inf 0 0 0 0
230 rs62076885 17 40089169 T C 0.350895 -0.000411087 0.000520338 -0.790038 0 -inf 0 0 0 0
229 rs62074958 17 40050359 C T 0.352883 -0.000406325 0.000516194 -0.787156 0 -inf 0 0 0 0
240 rs67473931 17 40052842 G A 0.16004 0.000856137 0.000694241 1.2332 0 -inf 0 0 0 0
227 rs61316234 17 40308103 C T 0.0526839 -1.74539e-06 0.000197981 -0.00881597 0 -inf 0 0 0 0
226 rs61292858 17 40226281 G A 0.0626243 0.00101557 0.00114416 0.887612 0 -inf 0 0 0 0
225 rs61198758 17 40310910 C T 0.0526839 -0.000224387 0.00101657 -0.22073 0 -inf 0 0 0 0
224 rs61160591 17 40314498 A G 0.100398 -0.000400606 0.000755821 -0.530028 0 -inf 0 0 0 0
223 rs60277898 17 40199893 G A 0.189861 -0.000370622 0.000640297 -0.578828 0 -inf 0 0 0 0
222 rs60110245 17 40189830 C T 0.0934394 0.00144731 0.000957419 1.51168 0 -inf 0 0 0 0
221 rs60075634 17 40314213 A C 0.101392 -0.000585342 0.000764729 -0.765425 0 -inf 0 0 0 0
220 rs58590958 17 40218037 C T 0.0318091 0.00182801 0.00155441 1.17602 0 -inf 0 0 0 0
219 rs58394379 17 40220181 G A 0.0308151 0.00207358 0.00163377 1.2692 0 -inf 0 0 0 0
218 rs57825218 17 40159925 G A 0.166004 0.000576762 0.000697196 0.82726 0 -inf 0 0 0 0
346 rs934647 17 40023025 T C 0.260437 -0.00126808 0.000653524 -1.94037 0 -inf 0 0 0 0
357 rs9894284 17 40314761 C A 0.102386 -0.000436551 0.000752177 -0.580383 0 -inf 0 0 0 0
356 rs9894001 17 40173851 A C 0.192843 -0.000235678 0.000631803 -0.373024 0 -inf 0 0 0 0
355 rs9893849 17 40113960 C A 0.102386 -0.000816008 0.0008671 -0.941078 0 -inf 0 0 0 0
354 rs9889776 17 40301987 C T 0.0447316 -0.000800921 0.00104953 -0.763125 0 -inf 0 0 0 0
353 rs9889640 17 40293497 C T 0.234592 8.88803e-05 0.000543813 0.163439 0 -inf 0 0 0 0
352 rs9889618 17 40293467 C T 0.234592 9.30907e-05 0.000543788 0.171189 0 -inf 0 0 0 0
351 rs9747327 17 40149719 G T 0.193837 -0.000147624 0.000626407 -0.235668 0 -inf 0 0 0 0
350 rs9675195 17 40222452 G A 0.302187 -0.00042538 0.000531479 -0.800371 0 -inf 0 0 0 0
349 rs9674547 17 40222692 A G 0.307157 -0.000451929 0.0005306 -0.851731 0 -inf 0 0 0 0
348 rs9674546 17 40222638 A G 0.306163 -0.000439517 0.000529132 -0.830638 0 -inf 0 0 0 0
347 rs939881 17 40322252 T C 0.0815109 -0.00125689 0.000889648 -1.41279 0 -inf 0 0 0 0
358 rs9897181 17 40206319 G A 0.189861 -0.000394988 0.000651717 -0.606073 0 -inf 0 0 0 0
345 rs9303324 17 40111391 C T 0.102386 -0.00083134 0.000866139 -0.959823 0 -inf 0 0 0 0
344 rs9303323 17 40088108 A G 0.101392 -0.000797859 0.000869453 -0.917656 0 -inf 0 0 0 0
343 rs9303319 17 40022809 A G 0.260437 -0.00116123 0.000646273 -1.7968 0 -inf 0 0 0 0
342 rs893009 17 40064451 C T 0.100398 -0.000968827 0.000875705 -1.10634 0 -inf 0 0 0 0
341 rs886238 17 40215978 C A 0.483101 0.0002776 0.000488374 0.568417 0 -inf 0 0 0 0
340 rs8081900 17 40289875 G A 0.234592 7.32049e-05 0.000543339 0.134731 0 -inf 0 0 0 0
339 rs8081327 17 40274200 G A 0.234592 4.91486e-05 0.000543517 0.090427 0 -inf 0 0 0 0
338 rs8080978 17 40116817 C T 0.175944 0.000577481 0.000647527 0.891826 0 -inf 0 0 0 0
337 rs8079958 17 40155467 G A 0.121272 0.00036682 0.000783841 0.467977 0 -inf 0 0 0 0
336 rs8079148 17 40151750 C T 0.025845 0.00167533 0.00152821 1.09627 0 -inf 0 0 0 0
335 rs8079008 17 40024895 A G 0.101392 -0.000909573 0.000873808 -1.04093 0 -inf 0 0 0 0
369 rs9907743 17 40313014 A G 0.107356 -0.000959546 0.000792445 -1.21087 0 -inf 0 0 0 0
380 rs9916650 17 40060850 G A 0.258449 -0.00109429 0.00063733 -1.71699 0 -inf 0 0 0 0
379 rs9916275 17 40100867 C A 0.101392 -0.000793059 0.00086512 -0.916704 0 -inf 0 0 0 0
378 rs9915255 17 40284191 C T 0.234592 -2.02882e-05 0.000544488 -0.0372611 0 -inf 0 0 0 0
377 rs9914829 17 40025285 A G 0.101392 -0.000884363 0.000871313 -1.01498 0 -inf 0 0 0 0
376 rs9914148 17 40292812 G A 0.234592 8.69737e-05 0.000543837 0.159926 0 -inf 0 0 0 0
375 rs9913963 17 40319316 A G 0.0864811 -0.00110061 0.000846409 -1.30032 0 -inf 0 0 0 0
374 rs9913772 17 40055293 C T 0.262425 -0.00113223 0.000641268 -1.76562 0 -inf 0 0 0 0
373 rs9912576 17 40318734 A G 0.110338 -0.00055672 0.000732178 -0.760362 0 -inf 0 0 0 0
372 rs9912088 17 40288278 T C 0.234592 7.12394e-05 0.000543356 0.13111 0 -inf 0 0 0 0
371 rs9908955 17 40057481 T C 0.265408 -0.0010796 0.000635124 -1.69983 0 -inf 0 0 0 0
370 rs9908748 17 40058559 T C 0.100398 -0.000376066 0.0007795 -0.482446 0 -inf 0 0 0 0
334 rs8078650 17 40120771 T G 0.182903 0.000594313 0.000642409 0.925131 0 -inf 0 0 0 0
368 rs9906702 17 40312978 C T 0.0984095 -0.000992325 0.000826719 -1.20032 0 -inf 0 0 0 0
367 rs9905469 17 40206522 A G 0.189861 -0.000380989 0.000650966 -0.585268 0 -inf 0 0 0 0
366 rs9904326 17 40212006 A G 0.189861 -0.0003542 0.00065669 -0.539372 0 -inf 0 0 0 0
365 rs9903304 17 40181846 C G 0.153082 0.000170062 0.00069783 0.243701 0 -inf 0 0 0 0
364 rs9903204 17 40288062 G A 0.234592 6.9412e-05 0.000543391 0.127739 0 -inf 0 0 0 0
363 rs9902501 17 40050312 C T 0.263419 -0.0011602 0.000645106 -1.79847 0 -inf 0 0 0 0
362 rs9902341 17 40278522 C T 0.177932 0.00278759 0.00265121 1.05144 0 -inf 0 0 0 0
361 rs9900219 17 40115017 G A 0.2833 -0.000898877 0.000604318 -1.48742 0 -inf 0 0 0 0
360 rs9899285 17 40049694 G A 0.109344 -0.000724028 0.000843402 -0.858462 0 -inf 0 0 0 0
359 rs9899099 17 40114587 G A 0.110338 -0.000566016 0.00081085 -0.698053 0 -inf 0 0 0 0
298 rs76785066 17 40047231 A T 0.0487078 0.00133564 0.00125133 1.06738 0 -inf 0 0 0 0
309 rs79089478 17 40317241 T C 0.0248509 0.0013101 0.00146192 0.896148 0 -inf 0 0 0 0
308 rs78862468 17 40287106 C T 0.0586481 0.00238231 0.00123854 1.92348 0 -inf 0 0 0 0
307 rs78802523 17 40301606 A T 0.0477137 -0.000608566 0.00105364 -0.577587 0 -inf 0 0 0 0
306 rs78623067 17 40219834 C T 0.112326 0.000201573 0.000836655 0.240927 0 -inf 0 0 0 0
305 rs78333491 17 40163138 A G 0.121272 0.000397942 0.000785119 0.506855 0 -inf 0 0 0 0
304 rs78071022 17 40139080 C T 0.0467197 0.000666999 0.00121558 0.548711 0 -inf 0 0 0 0
303 rs77681389 17 40154419 T C 0.121272 0.00226543 0.00275284 0.822944 0 -inf 0 0 0 0
302 rs77369960 17 40140173 G A 0.0467197 0.000673211 0.00121899 0.552267 0 -inf 0 0 0 0
301 rs7713 17 40023467 A C 0.114314 0.000547401 0.000737138 0.742604 0 -inf 0 0 0 0
300 rs76974862 17 40219289 C T 0.0258449 8.61517e-05 0.00182756 0.0471403 0 -inf 0 0 0 0
299 rs76789460 17 40217268 T G 0.158052 -0.00112129 0.000721198 -1.55476 0 -inf 0 0 0 0
310 rs79175247 17 40101775 A T 0.0467197 0.00115252 0.00124237 0.927678 0 -inf 0 0 0 0
297 rs76764092 17 40056297 G C 0.0437376 0.00137224 0.00126591 1.084 0 -inf 0 0 0 0
296 rs76296207 17 40258890 G T 0.055666 -0.000342305 0.00102656 -0.33345 0 -inf 0 0 0 0
295 rs760282 17 40338292 A G 0.256461 0.000135782 0.000551618 0.246153 0 -inf 0 0 0 0
294 rs75881902 17 40156612 C A 0.121272 0.000365451 0.000783648 0.466346 0 -inf 0 0 0 0
293 rs75771390 17 40194054 A G 0.120278 0.000347727 0.000794263 0.437798 0 -inf 0 0 0 0
292 rs75682304 17 40106443 G C 0.028827 -0.00218187 0.00154503 -1.41219 0 -inf 0 0 0 0
291 rs75476920 17 40216465 T C 0.154076 -0.00118107 0.000735994 -1.60473 0 -inf 0 0 0 0
290 rs75140957 17 40293565 G A 0.10835 0.000881443 0.000802571 1.09828 0 -inf 0 0 0 0
289 rs7503372 17 40206685 T C 0.189861 -0.000355496 0.000649998 -0.546919 0 -inf 0 0 0 0
288 rs74875524 17 40307885 C T 0.0208748 0.00161037 0.00196891 0.817897 0 -inf 0 0 0 0
191 rs4796744 17 40096473 G A 0.2833 -0.000945972 0.000607217 -1.55788 0 -inf 0 0 0 0
321 rs8071567 17 40052321 T C 0.100398 -0.000897384 0.000872903 -1.02805 0 -inf 0 0 0 0
333 rs8078141 17 40090366 T C 0.101392 -0.000743367 0.00087838 -0.846293 0 -inf 0 0 0 0
332 rs8077552 17 40229530 T C 0.0874751 -0.000495289 0.0010301 -0.480816 0 -inf 0 0 0 0
331 rs8077391 17 40125263 C T 0.172962 0.000498759 0.000658396 0.757537 0 -inf 0 0 0 0
330 rs8077121 17 40075413 A G 0.102386 -0.000873884 0.000871505 -1.00273 0 -inf 0 0 0 0
329 rs8076301 17 40051120 C G 0.060636 -0.00696663 0.00450333 -1.547 0 -inf 0 0 0 0
328 rs8075945 17 40045649 G A 0.263419 -0.000929132 0.000619306 -1.50028 0 -inf 0 0 0 0
327 rs8074708 17 40286354 G A 0.234592 5.04578e-05 0.000543566 0.0928275 0 -inf 0 0 0 0
325 rs8072215 17 40271970 A G 0.247515 0.000130654 0.000539814 0.242036 0 -inf 0 0 0 0
324 rs8071938 17 40074471 A G 0.102386 -0.000856665 0.000870372 -0.984252 0 -inf 0 0 0 0
323 rs8071753 17 40028541 A G 0.261431 -0.00112679 0.000641654 -1.75607 0 -inf 0 0 0 0
322 rs8071627 17 40028450 A T 0.261431 -0.00113577 0.000642798 -1.76691 0 -inf 0 0 0 0
286 rs74664898 17 40308385 A G 0.0238569 -0.00105019 0.00166057 -0.632427 0 -inf 0 0 0 0
320 rs8071234 17 40028568 C G 0.261431 -0.00113846 0.00064304 -1.77043 0 -inf 0 0 0 0
319 rs8070446 17 40285879 G A 0.234592 6.44862e-05 0.000543413 0.118669 0 -inf 0 0 0 0
318 rs8065502 17 40048613 A G 0.101392 -0.000883646 0.000871195 -1.01429 0 -inf 0 0 0 0
317 rs8064376 17 40289765 C T 0.234592 9.60444e-05 0.000543254 0.176795 0 -inf 0 0 0 0
316 rs80194457 17 40226780 C G 0.15507 -0.00125954 0.000754905 -1.66848 0 -inf 0 0 0 0
315 rs80011129 17 40226151 C A 0.157058 -0.00126354 0.000751267 -1.68188 0 -inf 0 0 0 0
314 rs79995639 17 40232810 T C 0.0795229 -0.000364379 0.00105998 -0.343759 0 -inf 0 0 0 0
313 rs79892925 17 40171819 A G 0.121272 0.00414517 0.00336439 1.23207 0 -inf 0 0 0 0
312 rs79845193 17 40310002 A G 0.0258449 -0.00356677 0.00168484 -2.11697 0 -inf 0 0 0 0
311 rs79758064 17 40075681 T C 0.0457256 0.00134547 0.00125923 1.06849 0 -inf 0 0 0 0
61 rs12950195 17 40071181 C A 0.16004 0.000904512 0.000698984 1.29404 0 -inf 0 0 0 0
72 rs140714709 17 40310650 G A 0.0526839 -0.000218495 0.0010135 -0.215585 0 -inf 0 0 0 0
71 rs139097704 17 40082124 G A 0.0457256 0.00135252 0.00125914 1.07416 0 -inf 0 0 0 0
70 rs138158621 17 40074669 G A 0.0188867 0.00328874 0.00204067 1.6116 0 -inf 0 0 0 0
69 rs13380830 17 40297658 C G 0.178926 0.00269554 0.00265192 1.01645 0 -inf 0 0 0 0
68 rs12953110 17 40338997 C T 0.100398 -0.000965921 0.000863742 -1.1183 0 -inf 0 0 0 0
67 rs12952915 17 40118552 G A 0.178926 0.000630435 0.000648525 0.972105 0 -inf 0 0 0 0
66 rs12952729 17 40073277 C T 0.114314 0.000567147 0.000736542 0.770013 0 -inf 0 0 0 0
65 rs12952456 17 40122485 C T 0.17992 0.000521031 0.000639331 0.814963 0 -inf 0 0 0 0
64 rs12952314 17 40144923 A G 0.101392 -0.00077565 0.000865054 -0.896649 0 -inf 0 0 0 0
63 rs12952040 17 40074947 G A 0.114314 0.000581426 0.000737077 0.788827 0 -inf 0 0 0 0
62 rs12950675 17 40122528 T C 0.130219 0.000348922 0.000690312 0.505456 0 -inf 0 0 0 0
73 rs142033557 17 40343688 C T 0.0795229 0.000358254 0.00102813 0.348452 0 -inf 0 0 0 0
60 rs12948219 17 40214594 A G 0.0298211 0.00185361 0.00164834 1.12454 0 -inf 0 0 0 0
59 rs12947380 17 40096139 T G 0.133201 0.000467404 0.000690755 0.676657 0 -inf 0 0 0 0
58 rs12939810 17 40047182 C T 0.114314 0.000515161 0.00073487 0.701023 0 -inf 0 0 0 0
57 rs12939107 17 40077028 C T 0.16004 0.000939219 0.000702709 1.33657 0 -inf 0 0 0 0
56 rs12937036 17 40044468 T A 0.16004 0.000839603 0.00069257 1.2123 0 -inf 0 0 0 0
55 rs12936531 17 40096084 G A 0.133201 0.000460493 0.000690245 0.667144 0 -inf 0 0 0 0
54 rs12603330 17 40290589 T A 0.234592 7.00188e-05 0.000543371 0.12886 0 -inf 0 0 0 0
53 rs12603327 17 40290552 T C 0.234592 8.54519e-05 0.000543272 0.157291 0 -inf 0 0 0 0
52 rs12602950 17 40123829 G A 0.286282 -0.000858293 0.000599511 -1.43166 0 -inf 0 0 0 0
51 rs12600570 17 40261545 C T 0.121272 0.00070006 0.000764449 0.91577 0 -inf 0 0 0 0
50 rs12452032 17 40034781 C A 0.101392 -0.000916223 0.000874208 -1.04806 0 -inf 0 0 0 0
85 rs148806855 17 40329160 C T 0.0248509 0.00125417 0.00151416 0.828298 0 -inf 0 0 0 0
96 rs1968494 17 40057293 A G 0.100398 -0.000918415 0.000871522 -1.05381 0 -inf 0 0 0 0
95 rs1966328 17 40215313 G A 0.218688 0.000547129 0.000582992 0.938484 0 -inf 0 0 0 0
94 rs1869365 17 40293865 T C 0.244533 0.000133282 0.000540184 0.246734 0 -inf 0 0 0 0
93 rs17551884 17 40307799 T C 0.0526839 -0.00014596 0.00100777 -0.144835 0 -inf 0 0 0 0
92 rs17500235 17 40356360 T G 0.0646123 0.0026907 0.0011776 2.2849 0 -inf 0 0 0 0
91 rs17465 17 40308734 C T 0.0526839 -0.000129358 0.00100797 -0.128335 0 -inf 0 0 0 0
90 rs16967487 17 40258426 C G 0.178926 0.000251367 0.000615025 0.40871 0 -inf 0 0 0 0
89 rs1557746 17 40260562 T G 0.178926 0.000274421 0.000611294 0.448918 0 -inf 0 0 0 0
88 rs1557745 17 40260565 T G 0.178926 -0.00234607 0.00263752 -0.889498 0 -inf 0 0 0 0
87 rs150703413 17 40187614 G A 0.0337972 0.001256 0.00155181 0.809375 0 -inf 0 0 0 0
86 rs150004653 17 40310021 A T 0.0506958 -0.000193292 0.00102488 -0.1886 0 -inf 0 0 0 0
49 rs12325861 17 40289412 T C 0.177932 0.000165975 0.000609284 0.272409 0 -inf 0 0 0 0
84 rs147929072 17 40246230 A G 0.0586481 -0.000870644 0.00110795 -0.785819 0 -inf 0 0 0 0
83 rs147766107 17 40151857 G A 0.0447316 0.000855561 0.00134345 0.636836 0 -inf 0 0 0 0
82 rs147290013 17 40145226 C T 0.0298211 0.00097146 0.00158594 0.612545 0 -inf 0 0 0 0
81 rs146931796 17 40237043 G A 0.166998 -0.00127656 0.000779109 -1.63848 0 -inf 0 0 0 0
80 rs146871023 17 40295870 C A 0.0467197 0.0141764 0.00518127 2.73609 0 -inf 0 0 0 0
79 rs145514085 17 40360891 A G 0.0258449 -0.000385181 0.00182635 -0.210902 0 -inf 0 0 0 0
78 rs145490199 17 40162367 G A 0.0735586 0.000869671 0.00100614 0.864361 0 -inf 0 0 0 0
77 rs145193707 17 40215471 G A 0.158052 -0.00123878 0.000742941 -1.6674 0 -inf 0 0 0 0
76 rs144239109 17 40110651 C T 0.0467197 0.00116462 0.0012425 0.937321 0 -inf 0 0 0 0
75 rs142559869 17 40241238 G A 0.0586481 -0.00109552 0.00118769 -0.922395 0 -inf 0 0 0 0
74 rs142083151 17 40237140 C G 0.166998 -0.00120334 0.000769685 -1.56342 0 -inf 0 0 0 0
13 rs111637825 17 40134782 G A 0.0725646 -0.000219956 0.000940643 -0.233836 0 -inf 0 0 0 0
24 rs113287335 17 40152285 C T 0.121272 0.000372048 0.000784063 0.474513 0 -inf 0 0 0 0
23 rs113224296 17 40072921 G A 0.114314 0.00048932 0.000738869 0.662256 0 -inf 0 0 0 0
22 rs11296 17 40127060 T C 0.055666 -0.00188987 0.00117073 -1.61427 0 -inf 0 0 0 0
21 rs112808325 17 40216902 A G 0.0318091 0.00180136 0.00155402 1.15917 0 -inf 0 0 0 0
20 rs1127182 17 40142302 T C 0.0725646 -0.000227076 0.000937702 -0.242162 0 -inf 0 0 0 0
19 rs112616358 17 40255743 T C 0.0109344 0.00373434 0.00232825 1.60392 0 -inf 0 0 0 0
18 rs112375200 17 40213504 G A 0.0337972 0.00195731 0.00150333 1.30198 0 -inf 0 0 0 0
17 rs1123363 17 40232214 G A 0.0308151 0.00191265 0.00167388 1.14264 0 -inf 0 0 0 0
16 rs112120502 17 40226471 A G 0.338966 -0.000396513 0.000535338 -0.740678 0 -inf 0 0 0 0
15 rs112098825 17 40302271 A G 0.05666 -0.000136384 0.00100309 -0.135963 0 -inf 0 0 0 0
14 rs111786773 17 40302476 A C 0.05666 -0.000355025 0.00107806 -0.329319 0 -inf 0 0 0 0
25 rs113331634 17 40228381 T C 0.0874751 -0.000535703 0.00102805 -0.521085 0 -inf 0 0 0 0
12 rs11079035 17 40289012 G A 0.177932 0.000162854 0.000609192 0.267327 0 -inf 0 0 0 0
11 rs11079034 17 40288890 G A 0.234592 7.11455e-05 0.000543358 0.130937 0 -inf 0 0 0 0
10 rs11079033 17 40262472 A G 0.188867 0.000373499 0.000604032 0.618342 0 -inf 0 0 0 0
9 rs11079032 17 40225399 T C 0.424453 -0.0010017 0.00206782 -0.484423 0 -inf 0 0 0 0
8 rs11079031 17 40221483 G A 0.22167 0.000473139 0.000573366 0.825195 0 -inf 0 0 0 0
7 rs11079030 17 40218110 C T 0.429423 0.000174384 0.000478678 0.364303 0 -inf 0 0 0 0
6 rs11079029 17 40169960 G A 0.194831 -0.000220359 0.000630461 -0.349521 0 -inf 0 0 0 0
5 rs11079027 17 40123521 A G 0.277336 -0.000840285 0.000600366 -1.39962 0 -inf 0 0 0 0
4 rs11079026 17 40114049 G A 0.2833 -0.000896704 0.00060392 -1.48481 0 -inf 0 0 0 0
3 rs11079024 17 40063083 A C 0.102386 -0.000839043 0.00086547 -0.969465 0 -inf 0 0 0 0
2 rs11079023 17 40034081 G A 0.2167 -6.1126e-05 0.000593942 -0.102916 0 -inf 0 0 0 0
36 rs116690895 17 40324798 C T 0.0218688 -0.00273195 0.00179241 -1.52418 0 -inf 0 0 0 0
48 rs11870415 17 40244007 T C 0.16998 -0.000149675 0.000691989 -0.216297 0 -inf 0 0 0 0
47 rs11870005 17 40306075 C A 0.0506958 -0.000139349 0.00101888 -0.136767 0 -inf 0 0 0 0
46 rs11869776 17 40253096 G T 0.0477137 0.000745121 0.00121732 0.6121 0 -inf 0 0 0 0
45 rs11869069 17 40287101 C G 0.234592 6.70385e-05 0.000543395 0.12337 0 -inf 0 0 0 0
44 rs11868479 17 40245635 G A 0.0586481 -0.000884286 0.00110994 -0.796698 0 -inf 0 0 0 0
43 rs11868073 17 40259344 A G 0.05666 -1.93478e-05 0.00105212 -0.0183892 0 -inf 0 0 0 0
42 rs118108964 17 40223181 C T 0.0337972 -0.00409792 0.00676871 -0.60542 0 -inf 0 0 0 0
41 rs118039108 17 40236289 A G 0.170974 -0.00121182 0.000769261 -1.57531 0 -inf 0 0 0 0
39 rs117362833 17 40250833 G A 0.0457256 0.00103764 0.00126689 0.819044 0 -inf 0 0 0 0
38 rs117300738 17 40158164 G A 0.120278 -0.000853533 0.000813465 -1.04926 0 -inf 0 0 0 0
37 rs117251974 17 40246383 C T 0.0208748 0.00169843 0.00196495 0.864363 0 -inf 0 0 0 0
97 rs2013590 17 40064861 T C 0.262425 -0.00107726 0.000635255 -1.69579 0 -inf 0 0 0 0
35 rs11658461 17 40046186 A G 0.239563 -0.000256601 0.000566882 -0.452654 0 -inf 0 0 0 0
34 rs11656776 17 40196727 T C 0.189861 -0.000422639 0.000652806 -0.64742 0 -inf 0 0 0 0
33 rs11654930 17 40164966 C A 0.193837 -0.000162148 0.000627291 -0.25849 0 -inf 0 0 0 0
32 rs11654626 17 40164950 G A 0.220676 -0.0025317 0.00242736 -1.04299 0 -inf 0 0 0 0
31 rs11653694 17 40221952 C T 0.220676 0.000471381 0.000573328 0.822183 0 -inf 0 0 0 0
30 rs11653117 17 40115739 C T 0.0526839 -0.0019773 0.00140694 -1.40539 0 -inf 0 0 0 0
29 rs11652600 17 40150579 C T 0.193837 -0.000179998 0.000625074 -0.287963 0 -inf 0 0 0 0
28 rs11652326 17 40053021 T C 0.100398 -0.0009144 0.000874611 -1.04549 0 -inf 0 0 0 0
27 rs11650582 17 40209988 T C 0.188867 -0.000487181 0.000661004 -0.737032 0 -inf 0 0 0 0
26 rs113669844 17 40252509 C T 0.0328032 -8.76871e-05 0.0012713 -0.0689745 0 -inf 0 0 0 0
157 rs3744779 17 40025453 T C 0.261431 -0.00113284 0.000642515 -1.76314 0 -inf 0 0 0 0
168 rs4534906 17 40157157 C G 0.025845 0.00167784 0.00152715 1.09867 0 -inf 0 0 0 0
167 rs4480859 17 40118602 T C 0.281312 -0.000834745 0.000596909 -1.39845 0 -inf 0 0 0 0
166 rs4432296 17 40118807 C T 0.284294 -0.00998576 0.00227649 -4.38646 0 -inf 0 0 0 0
165 rs4378665 17 40143936 T C 0.101392 -0.000750654 0.000849429 -0.883716 0 -inf 0 0 0 0
164 rs4277396 17 40186128 C A 0.031809 0.00150217 0.00146758 1.02357 0 -inf 0 0 0 0
163 rs4260106 17 40107809 C A 0.208748 8.09179e-06 0.00058375 0.0138617 0 -inf 0 0 0 0
162 rs4258677 17 40121274 G A 0.102386 -0.000770561 0.000863143 -0.892739 0 -inf 0 0 0 0
161 rs4239268 17 40154777 G A 0.070577 3.14451e-05 0.000940893 0.0334205 0 -inf 0 0 0 0
160 rs3816121 17 40058204 C A 0.262425 -0.00110759 0.000638685 -1.73417 0 -inf 0 0 0 0
159 rs3785900 17 40307168 G A 0.0457256 -0.000917809 0.00104465 -0.878579 0 -inf 0 0 0 0
158 rs3744780 17 40025670 G A 0.261431 -0.0011306 0.000642237 -1.76042 0 -inf 0 0 0 0
169 rs4550498 17 40057177 T C 0.100398 -0.000916267 0.000873969 -1.0484 0 -inf 0 0 0 0
156 rs3744484 17 40264125 A T 0.190855 0.000339732 0.000601392 0.564909 0 -inf 0 0 0 0
155 rs36134190 17 40131565 C T 0.421471 1.24831e-05 0.0004899 0.0254808 0 -inf 0 0 0 0
154 rs36036083 17 40108632 C T 0.178926 0.000670079 0.000653019 1.02613 0 -inf 0 0 0 0
153 rs35990081 17 40041870 C T 0.161034 0.000846283 0.000693245 1.22076 0 -inf 0 0 0 0
152 rs35847674 17 40199649 C T 0.189861 -0.000421581 0.000652884 -0.645721 0 -inf 0 0 0 0
151 rs35766790 17 40070651 C G 0.16004 0.000900916 0.000698633 1.28954 0 -inf 0 0 0 0
150 rs35729326 17 40072386 G C 0.16004 0.000905963 0.000699153 1.2958 0 -inf 0 0 0 0
149 rs35696720 17 40249005 A C 0.0477137 0.000711179 0.00122698 0.579618 0 -inf 0 0 0 0
148 rs35694322 17 40218944 A G 0.454274 0.000196247 0.000476705 0.411674 0 -inf 0 0 0 0
147 rs35497487 17 40100913 C T 0.17992 0.00073369 0.000655858 1.11867 0 -inf 0 0 0 0
146 rs35493105 17 40260728 G A 0.121272 0.000669321 0.000761728 0.878689 0 -inf 0 0 0 0
180 rs4796727 17 40030778 A G 0.099404 -0.00094532 0.000857643 -1.10223 0 -inf 0 0 0 0
1 rs10852949 17 40102520 G C 0.102386 -0.000783377 0.000863951 -0.906738 0 -inf 0 0 0 0
190 rs4796743 17 40096208 A G 0.101392 -0.000853723 0.00086985 -0.98146 0 -inf 0 0 0 0
189 rs4796742 17 40085038 G A 0.264414 -0.00110569 0.000636078 -1.73829 0 -inf 0 0 0 0
188 rs4796740 17 40082810 T C 0.101392 -0.000793151 0.000865963 -0.915918 0 -inf 0 0 0 0
187 rs4796739 17 40066926 C T 0.218688 1.96732e-05 0.000574494 0.0342444 0 -inf 0 0 0 0
186 rs4796738 17 40061562 A G 0.100398 -0.000928804 0.000875189 -1.06126 0 -inf 0 0 0 0
185 rs4796736 17 40049473 A G 0.101392 -0.000879033 0.000870865 -1.00938 0 -inf 0 0 0 0
184 rs4796735 17 40049171 G A 0.101392 -0.000871506 0.000870304 -1.00138 0 -inf 0 0 0 0
183 rs4796734 17 40046569 T C 0.261431 -0.00106377 0.000633377 -1.67952 0 -inf 0 0 0 0
182 rs4796729 17 40041676 C T 0.261431 -0.00107872 0.000636002 -1.6961 0 -inf 0 0 0 0
181 rs4796728 17 40038460 G A 0.101392 -0.000953309 0.000844856 -1.12837 0 -inf 0 0 0 0
145 rs35490951 17 40250939 A C 0.0994036 0.00386621 0.0036895 1.0479 0 -inf 0 0 0 0
179 rs4796726 17 40030453 A C 0.260437 -0.00115454 0.000645219 -1.78938 0 -inf 0 0 0 0
178 rs4796633 17 40213963 G A 0.187873 -0.000287142 0.000656812 -0.437176 0 -inf 0 0 0 0
177 rs4796631 17 40205236 C T 0.188867 -0.000613532 0.000663383 -0.924853 0 -inf 0 0 0 0
176 rs4796627 17 40160742 T G 0.191849 -0.000219077 0.000630181 -0.347641 0 -inf 0 0 0 0
175 rs4796622 17 40078224 A G 0.102386 -0.00112008 0.00080371 -1.39364 0 -inf 0 0 0 0
174 rs4796619 17 40053694 G A 0.100398 -0.000909166 0.000874139 -1.04007 0 -inf 0 0 0 0
173 rs4796618 17 40053609 T C 0.100398 -0.000912977 0.000874526 -1.04397 0 -inf 0 0 0 0
172 rs4624231 17 40171130 A T 0.025845 -0.00404923 0.00657226 -0.616109 0 -inf 0 0 0 0
171 rs4621022 17 40084705 T G 0.101392 -0.000814542 0.000867413 -0.939048 0 -inf 0 0 0 0
170 rs4594300 17 40098187 T C 0.281312 -0.000979638 0.000610654 -1.60424 0 -inf 0 0 0 0
109 rs2074164 17 40270238 G C 0.189861 0.000385337 0.000605088 0.636828 0 -inf 0 0 0 0
120 rs2304499 17 40068613 G A 0.261431 -0.00108157 0.000635166 -1.70281 0 -inf 0 0 0 0
119 rs2304497 17 40065774 T G 0.114314 0.000552167 0.000737334 0.748869 0 -inf 0 0 0 0
118 rs2304496 17 40065486 C A 0.114314 0.00051534 0.000734661 0.701465 0 -inf 0 0 0 0
117 rs2277621 17 40264661 C G 0.177932 0.000385876 0.000622217 0.620164 0 -inf 0 0 0 0
116 rs2240011 17 40193709 C T 0.189861 -0.000388167 0.000651011 -0.596252 0 -inf 0 0 0 0
115 rs2240010 17 40278081 T A 0.234592 6.86885e-05 0.000543372 0.126411 0 -inf 0 0 0 0
114 rs2240009 17 40283142 C G 0.234592 6.10246e-05 0.000543462 0.112289 0 -inf 0 0 0 0
113 rs2230326 17 40280291 G A 0.176938 0.000209196 0.000611385 0.342167 0 -inf 0 0 0 0
112 rs2164517 17 40071117 G A 0.263419 -0.00107559 0.000635196 -1.69332 0 -inf 0 0 0 0
111 rs2158067 17 40260865 A C 0.121272 0.000623594 0.000755012 0.825939 0 -inf 0 0 0 0
110 rs2079009 17 40239619 T C 0.426441 0.000620834 0.00051374 1.20846 0 -inf 0 0 0 0
121 rs2353029 17 40027171 T C 0.060636 -0.000965514 0.00109008 -0.88573 0 -inf 0 0 0 0
108 rs2074163 17 40270957 G A 0.17992 0.000346535 0.000610508 0.567618 0 -inf 0 0 0 0
107 rs2074162 17 40214676 A G 0.153082 -4.33765e-05 0.000712669 -0.0608648 0 -inf 0 0 0 0
106 rs2074159 17 40256498 G C 0.132207 0.000387795 0.00072925 0.531773 0 -inf 0 0 0 0
105 rs2074158 17 40257163 T C 0.177932 0.000249967 0.000611138 0.409018 0 -inf 0 0 0 0
104 rs2074157 17 40257515 G A 0.177932 0.000262383 0.000611366 0.429174 0 -inf 0 0 0 0
103 rs2074156 17 40257565 G A 0.177932 0.000263623 0.000611347 0.431216 0 -inf 0 0 0 0
102 rs2074155 17 40259201 A G 0.178926 0.000268792 0.000611503 0.43956 0 -inf 0 0 0 0
101 rs2074154 17 40259980 A T 0.188867 0.000353755 0.000603389 0.58628 0 -inf 0 0 0 0
100 rs2070106 17 40125864 G A 0.284294 -0.000181498 0.000507764 -0.357446 0 -inf 0 0 0 0
99 rs2033675 17 40110764 C T 0.280318 -0.000841823 0.000597802 -1.4082 0 -inf 0 0 0 0
98 rs2023798 17 40236172 T G 0.446322 -9.30254e-05 0.000516709 -0.180035 0 -inf 0 0 0 0
133 rs34771282 17 40042952 G A 0.114314 0.000499505 0.000733564 0.680929 0 -inf 0 0 0 0
144 rs35455419 17 40090003 A G 0.101392 -0.000819815 0.000871135 -0.941088 0 -inf 0 0 0 0
143 rs35447453 17 40132591 G A 0.106362 0.000620502 0.00079715 0.7784 0 -inf 0 0 0 0
142 rs35377154 17 40244377 C A 0.0497018 0.000726528 0.00122884 0.59123 0 -inf 0 0 0 0
141 rs35370188 17 40258127 T C 0.12326 0.000472006 0.00074128 0.636744 0 -inf 0 0 0 0
140 rs35364057 17 40175902 G A 0.0198807 -0.000715576 0.0017549 -0.40776 0 -inf 0 0 0 0
139 rs35341709 17 40051987 T C 0.114314 0.000512565 0.000734452 0.697887 0 -inf 0 0 0 0
138 rs35140765 17 40089762 G A 0.114314 0.000821466 0.000767303 1.07059 0 -inf 0 0 0 0
137 rs35118457 17 40263400 C T 0.055666 -0.000165523 0.00102224 -0.161922 0 -inf 0 0 0 0
136 rs34891485 17 40263458 T C 0.0526839 0.00249602 0.00127713 1.95439 0 -inf 0 0 0 0
135 rs34864368 17 40049973 C T 0.107356 0.00071199 0.000773934 0.919962 0 -inf 0 0 0 0
134 rs34808168 17 40252607 G A 0.0477137 0.000700166 0.00121811 0.574798 0 -inf 0 0 0 0
192 rs4796750 17 40114544 A G 0.282306 -0.000849402 0.000599359 -1.41718 0 -inf 0 0 0 0
132 rs34427808 17 40070816 T C 0.16004 0.000900746 0.000698615 1.28933 0 -inf 0 0 0 0
131 rs34422007 17 40248644 C T 0.0477137 0.00659238 0.00532596 1.23778 0 -inf 0 0 0 0
130 rs34421461 17 40083491 C T 0.16004 0.000963002 0.00070294 1.36996 0 -inf 0 0 0 0
129 rs34393982 17 40131893 C T 0.454274 -6.96649e-05 0.000476303 -0.146262 0 -inf 0 0 0 0
127 rs2883066 17 40115708 A G 0.101392 -0.000872214 0.000873213 -0.998856 0 -inf 0 0 0 0
126 rs28631681 17 40090220 A G 0.101392 -0.000824135 0.000871188 -0.94599 0 -inf 0 0 0 0
125 rs28618174 17 40142121 C T 0.459245 1.64607e-05 0.000478239 0.0344194 0 -inf 0 0 0 0
124 rs28573325 17 40350197 G A 0.0357853 0.00299799 0.00525054 0.570987 0 -inf 0 0 0 0
123 rs28562953 17 40209203 A G 0.189861 -0.000403219 0.000652282 -0.618167 0 -inf 0 0 0 0
122 rs28459794 17 40318296 A G 0.111332 -0.000526704 0.000729192 -0.722312 0 -inf 0 0 0 0
