# Supplementary material for: Precision medicine for atherosclerotic cardiovascular disease: Integrative genomics maps risk loci and AI‐predicted functional consequences
Source: Clin Transl Med. 2026 Jul 10;16(7):e70732. doi: 10.1002/ctm2.70732 (PMC13351343; doi:10.1002/ctm2.70732)
Supplement: Supplementary file 6 — Supporting Information [file CTM2-16-e70732-s005.zip › PAPD7/FINEMAP/data.bf5]

index rsid bf1 bf2 bf3 bf4 bf5
1 rs10039471 -2.24703 -inf -inf -inf -inf 
2 rs10050389 -3.0081 -2.3962 -3.01022 -3.02099 -2.89982 
3 rs10051967 -3.01118 -2.40185 -3.01329 -3.02399 -2.90348 
4 rs10052026 -3.01173 -2.40287 -3.01384 -3.02453 -2.90414 
5 rs10053455 0.0811757 -inf -inf -inf -inf 
6 rs10055883 -3.12265 -3.20376 -3.23921 3.96996 44.9259 
7 rs10055903 0.668556 -inf -inf -inf -inf 
8 rs10057455 -2.22683 -inf -inf -inf -inf 
9 rs10057509 0.664858 -inf -inf -inf -inf 
10 rs10058427 2.28304 -inf -inf -inf -inf 
11 rs10058500 3.26846 -inf -inf -inf -inf 
12 rs10058875 -3.01297 -2.40514 -3.01507 -3.02574 -2.90561 
13 rs10075717 -3.15216 -3.17999 -2.68601 -2.52313 1.58639 
14 rs10077931 19.7094 -inf -inf -inf -inf 
15 rs10462637 -3.00349 -2.44145 -3.00459 -2.95669 -2.76263 
16 rs10462818 -3.00045 -2.38223 -3.0026 -3.01353 -2.89073 
17 rs10475327 -3.13321 -2.62742 -2.5996 -0.112015 5.81004 
18 rs10475329 -3.0068 -2.39383 -3.00893 -3.01973 -2.89828 
19 rs10475330 -2.93079 13.2139 14.5444 32.6109 54.217 
20 rs10475331 -3.24238 -3.25594 -2.90556 -3.17093 -2.85969 
21 rs10475334 -3.12076 -2.95619 -3.20751 -2.94495 -3.26202 
22 rs10512810 -2.27811 -inf -inf -inf -inf 
23 rs10512864 -3.23668 -3.22359 -2.40813 -3.14157 -0.484801 
24 rs11134164 -inf -inf 852.99 -inf -inf 
25 rs11134165 -3.24927 -3.25725 -2.86536 -3.18927 -2.81703 
26 rs112187585 -inf -inf -inf -inf 784.777 
27 rs113572235 -inf -inf -inf 487.225 -inf 
28 rs114483915 -3.0042 -2.55109 -3.10859 -2.98783 -2.90413 
29 rs115228939 -2.74076 -2.85957 -2.62903 -1.5504 0.278691 
30 rs115257241 -3.23921 -3.09102 -2.91906 -2.74611 -1.35099 
31 rs115565565 -2.96516 -3.26467 -3.27716 -2.90667 -3.21346 
32 rs116109275 -3.1698 -2.9471 -2.64368 -3.20758 -3.06059 
33 rs116465322 -2.98645 -2.3569 -2.98865 -2.99987 -2.87416 
34 rs117118426 -3.02218 -2.36441 -3.02531 -3.08768 -3.02838 
35 rs11738658 -inf -inf -inf -inf -inf 
36 rs11742039 -inf -inf -inf -inf -inf 
37 rs11743719 -3.01096 -3.13692 0.267081 -1.8648 -2.54001 
38 rs11746768 -3.00267 -3.13396 0.307193 -1.84014 -2.52296 
39 rs11748341 -inf -inf -inf -inf -inf 
40 rs11949552 -2.83226 -2.84457 -2.82337 126.683 -1.56025 
41 rs11949583 0.931876 -inf -inf -inf -inf 
42 rs11951884 0.539183 -inf -inf -inf -inf 
43 rs11952542 0.864555 -inf -inf -inf -inf 
44 rs11952585 -2.91446 13.3738 14.7111 32.8567 54.5343 
45 rs11953263 0.815685 -inf -inf -inf -inf 
46 rs11954200 0.214511 -inf -inf -inf -inf 
47 rs11956646 -3.09141 8.10544 8.33194 10.4718 12.2846 
48 rs11960029 -inf -inf -inf 149.613 -inf 
49 rs11960911 0.615204 -inf -inf -inf -inf 
50 rs12189073 -3.24291 -3.10744 -1.94711 -3.1768 -2.59699 
51 rs12189254 -3.24884 -3.08143 -1.84709 -3.19276 -0.680538 
52 rs12517257 -2.92621 -2.74434 6.57277 -1.16164 -1.41857 
53 rs12521318 -3.24974 -3.25743 -2.85365 -3.19493 -2.80024 
54 rs12523034 -2.7165 -3.15966 -1.73571 -0.981822 5.97795 
55 rs12653411 -3.25177 -3.17257 -2.26347 -3.2122 -2.68677 
56 rs12653996 -3.23902 -3.25675 -2.91828 -3.21638 -1.17508 
57 rs12654436 -3.16857 -3.19103 -3.06775 -1.62012 -3.12883 
58 rs12654890 -3.24579 -3.05933 -1.77565 -3.16883 -0.530984 
59 rs13161133 -inf -inf -inf -inf -inf 
60 rs13161323 -inf -inf -inf -inf -inf 
61 rs13165570 -2.49717 -2.26792 -1.08202 -2.75554 -1.49036 
62 rs13185529 -2.47142 -3.05227 -1.33417 -0.494079 6.94747 
63 rs13354680 -3.14734 -2.65787 -2.63067 -0.18081 5.6917 
64 rs13355112 -3.15238 -2.67904 -2.67516 -0.280541 5.43862 
65 rs13436933 -3.25508 -3.21445 -3.01768 -3.25654 -2.28028 
66 rs138790725 -3.27813 -3.20408 -3.08041 -3.27575 -3.17103 
67 rs141129701 -3.26902 -3.26378 -3.22017 -3.26966 -3.14476 
68 rs141230455 -3.23023 -3.2328 -2.78877 -3.15056 -2.98802 
69 rs142339334 -3.24033 -2.28589 -2.08859 -2.3608 -1.0734 
70 rs144665969 -1.08575 -inf -inf -inf -inf 
71 rs1472758 -3.16656 -2.44565 -2.62835 -3.12109 28.9483 
72 rs149579983 -2.11217 -inf -inf -inf -inf 
73 rs1578892 -3.00291 -3.13405 0.306045 -1.84084 -2.52345 
74 rs1604983 -2.79733 -3.18489 -1.85476 -1.19779 5.54961 
75 rs1604986 -2.70113 -3.1495 -1.68698 -0.994652 5.96957 
76 rs1604987 -2.70252 -3.15005 -1.68934 -0.997501 5.96375 
77 rs16877409 -3.05386 -3.14034 -3.04878 -3.02311 -2.99173 
78 rs16877478 -3.27431 -3.18738 -3.006 -3.27742 -3.24099 
79 rs16877481 -3.27815 -3.20558 -3.08287 -3.27604 -3.17284 
80 rs16877485 -2.28633 -2.64536 -2.36091 -1.92539 -2.13338 
81 rs16877495 -3.25187 -3.2522 -2.78974 -3.20683 -2.73384 
82 rs16877507 -3.1799 -2.83281 -1.21576 -3.00586 0.212148 
83 rs16877522 -3.23151 -2.99988 -1.61098 -3.12155 -0.280012 
84 rs16877574 -2.40556 -2.88568 -2.37871 1.05248 6.50561 
85 rs16877577 -2.5702 -2.7842 -2.05773 -2.80087 -1.82455 
86 rs16877578 -2.63286 -2.90933 -2.20351 3.75362 16.5989 
87 rs16877587 -2.48056 -2.25272 -0.51985 -2.09478 3.47372 
88 rs17175366 -3.19008 -2.02901 -0.985337 -3.26517 -2.29401 
89 rs17777619 -3.26916 -3.1711 -2.89443 -3.23708 -3.26824 
90 rs17777744 -3.14468 -2.65205 -2.62474 -0.167601 5.71446 
91 rs17778905 -3.25119 -3.1631 -2.27304 -3.2341 -2.58208 
92 rs17834269 -2.84649 -2.99289 -3.26218 -2.58457 -3.24422 
93 rs17834311 -3.15481 -2.67431 -2.64747 -0.218351 5.6269 
94 rs17835430 -3.25255 -3.16557 -2.28456 -3.23027 -2.60618 
95 rs2447842 -2.74332 -3.1696 -1.78173 -1.03841 5.86226 
96 rs2456231 -2.70709 -3.15185 -1.69717 -1.00694 5.94446 
97 rs2459721 -3.24851 -3.25751 -2.86228 -3.19146 -2.80942 
98 rs2516288 -2.71163 -3.15364 -1.70495 -1.01633 5.92524 
99 rs2617533 -3.18904 -3.11397 -3.15389 0.578358 2.91217 
100 rs2617534 -3.25618 -3.25525 -2.80098 -3.21513 -2.73931 
101 rs2617536 -inf -inf -inf 145.959 -inf 
102 rs2617571 -2.72586 -3.16318 -1.75171 -1.00147 5.93786 
103 rs2657019 -3.25442 -3.25692 -2.85062 -3.20822 -2.75127 
104 rs2677934 -3.15522 -2.91504 -0.0896897 -3.01364 -0.306844 
105 rs2677935 -inf -inf -inf 150.765 -inf 
106 rs2677936 -inf -inf -inf 148.149 -inf 
107 rs2677942 -2.78021 -3.18251 -1.8459 -1.11761 5.69906 
108 rs2677943 -2.74259 -3.16573 -1.75597 -1.05717 5.87616 
109 rs2677944 -2.74515 -3.17026 -1.78489 -1.0423 5.85427 
110 rs2677945 -3.25497 -3.25672 -2.83974 -3.2086 -2.75431 
111 rs28380742 -3.14728 -2.65773 -2.63053 -0.180484 5.69226 
112 rs28650322 -3.23994 -3.23295 -2.46347 -3.15478 -0.554401 
113 rs28691282 -3.14171 -3.26323 -2.95617 -2.92842 1.23288 
114 rs28698496 -2.99797 -2.37774 -3.00013 -3.01112 -2.8878 
115 rs28750126 -3.25525 -3.21418 -3.01711 -3.25638 -2.27916 
116 rs34102335 -3.23605 -3.23224 -2.45646 -3.146 -0.508263 
117 rs34119966 -3.2427 -3.27674 -3.25213 -3.27638 -2.96923 
118 rs34912087 -2.50926 -2.2817 -1.10246 -2.76538 -1.50875 
119 rs34964938 -inf -inf 413.246 -inf -inf 
120 rs35622248 -2.63796 -2.6562 -2.08343 -2.06159 -0.140621 
121 rs35870359 -3.24021 -3.27623 -3.25417 -3.27686 -2.97643 
122 rs35886595 -2.51727 -2.29084 -1.11605 -2.77188 -1.52098 
123 rs35926865 -2.39281 -2.29704 -1.03709 1.90715 11.5943 
124 rs4419564 -3.21817 -3.08282 -3.1783 0.271941 -2.21749 
125 rs4419565 -3.25036 -3.25726 -2.85727 -3.19259 -2.80846 
126 rs4446427 -3.2305 -3.25659 -2.91418 -3.15063 -2.90809 
127 rs4454034 -2.98269 -3.12625 0.400491 -1.78244 -2.4828 
128 rs4640756 -2.98729 -3.12809 0.379433 -1.7955 -2.49193 
129 rs4701736 -2.7825 33.7921 -2.27129 -0.356427 5.35965 
130 rs4701737 -3.21516 -2.89094 -2.96961 -3.02368 -2.03044 
131 rs4701738 -3.14643 -3.23459 -2.61176 -3.21174 -1.75902 
132 rs4701739 -2.51716 -3.06824 -1.38219 -0.630194 6.69999 
133 rs4702358 -1.80799 -2.76508 8.84589 4.69891 8.03488 
134 rs4702359 -inf 858.332 -inf -inf -inf 
135 rs4702361 -2.94179 -2.5718 6.75236 -1.21887 -1.38883 
136 rs4702362 -inf -inf 24.0315 -inf -inf 
137 rs4702363 -3.16878 -3.23705 -2.68011 -3.23429 -1.37742 
138 rs4702367 -2.28275 -1.92007 -0.838132 -1.02999 0.0150802 
139 rs4702368 -2.56674 -2.60123 -1.87409 -2.76818 -1.98006 
140 rs4702370 -2.43568 -2.20186 -0.435552 -2.04013 3.60644 
141 rs472259 -3.24759 -3.25751 -2.86828 -3.18896 -2.81581 
142 rs474953 -3.18564 -2.69728 -3.14974 -2.24484 -3.14026 
143 rs476788 -3.21632 -3.03905 -2.29134 -3.0798 1.19585 
144 rs477391 -2.69982 -3.14898 -1.68474 -0.991961 5.97507 
145 rs477633 -2.70681 -3.15175 -1.69669 -1.00637 5.94563 
146 rs478571 -3.19146 -3.13919 -1.3272 -2.77919 0.642274 
147 rs478590 -3.25255 -3.22027 -3.03457 -0.470856 4.42875 
148 rs479262 -3.25265 -3.21978 -3.0358 -0.475289 4.42133 
149 rs479542 -3.2529 -3.2568 -2.86839 -3.20177 -2.7711 
150 rs480736 -2.91956 -2.7421 6.79486 -1.05496 -1.25237 
151 rs483804 -3.24936 -3.23087 -3.00486 -0.366219 4.60327 
152 rs485877 -3.25652 -3.25539 -2.80311 -3.223 -2.69842 
153 rs486738 -3.24757 -3.25751 -2.86841 -3.18891 -2.81595 
154 rs487740 -3.16682 -2.14392 -3.04001 -2.9868 -1.5453 
155 rs487810 -3.25623 -3.25604 -2.81573 -3.2194 -2.71242 
156 rs493944 -3.11419 -3.07096 -3.25983 -2.46757 4.85052 
157 rs494363 -3.14749 -3.19226 -2.57937 -2.93564 1.16579 
158 rs494937 -3.17875 -3.22763 -3.0529 -3.05667 -3.03337 
159 rs495043 -2.93366 -3.15041 -3.16654 -3.19124 -2.52905 
160 rs495486 -2.84425 -2.06056 14.138 0.849018 1.87662 
161 rs495831 -3.24908 -3.117 -2.40884 -3.09657 0.498931 
162 rs497404 -2.16038 -3.24653 -2.83165 0.274711 3.96848 
163 rs497649 -3.25275 -3.11831 -3.21795 -3.18991 -2.97676 
164 rs498726 -2.25646 -2.71387 -2.26822 -0.0938 -0.151522 
165 rs499008 -3.00919 10.6052 10.1808 3.95827 1.21964 
166 rs499515 -3.24147 -3.24114 -2.88799 6.06324 19.089 
167 rs501474 -2.34018 -2.51901 1.38105 -2.36418 -3.15177 
168 rs503651 -2.86067 -2.26656 0.493638 -3.20962 -2.067 
169 rs506828 -3.23512 -2.49194 -0.842039 -3.21859 -3.1676 
170 rs506938 -3.23164 -2.48265 -0.768261 -3.19604 -3.20888 
171 rs507770 -3.19872 -3.20222 -1.84925 -3.19197 -1.13849 
172 rs508620 -2.93575 -2.65762 6.7323 -1.16039 -1.34706 
173 rs512638 -3.15293 -2.90868 -0.0687718 -3.01868 -0.327595 
174 rs514041 -2.93956 -3.10684 1.0006 -0.486615 13.4737 
175 rs515149 -3.15575 -2.91654 -0.0946263 -3.01244 -0.301925 
176 rs516853 -3.22407 -3.23906 -2.50201 -3.23029 -2.43165 
177 rs520511 -3.19722 -3.23855 -3.01988 -3.08694 -2.99886 
178 rs522335 -2.31077 -3.17515 -3.01083 1.82928 5.59191 
179 rs522524 -3.0985 -3.0531 -3.25856 -2.43117 4.96834 
180 rs523906 -3.17562 -3.25874 -3.03665 -2.13376 -2.42464 
181 rs524861 -3.24836 -3.1086 -2.39218 -3.09099 0.565237 
182 rs526399 -2.59137 -3.1028 -1.50302 -0.774055 6.4149 
183 rs527492 -2.68298 -3.14219 -1.65606 -0.957428 6.04546 
184 rs529524 -3.19986 -3.20354 -1.87858 -3.18561 -0.966288 
185 rs529686 -3.20146 -1.8662 -3.20407 -3.20043 -2.42916 
186 rs531679 -3.00322 10.6885 10.2628 4.01875 1.26708 
187 rs531965 -2.81407 -3.23728 -3.00449 -3.1627 -2.56113 
188 rs532737 -2.47715 -3.17757 -1.82633 -2.183 -2.94436 
189 rs532884 -3.243 -3.25697 -2.89411 -3.17746 -2.84334 
190 rs532983 -2.89274 -2.90769 -3.05293 -2.29604 -0.165513 
191 rs533965 -2.88486 -2.89421 -3.04459 -2.27906 -0.148212 
192 rs534384 -3.19051 -2.33072 -3.17329 -3.09871 -1.43319 
193 rs534879 -2.73646 15.585 15.585 15.585 15.585 
194 rs536685 -2.93121 -3.14899 -3.16783 -3.19012 -2.53274 
195 rs537018 -3.2348 -2.52558 -0.845935 -3.1852 -3.21692 
196 rs537237 -3.25495 -3.21403 -3.07284 -0.545694 4.3267 
197 rs537383 -3.0415 -2.72633 1.12968 -2.23793 -2.54356 
198 rs537483 -2.85166 -2.93128 -3.0116 -2.22282 -0.00846114 
199 rs538009 -2.9232 -3.10156 1.05449 -0.365877 13.7858 
200 rs538791 -2.92818 -3.15922 -3.16033 -3.19385 -2.5204 
201 rs539411 -3.25639 -3.25257 -2.76624 -3.23225 -2.6576 
202 rs540027 -3.22922 -2.0509 -0.0429781 -2.66437 -2.96047 
203 rs540052 -3.22165 -1.92867 0.165525 -2.69665 -2.98336 
204 rs550934 -3.17466 -2.86845 -3.21643 -3.20491 0.607593 
205 rs553467 -3.13199 -3.11196 -3.2607 -1.90725 7.61385 
206 rs554121 -3.09219 -3.04596 -3.25785 -2.41683 5.01426 
207 rs555851 -2.71214 -3.15384 -1.70582 -1.01737 5.9231 
208 rs556867 -3.20542 -3.25003 -2.9366 -3.09107 -3.00144 
209 rs557611 -3.18007 -3.23945 -2.99125 -3.04741 -3.04991 
210 rs55833573 -3.25179 -3.18262 -2.30007 -3.20434 -2.71425 
211 rs55853810 -2.64968 -2.86032 -2.17645 -2.86686 -1.93784 
212 rs558620 -3.19685 -3.24778 -2.9963 -1.78285 -1.92134 
213 rs558682 -2.76783 -3.10232 -2.99974 0.51792 5.45288 
214 rs55883453 -2.64943 -2.86012 -2.17612 -2.86666 -1.93747 
215 rs563049 -2.79109 -3.01723 -3.10054 -0.337828 2.84758 
216 rs563180 -2.95031 -3.15993 -3.15743 -3.19874 -2.50342 
217 rs563406 -2.94452 -3.15664 -3.16068 -3.19616 -2.51245 
218 rs563624 -3.18163 -3.00635 -0.411959 -2.92397 0.0321896 
219 rs563787 -3.17899 -2.9953 -0.360009 -2.92684 0.0264094 
220 rs564972 -3.24941 -3.25746 -2.85605 -3.19398 -2.80279 
221 rs565017 -3.24881 -3.2575 -2.86023 -3.19229 -2.80724 
222 rs565942 -2.76892 -3.10174 -3.00052 0.514825 5.44817 
223 rs566734 -3.225 -2.41977 -0.678081 -3.16769 -3.23458 
224 rs566829 -2.96433 -3.1838 -3.13393 -3.20606 -2.48983 
225 rs567431 -2.7054 -3.15119 -1.69428 -1.00346 5.95158 
226 rs567736 -2.84651 -3.04499 -3.06506 0.353563 5.18369 
227 rs56790505 -2.99086 -2.80293 -1.93764 -3.13198 -2.31137 
228 rs568604 -3.25372 -3.19914 -3.07871 -0.636306 4.15012 
229 rs569023 -3.21636 -2.75721 -0.988264 -3.00789 -1.81819 
230 rs569470 -3.21508 -2.33585 -0.499001 -3.21348 -3.18762 
231 rs569521 -3.09183 -3.04555 -3.25781 -2.416 5.0169 
232 rs56995638 -3.2382 -3.22583 -2.421 -3.14614 -0.508302 
233 rs570679 -3.23977 -3.25621 -2.90939 -3.17003 -2.85966 
234 rs570733 -3.2406 -3.25643 -2.90562 -3.17191 -2.85563 
235 rs571390 -3.25181 -3.22848 -2.62222 -3.25022 -2.55585 
236 rs571538 -3.25498 -3.25684 -2.84251 -3.21099 -2.74222 
237 rs573546 -2.9133 -3.15691 -3.16365 -3.18981 -2.53368 
238 rs574912 -3.22092 -3.23568 -2.48061 -3.23511 -2.42017 
239 rs577060 -3.23697 -3.24501 -2.58605 -3.21733 -2.52979 
240 rs577452 -2.70877 -3.15251 -1.70004 -1.0104 5.93737 
241 rs580236 -3.17031 -2.10863 -3.10423 -3.18726 -2.63523 
242 rs58149380 -3.2335 -3.22925 -2.437 -3.13894 -0.472003 
243 rs58491581 -3.23675 -3.23307 -2.4621 -3.14802 -0.518831 
244 rs58625361 -3.2367 -3.23301 -2.46174 -3.14789 -0.51815 
245 rs58729984 -3.25179 -3.24853 -2.84201 -3.19656 -2.75991 
246 rs58881301 -3.1901 -3.23446 -3.03344 -3.07508 -3.01302 
247 rs58959060 -3.24278 -3.03833 -1.7174 -3.15491 -0.45218 
248 rs59263256 -2.71582 11.4094 11.2095 4.91806 2.34538 
249 rs62330591 -3.25212 -3.25166 -2.80567 -3.20162 -2.75071 
250 rs62330592 -3.25212 -3.25165 -2.80593 -3.20153 -2.75098 
251 rs62330594 -3.23669 -3.233 -2.46167 -3.14787 -0.518023 
252 rs62330596 -3.23463 -3.23056 -2.44541 -3.14201 -0.487651 
253 rs62330597 -3.25191 -3.25012 -2.83169 -3.19229 -2.7783 
254 rs62330599 -3.23586 -3.23202 -2.45501 -3.14548 -0.505553 
255 rs62330602 -3.25186 -3.17646 -2.27741 -3.2093 -2.69726 
256 rs62330604 -3.25135 -3.18195 -2.29163 -3.21253 -2.67877 
257 rs62330605 -3.23963 -3.03485 -1.70379 -3.14624 -0.405283 
258 rs62330644 -3.21468 -1.98481 -1.01353 -2.90722 0.096209 
259 rs62330645 -2.65088 -1.28265 -1.784 -2.47823 14.5006 
260 rs6420047 -3.10102 -3.05596 -3.25882 -2.43693 4.94979 
261 rs6555400 -3.0969 -3.0513 -3.25839 -2.42753 4.98002 
262 rs66761636 -3.25042 -3.17913 -2.2782 -3.21813 -2.65319 
263 rs67301296 -inf -inf -inf 842.082 -inf 
264 rs67312183 -3.16717 -3.21582 -3.07808 -3.03613 -3.05249 
265 rs67816776 -2.60707 -2.45947 -2.33599 122.738 -2.72258 
266 rs6877479 -2.88645 -3.16355 -3.16097 -2.61242 -3.25806 
267 rs6880252 -3.24745 -3.2575 -2.86917 -3.18859 -2.81676 
268 rs6881323 -3.25011 -3.25192 -2.78516 -3.21598 -2.69263 
269 rs6887455 -inf -inf -inf 721.682 -inf 
270 rs6890496 -3.14432 -2.6464 -2.67999 -0.883118 3.68695 
271 rs6892084 -2.83436 -2.26735 -2.60187 -0.681775 3.2877 
272 rs6894061 -3.23896 -3.22697 -2.42776 -3.1485 -0.520672 
273 rs6895284 -2.87013 -2.73955 8.35599 -0.5174 -0.563702 
274 rs6895794 -3.23732 -3.23375 -2.46685 -3.14971 -0.527718 
275 rs693595 -3.18929 -3.25141 -3.01087 -1.74754 -1.88784 
276 rs72643762 -2.49402 -2.26433 -1.0767 -2.75297 -1.48556 
277 rs72717962 6.97702 -inf -inf -inf -inf 
278 rs72717963 0.93541 -inf -inf -inf -inf 
279 rs72720024 0.867015 -inf -inf -inf -inf 
280 rs72720025 19.6711 -inf -inf -inf -inf 
281 rs72720029 0.602285 -inf -inf -inf -inf 
282 rs72720030 0.60877 -inf -inf -inf -inf 
283 rs72720031 0.610031 -inf -inf -inf -inf 
284 rs72720032 0.478403 -inf -inf -inf -inf 
285 rs72720039 -1.63903 -inf -inf -inf -inf 
286 rs72720042 899.99 -inf -inf -inf -inf 
287 rs72720044 -2.59268 -inf -inf -inf -inf 
288 rs72720048 -3.24734 -3.2515 -2.78356 -3.22255 -2.65811 
289 rs72720060 -1.01247 -inf -inf -inf -inf 
290 rs73045414 -3.26432 -3.14145 -2.92553 -3.27506 -3.20432 
291 rs74695265 -3.27525 -3.22684 -3.07296 -3.26646 -3.25869 
292 rs74743522 -3.22936 -3.19563 -2.99308 -3.22085 -3.17164 
293 rs75172766 -3.006 -2.55406 -3.10999 -2.98969 -2.90625 
294 rs75249076 0.932828 -inf -inf -inf -inf 
295 rs75303150 -3.22437 -3.27568 -3.21789 -3.18372 -3.27534 
296 rs75444808 -3.27652 -3.18346 -3.04749 -3.27073 -3.14646 
297 rs75455718 -3.27813 -3.2045 -3.0811 -3.27583 -3.17154 
298 rs75506645 -2.39512 -3.14594 -3.24103 -0.230414 -0.191117 
299 rs75730613 -3.27059 -3.16984 -2.97605 -3.27721 -3.22952 
300 rs75934927 -2.99439 -2.37124 -2.99657 -3.00762 -2.88355 
301 rs75999987 -3.27045 -3.16377 -2.96213 -3.27717 -3.22043 
302 rs76333884 -2.96875 -3.27568 -3.24445 -1.82953 -2.11404 
303 rs76372030 -3.16914 -3.21921 -3.2641 -3.14256 -3.09939 
304 rs76705230 -3.10438 -2.76833 -3.23589 -3.24274 -3.24676 
305 rs76962332 -3.27021 -3.16834 -2.97353 -3.27713 -3.22852 
306 rs76963071 -3.27794 -3.1987 -3.07168 -3.27463 -3.16458 
307 rs7706121 -3.2421 -3.03431 -1.70646 -3.1522 -0.437415 
308 rs7707637 -3.23373 -3.22952 -2.43871 -3.13957 -0.47518 
309 rs7718218 -3.15534 -2.09072 -3.13163 2.85658 6.16602 
310 rs7723778 -3.24624 -3.06329 -1.78686 -3.17141 -0.546196 
311 rs7727935 -3.00692 -3.1355 0.286715 -1.85274 -2.53168 
312 rs77392363 -3.24257 -3.0595 -2.78531 -3.26305 -3.11812 
313 rs77652947 -3.27667 -3.18466 -3.04937 -3.27107 -3.14788 
314 rs77951737 -3.27466 -3.22978 -3.07896 -3.26501 -3.26046 
315 rs78307484 -3.24986 -3.25284 -3.21652 -3.27105 -3.24015 
316 rs78326434 -3.00595 -2.55399 -3.10995 -2.98964 -2.90619 
317 rs78656421 -3.27294 -3.20854 -3.00412 -3.24053 -2.46463 
318 rs78776332 -3.08044 -3.2699 -3.16567 -3.27202 -2.53849 
319 rs78899947 -inf -inf -inf 725.025 -inf 
320 rs79613845 -3.27849 -3.18511 -3.08138 -3.27619 -3.21443 
321 rs80097369 -2.86571 -3.27726 -3.26552 -2.77728 -3.05301 
322 rs80115503 -3.27511 -3.22756 -3.07441 -3.26612 -3.25913 
323 rs884475 -3.22723 -3.22204 -2.39437 -3.12297 -0.393218 
324 rs905840 -3.24348 -3.25186 -2.74854 -3.23058 -2.61875 
325 rs905841 -3.25165 -3.25002 -2.82389 -3.20298 -2.74008 
326 rs905842 -3.2416 -3.23328 -2.48378 -3.22809 -2.40961 
327 rs905843 -3.26589 -3.22819 -3.24494 -3.26989 -3.26042 
328 rs905845 -3.18616 -3.24435 -3.00428 -3.0654 -3.03673 
329 rs924884 -3.24667 -3.03992 -1.72997 -3.16748 -0.523131 
330 rs931062 -inf -inf -inf -inf -inf 
331 rs9765361 -3.16423 -2.69547 -2.66908 -0.26707 5.54256 
332 rs992283 -3.2768 -3.18569 -3.05097 -3.27136 -3.14908 
333 rs992285 -3.23769 -3.2342 -2.46998 -3.15082 -0.533585 
334 rs992286 -3.23896 -3.22697 -2.42776 -3.1485 -0.520659 
