# Supplementary material for: Precision medicine for atherosclerotic cardiovascular disease: Integrative genomics maps risk loci and AI‐predicted functional consequences
Source: Clin Transl Med. 2026 Jul 10;16(7):e70732. doi: 10.1002/ctm2.70732 (PMC13351343; doi:10.1002/ctm2.70732)
Supplement: Supplementary file 6 — Supporting Information [file CTM2-16-e70732-s005.zip › PAPD7/FINEMAP/data.config]

rank config prob log10bf odds k prob_norm_k h2 h2_0.95CI mean sd
1 rs11134164,rs112187585,rs4702359,rs67301296,rs72720042 1 888.88 1 5 1 2.86647e-06 2.70414e-06,3.03457e-06 0.0436249,0.0341735,-0.0440867,-0.0410748,0.0859208 0.000695191,0.000567489,0.000700373,0.000658638,0.00133294
2 rs11134164,rs112187585,rs4702359,rs72720042,rs78899947 8.75545e-118 771.822 inf 5 8.75545e-118 2.49559e-06 2.34216e-06,2.65802e-06 0.040791,0.0317041,-0.0412295,0.0801161,-0.038122 0.000695191,0.000567489,0.000700374,0.00133294,0.000658638
3 rs11134164,rs112187585,rs4702359,rs6887455,rs72720042 3.97503e-121 768.48 inf 5 3.97503e-121 2.48499e-06 2.31453e-06,2.64588e-06 0.0407069,0.0316308,-0.0411446,-0.0380343,0.0799437 0.000695191,0.000567489,0.000700374,0.000658638,0.00133294
4 rs112187585,rs4702359,rs534879,rs67301296,rs72720042 6.26518e-300 589.677 inf 5 6.26518e-300 2.16327e-07 1.70316e-07,2.63559e-07 0.0027156,-0.00023584,-0.00241637,-0.00349385,0.00606381 0.000265972,4.70402e-05,0.000260747,0.000274137,0.000349091
5 rs11134164,rs112187585,rs113572235,rs4702359,rs72720042 0 534.023 inf 5 0 1.74257e-06 1.60546e-06,1.88437e-06 0.0288101,0.0200557,-0.0242395,-0.0291982,0.0541926 0.000593428,0.000447378,0.000510393,0.000598569,0.00107963
6 rs112187585,rs34964938,rs4702359,rs67301296,rs72720042 0 449.136 inf 5 0 1.4735e-06 1.34544e-06,1.61459e-06 0.0133312,0.0262262,-0.0265073,-0.0162046,0.0434715 0.000360065,0.000599613,0.000602485,0.000399504,0.000941896
7 rs112187585,rs11949552,rs4702359,rs72720042,rs78899947 0 392.35 inf 5 0 1.29534e-07 9.68147e-08,1.69781e-07 0.00228732,-0.00047219,-0.000232014,0.00401206,-0.00251249 0.000265975,0.000241271,4.71053e-05,0.000307139,0.000364392
8 rs112187585,rs11949552,rs4702359,rs6887455,rs72720042 0 390.55 inf 5 0 1.28839e-07 9.32822e-08,1.68372e-07 0.00227461,-0.000483898,-0.000231877,-0.00248565,0.00399678 0.000265975,0.000241271,4.71053e-05,0.000364392,0.000307139
9 rs112187585,rs4701736,rs534879,rs67301296,rs72720042 0 347.81 inf 5 0 2.18016e-07 1.72846e-07,2.70477e-07 0.00274162,-0.000239621,-0.00241637,-0.00353155,0.00609971 0.00026622,4.56196e-05,0.000260747,0.000274788,0.000349832
10 rs11134164,rs4702359,rs531679,rs72720042,rs78899947 0 316.436 inf 5 0 3.62563e-07 3.04431e-07,4.26061e-07 0.00622999,-0.00642551,-0.00110181,0.010263,-0.00235219 0.000330493,0.000333686,0.000241694,0.00045081,0.000159061
11 rs11134164,rs4702359,rs499008,rs72720042,rs78899947 0 315.913 inf 5 0 3.6241e-07 3.01859e-07,4.2262e-07 0.00623134,-0.00642689,-0.0010959,0.0102609,-0.00235249 0.000330493,0.000333686,0.000241694,0.00045081,0.000159061
12 rs11134164,rs4702359,rs59263256,rs72720042,rs78899947 0 262.647 inf 5 0 3.66022e-07 3.0755e-07,4.31659e-07 0.00622554,-0.00642432,-0.00113456,0.0102829,-0.00235479 0.000329722,0.000332788,0.00022333,0.000449928,0.000158934
13 rs112187585,rs498726,rs534879,rs67301296,rs72720042 0 227.729 inf 5 0 1.99505e-07 1.57463e-07,2.49569e-07 0.00268166,4.79955e-05,-0.00247089,-0.0033878,0.00578338 0.000268255,5.77954e-05,0.000268885,0.000275136,0.000346861
14 rs112187585,rs11748341,rs4702359,rs534879,rs72720042 0 220.235 inf 5 0 7.49017e-07 6.54552e-07,8.43292e-07 -0.000192703,0.01805,-0.0181359,-0.00241636,0.0204897 0.000136634,0.000589779,0.000588679,0.000260747,0.000623984
15 rs112187585,rs11738658,rs4702359,rs534879,rs72720042 0 219.779 inf 5 0 7.47572e-07 6.63883e-07,8.33235e-07 -0.000192703,0.0180298,-0.0181158,-0.00241636,0.0204696 0.000136634,0.000589779,0.000588679,0.000260747,0.000623984
16 rs11134164,rs4419564,rs4702359,rs72720042,rs78899947 0 219.697 inf 5 0 3.51909e-07 2.95111e-07,4.16042e-07 0.00654305,-0.000100804,-0.00677909,0.00998923,-0.00236243 0.000326889,4.37861e-05,0.000331492,0.000445472,0.000159825
17 rs112187585,rs13161323,rs4702359,rs534879,rs72720042 0 217.719 inf 5 0 7.41043e-07 6.54695e-07,8.31641e-07 -0.000192703,0.017938,-0.0180245,-0.00241636,0.0203783 0.000136634,0.000589779,0.000588679,0.000260747,0.000623984
18 rs112187585,rs13161133,rs4702359,rs534879,rs72720042 0 215.056 inf 5 0 7.32607e-07 6.45678e-07,8.22506e-07 -0.000192703,0.0178187,-0.0179058,-0.00241636,0.0202596 0.000136634,0.000589779,0.000588679,0.000260747,0.000623984
19 rs112187585,rs4702359,rs534879,rs72720042,rs931062 0 213.411 inf 5 0 7.27393e-07 6.41026e-07,8.14526e-07 -0.000192703,-0.017832,-0.00241636,0.0201859,0.0177446 0.000136634,0.000588679,0.000260747,0.000623984,0.000589779
20 rs11134164,rs4702359,rs499515,rs72720042,rs78899947 0 211.359 inf 5 0 4.15626e-07 3.54599e-07,4.8261e-07 0.00766542,-0.00802995,-0.000476192,0.0118882,-0.00275796 0.00034707,0.000355918,4.81269e-05,0.000487219,0.000162479
21 rs112187585,rs11742039,rs4702359,rs534879,rs72720042 0 202.011 inf 5 0 6.91271e-07 6.08955e-07,7.75462e-07 -0.000192703,0.0172224,-0.0173124,-0.00241636,0.0196663 0.000136634,0.000589779,0.000588679,0.000260747,0.000623984
22 rs11134164,rs112187585,rs2677935,rs4702359,rs72720042 0 197.563 inf 5 0 6.77223e-07 5.99922e-07,7.65056e-07 0.0110154,0.00659742,-0.00812427,-0.0112114,0.0201363 0.000386443,0.000289064,0.00030554,0.000388718,0.000645692
23 rs11134164,rs1472758,rs4702359,rs72720042,rs78899947 0 196.563 inf 5 0 4.35371e-07 3.73521e-07,5.06438e-07 0.00778801,0.00145779,-0.00796368,0.0126931,-0.00391027 0.000345871,0.000129565,0.000347999,0.000508642,0.000207299
24 rs11134164,rs112187585,rs11960029,rs4702359,rs72720042 0 196.411 inf 5 0 6.73573e-07 5.9411e-07,7.61125e-07 0.0109898,0.00657197,-0.00809374,-0.0111856,0.0200801 0.000386443,0.000289064,0.00030554,0.000388718,0.000645692
25 rs11134164,rs112187585,rs2677936,rs4702359,rs72720042 0 194.947 inf 5 0 6.68935e-07 5.92339e-07,7.54893e-07 0.0109571,0.00653948,-0.00805477,-0.0111527,0.0200083 0.000386443,0.000289064,0.00030554,0.000388718,0.000645692
26 rs11134164,rs112187585,rs2617536,rs4702359,rs72720042 0 192.757 inf 5 0 6.61995e-07 5.74686e-07,7.47649e-07 0.0109079,0.00649058,-0.00799611,-0.0111031,0.0199003 0.000386443,0.000289064,0.00030554,0.000388718,0.000645692
27 rs11134164,rs112187585,rs11949552,rs4702359,rs72720042 0 173.481 inf 5 0 6.01171e-07 5.2181e-07,6.86111e-07 0.0104679,0.00472454,-0.00592377,-0.0107066,0.0174057 0.000386648,0.000242751,0.000242547,0.000390218,0.00059254
28 rs11134164,rs4702359,rs72720042,rs7718218,rs78899947 0 172.54 inf 5 0 3.77152e-07 3.17723e-07,4.43525e-07 0.00693258,-0.00725282,0.010698,-0.000280514,-0.00250212 0.00033315,0.000340411,0.00046056,4.32912e-05,0.000159248
29 rs11134164,rs112187585,rs4702359,rs67816776,rs72720042 0 169.536 inf 5 0 5.88568e-07 5.12697e-07,6.72169e-07 0.010283,0.00515345,-0.0104985,-0.00641718,0.0177047 0.000384231,0.000260369,0.00038719,0.000266879,0.000609797
30 rs11134164,rs12654436,rs4702359,rs72720042,rs78899947 0 162.407 inf 5 0 3.48776e-07 2.91177e-07,4.1044e-07 0.00648597,-3.76613e-05,-0.00669985,0.00989743,-0.00238955 0.000325851,4.35835e-05,0.000329429,0.000443452,0.000160042
31 rs11134164,rs4702359,rs495486,rs72720042,rs78899947 0 155.048 inf 5 0 3.63002e-07 3.01285e-07,4.2354e-07 0.00632126,-0.00707071,0.000581787,0.0102958,-0.00243144 0.000327678,0.000339355,0.000125702,0.00045194,0.000158666
32 rs11134164,rs4702358,rs4702359,rs72720042,rs78899947 0 150.755 inf 5 0 3.8258e-07 3.19314e-07,4.4782e-07 0.00657927,0.000642729,-0.0072641,0.0105384,-0.0024874 0.000326113,9.10102e-05,0.000338995,0.000452564,0.000158983
33 rs11134164,rs2617533,rs4702359,rs72720042,rs78899947 0 142.329 inf 5 0 3.67153e-07 3.06717e-07,4.37016e-07 0.00672674,-0.000226539,-0.00701025,0.0104064,-0.00247287 0.000329145,4.32351e-05,0.000334735,0.000454169,0.000159066
34 rs11134164,rs4702359,rs6895284,rs72720042,rs78899947 0 133.473 inf 5 0 3.55813e-07 2.95923e-07,4.20998e-07 0.00635636,-0.006857,0.0003254,0.0100587,-0.00240607 0.000328036,0.000333023,9.8226e-05,0.000446166,0.000158587
35 rs11134164,rs16877578,rs4702359,rs72720042,rs78899947 0 132.873 inf 5 0 4.07847e-07 3.43316e-07,4.66559e-07 0.00755603,-0.000562774,-0.00785148,0.011294,-0.00275491 0.000345649,6.04764e-05,0.000352013,0.000468231,0.000162905
36 rs11134164,rs4702359,rs474953,rs72720042,rs78899947 0 132.44 inf 5 0 3.4838e-07 2.9039e-07,4.13132e-07 0.00648075,-0.00669142,1.75916e-05,0.00988455,-0.0024202 0.000325847,0.000329463,4.24464e-05,0.000443266,0.000161226
37 rs11134164,rs4702359,rs4702361,rs72720042,rs78899947 0 130.184 inf 5 0 3.53245e-07 2.93188e-07,4.19945e-07 0.00637449,-0.00681383,0.000257637,0.0100119,-0.00240347 0.00032828,0.000332428,9.5738e-05,0.000445618,0.000158596
38 rs11134164,rs4702359,rs508620,rs72720042,rs78899947 0 129.652 inf 5 0 3.53401e-07 2.97595e-07,4.16158e-07 0.00637354,-0.00681202,0.000258201,0.0100098,-0.0024031 0.000328248,0.000332225,9.44783e-05,0.000445444,0.000158597
39 rs11134164,rs4702359,rs480736,rs72720042,rs78899947 0 129.427 inf 5 0 3.53723e-07 2.96108e-07,4.15038e-07 0.00637171,-0.00681307,0.000262846,0.0100108,-0.00240285 0.000328183,0.00033208,9.33003e-05,0.000445322,0.000158597
40 rs11134164,rs12517257,rs4702359,rs72720042,rs78899947 0 128.692 inf 5 0 3.53218e-07 2.93935e-07,4.14679e-07 0.00637382,0.000247487,-0.00680167,0.0099982,-0.0024016 0.000328324,9.22205e-05,0.000331814,0.000445079,0.000158605
41 rs11134164,rs4702359,rs522335,rs72720042,rs78899947 0 128.502 inf 5 0 3.75257e-07 3.14011e-07,4.3982e-07 0.00680559,-0.00711825,-0.000259621,0.0104468,-0.0025147 0.000329885,0.000336119,4.14495e-05,0.000452023,0.000159496
42 rs11134164,rs4702359,rs483804,rs72720042,rs78899947 0 127.257 inf 5 0 3.71798e-07 3.09339e-07,4.40501e-07 0.00687034,-0.00716417,-0.000257121,0.0105691,-0.00254862 0.000332508,0.000338991,4.39631e-05,0.000458333,0.000160395
43 rs11134164,rs4702359,rs478590,rs72720042,rs78899947 0 126.982 inf 5 0 3.7126e-07 3.10504e-07,4.35744e-07 0.00686588,-0.00715864,-0.000254166,0.0105611,-0.00254701 0.000332508,0.000338991,4.39631e-05,0.000458333,0.000160395
44 rs11134164,rs4702359,rs479262,rs72720042,rs78899947 0 126.97 inf 5 0 3.71237e-07 3.09893e-07,4.37091e-07 0.00686569,-0.0071584,-0.000254039,0.0105608,-0.00254694 0.000332508,0.000338991,4.39631e-05,0.000458333,0.000160395
45 rs11134164,rs4702359,rs537237,rs72720042,rs78899947 0 126.694 inf 5 0 3.70945e-07 3.06069e-07,4.35032e-07 0.00686661,-0.00715569,-0.000251418,0.010557,-0.00254657 0.000332626,0.000339004,4.37891e-05,0.00045836,0.000160408
46 rs11134164,rs4702359,rs568604,rs72720042,rs78899947 0 126.54 inf 5 0 3.70402e-07 3.12603e-07,4.36445e-07 0.00685866,-0.00714968,-0.000249377,0.0105482,-0.00254439 0.000332508,0.000338991,4.39631e-05,0.000458333,0.000160395
47 rs11134164,rs4702359,rs537383,rs72720042,rs78899947 0 123.225 inf 5 0 3.49952e-07 2.90178e-07,4.15584e-07 0.00643922,-0.00673767,0.000111188,0.00993255,-0.0024011 0.000326984,0.000330696,7.09449e-05,0.000444219,0.00015865
48 rs11134164,rs4702359,rs498726,rs72720042,rs78899947 0 122.782 inf 5 0 3.58116e-07 2.98232e-07,4.20726e-07 0.00650311,-0.00672865,-0.000212216,0.0100161,-0.0024101 0.00032587,0.000329083,5.60774e-05,0.000444279,0.000158587
49 rs11134164,rs4702359,rs72720042,rs75506645,rs78899947 0 122.702 inf 5 0 3.58033e-07 2.96844e-07,4.17302e-07 0.0066464,-0.00683165,0.0100064,0.000354839,-0.00240772 0.000328719,0.000331215,0.000444084,9.41614e-05,0.000158586
50 rs11134164,rs4702359,rs693595,rs72720042,rs78899947 0 122.443 inf 5 0 3.52668e-07 2.94866e-07,4.19194e-07 0.00662868,-0.00680502,-0.000115303,0.0099664,-0.00240239 0.000330915,0.000332369,4.55633e-05,0.000444178,0.000158602
51 rs11134164,rs4702359,rs558620,rs72720042,rs78899947 0 122.334 inf 5 0 3.52561e-07 2.9237e-07,4.1419e-07 0.0066269,-0.00680353,-0.000113897,0.00996529,-0.00240246 0.000330915,0.000332369,4.55633e-05,0.000444178,0.000158602
52 rs11134164,rs4702359,rs567736,rs72720042,rs78899947 0 121.857 inf 5 0 3.73613e-07 3.10704e-07,4.36599e-07 0.00682359,-0.00714952,-0.000254452,0.0104934,-0.00254819 0.000330638,0.000337719,4.19211e-05,0.000454276,0.000160255
53 rs11134164,rs4702359,rs558682,rs72720042,rs78899947 0 121.817 inf 5 0 3.7444e-07 3.19253e-07,4.39186e-07 0.00682535,-0.00715347,-0.00025845,0.0104995,-0.00255089 0.000330535,0.000337587,4.19012e-05,0.000454134,0.000160266
54 rs11134164,rs4702359,rs565942,rs72720042,rs78899947 0 121.811 inf 5 0 3.74426e-07 3.11508e-07,4.43324e-07 0.00682525,-0.00715334,-0.000258378,0.0104993,-0.00255085 0.000330535,0.000337587,4.19012e-05,0.000454134,0.000160266
55 rs10475327,rs11134164,rs4702359,rs72720042,rs78899947 0 121.752 inf 5 0 3.75509e-07 3.2043e-07,4.40488e-07 -0.000479311,0.00703985,-0.0072389,0.0105547,-0.00256675 7.61685e-05,0.000337653,0.000340514,0.000455692,0.000160576
56 rs11134164,rs4701737,rs4702359,rs72720042,rs78899947 0 121.749 inf 5 0 3.51297e-07 2.9231e-07,4.16949e-07 0.00651592,9.06347e-05,-0.00677032,0.00997672,-0.00248063 0.000326216,4.31561e-05,0.00033147,0.00044534,0.000162298
57 rs10055883,rs11134164,rs4702359,rs72720042,rs78899947 0 121.741 inf 5 0 4.89002e-07 4.21982e-07,5.64754e-07 -0.000765578,0.00988584,-0.00993718,0.0138103,-0.00362499 5.35298e-05,0.000403476,0.000399897,0.000521247,0.000179968
58 rs11134164,rs17777744,rs4702359,rs72720042,rs78899947 0 121.638 inf 5 0 3.75214e-07 3.19868e-07,4.37755e-07 0.00703682,-0.000476711,-0.00723589,0.0105511,-0.00256589 0.000337653,7.61685e-05,0.000340514,0.000455692,0.000160576
59 rs11134164,rs28380742,rs4702359,rs72720042,rs78899947 0 121.611 inf 5 0 3.75146e-07 3.14398e-07,4.43176e-07 0.00703612,-0.000476105,-0.00723519,0.0105502,-0.00256569 0.000337653,7.61685e-05,0.000340514,0.000455692,0.000160576
60 rs11134164,rs13354680,rs4702359,rs72720042,rs78899947 0 121.611 inf 5 0 3.75144e-07 3.16203e-07,4.43593e-07 0.0070361,-0.00047609,-0.00723517,0.0105502,-0.00256569 0.000337653,7.61685e-05,0.000340514,0.000455692,0.000160576
61 rs11134164,rs17834311,rs4702359,rs72720042,rs78899947 0 121.533 inf 5 0 3.74944e-07 3.1546e-07,4.44234e-07 0.00703404,-0.000474317,-0.00723311,0.0105477,-0.0025651 0.000337653,7.61685e-05,0.000340514,0.000455692,0.000160576
62 rs11134164,rs4454034,rs4702359,rs72720042,rs78899947 0 121.47 inf 5 0 3.50524e-07 2.92068e-07,4.10801e-07 0.00644021,9.91997e-05,-0.00671503,0.00990718,-0.00239349 0.000326652,5.47169e-05,0.000329333,0.000443068,0.000158792
63 rs11134164,rs4702359,rs72720042,rs78899947,rs9765361 0 121.432 inf 5 0 3.74684e-07 3.16006e-07,4.41319e-07 0.00703134,-0.00723043,0.0105444,-0.00256433,-0.000472 0.000337653,0.000340514,0.000455692,0.000160576,7.61685e-05
64 rs11134164,rs4640756,rs4702359,rs72720042,rs78899947 0 121.43 inf 5 0 3.50494e-07 2.95667e-07,4.14114e-07 0.00644049,9.85435e-05,-0.00671482,0.00990697,-0.00239359 0.000326652,5.47169e-05,0.000329333,0.000443068,0.000158792
65 rs11134164,rs11746768,rs4702359,rs72720042,rs78899947 0 121.29 inf 5 0 3.50392e-07 2.9411e-07,4.12688e-07 0.00644145,9.62771e-05,-0.0067141,0.00990625,-0.00239392 0.000326652,5.47169e-05,0.000329333,0.000443068,0.000158792
66 rs11134164,rs1578892,rs4702359,rs72720042,rs78899947 0 121.288 inf 5 0 3.50391e-07 2.90618e-07,4.1602e-07 0.00644147,9.62409e-05,-0.00671408,0.00990624,-0.00239393 0.000326652,5.47169e-05,0.000329333,0.000443068,0.000158792
67 rs11134164,rs4702359,rs72720042,rs7727935,rs78899947 0 121.251 inf 5 0 3.50364e-07 2.91446e-07,4.15675e-07 0.00644173,-0.00671389,0.00990604,9.56303e-05,-0.00239402 0.000326652,0.000329333,0.000443068,5.47169e-05,0.000158792
68 rs11134164,rs11743719,rs4702359,rs72720042,rs78899947 0 121.213 inf 5 0 3.50336e-07 2.91318e-07,4.13563e-07 0.00644199,9.50084e-05,-0.00671369,0.00990584,-0.00239411 0.000326652,5.47169e-05,0.000329333,0.000443068,0.000158792
69 rs11134164,rs13355112,rs4702359,rs72720042,rs78899947 0 121.15 inf 5 0 3.7438e-07 3.10735e-07,4.39515e-07 0.00702291,-0.000465886,-0.00721991,0.0105317,-0.00256179 0.00033743,7.56186e-05,0.000340207,0.000455357,0.000160535
70 rs11134164,rs16877574,rs4702359,rs72720042,rs78899947 0 121.041 inf 5 0 3.77847e-07 3.13768e-07,4.43423e-07 0.00694925,-0.000402951,-0.00719931,0.0104793,-0.00255303 0.000333513,6.14526e-05,0.000338152,0.000452199,0.000160118
71 rs11134164,rs35926865,rs4702359,rs72720042,rs78899947 0 121.021 inf 5 0 3.928e-07 3.32395e-07,4.57134e-07 0.00718973,-0.000431181,-0.00748436,0.0108454,-0.00267161 0.000337478,5.35936e-05,0.00034361,0.000458844,0.000161932
72 rs112187585,rs11742039,rs4702359,rs67301296,rs72720042 0 120.483 inf 5 0 9.75221e-08 9.35614e-08,9.45931e-08 -0.106217,-0.269282,0.269911,0.127371,-0.395746 NA,NA,NA,NA,NA
73 rs112187585,rs4702359,rs67301296,rs72720042,rs931062 0 119.803 inf 5 0 9.64616e-08 9.26455e-08,9.33873e-08 -0.108485,0.275536,0.130096,-0.404081,-0.274889 NA,NA,NA,NA,NA
74 rs112187585,rs13161133,rs4702359,rs67301296,rs72720042 0 119.707 inf 5 0 9.63117e-08 9.24172e-08,9.33622e-08 -0.108807,-0.275684,0.276334,0.130483,-0.405264 NA,NA,NA,NA,NA
75 rs112187585,rs13161323,rs4702359,rs67301296,rs72720042 0 119.555 inf 5 0 9.60708e-08 9.21443e-08,9.31483e-08 -0.109325,-0.276965,0.277619,0.131105,-0.407167 NA,NA,NA,NA,NA
76 rs112187585,rs11738658,rs4702359,rs67301296,rs72720042 0 119.438 inf 5 0 9.58857e-08 9.19597e-08,9.29473e-08 -0.109724,-0.27795,0.278607,0.131584,-0.408632 NA,NA,NA,NA,NA
77 rs112187585,rs11748341,rs4702359,rs67301296,rs72720042 0 119.413 inf 5 0 9.58449e-08 9.19266e-08,9.28702e-08 -0.109812,-0.278168,0.278825,0.131689,-0.408955 NA,NA,NA,NA,NA
78 rs11134164,rs4701736,rs4702359,rs72720042,rs78899947 0 119.191 inf 5 0 3.72696e-07 3.12098e-07,4.40336e-07 0.00696088,-0.000731168,-0.00646384,0.010524,-0.00256773 0.000335574,0.000122701,0.000330917,0.000455905,0.000160831
79 rs11134164,rs4702359,rs62330645,rs72720042,rs78899947 0 119.006 inf 5 0 3.9828e-07 3.32322e-07,4.62096e-07 0.00712817,-0.00729129,0.00076337,0.011165,-0.00304814 0.000334513,0.000336509,8.95356e-05,0.000467845,0.000175454
80 rs11134164,rs4702359,rs563049,rs72720042,rs78899947 0 118.827 inf 5 0 3.66665e-07 3.12076e-07,4.35163e-07 0.00669288,-0.00699764,-0.000214652,0.0103011,-0.00250177 0.000328357,0.000334438,4.15066e-05,0.000450309,0.000159616
81 rs11134164,rs4702359,rs523906,rs72720042,rs78899947 0 118.714 inf 5 0 3.50995e-07 2.90004e-07,4.1329e-07 0.00657854,-0.0067598,-9.10082e-05,0.00992347,-0.0023999 0.000329378,0.000331102,4.56598e-05,0.000443377,0.00015864
82 rs11134164,rs4702359,rs540052,rs72720042,rs78899947 0 118.445 inf 5 0 3.4911e-07 2.91732e-07,4.09269e-07 0.00656208,-0.00674347,-4.83115e-05,0.00990106,-0.00240138 0.000333643,0.000333316,4.35158e-05,0.000443323,0.000158704
83 rs11134164,rs4702359,rs540027,rs72720042,rs78899947 0 118.172 inf 5 0 3.49186e-07 2.94096e-07,4.11606e-07 0.00656439,-0.00674503,-5.04548e-05,0.00990099,-0.00240111 0.000333419,0.000333162,4.35228e-05,0.00044327,0.000158702
84 rs11134164,rs4702359,rs6890496,rs72720042,rs78899947 0 117.854 inf 5 0 3.6913e-07 3.08849e-07,4.32095e-07 0.00690713,-0.00710166,-0.000413305,0.0103875,-0.00253121 0.000334829,0.000337529,7.50495e-05,0.000452379,0.000160153
85 rs11134164,rs4702359,rs72720042,rs76333884,rs78899947 0 117.641 inf 5 0 3.52006e-07 2.94144e-07,4.14075e-07 0.00656035,-0.00675045,0.00992773,0.000209737,-0.00240107 0.000327535,0.000330125,0.000443289,8.99153e-05,0.000158615
86 rs11134164,rs142339334,rs4702359,rs72720042,rs78899947 0 117.569 inf 5 0 3.54857e-07 2.96212e-07,4.17717e-07 0.00654219,-0.000323887,-0.00674936,0.0100928,-0.00244329 0.000326396,0.000104616,0.000329558,0.000448254,0.000158992
87 rs11134164,rs4702359,rs497404,rs72720042,rs78899947 0 116.603 inf 5 0 3.70152e-07 3.08107e-07,4.31687e-07 0.00671607,-0.00699367,-0.000221372,0.0102971,-0.00251498 0.000328448,0.000333439,3.92486e-05,0.00044899,0.000159713
88 rs11134164,rs4702359,rs6892084,rs72720042,rs78899947 0 115.97 inf 5 0 3.68038e-07 3.11028e-07,4.31693e-07 0.00684676,-0.00702155,-0.000369724,0.0102915,-0.0025133 0.000332838,0.000334866,6.89653e-05,0.000449472,0.000159794
89 rs11134164,rs4702359,rs72720042,rs78899947 0 112.356 inf 4 -nan 3.47574e-07 2.87354e-07,4.09558e-07 0.00648236,-0.00668319,0.00987545,-0.00240815 0.000325824,0.000328864,0.000442722,0.000158586
90 rs4702359,rs534879,rs62330645,rs67301296,rs72720042 0 114.801 inf 5 0 1.56644e-07 1.16824e-07,2.01045e-07 -0.000194765,-0.00241637,0.000364938,-0.00132931,0.0038748 4.71748e-05,0.000260747,8.721e-05,0.000151778,0.00026185
91 rs11134164,rs4702359,rs6877479,rs72720042,rs78899947 0 114.454 inf 5 0 3.48275e-07 2.9319e-07,4.14305e-07 0.0064815,-0.00668033,6.49044e-06,0.00987215,-0.00240574 0.000325881,0.000329495,4.63197e-05,0.000443346,0.000159522
92 rs11134164,rs4702359,rs501474,rs72720042,rs78899947 0 114.43 inf 5 0 3.48295e-07 2.9386e-07,4.12324e-07 0.00649718,-0.00669091,-1.03563e-05,0.00988557,-0.00241341 0.000332786,0.000330751,4.73263e-05,0.000445132,0.000160394
93 rs11134164,rs4702359,rs4702367,rs72720042,rs78899947 0 114.193 inf 5 0 3.58394e-07 2.98113e-07,4.18675e-07 0.00649445,-0.00673217,-0.000191653,0.0100178,-0.00243641 0.000325839,0.000329111,4.9945e-05,0.000444273,0.000158757
94 rs11134164,rs12189073,rs4702359,rs72720042,rs78899947 0 113.794 inf 5 0 3.49962e-07 2.93249e-07,4.15267e-07 0.00650138,-6.66934e-05,-0.00672967,0.00992959,-0.00244477 0.000326049,4.24317e-05,0.000330191,0.00044406,0.000160288
95 rs11134164,rs4702359,rs577060,rs72720042,rs78899947 0 113.765 inf 5 0 3.50161e-07 2.96088e-07,4.1246e-07 0.00649728,-0.0067282,7.11479e-05,0.00992753,-0.00244576 0.000325948,0.000329978,4.28252e-05,0.00044383,0.000160193
96 rs11134164,rs17834269,rs4702359,rs72720042,rs78899947 0 113.704 inf 5 0 3.48371e-07 2.90335e-07,4.0762e-07 0.00648023,1.95728e-05,-0.00667609,0.00986726,-0.00240215 0.000325868,4.91813e-05,0.000329346,0.000443199,0.000159301
97 rs11134164,rs4702359,rs516853,rs72720042,rs78899947 0 113.672 inf 5 0 3.5044e-07 2.90666e-07,4.15114e-07 0.0064984,-0.00673184,7.60981e-05,0.00993174,-0.00244885 0.000325948,0.000329999,4.27683e-05,0.000443851,0.000160227
98 rs11134164,rs4702359,rs550934,rs72720042,rs78899947 0 113.662 inf 5 0 3.59026e-07 3.04286e-07,4.22667e-07 0.00668947,-0.00685037,-0.000178167,0.0101595,-0.00256048 0.000330005,0.000331569,4.5046e-05,0.000448508,0.000163196
99 rs11134164,rs4702359,rs574912,rs72720042,rs78899947 0 113.495 inf 5 0 3.5048e-07 2.92318e-07,4.08528e-07 0.00649848,-0.00673183,7.68903e-05,0.00993174,-0.0024488 0.000325948,0.000329978,4.28252e-05,0.00044383,0.000160193
100 rs11134164,rs4702359,rs67312183,rs72720042,rs78899947 0 113.445 inf 5 0 3.48736e-07 2.89411e-07,4.1163e-07 0.00649214,-0.00670513,-3.61982e-05,0.00990108,-0.002425 0.000326037,0.000329924,4.35938e-05,0.000443797,0.000159879
101 rs11134164,rs4702359,rs557611,rs72720042,rs78899947 0 113.444 inf 5 0 3.48743e-07 2.91073e-07,4.14586e-07 0.00649112,-0.00670451,-3.67384e-05,0.00990029,-0.00242488 0.000325992,0.00032985,4.39173e-05,0.000443717,0.000159841
102 rs11134164,rs4702359,rs72720042,rs78899947,rs905842 0 113.407 inf 5 0 3.50502e-07 2.93253e-07,4.08821e-07 0.00650411,-0.00673667,0.00993772,-0.00245038,-7.651e-05 0.000326047,0.000330197,0.000444065,0.000160303,4.24068e-05
103 rs11134164,rs4702359,rs494937,rs72720042,rs78899947 0 113.32 inf 5 0 3.48789e-07 2.88212e-07,4.08423e-07 0.00649271,-0.00670631,-3.81919e-05,0.00990247,-0.00242588 0.000326038,0.000329923,4.3624e-05,0.000443796,0.000159874
104 rs11134164,rs4702359,rs532737,rs72720042,rs78899947 0 113.308 inf 5 0 3.4918e-07 2.93843e-07,4.1298e-07 0.00646292,-0.00669981,5.5725e-05,0.00985794,-0.00239499 0.000326258,0.000329178,4.82329e-05,0.000442981,0.000158995
105 rs11134164,rs4702359,rs72720042,rs78899947,rs905845 0 113.251 inf 5 0 3.48784e-07 2.94207e-07,4.14425e-07 0.00649218,-0.00670557,0.00990158,-0.00242552,-3.81265e-05 0.000326019,0.000329866,0.000443737,0.000159833,4.37628e-05
106 rs11134164,rs4702359,rs556867,rs72720042,rs78899947 0 113.233 inf 5 0 3.48877e-07 2.90537e-07,4.11099e-07 0.00649226,-0.00670728,-4.15115e-05,0.00990352,-0.00242705 0.000325992,0.00032985,4.39173e-05,0.000443717,0.000159841
107 rs11134164,rs4702359,rs58881301,rs72720042,rs78899947 0 113.233 inf 5 0 3.48845e-07 2.95212e-07,4.157e-07 0.00649325,-0.00670751,-4.01654e-05,0.00990387,-0.0024268 0.000326038,0.000329923,4.3624e-05,0.000443796,0.000159874
108 rs11134164,rs4702359,rs58729984,rs72720042,rs78899947 0 113.187 inf 5 0 3.49538e-07 2.94532e-07,4.14696e-07 0.00649451,-0.00671784,-5.93596e-05,0.00991561,-0.0024365 0.000325946,0.000329846,4.35828e-05,0.000443703,0.000159946
109 rs11134164,rs115257241,rs4702359,rs72720042,rs78899947 0 113.183 inf 5 0 3.53953e-07 2.93832e-07,4.16389e-07 0.00656538,-0.000208951,-0.00677725,0.0100697,-0.00244925 0.0003271,7.2657e-05,0.000330486,0.000447844,0.000159229
110 rs11134164,rs4702359,rs520511,rs72720042,rs78899947 0 113.175 inf 5 0 3.48884e-07 2.87335e-07,4.10554e-07 0.00649361,-0.00670831,-4.14898e-05,0.0099048,-0.00242741 0.000326038,0.000329923,4.3624e-05,0.000443796,0.000159874
111 rs11134164,rs4702359,rs62330597,rs72720042,rs78899947 0 113.172 inf 5 0 3.49488e-07 2.86931e-07,4.11579e-07 0.00649428,-0.00671702,-5.82463e-05,0.00991467,-0.0024358 0.000325946,0.000329839,4.36369e-05,0.000443696,0.000159933
112 rs11134164,rs4702359,rs72720042,rs78899947,rs905841 0 113.129 inf 5 0 3.49595e-07 2.90566e-07,4.13211e-07 0.00649478,-0.0067186,0.00991649,-0.00243713,-6.06699e-05 0.000325946,0.000329846,0.000443703,0.000159946,4.35828e-05
113 rs11134164,rs4702359,rs62330592,rs72720042,rs78899947 0 113.092 inf 5 0 3.49566e-07 2.9138e-07,4.16849e-07 0.00649465,-0.00671809,-6.00802e-05,0.0099159,-0.00243667 0.000325946,0.000329839,4.36369e-05,0.000443696,0.000159933
114 rs11134164,rs4702359,rs62330591,rs72720042,rs78899947 0 113.091 inf 5 0 3.49567e-07 2.95009e-07,4.1705e-07 0.00649466,-0.0067181,-6.00987e-05,0.00991591,-0.00243668 0.000325946,0.000329839,4.36369e-05,0.000443696,0.000159933
115 rs11134164,rs16877495,rs4702359,rs72720042,rs78899947 0 113.044 inf 5 0 3.49615e-07 2.91378e-07,4.13089e-07 0.00649488,-6.12055e-05,-0.00671874,0.00991666,-0.0024372 0.000325946,4.36369e-05,0.000329839,0.000443696,0.000159933
116 rs11134164,rs4702359,rs55833573,rs72720042,rs78899947 0 113.013 inf 5 0 3.49671e-07 2.9189e-07,4.16056e-07 0.0064953,-0.00671968,-6.23953e-05,0.00991775,-0.00243789 0.000325949,0.000329851,4.36072e-05,0.000443708,0.000159942
117 rs11134164,rs4702359,rs6881323,rs72720042,rs78899947 0 112.988 inf 5 0 3.49732e-07 2.90657e-07,4.10066e-07 0.00649557,-0.00672053,-6.3697e-05,0.00991873,-0.00243861 0.000325949,0.000329854,4.35804e-05,0.000443711,0.000159949
118 rs11134164,rs4702359,rs62330604,rs72720042,rs78899947 0 112.985 inf 5 0 3.49771e-07 2.91623e-07,4.1257e-07 0.00649573,-0.00672108,-6.44943e-05,0.00991938,-0.00243909 0.000325949,0.000329858,4.35539e-05,0.000443715,0.000159956
119 rs11134164,rs4702359,rs62330602,rs72720042,rs78899947 0 112.967 inf 5 0 3.4972e-07 2.91857e-07,4.0925e-07 0.00649552,-0.00672031,-6.34717e-05,0.00991848,-0.00243841 0.000325949,0.000329851,4.36072e-05,0.000443708,0.000159942
120 rs11134164,rs4702359,rs72720042,rs72720048,rs78899947 0 112.965 inf 5 0 3.49829e-07 2.97315e-07,4.15107e-07 0.00649598,-0.00672188,0.0099203,-6.56942e-05,-0.00243976 0.000325949,0.000329861,0.000443718,4.35278e-05,0.000159963
121 rs11134164,rs4702359,rs66761636,rs72720042,rs78899947 0 112.952 inf 5 0 3.49843e-07 2.90264e-07,4.11427e-07 0.00649604,-0.00672205,-6.59921e-05,0.0099205,-0.00243991 0.000325949,0.000329861,4.35278e-05,0.000443718,0.000159963
122 rs11134164,rs12653411,rs4702359,rs72720042,rs78899947 0 112.939 inf 5 0 3.4975e-07 2.96038e-07,4.11876e-07 0.00649566,-6.41281e-05,-0.00672069,0.00991893,-0.00243872 0.000325949,4.36072e-05,0.000329851,0.000443708,0.000159942
123 rs11134164,rs4702359,rs72720042,rs78899947,rs905840 0 112.865 inf 5 0 3.49943e-07 2.93165e-07,4.11239e-07 0.00649647,-0.00672326,0.0099219,-0.00244089,-6.80443e-05 0.000325949,0.000329861,0.000443718,0.000159963,4.35278e-05
124 rs11134164,rs115228939,rs4702359,rs72720042,rs78899947 0 112.829 inf 5 0 3.59068e-07 2.98199e-07,4.22395e-07 0.00662645,-0.000519127,-0.00684161,0.0100677,-0.00245651 0.000327846,0.000130997,0.000331285,0.000445371,0.000159055
125 rs11134164,rs4446427,rs4702359,rs72720042,rs78899947 0 112.773 inf 5 0 3.4914e-07 2.88396e-07,4.13074e-07 0.00649584,-4.93538e-05,-0.00671302,0.00991032,-0.00243093 0.000326042,4.36856e-05,0.000329922,0.000443796,0.000159863
126 rs10475331,rs11134164,rs4702359,rs72720042,rs78899947 0 112.763 inf 5 0 3.49273e-07 2.87181e-07,4.12376e-07 -5.28225e-05,0.00649658,-0.00671524,0.00991288,-0.00243281 4.35638e-05,0.000326035,0.000329924,0.000443797,0.000159885
127 rs112187585,rs4702367,rs534879,rs67301296,rs72720042 0 112.724 inf 5 0 1.99044e-07 1.55443e-07,2.48468e-07 0.0026491,-6.96825e-06,-0.00240778,-0.00335711,0.00573733 0.000265918,5.03415e-05,0.000268029,0.000272883,0.000344191
128 rs11134164,rs4702359,rs570679,rs72720042,rs78899947 0 112.694 inf 5 0 3.49274e-07 2.88536e-07,4.13779e-07 0.00649711,-0.00671566,-5.28611e-05,0.00991341,-0.00243285 0.000326051,0.000329952,4.35869e-05,0.000443827,0.000159889
129 rs11134164,rs4702359,rs570733,rs72720042,rs78899947 0 112.682 inf 5 0 3.49285e-07 2.93935e-07,4.11326e-07 0.0064972,-0.00671585,-5.31596e-05,0.00991363,-0.00243299 0.000326051,0.000329952,4.35869e-05,0.000443827,0.000159889
130 rs11134164,rs4702359,rs532884,rs72720042,rs78899947 0 112.646 inf 5 0 3.4932e-07 2.91002e-07,4.08736e-07 0.00649745,-0.0067164,-5.40609e-05,0.00991427,-0.00243341 0.000326051,0.000329952,4.35869e-05,0.000443827,0.000159889
131 rs11134164,rs11134165,rs4702359,rs72720042,rs78899947 0 112.636 inf 5 0 3.49395e-07 2.88954e-07,4.09517e-07 0.00649741,-5.59089e-05,-0.00671711,0.00991507,-0.00243425 0.000326035,4.35638e-05,0.000329924,0.000443797,0.000159885
132 rs11134164,rs4419565,rs4702359,rs72720042,rs78899947 0 112.612 inf 5 0 3.4942e-07 2.90132e-07,4.15349e-07 0.00649757,-5.65102e-05,-0.00671747,0.0099155,-0.00243454 0.000326035,4.35638e-05,0.000329924,0.000443797,0.000159885
133 rs11134164,rs4702359,rs479542,rs72720042,rs78899947 0 112.583 inf 5 0 3.49523e-07 2.91524e-07,4.1439e-07 0.00649853,-0.00671946,-5.88513e-05,0.00991782,-0.00243596 0.000326043,0.000329953,4.34697e-05,0.000443827,0.000159911
134 rs11134164,rs17835430,rs4702359,rs72720042,rs78899947 0 112.575 inf 5 0 3.49986e-07 2.94321e-07,4.18808e-07 0.00649926,-6.87075e-05,-0.00672522,0.00992438,-0.0024413 0.000325999,4.34063e-05,0.000329934,0.0004438,0.000159963
135 rs11134164,rs4702359,rs6880252,rs72720042,rs78899947 0 112.569 inf 5 0 3.49396e-07 2.90243e-07,4.08131e-07 0.00649798,-0.00671757,-5.59657e-05,0.00991564,-0.0024343 0.000326051,0.000329952,4.35869e-05,0.000443827,0.000159889
136 rs11134164,rs2677945,rs4702359,rs72720042,rs78899947 0 112.567 inf 5 0 3.49572e-07 2.88923e-07,4.14066e-07 0.00649835,-5.99915e-05,-0.00671971,0.00991808,-0.0024364 0.00032603,4.34763e-05,0.000329927,0.000443799,0.000159902
137 rs11134164,rs4702359,rs486738,rs72720042,rs78899947 0 112.566 inf 5 0 3.49399e-07 2.92022e-07,4.11971e-07 0.006498,-0.0067176,-5.60225e-05,0.00991568,-0.00243433 0.000326051,0.000329952,4.35869e-05,0.000443827,0.000159889
138 rs11134164,rs4702359,rs472259,rs72720042,rs78899947 0 112.566 inf 5 0 3.49399e-07 2.9488e-07,4.12239e-07 0.006498,-0.00671761,-5.60324e-05,0.00991569,-0.00243434 0.000326051,0.000329952,4.35869e-05,0.000443827,0.000159889
139 rs11134164,rs17778905,rs4702359,rs72720042,rs78899947 0 112.552 inf 5 0 3.50055e-07 2.94203e-07,4.13666e-07 0.00649955,-7.00251e-05,-0.00672609,0.00992538,-0.00244204 0.000325998,4.33803e-05,0.000329936,0.000443801,0.000159969
140 rs11134164,rs2459721,rs4702359,rs72720042,rs78899947 0 112.548 inf 5 0 3.49417e-07 2.91933e-07,4.13892e-07 0.00649812,-5.64809e-05,-0.00671789,0.00991601,-0.00243455 0.000326051,4.35869e-05,0.000329952,0.000443827,0.000159889
141 rs11134164,rs4702359,rs565017,rs72720042,rs78899947 0 112.542 inf 5 0 3.49423e-07 2.93522e-07,4.12312e-07 0.00649817,-0.00671798,-5.66331e-05,0.00991612,-0.00243462 0.000326051,0.000329952,4.35869e-05,0.000443827,0.000159889
142 rs11134164,rs2657019,rs4702359,rs72720042,rs78899947 0 112.53 inf 5 0 3.4958e-07 2.94101e-07,4.16694e-07 0.0064989,-6.01672e-05,-0.00672027,0.00991877,-0.00243659 0.000326043,4.34697e-05,0.000329953,0.000443827,0.000159911
143 rs11134164,rs4702359,rs564972,rs72720042,rs78899947 0 112.529 inf 5 0 3.49436e-07 2.94735e-07,4.1115e-07 0.00649825,-0.00671817,-5.6943e-05,0.00991635,-0.00243476 0.000326051,0.000329952,4.35869e-05,0.000443827,0.000159889
144 rs11134164,rs12521318,rs4702359,rs72720042,rs78899947 0 112.522 inf 5 0 3.49443e-07 2.91669e-07,4.06206e-07 0.0064983,-5.712e-05,-0.00671828,0.00991647,-0.00243484 0.000326051,4.35869e-05,0.000329952,0.000443827,0.000159889
145 rs11134164,rs2617534,rs4702359,rs72720042,rs78899947 0 112.522 inf 5 0 3.49617e-07 2.92098e-07,4.13838e-07 0.00649821,-6.10616e-05,-0.00671987,0.00991826,-0.00243673 0.000326019,4.35116e-05,0.000329901,0.000443772,0.000159888
146 rs11134164,rs4702359,rs571538,rs72720042,rs78899947 0 112.506 inf 5 0 3.49606e-07 2.93683e-07,4.12205e-07 0.00649906,-0.00672063,-6.07585e-05,0.0099192,-0.00243686 0.000326043,0.000329953,4.34697e-05,0.000443827,0.000159911
147 rs11134164,rs4702359,rs487810,rs72720042,rs78899947 0 112.43 inf 5 0 3.49692e-07 2.91169e-07,4.13509e-07 0.00649958,-0.00672181,-6.2671e-05,0.00992057,-0.00243777 0.000326043,0.000329953,4.34697e-05,0.000443827,0.000159911
148 rs11134164,rs4702359,rs485877,rs72720042,rs78899947 0 112.395 inf 5 0 3.49733e-07 2.92991e-07,4.15958e-07 0.00649983,-0.00672236,-6.35519e-05,0.00992121,-0.00243818 0.000326043,0.000329953,4.34697e-05,0.000443827,0.000159911
149 rs11134164,rs4702359,rs539411,rs72720042,rs78899947 0 112.298 inf 5 0 3.49851e-07 2.89882e-07,4.10786e-07 0.00650052,-0.0067239,-6.60572e-05,0.00992301,-0.00243937 0.000326043,0.000329953,4.34697e-05,0.000443827,0.000159911
150 rs11134164,rs4702359,rs497649,rs72720042,rs78899947 0 112.086 inf 5 0 3.48975e-07 2.90608e-07,4.17854e-07 0.00649178,-0.00670669,-4.6712e-05,0.0099028,-0.00242642 0.000325955,0.000329673,4.58791e-05,0.000443536,0.000159598
151 rs11134164,rs4702359,rs571390,rs72720042,rs78899947 0 111.945 inf 5 0 3.50152e-07 2.88907e-07,4.04404e-07 0.00650252,-0.00672757,-7.22369e-05,0.00992733,-0.00244191 0.000326051,0.000329952,4.35869e-05,0.000443827,0.000159889
152 rs11134164,rs16877485,rs4702359,rs72720042,rs78899947 0 111.88 inf 5 0 3.51938e-07 2.96904e-07,4.12569e-07 0.00649306,-0.000234937,-0.00670274,0.00988201,-0.00240301 0.000325857,0.000101643,0.000328972,0.000442731,0.000158602
153 rs11134164,rs4701738,rs4702359,rs72720042,rs78899947 0 111.681 inf 5 0 3.52227e-07 2.90555e-07,4.16771e-07 0.00664671,-9.95908e-05,-0.00680271,0.0100259,-0.00248005 0.00033294,4.14881e-05,0.000332612,0.000447135,0.00016139
154 rs10475334,rs11134164,rs4702359,rs72720042,rs78899947 0 111.662 inf 5 0 3.48325e-07 2.91646e-07,4.12611e-07 1.74159e-05,0.00648128,-0.00667989,0.00987164,-0.00240496 5.74769e-05,0.000325843,0.000329043,0.0004429,0.000158937
155 rs11134164,rs4702359,rs566734,rs72720042,rs78899947 0 111.535 inf 5 0 3.48265e-07 2.93342e-07,4.13516e-07 0.00647877,-0.00668084,3.12259e-06,0.00987549,-0.00240874 0.000329521,0.00033043,4.28161e-05,0.000442722,0.000158788
156 rs11134164,rs17175366,rs4702359,rs72720042,rs78899947 0 111.456 inf 5 0 3.50986e-07 2.95528e-07,4.14043e-07 0.00650886,-8.22695e-05,-0.00672659,0.00992684,-0.00244587 0.000326096,4.13478e-05,0.000329586,0.000443475,0.000159715
157 rs11134164,rs13185529,rs4702359,rs72720042,rs78899947 0 111.328 inf 5 0 3.78355e-07 3.18769e-07,4.42663e-07 0.00681062,-0.000277706,-0.00716254,0.0105424,-0.0026337 0.000329583,4.19927e-05,0.000336757,0.000454065,0.000162212
158 rs11134164,rs4702359,rs4702363,rs72720042,rs78899947 0 111.138 inf 5 0 3.5332e-07 2.9673e-07,4.19125e-07 0.0066774,-0.0068286,-0.00011242,0.010058,-0.00249224 0.00033367,0.000333208,4.14625e-05,0.000447811,0.00016159
159 rs11134164,rs4701739,rs4702359,rs72720042,rs78899947 0 111.101 inf 5 0 3.77593e-07 3.14813e-07,4.43201e-07 0.00680315,-0.000274191,-0.00715341,0.0105305,-0.00263126 0.000329508,4.19962e-05,0.000336658,0.000453947,0.000162226
160 rs11134164,rs4702359,rs537018,rs72720042,rs78899947 0 110.993 inf 5 0 3.48306e-07 2.92737e-07,4.16103e-07 0.00647111,-0.00667631,1.0875e-05,0.00987716,-0.00241048 0.000328811,0.000329974,4.27598e-05,0.000442773,0.000158849
161 rs11134164,rs4702359,rs526399,rs72720042,rs78899947 0 110.978 inf 5 0 3.76721e-07 3.13721e-07,4.43244e-07 0.00679835,-0.00714636,-0.000270084,0.0105207,-0.00262792 0.000329508,0.000336658,4.19962e-05,0.000453947,0.000162226
162 rs11134164,rs4702359,rs569470,rs72720042,rs78899947 0 110.94 inf 5 0 3.48384e-07 2.88582e-07,4.09574e-07 0.00646339,-0.00667148,1.79736e-05,0.00987792,-0.00241202 0.000328931,0.000330041,4.27409e-05,0.000442761,0.000158853
163 rs11134164,rs4702359,rs506938,rs72720042,rs78899947 0 110.924 inf 5 0 3.48327e-07 2.8466e-07,4.10192e-07 0.00646873,-0.00667485,1.31788e-05,0.00987752,-0.00241097 0.000328811,0.000329974,4.27598e-05,0.000442773,0.000158849
164 rs11134164,rs12523034,rs4702359,rs72720042,rs78899947 0 110.899 inf 5 0 3.7539e-07 3.0945e-07,4.38938e-07 0.00679402,-0.000263669,-0.00713831,0.0105087,-0.0026223 0.000329583,4.19927e-05,0.000336757,0.000454065,0.000162212
165 rs11134164,rs2617571,rs4702359,rs72720042,rs78899947 0 110.882 inf 5 0 3.75267e-07 3.18858e-07,4.35607e-07 0.00679332,-0.000263072,-0.00713728,0.0105073,-0.00262181 0.000329583,4.19927e-05,0.000336757,0.000454065,0.000162212
166 rs11134164,rs2447842,rs4702359,rs72720042,rs78899947 0 110.849 inf 5 0 3.75036e-07 3.15418e-07,4.38181e-07 0.00679199,-0.000261945,-0.00713533,0.0105046,-0.0026209 0.000329583,4.19927e-05,0.000336757,0.000454065,0.000162212
167 rs11134164,rs2677944,rs4702359,rs72720042,rs78899947 0 110.846 inf 5 0 3.75012e-07 3.15621e-07,4.42729e-07 0.00679185,-0.000261826,-0.00713513,0.0105043,-0.0026208 0.000329583,4.19927e-05,0.000336757,0.000454065,0.000162212
168 rs11134164,rs4702359,rs538009,rs72720042,rs78899947 0 110.836 inf 5 0 3.9729e-07 3.38396e-07,4.63899e-07 0.0068944,-0.0075244,0.000506452,0.0112541,-0.00287695 0.00032946,0.000343632,5.99984e-05,0.000471887,0.00016803
169 rs11134164,rs4702359,rs527492,rs72720042,rs78899947 0 110.821 inf 5 0 3.75592e-07 3.15389e-07,4.4188e-07 0.00679201,-0.00713708,-0.000264671,0.0105077,-0.00262351 0.000329508,0.000336658,4.19962e-05,0.000453947,0.000162226
170 rs11134164,rs4702359,rs477391,rs72720042,rs78899947 0 110.792 inf 5 0 3.75377e-07 3.19191e-07,4.4398e-07 0.00679079,-0.00713529,-0.000263627,0.0105052,-0.00262266 0.000329508,0.000336658,4.19962e-05,0.000453947,0.000162226
171 rs11134164,rs1604986,rs4702359,rs72720042,rs78899947 0 110.789 inf 5 0 3.7536e-07 3.14398e-07,4.33121e-07 0.0067907,-0.000263545,-0.00713515,0.010505,-0.0026226 0.000329508,4.19962e-05,0.000336658,0.000453947,0.000162226
172 rs11134164,rs1604987,rs4702359,rs72720042,rs78899947 0 110.787 inf 5 0 3.75342e-07 3.16485e-07,4.37886e-07 0.0067906,-0.000263459,-0.007135,0.0105048,-0.00262253 0.000329508,4.19962e-05,0.000336658,0.000453947,0.000162226
173 rs11134164,rs4702359,rs567431,rs72720042,rs78899947 0 110.782 inf 5 0 3.75305e-07 3.15826e-07,4.35757e-07 0.00679038,-0.00713469,-0.000263278,0.0105044,-0.00262238 0.000329508,0.000336658,4.19962e-05,0.000453947,0.000162226
174 rs11134164,rs2677942,rs4702359,rs72720042,rs78899947 0 110.78 inf 5 0 3.74538e-07 3.1328e-07,4.38124e-07 0.00678909,-0.000259495,-0.0071311,0.0104987,-0.00261891 0.000329583,4.19927e-05,0.000336757,0.000454065,0.000162212
175 rs11134164,rs4702359,rs477633,rs72720042,rs78899947 0 110.779 inf 5 0 3.75287e-07 3.13651e-07,4.47048e-07 0.00679028,-0.00713454,-0.000263189,0.0105042,-0.00262231 0.000329508,0.000336658,4.19962e-05,0.000453947,0.000162226
176 rs11134164,rs2456231,rs4702359,rs72720042,rs78899947 0 110.779 inf 5 0 3.75283e-07 3.14106e-07,4.46197e-07 0.00679026,-0.000263172,-0.00713451,0.0105042,-0.00262229 0.000329508,4.19962e-05,0.000336658,0.000453947,0.000162226
177 rs11134164,rs4702359,rs577452,rs72720042,rs78899947 0 110.776 inf 5 0 3.75261e-07 3.13495e-07,4.3857e-07 0.00679014,-0.00713433,-0.000263067,0.0105039,-0.00262221 0.000329508,0.000336658,4.19962e-05,0.000453947,0.000162226
178 rs11134164,rs2516288,rs4702359,rs72720042,rs78899947 0 110.771 inf 5 0 3.75224e-07 3.14951e-07,4.43671e-07 0.00678992,-0.000262886,-0.00713402,0.0105035,-0.00262206 0.000329508,4.19962e-05,0.000336658,0.000453947,0.000162226
179 rs11134164,rs4702359,rs555851,rs72720042,rs78899947 0 110.77 inf 5 0 3.75218e-07 3.16938e-07,4.41125e-07 0.00678989,-0.00713397,-0.000262854,0.0105034,-0.00262203 0.000329508,0.000336658,4.19962e-05,0.000453947,0.000162226
180 rs11134164,rs2677943,rs4702359,rs72720042,rs78899947 0 110.766 inf 5 0 3.75067e-07 3.13933e-07,4.40034e-07 0.00679173,-0.000262247,-0.00713566,0.0105053,-0.00262217 0.000329572,4.20171e-05,0.000336759,0.000454076,0.000162251
181 rs11134164,rs4702359,rs514041,rs72720042,rs78899947 0 110.654 inf 5 0 3.96359e-07 3.33428e-07,4.63259e-07 0.00688808,-0.00750847,0.000498665,0.011232,-0.00287182 0.000329418,0.000343359,5.96449e-05,0.00047152,0.000168004
182 rs11134164,rs4702359,rs507770,rs72720042,rs78899947 0 110.637 inf 5 0 3.53972e-07 2.9877e-07,4.18658e-07 0.00670494,-0.00682519,-0.000129644,0.0100568,-0.00249238 0.00033486,0.000332537,4.50033e-05,0.000447175,0.000161259
183 rs11134164,rs1604983,rs4702359,rs72720042,rs78899947 0 110.617 inf 5 0 3.74077e-07 3.19574e-07,4.39714e-07 0.00678331,-0.000257233,-0.00712432,0.01049,-0.00261746 0.000329508,4.19962e-05,0.000336658,0.000453947,0.000162226
184 rs11134164,rs4702359,rs506828,rs72720042,rs78899947 0 110.501 inf 5 0 3.48443e-07 2.87466e-07,4.09337e-07 0.00646186,-0.00667123,2.18083e-05,0.00988119,-0.00241326 0.000328266,0.000329689,4.25215e-05,0.000442863,0.000158899
185 rs11134164,rs115565565,rs4702359,rs72720042,rs78899947 0 110.479 inf 5 0 3.48508e-07 2.93939e-07,4.08971e-07 0.00647944,-6.89201e-05,-0.00668191,0.00986889,-0.00240374 0.00032586,0.000115135,0.000328871,0.000442857,0.000158757
186 rs11134164,rs17777619,rs4702359,rs72720042,rs78899947 0 110.465 inf 5 0 3.48273e-07 2.88927e-07,4.10226e-07 0.00648076,-7.23393e-06,-0.0066825,0.00987547,-0.00240896 0.000326056,5.58182e-05,0.000328907,0.000442722,0.000158707
187 rs11134164,rs4702359,rs72720042,rs78899947,rs80097369 0 110.422 inf 5 0 3.49024e-07 2.89006e-07,4.13329e-07 0.00648165,-0.00668528,0.00986991,-0.0024032,-0.000111505 0.000325824,0.00032887,0.000442753,0.000158656,0.00010596
188 rs11134164,rs4702359,rs529524,rs72720042,rs78899947 0 110.385 inf 5 0 3.54474e-07 2.96702e-07,4.20912e-07 0.00671997,-0.00683847,-0.00013466,0.0100732,-0.00249754 0.000335283,0.0003329,4.48155e-05,0.000447587,0.000161352
189 rs112187585,rs34964938,rs4702359,rs534879,rs72720042 0 110.115 inf 5 0 4.00596e-07 3.38943e-07,4.6395e-07 -0.000181278,0.00853439,-0.00865559,-0.00241637,0.0110209 0.000136635,0.000411451,0.00041145,0.000260747,0.000461037
190 rs11134164,rs4702359,rs72720042,rs74743522,rs78899947 0 110.083 inf 5 0 3.48517e-07 2.87726e-07,4.13028e-07 0.00648395,-0.00668825,0.009889,-5.15671e-05,-0.0024156 0.000325834,0.000328968,0.00044328,8.46225e-05,0.000159056
191 rs11134164,rs4702359,rs536685,rs72720042,rs78899947 0 110.025 inf 5 0 3.50159e-07 2.90002e-07,4.14511e-07 0.00653956,-0.00676461,-7.67904e-05,0.0099726,-0.00244797 0.000327639,0.000332499,4.62412e-05,0.000446571,0.000160388
192 rs11134164,rs4702359,rs495043,rs72720042,rs78899947 0 110.021 inf 5 0 3.5017e-07 2.89405e-07,4.10891e-07 0.00653972,-0.00676484,-7.70051e-05,0.00997287,-0.00244808 0.000327639,0.000332499,4.62412e-05,0.000446571,0.000160388
193 rs11134164,rs4702359,rs563406,rs72720042,rs78899947 0 110.002 inf 5 0 3.50218e-07 2.95153e-07,4.13987e-07 0.00654044,-0.00676586,-7.79662e-05,0.00997409,-0.00244858 0.000327639,0.000332499,4.62412e-05,0.000446571,0.000160388
194 rs11134164,rs35622248,rs4702359,rs72720042,rs78899947 0 109.992 inf 5 0 3.57682e-07 2.97451e-07,4.19508e-07 0.00658307,-0.000229232,-0.00680993,0.0100251,-0.00246135 0.000326959,6.1953e-05,0.000330643,0.000444566,0.000159237
195 rs11134164,rs4702359,rs563180,rs72720042,rs78899947 0 109.992 inf 5 0 3.50244e-07 2.89842e-07,4.17947e-07 0.00654082,-0.00676641,-7.8485e-05,0.00997475,-0.00244885 0.000327639,0.000332499,4.62412e-05,0.000446571,0.000160388
196 rs11134164,rs4702359,rs531965,rs72720042,rs78899947 0 109.988 inf 5 0 3.50072e-07 2.91565e-07,4.10992e-07 0.00654085,-0.00676528,-7.51363e-05,0.00997347,-0.00244756 0.000327813,0.000332734,4.6319e-05,0.000446827,0.000160436
197 rs11134164,rs4702359,rs538791,rs72720042,rs78899947 0 109.97 inf 5 0 3.50196e-07 2.93571e-07,4.14623e-07 0.00654072,-0.00676585,-7.77135e-05,0.00997411,-0.00244832 0.000327678,0.00033254,4.63539e-05,0.000446616,0.000160386
198 rs11134164,rs4702359,rs573546,rs72720042,rs78899947 0 109.964 inf 5 0 3.50158e-07 2.90863e-07,4.14848e-07 0.00654045,-0.00676528,-7.7043e-05,0.00997344,-0.00244792 0.000327698,0.000332561,4.64111e-05,0.00044664,0.000160385
199 rs11134164,rs4702359,rs566829,rs72720042,rs78899947 0 109.94 inf 5 0 3.50287e-07 2.92444e-07,4.11739e-07 0.00654122,-0.00676685,-7.96131e-05,0.00997528,-0.00244898 0.000327625,0.000332459,4.64008e-05,0.000446529,0.000160361
200 rs11134164,rs12189254,rs4702359,rs72720042,rs78899947 0 109.938 inf 5 0 3.55477e-07 2.97477e-07,4.23452e-07 0.00660208,-0.000138073,-0.00685998,0.010086,-0.00250232 0.000327915,4.26387e-05,0.000333365,0.000447469,0.00016123
201 rs11134164,rs4702359,rs72720042,rs75303150,rs78899947 0 109.915 inf 5 0 3.48262e-07 2.88761e-07,4.11061e-07 0.0064824,-0.00668332,0.0098756,-1.29886e-06,-0.00240826 0.000325834,0.000328971,0.000442828,8.37803e-05,0.000158746
202 rs11134164,rs4702359,rs72720042,rs7723778,rs78899947 0 109.905 inf 5 0 3.55876e-07 2.97173e-07,4.21907e-07 0.00660442,-0.00686426,0.010091,-0.000141745,-0.00250507 0.000327884,0.000333338,0.000447439,4.26112e-05,0.00016124
203 rs11134164,rs12654890,rs4702359,rs72720042,rs78899947 0 109.897 inf 5 0 3.55921e-07 2.98124e-07,4.19627e-07 0.00660479,-0.000142168,-0.0068648,0.0100916,-0.00250536 0.000327884,4.26112e-05,0.000333338,0.000447439,0.00016124
204 rs11134164,rs4702359,rs72720042,rs78899947,rs992285 0 109.897 inf 5 0 3.55919e-07 2.97987e-07,4.15222e-07 0.00660338,-0.00686324,0.0100898,-0.00250485,-0.000142181 0.000327837,0.000333264,0.000447359,0.000161214,4.26223e-05
205 rs11134164,rs4702359,rs6895794,rs72720042,rs78899947 0 109.894 inf 5 0 3.55936e-07 2.97857e-07,4.18095e-07 0.00660352,-0.00686345,-0.000142344,0.01009,-0.00250496 0.000327837,0.000333264,4.26223e-05,0.000447359,0.000161214
206 rs11134164,rs4702359,rs58491581,rs72720042,rs78899947 0 109.889 inf 5 0 3.55963e-07 2.95435e-07,4.17558e-07 0.00660373,-0.00686376,-0.00014259,0.0100904,-0.00250513 0.000327837,0.000333264,4.26223e-05,0.000447359,0.000161214
207 rs11134164,rs141129701,rs4702359,rs72720042,rs78899947 0 109.888 inf 5 0 3.48604e-07 2.93503e-07,4.08582e-07 0.00648472,-4.67679e-05,-0.00669108,0.00988456,-0.00241484 0.000325841,6.63602e-05,0.000329054,0.000442911,0.000158869
208 rs11134164,rs4702359,rs58625361,rs72720042,rs78899947 0 109.888 inf 5 0 3.55965e-07 3.00443e-07,4.18085e-07 0.00660374,-0.00686378,-0.000142609,0.0100904,-0.00250514 0.000327837,0.000333264,4.26223e-05,0.000447359,0.000161214
209 rs11134164,rs4702359,rs62330594,rs72720042,rs78899947 0 109.888 inf 5 0 3.55965e-07 2.96833e-07,4.18409e-07 0.00660375,-0.00686379,-0.000142613,0.0100904,-0.00250515 0.000327837,0.000333264,4.26223e-05,0.000447359,0.000161214
210 rs11134164,rs28650322,rs4702359,rs72720042,rs78899947 0 109.888 inf 5 0 3.55858e-07 2.96384e-07,4.16388e-07 0.00660334,-0.000141661,-0.00686277,0.0100892,-0.00250437 0.000327852,4.26361e-05,0.000333276,0.000447373,0.000161208
211 rs11134164,rs34102335,rs4702359,rs72720042,rs78899947 0 109.883 inf 5 0 3.55994e-07 2.93807e-07,4.19882e-07 0.00660398,-0.000142883,-0.00686413,0.0100908,-0.00250533 0.000327837,4.26223e-05,0.000333264,0.000447359,0.000161214
212 rs11134164,rs4702359,rs62330599,rs72720042,rs78899947 0 109.882 inf 5 0 3.56003e-07 2.93379e-07,4.18845e-07 0.00660404,-0.00686423,-0.000142958,0.0100909,-0.00250538 0.000327837,0.000333264,4.26223e-05,0.000447359,0.000161214
213 rs11134164,rs4702359,rs62330596,rs72720042,rs78899947 0 109.872 inf 5 0 3.56056e-07 2.93836e-07,4.20798e-07 0.00660446,-0.00686485,-0.000143451,0.0100917,-0.00250572 0.000327837,0.000333264,4.26223e-05,0.000447359,0.000161214
214 rs11134164,rs4702359,rs72720042,rs7707637,rs78899947 0 109.866 inf 5 0 3.56093e-07 2.95769e-07,4.17337e-07 0.00660475,-0.00686529,0.0100922,-0.000143795,-0.00250595 0.000327837,0.000333264,0.000447359,4.26223e-05,0.000161214
215 rs11134164,rs4702359,rs58149380,rs72720042,rs78899947 0 109.864 inf 5 0 3.56103e-07 3.00776e-07,4.2178e-07 0.00660483,-0.0068654,-0.000143882,0.0100923,-0.00250601 0.000327837,0.000333264,4.26223e-05,0.000447359,0.000161214
216 rs11134164,rs4702359,rs58959060,rs72720042,rs78899947 0 109.855 inf 5 0 3.56157e-07 3.01744e-07,4.15883e-07 0.00660666,-0.00686757,-0.00014434,0.0100949,-0.00250684 0.000327884,0.000333338,4.26112e-05,0.000447439,0.00016124
217 rs11134164,rs4702359,rs72720042,rs78899947,rs924884 0 109.853 inf 5 0 3.55947e-07 2.91794e-07,4.23331e-07 0.00660592,-0.00686565,0.0100927,-0.00250534,-0.000142503 0.000327915,0.000333365,0.000447469,0.00016123,4.26387e-05
218 rs11134164,rs4702359,rs6894061,rs72720042,rs78899947 0 109.851 inf 5 0 3.5596e-07 2.99189e-07,4.15435e-07 0.0066046,-0.00686424,-0.000142659,0.010091,-0.00250492 0.000327867,0.000333288,4.26503e-05,0.000447387,0.000161203
219 rs11134164,rs4702359,rs72720042,rs78899947,rs992286 0 109.851 inf 5 0 3.5596e-07 2.96548e-07,4.18004e-07 0.0066046,-0.00686424,0.010091,-0.00250492,-0.000142659 0.000327867,0.000333288,0.000447387,0.000161203,4.26503e-05
220 rs11134164,rs4702359,rs62330605,rs72720042,rs78899947 0 109.851 inf 5 0 3.56296e-07 3.01615e-07,4.18169e-07 0.00660729,-0.00686892,-0.000145559,0.0100965,-0.00250781 0.000327869,0.000333326,4.2598e-05,0.000447424,0.000161245
221 rs11134164,rs4702359,rs72720042,rs7706121,rs78899947 0 109.848 inf 5 0 3.56201e-07 3.0003e-07,4.20992e-07 0.00660701,-0.00686809,0.0100956,-0.000144743,-0.00250712 0.000327884,0.000333338,0.000447439,4.26112e-05,0.00016124
222 rs11134164,rs4702359,rs56995638,rs72720042,rs78899947 0 109.844 inf 5 0 3.55997e-07 2.96501e-07,4.18276e-07 0.00660489,-0.00686467,-0.000143001,0.0100915,-0.00250516 0.000327867,0.000333288,4.26503e-05,0.000447387,0.000161203
223 rs10512864,rs11134164,rs4702359,rs72720042,rs78899947 0 109.832 inf 5 0 3.56067e-07 2.96572e-07,4.21356e-07 -0.00014365,0.00660545,-0.0068655,0.0100925,-0.0025056 4.26503e-05,0.000327867,0.000333288,0.000447387,0.000161203
224 rs11134164,rs4702359,rs537483,rs72720042,rs78899947 0 109.83 inf 5 0 3.57787e-07 2.96326e-07,4.15796e-07 0.00654242,-0.00683196,-0.000155178,0.0100862,-0.00247961 0.000326223,0.000331286,4.1708e-05,0.00044633,0.000159745
225 rs11134164,rs4702359,rs72720042,rs78899947,rs884475 0 109.824 inf 5 0 3.56339e-07 2.96833e-07,4.20165e-07 0.00660666,-0.00686812,0.0100956,-0.00250747,-0.000146031 0.000327837,0.000333264,0.000447359,0.000161214,4.26223e-05
226 rs11134164,rs4702359,rs533965,rs72720042,rs78899947 0 109.804 inf 5 0 3.57369e-07 3.01032e-07,4.16763e-07 0.00654014,-0.00682739,-0.00015161,0.0100797,-0.00247714 0.000326211,0.000331244,4.16743e-05,0.000446269,0.000159716
227 rs11134164,rs16877522,rs4702359,rs72720042,rs78899947 0 109.789 inf 5 0 3.56671e-07 2.97249e-07,4.19414e-07 0.00661017,-0.000148921,-0.00687321,0.0101016,-0.00251011 0.000327869,4.2598e-05,0.000333326,0.000447424,0.000161245
228 rs11134164,rs4702359,rs532983,rs72720042,rs78899947 0 109.774 inf 5 0 3.57319e-07 2.96768e-07,4.21984e-07 0.00654122,-0.0068267,-0.000150656,0.010079,-0.00247715 0.000326228,0.000331234,4.15265e-05,0.000446264,0.000159722
229 rs11134164,rs28691282,rs4702359,rs72720042,rs78899947 0 109.741 inf 5 0 3.61117e-07 3.02327e-07,4.2455e-07 0.00679078,-0.000195855,-0.00704844,0.0103163,-0.00254894 0.000333545,4.53116e-05,0.000339547,0.000454318,0.000161896
230 rs11134164,rs4702359,rs494363,rs72720042,rs78899947 0 109.716 inf 5 0 3.60944e-07 3.02447e-07,4.24123e-07 0.00678329,-0.00703771,-0.00019395,0.0103035,-0.00254547 0.000333278,0.000339073,4.51757e-05,0.00045381,0.000161779
231 rs11134164,rs4702359,rs56790505,rs72720042,rs78899947 0 109.692 inf 5 0 3.51036e-07 2.9225e-07,4.10473e-07 0.00649177,-0.00671457,-0.000106055,0.00991166,-0.00243471 0.000325857,0.000329235,5.28234e-05,0.000443089,0.000159137
232 rs11134164,rs4702359,rs529686,rs72720042,rs78899947 0 109.671 inf 5 0 3.50401e-07 2.97122e-07,4.17859e-07 0.00652079,-0.00667233,-7.80106e-05,0.00994837,-0.00244078 0.000326552,0.000328921,4.42461e-05,0.000444649,0.000159662
233 rs11134164,rs4702359,rs487740,rs72720042,rs78899947 0 109.619 inf 5 0 3.52972e-07 2.94119e-07,4.17739e-07 0.00659411,-0.00670785,-0.000122954,0.0100362,-0.00245725 0.000328612,0.000328999,4.69955e-05,0.000446967,0.000159692
234 rs11134164,rs16877507,rs4702359,rs72720042,rs78899947 0 109.567 inf 5 0 3.58152e-07 3.00397e-07,4.19148e-07 0.00662148,-0.000161549,-0.00688956,0.0101211,-0.00251861 0.000327884,4.26112e-05,0.000333338,0.000447439,0.00016124
235 rs11134164,rs4702359,rs72720042,rs76705230,rs78899947 0 109.436 inf 5 0 3.48262e-07 2.87114e-07,4.08982e-07 0.00648234,-0.00668328,0.00987555,6.87192e-07,-0.00240816 0.000325841,0.000329238,0.000443061,0.000110828,0.000158595
236 rs11134164,rs12653996,rs4702359,rs72720042,rs78899947 0 109.42 inf 5 0 3.54094e-07 2.94683e-07,4.19166e-07 0.0065994,-0.000127774,-0.00684298,0.0100666,-0.00248607 0.000328295,4.38869e-05,0.000333412,0.000447562,0.000160828
237 rs11134164,rs4702359,rs72720042,rs77951737,rs78899947 0 109.399 inf 5 0 3.48303e-07 2.90562e-07,4.10551e-07 0.00648259,-0.00668468,0.0098769,-2.27892e-05,-0.00240936 0.000325825,0.000328921,0.000442762,9.33638e-05,0.000158663
238 rs11134164,rs4702359,rs72720042,rs78899947,rs80115503 0 109.393 inf 5 0 3.48307e-07 2.91339e-07,4.16782e-07 0.0064826,-0.00668475,0.00987696,-0.00240941,-2.38061e-05 0.000325825,0.000328921,0.000442762,0.000158663,9.33638e-05
239 rs11134164,rs4702359,rs72720042,rs74695265,rs78899947 0 109.391 inf 5 0 3.48308e-07 2.91654e-07,4.09807e-07 0.0064826,-0.00668477,0.00987698,-2.41286e-05,-0.00240943 0.000325825,0.000328921,0.000442762,9.33638e-05,0.000158663
240 rs11134164,rs4702359,rs72720042,rs78899947,rs79613845 0 109.389 inf 5 0 3.48434e-07 2.90734e-07,4.11951e-07 0.0064848,-0.00668714,0.00988013,-0.00241136,-4.41519e-05 0.00032586,0.000328959,0.000442821,0.000158715,8.8176e-05
241 rs11134164,rs4702359,rs580236,rs72720042,rs78899947 0 109.377 inf 5 0 3.49785e-07 2.94012e-07,4.0663e-07 0.00651698,-0.00667075,-6.83411e-05,0.00993402,-0.00243202 0.000326654,0.00032897,4.59355e-05,0.000444469,0.000159395
242 rs11134164,rs16877409,rs4702359,rs72720042,rs78899947 0 109.368 inf 5 0 3.49166e-07 2.94876e-07,4.14551e-07 0.00648389,-9.53387e-05,-0.00668767,0.00987857,-0.00240894 0.000325827,8.3159e-05,0.000328887,0.00044273,0.000158588
243 rs11134164,rs4702359,rs72720042,rs78899947,rs905843 0 109.355 inf 5 0 3.48291e-07 2.91725e-07,4.08611e-07 0.0064819,-0.00668456,0.00987576,-0.00240887,-1.21767e-05 0.000325831,0.000328932,0.000442724,0.000158624,5.91959e-05
244 rs10075717,rs11134164,rs4702359,rs72720042,rs78899947 0 109.349 inf 5 0 3.62209e-07 3.03051e-07,4.27804e-07 -0.000195829,0.00689174,-0.00698712,0.0102393,-0.00253972 4.34961e-05,0.000338274,0.000335721,0.000450039,0.000161256
245 rs11134164,rs141230455,rs4702359,rs72720042,rs78899947 0 109.334 inf 5 0 3.4904e-07 2.9418e-07,4.14602e-07 0.00648128,0.000114536,-0.0067023,0.00989256,-0.00241273 0.000325825,0.000107723,0.000329355,0.000443014,0.000158644
246 rs11134164,rs114483915,rs4702359,rs72720042,rs78899947 0 109.315 inf 5 0 3.49402e-07 2.90673e-07,4.13977e-07 0.00649847,-0.000171529,-0.0066854,0.00987837,-0.00240971 0.000326064,0.000133254,0.000328868,0.000442728,0.000158591
247 rs11134164,rs4702359,rs72720042,rs78326434,rs78899947 0 109.313 inf 5 0 3.49395e-07 2.93023e-07,4.13101e-07 0.00649842,-0.00668539,0.00987836,-0.000171041,-0.0024097 0.000326064,0.000328868,0.000442728,0.000133254,0.000158591
248 rs11134164,rs4702359,rs72720042,rs75172766,rs78899947 0 109.313 inf 5 0 3.49395e-07 2.87565e-07,4.17179e-07 0.00649842,-0.00668539,0.00987836,-0.000171027,-0.0024097 0.000326064,0.000328868,0.000442728,0.000133254,0.000158591
249 rs10462637,rs11134164,rs4702359,rs72720042,rs78899947 0 109.308 inf 5 0 3.49831e-07 2.91677e-07,4.16819e-07 -0.000200222,0.0065038,-0.00669016,0.00988537,-0.00241249 0.000132587,0.000326133,0.000328896,0.000442771,0.000158612
250 rs11134164,rs35886595,rs4702359,rs72720042,rs78899947 0 109.301 inf 5 0 3.53442e-07 2.9269e-07,4.19479e-07 0.00649542,-0.000143586,-0.00672676,0.00992574,-0.00244504 0.000325859,5.2332e-05,0.000329247,0.000443101,0.000159155
251 rs11134164,rs4702359,rs503651,rs72720042,rs78899947 0 109.301 inf 5 0 3.51367e-07 2.95429e-07,4.10933e-07 0.00666097,-0.00681187,-9.25244e-05,0.0100279,-0.0024628 0.000336497,0.000334396,4.35532e-05,0.0004485,0.000160659
252 rs11134164,rs34912087,rs4702359,rs72720042,rs78899947 0 109.297 inf 5 0 3.5348e-07 2.93678e-07,4.09648e-07 0.00649547,-0.000144105,-0.00672692,0.00992592,-0.00244517 0.000325859,5.2332e-05,0.000329247,0.000443101,0.000159155
253 rs11134164,rs13165570,rs4702359,rs72720042,rs78899947 0 109.291 inf 5 0 3.53536e-07 2.93226e-07,4.16888e-07 0.00649554,-0.000144882,-0.00672716,0.00992619,-0.00244537 0.000325859,5.2332e-05,0.000329247,0.000443101,0.000159155
254 rs11134164,rs4702359,rs72643762,rs72720042,rs78899947 0 109.289 inf 5 0 3.53551e-07 2.95804e-07,4.15854e-07 0.00649556,-0.00672722,-0.000145084,0.00992626,-0.00244542 0.000325859,0.000329247,5.2332e-05,0.000443101,0.000159155
255 rs11134164,rs4702359,rs72720042,rs78307484,rs78899947 0 109.286 inf 5 0 3.4835e-07 2.89273e-07,4.04792e-07 0.00648156,-0.00668559,0.00987599,-2.12176e-05,-0.0024094 0.000325831,0.000328932,0.000442724,5.91959e-05,0.000158624
256 rs11134164,rs4702359,rs563787,rs72720042,rs78899947 0 109.26 inf 5 0 3.57449e-07 2.99901e-07,4.21455e-07 0.00684202,-0.00693009,-0.000170827,0.0101707,-0.00251056 0.000340366,0.000335734,4.675e-05,0.000450036,0.000161043
257 rs11134164,rs4702359,rs563624,rs72720042,rs78899947 0 109.251 inf 5 0 3.57469e-07 3.00269e-07,4.16182e-07 0.00684074,-0.00692905,-0.000170778,0.0101695,-0.00251057 0.000340235,0.000335662,4.66864e-05,0.00044996,0.000161039
258 rs11134164,rs4702359,rs72720042,rs78656421,rs78899947 0 109.249 inf 5 0 3.50556e-07 2.93686e-07,4.11487e-07 0.00651633,-0.00672816,0.00993983,-0.000119548,-0.00243647 0.000326355,0.000329785,0.000444124,6.54695e-05,0.000159342
259 rs11134164,rs16877478,rs4702359,rs72720042,rs78899947 0 109.247 inf 5 0 3.48362e-07 2.89933e-07,4.14862e-07 0.00648244,-3.64844e-05,-0.00668518,0.0098771,-0.00240971 0.000325824,9.55256e-05,0.000328905,0.000442743,0.000158638
260 rs11134164,rs4702359,rs72720042,rs75999987,rs78899947 0 109.247 inf 5 0 3.48421e-07 2.91271e-07,4.08813e-07 0.00648264,-0.00668592,0.00987792,-4.54347e-05,-0.00241032 0.000325824,0.000328913,0.000442752,9.44241e-05,0.00015865
261 rs11134164,rs4702359,rs553467,rs72720042,rs78899947 0 109.244 inf 5 0 3.79658e-07 3.14864e-07,4.43781e-07 0.00715819,-0.0072908,-0.000309961,0.0107218,-0.00272166 0.000340839,0.000340944,4.58865e-05,0.000460109,0.000165238
262 rs11134164,rs4702359,rs493944,rs72720042,rs78899947 0 109.243 inf 5 0 3.71521e-07 3.07444e-07,4.34277e-07 0.00696172,-0.00710366,-0.000267749,0.01049,-0.00265855 0.000336094,0.000336722,4.60527e-05,0.000455167,0.00016433
263 rs11134164,rs4702359,rs55853810,rs72720042,rs78899947 0 109.239 inf 5 0 3.52216e-07 2.91966e-07,4.09669e-07 0.00649226,-0.00671621,-0.000137106,0.00991356,-0.00243611 0.00032585,0.000329152,5.71911e-05,0.000443007,0.000159014
264 rs11134164,rs4702359,rs55883453,rs72720042,rs78899947 0 109.239 inf 5 0 3.52218e-07 2.92724e-07,4.20922e-07 0.00649226,-0.00671622,-0.000137126,0.00991357,-0.00243611 0.00032585,0.000329152,5.71911e-05,0.000443007,0.000159014
265 rs11134164,rs4702359,rs6420047,rs72720042,rs78899947 0 109.23 inf 5 0 3.7182e-07 3.09848e-07,4.37792e-07 0.00696479,-0.00710636,-0.000269467,0.010494,-0.00266016 0.000336094,0.000336722,4.60527e-05,0.000455167,0.00016433
266 rs11134164,rs4702359,rs72720042,rs77392363,rs78899947 0 109.229 inf 5 0 3.4872e-07 2.92372e-07,4.10378e-07 0.00648371,-0.00668888,0.00988156,-7.45452e-05,-0.00241288 0.000325828,0.000328938,0.000442785,9.13571e-05,0.000158692
267 rs11134164,rs4702359,rs522524,rs72720042,rs78899947 0 109.228 inf 5 0 3.71876e-07 3.11502e-07,4.3764e-07 0.00696536,-0.00710687,-0.000269787,0.0104947,-0.00266045 0.000336094,0.000336722,4.60527e-05,0.000455167,0.00016433
268 rs11134164,rs4702359,rs569023,rs72720042,rs78899947 0 109.227 inf 5 0 3.52375e-07 2.90729e-07,4.13044e-07 0.00645726,-0.00670539,0.000102578,0.00999098,-0.00244813 0.000325985,0.000328989,4.19583e-05,0.000445237,0.000159427
269 rs11134164,rs16877587,rs4702359,rs72720042,rs78899947 0 109.226 inf 5 0 3.67899e-07 3.06882e-07,4.2836e-07 0.00671725,-0.000215627,-0.00699805,0.0102525,-0.00258233 0.000328777,4.03638e-05,0.000334104,0.000448312,0.000161903
270 rs11134164,rs4702359,rs6555400,rs72720042,rs78899947 0 109.226 inf 5 0 3.71911e-07 3.13359e-07,4.36878e-07 0.00696572,-0.00710718,-0.000269989,0.0104952,-0.00266064 0.000336094,0.000336722,4.60527e-05,0.000455167,0.00016433
271 rs11134164,rs4702359,rs72720042,rs75730613,rs78899947 0 109.225 inf 5 0 3.48396e-07 2.90503e-07,4.15208e-07 0.00648245,-0.0066855,0.00987736,-4.22191e-05,-0.00240995 0.000325824,0.000328905,0.000442743,9.55256e-05,0.000158638
272 rs11134164,rs4702359,rs72720042,rs76372030,rs78899947 0 109.225 inf 5 0 3.48819e-07 2.88329e-07,4.12361e-07 0.0064855,-0.0066838,0.00987991,0.000142816,-0.00240948 0.000325842,0.000328864,0.00044275,0.000158668,0.000158593
273 rs11134164,rs4702359,rs72720042,rs76962332,rs78899947 0 109.223 inf 5 0 3.48399e-07 2.85798e-07,4.07763e-07 0.00648245,-0.00668552,0.00987738,-4.2688e-05,-0.00240997 0.000325824,0.000328905,0.000442743,9.55256e-05,0.000158638
274 rs11134164,rs4702359,rs554121,rs72720042,rs78899947 0 109.222 inf 5 0 3.72015e-07 3.15198e-07,4.40134e-07 0.00696678,-0.00710811,-0.000270578,0.0104965,-0.00266119 0.000336094,0.000336722,4.60527e-05,0.000455167,0.00016433
275 rs11134164,rs4702359,rs72720042,rs73045414,rs78899947 0 109.222 inf 5 0 3.48469e-07 2.93343e-07,4.09897e-07 0.00648268,-0.0066863,0.00987827,-5.18523e-05,-0.00241063 0.000325824,0.000328913,0.000442752,9.44241e-05,0.00015865
276 rs11134164,rs4702359,rs569521,rs72720042,rs78899947 0 109.222 inf 5 0 3.72023e-07 3.10241e-07,4.35485e-07 0.00696686,-0.00710818,-0.000270623,0.0104966,-0.00266124 0.000336094,0.000336722,4.60527e-05,0.000455167,0.00016433
277 rs11134164,rs4702359,rs478571,rs72720042,rs78899947 0 109.217 inf 5 0 3.59323e-07 3.00107e-07,4.23654e-07 0.00685877,-0.00694898,-0.000180874,0.010193,-0.00252322 0.00033908,0.000335479,4.51125e-05,0.000449749,0.000161162
278 rs11134164,rs116465322,rs4702359,rs72720042,rs78899947 0 109.213 inf 5 0 3.4949e-07 2.90564e-07,4.10961e-07 0.00649755,-0.000181948,-0.00668461,0.00987852,-0.00241074 0.000326022,0.00013617,0.000328865,0.000442728,0.000158598
279 rs11134164,rs4702359,rs4702370,rs72720042,rs78899947 0 109.209 inf 5 0 3.68302e-07 3.07986e-07,4.29402e-07 0.00671965,-0.00700128,-0.000217833,0.0102563,-0.00258411 0.000328777,0.000334104,4.03638e-05,0.000448312,0.000161903
280 rs11134164,rs4702359,rs72720042,rs75934927,rs78899947 0 109.208 inf 5 0 3.49461e-07 2.89377e-07,4.12573e-07 0.00649737,-0.00668459,0.00987849,-0.000179751,-0.00241071 0.000326022,0.000328865,0.000442728,0.00013617,0.000158598
281 rs11134164,rs28698496,rs4702359,rs72720042,rs78899947 0 109.206 inf 5 0 3.49448e-07 2.92906e-07,4.19902e-07 0.00649729,-0.00017875,-0.00668459,0.00987847,-0.00241069 0.000326022,0.00013617,0.000328865,0.000442728,0.000158598
282 rs11134164,rs4702359,rs515149,rs72720042,rs78899947 0 109.205 inf 5 0 3.56464e-07 2.97455e-07,4.25577e-07 0.00682062,-0.00691525,-0.00016119,0.010153,-0.00250482 0.000340235,0.000335662,4.66864e-05,0.00044996,0.000161039
283 rs11134164,rs2677934,rs4702359,rs72720042,rs78899947 0 109.204 inf 5 0 3.56449e-07 3.04574e-07,4.22869e-07 0.00682031,-0.000161045,-0.00691504,0.0101527,-0.00250473 0.000340235,4.66864e-05,0.000335662,0.00044996,0.000161039
284 rs10462818,rs11134164,rs4702359,rs72720042,rs78899947 0 109.204 inf 5 0 3.49438e-07 2.92043e-07,4.14694e-07 -0.000178055,0.00649723,-0.00668458,0.00987846,-0.00241068 0.00013617,0.000326022,0.000328865,0.000442728,0.000158598
285 rs11134164,rs4702359,rs512638,rs72720042,rs78899947 0 109.202 inf 5 0 3.56387e-07 2.96997e-07,4.20292e-07 0.00681902,-0.00691415,-0.000160431,0.0101517,-0.00250436 0.000340235,0.000335662,4.66864e-05,0.00044996,0.000161039
286 rs10475329,rs11134164,rs4702359,rs72720042,rs78899947 0 109.2 inf 5 0 3.49415e-07 2.88089e-07,4.13607e-07 -0.000176254,0.00649708,-0.00668457,0.00987843,-0.00241066 0.00013617,0.000326022,0.000328865,0.000442728,0.000158598
287 rs10050389,rs11134164,rs4702359,rs72720042,rs78899947 0 109.199 inf 5 0 3.4941e-07 2.93668e-07,4.09703e-07 -0.000175884,0.00649705,-0.00668456,0.00987842,-0.00241065 0.00013617,0.000326022,0.000328865,0.000442728,0.000158598
288 rs11134164,rs16877577,rs4702359,rs72720042,rs78899947 0 109.199 inf 5 0 3.52566e-07 2.91186e-07,4.12366e-07 0.00649264,-0.000143486,-0.00671748,0.00991502,-0.00243718 0.00032585,5.73725e-05,0.000329149,0.000443005,0.00015901
289 rs10051967,rs11134164,rs4702359,rs72720042,rs78899947 0 109.197 inf 5 0 3.49398e-07 2.91834e-07,4.12668e-07 -0.000175001,0.00649697,-0.00668456,0.00987841,-0.00241064 0.00013617,0.000326022,0.000328865,0.000442728,0.000158598
290 rs10052026,rs11134164,rs4702359,rs72720042,rs78899947 0 109.197 inf 5 0 3.49396e-07 2.92645e-07,4.09516e-07 -0.000174842,0.00649696,-0.00668456,0.0098784,-0.00241064 0.00013617,0.000326022,0.000328865,0.000442728,0.000158598
291 rs10058875,rs11134164,rs4702359,rs72720042,rs78899947 0 109.196 inf 5 0 3.49392e-07 2.87092e-07,4.12727e-07 -0.000174487,0.00649693,-0.00668455,0.0098784,-0.00241063 0.00013617,0.000326022,0.000328865,0.000442728,0.000158598
292 rs11134164,rs4702359,rs534384,rs72720042,rs78899947 0 109.162 inf 5 0 3.533e-07 2.94687e-07,4.1961e-07 0.00659267,-0.00672071,-0.000118784,0.010049,-0.00246869 0.000328364,0.000329156,4.38984e-05,0.000447345,0.000160156
293 rs11134164,rs13436933,rs4702359,rs72720042,rs78899947 0 109.157 inf 5 0 3.51051e-07 2.95142e-07,4.1626e-07 0.00653443,-0.000143293,-0.00674709,0.0099712,-0.00244539 0.000326849,7.11665e-05,0.000330392,0.000445269,0.000159661
294 rs11134164,rs28750126,rs4702359,rs72720042,rs78899947 0 109.157 inf 5 0 3.51055e-07 2.91369e-07,4.12843e-07 0.00653446,-0.000143379,-0.00674713,0.00997126,-0.00244541 0.000326849,7.11665e-05,0.000330392,0.000445269,0.000159661
295 rs11134164,rs4702359,rs495831,rs72720042,rs78899947 0 109.156 inf 5 0 3.58915e-07 3.01361e-07,4.25384e-07 0.0066708,-0.00692038,0.000188819,0.0102153,-0.00253796 0.000329325,0.000334343,4.79882e-05,0.000451067,0.000161981
296 rs11134164,rs4702359,rs524861,rs72720042,rs78899947 0 109.146 inf 5 0 3.59106e-07 3.00614e-07,4.18741e-07 0.00667462,-0.00692441,0.00019084,0.0102216,-0.00253993 0.000329403,0.00033443,4.8072e-05,0.000451228,0.000162023
297 rs11134164,rs4702359,rs72720042,rs78776332,rs78899947 0 109.14 inf 5 0 3.5031e-07 2.88926e-07,4.13846e-07 0.00653097,-0.00674161,0.00996921,-0.000158631,-0.00243741 0.00032704,0.000330603,0.000446045,9.19463e-05,0.00015949
298 rs11134164,rs117118426,rs4702359,rs72720042,rs78899947 0 109.122 inf 5 0 3.49012e-07 2.89855e-07,4.12058e-07 0.00649118,-0.000146284,-0.00668044,0.00987321,-0.00240915 0.000325933,0.000140096,0.000328874,0.000442727,0.000158589
299 rs11134164,rs16877481,rs4702359,rs72720042,rs78899947 0 109.112 inf 5 0 3.4856e-07 2.89847e-07,4.11305e-07 0.00648722,-6.20632e-05,-0.00669057,0.00988337,-0.00241184 0.000325907,9.42099e-05,0.000329055,0.000442885,0.000158685
300 rs11134164,rs4702359,rs72720042,rs75455718,rs78899947 0 109.112 inf 5 0 3.48564e-07 2.91297e-07,4.09021e-07 0.00648725,-0.00669062,0.00988342,-6.24677e-05,-0.00241187 0.000325907,0.000329055,0.000442885,9.42099e-05,0.000158685
301 rs11134164,rs138790725,rs4702359,rs72720042,rs78899947 0 109.111 inf 5 0 3.48566e-07 2.87286e-07,4.11875e-07 0.00648727,-6.26232e-05,-0.00669064,0.00988344,-0.00241188 0.000325907,9.42099e-05,0.000329055,0.000442885,0.000158685
302 rs11134164,rs4702359,rs72720042,rs76963071,rs78899947 0 109.108 inf 5 0 3.48585e-07 2.88819e-07,4.13899e-07 0.00648742,-0.00669087,0.00988369,-6.45865e-05,-0.00241199 0.000325907,0.000329055,0.000442885,9.42099e-05,0.000158685
303 rs11134164,rs4702359,rs476788,rs72720042,rs78899947 0 109.106 inf 5 0 3.60884e-07 2.99323e-07,4.21766e-07 0.00671633,-0.00696672,0.000202816,0.0102933,-0.00256272 0.000330372,0.00033546,4.73541e-05,0.000453344,0.000162641
304 rs11134164,rs4702359,rs4702368,rs72720042,rs78899947 0 109.104 inf 5 0 3.52144e-07 2.93642e-07,4.09627e-07 0.00648895,-0.00671007,-0.000147409,0.00990461,-0.00243051 0.000325836,0.000329058,6.20613e-05,0.000442892,0.000158865
305 rs11134164,rs4702359,rs72720042,rs78899947,rs992283 0 109.101 inf 5 0 3.48632e-07 2.92488e-07,4.06216e-07 0.00648777,-0.00669141,0.00988426,-0.00241226,-6.90828e-05 0.000325907,0.000329055,0.000442885,0.000158685,9.42099e-05
306 rs11134164,rs4702359,rs72720042,rs77652947,rs78899947 0 109.1 inf 5 0 3.48635e-07 2.8633e-07,4.0855e-07 0.0064878,-0.00669145,0.00988431,-6.94214e-05,-0.00241228 0.000325907,0.000329055,0.000442885,9.42099e-05,0.000158685
307 rs11134164,rs4702359,rs72720042,rs75444808,rs78899947 0 109.099 inf 5 0 3.4864e-07 2.92186e-07,4.09174e-07 0.00648783,-0.00669149,0.00988436,-6.98176e-05,-0.0024123 0.000325907,0.000329055,0.000442885,9.42099e-05,0.000158685
308 rs11134164,rs116109275,rs4702359,rs72720042,rs78899947 0 109.097 inf 5 0 3.48911e-07 2.90374e-07,4.14657e-07 0.00648257,-9.28125e-05,-0.00668827,0.00987965,-0.0024121 0.000325824,9.55256e-05,0.000328905,0.000442743,0.000158638
309 rs11134164,rs4702359,rs62330644,rs72720042,rs78899947 0 109.09 inf 5 0 3.58e-07 3.00963e-07,4.17116e-07 0.00664923,-0.00687873,-0.00015733,0.0101116,-0.00250397 0.000328829,0.000332946,4.18214e-05,0.000447151,0.000160618
310 rs11134164,rs35870359,rs4702359,rs72720042,rs78899947 0 109.087 inf 5 0 3.49096e-07 2.91545e-07,4.10964e-07 0.00650192,-0.000125004,-0.00670772,0.00990968,-0.00242042 0.000326308,0.00011355,0.000329618,0.000443813,0.000158977
311 rs11134164,rs34119966,rs4702359,rs72720042,rs78899947 0 109.086 inf 5 0 3.49117e-07 2.90691e-07,4.06227e-07 0.00650217,-0.000126594,-0.00670803,0.00991012,-0.00242058 0.000326308,0.00011355,0.000329618,0.000443813,0.000158977
312 rs112187585,rs499515,rs534879,rs67301296,rs72720042 0 108.528 inf 5 0 1.99118e-07 1.5504e-07,2.45945e-07 0.00266306,1.54197e-05,-0.00241637,-0.00336796,0.00573962 0.000267895,4.32275e-05,0.000260747,0.000274201,0.000343131
313 rs4419564,rs4702359,rs534879,rs67301296,rs72720042 0 106.101 inf 5 0 1.44777e-07 1.09764e-07,1.86167e-07 -2.24942e-05,-0.000220348,-0.00241637,-0.00107922,0.00364412 4.36435e-05,4.94044e-05,0.000260747,0.00014315,0.000256093
314 rs112187585,rs4702359,rs487740,rs72720042,rs78899947 0 105.592 inf 5 0 1.2727e-07 9.15186e-08,1.67218e-07 0.00230663,-0.000251603,3.43366e-05,0.00401706,-0.00299048 0.000266959,5.76231e-05,4.67696e-05,0.000307341,0.000274362
315 rs112187585,rs4702359,rs580236,rs72720042,rs78899947 0 105.31 inf 5 0 1.27129e-07 9.41699e-08,1.63169e-07 0.00230132,-0.000245549,2.65688e-05,0.00401277,-0.00298624 0.000266717,5.67727e-05,4.59471e-05,0.000307211,0.000274221
316 rs112187585,rs4702359,rs529686,rs72720042,rs78899947 0 104.924 inf 5 0 1.269e-07 9.2307e-08,1.67524e-07 0.00229042,-0.000228351,1.86456e-06,0.00400874,-0.00298229 0.000266375,5.47622e-05,4.42143e-05,0.000307139,0.000274138
317 rs112187585,rs4702359,rs487740,rs6887455,rs72720042 0 104.819 inf 5 0 1.2644e-07 9.05563e-08,1.62793e-07 0.00229394,-0.00025127,3.42315e-05,-0.00297527,0.00400167 0.000266959,5.76231e-05,4.67696e-05,0.000274362,0.000307341
318 rs112187585,rs4702359,rs580236,rs6887455,rs72720042 0 104.537 inf 5 0 1.263e-07 9.00507e-08,1.64088e-07 0.00228865,-0.000245248,2.65058e-05,-0.00297104,0.0039974 0.000266717,5.67727e-05,4.59471e-05,0.000274221,0.000307211
319 rs112187585,rs4702359,rs529686,rs6887455,rs72720042 0 104.152 inf 5 0 1.26072e-07 9.18807e-08,1.63107e-07 0.00227777,-0.000228097,1.87053e-06,-0.0029671,0.00399337 0.000266375,5.47622e-05,4.42143e-05,0.000274138,0.000307139
320 rs112187585,rs142339334,rs4702359,rs72720042,rs78899947 0 103.438 inf 5 0 1.30286e-07 9.46621e-08,1.67374e-07 0.0023107,-0.000231836,-0.000231934,0.00413079,-0.00301636 0.000266139,0.000104498,4.70892e-05,0.000312017,0.000274566
321 rs112187585,rs142339334,rs4702359,rs6887455,rs72720042 0 102.674 inf 5 0 1.29449e-07 9.54323e-08,1.69618e-07 0.00229802,-0.000231512,-0.000231669,-0.00300113,0.00411525 0.000266139,0.000104498,4.70892e-05,0.000274566,0.000312017
322 rs10055883,rs112187585,rs534879,rs67301296,rs72720042 0 100.133 inf 5 0 1.99298e-07 1.54361e-07,2.48415e-07 -2.6513e-05,0.00264826,-0.00241637,-0.00337334,0.00573698 4.25819e-05,0.000265687,0.000260747,0.000273896,0.00034317
323 rs112187585,rs4702359,rs534384,rs72720042,rs78899947 0 100.003 inf 5 0 1.27001e-07 9.19607e-08,1.6304e-07 0.00229697,-0.000237536,1.68437e-05,0.0040097,-0.00298357 0.00026662,5.41759e-05,4.36649e-05,0.000307144,0.000274156
324 rs112187585,rs4702359,rs534384,rs6887455,rs72720042 0 99.2601 inf 5 0 1.26173e-07 9.27295e-08,1.61864e-07 0.00228431,-0.00023726,1.68151e-05,-0.00296838,0.00399433 0.00026662,5.41759e-05,4.36649e-05,0.000274156,0.000307144
325 rs112187585,rs4702359,rs540052,rs72720042,rs78899947 0 95.1888 inf 5 0 1.36408e-07 1.00955e-07,1.78218e-07 0.00234882,-0.000291082,0.000158258,0.00429653,-0.00311517 0.000266446,5.00837e-05,4.25717e-05,0.000316737,0.000276456
326 rs112187585,rs11742039,rs4702359,rs72720042,rs78899947 0 95.0203 inf 5 0 7.69491e-08 7.3008e-08,7.40045e-08 -0.101646,-0.256928,0.257527,-0.377901,0.121879 NA,NA,NA,NA,NA
327 rs112187585,rs4702359,rs540027,rs72720042,rs78899947 0 94.8099 inf 5 0 1.35807e-07 9.91939e-08,1.79131e-07 0.00234576,-0.000288734,0.000153294,0.00428554,-0.00310898 0.000266426,5.00555e-05,4.26041e-05,0.000316618,0.000276388
328 rs112187585,rs4702359,rs540052,rs6887455,rs72720042 0 94.4747 inf 5 0 1.35544e-07 9.83609e-08,1.73153e-07 0.00233606,-0.0002907,0.00015795,-0.00309972,0.00428061 0.000266446,5.00837e-05,4.25717e-05,0.000276456,0.000316737
329 rs112187585,rs4702359,rs72720042,rs78899947,rs931062 0 94.4027 inf 5 0 7.60339e-08 7.21899e-08,7.29798e-08 -0.103914,0.263151,-0.386235,0.124604,-0.262535 NA,NA,NA,NA,NA
330 rs112187585,rs13161133,rs4702359,rs72720042,rs78899947 0 94.3164 inf 5 0 7.59046e-08 7.19877e-08,7.29166e-08 -0.104236,-0.263331,0.26395,-0.387418,0.124991 NA,NA,NA,NA,NA
331 rs112187585,rs11742039,rs4702359,rs6887455,rs72720042 0 94.309 inf 5 0 7.64011e-08 7.24963e-08,7.34747e-08 -0.10151,-0.256561,0.257159,0.121716,-0.377371 NA,NA,NA,NA,NA
332 rs112187585,rs13161323,rs4702359,rs72720042,rs78899947 0 94.1784 inf 5 0 7.56969e-08 7.17905e-08,7.27351e-08 -0.104754,-0.264612,0.265234,-0.389322,0.125613 NA,NA,NA,NA,NA
333 rs112187585,rs4702359,rs540027,rs6887455,rs72720042 0 94.0973 inf 5 0 1.34945e-07 9.85119e-08,1.76183e-07 0.002333,-0.000288355,0.000152991,-0.00309354,0.00426963 0.000266426,5.00555e-05,4.26041e-05,0.000276388,0.000316618
334 rs112187585,rs11738658,rs4702359,rs72720042,rs78899947 0 94.0729 inf 5 0 7.55373e-08 7.16577e-08,7.25643e-08 -0.105152,-0.265597,0.266223,-0.390786,0.126092 NA,NA,NA,NA,NA
335 rs112187585,rs11748341,rs4702359,rs72720042,rs78899947 0 94.0497 inf 5 0 7.55021e-08 7.16186e-08,7.25212e-08 -0.10524,-0.265814,0.266441,-0.391109,0.126197 NA,NA,NA,NA,NA
336 rs112187585,rs34964938,rs4702359,rs72720042,rs78899947 0 93.9547 inf 5 0 1.3268e-06 1.21122e-06,1.45166e-06 0.0124253,0.0250401,-0.0253105,0.0411929,-0.0151182 0.000360065,0.000599613,0.000602485,0.000941896,0.000399504
337 rs112187585,rs4702359,rs6887455,rs72720042,rs931062 0 93.6932 inf 5 0 7.54902e-08 7.16785e-08,7.24225e-08 -0.103778,0.262784,0.124441,-0.385705,-0.262168 NA,NA,NA,NA,NA
338 rs112187585,rs13161133,rs4702359,rs6887455,rs72720042 0 93.6073 inf 5 0 7.53615e-08 7.14444e-08,7.24193e-08 -0.1041,-0.262964,0.263582,0.124827,-0.386888 NA,NA,NA,NA,NA
339 rs112187585,rs534879,rs540052,rs67301296,rs72720042 0 93.4847 inf 5 0 2.0178e-07 1.606e-07,2.48258e-07 0.00267166,-0.00241637,7.99266e-05,-0.00340657,0.00584226 0.000265864,0.000260747,3.99847e-05,0.000273873,0.000346817
340 rs112187585,rs13161323,rs4702359,rs6887455,rs72720042 0 93.4697 inf 5 0 7.51548e-08 7.12763e-08,7.21859e-08 -0.104618,-0.264245,0.264867,0.12545,-0.388792 NA,NA,NA,NA,NA
341 rs112187585,rs11738658,rs4702359,rs6887455,rs72720042 0 93.3645 inf 5 0 7.4996e-08 7.11027e-08,7.20489e-08 -0.105017,-0.26523,0.265855,0.125929,-0.390256 NA,NA,NA,NA,NA
342 rs112187585,rs11748341,rs4702359,rs6887455,rs72720042 0 93.3414 inf 5 0 7.4961e-08 7.10595e-08,7.20104e-08 -0.105104,-0.265447,0.266073,0.126034,-0.390579 NA,NA,NA,NA,NA
343 rs112187585,rs534879,rs540027,rs67301296,rs72720042 0 93.2723 inf 5 0 2.01496e-07 1.59498e-07,2.48328e-07 0.00267002,-0.00241637,7.57797e-05,-0.00340315,0.00583627 0.000265853,0.000260747,4.00376e-05,0.000273834,0.00034677
344 rs112187585,rs34964938,rs4702359,rs6887455,rs72720042 0 93.2486 inf 5 0 1.3226e-06 1.20063e-06,1.43885e-06 0.0123984,0.0250049,-0.0252749,-0.0150859,0.0411253 0.000360065,0.000599613,0.000602485,0.000399504,0.000941896
345 rs112187585,rs4702359,rs474953,rs72720042,rs78899947 0 92.3007 inf 5 0 1.27017e-07 9.15365e-08,1.65917e-07 0.00228677,-0.000236998,1.7625e-05,0.00401718,-0.00299207 0.000266072,5.26641e-05,4.24594e-05,0.000307797,0.00027514
346 rs112187585,rs4702359,rs569470,rs72720042,rs78899947 0 92.0567 inf 5 0 1.34763e-07 9.76327e-08,1.72858e-07 0.00231431,-0.000285037,0.000143176,0.00423489,-0.00306862 0.000266071,5.0058e-05,4.23529e-05,0.000314332,0.000275323
347 rs112187585,rs4701737,rs4702359,rs72720042,rs78899947 0 91.8917 inf 5 0 1.2745e-07 9.29224e-08,1.63795e-07 0.00228348,3.85819e-05,-0.000249931,0.00402882,-0.00300439 0.000266066,4.31194e-05,5.34783e-05,0.000307949,0.000275244
348 rs112187585,rs4702359,rs566734,rs72720042,rs78899947 0 91.7918 inf 5 0 1.34245e-07 9.85153e-08,1.70708e-07 0.00231224,-0.000282421,0.000138371,0.00422498,-0.00306364 0.000266061,4.99875e-05,4.23499e-05,0.00031418,0.000275264
349 rs112187585,rs4702359,rs506828,rs72720042,rs78899947 0 91.6369 inf 5 0 1.33754e-07 9.7898e-08,1.73037e-07 0.00231165,-0.000279411,0.00013326,0.00421634,-0.00306089 0.000266062,4.98671e-05,4.22194e-05,0.000314094,0.000275265
350 rs112187585,rs4702359,rs474953,rs6887455,rs72720042 0 91.613 inf 5 0 1.26187e-07 9.03854e-08,1.64005e-07 0.00227416,-0.000236628,1.74235e-05,-0.00297676,0.00400172 0.000266072,5.26641e-05,4.24594e-05,0.00027514,0.000307797
351 rs112187585,rs4702359,rs506938,rs72720042,rs78899947 0 91.5862 inf 5 0 1.33969e-07 9.93651e-08,1.71881e-07 0.00231193,-0.000281775,0.000135869,0.00422155,-0.00306237 0.000266062,5.00297e-05,4.23856e-05,0.000314224,0.000275272
352 rs112187585,rs4702359,rs537018,rs72720042,rs78899947 0 91.4465 inf 5 0 1.33736e-07 9.59695e-08,1.72009e-07 0.00231156,-0.000280865,0.000133606,0.00421801,-0.00306104 0.000266062,5.00297e-05,4.23856e-05,0.000314224,0.000275272
353 rs112187585,rs4702359,rs569470,rs6887455,rs72720042 0 91.3637 inf 5 0 1.33911e-07 1.00079e-07,1.74716e-07 0.00230163,-0.000284691,0.000142957,-0.0030533,0.00421918 0.000266071,5.0058e-05,4.23529e-05,0.000275323,0.000314332
354 rs112187585,rs4701737,rs4702359,rs6887455,rs72720042 0 91.2033 inf 5 0 1.26616e-07 9.27328e-08,1.63975e-07 0.00227087,3.83669e-05,-0.000249547,-0.00298907,0.00401335 0.000266066,4.31194e-05,5.34783e-05,0.000275244,0.000307949
355 rs112187585,rs4702359,rs566734,rs6887455,rs72720042 0 91.0997 inf 5 0 1.33395e-07 1.00032e-07,1.76609e-07 0.00229956,-0.000282079,0.000138158,-0.00304832,0.00420928 0.000266061,4.99875e-05,4.23499e-05,0.000275264,0.00031418
356 rs112187585,rs4702359,rs506828,rs6887455,rs72720042 0 90.945 inf 5 0 1.32905e-07 9.74601e-08,1.67788e-07 0.00229897,-0.00027907,0.000133048,-0.00304558,0.00420065 0.000266062,4.98671e-05,4.22194e-05,0.000275265,0.000314094
357 rs112187585,rs4702359,rs506938,rs6887455,rs72720042 0 90.8948 inf 5 0 1.3312e-07 9.86294e-08,1.70211e-07 0.00229925,-0.000281431,0.000135655,-0.00304706,0.00420585 0.000266062,5.00297e-05,4.23856e-05,0.000275272,0.000314224
358 rs112187585,rs4702359,rs537018,rs6887455,rs72720042 0 90.7555 inf 5 0 1.32886e-07 9.86464e-08,1.73894e-07 0.00229888,-0.000280522,0.000133392,-0.00304572,0.00420231 0.000266062,5.00297e-05,4.23856e-05,0.000275272,0.000314224
359 rs112187585,rs4702359,rs532737,rs72720042,rs78899947 0 89.762 inf 5 0 1.31214e-07 9.60249e-08,1.69293e-07 0.00231476,-0.000305457,0.000120707,0.00404462,-0.00298531 0.000266159,5.64816e-05,4.82025e-05,0.000307468,0.000274139
360 rs112187585,rs534879,rs569470,rs67301296,rs72720042 0 89.7194 inf 5 0 2.00849e-07 1.56632e-07,2.53968e-07 0.00265461,-0.00241637,6.46969e-05,-0.00338201,0.00580749 0.000265668,0.000260747,3.97996e-05,0.000273193,0.000345527
361 rs112187585,rs534879,rs566734,rs67301296,rs72720042 0 89.6393 inf 5 0 2.00659e-07 1.5646e-07,2.51066e-07 0.00265394,-0.00241637,6.12952e-05,-0.00338,0.00580338 0.000265665,0.000260747,3.98529e-05,0.000273168,0.000345486
362 rs112187585,rs4702359,rs62330645,rs72720042,rs78899947 0 89.4515 inf 5 0 1.31051e-07 9.4868e-08,1.72261e-07 0.00218415,-0.000215727,0.000217016,0.00405677,-0.00302974 0.000269427,4.72702e-05,8.83428e-05,0.000307755,0.000274816
363 rs112187585,rs4702359,rs72720042,rs78899947 0 86.8428 inf 4 -nan 1.26211e-07 9.39576e-08,1.65295e-07 0.0022898,-0.000227169,0.00400881,-0.00298232 0.000265972,4.70402e-05,0.000307135,0.000274137
364 rs12654436,rs4702359,rs534879,rs67301296,rs72720042 0 89.3419 inf 5 0 1.44737e-07 1.08577e-07,1.8483e-07 -1.98742e-05,-0.000219369,-0.00241637,-0.00108221,0.00364454 4.358e-05,4.93557e-05,0.000260747,0.00014261,0.000256324
365 rs112187585,rs506938,rs534879,rs67301296,rs72720042 0 89.0846 inf 5 0 2.00511e-07 1.56508e-07,2.46255e-07 0.00265379,5.84533e-05,-0.00241637,-0.00337898,0.00580049 0.000265665,3.98529e-05,0.000260747,0.000273168,0.000345486
366 rs112187585,rs4702359,rs532737,rs6887455,rs72720042 0 89.0671 inf 5 0 1.30385e-07 9.37967e-08,1.68418e-07 0.00230211,-0.000305192,0.000120695,-0.00297012,0.00402925 0.000266159,5.64816e-05,4.82025e-05,0.000274139,0.000307468
367 rs112187585,rs4702359,rs4702362,rs72720042,rs78899947 0 89.052 inf 5 0 2.04461e-07 1.60598e-07,2.54738e-07 0.00294323,-0.0018198,0.00165806,0.00637851,-0.00374583 0.000273,0.000157212,0.000156173,0.000379672,0.000283413
368 rs112187585,rs506828,rs534879,rs67301296,rs72720042 0 88.8364 inf 5 0 2.00524e-07 1.55855e-07,2.44974e-07 0.00265403,5.8673e-05,-0.00241637,-0.00337942,0.00580101 0.000265667,3.98261e-05,0.000260747,0.00027318,0.000345507
369 rs112187585,rs4702359,rs62330645,rs6887455,rs72720042 0 88.7798 inf 5 0 1.3021e-07 9.5891e-08,1.66445e-07 0.00217167,-0.000215488,0.000216671,-0.00301448,0.00404133 0.000269427,4.72702e-05,8.83428e-05,0.000274816,0.000307755
370 rs112187585,rs4702359,rs6887455,rs72720042 0 86.1972 inf 4 -nan 1.25383e-07 9.08937e-08,1.62464e-07 0.00227715,-0.000226911,-0.00296713,0.00399344 0.000265972,4.70402e-05,0.000274137,0.000307135
371 rs112187585,rs534879,rs537018,rs67301296,rs72720042 0 88.6963 inf 5 0 2.00411e-07 1.58555e-07,2.46885e-07 0.00265369,-0.00241637,5.64521e-05,-0.00337826,0.00579846 0.000265665,0.000260747,3.98529e-05,0.000273168,0.000345486
372 rs112187585,rs4702359,rs569023,rs72720042,rs78899947 0 88.5239 inf 5 0 1.3346e-07 9.94773e-08,1.73978e-07 0.0022915,-0.000286876,0.000129501,0.00419487,-0.00304138 0.000265973,5.0859e-05,4.19376e-05,0.000312989,0.000274803
373 rs112187585,rs12654436,rs534879,rs67301296,rs72720042 0 88.5139 inf 5 0 1.99364e-07 1.59056e-07,2.48839e-07 0.002646,2.88774e-05,-0.00241637,-0.00337212,0.00573472 0.000265744,4.14998e-05,0.000260747,0.000273543,0.000343229
374 rs112187585,rs4702359,rs533965,rs72720042,rs78899947 0 88.4656 inf 5 0 1.2773e-07 9.50582e-08,1.65256e-07 0.00223506,-0.000253242,-4.65369e-05,0.0040009,-0.00295112 0.000270596,5.26851e-05,4.23486e-05,0.000307219,0.000275603
375 rs10055883,rs4702359,rs534879,rs67301296,rs72720042 0 88.4651 inf 5 0 1.44594e-07 1.06987e-07,1.86705e-07 4.36304e-07,-0.00021256,-0.00241637,-0.00109219,0.00363539 4.32276e-05,4.77022e-05,0.000260747,0.000143155,0.000255819
376 rs112187585,rs4702359,rs4702362,rs6887455,rs72720042 0 88.3743 inf 5 0 2.03421e-07 1.58776e-07,2.48536e-07 0.00292969,-0.00181736,0.00165579,-0.00372959,0.0063599 0.000273,0.000157212,0.000156173,0.000283413,0.000379672
377 rs112187585,rs4702359,rs532983,rs72720042,rs78899947 0 88.3264 inf 5 0 1.27701e-07 9.40204e-08,1.67857e-07 0.00223646,-0.000252315,-4.55417e-05,0.00400092,-0.00295202 0.000270523,5.24911e-05,4.21848e-05,0.000307222,0.000275569
378 rs112187585,rs4702359,rs537483,rs72720042,rs78899947 0 88.3126 inf 5 0 1.2785e-07 9.36086e-08,1.68642e-07 0.00223159,-0.000255165,-4.98137e-05,0.00400085,-0.00294947 0.000270542,5.27248e-05,4.23726e-05,0.000307209,0.000275558
379 rs112187585,rs115257241,rs4702359,rs72720042,rs78899947 0 88.2303 inf 5 0 1.27897e-07 9.48924e-08,1.68059e-07 0.00229335,-8.71632e-05,-0.00023184,0.00405073,-0.00299485 0.000265988,7.2378e-05,4.71999e-05,0.000309101,0.000274334
380 rs112187585,rs4702359,rs4702367,rs72720042,rs78899947 0 88.0093 inf 5 0 1.34636e-07 9.79792e-08,1.72231e-07 0.00225938,-0.000259174,-0.000167563,0.00409314,-0.00297776 0.000266127,4.79988e-05,4.99718e-05,0.000308163,0.00027414
381 rs112187585,rs4702359,rs495486,rs72720042,rs78899947 0 87.8578 inf 5 0 1.76062e-07 1.34621e-07,2.21646e-07 0.00271268,-0.00124424,0.00107503,0.00552708,-0.00346592 0.000270637,0.000129195,0.000127183,0.000355803,0.000280044
382 rs112187585,rs4702359,rs569023,rs6887455,rs72720042 0 87.8519 inf 5 0 1.32616e-07 9.79838e-08,1.69702e-07 0.00227885,-0.000286543,0.000129339,-0.00302612,0.00417927 0.000265973,5.0859e-05,4.19376e-05,0.000274803,0.000312989
383 rs112187585,rs4702359,rs533965,rs6887455,rs72720042 0 87.7785 inf 5 0 1.26911e-07 9.30274e-08,1.65841e-07 0.00222213,-0.00025312,-4.678e-05,-0.00293577,0.0039855 0.000270596,5.26851e-05,4.23486e-05,0.000275603,0.000307219
384 rs112187585,rs4702359,rs532983,rs6887455,rs72720042 0 87.6404 inf 5 0 1.26882e-07 9.35117e-08,1.65975e-07 0.00222353,-0.000252189,-4.5781e-05,-0.00293667,0.00398551 0.000270523,5.24911e-05,4.21848e-05,0.000275569,0.000307222
385 rs112187585,rs1472758,rs4702359,rs72720042,rs78899947 0 87.6379 inf 5 0 1.28176e-07 9.28542e-08,1.68573e-07 0.0021737,0.000174616,-0.000223316,0.00405154,-0.00302458 0.00027929,0.000128166,4.71251e-05,0.000308733,0.000275886
386 rs112187585,rs4702359,rs537483,rs6887455,rs72720042 0 87.6263 inf 5 0 1.27031e-07 9.27236e-08,1.67011e-07 0.00221866,-0.000255042,-5.00531e-05,-0.00293412,0.00398545 0.000270542,5.27248e-05,4.23726e-05,0.000275558,0.000307209
387 rs112187585,rs115257241,rs4702359,rs6887455,rs72720042 0 87.5556 inf 5 0 1.27066e-07 9.0545e-08,1.66006e-07 0.0022807,-8.70109e-05,-0.000231575,-0.00297964,0.00403529 0.000265988,7.2378e-05,4.71999e-05,0.000274334,0.000309101
388 rs112187585,rs4702359,rs4702367,rs6887455,rs72720042 0 87.3521 inf 5 0 1.33809e-07 9.86334e-08,1.74195e-07 0.00224673,-0.000258919,-0.000167577,-0.00296257,0.00407779 0.000266127,4.79988e-05,4.99718e-05,0.00027414,0.000308163
389 rs112187585,rs4702359,rs495486,rs6887455,rs72720042 0 87.1876 inf 5 0 1.751e-07 1.35586e-07,2.19879e-07 0.00269945,-0.00124259,0.00107356,-0.00345007,0.00550964 0.000270637,0.000129195,0.000127183,0.000280044,0.000355803
390 rs112187585,rs4702359,rs503651,rs72720042,rs78899947 0 87.0886 inf 5 0 1.37847e-07 1.01959e-07,1.7534e-07 0.00241957,-0.000319405,0.00016947,0.00424504,-0.00307019 0.000267954,5.24165e-05,4.24861e-05,0.000312793,0.000275021
391 rs112187585,rs1472758,rs4702359,rs6887455,rs72720042 0 86.9656 inf 5 0 1.27337e-07 9.50391e-08,1.65926e-07 0.00216159,0.000173812,-0.000223076,-0.00300919,0.00403598 0.00027929,0.000128166,4.71251e-05,0.000275886,0.000308733
392 rs112187585,rs4702359,rs563049,rs72720042,rs78899947 0 86.5833 inf 5 0 1.2764e-07 9.32341e-08,1.69963e-07 0.00223602,-0.000247832,-4.35395e-05,0.00399493,-0.0029442 0.000270975,5.10819e-05,4.19611e-05,0.000307426,0.000276588
393 rs112187585,rs4702359,rs567736,rs72720042,rs78899947 0 86.4491 inf 5 0 1.27732e-07 9.09547e-08,1.67069e-07 0.00223746,-0.000249485,-4.61779e-05,0.00399854,-0.0029476 0.000270191,5.1226e-05,4.19661e-05,0.000307277,0.000275947
394 rs112187585,rs4702359,rs503651,rs6887455,rs72720042 0 86.4288 inf 5 0 1.36995e-07 9.9725e-08,1.75035e-07 0.00240678,-0.000319045,0.000169281,-0.0030549,0.00422942 0.000267954,5.24165e-05,4.24861e-05,0.000275021,0.000312793
395 rs112187585,rs4702359,rs565942,rs72720042,rs78899947 0 86.1919 inf 5 0 1.27975e-07 9.39991e-08,1.65685e-07 0.00223095,-0.000252566,-5.24485e-05,0.00399783,-0.00294367 0.000270104,5.12381e-05,4.19457e-05,0.00030726,0.000275874
396 rs112187585,rs4702359,rs558682,rs72720042,rs78899947 0 86.1893 inf 5 0 1.27978e-07 9.39664e-08,1.67863e-07 0.00223087,-0.000252601,-5.25204e-05,0.00399782,-0.00294362 0.000270104,5.12381e-05,4.19457e-05,0.00030726,0.000275874
397 rs112187585,rs4702359,rs498726,rs72720042,rs78899947 0 86.0794 inf 5 0 1.30714e-07 9.51884e-08,1.67593e-07 0.00220807,-0.00024198,-0.000133146,0.00400805,-0.00290835 0.000268227,4.74589e-05,5.65449e-05,0.000307135,0.000275931
398 rs112187585,rs4702359,rs4702361,rs72720042,rs78899947 0 85.9741 inf 5 0 1.55099e-07 1.17308e-07,2.00609e-07 0.00253665,-0.000798069,0.000614656,0.00486942,-0.00324702 0.000268753,0.000100826,9.60151e-05,0.000335268,0.000277238
399 rs112187585,rs4702359,rs522335,rs72720042,rs78899947 0 85.9573 inf 5 0 1.28115e-07 9.49617e-08,1.671e-07 0.00221538,-0.000250554,-5.56106e-05,0.00398011,-0.00292384 0.000271801,5.02224e-05,4.18364e-05,0.000307893,0.000277645
400 rs112187585,rs4702359,rs563049,rs6887455,rs72720042 0 85.9082 inf 5 0 1.26823e-07 9.1417e-08,1.63966e-07 0.00222299,-0.000247723,-4.38512e-05,-0.00292873,0.00397946 0.000270975,5.10819e-05,4.19611e-05,0.000276588,0.000307426
401 rs112187585,rs117118426,rs4702359,rs72720042,rs78899947 0 85.8913 inf 5 0 1.27558e-07 9.23955e-08,1.63451e-07 0.00230342,-0.000137302,-0.000216435,0.00400878,-0.00299345 0.000266336,0.00014024,4.83008e-05,0.000307135,0.000274372
402 rs112187585,rs4702359,rs497649,rs72720042,rs78899947 0 85.8639 inf 5 0 1.26982e-07 9.24586e-08,1.62789e-07 0.00228867,-0.000231972,-1.59468e-05,0.00401321,-0.00298684 0.000265992,4.90268e-05,4.58641e-05,0.000307396,0.000274444
403 rs112187585,rs4702359,rs567736,rs6887455,rs72720042 0 85.7761 inf 5 0 1.26914e-07 9.14954e-08,1.63668e-07 0.00222452,-0.000249357,-4.64456e-05,-0.0029322,0.00398311 0.000270191,5.1226e-05,4.19661e-05,0.000275947,0.000307277
404 rs112187585,rs4702359,rs508620,rs72720042,rs78899947 0 85.7737 inf 5 0 1.55106e-07 1.17578e-07,1.99265e-07 0.00253207,-0.000787198,0.000606476,0.00485314,-0.00324189 0.00026865,9.9317e-05,9.4725e-05,0.00033425,0.000277119
405 rs112187585,rs116465322,rs4702359,rs72720042,rs78899947 0 85.7494 inf 5 0 1.27676e-07 9.2001e-08,1.67801e-07 0.00230361,-0.000144796,-0.00021634,0.00400884,-0.00299388 0.000266289,0.000136249,4.81311e-05,0.000307135,0.000274353
406 rs112187585,rs4702359,rs72720042,rs75934927,rs78899947 0 85.7272 inf 5 0 1.27652e-07 9.48259e-08,1.66351e-07 0.0023034,-0.000216505,0.00400884,-0.000142597,-0.00299371 0.000266289,4.81311e-05,0.000307135,0.000136249,0.000274353
407 rs112187585,rs28698496,rs4702359,rs72720042,rs78899947 0 85.7172 inf 5 0 1.27642e-07 9.18098e-08,1.63766e-07 0.0023033,-0.000141595,-0.00021658,0.00400884,-0.00299363 0.000266289,0.000136249,4.81311e-05,0.000307135,0.000274353
408 rs112187585,rs4702359,rs6895284,rs72720042,rs78899947 0 85.7111 inf 5 0 1.59878e-07 1.21403e-07,2.02231e-07 0.00256047,-0.000858228,0.000682684,0.00495818,-0.00327647 0.000268831,0.000102577,9.8612e-05,0.000336359,0.00027741
409 rs10462818,rs112187585,rs4702359,rs72720042,rs78899947 0 85.7102 inf 5 0 1.27635e-07 9.29783e-08,1.66089e-07 -0.000140899,0.00230324,-0.000216632,0.00400884,-0.00299357 0.000136249,0.000266289,4.81311e-05,0.000307135,0.000274353
410 rs10475329,rs112187585,rs4702359,rs72720042,rs78899947 0 85.6922 inf 5 0 1.27616e-07 9.16195e-08,1.682e-07 -0.000139096,0.00230307,-0.000216767,0.00400884,-0.00299343 0.000136249,0.000266289,4.81311e-05,0.000307135,0.000274353
411 rs10050389,rs112187585,rs4702359,rs72720042,rs78899947 0 85.6885 inf 5 0 1.27612e-07 9.18622e-08,1.63184e-07 -0.000138726,0.00230303,-0.000216794,0.00400884,-0.0029934 0.000136249,0.000266289,4.81311e-05,0.000307135,0.000274353
412 rs10051967,rs112187585,rs4702359,rs72720042,rs78899947 0 85.6798 inf 5 0 1.27603e-07 9.3437e-08,1.64927e-07 -0.000137842,0.00230295,-0.00021686,0.00400884,-0.00299333 0.000136249,0.000266289,4.81311e-05,0.000307135,0.000274353
413 rs10052026,rs112187585,rs4702359,rs72720042,rs78899947 0 85.6782 inf 5 0 1.27601e-07 9.44954e-08,1.68067e-07 -0.000137683,0.00230293,-0.000216872,0.00400884,-0.00299331 0.000136249,0.000266289,4.81311e-05,0.000307135,0.000274353
414 rs10058875,rs112187585,rs4702359,rs72720042,rs78899947 0 85.6746 inf 5 0 1.27598e-07 9.38097e-08,1.63363e-07 -0.000137327,0.0023029,-0.000216899,0.00400884,-0.00299329 0.000136249,0.000266289,4.81311e-05,0.000307135,0.000274353
415 rs112187585,rs4702359,rs62330644,rs72720042,rs78899947 0 85.6269 inf 5 0 1.32256e-07 9.67013e-08,1.69317e-07 0.00243855,-0.000250066,-0.000117921,0.00416615,-0.00315768 0.000271262,4.77507e-05,4.22634e-05,0.000312269,0.000281249
416 rs112187585,rs4702359,rs72720042,rs7718218,rs78899947 0 85.5997 inf 5 0 1.26923e-07 9.32657e-08,1.6566e-07 0.00230396,-0.000223787,0.00401349,8.19779e-06,-0.00299504 0.000276632,5.04255e-05,0.000308165,4.4036e-05,0.000282522
417 rs112187585,rs4702359,rs480736,rs72720042,rs78899947 0 85.5634 inf 5 0 1.5536e-07 1.15099e-07,1.98513e-07 0.00252882,-0.000779427,0.000601518,0.00484152,-0.00323821 0.000268556,9.79107e-05,9.35297e-05,0.000333312,0.000277009
418 rs112187585,rs4702359,rs565942,rs6887455,rs72720042 0 85.5204 inf 5 0 1.27158e-07 9.24281e-08,1.63166e-07 0.00221801,-0.000252436,-5.27106e-05,-0.00292828,0.00398242 0.000270104,5.12381e-05,4.19457e-05,0.000275874,0.00030726
419 rs112187585,rs4702359,rs558682,rs6887455,rs72720042 0 85.5179 inf 5 0 1.27161e-07 9.17131e-08,1.64818e-07 0.00221793,-0.00025247,-5.27825e-05,-0.00292823,0.0039824 0.000270104,5.12381e-05,4.19457e-05,0.000275874,0.00030726
420 rs112187585,rs12517257,rs4702359,rs72720042,rs78899947 0 85.5119 inf 5 0 1.54724e-07 1.1683e-07,1.97258e-07 0.00252477,0.000587557,-0.00076789,0.00482496,-0.00323219 0.000268527,9.23971e-05,9.71762e-05,0.000332873,0.000276939
421 rs10462637,rs112187585,rs4702359,rs72720042,rs78899947 0 85.4829 inf 5 0 1.27637e-07 9.23684e-08,1.6677e-07 -0.000137374,0.00230238,-0.000217362,0.0040089,-0.00299312 0.000132599,0.000266249,4.79831e-05,0.000307135,0.000274335
422 rs112187585,rs4702359,rs498726,rs6887455,rs72720042 0 85.4332 inf 5 0 1.29907e-07 9.50029e-08,1.66565e-07 0.0021952,-0.000241763,-0.000133505,-0.00289296,0.00399269 0.000268227,4.74589e-05,5.65449e-05,0.000275931,0.000307135
423 rs112187585,rs4702359,rs512638,rs72720042,rs78899947 0 85.3885 inf 5 0 1.3592e-07 1.00142e-07,1.74712e-07 0.00241963,-0.000335555,0.000163348,0.00426217,-0.00307588 0.000268378,5.57569e-05,4.51134e-05,0.000315005,0.000275352
424 rs112187585,rs2677934,rs4702359,rs72720042,rs78899947 0 85.3735 inf 5 0 1.35857e-07 9.9676e-08,1.7682e-07 0.00241917,0.000162774,-0.000335174,0.00426128,-0.00307555 0.000268378,4.51134e-05,5.57569e-05,0.000315005,0.000275352
425 rs112187585,rs4702359,rs515149,rs72720042,rs78899947 0 85.37 inf 5 0 1.35842e-07 9.89263e-08,1.76726e-07 0.00241907,-0.000335084,0.000162639,0.00426107,-0.00307548 0.000268378,5.57569e-05,4.51134e-05,0.000315005,0.000275352
426 rs112187585,rs4702359,rs4702361,rs6887455,rs72720042 0 85.3147 inf 5 0 1.54197e-07 1.15828e-07,1.95699e-07 0.00252368,-0.000797066,0.000613854,-0.00323148,0.00485293 0.000268753,0.000100826,9.60151e-05,0.000277238,0.000335268
427 rs112187585,rs4702359,rs522335,rs6887455,rs72720042 0 85.2838 inf 5 0 1.27303e-07 9.36983e-08,1.67836e-07 0.00220223,-0.000250453,-5.59827e-05,-0.00290825,0.00396455 0.000271801,5.02224e-05,4.18364e-05,0.000277645,0.000307893
428 rs112187585,rs17175366,rs4702359,rs72720042,rs78899947 0 85.2496 inf 5 0 1.32388e-07 9.64362e-08,1.71166e-07 0.00243185,-0.00011875,-0.000252829,0.00416333,-0.00315382 0.000270686,4.20454e-05,4.79096e-05,0.00031197,0.000280781
429 rs112187585,rs117118426,rs4702359,rs6887455,rs72720042 0 85.2349 inf 5 0 1.26728e-07 9.12519e-08,1.67113e-07 0.00229074,-0.00013698,-0.000216203,-0.00297823,0.00399342 0.000266336,0.00014024,4.83008e-05,0.000274372,0.000307135
430 rs112187585,rs4702359,rs497649,rs6887455,rs72720042 0 85.2071 inf 5 0 1.26153e-07 9.26013e-08,1.63524e-07 0.00227603,-0.000231678,-1.58264e-05,-0.00297161,0.00399781 0.000265992,4.90268e-05,4.58641e-05,0.000274444,0.000307396
431 rs112187585,rs114483915,rs4702359,rs72720042,rs78899947 0 85.1788 inf 5 0 1.27356e-07 9.41401e-08,1.68656e-07 0.00229715,-0.000108582,-0.000218446,0.00400478,-0.00298752 0.000266125,0.000133233,4.82424e-05,0.000307175,0.000274211
432 rs112187585,rs4702359,rs72720042,rs78326434,rs78899947 0 85.1745 inf 5 0 1.27352e-07 9.63015e-08,1.66616e-07 0.00229712,-0.000218485,0.0040048,-0.000108094,-0.0029875 0.000266125,4.82424e-05,0.000307175,0.000133233,0.000274211
433 rs112187585,rs4702359,rs72720042,rs75172766,rs78899947 0 85.1744 inf 5 0 1.27352e-07 9.14754e-08,1.6523e-07 0.00229712,-0.000218486,0.0040048,-0.000108081,-0.0029875 0.000266125,4.82424e-05,0.000307175,0.000133233,0.000274211
434 rs112187585,rs4702359,rs563787,rs72720042,rs78899947 0 85.167 inf 5 0 1.35036e-07 9.93203e-08,1.76705e-07 0.00241334,-0.000330392,0.000155291,0.00425004,-0.00307165 0.000268388,5.58017e-05,4.5159e-05,0.000315044,0.000275365
435 rs112187585,rs4702359,rs563624,rs72720042,rs78899947 0 85.1443 inf 5 0 1.34884e-07 1.00947e-07,1.71431e-07 0.00241195,-0.000329144,0.000153686,0.00424719,-0.00307035 0.000268378,5.57569e-05,4.51134e-05,0.000315005,0.000275352
436 rs10055883,rs112187585,rs4702359,rs72720042,rs78899947 0 85.1309 inf 5 0 1.27003e-07 9.50923e-08,1.65676e-07 1.68378e-05,0.00229226,-0.000230401,0.00401585,-0.00297448 4.32398e-05,0.000266047,4.77669e-05,0.000307668,0.000274875
437 rs10475334,rs112187585,rs4702359,rs72720042,rs78899947 0 85.1211 inf 5 0 1.27149e-07 9.29943e-08,1.62394e-07 3.46428e-05,0.00229135,-0.000222761,0.00400522,-0.00297781 5.74762e-05,0.000265985,4.76052e-05,0.000307192,0.000274239
438 rs112187585,rs4702359,rs508620,rs6887455,rs72720042 0 85.1151 inf 5 0 1.54206e-07 1.15398e-07,1.955e-07 0.00251911,-0.000786224,0.0006057,-0.00322637,0.0048367 0.00026865,9.9317e-05,9.4725e-05,0.000277119,0.00033425
439 rs112187585,rs116465322,rs4702359,rs6887455,rs72720042 0 85.0941 inf 5 0 1.26845e-07 9.14064e-08,1.65725e-07 0.00229094,-0.000144497,-0.000216105,-0.00297867,0.00399348 0.000266289,0.000136249,4.81311e-05,0.000274353,0.000307135
440 rs112187585,rs4702359,rs499515,rs72720042,rs78899947 0 85.0805 inf 5 0 1.28272e-07 9.16977e-08,1.67721e-07 0.00224442,-0.000249043,-6.42921e-05,0.00404496,-0.00295368 0.000267905,4.95229e-05,4.5509e-05,0.000308199,0.000274886
441 rs112187585,rs4702359,rs6887455,rs72720042,rs75934927 0 85.072 inf 5 0 1.26822e-07 9.24576e-08,1.64276e-07 0.00229073,-0.00021627,-0.00297849,0.00399348,-0.000142297 0.000266289,4.81311e-05,0.000274353,0.000307135,0.000136249
442 rs112187585,rs28698496,rs4702359,rs6887455,rs72720042 0 85.062 inf 5 0 1.26811e-07 9.48375e-08,1.66594e-07 0.00229063,-0.000141295,-0.000216345,-0.00297841,0.00399348 0.000266289,0.000136249,4.81311e-05,0.000274353,0.000307135
443 rs10462818,rs112187585,rs4702359,rs6887455,rs72720042 0 85.0551 inf 5 0 1.26804e-07 9.11671e-08,1.64574e-07 -0.000140599,0.00229056,-0.000216397,-0.00297836,0.00399348 0.000136249,0.000266289,4.81311e-05,0.000274353,0.000307135
444 rs112187585,rs4702359,rs6887455,rs6895284,rs72720042 0 85.0522 inf 5 0 1.58969e-07 1.21133e-07,1.9923e-07 0.00254749,-0.000857187,-0.00326091,0.000681837,0.00494163 0.000268831,0.000102577,0.00027741,9.8612e-05,0.000336359
445 rs10475329,rs112187585,rs4702359,rs6887455,rs72720042 0 85.0371 inf 5 0 1.26785e-07 9.03543e-08,1.65885e-07 -0.000138797,0.00229039,-0.000216531,-0.00297821,0.00399348 0.000136249,0.000266289,4.81311e-05,0.000274353,0.000307135
446 rs10050389,rs112187585,rs4702359,rs6887455,rs72720042 0 85.0334 inf 5 0 1.26781e-07 9.37735e-08,1.676e-07 -0.000138426,0.00229036,-0.000216559,-0.00297818,0.00399348 0.000136249,0.000266289,4.81311e-05,0.000274353,0.000307135
447 rs112187585,rs4702359,rs6892084,rs72720042,rs78899947 0 85.028 inf 5 0 1.28767e-07 9.56584e-08,1.69561e-07 0.00231326,-0.000219639,-0.000111391,0.00402109,-0.00301017 0.000266353,4.72617e-05,6.76086e-05,0.000307225,0.000274658
448 rs10051967,rs112187585,rs4702359,rs6887455,rs72720042 0 85.0247 inf 5 0 1.26772e-07 9.51123e-08,1.63837e-07 -0.000137542,0.00229027,-0.000216625,-0.00297811,0.00399348 0.000136249,0.000266289,4.81311e-05,0.000274353,0.000307135
449 rs10052026,rs112187585,rs4702359,rs6887455,rs72720042 0 85.0231 inf 5 0 1.26771e-07 9.3924e-08,1.65936e-07 -0.000137383,0.00229026,-0.000216637,-0.0029781,0.00399348 0.000136249,0.000266289,4.81311e-05,0.000274353,0.000307135
450 rs10058875,rs112187585,rs4702359,rs6887455,rs72720042 0 85.0196 inf 5 0 1.26767e-07 9.29017e-08,1.65094e-07 -0.000137027,0.00229022,-0.000216664,-0.00297807,0.00399348 0.000136249,0.000266289,4.81311e-05,0.000274353,0.000307135
451 rs112187585,rs4702359,rs62330644,rs6887455,rs72720042 0 84.9653 inf 5 0 1.31379e-07 9.90977e-08,1.68187e-07 0.00242522,-0.000249704,-0.000117384,-0.00314169,0.00415007 0.000271262,4.77507e-05,4.22634e-05,0.000281249,0.000312269
452 rs112187585,rs4702359,rs478571,rs72720042,rs78899947 0 84.9643 inf 5 0 1.32247e-07 9.83462e-08,1.70301e-07 0.0023861,-0.000302264,0.000121864,0.00419062,-0.0030467 0.000268206,5.42068e-05,4.37129e-05,0.000313983,0.000275108
453 rs112187585,rs4702359,rs72720042,rs76705230,rs78899947 0 84.9489 inf 5 0 1.26929e-07 9.34133e-08,1.65271e-07 0.00228979,-0.000231132,0.00401326,2.30845e-05,-0.00298282 0.000265972,5.07417e-05,0.000307878,0.000110822,0.000274147
454 rs112187585,rs4702359,rs6887455,rs72720042,rs7718218 0 84.9324 inf 5 0 1.26092e-07 9.13477e-08,1.6493e-07 0.00229026,-0.000223781,-0.0029789,0.00399778,7.58963e-06 0.000276632,5.04255e-05,0.000282522,0.000308165,4.4036e-05
455 rs112187585,rs4702359,rs480736,rs6887455,rs72720042 0 84.9058 inf 5 0 1.54462e-07 1.16092e-07,1.94165e-07 0.00251587,-0.000778479,0.000600765,-0.0032227,0.00482512 0.000268556,9.79107e-05,9.35297e-05,0.000277009,0.000333312
456 rs112187585,rs12517257,rs4702359,rs6887455,rs72720042 0 84.8545 inf 5 0 1.53827e-07 1.16747e-07,1.93953e-07 0.00251183,0.000586823,-0.000766957,-0.00321669,0.00480858 0.000268527,9.23971e-05,9.71762e-05,0.000276939,0.000332873
457 rs112187585,rs4702359,rs537383,rs72720042,rs78899947 0 84.8444 inf 5 0 1.39052e-07 1.05394e-07,1.76027e-07 0.00241271,-0.000490534,0.000298889,0.00441381,-0.00309799 0.000267575,7.83573e-05,7.11191e-05,0.000321899,0.000275515
458 rs112187585,rs4419564,rs534879,rs67301296,rs72720042 0 84.8431 inf 5 0 1.99785e-07 1.54247e-07,2.48425e-07 0.00265461,4.34677e-05,-0.00241637,-0.00339213,0.00574454 0.000265683,4.15099e-05,0.000260747,0.000274729,0.000343121
459 rs10462637,rs112187585,rs4702359,rs6887455,rs72720042 0 84.829 inf 5 0 1.26807e-07 9.29397e-08,1.65341e-07 -0.000137094,0.0022897,-0.000217125,-0.00297791,0.00399354 0.000132599,0.000266249,4.79831e-05,0.000274335,0.000307135
460 rs112187585,rs12654436,rs4702359,rs72720042,rs78899947 0 84.7425 inf 5 0 1.27554e-07 9.428e-08,1.66059e-07 0.00230086,-4.25831e-05,-0.000242032,0.00403857,-0.00297015 0.000266213,4.36195e-05,4.94428e-05,0.000308644,0.00027442
461 rs10475327,rs112187585,rs4702359,rs72720042,rs78899947 0 84.7425 inf 5 0 1.28648e-07 9.47209e-08,1.66116e-07 -0.000117626,0.00232621,-0.000227187,0.00404103,-0.00302282 7.37704e-05,0.00026695,4.70402e-05,0.000307799,0.000275311
462 rs112187585,rs4702359,rs6890496,rs72720042,rs78899947 0 84.7352 inf 5 0 1.28432e-07 9.42904e-08,1.68044e-07 0.00232274,-0.000225901,-0.00010939,0.00403652,-0.00301886 0.000266886,4.70479e-05,7.32819e-05,0.000307695,0.000275227
463 rs112187585,rs4702359,rs512638,rs6887455,rs72720042 0 84.7339 inf 5 0 1.35067e-07 9.81088e-08,1.7446e-07 0.0024068,-0.000335141,0.000163112,-0.00306056,0.00424644 0.000268378,5.57569e-05,4.51134e-05,0.000275352,0.000315005
464 rs112187585,rs2677934,rs4702359,rs6887455,rs72720042 0 84.719 inf 5 0 1.35003e-07 1.0125e-07,1.73115e-07 0.00240634,0.000162539,-0.000334761,-0.00306023,0.00424556 0.000268378,4.51134e-05,5.57569e-05,0.000275352,0.000315005
465 rs112187585,rs4702359,rs515149,rs6887455,rs72720042 0 84.7154 inf 5 0 1.34989e-07 9.89688e-08,1.75598e-07 0.00240623,-0.000334671,0.000162403,-0.00306015,0.00424535 0.000268378,5.57569e-05,4.51134e-05,0.000275352,0.000315005
466 rs112187585,rs4702359,rs501474,rs72720042,rs78899947 0 84.7112 inf 5 0 1.40971e-07 1.04065e-07,1.78139e-07 0.0023843,-0.000371723,0.000210187,0.00425502,-0.00302655 0.000266792,5.68734e-05,4.6479e-05,0.000311923,0.000274311
467 rs112187585,rs17777744,rs4702359,rs72720042,rs78899947 0 84.7093 inf 5 0 1.28576e-07 9.22024e-08,1.67161e-07 0.00232545,-0.000115187,-0.000227187,0.00404036,-0.00302198 0.00026695,7.37704e-05,4.70402e-05,0.000307799,0.000275311
468 rs112187585,rs4702359,rs58729984,rs72720042,rs78899947 0 84.7022 inf 5 0 1.27852e-07 9.52765e-08,1.70062e-07 0.00230286,-0.000246744,-5.13183e-05,0.00404238,-0.00301603 0.000266204,4.98942e-05,4.36043e-05,0.000308457,0.000275629
469 rs112187585,rs28380742,rs4702359,rs72720042,rs78899947 0 84.7016 inf 5 0 1.2856e-07 9.39686e-08,1.67591e-07 0.00232528,-0.000114618,-0.000227187,0.00404021,-0.00302178 0.00026695,7.37704e-05,4.70402e-05,0.000307799,0.000275311
470 rs112187585,rs13354680,rs4702359,rs72720042,rs78899947 0 84.7014 inf 5 0 1.28559e-07 9.43105e-08,1.68893e-07 0.00232527,-0.000114604,-0.000227187,0.0040402,-0.00302178 0.00026695,7.37704e-05,4.70402e-05,0.000307799,0.000275311
471 rs112187585,rs4702359,rs497404,rs72720042,rs78899947 0 84.6958 inf 5 0 1.28691e-07 9.24493e-08,1.66448e-07 0.00221406,-0.000248712,-6.37995e-05,0.00398037,-0.00293106 0.000270082,4.8898e-05,3.95366e-05,0.00030764,0.000275971
472 rs112187585,rs4702359,rs72720042,rs72720048,rs78899947 0 84.6909 inf 5 0 1.28023e-07 9.419e-08,1.67093e-07 0.00230242,-0.000248527,0.004044,-5.56478e-05,-0.00301767 0.000266155,4.99205e-05,0.000308367,4.35411e-05,0.000275529
473 rs112187585,rs17834269,rs4702359,rs72720042,rs78899947 0 84.6879 inf 5 0 1.26919e-07 9.31189e-08,1.63994e-07 0.00228686,8.47361e-06,-0.000224993,0.00400376,-0.00297733 0.000266521,4.92762e-05,4.87121e-05,0.000308535,0.00027567
474 rs112187585,rs17834311,rs4702359,rs72720042,rs78899947 0 84.6791 inf 5 0 1.28512e-07 9.37602e-08,1.6638e-07 0.00232476,-0.000112941,-0.000227187,0.00403975,-0.00302121 0.00026695,7.37704e-05,4.70402e-05,0.000307799,0.000275311
475 rs112187585,rs4702359,rs72720042,rs78899947,rs905841 0 84.6727 inf 5 0 1.27901e-07 9.45588e-08,1.68953e-07 0.00230319,-0.000247244,0.00404324,-0.00301689,-5.26298e-05 0.000266204,4.98942e-05,0.000308457,0.000275629,4.36043e-05
476 rs112187585,rs4702359,rs577060,rs72720042,rs78899947 0 84.6647 inf 5 0 1.28499e-07 9.48906e-08,1.69374e-07 0.00230918,-0.000254997,6.53662e-05,0.00405726,-0.00303094 0.000266276,5.04549e-05,4.28577e-05,0.000308773,0.000275984
477 rs112187585,rs13355112,rs4702359,rs72720042,rs78899947 0 84.6622 inf 5 0 1.28442e-07 9.31959e-08,1.66066e-07 0.00232305,-0.000109721,-0.000226685,0.00403768,-0.00301942 0.000266898,7.32717e-05,4.70413e-05,0.000307739,0.000275254
478 rs112187585,rs4702359,rs72720042,rs78899947,rs9765361 0 84.6504 inf 5 0 1.2845e-07 9.51607e-08,1.69481e-07 0.00232408,-0.000227186,0.00403915,-0.00302046,-0.000110767 0.00026695,4.70402e-05,0.000307799,0.000275311,7.37704e-05
479 rs112187585,rs4702359,rs72720042,rs78899947,rs905840 0 84.6385 inf 5 0 1.2812e-07 9.4582e-08,1.65352e-07 0.00230295,-0.000249429,0.00404548,-0.00301917,-5.79993e-05 0.000266155,4.99205e-05,0.000308367,0.000275529,4.35411e-05
480 rs112187585,rs4702359,rs516853,rs72720042,rs78899947 0 84.6269 inf 5 0 1.28732e-07 9.76832e-08,1.66813e-07 0.00231009,-0.000257298,6.98517e-05,0.00406065,-0.00303433 0.000266263,5.05328e-05,4.27986e-05,0.000308773,0.000275983
481 rs112187585,rs4702359,rs476788,rs72720042,rs78899947 0 84.6219 inf 5 0 1.29112e-07 9.48694e-08,1.69643e-07 0.00233717,-0.000248244,8.41782e-05,0.00410603,-0.00306663 0.00026728,4.84855e-05,4.69319e-05,0.000311881,0.000278138
482 rs112187585,rs4702359,rs72720042,rs78899947,rs905843 0 84.6193 inf 5 0 1.26973e-07 9.08283e-08,1.66663e-07 0.00228966,-0.000230088,0.00401007,-0.0029835,-1.9389e-05 0.000265972,4.7877e-05,0.000307159,0.00027416,5.91947e-05
483 rs112187585,rs4702359,rs6881323,rs72720042,rs78899947 0 84.6113 inf 5 0 1.28007e-07 9.33009e-08,1.67087e-07 0.00230388,-0.000248269,-5.53439e-05,0.004045,-0.00301867 0.000266203,4.9891e-05,4.36015e-05,0.000308456,0.000275628
484 rs112187585,rs4702359,rs62330597,rs72720042,rs78899947 0 84.6048 inf 5 0 1.2787e-07 9.26242e-08,1.67027e-07 0.00230441,-0.000246824,-5.18772e-05,0.00404384,-0.00301748 0.000266256,4.98649e-05,4.36671e-05,0.000308547,0.00027573
485 rs112187585,rs17175366,rs4702359,rs6887455,rs72720042 0 84.5911 inf 5 0 1.31512e-07 9.68009e-08,1.70577e-07 0.00241858,-0.000118234,-0.00025246,-0.00313788,0.00414729 0.000270686,4.20454e-05,4.79096e-05,0.000280781,0.00031197
486 rs112187585,rs4702359,rs62330592,rs72720042,rs78899947 0 84.5655 inf 5 0 1.2794e-07 9.40807e-08,1.67439e-07 0.00230492,-0.00024752,-5.37136e-05,0.00404508,-0.00301873 0.000266256,4.98649e-05,4.36671e-05,0.000308547,0.00027573
487 rs112187585,rs4702359,rs62330591,rs72720042,rs78899947 0 84.5651 inf 5 0 1.27941e-07 9.27821e-08,1.67137e-07 0.00230493,-0.000247527,-5.37321e-05,0.00404509,-0.00301874 0.000266256,4.98649e-05,4.36671e-05,0.000308547,0.00027573
488 rs112187585,rs16877495,rs4702359,rs72720042,rs78899947 0 84.5418 inf 5 0 1.27984e-07 9.24619e-08,1.63537e-07 0.00230524,-5.48404e-05,-0.000247947,0.00404584,-0.00301949 0.000266256,4.36671e-05,4.98649e-05,0.000308547,0.00027573
489 rs112187585,rs4702359,rs574912,rs72720042,rs78899947 0 84.5385 inf 5 0 1.28793e-07 9.36606e-08,1.6764e-07 0.00231089,-0.000257446,7.11174e-05,0.00406152,-0.00303522 0.000266276,5.04549e-05,4.28577e-05,0.000308773,0.000275984
490 rs112187585,rs115565565,rs4702359,rs72720042,rs78899947 0 84.5368 inf 5 0 1.26917e-07 9.37967e-08,1.66477e-07 0.00228612,-1.86365e-05,-0.000227579,0.00400471,-0.00297805 0.000266947,0.000115544,4.71089e-05,0.000308184,0.00027541
491 rs112187585,rs114483915,rs4702359,rs6887455,rs72720042 0 84.5267 inf 5 0 1.26527e-07 9.02603e-08,1.64185e-07 0.0022845,-0.000108411,-0.000218202,-0.00297232,0.00398942 0.000266125,0.000133233,4.82424e-05,0.000274211,0.000307175
492 rs112187585,rs4702359,rs6887455,rs72720042,rs78326434 0 84.5224 inf 5 0 1.26523e-07 9.26987e-08,1.65214e-07 0.00228446,-0.000218242,-0.0029723,0.00398944,-0.000107922 0.000266125,4.82424e-05,0.000274211,0.000307175,0.000133233
493 rs112187585,rs4702359,rs6887455,rs72720042,rs75172766 0 84.5223 inf 5 0 1.26523e-07 9.14782e-08,1.66666e-07 0.00228446,-0.000218243,-0.0029723,0.00398944,-0.000107909 0.000266125,4.82424e-05,0.000274211,0.000307175,0.000133233
494 rs112187585,rs4702359,rs563787,rs6887455,rs72720042 0 84.5131 inf 5 0 1.34183e-07 9.90773e-08,1.72567e-07 0.00240051,-0.000329977,0.000155054,-0.00305632,0.00423431 0.000268388,5.58017e-05,4.5159e-05,0.000275365,0.000315044
495 rs112187585,rs4702359,rs67312183,rs72720042,rs78899947 0 84.4971 inf 5 0 1.27215e-07 9.52748e-08,1.66701e-07 0.00230168,-0.000237225,-2.96078e-05,0.00403063,-0.00300482 0.000266548,4.93223e-05,4.36596e-05,0.000308816,0.000276136
496 rs112187585,rs4702359,rs558620,rs72720042,rs78899947 0 84.4957 inf 5 0 1.2761e-07 9.06116e-08,1.63728e-07 0.00228985,-0.000236798,4.56112e-05,0.00404354,-0.0029976 0.000265972,4.79842e-05,4.48624e-05,0.000309029,0.000274549
497 rs112187585,rs4702359,rs563624,rs6887455,rs72720042 0 84.4903 inf 5 0 1.34032e-07 9.84333e-08,1.7241e-07 0.00239912,-0.00032873,0.00015345,-0.00305502,0.00423146 0.000268378,5.57569e-05,4.51134e-05,0.000275352,0.000315005
498 rs112187585,rs4702359,rs72720042,rs78307484,rs78899947 0 84.4779 inf 5 0 1.27057e-07 9.22669e-08,1.66976e-07 0.0022896,-0.000231449,0.00401066,-2.84295e-05,-0.00298405 0.000265972,4.7877e-05,0.000307159,5.91947e-05,0.00027416
499 rs10055883,rs112187585,rs4702359,rs6887455,rs72720042 0 84.4775 inf 5 0 1.26178e-07 9.288e-08,1.63738e-07 1.70137e-05,0.00227964,-0.000230177,-0.00295921,0.00400056 4.32398e-05,0.000266047,4.77669e-05,0.000274875,0.000307668
500 rs10475334,rs112187585,rs4702359,rs6887455,rs72720042 0 84.4701 inf 5 0 1.26322e-07 9.14193e-08,1.63668e-07 3.47297e-05,0.00227871,-0.000222493,-0.00296261,0.00398985 5.74762e-05,0.000265985,4.76052e-05,0.000274239,0.000307192
501 rs112187585,rs4702359,rs693595,rs72720042,rs78899947 0 84.4688 inf 5 0 1.27568e-07 9.34675e-08,1.62317e-07 0.00228985,-0.00023651,4.42483e-05,0.0040425,-0.00299714 0.000265972,4.79842e-05,4.48624e-05,0.000309029,0.000274549
502 rs112187585,rs4702359,rs499515,rs6887455,rs72720042 0 84.4298 inf 5 0 1.27452e-07 9.30891e-08,1.64371e-07 0.00223165,-0.000248849,-6.44786e-05,-0.0029384,0.0040297 0.000267905,4.95229e-05,4.5509e-05,0.000274886,0.000308199
503 rs112187585,rs4702359,rs523906,rs72720042,rs78899947 0 84.4169 inf 5 0 1.27498e-07 9.50265e-08,1.67494e-07 0.00228951,-0.00023618,4.21428e-05,0.00404069,-0.00299585 0.000265972,4.80215e-05,4.51672e-05,0.00030903,0.00027452
504 rs112187585,rs4702359,rs494937,rs72720042,rs78899947 0 84.4089 inf 5 0 1.27273e-07 9.45112e-08,1.63761e-07 0.00230311,-0.000238068,-3.2229e-05,0.00403284,-0.0030071 0.000266584,4.93068e-05,4.36956e-05,0.000308859,0.000276187
505 rs112187585,rs4702359,rs72720042,rs74743522,rs78899947 0 84.3968 inf 5 0 1.27539e-07 9.38076e-08,1.67525e-07 0.0023051,-0.000232809,0.00404091,-8.17739e-05,-0.0030071 0.000266445,4.74022e-05,0.000308933,8.47702e-05,0.000275338
506 rs112187585,rs4702359,rs6887455,rs6892084,rs72720042 0 84.3768 inf 5 0 1.27931e-07 9.30693e-08,1.66101e-07 0.00230056,-0.000219397,-0.00299493,-0.00011116,0.0040057 0.000266353,4.72617e-05,0.000274658,6.76086e-05,0.000307225
507 rs112187585,rs4702359,rs58881301,rs72720042,rs78899947 0 84.3709 inf 5 0 1.2732e-07 9.19424e-08,1.64344e-07 0.00230393,-0.000238738,-3.4209e-05,0.00403432,-0.00300862 0.000266584,4.93068e-05,4.36956e-05,0.000308859,0.000276187
508 rs112187585,rs4702359,rs520511,rs72720042,rs78899947 0 84.346 inf 5 0 1.27354e-07 9.34459e-08,1.65773e-07 0.00230448,-0.000239187,-3.55378e-05,0.00403531,-0.00300964 0.000266584,4.93068e-05,4.36956e-05,0.000308859,0.000276187
509 rs112187585,rs4702359,rs72720042,rs78899947,rs80097369 0 84.3264 inf 5 0 1.27007e-07 9.40583e-08,1.68512e-07 0.00228121,-0.000228156,0.00399935,-0.00297291,-4.22421e-05 0.000266849,4.71057e-05,0.000308055,0.000275159,0.00010631
510 rs112187585,rs4702359,rs72720042,rs78899947,rs992285 0 84.3254 inf 5 0 1.28772e-07 9.38115e-08,1.67449e-07 0.00231702,-0.000256537,0.00406592,-0.00304067,-7.00208e-05 0.000266483,5.02957e-05,0.00030908,0.000276409,4.2442e-05
511 rs112187585,rs4702359,rs6895794,rs72720042,rs78899947 0 84.3224 inf 5 0 1.2878e-07 9.37099e-08,1.68835e-07 0.00231708,-0.000256605,-7.01823e-05,0.00406605,-0.00304081 0.000266483,5.02957e-05,4.2442e-05,0.00030908,0.000276409
512 rs112187585,rs4702359,rs58491581,rs72720042,rs78899947 0 84.3178 inf 5 0 1.28793e-07 9.48816e-08,1.68555e-07 0.00231717,-0.000256707,-7.04266e-05,0.00406625,-0.00304101 0.000266483,5.02957e-05,4.2442e-05,0.00030908,0.000276409
513 rs112187585,rs4702359,rs58625361,rs72720042,rs78899947 0 84.3175 inf 5 0 1.28794e-07 9.20172e-08,1.64482e-07 0.00231718,-0.000256715,-7.04453e-05,0.00406627,-0.00304103 0.000266483,5.02957e-05,4.2442e-05,0.00030908,0.000276409
514 rs112187585,rs4702359,rs62330594,rs72720042,rs78899947 0 84.3174 inf 5 0 1.28795e-07 9.16415e-08,1.70413e-07 0.00231718,-0.000256717,-7.04488e-05,0.00406627,-0.00304103 0.000266483,5.02957e-05,4.2442e-05,0.00030908,0.000276409
515 rs112187585,rs34102335,rs4702359,rs72720042,rs78899947 0 84.3124 inf 5 0 1.28809e-07 9.2559e-08,1.66994e-07 0.00231729,-7.07166e-05,-0.000256829,0.00406649,-0.00304125 0.000266483,4.2442e-05,5.02957e-05,0.00030908,0.000276409
516 rs112187585,rs4702359,rs62330599,rs72720042,rs78899947 0 84.311 inf 5 0 1.28813e-07 9.44707e-08,1.67866e-07 0.00231732,-0.00025686,-7.07909e-05,0.00406655,-0.00304131 0.000266483,5.02957e-05,4.2442e-05,0.00030908,0.000276409
517 rs112187585,rs4702359,rs478571,rs6887455,rs72720042 0 84.3102 inf 5 0 1.31401e-07 9.5984e-08,1.70819e-07 0.00237329,-0.000301881,0.00012166,-0.0030314,0.00417496 0.000268206,5.42068e-05,4.37129e-05,0.000275108,0.000313983
518 rs112187585,rs4702359,rs62330596,rs72720042,rs78899947 0 84.3019 inf 5 0 1.2884e-07 9.60037e-08,1.67911e-07 0.00231751,-0.000257065,-7.12806e-05,0.00406695,-0.00304172 0.000266483,5.02957e-05,4.2442e-05,0.00030908,0.000276409
519 rs112187585,rs4702359,rs72720042,rs78899947,rs905842 0 84.3008 inf 5 0 1.28724e-07 9.5541e-08,1.66982e-07 0.00231793,-0.000256113,0.00406625,-0.00304096,-6.91634e-05 0.000266532,5.02854e-05,0.000309154,0.000276491,4.24671e-05
520 rs112187585,rs4702359,rs6887455,rs72720042,rs76705230 0 84.2974 inf 5 0 1.26101e-07 9.09916e-08,1.63263e-07 0.00227715,-0.000230865,-0.00296763,0.00399788,2.30305e-05 0.000265972,5.07417e-05,0.000274147,0.000307878,0.000110822
521 rs112187585,rs4702359,rs72720042,rs7707637,rs78899947 0 84.2956 inf 5 0 1.28858e-07 9.39937e-08,1.66437e-07 0.00231764,-0.000257208,0.00406723,-7.16208e-05,-0.00304201 0.000266483,5.02957e-05,0.00030908,4.2442e-05,0.000276409
522 rs112187585,rs4702359,rs58149380,rs72720042,rs78899947 0 84.294 inf 5 0 1.28863e-07 9.2529e-08,1.63618e-07 0.00231767,-0.000257244,-7.17074e-05,0.0040673,-0.00304208 0.000266483,5.02957e-05,4.2442e-05,0.00030908,0.000276409
523 rs112187585,rs141230455,rs4702359,rs72720042,rs78899947 0 84.2843 inf 5 0 1.282e-07 9.12974e-08,1.65175e-07 0.00230042,0.000148222,-0.000253382,0.00404214,-0.00299795 0.000266084,0.000107768,5.07545e-05,0.00030809,0.000274372
524 rs112187585,rs28650322,rs4702359,rs72720042,rs78899947 0 84.2791 inf 5 0 1.2878e-07 9.46413e-08,1.71853e-07 0.00231835,-7.02145e-05,-0.000256526,0.00406709,-0.00304184 0.000266532,4.24616e-05,5.02789e-05,0.000309151,0.00027649
525 rs112187585,rs4702359,rs536685,rs72720042,rs78899947 0 84.2747 inf 5 0 1.26995e-07 9.38977e-08,1.66109e-07 0.0022992,-0.000232702,-1.72419e-05,0.00402335,-0.0029967 0.000267163,4.93207e-05,4.61907e-05,0.000309596,0.000276831
526 rs112187585,rs4702359,rs495043,rs72720042,rs78899947 0 84.2711 inf 5 0 1.26997e-07 9.16456e-08,1.65236e-07 0.00229932,-0.000232771,-1.74562e-05,0.00402353,-0.00299688 0.000267163,4.93207e-05,4.61907e-05,0.000309596,0.000276831
527 rs112187585,rs4702359,rs479542,rs72720042,rs78899947 0 84.2676 inf 5 0 1.27763e-07 9.36504e-08,1.67092e-07 0.00230696,-0.000243981,-4.87614e-05,0.0040429,-0.00301754 0.000266413,4.93747e-05,4.35125e-05,0.000308638,0.000275933
528 rs112187585,rs4702359,rs72720042,rs78776332,rs78899947 0 84.2674 inf 5 0 1.27098e-07 9.41945e-08,1.62403e-07 0.00229866,-0.000230315,0.00402745,-4.93775e-05,-0.00299588 0.000266482,4.74023e-05,0.000309083,9.178e-05,0.000275293
529 rs112187585,rs4702359,rs557611,rs72720042,rs78899947 0 84.2611 inf 5 0 1.27405e-07 9.3087e-08,1.6775e-07 0.00230729,-0.000240233,-3.77455e-05,0.00403897,-0.00301295 0.000266753,4.94465e-05,4.40235e-05,0.000309144,0.000276455
530 rs112187585,rs4702359,rs72720042,rs78899947,rs884475 0 84.2553 inf 5 0 1.28981e-07 9.23975e-08,1.69938e-07 0.0023185,-0.000258138,0.00406904,-0.00304385,-7.38381e-05 0.000266483,5.02957e-05,0.00030908,0.000276409,4.2442e-05
531 rs112187585,rs4702359,rs563406,rs72720042,rs78899947 0 84.2552 inf 5 0 1.27008e-07 9.26761e-08,1.65538e-07 0.00229984,-0.000233079,-1.84152e-05,0.00402434,-0.00299768 0.000267163,4.93207e-05,4.61907e-05,0.000309596,0.000276831
532 rs112187585,rs4702359,rs563180,rs72720042,rs78899947 0 84.2467 inf 5 0 1.27014e-07 9.2542e-08,1.6349e-07 0.00230013,-0.000233245,-1.89328e-05,0.00402478,-0.00299811 0.000267163,4.93207e-05,4.61907e-05,0.000309596,0.000276831
533 rs112187585,rs2657019,rs4702359,rs72720042,rs78899947 0 84.2445 inf 5 0 1.2781e-07 9.51111e-08,1.63813e-07 0.00230743,-5.00799e-05,-0.000244436,0.00404383,-0.00301849 0.000266413,4.35125e-05,4.93747e-05,0.000308638,0.000275933
534 rs112187585,rs2677945,rs4702359,rs72720042,rs78899947 0 84.2346 inf 5 0 1.27839e-07 9.50952e-08,1.67845e-07 0.00230772,-5.08706e-05,-0.000244741,0.00404442,-0.00301908 0.000266413,4.35209e-05,4.93842e-05,0.000308643,0.000275935
535 rs112187585,rs4702359,rs571538,rs72720042,rs78899947 0 84.2342 inf 5 0 1.27832e-07 9.525e-08,1.68524e-07 0.00230764,-0.00024464,-5.06723e-05,0.00404424,-0.00301892 0.000266413,4.93747e-05,4.35125e-05,0.000308638,0.000275933
536 rs10475331,rs112187585,rs4702359,rs72720042,rs78899947 0 84.23 inf 5 0 1.27652e-07 9.2497e-08,1.66074e-07 -4.56477e-05,0.00230756,-0.00024274,0.00404203,-0.00301659 4.36242e-05,0.000266513,4.93377e-05,0.000308772,0.000276086
537 rs112187585,rs12653996,rs4702359,rs72720042,rs78899947 0 84.2137 inf 5 0 1.27616e-07 9.55027e-08,1.65665e-07 0.00230766,-4.45564e-05,-0.000242272,0.0040416,-0.00301615 0.000266547,4.36508e-05,4.93123e-05,0.000308811,0.000276133
538 rs112187585,rs4702359,rs6894061,rs72720042,rs78899947 0 84.2089 inf 5 0 1.2887e-07 9.40876e-08,1.68886e-07 0.0023203,-0.000257133,-7.18943e-05,0.0040695,-0.00304428 0.000266582,5.02621e-05,4.24817e-05,0.000309222,0.000276571
539 rs112187585,rs4702359,rs72720042,rs78899947,rs992286 0 84.2089 inf 5 0 1.2887e-07 9.52471e-08,1.70228e-07 0.0023203,-0.000257134,0.0040695,-0.00304428,-7.18947e-05 0.000266582,5.02621e-05,0.000309222,0.000276571,4.24817e-05
540 rs112187585,rs4702359,rs72720042,rs78899947,rs905845 0 84.2077 inf 5 0 1.2738e-07 9.43386e-08,1.67373e-07 0.00230667,-0.00023941,0.0040375,-0.00301183,-3.66785e-05 0.000266736,4.92653e-05,0.000309046,0.000276398,4.38622e-05
541 rs112187585,rs4702359,rs538791,rs72720042,rs78899947 0 84.206 inf 5 0 1.27006e-07 9.13271e-08,1.6299e-07 0.00230012,-0.000233003,-1.83214e-05,0.0040245,-0.00299784 0.000267248,4.92976e-05,4.63126e-05,0.000309685,0.000276928
542 rs112187585,rs4702359,rs56995638,rs72720042,rs78899947 0 84.2031 inf 5 0 1.28888e-07 9.26594e-08,1.66473e-07 0.00232045,-0.000257275,-7.22342e-05,0.00406979,-0.00304457 0.000266582,5.02621e-05,4.24817e-05,0.000309222,0.000276571
543 rs112187585,rs4702359,rs570679,rs72720042,rs78899947 0 84.2017 inf 5 0 1.27639e-07 9.42073e-08,1.68995e-07 0.00230795,-0.000242513,-4.52685e-05,0.00404212,-0.0030167 0.000266547,4.93123e-05,4.36508e-05,0.000308811,0.000276133
544 rs112187585,rs4702359,rs487810,rs72720042,rs78899947 0 84.2015 inf 5 0 1.27904e-07 9.35574e-08,1.66447e-07 0.00230831,-0.000245301,-5.25886e-05,0.00404558,-0.0030203 0.000266413,4.93747e-05,4.35125e-05,0.000308638,0.000275933
545 rs112187585,rs4702359,rs570733,rs72720042,rs78899947 0 84.1966 inf 5 0 1.27649e-07 9.13761e-08,1.66609e-07 0.00230807,-0.000242615,-4.55679e-05,0.00404234,-0.00301692 0.000266547,4.93123e-05,4.36508e-05,0.000308811,0.000276133
546 rs112187585,rs4702359,rs537383,rs6887455,rs72720042 0 84.1925 inf 5 0 1.38193e-07 1.00655e-07,1.79525e-07 0.0023999,-0.000489928,0.000298494,-0.00308265,0.00439791 0.000267575,7.83573e-05,7.11191e-05,0.000275515,0.000321899
547 rs10512864,rs112187585,rs4702359,rs72720042,rs78899947 0 84.1921 inf 5 0 1.28924e-07 9.60538e-08,1.66443e-07 -7.28779e-05,0.00232072,-0.000257543,0.00407033,-0.00304512 4.24817e-05,0.000266582,5.02621e-05,0.000309222,0.000276571
548 rs112187585,rs4702359,rs573546,rs72720042,rs78899947 0 84.1911 inf 5 0 1.26999e-07 9.42013e-08,1.64795e-07 0.00229993,-0.000232785,-1.77085e-05,0.00402408,-0.00299743 0.000267291,4.92861e-05,4.63745e-05,0.00030973,0.000276977
549 rs112187585,rs4702359,rs485877,rs72720042,rs78899947 0 84.1867 inf 5 0 1.27938e-07 9.27866e-08,1.67284e-07 0.00230862,-0.000245605,-5.34713e-05,0.0040462,-0.00302094 0.000266413,4.93747e-05,4.35125e-05,0.000308638,0.000275933
550 rs112187585,rs4702359,rs532884,rs72720042,rs78899947 0 84.1816 inf 5 0 1.27679e-07 9.34722e-08,1.66419e-07 0.00230843,-0.000242921,-4.64718e-05,0.00404301,-0.00301761 0.000266547,4.93123e-05,4.36508e-05,0.000308811,0.000276133
551 rs112187585,rs4702359,rs556867,rs72720042,rs78899947 0 84.1803 inf 5 0 1.27541e-07 9.53742e-08,1.63484e-07 0.00230951,-0.000241893,-4.25416e-05,0.00404281,-0.00301685 0.000266753,4.94465e-05,4.40235e-05,0.000309144,0.000276455
552 rs11134165,rs112187585,rs4702359,rs72720042,rs78899947 0 84.1779 inf 5 0 1.27758e-07 9.1169e-08,1.67708e-07 -4.87427e-05,0.00230877,-0.000243795,0.00404429,-0.00301891 4.36242e-05,0.000266513,4.93377e-05,0.000308772,0.000276086
553 rs112187585,rs4419565,rs4702359,rs72720042,rs78899947 0 84.1681 inf 5 0 1.27779e-07 9.23975e-08,1.67114e-07 0.002309,-4.93456e-05,-0.000244001,0.00404473,-0.00301936 0.000266513,4.36242e-05,4.93377e-05,0.000308772,0.000276086
554 rs112187585,rs2617534,rs4702359,rs72720042,rs78899947 0 84.1627 inf 5 0 1.27938e-07 9.58884e-08,1.66216e-07 0.00230933,-5.35352e-05,-0.000245619,0.00404684,-0.00302153 0.000266446,4.3563e-05,4.9378e-05,0.00030869,0.000275988
555 rs112187585,rs4702359,rs6880252,rs72720042,rs78899947 0 84.1506 inf 5 0 1.27744e-07 9.35788e-08,1.65001e-07 0.0023092,-0.000243568,-4.83822e-05,0.00404442,-0.00301906 0.000266547,4.93123e-05,4.36508e-05,0.000308811,0.000276133
556 rs112187585,rs4702359,rs486738,rs72720042,rs78899947 0 84.1496 inf 5 0 1.27746e-07 9.66159e-08,1.63169e-07 0.00230922,-0.000243588,-4.84392e-05,0.00404446,-0.0030191 0.000266547,4.93123e-05,4.36508e-05,0.000308811,0.000276133
557 rs112187585,rs4702359,rs472259,rs72720042,rs78899947 0 84.1495 inf 5 0 1.27746e-07 9.30129e-08,1.67197e-07 0.00230923,-0.000243591,-4.84491e-05,0.00404447,-0.00301911 0.000266547,4.93123e-05,4.36508e-05,0.000308811,0.000276133
558 rs112187585,rs4702359,rs539411,rs72720042,rs78899947 0 84.1457 inf 5 0 1.28038e-07 9.41821e-08,1.67852e-07 0.00230951,-0.000246471,-5.59815e-05,0.00404795,-0.00302276 0.000266413,4.93747e-05,4.35125e-05,0.000308638,0.000275933
559 rs112187585,rs2459721,rs4702359,rs72720042,rs78899947 0 84.1423 inf 5 0 1.27762e-07 9.36939e-08,1.64585e-07 0.00230941,-4.8899e-05,-0.000243744,0.0040448,-0.00301945 0.000266547,4.36508e-05,4.93123e-05,0.000308811,0.000276133
560 rs112187585,rs4702359,rs565017,rs72720042,rs78899947 0 84.1399 inf 5 0 1.27768e-07 9.37543e-08,1.67156e-07 0.00230947,-0.000243795,-4.90516e-05,0.00404491,-0.00301957 0.000266547,4.93123e-05,4.36508e-05,0.000308811,0.000276133
561 rs112187585,rs4702359,rs564972,rs72720042,rs78899947 0 84.1349 inf 5 0 1.27779e-07 9.33546e-08,1.6798e-07 0.00230959,-0.000243901,-4.93624e-05,0.00404514,-0.0030198 0.000266547,4.93123e-05,4.36508e-05,0.000308811,0.000276133
562 rs112187585,rs12521318,rs4702359,rs72720042,rs78899947 0 84.1321 inf 5 0 1.27785e-07 9.35614e-08,1.64006e-07 0.00230966,-4.95399e-05,-0.000243961,0.00404527,-0.00301994 0.000266547,4.36508e-05,4.93123e-05,0.000308811,0.000276133
563 rs112187585,rs4446427,rs4702359,rs72720042,rs78899947 0 84.1282 inf 5 0 1.27615e-07 9.19431e-08,1.67543e-07 0.00230929,-4.46477e-05,-0.000242137,0.00404289,-0.00301743 0.000266658,4.37688e-05,4.92758e-05,0.000308947,0.000276289
564 rs112187585,rs4702359,rs566829,rs72720042,rs78899947 0 84.1224 inf 5 0 1.27057e-07 9.02827e-08,1.63163e-07 0.00230252,-0.000234223,-2.22422e-05,0.00402799,-0.00300129 0.000267291,4.92861e-05,4.63745e-05,0.00030973,0.000276977
565 rs112187585,rs4702359,rs6877479,rs72720042,rs78899947 0 84.1174 inf 5 0 1.27001e-07 9.33815e-08,1.63201e-07 0.00230051,-0.000232786,-1.7924e-05,0.0040246,-0.00299794 0.000267425,4.92519e-05,4.65644e-05,0.000309865,0.000277124
566 rs112187585,rs4702359,rs72720042,rs76333884,rs78899947 0 84.0914 inf 5 0 1.26931e-07 9.22848e-08,1.67914e-07 0.0022932,-0.000228185,0.00401582,-1.94357e-05,-0.0029876 0.000266433,4.72729e-05,0.000308834,8.96005e-05,0.000275214
567 rs112187585,rs12654436,rs4702359,rs6887455,rs72720042 0 84.091 inf 5 0 1.2673e-07 9.28314e-08,1.65588e-07 0.00228824,-4.26931e-05,-0.000241813,-0.00295492,0.00402328 0.000266213,4.36195e-05,4.94428e-05,0.00027442,0.000308644
568 rs10475327,rs112187585,rs4702359,rs6887455,rs72720042 0 84.0904 inf 5 0 1.27809e-07 9.07441e-08,1.65981e-07 -0.000117247,0.00231344,-0.00022693,-0.0030075,0.00402557 7.37704e-05,0.00026695,4.70402e-05,0.000275311,0.000307799
569 rs112187585,rs4702359,rs6887455,rs6890496,rs72720042 0 84.0831 inf 5 0 1.27594e-07 9.14487e-08,1.68925e-07 0.00230998,-0.000225647,-0.00300354,-0.000109027,0.00402106 0.000266886,4.70479e-05,0.000275227,7.32819e-05,0.000307695
570 rs112187585,rs1604983,rs4702359,rs72720042,rs78899947 0 84.0824 inf 5 0 1.31121e-07 9.54834e-08,1.71906e-07 0.00224227,-0.000103128,-0.000283086,0.00406536,-0.00299721 0.000266663,4.16346e-05,5.21766e-05,0.000307982,0.000274203
571 rs112187585,rs141129701,rs4702359,rs72720042,rs78899947 0 84.0821 inf 5 0 1.27035e-07 9.34943e-08,1.66612e-07 0.00228905,-2.95446e-05,-0.000230656,0.00401207,-0.00298555 0.000265977,6.6358e-05,4.76879e-05,0.000307222,0.000274233
572 rs112187585,rs2677942,rs4702359,rs72720042,rs78899947 0 84.0763 inf 5 0 1.3116e-07 9.60305e-08,1.69438e-07 0.00224117,-0.000103588,-0.000283235,0.00406462,-0.00299605 0.000266689,4.16256e-05,5.21571e-05,0.000307953,0.000274192
573 rs112187585,rs4702359,rs501474,rs6887455,rs72720042 0 84.0655 inf 5 0 1.40131e-07 1.01502e-07,1.78034e-07 0.00237161,-0.000371403,0.000210095,-0.00301133,0.00423955 0.000266792,5.68734e-05,4.6479e-05,0.000274311,0.000311923
574 rs112187585,rs17777744,rs4702359,rs6887455,rs72720042 0 84.0573 inf 5 0 1.27738e-07 9.42147e-08,1.66457e-07 0.00231269,-0.000114808,-0.000226929,-0.00300666,0.0040249 0.00026695,7.37704e-05,4.70402e-05,0.000275311,0.000307799
575 rs112187585,rs4702359,rs58729984,rs6887455,rs72720042 0 84.0522 inf 5 0 1.27015e-07 9.3227e-08,1.6376e-07 0.00229015,-0.00024639,-5.10658e-05,-0.00300067,0.00402685 0.000266204,4.98942e-05,4.36043e-05,0.000275629,0.000308457
576 rs112187585,rs28380742,rs4702359,rs6887455,rs72720042 0 84.0497 inf 5 0 1.27721e-07 9.30119e-08,1.65403e-07 0.00231251,-0.00011424,-0.000226929,-0.00300646,0.00402474 0.00026695,7.37704e-05,4.70402e-05,0.000275311,0.000307799
577 rs112187585,rs13354680,rs4702359,rs6887455,rs72720042 0 84.0495 inf 5 0 1.27721e-07 9.47709e-08,1.64502e-07 0.00231251,-0.000114225,-0.000226929,-0.00300646,0.00402474 0.00026695,7.37704e-05,4.70402e-05,0.000275311,0.000307799
578 rs112187585,rs2677944,rs4702359,rs72720042,rs78899947 0 84.0419 inf 5 0 1.31351e-07 9.62349e-08,1.68466e-07 0.0022401,-0.000105878,-0.000284475,0.00406586,-0.00299635 0.000266689,4.16256e-05,5.21571e-05,0.000307953,0.000274192
579 rs112187585,rs17834269,rs4702359,rs6887455,rs72720042 0 84.0419 inf 5 0 1.26093e-07 9.17122e-08,1.60037e-07 0.00227411,8.76284e-06,-0.000224661,-0.00296197,0.00398822 0.000266521,4.92762e-05,4.87121e-05,0.00027567,0.000308535
580 rs112187585,rs4702359,rs6887455,rs72720042,rs72720048 0 84.0405 inf 5 0 1.27185e-07 9.28643e-08,1.66595e-07 0.00228972,-0.000248176,-0.00300233,0.00402848,-5.54043e-05 0.000266155,4.99205e-05,0.000275529,0.000308367,4.35411e-05
581 rs112187585,rs2447842,rs4702359,rs72720042,rs78899947 0 84.0402 inf 5 0 1.31361e-07 9.56319e-08,1.70556e-07 0.00224004,-0.000105996,-0.000284538,0.00406592,-0.00299637 0.000266689,4.16256e-05,5.21571e-05,0.000307953,0.000274192
582 rs112187585,rs4702359,rs497404,rs6887455,rs72720042 0 84.0347 inf 5 0 1.27877e-07 9.2743e-08,1.6502e-07 0.00220111,-0.00024854,-6.40534e-05,-0.00291566,0.00396489 0.000270082,4.8898e-05,3.95366e-05,0.000275971,0.00030764
583 rs112187585,rs2677943,rs4702359,rs72720042,rs78899947 0 84.0309 inf 5 0 1.31428e-07 9.54636e-08,1.68974e-07 0.00224058,-0.000106846,-0.000285177,0.0040675,-0.00299779 0.000266663,4.16471e-05,5.21922e-05,0.000307986,0.000274203
584 rs112187585,rs17834311,rs4702359,rs6887455,rs72720042 0 84.0273 inf 5 0 1.27673e-07 9.33855e-08,1.63141e-07 0.00231199,-0.000112562,-0.000226929,-0.00300588,0.00402428 0.00026695,7.37704e-05,4.70402e-05,0.000275311,0.000307799
585 rs112187585,rs2617571,rs4702359,rs72720042,rs78899947 0 84.0241 inf 5 0 1.31454e-07 9.61733e-08,1.67502e-07 0.00223952,-0.000107103,-0.000285138,0.00406652,-0.00299651 0.000266689,4.16256e-05,5.21571e-05,0.000307953,0.000274192
586 rs112187585,rs4702359,rs6887455,rs72720042,rs905841 0 84.0228 inf 5 0 1.27064e-07 9.0443e-08,1.6647e-07 0.00229048,-0.00024689,-0.00300153,0.00402771,-5.23774e-05 0.000266204,4.98942e-05,0.000275629,0.000308457,4.36043e-05
587 rs112187585,rs12523034,rs4702359,rs72720042,rs78899947 0 84.0157 inf 5 0 1.31504e-07 9.62479e-08,1.72244e-07 0.00223925,-0.000107689,-0.000285455,0.00406683,-0.00299659 0.000266689,4.16256e-05,5.21571e-05,0.000307953,0.000274192
588 rs112187585,rs4702359,rs577060,rs6887455,rs72720042 0 84.0145 inf 5 0 1.27658e-07 9.54772e-08,1.64195e-07 0.00229645,-0.000254622,6.509e-05,-0.00301554,0.00404169 0.000266276,5.04549e-05,4.28577e-05,0.000275984,0.000308773
589 rs112187585,rs13355112,rs4702359,rs6887455,rs72720042 0 84.0105 inf 5 0 1.27604e-07 9.17175e-08,1.66761e-07 0.0023103,-0.000109354,-0.000226429,-0.0030041,0.00402222 0.000266898,7.32717e-05,4.70413e-05,0.000275254,0.000307739
590 rs112187585,rs4702359,rs555851,rs72720042,rs78899947 0 84.0013 inf 5 0 1.31585e-07 9.63175e-08,1.68083e-07 0.00223973,-0.000286082,-0.000108653,0.00406839,-0.002998 0.000266663,5.21766e-05,4.16346e-05,0.000307982,0.000274203
591 rs112187585,rs2516288,rs4702359,rs72720042,rs78899947 0 84.0009 inf 5 0 1.31588e-07 9.75348e-08,1.70777e-07 0.00223971,-0.000108684,-0.000286099,0.00406841,-0.00299801 0.000266663,4.16346e-05,5.21766e-05,0.000307982,0.000274203
592 rs112187585,rs4702359,rs6887455,rs72720042,rs9765361 0 83.9986 inf 5 0 1.27612e-07 9.36973e-08,1.69264e-07 0.00231132,-0.000226929,-0.00300514,0.00402369,-0.000110389 0.00026695,4.70402e-05,0.000275311,0.000307799,7.37704e-05
593 rs112187585,rs4702359,rs577452,rs72720042,rs78899947 0 83.9984 inf 5 0 1.31603e-07 9.53561e-08,1.71276e-07 0.00223963,-0.000286195,-0.000108862,0.00406851,-0.00299803 0.000266663,5.21766e-05,4.16346e-05,0.000307982,0.000274203
594 rs112187585,rs2456231,rs4702359,rs72720042,rs78899947 0 83.997 inf 5 0 1.31612e-07 9.56975e-08,1.71566e-07 0.00223958,-0.000108966,-0.000286251,0.00406856,-0.00299805 0.000266663,4.16346e-05,5.21766e-05,0.000307982,0.000274203
595 rs112187585,rs4702359,rs477633,rs72720042,rs78899947 0 83.9968 inf 5 0 1.31614e-07 9.65219e-08,1.71207e-07 0.00223958,-0.00028626,-0.000108983,0.00406857,-0.00299805 0.000266663,5.21766e-05,4.16346e-05,0.000307982,0.000274203
596 rs112187585,rs4702359,rs567431,rs72720042,rs78899947 0 83.9955 inf 5 0 1.31621e-07 9.54338e-08,1.69402e-07 0.00223954,-0.000286308,-0.00010907,0.00406862,-0.00299806 0.000266663,5.21766e-05,4.16346e-05,0.000307982,0.000274203
597 rs112187585,rs4702359,rs550934,rs72720042,rs78899947 0 83.9953 inf 5 0 1.26979e-07 9.12778e-08,1.65756e-07 0.0022855,-0.00022374,-1.52179e-05,0.00400762,-0.00298757 0.00026627,4.8098e-05,4.45251e-05,0.000307154,0.000274567
598 rs112187585,rs1604987,rs4702359,rs72720042,rs78899947 0 83.9931 inf 5 0 1.31637e-07 9.62162e-08,1.71404e-07 0.00223945,-0.000109248,-0.000286404,0.00406872,-0.00299809 0.000266663,4.16346e-05,5.21766e-05,0.000307982,0.000274203
599 rs112187585,rs1604986,rs4702359,rs72720042,rs78899947 0 83.9919 inf 5 0 1.31644e-07 9.50476e-08,1.70937e-07 0.00223941,-0.000109333,-0.00028645,0.00406876,-0.0029981 0.000266663,4.16346e-05,5.21766e-05,0.000307982,0.000274203
600 rs112187585,rs4702359,rs477391,rs72720042,rs78899947 0 83.9908 inf 5 0 1.31651e-07 9.75357e-08,1.71178e-07 0.00223938,-0.000286494,-0.000109413,0.00406881,-0.00299811 0.000266663,5.21766e-05,4.16346e-05,0.000307982,0.000274203
601 rs112187585,rs4702359,rs6887455,rs72720042,rs905840 0 83.9882 inf 5 0 1.27282e-07 9.31832e-08,1.67032e-07 0.00229025,-0.000249079,-0.00300382,0.00402997,-5.77558e-05 0.000266155,4.99205e-05,0.000275529,0.000308367,4.35411e-05
602 rs112187585,rs4702359,rs527492,rs72720042,rs78899947 0 83.9768 inf 5 0 1.3174e-07 9.57638e-08,1.69178e-07 0.0022389,-0.00028705,-0.000110438,0.00406937,-0.00299826 0.000266663,5.21766e-05,4.16346e-05,0.000307982,0.000274203
603 rs112187585,rs4702359,rs516853,rs6887455,rs72720042 0 83.9766 inf 5 0 1.2789e-07 9.48652e-08,1.67492e-07 0.00229737,-0.000256921,6.9576e-05,-0.00301893,0.00404508 0.000266263,5.05328e-05,4.27986e-05,0.000275983,0.000308773
604 rs112187585,rs4702358,rs4702359,rs72720042,rs78899947 0 83.9757 inf 5 0 1.62264e-07 1.23567e-07,2.07196e-07 0.0024925,0.000655542,-0.000722655,0.00474553,-0.00322028 0.000267471,9.14419e-05,8.36048e-05,0.000323871,0.000276139
605 rs112187585,rs4702359,rs524861,rs72720042,rs78899947 0 83.9741 inf 5 0 1.28927e-07 9.3789e-08,1.65142e-07 0.00232754,-0.000248593,8.1909e-05,0.00409039,-0.00305379 0.000266879,4.86674e-05,4.77118e-05,0.00031079,0.00027728
606 rs112187585,rs4702359,rs538009,rs72720042,rs78899947 0 83.9722 inf 5 0 1.39557e-07 1.02756e-07,1.78874e-07 0.00213609,-0.000443666,0.000256788,0.00431528,-0.00303733 0.000268376,6.89987e-05,5.98725e-05,0.000315338,0.000274437
607 rs112187585,rs4702359,rs6887455,rs72720042,rs905843 0 83.9675 inf 5 0 1.26145e-07 9.06129e-08,1.61908e-07 0.00227702,-0.000229824,-0.0029683,0.0039947,-1.9346e-05 0.000265972,4.7877e-05,0.00027416,0.000307159,5.91947e-05
608 rs112187585,rs4702359,rs476788,rs6887455,rs72720042 0 83.966 inf 5 0 1.28261e-07 9.2399e-08,1.67859e-07 0.00232427,-0.000247874,8.37322e-05,-0.00305099,0.00409015 0.00026728,4.84855e-05,4.69319e-05,0.000278138,0.000311881
609 rs112187585,rs4702359,rs6881323,rs6887455,rs72720042 0 83.9615 inf 5 0 1.2717e-07 8.9219e-08,1.6346e-07 0.00229117,-0.000247915,-5.50916e-05,-0.00300331,0.00402947 0.000266203,4.9891e-05,4.36015e-05,0.000275628,0.000308456
610 rs112187585,rs4702359,rs62330597,rs6887455,rs72720042 0 83.9554 inf 5 0 1.27033e-07 9.17663e-08,1.66626e-07 0.00229169,-0.000246468,-5.1616e-05,-0.00300211,0.0040283 0.000266256,4.98649e-05,4.36671e-05,0.00027573,0.000308547
611 rs112187585,rs4702359,rs495831,rs72720042,rs78899947 0 83.9309 inf 5 0 1.28889e-07 9.2942e-08,1.65835e-07 0.00232646,-0.000248478,8.1003e-05,0.00408867,-0.00305233 0.000266844,4.86807e-05,4.76337e-05,0.000310705,0.000277211
612 rs112187585,rs4702359,rs514041,rs72720042,rs78899947 0 83.9219 inf 5 0 1.39365e-07 1.04672e-07,1.76939e-07 0.00214151,-0.000439175,0.000253243,0.00431356,-0.00304055 0.000268244,6.85113e-05,5.94981e-05,0.00031537,0.000274478
613 rs112187585,rs4702359,rs571390,rs72720042,rs78899947 0 83.9191 inf 5 0 1.28411e-07 9.40083e-08,1.70537e-07 0.00231574,-0.0002491,-6.47011e-05,0.00405643,-0.00303145 0.000266547,4.93123e-05,4.36508e-05,0.000308811,0.000276133
614 rs112187585,rs4702359,rs62330592,rs6887455,rs72720042 0 83.9162 inf 5 0 1.27102e-07 9.21203e-08,1.66034e-07 0.0022922,-0.000247163,-5.34524e-05,-0.00300336,0.00402954 0.000266256,4.98649e-05,4.36671e-05,0.00027573,0.000308547
615 rs112187585,rs4702359,rs62330591,rs6887455,rs72720042 0 83.9158 inf 5 0 1.27103e-07 9.26855e-08,1.66894e-07 0.00229221,-0.00024717,-5.34709e-05,-0.00300337,0.00402955 0.000266256,4.98649e-05,4.36671e-05,0.00027573,0.000308547
616 rs112187585,rs116109275,rs4702359,rs72720042,rs78899947 0 83.9119 inf 5 0 1.28588e-07 9.4206e-08,1.62729e-07 0.00231914,-0.000150041,-0.0002353,0.00404142,-0.00301457 0.00026663,9.5762e-05,4.73256e-05,0.000307839,0.000274908
617 rs112187585,rs4419564,rs4702359,rs72720042,rs78899947 0 83.9097 inf 5 0 1.27236e-07 9.36898e-08,1.64908e-07 0.00229001,-3.05501e-05,-0.000237861,0.00402102,-0.00296453 0.000265972,4.36435e-05,4.94581e-05,0.00030763,0.000275312
618 rs112187585,rs4702359,rs526399,rs72720042,rs78899947 0 83.9083 inf 5 0 1.32218e-07 9.75235e-08,1.71111e-07 0.00223645,-0.000289935,-0.000115759,0.00407229,-0.00299903 0.000266663,5.21766e-05,4.16346e-05,0.000307982,0.000274203
619 rs112187585,rs4702359,rs529524,rs72720042,rs78899947 0 83.9023 inf 5 0 1.30978e-07 9.79897e-08,1.70728e-07 0.00233924,-0.000292422,0.000106353,0.00412595,-0.00299745 0.000266746,5.41384e-05,4.36779e-05,0.00031088,0.000274207
620 rs112187585,rs16877495,rs4702359,rs6887455,rs72720042 0 83.8926 inf 5 0 1.27146e-07 9.56283e-08,1.65315e-07 0.00229252,-5.45792e-05,-0.00024759,-0.00300412,0.0040303 0.000266256,4.36671e-05,4.98649e-05,0.00027573,0.000308547
621 rs112187585,rs4702359,rs574912,rs6887455,rs72720042 0 83.8886 inf 5 0 1.27951e-07 9.36114e-08,1.64589e-07 0.00229816,-0.000257071,7.08412e-05,-0.00301982,0.00404595 0.000266276,5.04549e-05,4.28577e-05,0.000275984,0.000308773
622 rs112187585,rs115565565,rs4702359,rs6887455,rs72720042 0 83.8807 inf 5 0 1.2609e-07 9.24519e-08,1.63395e-07 0.00227336,-1.92544e-05,-0.000227335,-0.00296272,0.00398921 0.000266947,0.000115544,4.71089e-05,0.00027541,0.000308184
623 rs112187585,rs4702359,rs507770,rs72720042,rs78899947 0 83.8795 inf 5 0 1.31056e-07 9.68508e-08,1.70887e-07 0.00234029,-0.000294509,0.000107947,0.00412923,-0.00299831 0.000266764,5.44376e-05,4.39193e-05,0.000311018,0.000274214
624 rs112187585,rs4702359,rs72643762,rs72720042,rs78899947 0 83.8726 inf 5 0 1.33075e-07 9.9072e-08,1.74992e-07 0.00233702,-0.00026096,-0.000157038,0.00408859,-0.00306121 0.000266439,4.83736e-05,5.24182e-05,0.000308287,0.000275399
625 rs112187585,rs28750126,rs4702359,rs72720042,rs78899947 0 83.871 inf 5 0 1.27474e-07 9.40319e-08,1.65745e-07 0.00230333,-6.49414e-05,-0.000232671,0.00403549,-0.00300588 0.000266384,7.10532e-05,4.74239e-05,0.000308519,0.000275346
626 rs112187585,rs13165570,rs4702359,rs72720042,rs78899947 0 83.8706 inf 5 0 1.33059e-07 9.67228e-08,1.72751e-07 0.00233696,-0.000156835,-0.000260917,0.00408849,-0.00306111 0.000266439,5.24182e-05,4.83736e-05,0.000308287,0.000275399
627 rs112187585,rs13436933,rs4702359,rs72720042,rs78899947 0 83.8704 inf 5 0 1.27472e-07 9.20651e-08,1.65289e-07 0.00230331,-6.48559e-05,-0.000232664,0.00403545,-0.00300585 0.000266384,7.10532e-05,4.74239e-05,0.000308519,0.000275346
628 rs112187585,rs34912087,rs4702359,rs72720042,rs78899947 0 83.8632 inf 5 0 1.32998e-07 1.00632e-07,1.71921e-07 0.00233672,-0.000156055,-0.000260749,0.00408809,-0.00306072 0.000266439,5.24182e-05,4.83736e-05,0.000308287,0.000275399
629 rs112187585,rs4701739,rs4702359,rs72720042,rs78899947 0 83.8611 inf 5 0 1.32596e-07 9.64126e-08,1.71802e-07 0.00223459,-0.000119796,-0.000292123,0.0040745,-0.00299961 0.000266663,4.16346e-05,5.21766e-05,0.000307982,0.000274203
630 rs112187585,rs35886595,rs4702359,rs72720042,rs78899947 0 83.8582 inf 5 0 1.32957e-07 9.68996e-08,1.71433e-07 0.00233657,-0.000155535,-0.000260637,0.00408783,-0.00306046 0.000266439,5.24182e-05,4.83736e-05,0.000308287,0.000275399
631 rs112187585,rs4702359,rs67312183,rs6887455,rs72720042 0 83.8501 inf 5 0 1.26381e-07 9.14485e-08,1.59962e-07 0.00228891,-0.000236868,-2.93151e-05,-0.0029894,0.00401505 0.000266548,4.93223e-05,4.36596e-05,0.000276136,0.000308816
632 rs112187585,rs13185529,rs4702359,rs72720042,rs78899947 0 83.8431 inf 5 0 1.3276e-07 9.75931e-08,1.69358e-07 0.00223277,-0.000121482,-0.00029292,0.00407426,-0.00299842 0.000266689,4.16256e-05,5.21571e-05,0.000307953,0.000274192
633 rs112187585,rs4702359,rs558620,rs6887455,rs72720042 0 83.8431 inf 5 0 1.26778e-07 9.52323e-08,1.66313e-07 0.00227721,-0.000236512,4.54749e-05,-0.00298236,0.00402807 0.000265972,4.79842e-05,4.48624e-05,0.000274549,0.000309029
634 rs112187585,rs17777619,rs4702359,rs72720042,rs78899947 0 83.8406 inf 5 0 1.27894e-07 9.41494e-08,1.65875e-07 0.00230177,-6.71227e-05,-0.000235643,0.00403775,-0.00300365 0.000266158,5.58175e-05,4.75651e-05,0.000308077,0.00027471
635 rs112187585,rs4702359,rs6887455,rs72720042,rs78307484 0 83.8265 inf 5 0 1.26229e-07 9.14937e-08,1.66084e-07 0.00227696,-0.000231185,-0.00296885,0.00399529,-2.83865e-05 0.000265972,4.7877e-05,0.00027416,0.000307159,5.91947e-05
636 rs112187585,rs4702359,rs72720042,rs77392363,rs78899947 0 83.8199 inf 5 0 1.2815e-07 9.32697e-08,1.66232e-07 0.00231612,-0.000234591,0.00403975,-0.000123528,-0.00301292 0.000266687,4.73611e-05,0.000307991,9.16016e-05,0.000275074
637 rs112187585,rs35926865,rs4702359,rs72720042,rs78899947 0 83.8168 inf 5 0 1.33235e-07 9.74917e-08,1.71659e-07 0.00233167,-0.000157219,-0.000261998,0.00408503,-0.00305769 0.00026633,5.18124e-05,4.84203e-05,0.00030816,0.00027526
638 rs112187585,rs4702359,rs6887455,rs693595,rs72720042 0 83.8163 inf 5 0 1.26736e-07 9.1208e-08,1.64251e-07 0.0022772,-0.000236224,-0.00298191,4.4112e-05,0.00402704 0.000265972,4.79842e-05,0.000274549,4.48624e-05,0.000309029
639 rs112187585,rs4702359,rs72720042,rs75506645,rs78899947 0 83.7916 inf 5 0 1.27122e-07 9.45205e-08,1.66683e-07 0.00228042,-0.000224773,0.00399001,5.33016e-05,-0.00296845 0.000266481,4.72277e-05,0.0003089,9.35105e-05,0.000275215
640 rs10075717,rs112187585,rs4702359,rs72720042,rs78899947 0 83.7751 inf 5 0 1.28531e-07 9.36869e-08,1.65715e-07 6.46555e-05,0.00231488,-0.000262063,0.00407611,-0.00299131 4.19737e-05,0.00026647,5.22105e-05,0.000310228,0.000274199
641 rs112187585,rs4702359,rs523906,rs6887455,rs72720042 0 83.7647 inf 5 0 1.26666e-07 9.02445e-08,1.62963e-07 0.00227687,-0.000235894,4.20103e-05,-0.00298062,0.00402522 0.000265972,4.80215e-05,4.51672e-05,0.00027452,0.00030903
642 rs112187585,rs4702359,rs494937,rs6887455,rs72720042 0 83.7621 inf 5 0 1.26439e-07 9.19965e-08,1.63471e-07 0.00229034,-0.000237711,-3.19323e-05,-0.00299168,0.00401726 0.000266584,4.93068e-05,4.36956e-05,0.000276187,0.000308859
643 rs112187585,rs4701738,rs4702359,rs72720042,rs78899947 0 83.7579 inf 5 0 1.29106e-07 9.62389e-08,1.6653e-07 0.00229249,7.27169e-05,-0.0002598,0.0040479,-0.00295906 0.000265976,4.0602e-05,5.04455e-05,0.00030791,0.000274444
644 rs112187585,rs4702359,rs4702363,rs72720042,rs78899947 0 83.7558 inf 5 0 1.28882e-07 9.38581e-08,1.69663e-07 0.00229274,-0.000257418,6.87393e-05,0.00404544,-0.0029602 0.000265978,5.03015e-05,4.04884e-05,0.000307892,0.000274446
645 rs112187585,rs28691282,rs4702359,rs72720042,rs78899947 0 83.7447 inf 5 0 1.27451e-07 9.35971e-08,1.65893e-07 0.00231555,-3.98996e-05,-0.000239034,0.00404494,-0.00301971 0.00026752,4.45202e-05,4.88677e-05,0.000309769,0.000277294
646 rs112187585,rs4702359,rs6887455,rs72720042,rs74743522 0 83.744 inf 5 0 1.26705e-07 9.26261e-08,1.64855e-07 0.00229238,-0.000232521,-0.00299177,0.00402538,-8.13338e-05 0.000266445,4.74022e-05,0.000275338,0.000308933,8.47702e-05
647 rs112187585,rs4702359,rs66761636,rs72720042,rs78899947 0 83.7354 inf 5 0 1.29192e-07 9.52245e-08,1.68521e-07 0.00233807,-0.000258063,-7.98174e-05,0.00408627,-0.00305971 0.000267284,4.99922e-05,4.37257e-05,0.000310052,0.000277396
648 rs112187585,rs4702359,rs72720042,rs78899947,rs79613845 0 83.7312 inf 5 0 1.27343e-07 9.35741e-08,1.64532e-07 0.00230468,-0.000229739,0.00402486,-0.00299975,-7.09906e-05 0.000266617,4.71489e-05,0.000307785,0.000274994,8.83797e-05
649 rs112187585,rs4702359,rs62330604,rs72720042,rs78899947 0 83.7271 inf 5 0 1.29148e-07 9.60817e-08,1.67182e-07 0.00233861,-0.000257688,-7.91118e-05,0.00408632,-0.00305976 0.000267339,4.99777e-05,4.3761e-05,0.000310113,0.000277464
650 rs112187585,rs4702359,rs58881301,rs6887455,rs72720042 0 83.7242 inf 5 0 1.26486e-07 9.18413e-08,1.6894e-07 0.00229116,-0.00023838,-3.39123e-05,-0.0029932,0.00401874 0.000266584,4.93068e-05,4.36956e-05,0.000276187,0.000308859
651 rs112187585,rs4702359,rs72720042,rs73045414,rs78899947 0 83.7164 inf 5 0 1.27773e-07 9.48758e-08,1.65925e-07 0.00231113,-0.000233108,0.00403287,-0.000106693,-0.00300612 0.000266644,4.73344e-05,0.000307876,9.46626e-05,0.000274949
652 rs112187585,rs16877485,rs4702359,rs72720042,rs78899947 0 83.7111 inf 5 0 1.29847e-07 9.68043e-08,1.68862e-07 0.00229245,-0.000210383,-0.000235127,0.00400536,-0.00297791 0.000265975,0.000101634,4.7197e-05,0.000307139,0.000274145
653 rs112187585,rs4702359,rs55833573,rs72720042,rs78899947 0 83.705 inf 5 0 1.2911e-07 9.30307e-08,1.64541e-07 0.00234018,-0.00025728,-7.85822e-05,0.00408725,-0.00306068 0.000267453,4.99488e-05,4.38331e-05,0.000310236,0.000277599
654 rs112187585,rs115228939,rs4702359,rs72720042,rs78899947 0 83.7014 inf 5 0 1.28903e-07 9.48741e-08,1.68336e-07 0.00228847,-0.000222208,-0.000233358,0.00401459,-0.00298804 0.000265973,0.000130189,4.71797e-05,0.000307154,0.000274157
655 rs112187585,rs4702359,rs520511,rs6887455,rs72720042 0 83.6993 inf 5 0 1.26519e-07 9.29429e-08,1.62524e-07 0.00229171,-0.00023883,-3.52411e-05,-0.00299422,0.00401973 0.000266584,4.93068e-05,4.36956e-05,0.000276187,0.000308859
656 rs112187585,rs4702359,rs72720042,rs75444808,rs78899947 0 83.6979 inf 5 0 1.27444e-07 9.44834e-08,1.6511e-07 0.0023063,-0.000230732,0.00402624,-8.40703e-05,-0.00300043 0.000266617,4.72101e-05,0.000307759,9.4414e-05,0.00027489
657 rs112187585,rs4702359,rs62330602,rs72720042,rs78899947 0 83.6974 inf 5 0 1.29172e-07 9.36926e-08,1.66831e-07 0.00234088,-0.000257696,-7.96699e-05,0.00408833,-0.00306176 0.000267453,4.99488e-05,4.38331e-05,0.000310236,0.000277599
658 rs112187585,rs4702359,rs72720042,rs77652947,rs78899947 0 83.6965 inf 5 0 1.27439e-07 9.27175e-08,1.64343e-07 0.00230622,-0.000230715,0.00402616,-8.36724e-05,-0.00300035 0.000266617,4.72101e-05,0.000307759,9.4414e-05,0.00027489
659 rs112187585,rs4702359,rs72720042,rs78899947,rs992283 0 83.6953 inf 5 0 1.27435e-07 9.18199e-08,1.68404e-07 0.00230615,-0.000230701,0.00402609,-0.00300027,-8.33323e-05 0.000266617,4.72101e-05,0.000307759,0.00027489,9.4414e-05
660 rs112187585,rs12653411,rs4702359,rs72720042,rs78899947 0 83.6929 inf 5 0 1.2921e-07 9.43745e-08,1.69968e-07 0.0023413,-8.03331e-05,-0.000257951,0.00408899,-0.00306242 0.000267453,4.38331e-05,4.99488e-05,0.000310236,0.000277599
661 rs112187585,rs4702359,rs72720042,rs75999987,rs78899947 0 83.6928 inf 5 0 1.2767e-07 9.50209e-08,1.66361e-07 0.00230984,-0.000232749,0.00403142,-0.000100243,-0.00300468 0.000266644,4.73344e-05,0.000307876,9.46626e-05,0.000274949
662 rs112187585,rs35622248,rs4702359,rs72720042,rs78899947 0 83.6928 inf 5 0 1.30369e-07 9.49172e-08,1.70892e-07 0.00230466,-0.00013869,-0.000243105,0.00403826,-0.00301401 0.000266054,6.1757e-05,4.75725e-05,0.000307415,0.0002745
663 rs112187585,rs17778905,rs4702359,rs72720042,rs78899947 0 83.6874 inf 5 0 1.29212e-07 9.30525e-08,1.67901e-07 0.00233881,-7.98982e-05,-0.000256953,0.00408567,-0.00305993 0.000267312,4.35756e-05,4.97659e-05,0.000309983,0.000277386
664 rs112187585,rs4702359,rs72720042,rs76962332,rs78899947 0 83.6838 inf 5 0 1.27644e-07 9.03326e-08,1.70388e-07 0.00230929,-0.00023257,0.00403047,-9.96679e-05,-0.00300374 0.00026663,4.73256e-05,0.000307839,9.5762e-05,0.000274908
665 rs112187585,rs4702359,rs4702368,rs72720042,rs78899947 0 83.6832 inf 5 0 1.30978e-07 9.80081e-08,1.67716e-07 0.00230698,-0.000248137,-0.00015116,0.00404583,-0.00301893 0.000266066,4.7822e-05,6.20809e-05,0.000307511,0.000274549
666 rs112187585,rs4702359,rs72720042,rs75730613,rs78899947 0 83.6822 inf 5 0 1.27637e-07 9.26427e-08,1.66936e-07 0.0023092,-0.000232545,0.00403037,-9.91966e-05,-0.00300364 0.00026663,4.73256e-05,0.000307839,9.5762e-05,0.000274908
667 rs112187585,rs17835430,rs4702359,rs72720042,rs78899947 0 83.6799 inf 5 0 1.29173e-07 9.34058e-08,1.66992e-07 0.0023394,-7.9291e-05,-0.000256618,0.00408581,-0.00306007 0.000267368,4.36106e-05,4.97508e-05,0.000310041,0.000277452
668 rs112187585,rs4702359,rs72720042,rs76963071,rs78899947 0 83.6797 inf 5 0 1.27378e-07 9.11949e-08,1.6173e-07 0.00230527,-0.00023051,0.00402515,-7.88165e-05,-0.0029993 0.000266617,4.72101e-05,0.000307759,9.4414e-05,0.00027489
669 rs112187585,rs4702359,rs531965,rs72720042,rs78899947 0 83.6784 inf 5 0 1.27252e-07 9.48022e-08,1.65821e-07 0.00231856,-0.000237922,-3.33633e-05,0.00404634,-0.00301944 0.000268983,4.9376e-05,4.65592e-05,0.00031157,0.000278988
670 rs112187585,rs4702359,rs6887455,rs72720042,rs992285 0 83.6772 inf 5 0 1.27928e-07 9.39137e-08,1.67878e-07 0.00230425,-0.000256152,-0.00302523,0.00405031,-6.97173e-05 0.000266483,5.02957e-05,0.000276409,0.00030908,4.2442e-05
671 rs112187585,rs4702359,rs6887455,rs6895794,rs72720042 0 83.6741 inf 5 0 1.27936e-07 9.28444e-08,1.66442e-07 0.00230432,-0.00025622,-0.00302536,-6.98788e-05,0.00405044 0.000266483,5.02957e-05,0.000276409,4.2442e-05,0.00030908
672 rs112187585,rs138790725,rs4702359,rs72720042,rs78899947 0 83.6732 inf 5 0 1.27355e-07 9.1569e-08,1.68302e-07 0.00230488,-7.68447e-05,-0.000230426,0.00402475,-0.00299887 0.000266617,9.4414e-05,4.72101e-05,0.000307759,0.00027489
673 rs112187585,rs4702359,rs72720042,rs75455718,rs78899947 0 83.6727 inf 5 0 1.27353e-07 9.32812e-08,1.65745e-07 0.00230485,-0.000230419,0.00402471,-7.66885e-05,-0.00299884 0.000266617,4.72101e-05,0.000307759,9.4414e-05,0.00027489
674 rs112187585,rs4702359,rs6887455,rs72720042,rs80097369 0 83.6718 inf 5 0 1.26182e-07 9.08288e-08,1.64342e-07 0.00226846,-0.00022791,-0.0029576,0.00398388,-4.27512e-05 0.000266849,4.71057e-05,0.000275159,0.000308055,0.00010631
675 rs112187585,rs16877481,rs4702359,rs72720042,rs78899947 0 83.6714 inf 5 0 1.27348e-07 9.23657e-08,1.66391e-07 0.00230477,-7.62823e-05,-0.000230402,0.00402463,-0.00299875 0.000266617,9.4414e-05,4.72101e-05,0.000307759,0.00027489
676 rs112187585,rs4702359,rs58491581,rs6887455,rs72720042 0 83.6695 inf 5 0 1.2795e-07 9.23972e-08,1.68199e-07 0.00230441,-0.000256322,-7.01232e-05,-0.00302557,0.00405064 0.000266483,5.02957e-05,4.2442e-05,0.000276409,0.00030908
677 rs112187585,rs4702359,rs58625361,rs6887455,rs72720042 0 83.6692 inf 5 0 1.27951e-07 9.45253e-08,1.69393e-07 0.00230442,-0.00025633,-7.01418e-05,-0.00302558,0.00405066 0.000266483,5.02957e-05,4.2442e-05,0.000276409,0.00030908
678 rs112187585,rs4702359,rs62330594,rs6887455,rs72720042 0 83.6691 inf 5 0 1.27951e-07 9.052e-08,1.69302e-07 0.00230442,-0.000256332,-7.01453e-05,-0.00302558,0.00405066 0.000266483,5.02957e-05,4.2442e-05,0.000276409,0.00030908
679 rs112187585,rs34102335,rs4702359,rs6887455,rs72720042 0 83.6641 inf 5 0 1.27965e-07 9.585e-08,1.64989e-07 0.00230452,-7.04131e-05,-0.000256444,-0.00302581,0.00405088 0.000266483,4.2442e-05,5.02957e-05,0.000276409,0.00030908
680 rs112187585,rs16877478,rs4702359,rs72720042,rs78899947 0 83.6639 inf 5 0 1.27554e-07 9.37448e-08,1.64463e-07 0.00230807,-9.34335e-05,-0.000232233,0.00402911,-0.0030024 0.00026663,9.5762e-05,4.73256e-05,0.000307839,0.000274908
681 rs112187585,rs4702359,rs62330599,rs6887455,rs72720042 0 83.6628 inf 5 0 1.27969e-07 9.41779e-08,1.67353e-07 0.00230455,-0.000256475,-7.04874e-05,-0.00302587,0.00405094 0.000266483,5.02957e-05,4.2442e-05,0.000276409,0.00030908
682 rs112187585,rs4454034,rs4702359,rs72720042,rs78899947 0 83.6621 inf 5 0 1.37554e-07 1.03661e-07,1.75723e-07 0.00237491,0.000215477,-0.00038854,0.00426563,-0.00304621 0.00026685,5.47583e-05,6.24058e-05,0.000313993,0.000274617
683 rs112187585,rs4640756,rs4702359,rs72720042,rs78899947 0 83.6619 inf 5 0 1.37489e-07 1.02307e-07,1.77895e-07 0.00237465,0.00021482,-0.000388048,0.00426485,-0.00304602 0.00026685,5.47583e-05,6.24058e-05,0.000313993,0.000274617
684 rs112187585,rs11743719,rs4702359,rs72720042,rs78899947 0 83.6619 inf 5 0 1.37143e-07 1.01132e-07,1.74657e-07 0.00237325,0.00021128,-0.000385396,0.00426063,-0.00304497 0.00026685,5.47583e-05,6.24058e-05,0.000313993,0.000274617
685 rs112187585,rs4702359,rs72720042,rs7727935,rs78899947 0 83.6618 inf 5 0 1.37203e-07 1.00824e-07,1.77788e-07 0.0023735,-0.000385863,0.00426137,0.000211902,-0.00304515 0.00026685,6.24058e-05,0.000313993,5.47583e-05,0.000274617
686 rs112187585,rs1578892,rs4702359,rs72720042,rs78899947 0 83.6617 inf 5 0 1.37263e-07 1.02229e-07,1.7522e-07 0.00237374,0.000212514,-0.000386321,0.0042621,-0.00304534 0.00026685,5.47583e-05,6.24058e-05,0.000313993,0.000274617
687 rs112187585,rs11746768,rs4702359,rs72720042,rs78899947 0 83.6617 inf 5 0 1.37266e-07 1.02628e-07,1.75005e-07 0.00237375,0.00021255,-0.000386348,0.00426215,-0.00304535 0.00026685,5.47583e-05,6.24058e-05,0.000313993,0.000274617
688 rs112187585,rs4702359,rs62330596,rs6887455,rs72720042 0 83.6537 inf 5 0 1.27996e-07 9.51416e-08,1.67174e-07 0.00230474,-0.000256681,-7.09772e-05,-0.00302628,0.00405134 0.000266483,5.02957e-05,4.2442e-05,0.000276409,0.00030908
689 rs112187585,rs4702359,rs6887455,rs72720042,rs905842 0 83.6528 inf 5 0 1.2788e-07 9.25438e-08,1.66594e-07 0.00230516,-0.000255726,-0.00302551,0.00405063,-6.88543e-05 0.000266532,5.02854e-05,0.000276491,0.000309154,4.24671e-05
690 rs112187585,rs4702359,rs72720042,rs76372030,rs78899947 0 83.6521 inf 5 0 1.26971e-07 9.44848e-08,1.65704e-07 0.00228616,-0.000226229,0.00400578,5.14216e-05,-0.00297933 0.000266209,4.71297e-05,0.000307277,0.000158801,0.000274293
691 rs112187585,rs4702359,rs56790505,rs72720042,rs78899947 0 83.65 inf 5 0 1.30495e-07 9.52792e-08,1.68567e-07 0.00232942,-0.00025259,-0.000120998,0.00407245,-0.00304525 0.000266536,4.83368e-05,5.29299e-05,0.000308394,0.000275516
692 rs112187585,rs4702359,rs6887455,rs72720042,rs7707637 0 83.6474 inf 5 0 1.28014e-07 9.34093e-08,1.65743e-07 0.00230488,-0.000256823,-0.00302656,0.00405162,-7.13174e-05 0.000266483,5.02957e-05,0.000276409,0.00030908,4.2442e-05
693 rs112187585,rs4702359,rs58149380,rs6887455,rs72720042 0 83.6458 inf 5 0 1.28019e-07 9.32569e-08,1.68001e-07 0.00230491,-0.00025686,-7.14039e-05,-0.00302663,0.00405169 0.000266483,5.02957e-05,4.2442e-05,0.000276409,0.00030908
694 rs112187585,rs141230455,rs4702359,rs6887455,rs72720042 0 83.6344 inf 5 0 1.27368e-07 9.31748e-08,1.67899e-07 0.00228776,0.000147974,-0.000253081,-0.00298273,0.00402673 0.000266084,0.000107768,5.07545e-05,0.000274372,0.00030809
695 rs112187585,rs4702359,rs494363,rs72720042,rs78899947 0 83.6331 inf 5 0 1.28246e-07 9.35047e-08,1.66585e-07 0.00234971,-0.000245077,-6.25858e-05,0.00408195,-0.00305788 0.000269397,4.87507e-05,4.4734e-05,0.000311553,0.000279406
696 rs112187585,rs28650322,rs4702359,rs6887455,rs72720042 0 83.6311 inf 5 0 1.27936e-07 9.5741e-08,1.69071e-07 0.00230558,-6.99055e-05,-0.000256139,-0.00302639,0.00405147 0.000266532,4.24616e-05,5.02789e-05,0.00027649,0.000309151
697 rs112187585,rs4702359,rs536685,rs6887455,rs72720042 0 83.63 inf 5 0 1.26163e-07 9.24651e-08,1.64031e-07 0.00228636,-0.000232329,-1.68822e-05,-0.00298121,0.00400768 0.000267163,4.93207e-05,4.61907e-05,0.000276831,0.000309596
698 rs112187585,rs4702359,rs72720042,rs74695265,rs78899947 0 83.6282 inf 5 0 1.27361e-07 9.35685e-08,1.67526e-07 0.00230547,-0.000231554,0.00402675,-7.67421e-05,-0.00300007 0.000266658,4.73433e-05,0.000307914,9.36043e-05,0.00027499
699 rs112187585,rs4702359,rs72720042,rs78899947,rs80115503 0 83.6274 inf 5 0 1.27357e-07 8.929e-08,1.64159e-07 0.00230541,-0.000231535,0.00402668,-0.00299999,-7.6418e-05 0.000266658,4.73433e-05,0.000307914,0.00027499,9.36043e-05
700 rs112187585,rs4702359,rs495043,rs6887455,rs72720042 0 83.6264 inf 5 0 1.26165e-07 9.08972e-08,1.63275e-07 0.00228648,-0.000232398,-1.70964e-05,-0.00298139,0.00400786 0.000267163,4.93207e-05,4.61907e-05,0.000276831,0.000309596
701 rs112187585,rs4702359,rs72720042,rs77951737,rs78899947 0 83.6249 inf 5 0 1.27345e-07 9.33926e-08,1.65322e-07 0.0023052,-0.000231477,0.00402644,-7.53958e-05,-0.00299976 0.000266658,4.73433e-05,0.000307914,9.36043e-05,0.00027499
702 rs112187585,rs2617533,rs4702359,rs72720042,rs78899947 0 83.6227 inf 5 0 1.27453e-07 9.07158e-08,1.66773e-07 0.00224804,-3.89956e-05,-0.000241086,0.00401149,-0.00294712 0.000270012,4.34488e-05,4.953e-05,0.000307149,0.000276929
703 rs112187585,rs4702359,rs479542,rs6887455,rs72720042 0 83.6202 inf 5 0 1.26925e-07 9.2548e-08,1.63901e-07 0.00229422,-0.000243628,-4.8485e-05,-0.00300215,0.00402735 0.000266413,4.93747e-05,4.35125e-05,0.000275933,0.000308638
704 rs112187585,rs4702359,rs72720042,rs78656421,rs78899947 0 83.6196 inf 5 0 1.27567e-07 9.23066e-08,1.63241e-07 0.00229881,-0.000233193,0.00402921,-6.44342e-05,-0.00300145 0.000266129,4.7436e-05,0.000307832,6.54016e-05,0.000274824
705 rs112187585,rs4702359,rs557611,rs6887455,rs72720042 0 83.6149 inf 5 0 1.26568e-07 9.2361e-08,1.65112e-07 0.0022945,-0.000239865,-3.74275e-05,-0.0029975,0.00402336 0.000266753,4.94465e-05,4.40235e-05,0.000276455,0.000309144
706 rs112187585,rs4702359,rs6887455,rs72720042,rs78776332 0 83.6145 inf 5 0 1.26267e-07 9.4748e-08,1.64481e-07 0.00228593,-0.000230028,-0.00298056,0.00401191,-4.89099e-05 0.000266482,4.74023e-05,0.000275293,0.000309083,9.178e-05
707 rs112187585,rs4702359,rs72720042,rs7723778,rs78899947 0 83.6129 inf 5 0 1.30332e-07 9.65473e-08,1.66338e-07 0.00236884,-0.000267655,0.00412427,-9.54198e-05,-0.00309907 0.000268315,5.0411e-05,0.000311454,4.27166e-05,0.000279074
708 rs112187585,rs12654890,rs4702359,rs72720042,rs78899947 0 83.6118 inf 5 0 1.30363e-07 9.56926e-08,1.69962e-07 0.00236919,-9.58448e-05,-0.000267835,0.00412478,-0.00309959 0.000268315,4.27166e-05,5.0411e-05,0.000311454,0.000279074
709 rs112187585,rs4702359,rs563406,rs6887455,rs72720042 0 83.6105 inf 5 0 1.26176e-07 9.05617e-08,1.6243e-07 0.002287,-0.000232706,-1.80554e-05,-0.00298219,0.00400867 0.000267163,4.93207e-05,4.61907e-05,0.000276831,0.000309596
710 rs112187585,rs4702359,rs62330605,rs72720042,rs78899947 0 83.6101 inf 5 0 1.30572e-07 9.47459e-08,1.70178e-07 0.00236997,-0.000269149,-9.86312e-05,0.00412695,-0.00310179 0.000268226,5.04277e-05,4.26911e-05,0.000311363,0.000278971
711 rs112187585,rs12189073,rs4702359,rs72720042,rs78899947 0 83.6098 inf 5 0 1.29854e-07 9.55627e-08,1.70695e-07 0.00236867,-8.87707e-05,-0.000264426,0.00412049,-0.00309514 0.000268681,4.28344e-05,5.03584e-05,0.000311827,0.00027949
712 rs112187585,rs12189254,rs4702359,rs72720042,rs78899947 0 83.6089 inf 5 0 1.30146e-07 9.38469e-08,1.67196e-07 0.00236958,-9.29101e-05,-0.00026634,0.00412345,-0.00309821 0.000268496,4.27688e-05,5.03778e-05,0.000311636,0.000279279
713 rs112187585,rs16877507,rs4702359,rs72720042,rs78899947 0 83.6075 inf 5 0 1.31914e-07 9.55635e-08,1.70632e-07 0.00238532,-0.000115322,-0.000276099,0.00414835,-0.00312342 0.000268315,4.27166e-05,5.0411e-05,0.000311454,0.000279074
714 rs112187585,rs4702359,rs6887455,rs72720042,rs884475 0 83.6072 inf 5 0 1.28137e-07 9.3036e-08,1.67765e-07 0.00230574,-0.000257753,-0.00302841,0.00405342,-7.35346e-05 0.000266483,5.02957e-05,0.000276409,0.00030908,4.2442e-05
715 rs112187585,rs4702359,rs58959060,rs72720042,rs78899947 0 83.6069 inf 5 0 1.30522e-07 9.51298e-08,1.68934e-07 0.002371,-0.000268761,-9.80273e-05,0.00412743,-0.00310226 0.000268315,5.0411e-05,4.27166e-05,0.000311454,0.000279074
716 rs112187585,rs4702359,rs72720042,rs7706121,rs78899947 0 83.6061 inf 5 0 1.30553e-07 9.70356e-08,1.7052e-07 0.00237133,-0.000268933,0.00412792,-9.84328e-05,-0.00310275 0.000268315,5.0411e-05,0.000311454,4.27166e-05,0.000279074
717 rs112187585,rs16877522,rs4702359,rs72720042,rs78899947 0 83.6036 inf 5 0 1.30827e-07 9.5089e-08,1.70487e-07 0.00237271,-0.000102008,-0.000270586,0.00413099,-0.00310588 0.000268226,4.26911e-05,5.04277e-05,0.000311363,0.000278971
718 rs112187585,rs4702359,rs4702370,rs72720042,rs78899947 0 83.6032 inf 5 0 1.34525e-07 1.00376e-07,1.77906e-07 0.00235504,-0.00027741,-0.000133532,0.00412304,-0.00311532 0.000266693,4.94016e-05,4.01096e-05,0.000309046,0.000277033
719 rs112187585,rs4702359,rs569521,rs72720042,rs78899947 0 83.602 inf 5 0 1.26903e-07 9.37105e-08,1.66657e-07 0.00228795,-0.000226358,-3.64285e-06,0.00400755,-0.00298263 0.000266947,4.80846e-05,4.48091e-05,0.000307525,0.000274163
720 rs112187585,rs4702359,rs563180,rs6887455,rs72720042 0 83.602 inf 5 0 1.26182e-07 9.14892e-08,1.64272e-07 0.00228728,-0.000232872,-1.85731e-05,-0.00298262,0.00400911 0.000267163,4.93207e-05,4.61907e-05,0.000276831,0.000309596
721 rs112187585,rs4702359,rs554121,rs72720042,rs78899947 0 83.6019 inf 5 0 1.26903e-07 9.38634e-08,1.66239e-07 0.00228797,-0.000226368,-3.59992e-06,0.00400756,-0.00298263 0.000266947,4.80846e-05,4.48091e-05,0.000307525,0.000274163
722 rs112187585,rs4702359,rs72720042,rs78899947,rs924884 0 83.6011 inf 5 0 1.30465e-07 9.58594e-08,1.70398e-07 0.00237341,-0.00026822,0.00412895,-0.00310377,-9.73677e-05 0.000268496,5.03778e-05,0.000311636,0.000279279,4.27688e-05
723 rs112187585,rs4702359,rs6555400,rs72720042,rs78899947 0 83.6002 inf 5 0 1.26902e-07 9.66561e-08,1.66026e-07 0.00228825,-0.000226492,-3.04197e-06,0.00400776,-0.00298258 0.000266947,4.80846e-05,4.48091e-05,0.000307525,0.000274163
724 rs112187585,rs4702359,rs522524,rs72720042,rs78899947 0 83.5996 inf 5 0 1.26901e-07 9.17135e-08,1.64845e-07 0.00228835,-0.000226534,-2.85148e-06,0.00400782,-0.00298256 0.000266947,4.80846e-05,4.48091e-05,0.000307525,0.000274163
725 rs112187585,rs16877587,rs4702359,rs72720042,rs78899947 0 83.5989 inf 5 0 1.34279e-07 9.99962e-08,1.7597e-07 0.00235398,-0.000131354,-0.00027659,0.00412118,-0.00311315 0.000266693,4.01096e-05,4.94016e-05,0.000309046,0.000277033
726 rs112187585,rs4702359,rs6420047,rs72720042,rs78899947 0 83.5987 inf 5 0 1.26901e-07 9.23034e-08,1.65539e-07 0.0022885,-0.000226602,-2.54851e-06,0.00400793,-0.00298254 0.000266947,4.80846e-05,4.48091e-05,0.000307525,0.000274163
727 rs112187585,rs2657019,rs4702359,rs6887455,rs72720042 0 83.597 inf 5 0 1.26973e-07 9.31539e-08,1.68579e-07 0.00229469,-4.98034e-05,-0.000244083,-0.0030031,0.00402827 0.000266413,4.35125e-05,4.93747e-05,0.000275933,0.000308638
728 rs112187585,rs4702359,rs493944,rs72720042,rs78899947 0 83.5943 inf 5 0 1.26899e-07 9.33831e-08,1.64322e-07 0.00228933,-0.000226964,-9.21638e-07,0.00400849,-0.0029824 0.000266947,4.80846e-05,4.48091e-05,0.000307525,0.000274163
729 rs112187585,rs4702359,rs483804,rs72720042,rs78899947 0 83.5927 inf 5 0 1.27772e-07 9.13326e-08,1.63705e-07 0.00226753,-0.000244656,-4.86723e-05,0.00403053,-0.00297278 0.000266706,4.95346e-05,4.31981e-05,0.000307739,0.000274268
730 rs112187585,rs16877574,rs4702359,rs72720042,rs78899947 0 83.5922 inf 5 0 1.29696e-07 9.54294e-08,1.67628e-07 0.00228092,-0.000121052,-0.000242024,0.00401103,-0.0029866 0.000266009,6.0044e-05,4.76138e-05,0.000307137,0.000274145
731 rs112187585,rs4702359,rs478590,rs72720042,rs78899947 0 83.5875 inf 5 0 1.27673e-07 9.54524e-08,1.69745e-07 0.00226883,-0.000243631,-4.58192e-05,0.00402925,-0.00297334 0.000266706,4.95346e-05,4.31981e-05,0.000307739,0.000274268
732 rs112187585,rs4702359,rs479262,rs72720042,rs78899947 0 83.5873 inf 5 0 1.27669e-07 9.22629e-08,1.67018e-07 0.00226889,-0.000243587,-4.56972e-05,0.0040292,-0.00297336 0.000266706,4.95346e-05,4.31981e-05,0.000307739,0.000274268
733 rs112187585,rs2677945,rs4702359,rs6887455,rs72720042 0 83.5872 inf 5 0 1.27001e-07 9.01939e-08,1.65111e-07 0.00229497,-5.05939e-05,-0.000244388,-0.00300369,0.00402887 0.000266413,4.35209e-05,4.93842e-05,0.000275935,0.000308643
734 rs112187585,rs4702359,rs571538,rs6887455,rs72720042 0 83.5868 inf 5 0 1.26994e-07 9.42572e-08,1.66425e-07 0.00229489,-0.000244287,-5.03959e-05,-0.00300353,0.00402868 0.000266413,4.93747e-05,4.35125e-05,0.000275933,0.000308638
735 rs112187585,rs16877409,rs4702359,rs72720042,rs78899947 0 83.586 inf 5 0 1.27634e-07 9.38215e-08,1.65314e-07 0.00228882,-8.59719e-05,-0.000229816,0.00400905,-0.00298184 0.000265974,8.31589e-05,4.71098e-05,0.000307135,0.000274137
736 rs112187585,rs4702359,rs537237,rs72720042,rs78899947 0 83.5843 inf 5 0 1.27552e-07 9.38536e-08,1.6544e-07 0.00227019,-0.000241782,-4.19233e-05,0.00402669,-0.00297372 0.000266732,4.9372e-05,4.30161e-05,0.000307683,0.000274279
737 rs10475331,rs112187585,rs4702359,rs6887455,rs72720042 0 83.583 inf 5 0 1.26815e-07 9.13587e-08,1.65262e-07 -4.53589e-05,0.0022948,-0.000242384,-0.00300118,0.00402646 4.36242e-05,0.000266513,4.93377e-05,0.000276086,0.000308772
738 rs112187585,rs4702359,rs568604,rs72720042,rs78899947 0 83.5828 inf 5 0 1.27525e-07 9.14939e-08,1.66107e-07 0.00227095,-0.00024197,-4.1196e-05,0.00402719,-0.00297425 0.000266706,4.95346e-05,4.31981e-05,0.000307739,0.000274268
739 rs112187585,rs16877578,rs4702359,rs72720042,rs78899947 0 83.5815 inf 5 0 1.30052e-07 9.68325e-08,1.6895e-07 0.00229045,-0.000122035,-0.00024793,0.00403274,-0.00300598 0.000265972,5.70077e-05,4.80295e-05,0.000307338,0.00027436
740 rs112187585,rs4702359,rs553467,rs72720042,rs78899947 0 83.5783 inf 5 0 1.26902e-07 9.53153e-08,1.64405e-07 0.00229124,-0.00022783,2.97739e-06,0.00400989,-0.00298203 0.000266817,4.80438e-05,4.40045e-05,0.00030755,0.00027417
741 rs112187585,rs4702359,rs55853810,rs72720042,rs78899947 0 83.5778 inf 5 0 1.30129e-07 9.75869e-08,1.67251e-07 0.00229126,-0.000248091,-0.000123913,0.00403364,-0.00300688 0.000265973,4.8021e-05,5.71867e-05,0.000307349,0.000274371
742 rs112187585,rs4702359,rs55883453,rs72720042,rs78899947 0 83.5777 inf 5 0 1.30131e-07 9.59733e-08,1.68065e-07 0.00229126,-0.000248095,-0.000123933,0.00403364,-0.00300688 0.000265973,4.8021e-05,5.71867e-05,0.000307349,0.000274371
743 rs112187585,rs16877577,rs4702359,rs72720042,rs78899947 0 83.5751 inf 5 0 1.30487e-07 9.36126e-08,1.69808e-07 0.00229219,-0.000131012,-0.000249123,0.00403562,-0.00300884 0.000265974,5.73683e-05,4.80125e-05,0.000307359,0.000274383
744 rs112187585,rs4702359,rs72720042,rs75303150,rs78899947 0 83.575 inf 5 0 1.26995e-07 9.02658e-08,1.63337e-07 0.00229574,-0.000229434,0.00401661,-3.14437e-05,-0.00299004 0.000266445,4.74272e-05,0.000307841,8.39268e-05,0.00027491
745 rs112187585,rs12653996,rs4702359,rs6887455,rs72720042 0 83.5669 inf 5 0 1.26779e-07 9.31667e-08,1.65772e-07 0.0022949,-4.42639e-05,-0.000241915,-0.00300074,0.00402602 0.000266547,4.36508e-05,4.93123e-05,0.000276133,0.000308811
746 rs112187585,rs34119966,rs4702359,rs72720042,rs78899947 0 83.5649 inf 5 0 1.26943e-07 8.96876e-08,1.66074e-07 0.00229154,-2.86299e-05,-0.000228326,0.00401273,-0.00298566 0.000266061,0.000113419,4.72631e-05,0.000307528,0.000274457
747 rs112187585,rs35870359,rs4702359,rs72720042,rs78899947 0 83.5648 inf 5 0 1.26938e-07 9.29101e-08,1.66922e-07 0.00229144,-2.70434e-05,-0.000228262,0.00401251,-0.00298548 0.000266061,0.000113419,4.72631e-05,0.000307528,0.000274457
748 rs112187585,rs4702359,rs6887455,rs72720042,rs905845 0 83.5616 inf 5 0 1.26544e-07 9.15813e-08,1.64976e-07 0.00229388,-0.000239048,-0.00299638,0.00402189,-3.63657e-05 0.000266736,4.92653e-05,0.000276398,0.000309046,4.38622e-05
749 rs112187585,rs4702359,rs538791,rs6887455,rs72720042 0 83.5616 inf 5 0 1.26175e-07 9.34515e-08,1.65987e-07 0.00228726,-0.000232628,-1.79542e-05,-0.00298233,0.00400882 0.000267248,4.92976e-05,4.63126e-05,0.000276928,0.000309685
750 rs112187585,rs4702359,rs6887455,rs6894061,rs72720042 0 83.5613 inf 5 0 1.28025e-07 9.36076e-08,1.66213e-07 0.00230752,-0.000256745,-0.00302881,-7.15799e-05,0.00405387 0.000266582,5.02621e-05,0.000276571,4.24817e-05,0.000309222
751 rs112187585,rs4702359,rs6887455,rs72720042,rs992286 0 83.5613 inf 5 0 1.28025e-07 9.36049e-08,1.669e-07 0.00230753,-0.000256745,-0.00302881,0.00405387,-7.15803e-05 0.000266582,5.02621e-05,0.000276571,0.000309222,4.24817e-05
752 rs112187585,rs4702359,rs56995638,rs6887455,rs72720042 0 83.5554 inf 5 0 1.28043e-07 9.38487e-08,1.69591e-07 0.00230767,-0.000256886,-7.19198e-05,-0.00302911,0.00405416 0.000266582,5.02621e-05,4.24817e-05,0.000276571,0.000309222
753 rs112187585,rs4702359,rs570679,rs6887455,rs72720042 0 83.5549 inf 5 0 1.26802e-07 9.36617e-08,1.63383e-07 0.00229519,-0.000242156,-4.4976e-05,-0.00300128,0.00402655 0.000266547,4.93123e-05,4.36508e-05,0.000276133,0.000308811
754 rs112187585,rs4702359,rs487810,rs6887455,rs72720042 0 83.5541 inf 5 0 1.27066e-07 9.34092e-08,1.65525e-07 0.00229557,-0.000244948,-5.23122e-05,-0.00300491,0.00403002 0.000266413,4.93747e-05,4.35125e-05,0.000275933,0.000308638
755 rs112187585,rs4702359,rs570733,rs6887455,rs72720042 0 83.5499 inf 5 0 1.26811e-07 9.35362e-08,1.66546e-07 0.00229531,-0.000242258,-4.52754e-05,-0.00300151,0.00402677 0.000266547,4.93123e-05,4.36508e-05,0.000276133,0.000308811
756 rs112187585,rs4702359,rs573546,rs6887455,rs72720042 0 83.5467 inf 5 0 1.26167e-07 9.31458e-08,1.66439e-07 0.00228707,-0.00023241,-1.73377e-05,-0.00298192,0.0040084 0.000267291,4.92861e-05,4.63745e-05,0.000276977,0.00030973
757 rs10512864,rs112187585,rs4702359,rs6887455,rs72720042 0 83.5445 inf 5 0 1.28079e-07 9.42542e-08,1.67025e-07 -7.25635e-05,0.00230794,-0.000257155,-0.00302966,0.0040547 4.24817e-05,0.000266582,5.02621e-05,0.000276571,0.000309222
758 rs112187585,rs4702359,rs485877,rs6887455,rs72720042 0 83.5394 inf 5 0 1.271e-07 9.24342e-08,1.67244e-07 0.00229588,-0.000245252,-5.31948e-05,-0.00300555,0.00403064 0.000266413,4.93747e-05,4.35125e-05,0.000275933,0.000308638
759 rs112187585,rs4702359,rs532884,rs6887455,rs72720042 0 83.5349 inf 5 0 1.26841e-07 9.29374e-08,1.64528e-07 0.00229567,-0.000242564,-4.61793e-05,-0.0030022,0.00402743 0.000266547,4.93123e-05,4.36508e-05,0.000276133,0.000308811
760 rs112187585,rs4702359,rs556867,rs6887455,rs72720042 0 83.5342 inf 5 0 1.26704e-07 9.47024e-08,1.64739e-07 0.00229672,-0.000241525,-4.22237e-05,-0.0030014,0.00402719 0.000266753,4.94465e-05,4.40235e-05,0.000276455,0.000309144
761 rs11134165,rs112187585,rs4702359,rs6887455,rs72720042 0 83.531 inf 5 0 1.2692e-07 9.24447e-08,1.62997e-07 -4.84539e-05,0.00229601,-0.000243439,-0.0030035,0.00402871 4.36242e-05,0.000266513,4.93377e-05,0.000276086,0.000308772
762 rs112187585,rs4419565,rs4702359,rs6887455,rs72720042 0 83.5212 inf 5 0 1.26941e-07 9.33363e-08,1.66835e-07 0.00229624,-4.90569e-05,-0.000243645,-0.00300395,0.00402915 0.000266513,4.36242e-05,4.93377e-05,0.000276086,0.000308772
763 rs112187585,rs2617534,rs4702359,rs6887455,rs72720042 0 83.5156 inf 5 0 1.27099e-07 9.41841e-08,1.61932e-07 0.00229658,-5.32542e-05,-0.000245265,-0.00300614,0.00403128 0.000266446,4.3563e-05,4.9378e-05,0.000275988,0.00030869
764 rs112187585,rs4702359,rs6880252,rs6887455,rs72720042 0 83.5038 inf 5 0 1.26906e-07 9.26095e-08,1.62746e-07 0.00229644,-0.000243212,-4.80897e-05,-0.00300365,0.00402884 0.000266547,4.93123e-05,4.36508e-05,0.000276133,0.000308811
765 rs112187585,rs4702359,rs486738,rs6887455,rs72720042 0 83.5029 inf 5 0 1.26908e-07 9.32105e-08,1.64743e-07 0.00229646,-0.000243231,-4.81467e-05,-0.00300369,0.00402888 0.000266547,4.93123e-05,4.36508e-05,0.000276133,0.000308811
766 rs112187585,rs4702359,rs472259,rs6887455,rs72720042 0 83.5028 inf 5 0 1.26909e-07 9.34025e-08,1.62793e-07 0.00229646,-0.000243234,-4.81567e-05,-0.0030037,0.00402889 0.000266547,4.93123e-05,4.36508e-05,0.000276133,0.000308811
767 rs112187585,rs4702359,rs539411,rs6887455,rs72720042 0 83.4985 inf 5 0 1.27199e-07 9.01357e-08,1.66139e-07 0.00229676,-0.000246118,-5.5705e-05,-0.00300736,0.0040324 0.000266413,4.93747e-05,4.35125e-05,0.000275933,0.000308638
768 rs112187585,rs2459721,rs4702359,rs6887455,rs72720042 0 83.4956 inf 5 0 1.26924e-07 9.42817e-08,1.66336e-07 0.00229664,-4.86065e-05,-0.000243387,-0.00300404,0.00402922 0.000266547,4.36508e-05,4.93123e-05,0.000276133,0.000308811
769 rs112187585,rs4702359,rs565017,rs6887455,rs72720042 0 83.4932 inf 5 0 1.2693e-07 9.43993e-08,1.68154e-07 0.0022967,-0.000243439,-4.87591e-05,-0.00300415,0.00402933 0.000266547,4.93123e-05,4.36508e-05,0.000276133,0.000308811
770 rs112187585,rs4702359,rs564972,rs6887455,rs72720042 0 83.4882 inf 5 0 1.26941e-07 9.28156e-08,1.66797e-07 0.00229683,-0.000243544,-4.90699e-05,-0.00300439,0.00402956 0.000266547,4.93123e-05,4.36508e-05,0.000276133,0.000308811
771 rs112187585,rs12521318,rs4702359,rs6887455,rs72720042 0 83.4854 inf 5 0 1.26947e-07 9.10482e-08,1.64745e-07 0.0022969,-4.92475e-05,-0.000243604,-0.00300453,0.00402969 0.000266547,4.36508e-05,4.93123e-05,0.000276133,0.000308811
772 rs112187585,rs4446427,rs4702359,rs6887455,rs72720042 0 83.4819 inf 5 0 1.26777e-07 9.23919e-08,1.68166e-07 0.00229651,-4.43432e-05,-0.000241778,-0.003002,0.00402729 0.000266658,4.37688e-05,4.92758e-05,0.000276289,0.000308947
773 rs112187585,rs4702359,rs566829,rs6887455,rs72720042 0 83.478 inf 5 0 1.26224e-07 9.16573e-08,1.66115e-07 0.00228966,-0.000233848,-2.18714e-05,-0.00298579,0.00401231 0.000267291,4.92861e-05,4.63745e-05,0.000276977,0.00030973
774 rs112187585,rs4702359,rs6877479,rs6887455,rs72720042 0 83.4733 inf 5 0 1.26169e-07 9.11649e-08,1.64818e-07 0.00228764,-0.000232409,-1.75421e-05,-0.00298242,0.0040089 0.000267425,4.92519e-05,4.65644e-05,0.000277124,0.000309865
775 rs112187585,rs4702359,rs6887455,rs72720042,rs76333884 0 83.4396 inf 5 0 1.26102e-07 9.06561e-08,1.64578e-07 0.00228047,-0.000227904,-0.00297229,0.0040003,-1.8995e-05 0.000266433,4.72729e-05,0.000275214,0.000308834,8.96005e-05
776 rs112187585,rs141129701,rs4702359,rs6887455,rs72720042 0 83.4336 inf 5 0 1.26207e-07 9.23605e-08,1.66489e-07 0.00227641,-2.94475e-05,-0.000230387,-0.00297034,0.00399669 0.000265977,6.6358e-05,4.76879e-05,0.000274233,0.000307222
777 rs112187585,rs1604983,rs4702359,rs6887455,rs72720042 0 83.4314 inf 5 0 1.30289e-07 9.48432e-08,1.68895e-07 0.00222965,-0.000103077,-0.000282801,-0.00298201,0.00404997 0.000266663,4.16346e-05,5.21766e-05,0.000274203,0.000307982
778 rs112187585,rs2677942,rs4702359,rs6887455,rs72720042 0 83.4252 inf 5 0 1.30329e-07 9.61568e-08,1.70189e-07 0.00222855,-0.000103542,-0.000282953,-0.00298085,0.00404923 0.000266689,4.16256e-05,5.21571e-05,0.000274192,0.000307953
779 rs112187585,rs2677944,rs4702359,rs6887455,rs72720042 0 83.3911 inf 5 0 1.30519e-07 9.46994e-08,1.66623e-07 0.00222747,-0.000105832,-0.000284192,-0.00298115,0.00405047 0.000266689,4.16256e-05,5.21571e-05,0.000274192,0.000307953
780 rs112187585,rs2447842,rs4702359,rs6887455,rs72720042 0 83.3894 inf 5 0 1.30529e-07 9.50628e-08,1.69146e-07 0.00222742,-0.000105949,-0.000284256,-0.00298117,0.00405053 0.000266689,4.16256e-05,5.21571e-05,0.000274192,0.000307953
781 rs112187585,rs2677943,rs4702359,rs6887455,rs72720042 0 83.3802 inf 5 0 1.30596e-07 9.51344e-08,1.67864e-07 0.00222796,-0.000106795,-0.000284892,-0.00298259,0.00405211 0.000266663,4.16471e-05,5.21922e-05,0.000274203,0.000307986
782 rs112187585,rs2617571,rs4702359,rs6887455,rs72720042 0 83.3734 inf 5 0 1.30623e-07 9.59668e-08,1.68552e-07 0.0022269,-0.000107057,-0.000284855,-0.00298131,0.00405113 0.000266689,4.16256e-05,5.21571e-05,0.000274192,0.000307953
783 rs112187585,rs12523034,rs4702359,rs6887455,rs72720042 0 83.3651 inf 5 0 1.30673e-07 9.49021e-08,1.7163e-07 0.00222662,-0.000107643,-0.000285172,-0.00298139,0.00405144 0.000266689,4.16256e-05,5.21571e-05,0.000274192,0.000307953
784 rs112187585,rs4702359,rs555851,rs6887455,rs72720042 0 83.3508 inf 5 0 1.30753e-07 9.46448e-08,1.6806e-07 0.00222711,-0.000285797,-0.000108602,-0.0029828,0.004053 0.000266663,5.21766e-05,4.16346e-05,0.000274203,0.000307982
785 rs112187585,rs2516288,rs4702359,rs6887455,rs72720042 0 83.3504 inf 5 0 1.30756e-07 9.57707e-08,1.68357e-07 0.00222709,-0.000108634,-0.000285814,-0.00298281,0.00405302 0.000266663,4.16346e-05,5.21766e-05,0.000274203,0.000307982
786 rs112187585,rs4702359,rs577452,rs6887455,rs72720042 0 83.3479 inf 5 0 1.30771e-07 9.64453e-08,1.709e-07 0.00222701,-0.00028591,-0.000108811,-0.00298283,0.00405312 0.000266663,5.21766e-05,4.16346e-05,0.000274203,0.000307982
787 rs112187585,rs4702359,rs550934,rs6887455,rs72720042 0 83.3474 inf 5 0 1.2615e-07 9.10497e-08,1.64844e-07 0.00227289,-0.000223514,-1.50797e-05,-0.00297233,0.00399227 0.00026627,4.8098e-05,4.45251e-05,0.000274567,0.000307154
788 rs112187585,rs2456231,rs4702359,rs6887455,rs72720042 0 83.3465 inf 5 0 1.3078e-07 9.39098e-08,1.68448e-07 0.00222696,-0.000108915,-0.000285966,-0.00298285,0.00405317 0.000266663,4.16346e-05,5.21766e-05,0.000274203,0.000307982
789 rs112187585,rs4702359,rs477633,rs6887455,rs72720042 0 83.3463 inf 5 0 1.30782e-07 9.66263e-08,1.69025e-07 0.00222695,-0.000285975,-0.000108932,-0.00298285,0.00405318 0.000266663,5.21766e-05,4.16346e-05,0.000274203,0.000307982
790 rs112187585,rs4702359,rs567431,rs6887455,rs72720042 0 83.3451 inf 5 0 1.30789e-07 9.40257e-08,1.7013e-07 0.00222691,-0.000286023,-0.000109019,-0.00298286,0.00405323 0.000266663,5.21766e-05,4.16346e-05,0.000274203,0.000307982
791 rs112187585,rs1604987,rs4702359,rs6887455,rs72720042 0 83.3426 inf 5 0 1.30805e-07 9.56543e-08,1.68012e-07 0.00222683,-0.000109197,-0.000286119,-0.00298289,0.00405333 0.000266663,4.16346e-05,5.21766e-05,0.000274203,0.000307982
792 rs112187585,rs1604986,rs4702359,rs6887455,rs72720042 0 83.3414 inf 5 0 1.30812e-07 9.56723e-08,1.68497e-07 0.00222679,-0.000109282,-0.000286165,-0.0029829,0.00405337 0.000266663,4.16346e-05,5.21766e-05,0.000274203,0.000307982
793 rs112187585,rs4702359,rs477391,rs6887455,rs72720042 0 83.3403 inf 5 0 1.30819e-07 9.65682e-08,1.69719e-07 0.00222676,-0.000286209,-0.000109362,-0.00298291,0.00405342 0.000266663,5.21766e-05,4.16346e-05,0.000274203,0.000307982
794 rs112187585,rs4702359,rs527492,rs6887455,rs72720042 0 83.3264 inf 5 0 1.30908e-07 9.67886e-08,1.70278e-07 0.00222628,-0.000286765,-0.000110388,-0.00298306,0.00405398 0.000266663,5.21766e-05,4.16346e-05,0.000274203,0.000307982
795 rs112187585,rs4702358,rs4702359,rs6887455,rs72720042 0 83.3261 inf 5 0 1.6137e-07 1.2257e-07,2.06257e-07 0.00247967,0.000654929,-0.000721934,-0.00320486,0.00472948 0.000267471,9.14419e-05,8.36048e-05,0.000276139,0.000323871
796 rs112187585,rs4702359,rs524861,rs6887455,rs72720042 0 83.3242 inf 5 0 1.28079e-07 9.44085e-08,1.65758e-07 0.00231471,-0.00024823,8.15075e-05,-0.00303825,0.00407463 0.000266879,4.86674e-05,4.77118e-05,0.00027728,0.00031079
797 rs112187585,rs4702359,rs538009,rs6887455,rs72720042 0 83.3233 inf 5 0 1.38714e-07 1.02659e-07,1.7972e-07 0.00212353,-0.000443277,0.000256633,-0.00302211,0.00429974 0.000268376,6.89987e-05,5.98725e-05,0.000274437,0.000315338
798 rs112187585,rs4702359,rs495831,rs6887455,rs72720042 0 83.2814 inf 5 0 1.28042e-07 9.30601e-08,1.63559e-07 0.00231363,-0.000248117,8.06066e-05,-0.0030368,0.00407292 0.000266844,4.86807e-05,4.76337e-05,0.000277211,0.000310705
799 rs112187585,rs4702359,rs514041,rs6887455,rs72720042 0 83.2735 inf 5 0 1.38521e-07 1.01907e-07,1.76704e-07 0.00212896,-0.000438779,0.000253078,-0.00302532,0.004298 0.000268244,6.85113e-05,5.94981e-05,0.000274478,0.00031537
800 rs112187585,rs4702359,rs571390,rs6887455,rs72720042 0 83.2726 inf 5 0 1.27569e-07 9.21916e-08,1.65261e-07 0.00230298,-0.000248743,-6.44086e-05,-0.00301604,0.00404085 0.000266547,4.93123e-05,4.36508e-05,0.000276133,0.000308811
801 rs112187585,rs116109275,rs4702359,rs6887455,rs72720042 0 83.2647 inf 5 0 1.27751e-07 9.32123e-08,1.64788e-07 0.00230641,-0.000149642,-0.000235021,-0.00299929,0.00402597 0.00026663,9.5762e-05,4.73256e-05,0.000274908,0.000307839
802 rs112187585,rs4419564,rs4702359,rs6887455,rs72720042 0 83.2635 inf 5 0 1.26413e-07 9.47984e-08,1.65232e-07 0.00227737,-3.07743e-05,-0.000237682,-0.00294921,0.00400575 0.000265972,4.36435e-05,4.94581e-05,0.000275312,0.00030763
803 rs112187585,rs4702359,rs526399,rs6887455,rs72720042 0 83.2584 inf 5 0 1.31386e-07 9.64863e-08,1.70609e-07 0.00222383,-0.00028965,-0.000115708,-0.00298383,0.0040569 0.000266663,5.21766e-05,4.16346e-05,0.000274203,0.000307982
804 rs112187585,rs4702359,rs529524,rs6887455,rs72720042 0 83.2559 inf 5 0 1.30147e-07 9.51059e-08,1.70178e-07 0.00232657,-0.000292131,0.000106298,-0.00298225,0.00411053 0.000266746,5.41384e-05,4.36779e-05,0.000274207,0.00031088
805 rs112187585,rs4702359,rs507770,rs6887455,rs72720042 0 83.2331 inf 5 0 1.30224e-07 9.62376e-08,1.68775e-07 0.00232762,-0.000294216,0.000107889,-0.00298311,0.0041138 0.000266764,5.44376e-05,4.39193e-05,0.000274214,0.000311018
806 rs112187585,rs4702359,rs6887455,rs72643762,rs72720042 0 83.2272 inf 5 0 1.32225e-07 9.84368e-08,1.75383e-07 0.00232429,-0.000260643,-0.00304588,-0.000156759,0.00407309 0.000266439,4.83736e-05,0.000275399,5.24182e-05,0.000308287
807 rs112187585,rs13165570,rs4702359,rs6887455,rs72720042 0 83.2253 inf 5 0 1.32209e-07 9.65134e-08,1.6969e-07 0.00232423,-0.000156556,-0.000260599,-0.00304578,0.00407298 0.000266439,5.24182e-05,4.83736e-05,0.000275399,0.000308287
808 rs112187585,rs28750126,rs4702359,rs6887455,rs72720042 0 83.2224 inf 5 0 1.26639e-07 9.22588e-08,1.63046e-07 0.00229061,-6.45712e-05,-0.000232382,-0.00299055,0.00401997 0.000266384,7.10532e-05,4.74239e-05,0.000275346,0.000308519
809 rs112187585,rs13436933,rs4702359,rs6887455,rs72720042 0 83.2218 inf 5 0 1.26638e-07 9.22247e-08,1.64245e-07 0.00229059,-6.44858e-05,-0.000232375,-0.00299052,0.00401994 0.000266384,7.10532e-05,4.74239e-05,0.000275346,0.000308519
810 rs112187585,rs34912087,rs4702359,rs6887455,rs72720042 0 83.2178 inf 5 0 1.32148e-07 9.77264e-08,1.71239e-07 0.00232399,-0.000155776,-0.000260432,-0.00304539,0.00407259 0.000266439,5.24182e-05,4.83736e-05,0.000275399,0.000308287
811 rs112187585,rs35886595,rs4702359,rs6887455,rs72720042 0 83.2129 inf 5 0 1.32108e-07 9.68862e-08,1.68651e-07 0.00232384,-0.000155256,-0.00026032,-0.00304513,0.00407232 0.000266439,5.24182e-05,4.83736e-05,0.000275399,0.000308287
812 rs112187585,rs4701739,rs4702359,rs6887455,rs72720042 0 83.2116 inf 5 0 1.31763e-07 9.632e-08,1.72425e-07 0.00222197,-0.000119745,-0.000291838,-0.00298441,0.00405911 0.000266663,4.16346e-05,5.21766e-05,0.000274203,0.000307982
813 rs112187585,rs13185529,rs4702359,rs6887455,rs72720042 0 83.1937 inf 5 0 1.31928e-07 9.708e-08,1.69255e-07 0.00222015,-0.000121436,-0.000292637,-0.00298322,0.00405887 0.000266689,4.16256e-05,5.21571e-05,0.000274192,0.000307953
814 rs112187585,rs17777619,rs4702359,rs6887455,rs72720042 0 83.1932 inf 5 0 1.2706e-07 9.15223e-08,1.63115e-07 0.00228909,-6.69226e-05,-0.00023536,-0.00298839,0.0040223 0.000266158,5.58175e-05,4.75651e-05,0.00027471,0.000308077
815 rs112187585,rs4702359,rs6887455,rs72720042,rs77392363 0 83.1727 inf 5 0 1.27314e-07 9.33371e-08,1.67041e-07 0.00230339,-0.000234308,-0.00299762,0.00402428,-0.000123108 0.000266687,4.73611e-05,0.000275074,0.000307991,9.16016e-05
816 rs112187585,rs35926865,rs4702359,rs6887455,rs72720042 0 83.1717 inf 5 0 1.32386e-07 9.64198e-08,1.75301e-07 0.00231896,-0.000156959,-0.000261682,-0.00304237,0.00406954 0.00026633,5.18124e-05,4.84203e-05,0.00027526,0.00030816
817 rs112187585,rs4702359,rs6887455,rs72720042,rs75506645 0 83.1416 inf 5 0 1.26299e-07 9.17562e-08,1.65156e-07 0.00226769,-0.000224494,-0.00295313,0.00397448,5.37617e-05 0.000266481,4.72277e-05,0.000275215,0.0003089,9.35105e-05
818 rs10075717,rs112187585,rs4702359,rs6887455,rs72720042 0 83.1284 inf 5 0 1.27701e-07 9.45394e-08,1.64433e-07 6.4606e-05,0.00230222,-0.000261779,-0.00297611,0.0040607 4.19737e-05,0.00026647,5.22105e-05,0.000274199,0.000310228
819 rs112187585,rs4701738,rs4702359,rs6887455,rs72720042 0 83.1129 inf 5 0 1.28285e-07 9.60713e-08,1.68831e-07 0.00227985,7.28235e-05,-0.00025959,-0.00294384,0.00403259 0.000265976,4.0602e-05,5.04455e-05,0.000274444,0.00030791
820 rs112187585,rs4702359,rs4702363,rs6887455,rs72720042 0 83.1107 inf 5 0 1.28061e-07 9.31062e-08,1.64664e-07 0.0022801,-0.000257208,6.8846e-05,-0.00294497,0.00403013 0.000265978,5.03015e-05,4.04884e-05,0.000274446,0.000307892
821 rs112187585,rs28691282,rs4702359,rs6887455,rs72720042 0 83.1002 inf 5 0 1.26613e-07 9.42126e-08,1.62969e-07 0.00230267,-3.95241e-05,-0.000238665,-0.00300417,0.00402923 0.00026752,4.45202e-05,4.88677e-05,0.000277294,0.000309769
822 rs112187585,rs4702359,rs66761636,rs6887455,rs72720042 0 83.0901 inf 5 0 1.28343e-07 9.53747e-08,1.66535e-07 0.0023252,-0.000257661,-7.94427e-05,-0.00304415,0.00407054 0.000267284,4.99922e-05,4.37257e-05,0.000277396,0.000310052
823 rs112187585,rs4702359,rs6887455,rs72720042,rs79613845 0 83.0841 inf 5 0 1.2651e-07 8.99398e-08,1.65781e-07 0.00229195,-0.000229468,-0.00298446,0.00400941,-7.0603e-05 0.000266617,4.71489e-05,0.000274994,0.000307785,8.83797e-05
824 rs112187585,rs4702359,rs62330604,rs6887455,rs72720042 0 83.0818 inf 5 0 1.28299e-07 9.37974e-08,1.63229e-07 0.00232574,-0.000257284,-7.87329e-05,-0.0030442,0.00407059 0.000267339,4.99777e-05,4.3761e-05,0.000277464,0.000310113
825 rs112187585,rs4702359,rs6887455,rs72720042,rs73045414 0 83.0697 inf 5 0 1.26939e-07 9.13185e-08,1.65819e-07 0.0022984,-0.000232828,-0.00299084,0.00401742,-0.000106289 0.000266644,4.73344e-05,0.000274949,0.000307876,9.46626e-05
826 rs112187585,rs16877485,rs4702359,rs6887455,rs72720042 0 83.067 inf 5 0 1.29021e-07 9.42546e-08,1.68174e-07 0.00227981,-0.000210427,-0.000234871,-0.00296272,0.00398999 0.000265975,0.000101634,4.7197e-05,0.000274145,0.000307139
827 rs112187585,rs4702359,rs55833573,rs6887455,rs72720042 0 83.0598 inf 5 0 1.28261e-07 9.33214e-08,1.67856e-07 0.00232728,-0.000256874,-7.8195e-05,-0.0030451,0.0040715 0.000267453,4.99488e-05,4.38331e-05,0.000277599,0.000310236
828 rs112187585,rs115228939,rs4702359,rs6887455,rs72720042 0 83.0566 inf 5 0 1.28074e-07 9.23049e-08,1.68796e-07 0.00227583,-0.00022212,-0.000233098,-0.00297285,0.00399923 0.000265973,0.000130189,4.71797e-05,0.000274157,0.000307154
829 rs112187585,rs4702359,rs62330602,rs6887455,rs72720042 0 83.0522 inf 5 0 1.28322e-07 9.4396e-08,1.68685e-07 0.00232798,-0.00025729,-7.92826e-05,-0.00304619,0.00407258 0.000267453,4.99488e-05,4.38331e-05,0.000277599,0.000310236
830 rs112187585,rs4702359,rs6887455,rs72720042,rs75444808 0 83.0512 inf 5 0 1.26612e-07 9.18552e-08,1.65913e-07 0.00229357,-0.000230458,-0.00298516,0.0040108,-8.36822e-05 0.000266617,4.72101e-05,0.00027489,0.000307759,9.4414e-05
831 rs112187585,rs4702359,rs6887455,rs72720042,rs77652947 0 83.0498 inf 5 0 1.26607e-07 9.42592e-08,1.6104e-07 0.0022935,-0.000230441,-0.00298507,0.00401072,-8.32842e-05 0.000266617,4.72101e-05,0.00027489,0.000307759,9.4414e-05
832 rs112187585,rs4702359,rs6887455,rs72720042,rs992283 0 83.0486 inf 5 0 1.26602e-07 9.10699e-08,1.65701e-07 0.00229343,-0.000230427,-0.002985,0.00401065,-8.29441e-05 0.000266617,4.72101e-05,0.00027489,0.000307759,9.4414e-05
833 rs112187585,rs35622248,rs4702359,rs6887455,rs72720042 0 83.0479 inf 5 0 1.29533e-07 9.26741e-08,1.66445e-07 0.00229199,-0.000138513,-0.000242828,-0.00299878,0.00402286 0.000266054,6.1757e-05,4.75725e-05,0.0002745,0.000307415
834 rs112187585,rs12653411,rs4702359,rs6887455,rs72720042 0 83.0477 inf 5 0 1.2836e-07 9.51486e-08,1.68136e-07 0.00232841,-7.99458e-05,-0.000257545,-0.00304685,0.00407324 0.000267453,4.38331e-05,4.99488e-05,0.000277599,0.000310236
835 rs112187585,rs4702359,rs6887455,rs72720042,rs75999987 0 83.0462 inf 5 0 1.26837e-07 9.25128e-08,1.675e-07 0.00229711,-0.000232469,-0.0029894,0.00401597,-9.98389e-05 0.000266644,4.73344e-05,0.000274949,0.000307876,9.46626e-05
836 rs112187585,rs17778905,rs4702359,rs6887455,rs72720042 0 83.0421 inf 5 0 1.28363e-07 9.26608e-08,1.65254e-07 0.00232594,-7.95253e-05,-0.000256557,-0.00304438,0.00406995 0.000267312,4.35756e-05,4.97659e-05,0.000277386,0.000309983
837 rs112187585,rs4702359,rs4702368,rs6887455,rs72720042 0 83.0383 inf 5 0 1.30141e-07 9.57301e-08,1.66314e-07 0.00229432,-0.000247854,-0.000150971,-0.00300369,0.00403042 0.000266066,4.7822e-05,6.20809e-05,0.000274549,0.000307511
838 rs112187585,rs4702359,rs6887455,rs72720042,rs76962332 0 83.0373 inf 5 0 1.26811e-07 9.39826e-08,1.67176e-07 0.00229656,-0.000232291,-0.00298847,0.00401502,-9.92694e-05 0.00026663,4.73256e-05,0.000274908,0.000307839,9.5762e-05
839 rs112187585,rs4702359,rs6887455,rs72720042,rs75730613 0 83.0358 inf 5 0 1.26804e-07 9.46247e-08,1.6458e-07 0.00229647,-0.000232266,-0.00298836,0.00401492,-9.87982e-05 0.00026663,4.73256e-05,0.000274908,0.000307839,9.5762e-05
840 rs112187585,rs17835430,rs4702359,rs6887455,rs72720042 0 83.0346 inf 5 0 1.28324e-07 9.24952e-08,1.65101e-07 0.00232652,-7.8914e-05,-0.000256221,-0.00304451,0.00407008 0.000267368,4.36106e-05,4.97508e-05,0.000277452,0.000310041
841 rs112187585,rs4702359,rs531965,rs6887455,rs72720042 0 83.0346 inf 5 0 1.26414e-07 9.21333e-08,1.6282e-07 0.00230549,-0.000237508,-3.28758e-05,-0.00300371,0.00403043 0.000268983,4.9376e-05,4.65592e-05,0.000278988,0.00031157
842 rs112187585,rs4702359,rs6887455,rs72720042,rs76963071 0 83.0331 inf 5 0 1.26546e-07 9.11758e-08,1.64931e-07 0.00229254,-0.000230236,-0.00298402,0.00400971,-7.84284e-05 0.000266617,4.72101e-05,0.00027489,0.000307759,9.4414e-05
843 rs112187585,rs138790725,rs4702359,rs6887455,rs72720042 0 83.0266 inf 5 0 1.26522e-07 9.17011e-08,1.64197e-07 0.00229216,-7.64565e-05,-0.000230152,-0.0029836,0.0040093 0.000266617,9.4414e-05,4.72101e-05,0.00027489,0.000307759
844 rs112187585,rs4702359,rs6887455,rs72720042,rs75455718 0 83.0261 inf 5 0 1.26521e-07 9.08643e-08,1.6609e-07 0.00229213,-0.000230145,-0.00298357,0.00400927,-7.63004e-05 0.000266617,4.72101e-05,0.00027489,0.000307759,9.4414e-05
845 rs112187585,rs16877481,rs4702359,rs6887455,rs72720042 0 83.0248 inf 5 0 1.26516e-07 9.26347e-08,1.65225e-07 0.00229205,-7.58941e-05,-0.000230128,-0.00298348,0.00400918 0.000266617,9.4414e-05,4.72101e-05,0.00027489,0.000307759
846 rs112187585,rs16877478,rs4702359,rs6887455,rs72720042 0 83.0175 inf 5 0 1.26721e-07 9.07339e-08,1.64459e-07 0.00229534,-9.30351e-05,-0.000231953,-0.00298713,0.00401366 0.00026663,9.5762e-05,4.73256e-05,0.000274908,0.000307839
847 rs112187585,rs4454034,rs4702359,rs6887455,rs72720042 0 83.0166 inf 5 0 1.36709e-07 1.00646e-07,1.7778e-07 0.00236219,0.000215298,-0.000388148,-0.00303097,0.00425006 0.00026685,5.47583e-05,6.24058e-05,0.000274617,0.000313993
848 rs112187585,rs4640756,rs4702359,rs6887455,rs72720042 0 83.0164 inf 5 0 1.36644e-07 9.9711e-08,1.76768e-07 0.00236193,0.00021464,-0.000387656,-0.00303077,0.00424927 0.00026685,5.47583e-05,6.24058e-05,0.000274617,0.000313993
849 rs112187585,rs11743719,rs4702359,rs6887455,rs72720042 0 83.0163 inf 5 0 1.36298e-07 1.00947e-07,1.75309e-07 0.00236053,0.0002111,-0.000385004,-0.00302972,0.00424505 0.00026685,5.47583e-05,6.24058e-05,0.000274617,0.000313993
850 rs112187585,rs4702359,rs6887455,rs72720042,rs7727935 0 83.0162 inf 5 0 1.36358e-07 9.91211e-08,1.78296e-07 0.00236078,-0.000385471,-0.00302991,0.0042458,0.000211723 0.00026685,6.24058e-05,0.000274617,0.000313993,5.47583e-05
851 rs112187585,rs1578892,rs4702359,rs6887455,rs72720042 0 83.0162 inf 5 0 1.36418e-07 1.02627e-07,1.78169e-07 0.00236102,0.000212334,-0.000385929,-0.00303009,0.00424652 0.00026685,5.47583e-05,6.24058e-05,0.000274617,0.000313993
852 rs112187585,rs11746768,rs4702359,rs6887455,rs72720042 0 83.0162 inf 5 0 1.36421e-07 1.00673e-07,1.75618e-07 0.00236104,0.00021237,-0.000385956,-0.0030301,0.00424657 0.00026685,5.47583e-05,6.24058e-05,0.000274617,0.000313993
853 rs112187585,rs4702359,rs6887455,rs72720042,rs76372030 0 83.0068 inf 5 0 1.26144e-07 9.14189e-08,1.63041e-07 0.0022735,-0.000225966,-0.00296412,0.0039904,5.17185e-05 0.000266209,4.71297e-05,0.000274293,0.000307277,0.000158801
854 rs112187585,rs4702359,rs56790505,rs6887455,rs72720042 0 83.0044 inf 5 0 1.2965e-07 9.66933e-08,1.65974e-07 0.00231668,-0.000252271,-0.000120704,-0.00302991,0.00405693 0.000266536,4.83368e-05,5.29299e-05,0.000275516,0.000308394
855 rs112187585,rs4702359,rs494363,rs6887455,rs72720042 0 82.986 inf 5 0 1.27397e-07 9.25637e-08,1.69226e-07 0.0023366,-0.00024468,-6.20974e-05,-0.0030421,0.00406602 0.000269397,4.87507e-05,4.4734e-05,0.000279406,0.000311553
856 rs112187585,rs4702359,rs6887455,rs72720042,rs74695265 0 82.9819 inf 5 0 1.26529e-07 9.07204e-08,1.63342e-07 0.00229275,-0.000231273,-0.00298478,0.00401129,-7.63325e-05 0.000266658,4.73433e-05,0.00027499,0.000307914,9.36043e-05
857 rs112187585,rs4702359,rs6887455,rs72720042,rs80115503 0 82.9811 inf 5 0 1.26525e-07 9.12204e-08,1.68493e-07 0.00229268,-0.000231254,-0.00298471,0.00401122,-7.60084e-05 0.000266658,4.73433e-05,0.00027499,0.000307914,9.36043e-05
858 rs112187585,rs4702359,rs6887455,rs72720042,rs77951737 0 82.9786 inf 5 0 1.26513e-07 9.30185e-08,1.65015e-07 0.00229247,-0.000231196,-0.00298447,0.00401098,-7.49862e-05 0.000266658,4.73433e-05,0.00027499,0.000307914,9.36043e-05
859 rs112187585,rs2617533,rs4702359,rs6887455,rs72720042 0 82.978 inf 5 0 1.26635e-07 9.13402e-08,1.66574e-07 0.00223502,-3.93401e-05,-0.000240951,-0.00293161,0.00399615 0.000270012,4.34488e-05,4.953e-05,0.000276929,0.000307149
860 rs112187585,rs4702359,rs6887455,rs72720042,rs78656421 0 82.9735 inf 5 0 1.26734e-07 9.1359e-08,1.63187e-07 0.00228613,-0.000232911,-0.00298618,0.00401377,-6.41775e-05 0.000266129,4.7436e-05,0.000274824,0.000307832,6.54016e-05
861 rs112187585,rs4702359,rs6887455,rs72720042,rs7723778 0 82.9677 inf 5 0 1.29472e-07 9.56666e-08,1.68954e-07 0.00235582,-0.000267206,-0.00308332,0.00410836,-9.49685e-05 0.000268315,5.0411e-05,0.000279074,0.000311454,4.27166e-05
862 rs112187585,rs12654890,rs4702359,rs6887455,rs72720042 0 82.9666 inf 5 0 1.29503e-07 9.69213e-08,1.69268e-07 0.00235617,-9.53935e-05,-0.000267386,-0.00308384,0.00410888 0.000268315,4.27166e-05,5.0411e-05,0.000279074,0.000311454
863 rs112187585,rs4702359,rs62330605,rs6887455,rs72720042 0 82.9649 inf 5 0 1.29711e-07 9.51745e-08,1.65454e-07 0.00235696,-0.000268702,-9.81849e-05,-0.00308606,0.00411105 0.000268226,5.04277e-05,4.26911e-05,0.000278971,0.000311363
864 rs112187585,rs12189073,rs4702359,rs6887455,rs72720042 0 82.9646 inf 5 0 1.28995e-07 9.45176e-08,1.71652e-07 0.00235561,-8.82993e-05,-0.00026397,-0.00307935,0.00410454 0.000268681,4.28344e-05,5.03584e-05,0.00027949,0.000311827
865 rs112187585,rs12189254,rs4702359,rs6887455,rs72720042 0 82.9637 inf 5 0 1.29286e-07 9.60335e-08,1.69654e-07 0.00235654,-9.24489e-05,-0.000265888,-0.00308244,0.00410752 0.000268496,4.27688e-05,5.03778e-05,0.000279279,0.000311636
866 rs112187585,rs16877507,rs4702359,rs6887455,rs72720042 0 82.9617 inf 5 0 1.31047e-07 9.7748e-08,1.70606e-07 0.0023723,-0.00011487,-0.00027565,-0.00310767,0.00413244 0.000268315,4.27166e-05,5.0411e-05,0.000279074,0.000311454
867 rs112187585,rs4702359,rs58959060,rs6887455,rs72720042 0 82.9616 inf 5 0 1.29662e-07 9.49553e-08,1.68537e-07 0.00235798,-0.000268312,-9.7576e-05,-0.00308651,0.00411152 0.000268315,5.0411e-05,4.27166e-05,0.000279074,0.000311454
868 rs112187585,rs4702359,rs6887455,rs72720042,rs7706121 0 82.9608 inf 5 0 1.29692e-07 9.48753e-08,1.70704e-07 0.00235831,-0.000268484,-0.00308701,0.00411201,-9.79815e-05 0.000268315,5.0411e-05,0.000279074,0.000311454,4.27166e-05
869 rs112187585,rs16877522,rs4702359,rs6887455,rs72720042 0 82.9582 inf 5 0 1.29966e-07 9.49929e-08,1.66596e-07 0.0023597,-0.000101561,-0.000270139,-0.00309015,0.0041151 0.000268226,4.26911e-05,5.04277e-05,0.000278971,0.000311363
870 rs112187585,rs4702359,rs4702370,rs6887455,rs72720042 0 82.9579 inf 5 0 1.33661e-07 9.88995e-08,1.72751e-07 0.00234224,-0.00027703,-0.000133208,-0.00309981,0.0041074 0.000266693,4.94016e-05,4.01096e-05,0.000277033,0.000309046
871 rs112187585,rs4702359,rs569521,rs6887455,rs72720042 0 82.9566 inf 5 0 1.26076e-07 9.07541e-08,1.62802e-07 0.00227532,-0.000226108,-3.60849e-06,-0.00296743,0.0039922 0.000266947,4.80846e-05,4.48091e-05,0.000274163,0.000307525
872 rs112187585,rs4702359,rs554121,rs6887455,rs72720042 0 82.9565 inf 5 0 1.26075e-07 9.14747e-08,1.61275e-07 0.00227534,-0.000226118,-3.56556e-06,-0.00296743,0.00399221 0.000266947,4.80846e-05,4.48091e-05,0.000274163,0.000307525
873 rs112187585,rs4702359,rs6887455,rs72720042,rs924884 0 82.9558 inf 5 0 1.29604e-07 9.68576e-08,1.72669e-07 0.00236037,-0.000267768,-0.003088,0.00411302,-9.69065e-05 0.000268496,5.03778e-05,0.000279279,0.000311636,4.27688e-05
874 rs112187585,rs4702359,rs6555400,rs6887455,rs72720042 0 82.9548 inf 5 0 1.26074e-07 8.94812e-08,1.6441e-07 0.00227562,-0.000226242,-3.00761e-06,-0.00296738,0.0039924 0.000266947,4.80846e-05,4.48091e-05,0.000274163,0.000307525
875 rs112187585,rs4702359,rs522524,rs6887455,rs72720042 0 82.9542 inf 5 0 1.26074e-07 9.20239e-08,1.64829e-07 0.00227572,-0.000226285,-2.81712e-06,-0.00296737,0.00399247 0.000266947,4.80846e-05,4.48091e-05,0.000274163,0.000307525
876 rs112187585,rs16877587,rs4702359,rs6887455,rs72720042 0 82.9536 inf 5 0 1.33415e-07 9.89946e-08,1.68775e-07 0.00234117,-0.00013103,-0.000276211,-0.00309764,0.00410554 0.000266693,4.01096e-05,4.94016e-05,0.000277033,0.000309046
877 rs112187585,rs4702359,rs6420047,rs6887455,rs72720042 0 82.9533 inf 5 0 1.26073e-07 9.0651e-08,1.65129e-07 0.00227588,-0.000226352,-2.51416e-06,-0.00296734,0.00399257 0.000266947,4.80846e-05,4.48091e-05,0.000274163,0.000307525
878 rs112187585,rs4702359,rs493944,rs6887455,rs72720042 0 82.9489 inf 5 0 1.26071e-07 9.26726e-08,1.64628e-07 0.0022767,-0.000226714,-8.87283e-07,-0.0029672,0.00399314 0.000266947,4.80846e-05,4.48091e-05,0.000274163,0.000307525
879 rs112187585,rs4702359,rs483804,rs6887455,rs72720042 0 82.9473 inf 5 0 1.26947e-07 9.15828e-08,1.68873e-07 0.00225485,-0.000244425,-4.87462e-05,-0.00295757,0.0040152 0.000266706,4.95346e-05,4.31981e-05,0.000274268,0.000307739
880 rs112187585,rs16877574,rs4702359,rs6887455,rs72720042 0 82.9458 inf 5 0 1.28867e-07 9.98347e-08,1.6741e-07 0.00226828,-0.000121027,-0.000241763,-0.00297141,0.00399567 0.000266009,6.0044e-05,4.76138e-05,0.000274145,0.000307137
881 rs112187585,rs4702359,rs478590,rs6887455,rs72720042 0 82.942 inf 5 0 1.26848e-07 9.17654e-08,1.67006e-07 0.00225615,-0.0002434,-4.58932e-05,-0.00295813,0.00401392 0.000266706,4.95346e-05,4.31981e-05,0.000274268,0.000307739
882 rs112187585,rs4702359,rs479262,rs6887455,rs72720042 0 82.9418 inf 5 0 1.26844e-07 9.36855e-08,1.64882e-07 0.00225621,-0.000243356,-4.57711e-05,-0.00295816,0.00401387 0.000266706,4.95346e-05,4.31981e-05,0.000274268,0.000307739
883 rs112187585,rs16877409,rs4702359,rs6887455,rs72720042 0 82.9408 inf 5 0 1.26807e-07 9.35507e-08,1.64291e-07 0.00227617,-8.59796e-05,-0.000229559,-0.00296665,0.00399369 0.000265974,8.31589e-05,4.71098e-05,0.000274137,0.000307135
884 rs112187585,rs4702359,rs537237,rs6887455,rs72720042 0 82.9389 inf 5 0 1.26727e-07 8.90158e-08,1.62787e-07 0.00225751,-0.000241551,-4.20001e-05,-0.00295851,0.00401136 0.000266732,4.9372e-05,4.30161e-05,0.000274279,0.000307683
885 rs112187585,rs4702359,rs568604,rs6887455,rs72720042 0 82.9373 inf 5 0 1.26699e-07 9.35479e-08,1.63809e-07 0.00225827,-0.000241739,-4.127e-05,-0.00295904,0.00401186 0.000266706,4.95346e-05,4.31981e-05,0.000274268,0.000307739
886 rs112187585,rs16877578,rs4702359,rs6887455,rs72720042 0 82.9356 inf 5 0 1.29218e-07 9.26807e-08,1.63291e-07 0.0022778,-0.000121908,-0.00024765,-0.00299077,0.00401735 0.000265972,5.70077e-05,4.80295e-05,0.00027436,0.000307338
887 rs112187585,rs4702359,rs553467,rs6887455,rs72720042 0 82.9328 inf 5 0 1.26074e-07 9.12577e-08,1.6438e-07 0.00227861,-0.000227581,3.01537e-06,-0.00296684,0.00399454 0.000266817,4.80438e-05,4.40045e-05,0.00027417,0.00030755
888 rs112187585,rs4702359,rs55853810,rs6887455,rs72720042 0 82.932 inf 5 0 1.29295e-07 9.51999e-08,1.66612e-07 0.00227862,-0.000247812,-0.000123782,-0.00299166,0.00401825 0.000265973,4.8021e-05,5.71867e-05,0.000274371,0.000307349
889 rs112187585,rs4702359,rs55883453,rs6887455,rs72720042 0 82.932 inf 5 0 1.29296e-07 9.23823e-08,1.6707e-07 0.00227862,-0.000247815,-0.000123802,-0.00299166,0.00401825 0.000265973,4.8021e-05,5.71867e-05,0.000274371,0.000307349
890 rs112187585,rs4702359,rs6887455,rs72720042,rs75303150 0 82.9297 inf 5 0 1.26166e-07 9.27343e-08,1.64061e-07 0.00228303,-0.000229151,-0.00297476,0.00400116,-3.10941e-05 0.000266445,4.74272e-05,0.00027491,0.000307841,8.39268e-05
891 rs112187585,rs16877577,rs4702359,rs6887455,rs72720042 0 82.9296 inf 5 0 1.29652e-07 9.28227e-08,1.69694e-07 0.00227955,-0.000130877,-0.000248843,-0.00299362,0.00402023 0.000265974,5.73683e-05,4.80125e-05,0.000274383,0.000307359
892 rs112187585,rs34119966,rs4702359,rs6887455,rs72720042 0 82.9194 inf 5 0 1.26114e-07 9.03243e-08,1.64374e-07 0.00227887,-2.83263e-05,-0.000228056,-0.00297044,0.00399732 0.000266061,0.000113419,4.72631e-05,0.000274457,0.000307528
893 rs112187585,rs35870359,rs4702359,rs6887455,rs72720042 0 82.9193 inf 5 0 1.26109e-07 9.0937e-08,1.65226e-07 0.00227878,-2.67398e-05,-0.000227992,-0.00297025,0.00399711 0.000266061,0.000113419,4.72631e-05,0.000274457,0.000307528
894 rs112187585,rs2617533,rs534879,rs67301296,rs72720042 0 81.522 inf 5 0 1.99679e-07 1.58963e-07,2.46859e-07 0.00269757,4.00589e-05,-0.00241637,-0.00340246,0.00575792 0.000270002,4.12647e-05,0.000260747,0.000276603,0.000343542
895 rs11134164,rs112187585,rs11952585,rs4702359,rs72720042 0 79.6545 inf 5 0 3.04585e-07 2.51497e-07,3.61336e-07 0.00524397,-0.000211753,-0.00204889,-0.00541121,0.00825722 0.000300428,0.000136668,0.000159286,0.000302098,0.000397159
896 rs4702359,rs534879,rs537383,rs67301296,rs72720042 0 79.5017 inf 5 0 1.51852e-07 1.12803e-07,1.93637e-07 -0.000413969,-0.00241637,0.000229593,-0.00109782,0.00386194 7.78243e-05,0.000260747,7.0693e-05,0.000140838,0.000264877
897 rs10475330,rs11134164,rs112187585,rs4702359,rs72720042 0 79.4087 inf 5 0 3.03806e-07 2.51093e-07,3.67314e-07 -0.00204187,0.00524041,-0.00021163,-0.00540755,0.00824665 0.000159286,0.000300428,0.000136668,0.000302098,0.000397159
898 rs112187585,rs534879,rs569023,rs67301296,rs72720042 0 77.1437 inf 5 0 1.99819e-07 1.59788e-07,2.49616e-07 0.00264601,-0.00241637,4.1521e-05,-0.00336598,0.00577457 0.000265694,0.000260747,3.87887e-05,0.000272896,0.000344527
899 rs112187585,rs487740,rs534879,rs67301296,rs72720042 0 76.4713 inf 5 0 2.02467e-07 1.54936e-07,2.50741e-07 0.0026256,-8.53168e-05,-0.00241637,-0.00337274,0.00580367 0.000265895,3.818e-05,0.000260747,0.000272875,0.000344246
900 rs112187585,rs534879,rs580236,rs67301296,rs72720042 0 74.8817 inf 5 0 2.02638e-07 1.60195e-07,2.48417e-07 0.00262952,-0.00241637,-8.71681e-05,-0.00337991,0.00581061 0.000265819,0.000260747,3.80705e-05,0.000272963,0.000344446
901 rs112187585,rs529686,rs534879,rs67301296,rs72720042 0 73.5909 inf 5 0 2.03451e-07 1.58152e-07,2.55676e-07 0.00263564,-9.62634e-05,-0.00241637,-0.00339466,0.00582821 0.000265724,3.79797e-05,0.000260747,0.000273178,0.000344822
902 rs112187585,rs142339334,rs534879,rs67301296,rs72720042 0 73.4956 inf 5 0 2.25674e-07 1.78537e-07,2.73926e-07 0.00271038,-0.000706065,-0.00310769,-0.00345339,0.00653268 0.00026583,0.00011347,0.000283429,0.000273226,0.000365929
903 rs4702359,rs534879,rs538009,rs67301296,rs72720042 0 71.1828 inf 5 0 1.66955e-07 1.25778e-07,2.10118e-07 -0.000499393,-0.00241637,0.000338247,-0.00134397,0.00422004 6.88536e-05,0.000260747,5.93362e-05,0.000147579,0.000275339
904 rs4702359,rs514041,rs534879,rs67301296,rs72720042 0 70.9835 inf 5 0 1.66473e-07 1.28643e-07,2.12373e-07 -0.000492636,0.00033265,-0.00241637,-0.00134119,0.00420978 6.83824e-05,5.89941e-05,0.000260747,0.000147576,0.000275081
905 rs112187585,rs534384,rs534879,rs67301296,rs72720042 0 70.2516 inf 5 0 2.02161e-07 1.59292e-07,2.53711e-07 0.00263002,-8.08666e-05,-0.00241637,-0.00338071,0.00580493 0.000265835,3.79137e-05,0.000260747,0.000273002,0.000344408
906 rs112187585,rs474953,rs534879,rs67301296,rs72720042 0 70.1179 inf 5 0 2.01116e-07 1.60681e-07,2.48277e-07 0.00267221,-6.60196e-05,-0.00241637,-0.00334276,0.00576011 0.000265944,3.79252e-05,0.000260747,0.000272937,0.000343279
907 rs112187585,rs4701737,rs534879,rs67301296,rs72720042 0 68.8381 inf 5 0 2.00478e-07 1.58345e-07,2.53353e-07 0.00266866,-5.50041e-05,-0.00241637,-0.00334529,0.00575697 0.000265945,3.79284e-05,0.000260747,0.000272938,0.00034328
908 rs112187585,rs534879,rs67301296,rs72720042,rs7718218 0 68.0798 inf 5 0 2.03039e-07 1.58128e-07,2.48411e-07 0.00283321,-0.00241637,-0.00353543,0.00585376,9.91455e-05 0.000276207,0.000260747,0.000282521,0.000346266,4.10797e-05
909 rs4702359,rs4702370,rs534879,rs67301296,rs72720042 0 66.316 inf 5 0 1.50148e-07 1.13629e-07,1.94193e-07 -0.000254758,-0.000113648,-0.00241637,-0.00115655,0.00368283 4.92851e-05,4.00012e-05,0.000260747,0.000142624,0.000256064
910 rs16877587,rs4702359,rs534879,rs67301296,rs72720042 0 66.1417 inf 5 0 1.49939e-07 1.131e-07,1.91931e-07 -0.000111481,-0.000253952,-0.00241637,-0.00115532,0.00368193 4.00012e-05,4.92851e-05,0.000260747,0.000142624,0.000256064
911 rs4701737,rs4702359,rs534879,rs67301296,rs72720042 0 64.9049 inf 5 0 1.45817e-07 1.08486e-07,1.84578e-07 5.74679e-05,-0.000246462,-0.00241637,-0.00113364,0.0036735 4.31042e-05,5.3454e-05,0.000260747,0.000144178,0.00025712
912 rs11134164,rs112187585,rs4701736,rs67301296,rs72720042 0 64.3407 inf 5 0 2.56321e-07 2.07812e-07,3.10356e-07 0.00159749,0.00400694,-0.001703,-0.0050427,0.00753545 0.000134272,0.000286678,0.000131188,0.000302723,0.000396625
913 rs112187585,rs483804,rs534879,rs67301296,rs72720042 0 63.4994 inf 5 0 2.01731e-07 1.59257e-07,2.47148e-07 0.00269647,8.22049e-05,-0.00249544,-0.00339118,0.00579515 0.000266659,4.15007e-05,0.000263784,0.000273308,0.000344189
914 rs4702359,rs474953,rs534879,rs67301296,rs72720042 0 63.3352 inf 5 0 1.45097e-07 1.09974e-07,1.88466e-07 -0.000232766,3.62848e-05,-0.00241637,-0.00111803,0.00365809 5.26386e-05,4.24434e-05,0.000260747,0.000143973,0.000256907
915 rs112187585,rs478590,rs534879,rs67301296,rs72720042 0 63.2475 inf 5 0 2.01906e-07 1.5736e-07,2.48946e-07 0.00269794,8.48382e-05,-0.00249797,-0.00339225,0.00579688 0.000266659,4.15007e-05,0.000263784,0.000273308,0.000344189
916 rs112187585,rs479262,rs534879,rs67301296,rs72720042 0 63.2368 inf 5 0 2.01914e-07 1.57572e-07,2.46463e-07 0.002698,8.49508e-05,-0.00249808,-0.00339229,0.00579696 0.000266659,4.15007e-05,0.000263784,0.000273308,0.000344189
917 rs112187585,rs503651,rs534879,rs67301296,rs72720042 0 63.0707 inf 5 0 2.00584e-07 1.5644e-07,2.46575e-07 0.00268602,5.7288e-05,-0.00241637,-0.00336982,0.00577831 0.000266694,3.81283e-05,0.000260747,0.000272908,0.000343998
918 rs112187585,rs534879,rs537237,rs67301296,rs72720042 0 62.9649 inf 5 0 2.02008e-07 1.57651e-07,2.48494e-07 0.00269934,-0.00249954,8.62409e-05,-0.00339306,0.00579837 0.000266683,0.000263795,4.14636e-05,0.000273314,0.000344208
919 rs142339334,rs4702359,rs534879,rs67301296,rs72720042 0 62.8634 inf 5 0 1.70043e-07 1.28488e-07,2.12971e-07 -0.000690396,-0.000226131,-0.00309235,-0.00113881,0.00437303 0.000113525,4.70381e-05,0.00028345,0.000141035,0.000282853
920 rs112187585,rs534879,rs568604,rs67301296,rs72720042 0 62.8443 inf 5 0 2.02203e-07 1.57615e-07,2.52693e-07 0.00270031,-0.00250208,8.91052e-05,-0.00339396,0.00579969 0.000266659,0.000263784,4.15007e-05,0.000273308,0.000344189
921 rs10475330,rs112187585,rs534879,rs67301296,rs72720042 0 62.4314 inf 5 0 2.50505e-07 2.0234e-07,3.06273e-07 -0.00132509,0.00270457,-0.00241637,-0.00344711,0.00713446 0.000153208,0.00026573,0.000260747,0.00027299,0.000379045
922 rs11134164,rs112187585,rs4702359,rs534879,rs72720042 0 62.3829 inf 5 0 2.49829e-07 2.03606e-07,3.04022e-07 0.00420428,-0.00017582,-0.00434127,-0.00241637,0.00671201 0.000289351,0.000136639,0.000290421,0.000260747,0.000357527
923 rs4702359,rs507770,rs534879,rs67301296,rs72720042 0 61.4573 inf 5 0 1.46603e-07 1.07314e-07,1.85774e-07 -0.000258845,7.48109e-05,-0.00241637,-0.00107259,0.00368743 5.42602e-05,4.37889e-05,0.000260747,0.000141308,0.000257334
924 rs4702359,rs529524,rs534879,rs67301296,rs72720042 0 61.2565 inf 5 0 1.46566e-07 1.07213e-07,1.86365e-07 -0.000257414,7.3722e-05,-0.00241637,-0.00107263,0.00368582 5.39656e-05,4.35512e-05,0.000260747,0.000141315,0.000257256
925 rs112187585,rs4702363,rs534879,rs67301296,rs72720042 0 61.1791 inf 5 0 1.99081e-07 1.57392e-07,2.51128e-07 0.00265154,-1.0266e-05,-0.00241637,-0.00336397,0.00574182 0.000265674,3.78633e-05,0.000260747,0.000273664,0.000343116
926 rs112187585,rs532737,rs534879,rs67301296,rs72720042 0 61.1753 inf 5 0 1.99791e-07 1.56354e-07,2.46878e-07 0.00265195,4.29452e-05,-0.00246802,-0.00334309,0.0057486 0.00026566,4.08514e-05,0.000265334,0.000273167,0.00034318
927 rs4702358,rs4702359,rs534879,rs67301296,rs72720042 0 61.1677 inf 5 0 1.71681e-07 1.29757e-07,2.14245e-07 0.000570501,-0.000642168,-0.00241637,-0.00114354,0.00411866 9.09296e-05,8.30539e-05,0.000260747,0.000141064,0.000266879
928 rs112187585,rs4701738,rs534879,rs67301296,rs72720042 0 61.1109 inf 5 0 1.99065e-07 1.52801e-07,2.45798e-07 0.00265146,-8.44943e-06,-0.00241637,-0.00336295,0.00574176 0.000265677,3.78612e-05,0.000260747,0.000273673,0.000343118
929 rs16877507,rs4702359,rs534879,rs67301296,rs72720042 0 60.9519 inf 5 0 1.46542e-07 1.12831e-07,1.86459e-07 -7.12356e-05,-0.000242193,-0.00241637,-0.00112743,0.0036687 4.23435e-05,5.01953e-05,0.000260747,0.000142355,0.000256288
930 rs4702359,rs534879,rs558620,rs67301296,rs72720042 0 60.7439 inf 5 0 1.51112e-07 1.14046e-07,1.92379e-07 -0.000242253,-0.00258407,0.000141054,-0.00113956,0.00384926 4.79703e-05,0.000266379,4.58314e-05,0.000141658,0.000264807
931 rs4702359,rs534879,rs67301296,rs693595,rs72720042 0 60.6784 inf 5 0 1.50981e-07 1.12251e-07,1.92207e-07 -0.000241953,-0.00258238,-0.00113909,0.000139631,0.0038471 4.79703e-05,0.000266379,0.000141658,4.58314e-05,0.000264807
932 rs112187585,rs501474,rs534879,rs67301296,rs72720042 0 60.3812 inf 5 0 1.99688e-07 1.55846e-07,2.46551e-07 0.00266052,3.75774e-05,-0.00241637,-0.00335109,0.00574977 0.000265846,3.8443e-05,0.000260747,0.000272889,0.00034322
933 rs16877522,rs4702359,rs534879,rs67301296,rs72720042 0 60.3598 inf 5 0 1.45938e-07 1.07703e-07,1.89417e-07 -5.9162e-05,-0.000237244,-0.00241637,-0.00112159,0.00366313 4.23323e-05,5.02156e-05,0.000260747,0.000142364,0.000256293
934 rs4702359,rs523906,rs534879,rs67301296,rs72720042 0 60.3524 inf 5 0 1.50711e-07 1.12567e-07,1.9054e-07 -0.00024189,0.000137519,-0.00257711,-0.00113744,0.00384242 4.8009e-05,4.61224e-05,0.000266261,0.000141635,0.000264793
935 rs4702359,rs476788,rs534879,rs67301296,rs72720042 0 60.244 inf 5 0 1.46004e-07 1.09786e-07,1.88363e-07 -0.000228898,6.68849e-05,-0.00242991,-0.00112616,0.00368747 4.83652e-05,4.6733e-05,0.000260918,0.000142784,0.000258106
936 rs4702359,rs4702363,rs534879,rs67301296,rs72720042 0 60.2236 inf 5 0 1.46231e-07 1.04878e-07,1.84565e-07 -0.000239937,6.24532e-05,-0.00241637,-0.00106999,0.00366616 5.0244e-05,4.04875e-05,0.000260747,0.00014158,0.0002563
937 rs4702359,rs534879,rs67301296,rs72720042,rs884475 0 60.2136 inf 5 0 1.45838e-07 1.09125e-07,1.82642e-07 -0.000236175,-0.00241637,-0.00112034,0.00366193,-5.69583e-05 5.01816e-05,0.000260747,0.000142348,0.000256284,4.23605e-05
938 rs4702359,rs534879,rs62330605,rs67301296,rs72720042 0 60.1978 inf 5 0 1.45791e-07 1.07979e-07,1.8903e-07 -0.000235854,-0.00241637,-5.5842e-05,-0.00111996,0.00366157 5.02156e-05,0.000260747,4.23323e-05,0.000142364,0.000256293
939 rs4702359,rs516853,rs534879,rs67301296,rs72720042 0 60.1655 inf 5 0 1.45886e-07 1.13177e-07,1.85253e-07 -0.000237597,5.85801e-05,-0.00241637,-0.00112102,0.00366353 5.04346e-05,4.27519e-05,0.000260747,0.000142364,0.000256347
940 rs4702359,rs534879,rs574912,rs67301296,rs72720042 0 60.1276 inf 5 0 1.45918e-07 1.11513e-07,1.83985e-07 -0.000237603,-0.00241637,5.93752e-05,-0.00112105,0.00366353 5.0356e-05,0.000260747,4.28089e-05,0.00014233,0.000256328
941 rs4702359,rs534879,rs67301296,rs72720042,rs7706121 0 60.1211 inf 5 0 1.4574e-07 1.09314e-07,1.90081e-07 -0.000235271,-0.00241637,-0.00111928,0.00366091,-5.46405e-05 5.01953e-05,0.000260747,0.000142355,0.000256288,4.23435e-05
942 rs35926865,rs4702359,rs534879,rs67301296,rs72720042 0 60.1166 inf 5 0 1.495e-07 1.10945e-07,1.90931e-07 -0.000138162,-0.000242767,-0.00241637,-0.00112615,0.00366934 5.17428e-05,4.83346e-05,0.000260747,0.000141393,0.000255835
943 rs4702359,rs534879,rs58149380,rs67301296,rs72720042 0 60.1115 inf 5 0 1.45747e-07 1.09711e-07,1.83461e-07 -0.000235292,-0.00241637,-5.48358e-05,-0.0011193,0.00366094 5.01816e-05,0.000260747,4.23605e-05,0.000142348,0.000256284
944 rs4702359,rs534879,rs67301296,rs72720042,rs7707637 0 60.1074 inf 5 0 1.45744e-07 1.08158e-07,1.87718e-07 -0.000235256,-0.00241637,-0.00111926,0.00366089,-5.47495e-05 5.01816e-05,0.000260747,0.000142348,0.000256284,4.23605e-05
945 rs4702359,rs534879,rs58959060,rs67301296,rs72720042 0 60.102 inf 5 0 1.45723e-07 1.11328e-07,1.8484e-07 -0.000235104,-0.00241637,-5.42421e-05,-0.00111909,0.00366072 5.01953e-05,0.000260747,4.23435e-05,0.000142355,0.000256288
946 rs4702359,rs534879,rs62330596,rs67301296,rs72720042 0 60.0912 inf 5 0 1.45729e-07 1.09239e-07,1.85315e-07 -0.000235115,-0.00241637,-5.44106e-05,-0.00111909,0.00366074 5.01816e-05,0.000260747,4.23605e-05,0.000142348,0.000256284
947 rs4702359,rs534879,rs62330599,rs67301296,rs72720042 0 60.0679 inf 5 0 1.45709e-07 1.09811e-07,1.86802e-07 -0.000234912,-0.00241637,-5.39228e-05,-0.00111885,0.00366051 5.01816e-05,0.000260747,4.23605e-05,0.000142348,0.000256284
948 rs34102335,rs4702359,rs534879,rs67301296,rs72720042 0 60.0644 inf 5 0 1.45706e-07 1.10543e-07,1.88835e-07 -5.38488e-05,-0.000234882,-0.00241637,-0.00111882,0.00366047 4.23605e-05,5.01816e-05,0.000260747,0.000142348,0.000256284
949 rs4702359,rs534879,rs62330594,rs67301296,rs72720042 0 60.0517 inf 5 0 1.45695e-07 1.08892e-07,1.89342e-07 -0.000234771,-0.00241637,-5.3582e-05,-0.00111869,0.00366035 5.01816e-05,0.000260747,4.23605e-05,0.000142348,0.000256284
950 rs4702359,rs534879,rs58625361,rs67301296,rs72720042 0 60.0515 inf 5 0 1.45695e-07 1.09538e-07,1.89617e-07 -0.000234769,-0.00241637,-5.35785e-05,-0.00111869,0.00366035 5.01816e-05,0.000260747,4.23605e-05,0.000142348,0.000256284
951 rs4702359,rs534879,rs58491581,rs67301296,rs72720042 0 60.0507 inf 5 0 1.45694e-07 1.08298e-07,1.85296e-07 -0.000234761,-0.00241637,-5.35599e-05,-0.00111868,0.00366034 5.01816e-05,0.000260747,4.23605e-05,0.000142348,0.000256284
952 rs4702359,rs534879,rs67301296,rs6895794,rs72720042 0 60.0391 inf 5 0 1.45684e-07 1.0919e-07,1.87033e-07 -0.00023466,-0.00241637,-0.00111856,-5.33165e-05,0.00366022 5.01816e-05,0.000260747,0.000142348,4.23605e-05,0.000256284
953 rs4702359,rs534879,rs67301296,rs72720042,rs992285 0 60.0315 inf 5 0 1.45678e-07 1.09581e-07,1.88018e-07 -0.000234593,-0.00241637,-0.00111848,0.00366015,-5.31556e-05 5.01816e-05,0.000260747,0.000142348,0.000256284,4.23605e-05
954 rs10512864,rs4702359,rs534879,rs67301296,rs72720042 0 60.026 inf 5 0 1.45704e-07 1.09538e-07,1.90379e-07 -5.38225e-05,-0.000234712,-0.00241637,-0.00111864,0.00366028 4.23845e-05,5.01414e-05,0.000260747,0.000142331,0.000256274
955 rs112187585,rs512638,rs534879,rs67301296,rs72720042 0 60.0082 inf 5 0 1.99211e-07 1.5749e-07,2.4901e-07 0.00266265,1.94686e-05,-0.00241637,-0.00336178,0.00575363 0.000266677,3.80607e-05,0.000260747,0.000272892,0.000343978
956 rs12654890,rs4702359,rs534879,rs67301296,rs72720042 0 60.0001 inf 5 0 1.45636e-07 1.09757e-07,1.87365e-07 -5.20975e-05,-0.00023421,-0.00241637,-0.00111803,0.00365972 4.23435e-05,5.01953e-05,0.000260747,0.000142355,0.000256288
957 rs4702359,rs534879,rs56995638,rs67301296,rs72720042 0 59.9958 inf 5 0 1.45677e-07 1.09247e-07,1.86567e-07 -0.000234448,-0.00241637,-5.31817e-05,-0.00111833,0.00365998 5.01414e-05,0.000260747,4.23845e-05,0.000142331,0.000256274
958 rs4702359,rs534879,rs67301296,rs72720042,rs7723778 0 59.9804 inf 5 0 1.45619e-07 1.09243e-07,1.90072e-07 -0.000234035,-0.00241637,-0.00111783,0.00365952,-5.168e-05 5.01953e-05,0.000260747,0.000142355,0.000256288,4.23435e-05
959 rs4702359,rs534879,rs67301296,rs72720042,rs992286 0 59.9798 inf 5 0 1.45664e-07 1.06087e-07,1.90097e-07 -0.000234308,-0.00241637,-0.00111816,0.00365983,-5.28438e-05 5.01414e-05,0.000260747,0.000142331,0.000256274,4.23845e-05
960 rs4702359,rs534879,rs67301296,rs6894061,rs72720042 0 59.9798 inf 5 0 1.45664e-07 1.08358e-07,1.87079e-07 -0.000234308,-0.00241637,-0.00111816,-5.28434e-05,0.00365983 5.01414e-05,0.000260747,0.000142331,4.23845e-05,0.000256274
961 rs112187585,rs2677934,rs534879,rs67301296,rs72720042 0 59.9725 inf 5 0 1.99203e-07 1.55182e-07,2.46912e-07 0.0026624,1.90606e-05,-0.00241637,-0.0033617,0.00575337 0.000266677,3.80607e-05,0.000260747,0.000272892,0.000343978
962 rs28650322,rs4702359,rs534879,rs67301296,rs72720042 0 59.9704 inf 5 0 1.45641e-07 1.08575e-07,1.83676e-07 -5.22534e-05,-0.000234141,-0.00241637,-0.00111796,0.00365964 4.23724e-05,5.01615e-05,0.000260747,0.000142339,0.000256279
963 rs10075717,rs4702359,rs534879,rs67301296,rs72720042 0 59.97 inf 5 0 1.45219e-07 1.07372e-07,1.86998e-07 3.99357e-05,-0.000233896,-0.00241637,-0.00108431,0.00366299 4.18953e-05,5.20815e-05,0.000260747,0.000141088,0.000257165
964 rs115257241,rs4702359,rs534879,rs67301296,rs72720042 0 59.966 inf 5 0 1.54975e-07 1.15901e-07,1.97383e-07 -0.00029258,-0.000228055,-0.00270869,-0.00112398,0.00395134 7.53279e-05,4.71554e-05,0.000271391,0.000141062,0.000268161
965 rs112187585,rs515149,rs534879,rs67301296,rs72720042 0 59.9641 inf 5 0 1.99202e-07 1.5465e-07,2.49177e-07 0.00266234,1.89641e-05,-0.00241637,-0.00336168,0.00575331 0.000266677,3.80607e-05,0.000260747,0.000272892,0.000343978
966 rs4702359,rs534879,rs67301296,rs72720042,rs924884 0 59.9406 inf 5 0 1.45615e-07 1.0861e-07,1.86374e-07 -0.000233856,-0.00241637,-0.00111764,0.00365932,-5.16152e-05 5.01549e-05,0.000260747,0.000142338,0.000256278,4.23668e-05
967 rs112187585,rs4702359,rs4702362,rs67301296,rs72720042 0 59.922 inf 5 0 2.42111e-07 1.93783e-07,2.96369e-07 0.00339916,-0.0019019,0.00173451,-0.00429256,0.00700508 0.000273,0.000157212,0.000156173,0.000283413,0.000379672
968 rs4701738,rs4702359,rs534879,rs67301296,rs72720042 0 59.9218 inf 5 0 1.46456e-07 1.10218e-07,1.86348e-07 6.67816e-05,-0.000242423,-0.00241637,-0.00106891,0.00366896 4.06014e-05,5.03887e-05,0.000260747,0.000141555,0.000256336
969 rs4702359,rs534879,rs67301296,rs72720042,rs905842 0 59.9207 inf 5 0 1.45598e-07 1.10833e-07,1.89051e-07 -0.000233723,-0.00241637,-0.00111745,0.00365917,-5.11974e-05 5.0168e-05,0.000260747,0.00014234,0.000256281,4.23778e-05
970 rs4702359,rs534879,rs577060,rs67301296,rs72720042 0 59.8604 inf 5 0 1.45674e-07 1.08102e-07,1.85729e-07 -0.000235175,-0.00241637,5.36372e-05,-0.00111829,0.0036608 5.0356e-05,0.000260747,4.28089e-05,0.00014233,0.000256328
971 rs4702359,rs534879,rs67301296,rs72643762,rs72720042 0 59.8394 inf 5 0 1.49123e-07 1.11874e-07,1.88972e-07 -0.000241017,-0.00241637,-0.0011242,-0.000134247,0.00366737 4.82835e-05,0.000260747,0.000141371,5.23265e-05,0.000255822
972 rs13165570,rs4702359,rs534879,rs67301296,rs72720042 0 59.832 inf 5 0 1.4911e-07 1.08538e-07,1.91438e-07 -0.000134045,-0.000240974,-0.00241637,-0.00112415,0.00366733 5.23265e-05,4.82835e-05,0.000260747,0.000141371,0.000255822
973 rs34912087,rs4702359,rs534879,rs67301296,rs72720042 0 59.8035 inf 5 0 1.49058e-07 1.0933e-07,1.90534e-07 -0.000133268,-0.000240809,-0.00241637,-0.00112397,0.00366714 5.23265e-05,4.82835e-05,0.000260747,0.000141371,0.000255822
974 rs35886595,rs4702359,rs534879,rs67301296,rs72720042 0 59.7845 inf 5 0 1.49023e-07 1.10839e-07,1.9149e-07 -0.00013275,-0.000240698,-0.00241637,-0.00112385,0.00366702 5.23265e-05,4.82835e-05,0.000260747,0.000141371,0.000255822
975 rs12189254,rs4702359,rs534879,rs67301296,rs72720042 0 59.738 inf 5 0 1.4545e-07 1.08996e-07,1.88701e-07 -4.7241e-05,-0.000232044,-0.00241637,-0.0011155,0.00365728 4.23668e-05,5.01549e-05,0.000260747,0.000142338,0.000256278
976 rs112187585,rs478571,rs534879,rs67301296,rs72720042 0 59.6866 inf 5 0 1.99034e-07 1.58301e-07,2.48076e-07 0.00265224,2.43718e-06,-0.00241637,-0.00335849,0.00574269 0.000266699,3.79337e-05,0.000260747,0.000272875,0.000343987
977 rs17175366,rs4702359,rs534879,rs67301296,rs72720042 0 59.6394 inf 5 0 1.45729e-07 1.12105e-07,1.86389e-07 -5.30543e-05,-0.000223395,-0.00241637,-0.00111295,0.00364755 4.13133e-05,4.77476e-05,0.000260747,0.000141731,0.000255695
978 rs4702359,rs498726,rs534879,rs67301296,rs72720042 0 59.4396 inf 5 0 1.45614e-07 1.10629e-07,1.86966e-07 -0.000220677,-7.03815e-05,-0.00233642,-0.00109156,0.00362263 4.74651e-05,5.78211e-05,0.000268893,0.000140831,0.000255727
979 rs12189073,rs4702359,rs534879,rs67301296,rs72720042 0 59.433 inf 5 0 1.45244e-07 1.06593e-07,1.87065e-07 -4.12177e-05,-0.00022946,-0.00241637,-0.00111245,0.00365437 4.24025e-05,5.0128e-05,0.000260747,0.000142323,0.000256271
980 rs112187585,rs534879,rs563787,rs67301296,rs72720042 0 59.4289 inf 5 0 1.99115e-07 1.54537e-07,2.48019e-07 0.00265892,-0.00241637,1.33583e-05,-0.00336064,0.00574971 0.000266679,0.000260747,3.80685e-05,0.000272894,0.00034398
981 rs112187585,rs534879,rs563624,rs67301296,rs72720042 0 59.4154 inf 5 0 1.99106e-07 1.56672e-07,2.47977e-07 0.00265844,-0.00241637,1.25914e-05,-0.00336047,0.00574921 0.000266677,0.000260747,3.80607e-05,0.000272892,0.000343978
982 rs4702359,rs534879,rs62330644,rs67301296,rs72720042 0 59.2996 inf 5 0 1.45502e-07 1.08426e-07,1.86495e-07 -0.000221202,-0.00241637,-4.75967e-05,-0.00111014,0.00364508 4.75947e-05,0.000260747,4.14392e-05,0.000141668,0.000255659
983 rs4702359,rs524861,rs534879,rs67301296,rs72720042 0 59.173 inf 5 0 1.45566e-07 1.09696e-07,1.83723e-07 -0.000227037,5.6524e-05,-0.0024176,-0.00111874,0.00366905 4.85549e-05,4.755e-05,0.000260749,0.000142554,0.000257092
984 rs4702359,rs478571,rs534879,rs67301296,rs72720042 0 59.1726 inf 5 0 1.46368e-07 1.04779e-07,1.89259e-07 -0.000254892,6.95987e-05,-0.00241637,-0.00108059,0.00368992 5.39022e-05,4.33489e-05,0.000260747,0.000141022,0.000257774
985 rs4702359,rs495831,rs534879,rs67301296,rs72720042 0 59.162 inf 5 0 1.45562e-07 1.07521e-07,1.88623e-07 -0.000227068,5.63006e-05,-0.00241759,-0.00111858,0.00366876 4.85692e-05,4.74784e-05,0.000260749,0.000142542,0.000257073
986 rs4702359,rs534879,rs67301296,rs72720042,rs905840 0 59.1433 inf 5 0 1.45489e-07 1.08377e-07,1.86874e-07 -0.000231426,-0.00241637,-0.00111403,0.00365659,-4.96252e-05 4.98358e-05,0.000260747,0.000142093,0.000256199,4.35111e-05
987 rs4702359,rs534879,rs66761636,rs67301296,rs72720042 0 59.06 inf 5 0 1.45417e-07 1.09455e-07,1.8822e-07 -0.000230643,-0.00241637,-4.75746e-05,-0.00111313,0.0036557 4.98358e-05,0.000260747,4.35111e-05,0.000142093,0.000256199
988 rs4702359,rs534879,rs67301296,rs72720042,rs72720048 0 59.048 inf 5 0 1.45406e-07 1.08003e-07,1.87953e-07 -0.000230529,-0.00241637,-0.00111301,0.00365558,-4.72769e-05 4.98358e-05,0.000260747,0.000142093,0.000256199,4.35111e-05
989 rs17778905,rs4702359,rs534879,rs67301296,rs72720042 0 59.039 inf 5 0 1.45412e-07 1.10062e-07,1.84401e-07 -4.7259e-05,-0.000229844,-0.00241637,-0.00111272,0.00365481 4.33572e-05,4.96128e-05,0.000260747,0.000142051,0.000256144
990 rs4702359,rs534879,rs62330604,rs67301296,rs72720042 0 58.9829 inf 5 0 1.45363e-07 1.10414e-07,1.8642e-07 -0.000229991,-0.00241637,-4.60361e-05,-0.0011124,0.00365497 4.98189e-05,0.000260747,4.35372e-05,0.000142086,0.000256195
991 rs17835430,rs4702359,rs534879,rs67301296,rs72720042 0 58.9664 inf 5 0 1.45362e-07 1.06868e-07,1.82829e-07 -4.58324e-05,-0.000229252,-0.00241637,-0.00111204,0.00365414 4.3383e-05,4.95954e-05,0.000260747,0.000142044,0.00025614
992 rs16877577,rs4702359,rs534879,rs67301296,rs72720042 0 58.9365 inf 5 0 1.48306e-07 1.11427e-07,1.90032e-07 -0.000133236,-0.000234783,-0.00241637,-0.00111727,0.00366036 5.73679e-05,4.79561e-05,0.000260747,0.000141233,0.000255744
993 rs12653411,rs4702359,rs534879,rs67301296,rs72720042 0 58.9343 inf 5 0 1.45346e-07 1.09089e-07,1.88555e-07 -4.55802e-05,-0.00022969,-0.00241637,-0.00111206,0.00365463 4.35904e-05,4.97851e-05,0.000260747,0.000142072,0.000256186
994 rs4702359,rs534879,rs67301296,rs6881323,rs72720042 0 58.9343 inf 5 0 1.45335e-07 1.06755e-07,1.84837e-07 -0.000229608,-0.00241637,-0.00111196,-4.51955e-05,0.00365454 4.98019e-05,0.000260747,0.000142079,4.35637e-05,0.000256191
995 rs4702359,rs534879,rs62330602,rs67301296,rs72720042 0 58.9084 inf 5 0 1.45325e-07 1.08792e-07,1.87456e-07 -0.000229442,-0.00241637,-4.49243e-05,-0.00111178,0.00365435 4.97851e-05,0.000260747,4.35904e-05,0.000142072,0.000256186
996 rs4702359,rs534879,rs55833573,rs67301296,rs72720042 0 58.8662 inf 5 0 1.4529e-07 1.10194e-07,1.8992e-07 -0.000229036,-0.00241637,-4.38487e-05,-0.00111132,0.0036539 4.97851e-05,0.000260747,4.35904e-05,0.000142072,0.000256186
997 rs4702359,rs534879,rs67301296,rs72720042,rs905841 0 58.8278 inf 5 0 1.45248e-07 1.07946e-07,1.86438e-07 -0.000228588,-0.00241637,-0.0011108,0.00365339,-4.24822e-05 4.98051e-05,0.000260747,0.00014208,0.000256191,4.35664e-05
998 rs112187585,rs529524,rs534879,rs67301296,rs72720042 0 58.8246 inf 5 0 1.99105e-07 1.55571e-07,2.47665e-07 0.00264703,-1.24991e-05,-0.00241637,-0.0033607,0.00573784 0.000265895,3.79512e-05,0.000260747,0.000272913,0.00034325
999 rs16877495,rs4702359,rs534879,rs67301296,rs72720042 0 58.8158 inf 5 0 1.45261e-07 1.07292e-07,1.86041e-07 -4.29373e-05,-0.000228641,-0.00241637,-0.00111086,0.00365345 4.36205e-05,4.97715e-05,0.000260747,0.000142065,0.000256183
1000 rs4702359,rs534879,rs58729984,rs67301296,rs72720042 0 58.7771 inf 5 0 1.45209e-07 1.0693e-07,1.88649e-07 -0.000228091,-0.00241637,-4.1173e-05,-0.00111023,0.00365283 4.98051e-05,0.000260747,4.35664e-05,0.00014208,0.000256191
1001 rs4702359,rs534879,rs55883453,rs67301296,rs72720042 0 58.7746 inf 5 0 1.4798e-07 1.12168e-07,1.8853e-07 -0.000233884,-0.00241637,-0.000126859,-0.00111627,0.00365935 4.79653e-05,0.000260747,5.71866e-05,0.000141237,0.000255747
1002 rs4702359,rs534879,rs55853810,rs67301296,rs72720042 0 58.774 inf 5 0 1.47979e-07 1.10403e-07,1.89476e-07 -0.00023388,-0.00241637,-0.00012684,-0.00111626,0.00365935 4.79653e-05,0.000260747,5.71866e-05,0.000141237,0.000255747
1003 rs4702359,rs534879,rs62330591,rs67301296,rs72720042 0 58.7731 inf 5 0 1.45227e-07 1.09492e-07,1.86994e-07 -0.000228224,-0.00241637,-4.18314e-05,-0.00111039,0.00365298 4.97715e-05,0.000260747,4.36205e-05,0.000142065,0.000256183
1004 rs4702359,rs534879,rs62330592,rs67301296,rs72720042 0 58.7724 inf 5 0 1.45226e-07 1.07467e-07,1.85266e-07 -0.000228217,-0.00241637,-4.18129e-05,-0.00111038,0.00365298 4.97715e-05,0.000260747,4.36205e-05,0.000142065,0.000256183
1005 rs4702359,rs534879,rs571390,rs67301296,rs72720042 0 58.7657 inf 5 0 1.45329e-07 1.08977e-07,1.86939e-07 -0.000227583,-0.00241637,-4.50271e-05,-0.00111068,0.00365226 4.92047e-05,0.000260747,4.35566e-05,0.000141928,0.000256044
1006 rs16877578,rs4702359,rs534879,rs67301296,rs72720042 0 58.7638 inf 5 0 1.47937e-07 1.11807e-07,1.90839e-07 -0.000125659,-0.000233848,-0.00241637,-0.00111623,0.00365931 5.70076e-05,4.79745e-05,0.000260747,0.000141241,0.000255749
1007 rs112187585,rs507770,rs534879,rs67301296,rs72720042 0 58.7249 inf 5 0 1.99121e-07 1.56273e-07,2.49954e-07 0.00264667,-1.37084e-05,-0.00241637,-0.00336096,0.00573752 0.000265895,3.79512e-05,0.000260747,0.000272913,0.00034325
1008 rs4702359,rs534879,rs62330597,rs67301296,rs72720042 0 58.7023 inf 5 0 1.45172e-07 1.07305e-07,1.86495e-07 -0.000227527,-0.00241637,-3.99804e-05,-0.0011096,0.0036522 4.97715e-05,0.000260747,4.36205e-05,0.000142065,0.000256183
1009 rs4702359,rs534879,rs539411,rs67301296,rs72720042 0 58.6143 inf 5 0 1.45165e-07 1.05671e-07,1.84488e-07 -0.000226001,-0.00241637,-3.95748e-05,-0.00110872,0.00365048 4.92743e-05,0.000260747,4.34406e-05,0.000141956,0.000256061
1010 rs4702359,rs485877,rs534879,rs67301296,rs72720042 0 58.5208 inf 5 0 1.45095e-07 1.07061e-07,1.86733e-07 -0.000225146,-3.70728e-05,-0.00241637,-0.00110769,0.00364952 4.92743e-05,4.34406e-05,0.000260747,0.000141956,0.000256061
1011 rs4702359,rs487810,rs534879,rs67301296,rs72720042 0 58.4883 inf 5 0 1.45072e-07 1.0708e-07,1.87516e-07 -0.000224846,-3.61931e-05,-0.00241637,-0.00110733,0.00364918 4.92743e-05,4.34406e-05,0.000260747,0.000141956,0.000256061
1012 rs2617534,rs4702359,rs534879,rs67301296,rs72720042 0 58.4778 inf 5 0 1.45073e-07 1.11349e-07,1.85252e-07 -3.62923e-05,-0.00022487,-0.00241637,-0.00110733,0.00364921 4.34855e-05,4.92755e-05,0.000260747,0.000141952,0.000256062
1013 rs4702359,rs534879,rs56790505,rs67301296,rs72720042 0 58.457 inf 5 0 1.46834e-07 1.10267e-07,1.88307e-07 -0.00023223,-0.00241637,-9.52985e-05,-0.00111443,0.00365749 4.82432e-05,0.000260747,5.28179e-05,0.000141354,0.000255813
1014 rs2677945,rs4702359,rs534879,rs67301296,rs72720042 0 58.4247 inf 5 0 1.45027e-07 1.06015e-07,1.88867e-07 -3.44662e-05,-0.000224278,-0.00241637,-0.00110663,0.00364854 4.34488e-05,4.92836e-05,0.000260747,0.000141958,0.000256064
1015 rs4702359,rs534879,rs571538,rs67301296,rs72720042 0 58.4183 inf 5 0 1.45023e-07 1.0626e-07,1.84661e-07 -0.000224193,-0.00241637,-3.42832e-05,-0.00110654,0.00364845 4.92743e-05,0.000260747,4.34406e-05,0.000141956,0.000256061
1016 rs2657019,rs4702359,rs534879,rs67301296,rs72720042 0 58.3969 inf 5 0 1.45008e-07 1.07878e-07,1.85435e-07 -3.36927e-05,-0.000223991,-0.00241637,-0.0011063,0.00364822 4.34406e-05,4.92743e-05,0.000260747,0.000141956,0.000256061
1017 rs4702359,rs4702368,rs534879,rs67301296,rs72720042 0 58.3865 inf 5 0 1.48126e-07 1.11121e-07,1.89996e-07 -0.000231842,-0.000140597,-0.00241637,-0.00111237,0.00365541 4.77558e-05,6.20591e-05,0.000260747,0.000141103,0.000255671
1018 rs4702359,rs479542,rs534879,rs67301296,rs72720042 0 58.3494 inf 5 0 1.44976e-07 1.08532e-07,1.86473e-07 -0.000223542,-3.23786e-05,-0.00241637,-0.00110576,0.00364772 4.92743e-05,4.34406e-05,0.000260747,0.000141956,0.000256061
1019 rs4419565,rs4702359,rs534879,rs67301296,rs72720042 0 58.2445 inf 5 0 1.44932e-07 1.05366e-07,1.88105e-07 -3.05196e-05,-0.000222785,-0.00241637,-0.00110486,0.00364686 4.35356e-05,4.92318e-05,0.000260747,0.000141937,0.000256051
1020 rs11134165,rs4702359,rs534879,rs67301296,rs72720042 0 58.2234 inf 5 0 1.44919e-07 1.07488e-07,1.86681e-07 -2.99191e-05,-0.000222582,-0.00241637,-0.00110462,0.00364664 4.35356e-05,4.92318e-05,0.000260747,0.000141937,0.000256051
1021 rs12521318,rs4702359,rs534879,rs67301296,rs72720042 0 58.2116 inf 5 0 1.44919e-07 1.08406e-07,1.86213e-07 -2.99313e-05,-0.000222519,-0.00241637,-0.00110457,0.00364657 4.35566e-05,4.92047e-05,0.000260747,0.000141928,0.000256044
1022 rs4702359,rs534879,rs564972,rs67301296,rs72720042 0 58.2054 inf 5 0 1.44915e-07 1.08757e-07,1.88498e-07 -0.000222459,-0.00241637,-2.97545e-05,-0.0011045,0.0036465 4.92047e-05,0.000260747,4.35566e-05,0.000141928,0.000256044
1023 rs4702359,rs534879,rs565017,rs67301296,rs72720042 0 58.1946 inf 5 0 1.44909e-07 1.09185e-07,1.8585e-07 -0.000222355,-0.00241637,-2.9445e-05,-0.00110437,0.00364638 4.92047e-05,0.000260747,4.35566e-05,0.000141928,0.000256044
1024 rs2459721,rs4702359,rs534879,rs67301296,rs72720042 0 58.1893 inf 5 0 1.44905e-07 1.0747e-07,1.83098e-07 -2.92931e-05,-0.000222305,-0.00241637,-0.00110431,0.00364632 4.35566e-05,4.92047e-05,0.000260747,0.000141928,0.000256044
1025 rs4702359,rs534879,rs540052,rs67301296,rs72720042 0 58.1755 inf 5 0 1.52294e-07 1.13981e-07,1.93415e-07 -0.000269432,-0.00241637,0.000142158,-0.0011649,0.00384631 4.99742e-05,0.000260747,4.2496e-05,0.000142484,0.000263189
1026 rs4702359,rs472259,rs534879,rs67301296,rs72720042 0 58.1738 inf 5 0 1.44896e-07 1.06765e-07,1.88418e-07 -0.000222154,-2.88452e-05,-0.00241637,-0.00110413,0.00364616 4.92047e-05,4.35566e-05,0.000260747,0.000141928,0.000256044
1027 rs4702359,rs486738,rs534879,rs67301296,rs72720042 0 58.1735 inf 5 0 1.44896e-07 1.08053e-07,1.89195e-07 -0.000222151,-2.88353e-05,-0.00241637,-0.00110412,0.00364615 4.92047e-05,4.35566e-05,0.000260747,0.000141928,0.000256044
1028 rs4702359,rs534879,rs67301296,rs6880252,rs72720042 0 58.1715 inf 5 0 1.44894e-07 1.07676e-07,1.83962e-07 -0.000222132,-0.00241637,-0.0011041,-2.87785e-05,0.00364613 4.92047e-05,0.000260747,0.000141928,4.35566e-05,0.000256044
1029 rs35622248,rs4702359,rs534879,rs67301296,rs72720042 0 58.1477 inf 5 0 1.47592e-07 1.08632e-07,1.85761e-07 -0.000128858,-0.000227164,-0.00241637,-0.00110969,0.00365029 6.17379e-05,4.75086e-05,0.000260747,0.000141071,0.000255617
1030 rs10475331,rs4702359,rs534879,rs67301296,rs72720042 0 58.1167 inf 5 0 1.44856e-07 1.09261e-07,1.87221e-07 -2.68367e-05,-0.000221541,-0.00241637,-0.00110336,0.00364546 4.35356e-05,4.92318e-05,0.000260747,0.000141937,0.000256051
1031 rs4702359,rs532884,rs534879,rs67301296,rs72720042 0 58.1061 inf 5 0 1.44856e-07 1.08573e-07,1.87606e-07 -0.000221494,-2.68764e-05,-0.00241637,-0.00110333,0.00364541 4.92047e-05,4.35566e-05,0.000260747,0.000141928,0.000256044
1032 rs4702359,rs534879,rs570733,rs67301296,rs72720042 0 58.0755 inf 5 0 1.44839e-07 1.1024e-07,1.86586e-07 -0.000221192,-0.00241637,-2.59764e-05,-0.00110297,0.00364507 4.92047e-05,0.000260747,4.35566e-05,0.000141928,0.000256044
1033 rs4702359,rs534879,rs570679,rs67301296,rs72720042 0 58.0654 inf 5 0 1.44833e-07 1.0684e-07,1.81414e-07 -0.000221092,-0.00241637,-2.56782e-05,-0.00110285,0.00364496 4.92047e-05,0.000260747,4.35566e-05,0.000141928,0.000256044
1034 rs12653996,rs4702359,rs534879,rs67301296,rs72720042 0 58.0414 inf 5 0 1.4482e-07 1.0889e-07,1.86614e-07 -2.49692e-05,-0.000220854,-0.00241637,-0.00110256,0.00364469 4.35566e-05,4.92047e-05,0.000260747,0.000141928,0.000256044
1035 rs4702359,rs532737,rs534879,rs67301296,rs72720042 0 57.9891 inf 5 0 1.57283e-07 1.18568e-07,1.98467e-07 -0.000349694,0.000212148,-0.0026715,-0.00105892,0.00382133 5.68208e-05,4.94033e-05,0.000267429,0.000141045,0.000259164
1036 rs4702359,rs534879,rs540027,rs67301296,rs72720042 0 57.9479 inf 5 0 1.51796e-07 1.13702e-07,1.96234e-07 -0.000267306,-0.00241637,0.000137596,-0.00116172,0.00383874 4.99477e-05,0.000260747,4.25314e-05,0.000142447,0.000263143
1037 rs4446427,rs4702359,rs534879,rs67301296,rs72720042 0 57.9297 inf 5 0 1.4478e-07 1.0733e-07,1.83632e-07 -2.26808e-05,-0.000219995,-0.00241637,-0.00110153,0.00364373 4.36563e-05,4.91629e-05,0.000260747,0.000141909,0.000256034
1038 rs4702359,rs534879,rs563624,rs67301296,rs72720042 0 57.9262 inf 5 0 1.47883e-07 1.09436e-07,1.86724e-07 -0.000276666,-0.00241637,9.77475e-05,-0.00107974,0.00371741 5.54035e-05,0.000260747,4.4709e-05,0.000140949,0.000258263
1039 rs4702359,rs534879,rs550934,rs67301296,rs72720042 0 57.9045 inf 5 0 1.45519e-07 1.07931e-07,1.89628e-07 -0.000224261,-0.00248523,5.28735e-05,-0.001061,0.00366984 4.80718e-05,0.000267428,4.56149e-05,0.000143419,0.000257251
1040 rs4702359,rs534879,rs563787,rs67301296,rs72720042 0 57.8565 inf 5 0 1.47974e-07 1.1205e-07,1.88638e-07 -0.000277726,-0.00241637,9.91849e-05,-0.00107973,0.00371878 5.54466e-05,0.000260747,4.47526e-05,0.000140946,0.000258279
1041 rs16877574,rs4702359,rs534879,rs67301296,rs72720042 0 57.8239 inf 5 0 1.47922e-07 1.07981e-07,1.8549e-07 -0.000132034,-0.000228762,-0.00241637,-0.00110569,0.00364636 6.00357e-05,4.75645e-05,0.000260747,0.000140957,0.000255566
1042 rs4702359,rs534879,rs556867,rs67301296,rs72720042 0 57.7743 inf 5 0 1.44718e-07 1.07491e-07,1.88358e-07 -0.000218862,-0.00241637,-1.86648e-05,-0.00109995,0.00364245 4.93262e-05,0.000260747,4.38946e-05,0.000141929,0.000256074
1043 rs4702359,rs520511,rs534879,rs67301296,rs72720042 0 57.7122 inf 5 0 1.44677e-07 1.05342e-07,1.84904e-07 -0.000217557,-1.51829e-05,-0.00241637,-0.00109858,0.00364098 4.91973e-05,4.35953e-05,0.000260747,0.000141923,0.000256043
1044 rs4702359,rs534879,rs58881301,rs67301296,rs72720042 0 57.6711 inf 5 0 1.44664e-07 1.09764e-07,1.89204e-07 -0.000217115,-0.00241637,-1.38602e-05,-0.00109804,0.00364049 4.91973e-05,0.000260747,4.35953e-05,0.000141923,0.000256043
1045 rs4702359,rs534879,rs553467,rs67301296,rs72720042 0 57.6682 inf 5 0 1.45378e-07 1.10428e-07,1.88726e-07 -0.000222877,-0.00247211,4.77438e-05,-0.00106746,0.00366747 4.79845e-05,0.000265926,4.47363e-05,0.000142763,0.000257292
1046 rs10475330,rs112187585,rs531679,rs67301296,rs72720042 0 57.6389 inf 5 0 2.35396e-07 1.86449e-07,2.90534e-07 -0.00132916,0.00271016,-0.00190447,-0.00345626,0.00681913 0.000153209,0.000265731,0.000238203,0.000272992,0.00037352
1047 rs4702359,rs534879,rs557611,rs67301296,rs72720042 0 57.6271 inf 5 0 1.44663e-07 1.07514e-07,1.8883e-07 -0.000217231,-0.00241637,-1.38967e-05,-0.00109804,0.00364062 4.93262e-05,0.000260747,4.38946e-05,0.000141929,0.000256074
1048 rs4702359,rs494937,rs534879,rs67301296,rs72720042 0 57.6107 inf 5 0 1.44645e-07 1.07141e-07,1.85387e-07 -0.000216455,-1.18893e-05,-0.00241637,-0.00109725,0.00363974 4.91973e-05,4.35953e-05,0.000260747,0.000141923,0.000256043
1049 rs4702359,rs534879,rs67301296,rs72720042,rs905845 0 57.6072 inf 5 0 1.44656e-07 1.0786e-07,1.85809e-07 -0.000216819,-0.00241637,-0.00109769,0.00364015,-1.31676e-05 4.91486e-05,0.000260747,0.000141899,0.000256031,4.37366e-05
1050 rs4702359,rs534879,rs569470,rs67301296,rs72720042 0 57.5795 inf 5 0 1.51974e-07 1.1324e-07,1.93991e-07 -0.00026831,-0.00241637,0.000138646,-0.00115504,0.00383298 4.99822e-05,0.000260747,4.23372e-05,0.00014212,0.000262552
1051 rs4702359,rs515149,rs534879,rs67301296,rs72720042 0 57.5783 inf 5 0 1.48502e-07 1.09854e-07,1.896e-07 -0.000282441,0.000106541,-0.00241637,-0.0010786,0.00372479 5.54035e-05,4.4709e-05,0.000260747,0.000140949,0.000258263
1052 rs2677934,rs4702359,rs534879,rs67301296,rs72720042 0 57.5733 inf 5 0 1.48511e-07 1.11861e-07,1.91347e-07 0.000106674,-0.000282528,-0.00241637,-0.00107858,0.00372491 4.4709e-05,5.54035e-05,0.000260747,0.000140949,0.000258263
1053 rs4702359,rs534879,rs569521,rs67301296,rs72720042 0 57.5714 inf 5 0 1.4536e-07 1.1037e-07,1.86321e-07 -0.000222996,-0.00247743,4.82391e-05,-0.00106667,0.00366884 4.80312e-05,0.000267094,4.57323e-05,0.000142935,0.00025749
1054 rs4702359,rs534879,rs554121,rs67301296,rs72720042 0 57.5701 inf 5 0 1.45361e-07 1.06825e-07,1.90764e-07 -0.000223005,-0.00247749,4.82838e-05,-0.00106664,0.00366887 4.80312e-05,0.000267094,4.57323e-05,0.000142935,0.00025749
1055 rs4702359,rs534879,rs67301296,rs67312183,rs72720042 0 57.5661 inf 5 0 1.44631e-07 1.0729e-07,1.83535e-07 -0.000215861,-0.00241637,-0.00109653,-1.00684e-05,0.00363908 4.92146e-05,0.000260747,0.00014193,4.35653e-05,0.000256047
1056 rs10475330,rs112187585,rs499008,rs67301296,rs72720042 0 57.5553 inf 5 0 2.35131e-07 1.86397e-07,2.85443e-07 -0.00132915,0.00271015,-0.00189872,-0.00345623,0.00681544 0.000153209,0.000265731,0.000238203,0.000272992,0.00037352
1057 rs4702359,rs534879,rs6555400,rs67301296,rs72720042 0 57.5536 inf 5 0 1.4538e-07 1.09113e-07,1.87806e-07 -0.000223132,-0.00247822,4.8865e-05,-0.00106633,0.00366927 4.80312e-05,0.000267094,4.57323e-05,0.000142935,0.00025749
1058 rs4702359,rs512638,rs534879,rs67301296,rs72720042 0 57.5521 inf 5 0 1.48553e-07 1.10761e-07,1.89637e-07 -0.000282898,0.000107237,-0.00241637,-0.0010785,0.00372538 5.54035e-05,4.4709e-05,0.000260747,0.000140949,0.000258263
1059 rs4702359,rs522524,rs534879,rs67301296,rs72720042 0 57.5479 inf 5 0 1.45386e-07 1.08824e-07,1.8537e-07 -0.000223175,4.90634e-05,-0.00247848,-0.00106623,0.00366941 4.80312e-05,4.57323e-05,0.000267094,0.000142935,0.00025749
1060 rs4702359,rs534879,rs6420047,rs67301296,rs72720042 0 57.539 inf 5 0 1.45396e-07 1.1026e-07,1.86431e-07 -0.000223244,-0.00247887,4.9379e-05,-0.00106606,0.00366963 4.80312e-05,0.000267094,4.57323e-05,0.000142935,0.00025749
1061 rs4702359,rs497649,rs534879,rs67301296,rs72720042 0 57.5368 inf 5 0 1.44811e-07 1.08284e-07,1.83815e-07 -0.000220244,-2.57354e-05,-0.00241637,-0.00110136,0.00364401 4.89809e-05,4.58606e-05,0.000260747,0.00014172,0.00025599
1062 rs4702359,rs493944,rs534879,rs67301296,rs72720042 0 57.4914 inf 5 0 1.45452e-07 1.07466e-07,1.88352e-07 -0.000223614,5.10736e-05,-0.00248102,-0.00106515,0.00367081 4.80312e-05,4.57323e-05,0.000267094,0.000142935,0.00025749
1063 rs10075717,rs112187585,rs534879,rs67301296,rs72720042 0 57.4779 inf 5 0 1.9942e-07 1.60328e-07,2.49869e-07 -2.84253e-05,0.00264392,-0.00241637,-0.00336294,0.00573251 3.78171e-05,0.000265812,0.000260747,0.000272873,0.000343296
1064 rs4702359,rs534879,rs569023,rs67301296,rs72720042 0 57.4049 inf 5 0 1.51627e-07 1.1322e-07,1.93636e-07 -0.000274277,-0.00241637,0.000134075,-0.00115205,0.00382633 5.08057e-05,0.000260747,4.19375e-05,0.000142057,0.000262412
1065 rs4702359,rs534879,rs566734,rs67301296,rs72720042 0 57.3898 inf 5 0 1.51518e-07 1.14134e-07,1.92571e-07 -0.000265912,-0.00241637,0.00013429,-0.00115212,0.00382559 4.99132e-05,0.000260747,4.23358e-05,0.000142079,0.000262466
1066 rs4702359,rs506938,rs534879,rs67301296,rs72720042 0 57.3073 inf 5 0 1.51247e-07 1.10475e-07,1.89191e-07 -0.000265243,0.000131751,-0.00241637,-0.0011511,0.00382237 4.99551e-05,4.23714e-05,0.000260747,0.000142086,0.000262506
1067 rs11134164,rs112187585,rs11956646,rs4702359,rs72720042 0 57.2696 inf 5 0 2.33701e-07 1.85382e-07,2.8292e-07 0.0043164,-0.000178472,-0.00188474,-0.00445783,0.00648689 0.000289698,0.00013664,0.000238512,0.000290795,0.000357608
1068 rs4702359,rs506828,rs534879,rs67301296,rs72720042 0 57.2674 inf 5 0 1.51033e-07 1.132e-07,1.97274e-07 -0.000262907,0.000129105,-0.00241637,-0.00114985,0.0038174 4.97929e-05,4.22051e-05,0.000260747,0.000142073,0.000262361
1069 rs4702359,rs534879,rs537018,rs67301296,rs72720042 0 57.2389 inf 5 0 1.51021e-07 1.12735e-07,1.92212e-07 -0.000264337,-0.00241637,0.000129489,-0.00115009,0.00381916 4.99551e-05,0.000260747,4.23714e-05,0.000142086,0.000262506
1070 rs4702359,rs534879,rs67301296,rs6892084,rs72720042 0 57.2096 inf 5 0 1.45609e-07 1.08092e-07,1.89867e-07 -0.000206786,-0.00241637,-0.00109769,-8.19827e-05,0.00362887 4.72176e-05,0.000260747,0.000140895,6.75119e-05,0.000255571
1071 rs4702359,rs494363,rs534879,rs67301296,rs72720042 0 57.207 inf 5 0 1.44604e-07 1.09324e-07,1.87761e-07 -0.000213965,-5.35584e-06,-0.00241637,-0.00109438,0.00363694 4.85612e-05,4.41653e-05,0.000260747,0.000141727,0.000255889
1072 rs28691282,rs4702359,rs534879,rs67301296,rs72720042 0 57.1608 inf 5 0 1.44598e-07 1.07867e-07,1.84912e-07 -3.39252e-06,-0.000213466,-0.00241637,-0.0010937,0.00363638 4.42626e-05,4.87276e-05,0.000260747,0.00014176,0.000255929
1073 rs4701736,rs4702359,rs534879,rs67301296,rs72720042 0 57.1057 inf 5 0 1.45401e-07 1.10169e-07,1.87926e-07 -0.000129034,-8.9406e-05,-0.00241637,-0.00110171,0.00364663 0.000119136,0.00012296,0.000260747,0.000141088,0.000255731
1074 rs4702359,rs534879,rs67301296,rs72720042,rs74743522 0 57.0496 inf 5 0 1.45444e-07 1.10643e-07,1.85705e-07 -0.000218824,-0.00243454,-0.00110541,0.00366805,-9.42313e-05 4.73304e-05,0.000261258,0.00014131,0.000257213,8.47859e-05
1075 rs4702359,rs529686,rs534879,rs67301296,rs72720042 0 56.9993 inf 5 0 1.44783e-07 1.08875e-07,1.84887e-07 -0.000197879,-2.31227e-05,-0.00241637,-0.00109957,0.00364297 5.46284e-05,4.41475e-05,0.000260747,0.000141484,0.000255939
1076 rs115228939,rs4702359,rs534879,rs67301296,rs72720042 0 56.8436 inf 5 0 1.46724e-07 1.09568e-07,1.90266e-07 -0.000229067,-0.000218868,-0.00241637,-0.00109956,0.00364246 0.000130189,4.71247e-05,0.000260747,0.000140887,0.000255549
1077 rs4702359,rs534384,rs534879,rs67301296,rs72720042 0 56.7083 inf 5 0 1.44658e-07 1.1118e-07,1.85909e-07 -0.000204362,-1.32628e-05,-0.00241637,-0.00109646,0.00363961 5.40163e-05,4.35588e-05,0.000260747,0.000141441,0.000255914
1078 rs13185529,rs4702359,rs534879,rs67301296,rs72720042 0 56.6766 inf 5 0 1.46124e-07 1.11684e-07,1.86072e-07 -6.38144e-05,-0.000247273,-0.00231908,-0.0011274,0.00363453 4.27937e-05,5.246e-05,0.000268786,0.000142765,0.000255517
1079 rs4701739,rs4702359,rs534879,rs67301296,rs72720042 0 56.6466 inf 5 0 1.46002e-07 1.09471e-07,1.86937e-07 -6.12464e-05,-0.000245928,-0.00232267,-0.00112625,0.00363447 4.28171e-05,5.24827e-05,0.000268849,0.000142797,0.000255517
1080 rs10475327,rs4702359,rs534879,rs67301296,rs72720042 0 56.6125 inf 5 0 1.45136e-07 1.07067e-07,1.83892e-07 -6.52381e-05,-0.000212313,-0.00241637,-0.00109706,0.00363508 7.35e-05,4.69849e-05,0.000260747,0.000140924,0.000255516
1081 rs4702359,rs534879,rs566829,rs67301296,rs72720042 0 56.6049 inf 5 0 1.44643e-07 1.08835e-07,1.86055e-07 -0.000208617,-0.00241637,1.23601e-05,-0.00108816,0.00363093 4.91443e-05,0.000260747,4.61457e-05,0.000141738,0.00025603
1082 rs4702359,rs534879,rs563180,rs67301296,rs72720042 0 56.6018 inf 5 0 1.44653e-07 1.07284e-07,1.84937e-07 -0.000208206,-0.00241637,1.35027e-05,-0.0010877,0.00363046 4.91835e-05,0.000260747,4.59849e-05,0.000141755,0.000256039
1083 rs4702359,rs534879,rs563406,rs67301296,rs72720042 0 56.5917 inf 5 0 1.44658e-07 1.09832e-07,1.85459e-07 -0.000208044,-0.00241637,1.40158e-05,-0.00108752,0.00363028 4.91835e-05,0.000260747,4.59849e-05,0.000141755,0.000256039
1084 rs17777744,rs4702359,rs534879,rs67301296,rs72720042 0 56.5825 inf 5 0 1.45097e-07 1.08344e-07,1.88573e-07 -6.28171e-05,-0.000212319,-0.00241637,-0.00109689,0.00363509 7.35e-05,4.69849e-05,0.000260747,0.000140924,0.000255516
1085 rs28380742,rs4702359,rs534879,rs67301296,rs72720042 0 56.5756 inf 5 0 1.45088e-07 1.07596e-07,1.86335e-07 -6.22529e-05,-0.00021232,-0.00241637,-0.00109685,0.00363509 7.35e-05,4.69849e-05,0.000260747,0.000140924,0.000255516
1086 rs13354680,rs4702359,rs534879,rs67301296,rs72720042 0 56.5754 inf 5 0 1.45087e-07 1.07994e-07,1.85204e-07 -6.22386e-05,-0.00021232,-0.00241637,-0.00109685,0.00363509 7.35e-05,4.69849e-05,0.000260747,0.000140924,0.000255516
1087 rs4702359,rs495043,rs534879,rs67301296,rs72720042 0 56.5731 inf 5 0 1.44667e-07 1.09283e-07,1.86712e-07 -0.000207743,1.49662e-05,-0.00241637,-0.00108719,0.00362994 4.91835e-05,4.59849e-05,0.000260747,0.000141755,0.000256039
1088 rs4702359,rs534879,rs536685,rs67301296,rs72720042 0 56.569 inf 5 0 1.44669e-07 1.08583e-07,1.87333e-07 -0.000207676,-0.00241637,1.51786e-05,-0.00108711,0.00362987 4.91835e-05,0.000260747,4.59849e-05,0.000141755,0.000256039
1089 rs4702359,rs534879,rs67301296,rs6890496,rs72720042 0 56.5661 inf 5 0 1.45045e-07 1.07883e-07,1.8432e-07 -0.000211638,-0.00241637,-0.00109646,-5.91208e-05,0.00363432 4.69959e-05,0.000260747,0.000140916,7.30311e-05,0.000255519
1090 rs4702359,rs526399,rs534879,rs67301296,rs72720042 0 56.5586 inf 5 0 1.45813e-07 1.08956e-07,1.88373e-07 -0.000243596,-5.69774e-05,-0.0023292,-0.0011239,0.00363452 5.24827e-05,4.28171e-05,0.000268849,0.000142797,0.000255517
1091 rs13355112,rs4702359,rs534879,rs67301296,rs72720042 0 56.5577 inf 5 0 1.45046e-07 1.10305e-07,1.84204e-07 -5.92045e-05,-0.000212061,-0.00241637,-0.0010966,0.0036348 7.30177e-05,4.69873e-05,0.000260747,0.000140922,0.000255517
1092 rs17834311,rs4702359,rs534879,rs67301296,rs72720042 0 56.5553 inf 5 0 1.45062e-07 1.05462e-07,1.8659e-07 -6.05877e-05,-0.000212325,-0.00241637,-0.00109673,0.0036351 7.35e-05,4.69849e-05,0.000260747,0.000140924,0.000255516
1093 rs4702359,rs534879,rs538791,rs67301296,rs72720042 0 56.5496 inf 5 0 1.44672e-07 1.06941e-07,1.83905e-07 -0.000207606,-0.00241637,1.55321e-05,-0.00108703,0.00362979 4.91573e-05,0.000260747,4.60916e-05,0.000141744,0.000256033
1094 rs4702359,rs534879,rs67301296,rs72720042,rs7718218 0 56.5404 inf 5 0 1.47867e-07 1.10518e-07,1.88596e-07 -0.000251937,-0.00241637,-0.00109022,0.00372508,-9.23368e-05 5.0348e-05,0.000260747,0.000140832,0.000258813,4.23392e-05
1095 rs4702359,rs534879,rs67301296,rs72720042,rs9765361 0 56.5293 inf 5 0 1.45029e-07 1.05685e-07,1.86632e-07 -0.00021233,-0.00241637,-0.00109658,0.0036351,-5.843e-05 4.69849e-05,0.000260747,0.000140924,0.000255516,7.35e-05
1096 rs4702359,rs534879,rs568604,rs67301296,rs72720042 0 56.5206 inf 5 0 1.44616e-07 1.0688e-07,1.87343e-07 -0.000215328,-0.00240882,-7.85136e-06,-0.00109409,0.00363718 4.95857e-05,0.000264102,4.36338e-05,0.000141123,0.000255737
1097 rs4702359,rs534879,rs573546,rs67301296,rs72720042 0 56.5184 inf 5 0 1.44686e-07 1.07818e-07,1.8592e-07 -0.000207215,-0.00241637,1.68492e-05,-0.0010866,0.00362935 4.91443e-05,0.000260747,4.61457e-05,0.000141738,0.00025603
1098 rs4702359,rs501474,rs534879,rs67301296,rs72720042 0 56.5021 inf 5 0 1.544e-07 1.16552e-07,1.95933e-07 -0.000332097,0.000174916,-0.00241637,-0.00105971,0.00376984 5.66717e-05,4.63362e-05,0.000260747,0.000141096,0.000257991
1099 rs11743719,rs4702359,rs534879,rs67301296,rs72720042 0 56.4797 inf 5 0 1.51895e-07 1.12507e-07,1.91643e-07 0.000177799,-0.000345026,-0.00242817,-0.00108307,0.00379189 5.45834e-05,6.21562e-05,0.000260772,0.000140858,0.000260001
1100 rs4702359,rs534879,rs67301296,rs72720042,rs7727935 0 56.4685 inf 5 0 1.51946e-07 1.13206e-07,1.9148e-07 -0.000345487,-0.00242822,-0.00108304,0.00379244,0.000178418 6.21562e-05,0.000260772,0.000140858,0.000260001,5.45834e-05
1101 rs4702359,rs534879,rs67301296,rs6877479,rs72720042 0 56.4651 inf 5 0 1.44707e-07 1.09584e-07,1.83691e-07 -0.000206693,-0.00241637,-0.00108602,1.87611e-05,0.00362876 4.91055e-05,0.000260747,0.000141721,4.63115e-05,0.00025602
1102 rs1578892,rs4702359,rs534879,rs67301296,rs72720042 0 56.4576 inf 5 0 1.51996e-07 1.15104e-07,1.95366e-07 0.000179025,-0.00034594,-0.00242826,-0.00108301,0.00379297 5.45834e-05,6.21562e-05,0.000260772,0.000140858,0.000260001
1103 rs11746768,rs4702359,rs534879,rs67301296,rs72720042 0 56.4569 inf 5 0 1.51999e-07 1.16208e-07,1.92928e-07 0.000179061,-0.000345967,-0.00242826,-0.00108301,0.003793 5.45834e-05,6.21562e-05,0.000260772,0.000140858,0.000260001
1104 rs4702359,rs527492,rs534879,rs67301296,rs72720042 0 56.4493 inf 5 0 1.45584e-07 1.08684e-07,1.83205e-07 -0.000240523,-5.13503e-05,-0.00233781,-0.00112079,0.0036346 5.24827e-05,4.28171e-05,0.000268849,0.000142797,0.000255517
1105 rs4702359,rs531965,rs534879,rs67301296,rs72720042 0 56.4453 inf 5 0 1.44744e-07 1.08478e-07,1.83266e-07 -0.000205717,2.14632e-05,-0.00241637,-0.00108493,0.00362766 4.91704e-05,4.6038e-05,0.000260747,0.000141749,0.000256036
1106 rs4702359,rs534879,rs537237,rs67301296,rs72720042 0 56.4396 inf 5 0 1.44626e-07 1.07622e-07,1.86778e-07 -0.000215765,-0.00240738,-9.32828e-06,-0.0010944,0.00363743 4.94183e-05,0.000264091,4.34437e-05,0.00014112,0.000255714
1107 rs4702359,rs477391,rs534879,rs67301296,rs72720042 0 56.4291 inf 5 0 1.45542e-07 1.06374e-07,1.8419e-07 -0.00023993,-5.02655e-05,-0.00233947,-0.00112019,0.00363461 5.24827e-05,4.28171e-05,0.000268849,0.000142797,0.000255517
1108 rs1604986,rs4702359,rs534879,rs67301296,rs72720042 0 56.4275 inf 5 0 1.45539e-07 1.10358e-07,1.83288e-07 -5.01806e-05,-0.000239884,-0.0023396,-0.00112015,0.00363461 4.28171e-05,5.24827e-05,0.000268849,0.000142797,0.000255517
1109 rs1604987,rs4702359,rs534879,rs67301296,rs72720042 0 56.4259 inf 5 0 1.45536e-07 1.09337e-07,1.83989e-07 -5.00907e-05,-0.000239835,-0.00233974,-0.0011201,0.00363461 4.28171e-05,5.24827e-05,0.000268849,0.000142797,0.000255517
1110 rs4702359,rs479262,rs534879,rs67301296,rs72720042 0 56.4258 inf 5 0 1.4465e-07 1.07756e-07,1.8937e-07 -0.000216996,-1.24438e-05,-0.00240441,-0.00109505,0.0036383 4.95857e-05,4.36338e-05,0.000264102,0.000141123,0.000255737
1111 rs4702359,rs478590,rs534879,rs67301296,rs72720042 0 56.4233 inf 5 0 1.44651e-07 1.08565e-07,1.85361e-07 -0.000217042,-1.25683e-05,-0.00240429,-0.00109507,0.00363833 4.95857e-05,4.36338e-05,0.000264102,0.000141123,0.000255737
1112 rs4702359,rs534879,rs567431,rs67301296,rs72720042 0 56.4224 inf 5 0 1.45529e-07 1.0846e-07,1.84227e-07 -0.000239732,-0.00234003,-4.99026e-05,-0.00111999,0.00363462 5.24827e-05,0.000268849,4.28171e-05,0.000142797,0.000255517
1113 rs4702359,rs477633,rs534879,rs67301296,rs72720042 0 56.4207 inf 5 0 1.45525e-07 1.11185e-07,1.84991e-07 -0.000239682,-4.98105e-05,-0.00234017,-0.00111994,0.00363462 5.24827e-05,4.28171e-05,0.000268849,0.000142797,0.000255517
1114 rs2456231,rs4702359,rs534879,rs67301296,rs72720042 0 56.4204 inf 5 0 1.45525e-07 1.09742e-07,1.882e-07 -4.97925e-05,-0.000239672,-0.0023402,-0.00111993,0.00363462 4.28171e-05,5.24827e-05,0.000268849,0.000142797,0.000255517
1115 rs4702359,rs534879,rs577452,rs67301296,rs72720042 0 56.4184 inf 5 0 1.45521e-07 1.09001e-07,1.8454e-07 -0.000239612,-0.00234036,-4.96827e-05,-0.00111987,0.00363462 5.24827e-05,0.000268849,4.28171e-05,0.000142797,0.000255517
1116 rs4640756,rs4702359,rs534879,rs67301296,rs72720042 0 56.4175 inf 5 0 1.52187e-07 1.15246e-07,1.9618e-07 0.000181317,-0.000347648,-0.00242841,-0.00108289,0.00379499 5.45834e-05,6.21562e-05,0.000260772,0.000140858,0.000260001
1117 rs2516288,rs4702359,rs534879,rs67301296,rs72720042 0 56.4149 inf 5 0 1.45514e-07 1.10942e-07,1.84969e-07 -4.94951e-05,-0.000239509,-0.00234065,-0.00111977,0.00363462 4.28171e-05,5.24827e-05,0.000268849,0.000142797,0.000255517
1118 rs4702359,rs534879,rs555851,rs67301296,rs72720042 0 56.4143 inf 5 0 1.45512e-07 1.09122e-07,1.85295e-07 -0.000239491,-0.0023407,-4.94618e-05,-0.00111975,0.00363462 5.24827e-05,0.000268849,4.28171e-05,0.000142797,0.000255517
1119 rs4454034,rs4702359,rs534879,rs67301296,rs72720042 0 56.4064 inf 5 0 1.52242e-07 1.14608e-07,1.9184e-07 0.00018197,-0.000348135,-0.00242845,-0.00108285,0.00379557 5.45834e-05,6.21562e-05,0.000260772,0.000140858,0.000260001
1120 rs4702359,rs534879,rs67301296,rs72720042,rs78776332 0 56.3911 inf 5 0 1.44932e-07 1.07683e-07,1.8372e-07 -0.000216478,-0.00242868,-0.00109991,0.00365706,-6.43585e-05 4.733e-05,0.000261337,0.00014123,0.000257401,9.18118e-05
1121 rs12523034,rs4702359,rs534879,rs67301296,rs72720042 0 56.3888 inf 5 0 1.45505e-07 1.08479e-07,1.86365e-07 -4.92364e-05,-0.000239324,-0.0023413,-0.00111942,0.0036347 4.27937e-05,5.246e-05,0.000268786,0.000142765,0.000255517
1122 rs2677943,rs4702359,rs534879,rs67301296,rs72720042 0 56.3787 inf 5 0 1.45441e-07 1.09828e-07,1.85119e-07 -4.75047e-05,-0.000238456,-0.0023437,-0.00111868,0.00363469 4.28308e-05,5.24994e-05,0.000268854,0.0001428,0.000255517
1123 rs2617571,rs4702359,rs534879,rs67301296,rs72720042 0 56.3777 inf 5 0 1.45482e-07 1.06872e-07,1.85876e-07 -4.86174e-05,-0.000238987,-0.00234225,-0.00111908,0.0036347 4.27937e-05,5.246e-05,0.000268786,0.000142765,0.000255517
1124 rs4702359,rs534879,rs580236,rs67301296,rs72720042 0 56.3726 inf 5 0 1.44608e-07 1.06576e-07,1.84864e-07 -0.000208063,-0.00241637,-6.41404e-06,-0.00109397,0.0036368 5.65814e-05,0.000260747,4.58188e-05,0.000141243,0.00025575
1125 rs4702359,rs483804,rs534879,rs67301296,rs72720042 0 56.3664 inf 5 0 1.44681e-07 1.06808e-07,1.88102e-07 -0.000218099,-1.54792e-05,-0.00240149,-0.00109568,0.00363904 4.95857e-05,4.36338e-05,0.000264102,0.000141123,0.000255737
1126 rs2447842,rs4702359,rs534879,rs67301296,rs72720042 0 56.357 inf 5 0 1.4544e-07 1.08599e-07,1.84328e-07 -4.74466e-05,-0.000238348,-0.00234403,-0.00111844,0.00363472 4.27937e-05,5.246e-05,0.000268786,0.000142765,0.000255517
1127 rs2677944,rs4702359,rs534879,rs67301296,rs72720042 0 56.3548 inf 5 0 1.45436e-07 1.07991e-07,1.8614e-07 -4.73226e-05,-0.00023828,-0.00234422,-0.00111837,0.00363472 4.27937e-05,5.246e-05,0.000268786,0.000142765,0.000255517
1128 rs2677942,rs4702359,rs534879,rs67301296,rs72720042 0 56.3131 inf 5 0 1.45352e-07 1.10389e-07,1.85147e-07 -4.49022e-05,-0.000236961,-0.00234791,-0.00111704,0.00363475 4.27937e-05,5.246e-05,0.000268786,0.000142765,0.000255517
1129 rs1604983,rs4702359,rs534879,rs67301296,rs72720042 0 56.3115 inf 5 0 1.45308e-07 1.08025e-07,1.86318e-07 -4.36184e-05,-0.0002363,-0.00234964,-0.00111652,0.0036347 4.28171e-05,5.24827e-05,0.000268849,0.000142797,0.000255517
1130 rs16877485,rs4702359,rs534879,rs67301296,rs72720042 0 56.2412 inf 5 0 1.4762e-07 1.07313e-07,1.87092e-07 -0.000213143,-0.000220515,-0.00242172,-0.00108561,0.00363278 0.000101638,4.71406e-05,0.000260759,0.000140867,0.000255519
1131 rs4702359,rs534879,rs67301296,rs72720042,rs76333884 0 56.224 inf 5 0 1.447e-07 1.05188e-07,1.8499e-07 -0.000214259,-0.0024231,-0.00109656,0.00364674,-3.51061e-05 4.72045e-05,0.000261312,0.000141219,0.000257188,8.96394e-05
1132 rs4702359,rs503651,rs534879,rs67301296,rs72720042 0 56.2178 inf 5 0 1.50256e-07 1.09988e-07,1.89886e-07 -0.000277519,0.00012097,-0.00241637,-0.00107326,0.00372106 5.21698e-05,4.21717e-05,0.000260747,0.000140988,0.00025726
1133 rs17777619,rs4702359,rs534879,rs67301296,rs72720042 0 56.2022 inf 5 0 1.45099e-07 1.09345e-07,1.88106e-07 -4.77867e-05,-0.000218436,-0.00241435,-0.0011001,0.00364697 5.57808e-05,4.74967e-05,0.000260757,0.000141111,0.000255881
1134 rs116109275,rs4702359,rs534879,rs67301296,rs72720042 0 56.1854 inf 5 0 1.45263e-07 1.08703e-07,1.83945e-07 -9.41589e-05,-0.000217421,-0.00241637,-0.00109641,0.00363927 9.55256e-05,4.72515e-05,0.000260747,0.000140886,0.000255548
1135 rs4702359,rs487740,rs534879,rs67301296,rs72720042 0 56.1667 inf 5 0 1.44597e-07 1.07654e-07,1.84268e-07 -0.000210163,-3.26961e-06,-0.00241637,-0.00109309,0.00363592 5.73936e-05,4.65968e-05,0.000260747,0.000141124,0.000255683
1136 rs4702359,rs534879,rs67301296,rs72720042,rs77392363 0 56.1645 inf 5 0 1.44983e-07 1.04325e-07,1.84581e-07 -0.000216477,-0.00241637,-0.00109652,0.00363938,-6.86727e-05 4.72849e-05,0.000260747,0.000140933,0.000255575,9.13559e-05
1137 rs10462637,rs4702359,rs534879,rs67301296,rs72720042 0 56.1375 inf 5 0 1.44876e-07 1.07418e-07,1.87885e-07 -8.48198e-05,-0.000206355,-0.00241637,-0.00109226,0.00362838 0.000132461,4.79473e-05,0.000260747,0.000140829,0.000255742
1138 rs116465322,rs4702359,rs534879,rs67301296,rs72720042 0 56.1368 inf 5 0 1.44873e-07 1.08429e-07,1.85778e-07 -8.67101e-05,-0.000205921,-0.00241637,-0.00109206,0.00362789 0.000136087,4.80978e-05,0.000260747,0.00014083,0.000255778
1139 rs4702359,rs534879,rs67301296,rs72720042,rs75934927 0 56.1264 inf 5 0 1.44859e-07 1.08379e-07,1.85793e-07 -0.000206087,-0.00241637,-0.00109207,0.00362808,-8.45159e-05 4.80978e-05,0.000260747,0.00014083,0.000255778,0.000136087
1140 rs28698496,rs4702359,rs534879,rs67301296,rs72720042 0 56.1218 inf 5 0 1.44853e-07 1.07005e-07,1.87589e-07 -8.35163e-05,-0.000206162,-0.00241637,-0.00109208,0.00362816 0.000136087,4.80978e-05,0.000260747,0.00014083,0.000255778
1141 rs10462818,rs4702359,rs534879,rs67301296,rs72720042 0 56.1185 inf 5 0 1.44849e-07 1.07619e-07,1.86358e-07 -8.28221e-05,-0.000206215,-0.00241637,-0.00109208,0.00362822 0.000136087,4.80978e-05,0.000260747,0.00014083,0.000255778
1142 rs10475329,rs4702359,rs534879,rs67301296,rs72720042 0 56.1102 inf 5 0 1.44838e-07 1.07187e-07,1.85284e-07 -8.10237e-05,-0.000206351,-0.00241637,-0.00109209,0.00362838 0.000136087,4.80978e-05,0.000260747,0.00014083,0.000255778
1143 rs10050389,rs4702359,rs534879,rs67301296,rs72720042 0 56.1085 inf 5 0 1.44836e-07 1.10013e-07,1.85961e-07 -8.06539e-05,-0.000206379,-0.00241637,-0.00109209,0.00362841 0.000136087,4.80978e-05,0.000260747,0.00014083,0.000255778
1144 rs10051967,rs4702359,rs534879,rs67301296,rs72720042 0 56.1044 inf 5 0 1.4483e-07 1.08263e-07,1.87896e-07 -7.97721e-05,-0.000206445,-0.00241637,-0.00109209,0.00362848 0.000136087,4.80978e-05,0.000260747,0.00014083,0.000255778
1145 rs10052026,rs4702359,rs534879,rs67301296,rs72720042 0 56.1037 inf 5 0 1.4483e-07 1.05241e-07,1.83732e-07 -7.96136e-05,-0.000206457,-0.00241637,-0.00109209,0.0036285 0.000136087,4.80978e-05,0.000260747,0.00014083,0.000255778
1146 rs10058875,rs4702359,rs534879,rs67301296,rs72720042 0 56.1021 inf 5 0 1.44827e-07 1.0934e-07,1.86505e-07 -7.92583e-05,-0.000206484,-0.00241637,-0.0010921,0.00362853 0.000136087,4.80978e-05,0.000260747,0.00014083,0.000255778
1147 rs4702359,rs534879,rs67301296,rs72720042,rs78656421 0 56.0881 inf 5 0 1.44622e-07 1.07741e-07,1.87885e-07 -0.000213686,-0.00241318,-0.00109472,0.00363575,-1.31081e-05 4.73716e-05,0.000261235,0.000141285,0.000255527,6.54853e-05
1148 rs17834269,rs4702359,rs534879,rs67301296,rs72720042 0 56.0852 inf 5 0 1.44867e-07 1.06246e-07,1.83306e-07 3.09595e-05,-0.000204619,-0.00241637,-0.00108371,0.00362643 4.91747e-05,4.86137e-05,0.000260747,0.000141511,0.000255902
1149 rs117118426,rs4702359,rs534879,rs67301296,rs72720042 0 56.0672 inf 5 0 1.44781e-07 1.09785e-07,1.86561e-07 -7.30605e-05,-0.000206703,-0.00241637,-0.00109197,0.00362877 0.000140049,4.82704e-05,0.000260747,0.000140832,0.000255819
1150 rs4702359,rs4702367,rs534879,rs67301296,rs72720042 0 56.0648 inf 5 0 1.46238e-07 1.10766e-07,1.86864e-07 -0.000227775,-7.94458e-05,-0.00231845,-0.00110304,0.00362583 4.80156e-05,5.13957e-05,0.000268332,0.000140995,0.000255589
1151 rs16877409,rs4702359,rs534879,rs67301296,rs72720042 0 56.0381 inf 5 0 1.45646e-07 1.1101e-07,1.88598e-07 -0.000102861,-0.000215654,-0.00242227,-0.00109292,0.00364036 8.31722e-05,4.70547e-05,0.00026079,0.000140829,0.000255549
1152 rs141129701,rs4702359,rs534879,rs67301296,rs72720042 0 56.0267 inf 5 0 1.44632e-07 1.0859e-07,1.87029e-07 -1.55822e-05,-0.000214319,-0.00241423,-0.0010945,0.00363598 6.63974e-05,4.76361e-05,0.000260907,0.000141099,0.000255534
1153 rs114483915,rs4702359,rs534879,rs67301296,rs72720042 0 56.0006 inf 5 0 1.44774e-07 1.06891e-07,1.85168e-07 -6.81498e-05,-0.000206962,-0.00241637,-0.00109164,0.00362861 0.000133156,4.8204e-05,0.000260747,0.000140838,0.000255847
1154 rs2617533,rs4702359,rs534879,rs67301296,rs72720042 0 55.9995 inf 5 0 1.48494e-07 1.09427e-07,1.9141e-07 -0.000101886,-0.000249777,-0.00241637,-0.00109696,0.00373986 4.27988e-05,4.95283e-05,0.000260747,0.000140841,0.000259266
1155 rs4702359,rs534879,rs67301296,rs72720042,rs78326434 0 55.9986 inf 5 0 1.44772e-07 1.09204e-07,1.87369e-07 -0.000207001,-0.00241637,-0.00109164,0.00362866,-6.76621e-05 4.8204e-05,0.000260747,0.000140838,0.000255847,0.000133156
1156 rs4702359,rs534879,rs67301296,rs72720042,rs75172766 0 55.9986 inf 5 0 1.44772e-07 1.05989e-07,1.8788e-07 -0.000207003,-0.00241637,-0.00109164,0.00362866,-6.76487e-05 4.8204e-05,0.000260747,0.000140838,0.000255847,0.000133156
1157 rs112187585,rs522335,rs534879,rs67301296,rs72720042 0 55.9716 inf 5 0 2.03105e-07 1.6043e-07,2.53609e-07 0.00279149,9.68142e-05,-0.00252793,-0.00348332,0.00591777 0.000271882,3.97866e-05,0.000264747,0.00027761,0.000350702
1158 rs4702359,rs534879,rs67301296,rs72720042,rs73045414 0 55.9534 inf 5 0 1.44797e-07 1.08937e-07,1.87913e-07 -0.000215243,-0.00241637,-0.00109483,0.00363767,-5.12835e-05 4.72598e-05,0.000260747,0.000140897,0.000255554,9.4424e-05
1159 rs28750126,rs4702359,rs534879,rs67301296,rs72720042 0 55.9364 inf 5 0 1.44598e-07 1.08502e-07,1.88099e-07 5.5916e-06,-0.000212013,-0.0024177,-0.00109145,0.00363486 7.1092e-05,4.7353e-05,0.000261293,0.000141399,0.000255569
1160 rs13436933,rs4702359,rs534879,rs67301296,rs72720042 0 55.9358 inf 5 0 1.44598e-07 1.0858e-07,1.84891e-07 5.67713e-06,-0.000212005,-0.00241772,-0.00109144,0.00363485 7.1092e-05,4.7353e-05,0.000261293,0.000141399,0.000255569
1161 rs4702359,rs534879,rs67301296,rs72720042,rs76705230 0 55.9247 inf 5 0 1.44629e-07 1.07419e-07,1.83712e-07 -0.000216774,-0.00241637,-0.001093,0.0036401,2.50353e-05 5.06902e-05,0.000260747,0.00014085,0.000256411,0.000110822
1162 rs4702359,rs534879,rs67301296,rs72720042,rs78307484 0 55.9245 inf 5 0 1.44794e-07 1.09624e-07,1.87302e-07 -0.000217286,-0.00241666,-0.00109459,0.00363773,-3.19324e-05 4.78229e-05,0.000260747,0.000140884,0.000255557,5.91947e-05
1163 rs4702359,rs534879,rs67301296,rs72720042,rs75999987 0 55.9199 inf 5 0 1.44749e-07 1.06704e-07,1.85979e-07 -0.000214897,-0.00241637,-0.00109453,0.00363737,-4.48659e-05 4.72598e-05,0.000260747,0.000140897,0.000255554,9.4424e-05
1164 rs4702359,rs534879,rs67301296,rs72720042,rs76962332 0 55.8891 inf 5 0 1.4474e-07 1.08713e-07,1.8639e-07 -0.000214789,-0.00241637,-0.0010943,0.00363714,-4.40345e-05 4.72515e-05,0.000260747,0.000140886,0.000255548,9.55256e-05
1165 rs4702359,rs534879,rs67301296,rs72720042,rs75730613 0 55.8869 inf 5 0 1.44737e-07 1.06977e-07,1.84777e-07 -0.000214764,-0.00241637,-0.00109428,0.00363712,-4.35656e-05 4.72515e-05,0.000260747,0.000140886,0.000255548,9.55256e-05
1166 rs16877478,rs4702359,rs534879,rs67301296,rs72720042 0 55.8608 inf 5 0 1.44702e-07 1.08564e-07,1.87993e-07 -3.78309e-05,-0.000214463,-0.00241637,-0.00109404,0.00363688 9.55256e-05,4.72515e-05,0.000260747,0.000140886,0.000255548
1167 rs4702359,rs534879,rs67301296,rs72720042,rs75444808 0 55.857 inf 5 0 1.44663e-07 1.09919e-07,1.87126e-07 -0.000213691,-0.00241637,-0.0010937,0.00363622,-2.98508e-05 4.71406e-05,0.000260747,0.000140884,0.000255534,9.41858e-05
1168 rs4702359,rs534879,rs67301296,rs72720042,rs905843 0 55.8565 inf 5 0 1.44697e-07 1.08758e-07,1.85784e-07 -0.000215924,-0.00241658,-0.00109399,0.00363703,-2.28919e-05 4.78229e-05,0.000260747,0.000140884,0.000255557,5.91947e-05
1169 rs4702359,rs534879,rs67301296,rs72720042,rs77652947 0 55.8552 inf 5 0 1.44661e-07 1.09174e-07,1.86979e-07 -0.000213675,-0.00241637,-0.00109369,0.00363621,-2.94548e-05 4.71406e-05,0.000260747,0.000140884,0.000255534,9.41858e-05
1170 rs4702359,rs534879,rs67301296,rs72720042,rs992283 0 55.8537 inf 5 0 1.4466e-07 1.07799e-07,1.8529e-07 -0.000213661,-0.00241637,-0.00109367,0.0036362,-2.91163e-05 4.71406e-05,0.000260747,0.000140884,0.000255534,9.41858e-05
1171 rs4702359,rs534879,rs67301296,rs72720042,rs74695265 0 55.8362 inf 5 0 1.44631e-07 1.08319e-07,1.84407e-07 -0.000213679,-0.00241637,-0.00109355,0.00363638,-2.17221e-05 4.72682e-05,0.000260747,0.000140908,0.000255561,9.33634e-05
1172 rs4702359,rs522335,rs534879,rs67301296,rs72720042 0 55.8356 inf 5 0 1.46057e-07 1.09071e-07,1.88455e-07 -0.000238702,-6.07024e-05,-0.00234643,-0.00110045,0.00363208 5.03087e-05,4.16261e-05,0.000265122,0.000140935,0.000255525
1173 rs4702359,rs534879,rs67301296,rs72720042,rs80115503 0 55.8348 inf 5 0 1.4463e-07 1.06966e-07,1.87491e-07 -0.000213661,-0.00241637,-0.00109354,0.00363636,-2.13996e-05 4.72682e-05,0.000260747,0.000140908,0.000255561,9.33634e-05
1174 rs4702359,rs534879,rs67301296,rs72720042,rs76963071 0 55.8344 inf 5 0 1.44641e-07 1.06547e-07,1.85685e-07 -0.000213478,-0.00241637,-0.00109348,0.00363605,-2.46223e-05 4.71406e-05,0.000260747,0.000140884,0.000255534,9.41858e-05
1175 rs4702359,rs534879,rs67301296,rs72720042,rs77951737 0 55.8305 inf 5 0 1.44627e-07 1.05254e-07,1.85075e-07 -0.000213605,-0.00241637,-0.00109348,0.00363631,-2.03827e-05 4.72682e-05,0.000260747,0.000140908,0.000255561,9.33634e-05
1176 rs138790725,rs4702359,rs534879,rs67301296,rs72720042 0 55.8263 inf 5 0 1.44634e-07 1.08933e-07,1.85556e-07 -2.26601e-05,-0.000213399,-0.00241637,-0.0010934,0.00363599 9.41858e-05,4.71406e-05,0.000260747,0.000140884,0.000255534
1177 rs4702359,rs534879,rs67301296,rs72720042,rs75455718 0 55.8256 inf 5 0 1.44633e-07 1.08464e-07,1.85226e-07 -0.000213392,-0.00241637,-0.0010934,0.00363599,-2.25046e-05 4.71406e-05,0.000260747,0.000140884,0.000255534,9.41858e-05
1178 rs16877481,rs4702359,rs534879,rs67301296,rs72720042 0 55.824 inf 5 0 1.44632e-07 1.08451e-07,1.86925e-07 -2.21003e-05,-0.000213376,-0.00241637,-0.00109338,0.00363597 9.41858e-05,4.71406e-05,0.000260747,0.000140884,0.000255534
1179 rs4702359,rs534879,rs563049,rs67301296,rs72720042 0 55.8204 inf 5 0 1.45378e-07 1.07361e-07,1.86512e-07 -0.00023416,-0.0023652,-4.46879e-05,-0.00110213,0.00363782 5.11901e-05,0.00026512,4.18772e-05,0.000141121,0.000255527
1180 rs4702359,rs534879,rs67301296,rs72720042,rs75303150 0 55.8137 inf 5 0 1.446e-07 1.09292e-07,1.83992e-07 -0.000211922,-0.00241637,-0.00109184,0.00363464,7.87644e-06 4.73535e-05,0.000260747,0.000140982,0.000255602,8.37778e-05
1181 rs4702359,rs534879,rs567736,rs67301296,rs72720042 0 55.8133 inf 5 0 1.45111e-07 1.06648e-07,1.85844e-07 -0.000230482,-0.00237113,-3.65203e-05,-0.00110159,0.00363537 5.13712e-05,0.00026592,4.21304e-05,0.000141223,0.000255516
1182 rs4702359,rs534879,rs67301296,rs72720042,rs79613845 0 55.8098 inf 5 0 1.44595e-07 1.0803e-07,1.85388e-07 -0.000212595,-0.00241615,-0.00109266,0.00363526,-3.46122e-06 4.70824e-05,0.000260807,0.000140929,0.000255516,8.81866e-05
1183 rs4702359,rs534879,rs67301296,rs72720042,rs76372030 0 55.7891 inf 5 0 1.44923e-07 1.11093e-07,1.8657e-07 -0.000210537,-0.00241637,-0.00109293,0.00363575,0.000109716 4.70681e-05,0.000260747,0.00014083,0.000255517,0.000158659
1184 rs4702359,rs499515,rs534879,rs67301296,rs72720042 0 55.7875 inf 5 0 1.48859e-07 1.10359e-07,1.9022e-07 -0.00025143,-0.000112484,-0.00241637,-0.00111254,0.00376951 4.95212e-05,4.51808e-05,0.000260747,0.00014106,0.000261144
1185 rs4702359,rs534879,rs537483,rs67301296,rs72720042 0 55.7868 inf 5 0 1.45339e-07 1.09013e-07,1.85725e-07 -0.000237761,-0.00236212,-4.41982e-05,-0.00110898,0.00363988 5.28978e-05,0.000265909,4.24817e-05,0.000141721,0.000255555
1186 rs112187585,rs534879,rs577060,rs67301296,rs72720042 0 55.779 inf 5 0 1.99055e-07 1.55992e-07,2.49951e-07 0.00264938,-0.00241637,-7.54338e-06,-0.0033543,0.00573991 0.000265754,0.000260747,3.99572e-05,0.000273523,0.000343164
1187 rs4702359,rs534879,rs565942,rs67301296,rs72720042 0 55.7729 inf 5 0 1.45279e-07 1.07022e-07,1.84956e-07 -0.000233236,-0.00236412,-4.20332e-05,-0.00110318,0.0036354 5.13856e-05,0.000265955,4.2129e-05,0.000141239,0.000255516
1188 rs4702359,rs534879,rs558682,rs67301296,rs72720042 0 55.7726 inf 5 0 1.45281e-07 1.10856e-07,1.86307e-07 -0.000233272,-0.00236403,-4.21058e-05,-0.0011032,0.0036354 5.13856e-05,0.000265955,4.2129e-05,0.000141239,0.000255516
1189 rs4702359,rs533965,rs534879,rs67301296,rs72720042 0 55.7685 inf 5 0 1.45251e-07 1.08706e-07,1.88079e-07 -0.000236123,-4.14584e-05,-0.0023656,-0.00110778,0.00363953 5.28548e-05,4.24439e-05,0.000265877,0.0001417,0.000255553
1190 rs4702359,rs497404,rs534879,rs67301296,rs72720042 0 55.768 inf 5 0 1.45948e-07 1.1128e-07,1.88102e-07 -0.000231835,-5.56462e-05,-0.00234505,-0.00110616,0.00362415 4.89692e-05,3.96684e-05,0.000265658,0.000141167,0.000255639
1191 rs4702359,rs532983,rs534879,rs67301296,rs72720042 0 55.7666 inf 5 0 1.45212e-07 1.0881e-07,1.84467e-07 -0.000235002,-4.0065e-05,-0.0023672,-0.0011073,0.003639 5.26578e-05,4.2289e-05,0.000265863,0.000141698,0.000255547
1192 rs4702359,rs534879,rs67301296,rs72720042,rs75506645 0 55.7582 inf 5 0 1.44705e-07 1.04241e-07,1.85599e-07 -0.000210843,-0.0024092,-0.00108852,0.00362336,3.76054e-05 4.71599e-05,0.000261357,0.000141169,0.000257228,9.35505e-05
1193 rs115565565,rs4702359,rs534879,rs67301296,rs72720042 0 55.7474 inf 5 0 1.448e-07 1.07813e-07,1.85747e-07 -6.30431e-05,-0.000213971,-0.00241166,-0.00108901,0.00362953 0.000115185,4.70638e-05,0.000260889,0.000140969,0.000255731
1194 rs112187585,rs534879,rs67301296,rs72720042,rs905842 0 55.7416 inf 5 0 1.99031e-07 1.53822e-07,2.49951e-07 0.00265051,-0.00241637,-0.0033576,0.00574091,7.59412e-07 0.00026591,0.000260747,0.000273859,0.000343259,3.97264e-05
1195 rs141230455,rs4702359,rs534879,rs67301296,rs72720042 0 55.7297 inf 5 0 1.45199e-07 1.08129e-07,1.81467e-07 0.000101057,-0.000230286,-0.00241062,-0.0010967,0.00364786 0.000107753,5.06769e-05,0.000260819,0.000140902,0.000255869
1196 rs112187585,rs534879,rs67301296,rs72720042,rs992285 0 55.7237 inf 5 0 1.99031e-07 1.55868e-07,2.50925e-07 0.00265066,-0.00241637,-0.00335792,0.00574105,2.49361e-07 0.000265879,0.000260747,0.000273806,0.00034324,3.96948e-05
1197 rs112187585,rs534879,rs67301296,rs6895794,rs72720042 0 55.715 inf 5 0 1.99031e-07 1.55313e-07,2.44618e-07 0.0026507,-0.00241637,-0.003358,1.08102e-07,0.00574108 0.000265879,0.000260747,0.000273806,3.96948e-05,0.00034324
1198 rs112187585,rs534879,rs58491581,rs67301296,rs72720042 0 55.702 inf 5 0 1.99031e-07 1.5526e-07,2.47964e-07 0.00265076,-0.00241637,-1.05617e-07,-0.00335813,0.00574114 0.000265879,0.000260747,3.96948e-05,0.000273806,0.00034324
1199 rs112187585,rs516853,rs534879,rs67301296,rs72720042 0 55.7018 inf 5 0 1.99039e-07 1.52676e-07,2.4482e-07 0.00264998,-4.3955e-06,-0.00241637,-0.00335588,0.00574044 0.000265745,3.98405e-05,0.000260747,0.000273511,0.000343159
1200 rs112187585,rs534879,rs58625361,rs67301296,rs72720042 0 55.701 inf 5 0 1.99031e-07 1.56884e-07,2.45824e-07 0.00265077,-0.00241637,-1.21967e-07,-0.00335814,0.00574114 0.000265879,0.000260747,3.96948e-05,0.000273806,0.00034324
1201 rs112187585,rs534879,rs62330594,rs67301296,rs72720042 0 55.7008 inf 5 0 1.99031e-07 1.55811e-07,2.49018e-07 0.00265077,-0.00241637,-1.2502e-07,-0.00335814,0.00574114 0.000265879,0.000260747,3.96948e-05,0.000273806,0.00034324
1202 rs34119966,rs4702359,rs534879,rs67301296,rs72720042 0 55.6994 inf 5 0 1.44628e-07 1.04032e-07,1.8333e-07 2.53489e-05,-0.000211465,-0.00241827,-0.00109085,0.00363438 0.000113442,4.7202e-05,0.000260885,0.000141011,0.000255547
1203 rs35870359,rs4702359,rs534879,rs67301296,rs72720042 0 55.6967 inf 5 0 1.44633e-07 1.06201e-07,1.85075e-07 2.69361e-05,-0.000211402,-0.00241839,-0.00109075,0.00363432 0.000113442,4.7202e-05,0.000260885,0.000141011,0.000255547
1204 rs112187585,rs34102335,rs534879,rs67301296,rs72720042 0 55.6865 inf 5 0 1.99031e-07 1.53119e-07,2.48243e-07 0.00265083,-3.59277e-07,-0.00241637,-0.00335828,0.0057412 0.000265879,3.96948e-05,0.000260747,0.000273806,0.00034324
1205 rs112187585,rs534879,rs62330599,rs67301296,rs72720042 0 55.6825 inf 5 0 1.99031e-07 1.56537e-07,2.46853e-07 0.00265085,-0.00241637,-4.2426e-07,-0.00335832,0.00574121 0.000265879,0.000260747,3.96948e-05,0.000273806,0.00034324
1206 rs10475334,rs4702359,rs534879,rs67301296,rs72720042 0 55.6818 inf 5 0 1.45201e-07 1.11423e-07,1.83916e-07 5.40716e-05,-0.000205576,-0.00242923,-0.00108327,0.00363568 5.75525e-05,4.75551e-05,0.000261105,0.000141168,0.000255517
1207 rs112187585,rs28650322,rs534879,rs67301296,rs72720042 0 55.6806 inf 5 0 1.99031e-07 1.53581e-07,2.46821e-07 0.0026508,-2.38264e-07,-0.00241637,-0.00335821,0.00574117 0.00026591,3.97264e-05,0.000260747,0.000273859,0.000343259
1208 rs112187585,rs534879,rs67301296,rs67312183,rs72720042 0 55.6666 inf 5 0 1.99317e-07 1.56241e-07,2.47486e-07 0.00264246,-0.00241637,-0.00334291,2.68692e-05,0.0057338 0.000265966,0.000260747,0.000273805,4.16396e-05,0.000343293
1209 rs4702359,rs534879,rs67301296,rs72720042,rs80097369 0 55.6564 inf 5 0 1.45011e-07 1.09187e-07,1.83558e-07 -0.000214549,-0.00241014,-0.0010889,0.00362785,-8.25424e-05 4.70599e-05,0.000260869,0.000140903,0.000255694,0.00010601
1210 rs112187585,rs534879,rs62330596,rs67301296,rs72720042 0 55.6564 inf 5 0 1.99031e-07 1.55548e-07,2.49971e-07 0.00265096,-0.00241637,-8.52641e-07,-0.00335857,0.00574132 0.000265879,0.000260747,3.96948e-05,0.000273806,0.00034324
1211 rs112187585,rs534879,rs67301296,rs72720042,rs7707637 0 55.6383 inf 5 0 1.99031e-07 1.56882e-07,2.46499e-07 0.00265105,-0.00241637,-0.00335875,0.00574139,-1.15025e-06 0.000265879,0.000260747,0.000273806,0.00034324,3.96948e-05
1212 rs112187585,rs534879,rs58149380,rs67301296,rs72720042 0 55.6337 inf 5 0 1.99031e-07 1.51966e-07,2.4876e-07 0.00265107,-0.00241637,-1.22596e-06,-0.00335879,0.00574141 0.000265879,0.000260747,3.96948e-05,0.000273806,0.00034324
1213 rs112187585,rs534879,rs67301296,rs6894061,rs72720042 0 55.5592 inf 5 0 1.99033e-07 1.56503e-07,2.46916e-07 0.00265136,-0.00241637,-0.00335932,-2.02561e-06,0.00574166 0.000265942,0.000260747,0.000273914,3.97586e-05,0.000343279
1214 rs112187585,rs534879,rs67301296,rs72720042,rs992286 0 55.5592 inf 5 0 1.99033e-07 1.56493e-07,2.45117e-07 0.00265136,-0.00241637,-0.00335933,0.00574166,-2.02593e-06 0.000265942,0.000260747,0.000273914,0.000343279,3.97586e-05
1215 rs112187585,rs534879,rs56995638,rs67301296,rs72720042 0 55.5413 inf 5 0 1.99033e-07 1.55187e-07,2.49209e-07 0.00265145,-0.00241637,-2.32334e-06,-0.00335951,0.00574175 0.000265942,0.000260747,3.97586e-05,0.000273914,0.000343279
1216 rs112187585,rs534879,rs67301296,rs72720042,rs884475 0 55.521 inf 5 0 1.99035e-07 1.55379e-07,2.46788e-07 0.00265158,-0.00241637,-0.00335989,0.00574186,-3.08977e-06 0.000265879,0.000260747,0.000273806,0.00034324,3.96948e-05
1217 rs10512864,rs112187585,rs534879,rs67301296,rs72720042 0 55.5074 inf 5 0 1.99034e-07 1.54266e-07,2.47315e-07 -2.88712e-06,0.00265163,-0.00241637,-0.00335986,0.0057419 3.97586e-05,0.000265942,0.000260747,0.000273914,0.000343279
1218 rs112187585,rs494937,rs534879,rs67301296,rs72720042 0 55.4981 inf 5 0 1.99263e-07 1.54008e-07,2.4816e-07 0.00264298,2.42124e-05,-0.00241637,-0.00334417,0.00573426 0.000265992,4.16869e-05,0.000260747,0.000273843,0.000343309
1219 rs112187585,rs534879,rs574912,rs67301296,rs72720042 0 55.4776 inf 5 0 1.99034e-07 1.54273e-07,2.4767e-07 0.00265028,-0.00241637,-2.54434e-06,-0.0033568,0.00574071 0.000265754,0.000260747,3.99572e-05,0.000273523,0.000343164
1220 rs112187585,rs534879,rs58881301,rs67301296,rs72720042 0 55.3968 inf 5 0 1.9923e-07 1.57055e-07,2.4729e-07 0.00264356,-0.00241637,2.24103e-05,-0.0033452,0.00573477 0.000265992,0.000260747,4.16869e-05,0.000273843,0.000343309
1221 rs112187585,rs520511,rs534879,rs67301296,rs72720042 0 55.3293 inf 5 0 1.99209e-07 1.55608e-07,2.46446e-07 0.00264395,2.12009e-05,-0.00241637,-0.0033459,0.00573511 0.000265992,4.16869e-05,0.000260747,0.000273843,0.000343309
1222 rs112187585,rs534879,rs557611,rs67301296,rs72720042 0 55.2438 inf 5 0 1.99201e-07 1.56053e-07,2.47558e-07 0.00264305,-0.00241637,2.08547e-05,-0.0033453,0.00573432 0.000266104,0.000260747,4.18812e-05,0.000273998,0.000343377
1223 rs112187585,rs534879,rs58729984,rs67301296,rs72720042 0 55.2217 inf 5 0 1.99129e-07 1.57129e-07,2.44977e-07 0.00264841,-0.00241637,1.55376e-05,-0.00335127,0.00573905 0.000265728,0.000260747,4.11101e-05,0.000273387,0.000343149
1224 rs112187585,rs534879,rs536685,rs67301296,rs72720042 0 55.2076 inf 5 0 1.99589e-07 1.56292e-07,2.45504e-07 0.00263259,-0.00241637,3.96833e-05,-0.0033323,0.00572506 0.000266419,0.000260747,4.4055e-05,0.000274291,0.000343568
1225 rs112187585,rs495043,rs534879,rs67301296,rs72720042 0 55.1975 inf 5 0 1.99584e-07 1.54715e-07,2.46813e-07 0.00263268,3.94883e-05,-0.00241637,-0.00333243,0.00572514 0.000266419,4.4055e-05,0.000260747,0.000274291,0.000343568
1226 rs112187585,rs534879,rs67301296,rs72720042,rs905845 0 55.1613 inf 5 0 1.99178e-07 1.55426e-07,2.48289e-07 0.00264361,-0.00241637,-0.00334622,0.00573481,1.93473e-05 0.000266104,0.000260747,0.000273998,0.000343377,4.18812e-05
1227 rs112187585,rs534879,rs67301296,rs72720042,rs905841 0 55.1563 inf 5 0 1.99115e-07 1.52623e-07,2.48354e-07 0.00264858,-0.00241637,-0.00335178,0.00573921,1.43718e-05 0.000265728,0.000260747,0.000273387,0.000343149,4.11101e-05
1228 rs112187585,rs534879,rs563406,rs67301296,rs72720042 0 55.1527 inf 5 0 1.99559e-07 1.57499e-07,2.48166e-07 0.00263308,-0.00241637,3.8616e-05,-0.00333299,0.00572549 0.000266419,0.000260747,4.4055e-05,0.000274291,0.000343568
1229 rs112187585,rs534879,rs62330597,rs67301296,rs72720042 0 55.1344 inf 5 0 1.99116e-07 1.56281e-07,2.47769e-07 0.00264816,-0.00241637,1.45294e-05,-0.00335139,0.00573883 0.000265758,0.000260747,4.11934e-05,0.000273452,0.000343167
1230 rs112187585,rs534879,rs563180,rs67301296,rs72720042 0 55.1286 inf 5 0 1.99547e-07 1.56589e-07,2.47921e-07 0.0026333,-0.00241637,3.81451e-05,-0.0033333,0.00572569 0.000266419,0.000260747,4.4055e-05,0.000274291,0.000343568
1231 rs112187585,rs534879,rs573546,rs67301296,rs72720042 0 55.1011 inf 5 0 1.99557e-07 1.57276e-07,2.47514e-07 0.00263197,-0.00241637,3.8718e-05,-0.00333211,0.00572451 0.000266522,0.000260747,4.42613e-05,0.000274405,0.00034363
1232 rs112187585,rs534879,rs538791,rs67301296,rs72720042 0 55.1008 inf 5 0 1.99549e-07 1.56445e-07,2.46751e-07 0.0026325,-0.00241637,3.83398e-05,-0.00333263,0.00572498 0.000266487,0.000260747,4.41919e-05,0.000274367,0.000343609
1233 rs112187585,rs534879,rs67301296,rs72720042,rs72720048 0 55.064 inf 5 0 1.99091e-07 1.5521e-07,2.49954e-07 0.00264926,-0.00241637,-0.00335302,0.00573981,1.21711e-05 0.000265704,0.000260747,0.000273325,0.000343134,4.10289e-05
1234 rs112187585,rs534879,rs62330592,rs67301296,rs72720042 0 55.0439 inf 5 0 1.99098e-07 1.57065e-07,2.45665e-07 0.00264845,-0.00241637,1.28952e-05,-0.00335214,0.00573909 0.000265758,0.000260747,4.11934e-05,0.000273452,0.000343167
1235 rs112187585,rs534879,rs62330591,rs67301296,rs72720042 0 55.043 inf 5 0 1.99098e-07 1.54987e-07,2.48535e-07 0.00264845,-0.00241637,1.28787e-05,-0.00335215,0.00573909 0.000265758,0.000260747,4.11934e-05,0.000273452,0.000343167
1236 rs112187585,rs534879,rs67301296,rs6881323,rs72720042 0 55.0201 inf 5 0 1.99089e-07 1.55628e-07,2.44877e-07 0.00264895,-0.00241637,-0.00335285,1.1919e-05,0.00573953 0.000265728,0.000260747,0.000273387,4.11101e-05,0.000343149
1237 rs112187585,rs534879,rs556867,rs67301296,rs72720042 0 55.0081 inf 5 0 1.99138e-07 1.5576e-07,2.44129e-07 0.00264465,-0.00241637,1.6514e-05,-0.00334795,0.00573573 0.000266104,0.000260747,4.18812e-05,0.000273998,0.000343377
1238 rs112187585,rs534879,rs67301296,rs6877479,rs72720042 0 55.0077 inf 5 0 1.99533e-07 1.54283e-07,2.44456e-07 0.0026313,-0.00241637,-0.00333182,3.79843e-05,0.00572392 0.00026663,0.000260747,0.000274521,4.44734e-05,0.000343695
1239 rs112187585,rs16877495,rs534879,rs67301296,rs72720042 0 54.9887 inf 5 0 1.99088e-07 1.51984e-07,2.48197e-07 0.00264862,1.18924e-05,-0.00241637,-0.0033526,0.00573924 0.000265758,4.11934e-05,0.000260747,0.000273452,0.000343167
1240 rs112187585,rs534879,rs67301296,rs72720042,rs905840 0 54.9486 inf 5 0 1.99072e-07 1.56006e-07,2.46066e-07 0.00264951,-0.00241637,-0.00335389,0.00574003,1.00832e-05 0.000265704,0.000260747,0.000273325,0.000343134,4.10289e-05
1241 rs112187585,rs12189073,rs534879,rs67301296,rs72720042 0 54.9473 inf 5 0 1.99197e-07 1.55906e-07,2.4817e-07 0.00266596,-1.96926e-05,-0.00241637,-0.00337833,0.00575458 0.000267452,4.00119e-05,0.000260747,0.000275887,0.000344195
1242 rs112187585,rs12653996,rs534879,rs67301296,rs72720042 0 54.9045 inf 5 0 1.99099e-07 1.54652e-07,2.45878e-07 0.00264669,1.3132e-05,-0.00241637,-0.00335066,0.00573754 0.000265966,4.16396e-05,0.000260747,0.000273805,0.000343293
1243 rs112187585,rs534879,rs566829,rs67301296,rs72720042 0 54.8936 inf 5 0 1.99451e-07 1.5312e-07,2.49874e-07 0.00263397,-0.00241637,3.4588e-05,-0.00333488,0.00572628 0.000266522,0.000260747,4.42613e-05,0.000274405,0.00034363
1244 rs10475331,rs112187585,rs534879,rs67301296,rs72720042 0 54.8891 inf 5 0 1.99094e-07 1.5273e-07,2.48878e-07 1.25595e-05,0.00264702,-0.00241637,-0.0033511,0.00573783 4.15927e-05,0.000265941,0.000260747,0.000273768,0.000343278
1245 rs112187585,rs534879,rs570679,rs67301296,rs72720042 0 54.8698 inf 5 0 1.99093e-07 1.55343e-07,2.50615e-07 0.00264689,-0.00241637,1.2484e-05,-0.00335102,0.00573771 0.000265966,0.000260747,4.16396e-05,0.000273805,0.000343293
1246 rs112187585,rs534879,rs570733,rs67301296,rs72720042 0 54.8553 inf 5 0 1.9909e-07 1.56926e-07,2.47857e-07 0.00264697,-0.00241637,1.22115e-05,-0.00335118,0.00573779 0.000265966,0.000260747,4.16396e-05,0.000273805,0.000343293
1247 rs112187585,rs479542,rs534879,rs67301296,rs72720042 0 54.8208 inf 5 0 1.99074e-07 1.53534e-07,2.4744e-07 0.00264805,1.04446e-05,-0.00241637,-0.00335259,0.00573873 0.000265871,4.14552e-05,0.000260747,0.000273658,0.000343235
1248 rs112187585,rs4446427,rs534879,rs67301296,rs72720042 0 54.8171 inf 5 0 1.99091e-07 1.57631e-07,2.46944e-07 0.00264648,1.23498e-05,-0.00241637,-0.00335074,0.00573735 0.000266047,4.1783e-05,0.000260747,0.00027392,0.000343342
1249 rs112187585,rs532884,rs534879,rs67301296,rs72720042 0 54.8115 inf 5 0 1.99082e-07 1.57866e-07,2.47483e-07 0.00264723,1.1389e-05,-0.00241637,-0.00335164,0.00573801 0.000265966,4.16396e-05,0.000260747,0.000273805,0.000343293
1250 rs112187585,rs12189254,rs534879,rs67301296,rs72720042 0 54.792 inf 5 0 1.99257e-07 1.53885e-07,2.43879e-07 0.00266773,-2.28833e-05,-0.00241637,-0.00338105,0.00575615 0.000267308,3.99354e-05,0.000260747,0.00027573,0.000344108
1251 rs112187585,rs497649,rs534879,rs67301296,rs72720042 0 54.7911 inf 5 0 1.99711e-07 1.58761e-07,2.46644e-07 0.00265747,4.37553e-05,-0.00241637,-0.00335327,0.00574707 0.000265744,4.40057e-05,0.000260747,0.000272838,0.000343158
1252 rs112187585,rs2657019,rs534879,rs67301296,rs72720042 0 54.7569 inf 5 0 1.99065e-07 1.5764e-07,2.48484e-07 0.00264835,9.24787e-06,-0.00241637,-0.00335322,0.00573901 0.000265871,4.14552e-05,0.000260747,0.000273658,0.000343235
1253 rs11134165,rs112187585,rs534879,rs67301296,rs72720042 0 54.7392 inf 5 0 1.99069e-07 1.53558e-07,2.45751e-07 9.74608e-06,0.00264785,-0.00241637,-0.00335266,0.00573856 4.15927e-05,0.000265941,0.000260747,0.000273768,0.000343278
1254 rs112187585,rs534879,rs571538,rs67301296,rs72720042 0 54.7283 inf 5 0 1.99061e-07 1.57856e-07,2.47289e-07 0.00264849,-0.00241637,8.71013e-06,-0.0033535,0.00573913 0.000265871,0.000260747,4.14552e-05,0.000273658,0.000343235
1255 rs112187585,rs534879,rs67301296,rs72720042,rs7723778 0 54.7261 inf 5 0 1.9929e-07 1.57396e-07,2.45943e-07 0.00266814,-0.00241637,-0.00338202,0.00575651,-2.44675e-05 0.000267167,0.000260747,0.000275574,0.000344022,3.98603e-05
1256 rs112187585,rs2677945,rs534879,rs67301296,rs72720042 0 54.7258 inf 5 0 1.99061e-07 1.56357e-07,2.48231e-07 0.0026485,8.66236e-06,-0.00241637,-0.00335353,0.00573914 0.000265871,4.14552e-05,0.000260747,0.000273658,0.000343235
1257 rs112187585,rs534879,rs67301296,rs6880252,rs72720042 0 54.7195 inf 5 0 1.99068e-07 1.57636e-07,2.49889e-07 0.00264776,-0.00241637,-0.00335262,9.65063e-06,0.00573848 0.000265966,0.000260747,0.000273805,4.16396e-05,0.000343293
1258 rs112187585,rs486738,rs534879,rs67301296,rs72720042 0 54.7167 inf 5 0 1.99067e-07 1.58333e-07,2.46891e-07 0.00264778,9.59877e-06,-0.00241637,-0.00335265,0.0057385 0.000265966,4.16396e-05,0.000260747,0.000273805,0.000343293
1259 rs112187585,rs472259,rs534879,rs67301296,rs72720042 0 54.7163 inf 5 0 1.99067e-07 1.55189e-07,2.48615e-07 0.00264778,9.58969e-06,-0.00241637,-0.00335265,0.0057385 0.000265966,4.16396e-05,0.000260747,0.000273805,0.000343293
1260 rs112187585,rs4419565,rs534879,rs67301296,rs72720042 0 54.7103 inf 5 0 1.99064e-07 1.56027e-07,2.49607e-07 0.00264802,9.19799e-06,-0.00241637,-0.00335297,0.00573871 0.000265941,4.15927e-05,0.000260747,0.000273768,0.000343278
1261 rs112187585,rs12654890,rs534879,rs67301296,rs72720042 0 54.7057 inf 5 0 1.99298e-07 1.537e-07,2.47786e-07 0.00266841,-2.48375e-05,-0.00241637,-0.00338239,0.00575675 0.000267167,3.98603e-05,0.000260747,0.000275574,0.000344022
1262 rs112187585,rs2459721,rs534879,rs67301296,rs72720042 0 54.6947 inf 5 0 1.99064e-07 1.55846e-07,2.47934e-07 0.00264791,9.18036e-06,-0.00241637,-0.00335289,0.00573861 0.000265966,4.16396e-05,0.000260747,0.000273805,0.000343293
1263 rs112187585,rs534879,rs565017,rs67301296,rs72720042 0 54.6874 inf 5 0 1.99063e-07 1.55103e-07,2.47811e-07 0.00264795,-0.00241637,9.04151e-06,-0.00335296,0.00573865 0.000265966,0.000260747,4.16396e-05,0.000273805,0.000343293
1264 rs112187585,rs17834269,rs534879,rs67301296,rs72720042 0 54.679 inf 5 0 2.00154e-07 1.57555e-07,2.50357e-07 0.00263393,6.07881e-05,-0.00241637,-0.00333123,0.00572624 0.000265983,4.75849e-05,0.000260747,0.000273603,0.000343303
1265 rs112187585,rs534879,rs564972,rs67301296,rs72720042 0 54.6726 inf 5 0 1.99061e-07 1.53168e-07,2.44105e-07 0.00264804,-0.00241637,8.75867e-06,-0.00335312,0.00573873 0.000265966,0.000260747,4.16396e-05,0.000273805,0.000343293
1266 rs112187585,rs12521318,rs534879,rs67301296,rs72720042 0 54.6641 inf 5 0 1.9906e-07 1.58032e-07,2.50002e-07 0.00264809,8.59709e-06,-0.00241637,-0.00335321,0.00573877 0.000265966,4.16396e-05,0.000260747,0.000273805,0.000343293
1267 rs112187585,rs531965,rs534879,rs67301296,rs72720042 0 54.641 inf 5 0 1.99206e-07 1.57711e-07,2.48036e-07 0.0026334,2.24098e-05,-0.00241637,-0.00333729,0.00572578 0.000267863,4.43566e-05,0.000260747,0.000275877,0.000344445
1268 rs112187585,rs487810,rs534879,rs67301296,rs72720042 0 54.6365 inf 5 0 1.9905e-07 1.5692e-07,2.47227e-07 0.00264894,6.97077e-06,-0.00241637,-0.00335441,0.00573952 0.000265871,4.14552e-05,0.000260747,0.000273658,0.000343235
1269 rs112187585,rs534879,rs58959060,rs67301296,rs72720042 0 54.6013 inf 5 0 1.9934e-07 1.57118e-07,2.4514e-07 0.00266976,-0.00241637,-2.67379e-05,-0.00338425,0.00575794 0.000267167,0.000260747,3.98603e-05,0.000275574,0.000344022
1270 rs112187585,rs534879,rs62330605,rs67301296,rs72720042 0 54.5997 inf 5 0 1.99346e-07 1.55579e-07,2.43717e-07 0.00266949,-0.00241637,-2.69579e-05,-0.00338411,0.0057577 0.000267098,0.000260747,3.98233e-05,0.000275496,0.00034398
1271 rs112187585,rs485877,rs534879,rs67301296,rs72720042 0 54.5944 inf 5 0 1.99046e-07 1.54452e-07,2.46497e-07 0.00264915,6.16961e-06,-0.00241637,-0.00335483,0.00573971 0.000265871,4.14552e-05,0.000260747,0.000273658,0.000343235
1272 rs112187585,rs534879,rs67301296,rs72720042,rs7706121 0 54.5821 inf 5 0 1.99349e-07 1.56009e-07,2.51381e-07 0.00267001,-0.00241637,-0.00338459,0.00575816,-2.7091e-05 0.000267167,0.000260747,0.000275574,0.000344022,3.98603e-05
1273 rs112187585,rs534879,rs67301296,rs72720042,rs924884 0 54.5787 inf 5 0 1.9934e-07 1.54367e-07,2.44692e-07 0.00267062,-0.00241637,-0.00338496,0.0057587,-2.67698e-05 0.000267308,0.000260747,0.00027573,0.000344108,3.99354e-05
1274 rs112187585,rs2617534,rs534879,rs67301296,rs72720042 0 54.5761 inf 5 0 1.99046e-07 1.51885e-07,2.43888e-07 0.00264909,6.09048e-06,-0.00241637,-0.00335481,0.00573966 0.000265893,4.15005e-05,0.000260747,0.000273695,0.000343249
1275 rs112187585,rs534879,rs539411,rs67301296,rs72720042 0 54.4758 inf 5 0 1.99037e-07 1.53888e-07,2.51557e-07 0.00264973,-0.00241637,3.89115e-06,-0.00335603,0.00574022 0.000265871,0.000260747,4.14552e-05,0.000273658,0.000343235
1276 rs112187585,rs16877522,rs534879,rs67301296,rs72720042 0 54.4403 inf 5 0 1.99419e-07 1.57141e-07,2.49218e-07 0.00267153,-2.98959e-05,-0.00241637,-0.00338695,0.00575951 0.000267098,3.98233e-05,0.000260747,0.000275496,0.00034398
1277 rs112187585,rs28691282,rs534879,rs67301296,rs72720042 0 54.3737 inf 5 0 1.99065e-07 1.57017e-07,2.46691e-07 0.00264536,9.52172e-06,-0.00241637,-0.00335077,0.00573636 0.000266753,4.28553e-05,0.000260747,0.000274764,0.000343771
1278 rs112187585,rs16877587,rs534879,rs67301296,rs72720042 0 54.1754 inf 5 0 2.01375e-07 1.59485e-07,2.49966e-07 0.00267788,-7.04925e-05,-0.00241637,-0.00341301,0.00576512 0.000266064,3.81924e-05,0.000260747,0.000274415,0.000343352
1279 rs112187585,rs534879,rs62330604,rs67301296,rs72720042 0 54.132 inf 5 0 1.99086e-07 1.54657e-07,2.47382e-07 0.00265668,-0.00241637,-1.1635e-05,-0.00336687,0.00574637 0.000266489,0.000260747,4.11889e-05,0.000274571,0.00034361
1280 rs112187585,rs534879,rs66761636,rs67301296,rs72720042 0 54.1255 inf 5 0 1.99089e-07 1.55943e-07,2.46209e-07 0.00265672,-0.00241637,-1.20067e-05,-0.00336703,0.0057464 0.000266447,0.000260747,4.11437e-05,0.00027452,0.000343585
1281 rs112187585,rs534879,rs55833573,rs67301296,rs72720042 0 54.1061 inf 5 0 1.99086e-07 1.55318e-07,2.47649e-07 0.00265698,-0.00241637,-1.16688e-05,-0.00336713,0.00574664 0.000266576,0.000260747,4.12806e-05,0.000274673,0.000343663
1282 rs112187585,rs497404,rs534879,rs67301296,rs72720042 0 54.0681 inf 5 0 2.01232e-07 1.58956e-07,2.49839e-07 0.00273938,6.92524e-05,-0.00250514,-0.00342717,0.00586046 0.00027024,3.87172e-05,0.000265427,0.000275518,0.000349534
1283 rs112187585,rs4702370,rs534879,rs67301296,rs72720042 0 54.0649 inf 5 0 2.01508e-07 1.57375e-07,2.49478e-07 0.00267864,-7.24676e-05,-0.00241637,-0.00341455,0.0057658 0.000266064,3.81924e-05,0.000260747,0.000274415,0.000343352
1284 rs112187585,rs534879,rs62330602,rs67301296,rs72720042 0 54.0582 inf 5 0 1.99095e-07 1.55954e-07,2.47467e-07 0.0026575,-0.00241637,-1.26334e-05,-0.00336788,0.0057471 0.000266576,0.000260747,4.12806e-05,0.000274673,0.000343663
1285 rs112187585,rs12653411,rs534879,rs67301296,rs72720042 0 54.0292 inf 5 0 1.99101e-07 1.54722e-07,2.46507e-07 0.00265781,-1.32216e-05,-0.00241637,-0.00336833,0.00574738 0.000266576,4.12806e-05,0.000260747,0.000274673,0.000343663
1286 rs112187585,rs534879,rs571390,rs67301296,rs72720042 0 53.9668 inf 5 0 1.99041e-07 1.58022e-07,2.50833e-07 0.00265233,-0.00241637,-5.19917e-06,-0.003361,0.00574253 0.000265966,0.000260747,4.16396e-05,0.000273805,0.000343293
1287 rs112187585,rs17835430,rs534879,rs67301296,rs72720042 0 53.957 inf 5 0 1.99121e-07 1.55891e-07,2.46942e-07 0.00265854,-1.49279e-05,-0.00241637,-0.00336951,0.00574802 0.000266532,4.12345e-05,0.000260747,0.000274622,0.000343636
1288 rs112187585,rs17778905,rs534879,rs67301296,rs72720042 0 53.9554 inf 5 0 1.99124e-07 1.58118e-07,2.4536e-07 0.0026585,-1.51981e-05,-0.00241637,-0.00336957,0.00574798 0.000266489,4.11889e-05,0.000260747,0.000274571,0.00034361
1289 rs112187585,rs534879,rs563049,rs67301296,rs72720042 0 53.8945 inf 5 0 2.04594e-07 1.56842e-07,2.53388e-07 0.00280299,-0.00254404,0.000111486,-0.00348615,0.00593029 0.000271,0.000264585,3.92098e-05,0.00027649,0.000349498
1290 rs112187585,rs16877507,rs534879,rs67301296,rs72720042 0 53.8127 inf 5 0 1.99787e-07 1.55965e-07,2.5012e-07 0.00268048,-4.17967e-05,-0.00241637,-0.00339899,0.00576742 0.000267167,3.98603e-05,0.000260747,0.000275574,0.000344022
1291 rs112187585,rs534879,rs558682,rs67301296,rs72720042 0 53.5489 inf 5 0 2.04348e-07 1.61232e-07,2.51036e-07 0.00278743,-0.00255176,0.0001089,-0.00346868,0.0059222 0.00027017,0.000265256,3.9175e-05,0.000275683,0.000349235
1292 rs112187585,rs534879,rs565942,rs67301296,rs72720042 0 53.5459 inf 5 0 2.04354e-07 1.6196e-07,2.53071e-07 0.00278751,-0.00255183,0.000108963,-0.00346874,0.0059223 0.00027017,0.000265256,3.9175e-05,0.000275683,0.000349235
1293 rs112187585,rs494363,rs534879,rs67301296,rs72720042 0 53.439 inf 5 0 1.99134e-07 1.56727e-07,2.47111e-07 0.00266546,-1.67587e-05,-0.00241637,-0.00337554,0.00575413 0.00026835,4.31644e-05,0.000260747,0.000276482,0.000344742
1294 rs112187585,rs534879,rs567736,rs67301296,rs72720042 0 53.3532 inf 5 0 2.0489e-07 1.58926e-07,2.55433e-07 0.00279557,-0.00255809,0.000114385,-0.00347591,0.00593237 0.000270255,0.000265231,3.91996e-05,0.000275769,0.00034931
1295 rs10475330,rs112187585,rs59263256,rs67301296,rs72720042 0 53.2542 inf 5 0 2.21536e-07 1.78249e-07,2.74154e-07 -0.00112502,0.00270495,-0.00148836,-0.00344757,0.00634317 0.000156163,0.00026573,0.000224938,0.00027299,0.000358981
1296 rs112187585,rs534879,rs62330645,rs67301296,rs72720042 0 53.2373 inf 5 0 2.05513e-07 1.56606e-07,2.53693e-07 0.00252328,-0.00241637,0.000269833,-0.00342522,0.00582021 0.000268883,0.000260747,8.79129e-05,0.000273672,0.000344072
1297 rs112187585,rs4454034,rs534879,rs67301296,rs72720042 0 53.1913 inf 5 0 1.99046e-07 1.5447e-07,2.47086e-07 0.00264958,-6.09844e-06,-0.00241597,-0.00335889,0.00573983 0.000265772,4.12779e-05,0.000260761,0.000272852,0.000343215
1298 rs112187585,rs4640756,rs534879,rs67301296,rs72720042 0 53.1746 inf 5 0 1.99048e-07 1.52998e-07,2.49111e-07 0.00264951,-6.47192e-06,-0.00241594,-0.00335894,0.00573975 0.000265772,4.12779e-05,0.000260761,0.000272852,0.000343215
1299 rs112187585,rs11746768,rs534879,rs67301296,rs72720042 0 53.1171 inf 5 0 1.99055e-07 1.55355e-07,2.42888e-07 0.00264926,-7.76174e-06,-0.00241586,-0.00335911,0.00573948 0.000265772,4.12779e-05,0.000260761,0.000272852,0.000343215
1300 rs112187585,rs1578892,rs534879,rs67301296,rs72720042 0 53.1162 inf 5 0 1.99055e-07 1.53403e-07,2.47091e-07 0.00264926,-7.78234e-06,-0.00241586,-0.00335911,0.00573948 0.000265772,4.12779e-05,0.000260761,0.000272852,0.000343215
1301 rs112187585,rs534879,rs67301296,rs72720042,rs7727935 0 53.1008 inf 5 0 1.99057e-07 1.53037e-07,2.47017e-07 0.0026492,-0.00241583,-0.00335916,0.00573941,-8.12981e-06 0.000265772,0.000260761,0.000272852,0.000343215,4.12779e-05
1302 rs112187585,rs11743719,rs534879,rs67301296,rs72720042 0 53.0852 inf 5 0 1.9906e-07 1.58749e-07,2.48816e-07 0.00264913,-8.48373e-06,-0.00241581,-0.00335921,0.00573933 0.000265772,4.12779e-05,0.000260761,0.000272852,0.000343215
1303 rs112187585,rs115257241,rs534879,rs67301296,rs72720042 0 53.0501 inf 5 0 2.07746e-07 1.65306e-07,2.55062e-07 0.00265768,-0.000267109,-0.00268324,-0.00338823,0.00601981 0.000265664,7.50569e-05,0.000271316,0.000272927,0.00035193
1304 rs112187585,rs514041,rs534879,rs67301296,rs72720042 0 52.9999 inf 5 0 1.99329e-07 1.56681e-07,2.48404e-07 0.00267269,-2.69091e-05,-0.00241637,-0.00336485,0.00573955 0.00026774,4.08517e-05,0.000260747,0.00027299,0.000343114
1305 rs112187585,rs534879,rs538009,rs67301296,rs72720042 0 52.9938 inf 5 0 1.99353e-07 1.54235e-07,2.48555e-07 0.00267393,-0.00241637,-2.79334e-05,-0.00336564,0.00574 0.000267811,0.000260747,4.08183e-05,0.00027302,0.00034311
1306 rs10475330,rs112187585,rs534879,rs72720042,rs78899947 0 52.991 inf 5 0 2.2059e-07 1.7405e-07,2.68386e-07 -0.00131435,0.00228072,-0.00241637,0.00661772,-0.00293985 0.000153208,0.00026573,0.000260747,0.000379045,0.00027299
1307 rs11134164,rs112187585,rs4702359,rs499515,rs72720042 0 52.8611 inf 5 0 2.20164e-07 1.77379e-07,2.67047e-07 0.00475603,-0.000277157,-0.00499535,-0.000309175,0.00603623 0.000301399,0.000137515,0.000307159,4.72749e-05,0.000343019
1308 rs10475330,rs112187585,rs534879,rs6887455,rs72720042 0 52.7336 inf 5 0 2.19774e-07 1.75853e-07,2.6695e-07 -0.00131404,0.00226813,-0.00241637,-0.00292479,0.00660237 0.000153208,0.00026573,0.000260747,0.00027299,0.000379045
1309 rs112187585,rs13185529,rs534879,rs67301296,rs72720042 0 52.4052 inf 5 0 2.00732e-07 1.56797e-07,2.56737e-07 0.00268814,6.0505e-05,-0.00250862,-0.0033689,0.00581202 0.000266721,3.84805e-05,0.000267266,0.000272883,0.000346057
1310 rs10475330,rs112187585,rs11956646,rs67301296,rs72720042 0 52.3932 inf 5 0 2.18765e-07 1.74308e-07,2.73077e-07 -0.00122359,0.00270475,-0.00151015,-0.00344733,0.00645593 0.000154052,0.00026573,0.000239513,0.00027299,0.000367029
1311 rs112187585,rs4701739,rs534879,rs67301296,rs72720042 0 52.288 inf 5 0 2.00834e-07 1.56525e-07,2.44906e-07 0.00268873,6.23001e-05,-0.00251169,-0.00336852,0.00581382 0.000266692,3.84808e-05,0.00026731,0.000272872,0.000346032
1312 rs112187585,rs526399,rs534879,rs67301296,rs72720042 0 52.1521 inf 5 0 2.0104e-07 1.6139e-07,2.49892e-07 0.00269084,6.57482e-05,-0.00251696,-0.0033691,0.00581784 0.000266692,3.84808e-05,0.00026731,0.000272872,0.000346032
1313 rs112187585,rs527492,rs534879,rs67301296,rs72720042 0 51.9782 inf 5 0 2.01327e-07 1.5808e-07,2.4858e-07 0.00269361,7.02932e-05,-0.00252392,-0.00336986,0.00582315 0.000266692,3.84808e-05,0.00026731,0.000272872,0.000346032
1314 rs112187585,rs477391,rs534879,rs67301296,rs72720042 0 51.9454 inf 5 0 2.01385e-07 1.56855e-07,2.49261e-07 0.00269414,7.11694e-05,-0.00252526,-0.00337001,0.00582417 0.000266692,3.84808e-05,0.00026731,0.000272872,0.000346032
1315 rs112187585,rs12523034,rs534879,rs67301296,rs72720042 0 51.9446 inf 5 0 2.01459e-07 1.58376e-07,2.51778e-07 0.00269543,7.22925e-05,-0.0025266,-0.00337101,0.00582584 0.000266721,3.84805e-05,0.000267266,0.000272883,0.000346057
1316 rs112187585,rs1604986,rs534879,rs67301296,rs72720042 0 51.9428 inf 5 0 2.01389e-07 1.58744e-07,2.47513e-07 0.00269419,7.1238e-05,-0.00252536,-0.00337002,0.00582425 0.000266692,3.84808e-05,0.00026731,0.000272872,0.000346032
1317 rs112187585,rs1604987,rs534879,rs67301296,rs72720042 0 51.9401 inf 5 0 2.01394e-07 1.58759e-07,2.47861e-07 0.00269423,7.13106e-05,-0.00252547,-0.00337003,0.00582433 0.000266692,3.84808e-05,0.00026731,0.000272872,0.000346032
1318 rs112187585,rs534879,rs567431,rs67301296,rs72720042 0 51.9345 inf 5 0 2.01404e-07 1.56405e-07,2.49648e-07 0.00269432,-0.0025257,7.14626e-05,-0.00337006,0.00582451 0.000266692,0.00026731,3.84808e-05,0.000272872,0.000346032
1319 rs112187585,rs477633,rs534879,rs67301296,rs72720042 0 51.9317 inf 5 0 2.01409e-07 1.58878e-07,2.46418e-07 0.00269437,7.15369e-05,-0.00252582,-0.00337007,0.0058246 0.000266692,3.84808e-05,0.00026731,0.000272872,0.000346032
1320 rs112187585,rs2456231,rs534879,rs67301296,rs72720042 0 51.9312 inf 5 0 2.0141e-07 1.59106e-07,2.51993e-07 0.00269438,7.15515e-05,-0.00252584,-0.00337007,0.00582462 0.000266692,3.84808e-05,0.00026731,0.000272872,0.000346032
1321 rs112187585,rs534879,rs577452,rs67301296,rs72720042 0 51.9279 inf 5 0 2.01416e-07 1.58108e-07,2.48071e-07 0.00269443,-0.00252598,7.16401e-05,-0.00337009,0.00582472 0.000266692,0.00026731,3.84808e-05,0.000272872,0.000346032
1322 rs112187585,rs2617571,rs534879,rs67301296,rs72720042 0 51.926 inf 5 0 2.01493e-07 1.56831e-07,2.4924e-07 0.00269574,7.2793e-05,-0.00252736,-0.0033711,0.00582642 0.000266721,3.84805e-05,0.000267266,0.000272883,0.000346057
1323 rs112187585,rs2516288,rs534879,rs67301296,rs72720042 0 51.9222 inf 5 0 2.01426e-07 1.55765e-07,2.49468e-07 0.00269452,7.17917e-05,-0.00252621,-0.00337012,0.0058249 0.000266692,3.84808e-05,0.00026731,0.000272872,0.000346032
1324 rs112187585,rs534879,rs555851,rs67301296,rs72720042 0 51.9212 inf 5 0 2.01428e-07 1.55284e-07,2.53773e-07 0.00269454,-0.00252625,7.18185e-05,-0.00337012,0.00582493 0.000266692,0.00026731,3.84808e-05,0.000272872,0.000346032
1325 rs112187585,rs2447842,rs534879,rs67301296,rs72720042 0 51.8909 inf 5 0 2.01558e-07 1.54634e-07,2.50363e-07 0.00269633,7.37397e-05,-0.0025288,-0.00337127,0.00582753 0.000266721,3.84805e-05,0.000267266,0.000272883,0.000346057
1326 rs112187585,rs2677944,rs534879,rs67301296,rs72720042 0 51.8872 inf 5 0 2.01565e-07 1.56781e-07,2.51335e-07 0.00269639,7.384e-05,-0.00252896,-0.00337129,0.00582765 0.000266721,3.84805e-05,0.000267266,0.000272883,0.000346057
1327 rs112187585,rs2677943,rs534879,rs67301296,rs72720042 0 51.8583 inf 5 0 2.01543e-07 1.58707e-07,2.49352e-07 0.00269558,7.35239e-05,-0.00252886,-0.00337041,0.00582692 0.000266692,3.84808e-05,0.00026731,0.000272872,0.000346032
1328 rs112187585,rs2677942,rs534879,rs67301296,rs72720042 0 51.8156 inf 5 0 2.01701e-07 1.58118e-07,2.50791e-07 0.0026976,7.5797e-05,-0.00253194,-0.00337164,0.00582994 0.000266721,3.84805e-05,0.000267266,0.000272883,0.000346057
1329 rs112187585,rs534879,rs67301296,rs72720042 0 49.2763 inf 4 -nan 1.98343e-07 1.55261e-07,2.52018e-07 0.00265073,-0.00241637,-0.00335807,0.00574111 0.000265657,0.000260747,0.000272796,0.000343106
1330 rs112187585,rs1604983,rs534879,rs67301296,rs72720042 0 51.7492 inf 5 0 2.01753e-07 1.57127e-07,2.45177e-07 0.00269742,7.65383e-05,-0.00253347,-0.00337091,0.00583044 0.000266692,3.84808e-05,0.00026731,0.000272872,0.000346032
1331 rs11134164,rs112187585,rs4702359,rs59263256,rs72720042 0 51.7159 inf 5 0 2.16152e-07 1.70307e-07,2.64949e-07 0.00395782,-0.000179047,-0.00409426,-0.00135439,0.00578495 0.000292178,0.00013664,0.000293251,0.000222843,0.000332245
1332 rs10475334,rs112187585,rs534879,rs67301296,rs72720042 0 51.6178 inf 5 0 2.01254e-07 1.56723e-07,2.48341e-07 0.000102227,0.0026589,-0.00244067,-0.00335225,0.0057638 5.68703e-05,0.000265696,0.000261097,0.000272815,0.000343338
1333 rs112187585,rs17175366,rs534879,rs67301296,rs72720042 0 51.5506 inf 5 0 2.02447e-07 1.5653e-07,2.54845e-07 0.00275529,-9.19818e-05,-0.00241637,-0.00347946,0.00583361 0.00026977,4.12825e-05,0.000260747,0.000278183,0.000345608
1334 rs11134164,rs112187585,rs4702358,rs4702359,rs72720042 0 51.4968 inf 5 0 2.15231e-07 1.6792e-07,2.67145e-07 0.00422294,-0.000171922,0.000541679,-0.00476585,0.00560279 0.000289368,0.000136641,9.07842e-05,0.000299011,0.00032473
1335 rs112187585,rs4702358,rs534879,rs67301296,rs72720042 0 51.457 inf 5 0 1.99031e-07 1.56971e-07,2.46112e-07 0.00265082,8.23636e-07,-0.00241637,-0.00335801,0.00574118 0.000265708,5.14498e-05,0.000260747,0.000272821,0.000343137
1336 rs112187585,rs534879,rs62330644,rs67301296,rs72720042 0 51.3941 inf 5 0 2.02698e-07 1.57833e-07,2.49921e-07 0.00276683,-0.00241637,-9.611e-05,-0.00349025,0.00584381 0.000270376,0.000260747,4.16346e-05,0.000278741,0.000345978
1337 rs112187585,rs534879,rs67301296,rs72720042,rs905843 0 51.3924 inf 5 0 1.99253e-07 1.57275e-07,2.46854e-07 0.00265233,-0.00241608,-0.00335892,0.00574559,3.30869e-05 0.000265672,0.000260747,0.0002728,0.000343196,5.81602e-05
1338 rs112187585,rs534879,rs67301296,rs72720042,rs78307484 0 51.2053 inf 5 0 1.99151e-07 1.56332e-07,2.49131e-07 0.00265191,-0.00241616,-0.0033587,0.0057444,2.43597e-05 0.000265672,0.000260747,0.0002728,0.000343196,5.81602e-05
1339 rs112187585,rs534879,rs537383,rs67301296,rs72720042 0 51.1702 inf 5 0 2.0033e-07 1.55845e-07,2.49299e-07 0.00264082,-0.00241637,-5.86708e-05,-0.00336512,0.00573235 0.000265755,0.000260747,4.26949e-05,0.000272844,0.000343165
1340 rs112187585,rs12517257,rs534879,rs67301296,rs72720042 0 50.9554 inf 5 0 1.99988e-07 1.55433e-07,2.49275e-07 0.00264299,-5.27481e-05,-0.00241637,-0.00336358,0.00573426 0.000265738,4.47268e-05,0.000260747,0.000272836,0.000343155
1341 rs112187585,rs534879,rs537483,rs67301296,rs72720042 0 50.9229 inf 5 0 2.05574e-07 1.62699e-07,2.47921e-07 0.00280749,-0.00256179,0.00011847,-0.00347454,0.00594367 0.000270477,0.000264976,3.84173e-05,0.000275398,0.000349337
1342 rs112187585,rs480736,rs534879,rs67301296,rs72720042 0 50.9206 inf 5 0 1.99984e-07 1.5502e-07,2.48516e-07 0.00264307,-5.28931e-05,-0.00241637,-0.00336352,0.00573433 0.000265737,4.49354e-05,0.000260747,0.000272835,0.000343154
1343 rs112187585,rs534879,rs67301296,rs6895284,rs72720042 0 50.9038 inf 5 0 1.99938e-07 1.55851e-07,2.48447e-07 0.00264335,-0.00241637,-0.00336333,-5.19128e-05,0.00573458 0.000265735,0.000260747,0.000272834,4.5222e-05,0.000343153
1344 rs112187585,rs533965,rs534879,rs67301296,rs72720042 0 50.883 inf 5 0 2.05837e-07 1.6041e-07,2.55256e-07 0.00281148,0.000120833,-0.00256435,-0.00347805,0.00594843 0.00027053,3.84219e-05,0.000264958,0.00027545,0.000349381
1345 rs112187585,rs532983,rs534879,rs67301296,rs72720042 0 50.8758 inf 5 0 2.05762e-07 1.61751e-07,2.5535e-07 0.00280971,0.000120152,-0.00256385,-0.00347619,0.00594655 0.000270477,3.84173e-05,0.000264976,0.000275398,0.000349337
1346 rs112187585,rs508620,rs534879,rs67301296,rs72720042 0 50.8496 inf 5 0 2.0011e-07 1.57079e-07,2.45295e-07 0.00264256,-5.61897e-05,-0.00241637,-0.00336389,0.00573388 0.000265737,4.48653e-05,0.000260747,0.000272835,0.000343154
1347 rs11134164,rs112187585,rs4702359,rs531679,rs72720042 0 50.8166 inf 5 0 2.13239e-07 1.69615e-07,2.60871e-07 0.00395475,-0.000176823,-0.0040871,-0.00137808,0.00579559 0.000292622,0.000136639,0.000293802,0.000240973,0.000334805
1348 rs11134164,rs112187585,rs534879,rs67301296,rs72720042 0 50.8076 inf 5 0 1.99458e-07 1.5783e-07,2.45067e-07 -3.67727e-05,0.00263438,-0.00241637,-0.00334767,0.00572308 4.66921e-05,0.000266467,0.000260747,0.000273115,0.000343869
1349 rs112187585,rs1472758,rs534879,rs67301296,rs72720042 0 50.7968 inf 5 0 2.01441e-07 1.55649e-07,2.49544e-07 0.00249299,0.000239436,-0.00241637,-0.00341905,0.00580694 0.000278708,0.000127936,0.000260747,0.000274735,0.000344904
1350 rs112187585,rs4702361,rs534879,rs67301296,rs72720042 0 50.7924 inf 5 0 2.00223e-07 1.56974e-07,2.46458e-07 0.00264211,-5.89738e-05,-0.00241637,-0.00336421,0.00573349 0.000265738,4.47957e-05,0.000260747,0.000272836,0.000343155
1351 rs10055883,rs11134164,rs112187585,rs4702359,rs72720042 0 50.7678 inf 5 0 2.13479e-07 1.69271e-07,2.62812e-07 -0.000275708,0.00501342,-0.00031964,-0.00508768,0.00573391 4.79539e-05,0.00032176,0.00013891,0.000318117,0.000331309
1352 rs11134164,rs112187585,rs4702359,rs499008,rs72720042 0 50.7561 inf 5 0 2.13047e-07 1.67906e-07,2.63359e-07 0.00395581,-0.000176818,-0.00408819,-0.0013722,0.00579294 0.000292622,0.000136639,0.000293802,0.000240973,0.000334805
1353 rs112187585,rs11952585,rs4702359,rs67301296,rs72720042 0 50.6016 inf 5 0 2.13634e-07 1.69502e-07,2.64223e-07 0.00278008,-0.00139029,-0.000264885,-0.003604,0.00602777 0.000266067,0.000153564,4.71495e-05,0.000274407,0.00034906
1354 rs11134164,rs112187585,rs16877578,rs4702359,rs72720042 0 50.5515 inf 5 0 2.12942e-07 1.67403e-07,2.60389e-07 0.00464774,-0.000226353,-0.000335174,-0.00483647,0.00561538 0.000299694,0.000136929,5.89976e-05,0.000303219,0.000326068
1355 rs112187585,rs495486,rs534879,rs67301296,rs72720042 0 50.4448 inf 5 0 2.00478e-07 1.57883e-07,2.53277e-07 0.00264179,-6.71483e-05,-0.00241637,-0.00336444,0.0057332 0.000265729,4.63077e-05,0.000260747,0.000272831,0.000343149
1356 rs10475330,rs112187585,rs4702359,rs67301296,rs72720042 0 50.4349 inf 5 0 2.13106e-07 1.68055e-07,2.59627e-07 -0.00138376,0.00277977,-0.000264749,-0.00360349,0.00602072 0.000153564,0.000266067,4.71495e-05,0.000274407,0.00034906
1357 rs112187585,rs4702362,rs534879,rs67301296,rs72720042 0 50.3866 inf 5 0 2.00499e-07 1.58214e-07,2.51668e-07 0.00264187,-6.82588e-05,-0.00241637,-0.00336438,0.00573327 0.000265727,4.67293e-05,0.000260747,0.00027283,0.000343148
1358 rs112187585,rs141129701,rs534879,rs67301296,rs72720042 0 50.3622 inf 5 0 1.99327e-07 1.55117e-07,2.4488e-07 0.00265322,4.29773e-05,-0.00242229,-0.0033563,0.00574707 0.000265684,6.54958e-05,0.000260902,0.000272809,0.000343226
1359 rs11134164,rs112187585,rs4701736,rs72720042,rs78899947 0 50.3558 inf 5 0 2.12004e-07 1.66701e-07,2.58958e-07 0.0014814,0.00348769,-0.00158641,0.00679858,-0.00441892 0.000134272,0.000286678,0.000131188,0.000396625,0.000302723
1360 rs112187585,rs534879,rs67301296,rs72720042,rs75303150 0 50.347 inf 5 0 1.99042e-07 1.54505e-07,2.51969e-07 0.00264892,-0.00241637,-0.00335588,0.00573951,1.06971e-05 0.000266031,0.000260747,0.000273324,0.000343332,8.32418e-05
1361 rs112187585,rs534879,rs56790505,rs67301296,rs72720042 0 50.324 inf 5 0 2.00112e-07 1.52655e-07,2.50403e-07 0.00266814,-0.00241637,-6.45737e-05,-0.00338384,0.00575651 0.00026602,0.000260747,5.15101e-05,0.000273569,0.000343326
1362 rs112187585,rs11748341,rs534879,rs67301296,rs72720042 0 50.3163 inf 5 0 2.00624e-07 1.55088e-07,2.48899e-07 0.00264156,-7.13615e-05,-0.00241637,-0.0033646,0.00573299 0.000265726,4.69034e-05,0.000260747,0.00027283,0.000343147
1363 rs112187585,rs11738658,rs534879,rs67301296,rs72720042 0 50.314 inf 5 0 2.00629e-07 1.59673e-07,2.4804e-07 0.00264154,-7.14895e-05,-0.00241637,-0.00336462,0.00573298 0.000265726,4.69034e-05,0.000260747,0.00027283,0.000343147
1364 rs112187585,rs13161323,rs534879,rs67301296,rs72720042 0 50.3038 inf 5 0 2.00655e-07 1.55793e-07,2.5369e-07 0.00264146,-7.20699e-05,-0.00241637,-0.00336467,0.00573291 0.000265726,4.69034e-05,0.000260747,0.00027283,0.000343147
1365 rs112187585,rs13161133,rs534879,rs67301296,rs72720042 0 50.2906 inf 5 0 2.0069e-07 1.56598e-07,2.49506e-07 0.00264137,-7.28243e-05,-0.00241637,-0.00336474,0.00573283 0.000265726,4.69034e-05,0.000260747,0.00027283,0.000343147
1366 rs112187585,rs534879,rs67301296,rs72720042,rs931062 0 50.2825 inf 5 0 2.00711e-07 1.56718e-07,2.50697e-07 0.00264131,-0.00241637,-0.00336478,0.00573277,-7.32931e-05 0.000265726,0.000260747,0.00027283,0.000343147,4.69034e-05
1367 rs112187585,rs34964938,rs534879,rs67301296,rs72720042 0 50.2747 inf 5 0 2.00756e-07 1.60395e-07,2.4708e-07 0.00264115,-7.41247e-05,-0.00241637,-0.00336489,0.00573264 0.000265726,4.68159e-05,0.000260747,0.00027283,0.000343147
1368 rs112187585,rs11742039,rs534879,rs67301296,rs72720042 0 50.2265 inf 5 0 2.00866e-07 1.58428e-07,2.47918e-07 0.00264088,-7.65959e-05,-0.00241637,-0.00336508,0.0057324 0.000265726,4.69034e-05,0.000260747,0.00027283,0.000343147
1369 rs112187585,rs4702359,rs495486,rs67301296,rs72720042 0 50.0286 inf 5 0 2.1103e-07 1.65491e-07,2.60181e-07 0.00315796,-0.00129978,0.00112456,-0.00399974,0.00611434 0.000270637,0.000129195,0.000127183,0.000280044,0.000355803
1370 rs112187585,rs16877578,rs534879,rs67301296,rs72720042 0 50.0183 inf 5 0 1.99953e-07 1.57871e-07,2.46826e-07 0.00264805,-6.46504e-05,-0.00241637,-0.00336427,0.00573874 0.000265667,5.58334e-05,0.000260747,0.000272848,0.000343112
1371 rs112187585,rs534879,rs55853810,rs67301296,rs72720042 0 49.993 inf 5 0 2.00005e-07 1.55139e-07,2.47542e-07 0.00264842,-0.00241637,-6.66624e-05,-0.0033648,0.00573907 0.000265664,0.000260747,5.60187e-05,0.000272854,0.00034311
1372 rs112187585,rs534879,rs55883453,rs67301296,rs72720042 0 49.9927 inf 5 0 2.00006e-07 1.60057e-07,2.47335e-07 0.00264842,-0.00241637,-6.66812e-05,-0.0033648,0.00573907 0.000265664,0.000260747,5.60187e-05,0.000272854,0.00034311
1373 rs112187585,rs534879,rs67301296,rs72720042,rs76372030 0 49.9907 inf 5 0 1.99254e-07 1.53521e-07,2.49057e-07 0.0026448,-0.00241637,-0.00335376,0.00573805,9.02203e-05 0.000265861,0.000260747,0.000272901,0.000343148,0.000158499
1374 rs11134164,rs112187585,rs4701736,rs6887455,rs72720042 0 49.9687 inf 5 0 2.10778e-07 1.64074e-07,2.58444e-07 0.00147795,0.00347226,-0.00158295,-0.0044004,0.0067767 0.000134272,0.000286678,0.000131188,0.000302723,0.000396625
1375 rs112187585,rs16877577,rs534879,rs67301296,rs72720042 0 49.9162 inf 5 0 2.00213e-07 1.57725e-07,2.47922e-07 0.00264868,-7.3687e-05,-0.00241637,-0.00336587,0.0057393 0.000265662,5.62066e-05,0.000260747,0.000272861,0.000343109
1376 rs112187585,rs35926865,rs534879,rs67301296,rs72720042 0 49.904 inf 5 0 2.01577e-07 1.60598e-07,2.47946e-07 0.00267062,-9.68295e-05,-0.00241637,-0.00339213,0.0057587 0.000265858,5.03356e-05,0.000260747,0.00027337,0.000343228
1377 rs112187585,rs35886595,rs534879,rs67301296,rs72720042 0 49.903 inf 5 0 2.01491e-07 1.58557e-07,2.51217e-07 0.00267401,-9.63737e-05,-0.00241637,-0.00339454,0.0057617 0.000265942,5.09733e-05,0.000260747,0.000273477,0.000343279
1378 rs112187585,rs34912087,rs534879,rs67301296,rs72720042 0 49.8977 inf 5 0 2.01516e-07 1.57973e-07,2.49475e-07 0.00267412,-9.68656e-05,-0.00241637,-0.00339473,0.0057618 0.000265942,5.09733e-05,0.000260747,0.000273477,0.000343279
1379 rs112187585,rs495831,rs534879,rs67301296,rs72720042 0 49.8962 inf 5 0 1.99329e-07 1.58176e-07,2.46486e-07 0.00266226,3.03172e-05,-0.00241703,-0.00337968,0.0057605 0.000266233,4.60288e-05,0.000260749,0.000274762,0.000344367
1380 rs112187585,rs13165570,rs534879,rs67301296,rs72720042 0 49.8898 inf 5 0 2.01554e-07 1.57121e-07,2.52763e-07 0.0026743,-9.7603e-05,-0.00241637,-0.00339501,0.00576196 0.000265942,5.09733e-05,0.000260747,0.000273477,0.000343279
1381 rs112187585,rs534879,rs67301296,rs72643762,rs72720042 0 49.8877 inf 5 0 2.01564e-07 1.5982e-07,2.49273e-07 0.00267435,-0.00241637,-0.00339508,-9.77945e-05,0.005762 0.000265942,0.000260747,0.000273477,5.09733e-05,0.000343279
1382 rs112187585,rs534879,rs67301296,rs72720042,rs77951737 0 49.8822 inf 5 0 1.9913e-07 1.5358e-07,2.45918e-07 0.0026574,-0.00241637,-0.00336508,0.00574662,-3.53713e-05 0.000266235,0.000260747,0.000273419,0.000343411,9.30051e-05
1383 rs112187585,rs534879,rs67301296,rs72720042,rs80115503 0 49.8764 inf 5 0 1.99136e-07 1.55592e-07,2.45282e-07 0.00265759,-0.00241637,-0.00336528,0.00574677,-3.63804e-05 0.000266235,0.000260747,0.000273419,0.000343411,9.30051e-05
1384 rs112187585,rs534879,rs67301296,rs72720042,rs74695265 0 49.8746 inf 5 0 1.99138e-07 1.54404e-07,2.44549e-07 0.00265765,-0.00241637,-0.00336534,0.00574682,-3.67004e-05 0.000266235,0.000260747,0.000273419,0.000343411,9.30051e-05
1385 rs112187585,rs524861,rs534879,rs67301296,rs72720042 0 49.8626 inf 5 0 1.99352e-07 1.5839e-07,2.47701e-07 0.00266298,3.15e-05,-0.00241705,-0.00338081,0.00576164 0.000266262,4.61168e-05,0.000260749,0.00027482,0.00034442
1386 rs112187585,rs16877481,rs534879,rs67301296,rs72720042 0 49.8005 inf 5 0 1.99215e-07 1.54063e-07,2.48071e-07 0.00265973,-4.87291e-05,-0.00241637,-0.00336737,0.00574839 0.000266224,9.40741e-05,0.000260747,0.000273387,0.000343394
1387 rs112187585,rs16877574,rs534879,rs67301296,rs72720042 0 49.7993 inf 5 0 2.00072e-07 1.55531e-07,2.47649e-07 0.00264292,-7.29762e-05,-0.00241637,-0.00335549,0.0057302 0.000265733,5.93206e-05,0.000260747,0.000272804,0.00034322
1388 rs112187585,rs534879,rs67301296,rs72720042,rs75455718 0 49.7985 inf 5 0 1.99218e-07 1.55525e-07,2.48458e-07 0.0026598,-0.00241637,-0.00336745,0.00574845,-4.91325e-05 0.000266224,0.000260747,0.000273387,0.000343394,9.40741e-05
1389 rs112187585,rs138790725,rs534879,rs67301296,rs72720042 0 49.7977 inf 5 0 1.9922e-07 1.54394e-07,2.466e-07 0.00265983,-4.92875e-05,-0.00241637,-0.00336748,0.00574847 0.000266224,9.40741e-05,0.000260747,0.000273387,0.000343394
1390 rs112187585,rs534879,rs67301296,rs72720042,rs76963071 0 49.7882 inf 5 0 1.99235e-07 1.54264e-07,2.48344e-07 0.00266019,-0.00241637,-0.00336785,0.00574877,-5.12452e-05 0.000266224,0.000260747,0.000273387,0.000343394,9.40741e-05
1391 rs112187585,rs117118426,rs534879,rs67301296,rs72720042 0 49.7804 inf 5 0 2.02261e-07 1.60138e-07,2.50689e-07 0.00268645,-0.00029594,-0.00241637,-0.00339537,0.00577271 0.000266168,0.00013658,0.000260747,0.000273338,0.000343416
1392 rs112187585,rs116465322,rs534879,rs67301296,rs72720042 0 49.7772 inf 5 0 2.02278e-07 1.56939e-07,2.48561e-07 0.00268427,-0.000289277,-0.00241637,-0.00339362,0.00577078 0.000266106,0.000133161,0.000260747,0.000273286,0.000343377
1393 rs112187585,rs534879,rs67301296,rs72720042,rs75934927 0 49.7703 inf 5 0 2.02231e-07 1.59661e-07,2.51146e-07 0.00268403,-0.00241637,-0.00339336,0.00577057,-0.000287176 0.000266106,0.000260747,0.000273286,0.000343377,0.000133161
1394 rs112187585,rs16877478,rs534879,rs67301296,rs72720042 0 49.7702 inf 5 0 1.99246e-07 1.56023e-07,2.4839e-07 0.00266035,-5.32301e-05,-0.00241637,-0.00336785,0.00574873 0.000266213,9.51844e-05,0.000260747,0.000273356,0.000343376
1395 rs112187585,rs28698496,rs534879,rs67301296,rs72720042 0 49.7672 inf 5 0 2.0221e-07 1.58096e-07,2.49412e-07 0.00268392,-0.000286219,-0.00241637,-0.00339324,0.00577047 0.000266106,0.000133161,0.000260747,0.000273286,0.000343377
1396 rs112187585,rs534879,rs67301296,rs72720042,rs992283 0 49.7671 inf 5 0 1.99272e-07 1.56409e-07,2.4945e-07 0.00266102,-0.00241637,-0.00336871,0.00574944,-5.57285e-05 0.000266224,0.000260747,0.000273387,0.000343394,9.40741e-05
1397 rs112187585,rs534879,rs67301296,rs72720042,rs77652947 0 49.7655 inf 5 0 1.99275e-07 1.5669e-07,2.46364e-07 0.00266108,-0.00241637,-0.00336877,0.00574949,-5.60661e-05 0.000266224,0.000260747,0.000273387,0.000343394,9.40741e-05
1398 rs10462818,rs112187585,rs534879,rs67301296,rs72720042 0 49.765 inf 5 0 2.02195e-07 1.58293e-07,2.49256e-07 -0.000285554,0.00268384,-0.00241637,-0.00339316,0.0057704 0.000133161,0.000266106,0.000260747,0.000273286,0.000343377
1399 rs112187585,rs534879,rs67301296,rs72720042,rs75444808 0 49.7637 inf 5 0 1.99279e-07 1.53414e-07,2.44851e-07 0.00266115,-0.00241637,-0.00336885,0.00574955,-5.64612e-05 0.000266224,0.000260747,0.000273387,0.000343394,9.40741e-05
1400 rs10475329,rs112187585,rs534879,rs67301296,rs72720042 0 49.7595 inf 5 0 2.02157e-07 1.57513e-07,2.51201e-07 -0.000283832,0.00268364,-0.00241637,-0.00339295,0.00577022 0.000133161,0.000266106,0.000260747,0.000273286,0.000343377
1401 rs10050389,rs112187585,rs534879,rs67301296,rs72720042 0 49.7584 inf 5 0 2.02149e-07 1.59512e-07,2.46134e-07 -0.000283478,0.0026836,-0.00241637,-0.00339291,0.00577019 0.000133161,0.000266106,0.000260747,0.000273286,0.000343377
1402 rs112187585,rs523906,rs534879,rs67301296,rs72720042 0 49.7561 inf 5 0 2.01457e-07 1.55172e-07,2.49841e-07 0.00264517,8.47556e-05,-0.00251544,-0.00337485,0.00584347 0.000265674,4.5141e-05,0.000266031,0.000272942,0.00034741
1403 rs10051967,rs112187585,rs534879,rs67301296,rs72720042 0 49.7557 inf 5 0 2.02131e-07 1.57918e-07,2.53153e-07 -0.000282634,0.0026835,-0.00241637,-0.0033928,0.0057701 0.000133161,0.000266106,0.000260747,0.000273286,0.000343377
1404 rs10052026,rs112187585,rs534879,rs67301296,rs72720042 0 49.7552 inf 5 0 2.02127e-07 1.58836e-07,2.52144e-07 -0.000282482,0.00268349,-0.00241637,-0.00339278,0.00577008 0.000133161,0.000266106,0.000260747,0.000273286,0.000343377
1405 rs10058875,rs112187585,rs534879,rs67301296,rs72720042 0 49.7541 inf 5 0 2.0212e-07 1.55417e-07,2.5031e-07 -0.000282142,0.00268345,-0.00241637,-0.00339274,0.00577005 0.000133161,0.000266106,0.000260747,0.000273286,0.000343377
1406 rs112187585,rs534879,rs67301296,rs72720042,rs75999987 0 49.7482 inf 5 0 1.9931e-07 1.55256e-07,2.46828e-07 0.00266179,-0.00241637,-0.00336951,0.00575006,-5.99304e-05 0.000266224,0.000260747,0.000273387,0.000343394,9.40741e-05
1407 rs112187585,rs534879,rs67301296,rs72720042,rs75730613 0 49.7449 inf 5 0 1.99294e-07 1.56479e-07,2.4431e-07 0.00266137,-0.00241637,-0.00336889,0.00574955,-5.89239e-05 0.000266213,0.000260747,0.000273356,0.000343376,9.51844e-05
1408 rs112187585,rs534879,rs67301296,rs72720042,rs76962332 0 49.7429 inf 5 0 1.99299e-07 1.56235e-07,2.46319e-07 0.00266146,-0.00241637,-0.00336898,0.00574961,-5.93895e-05 0.000266213,0.000260747,0.000273356,0.000343376,9.51844e-05
1409 rs112187585,rs476788,rs534879,rs67301296,rs72720042 0 49.7424 inf 5 0 1.99963e-07 1.58224e-07,2.45737e-07 0.00267692,5.3025e-05,-0.0024271,-0.00340353,0.00579102 0.000266608,4.55614e-05,0.00026091,0.000275579,0.000345775
1410 rs112187585,rs141230455,rs534879,rs67301296,rs72720042 0 49.7351 inf 5 0 1.99406e-07 1.56297e-07,2.47563e-07 0.00264903,-7.38001e-05,-0.00242058,-0.0033578,0.00574504 0.000265667,9.99053e-05,0.000260809,0.000272796,0.000343147
1411 rs112187585,rs534879,rs558620,rs67301296,rs72720042 0 49.7315 inf 5 0 2.01801e-07 1.58699e-07,2.52008e-07 0.00264561,-0.00252346,9.00724e-05,-0.00337729,0.00585183 0.00026567,0.000266153,4.48916e-05,0.000272964,0.000347515
1412 rs10462637,rs112187585,rs534879,rs67301296,rs72720042 0 49.7308 inf 5 0 2.01991e-07 1.57098e-07,2.49551e-07 -0.00026964,0.00268071,-0.00241637,-0.00339035,0.00576763 0.000129993,0.00026605,0.000260747,0.000273239,0.000343344
1413 rs112187585,rs534879,rs67301296,rs72720042,rs73045414 0 49.7212 inf 5 0 1.99373e-07 1.56381e-07,2.46099e-07 0.00266297,-0.00241637,-0.00337073,0.00575102,-6.63005e-05 0.000266224,0.000260747,0.000273387,0.000343394,9.40741e-05
1414 rs112187585,rs534879,rs67301296,rs693595,rs72720042 0 49.72 inf 5 0 2.01718e-07 1.61586e-07,2.49657e-07 0.00264568,-0.00252183,-0.003377,8.87077e-05,0.00585015 0.00026567,0.000266153,0.000272964,4.48916e-05,0.000347515
1415 rs112187585,rs114483915,rs534879,rs67301296,rs72720042 0 49.7028 inf 5 0 2.01646e-07 1.559e-07,2.53692e-07 0.00267348,-0.000253245,-0.00241637,-0.00338191,0.00575956 0.000265913,0.000129913,0.000260747,0.00027307,0.000343236
1416 rs112187585,rs534879,rs67301296,rs72720042,rs78326434 0 49.7015 inf 5 0 2.01636e-07 1.61072e-07,2.465e-07 0.00267344,-0.00241637,-0.00338187,0.00575952,-0.000252781 0.000265913,0.000260747,0.00027307,0.000343236,0.000129913
1417 rs112187585,rs534879,rs67301296,rs72720042,rs75172766 0 49.7015 inf 5 0 2.01636e-07 1.5794e-07,2.53339e-07 0.00267343,-0.00241637,-0.00338187,0.00575952,-0.000252768 0.000265913,0.000260747,0.00027307,0.000343236,0.000129913
1418 rs112187585,rs35622248,rs534879,rs67301296,rs72720042 0 49.697 inf 5 0 2.00722e-07 1.5831e-07,2.4556e-07 0.00265796,-9.57329e-05,-0.00241637,-0.00337361,0.00574639 0.000265697,6.1066e-05,0.000260747,0.000272976,0.000343122
1419 rs112187585,rs534879,rs67301296,rs72720042,rs79613845 0 49.6892 inf 5 0 1.99146e-07 1.54427e-07,2.46195e-07 0.00265793,-0.00241407,-0.00336616,0.00574601,-3.60371e-05 0.00026624,0.000260807,0.000273514,0.000343315,8.81964e-05
1420 rs112187585,rs534879,rs550934,rs67301296,rs72720042 0 49.689 inf 5 0 1.99236e-07 1.54528e-07,2.49314e-07 0.00265611,-0.00244811,2.43742e-05,-0.0033465,0.00575569 0.00026584,0.000267141,4.46137e-05,0.000273616,0.000344142
1421 rs112187585,rs4702368,rs534879,rs67301296,rs72720042 0 49.6882 inf 5 0 2.00777e-07 1.58842e-07,2.45418e-07 0.00265808,-9.72722e-05,-0.00241637,-0.00337385,0.00574647 0.000265697,6.1066e-05,0.000260747,0.000272976,0.000343122
1422 rs112187585,rs17777619,rs534879,rs67301296,rs72720042 0 49.6759 inf 5 0 1.99191e-07 1.58997e-07,2.46311e-07 0.00265456,-2.66557e-05,-0.00241524,-0.0033646,0.00574728 0.000265775,5.52038e-05,0.000260757,0.000273131,0.000343344
1423 rs112187585,rs534879,rs67301296,rs72720042,rs77392363 0 49.6754 inf 5 0 1.99601e-07 1.54682e-07,2.53852e-07 0.00266701,-0.00241637,-0.00337571,0.00575505,-8.2809e-05 0.000266258,0.000260747,0.000273484,0.000343447,9.0981e-05
1424 rs112187585,rs16877485,rs534879,rs67301296,rs72720042 0 49.6547 inf 5 0 2.01092e-07 1.60324e-07,2.51834e-07 0.00265112,-0.000175327,-0.00242077,-0.00335057,0.00573196 0.000265657,0.000101301,0.000260759,0.00027283,0.000343146
1425 rs11134164,rs112187585,rs4702359,rs72720042,rs7718218 0 49.6545 inf 5 0 2.10017e-07 1.65139e-07,2.5969e-07 0.00449933,-0.000274985,-0.00473462,0.00569746,-0.000230358 0.000294669,0.000137917,0.000299775,0.000331751,4.35145e-05
1426 rs112187585,rs28750126,rs534879,rs67301296,rs72720042 0 49.6343 inf 5 0 1.99046e-07 1.56858e-07,2.46821e-07 0.00264876,1.06743e-05,-0.00241891,-0.00335471,0.00573958 0.000265978,7.0624e-05,0.000261286,0.000273695,0.000343256
1427 rs112187585,rs13436933,rs534879,rs67301296,rs72720042 0 49.634 inf 5 0 1.99047e-07 1.55842e-07,2.46885e-07 0.00264874,1.07587e-05,-0.00241893,-0.00335469,0.00573956 0.000265978,7.0624e-05,0.000261286,0.000273695,0.000343256
1428 rs112187585,rs534879,rs553467,rs67301296,rs72720042 0 49.6114 inf 5 0 1.99495e-07 1.55617e-07,2.43747e-07 0.00266593,-0.00245849,3.60729e-05,-0.00334995,0.00577004 0.0002663,0.000265738,4.391e-05,0.000272974,0.000344909
1429 rs112187585,rs534879,rs67301296,rs72720042,rs9765361 0 49.5987 inf 5 0 2.00957e-07 1.55997e-07,2.49118e-07 0.00268893,-0.00241637,-0.00340055,0.0057749,-0.000123429 0.000266636,0.000260747,0.000273975,0.0003437,7.37704e-05
1430 rs112187585,rs13355112,rs534879,rs67301296,rs72720042 0 49.595 inf 5 0 2.01021e-07 1.5839e-07,2.49621e-07 0.00268864,-0.000124596,-0.00241637,-0.00340051,0.00577465 0.000266591,7.327e-05,0.000260747,0.000273935,0.000343672
1431 rs112187585,rs17834311,rs534879,rs67301296,rs72720042 0 49.5931 inf 5 0 2.01026e-07 1.56904e-07,2.45923e-07 0.0026896,-0.000125603,-0.00241637,-0.0034013,0.0057755 0.000266636,7.37704e-05,0.000260747,0.000273975,0.0003437
1432 rs112187585,rs534879,rs67301296,rs72720042,rs78776332 0 49.59 inf 5 0 1.99374e-07 1.53122e-07,2.48482e-07 0.00266117,-0.0024287,-0.0033734,0.00576766,-6.44556e-05 0.000266068,0.00026133,0.000273659,0.000345161,9.12827e-05
1433 rs112187585,rs116109275,rs534879,rs67301296,rs72720042 0 49.5894 inf 5 0 1.99936e-07 1.56314e-07,2.46597e-07 0.00267045,-0.000109157,-0.00241637,-0.00337812,0.00575674 0.000266213,9.51844e-05,0.000260747,0.000273356,0.000343376
1434 rs112187585,rs13354680,rs534879,rs67301296,rs72720042 0 49.589 inf 5 0 2.01079e-07 1.58354e-07,2.51863e-07 0.00269012,-0.000127266,-0.00241637,-0.00340187,0.00577595 0.000266636,7.37704e-05,0.000260747,0.000273975,0.0003437
1435 rs112187585,rs534879,rs569521,rs67301296,rs72720042 0 49.589 inf 5 0 1.99525e-07 1.52988e-07,2.48192e-07 0.00266774,-0.00246449,3.80124e-05,-0.00334998,0.00577329 0.000266415,0.000266858,4.48633e-05,0.000272963,0.000345201
1436 rs112187585,rs28380742,rs534879,rs67301296,rs72720042 0 49.589 inf 5 0 2.01079e-07 1.57149e-07,2.45183e-07 0.00269012,-0.00012728,-0.00241637,-0.00340188,0.00577595 0.000266636,7.37704e-05,0.000260747,0.000273975,0.0003437
1437 rs112187585,rs534879,rs554121,rs67301296,rs72720042 0 49.5888 inf 5 0 1.99526e-07 1.56808e-07,2.50228e-07 0.00266776,-0.00246454,3.80554e-05,-0.00334997,0.00577332 0.000266415,0.000266858,4.48633e-05,0.000272963,0.000345201
1438 rs112187585,rs17777744,rs534879,rs67301296,rs72720042 0 49.5876 inf 5 0 2.01098e-07 1.57255e-07,2.45066e-07 0.0026903,-0.000127849,-0.00241637,-0.00340207,0.00577611 0.000266636,7.37704e-05,0.000260747,0.000273975,0.0003437
1439 rs112187585,rs534879,rs6555400,rs67301296,rs72720042 0 49.587 inf 5 0 1.99541e-07 1.55906e-07,2.44803e-07 0.00266801,-0.00246525,3.86147e-05,-0.00334985,0.0057738 0.000266415,0.000266858,4.48633e-05,0.000272963,0.000345201
1440 rs112187585,rs522524,rs534879,rs67301296,rs72720042 0 49.5863 inf 5 0 1.99546e-07 1.58198e-07,2.49997e-07 0.0026681,3.88057e-05,-0.00246549,-0.00334981,0.00577396 0.000266415,4.48633e-05,0.000266858,0.000272963,0.000345201
1441 rs112187585,rs534879,rs67301296,rs6890496,rs72720042 0 49.5862 inf 5 0 2.01137e-07 1.56984e-07,2.46457e-07 0.00268974,-0.00241637,-0.00340174,-0.000128192,0.00577562 0.000266591,0.000260747,0.000273935,7.327e-05,0.000343672
1442 rs112187585,rs534879,rs6420047,rs67301296,rs72720042 0 49.5854 inf 5 0 1.99554e-07 1.53461e-07,2.44674e-07 0.00266824,-0.00246587,3.91094e-05,-0.00334975,0.00577422 0.000266415,0.000266858,4.48633e-05,0.000272963,0.000345201
1443 rs112187585,rs534879,rs67301296,rs72720042,rs75506645 0 49.5825 inf 5 0 1.99063e-07 1.57515e-07,2.49703e-07 0.00264741,-0.00241249,-0.0033533,0.00573272,2.03346e-05 0.000266096,0.000261354,0.000273672,0.000345261,9.33565e-05
1444 rs10475327,rs112187585,rs534879,rs67301296,rs72720042 0 49.5822 inf 5 0 2.01177e-07 1.5967e-07,2.49164e-07 -0.000130287,0.00269105,-0.00241637,-0.00340291,0.00577678 7.37704e-05,0.000266636,0.000260747,0.000273975,0.0003437
1445 rs112187585,rs493944,rs534879,rs67301296,rs72720042 0 49.5805 inf 5 0 1.99598e-07 1.53689e-07,2.46417e-07 0.00266897,4.07402e-05,-0.00246794,-0.0033494,0.0057756 0.000266415,4.48633e-05,0.000266858,0.000272963,0.000345201
1446 rs112187585,rs115228939,rs534879,rs67301296,rs72720042 0 49.5802 inf 5 0 2.00265e-07 1.54228e-07,2.50557e-07 0.00264836,-0.000173833,-0.00241637,-0.00335975,0.00573901 0.000265663,0.000129804,0.000260747,0.000272799,0.000343109
1447 rs112187585,rs534879,rs67301296,rs72720042,rs76705230 0 49.5769 inf 5 0 2.00953e-07 1.56293e-07,2.4863e-07 0.00265889,-0.00241637,-0.0033713,0.00574832,-0.000171719 0.000265702,0.000260747,0.000272911,0.000343133,0.000102738
1448 rs112187585,rs534879,rs67301296,rs72720042,rs74743522 0 49.5688 inf 5 0 1.9985e-07 1.57137e-07,2.50753e-07 0.00266619,-0.0024341,-0.00338227,0.00577981,-9.19392e-05 0.000266035,0.000261252,0.000273697,0.000344935,8.4286e-05
1449 rs112187585,rs35870359,rs534879,rs67301296,rs72720042 0 49.5684 inf 5 0 1.99176e-07 1.54921e-07,2.44355e-07 0.00264816,5.19591e-05,-0.00242027,-0.00335321,0.00573934 0.000265716,0.000112944,0.000260884,0.000273,0.000343127
1450 rs112187585,rs115565565,rs534879,rs67301296,rs72720042 0 49.5668 inf 5 0 1.99275e-07 1.57102e-07,2.45853e-07 0.00266472,6.88314e-05,-0.00242152,-0.0033747,0.00576159 0.000266692,0.000115438,0.000260889,0.000274218,0.000344821
1451 rs112187585,rs34119966,rs534879,rs67301296,rs72720042 0 49.5667 inf 5 0 1.99168e-07 1.5641e-07,2.43485e-07 0.00264824,5.03858e-05,-0.00242015,-0.00335335,0.00573939 0.000265716,0.000112944,0.000260884,0.000273,0.000343127
1452 rs112187585,rs534879,rs67301296,rs6892084,rs72720042 0 49.5547 inf 5 0 2.02481e-07 1.56714e-07,2.52081e-07 0.00268527,-0.00241637,-0.00340161,-0.000150679,0.00577166 0.000266105,0.000260747,0.000273488,6.72918e-05,0.000343377
1453 rs112187585,rs534879,rs67301296,rs72720042,rs76333884 0 49.5532 inf 5 0 1.99197e-07 1.5703e-07,2.48603e-07 0.00265778,-0.00242479,-0.00336868,0.00575919,-4.39546e-05 0.000266044,0.000261308,0.000273647,0.000345069,8.93514e-05
1454 rs112187585,rs534879,rs67301296,rs72720042,rs80097369 0 49.5531 inf 5 0 1.99098e-07 1.54113e-07,2.47463e-07 0.00265772,-0.00241889,-0.00336593,0.00575122,3.33001e-05 0.00026659,0.00026087,0.000273948,0.000344619,0.000106212
1455 rs112187585,rs534879,rs67301296,rs72720042,rs78656421 0 49.5523 inf 5 0 1.99038e-07 1.56015e-07,2.45661e-07 0.00264999,-0.00241796,-0.00335648,0.00574089,6.50761e-06 0.000265761,0.000261227,0.000273252,0.000343113,6.49754e-05
1456 rs112187585,rs16877409,rs534879,rs67301296,rs72720042 0 49.5521 inf 5 0 1.99621e-07 1.54994e-07,2.49293e-07 0.0026492,-7.68903e-05,-0.00242078,-0.00335628,0.00574089 0.000265662,8.30497e-05,0.00026079,0.000272803,0.000343106
1457 rs10475330,rs112187585,rs67301296,rs72720042 0 46.8464 inf 4 -nan 1.90722e-07 1.48197e-07,2.34236e-07 -0.00132509,0.00270457,-0.00344711,0.00559677 0.000153208,0.00026573,0.00027299,0.000340796
1458 rs11134164,rs112187585,rs4702359,rs72720042 0 46.7979 inf 4 -nan 1.90045e-07 1.44734e-07,2.3885e-07 0.00420429,-0.00017582,-0.00434128,0.00517432 0.000289351,0.000136639,0.000290421,0.00031669
1459 rs11134164,rs112187585,rs35926865,rs4702359,rs72720042 0 48.705 inf 5 0 2.07105e-07 1.66301e-07,2.53147e-07 0.00447625,-0.00020875,-0.000256328,-0.00466538,0.00544482 0.000294674,0.000136806,5.25503e-05,0.000297925,0.000321509
1460 rs11134164,rs112187585,rs4702359,rs522335,rs72720042 0 48.6272 inf 5 0 2.06808e-07 1.64135e-07,2.53994e-07 0.00437506,-0.000268231,-0.00459861,-0.000201135,0.0054543 0.0002915,0.000137971,0.000295261,4.16146e-05,0.000321945
1461 rs10475330,rs142339334,rs534879,rs67301296,rs72720042 0 48.1974 inf 5 0 2.06142e-07 1.62097e-07,2.55406e-07 -0.00133293,-0.000709995,-0.00311154,-0.00110646,0.00549283 0.00015333,0.000113518,0.000283447,0.000140218,0.000320254
1462 rs11134164,rs112187585,rs16877574,rs4702359,rs72720042 0 47.8504 inf 5 0 2.04423e-07 1.61072e-07,2.52775e-07 0.00442637,-0.000202862,-0.000271748,-0.00459445,0.00539049 0.000293603,0.000136774,6.09246e-05,0.000295916,0.000320377
1463 rs11134164,rs112187585,rs4702359,rs495486,rs72720042 0 47.6469 inf 5 0 2.02437e-07 1.59565e-07,2.50237e-07 0.00404136,-0.000166677,-0.00466621,0.00051821,0.0055084 0.000292035,0.000136657,0.000300919,0.000125656,0.000326887
1464 rs11134164,rs112187585,rs2617533,rs4702359,rs72720042 0 47.3762 inf 5 0 2.02838e-07 1.60554e-07,2.50888e-07 0.00435022,-0.000233277,-0.000181694,-0.00455346,0.00549786 0.000291435,0.000137324,4.33206e-05,0.000294795,0.00032595
1465 rs11134164,rs112187585,rs4702359,rs558682,rs72720042 0 47.3158 inf 5 0 2.02627e-07 1.55783e-07,2.50488e-07 0.00434319,-0.000263981,-0.00456552,-0.000174438,0.00540599 0.000291273,0.000138275,0.000295388,4.19585e-05,0.000321556
1466 rs11134164,rs112187585,rs4702359,rs565942,rs72720042 0 47.3127 inf 5 0 2.02617e-07 1.58125e-07,2.48491e-07 0.00434314,-0.000263945,-0.00456543,-0.000174366,0.00540589 0.000291273,0.000138275,0.000295388,4.19585e-05,0.000321556
1467 rs11134164,rs112187585,rs4702359,rs567736,rs72720042 0 47.1514 inf 5 0 2.02106e-07 1.58648e-07,2.5067e-07 0.00434287,-0.000261852,-0.00456321,-0.000170659,0.00540399 0.000291352,0.000138268,0.000295507,4.19791e-05,0.00032169
1468 rs112187585,rs4702359,rs59263256,rs67301296,rs72720042 0 47.1001 inf 5 0 2.02601e-07 1.58567e-07,2.48014e-07 0.00272487,-0.000232284,-0.00179198,-0.00350854,0.00567322 0.000265975,4.70422e-05,0.000220691,0.000274143,0.000338067
1469 rs11134164,rs112187585,rs4702359,rs497404,rs72720042 0 47.0726 inf 5 0 2.01926e-07 1.57128e-07,2.51488e-07 0.00429813,-0.000257803,-0.00449006,-0.000158902,0.00532596 0.000290285,0.000138143,0.000292755,3.94006e-05,0.000318915
1470 rs11134164,rs112187585,rs4419564,rs4702359,rs72720042 0 47.0698 inf 5 0 2.01847e-07 1.59604e-07,2.48439e-07 0.00438809,-8.81673e-05,-0.000176813,-0.00458697,0.00553193 0.000292943,0.000138369,4.39968e-05,0.000296786,0.000328955
1471 rs10475330,rs112187585,rs113572235,rs534879,rs72720042 0 47.0569 inf 5 0 2.019e-07 1.60014e-07,2.55211e-07 -0.0011428,0.00177822,-0.00233893,-0.00241637,0.00584678 0.000153538,0.000248135,0.000248188,0.000260747,0.00034932
1472 rs11134164,rs112187585,rs4702359,rs498726,rs72720042 0 46.7041 inf 5 0 2.00787e-07 1.58605e-07,2.45531e-07 0.00422285,-0.000208259,-0.00438557,-0.000214755,0.00531222 0.000289391,0.000136903,0.000290652,5.61852e-05,0.000318739
1473 rs10475327,rs11134164,rs112187585,rs4702359,rs72720042 0 46.6859 inf 5 0 2.00738e-07 1.55785e-07,2.46773e-07 -0.000286872,0.00444841,-0.000168265,-0.00458147,0.00539584 7.52324e-05,0.000296349,0.000136654,0.000297174,0.000321975
1474 rs11134164,rs112187585,rs17777744,rs4702359,rs72720042 0 46.6303 inf 5 0 2.00562e-07 1.55442e-07,2.50835e-07 0.00444626,-0.000168332,-0.000284336,-0.00457935,0.00539388 0.000296349,0.000136654,7.52324e-05,0.000297174,0.000321975
1475 rs11134164,rs112187585,rs28380742,rs4702359,rs72720042 0 46.6174 inf 5 0 2.00521e-07 1.56704e-07,2.47605e-07 0.00444575,-0.000168347,-0.000283745,-0.00457885,0.00539343 0.000296349,0.000136654,7.52324e-05,0.000297174,0.000321975
1476 rs11134164,rs112187585,rs13354680,rs4702359,rs72720042 0 46.6171 inf 5 0 2.0052e-07 1.58676e-07,2.46611e-07 0.00444574,-0.000168348,-0.00028373,-0.00457884,0.00539341 0.000296349,0.000136654,7.52324e-05,0.000297174,0.000321975
1477 rs11134164,rs112187585,rs17834311,rs4702359,rs72720042 0 46.5795 inf 5 0 2.00402e-07 1.55699e-07,2.53008e-07 0.00444427,-0.000168393,-0.000282,-0.00457739,0.00539208 0.000296349,0.000136654,7.52324e-05,0.000297174,0.000321975
1478 rs11134164,rs112187585,rs4702359,rs72720042,rs75506645 0 46.5675 inf 5 0 2.00376e-07 1.58129e-07,2.5025e-07 0.004368,-0.000160807,-0.00448915,0.00530562,0.000352637 0.000292637,0.000136698,0.000293095,0.000318627,9.42019e-05
1479 rs11134164,rs112187585,rs4702359,rs72720042,rs9765361 0 46.5308 inf 5 0 2.00247e-07 1.52126e-07,2.51234e-07 0.00444235,-0.000168453,-0.0045755,0.00539033,-0.000279739 0.000296349,0.000136654,0.000297174,0.000321975,7.52324e-05
1480 rs11134164,rs112187585,rs13355112,rs4702359,rs72720042 0 46.5173 inf 5 0 2.00205e-07 1.57034e-07,2.51173e-07 0.00443965,-0.000168886,-0.000277171,-0.00457161,0.00538657 0.000296224,0.000136652,7.47077e-05,0.000296983,0.000321816
1481 rs11134164,rs112187585,rs4702359,rs563049,rs72720042 0 46.46 inf 5 0 1.99923e-07 1.55651e-07,2.45471e-07 0.00428963,-0.000252673,-0.00450044,-0.000152476,0.00534561 0.000290292,0.000138248,0.000293669,4.17244e-05,0.000320141
1482 rs11134164,rs112187585,rs4701736,rs4702359,rs72720042 0 46.4414 inf 5 0 1.98591e-07 1.58344e-07,2.45283e-07 0.00438742,-0.000186869,-0.000408954,-0.00413182,0.00536278 0.000294382,0.000136678,0.000121023,0.000296962,0.000321564
1483 rs11134164,rs112187585,rs4702359,rs538009,rs72720042 0 46.432 inf 5 0 1.99412e-07 1.57038e-07,2.45919e-07 0.00418839,-0.000340924,-0.00450385,0.000212423,0.00536601 0.000289385,0.000144332,0.000294007,5.98142e-05,0.000321257
1484 rs11134164,rs112187585,rs4702359,rs483804,rs72720042 0 46.4317 inf 5 0 1.99867e-07 1.54685e-07,2.48803e-07 0.00436136,-0.000222015,-0.00455454,-0.000159043,0.00543306 0.000292545,0.000137226,0.000296262,4.36542e-05,0.000324556
1485 rs10475330,rs112187585,rs4701736,rs67301296,rs72720042 0 46.3475 inf 5 0 2.00129e-07 1.54425e-07,2.47713e-07 -0.0012112,0.00276287,-0.000165895,-0.00355957,0.00572528 0.000156513,0.000266234,4.66038e-05,0.000274812,0.000342703
1486 rs11134164,rs112187585,rs4702359,rs478590,rs72720042 0 46.327 inf 5 0 1.99535e-07 1.55706e-07,2.45233e-07 0.00435849,-0.000221169,-0.00455064,-0.00015613,0.00542832 0.000292545,0.000137226,0.000296262,4.36542e-05,0.000324556
1487 rs11134164,rs112187585,rs4702359,rs479262,rs72720042 0 46.3226 inf 5 0 1.99521e-07 1.54013e-07,2.53066e-07 0.00435836,-0.000221132,-0.00455047,-0.000156005,0.00542811 0.000292545,0.000137226,0.000296262,4.36542e-05,0.000324556
1488 rs11134164,rs112187585,rs4702359,rs514041,rs72720042 0 46.3113 inf 5 0 1.9904e-07 1.56897e-07,2.48021e-07 0.00418803,-0.000336316,-0.00449723,0.000206485,0.00535862 0.000289389,0.000144237,0.000293869,5.9432e-05,0.000321103
1489 rs11134164,rs112187585,rs13185529,rs4702359,rs72720042 0 46.3038 inf 5 0 1.99406e-07 1.54402e-07,2.4909e-07 0.00426414,-0.000261382,-0.000147998,-0.00448033,0.00529376 0.000289841,0.000138749,4.16878e-05,0.000293051,0.000318473
1490 rs11134164,rs112187585,rs4702359,rs6895284,rs72720042 0 46.2805 inf 5 0 1.98412e-07 1.54181e-07,2.45832e-07 0.00407939,-0.000163906,-0.00451857,0.000328229,0.00536353 0.000291756,0.000136686,0.000295231,9.82587e-05,0.000321716
1491 rs10475330,rs10475334,rs112187585,rs67301296,rs72720042 0 46.2586 inf 5 0 1.99896e-07 1.55389e-07,2.44086e-07 -0.00145922,0.00020555,0.00272644,-0.00344443,0.00575233 0.000157897,5.85322e-05,0.000265803,0.000272991,0.000343663
1492 rs11134164,rs112187585,rs4702359,rs537237,rs72720042 0 46.2522 inf 5 0 1.99302e-07 1.57942e-07,2.47681e-07 0.00435818,-0.000220772,-0.00454773,-0.000153433,0.00542467 0.000292619,0.000137232,0.000296255,4.34794e-05,0.000324539
1493 rs11134164,rs112187585,rs4701739,rs4702359,rs72720042 0 46.1677 inf 5 0 1.98975e-07 1.54232e-07,2.48235e-07 0.00426068,-0.000259418,-0.000144278,-0.00447501,0.00528847 0.000289809,0.000138758,4.16906e-05,0.000292981,0.000318404
1494 rs11134164,rs112187585,rs4702359,rs568604,rs72720042 0 46.1616 inf 5 0 1.99011e-07 1.57332e-07,2.43602e-07 0.00435382,-0.000219797,-0.00454431,-0.000151409,0.00542064 0.000292545,0.000137226,0.000296262,4.36542e-05,0.000324556
1495 rs112187585,rs4702359,rs531679,rs67301296,rs72720042 0 46.1534 inf 5 0 1.99539e-07 1.5645e-07,2.4782e-07 0.00271834,-0.00022643,-0.00186836,-0.00349714,0.00570824 0.000265972,4.70555e-05,0.000238279,0.000274137,0.000342141
1496 rs11134164,rs112187585,rs4702359,rs6892084,rs72720042 0 46.1161 inf 5 0 1.98939e-07 1.56554e-07,2.44762e-07 0.00437376,-0.00017456,-0.00449218,-0.000236353,0.00530917 0.000293483,0.00013664,0.00029369,6.84441e-05,0.000319089
1497 rs10475330,rs112187585,rs580236,rs67301296,rs72720042 0 46.1146 inf 5 0 1.99444e-07 1.56531e-07,2.45955e-07 -0.00139219,0.00267539,-0.000131147,-0.0034845,0.00577188 0.000154461,0.000265867,3.83819e-05,0.000273209,0.000344628
1498 rs112187585,rs4702359,rs499008,rs67301296,rs72720042 0 46.0713 inf 5 0 1.99279e-07 1.5287e-07,2.49456e-07 0.00271833,-0.000226459,-0.00186261,-0.00349713,0.0057046 0.000265972,4.70555e-05,0.000238279,0.000274137,0.000342141
1499 rs11134164,rs112187585,rs4702359,rs526399,rs72720042 0 46.0238 inf 5 0 1.98519e-07 1.56846e-07,2.44214e-07 0.0042591,-0.000257072,-0.00447126,-0.000140231,0.00528527 0.000289809,0.000138758,0.000292981,4.16906e-05,0.000318404
1500 rs11134164,rs112187585,rs4702359,rs6890496,rs72720042 0 45.9148 inf 5 0 1.98303e-07 1.54753e-07,2.45381e-07 0.00438841,-0.000169393,-0.00451941,-0.000246502,0.00533663 0.000294628,0.000136653,0.000295346,7.43229e-05,0.000320449
1501 rs11134164,rs112187585,rs4702359,rs527492,rs72720042 0 45.8404 inf 5 0 1.97938e-07 1.55511e-07,2.46482e-07 0.00425701,-0.000253981,-0.00446632,-0.000134896,0.00528105 0.000289809,0.000138758,0.000292981,4.16906e-05,0.000318404
1502 rs11134164,rs112187585,rs12523034,rs4702359,rs72720042 0 45.8161 inf 5 0 1.97861e-07 1.54258e-07,2.4443e-07 0.00425854,-0.000253384,-0.000134164,-0.00446733,0.0052826 0.000289841,0.000138749,4.16878e-05,0.000293051,0.000318473
1503 rs11134164,rs112187585,rs4702359,rs477391,rs72720042 0 45.8059 inf 5 0 1.97828e-07 1.5461e-07,2.43092e-07 0.00425661,-0.000253385,-0.00446536,-0.000133867,0.00528024 0.000289809,0.000138758,0.000292981,4.16906e-05,0.000318404
1504 rs11134164,rs112187585,rs1604986,rs4702359,rs72720042 0 45.8032 inf 5 0 1.9782e-07 1.52178e-07,2.47124e-07 0.00425658,-0.000253339,-0.000133787,-0.00446529,0.00528017 0.000289809,0.000138758,4.16906e-05,0.000292981,0.000318404
1505 rs11134164,rs112187585,rs1604987,rs4702359,rs72720042 0 45.8004 inf 5 0 1.97811e-07 1.56679e-07,2.45218e-07 0.00425655,-0.000253289,-0.000133702,-0.00446521,0.00528011 0.000289809,0.000138758,4.16906e-05,0.000292981,0.000318404
1506 rs11134164,rs112187585,rs2617571,rs4702359,rs72720042 0 45.7964 inf 5 0 1.97798e-07 1.54085e-07,2.4434e-07 0.0042583,-0.000253044,-0.000133577,-0.00446678,0.00528212 0.000289841,0.000138749,4.16878e-05,0.000293051,0.000318473
1507 rs11134164,rs112187585,rs4702359,rs567431,rs72720042 0 45.7944 inf 5 0 1.97792e-07 1.5541e-07,2.45276e-07 0.00425648,-0.000253186,-0.00446504,-0.000133523,0.00527997 0.000289809,0.000138758,0.000292981,4.16906e-05,0.000318404
1508 rs11134164,rs112187585,rs4702359,rs477633,rs72720042 0 45.7915 inf 5 0 1.97783e-07 1.55038e-07,2.4485e-07 0.00425644,-0.000253136,-0.00446496,-0.000133436,0.0052799 0.000289809,0.000138758,0.000292981,4.16906e-05,0.000318404
1509 rs11134164,rs112187585,rs2456231,rs4702359,rs72720042 0 45.7909 inf 5 0 1.97781e-07 1.57023e-07,2.47559e-07 0.00425644,-0.000253126,-0.000133419,-0.00446495,0.00527988 0.000289809,0.000138758,4.16906e-05,0.000292981,0.000318404
1510 rs11134164,rs112187585,rs4702359,rs577452,rs72720042 0 45.7875 inf 5 0 1.9777e-07 1.5736e-07,2.47241e-07 0.0042564,-0.000253065,-0.00446485,-0.000133315,0.0052798 0.000289809,0.000138758,0.000292981,4.16906e-05,0.000318404
1511 rs11134164,rs112187585,rs2516288,rs4702359,rs72720042 0 45.7815 inf 5 0 1.97751e-07 1.52022e-07,2.4878e-07 0.00425633,-0.000252962,-0.000133137,-0.00446469,0.00527966 0.000289809,0.000138758,4.16906e-05,0.000292981,0.000318404
1512 rs11134164,rs112187585,rs4702359,rs555851,rs72720042 0 45.7805 inf 5 0 1.97748e-07 1.53677e-07,2.45209e-07 0.00425631,-0.000252944,-0.00446466,-0.000133105,0.00527963 0.000289809,0.000138758,0.000292981,4.16906e-05,0.000318404
1513 rs11134164,rs112187585,rs4702359,rs4702367,rs72720042 0 45.7679 inf 5 0 1.9782e-07 1.5251e-07,2.48389e-07 0.00419161,-0.000201352,-0.00435942,-0.000160375,0.00524685 0.000289378,0.000136871,0.000290476,4.99758e-05,0.000317496
1514 rs11134164,rs112187585,rs2447842,rs4702359,rs72720042 0 45.7595 inf 5 0 1.97681e-07 1.54747e-07,2.45265e-07 0.00425786,-0.000252402,-0.000132466,-0.00446574,0.00528123 0.000289841,0.000138749,4.16878e-05,0.000293051,0.000318473
1515 rs11134164,rs112187585,rs2677944,rs4702359,rs72720042 0 45.7556 inf 5 0 1.97669e-07 1.52362e-07,2.468e-07 0.00425781,-0.000252334,-0.000132348,-0.00446563,0.00528113 0.000289841,0.000138749,4.16878e-05,0.000293051,0.000318473
1516 rs11134164,rs112187585,rs4702359,rs480736,rs72720042 0 45.7429 inf 5 0 1.9677e-07 1.51411e-07,2.41098e-07 0.00409339,-0.000164311,-0.00448323,0.000276441,0.00532779 0.000291763,0.000136695,0.000294349,9.33315e-05,0.000320901
1517 rs11134164,rs112187585,rs2677943,rs4702359,rs72720042 0 45.7407 inf 5 0 1.97621e-07 1.55433e-07,2.50626e-07 0.00425684,-0.000252287,-0.000131946,-0.00446465,0.00527977 0.000289827,0.00013876,4.17056e-05,0.000293027,0.00031844
1518 rs10475330,rs112187585,rs62330644,rs67301296,rs72720042 0 45.6884 inf 5 0 1.98093e-07 1.52526e-07,2.45191e-07 -0.00136915,0.00286376,-0.000130299,-0.00362928,0.00578234 0.000153859,0.000270596,4.18115e-05,0.000279178,0.00034596
1519 rs11134164,rs112187585,rs2677942,rs4702359,rs72720042 0 45.6803 inf 5 0 1.9743e-07 1.55088e-07,2.44809e-07 0.00425688,-0.000251006,-0.000130051,-0.00446347,0.00527928 0.000289841,0.000138749,4.16878e-05,0.000293051,0.000318473
1520 rs11134164,rs112187585,rs4702359,rs508620,rs72720042 0 45.6375 inf 5 0 1.96417e-07 1.53243e-07,2.46892e-07 0.00409504,-0.000164527,-0.0044819,0.000271612,0.00532624 0.000291837,0.000136696,0.000294514,9.4511e-05,0.000321072
1521 rs11134164,rs112187585,rs12517257,rs4702359,rs72720042 0 45.6362 inf 5 0 1.96442e-07 1.56198e-07,2.43038e-07 0.00409463,-0.000164064,0.0002657,-0.00447526,0.00532006 0.000291845,0.0001367,9.22507e-05,0.000294123,0.000320707
1522 rs11952585,rs534879,rs67301296,rs72720042 0 43.0826 inf 4 -nan 1.79028e-07 1.39169e-07,2.20889e-07 -0.00129506,-0.00241637,-0.00106228,0.00471146 0.000153166,0.000260747,0.000140038,0.000294433
1523 rs11134164,rs112187585,rs1604983,rs4702359,rs72720042 0 45.6001 inf 5 0 1.97176e-07 1.53052e-07,2.44996e-07 0.00425415,-0.000249734,-0.000127565,-0.00445952,0.00527525 0.000289809,0.000138758,4.16906e-05,0.000292981,0.000318404
1524 rs11134164,rs112187585,rs4702359,rs4702361,rs72720042 0 45.579 inf 5 0 1.96211e-07 1.53719e-07,2.47991e-07 0.004096,-0.000164602,-0.00448301,0.000270211,0.00532727 0.000291885,0.000136697,0.000294734,9.57728e-05,0.000321297
1525 rs10475330,rs534879,rs67301296,rs72720042 0 42.9273 inf 4 -nan 1.78536e-07 1.38476e-07,2.25179e-07 -0.00128856,-0.00241637,-0.00106208,0.00470486 0.000153166,0.000260747,0.000140038,0.000294433
1526 rs10475330,rs112187585,rs4702370,rs67301296,rs72720042 0 45.4164 inf 5 0 1.9724e-07 1.52676e-07,2.44984e-07 -0.0013767,0.00274977,-0.000111916,-0.00353781,0.00568916 0.00015423,0.000266183,3.84472e-05,0.000274762,0.000342271
1527 rs10475330,rs112187585,rs62330645,rs67301296,rs72720042 0 45.3949 inf 5 0 1.97078e-07 1.53145e-07,2.46899e-07 -0.00131492,0.00258494,0.000252391,-0.00350924,0.00566006 0.000153249,0.000268979,8.79364e-05,0.000273847,0.000341509
1528 rs10475330,rs112187585,rs16877587,rs67301296,rs72720042 0 45.3512 inf 5 0 1.97034e-07 1.52438e-07,2.46528e-07 -0.00137577,0.00274896,-0.000109915,-0.00353619,0.00568751 0.00015423,0.000266183,3.84472e-05,0.000274762,0.000342271
1529 rs10475330,rs4702359,rs534879,rs67301296,rs72720042 0 45.3072 inf 5 0 1.97091e-07 1.55193e-07,2.45537e-07 -0.00134082,-0.000239953,-0.00241637,-0.0011437,0.00502787 0.000153509,4.70897e-05,0.000260747,0.000140951,0.000301179
1530 rs11134164,rs112187585,rs115228939,rs4702359,rs72720042 0 45.2475 inf 5 0 1.96205e-07 1.533e-07,2.43657e-07 0.00427395,-0.000185641,-0.000368427,-0.00442038,0.00524361 0.000290403,0.000136684,0.000130653,0.000291773,0.000317642
1531 rs10475330,rs112187585,rs4702367,rs67301296,rs72720042 0 45.2444 inf 5 0 1.96709e-07 1.55637e-07,2.4202e-07 -0.00134925,0.00267369,-0.000136129,-0.00343006,0.00565511 0.000153455,0.000265963,4.90527e-05,0.000273059,0.000341444
1532 rs10475330,rs112187585,rs540027,rs67301296,rs72720042 0 45.2159 inf 5 0 1.96593e-07 1.53051e-07,2.43475e-07 -0.00136606,0.00273434,0.000110401,-0.00351556,0.00577848 0.000153934,0.000265951,4.02273e-05,0.000274127,0.000347169
1533 rs11134164,rs112187585,rs12654436,rs4702359,rs72720042 0 45.1778 inf 5 0 1.95864e-07 1.53081e-07,2.4379e-07 0.00427255,-0.000116109,-0.000119424,-0.00445116,0.00536022 0.000290429,0.000138378,4.37368e-05,0.000293196,0.000323926
1534 rs10475330,rs112187585,rs540052,rs67301296,rs72720042 0 45.0685 inf 5 0 1.96129e-07 1.49139e-07,2.4087e-07 -0.00135361,0.00273322,0.000104974,-0.00351274,0.0057596 0.000153595,0.000265955,4.00856e-05,0.000274138,0.000346422
1535 rs11134164,rs112187585,rs4702359,rs693595,rs72720042 0 45.0503 inf 5 0 1.95525e-07 1.48081e-07,2.42634e-07 0.00436385,-0.000141644,-0.00447453,-0.000120758,0.00528197 0.000295602,0.000137252,0.000294779,4.57628e-05,0.000319307
1536 rs11134164,rs112187585,rs4454034,rs4702359,rs72720042 0 45.0154 inf 5 0 1.95079e-07 1.51454e-07,2.40891e-07 0.00416542,-0.000155597,0.000137557,-0.0044051,0.00525837 0.000289764,0.000136876,5.47405e-05,0.000291529,0.000318452
1537 rs11134164,rs112187585,rs4702359,rs558620,rs72720042 0 45.015 inf 5 0 1.95413e-07 1.48703e-07,2.4216e-07 0.00436198,-0.000142045,-0.00447296,-0.00011934,0.00528071 0.000295602,0.000137252,0.000294779,4.57628e-05,0.000319307
1538 rs11134164,rs112187585,rs4640756,rs4702359,rs72720042 0 45.0024 inf 5 0 1.95037e-07 1.52564e-07,2.39968e-07 0.0041656,-0.000155693,0.0001369,-0.00440479,0.00525797 0.000289764,0.000136876,5.47405e-05,0.000291529,0.000318452
1539 rs11134164,rs112187585,rs4702359,rs72720042,rs76333884 0 44.9683 inf 5 0 1.95312e-07 1.53227e-07,2.42088e-07 0.00429819,-0.000163551,-0.00442323,0.00524767,0.000232045 0.000291632,0.000136722,0.000292154,0.000317964,8.99533e-05
1540 rs11134164,rs112187585,rs11746768,rs4702359,rs72720042 0 44.9577 inf 5 0 1.94896e-07 1.51649e-07,2.39761e-07 0.00416624,-0.000156027,0.000134632,-0.00440374,0.00525658 0.000289764,0.000136876,5.47405e-05,0.000291529,0.000318452
1541 rs11134164,rs112187585,rs1578892,rs4702359,rs72720042 0 44.957 inf 5 0 1.94894e-07 1.52723e-07,2.39299e-07 0.00416625,-0.000156032,0.000134596,-0.00440372,0.00525656 0.000289764,0.000136876,5.47405e-05,0.000291529,0.000318452
1542 rs11134164,rs112187585,rs4702359,rs72720042,rs7727935 0 44.9451 inf 5 0 1.94856e-07 1.51221e-07,2.43594e-07 0.00416643,-0.000156122,-0.00440344,0.00525618,0.000133985 0.000289764,0.000136876,0.000291529,0.000318452,5.47405e-05
1543 rs11134164,rs112187585,rs11743719,rs4702359,rs72720042 0 44.9331 inf 5 0 1.94818e-07 1.51224e-07,2.45558e-07 0.0041666,-0.000156214,0.000133362,-0.00440315,0.0052558 0.000289764,0.000136876,5.47405e-05,0.000291529,0.000318452
1544 rs10475330,rs112187585,rs142339334,rs67301296,rs72720042 0 44.9101 inf 5 0 1.95606e-07 1.54288e-07,2.42738e-07 -0.00134152,0.00272704,-0.000258021,-0.00348305,0.00574254 0.000153352,0.000265886,0.000104487,0.000273378,0.000345871
1545 rs11134164,rs112187585,rs4702359,rs553467,rs72720042 0 44.8906 inf 5 0 1.95e-07 1.47824e-07,2.41783e-07 0.00433971,-0.00023804,-0.00445049,-0.000111475,0.00525762 0.000294418,0.000138905,0.000293715,4.47697e-05,0.000318453
1546 rs10475330,rs112187585,rs532983,rs67301296,rs72720042 0 44.8731 inf 5 0 1.95516e-07 1.51308e-07,2.41752e-07 -0.00136857,0.00282935,9.29705e-05,-0.00354144,0.00572883 0.000154239,0.000270595,3.80584e-05,0.000275707,0.000345058
1547 rs11134164,rs112187585,rs16877485,rs4702359,rs72720042 0 44.8725 inf 5 0 1.95021e-07 1.51878e-07,2.423e-07 0.00422123,-0.000168127,-0.000253745,-0.00436775,0.0051924 0.00028943,0.000136674,0.000101659,0.000290615,0.000316773
1548 rs10475330,rs112187585,rs35926865,rs67301296,rs72720042 0 44.8606 inf 5 0 1.95502e-07 1.50717e-07,2.37779e-07 -0.0013472,0.00273073,-0.000122972,-0.00349187,0.00564236 0.000153476,0.000265946,5.04236e-05,0.000273606,0.000341309
1549 rs10475330,rs112187585,rs67301296,rs72643762,rs72720042 0 44.8471 inf 5 0 1.95459e-07 1.52354e-07,2.42126e-07 -0.00134676,0.00273536,-0.00349545,-0.000123868,0.00564601 0.000153468,0.000266033,0.000273716,5.10599e-05,0.0003414
1550 rs10475330,rs112187585,rs13165570,rs67301296,rs72720042 0 44.8431 inf 5 0 1.95447e-07 1.52163e-07,2.43034e-07 -0.00134672,0.00273532,-0.000123676,-0.00349538,0.00564594 0.000153468,0.000266033,5.10599e-05,0.000273716,0.0003414
1551 rs10475330,rs112187585,rs34912087,rs67301296,rs72720042 0 44.8279 inf 5 0 1.95399e-07 1.5139e-07,2.42696e-07 -0.00134659,0.00273513,-0.000122936,-0.00349509,0.00564564 0.000153468,0.000266033,5.10599e-05,0.000273716,0.0003414
1552 rs10475330,rs112187585,rs35886595,rs67301296,rs72720042 0 44.8178 inf 5 0 1.95367e-07 1.52981e-07,2.42437e-07 -0.00134651,0.00273501,-0.000122442,-0.0034949,0.00564544 0.000153468,0.000266033,5.10599e-05,0.000273716,0.0003414
1553 rs10475330,rs112187585,rs13436933,rs67301296,rs72720042 0 44.8143 inf 5 0 1.95289e-07 1.54499e-07,2.42376e-07 -0.00144456,0.00267684,0.000176126,-0.00339985,0.00567044 0.000161259,0.000265987,7.41818e-05,0.000273715,0.000342206
1554 rs10475330,rs112187585,rs28750126,rs67301296,rs72720042 0 44.813 inf 5 0 1.95285e-07 1.53031e-07,2.42107e-07 -0.00144449,0.00267685,0.000176033,-0.00339987,0.0056704 0.000161259,0.000265987,7.41818e-05,0.000273715,0.000342206
1555 rs10475330,rs112187585,rs503651,rs67301296,rs72720042 0 44.7863 inf 5 0 1.95247e-07 1.50103e-07,2.39592e-07 -0.00136071,0.00276175,9.04694e-05,-0.00346807,0.00569296 0.000153949,0.000266831,3.83127e-05,0.000273134,0.000343223
1556 rs10475330,rs112187585,rs506828,rs67301296,rs72720042 0 44.7591 inf 5 0 1.95149e-07 1.50582e-07,2.39742e-07 -0.00136022,0.00271124,9.32846e-05,-0.00348342,0.00572895 0.000153947,0.000265746,4.00183e-05,0.000273434,0.000345481
1557 rs11134164,rs112187585,rs4702359,rs4702370,rs72720042 0 44.7577 inf 5 0 1.94585e-07 1.51816e-07,2.4069e-07 0.00423438,-0.000207706,-0.00440486,-9.39965e-05,0.00518998 0.00028963,0.000137302,0.000291662,3.97287e-05,0.00031676
1558 rs10475330,rs112187585,rs506938,rs67301296,rs72720042 0 44.7467 inf 5 0 1.9511e-07 1.51341e-07,2.40866e-07 -0.0013598,0.00271084,9.28501e-05,-0.00348267,0.00572759 0.000153938,0.000265744,4.00427e-05,0.00027342,0.000345435
1559 rs112187585,rs4702358,rs4702359,rs67301296,rs72720042 0 44.7364 inf 5 0 1.94861e-07 1.53154e-07,2.44519e-07 0.00292469,0.000676202,-0.000746943,-0.00373931,0.00528606 0.000267471,9.14419e-05,8.36048e-05,0.000276139,0.000323871
1560 rs11134164,rs112187585,rs35622248,rs4702359,rs72720042 0 44.7363 inf 5 0 1.94577e-07 1.53189e-07,2.45518e-07 0.00423619,-0.000187813,-0.000145913,-0.00438908,0.00520332 0.000289665,0.000136734,6.17424e-05,0.000291125,0.000316928
1561 rs11134164,rs112187585,rs16877587,rs4702359,rs72720042 0 44.7031 inf 5 0 1.94412e-07 1.52088e-07,2.3922e-07 0.0042337,-0.000206981,-9.18593e-05,-0.00440342,0.00518963 0.00028963,0.000137302,3.97287e-05,0.000291662,0.00031676
1562 rs10475330,rs112187585,rs533965,rs67301296,rs72720042 0 44.7004 inf 5 0 1.94972e-07 1.52011e-07,2.46233e-07 -0.00135812,0.00282087,8.64111e-05,-0.00353513,0.00571241 0.000153894,0.000270602,3.79805e-05,0.000275718,0.000344566
1563 rs10475330,rs112187585,rs537018,rs67301296,rs72720042 0 44.6965 inf 5 0 1.9495e-07 1.52308e-07,2.42441e-07 -0.00135905,0.0027107,9.08298e-05,-0.00348189,0.00572475 0.000153938,0.000265744,4.00427e-05,0.00027342,0.000345435
1564 rs10475330,rs112187585,rs569470,rs67301296,rs72720042 0 44.6743 inf 5 0 1.94883e-07 1.52137e-07,2.43081e-07 -0.00134965,0.00271095,8.96457e-05,-0.00348194,0.00571457 0.000153598,0.000265745,3.99007e-05,0.00027343,0.000344806
1565 rs11134164,rs112187585,rs4702359,rs523906,rs72720042 0 44.6641 inf 5 0 1.94307e-07 1.53429e-07,2.44009e-07 0.00432416,-0.000146703,-0.00443825,-0.000104467,0.00524845 0.000294093,0.000137235,0.000293522,4.58434e-05,0.000318357
1566 rs10475330,rs112187585,rs17175366,rs67301296,rs72720042 0 44.655 inf 5 0 1.94826e-07 1.55092e-07,2.44617e-07 -0.0013251,0.00280914,-9.19868e-05,-0.00356852,0.00568927 0.000153208,0.000269842,4.12825e-05,0.000278374,0.000343316
1567 rs10475330,rs1472758,rs534879,rs67301296,rs72720042 0 44.6512 inf 5 0 1.94788e-07 1.52358e-07,2.43073e-07 -0.00128461,0.000579959,-0.00241637,-0.00154646,0.0051983 0.000153168,0.000121947,0.000260747,0.000173159,0.000312179
1568 rs10475330,rs112187585,rs11949552,rs67301296,rs72720042 0 44.6485 inf 5 0 1.93437e-07 1.47238e-07,2.41762e-07 -0.00137912,0.00271017,0.00042221,-0.00387334,0.00565659 0.000156408,0.00026575,0.00024597,0.000369025,0.000342574
1569 rs10475330,rs112187585,rs537483,rs67301296,rs72720042 0 44.6346 inf 5 0 1.94763e-07 1.48976e-07,2.45126e-07 -0.00135701,0.00281679,8.38283e-05,-0.00353167,0.00570818 0.000153889,0.000270548,3.7972e-05,0.000275664,0.000344513
1570 rs10475330,rs112187585,rs11742039,rs67301296,rs72720042 0 44.6161 inf 5 0 1.94726e-07 1.51468e-07,2.41882e-07 -0.00134683,0.00269218,-0.000103187,-0.00345803,0.00560789 0.000153528,0.00026579,4.70012e-05,0.000273035,0.000340834
1571 rs11134164,rs112187585,rs4702359,rs532737,rs72720042 0 44.6149 inf 5 0 1.93946e-07 1.5319e-07,2.35973e-07 0.00419153,-0.00015648,-0.00439616,0.000104173,0.00518993 0.000289411,0.000136932,0.00029153,4.82121e-05,0.000316773
1572 rs10475330,rs112187585,rs566734,rs67301296,rs72720042 0 44.5801 inf 5 0 1.94585e-07 1.52021e-07,2.4607e-07 -0.00134816,0.00271,8.58169e-05,-0.00347937,0.00570821 0.000153584,0.000265742,3.99507e-05,0.000273403,0.000344722
1573 rs11134164,rs112187585,rs4702359,rs537483,rs72720042 0 44.5751 inf 5 0 1.93908e-07 1.53232e-07,2.37779e-07 0.00419894,-0.000231943,-0.00438788,-9.05485e-05,0.00521494 0.000289361,0.000139115,0.00029123,4.21557e-05,0.000317254
1574 rs10475330,rs112187585,rs34964938,rs67301296,rs72720042 0 44.5708 inf 5 0 1.94583e-07 1.54864e-07,2.40619e-07 -0.00134642,0.00269242,-0.000100743,-0.00345782,0.00560768 0.00015353,0.00026579,4.69142e-05,0.000273035,0.000340834
1575 rs11134164,rs112187585,rs4702359,rs537383,rs72720042 0 44.5599 inf 5 0 1.93326e-07 1.48207e-07,2.432e-07 0.0041593,-0.000163728,-0.00441723,0.00013779,0.00526236 0.000290277,0.000136781,0.000293045,7.099e-05,0.000319923
1576 rs11134164,rs112187585,rs4702359,rs474953,rs72720042 0 44.553 inf 5 0 1.93825e-07 1.47576e-07,2.41516e-07 0.0042719,-0.000118511,-0.00435879,-9.02148e-05,0.00524914 0.000291104,0.000139289,0.000290539,4.25608e-05,0.000318652
1577 rs10475330,rs112187585,rs67301296,rs72720042,rs931062 0 44.5499 inf 5 0 1.94517e-07 1.53213e-07,2.42536e-07 -0.00134613,0.00269258,-0.00345768,0.00560753,-9.98705e-05 0.000153528,0.00026579,0.000273035,0.000340834,4.70012e-05
1578 rs10475330,rs112187585,rs13161133,rs67301296,rs72720042 0 44.5407 inf 5 0 1.94487e-07 1.50198e-07,2.36994e-07 -0.00134603,0.00269264,-9.93997e-05,-0.00345763,0.00560748 0.000153528,0.00026579,4.70012e-05,0.000273035,0.000340834
1579 rs10475330,rs112187585,rs13161323,rs67301296,rs72720042 0 44.5259 inf 5 0 1.94441e-07 1.51402e-07,2.41399e-07 -0.00134587,0.00269273,-9.86423e-05,-0.00345755,0.0056074 0.000153528,0.00026579,4.70012e-05,0.000273035,0.000340834
1580 rs11134164,rs112187585,rs4702359,rs533965,rs72720042 0 44.5188 inf 5 0 1.93731e-07 1.46662e-07,2.42788e-07 0.00419902,-0.000230193,-0.00438632,-8.79213e-05,0.00521376 0.000289362,0.000139101,0.000291222,4.21249e-05,0.000317254
1581 rs10475330,rs112187585,rs11738658,rs67301296,rs72720042 0 44.5146 inf 5 0 1.94405e-07 1.52374e-07,2.40341e-07 -0.00134575,0.0026928,-9.80594e-05,-0.00345749,0.00560734 0.000153528,0.00026579,4.70012e-05,0.000273035,0.000340834
1582 rs10475330,rs112187585,rs11748341,rs67301296,rs72720042 0 44.5122 inf 5 0 1.94397e-07 1.50056e-07,2.42795e-07 -0.00134572,0.00269282,-9.79309e-05,-0.00345747,0.00560732 0.000153528,0.00026579,4.70012e-05,0.000273035,0.000340834
1583 rs10475330,rs112187585,rs67301296,rs72720042,rs78656421 0 44.5062 inf 5 0 1.94327e-07 1.5139e-07,2.40131e-07 -0.00141776,0.00269246,-0.00341951,0.00566794,0.000139189 0.00015968,0.000265795,0.000273319,0.000342544,6.75958e-05
1584 rs11134164,rs112187585,rs4702359,rs532983,rs72720042 0 44.5018 inf 5 0 1.93682e-07 1.48361e-07,2.39803e-07 0.00419968,-0.00022949,-0.00438566,-8.68771e-05,0.00521314 0.000289359,0.000139077,0.000291211,4.19667e-05,0.000317245
1585 rs10475330,rs112187585,rs67301296,rs67816776,rs72720042 0 44.4933 inf 5 0 1.92981e-07 1.51041e-07,2.43614e-07 -0.00132998,0.00276962,-0.00315725,-0.00036993,0.00567994 0.000153242,0.000269194,0.00033365,0.000244813,0.000345212
1586 rs10475330,rs112187585,rs499515,rs67301296,rs72720042 0 44.4915 inf 5 0 1.94263e-07 1.50044e-07,2.43428e-07 -0.00138544,0.00277869,8.96537e-05,-0.00350867,0.00565155 0.000156048,0.000268212,4.40287e-05,0.000274659,0.000341857
1587 rs11134164,rs112187585,rs142339334,rs4702359,rs72720042 0 44.4371 inf 5 0 1.93586e-07 1.51039e-07,2.39238e-07 0.00422165,-0.000182573,-0.000212512,-0.00436231,0.00527184 0.000289476,0.00013668,0.00010438,0.000290605,0.000320292
1588 rs11134164,rs112187585,rs4702359,rs501474,rs72720042 0 44.4337 inf 5 0 1.9334e-07 1.5089e-07,2.43188e-07 0.00411771,-0.000151068,-0.00431809,9.14556e-05,0.00517589 0.000292751,0.00013723,0.000290665,4.69953e-05,0.000316692
1589 rs10475330,rs112187585,rs4702368,rs67301296,rs72720042 0 44.4202 inf 5 0 1.94111e-07 1.50094e-07,2.42503e-07 -0.00133867,0.00271427,-0.00012112,-0.00346769,0.00561773 0.000153361,0.000265775,6.11271e-05,0.000273187,0.000340961
1590 rs10475330,rs112187585,rs67301296,rs72720042,rs7718218 0 44.4124 inf 5 0 1.94006e-07 1.50645e-07,2.39132e-07 -0.00130876,0.00285099,-0.00358897,0.00567039,7.99122e-05 0.000153439,0.000276215,0.000282591,0.000342898,4.11415e-05
1591 rs10475330,rs112187585,rs35622248,rs67301296,rs72720042 0 44.3986 inf 5 0 1.94043e-07 1.52553e-07,2.3918e-07 -0.0013385,0.00271415,-0.000119578,-0.00346743,0.00561746 0.000153361,0.000265775,6.11271e-05,0.000273187,0.000340961
1592 rs11134164,rs112187585,rs4702359,rs569521,rs72720042 0 44.3819 inf 5 0 1.93396e-07 1.50824e-07,2.39081e-07 0.00428407,-0.000227043,-0.00440038,-8.89903e-05,0.00521532 0.00029218,0.000139099,0.000291972,4.52429e-05,0.000317376
1593 rs11134164,rs112187585,rs4702359,rs554121,rs72720042 0 44.381 inf 5 0 1.93393e-07 1.49915e-07,2.45218e-07 0.00428403,-0.000227018,-0.00440035,-8.89465e-05,0.0052153 0.00029218,0.000139099,0.000291972,4.52429e-05,0.000317376
1594 rs11134164,rs112187585,rs4702359,rs6555400,rs72720042 0 44.3703 inf 5 0 1.93359e-07 1.4849e-07,2.39191e-07 0.00428352,-0.000226691,-0.00439998,-8.83777e-05,0.00521504 0.00029218,0.000139099,0.000291972,4.52429e-05,0.000317376
1595 rs11134164,rs112187585,rs4702359,rs522524,rs72720042 0 44.3667 inf 5 0 1.93348e-07 1.51964e-07,2.4001e-07 0.00428335,-0.000226579,-0.00439985,-8.81835e-05,0.00521495 0.00029218,0.000139099,0.000291972,4.52429e-05,0.000317376
1596 rs10475330,rs112187585,rs16877485,rs67301296,rs72720042 0 44.3634 inf 5 0 1.93934e-07 1.513e-07,2.40426e-07 -0.0013344,0.00270537,-0.000194122,-0.00343944,0.00559333 0.000153285,0.00026573,0.000101347,0.000273019,0.000340801
1597 rs11134164,rs112187585,rs4702359,rs6420047,rs72720042 0 44.3609 inf 5 0 1.93329e-07 1.4899e-07,2.45165e-07 0.00428307,-0.000226401,-0.00439964,-8.78746e-05,0.0052148 0.00029218,0.000139099,0.000291972,4.52429e-05,0.000317376
1598 rs10475330,rs112187585,rs16877507,rs67301296,rs72720042 0 44.3593 inf 5 0 1.93894e-07 1.51001e-07,2.4147e-07 -0.00135358,0.00275988,-7.60944e-05,-0.00352354,0.00567462 0.00015394,0.00026732,4.00507e-05,0.000275938,0.000343251
1599 rs10475330,rs112187585,rs1472758,rs67301296,rs72720042 0 44.3508 inf 5 0 1.93537e-07 1.49321e-07,2.39183e-07 -0.00132155,0.00255623,0.000224942,-0.00350417,0.00565489 0.000153221,0.000278804,0.000127947,0.000274912,0.000342396
1600 rs10475330,rs112187585,rs67301296,rs72720042,rs76705230 0 44.3402 inf 5 0 1.93861e-07 1.50698e-07,2.41315e-07 -0.00133229,0.00271407,-0.00346254,0.00561249,-0.000193954 0.000153256,0.000265778,0.000273112,0.000340898,0.00010277
1601 rs11134164,rs112187585,rs4702359,rs493944,rs72720042 0 44.3303 inf 5 0 1.93232e-07 1.50319e-07,2.3814e-07 0.00428158,-0.000225446,-0.00439854,-8.62161e-05,0.00521404 0.00029218,0.000139099,0.000291972,4.52429e-05,0.000317376
1602 rs11134164,rs112187585,rs4702359,rs62330645,rs72720042 0 44.3196 inf 5 0 1.93145e-07 1.52406e-07,2.37716e-07 0.00421121,-0.000286135,-0.00433883,0.000164999,0.00518121 0.000289374,0.000148802,0.000290424,8.81318e-05,0.000316712
1603 rs10475330,rs112187585,rs17834269,rs67301296,rs72720042 0 44.3191 inf 5 0 1.93784e-07 1.50507e-07,2.413e-07 -0.00134409,0.00268085,8.85886e-05,-0.00340929,0.00559508 0.000153549,0.000266037,4.76908e-05,0.000273748,0.000340798
1604 rs10475330,rs112187585,rs553467,rs67301296,rs72720042 0 44.2994 inf 5 0 1.93695e-07 1.49847e-07,2.44276e-07 -0.00135209,0.00267244,-7.88861e-05,-0.00346666,0.00562049 0.000153923,0.000266314,4.32862e-05,0.000273201,0.000341045
1605 rs10075717,rs11134164,rs112187585,rs4702359,rs72720042 0 44.2747 inf 5 0 1.92937e-07 1.50471e-07,2.39476e-07 -7.68116e-05,0.00431574,-0.00019628,-0.00441041,0.00521602 4.29255e-05,0.000295979,0.000137117,0.00029298,0.000317547
1606 rs10475330,rs112187585,rs569023,rs67301296,rs72720042 0 44.2646 inf 5 0 1.93589e-07 1.50316e-07,2.37744e-07 -0.00134734,0.0026976,6.92639e-05,-0.00346181,0.00567599 0.000153717,0.000265759,3.89176e-05,0.000273115,0.000343691
1607 rs112187585,rs4702359,rs67301296,rs6895284,rs72720042 0 44.2465 inf 5 0 1.93024e-07 1.50657e-07,2.44141e-07 0.00299758,-0.000893262,-0.00380029,0.000711204,0.00551515 0.000268831,0.000102577,0.00027741,9.8612e-05,0.000336359
1608 rs10475330,rs112187585,rs56790505,rs67301296,rs72720042 0 44.237 inf 5 0 1.93526e-07 1.48342e-07,2.40096e-07 -0.00134056,0.0027296,-9.04841e-05,-0.00348427,0.00563462 0.000153462,0.000266113,5.15954e-05,0.000273811,0.000341479
1609 rs10475330,rs112187585,rs16877577,rs67301296,rs72720042 0 44.2261 inf 5 0 1.93495e-07 1.51324e-07,2.42272e-07 -0.0013383,0.00270238,-9.79647e-05,-0.00345838,0.00560824 0.000153396,0.000265733,5.62754e-05,0.000273067,0.00034086
1610 rs112187585,rs11956646,rs4702359,rs67301296,rs72720042 0 44.2225 inf 5 0 1.93421e-07 1.48847e-07,2.40196e-07 0.00272196,-0.00172763,-0.000241062,-0.00350491,0.00563824 0.000265974,0.00023823,4.70457e-05,0.000274141,0.000343292
1611 rs11134164,rs112187585,rs17834269,rs4702359,rs72720042 0 44.2133 inf 5 0 1.92888e-07 1.50051e-07,2.39799e-07 0.00422022,-0.000163316,8.67544e-05,-0.00433565,0.00519017 0.000289491,0.000136822,4.90258e-05,0.000290438,0.000316817
1612 rs10475330,rs112187585,rs2677935,rs534879,rs72720042 0 44.1876 inf 5 0 1.92887e-07 1.5008e-07,2.37894e-07 -0.00102112,0.00150714,-0.00201483,-0.00241637,0.00540183 0.000155384,0.000236615,0.000231553,0.000260747,0.000328839
1613 rs11134164,rs112187585,rs4702359,rs6877479,rs72720042 0 44.1855 inf 5 0 1.92787e-07 1.5069e-07,2.39699e-07 0.00422198,-0.000165583,-0.00433502,7.96154e-05,0.00519192 0.000289532,0.000136768,0.000290444,4.60913e-05,0.000316854
1614 rs10055883,rs10475330,rs112187585,rs67301296,rs72720042 0 44.1512 inf 5 0 1.9319e-07 1.54573e-07,2.37347e-07 -6.89279e-05,-0.00135306,0.00269928,-0.00348869,0.00561544 4.28554e-05,0.000154192,0.00026575,0.000274211,0.000340994
1615 rs10475330,rs112187585,rs4702362,rs67301296,rs72720042 0 44.148 inf 5 0 1.93246e-07 1.50539e-07,2.42751e-07 -0.00133008,0.00269486,-7.63407e-05,-0.00345451,0.00559324 0.000153239,0.000265797,4.67386e-05,0.000273028,0.000340803
1616 rs10475330,rs112187585,rs55883453,rs67301296,rs72720042 0 44.1391 inf 5 0 1.93219e-07 1.55883e-07,2.41037e-07 -0.00133744,0.00270192,-9.09569e-05,-0.00345713,0.00560697 0.000153397,0.000265735,5.60879e-05,0.00027306,0.000340854
1617 rs10475330,rs112187585,rs67301296,rs6892084,rs72720042 0 44.139 inf 5 0 1.93216e-07 1.53619e-07,2.36166e-07 -0.00130716,0.0027289,-0.0034775,-0.000109313,0.00560008 0.000153607,0.000266154,0.000273633,6.74671e-05,0.000340803
1618 rs10475330,rs112187585,rs55853810,rs67301296,rs72720042 0 44.1389 inf 5 0 1.93219e-07 1.52088e-07,2.41419e-07 -0.00133744,0.00270192,-9.0938e-05,-0.00345712,0.00560697 0.000153397,0.000265735,5.60879e-05,0.00027306,0.000340854
1619 rs10475330,rs112187585,rs16877574,rs67301296,rs72720042 0 44.1365 inf 5 0 1.93213e-07 1.52156e-07,2.41479e-07 -0.0013362,0.00269473,-9.6118e-05,-0.00344447,0.00559408 0.000153362,0.0002658,5.93801e-05,0.000272995,0.000340801
1620 rs11134164,rs112187585,rs4702359,rs540027,rs72720042 0 44.1335 inf 5 0 1.92525e-07 1.48327e-07,2.42386e-07 0.00432874,-0.000152546,-0.0044372,-7.05671e-05,0.00522968 0.000299454,0.000137398,0.000296443,4.37326e-05,0.000318543
1621 rs10475330,rs112187585,rs16877522,rs67301296,rs72720042 0 44.1325 inf 5 0 1.93175e-07 1.52099e-07,2.40566e-07 -0.00134914,0.00275014,-6.40961e-05,-0.00351066,0.0056615 0.000153942,0.000267249,4.0014e-05,0.000275857,0.000343184
1622 rs10475330,rs112187585,rs16877578,rs67301296,rs72720042 0 44.1177 inf 5 0 1.93151e-07 1.49883e-07,2.39647e-07 -0.00133725,0.00270138,-8.89365e-05,-0.00345647,0.0056063 0.000153399,0.000265738,5.59029e-05,0.000273053,0.000340849
1623 rs10475330,rs112187585,rs524861,rs67301296,rs72720042 0 44.1123 inf 5 0 1.93118e-07 1.50834e-07,2.3839e-07 -0.00135089,0.00273404,7.308e-05,-0.00350161,0.00567054 0.000154081,0.000266387,4.63791e-05,0.000275172,0.000343997
1624 rs10475330,rs112187585,rs476788,rs67301296,rs72720042 0 44.1093 inf 5 0 1.93108e-07 1.53596e-07,2.41756e-07 -0.00134548,0.00274085,7.179e-05,-0.00351004,0.00567653 0.000153757,0.000266732,4.5696e-05,0.000275912,0.000344557
1625 rs10475330,rs112187585,rs495486,rs67301296,rs72720042 0 44.1072 inf 5 0 1.93116e-07 1.4937e-07,2.40526e-07 -0.00132857,0.002695,-7.2929e-05,-0.00345427,0.00559183 0.000153224,0.0002658,4.63125e-05,0.000273028,0.000340811
1626 rs10475330,rs112187585,rs495831,rs67301296,rs72720042 0 44.1019 inf 5 0 1.93085e-07 1.49636e-07,2.4088e-07 -0.00135089,0.00273308,7.22396e-05,-0.00350034,0.00566912 0.000154098,0.000266358,4.62957e-05,0.000275113,0.000343936
1627 rs11134164,rs112187585,rs4702359,rs540052,rs72720042 0 44.1012 inf 5 0 1.92421e-07 1.48814e-07,2.45751e-07 0.00432679,-0.000153018,-0.00443594,-6.84838e-05,0.00522978 0.000299737,0.000137413,0.000296645,4.37298e-05,0.000318665
1628 rs10475330,rs112187585,rs67301296,rs72720042,rs7706121 0 44.0832 inf 5 0 1.93019e-07 1.53323e-07,2.36848e-07 -0.00134802,0.00274909,-0.00350863,0.00565943,-6.12479e-05 0.00015394,0.00026732,0.000275938,0.000343251,4.00507e-05
1629 rs10475330,rs112187585,rs4702361,rs67301296,rs72720042 0 44.0823 inf 5 0 1.93036e-07 1.50045e-07,2.41407e-07 -0.00133109,0.00269475,-6.88852e-05,-0.00345469,0.00559417 0.000153258,0.000265807,4.48103e-05,0.000273034,0.000340801
1630 rs10475330,rs112187585,rs62330605,rs67301296,rs72720042 0 44.0821 inf 5 0 1.93016e-07 1.53328e-07,2.42266e-07 -0.00134803,0.00274803,-6.11298e-05,-0.00350772,0.00565851 0.000153942,0.000267249,4.0014e-05,0.000275857,0.000343184
1631 rs10475330,rs112187585,rs58959060,rs67301296,rs72720042 0 44.0773 inf 5 0 1.93e-07 1.5221e-07,2.39264e-07 -0.00134789,0.00274883,-6.08914e-05,-0.00350827,0.00565907 0.00015394,0.00026732,4.00507e-05,0.000275938,0.000343251
1632 rs10475330,rs112187585,rs67301296,rs72720042,rs924884 0 44.0756 inf 5 0 1.92994e-07 1.50584e-07,2.40708e-07 -0.00134778,0.00275072,-0.00350981,0.00566064,-6.08916e-05 0.000153936,0.000267465,0.000276098,0.000343385,4.01251e-05
1633 rs11134164,rs112187585,rs115257241,rs4702359,rs72720042 0 44.0518 inf 5 0 1.92399e-07 1.50128e-07,2.42727e-07 0.00422797,-0.000184623,-0.000112693,-0.0043705,0.00523568 0.000289751,0.000136756,7.24258e-05,0.000291028,0.000319136
1634 rs10475330,rs112187585,rs12654890,rs67301296,rs72720042 0 44.0462 inf 5 0 1.92902e-07 1.51999e-07,2.39365e-07 -0.00134717,0.00274743,-5.89728e-05,-0.00350634,0.00565711 0.00015394,0.00026732,4.00507e-05,0.000275938,0.000343251
1635 rs11134164,rs112187585,rs4702359,rs72643762,rs72720042 0 44.0449 inf 5 0 1.92365e-07 1.52e-07,2.3893e-07 0.00419193,-0.000185313,-0.00434564,-8.0361e-05,0.00516203 0.000289462,0.000136778,0.000290435,5.21981e-05,0.000316791
1636 rs11134164,rs112187585,rs13165570,rs4702359,rs72720042 0 44.0423 inf 5 0 1.92356e-07 1.47437e-07,2.37069e-07 0.00419196,-0.000185289,-8.01602e-05,-0.00434563,0.00516206 0.000289462,0.000136778,5.21981e-05,0.000290435,0.000316791
1637 rs10475330,rs112187585,rs67301296,rs72720042,rs7723778 0 44.0403 inf 5 0 1.92883e-07 1.5192e-07,2.42674e-07 -0.00134703,0.00274716,-0.00350597,0.00565672,-5.85993e-05 0.00015394,0.00026732,0.000275938,0.000343251,4.00507e-05
1638 rs11134164,rs112187585,rs34912087,rs4702359,rs72720042 0 44.0325 inf 5 0 1.92325e-07 1.46897e-07,2.43332e-07 0.00419208,-0.000185198,-7.9387e-05,-0.00434559,0.00516218 0.000289462,0.000136778,5.21981e-05,0.000290435,0.000316791
1639 rs11134164,rs112187585,rs4702359,rs4702368,rs72720042 0 44.0297 inf 5 0 1.92332e-07 1.5089e-07,2.36462e-07 0.00419482,-0.000184167,-0.00434462,-9.4492e-05,0.00516491 0.000289417,0.000136749,0.000290429,6.2002e-05,0.000316751
1640 rs11134164,rs112187585,rs35886595,rs4702359,rs72720042 0 44.026 inf 5 0 1.92305e-07 1.49847e-07,2.40844e-07 0.00419216,-0.000185137,-7.88711e-05,-0.00434556,0.00516226 0.000289462,0.000136778,5.21981e-05,0.000290435,0.000316791
1641 rs11134164,rs112187585,rs4702359,rs72720042,rs80097369 0 44.0206 inf 5 0 1.92324e-07 1.53079e-07,2.374e-07 0.00420997,-0.000178675,-0.00435128,0.00518024,-0.000161041 0.000289375,0.000136652,0.000290496,0.000316714,0.000105924
1642 rs11134164,rs112187585,rs4702359,rs478571,rs72720042 0 44.0187 inf 5 0 1.9207e-07 1.49982e-07,2.36529e-07 0.00429607,-0.000197272,-0.00439438,-6.22702e-05,0.00520597 0.000296747,0.000137503,0.000292909,4.46721e-05,0.000317503
1643 rs10475330,rs112187585,rs529686,rs67301296,rs72720042 0 44.0164 inf 5 0 1.92794e-07 1.48664e-07,2.37141e-07 -0.0012965,0.00269489,-5.43248e-05,-0.00346585,0.00561585 0.000154529,0.000265818,3.83072e-05,0.000273309,0.000341062
1644 rs10475330,rs112187585,rs12189254,rs67301296,rs72720042 0 44.0133 inf 5 0 1.92797e-07 1.50992e-07,2.41407e-07 -0.00134632,0.00274775,-5.6968e-05,-0.00350577,0.00565652 0.000153936,0.000267465,4.01251e-05,0.000276098,0.000343385
1645 rs11134164,rs112187585,rs16877577,rs4702359,rs72720042 0 43.997 inf 5 0 1.92221e-07 1.5143e-07,2.37753e-07 0.00419399,-0.000188523,-8.42908e-05,-0.00434491,0.00516408 0.000289435,0.000136912,5.73337e-05,0.000290432,0.000316767
1646 rs10475330,rs112187585,rs115228939,rs67301296,rs72720042 0 43.9966 inf 5 0 1.92773e-07 1.4934e-07,2.38305e-07 -0.00132679,0.00270215,-0.000182694,-0.003449,0.00559635 0.000153213,0.000265736,0.000129808,0.000272993,0.000340797
1647 rs10475330,rs112187585,rs508620,rs67301296,rs72720042 0 43.9944 inf 5 0 1.92758e-07 1.49223e-07,2.40404e-07 -0.00132874,0.00269558,-6.28057e-05,-0.00345387,0.00559252 0.00015323,0.000265808,4.48717e-05,0.000273033,0.00034081
1648 rs10475327,rs10475330,rs112187585,rs67301296,rs72720042 0 43.9899 inf 5 0 1.92744e-07 1.48111e-07,2.42686e-07 -0.000102812,-0.00131583,0.00273601,-0.00348188,0.00561518 7.38398e-05,0.000153352,0.000266688,0.000274129,0.000341053
1649 rs10475330,rs112187585,rs67301296,rs6890496,rs72720042 0 43.9869 inf 5 0 1.92735e-07 1.49182e-07,2.39807e-07 -0.00131616,0.00273517,-0.00348118,-0.000101753,0.00561476 0.000153343,0.000266644,0.000274092,7.33347e-05,0.000341043
1650 rs10475330,rs112187585,rs116109275,rs67301296,rs72720042 0 43.9857 inf 5 0 1.92735e-07 1.50179e-07,2.41608e-07 -0.001331,0.00272868,-0.000132128,-0.00347179,0.0056219 0.000153267,0.000266297,9.52212e-05,0.000273568,0.000341277
1651 rs10475330,rs112187585,rs13185529,rs67301296,rs72720042 0 43.9809 inf 5 0 1.92705e-07 1.50047e-07,2.37489e-07 -0.00134621,0.00267342,-5.17662e-05,-0.00343926,0.00560854 0.00015398,0.000266698,3.7731e-05,0.00027305,0.000340904
1652 rs10475330,rs112187585,rs17777744,rs67301296,rs72720042 0 43.9701 inf 5 0 1.92681e-07 1.52396e-07,2.39898e-07 -0.00131605,0.00273526,-0.000100368,-0.00348105,0.00561474 0.000153352,0.000266688,7.38398e-05,0.000274129,0.000341053
1653 rs10475330,rs112187585,rs28380742,rs67301296,rs72720042 0 43.9656 inf 5 0 1.92667e-07 1.50564e-07,2.40878e-07 -0.0013161,0.00273509,-9.9799e-05,-0.00348086,0.00561464 0.000153352,0.000266688,7.38398e-05,0.000274129,0.000341053
1654 rs10475330,rs112187585,rs13354680,rs67301296,rs72720042 0 43.9654 inf 5 0 1.92666e-07 1.50851e-07,2.38407e-07 -0.00131611,0.00273509,-9.97846e-05,-0.00348086,0.00561464 0.000153352,0.000266688,7.38398e-05,0.000274129,0.000341053
1655 rs10475330,rs112187585,rs12189073,rs67301296,rs72720042 0 43.9634 inf 5 0 1.92638e-07 1.5028e-07,2.3944e-07 -0.00134501,0.00274691,-5.37157e-05,-0.00350374,0.00565445 0.000153932,0.000267612,4.02009e-05,0.00027626,0.00034352
1656 rs10475330,rs112187585,rs534384,rs67301296,rs72720042 0 43.9597 inf 5 0 1.92621e-07 1.4989e-07,2.37582e-07 -0.00130592,0.00269085,-5.05185e-05,-0.00345997,0.00561648 0.000153888,0.000265931,3.80819e-05,0.000273162,0.00034112
1657 rs10475330,rs112187585,rs13355112,rs67301296,rs72720042 0 43.9578 inf 5 0 1.92642e-07 1.48158e-07,2.36847e-07 -0.00131647,0.00273409,-9.81509e-05,-0.00347997,0.00561412 0.000153343,0.000266644,7.33347e-05,0.000274092,0.000341043
1658 rs10475330,rs112187585,rs12517257,rs67301296,rs72720042 0 43.9573 inf 5 0 1.9264e-07 1.47884e-07,2.40795e-07 -0.00132883,0.00269594,-5.98188e-05,-0.00345362,0.00559293 0.000153234,0.000265808,4.47342e-05,0.000273033,0.000340809
1659 rs10475330,rs112187585,rs17834311,rs67301296,rs72720042 0 43.9523 inf 5 0 1.92625e-07 1.50456e-07,2.40159e-07 -0.00131626,0.00273458,-9.81184e-05,-0.00348029,0.00561434 0.000153352,0.000266688,7.38398e-05,0.000274129,0.000341053
1660 rs10475330,rs112187585,rs480736,rs67301296,rs72720042 0 43.9468 inf 5 0 1.92607e-07 1.51863e-07,2.39438e-07 -0.0013284,0.00269612,-5.9276e-05,-0.00345345,0.00559266 0.000153229,0.000265807,4.49414e-05,0.000273032,0.000340811
1661 rs10475330,rs112187585,rs67301296,rs72720042,rs9765361 0 43.9355 inf 5 0 1.92571e-07 1.5031e-07,2.38986e-07 -0.00131645,0.00273391,-0.00347956,0.00561395,-9.59407e-05 0.000153352,0.000266688,0.000274129,0.000341053,7.38398e-05
1662 rs11134164,rs112187585,rs4702359,rs55883453,rs72720042 0 43.9312 inf 5 0 1.92012e-07 1.51866e-07,2.38499e-07 0.00419469,-0.000187789,-0.00434466,-7.79052e-05,0.00516478 0.000289436,0.000136921,0.000290432,5.71548e-05,0.000316768
1663 rs11134164,rs112187585,rs4702359,rs55853810,rs72720042 0 43.931 inf 5 0 1.92011e-07 1.4578e-07,2.37512e-07 0.0041947,-0.000187786,-0.00434466,-7.78856e-05,0.00516478 0.000289436,0.000136921,0.000290432,5.71548e-05,0.000316768
1664 rs10475330,rs112187585,rs536685,rs67301296,rs72720042 0 43.9243 inf 5 0 1.92531e-07 1.49059e-07,2.44549e-07 -0.00133356,0.00267919,5.62758e-05,-0.00341114,0.00558292 0.000153352,0.000266473,4.40963e-05,0.000274441,0.000340969
1665 rs11134164,rs112187585,rs11952585,rs67301296,rs72720042 0 43.9225 inf 5 0 1.92529e-07 1.50106e-07,2.38316e-07 -4.41057e-05,0.00268533,-0.0013342,-0.00343526,0.00558471 4.66997e-05,0.000266531,0.000153233,0.0002733,0.000341383
1666 rs10475330,rs112187585,rs495043,rs67301296,rs72720042 0 43.9219 inf 5 0 1.92523e-07 1.4558e-07,2.42826e-07 -0.00133353,0.00267928,5.60806e-05,-0.00341127,0.00558297 0.000153352,0.000266473,4.40963e-05,0.000274441,0.000340969
1667 rs10475330,rs112187585,rs573546,rs67301296,rs72720042 0 43.92 inf 5 0 1.92516e-07 1.49941e-07,2.37215e-07 -0.00133391,0.0026777,5.61848e-05,-0.00341004,0.00558195 0.000153366,0.000266574,4.43068e-05,0.000274551,0.000340997
1668 rs10475330,rs112187585,rs67301296,rs6877479,rs72720042 0 43.9189 inf 5 0 1.92512e-07 1.50651e-07,2.39423e-07 -0.0013343,0.00267612,-0.00340879,5.63523e-05,0.00558095 0.000153381,0.000266679,0.000274664,4.45235e-05,0.000341026
1669 rs10475330,rs112187585,rs67301296,rs6895284,rs72720042 0 43.9179 inf 5 0 1.92516e-07 1.47891e-07,2.39662e-07 -0.00132778,0.00269652,-0.00345311,-5.7336e-05,0.00559238 0.000153223,0.000265806,0.000273031,4.52263e-05,0.000340814
1670 rs10475330,rs112187585,rs16877409,rs67301296,rs72720042 0 43.9162 inf 5 0 1.92516e-07 1.48161e-07,2.40903e-07 -0.00133655,0.00270294,-0.000105478,-0.00344543,0.00560467 0.000153474,0.000265733,8.31802e-05,0.000272993,0.000340853
1671 rs10475330,rs112187585,rs538791,rs67301296,rs72720042 0 43.9127 inf 5 0 1.92493e-07 1.51252e-07,2.40618e-07 -0.00133368,0.00267852,5.55109e-05,-0.00341086,0.00558245 0.000153361,0.00026654,4.4236e-05,0.000274514,0.000340987
1672 rs10475330,rs112187585,rs563406,rs67301296,rs72720042 0 43.911 inf 5 0 1.92488e-07 1.49366e-07,2.40584e-07 -0.0013334,0.00267967,5.52066e-05,-0.00341183,0.00558318 0.000153352,0.000266473,4.40963e-05,0.000274441,0.000340969
1673 rs10475330,rs534879,rs62330645,rs67301296,rs72720042 0 43.9098 inf 5 0 1.92622e-07 1.50863e-07,2.39766e-07 -0.00127557,-0.00241637,0.000383342,-0.00131668,0.00496422 0.000153194,0.000260747,8.68743e-05,0.000151458,0.000300242
1674 rs10475330,rs112187585,rs563180,rs67301296,rs72720042 0 43.9052 inf 5 0 1.9247e-07 1.46346e-07,2.38667e-07 -0.00133333,0.00267988,5.47348e-05,-0.00341213,0.0055833 0.000153352,0.000266473,4.40963e-05,0.000274441,0.000340969
1675 rs10475330,rs112187585,rs11960029,rs534879,rs72720042 0 43.9027 inf 5 0 1.91984e-07 1.48287e-07,2.36172e-07 -0.00102313,0.0014925,-0.0019973,-0.00241637,0.00538634 0.000155384,0.000236615,0.000231553,0.000260747,0.000328839
1676 rs10475330,rs112187585,rs4701739,rs67301296,rs72720042 0 43.9 inf 5 0 1.9245e-07 1.45608e-07,2.40609e-07 -0.00134178,0.00267698,-4.63398e-05,-0.00344046,0.00560535 0.000153808,0.000266675,3.7683e-05,0.000273044,0.000340868
1677 rs11134164,rs112187585,rs115565565,rs4702359,rs72720042 0 43.8912 inf 5 0 1.91914e-07 1.48957e-07,2.39359e-07 0.00420701,-0.000176812,-0.00015065,-0.00434787,0.00517879 0.000289358,0.000136641,0.000115012,0.000290465,0.000316709
1678 rs11134164,rs112187585,rs4702359,rs62330644,rs72720042 0 43.8907 inf 5 0 1.9189e-07 1.49285e-07,2.32534e-07 0.00423029,-0.000174457,-0.00437608,-5.35357e-05,0.00519111 0.000290045,0.000136643,0.000291659,4.12935e-05,0.000316955
1679 rs10475330,rs112187585,rs550934,rs67301296,rs72720042 0 43.8878 inf 5 0 1.92394e-07 1.48263e-07,2.44299e-07 -0.00131901,0.00269283,-5.21025e-05,-0.00347144,0.00560238 0.000153293,0.000265912,4.35698e-05,0.000273747,0.000340829
1680 rs10475330,rs112187585,rs115257241,rs67301296,rs72720042 0 43.8794 inf 5 0 1.92381e-07 1.46987e-07,2.4243e-07 -0.001332,0.00270708,-8.57366e-05,-0.00345726,0.00563898 0.000153319,0.000265739,7.21851e-05,0.000273124,0.000342644
1681 rs10475330,rs112187585,rs478571,rs67301296,rs72720042 0 43.8792 inf 5 0 1.92365e-07 1.50861e-07,2.3849e-07 -0.00134833,0.00273348,4.50621e-05,-0.00345649,0.00565044 0.000154472,0.000266861,3.82467e-05,0.000273106,0.000343827
1682 rs11134164,rs112187585,rs4702359,rs563624,rs72720042 0 43.8739 inf 5 0 1.91571e-07 1.46454e-07,2.40178e-07 0.00428215,-0.00019173,-0.00438505,-5.10095e-05,0.00520219 0.000297831,0.000137398,0.000293118,4.62307e-05,0.000317696
1683 rs11134164,rs112187585,rs4702359,rs563787,rs72720042 0 43.871 inf 5 0 1.91561e-07 1.50644e-07,2.38403e-07 0.00428212,-0.000191584,-0.00438513,-5.0754e-05,0.00520241 0.000297931,0.000137394,0.000293163,4.62908e-05,0.000317725
1684 rs10475330,rs112187585,rs566829,rs67301296,rs72720042 0 43.8705 inf 5 0 1.92359e-07 1.49564e-07,2.40065e-07 -0.00133326,0.00267968,5.20464e-05,-0.00341277,0.00558304 0.000153366,0.000266574,4.43068e-05,0.000274551,0.000340997
1685 rs11134164,rs112187585,rs28691282,rs4702359,rs72720042 0 43.8695 inf 5 0 1.91783e-07 1.5161e-07,2.35297e-07 0.00425329,-0.000183012,-5.48609e-05,-0.00440526,0.00522075 0.00029206,0.000136763,4.44254e-05,0.000295007,0.000318914
1686 rs10475330,rs112187585,rs4454034,rs67301296,rs72720042 0 43.8668 inf 5 0 1.92332e-07 1.47519e-07,2.3964e-07 -0.00135392,0.00271489,4.84102e-05,-0.00344253,0.00563518 0.000155219,0.00026588,4.18175e-05,0.000273019,0.000342408
1687 rs10475330,rs112187585,rs67301296,rs72720042,rs77392363 0 43.8628 inf 5 0 1.92345e-07 1.51011e-07,2.40539e-07 -0.00133036,0.00272564,-0.00347008,0.00562016,-0.000106098 0.000153275,0.000266344,0.0002737,0.000341387,9.10205e-05
1688 rs11134164,rs112187585,rs4702359,rs494363,rs72720042 0 43.8622 inf 5 0 1.91766e-07 1.49955e-07,2.3576e-07 0.00425214,-0.000178214,-0.00440309,-5.42502e-05,0.00521908 0.000291976,0.000136653,0.000294772,4.42886e-05,0.000318792
1689 rs10475330,rs112187585,rs4640756,rs67301296,rs72720042 0 43.8622 inf 5 0 1.92317e-07 1.50055e-07,2.3831e-07 -0.0013537,0.00271481,4.80269e-05,-0.00344257,0.00563488 0.000155219,0.00026588,4.18175e-05,0.000273019,0.000342408
1690 rs10475330,rs112187585,rs526399,rs67301296,rs72720042 0 43.8548 inf 5 0 1.92307e-07 1.53813e-07,2.34669e-07 -0.00134059,0.00267895,-4.30332e-05,-0.00344093,0.00560474 0.000153808,0.000266675,3.7683e-05,0.000273044,0.000340868
1691 rs10475334,rs11134164,rs112187585,rs4702359,rs72720042 0 43.8529 inf 5 0 1.91775e-07 1.49758e-07,2.40348e-07 7.07108e-05,0.00421239,-0.000164952,-0.00434047,0.00518438 5.74697e-05,0.000289426,0.000136925,0.000290422,0.000316796
1692 rs10475330,rs112187585,rs17778905,rs67301296,rs72720042 0 43.8491 inf 5 0 1.92285e-07 1.48498e-07,2.37566e-07 -0.00134022,0.00272901,-4.66242e-05,-0.00348341,0.00563375 0.000153794,0.000266612,4.13465e-05,0.000274881,0.000342371
1693 rs10475330,rs112187585,rs11746768,rs67301296,rs72720042 0 43.8466 inf 5 0 1.92268e-07 1.47466e-07,2.38956e-07 -0.00135291,0.00271453,4.67031e-05,-0.00344269,0.00563383 0.000155219,0.00026588,4.18175e-05,0.000273019,0.000342408
1694 rs10475330,rs112187585,rs1578892,rs67301296,rs72720042 0 43.8464 inf 5 0 1.92267e-07 1.53044e-07,2.39934e-07 -0.00135289,0.00271452,4.6682e-05,-0.0034427,0.00563381 0.000155219,0.00026588,4.18175e-05,0.000273019,0.000342408
1695 rs10475330,rs112187585,rs17835430,rs67301296,rs72720042 0 43.8452 inf 5 0 1.92272e-07 1.49615e-07,2.3835e-07 -0.00134008,0.00272943,-4.63327e-05,-0.00348364,0.00563398 0.000153792,0.000266657,4.13917e-05,0.000274934,0.000342414
1696 rs10475330,rs112187585,rs67301296,rs72720042,rs7727935 0 43.8423 inf 5 0 1.92254e-07 1.50259e-07,2.41568e-07 -0.00135268,0.00271445,-0.00344273,0.00563353,4.63254e-05 0.000155219,0.00026588,0.000273019,0.000342408,4.18175e-05
1697 rs10462637,rs11134164,rs112187585,rs4702359,rs72720042 0 43.8412 inf 5 0 1.91728e-07 1.5008e-07,2.41401e-07 -0.000159453,0.00421818,-0.000171605,-0.00434344,0.00517557 0.000132609,0.000289581,0.000136684,0.000290427,0.000316692
1698 rs10475330,rs112187585,rs11743719,rs67301296,rs72720042 0 43.8381 inf 5 0 1.92241e-07 1.50981e-07,2.38074e-07 -0.00135247,0.00271437,4.59621e-05,-0.00344276,0.00563324 0.000155219,0.00026588,4.18175e-05,0.000273019,0.000342408
1699 rs10475330,rs112187585,rs117118426,rs67301296,rs72720042 0 43.8296 inf 5 0 1.9223e-07 1.49307e-07,2.37799e-07 -0.00130397,0.00272186,-0.000150316,-0.00346464,0.00559061 0.000154425,0.000266201,0.000137665,0.000273462,0.000340843
1700 rs10475330,rs112187585,rs12653411,rs67301296,rs72720042 0 43.8246 inf 5 0 1.92207e-07 1.48066e-07,2.39506e-07 -0.00133948,0.00272904,-4.45944e-05,-0.00348271,0.00563303 0.00015379,0.000266701,4.14375e-05,0.000274986,0.000342458
1701 rs10475330,rs112187585,rs17777619,rs67301296,rs72720042 0 43.8239 inf 5 0 1.92222e-07 1.48927e-07,2.41697e-07 -0.00133509,0.0027136,-6.00733e-05,-0.0034625,0.00562281 0.000153484,0.00026586,5.5301e-05,0.000273357,0.000341638
1702 rs10475330,rs112187585,rs12523034,rs67301296,rs72720042 0 43.8215 inf 5 0 1.922e-07 1.48692e-07,2.41367e-07 -0.00134159,0.00268024,-4.04335e-05,-0.00344098,0.00560596 0.00015398,0.000266698,3.7731e-05,0.00027305,0.000340904
1703 rs10475330,rs112187585,rs497404,rs67301296,rs72720042 0 43.8203 inf 5 0 1.9218e-07 1.47317e-07,2.39932e-07 -0.00134539,0.00265348,-4.05602e-05,-0.003408,0.00558129 0.000154404,0.000270082,3.83314e-05,0.000275481,0.00034111
1704 rs10475330,rs112187585,rs62330602,rs67301296,rs72720042 0 43.818 inf 5 0 1.92186e-07 1.49386e-07,2.40047e-07 -0.00133929,0.00272872,-4.40017e-05,-0.00348224,0.00563255 0.00015379,0.000266701,4.14375e-05,0.000274986,0.000342458
1705 rs10475330,rs112187585,rs2617571,rs67301296,rs72720042 0 43.8156 inf 5 0 1.92181e-07 1.52405e-07,2.39557e-07 -0.00134139,0.00268053,-3.99523e-05,-0.00344105,0.00560585 0.00015398,0.000266698,3.7731e-05,0.00027305,0.000340904
1706 rs10475330,rs112187585,rs66761636,rs67301296,rs72720042 0 43.8131 inf 5 0 1.92171e-07 1.50006e-07,2.3926e-07 -0.00133922,0.00272679,-4.34277e-05,-0.00348049,0.00563077 0.000153796,0.000266569,4.13016e-05,0.000274829,0.000342327
1707 rs11134164,rs112187585,rs4702359,rs487740,rs72720042 0 43.8111 inf 5 0 1.9135e-07 1.49067e-07,2.37947e-07 0.00422765,-0.000188704,-0.00433302,-4.43773e-05,0.00519756 0.000290402,0.000137316,0.000290552,4.69011e-05,0.000317641
1708 rs10475330,rs112187585,rs2677943,rs67301296,rs72720042 0 43.811 inf 5 0 1.92167e-07 1.47252e-07,2.37741e-07 -0.00134127,0.00268109,-3.95713e-05,-0.00344156,0.00560613 0.000153983,0.000266671,3.77257e-05,0.000273041,0.000340913
1709 rs11134164,rs112187585,rs114483915,rs4702359,rs72720042 0 43.81 inf 5 0 1.91623e-07 1.48921e-07,2.38574e-07 0.0042173,-0.000171552,-0.000151519,-0.00434187,0.0051743 0.000289577,0.000136691,0.000133301,0.000290422,0.00031669
1710 rs10475330,rs112187585,rs62330604,rs67301296,rs72720042 0 43.8083 inf 5 0 1.92155e-07 1.5293e-07,2.37352e-07 -0.00133905,0.00272713,-4.30338e-05,-0.00348062,0.0056309 0.000153794,0.000266612,4.13465e-05,0.000274881,0.000342371
1711 rs11134164,rs112187585,rs4702359,rs72720042,rs78326434 0 43.8082 inf 5 0 1.91617e-07 1.46456e-07,2.38665e-07 0.00421726,-0.000171566,-0.00434187,0.0051743,-0.00015103 0.000289577,0.000136691,0.000290422,0.00031669,0.000133301
1712 rs11134164,rs112187585,rs4702359,rs72720042,rs75172766 0 43.8082 inf 5 0 1.91617e-07 1.49599e-07,2.36996e-07 0.00421725,-0.000171566,-0.00434187,0.0051743,-0.000151017 0.000289577,0.000136691,0.000290422,0.00031669,0.000133301
1713 rs10475330,rs112187585,rs55833573,rs67301296,rs72720042 0 43.8073 inf 5 0 1.92152e-07 1.50107e-07,2.40923e-07 -0.00133897,0.00272819,-4.30297e-05,-0.00348146,0.00563176 0.00015379,0.000266701,4.14375e-05,0.000274986,0.000342458
1714 rs10475330,rs112187585,rs487740,rs67301296,rs72720042 0 43.8067 inf 5 0 1.92128e-07 1.4897e-07,2.36661e-07 -0.00130273,0.00269206,-3.93889e-05,-0.00345239,0.00560214 0.000154765,0.000266012,3.85679e-05,0.000273039,0.000340837
1715 rs10475330,rs112187585,rs2447842,rs67301296,rs72720042 0 43.8046 inf 5 0 1.92147e-07 1.4852e-07,2.39825e-07 -0.00134102,0.00268108,-3.90421e-05,-0.00344119,0.00560564 0.00015398,0.000266698,3.7731e-05,0.00027305,0.000340904
1716 rs10475330,rs112187585,rs2677944,rs67301296,rs72720042 0 43.8035 inf 5 0 1.92143e-07 1.46719e-07,2.43675e-07 -0.00134098,0.00268114,-3.89457e-05,-0.00344121,0.00560562 0.00015398,0.000266698,3.7731e-05,0.00027305,0.000340904
1717 rs10475330,rs112187585,rs527492,rs67301296,rs72720042 0 43.8004 inf 5 0 1.92135e-07 1.49106e-07,2.42988e-07 -0.00133902,0.00268155,-3.86747e-05,-0.00344156,0.00560393 0.000153808,0.000266675,3.7683e-05,0.000273044,0.000340868
1718 rs11134164,rs112187585,rs116465322,rs4702359,rs72720042 0 43.798 inf 5 0 1.91588e-07 1.508e-07,2.35233e-07 0.00421501,-0.00017139,-0.000151751,-0.00434034,0.00517277 0.000289511,0.000136697,0.000136217,0.000290422,0.000316694
1719 rs11134164,rs112187585,rs16877507,rs4702359,rs72720042 0 43.792 inf 5 0 1.91509e-07 1.51315e-07,2.41141e-07 0.00421373,-0.000184255,-4.45615e-05,-0.00436861,0.0051825 0.000289487,0.00013687,4.19807e-05,0.00029156,0.000316784
1720 rs10475330,rs112187585,rs477391,rs67301296,rs72720042 0 43.7905 inf 5 0 1.92103e-07 1.52052e-07,2.36724e-07 -0.00133872,0.00268205,-3.78345e-05,-0.00344168,0.00560378 0.000153808,0.000266675,3.7683e-05,0.000273044,0.000340868
1721 rs11134164,rs112187585,rs4702359,rs72720042,rs75934927 0 43.7903 inf 5 0 1.91563e-07 1.48262e-07,2.40321e-07 0.00421485,-0.000171454,-0.00434035,0.00517279,-0.000149553 0.000289511,0.000136697,0.000290422,0.000316694,0.000136217
1722 rs11134164,rs112187585,rs4702359,rs569023,rs72720042 0 43.79 inf 5 0 1.91458e-07 1.49878e-07,2.37229e-07 0.00417759,-0.000191723,-0.00433437,4.30934e-05,0.00518981 0.000290518,0.000137516,0.000290499,4.20048e-05,0.00031705
1723 rs10475330,rs112187585,rs1604986,rs67301296,rs72720042 0 43.7898 inf 5 0 1.92101e-07 1.50733e-07,2.40826e-07 -0.0013387,0.00268209,-3.77687e-05,-0.00344169,0.00560377 0.000153808,0.000266675,3.7683e-05,0.000273044,0.000340868
1724 rs10475330,rs112187585,rs1604987,rs67301296,rs72720042 0 43.789 inf 5 0 1.92099e-07 1.48961e-07,2.40105e-07 -0.00133867,0.00268213,-3.76991e-05,-0.0034417,0.00560375 0.000153808,0.000266675,3.7683e-05,0.000273044,0.000340868
1725 rs10475330,rs112187585,rs567431,rs67301296,rs72720042 0 43.7873 inf 5 0 1.92093e-07 1.49986e-07,2.39764e-07 -0.00133862,0.00268221,-3.75534e-05,-0.00344172,0.00560373 0.000153808,0.000266675,3.7683e-05,0.000273044,0.000340868
1726 rs11134164,rs112187585,rs28698496,rs4702359,rs72720042 0 43.7868 inf 5 0 1.91552e-07 1.49888e-07,2.4156e-07 0.00421478,-0.000171483,-0.000148551,-0.00434036,0.0051728 0.000289511,0.000136697,0.000136217,0.000290422,0.000316694
1727 rs10475330,rs112187585,rs477633,rs67301296,rs72720042 0 43.7865 inf 5 0 1.92091e-07 1.49106e-07,2.3723e-07 -0.00133859,0.00268226,-3.74821e-05,-0.00344173,0.00560371 0.000153808,0.000266675,3.7683e-05,0.000273044,0.000340868
1728 rs10475330,rs112187585,rs2456231,rs67301296,rs72720042 0 43.7863 inf 5 0 1.9209e-07 1.47763e-07,2.38635e-07 -0.00133859,0.00268226,-3.74681e-05,-0.00344173,0.00560371 0.000153808,0.000266675,3.7683e-05,0.000273044,0.000340868
1729 rs11134164,rs112187585,rs4702359,rs515149,rs72720042 0 43.7854 inf 5 0 1.91291e-07 1.48683e-07,2.40081e-07 0.0042678,-0.000188797,-0.00437698,-4.16073e-05,0.00519705 0.000297831,0.000137398,0.000293118,4.62307e-05,0.000317696
1730 rs10475330,rs112187585,rs577452,rs67301296,rs72720042 0 43.7853 inf 5 0 1.92087e-07 1.49716e-07,2.38811e-07 -0.00133856,0.00268231,-3.73831e-05,-0.00344174,0.00560369 0.000153808,0.000266675,3.7683e-05,0.000273044,0.000340868
1731 rs10462818,rs11134164,rs112187585,rs4702359,rs72720042 0 43.7843 inf 5 0 1.91544e-07 1.47774e-07,2.37774e-07 -0.000147856,0.00421473,-0.000171504,-0.00434036,0.00517281 0.000136217,0.000289511,0.000136697,0.000290422,0.000316694
1732 rs11134164,rs112187585,rs2677934,rs4702359,rs72720042 0 43.7842 inf 5 0 1.91287e-07 1.5341e-07,2.40985e-07 0.00426758,-0.000188753,-4.14649e-05,-0.00437686,0.00519697 0.000297831,0.000137398,4.62307e-05,0.000293118,0.000317696
1733 rs10475330,rs112187585,rs2516288,rs67301296,rs72720042 0 43.7837 inf 5 0 1.92082e-07 1.47633e-07,2.44723e-07 -0.0013385,0.0026824,-3.72377e-05,-0.00344176,0.00560367 0.000153808,0.000266675,3.7683e-05,0.000273044,0.000340868
1734 rs10475330,rs112187585,rs555851,rs67301296,rs72720042 0 43.7834 inf 5 0 1.92081e-07 1.48569e-07,2.3872e-07 -0.00133849,0.00268242,-3.7212e-05,-0.00344177,0.00560366 0.000153808,0.000266675,3.7683e-05,0.000273044,0.000340868
1735 rs10475330,rs112187585,rs2677942,rs67301296,rs72720042 0 43.7817 inf 5 0 1.92074e-07 1.49885e-07,2.37579e-07 -0.00134022,0.00268227,-3.70642e-05,-0.00344149,0.00560519 0.00015398,0.000266698,3.7731e-05,0.00027305,0.000340904
1736 rs11134164,rs112187585,rs4702359,rs512638,rs72720042 0 43.7792 inf 5 0 1.91271e-07 1.48562e-07,2.3695e-07 0.00426666,-0.000188565,-0.00437634,-4.08629e-05,0.00519664 0.000297831,0.000137398,0.000293118,4.62307e-05,0.000317696
1737 rs10475329,rs11134164,rs112187585,rs4702359,rs72720042 0 43.7781 inf 5 0 1.91525e-07 1.48485e-07,2.38028e-07 -0.000146054,0.0042146,-0.000171556,-0.00434037,0.00517282 0.000136217,0.000289511,0.000136697,0.000290422,0.000316694
1738 rs10050389,rs11134164,rs112187585,rs4702359,rs72720042 0 43.7769 inf 5 0 1.91521e-07 1.48725e-07,2.37497e-07 -0.000145684,0.00421458,-0.000171567,-0.00434038,0.00517283 0.000136217,0.000289511,0.000136697,0.000290422,0.000316694
1739 rs11134164,rs112187585,rs16877409,rs4702359,rs72720042 0 43.7748 inf 5 0 1.91546e-07 1.5118e-07,2.39673e-07 0.00420503,-0.000176436,-9.03544e-05,-0.0043448,0.00517583 0.000289352,0.00013664,8.3159e-05,0.000290439,0.000316694
1740 rs11134164,rs112187585,rs4701737,rs4702359,rs72720042 0 43.7742 inf 5 0 1.91342e-07 1.49666e-07,2.37138e-07 0.00422034,-0.000149863,-4.04667e-05,-0.00433369,0.0051927 0.000289853,0.000139398,4.30206e-05,0.000290533,0.000317292
1741 rs10051967,rs11134164,rs112187585,rs4702359,rs72720042 0 43.7739 inf 5 0 1.91511e-07 1.4627e-07,2.36915e-07 -0.0001448,0.00421452,-0.000171593,-0.00434038,0.00517284 0.000136217,0.000289511,0.000136697,0.000290422,0.000316694
1742 rs10052026,rs11134164,rs112187585,rs4702359,rs72720042 0 43.7733 inf 5 0 1.91509e-07 1.48653e-07,2.36718e-07 -0.000144641,0.0042145,-0.000171597,-0.00434038,0.00517284 0.000136217,0.000289511,0.000136697,0.000290422,0.000316694
1743 rs10058875,rs11134164,rs112187585,rs4702359,rs72720042 0 43.7721 inf 5 0 1.91506e-07 1.49831e-07,2.40728e-07 -0.000144285,0.00421448,-0.000171608,-0.00434039,0.00517284 0.000136217,0.000289511,0.000136697,0.000290422,0.000316694
1744 rs10475330,rs112187585,rs28691282,rs67301296,rs72720042 0 43.77 inf 5 0 1.92035e-07 1.5226e-07,2.40598e-07 -0.00133742,0.00268197,4.09898e-05,-0.00341654,0.00558929 0.000153753,0.000266786,4.30077e-05,0.000274868,0.000340887
1745 rs10475330,rs112187585,rs67301296,rs72720042,rs73045414 0 43.7632 inf 5 0 1.9203e-07 1.47338e-07,2.37333e-07 -0.0013292,0.00272122,-0.00346445,0.00561443,-8.93257e-05 0.000153269,0.000266309,0.0002736,0.000341304,9.41116e-05
1746 rs10475330,rs11134164,rs112187585,rs67301296,rs72720042 0 43.7625 inf 5 0 1.92023e-07 1.49129e-07,2.40222e-07 -0.0013277,-4.407e-05,0.00268508,-0.00343483,0.0055779 0.000153233,4.66997e-05,0.000266531,0.0002733,0.000341383
1747 rs11134164,rs112187585,rs4702359,rs67312183,rs72720042 0 43.7617 inf 5 0 1.91438e-07 1.49837e-07,2.40156e-07 0.00421191,-0.000165642,-0.00433449,4.38782e-05,0.00518328 0.000289449,0.000137009,0.000290499,4.33582e-05,0.000316814
1748 rs10475330,rs112187585,rs4702363,rs67301296,rs72720042 0 43.7563 inf 5 0 1.91981e-07 1.48659e-07,2.42305e-07 -0.0013354,0.0027077,-3.45856e-05,-0.0034677,0.00561001 0.000153626,0.000265752,3.79665e-05,0.000273924,0.000341106
[truncated: 872,485 more chars]
