# Supplementary material for: Precision medicine for atherosclerotic cardiovascular disease: Integrative genomics maps risk loci and AI‐predicted functional consequences
Source: Clin Transl Med. 2026 Jul 10;16(7):e70732. doi: 10.1002/ctm2.70732 (PMC13351343; doi:10.1002/ctm2.70732)
Supplement: Supplementary file 6 — Supporting Information [file CTM2-16-e70732-s005.zip › PAPD7/FINEMAP/data.ld]

1 -0.0212956221049381 -0.0212956221049381 -0.0212956221049381 1 -0.230474185052137 1 0.977522206495735 1 1 1 -0.0212956221049381 -0.136970320127717 1 -0.0218325932272739 -0.0212956221049381 -0.0405759354639164 -0.0212956221049381 0.765199746866022 -0.0937787333322149 -0.0558066553912452 0.956453617817003 -0.106124506266868 -0.0747160458127551 -0.0937787333322149 -0.0207458873493663 0.725413309473826 -0.0218325932272739 -0.0218325932272739 0.165964118941917 -0.00801520143755426 -0.0304267260048194 -0.0212956221049381 -0.0207458873493663 -0.0740185726316164 -0.0740185726316164 -0.0953909699511336 -0.0953909699511336 -0.0740185726316164 0.683078304667574 1 1 1 0.765199746866022 1 1 0.766260934030034 0.716353954950165 1 -0.105887825198652 -0.106361366919164 -0.0804860676624442 -0.0935487223175421 -0.00410312936336486 -0.0960832002212547 -0.0935487223175421 0.218427120593145 -0.106835634866218 -0.0740185726316164 -0.0740185726316164 -0.0650262337709706 -0.00410312936336486 -0.0405759354639164 -0.0408907321642681 -0.00932590876740732 -0.0308206691071767 -0.0465826430901824 0.0165567622567654 0.286479412051648 1 -0.029218153389108 0.977522206495735 -0.0953909699511336 -0.00497095923231432 -0.00497095923231432 -0.00497095923231432 -0.0105144676741102 -0.0304267260048194 -0.0308206691071767 -0.0209404727379339 -0.0958523657936153 -0.106835634866218 -0.107073046107613 -0.0526579275846663 -0.0565793205349376 -0.0570915084691099 -0.127885171441297 -0.0990933227159306 0.00661835821580305 -0.0405759354639164 -0.0965451523853029 -0.0723855153057292 -0.0405759354639164 -0.0963141284003246 -0.00410312936336486 -0.00497095923231432 -0.0935487223175421 -0.00497095923231432 0.215953102388096 -0.0942389762422113 0.716353954950165 -0.00410312936336486 -0.0944692123476989 -0.13103833809771 0.716353954950165 0.716353954950165 -0.00410312936336486 -0.00497095923231432 -0.00410312936336486 -0.0944692123476989 -0.0405759354639164 -0.106361366919164 -0.0882736432878175 -0.0212956221049381 -0.00932590876740732 -0.106598409127952 -0.00979020004998629 -0.0650262337709706 -0.0742512145676469 -0.0507723414503955 -0.00979020004998629 -0.0650262337709706 -0.066230459081598 0.216444057480823 -0.0937787333322149 -0.0928591056432395 -0.0953909699511336 -0.0953909699511336 0.267129932961491 0.149228021671297 -0.144266600717061 -0.00497095923231432 -0.0640570047420902 0.281807458161954 -0.0802563738130241 -0.0744837044433355 -0.145419601171143 0.145448328009411 -0.0507723414503955 -0.127885171441297 -0.0935487223175421 0.148931637664453 0.0137743043025492 -0.00497095923231432 -0.00497095923231432 -0.136970320127717 0.115498580093971 0.115498580093971 -0.0944692123476989 -0.0797967753801951 0.115498580093971 -0.0944692123476989 -0.0935487223175421 0.167886283924427 -0.0944692123476989 -0.0814135111163092 -0.0880447312875796 -0.0933187821127167 -0.0832380044174762 -0.0756439961198559 0.0291601971979245 0.028482793776029 -0.0830089258976412 0.198593431349073 0.766260934030034 0.243175983059371 -0.121732990255238 -0.128930162699756 -0.202925188493948 -0.203368192698651 -0.136149129141004 -0.0800266106741131 -0.13103833809771 -0.101188879568928 -0.13103833809771 0.105178839780736 -0.0933187821127167 0.062343293022694 -0.0814135111163092 -0.0937277968277019 0.028101655034929 -0.00497095923231432 -0.00497095923231432 -0.136149129141004 0.156525840529248 0.766260934030034 -0.0830089258976412 0.0781478688830297 -0.0935487223175421 0.0181289396893349 0.0187314667058689 0.151922340261863 0.794500894621431 -0.0832380044174762 -0.203368192698651 0.114764943011478 -0.0882736432878175 0.0181289396893349 -0.101422383215457 -0.0827798109227113 -0.0944692123476989 -0.204706526287664 -0.203812742845833 -0.077437363929412 -0.0902194951500273 -0.0814135111163092 -0.00497095923231432 -0.0923996868786008 -0.0923996868786008 -0.0960832002212547 -0.056835700119621 -0.0909365899915885 0.0446375826490245 -0.056835700119621 0.0555060139646707 -0.0832380044174762 -0.0832380044174762 -0.13103833809771 -0.130773458059207 -0.0935487223175421 -0.0935487223175421 0.0446375826490245 -0.203368192698651 -0.0825506568578697 -0.00497095923231432 0.0454286447504787 -0.0640570047420902 0.115498580093971 -0.185966984314191 -0.202483719037947 -0.0814135111163092 -0.106124506266868 -0.0935487223175421 -0.0935487223175421 -0.0935487223175421 -0.0944692123476989 -0.0825506568578697 0.104235920464503 0.104235920464503 -0.00497095923231432 0.163230425075949 -0.106598409127952 -0.106598409127952 -0.106598409127952 -0.0963141284003246 -0.0933187821127167 -0.106835634866218 0.74066744969056 -0.0958523657936153 -0.0958523657936153 -0.106598409127952 -0.106598409127952 -0.0958523657936153 -0.106598409127952 -0.0960832002212547 -0.0965451523853029 -0.107073046107613 -0.0974702473175263 -0.0366452857723717 -0.0814135111163092 -0.0814135111163092 -0.0967762742261116 0.734805433016276 -0.0935487223175421 0.699157448799182 -0.0818629335146024 -0.0935487223175421 -0.0963141284003246 0.734805433016276 -0.0408907321642681 -0.0451323527306329 -0.106124506266868 -0.0788766545761277 -0.106598409127952 -0.0909365899915885 -0.0650262337709706 1 1 1 1 1 1 1 1 1 1 0.977522206495735 -0.0967762742261116 1 -0.0308206691071767 -0.0312104420206546 0.0241389978323779 -0.0218325932272739 1 -0.0352618647784477 -0.0308206691071767 -0.0308206691071767 0.0422894171518066 -0.0304267260048194 -0.0212956221049381 -0.0308206691071767 0.0345734666023331 -0.017763231383817 -0.0279653408657753 -0.0304267260048194 -0.0308206691071767 -0.106835634866218 -0.106598409127952 0.199866518526803 -0.106835634866218 -0.0953909699511336 -0.0319780953712727 -0.0308206691071767 -0.0312104420206546 -0.0524600837741755 -0.0218325932272739 -0.0265551777651405 0.0383441940243065 0.734805433016276 -0.0331019376699919 -0.0164014469287179 -0.0312104420206546 -0.106598409127952 -0.0967762742261116 -0.0963141284003246 -0.106361366919164 -0.0524600837741755 -0.0923996868786008 -0.106361366919164 -0.0740185726316164 -0.0405759354639164 -0.0308206691071767 -0.106598409127952 -0.106124506266868
-0.0212956221049381 0.999999999999995 0.999999999999995 0.999999999999995 -0.0212956221049381 0.0824115339753121 -0.0212956221049381 -0.0217853077540626 -0.0212956221049381 -0.0212956221049381 -0.0212956221049381 0.999999999999995 0.155476179694139 -0.0212956221049381 0.925493493807519 0.999999999999995 0.524833792775481 0.999999999999995 0.10137934487471 -0.0893237837753823 0.0639733525543162 -0.0222651906043772 -0.0539344304489926 0.218051903357064 -0.0893237837753823 0.0133203982119595 -0.029356536235029 0.975405069075475 -0.0207954380208997 -0.0286435043211651 -0.0236519567697702 0.0159126239711562 0.999999999999995 0.97418555077324 0.219509734827553 0.219509734827553 0.156973382814403 0.156973382814403 0.219509734827553 -0.0311759602953588 -0.0212956221049381 -0.0212956221049381 -0.0212956221049381 0.10137934487471 -0.0212956221049381 -0.0212956221049381 -0.0175220672425464 -0.029727793024362 -0.0212956221049381 -0.041708070535213 -0.04298144078275 0.177362328260162 -0.0891046994114721 -0.084192449376822 -0.0915187771902009 -0.0891046994114721 -0.0974953203938766 -0.0442436548767962 0.219509734827553 0.219509734827553 -0.0300994759258329 -0.084192449376822 0.524833792775481 0.520793367538393 0.0188827696280473 0.0314974763805719 -0.0153538991340795 -0.0175692361858546 -0.0274373348569783 -0.0212956221049381 -0.0189601836197068 -0.0217853077540626 0.156973382814403 -0.0845628765657705 -0.0845628765657705 -0.0845628765657705 0.0651979106242085 0.0159126239711562 0.0314974763805719 0.0661498957902619 -0.0912989085294746 -0.0442436548767962 -0.0448705283895006 -0.0190122616621887 -0.014739386255607 -0.00146715797546565 -0.0982439346458742 -0.0943859041101096 -0.00534343535805406 0.524833792775481 -0.0919587843618673 -0.0689468484793181 0.524833792775481 -0.0917387351487051 -0.084192449376822 -0.0845628765657705 -0.0891046994114721 -0.0845628765657705 -0.0986122536302747 -0.0897621628909454 -0.029727793024362 -0.084192449376822 -0.0899814616527549 0.0980719971962823 -0.029727793024362 -0.029727793024362 -0.084192449376822 -0.0845628765657705 -0.084192449376822 -0.0899814616527549 0.524833792775481 -0.0544592065110752 0.241245532774781 0.999999999999995 0.0188827696280473 -0.0549813772368426 -0.0240982845756093 -0.0300994759258329 0.218613431296509 -0.0158093759406816 -0.0240982845756093 -0.0300994759258329 -0.0320718777700465 -0.0983885737164539 -0.0893237837753823 -0.0884478429098489 0.156973382814403 0.156973382814403 0.232370211518723 0.142138959094006 0.048154384227106 -0.0845628765657705 -0.0610139829956041 0.19998133807619 0.19971437431535 0.220082341728613 0.0465699378717692 -0.03766407181742 -0.0158093759406816 -0.0982439346458742 -0.0891046994114721 0.141856654780425 0.0426086940439135 -0.0845628765657705 -0.0845628765657705 0.129356086924409 -0.0926194990338775 -0.0926194990338775 -0.0899814616527549 0.179661757918244 -0.0926194990338775 -0.0899814616527549 -0.0891046994114721 0.130720917963328 -0.0899814616527549 0.052457563338412 0.241872759374808 -0.0888856824935906 -0.0792837911570193 0.194107342875264 0.0594339827461949 -0.0850407066512041 -0.0790655949898672 -0.0191952860448196 0.0245804278282914 -0.0519638092202546 0.0772959638652236 0.165171761665519 0.0823840560018478 0.0820972343630479 0.130527356947729 0.1788921654209 0.0980719971962823 0.167647572107552 0.0980719971962823 0.0762845861539285 -0.0888856824935906 -0.0842585769737278 0.052457563338412 0.058459527525805 0.058402396005376 -0.0845628765657705 -0.0845628765657705 0.130527356947729 0.118353705598778 0.0245804278282914 -0.0790655949898672 0.165024988768395 -0.0891046994114721 -0.0767878193139126 -0.0762546136953311 0.115094320264351 -0.0169193908138938 -0.0792837911570193 0.0820972343630479 -0.0928399327497961 0.220387694686681 -0.0767878193139126 0.167120509708777 -0.0788473640994178 -0.0899814616527549 0.0812348525645433 0.0818100981257377 0.0593105079435047 0.0675828987694538 0.052457563338412 -0.0845628765657705 -0.0880102487886974 -0.0880102487886974 -0.0915187771902009 -0.0152511632491496 0.0628372812276199 -0.0841370600767664 -0.0152511632491496 -0.0841370600767664 -0.0792837911570193 -0.0792837911570193 0.0980719971962823 0.098683618725951 -0.0891046994114721 -0.0891046994114721 -0.0841370600767664 0.0820972343630479 -0.0786290959760188 -0.0845628765657705 -0.0837455158973554 -0.0413408846322763 -0.0926194990338775 0.0695715266371845 0.082670570279917 0.052457563338412 -0.0539344304489926 -0.0891046994114721 -0.0891046994114721 -0.0891046994114721 -0.0899814616527549 -0.0786290959760188 0.07510140566413 0.07510140566413 -0.0845628765657705 0.0838765348994052 -0.0549813772368426 -0.0549813772368426 -0.0549813772368426 -0.0917387351487051 -0.0888856824935906 -0.0442436548767962 -0.0181058506797089 -0.0912989085294746 -0.0912989085294746 -0.0549813772368426 -0.0549813772368426 -0.0912989085294746 -0.0549813772368426 -0.0915187771902009 -0.0919587843618673 -0.0448705283895006 -0.0928399327497961 -0.0089376275530716 0.052457563338412 0.052457563338412 -0.0921789267822283 -0.0289813073612207 -0.0891046994114721 -0.0279977459803874 -0.0779740428629237 -0.0891046994114721 -0.0917387351487051 -0.0289813073612207 0.520793367538393 0.471848259984192 -0.0539344304489926 0.18277240452197 -0.0549813772368426 0.0628372812276199 -0.0300994759258329 -0.0212956221049381 -0.0212956221049381 -0.0212956221049381 -0.0212956221049381 -0.0212956221049381 -0.0212956221049381 -0.0212956221049381 -0.0212956221049381 -0.0212956221049381 -0.0212956221049381 -0.0217853077540626 -0.0921789267822283 -0.0212956221049381 0.0142161492340142 0.0125574909082314 -0.0332509474696724 0.975405069075475 -0.0212956221049381 -0.00370816908605866 0.0314974763805719 0.0314974763805719 -0.029727793024362 0.0159126239711562 0.999999999999995 0.0142161492340142 -0.0303950107950048 0.0279043585830579 0.560495403004112 0.0159126239711562 0.0314974763805719 -0.0442436548767962 -0.0549813772368426 -0.0658358032336106 -0.0442436548767962 0.156973382814403 0.00934516321634118 0.0314974763805719 0.0125574909082314 0.0102006905106972 0.975405069075475 0.0504444102680389 -0.0279977459803874 -0.0289813073612207 0.00476144221419696 -0.0116844364727171 0.0125574909082314 -0.0549813772368426 -0.0921789267822283 -0.0917387351487051 -0.0544592065110752 0.0102006905106972 -0.0880102487886974 -0.04298144078275 0.219509734827553 0.524833792775481 0.0314974763805719 -0.0549813772368426 -0.0539344304489926
-0.0212956221049381 0.999999999999995 0.999999999999995 0.999999999999995 -0.0212956221049381 0.0824115339753121 -0.0212956221049381 -0.0217853077540626 -0.0212956221049381 -0.0212956221049381 -0.0212956221049381 0.999999999999995 0.155476179694139 -0.0212956221049381 0.925493493807519 0.999999999999995 0.524833792775481 0.999999999999995 0.10137934487471 -0.0893237837753823 0.0639733525543162 -0.0222651906043772 -0.0539344304489926 0.218051903357064 -0.0893237837753823 0.0133203982119595 -0.029356536235029 0.975405069075475 -0.0207954380208997 -0.0286435043211651 -0.0236519567697702 0.0159126239711562 0.999999999999995 0.97418555077324 0.219509734827553 0.219509734827553 0.156973382814403 0.156973382814403 0.219509734827553 -0.0311759602953588 -0.0212956221049381 -0.0212956221049381 -0.0212956221049381 0.10137934487471 -0.0212956221049381 -0.0212956221049381 -0.0175220672425464 -0.029727793024362 -0.0212956221049381 -0.041708070535213 -0.04298144078275 0.177362328260162 -0.0891046994114721 -0.084192449376822 -0.0915187771902009 -0.0891046994114721 -0.0974953203938766 -0.0442436548767962 0.219509734827553 0.219509734827553 -0.0300994759258329 -0.084192449376822 0.524833792775481 0.520793367538393 0.0188827696280473 0.0314974763805719 -0.0153538991340795 -0.0175692361858546 -0.0274373348569783 -0.0212956221049381 -0.0189601836197068 -0.0217853077540626 0.156973382814403 -0.0845628765657705 -0.0845628765657705 -0.0845628765657705 0.0651979106242085 0.0159126239711562 0.0314974763805719 0.0661498957902619 -0.0912989085294746 -0.0442436548767962 -0.0448705283895006 -0.0190122616621887 -0.014739386255607 -0.00146715797546565 -0.0982439346458742 -0.0943859041101096 -0.00534343535805406 0.524833792775481 -0.0919587843618673 -0.0689468484793181 0.524833792775481 -0.0917387351487051 -0.084192449376822 -0.0845628765657705 -0.0891046994114721 -0.0845628765657705 -0.0986122536302747 -0.0897621628909454 -0.029727793024362 -0.084192449376822 -0.0899814616527549 0.0980719971962823 -0.029727793024362 -0.029727793024362 -0.084192449376822 -0.0845628765657705 -0.084192449376822 -0.0899814616527549 0.524833792775481 -0.0544592065110752 0.241245532774781 0.999999999999995 0.0188827696280473 -0.0549813772368426 -0.0240982845756093 -0.0300994759258329 0.218613431296509 -0.0158093759406816 -0.0240982845756093 -0.0300994759258329 -0.0320718777700465 -0.0983885737164539 -0.0893237837753823 -0.0884478429098489 0.156973382814403 0.156973382814403 0.232370211518723 0.142138959094006 0.048154384227106 -0.0845628765657705 -0.0610139829956041 0.19998133807619 0.19971437431535 0.220082341728613 0.0465699378717692 -0.03766407181742 -0.0158093759406816 -0.0982439346458742 -0.0891046994114721 0.141856654780425 0.0426086940439135 -0.0845628765657705 -0.0845628765657705 0.129356086924409 -0.0926194990338775 -0.0926194990338775 -0.0899814616527549 0.179661757918244 -0.0926194990338775 -0.0899814616527549 -0.0891046994114721 0.130720917963328 -0.0899814616527549 0.052457563338412 0.241872759374808 -0.0888856824935906 -0.0792837911570193 0.194107342875264 0.0594339827461949 -0.0850407066512041 -0.0790655949898672 -0.0191952860448196 0.0245804278282914 -0.0519638092202546 0.0772959638652236 0.165171761665519 0.0823840560018478 0.0820972343630479 0.130527356947729 0.1788921654209 0.0980719971962823 0.167647572107552 0.0980719971962823 0.0762845861539285 -0.0888856824935906 -0.0842585769737278 0.052457563338412 0.058459527525805 0.058402396005376 -0.0845628765657705 -0.0845628765657705 0.130527356947729 0.118353705598778 0.0245804278282914 -0.0790655949898672 0.165024988768395 -0.0891046994114721 -0.0767878193139126 -0.0762546136953311 0.115094320264351 -0.0169193908138938 -0.0792837911570193 0.0820972343630479 -0.0928399327497961 0.220387694686681 -0.0767878193139126 0.167120509708777 -0.0788473640994178 -0.0899814616527549 0.0812348525645433 0.0818100981257377 0.0593105079435047 0.0675828987694538 0.052457563338412 -0.0845628765657705 -0.0880102487886974 -0.0880102487886974 -0.0915187771902009 -0.0152511632491496 0.0628372812276199 -0.0841370600767664 -0.0152511632491496 -0.0841370600767664 -0.0792837911570193 -0.0792837911570193 0.0980719971962823 0.098683618725951 -0.0891046994114721 -0.0891046994114721 -0.0841370600767664 0.0820972343630479 -0.0786290959760188 -0.0845628765657705 -0.0837455158973554 -0.0413408846322763 -0.0926194990338775 0.0695715266371845 0.082670570279917 0.052457563338412 -0.0539344304489926 -0.0891046994114721 -0.0891046994114721 -0.0891046994114721 -0.0899814616527549 -0.0786290959760188 0.07510140566413 0.07510140566413 -0.0845628765657705 0.0838765348994052 -0.0549813772368426 -0.0549813772368426 -0.0549813772368426 -0.0917387351487051 -0.0888856824935906 -0.0442436548767962 -0.0181058506797089 -0.0912989085294746 -0.0912989085294746 -0.0549813772368426 -0.0549813772368426 -0.0912989085294746 -0.0549813772368426 -0.0915187771902009 -0.0919587843618673 -0.0448705283895006 -0.0928399327497961 -0.0089376275530716 0.052457563338412 0.052457563338412 -0.0921789267822283 -0.0289813073612207 -0.0891046994114721 -0.0279977459803874 -0.0779740428629237 -0.0891046994114721 -0.0917387351487051 -0.0289813073612207 0.520793367538393 0.471848259984192 -0.0539344304489926 0.18277240452197 -0.0549813772368426 0.0628372812276199 -0.0300994759258329 -0.0212956221049381 -0.0212956221049381 -0.0212956221049381 -0.0212956221049381 -0.0212956221049381 -0.0212956221049381 -0.0212956221049381 -0.0212956221049381 -0.0212956221049381 -0.0212956221049381 -0.0217853077540626 -0.0921789267822283 -0.0212956221049381 0.0142161492340142 0.0125574909082314 -0.0332509474696724 0.975405069075475 -0.0212956221049381 -0.00370816908605866 0.0314974763805719 0.0314974763805719 -0.029727793024362 0.0159126239711562 0.999999999999995 0.0142161492340142 -0.0303950107950048 0.0279043585830579 0.560495403004112 0.0159126239711562 0.0314974763805719 -0.0442436548767962 -0.0549813772368426 -0.0658358032336106 -0.0442436548767962 0.156973382814403 0.00934516321634118 0.0314974763805719 0.0125574909082314 0.0102006905106972 0.975405069075475 0.0504444102680389 -0.0279977459803874 -0.0289813073612207 0.00476144221419696 -0.0116844364727171 0.0125574909082314 -0.0549813772368426 -0.0921789267822283 -0.0917387351487051 -0.0544592065110752 0.0102006905106972 -0.0880102487886974 -0.04298144078275 0.219509734827553 0.524833792775481 0.0314974763805719 -0.0549813772368426 -0.0539344304489926
-0.0212956221049381 0.999999999999995 0.999999999999995 0.999999999999995 -0.0212956221049381 0.0824115339753121 -0.0212956221049381 -0.0217853077540626 -0.0212956221049381 -0.0212956221049381 -0.0212956221049381 0.999999999999995 0.155476179694139 -0.0212956221049381 0.925493493807519 0.999999999999995 0.524833792775481 0.999999999999995 0.10137934487471 -0.0893237837753823 0.0639733525543162 -0.0222651906043772 -0.0539344304489926 0.218051903357064 -0.0893237837753823 0.0133203982119595 -0.029356536235029 0.975405069075475 -0.0207954380208997 -0.0286435043211651 -0.0236519567697702 0.0159126239711562 0.999999999999995 0.97418555077324 0.219509734827553 0.219509734827553 0.156973382814403 0.156973382814403 0.219509734827553 -0.0311759602953588 -0.0212956221049381 -0.0212956221049381 -0.0212956221049381 0.10137934487471 -0.0212956221049381 -0.0212956221049381 -0.0175220672425464 -0.029727793024362 -0.0212956221049381 -0.041708070535213 -0.04298144078275 0.177362328260162 -0.0891046994114721 -0.084192449376822 -0.0915187771902009 -0.0891046994114721 -0.0974953203938766 -0.0442436548767962 0.219509734827553 0.219509734827553 -0.0300994759258329 -0.084192449376822 0.524833792775481 0.520793367538393 0.0188827696280473 0.0314974763805719 -0.0153538991340795 -0.0175692361858546 -0.0274373348569783 -0.0212956221049381 -0.0189601836197068 -0.0217853077540626 0.156973382814403 -0.0845628765657705 -0.0845628765657705 -0.0845628765657705 0.0651979106242085 0.0159126239711562 0.0314974763805719 0.0661498957902619 -0.0912989085294746 -0.0442436548767962 -0.0448705283895006 -0.0190122616621887 -0.014739386255607 -0.00146715797546565 -0.0982439346458742 -0.0943859041101096 -0.00534343535805406 0.524833792775481 -0.0919587843618673 -0.0689468484793181 0.524833792775481 -0.0917387351487051 -0.084192449376822 -0.0845628765657705 -0.0891046994114721 -0.0845628765657705 -0.0986122536302747 -0.0897621628909454 -0.029727793024362 -0.084192449376822 -0.0899814616527549 0.0980719971962823 -0.029727793024362 -0.029727793024362 -0.084192449376822 -0.0845628765657705 -0.084192449376822 -0.0899814616527549 0.524833792775481 -0.0544592065110752 0.241245532774781 0.999999999999995 0.0188827696280473 -0.0549813772368426 -0.0240982845756093 -0.0300994759258329 0.218613431296509 -0.0158093759406816 -0.0240982845756093 -0.0300994759258329 -0.0320718777700465 -0.0983885737164539 -0.0893237837753823 -0.0884478429098489 0.156973382814403 0.156973382814403 0.232370211518723 0.142138959094006 0.048154384227106 -0.0845628765657705 -0.0610139829956041 0.19998133807619 0.19971437431535 0.220082341728613 0.0465699378717692 -0.03766407181742 -0.0158093759406816 -0.0982439346458742 -0.0891046994114721 0.141856654780425 0.0426086940439135 -0.0845628765657705 -0.0845628765657705 0.129356086924409 -0.0926194990338775 -0.0926194990338775 -0.0899814616527549 0.179661757918244 -0.0926194990338775 -0.0899814616527549 -0.0891046994114721 0.130720917963328 -0.0899814616527549 0.052457563338412 0.241872759374808 -0.0888856824935906 -0.0792837911570193 0.194107342875264 0.0594339827461949 -0.0850407066512041 -0.0790655949898672 -0.0191952860448196 0.0245804278282914 -0.0519638092202546 0.0772959638652236 0.165171761665519 0.0823840560018478 0.0820972343630479 0.130527356947729 0.1788921654209 0.0980719971962823 0.167647572107552 0.0980719971962823 0.0762845861539285 -0.0888856824935906 -0.0842585769737278 0.052457563338412 0.058459527525805 0.058402396005376 -0.0845628765657705 -0.0845628765657705 0.130527356947729 0.118353705598778 0.0245804278282914 -0.0790655949898672 0.165024988768395 -0.0891046994114721 -0.0767878193139126 -0.0762546136953311 0.115094320264351 -0.0169193908138938 -0.0792837911570193 0.0820972343630479 -0.0928399327497961 0.220387694686681 -0.0767878193139126 0.167120509708777 -0.0788473640994178 -0.0899814616527549 0.0812348525645433 0.0818100981257377 0.0593105079435047 0.0675828987694538 0.052457563338412 -0.0845628765657705 -0.0880102487886974 -0.0880102487886974 -0.0915187771902009 -0.0152511632491496 0.0628372812276199 -0.0841370600767664 -0.0152511632491496 -0.0841370600767664 -0.0792837911570193 -0.0792837911570193 0.0980719971962823 0.098683618725951 -0.0891046994114721 -0.0891046994114721 -0.0841370600767664 0.0820972343630479 -0.0786290959760188 -0.0845628765657705 -0.0837455158973554 -0.0413408846322763 -0.0926194990338775 0.0695715266371845 0.082670570279917 0.052457563338412 -0.0539344304489926 -0.0891046994114721 -0.0891046994114721 -0.0891046994114721 -0.0899814616527549 -0.0786290959760188 0.07510140566413 0.07510140566413 -0.0845628765657705 0.0838765348994052 -0.0549813772368426 -0.0549813772368426 -0.0549813772368426 -0.0917387351487051 -0.0888856824935906 -0.0442436548767962 -0.0181058506797089 -0.0912989085294746 -0.0912989085294746 -0.0549813772368426 -0.0549813772368426 -0.0912989085294746 -0.0549813772368426 -0.0915187771902009 -0.0919587843618673 -0.0448705283895006 -0.0928399327497961 -0.0089376275530716 0.052457563338412 0.052457563338412 -0.0921789267822283 -0.0289813073612207 -0.0891046994114721 -0.0279977459803874 -0.0779740428629237 -0.0891046994114721 -0.0917387351487051 -0.0289813073612207 0.520793367538393 0.471848259984192 -0.0539344304489926 0.18277240452197 -0.0549813772368426 0.0628372812276199 -0.0300994759258329 -0.0212956221049381 -0.0212956221049381 -0.0212956221049381 -0.0212956221049381 -0.0212956221049381 -0.0212956221049381 -0.0212956221049381 -0.0212956221049381 -0.0212956221049381 -0.0212956221049381 -0.0217853077540626 -0.0921789267822283 -0.0212956221049381 0.0142161492340142 0.0125574909082314 -0.0332509474696724 0.975405069075475 -0.0212956221049381 -0.00370816908605866 0.0314974763805719 0.0314974763805719 -0.029727793024362 0.0159126239711562 0.999999999999995 0.0142161492340142 -0.0303950107950048 0.0279043585830579 0.560495403004112 0.0159126239711562 0.0314974763805719 -0.0442436548767962 -0.0549813772368426 -0.0658358032336106 -0.0442436548767962 0.156973382814403 0.00934516321634118 0.0314974763805719 0.0125574909082314 0.0102006905106972 0.975405069075475 0.0504444102680389 -0.0279977459803874 -0.0289813073612207 0.00476144221419696 -0.0116844364727171 0.0125574909082314 -0.0549813772368426 -0.0921789267822283 -0.0917387351487051 -0.0544592065110752 0.0102006905106972 -0.0880102487886974 -0.04298144078275 0.219509734827553 0.524833792775481 0.0314974763805719 -0.0549813772368426 -0.0539344304489926
1 -0.0212956221049381 -0.0212956221049381 -0.0212956221049381 1 -0.230474185052137 1 0.977522206495735 1 1 1 -0.0212956221049381 -0.136970320127717 1 -0.0218325932272739 -0.0212956221049381 -0.0405759354639164 -0.0212956221049381 0.765199746866022 -0.0937787333322149 -0.0558066553912452 0.956453617817003 -0.106124506266868 -0.0747160458127551 -0.0937787333322149 -0.0207458873493663 0.725413309473826 -0.0218325932272739 -0.0218325932272739 0.165964118941917 -0.00801520143755426 -0.0304267260048194 -0.0212956221049381 -0.0207458873493663 -0.0740185726316164 -0.0740185726316164 -0.0953909699511336 -0.0953909699511336 -0.0740185726316164 0.683078304667574 1 1 1 0.765199746866022 1 1 0.766260934030034 0.716353954950165 1 -0.105887825198652 -0.106361366919164 -0.0804860676624442 -0.0935487223175421 -0.00410312936336486 -0.0960832002212547 -0.0935487223175421 0.218427120593145 -0.106835634866218 -0.0740185726316164 -0.0740185726316164 -0.0650262337709706 -0.00410312936336486 -0.0405759354639164 -0.0408907321642681 -0.00932590876740732 -0.0308206691071767 -0.0465826430901824 0.0165567622567654 0.286479412051648 1 -0.029218153389108 0.977522206495735 -0.0953909699511336 -0.00497095923231432 -0.00497095923231432 -0.00497095923231432 -0.0105144676741102 -0.0304267260048194 -0.0308206691071767 -0.0209404727379339 -0.0958523657936153 -0.106835634866218 -0.107073046107613 -0.0526579275846663 -0.0565793205349376 -0.0570915084691099 -0.127885171441297 -0.0990933227159306 0.00661835821580305 -0.0405759354639164 -0.0965451523853029 -0.0723855153057292 -0.0405759354639164 -0.0963141284003246 -0.00410312936336486 -0.00497095923231432 -0.0935487223175421 -0.00497095923231432 0.215953102388096 -0.0942389762422113 0.716353954950165 -0.00410312936336486 -0.0944692123476989 -0.13103833809771 0.716353954950165 0.716353954950165 -0.00410312936336486 -0.00497095923231432 -0.00410312936336486 -0.0944692123476989 -0.0405759354639164 -0.106361366919164 -0.0882736432878175 -0.0212956221049381 -0.00932590876740732 -0.106598409127952 -0.00979020004998629 -0.0650262337709706 -0.0742512145676469 -0.0507723414503955 -0.00979020004998629 -0.0650262337709706 -0.066230459081598 0.216444057480823 -0.0937787333322149 -0.0928591056432395 -0.0953909699511336 -0.0953909699511336 0.267129932961491 0.149228021671297 -0.144266600717061 -0.00497095923231432 -0.0640570047420902 0.281807458161954 -0.0802563738130241 -0.0744837044433355 -0.145419601171143 0.145448328009411 -0.0507723414503955 -0.127885171441297 -0.0935487223175421 0.148931637664453 0.0137743043025492 -0.00497095923231432 -0.00497095923231432 -0.136970320127717 0.115498580093971 0.115498580093971 -0.0944692123476989 -0.0797967753801951 0.115498580093971 -0.0944692123476989 -0.0935487223175421 0.167886283924427 -0.0944692123476989 -0.0814135111163092 -0.0880447312875796 -0.0933187821127167 -0.0832380044174762 -0.0756439961198559 0.0291601971979245 0.028482793776029 -0.0830089258976412 0.198593431349073 0.766260934030034 0.243175983059371 -0.121732990255238 -0.128930162699756 -0.202925188493948 -0.203368192698651 -0.136149129141004 -0.0800266106741131 -0.13103833809771 -0.101188879568928 -0.13103833809771 0.105178839780736 -0.0933187821127167 0.062343293022694 -0.0814135111163092 -0.0937277968277019 0.028101655034929 -0.00497095923231432 -0.00497095923231432 -0.136149129141004 0.156525840529248 0.766260934030034 -0.0830089258976412 0.0781478688830297 -0.0935487223175421 0.0181289396893349 0.0187314667058689 0.151922340261863 0.794500894621431 -0.0832380044174762 -0.203368192698651 0.114764943011478 -0.0882736432878175 0.0181289396893349 -0.101422383215457 -0.0827798109227113 -0.0944692123476989 -0.204706526287664 -0.203812742845833 -0.077437363929412 -0.0902194951500273 -0.0814135111163092 -0.00497095923231432 -0.0923996868786008 -0.0923996868786008 -0.0960832002212547 -0.056835700119621 -0.0909365899915885 0.0446375826490245 -0.056835700119621 0.0555060139646707 -0.0832380044174762 -0.0832380044174762 -0.13103833809771 -0.130773458059207 -0.0935487223175421 -0.0935487223175421 0.0446375826490245 -0.203368192698651 -0.0825506568578697 -0.00497095923231432 0.0454286447504787 -0.0640570047420902 0.115498580093971 -0.185966984314191 -0.202483719037947 -0.0814135111163092 -0.106124506266868 -0.0935487223175421 -0.0935487223175421 -0.0935487223175421 -0.0944692123476989 -0.0825506568578697 0.104235920464503 0.104235920464503 -0.00497095923231432 0.163230425075949 -0.106598409127952 -0.106598409127952 -0.106598409127952 -0.0963141284003246 -0.0933187821127167 -0.106835634866218 0.74066744969056 -0.0958523657936153 -0.0958523657936153 -0.106598409127952 -0.106598409127952 -0.0958523657936153 -0.106598409127952 -0.0960832002212547 -0.0965451523853029 -0.107073046107613 -0.0974702473175263 -0.0366452857723717 -0.0814135111163092 -0.0814135111163092 -0.0967762742261116 0.734805433016276 -0.0935487223175421 0.699157448799182 -0.0818629335146024 -0.0935487223175421 -0.0963141284003246 0.734805433016276 -0.0408907321642681 -0.0451323527306329 -0.106124506266868 -0.0788766545761277 -0.106598409127952 -0.0909365899915885 -0.0650262337709706 1 1 1 1 1 1 1 1 1 1 0.977522206495735 -0.0967762742261116 1 -0.0308206691071767 -0.0312104420206546 0.0241389978323779 -0.0218325932272739 1 -0.0352618647784477 -0.0308206691071767 -0.0308206691071767 0.0422894171518066 -0.0304267260048194 -0.0212956221049381 -0.0308206691071767 0.0345734666023331 -0.017763231383817 -0.0279653408657753 -0.0304267260048194 -0.0308206691071767 -0.106835634866218 -0.106598409127952 0.199866518526803 -0.106835634866218 -0.0953909699511336 -0.0319780953712727 -0.0308206691071767 -0.0312104420206546 -0.0524600837741755 -0.0218325932272739 -0.0265551777651405 0.0383441940243065 0.734805433016276 -0.0331019376699919 -0.0164014469287179 -0.0312104420206546 -0.106598409127952 -0.0967762742261116 -0.0963141284003246 -0.106361366919164 -0.0524600837741755 -0.0923996868786008 -0.106361366919164 -0.0740185726316164 -0.0405759354639164 -0.0308206691071767 -0.106598409127952 -0.106124506266868
-0.230474185052137 0.0824115339753121 0.0824115339753121 0.0824115339753121 -0.230474185052137 1 -0.230474185052137 -0.235773861218303 -0.230474185052137 -0.230474185052137 -0.230474185052137 0.0824115339753121 0.455610252001327 -0.230474185052137 0.00836221120740783 0.0824115339753121 -0.205677380704932 0.0824115339753121 -0.24156535888135 0.355655339979614 0.146219238713181 -0.222722157648112 0.250825196665048 0.265689651333809 0.355655339979614 -0.166463212673126 -0.288610551840985 0.0689406171696062 0.0947290180127089 -0.423480305102171 0.107741257319399 -0.267297698877035 0.0824115339753121 0.0664574803247118 0.274570745007536 0.274570745007536 0.359155470953428 0.359155470953428 0.274570745007536 -0.309817393451135 -0.230474185052137 -0.230474185052137 -0.230474185052137 -0.24156535888135 -0.230474185052137 -0.230474185052137 -0.166419950045303 -0.292878017439566 -0.230474185052137 0.252606230914638 0.252906274882088 0.251435593808448 0.371902657577783 0.448101852252638 0.37440595454783 0.371902657577783 0.211665213938872 0.24557784251147 0.274570745007536 0.274570745007536 0.245307352117814 0.448101852252638 -0.205677380704932 -0.198574641541393 0.101521623867939 -0.273050226811284 -0.441189758386378 -0.0423497565874597 -0.296943538911561 -0.230474185052137 -0.0427555258029653 -0.217312013389509 0.359155470953428 0.449169679306805 0.449169679306805 0.449169679306805 0.152997025547423 -0.283107750891223 -0.273050226811284 0.123173110948119 0.373169884193613 0.24557784251147 0.24769985760951 0.205740459301722 0.245490923515525 0.2477132458726 0.55487850586116 0.387169968082773 0.195319315646865 -0.205677380704932 0.376868324420676 0.249545833346625 -0.205677380704932 0.375638736831987 0.448101852252638 0.449169679306805 0.371902657577783 0.449169679306805 0.278392143493664 0.357731379082912 -0.292878017439566 0.448101852252638 0.35900927867539 0.304102628126963 -0.292878017439566 -0.292878017439566 0.448101852252638 0.449708663425542 0.448101852252638 0.35900927867539 -0.205677380704932 0.248966156090517 0.0995006538957355 0.0824115339753121 0.101521623867939 0.243441707996257 -0.0844743123805582 0.245307352117814 0.276238485346562 0.220295133873272 -0.0844743123805582 0.245307352117814 0.229632182513956 0.198260208339363 0.355655339979614 0.368665317220733 0.359155470953428 0.359155470953428 0.0702217002265101 0.301357841411931 0.557469867738575 0.449169679306805 0.228119072208361 0.112661251645927 0.269245228664136 0.263904234166495 0.545405966788193 0.12781301069326 0.220295133873272 0.55487850586116 0.371902657577783 0.313503553675564 0.749164913429171 0.449169679306805 0.449169679306805 0.270500585493139 0.326964738112557 0.326964738112557 0.35900927867539 0.27145487041761 0.326964738112557 0.35900927867539 0.371902657577783 0.130830955808163 0.35900927867539 0.832355119920049 0.103637890079947 0.371034680259048 0.0898972439665593 0.25676477748896 0.722677430533656 0.489387595084293 0.152021981039136 0.0408912592363368 -0.189634477370775 0.00262548283275329 0.431616611030705 0.24045955503774 0.449050581136374 0.450684072430044 0.278952321970558 0.271832708696602 0.304102628126963 0.25687710958498 0.304102628126963 0.347261945748721 0.371034680259048 0.428596960769155 0.832355119920049 0.792866725629848 0.726150344891877 0.449169679306805 0.449169679306805 0.277169057992879 0.179909735831969 -0.189634477370775 0.106394053379914 0.3577313322782 0.371902657577783 0.492678624136621 0.497129319733808 0.20817417789724 -0.183111946211067 0.0898972439665593 0.450684072430044 0.328492395533302 0.0312661711756181 0.498722893921784 0.259081328825477 0.103400693873548 0.35900927867539 0.439389934056667 0.440500972477474 0.847333918080923 0.921769491353782 0.832355119920049 0.449169679306805 0.392390489460717 0.392390489460717 0.37440595454783 0.246603323954762 0.808431875054868 0.443611293009862 0.246603323954762 0.436375235296608 0.0898972439665593 0.0898972439665593 0.304102628126963 0.302004916411942 0.371902657577783 0.371902657577783 0.443611293009862 0.444026525739078 0.0854039890696235 0.449169679306805 0.442213030244229 0.170358302352921 0.326964738112557 0.537109494345553 0.451837484524505 0.832355119920049 0.250825196665048 0.371902657577783 0.371902657577783 0.371902657577783 0.35900927867539 0.104765382810461 0.35657857629938 0.35657857629938 0.449169679306805 0.213045419836051 0.243441707996257 0.243441707996257 0.243441707996257 0.366435524681373 0.371034680259048 0.24557784251147 -0.173141029404062 0.373169884193613 0.373169884193613 0.243441707996257 0.243441707996257 0.373169884193613 0.243441707996257 0.37440595454783 0.367721906838466 0.24769985760951 0.397229616422231 0.0317207725063247 0.832355119920049 0.832355119920049 0.369004231044616 -0.298922927339529 0.371902657577783 -0.329645611940458 0.104498871060906 0.371902657577783 0.375260616384203 -0.298922927339529 -0.198574641541393 -0.173932410759959 0.250825196665048 0.265740255703507 0.243441707996257 0.819531866182616 0.245307352117814 -0.230474185052137 -0.230474185052137 -0.230474185052137 -0.230474185052137 -0.230474185052137 -0.230474185052137 -0.230474185052137 -0.230474185052137 -0.230474185052137 -0.230474185052137 -0.235773861218303 0.368545156020603 -0.230474185052137 -0.272440134452863 -0.262067812756495 -0.269619445200493 0.0689406171696062 -0.230474185052137 -0.336635567779505 -0.273050226811284 -0.273050226811284 -0.321732271399506 -0.283107750891223 0.0824115339753121 -0.272440134452863 -0.254636860318981 -0.130211711100043 0.121338278555769 -0.283107750891223 -0.273050226811284 0.24557784251147 0.243441707996257 0.14335726229589 0.24557784251147 0.359155470953428 -0.286159707626884 -0.273050226811284 -0.262067812756495 0.198213074328447 0.0689406171696062 0.124133068968861 -0.259388896909008 -0.298922927339529 0.143625359441024 0.117594501094008 -0.262067812756495 0.243441707996257 0.368545156020603 0.366435524681373 0.243360561183253 0.198213074328447 0.392390489460717 0.252906274882088 0.274570745007536 -0.205677380704932 -0.273050226811284 0.243441707996257 0.250825196665048
1 -0.0212956221049381 -0.0212956221049381 -0.0212956221049381 1 -0.230474185052137 1 0.977522206495735 1 1 1 -0.0212956221049381 -0.136970320127717 1 -0.0218325932272739 -0.0212956221049381 -0.0405759354639164 -0.0212956221049381 0.765199746866022 -0.0937787333322149 -0.0558066553912452 0.956453617817003 -0.106124506266868 -0.0747160458127551 -0.0937787333322149 -0.0207458873493663 0.725413309473826 -0.0218325932272739 -0.0218325932272739 0.165964118941917 -0.00801520143755426 -0.0304267260048194 -0.0212956221049381 -0.0207458873493663 -0.0740185726316164 -0.0740185726316164 -0.0953909699511336 -0.0953909699511336 -0.0740185726316164 0.683078304667574 1 1 1 0.765199746866022 1 1 0.766260934030034 0.716353954950165 1 -0.105887825198652 -0.106361366919164 -0.0804860676624442 -0.0935487223175421 -0.00410312936336486 -0.0960832002212547 -0.0935487223175421 0.218427120593145 -0.106835634866218 -0.0740185726316164 -0.0740185726316164 -0.0650262337709706 -0.00410312936336486 -0.0405759354639164 -0.0408907321642681 -0.00932590876740732 -0.0308206691071767 -0.0465826430901824 0.0165567622567654 0.286479412051648 1 -0.029218153389108 0.977522206495735 -0.0953909699511336 -0.00497095923231432 -0.00497095923231432 -0.00497095923231432 -0.0105144676741102 -0.0304267260048194 -0.0308206691071767 -0.0209404727379339 -0.0958523657936153 -0.106835634866218 -0.107073046107613 -0.0526579275846663 -0.0565793205349376 -0.0570915084691099 -0.127885171441297 -0.0990933227159306 0.00661835821580305 -0.0405759354639164 -0.0965451523853029 -0.0723855153057292 -0.0405759354639164 -0.0963141284003246 -0.00410312936336486 -0.00497095923231432 -0.0935487223175421 -0.00497095923231432 0.215953102388096 -0.0942389762422113 0.716353954950165 -0.00410312936336486 -0.0944692123476989 -0.13103833809771 0.716353954950165 0.716353954950165 -0.00410312936336486 -0.00497095923231432 -0.00410312936336486 -0.0944692123476989 -0.0405759354639164 -0.106361366919164 -0.0882736432878175 -0.0212956221049381 -0.00932590876740732 -0.106598409127952 -0.00979020004998629 -0.0650262337709706 -0.0742512145676469 -0.0507723414503955 -0.00979020004998629 -0.0650262337709706 -0.066230459081598 0.216444057480823 -0.0937787333322149 -0.0928591056432395 -0.0953909699511336 -0.0953909699511336 0.267129932961491 0.149228021671297 -0.144266600717061 -0.00497095923231432 -0.0640570047420902 0.281807458161954 -0.0802563738130241 -0.0744837044433355 -0.145419601171143 0.145448328009411 -0.0507723414503955 -0.127885171441297 -0.0935487223175421 0.148931637664453 0.0137743043025492 -0.00497095923231432 -0.00497095923231432 -0.136970320127717 0.115498580093971 0.115498580093971 -0.0944692123476989 -0.0797967753801951 0.115498580093971 -0.0944692123476989 -0.0935487223175421 0.167886283924427 -0.0944692123476989 -0.0814135111163092 -0.0880447312875796 -0.0933187821127167 -0.0832380044174762 -0.0756439961198559 0.0291601971979245 0.028482793776029 -0.0830089258976412 0.198593431349073 0.766260934030034 0.243175983059371 -0.121732990255238 -0.128930162699756 -0.202925188493948 -0.203368192698651 -0.136149129141004 -0.0800266106741131 -0.13103833809771 -0.101188879568928 -0.13103833809771 0.105178839780736 -0.0933187821127167 0.062343293022694 -0.0814135111163092 -0.0937277968277019 0.028101655034929 -0.00497095923231432 -0.00497095923231432 -0.136149129141004 0.156525840529248 0.766260934030034 -0.0830089258976412 0.0781478688830297 -0.0935487223175421 0.0181289396893349 0.0187314667058689 0.151922340261863 0.794500894621431 -0.0832380044174762 -0.203368192698651 0.114764943011478 -0.0882736432878175 0.0181289396893349 -0.101422383215457 -0.0827798109227113 -0.0944692123476989 -0.204706526287664 -0.203812742845833 -0.077437363929412 -0.0902194951500273 -0.0814135111163092 -0.00497095923231432 -0.0923996868786008 -0.0923996868786008 -0.0960832002212547 -0.056835700119621 -0.0909365899915885 0.0446375826490245 -0.056835700119621 0.0555060139646707 -0.0832380044174762 -0.0832380044174762 -0.13103833809771 -0.130773458059207 -0.0935487223175421 -0.0935487223175421 0.0446375826490245 -0.203368192698651 -0.0825506568578697 -0.00497095923231432 0.0454286447504787 -0.0640570047420902 0.115498580093971 -0.185966984314191 -0.202483719037947 -0.0814135111163092 -0.106124506266868 -0.0935487223175421 -0.0935487223175421 -0.0935487223175421 -0.0944692123476989 -0.0825506568578697 0.104235920464503 0.104235920464503 -0.00497095923231432 0.163230425075949 -0.106598409127952 -0.106598409127952 -0.106598409127952 -0.0963141284003246 -0.0933187821127167 -0.106835634866218 0.74066744969056 -0.0958523657936153 -0.0958523657936153 -0.106598409127952 -0.106598409127952 -0.0958523657936153 -0.106598409127952 -0.0960832002212547 -0.0965451523853029 -0.107073046107613 -0.0974702473175263 -0.0366452857723717 -0.0814135111163092 -0.0814135111163092 -0.0967762742261116 0.734805433016276 -0.0935487223175421 0.699157448799182 -0.0818629335146024 -0.0935487223175421 -0.0963141284003246 0.734805433016276 -0.0408907321642681 -0.0451323527306329 -0.106124506266868 -0.0788766545761277 -0.106598409127952 -0.0909365899915885 -0.0650262337709706 1 1 1 1 1 1 1 1 1 1 0.977522206495735 -0.0967762742261116 1 -0.0308206691071767 -0.0312104420206546 0.0241389978323779 -0.0218325932272739 1 -0.0352618647784477 -0.0308206691071767 -0.0308206691071767 0.0422894171518066 -0.0304267260048194 -0.0212956221049381 -0.0308206691071767 0.0345734666023331 -0.017763231383817 -0.0279653408657753 -0.0304267260048194 -0.0308206691071767 -0.106835634866218 -0.106598409127952 0.199866518526803 -0.106835634866218 -0.0953909699511336 -0.0319780953712727 -0.0308206691071767 -0.0312104420206546 -0.0524600837741755 -0.0218325932272739 -0.0265551777651405 0.0383441940243065 0.734805433016276 -0.0331019376699919 -0.0164014469287179 -0.0312104420206546 -0.106598409127952 -0.0967762742261116 -0.0963141284003246 -0.106361366919164 -0.0524600837741755 -0.0923996868786008 -0.106361366919164 -0.0740185726316164 -0.0405759354639164 -0.0308206691071767 -0.106598409127952 -0.106124506266868
0.977522206495735 -0.0217853077540626 -0.0217853077540626 -0.0217853077540626 0.977522206495735 -0.235773861218303 0.977522206495735 1 0.977522206495735 0.977522206495735 0.977522206495735 -0.0217853077540626 -0.140119906450753 0.977522206495735 -0.0223346263462771 -0.0217853077540626 -0.0415089654171343 -0.0217853077540626 0.74693009233244 -0.0959351436816922 -0.0570899106131834 0.934776949071281 -0.108564803501812 -0.076434116090925 -0.0959351436816922 -0.0212229320331585 0.707781126672579 -0.0223346263462771 -0.0223346263462771 0.186426624135866 -0.0101821932808205 -0.0311263783089791 -0.0217853077540626 -0.0212229320331585 -0.075720604749185 -0.075720604749185 -0.0975844531379933 -0.0975844531379933 -0.075720604749185 0.666129533957554 0.977522206495735 0.977522206495735 0.977522206495735 0.74693009233244 0.977522206495735 0.977522206495735 0.748923468325997 0.698870101114616 0.977522206495735 -0.108322680032244 -0.108807110684935 -0.0823368176473171 -0.0956998436413014 -0.00255419053897963 -0.0982926010097482 -0.0956998436413014 0.201953540910232 -0.1092922842635 -0.075720604749185 -0.075720604749185 -0.0665214900887836 -0.00255419053897963 -0.0415089654171343 -0.0418310007614629 -0.0134004071666593 -0.0315293800001401 -0.0286032308717984 0.0134923329479873 0.315369522411249 0.977522206495735 -0.0298900149735199 0.955459041410506 -0.0975844531379933 -0.0034869366643442 -0.0034869366643442 -0.0034869366643442 -0.013715037725659 -0.0311263783089791 -0.0315293800001401 -0.0232053280636953 -0.0980564586222857 -0.1092922842635 -0.109535154696333 -0.0538687788724876 -0.0578803429312998 -0.0584043084543017 -0.130825847833929 -0.10137194025613 0.000238565670675481 -0.0415089654171343 -0.0987651756080305 -0.0740499958207818 -0.0415089654171343 -0.0985288393044238 -0.00255419053897963 -0.0034869366643442 -0.0956998436413014 -0.0034869366643442 0.199246232844452 -0.0964059697222038 0.698870101114616 -0.00255419053897963 -0.0966415000293001 -0.134051520494312 0.698870101114616 0.698870101114616 -0.00255419053897963 -0.0034869366643442 -0.00255419053897963 -0.0966415000293001 -0.0415089654171343 -0.108807110684935 -0.0903034659481175 -0.0217853077540626 -0.0134004071666593 -0.10904960359938 -0.0119679802970369 -0.0665214900887836 -0.0759585962080847 -0.0519398343209038 -0.0119679802970369 -0.0665214900887836 -0.0677534061543459 0.199784685097149 -0.0959351436816922 -0.0949943694641212 -0.0975844531379933 -0.0975844531379933 0.252932311158335 0.152659469707861 -0.147583962551841 -0.0034869366643442 -0.0655299739652189 0.268019736673183 -0.0821018420652874 -0.0761964321100659 -0.148763475862557 0.15653696025704 -0.0519398343209038 -0.130825847833929 -0.0956998436413014 0.152356270450725 0.000324195285956974 -0.0034869366643442 -0.0034869366643442 -0.140119906450753 0.101009613756415 0.101009613756415 -0.0966415000293001 -0.0816316753214782 0.101009613756415 -0.0966415000293001 -0.0956998436413014 0.144670940072419 -0.0966415000293001 -0.0893036721589749 -0.0900692901936281 -0.095464616039005 -0.0851520342600395 -0.0773834043024202 0.0150505213358026 0.0312674991907782 -0.084917688156891 0.189042542590078 0.748923468325997 0.227454675254681 -0.124532199316097 -0.131894868313989 -0.207591384774165 -0.208044575711167 -0.139279832454218 -0.0818667956004744 -0.134051520494312 -0.103515683732317 -0.134051520494312 0.0630110892741887 -0.095464616039005 0.0459634938368734 -0.0893036721589749 -0.102202563641291 0.0139785023259221 -0.0034869366643442 -0.0034869366643442 -0.139279832454218 0.13118786799504 0.748923468325997 -0.084917688156891 0.0674347324424066 -0.0956998436413014 0.00416908876013647 0.00476454305031871 0.124368717633882 0.776642267573178 -0.0851520342600395 -0.208044575711167 0.100235798229233 -0.0903034659481175 0.00416908876013647 -0.103754556716454 -0.0846833047603714 -0.0966415000293001 -0.209413683829756 -0.208499348139076 -0.085133267622211 -0.0978257834004002 -0.0893036721589749 -0.0034869366643442 -0.0945243865199101 -0.0945243865199101 -0.0982926010097482 -0.0581426178780829 -0.0992808126716199 0.0276481357438757 -0.0581426178780829 0.0400037053928562 -0.0851520342600395 -0.0851520342600395 -0.134051520494312 -0.133780549628645 -0.0956998436413014 -0.0956998436413014 0.0276481357438757 -0.208044575711167 -0.0844488813750827 -0.0034869366643442 0.0284593956898809 -0.0655299739652189 0.101009613756415 -0.190243232407837 -0.207139763876893 -0.0893036721589749 -0.108564803501812 -0.0956998436413014 -0.0956998436413014 -0.0956998436413014 -0.0966415000293001 -0.0844488813750827 0.0608027534336719 0.0608027534336719 -0.0034869366643442 0.135849108788642 -0.10904960359938 -0.10904960359938 -0.10904960359938 -0.0985288393044238 -0.095464616039005 -0.1092922842635 0.72379852366297 -0.0980564586222857 -0.0980564586222857 -0.10904960359938 -0.10904960359938 -0.0980564586222857 -0.10904960359938 -0.0982926010097482 -0.0987651756080305 -0.109535154696333 -0.0997115427862676 -0.0374879317614058 -0.0893036721589749 -0.0893036721589749 -0.0990016120176313 0.71701837229414 -0.0956998436413014 0.68195211589084 -0.0837453440654464 -0.0956998436413014 -0.0985288393044238 0.71701837229414 -0.0418310007614629 -0.0461701559624118 -0.108564803501812 -0.0806903966497965 -0.10904960359938 -0.0992808126716199 -0.0665214900887836 0.977522206495735 0.977522206495735 0.977522206495735 0.977522206495735 0.977522206495735 0.977522206495735 0.977522206495735 0.977522206495735 0.977522206495735 0.977522206495735 0.955459041410506 -0.0990016120176313 0.977522206495735 -0.0315293800001401 -0.0319281156103191 0.0202821981874607 -0.0223346263462771 0.977522206495735 -0.036072699468231 -0.0315293800001401 -0.0315293800001401 0.0384586010105149 -0.0311263783089791 -0.0217853077540626 -0.0315293800001401 0.0307391085201135 -0.0181716908994719 -0.0286083944486739 -0.0311263783089791 -0.0315293800001401 -0.1092922842635 -0.10904960359938 0.18119142725457 -0.1092922842635 -0.0975844531379933 -0.0327134208908756 -0.0315293800001401 -0.0319281156103191 -0.0552231467771287 -0.0223346263462771 -0.0308307548261354 0.0345129198807965 0.71701837229414 -0.0338631055642757 -0.0186268845494452 -0.0319281156103191 -0.10904960359938 -0.0990016120176313 -0.0985288393044238 -0.108807110684935 -0.0552231467771287 -0.0945243865199101 -0.108807110684935 -0.075720604749185 -0.0415089654171343 -0.0315293800001401 -0.10904960359938 -0.108564803501812
1 -0.0212956221049381 -0.0212956221049381 -0.0212956221049381 1 -0.230474185052137 1 0.977522206495735 1 1 1 -0.0212956221049381 -0.136970320127717 1 -0.0218325932272739 -0.0212956221049381 -0.0405759354639164 -0.0212956221049381 0.765199746866022 -0.0937787333322149 -0.0558066553912452 0.956453617817003 -0.106124506266868 -0.0747160458127551 -0.0937787333322149 -0.0207458873493663 0.725413309473826 -0.0218325932272739 -0.0218325932272739 0.165964118941917 -0.00801520143755426 -0.0304267260048194 -0.0212956221049381 -0.0207458873493663 -0.0740185726316164 -0.0740185726316164 -0.0953909699511336 -0.0953909699511336 -0.0740185726316164 0.683078304667574 1 1 1 0.765199746866022 1 1 0.766260934030034 0.716353954950165 1 -0.105887825198652 -0.106361366919164 -0.0804860676624442 -0.0935487223175421 -0.00410312936336486 -0.0960832002212547 -0.0935487223175421 0.218427120593145 -0.106835634866218 -0.0740185726316164 -0.0740185726316164 -0.0650262337709706 -0.00410312936336486 -0.0405759354639164 -0.0408907321642681 -0.00932590876740732 -0.0308206691071767 -0.0465826430901824 0.0165567622567654 0.286479412051648 1 -0.029218153389108 0.977522206495735 -0.0953909699511336 -0.00497095923231432 -0.00497095923231432 -0.00497095923231432 -0.0105144676741102 -0.0304267260048194 -0.0308206691071767 -0.0209404727379339 -0.0958523657936153 -0.106835634866218 -0.107073046107613 -0.0526579275846663 -0.0565793205349376 -0.0570915084691099 -0.127885171441297 -0.0990933227159306 0.00661835821580305 -0.0405759354639164 -0.0965451523853029 -0.0723855153057292 -0.0405759354639164 -0.0963141284003246 -0.00410312936336486 -0.00497095923231432 -0.0935487223175421 -0.00497095923231432 0.215953102388096 -0.0942389762422113 0.716353954950165 -0.00410312936336486 -0.0944692123476989 -0.13103833809771 0.716353954950165 0.716353954950165 -0.00410312936336486 -0.00497095923231432 -0.00410312936336486 -0.0944692123476989 -0.0405759354639164 -0.106361366919164 -0.0882736432878175 -0.0212956221049381 -0.00932590876740732 -0.106598409127952 -0.00979020004998629 -0.0650262337709706 -0.0742512145676469 -0.0507723414503955 -0.00979020004998629 -0.0650262337709706 -0.066230459081598 0.216444057480823 -0.0937787333322149 -0.0928591056432395 -0.0953909699511336 -0.0953909699511336 0.267129932961491 0.149228021671297 -0.144266600717061 -0.00497095923231432 -0.0640570047420902 0.281807458161954 -0.0802563738130241 -0.0744837044433355 -0.145419601171143 0.145448328009411 -0.0507723414503955 -0.127885171441297 -0.0935487223175421 0.148931637664453 0.0137743043025492 -0.00497095923231432 -0.00497095923231432 -0.136970320127717 0.115498580093971 0.115498580093971 -0.0944692123476989 -0.0797967753801951 0.115498580093971 -0.0944692123476989 -0.0935487223175421 0.167886283924427 -0.0944692123476989 -0.0814135111163092 -0.0880447312875796 -0.0933187821127167 -0.0832380044174762 -0.0756439961198559 0.0291601971979245 0.028482793776029 -0.0830089258976412 0.198593431349073 0.766260934030034 0.243175983059371 -0.121732990255238 -0.128930162699756 -0.202925188493948 -0.203368192698651 -0.136149129141004 -0.0800266106741131 -0.13103833809771 -0.101188879568928 -0.13103833809771 0.105178839780736 -0.0933187821127167 0.062343293022694 -0.0814135111163092 -0.0937277968277019 0.028101655034929 -0.00497095923231432 -0.00497095923231432 -0.136149129141004 0.156525840529248 0.766260934030034 -0.0830089258976412 0.0781478688830297 -0.0935487223175421 0.0181289396893349 0.0187314667058689 0.151922340261863 0.794500894621431 -0.0832380044174762 -0.203368192698651 0.114764943011478 -0.0882736432878175 0.0181289396893349 -0.101422383215457 -0.0827798109227113 -0.0944692123476989 -0.204706526287664 -0.203812742845833 -0.077437363929412 -0.0902194951500273 -0.0814135111163092 -0.00497095923231432 -0.0923996868786008 -0.0923996868786008 -0.0960832002212547 -0.056835700119621 -0.0909365899915885 0.0446375826490245 -0.056835700119621 0.0555060139646707 -0.0832380044174762 -0.0832380044174762 -0.13103833809771 -0.130773458059207 -0.0935487223175421 -0.0935487223175421 0.0446375826490245 -0.203368192698651 -0.0825506568578697 -0.00497095923231432 0.0454286447504787 -0.0640570047420902 0.115498580093971 -0.185966984314191 -0.202483719037947 -0.0814135111163092 -0.106124506266868 -0.0935487223175421 -0.0935487223175421 -0.0935487223175421 -0.0944692123476989 -0.0825506568578697 0.104235920464503 0.104235920464503 -0.00497095923231432 0.163230425075949 -0.106598409127952 -0.106598409127952 -0.106598409127952 -0.0963141284003246 -0.0933187821127167 -0.106835634866218 0.74066744969056 -0.0958523657936153 -0.0958523657936153 -0.106598409127952 -0.106598409127952 -0.0958523657936153 -0.106598409127952 -0.0960832002212547 -0.0965451523853029 -0.107073046107613 -0.0974702473175263 -0.0366452857723717 -0.0814135111163092 -0.0814135111163092 -0.0967762742261116 0.734805433016276 -0.0935487223175421 0.699157448799182 -0.0818629335146024 -0.0935487223175421 -0.0963141284003246 0.734805433016276 -0.0408907321642681 -0.0451323527306329 -0.106124506266868 -0.0788766545761277 -0.106598409127952 -0.0909365899915885 -0.0650262337709706 1 1 1 1 1 1 1 1 1 1 0.977522206495735 -0.0967762742261116 1 -0.0308206691071767 -0.0312104420206546 0.0241389978323779 -0.0218325932272739 1 -0.0352618647784477 -0.0308206691071767 -0.0308206691071767 0.0422894171518066 -0.0304267260048194 -0.0212956221049381 -0.0308206691071767 0.0345734666023331 -0.017763231383817 -0.0279653408657753 -0.0304267260048194 -0.0308206691071767 -0.106835634866218 -0.106598409127952 0.199866518526803 -0.106835634866218 -0.0953909699511336 -0.0319780953712727 -0.0308206691071767 -0.0312104420206546 -0.0524600837741755 -0.0218325932272739 -0.0265551777651405 0.0383441940243065 0.734805433016276 -0.0331019376699919 -0.0164014469287179 -0.0312104420206546 -0.106598409127952 -0.0967762742261116 -0.0963141284003246 -0.106361366919164 -0.0524600837741755 -0.0923996868786008 -0.106361366919164 -0.0740185726316164 -0.0405759354639164 -0.0308206691071767 -0.106598409127952 -0.106124506266868
1 -0.0212956221049381 -0.0212956221049381 -0.0212956221049381 1 -0.230474185052137 1 0.977522206495735 1 1 1 -0.0212956221049381 -0.136970320127717 1 -0.0218325932272739 -0.0212956221049381 -0.0405759354639164 -0.0212956221049381 0.765199746866022 -0.0937787333322149 -0.0558066553912452 0.956453617817003 -0.106124506266868 -0.0747160458127551 -0.0937787333322149 -0.0207458873493663 0.725413309473826 -0.0218325932272739 -0.0218325932272739 0.165964118941917 -0.00801520143755426 -0.0304267260048194 -0.0212956221049381 -0.0207458873493663 -0.0740185726316164 -0.0740185726316164 -0.0953909699511336 -0.0953909699511336 -0.0740185726316164 0.683078304667574 1 1 1 0.765199746866022 1 1 0.766260934030034 0.716353954950165 1 -0.105887825198652 -0.106361366919164 -0.0804860676624442 -0.0935487223175421 -0.00410312936336486 -0.0960832002212547 -0.0935487223175421 0.218427120593145 -0.106835634866218 -0.0740185726316164 -0.0740185726316164 -0.0650262337709706 -0.00410312936336486 -0.0405759354639164 -0.0408907321642681 -0.00932590876740732 -0.0308206691071767 -0.0465826430901824 0.0165567622567654 0.286479412051648 1 -0.029218153389108 0.977522206495735 -0.0953909699511336 -0.00497095923231432 -0.00497095923231432 -0.00497095923231432 -0.0105144676741102 -0.0304267260048194 -0.0308206691071767 -0.0209404727379339 -0.0958523657936153 -0.106835634866218 -0.107073046107613 -0.0526579275846663 -0.0565793205349376 -0.0570915084691099 -0.127885171441297 -0.0990933227159306 0.00661835821580305 -0.0405759354639164 -0.0965451523853029 -0.0723855153057292 -0.0405759354639164 -0.0963141284003246 -0.00410312936336486 -0.00497095923231432 -0.0935487223175421 -0.00497095923231432 0.215953102388096 -0.0942389762422113 0.716353954950165 -0.00410312936336486 -0.0944692123476989 -0.13103833809771 0.716353954950165 0.716353954950165 -0.00410312936336486 -0.00497095923231432 -0.00410312936336486 -0.0944692123476989 -0.0405759354639164 -0.106361366919164 -0.0882736432878175 -0.0212956221049381 -0.00932590876740732 -0.106598409127952 -0.00979020004998629 -0.0650262337709706 -0.0742512145676469 -0.0507723414503955 -0.00979020004998629 -0.0650262337709706 -0.066230459081598 0.216444057480823 -0.0937787333322149 -0.0928591056432395 -0.0953909699511336 -0.0953909699511336 0.267129932961491 0.149228021671297 -0.144266600717061 -0.00497095923231432 -0.0640570047420902 0.281807458161954 -0.0802563738130241 -0.0744837044433355 -0.145419601171143 0.145448328009411 -0.0507723414503955 -0.127885171441297 -0.0935487223175421 0.148931637664453 0.0137743043025492 -0.00497095923231432 -0.00497095923231432 -0.136970320127717 0.115498580093971 0.115498580093971 -0.0944692123476989 -0.0797967753801951 0.115498580093971 -0.0944692123476989 -0.0935487223175421 0.167886283924427 -0.0944692123476989 -0.0814135111163092 -0.0880447312875796 -0.0933187821127167 -0.0832380044174762 -0.0756439961198559 0.0291601971979245 0.028482793776029 -0.0830089258976412 0.198593431349073 0.766260934030034 0.243175983059371 -0.121732990255238 -0.128930162699756 -0.202925188493948 -0.203368192698651 -0.136149129141004 -0.0800266106741131 -0.13103833809771 -0.101188879568928 -0.13103833809771 0.105178839780736 -0.0933187821127167 0.062343293022694 -0.0814135111163092 -0.0937277968277019 0.028101655034929 -0.00497095923231432 -0.00497095923231432 -0.136149129141004 0.156525840529248 0.766260934030034 -0.0830089258976412 0.0781478688830297 -0.0935487223175421 0.0181289396893349 0.0187314667058689 0.151922340261863 0.794500894621431 -0.0832380044174762 -0.203368192698651 0.114764943011478 -0.0882736432878175 0.0181289396893349 -0.101422383215457 -0.0827798109227113 -0.0944692123476989 -0.204706526287664 -0.203812742845833 -0.077437363929412 -0.0902194951500273 -0.0814135111163092 -0.00497095923231432 -0.0923996868786008 -0.0923996868786008 -0.0960832002212547 -0.056835700119621 -0.0909365899915885 0.0446375826490245 -0.056835700119621 0.0555060139646707 -0.0832380044174762 -0.0832380044174762 -0.13103833809771 -0.130773458059207 -0.0935487223175421 -0.0935487223175421 0.0446375826490245 -0.203368192698651 -0.0825506568578697 -0.00497095923231432 0.0454286447504787 -0.0640570047420902 0.115498580093971 -0.185966984314191 -0.202483719037947 -0.0814135111163092 -0.106124506266868 -0.0935487223175421 -0.0935487223175421 -0.0935487223175421 -0.0944692123476989 -0.0825506568578697 0.104235920464503 0.104235920464503 -0.00497095923231432 0.163230425075949 -0.106598409127952 -0.106598409127952 -0.106598409127952 -0.0963141284003246 -0.0933187821127167 -0.106835634866218 0.74066744969056 -0.0958523657936153 -0.0958523657936153 -0.106598409127952 -0.106598409127952 -0.0958523657936153 -0.106598409127952 -0.0960832002212547 -0.0965451523853029 -0.107073046107613 -0.0974702473175263 -0.0366452857723717 -0.0814135111163092 -0.0814135111163092 -0.0967762742261116 0.734805433016276 -0.0935487223175421 0.699157448799182 -0.0818629335146024 -0.0935487223175421 -0.0963141284003246 0.734805433016276 -0.0408907321642681 -0.0451323527306329 -0.106124506266868 -0.0788766545761277 -0.106598409127952 -0.0909365899915885 -0.0650262337709706 1 1 1 1 1 1 1 1 1 1 0.977522206495735 -0.0967762742261116 1 -0.0308206691071767 -0.0312104420206546 0.0241389978323779 -0.0218325932272739 1 -0.0352618647784477 -0.0308206691071767 -0.0308206691071767 0.0422894171518066 -0.0304267260048194 -0.0212956221049381 -0.0308206691071767 0.0345734666023331 -0.017763231383817 -0.0279653408657753 -0.0304267260048194 -0.0308206691071767 -0.106835634866218 -0.106598409127952 0.199866518526803 -0.106835634866218 -0.0953909699511336 -0.0319780953712727 -0.0308206691071767 -0.0312104420206546 -0.0524600837741755 -0.0218325932272739 -0.0265551777651405 0.0383441940243065 0.734805433016276 -0.0331019376699919 -0.0164014469287179 -0.0312104420206546 -0.106598409127952 -0.0967762742261116 -0.0963141284003246 -0.106361366919164 -0.0524600837741755 -0.0923996868786008 -0.106361366919164 -0.0740185726316164 -0.0405759354639164 -0.0308206691071767 -0.106598409127952 -0.106124506266868
1 -0.0212956221049381 -0.0212956221049381 -0.0212956221049381 1 -0.230474185052137 1 0.977522206495735 1 1 1 -0.0212956221049381 -0.136970320127717 1 -0.0218325932272739 -0.0212956221049381 -0.0405759354639164 -0.0212956221049381 0.765199746866022 -0.0937787333322149 -0.0558066553912452 0.956453617817003 -0.106124506266868 -0.0747160458127551 -0.0937787333322149 -0.0207458873493663 0.725413309473826 -0.0218325932272739 -0.0218325932272739 0.165964118941917 -0.00801520143755426 -0.0304267260048194 -0.0212956221049381 -0.0207458873493663 -0.0740185726316164 -0.0740185726316164 -0.0953909699511336 -0.0953909699511336 -0.0740185726316164 0.683078304667574 1 1 1 0.765199746866022 1 1 0.766260934030034 0.716353954950165 1 -0.105887825198652 -0.106361366919164 -0.0804860676624442 -0.0935487223175421 -0.00410312936336486 -0.0960832002212547 -0.0935487223175421 0.218427120593145 -0.106835634866218 -0.0740185726316164 -0.0740185726316164 -0.0650262337709706 -0.00410312936336486 -0.0405759354639164 -0.0408907321642681 -0.00932590876740732 -0.0308206691071767 -0.0465826430901824 0.0165567622567654 0.286479412051648 1 -0.029218153389108 0.977522206495735 -0.0953909699511336 -0.00497095923231432 -0.00497095923231432 -0.00497095923231432 -0.0105144676741102 -0.0304267260048194 -0.0308206691071767 -0.0209404727379339 -0.0958523657936153 -0.106835634866218 -0.107073046107613 -0.0526579275846663 -0.0565793205349376 -0.0570915084691099 -0.127885171441297 -0.0990933227159306 0.00661835821580305 -0.0405759354639164 -0.0965451523853029 -0.0723855153057292 -0.0405759354639164 -0.0963141284003246 -0.00410312936336486 -0.00497095923231432 -0.0935487223175421 -0.00497095923231432 0.215953102388096 -0.0942389762422113 0.716353954950165 -0.00410312936336486 -0.0944692123476989 -0.13103833809771 0.716353954950165 0.716353954950165 -0.00410312936336486 -0.00497095923231432 -0.00410312936336486 -0.0944692123476989 -0.0405759354639164 -0.106361366919164 -0.0882736432878175 -0.0212956221049381 -0.00932590876740732 -0.106598409127952 -0.00979020004998629 -0.0650262337709706 -0.0742512145676469 -0.0507723414503955 -0.00979020004998629 -0.0650262337709706 -0.066230459081598 0.216444057480823 -0.0937787333322149 -0.0928591056432395 -0.0953909699511336 -0.0953909699511336 0.267129932961491 0.149228021671297 -0.144266600717061 -0.00497095923231432 -0.0640570047420902 0.281807458161954 -0.0802563738130241 -0.0744837044433355 -0.145419601171143 0.145448328009411 -0.0507723414503955 -0.127885171441297 -0.0935487223175421 0.148931637664453 0.0137743043025492 -0.00497095923231432 -0.00497095923231432 -0.136970320127717 0.115498580093971 0.115498580093971 -0.0944692123476989 -0.0797967753801951 0.115498580093971 -0.0944692123476989 -0.0935487223175421 0.167886283924427 -0.0944692123476989 -0.0814135111163092 -0.0880447312875796 -0.0933187821127167 -0.0832380044174762 -0.0756439961198559 0.0291601971979245 0.028482793776029 -0.0830089258976412 0.198593431349073 0.766260934030034 0.243175983059371 -0.121732990255238 -0.128930162699756 -0.202925188493948 -0.203368192698651 -0.136149129141004 -0.0800266106741131 -0.13103833809771 -0.101188879568928 -0.13103833809771 0.105178839780736 -0.0933187821127167 0.062343293022694 -0.0814135111163092 -0.0937277968277019 0.028101655034929 -0.00497095923231432 -0.00497095923231432 -0.136149129141004 0.156525840529248 0.766260934030034 -0.0830089258976412 0.0781478688830297 -0.0935487223175421 0.0181289396893349 0.0187314667058689 0.151922340261863 0.794500894621431 -0.0832380044174762 -0.203368192698651 0.114764943011478 -0.0882736432878175 0.0181289396893349 -0.101422383215457 -0.0827798109227113 -0.0944692123476989 -0.204706526287664 -0.203812742845833 -0.077437363929412 -0.0902194951500273 -0.0814135111163092 -0.00497095923231432 -0.0923996868786008 -0.0923996868786008 -0.0960832002212547 -0.056835700119621 -0.0909365899915885 0.0446375826490245 -0.056835700119621 0.0555060139646707 -0.0832380044174762 -0.0832380044174762 -0.13103833809771 -0.130773458059207 -0.0935487223175421 -0.0935487223175421 0.0446375826490245 -0.203368192698651 -0.0825506568578697 -0.00497095923231432 0.0454286447504787 -0.0640570047420902 0.115498580093971 -0.185966984314191 -0.202483719037947 -0.0814135111163092 -0.106124506266868 -0.0935487223175421 -0.0935487223175421 -0.0935487223175421 -0.0944692123476989 -0.0825506568578697 0.104235920464503 0.104235920464503 -0.00497095923231432 0.163230425075949 -0.106598409127952 -0.106598409127952 -0.106598409127952 -0.0963141284003246 -0.0933187821127167 -0.106835634866218 0.74066744969056 -0.0958523657936153 -0.0958523657936153 -0.106598409127952 -0.106598409127952 -0.0958523657936153 -0.106598409127952 -0.0960832002212547 -0.0965451523853029 -0.107073046107613 -0.0974702473175263 -0.0366452857723717 -0.0814135111163092 -0.0814135111163092 -0.0967762742261116 0.734805433016276 -0.0935487223175421 0.699157448799182 -0.0818629335146024 -0.0935487223175421 -0.0963141284003246 0.734805433016276 -0.0408907321642681 -0.0451323527306329 -0.106124506266868 -0.0788766545761277 -0.106598409127952 -0.0909365899915885 -0.0650262337709706 1 1 1 1 1 1 1 1 1 1 0.977522206495735 -0.0967762742261116 1 -0.0308206691071767 -0.0312104420206546 0.0241389978323779 -0.0218325932272739 1 -0.0352618647784477 -0.0308206691071767 -0.0308206691071767 0.0422894171518066 -0.0304267260048194 -0.0212956221049381 -0.0308206691071767 0.0345734666023331 -0.017763231383817 -0.0279653408657753 -0.0304267260048194 -0.0308206691071767 -0.106835634866218 -0.106598409127952 0.199866518526803 -0.106835634866218 -0.0953909699511336 -0.0319780953712727 -0.0308206691071767 -0.0312104420206546 -0.0524600837741755 -0.0218325932272739 -0.0265551777651405 0.0383441940243065 0.734805433016276 -0.0331019376699919 -0.0164014469287179 -0.0312104420206546 -0.106598409127952 -0.0967762742261116 -0.0963141284003246 -0.106361366919164 -0.0524600837741755 -0.0923996868786008 -0.106361366919164 -0.0740185726316164 -0.0405759354639164 -0.0308206691071767 -0.106598409127952 -0.106124506266868
-0.0212956221049381 0.999999999999995 0.999999999999995 0.999999999999995 -0.0212956221049381 0.0824115339753121 -0.0212956221049381 -0.0217853077540626 -0.0212956221049381 -0.0212956221049381 -0.0212956221049381 0.999999999999995 0.155476179694139 -0.0212956221049381 0.925493493807519 0.999999999999995 0.524833792775481 0.999999999999995 0.10137934487471 -0.0893237837753823 0.0639733525543162 -0.0222651906043772 -0.0539344304489926 0.218051903357064 -0.0893237837753823 0.0133203982119595 -0.029356536235029 0.975405069075475 -0.0207954380208997 -0.0286435043211651 -0.0236519567697702 0.0159126239711562 0.999999999999995 0.97418555077324 0.219509734827553 0.219509734827553 0.156973382814403 0.156973382814403 0.219509734827553 -0.0311759602953588 -0.0212956221049381 -0.0212956221049381 -0.0212956221049381 0.10137934487471 -0.0212956221049381 -0.0212956221049381 -0.0175220672425464 -0.029727793024362 -0.0212956221049381 -0.041708070535213 -0.04298144078275 0.177362328260162 -0.0891046994114721 -0.084192449376822 -0.0915187771902009 -0.0891046994114721 -0.0974953203938766 -0.0442436548767962 0.219509734827553 0.219509734827553 -0.0300994759258329 -0.084192449376822 0.524833792775481 0.520793367538393 0.0188827696280473 0.0314974763805719 -0.0153538991340795 -0.0175692361858546 -0.0274373348569783 -0.0212956221049381 -0.0189601836197068 -0.0217853077540626 0.156973382814403 -0.0845628765657705 -0.0845628765657705 -0.0845628765657705 0.0651979106242085 0.0159126239711562 0.0314974763805719 0.0661498957902619 -0.0912989085294746 -0.0442436548767962 -0.0448705283895006 -0.0190122616621887 -0.014739386255607 -0.00146715797546565 -0.0982439346458742 -0.0943859041101096 -0.00534343535805406 0.524833792775481 -0.0919587843618673 -0.0689468484793181 0.524833792775481 -0.0917387351487051 -0.084192449376822 -0.0845628765657705 -0.0891046994114721 -0.0845628765657705 -0.0986122536302747 -0.0897621628909454 -0.029727793024362 -0.084192449376822 -0.0899814616527549 0.0980719971962823 -0.029727793024362 -0.029727793024362 -0.084192449376822 -0.0845628765657705 -0.084192449376822 -0.0899814616527549 0.524833792775481 -0.0544592065110752 0.241245532774781 0.999999999999995 0.0188827696280473 -0.0549813772368426 -0.0240982845756093 -0.0300994759258329 0.218613431296509 -0.0158093759406816 -0.0240982845756093 -0.0300994759258329 -0.0320718777700465 -0.0983885737164539 -0.0893237837753823 -0.0884478429098489 0.156973382814403 0.156973382814403 0.232370211518723 0.142138959094006 0.048154384227106 -0.0845628765657705 -0.0610139829956041 0.19998133807619 0.19971437431535 0.220082341728613 0.0465699378717692 -0.03766407181742 -0.0158093759406816 -0.0982439346458742 -0.0891046994114721 0.141856654780425 0.0426086940439135 -0.0845628765657705 -0.0845628765657705 0.129356086924409 -0.0926194990338775 -0.0926194990338775 -0.0899814616527549 0.179661757918244 -0.0926194990338775 -0.0899814616527549 -0.0891046994114721 0.130720917963328 -0.0899814616527549 0.052457563338412 0.241872759374808 -0.0888856824935906 -0.0792837911570193 0.194107342875264 0.0594339827461949 -0.0850407066512041 -0.0790655949898672 -0.0191952860448196 0.0245804278282914 -0.0519638092202546 0.0772959638652236 0.165171761665519 0.0823840560018478 0.0820972343630479 0.130527356947729 0.1788921654209 0.0980719971962823 0.167647572107552 0.0980719971962823 0.0762845861539285 -0.0888856824935906 -0.0842585769737278 0.052457563338412 0.058459527525805 0.058402396005376 -0.0845628765657705 -0.0845628765657705 0.130527356947729 0.118353705598778 0.0245804278282914 -0.0790655949898672 0.165024988768395 -0.0891046994114721 -0.0767878193139126 -0.0762546136953311 0.115094320264351 -0.0169193908138938 -0.0792837911570193 0.0820972343630479 -0.0928399327497961 0.220387694686681 -0.0767878193139126 0.167120509708777 -0.0788473640994178 -0.0899814616527549 0.0812348525645433 0.0818100981257377 0.0593105079435047 0.0675828987694538 0.052457563338412 -0.0845628765657705 -0.0880102487886974 -0.0880102487886974 -0.0915187771902009 -0.0152511632491496 0.0628372812276199 -0.0841370600767664 -0.0152511632491496 -0.0841370600767664 -0.0792837911570193 -0.0792837911570193 0.0980719971962823 0.098683618725951 -0.0891046994114721 -0.0891046994114721 -0.0841370600767664 0.0820972343630479 -0.0786290959760188 -0.0845628765657705 -0.0837455158973554 -0.0413408846322763 -0.0926194990338775 0.0695715266371845 0.082670570279917 0.052457563338412 -0.0539344304489926 -0.0891046994114721 -0.0891046994114721 -0.0891046994114721 -0.0899814616527549 -0.0786290959760188 0.07510140566413 0.07510140566413 -0.0845628765657705 0.0838765348994052 -0.0549813772368426 -0.0549813772368426 -0.0549813772368426 -0.0917387351487051 -0.0888856824935906 -0.0442436548767962 -0.0181058506797089 -0.0912989085294746 -0.0912989085294746 -0.0549813772368426 -0.0549813772368426 -0.0912989085294746 -0.0549813772368426 -0.0915187771902009 -0.0919587843618673 -0.0448705283895006 -0.0928399327497961 -0.0089376275530716 0.052457563338412 0.052457563338412 -0.0921789267822283 -0.0289813073612207 -0.0891046994114721 -0.0279977459803874 -0.0779740428629237 -0.0891046994114721 -0.0917387351487051 -0.0289813073612207 0.520793367538393 0.471848259984192 -0.0539344304489926 0.18277240452197 -0.0549813772368426 0.0628372812276199 -0.0300994759258329 -0.0212956221049381 -0.0212956221049381 -0.0212956221049381 -0.0212956221049381 -0.0212956221049381 -0.0212956221049381 -0.0212956221049381 -0.0212956221049381 -0.0212956221049381 -0.0212956221049381 -0.0217853077540626 -0.0921789267822283 -0.0212956221049381 0.0142161492340142 0.0125574909082314 -0.0332509474696724 0.975405069075475 -0.0212956221049381 -0.00370816908605866 0.0314974763805719 0.0314974763805719 -0.029727793024362 0.0159126239711562 0.999999999999995 0.0142161492340142 -0.0303950107950048 0.0279043585830579 0.560495403004112 0.0159126239711562 0.0314974763805719 -0.0442436548767962 -0.0549813772368426 -0.0658358032336106 -0.0442436548767962 0.156973382814403 0.00934516321634118 0.0314974763805719 0.0125574909082314 0.0102006905106972 0.975405069075475 0.0504444102680389 -0.0279977459803874 -0.0289813073612207 0.00476144221419696 -0.0116844364727171 0.0125574909082314 -0.0549813772368426 -0.0921789267822283 -0.0917387351487051 -0.0544592065110752 0.0102006905106972 -0.0880102487886974 -0.04298144078275 0.219509734827553 0.524833792775481 0.0314974763805719 -0.0549813772368426 -0.0539344304489926
-0.136970320127717 0.155476179694139 0.155476179694139 0.155476179694139 -0.136970320127717 0.455610252001327 -0.136970320127717 -0.140119906450753 -0.136970320127717 -0.136970320127717 -0.136970320127717 0.155476179694139 1 -0.136970320127717 0.121407661719527 0.155476179694139 -0.0901238102408447 0.155476179694139 -0.0707652512042635 -0.574517485257918 0.194480836229321 -0.120431309614638 -0.566572677406965 0.467249007238647 -0.574517485257918 -0.101785962499365 -0.171872517615218 0.159396526246788 0.159396526246788 -0.258119362184479 0.181291672926129 -0.186403521222578 0.155476179694139 0.151462647747453 0.468381395324836 0.468381395324836 0.696435328925169 0.696435328925169 0.468381395324836 -0.183798362199796 -0.136970320127717 -0.136970320127717 -0.136970320127717 -0.0707652512042635 -0.136970320127717 -0.136970320127717 -0.11269936833425 -0.173993331719517 -0.136970320127717 -0.559559076157009 -0.568103803241066 0.502301674342507 -0.573108366739929 -0.210148926576025 -0.515281776864484 -0.573108366739929 -0.621462621331492 -0.571352178594221 0.468381395324836 0.468381395324836 0.474746891956877 -0.210148926576025 -0.0901238102408447 -0.0904023163907141 0.29964400170333 -0.166902234867051 -0.273306467325886 0.126485565155993 -0.176472916371838 -0.136970320127717 0.00255132656987927 -0.118030654584361 0.696435328925169 -0.211357107315306 -0.211357107315306 -0.211357107315306 -0.0665460652078776 -0.186403521222578 -0.166902234867051 -0.0558358880963666 -0.513809028900134 -0.571352178594221 -0.572887966248498 0.341646611736262 0.283098378731849 0.281577609269342 -0.0667204178781977 -0.265196127948125 -0.0685584968656568 -0.0901238102408447 -0.518232677820796 -0.308835577483424 -0.0901238102408447 -0.516756327723703 -0.210148926576025 -0.211357107315306 -0.573108366739929 -0.211357107315306 -0.560230549443998 -0.565009974378023 -0.173993331719517 -0.210148926576025 -0.578747572970816 -0.0219713813365475 -0.173993331719517 -0.173993331719517 -0.210148926576025 -0.207977845191518 -0.210148926576025 -0.560253761727109 -0.0901238102408447 -0.568103803241066 -0.340761807376788 0.155476179694139 0.29964400170333 -0.569818455787776 0.104724679273207 0.474746891956877 0.4702109496543 0.370681337409825 0.104724679273207 0.474746891956877 0.467524696458637 -0.627255693432454 -0.574517485257918 -0.568883561995464 0.696435328925169 0.696435328925169 0.375302122969936 0.897353580210817 -0.0666625176871579 -0.211357107315306 0.393500413301278 0.377631882520461 0.417193870188008 0.487184050077743 -0.0731713676137757 0.424282435260468 0.359668662962087 -0.0667204178781977 -0.573108366739929 0.912401211938019 0.483222748084041 -0.211357107315306 -0.211357107315306 0.0232793336258766 -0.577665740146201 -0.577665740146201 -0.578747572970816 0.509959442031499 -0.577665740146201 -0.578747572970816 -0.573108366739929 -0.00477454971628196 -0.578747572970816 0.489285162866403 -0.357720550218871 -0.571699682024946 -0.395517965212102 0.489560207802087 0.471922129552048 -0.106307210496896 -0.408350214037619 0.303599526523937 -0.11269936833425 -0.423352182921391 0.0774991580446378 -0.0113712252433463 -0.00443215264860075 -0.00407930277672376 0.0266552398234813 0.511766665482694 -0.0219713813365475 0.579044347153894 -0.0219713813365475 -0.0725499054755579 -0.571699682024946 -0.264178500474038 0.489285162866403 0.461571147956048 0.470506679365405 -0.211357107315306 -0.211357107315306 0.0223403857236019 -0.0352208884449534 -0.11269936833425 -0.399454090554674 0.512549931863663 -0.573108366739929 -0.115596782888733 -0.111619686917406 -0.0659008508238144 -0.108823041878054 -0.395517965212102 -0.00407930277672376 -0.573123716495221 0.40359192680913 -0.110259859748395 0.581245216924371 -0.398639317699976 -0.578747572970816 -0.00740671922061168 -0.00817149215799486 0.498184207137325 0.446908698352501 0.489285162866403 -0.211357107315306 -0.547057195942171 -0.547057195942171 -0.515281776864484 0.278250205623997 0.467681345374727 -0.327151496507871 0.278250205623997 -0.333085809406659 -0.395517965212102 -0.395517965212102 -0.0268200138126773 -0.0275114350171584 -0.573108366739929 -0.573108366739929 -0.327151496507871 -0.00863408278084942 -0.405525321370118 -0.211357107315306 -0.325637952995666 0.451458136145822 -0.577665740146201 0.0637331536625299 -0.0048695600543331 0.489285162866403 -0.566572677406965 -0.573108366739929 -0.573108366739929 -0.573108366739929 -0.578747572970816 -0.396625594935211 -0.0615602003668985 -0.0615602003668985 -0.211357107315306 -0.0809526527798002 -0.569818455787776 -0.569818455787776 -0.569818455787776 -0.51698120524118 -0.571699682024946 -0.571352178594221 -0.116454177838243 -0.513809028900134 -0.513809028900134 -0.569818455787776 -0.569818455787776 -0.513809028900134 -0.569818455787776 -0.515281776864484 -0.518455867143743 -0.572887966248498 -0.24426596047707 -0.166650227424304 0.489285162866403 0.489285162866403 -0.519932325995389 -0.169729375796086 -0.573108366739929 -0.19590768912348 -0.38315603113739 -0.573108366739929 -0.516756327723703 -0.169729375796086 -0.0768573372459496 -0.0324066069903246 -0.566572677406965 0.50224961459786 -0.569818455787776 0.453019296719084 0.474746891956877 -0.136970320127717 -0.136970320127717 -0.136970320127717 -0.136970320127717 -0.136970320127717 -0.136970320127717 -0.136970320127717 -0.136970320127717 -0.136970320127717 -0.136970320127717 -0.140119906450753 -0.519932325995389 -0.136970320127717 -0.188816938342455 -0.168932958061989 -0.125641212485665 0.159396526246788 -0.136970320127717 -0.103895657600323 -0.166902234867051 -0.166902234867051 -0.191204807597166 -0.186403521222578 0.155476179694139 -0.188816938342455 -0.104859969951756 -0.108823041878054 0.204170807512855 -0.186403521222578 -0.166902234867051 -0.571352178594221 -0.569818455787776 -0.606052048568215 -0.571352178594221 0.696435328925169 -0.19590768912348 -0.166902234867051 -0.168932958061989 -0.253598859275499 0.159396526246788 0.333009978991759 -0.149774298980481 -0.169729375796086 0.241672339227394 0.197871310959795 -0.168932958061989 -0.569818455787776 -0.519932325995389 -0.51698120524118 -0.568286800335315 -0.253598859275499 -0.540769047663407 -0.568103803241066 0.468381395324836 -0.0901238102408447 -0.166902234867051 -0.569818455787776 -0.566572677406965
1 -0.0212956221049381 -0.0212956221049381 -0.0212956221049381 1 -0.230474185052137 1 0.977522206495735 1 1 1 -0.0212956221049381 -0.136970320127717 1 -0.0218325932272739 -0.0212956221049381 -0.0405759354639164 -0.0212956221049381 0.765199746866022 -0.0937787333322149 -0.0558066553912452 0.956453617817003 -0.106124506266868 -0.0747160458127551 -0.0937787333322149 -0.0207458873493663 0.725413309473826 -0.0218325932272739 -0.0218325932272739 0.165964118941917 -0.00801520143755426 -0.0304267260048194 -0.0212956221049381 -0.0207458873493663 -0.0740185726316164 -0.0740185726316164 -0.0953909699511336 -0.0953909699511336 -0.0740185726316164 0.683078304667574 1 1 1 0.765199746866022 1 1 0.766260934030034 0.716353954950165 1 -0.105887825198652 -0.106361366919164 -0.0804860676624442 -0.0935487223175421 -0.00410312936336486 -0.0960832002212547 -0.0935487223175421 0.218427120593145 -0.106835634866218 -0.0740185726316164 -0.0740185726316164 -0.0650262337709706 -0.00410312936336486 -0.0405759354639164 -0.0408907321642681 -0.00932590876740732 -0.0308206691071767 -0.0465826430901824 0.0165567622567654 0.286479412051648 1 -0.029218153389108 0.977522206495735 -0.0953909699511336 -0.00497095923231432 -0.00497095923231432 -0.00497095923231432 -0.0105144676741102 -0.0304267260048194 -0.0308206691071767 -0.0209404727379339 -0.0958523657936153 -0.106835634866218 -0.107073046107613 -0.0526579275846663 -0.0565793205349376 -0.0570915084691099 -0.127885171441297 -0.0990933227159306 0.00661835821580305 -0.0405759354639164 -0.0965451523853029 -0.0723855153057292 -0.0405759354639164 -0.0963141284003246 -0.00410312936336486 -0.00497095923231432 -0.0935487223175421 -0.00497095923231432 0.215953102388096 -0.0942389762422113 0.716353954950165 -0.00410312936336486 -0.0944692123476989 -0.13103833809771 0.716353954950165 0.716353954950165 -0.00410312936336486 -0.00497095923231432 -0.00410312936336486 -0.0944692123476989 -0.0405759354639164 -0.106361366919164 -0.0882736432878175 -0.0212956221049381 -0.00932590876740732 -0.106598409127952 -0.00979020004998629 -0.0650262337709706 -0.0742512145676469 -0.0507723414503955 -0.00979020004998629 -0.0650262337709706 -0.066230459081598 0.216444057480823 -0.0937787333322149 -0.0928591056432395 -0.0953909699511336 -0.0953909699511336 0.267129932961491 0.149228021671297 -0.144266600717061 -0.00497095923231432 -0.0640570047420902 0.281807458161954 -0.0802563738130241 -0.0744837044433355 -0.145419601171143 0.145448328009411 -0.0507723414503955 -0.127885171441297 -0.0935487223175421 0.148931637664453 0.0137743043025492 -0.00497095923231432 -0.00497095923231432 -0.136970320127717 0.115498580093971 0.115498580093971 -0.0944692123476989 -0.0797967753801951 0.115498580093971 -0.0944692123476989 -0.0935487223175421 0.167886283924427 -0.0944692123476989 -0.0814135111163092 -0.0880447312875796 -0.0933187821127167 -0.0832380044174762 -0.0756439961198559 0.0291601971979245 0.028482793776029 -0.0830089258976412 0.198593431349073 0.766260934030034 0.243175983059371 -0.121732990255238 -0.128930162699756 -0.202925188493948 -0.203368192698651 -0.136149129141004 -0.0800266106741131 -0.13103833809771 -0.101188879568928 -0.13103833809771 0.105178839780736 -0.0933187821127167 0.062343293022694 -0.0814135111163092 -0.0937277968277019 0.028101655034929 -0.00497095923231432 -0.00497095923231432 -0.136149129141004 0.156525840529248 0.766260934030034 -0.0830089258976412 0.0781478688830297 -0.0935487223175421 0.0181289396893349 0.0187314667058689 0.151922340261863 0.794500894621431 -0.0832380044174762 -0.203368192698651 0.114764943011478 -0.0882736432878175 0.0181289396893349 -0.101422383215457 -0.0827798109227113 -0.0944692123476989 -0.204706526287664 -0.203812742845833 -0.077437363929412 -0.0902194951500273 -0.0814135111163092 -0.00497095923231432 -0.0923996868786008 -0.0923996868786008 -0.0960832002212547 -0.056835700119621 -0.0909365899915885 0.0446375826490245 -0.056835700119621 0.0555060139646707 -0.0832380044174762 -0.0832380044174762 -0.13103833809771 -0.130773458059207 -0.0935487223175421 -0.0935487223175421 0.0446375826490245 -0.203368192698651 -0.0825506568578697 -0.00497095923231432 0.0454286447504787 -0.0640570047420902 0.115498580093971 -0.185966984314191 -0.202483719037947 -0.0814135111163092 -0.106124506266868 -0.0935487223175421 -0.0935487223175421 -0.0935487223175421 -0.0944692123476989 -0.0825506568578697 0.104235920464503 0.104235920464503 -0.00497095923231432 0.163230425075949 -0.106598409127952 -0.106598409127952 -0.106598409127952 -0.0963141284003246 -0.0933187821127167 -0.106835634866218 0.74066744969056 -0.0958523657936153 -0.0958523657936153 -0.106598409127952 -0.106598409127952 -0.0958523657936153 -0.106598409127952 -0.0960832002212547 -0.0965451523853029 -0.107073046107613 -0.0974702473175263 -0.0366452857723717 -0.0814135111163092 -0.0814135111163092 -0.0967762742261116 0.734805433016276 -0.0935487223175421 0.699157448799182 -0.0818629335146024 -0.0935487223175421 -0.0963141284003246 0.734805433016276 -0.0408907321642681 -0.0451323527306329 -0.106124506266868 -0.0788766545761277 -0.106598409127952 -0.0909365899915885 -0.0650262337709706 1 1 1 1 1 1 1 1 1 1 0.977522206495735 -0.0967762742261116 1 -0.0308206691071767 -0.0312104420206546 0.0241389978323779 -0.0218325932272739 1 -0.0352618647784477 -0.0308206691071767 -0.0308206691071767 0.0422894171518066 -0.0304267260048194 -0.0212956221049381 -0.0308206691071767 0.0345734666023331 -0.017763231383817 -0.0279653408657753 -0.0304267260048194 -0.0308206691071767 -0.106835634866218 -0.106598409127952 0.199866518526803 -0.106835634866218 -0.0953909699511336 -0.0319780953712727 -0.0308206691071767 -0.0312104420206546 -0.0524600837741755 -0.0218325932272739 -0.0265551777651405 0.0383441940243065 0.734805433016276 -0.0331019376699919 -0.0164014469287179 -0.0312104420206546 -0.106598409127952 -0.0967762742261116 -0.0963141284003246 -0.106361366919164 -0.0524600837741755 -0.0923996868786008 -0.106361366919164 -0.0740185726316164 -0.0405759354639164 -0.0308206691071767 -0.106598409127952 -0.106124506266868
-0.0218325932272739 0.925493493807519 0.925493493807519 0.925493493807519 -0.0218325932272739 0.00836221120740783 -0.0218325932272739 -0.0223346263462771 -0.0218325932272739 -0.0218325932272739 -0.0218325932272739 0.925493493807519 0.121407661719527 -0.0218325932272739 1 0.925493493807519 0.480280323960597 0.925493493807519 0.0962245012726336 -0.0778684280461824 0.0573542765201277 -0.022826609487973 -0.0607999664794247 0.205007898449166 -0.0778684280461824 0.0110095009769907 -0.0300967640683407 0.902532736235991 -0.0213197969543128 -0.0026550458844895 -0.024248343093185 0.012535786440797 0.925493493807519 0.898991049283147 0.206131647805922 0.206131647805922 0.163739392688973 0.163739392688973 0.206131647805922 0.002846687399576 -0.0218325932272739 -0.0218325932272739 -0.0218325932272739 0.0962245012726336 -0.0218325932272739 -0.0218325932272739 -0.0179638878226879 -0.0304773821326748 -0.0218325932272739 -0.0503378685680973 -0.0515383533457967 0.208274225688788 -0.0913514828213153 -0.107585817047812 -0.0938264317991965 -0.0913514828213153 -0.0999536741041192 -0.023863889350987 0.206131647805922 0.206131647805922 -0.0634989204566592 -0.107585817047812 0.480280323960597 0.476460648617817 0.0155052173299562 0.0288374061160122 0.00791036375559808 -0.0200251275838619 -0.0281291698463101 -0.0218325932272739 -0.0214293425099196 -0.0223346263462771 0.163739392688973 -0.10795077763106 -0.10795077763106 -0.10795077763106 0.0601940484858591 0.012535786440797 0.0288374061160122 0.0618693669584029 -0.0936010191294277 -0.023863889350987 -0.0246845561328834 -0.0426917311939995 -0.055250405348612 -0.0557505631926793 -0.124881449501422 -0.0967658535951376 -0.0117496179085652 0.480280323960597 -0.0942775337932467 -0.0706853497743971 0.480280323960597 -0.0940519360183969 -0.107585817047812 -0.10795077763106 -0.0913514828213153 -0.10795077763106 -0.10109877091755 -0.0920255243045067 -0.0304773821326748 -0.107585817047812 -0.0819805480256223 0.136002277139923 -0.0304773821326748 -0.0304773821326748 -0.107585817047812 -0.10795077763106 -0.107585817047812 -0.0922503527053074 0.480280323960597 -0.0386438550938215 0.225950513282271 0.925493493807519 0.0155052173299562 -0.0393572823836475 -0.0247059250967909 -0.0634989204566592 0.20521379809158 -0.0495798185469584 -0.0247059250967909 -0.0634989204566592 -0.0646748613466191 -0.100869450893576 -0.0778684280461824 -0.0906780636209763 0.163739392688973 0.163739392688973 0.217760471783124 0.105841762348287 0.0497886822017605 -0.10795077763106 -0.0625524563384077 0.186034919663453 0.22913152234206 0.207429492136034 0.0688525404358094 -0.0681612836980902 -0.0495798185469584 -0.124881449501422 -0.0913514828213153 0.145433583726279 0.0278459506849487 -0.10795077763106 -0.10795077763106 0.159396526246788 -0.0949549084481035 -0.0949549084481035 -0.0819805480256223 0.188198597096659 -0.0949549084481035 -0.0819805480256223 -0.0913514828213153 0.163943029919724 -0.0819805480256223 0.0385612757349289 0.24797160384256 -0.0911269433711694 -0.0402644360861285 0.181960270276891 0.0439299694065983 -0.105727747606437 -0.0397942016549738 -0.0408208020974124 0.0222517830261605 -0.0195234203347529 0.0817631872614681 0.169336583233132 0.0832397194548865 0.0829288161528588 0.160357935192206 0.187406866591318 0.136002277139923 0.173542522403127 0.136002277139923 0.102708436174911 -0.0911269433711694 -0.114002404463021 0.0385612757349289 0.0438271935392533 0.042884910710295 -0.10795077763106 -0.10795077763106 0.160357935192206 0.152849416624457 0.0222517830261605 -0.0810592414337259 0.170845865014341 -0.0913514828213153 -0.1076743664402 -0.107174259088013 0.14835404175267 -0.0173460148509689 -0.0402644360861285 0.0829288161528588 -0.0951809004209865 0.247328561664585 -0.1076743664402 0.173000591957048 -0.0808355078307641 -0.0819805480256223 0.106653137167635 0.107120844960037 -0.00418431515507949 0.0536721441835386 0.0385612757349289 -0.10795077763106 -0.0902294355227376 -0.0902294355227376 -0.0938264317991965 -0.0555007631797606 0.0482263645563739 -0.119614538510841 -0.0555007631797606 -0.119614538510841 -0.0402644360861285 -0.0402644360861285 0.136002277139923 0.136475460793833 -0.0913514828213153 -0.0913514828213153 -0.119614538510841 0.107355004425985 -0.0388462179539964 -0.10795077763106 -0.119367307850173 -0.0625524563384077 -0.0949549084481035 0.0699306732258467 0.0835501148655225 0.0385612757349289 -0.0607999664794247 -0.0913514828213153 -0.0913514828213153 -0.0913514828213153 -0.0819805480256223 -0.0806117360560243 0.101787663816029 0.101787663816029 -0.10795077763106 0.125276326043082 -0.0393572823836475 -0.0393572823836475 -0.0393572823836475 -0.0934244196746391 -0.0911269433711694 -0.023863889350987 -0.0185623914143392 -0.0936010191294277 -0.0936010191294277 -0.0393572823836475 -0.0393572823836475 -0.0936010191294277 -0.0393572823836475 -0.0938264317991965 -0.0661555153333936 -0.0246845561328834 -0.0951809004209865 -0.0124556111402614 0.0385612757349289 0.0385612757349289 -0.0675425573070498 -0.029712073763054 -0.0913514828213153 0.0423629942956132 -0.0799401657168271 -0.0913514828213153 -0.0940519360183969 -0.029712073763054 0.476460648617817 0.430080390548083 -0.0607999664794247 0.191399079036083 -0.0393572823836475 0.0482263645563739 -0.0634989204566592 -0.0218325932272739 -0.0218325932272739 -0.0218325932272739 -0.0218325932272739 -0.0218325932272739 -0.0218325932272739 -0.0218325932272739 -0.0218325932272739 -0.0218325932272739 -0.0218325932272739 -0.0223346263462771 -0.0945032271255271 -0.0218325932272739 0.0108344897583091 0.00917044548344937 -0.0340893732500188 0.902532736235991 -0.0218325932272739 -0.00718377296775244 0.0288374061160122 0.0288374061160122 -0.0304773821326748 0.012535786440797 0.925493493807519 0.0108344897583091 -0.0319620650781656 0.0255637706783273 0.545179183537043 0.012535786440797 0.0288374061160122 -0.023863889350987 -0.0393572823836475 -0.0542818008322899 -0.023863889350987 0.163739392688973 0.0786861859232104 0.0288374061160122 0.00917044548344937 0.00404233547478492 0.902532736235991 0.0453378122299943 -0.0305664973454046 -0.029712073763054 0.00134009344721174 -0.014090481516531 0.00917044548344937 -0.0393572823836475 -0.0945032271255271 -0.0934244196746391 -0.0386438550938215 0.00404233547478492 -0.0902294355227376 -0.0515383533457967 0.206131647805922 0.480280323960597 0.0288374061160122 -0.0393572823836475 -0.0607999664794247
-0.0212956221049381 0.999999999999995 0.999999999999995 0.999999999999995 -0.0212956221049381 0.0824115339753121 -0.0212956221049381 -0.0217853077540626 -0.0212956221049381 -0.0212956221049381 -0.0212956221049381 0.999999999999995 0.155476179694139 -0.0212956221049381 0.925493493807519 0.999999999999995 0.524833792775481 0.999999999999995 0.10137934487471 -0.0893237837753823 0.0639733525543162 -0.0222651906043772 -0.0539344304489926 0.218051903357064 -0.0893237837753823 0.0133203982119595 -0.029356536235029 0.975405069075475 -0.0207954380208997 -0.0286435043211651 -0.0236519567697702 0.0159126239711562 0.999999999999995 0.97418555077324 0.219509734827553 0.219509734827553 0.156973382814403 0.156973382814403 0.219509734827553 -0.0311759602953588 -0.0212956221049381 -0.0212956221049381 -0.0212956221049381 0.10137934487471 -0.0212956221049381 -0.0212956221049381 -0.0175220672425464 -0.029727793024362 -0.0212956221049381 -0.041708070535213 -0.04298144078275 0.177362328260162 -0.0891046994114721 -0.084192449376822 -0.0915187771902009 -0.0891046994114721 -0.0974953203938766 -0.0442436548767962 0.219509734827553 0.219509734827553 -0.0300994759258329 -0.084192449376822 0.524833792775481 0.520793367538393 0.0188827696280473 0.0314974763805719 -0.0153538991340795 -0.0175692361858546 -0.0274373348569783 -0.0212956221049381 -0.0189601836197068 -0.0217853077540626 0.156973382814403 -0.0845628765657705 -0.0845628765657705 -0.0845628765657705 0.0651979106242085 0.0159126239711562 0.0314974763805719 0.0661498957902619 -0.0912989085294746 -0.0442436548767962 -0.0448705283895006 -0.0190122616621887 -0.014739386255607 -0.00146715797546565 -0.0982439346458742 -0.0943859041101096 -0.00534343535805406 0.524833792775481 -0.0919587843618673 -0.0689468484793181 0.524833792775481 -0.0917387351487051 -0.084192449376822 -0.0845628765657705 -0.0891046994114721 -0.0845628765657705 -0.0986122536302747 -0.0897621628909454 -0.029727793024362 -0.084192449376822 -0.0899814616527549 0.0980719971962823 -0.029727793024362 -0.029727793024362 -0.084192449376822 -0.0845628765657705 -0.084192449376822 -0.0899814616527549 0.524833792775481 -0.0544592065110752 0.241245532774781 0.999999999999995 0.0188827696280473 -0.0549813772368426 -0.0240982845756093 -0.0300994759258329 0.218613431296509 -0.0158093759406816 -0.0240982845756093 -0.0300994759258329 -0.0320718777700465 -0.0983885737164539 -0.0893237837753823 -0.0884478429098489 0.156973382814403 0.156973382814403 0.232370211518723 0.142138959094006 0.048154384227106 -0.0845628765657705 -0.0610139829956041 0.19998133807619 0.19971437431535 0.220082341728613 0.0465699378717692 -0.03766407181742 -0.0158093759406816 -0.0982439346458742 -0.0891046994114721 0.141856654780425 0.0426086940439135 -0.0845628765657705 -0.0845628765657705 0.129356086924409 -0.0926194990338775 -0.0926194990338775 -0.0899814616527549 0.179661757918244 -0.0926194990338775 -0.0899814616527549 -0.0891046994114721 0.130720917963328 -0.0899814616527549 0.052457563338412 0.241872759374808 -0.0888856824935906 -0.0792837911570193 0.194107342875264 0.0594339827461949 -0.0850407066512041 -0.0790655949898672 -0.0191952860448196 0.0245804278282914 -0.0519638092202546 0.0772959638652236 0.165171761665519 0.0823840560018478 0.0820972343630479 0.130527356947729 0.1788921654209 0.0980719971962823 0.167647572107552 0.0980719971962823 0.0762845861539285 -0.0888856824935906 -0.0842585769737278 0.052457563338412 0.058459527525805 0.058402396005376 -0.0845628765657705 -0.0845628765657705 0.130527356947729 0.118353705598778 0.0245804278282914 -0.0790655949898672 0.165024988768395 -0.0891046994114721 -0.0767878193139126 -0.0762546136953311 0.115094320264351 -0.0169193908138938 -0.0792837911570193 0.0820972343630479 -0.0928399327497961 0.220387694686681 -0.0767878193139126 0.167120509708777 -0.0788473640994178 -0.0899814616527549 0.0812348525645433 0.0818100981257377 0.0593105079435047 0.0675828987694538 0.052457563338412 -0.0845628765657705 -0.0880102487886974 -0.0880102487886974 -0.0915187771902009 -0.0152511632491496 0.0628372812276199 -0.0841370600767664 -0.0152511632491496 -0.0841370600767664 -0.0792837911570193 -0.0792837911570193 0.0980719971962823 0.098683618725951 -0.0891046994114721 -0.0891046994114721 -0.0841370600767664 0.0820972343630479 -0.0786290959760188 -0.0845628765657705 -0.0837455158973554 -0.0413408846322763 -0.0926194990338775 0.0695715266371845 0.082670570279917 0.052457563338412 -0.0539344304489926 -0.0891046994114721 -0.0891046994114721 -0.0891046994114721 -0.0899814616527549 -0.0786290959760188 0.07510140566413 0.07510140566413 -0.0845628765657705 0.0838765348994052 -0.0549813772368426 -0.0549813772368426 -0.0549813772368426 -0.0917387351487051 -0.0888856824935906 -0.0442436548767962 -0.0181058506797089 -0.0912989085294746 -0.0912989085294746 -0.0549813772368426 -0.0549813772368426 -0.0912989085294746 -0.0549813772368426 -0.0915187771902009 -0.0919587843618673 -0.0448705283895006 -0.0928399327497961 -0.0089376275530716 0.052457563338412 0.052457563338412 -0.0921789267822283 -0.0289813073612207 -0.0891046994114721 -0.0279977459803874 -0.0779740428629237 -0.0891046994114721 -0.0917387351487051 -0.0289813073612207 0.520793367538393 0.471848259984192 -0.0539344304489926 0.18277240452197 -0.0549813772368426 0.0628372812276199 -0.0300994759258329 -0.0212956221049381 -0.0212956221049381 -0.0212956221049381 -0.0212956221049381 -0.0212956221049381 -0.0212956221049381 -0.0212956221049381 -0.0212956221049381 -0.0212956221049381 -0.0212956221049381 -0.0217853077540626 -0.0921789267822283 -0.0212956221049381 0.0142161492340142 0.0125574909082314 -0.0332509474696724 0.975405069075475 -0.0212956221049381 -0.00370816908605866 0.0314974763805719 0.0314974763805719 -0.029727793024362 0.0159126239711562 0.999999999999995 0.0142161492340142 -0.0303950107950048 0.0279043585830579 0.560495403004112 0.0159126239711562 0.0314974763805719 -0.0442436548767962 -0.0549813772368426 -0.0658358032336106 -0.0442436548767962 0.156973382814403 0.00934516321634118 0.0314974763805719 0.0125574909082314 0.0102006905106972 0.975405069075475 0.0504444102680389 -0.0279977459803874 -0.0289813073612207 0.00476144221419696 -0.0116844364727171 0.0125574909082314 -0.0549813772368426 -0.0921789267822283 -0.0917387351487051 -0.0544592065110752 0.0102006905106972 -0.0880102487886974 -0.04298144078275 0.219509734827553 0.524833792775481 0.0314974763805719 -0.0549813772368426 -0.0539344304489926
-0.0405759354639164 0.524833792775481 0.524833792775481 0.524833792775481 -0.0405759354639164 -0.205677380704932 -0.0405759354639164 -0.0415089654171343 -0.0405759354639164 -0.0405759354639164 -0.0405759354639164 0.524833792775481 -0.0901238102408447 -0.0405759354639164 0.480280323960597 0.524833792775481 1 0.524833792775481 -0.00118281763177777 -0.149367308185279 -0.0197997575760511 -0.0424233174594782 0.193396651045242 0.0455446553873725 -0.149367308185279 0.0125497984392844 -0.0559349200435078 0.538067526420524 0.0340245994173761 -0.0567810035281107 -0.0450656133338713 0.749871214475711 0.524833792775481 0.511285497479384 0.0340088813102648 0.0340088813102648 -0.0183041734990673 -0.0183041734990673 0.0340088813102648 -0.0594015871777128 -0.0405759354639164 -0.0405759354639164 -0.0405759354639164 -0.00118281763177777 -0.0405759354639164 -0.0405759354639164 -0.0333859356690564 -0.0566422997786599 -0.0405759354639164 0.194481499475877 0.20352647360122 -0.0104646557549162 -0.148797087279319 -0.182758143140632 -0.150143353847271 -0.147125437446491 -0.167191009371811 0.201369580983398 0.0340088813102648 0.0340088813102648 -0.0553386759752926 -0.182758143140632 1 0.992301514702926 -0.0242849536574342 0.759580001170558 -0.00351783223273485 -0.0464351489167865 -0.0522781406888423 -0.0405759354639164 -0.0254264963913377 -0.0415089654171343 -0.0183041734990673 -0.183448710628599 -0.183448710628599 -0.183448710628599 0.0148025205705345 0.749871214475711 0.759580001170558 0.0289303016941022 -0.151368522121572 0.201369580983398 0.200291651061151 -0.00254308944669383 -0.0138751846280019 -0.00617764978924074 -0.183428876397533 -0.162919328142324 -0.104999292137094 1 -0.151396792321385 -0.131368919891206 1 -0.150771972760896 -0.182758143140632 -0.183448710628599 -0.148797087279319 -0.183448710628599 -0.167592730088889 -0.151888484961011 -0.0566422997786599 -0.182758143140632 -0.151063254330817 0.24169538567714 -0.0566422997786599 -0.0566422997786599 -0.182758143140632 -0.183448710628599 -0.182758143140632 -0.152429366839871 1 0.192312204058064 0.459660822331965 0.524833792775481 -0.0242849536574342 0.191228124559529 -0.0459160307650357 -0.0553386759752926 0.0323366728735482 -0.00299412392470463 -0.0459160307650357 -0.0553386759752926 -0.053479515052844 -0.168244057244953 -0.149367308185279 -0.147070790509073 -0.0183041734990673 -0.0183041734990673 0.0197201354483975 -0.105385012773225 -0.129264150029091 -0.183448710628599 -0.116253914735452 -0.00370784758021918 0.0112601650048363 0.0360872986030438 -0.132591593134966 -0.0687409395901719 -0.00299412392470463 -0.183428876397533 -0.148797087279319 -0.106541106251384 -0.284145899729408 -0.183448710628599 -0.183448710628599 0.268745488252247 -0.156371940881007 -0.156371940881007 -0.151063254330817 -0.00619627653281609 -0.156371940881007 -0.151063254330817 -0.148797087279319 0.250723769020154 -0.151063254330817 -0.25335646906704 0.416044276144292 -0.148224305803577 0.234531196657302 0.00930129136509073 -0.284473283048175 -0.17749796978065 0.185725339371419 -0.0261341851468444 -0.0333859356690564 0.212116903743829 -0.104101400424097 0.288944802471414 0.177352483812293 0.17673673040518 0.256703657286919 -0.0076237097834963 0.24169538567714 -0.0199316208987357 0.24169538567714 0.165664292592837 -0.148224305803577 -0.15651469227208 -0.25335646906704 -0.262822008484298 -0.285976355882177 -0.183448710628599 -0.183448710628599 0.27026291219318 0.253931941185892 -0.0333859356690564 0.247263961206586 -0.00853305991321277 -0.148797087279319 -0.169296112482327 -0.165853205653803 0.229506041188982 -0.0322376170261826 0.234531196657302 0.17673673040518 -0.156929060226283 0.392380304631882 -0.166699333508319 -0.0210709320517884 0.237267189356074 -0.151063254330817 0.176315542799835 0.177510748928799 -0.256881561550304 -0.223664293041609 -0.25335646906704 -0.183448710628599 -0.147489774104756 -0.147489774104756 -0.150143353847271 -0.0152877495262358 -0.257308924349963 -0.156455207223432 -0.0152877495262358 -0.156455207223432 0.234531196657302 0.234531196657302 0.24169538567714 0.242511342064317 -0.148797087279319 -0.148797087279319 -0.156455207223432 0.17673673040518 0.238640975663641 -0.183448710628599 -0.155714711493903 -0.0815622375389032 -0.156371940881007 -0.151040844649842 0.17796531851727 -0.25335646906704 0.193396651045242 -0.148797087279319 -0.148797087279319 -0.148797087279319 -0.151063254330817 0.238640975663641 0.162998212556477 0.162998212556477 -0.183448710628599 0.22356204501201 0.191228124559529 0.191228124559529 0.191228124559529 -0.152562573231871 -0.148224305803577 0.201369580983398 -0.0344982562650226 -0.151368522121572 -0.151368522121572 0.191228124559529 0.191228124559529 -0.151368522121572 0.191228124559529 -0.150143353847271 -0.151396792321385 0.200291651061151 -0.159310583028035 -0.0559169267928943 -0.25335646906704 -0.25335646906704 -0.152017913139503 -0.0552199720371643 -0.148797087279319 -0.044776140822981 0.231455306389262 -0.148797087279319 -0.152562573231871 -0.0552199720371643 0.992301514702926 0.899043214212476 0.193396651045242 -0.000440870424242073 0.191228124559529 -0.232532576913607 -0.0553386759752926 -0.0405759354639164 -0.0405759354639164 -0.0405759354639164 -0.0405759354639164 -0.0405759354639164 -0.0405759354639164 -0.0405759354639164 -0.0405759354639164 -0.0405759354639164 -0.0405759354639164 -0.0415089654171343 -0.153744627007149 -0.0405759354639164 0.75958000117056 0.769186012936301 -0.0633551953540029 0.538067526420524 -0.0405759354639164 0.633439611937909 0.759580001170558 0.759580001170558 -0.0566422997786599 0.749871214475711 0.524833792775481 0.75958000117056 -0.0594015871777128 0.437777494978736 0.249199520594351 0.749871214475711 0.759580001170558 0.201369580983398 0.191228124559529 0.167404092469092 0.201369580983398 -0.0183041734990673 0.72880466971916 0.759580001170558 0.769186012936301 -0.0979690149161204 0.538067526420524 -0.00541596734277755 -0.0580354761772278 -0.0552199720371643 -0.0309434877790135 -0.0267766140752237 0.769186012936301 0.191228124559529 -0.153744627007149 -0.152562573231871 0.181253156918484 -0.0979690149161204 -0.147489774104756 0.20352647360122 0.0340088813102648 1 0.759580001170558 0.191228124559529 0.193396651045242
-0.0212956221049381 0.999999999999995 0.999999999999995 0.999999999999995 -0.0212956221049381 0.0824115339753121 -0.0212956221049381 -0.0217853077540626 -0.0212956221049381 -0.0212956221049381 -0.0212956221049381 0.999999999999995 0.155476179694139 -0.0212956221049381 0.925493493807519 0.999999999999995 0.524833792775481 0.999999999999995 0.10137934487471 -0.0893237837753823 0.0639733525543162 -0.0222651906043772 -0.0539344304489926 0.218051903357064 -0.0893237837753823 0.0133203982119595 -0.029356536235029 0.975405069075475 -0.0207954380208997 -0.0286435043211651 -0.0236519567697702 0.0159126239711562 0.999999999999995 0.97418555077324 0.219509734827553 0.219509734827553 0.156973382814403 0.156973382814403 0.219509734827553 -0.0311759602953588 -0.0212956221049381 -0.0212956221049381 -0.0212956221049381 0.10137934487471 -0.0212956221049381 -0.0212956221049381 -0.0175220672425464 -0.029727793024362 -0.0212956221049381 -0.041708070535213 -0.04298144078275 0.177362328260162 -0.0891046994114721 -0.084192449376822 -0.0915187771902009 -0.0891046994114721 -0.0974953203938766 -0.0442436548767962 0.219509734827553 0.219509734827553 -0.0300994759258329 -0.084192449376822 0.524833792775481 0.520793367538393 0.0188827696280473 0.0314974763805719 -0.0153538991340795 -0.0175692361858546 -0.0274373348569783 -0.0212956221049381 -0.0189601836197068 -0.0217853077540626 0.156973382814403 -0.0845628765657705 -0.0845628765657705 -0.0845628765657705 0.0651979106242085 0.0159126239711562 0.0314974763805719 0.0661498957902619 -0.0912989085294746 -0.0442436548767962 -0.0448705283895006 -0.0190122616621887 -0.014739386255607 -0.00146715797546565 -0.0982439346458742 -0.0943859041101096 -0.00534343535805406 0.524833792775481 -0.0919587843618673 -0.0689468484793181 0.524833792775481 -0.0917387351487051 -0.084192449376822 -0.0845628765657705 -0.0891046994114721 -0.0845628765657705 -0.0986122536302747 -0.0897621628909454 -0.029727793024362 -0.084192449376822 -0.0899814616527549 0.0980719971962823 -0.029727793024362 -0.029727793024362 -0.084192449376822 -0.0845628765657705 -0.084192449376822 -0.0899814616527549 0.524833792775481 -0.0544592065110752 0.241245532774781 0.999999999999995 0.0188827696280473 -0.0549813772368426 -0.0240982845756093 -0.0300994759258329 0.218613431296509 -0.0158093759406816 -0.0240982845756093 -0.0300994759258329 -0.0320718777700465 -0.0983885737164539 -0.0893237837753823 -0.0884478429098489 0.156973382814403 0.156973382814403 0.232370211518723 0.142138959094006 0.048154384227106 -0.0845628765657705 -0.0610139829956041 0.19998133807619 0.19971437431535 0.220082341728613 0.0465699378717692 -0.03766407181742 -0.0158093759406816 -0.0982439346458742 -0.0891046994114721 0.141856654780425 0.0426086940439135 -0.0845628765657705 -0.0845628765657705 0.129356086924409 -0.0926194990338775 -0.0926194990338775 -0.0899814616527549 0.179661757918244 -0.0926194990338775 -0.0899814616527549 -0.0891046994114721 0.130720917963328 -0.0899814616527549 0.052457563338412 0.241872759374808 -0.0888856824935906 -0.0792837911570193 0.194107342875264 0.0594339827461949 -0.0850407066512041 -0.0790655949898672 -0.0191952860448196 0.0245804278282914 -0.0519638092202546 0.0772959638652236 0.165171761665519 0.0823840560018478 0.0820972343630479 0.130527356947729 0.1788921654209 0.0980719971962823 0.167647572107552 0.0980719971962823 0.0762845861539285 -0.0888856824935906 -0.0842585769737278 0.052457563338412 0.058459527525805 0.058402396005376 -0.0845628765657705 -0.0845628765657705 0.130527356947729 0.118353705598778 0.0245804278282914 -0.0790655949898672 0.165024988768395 -0.0891046994114721 -0.0767878193139126 -0.0762546136953311 0.115094320264351 -0.0169193908138938 -0.0792837911570193 0.0820972343630479 -0.0928399327497961 0.220387694686681 -0.0767878193139126 0.167120509708777 -0.0788473640994178 -0.0899814616527549 0.0812348525645433 0.0818100981257377 0.0593105079435047 0.0675828987694538 0.052457563338412 -0.0845628765657705 -0.0880102487886974 -0.0880102487886974 -0.0915187771902009 -0.0152511632491496 0.0628372812276199 -0.0841370600767664 -0.0152511632491496 -0.0841370600767664 -0.0792837911570193 -0.0792837911570193 0.0980719971962823 0.098683618725951 -0.0891046994114721 -0.0891046994114721 -0.0841370600767664 0.0820972343630479 -0.0786290959760188 -0.0845628765657705 -0.0837455158973554 -0.0413408846322763 -0.0926194990338775 0.0695715266371845 0.082670570279917 0.052457563338412 -0.0539344304489926 -0.0891046994114721 -0.0891046994114721 -0.0891046994114721 -0.0899814616527549 -0.0786290959760188 0.07510140566413 0.07510140566413 -0.0845628765657705 0.0838765348994052 -0.0549813772368426 -0.0549813772368426 -0.0549813772368426 -0.0917387351487051 -0.0888856824935906 -0.0442436548767962 -0.0181058506797089 -0.0912989085294746 -0.0912989085294746 -0.0549813772368426 -0.0549813772368426 -0.0912989085294746 -0.0549813772368426 -0.0915187771902009 -0.0919587843618673 -0.0448705283895006 -0.0928399327497961 -0.0089376275530716 0.052457563338412 0.052457563338412 -0.0921789267822283 -0.0289813073612207 -0.0891046994114721 -0.0279977459803874 -0.0779740428629237 -0.0891046994114721 -0.0917387351487051 -0.0289813073612207 0.520793367538393 0.471848259984192 -0.0539344304489926 0.18277240452197 -0.0549813772368426 0.0628372812276199 -0.0300994759258329 -0.0212956221049381 -0.0212956221049381 -0.0212956221049381 -0.0212956221049381 -0.0212956221049381 -0.0212956221049381 -0.0212956221049381 -0.0212956221049381 -0.0212956221049381 -0.0212956221049381 -0.0217853077540626 -0.0921789267822283 -0.0212956221049381 0.0142161492340142 0.0125574909082314 -0.0332509474696724 0.975405069075475 -0.0212956221049381 -0.00370816908605866 0.0314974763805719 0.0314974763805719 -0.029727793024362 0.0159126239711562 0.999999999999995 0.0142161492340142 -0.0303950107950048 0.0279043585830579 0.560495403004112 0.0159126239711562 0.0314974763805719 -0.0442436548767962 -0.0549813772368426 -0.0658358032336106 -0.0442436548767962 0.156973382814403 0.00934516321634118 0.0314974763805719 0.0125574909082314 0.0102006905106972 0.975405069075475 0.0504444102680389 -0.0279977459803874 -0.0289813073612207 0.00476144221419696 -0.0116844364727171 0.0125574909082314 -0.0549813772368426 -0.0921789267822283 -0.0917387351487051 -0.0544592065110752 0.0102006905106972 -0.0880102487886974 -0.04298144078275 0.219509734827553 0.524833792775481 0.0314974763805719 -0.0549813772368426 -0.0539344304489926
0.765199746866022 0.10137934487471 0.10137934487471 0.10137934487471 0.765199746866022 -0.24156535888135 0.765199746866022 0.74693009233244 0.765199746866022 0.765199746866022 0.765199746866022 0.10137934487471 -0.0707652512042635 0.765199746866022 0.0962245012726336 0.10137934487471 -0.00118281763177777 0.10137934487471 1 -0.122554579658839 0.113297239027762 0.729780601893867 -0.1386886322186 -0.0690682748110245 -0.122554579658839 -0.0271117279302978 0.567064856405259 0.0962245012726336 -0.0214293425099196 0.104072716609596 -0.032451106497206 -0.0397631156171119 0.10137934487471 0.0658756461270544 -0.0967310469387496 -0.0967310469387496 0.0308059594478266 0.0308059594478266 -0.0967310469387496 0.556420135248946 0.765199746866022 0.765199746866022 0.765199746866022 1 0.765199746866022 0.765199746866022 0.629607407217262 0.586484750813101 0.765199746866022 -0.138379325963358 -0.138998173162995 -0.0719659378387728 -0.122253990151829 -0.0660604232493561 -0.125566168330264 -0.122253990151829 0.117531364960156 -0.139617969430565 -0.0967310469387496 -0.0967310469387496 -0.0849794240488121 -0.0660604232493561 -0.00118281763177777 -0.00231457436476744 0.195151188600227 -0.0402779394967238 -0.0608764486409833 0.0108308086932832 0.193958635581334 0.765199746866022 -0.038183694530447 0.74693009233244 0.0308059594478266 -0.0591930310470373 -0.0591930310470373 -0.0591930310470373 -0.0460819085772889 -0.0397631156171119 -0.0402779394967238 -0.0370991005712879 -0.125264502747408 -0.139617969430565 -0.139928229911399 -0.0688159239470918 -0.0739405897174764 -0.0746099416563253 -0.167126520839909 -0.0712152787732675 -0.0319554177403392 -0.00118281763177777 -0.126169869737563 -0.0105951024691172 -0.00118281763177777 -0.125867956432018 -0.0660604232493561 -0.0591930310470373 -0.122253990151829 -0.0591930310470373 0.128879197483926 -0.12315604733036 0.586484750813101 -0.0660604232493561 -0.123456930996921 -0.171247231372454 0.586484750813101 0.586484750813101 -0.0660604232493561 -0.0668043882280747 -0.0660604232493561 -0.123456930996921 -0.00118281763177777 -0.138998173162995 -0.0108968080754414 0.10137934487471 0.195151188600227 -0.139307951374186 -0.0330634799807578 -0.0849794240488121 -0.0970350746609001 -0.0663517488843115 -0.0330634799807578 -0.0849794240488121 -0.0865531638671525 0.114030959167799 -0.122554579658839 -0.12135276576287 0.0308059594478266 0.0308059594478266 0.33346640063332 0.195018388705016 -0.152717506110673 -0.0591930310470373 -0.0837127887253528 0.177012871364882 -0.0764218879037082 -0.0685629412090522 -0.154602898778166 0.0751324501434551 -0.0663517488843115 -0.167126520839909 -0.122253990151829 0.194631059765013 0.0598663583153498 -0.0591930310470373 -0.0591930310470373 -0.023295981176643 0.0417337767343879 0.0417337767343879 -0.123456930996921 -0.0702717591780748 0.0417337767343879 -0.123456930996921 -0.122253990151829 0.219401907295485 -0.123456930996921 -0.0273181985502902 -0.0102018519053343 -0.121953493182553 -0.0332888043368258 -0.0658953624740351 0.0869235992481622 -0.0586684621974838 -0.108480074957704 0.253172857787854 0.585046851519109 0.302083391662004 -0.137907321434636 -0.0359681691546728 -0.0959234042584891 -0.0966433909490446 -0.038498127188386 -0.0708404051611258 -0.171247231372454 0.0307797853727722 -0.171247231372454 0.137452789564438 -0.121953493182553 -0.0114911990282055 -0.0273181985502902 -0.0430201232749863 0.085417994462041 -0.0591930310470373 -0.0591930310470373 -0.038498127188386 0.204555530984322 0.585046851519109 -0.0326623581435339 0.0725786111520302 -0.122253990151829 0.0850085351901283 0.0721204020372728 0.177787572131851 0.607951883449141 -0.0332888043368258 -0.0966433909490446 0.0407119726289233 0.0456127003845049 0.0714636034926347 0.029939587913883 -0.0320332216233731 -0.123456930996921 -0.0988065137498798 -0.114484726622562 -0.0344763642343806 -0.126581054960852 -0.0273181985502902 -0.0591930310470373 -0.120752375124318 -0.120752375124318 -0.125566168330264 -0.0742756389457778 -0.0524412979247364 -0.019930284344263 -0.0742756389457778 -0.019930284344263 -0.0332888043368258 -0.0332888043368258 -0.171247231372454 -0.170901073340401 -0.122253990151829 -0.122253990151829 -0.019930284344263 -0.113781136155718 -0.0314013716084231 -0.0591930310470373 -0.0190891578170382 -0.0837127887253528 0.0417337767343879 -0.0925728698558695 -0.11237572804316 -0.0273181985502902 -0.1386886322186 -0.122253990151829 -0.122253990151829 -0.122253990151829 -0.123456930996921 -0.0314013716084231 0.136220537044628 0.136220537044628 -0.0591930310470373 0.0471354524743265 -0.139307951374186 -0.139307951374186 -0.139307951374186 -0.125867956432018 -0.121953493182553 -0.139617969430565 0.650584063176783 -0.125264502747408 -0.125264502747408 -0.139307951374186 -0.139307951374186 -0.125264502747408 -0.139307951374186 -0.125566168330264 -0.126169869737563 -0.139928229911399 -0.127378828491161 -0.047889829972443 -0.0273181985502902 -0.0273181985502902 -0.126471910925835 0.547281223025004 -0.122253990151829 0.517412551123994 -0.0294893066499727 -0.122253990151829 -0.125867956432018 0.547281223025004 -0.00231457436476744 0.0134376305599077 -0.1386886322186 -0.0679566409362448 -0.139307951374186 -0.0524412979247364 -0.0849794240488121 0.765199746866022 0.765199746866022 0.765199746866022 0.765199746866022 0.765199746866022 0.765199746866022 0.765199746866022 0.765199746866022 0.765199746866022 0.765199746866022 0.74693009233244 -0.126471910925835 0.765199746866022 -0.0402779394967238 -0.0407873135720157 0.00460899070952223 0.0962245012726336 0.765199746866022 -0.0460819085772889 -0.0402779394967238 -0.0402779394967238 0.0261968818654767 -0.0397631156171119 0.10137934487471 -0.0402779394967238 0.017069014655969 -0.0232138490068343 -0.036546458595033 -0.0397631156171119 -0.0402779394967238 -0.139617969430565 -0.139307951374186 0.114694330579082 -0.139617969430565 0.0308059594478266 -0.0417905200599503 -0.0402779394967238 -0.0407873135720157 -0.0705460927141008 0.0962245012726336 0.162303416775909 0.0215385897599717 0.547281223025004 -0.0401170421547271 -0.0354188522895588 -0.0407873135720157 -0.139307951374186 -0.126471910925835 -0.125867956432018 -0.138998173162995 -0.0705460927141008 -0.120752375124318 -0.138998173162995 -0.0967310469387496 -0.00118281763177777 -0.0402779394967238 -0.139307951374186 -0.1386886322186
-0.0937787333322149 -0.0893237837753823 -0.0893237837753823 -0.0893237837753823 -0.0937787333322149 0.355655339979614 -0.0937787333322149 -0.0959351436816922 -0.0937787333322149 -0.0937787333322149 -0.0937787333322149 -0.0893237837753823 -0.574517485257918 -0.0937787333322149 -0.0778684280461824 -0.0893237837753823 -0.149367308185279 -0.0893237837753823 -0.122554579658839 1 -0.021855907537023 -0.0980483858132657 0.838670112067053 -0.277201103920019 1 -0.048848796569823 -0.129276278926059 -0.0915760914181518 -0.0915760914181518 -0.176725197193151 -0.104155236027722 -0.106886655834391 -0.0893237837753823 -0.0870179394943722 -0.273946762368411 -0.273946762368411 -0.400114273818859 -0.400114273818859 -0.273946762368411 -0.094817807616243 -0.0937787333322149 -0.0937787333322149 -0.0937787333322149 -0.122554579658839 -0.0937787333322149 -0.0937787333322149 -0.0771612711416013 -0.130911168542007 -0.0937787333322149 0.845724323693728 0.841729399567717 -0.302458686518943 0.982752568585526 0.680564095510655 0.936449267323242 0.982752568585526 0.896414705898668 0.847848624535147 -0.273946762368411 -0.273946762368411 -0.272750390501077 0.680564095510655 -0.149367308185279 -0.149683251714004 -0.179289928118799 -0.129276278926059 -0.195389358365253 -0.120824763710573 -0.120824763710573 -0.0937787333322149 -0.122554579658839 -0.0959351436816922 -0.400114273818859 0.679203617797668 0.679203617797668 0.679203617797668 0.229744060443963 -0.127623897590502 -0.129276278926059 0.159931315334584 0.933809700880321 0.847848624535147 0.850908591461388 -0.198425801730555 -0.0908343430560401 -0.092009358895035 0.504417303700387 0.601078978768547 0.32727468230752 -0.149367308185279 0.941729137031736 0.604871755877597 -0.149367308185279 0.939089071257488 0.680564095510655 0.679203617797668 0.982752568585526 0.679203617797668 0.900874093753835 0.990205515619236 -0.130911168542007 0.680564095510655 0.992690962501692 0.267105224267629 -0.130911168542007 -0.130911168542007 0.680564095510655 0.679203617797668 0.680564095510655 0.987780398578269 -0.149367308185279 0.841714548052531 0.446539119196323 -0.0893237837753823 -0.179289928118799 0.844788898863391 -0.0677845162093033 -0.272750390501077 -0.275279628294801 -0.212962909800734 -0.0677845162093033 -0.272750390501077 -0.262692769458408 0.907867452503241 1 0.990193643523443 -0.400114273818859 -0.400114273818859 -0.284033637986222 -0.628425762681355 0.633532899895377 0.679203617797668 -0.240210105646775 -0.299662544868048 -0.191955425596455 -0.289059280346206 0.644883719780304 -0.279615721634521 -0.212962909800734 0.504417303700387 0.982752568585526 -0.612291225360498 0.330845523251893 0.679203617797668 0.679203617797668 0.236818505780451 0.934775400502953 0.934775400502953 0.992690962501692 -0.310730117921347 0.934775400502953 0.992690962501692 0.982752568585526 0.118717986939369 0.992690962501692 0.362581105423457 0.470214471982059 0.98522165343974 0.505013515321738 -0.293665308102585 0.323108389463984 0.498012412414342 0.545154813567243 -0.229014174301725 -0.0771612711416013 0.46933003864928 0.331665652139884 0.242255732515987 0.454846913393743 0.453812104658564 0.237693433116921 -0.311922130605056 0.267105224267629 -0.390218623091952 0.267105224267629 0.441169170640983 0.98522165343974 0.601446406905501 0.362581105423457 0.345294650269469 0.322139280787926 0.679203617797668 0.679203617797668 0.243602158556653 0.210855978028545 -0.0771612711416013 0.501223495635871 -0.251001242585587 0.982752568585526 0.613169551321626 0.614387759119181 0.275311163638935 -0.0745072875289099 0.505013515321738 0.453812104658564 0.932484892378386 -0.351277111006191 0.613077952100988 -0.391379025767789 0.504263699434012 0.992690962501692 0.458113060843173 0.46012203173749 0.350219287174009 0.338768738102916 0.362581105423457 0.679203617797668 0.960320764348636 0.960320764348636 0.936449267323242 -0.0890371669090477 0.321533531024199 0.739732052739708 -0.0890371669090477 0.739732052739708 0.505013515321738 0.505013515321738 0.268867569762049 0.269363526026673 0.982752568585526 0.982752568585526 0.739732052739708 0.46112782971512 0.514104435748895 0.679203617797668 0.736138356456821 -0.268684991341657 0.934775400502953 0.497648594351758 0.455882266133682 0.362581105423457 0.838670112067053 0.982752568585526 0.982752568585526 0.982752568585526 0.992690962501692 0.501001686905814 0.437214126702568 0.437214126702568 0.679203617797668 0.240773919011994 0.844788898863391 0.844788898863391 0.844788898863391 0.939089071257488 0.98522165343974 0.847848624535147 -0.0797320563953718 0.933809700880321 0.933809700880321 0.844788898863391 0.844788898863391 0.933809700880321 0.844788898863391 0.936449267323242 0.941729137031736 0.850908591461388 0.606768947868572 0.206026003115119 0.362581105423457 0.362581105423457 0.944369488959268 -0.127623897590502 0.982752568585526 -0.0861545796713973 0.490093814298446 0.982752568585526 0.929113502615915 -0.127623897590502 -0.151231317241374 -0.154732488063314 0.838670112067053 -0.306822310341482 0.844788898863391 0.321533531024199 -0.272750390501077 -0.0937787333322149 -0.0937787333322149 -0.0937787333322149 -0.0937787333322149 -0.0937787333322149 -0.0937787333322149 -0.0937787333322149 -0.0937787333322149 -0.0937787333322149 -0.0937787333322149 -0.0959351436816922 0.934434047649806 -0.0937787333322149 -0.109173170056949 -0.111395608716497 -0.14642595179591 -0.0915760914181518 -0.0937787333322149 -0.147904727528752 -0.129276278926059 -0.129276278926059 -0.130911168542007 -0.127623897590502 -0.0893237837753823 -0.109173170056949 -0.13728840850516 -0.0745072875289099 -0.117299698895364 -0.127623897590502 -0.129276278926059 0.847848624535147 0.844788898863391 0.803008792687803 0.847848624535147 -0.400114273818859 -0.111902087537748 -0.129276278926059 -0.111395608716497 0.490487933642241 -0.0915760914181518 -0.197788355866318 -0.109456022556272 -0.127623897590502 -0.138844984589321 -0.113680527977309 -0.111395608716497 0.844788898863391 0.934434047649806 0.939089071257488 0.846766374310567 0.490487933642241 0.955296301539383 0.841729399567717 -0.273946762368411 -0.149367308185279 -0.129276278926059 0.844788898863391 0.838670112067053
-0.0558066553912452 0.0639733525543162 0.0639733525543162 0.0639733525543162 -0.0558066553912452 0.146219238713181 -0.0558066553912452 -0.0570899106131834 -0.0558066553912452 -0.0558066553912452 -0.0558066553912452 0.0639733525543162 0.194480836229321 -0.0558066553912452 0.0573542765201277 0.0639733525543162 -0.0197997575760511 0.0639733525543162 0.113297239027762 -0.021855907537023 1 -0.0583474769206463 0.00356903349865874 -0.144127814070304 -0.021855907537023 -0.0517833840324495 -0.0769308402015977 0.0573542765201277 -0.0544068355209103 -0.0934665586932848 -0.0619815938822893 -0.0727699059937474 0.0639733525543162 0.035888215031125 -0.140966683165881 -0.140966683165881 0.347695459124379 0.347695459124379 -0.140966683165881 -0.0816987671982967 -0.0558066553912452 -0.0558066553912452 -0.0558066553912452 0.113297239027762 -0.0558066553912452 -0.0558066553912452 -0.0198533784894381 -0.07790374437889 -0.0558066553912452 0.0169617211579425 0.00209389483110379 -0.173980648064386 -0.0274913750366807 -0.134714333256826 0.0318651927143622 -0.0274913750366807 -0.062555829543733 -0.000847882665761568 -0.140966683165881 -0.140966683165881 -0.162310648797085 -0.134714333256826 -0.0197997575760511 -0.0221669218009672 0.705325446185123 -0.076725314843524 -0.11627398027203 -0.0719014398204505 -0.0719014398204505 -0.0558066553912452 0.211415815374528 -0.0570899106131834 0.347695459124379 -0.136101237200054 -0.136101237200054 -0.136101237200054 0.0600729335499312 -0.0727699059937474 -0.076725314843524 0.0889236023618945 0.0334277709870889 -0.000847882665761568 -0.00231450040817306 -0.131438373329142 -0.141226481866822 -0.14250494366724 -0.319211554236279 -0.195297041185403 0.419759876717246 -0.0197997575760511 0.0287500802112575 -0.0967255333675812 -0.0197997575760511 0.0303059616680314 -0.134714333256826 -0.136101237200054 -0.0274913750366807 -0.136101237200054 0.00177886985953792 -0.0306870263210354 -0.07790374437889 -0.134714333256826 -0.0203994313867685 -0.303887439884632 -0.07790374437889 -0.07790374437889 -0.134714333256826 -0.136101237200054 -0.134714333256826 -0.0321534534692554 -0.0197997575760511 -0.0040202034326372 -0.107367824736842 0.0639733525543162 0.705325446185123 0.000621585933475616 -0.0631512268673882 -0.162310648797085 -0.142031135240234 -0.126731800442045 -0.0631512268673882 -0.162310648797085 -0.16531649090312 -0.060246885219597 -0.021855907537023 -0.0288971649839628 0.347695459124379 0.347695459124379 -0.093719958414708 0.134551768168007 -0.148190477734607 -0.136101237200054 -0.128353468393023 -0.156871408965079 -0.151068081006942 -0.148052641489368 -0.141752788298183 -0.174228193177395 -0.126731800442045 -0.319211554236279 -0.0274913750366807 0.160323114955959 0.196882400175386 -0.136101237200054 -0.136101237200054 -0.221626386727817 -0.0280638102731896 -0.0280638102731896 -0.0203994313867685 -0.170979816734337 -0.0280638102731896 -0.0203994313867685 -0.0274913750366807 -0.206034504805894 -0.0203994313867685 0.215767883428981 -0.126275410769892 -0.0197034772027063 -0.145547293314875 -0.161874265493455 0.192278120039843 -0.330402851367398 -0.207196877891609 -0.0582133998394766 -0.0198533784894381 -0.111261567829455 -0.266931786084299 -0.214889589889177 0.260172562657385 0.259471906456473 -0.208681682793118 -0.171993423318038 -0.303887439884632 0.254878644510423 -0.303887439884632 0.215658438156715 -0.0197034772027063 -0.27976974699557 0.215767883428981 0.205480910983989 0.191701414511844 -0.136101237200054 -0.136101237200054 -0.218338980197667 -0.231320979696134 -0.0198533784894381 -0.147548035713169 0.479286629140507 -0.0274913750366807 0.348128875535368 0.348331075155724 -0.255280190570257 -0.0129967997961768 -0.145547293314875 0.259471906456473 -0.0296873634348555 -0.104719747231002 0.347479517678034 0.253293986440495 -0.143195923763366 -0.0203994313867685 0.257361898821632 0.2587699458856 0.219195310214893 0.143198436237455 0.215767883428981 -0.136101237200054 -0.0270962648720915 -0.0270962648720915 0.0318651927143622 -0.141866425691264 0.207768676087871 -0.1206935420514 -0.141866425691264 -0.1206935420514 -0.145547293314875 -0.145547293314875 -0.303887439884632 -0.303127189438857 -0.0274913750366807 -0.0274913750366807 -0.1206935420514 0.259471906456473 -0.142003654917892 -0.136101237200054 -0.119380878696604 -0.131500998569648 -0.0280638102731896 0.273769820531239 0.260871965706504 0.215767883428981 0.00356903349865874 -0.0274913750366807 -0.0274913750366807 -0.0274913750366807 -0.0203994313867685 -0.145289627560912 0.243966120599991 0.243966120599991 -0.136101237200054 -0.319683386242735 0.000621585933475616 0.000621585933475616 0.000621585933475616 0.0303059616680314 -0.0197034772027063 -0.000847882665761568 -0.0263219470869808 0.0334277709870889 0.0334277709870889 0.000621585933475616 0.000621585933475616 0.0334277709870889 0.000621585933475616 0.0318651927143622 0.0287500802112575 -0.00231450040817306 -0.24329348576824 -0.0914695464297875 0.215767883428981 0.215767883428981 0.0271975511193326 -0.0759475269013254 -0.0212983982374412 -0.0798198681671659 -0.124299194895848 -0.0274913750366807 0.0303059616680314 -0.0759475269013254 -0.0221669218009672 -0.0351415598055396 0.00356903349865874 -0.174684793687503 0.000621585933475616 0.207768676087871 -0.162310648797085 -0.0558066553912452 -0.0558066553912452 -0.0558066553912452 -0.0558066553912452 -0.0558066553912452 -0.0558066553912452 -0.0558066553912452 -0.0558066553912452 -0.0558066553912452 -0.0558066553912452 -0.0570899106131834 0.0271975511193326 -0.0558066553912452 -0.076725314843524 -0.07790374437889 -0.0871364150682345 0.0573542765201277 -0.0558066553912452 -0.0680808115168074 -0.076725314843524 -0.076725314843524 -0.07790374437889 -0.0727699059937474 0.0639733525543162 -0.076725314843524 -0.0816987671982967 -0.0443384376341747 -0.0269550231496997 -0.0727699059937474 -0.076725314843524 -0.000847882665761568 0.000621585933475616 -0.0140533983719019 -0.000847882665761568 0.347695459124379 -0.0798198681671659 -0.076725314843524 -0.07790374437889 0.273374599599855 0.0573542765201277 0.767823275005853 -0.0798198681671659 -0.0759475269013254 0.546278650179722 -0.0676499865598528 -0.07790374437889 0.000621585933475616 0.0271975511193326 0.0303059616680314 0.00209389483110379 0.273374599599855 -0.0270962648720915 0.00209389483110379 -0.140966683165881 -0.0197997575760511 -0.076725314843524 0.000621585933475616 0.00356903349865874
0.956453617817003 -0.0222651906043772 -0.0222651906043772 -0.0222651906043772 0.956453617817003 -0.222722157648112 0.956453617817003 0.934776949071281 0.956453617817003 0.956453617817003 0.956453617817003 -0.0222651906043772 -0.120431309614638 0.956453617817003 -0.022826609487973 -0.0222651906043772 -0.0424233174594782 -0.0222651906043772 0.729780601893867 -0.0980483858132657 -0.0583474769206463 1 -0.110956249513786 -0.044012310634687 -0.0980483858132657 -0.0216904269719985 0.758440656149641 -9.49776371573132e-05 -0.022826609487973 0.151372836211377 0.0302558323803755 -0.0318120245854289 -0.0222651906043772 -0.0216904269719985 -0.0773885646442077 -0.0773885646442077 -0.099734025962337 -0.099734025962337 -0.0773885646442077 0.714178180669776 0.956453617817003 0.956453617817003 0.956453617817003 0.729780601893867 0.956453617817003 0.956453617817003 0.732670260113843 0.748968838222559 0.956453617817003 -0.110708792591876 -0.111203894196064 -0.0841505182929223 -0.0978079026258012 -0.000915747750795794 -0.10045777278835 -0.0978079026258012 0.207209989082425 -0.111699755091163 -0.0773885646442077 -0.0773885646442077 -0.0679868135366426 -0.000915747750795794 -0.0424233174594782 -0.0427524465405838 -0.0173245165352846 -0.0322239035255294 -0.0487035045112818 0.010555379280833 0.269915760100144 0.956453617817003 -0.0305484268602536 0.934776949071281 -0.099734025962337 -0.00191511763444476 -0.00191511763444476 -0.00191511763444476 -0.0167981911697583 -0.0318120245854289 -0.0322239035255294 -0.0253938917864331 -0.100216428698745 -0.111699755091163 -0.111947975430315 -0.0550553906679259 -0.0591553207400411 -0.0596908280815676 -0.133707656136197 -0.103604943167135 -0.00589998867992291 -0.0424233174594782 -0.100940757175089 -0.0756811558420808 -0.0424233174594782 -0.100699214897791 -0.000915747750795794 -0.00191511763444476 -0.0978079026258012 -0.00191511763444476 0.225785232409896 -0.0985295831253185 0.748968838222559 -0.000915747750795794 -0.0987703016517573 -0.117989014571273 0.748968838222559 0.748968838222559 -0.000915747750795794 -0.00191511763444476 -0.000915747750795794 -0.0987703016517573 -0.0424233174594782 -0.111203894196064 -0.092292654493057 -0.0222651906043772 -0.0173245165352846 -0.111451728700917 -0.0140666282693938 -0.0679868135366426 -0.0776317985362599 -0.0530839556718654 -0.0140666282693938 -0.0679868135366426 -0.0692458660282575 0.226298540199818 -0.0980483858132657 -0.0970868883900292 -0.099734025962337 -0.099734025962337 0.259337783480449 0.156022225115206 -0.150834915598243 -0.00191511763444476 -0.0669734564738071 0.274761517111519 -0.0839103667109345 -0.0778748734448139 -0.152040411016529 0.167280705814232 -0.0530839556718654 -0.133707656136197 -0.0978079026258012 0.155712347039235 0.0333046943953036 -0.00191511763444476 -0.00191511763444476 -0.122160997477165 0.108401930495031 0.108401930495031 -0.0987703016517573 -0.0834298432184535 0.108401930495031 -0.0987703016517573 -0.0978079026258012 0.15019838202895 -0.0987703016517573 -0.0638989437066062 -0.0920533203570619 -0.0975674934720893 -0.0870277479920643 -0.0790879920476459 0.0473461684649623 0.0341281620804618 -0.0867882397550036 0.223239196536389 0.732670260113843 0.233343888551432 -0.127275372258071 -0.115475242167688 -0.212164170550269 -0.212627344295916 -0.14234786361282 -0.08367014268477 -0.117989014571273 -0.105795908639962 -0.117989014571273 0.109967527772853 -0.0975674934720893 0.0729664310078222 -0.0638989437066062 -0.0764269331902518 0.0462174841306546 -0.00191511763444476 -0.00191511763444476 -0.14234786361282 0.13673128306265 0.732670260113843 -0.0867882397550036 0.0899437988227135 -0.0978079026258012 0.0310587242000627 0.031680559387332 0.130138218953186 0.759903255019512 -0.0870277479920643 -0.212627344295916 0.107611814146409 -0.092292654493057 0.0310587242000627 -0.106040043475336 -0.0865486934030787 -0.0987703016517573 -0.194468817481318 -0.193483845953765 -0.0758761446920569 -0.0710240795469467 -0.0638989437066062 -0.00191511763444476 -0.0966065527458509 -0.0966065527458509 -0.10045777278835 -0.0594233730322837 -0.0735878667357818 0.0538239076926474 -0.0594233730322837 0.0641264863761287 -0.0870277479920643 -0.0870277479920643 -0.117989014571273 -0.11767454629923 -0.0978079026258012 -0.0978079026258012 0.0538239076926474 -0.212627344295916 -0.0863091061815244 -0.00191511763444476 0.0546866863798287 -0.0669734564738132 0.108401930495031 -0.194433876196359 -0.211702601428905 -0.0638989437066062 -0.110956249513786 -0.0978079026258012 -0.0978079026258012 -0.0978079026258012 -0.0987703016517573 -0.0863091061815244 0.108981678277729 0.108981678277729 -0.00191511763444476 0.141929555037276 -0.111451728700917 -0.111451728700917 -0.111451728700917 -0.100699214897791 -0.0975674934720893 -0.111699755091163 0.707981957423824 -0.100216428698745 -0.100216428698745 -0.111451728700917 -0.111451728700917 -0.100216428698745 -0.111451728700917 -0.10045777278835 -0.100940757175089 -0.111947975430315 -0.101907970759724 -0.0383137091958618 -0.0638989437066062 -0.0638989437066062 -0.101182401763498 0.768260393738061 -0.0978079026258012 0.698426060398795 -0.0855900714782652 -0.0978079026258012 -0.100699214897791 0.768260393738061 -0.0427524465405838 -0.0471871838737359 -0.110956249513786 -0.0824678302290868 -0.111451728700917 -0.0735878667357818 -0.0679868135366426 0.956453617817003 0.956453617817003 0.956453617817003 0.956453617817003 0.956453617817003 0.956453617817003 0.956453617817003 0.956453617817003 0.956453617817003 0.956453617817003 0.978446946229214 -0.101182401763498 0.956453617817003 -0.0322239035255294 -0.0326314224121854 0.0165870381293927 -9.49776371573132e-05 0.956453617817003 -0.0368673024196676 -0.0322239035255294 -0.0322239035255294 0.0347986448850893 -0.0318120245854289 -0.0222651906043772 -0.0322239035255294 0.027071427067165 -0.0185719736461017 -0.0292385750284442 -0.0318120245854289 -0.0322239035255294 -0.111699755091163 -0.111451728700917 0.208966242380865 -0.111699755091163 -0.099734025962337 -0.0334340262565568 -0.0322239035255294 -0.0326314224121854 -0.0564395923457574 -9.49776371573132e-05 -0.0349589617569439 0.0308503187873356 0.768260393738061 -0.0346090359776577 0.0186349216930721 -0.0326314224121854 -0.111451728700917 -0.101182401763498 -0.100699214897791 -0.111203894196064 -0.0564395923457574 -0.0966065527458509 -0.111203894196064 -0.0773885646442077 -0.0424233174594782 -0.0322239035255294 -0.111451728700917 -0.110956249513786
-0.106124506266868 -0.0539344304489926 -0.0539344304489926 -0.0539344304489926 -0.106124506266868 0.250825196665048 -0.106124506266868 -0.108564803501812 -0.106124506266868 -0.106124506266868 -0.106124506266868 -0.0539344304489926 -0.566572677406965 -0.106124506266868 -0.0607999664794247 -0.0539344304489926 0.193396651045242 -0.0539344304489926 -0.1386886322186 0.838670112067053 0.00356903349865874 -0.110956249513786 1 -0.31464845261484 0.838670112067053 -0.0583699117828313 -0.146295229052033 -0.0509396211939411 -0.103631891179131 -0.180404284266316 -0.117867053710287 0.286707821549737 -0.0539344304489926 -0.0461326463962416 -0.320726976561367 -0.320726976561367 -0.361488987644703 -0.361488987644703 -0.320726976561367 -0.107376466888054 -0.106124506266868 -0.106124506266868 -0.106124506266868 -0.1386886322186 -0.106124506266868 -0.106124506266868 -0.0873193901416604 -0.148145348446146 -0.106124506266868 0.98881197228367 0.99777305746291 -0.38203997658935 0.841451797952673 0.526121454846517 0.900536209871932 0.841451797952673 0.757190660637825 0.993343713450669 -0.320726976561367 -0.320726976561367 -0.282425512470272 0.526121454846517 0.193396651045242 0.197046432769342 -0.202893069933303 0.290419905744246 -0.221111956298832 -0.136731089640244 -0.136731089640244 -0.106124506266868 -0.1386886322186 -0.108564803501812 -0.361488987644703 0.529654969260027 0.529654969260027 0.529654969260027 0.319053240035111 0.286707821549737 0.290419905744246 0.267499217331737 0.903206706588378 0.993343713450669 0.991141189354112 -0.207943247726797 -0.101721598162319 -0.103898753518044 0.393117971143038 0.469159670809582 0.329522489942377 0.193396651045242 0.89522324438584 0.519068896109719 0.193396651045242 0.893017729451929 0.526121454846517 0.529654969260027 0.841451797952673 0.529654969260027 0.824712053503778 0.848230541703432 -0.148145348446146 0.526121454846517 0.840424871248283 0.342823116027903 -0.148145348446146 -0.148145348446146 0.526121454846517 0.5241768462317 0.526121454846517 0.845467736313459 0.193396651045242 0.993305141868122 0.582828526458255 -0.0539344304489926 -0.202893069933303 0.995554315819899 -0.0806464715107761 -0.282425512470272 -0.322088066965969 -0.218763705662373 -0.0806464715107761 -0.282425512470272 -0.275655998904124 0.762571731522047 0.838670112067053 0.839782329183898 -0.361488987644703 -0.361488987644703 -0.330543043390571 -0.622195141492902 0.475453710807463 0.529654969260027 -0.280291962632132 -0.348956082335904 -0.252368344092466 -0.343612250368357 0.479395857761611 -0.286563633364991 -0.218763705662373 0.393117971143038 0.841451797952673 -0.602119801713361 0.179512332834458 0.529654969260027 0.529654969260027 0.315539407052462 0.787569504857522 0.787569504857522 0.840424871248283 -0.378768140667671 0.787569504857522 0.840424871248283 0.841451797952673 0.213499672058661 0.840424871248283 0.206300922432971 0.597892403067222 0.83413298364358 0.636420310397211 -0.359056310564906 0.165520540210667 0.377404710385278 0.663137553543287 -0.24763523513368 -0.0873193901416604 0.60451164587018 0.210674935554814 0.327140978220315 0.522973550274821 0.521834338293608 0.308442646356873 -0.379859090602945 0.342823116027903 -0.480309180263949 0.342823116027903 0.499248163744971 0.83413298364358 0.488904019596149 0.206300922432971 0.202284943668732 0.163070062045385 0.529654969260027 0.529654969260027 0.314236184756626 0.284018869558735 -0.0873193901416604 0.633932906209955 -0.24749771995282 0.841451797952673 0.531986553484907 0.533420151572254 0.332382847874072 -0.0843160151702838 0.636420310397211 0.521834338293608 0.784901282245855 -0.226843204672992 0.531612121031225 -0.481417542620855 0.643187939331193 0.840424871248283 0.518422681442681 0.514295304930875 0.203777285806351 0.208731856985674 0.206300922432971 0.529654969260027 0.819928784580302 0.819928784580302 0.900536209871932 -0.100113899106976 0.187701591424575 0.609579160257353 -0.100113899106976 0.609313438481624 0.636420310397211 0.636420310397211 0.344099860586842 0.345298585105495 0.841451797952673 0.841451797952673 0.609579160257353 0.5154299146244 0.646586967279638 0.529654969260027 0.606405948690624 -0.304056805144069 0.787569504857522 0.384972888386139 0.517751848947101 0.206300922432971 1 0.841451797952673 0.841451797952673 0.841451797952673 0.840424871248283 0.640722039292351 0.494772446593394 0.494772446593394 0.529654969260027 0.309608615081389 0.995554315819899 0.995554315819899 0.995554315819899 0.897875088742076 0.83413298364358 0.993343713450669 -0.090228613865209 0.903206706588378 0.903206706588378 0.995554315819899 0.995554315819899 0.903206706588378 0.995554315819899 0.900536209871932 0.89522324438584 0.991141189354112 0.478397485139121 0.173621030094269 0.206300922432971 0.206300922432971 0.892580578924248 -0.144425315190227 0.83132221792984 -0.109934877469056 0.627053589623732 0.841451797952673 0.907557846800501 -0.144425315190227 0.185978232490913 0.155008568998251 1 -0.374400640295802 0.995554315819899 0.204657147183815 -0.282425512470272 -0.106124506266868 -0.106124506266868 -0.106124506266868 -0.106124506266868 -0.106124506266868 -0.106124506266868 -0.106124506266868 -0.106124506266868 -0.106124506266868 -0.106124506266868 -0.108564803501812 0.902267869793984 -0.106124506266868 0.290419905744246 0.279244491217302 -0.165702620272639 -0.0509396211939411 -0.106124506266868 0.19711400912264 0.290419905744246 0.290419905744246 -0.148145348446146 0.286707821549737 -0.0539344304489926 0.290419905744246 -0.155362138632866 0.167381050887001 -0.132741957458775 0.286707821549737 0.290419905744246 0.993343713450669 0.995554315819899 0.948698355834897 0.993343713450669 -0.361488987644703 0.257829333254044 0.290419905744246 0.279244491217302 0.508665285579469 -0.0509396211939411 -0.124405525131674 -0.134305062800736 -0.144425315190227 -0.05123097670388 -0.0976862292365711 0.279244491217302 0.995554315819899 0.902267869793984 0.897875088742076 0.993305181902444 0.508665285579469 0.814787964917515 0.99777305746291 -0.320726976561367 0.193396651045242 0.290419905744246 0.995554315819899 1
-0.0747160458127551 0.218051903357064 0.218051903357064 0.218051903357064 -0.0747160458127551 0.265689651333809 -0.0747160458127551 -0.076434116090925 -0.0747160458127551 -0.0747160458127551 -0.0747160458127551 0.218051903357064 0.467249007238647 -0.0747160458127551 0.205007898449166 0.218051903357064 0.0455446553873725 0.218051903357064 -0.0690682748110245 -0.277201103920019 -0.144127814070304 -0.044012310634687 -0.31464845261484 1 -0.277201103920019 -0.0693295390412313 -0.0813698260400913 0.227843934551714 -0.0579021529618754 -0.0778313829789466 -0.0604849577997482 -0.101681400892826 0.218051903357064 0.231889611120683 0.984385540729588 0.9906650148097 0.658131684465399 0.658131684465399 0.984385540729588 -0.0878064236382644 -0.0747160458127551 -0.0747160458127551 -0.0747160458127551 -0.0690682748110245 -0.0747160458127551 -0.0747160458127551 -0.0614764655560305 -0.0801577021218715 -0.0747160458127551 -0.323844278974235 -0.315099627884072 0.872633528242607 -0.275407943500891 -0.403017696757692 -0.309263499352996 -0.263927245847895 -0.310871177105576 -0.317103392363231 0.984385540729588 0.984385540729588 -0.217307591476336 -0.403017696757692 0.0455446553873725 0.0521236999807462 -0.107625462182369 -0.0739487133943611 -0.155671970949176 0.369034616155298 -0.0532390671778122 -0.0747160458127551 -0.0914813611913481 -0.076434116090925 0.658131684465399 -0.403744663991948 -0.403744663991948 -0.403744663991948 -0.052595913204617 -0.101681400892826 -0.0739487133943611 -0.0777349808519088 -0.308629517340207 -0.317103392363231 -0.318101625520195 -0.118482860401524 -0.189079317066389 -0.14615740598952 -0.261583686749753 -0.157641010481517 -0.148407796242125 0.0455446553873725 -0.299220031662248 -0.241901169369026 0.0455446553873725 -0.298283398222312 -0.403017696757692 -0.403744663991948 -0.275407943500891 -0.403744663991948 -0.302840506281794 -0.279944048818109 -0.0801577021218715 -0.403017696757692 -0.279565699491826 0.563358615567732 -0.0801577021218715 -0.0801577021218715 -0.403017696757692 -0.404135040127921 -0.403017696757692 -0.280272111318901 0.0455446553873725 -0.31564603601019 -0.220860673060243 0.218051903357064 -0.107625462182369 -0.316641235881359 -0.0845492338982867 -0.217307591476336 0.987517838946573 -0.128787104589915 -0.0845492338982867 -0.217307591476336 -0.187475886833149 -0.304343083036812 -0.277201103920019 -0.273041039942754 0.658131684465399 0.658131684465399 0.868256781483051 0.438415362213981 0.391814504396684 -0.403744663991948 0.813780161628917 0.923286611122132 0.881538053188838 0.952909721139826 0.386414592729517 -0.204296906960829 -0.169673293290508 -0.261583686749753 -0.275407943500891 0.42086067023407 0.203069123107162 -0.403744663991948 -0.403744663991948 0.524129920045017 -0.290419746549319 -0.290419746549319 -0.279565699491826 0.874317183131513 -0.290419746549319 -0.279565699491826 -0.275407943500891 0.561049931478825 -0.279565699491826 0.242262284314636 -0.209217463591998 -0.275130877756807 -0.266542923541293 0.925057881894407 0.221390306177751 -0.256566272344917 -0.264117191984404 -0.146350990075924 -0.0562630111954159 -0.27457762069325 0.580734452640839 0.467885581996894 0.346455520739735 0.356395420990409 0.52748872394776 0.87791852729418 0.563358615567732 0.695056467185795 0.563358615567732 0.339840534283454 -0.275130877756807 -0.330787520416664 0.242262284314636 0.221505391850194 0.220140283139923 -0.403744663991948 -0.403744663991948 0.520246677656975 0.49342249645743 -0.0562630111954159 -0.265109289398243 0.544396000422463 -0.275407943500891 -0.431156456705349 -0.437752169162962 0.485083051722975 -0.0593619652408097 -0.266542923541293 0.356395420990409 -0.280652912544451 0.797324051776189 -0.438887394305979 0.699614603566302 -0.26484056105456 -0.279565699491826 0.364991029683929 0.366591630972118 0.23345106902162 0.245922707050695 0.242262284314636 -0.403744663991948 -0.283593884023683 -0.283593884023683 -0.309263499352996 -0.189936097888846 0.221444553756254 -0.3728100935868 -0.189936097888846 -0.3728100935868 -0.266542923541293 -0.266542923541293 0.563358615567732 0.564507033954651 -0.275407943500891 -0.275407943500891 -0.3728100935868 0.356243026868941 -0.264268485547315 -0.403744663991948 -0.37215101039596 -0.214068578332852 -0.290419746549319 0.382640746974819 0.357987747919069 0.242262284314636 -0.31464845261484 -0.275407943500891 -0.275407943500891 -0.275407943500891 -0.279565699491826 -0.263986612630497 0.33635584507218 0.33635584507218 -0.403744663991948 0.538440725460877 -0.316641235881359 -0.316641235881359 -0.316641235881359 -0.310334150014702 -0.275130877756807 -0.317103392363231 -0.0635246794950606 -0.308629517340207 -0.308629517340207 -0.316641235881359 -0.316641235881359 -0.308629517340207 -0.316641235881359 -0.309263499352996 -0.310973630536465 -0.318101625520195 -0.126708922775427 -0.122462863499113 0.242262284314636 0.242262284314636 -0.311826870733128 -0.0794470869970647 -0.276168370309723 -0.084092431781589 -0.273573231626813 -0.275407943500891 -0.310119189926023 -0.0794470869970647 0.0588655891884439 0.131452741181535 -0.31464845261484 0.885126007861435 -0.316641235881359 0.221444553756254 -0.217307591476336 -0.0747160458127551 -0.0747160458127551 -0.0747160458127551 -0.0747160458127551 -0.0747160458127551 -0.0747160458127551 -0.0747160458127551 -0.0747160458127551 -0.0747160458127551 -0.0747160458127551 -0.0404901587273298 -0.311826870733128 -0.0747160458127551 -0.102997897663262 -0.104300458308983 -0.116661504520464 0.227843934551714 -0.0747160458127551 -0.117839685025529 -0.0739487133943611 -0.0739487133943611 -0.104300458308983 -0.101681400892826 0.218051903357064 -0.102997897663262 -0.109381377365088 -0.0593619652408097 0.37428828789807 -0.101681400892826 -0.0739487133943611 -0.317103392363231 -0.316641235881359 -0.336400835777238 -0.317103392363231 0.658131684465399 -0.106865836788381 -0.0739487133943611 -0.104300458308983 -0.180398980898736 0.227843934551714 -0.112892794812338 -0.106865836788381 -0.0794470869970647 -0.0577816713822121 -0.0561938155722656 -0.104300458308983 -0.316641235881359 -0.311826870733128 -0.310334150014702 -0.32573623204209 -0.180398980898736 -0.272499176554538 -0.315099627884072 0.984385540729588 0.0455446553873725 -0.0739487133943611 -0.316641235881359 -0.31464845261484
-0.0937787333322149 -0.0893237837753823 -0.0893237837753823 -0.0893237837753823 -0.0937787333322149 0.355655339979614 -0.0937787333322149 -0.0959351436816922 -0.0937787333322149 -0.0937787333322149 -0.0937787333322149 -0.0893237837753823 -0.574517485257918 -0.0937787333322149 -0.0778684280461824 -0.0893237837753823 -0.149367308185279 -0.0893237837753823 -0.122554579658839 1 -0.021855907537023 -0.0980483858132657 0.838670112067053 -0.277201103920019 1 -0.048848796569823 -0.129276278926059 -0.0915760914181518 -0.0915760914181518 -0.176725197193151 -0.104155236027722 -0.106886655834391 -0.0893237837753823 -0.0870179394943722 -0.273946762368411 -0.273946762368411 -0.400114273818859 -0.400114273818859 -0.273946762368411 -0.094817807616243 -0.0937787333322149 -0.0937787333322149 -0.0937787333322149 -0.122554579658839 -0.0937787333322149 -0.0937787333322149 -0.0771612711416013 -0.130911168542007 -0.0937787333322149 0.845724323693728 0.841729399567717 -0.302458686518943 0.982752568585526 0.680564095510655 0.936449267323242 0.982752568585526 0.896414705898668 0.847848624535147 -0.273946762368411 -0.273946762368411 -0.272750390501077 0.680564095510655 -0.149367308185279 -0.149683251714004 -0.179289928118799 -0.129276278926059 -0.195389358365253 -0.120824763710573 -0.120824763710573 -0.0937787333322149 -0.122554579658839 -0.0959351436816922 -0.400114273818859 0.679203617797668 0.679203617797668 0.679203617797668 0.229744060443963 -0.127623897590502 -0.129276278926059 0.159931315334584 0.933809700880321 0.847848624535147 0.850908591461388 -0.198425801730555 -0.0908343430560401 -0.092009358895035 0.504417303700387 0.601078978768547 0.32727468230752 -0.149367308185279 0.941729137031736 0.604871755877597 -0.149367308185279 0.939089071257488 0.680564095510655 0.679203617797668 0.982752568585526 0.679203617797668 0.900874093753835 0.990205515619236 -0.130911168542007 0.680564095510655 0.992690962501692 0.267105224267629 -0.130911168542007 -0.130911168542007 0.680564095510655 0.679203617797668 0.680564095510655 0.987780398578269 -0.149367308185279 0.841714548052531 0.446539119196323 -0.0893237837753823 -0.179289928118799 0.844788898863391 -0.0677845162093033 -0.272750390501077 -0.275279628294801 -0.212962909800734 -0.0677845162093033 -0.272750390501077 -0.262692769458408 0.907867452503241 1 0.990193643523443 -0.400114273818859 -0.400114273818859 -0.284033637986222 -0.628425762681355 0.633532899895377 0.679203617797668 -0.240210105646775 -0.299662544868048 -0.191955425596455 -0.289059280346206 0.644883719780304 -0.279615721634521 -0.212962909800734 0.504417303700387 0.982752568585526 -0.612291225360498 0.330845523251893 0.679203617797668 0.679203617797668 0.236818505780451 0.934775400502953 0.934775400502953 0.992690962501692 -0.310730117921347 0.934775400502953 0.992690962501692 0.982752568585526 0.118717986939369 0.992690962501692 0.362581105423457 0.470214471982059 0.98522165343974 0.505013515321738 -0.293665308102585 0.323108389463984 0.498012412414342 0.545154813567243 -0.229014174301725 -0.0771612711416013 0.46933003864928 0.331665652139884 0.242255732515987 0.454846913393743 0.453812104658564 0.237693433116921 -0.311922130605056 0.267105224267629 -0.390218623091952 0.267105224267629 0.441169170640983 0.98522165343974 0.601446406905501 0.362581105423457 0.345294650269469 0.322139280787926 0.679203617797668 0.679203617797668 0.243602158556653 0.210855978028545 -0.0771612711416013 0.501223495635871 -0.251001242585587 0.982752568585526 0.613169551321626 0.614387759119181 0.275311163638935 -0.0745072875289099 0.505013515321738 0.453812104658564 0.932484892378386 -0.351277111006191 0.613077952100988 -0.391379025767789 0.504263699434012 0.992690962501692 0.458113060843173 0.46012203173749 0.350219287174009 0.338768738102916 0.362581105423457 0.679203617797668 0.960320764348636 0.960320764348636 0.936449267323242 -0.0890371669090477 0.321533531024199 0.739732052739708 -0.0890371669090477 0.739732052739708 0.505013515321738 0.505013515321738 0.268867569762049 0.269363526026673 0.982752568585526 0.982752568585526 0.739732052739708 0.46112782971512 0.514104435748895 0.679203617797668 0.736138356456821 -0.268684991341657 0.934775400502953 0.497648594351758 0.455882266133682 0.362581105423457 0.838670112067053 0.982752568585526 0.982752568585526 0.982752568585526 0.992690962501692 0.501001686905814 0.437214126702568 0.437214126702568 0.679203617797668 0.240773919011994 0.844788898863391 0.844788898863391 0.844788898863391 0.939089071257488 0.98522165343974 0.847848624535147 -0.0797320563953718 0.933809700880321 0.933809700880321 0.844788898863391 0.844788898863391 0.933809700880321 0.844788898863391 0.936449267323242 0.941729137031736 0.850908591461388 0.606768947868572 0.206026003115119 0.362581105423457 0.362581105423457 0.944369488959268 -0.127623897590502 0.982752568585526 -0.0861545796713973 0.490093814298446 0.982752568585526 0.929113502615915 -0.127623897590502 -0.151231317241374 -0.154732488063314 0.838670112067053 -0.306822310341482 0.844788898863391 0.321533531024199 -0.272750390501077 -0.0937787333322149 -0.0937787333322149 -0.0937787333322149 -0.0937787333322149 -0.0937787333322149 -0.0937787333322149 -0.0937787333322149 -0.0937787333322149 -0.0937787333322149 -0.0937787333322149 -0.0959351436816922 0.934434047649806 -0.0937787333322149 -0.109173170056949 -0.111395608716497 -0.14642595179591 -0.0915760914181518 -0.0937787333322149 -0.147904727528752 -0.129276278926059 -0.129276278926059 -0.130911168542007 -0.127623897590502 -0.0893237837753823 -0.109173170056949 -0.13728840850516 -0.0745072875289099 -0.117299698895364 -0.127623897590502 -0.129276278926059 0.847848624535147 0.844788898863391 0.803008792687803 0.847848624535147 -0.400114273818859 -0.111902087537748 -0.129276278926059 -0.111395608716497 0.490487933642241 -0.0915760914181518 -0.197788355866318 -0.109456022556272 -0.127623897590502 -0.138844984589321 -0.113680527977309 -0.111395608716497 0.844788898863391 0.934434047649806 0.939089071257488 0.846766374310567 0.490487933642241 0.955296301539383 0.841729399567717 -0.273946762368411 -0.149367308185279 -0.129276278926059 0.844788898863391 0.838670112067053
-0.0207458873493663 0.0133203982119595 0.0133203982119595 0.0133203982119595 -0.0207458873493663 -0.166463212673126 -0.0207458873493663 -0.0212229320331585 -0.0207458873493663 -0.0207458873493663 -0.0207458873493663 0.0133203982119595 -0.101785962499365 -0.0207458873493663 0.0110095009769907 0.0133203982119595 0.0125497984392844 0.0133203982119595 -0.0271117279302978 -0.048848796569823 -0.0517833840324495 -0.0216904269719985 -0.0583699117828313 -0.0693295390412313 -0.048848796569823 0.999999999999998 0.559352819898871 0.0110095009769907 -0.0202586152419587 -0.0390954420313436 -0.000942981340691594 0.0194619576110697 0.0133203982119595 0.0157515634872724 -0.0686823488210334 -0.0686823488210334 -0.0885139450765615 -0.0885139450765615 -0.0686823488210334 0.525553023570278 -0.0207458873493663 -0.0207458873493663 -0.0207458873493663 -0.0271117279302978 -0.0207458873493663 -0.0207458873493663 -0.0170697447273722 0.55212692699348 -0.0207458873493663 -0.0229800186503128 -0.0257292659599867 -0.0746835824832406 -0.047654592799248 -0.127861490296635 -0.0319346782505265 -0.047654592799248 0.162056520086707 -0.0285349347566442 -0.0686823488210334 -0.0686823488210334 -0.0265132622074248 -0.127861490296635 0.0125497984392844 0.0112853661728141 -0.0396628160720749 0.0177692552631452 -0.0432243588058468 -0.0150091396571303 -0.0267290551693935 -0.0207458873493663 0.630797512095972 -0.0212229320331585 -0.0885139450765615 -0.128117603048892 -0.128117603048892 -0.128117603048892 -7.03248359723438e-05 0.0194619576110697 0.0177692552631452 0.0285932178301968 -0.0599641919059114 -0.0285349347566442 -0.0299598418455302 -0.0326116396506939 -0.0466566750639886 -0.0484966005685647 -0.0707303839955999 0.0119692107219113 -0.0248934826244459 0.0125497984392844 -0.0343213083104014 -0.0305931621718767 0.0125497984392844 -0.0331239699768487 -0.127861490296635 -0.128117603048892 -0.047654592799248 -0.128117603048892 -0.0750403363046568 -0.0512605047037699 0.55212692699348 -0.127861490296635 -0.0524783417891446 -0.121591386136931 0.55212692699348 0.55212692699348 -0.127861490296635 -0.128117603048892 -0.127861490296635 -0.0524783417891446 0.0125497984392844 -0.0599366205140725 -0.0219824258750924 0.0133203982119595 -0.0396628160720749 -0.0615211350989314 -0.0234762006319807 -0.0265132622074248 -0.0688982188929994 -0.0258381960681542 -0.0234762006319807 -0.0265132622074248 -0.0312266011699528 0.160127438144688 -0.048848796569823 -0.0441166579065916 -0.0885139450765615 -0.0885139450765615 -0.0776621590825261 0.138469720151329 -0.105097644026499 -0.128117603048892 -0.0594389406294428 -0.0736172402415204 -0.0744704479613668 -0.0691139478671158 -0.106571457871952 -0.0454029263817222 -0.0258381960681542 -0.0707303839955999 -0.047654592799248 0.138194703368118 0.0731901968766095 -0.128117603048892 -0.128117603048892 -0.127095713557736 -0.0677864221712893 -0.0677864221712893 -0.0524783417891446 -0.0740439833760747 -0.0677864221712893 -0.0524783417891446 -0.047654592799248 -0.123571067656121 -0.0524783417891446 -0.194691635806121 0.00404334575628948 -0.0464679398307708 -0.0256887735799521 -0.0701905905910629 0.0714785752725699 -0.122825858068732 -0.0770245602024198 -0.0546230606407642 -0.0170697447273722 -0.0853122380276149 -0.112956889095243 -0.119635195509226 0.0748809185376204 0.0745637215297943 -0.126333724724491 -0.0742572491452868 -0.121591386136931 0.179486874103983 -0.121591386136931 0.0680571127038179 -0.0464679398307708 -0.105771689290911 -0.194691635806121 0.0763866567855026 0.0712641874395463 -0.128117603048892 -0.128117603048892 -0.126333724724491 -0.13253969618827 -0.0170697447273722 0.00123141620796756 -0.0949785323957213 -0.047654592799248 -0.136827683482261 -0.136555870016227 -0.136555870016227 -0.0164826260587882 -0.0256887735799521 0.0745637215297943 -0.0691259744228332 -0.0819097281188009 -0.136827683482261 0.17896021602942 -0.0236658338258579 -0.0524783417891446 0.0736078924058495 0.0742458258668652 -0.190766319775428 -0.186294022840277 -0.194691635806121 -0.128117603048892 -0.0417937253463512 -0.0417937253463512 -0.0319346782505265 -0.0475773290142155 0.0772371237556915 -0.113660787587627 -0.0475773290142155 -0.113660787587627 -0.0256887735799521 -0.0256887735799521 -0.121591386136931 -0.121345602105256 -0.047654592799248 -0.047654592799248 -0.113660787587627 0.0745637215297943 -0.0226591977989385 -0.128117603048892 -0.113425862703435 -0.0227359915045391 -0.0677864221712893 0.0799375330997284 0.0751974283032389 -0.194691635806121 -0.0583699117828313 -0.047654592799248 -0.047654592799248 -0.047654592799248 -0.0524783417891446 -0.0226591977989385 0.0667135643164407 0.0667135643164407 -0.128117603048892 -0.127095713557736 -0.0615211350989314 -0.0615211350989314 -0.0615211350989314 -0.0625320807867345 -0.0464679398307708 -0.0285349347566442 -0.0176384581166361 -0.0599641919059114 -0.0599641919059114 -0.0615211350989314 -0.0615211350989314 -0.0599641919059114 -0.0615211350989314 -0.0319346782505265 -0.0343213083104014 -0.0299598418455302 0.0193804852164589 0.401192770850032 -0.194691635806121 -0.194691635806121 -0.0355268703461306 0.566840442402165 -0.047654592799248 0.538400511445545 -0.0196576019931965 -0.047654592799248 -0.0625320807867345 0.566840442402165 0.0112853661728141 -0.00514359773322699 -0.0583699117828313 -0.073190196876611 -0.0615211350989314 0.0772371237556915 -0.0265132622074248 -0.0207458873493663 -0.0207458873493663 -0.0207458873493663 -0.0207458873493663 -0.0207458873493663 -0.0207458873493663 -0.0207458873493663 -0.0207458873493663 -0.0207458873493663 -0.0207458873493663 -0.0212229320331585 -0.0651389225314383 -0.0207458873493663 0.0177692552631452 0.0161149864654446 -0.0323925925744768 0.0110095009769907 -0.0207458873493663 -7.03248359723438e-05 0.0177692552631452 0.0177692552631452 -0.0228847412183544 0.0194619576110697 0.0133203982119595 0.0177692552631452 -0.0276948451753821 0.0303773185345482 -0.012160032480973 0.0194619576110697 0.0177692552631452 -0.0285349347566442 -0.0615211350989314 -0.102051277860945 -0.0285349347566442 -0.0885139450765615 0.0129131445305368 0.0177692552631452 0.0161149864654446 -0.010299829978699 0.0110095009769907 -0.0417097227314218 -0.0253273609971011 0.566840442402165 0.00834895292520948 -0.00917213014442198 0.0161149864654446 -0.0615211350989314 -0.0651389225314383 -0.0625320807867345 -0.0599366205140725 -0.010299829978699 -0.0417937253463512 -0.0257292659599867 -0.0686823488210334 0.0125497984392844 0.0177692552631452 -0.0615211350989314 -0.0583699117828313
0.725413309473826 -0.029356536235029 -0.029356536235029 -0.029356536235029 0.725413309473826 -0.288610551840985 0.725413309473826 0.707781126672579 0.725413309473826 0.725413309473826 0.725413309473826 -0.029356536235029 -0.171872517615218 0.725413309473826 -0.0300967640683407 -0.029356536235029 -0.0559349200435078 -0.029356536235029 0.567064856405259 -0.129276278926059 -0.0769308402015977 0.758440656149641 -0.146295229052033 -0.0813698260400913 -0.129276278926059 0.559352819898871 1 -0.026784507554028 -0.026784507554028 0.0868037412570858 0.0267402172783322 -0.0355307982016263 -0.029356536235029 -0.0285987134209174 -0.102036413813945 -0.102036413813945 -0.131498786561171 -0.131498786561171 -0.102036413813945 0.941640159818742 0.725413309473826 0.725413309473826 0.725413309473826 0.567064856405259 0.725413309473826 0.725413309473826 0.596871071650624 0.987511458081421 0.725413309473826 -0.145968958407251 -0.146621747257865 -0.110952013991612 -0.12895920311332 -0.0449427434501928 -0.132453042929343 -0.12895920311332 0.286198673540086 -0.14727553722954 -0.102036413813945 -0.102036413813945 -0.0896402546268936 -0.0449427434501928 -0.0559349200435078 -0.0563688749989012 -0.0589241862461915 -0.0374344041922464 -0.0642153135072328 0.00193232558121246 0.177211289555295 0.725413309473826 0.371451598179063 0.707781126672579 -0.131498786561171 -0.0462731745433804 -0.0462731745433804 -0.0462731745433804 -0.00801132355533838 -0.0355307982016263 -0.0374344041922464 0.00438649147482424 -0.13213483202168 -0.14727553722954 -0.14760281443592 -0.0398361973488316 -0.0618994753252681 -0.0647954623981006 -0.176292838539257 -0.13660257045436 -0.0313935728037783 -0.0559349200435078 -0.133089855292743 -0.0997852043247372 -0.0559349200435078 -0.13277138307565 -0.0449427434501928 -0.0462731745433804 -0.12895920311332 -0.0462731745433804 0.17859774752884 -0.129910735040918 0.987511458081421 -0.0449427434501928 -0.130228121146857 -0.162489825643351 0.987511458081421 0.987511458081421 -0.0449427434501928 -0.0462731745433804 -0.0449427434501928 -0.130228121146857 -0.0559349200435078 -0.146621747257865 -0.121687377574925 -0.029356536235029 -0.0589241862461915 -0.146948515743765 -0.0348768987022562 -0.0896402546268936 -0.102357116416163 -0.0490871397045979 -0.0348768987022562 -0.0896402546268936 -0.0913003086883481 0.298373430228099 -0.129276278926059 -0.128008549650948 -0.131498786561171 -0.131498786561171 0.121112810792265 0.205714479900485 -0.198875039695236 -0.0462731745433804 -0.0883041486908366 0.127261116448935 -0.110635375398941 -0.102677609399475 -0.200464479038331 0.106073059128635 -0.0490871397045979 -0.176292838539257 -0.12895920311332 0.205305907293706 0.108733398665292 -0.0462731745433804 -0.0462731745433804 -0.170183109190189 0.0741683926047114 0.0741683926047114 -0.130228121146857 -0.110001807711629 0.0741683926047114 -0.130228121146857 -0.12895920311332 0.0473712954870486 -0.130228121146857 -0.177436963553404 -0.121371816780481 -0.128642224913691 -0.114745626156008 -0.104277099871136 0.106190565851903 -0.00050850289799761 -0.114429835810223 0.170428261171027 0.554192376992279 0.172110199531996 -0.167811906213212 -0.157971850998112 -0.0938793409032081 -0.0947090000863556 -0.187684906470435 -0.110318641289002 -0.162489825643351 0.00441261146304081 -0.162489825643351 0.144991604657802 -0.128642224913691 0.0632757897294277 -0.177436963553404 -0.00943470136646641 0.105872065305219 -0.0462731745433804 -0.0462731745433804 -0.187684906470435 0.0226222871776156 0.554192376992279 -0.114429835810223 -0.0203043965054916 -0.12895920311332 -0.00554403123865169 -0.00449213040694273 0.00789256677283111 0.576341523347248 -0.114745626156008 -0.0947090000863556 0.0729537715834822 -0.121687377574925 -0.00554403123865169 0.00293456768138551 -0.114113995210198 -0.130228121146857 -0.0843783500626063 -0.088017096354074 -0.185955626537809 -0.179146223812262 -0.177436963553404 -0.0462731745433804 -0.127375229640631 -0.127375229640631 -0.132453042929343 -0.0633483549836734 -0.00607127684686749 0.0343674215381724 -0.0633483549836734 0.0343674215381724 -0.114745626156008 -0.114745626156008 -0.162489825643351 -0.162062814663404 -0.12895920311332 -0.12895920311332 0.0343674215381724 -0.0996190550508918 -0.113798100723775 -0.0462731745433804 0.0356729179558028 -0.0883041486908366 0.0741683926047114 -0.0864152479921859 -0.0980292744867354 -0.177436963553404 -0.146295229052033 -0.12895920311332 -0.12895920311332 -0.12895920311332 -0.130228121146857 -0.113798100723775 0.143691767304503 0.143691767304503 -0.0462731745433804 0.0219111068738659 -0.146948515743765 -0.146948515743765 -0.146948515743765 -0.13277138307565 -0.128642224913691 -0.14727553722954 0.575456845670732 -0.13213483202168 -0.13213483202168 -0.146948515743765 -0.146948515743765 -0.13213483202168 -0.146948515743765 -0.132453042929343 -0.133089855292743 -0.14760281443592 -0.134365121296473 0.226712955714894 -0.177436963553404 -0.177436963553404 -0.133408462406496 0.987218217067472 -0.12895920311332 0.91438241774474 -0.112850057264566 -0.12895920311332 -0.13277138307565 0.987218217067472 -0.0563688749989012 -0.0602832541014868 -0.146295229052033 -0.108733398665292 -0.146948515743765 -0.00607127684686749 -0.0896402546268936 0.725413309473826 0.725413309473826 0.725413309473826 0.725413309473826 0.725413309473826 0.725413309473826 0.725413309473826 0.725413309473826 0.725413309473826 0.725413309473826 0.742093943905701 -0.133408462406496 0.725413309473826 -0.0374344041922464 -0.0393064075870289 -0.0312832093004628 -0.026784507554028 0.725413309473826 -0.0486093435534289 -0.0374344041922464 -0.0374344041922464 -0.0116764811956679 -0.0355307982016263 -0.029356536235029 -0.0374344041922464 -0.0198973696283486 -0.0064264300591327 -0.038550906773483 -0.0355307982016263 -0.0374344041922464 -0.14727553722954 -0.146948515743765 0.18251522785751 -0.14727553722954 -0.131498786561171 -0.0429626370945764 -0.0374344041922464 -0.0393064075870289 -0.0472760593662108 -0.026784507554028 -0.0650037514135887 -0.015859362757627 0.987218217067472 -0.0456318311749744 0.0121459398783015 -0.0393064075870289 -0.146948515743765 -0.133408462406496 -0.13277138307565 -0.146621747257865 -0.0472760593662108 -0.127375229640631 -0.146621747257865 -0.102036413813945 -0.0559349200435078 -0.0374344041922464 -0.146948515743765 -0.146295229052033
-0.0218325932272739 0.975405069075475 0.975405069075475 0.975405069075475 -0.0218325932272739 0.0689406171696062 -0.0218325932272739 -0.0223346263462771 -0.0218325932272739 -0.0218325932272739 -0.0218325932272739 0.975405069075475 0.159396526246788 -0.0218325932272739 0.902532736235991 0.975405069075475 0.538067526420524 0.975405069075475 0.0962245012726336 -0.0915760914181518 0.0573542765201277 -9.49776371573132e-05 -0.0509396211939411 0.227843934551714 -0.0915760914181518 0.0110095009769907 -0.026784507554028 1 -0.0213197969543128 -0.032381276225369 -0.024248343093185 0.012535786440797 0.975405069075475 0.950225524444301 0.228404472674003 0.228404472674003 0.163739392688973 0.163739392688973 0.228404472674003 -0.0319620650781656 -0.0218325932272739 -0.0218325932272739 -0.0218325932272739 0.0962245012726336 -0.0218325932272739 -0.0218325932272739 -0.0179638878226879 -0.0280653701720511 -0.0218325932272739 -0.0503378685680973 -0.0386438550938215 0.185833125757329 -0.0913514828213153 -0.0858667885798388 -0.0938264317991965 -0.0913514828213153 -0.0999536741041192 -0.0400679161212583 0.228404472674003 0.228404472674003 -0.033032502205483 -0.0858667885798388 0.538067526420524 0.533925221479544 0.0155052173299562 0.0288374061160122 -0.0199464030198299 -0.0200251275838619 -0.0281291698463101 -0.0218325932272739 -0.0214293425099196 -0.0223346263462771 0.163739392688973 -0.086263088369424 -0.086263088369424 -0.086263088369424 0.0601940484858591 0.012535786440797 0.0288374061160122 0.0618693669584029 -0.0936010191294277 -0.0400679161212583 -0.0407757139576831 -0.00963077281538851 -0.0178062747459924 -0.00545696976385458 -0.102544100254779 -0.0967658535951376 -0.0117496179085652 0.538067526420524 -0.0942775337932467 -0.0706853497743971 0.538067526420524 -0.0940519360183969 -0.0858667885798388 -0.086263088369424 -0.0913514828213153 -0.086263088369424 -0.10109877091755 -0.0920255243045067 -0.0280653701720511 -0.0858667885798388 -0.0922503527053074 0.107838584954513 -0.0280653701720511 -0.0280653701720511 -0.0858667885798388 -0.086263088369424 -0.0858667885798388 -0.0922503527053074 0.538067526420524 -0.0515383533457967 0.247328561664585 0.975405069075475 0.0155052173299562 -0.0521340606590071 -0.0247059250967909 -0.033032502205483 0.227484967217918 -0.0181517756912356 -0.0247059250967909 -0.033032502205483 -0.0259057887235632 -0.100869450893576 -0.0915760914181518 -0.0906780636209763 0.163739392688973 0.163739392688973 0.239271192238985 0.145723006369785 0.0497886822017605 -0.086263088369424 -0.0613669586174608 0.20838663132521 0.207803535765876 0.228734904979265 0.0480898602495666 -0.0327672633321656 -0.0181517756912356 -0.102544100254779 -0.0913514828213153 0.145433583726279 0.0523932436361035 -0.086263088369424 -0.086263088369424 0.134932090778084 -0.0949549084481035 -0.0949549084481035 -0.0922503527053074 0.188198597096659 -0.0949549084481035 -0.0922503527053074 -0.0913514828213153 0.136907472267567 -0.0922503527053074 0.0642180114326342 0.24797160384256 -0.0911269433711694 -0.0812829394378353 0.203066144357384 0.068446056859101 -0.0865953034000012 -0.0810592414337259 -0.00979707229518498 0.0222517830261605 -0.0488291820498241 0.0817631872614681 0.169336583233132 0.0832397194548865 0.0829288161528588 0.134310058800913 0.187406866591318 0.107838584954513 0.173542522403127 0.107838584954513 0.0799565902685582 -0.0911269433711694 -0.0851015142071143 0.0642180114326342 0.0688773144030358 0.0673778390188951 -0.086263088369424 -0.086263088369424 0.134310058800913 0.124514056007945 0.0222517830261605 -0.0810592414337259 0.170845865014341 -0.0913514828213153 -0.0787671028549007 -0.0781962893080729 0.120933519991749 -0.0173460148509689 -0.0812829394378353 0.0829288161528588 -0.0951809004209865 0.226849986575701 -0.0787671028549007 0.173000591957048 -0.0808355078307641 -0.0922503527053074 0.0849106317420877 0.0854873320815702 0.0454153036893165 0.0801083585798282 0.0642180114326342 -0.086263088369424 -0.0902294355227376 -0.0902294355227376 -0.0938264317991965 -0.0183130713455921 0.0734413629031898 -0.0848958403618477 -0.0183130713455921 -0.0848958403618477 -0.0812829394378353 -0.0812829394378353 0.107838584954513 0.108402762160591 -0.0913514828213153 -0.0913514828213153 -0.0848958403618477 0.0829288161528588 -0.0806117360560243 -0.086263088369424 -0.0844661573070464 -0.0433437350086046 -0.0949549084481035 0.0699306732258467 0.0835501148655225 0.0642180114326342 -0.0509396211939411 -0.0913514828213153 -0.0913514828213153 -0.0913514828213153 -0.0922503527053074 -0.0806117360560243 0.0787749036115381 0.0787749036115381 -0.086263088369424 0.0949212935794269 -0.0521340606590071 -0.0521340606590071 -0.0521340606590071 -0.0940519360183969 -0.0911269433711694 -0.0400679161212583 -0.0185623914143392 -0.0936010191294277 -0.0936010191294277 -0.0521340606590071 -0.0521340606590071 -0.0936010191294277 -0.0521340606590071 -0.0938264317991965 -0.0942775337932467 -0.0407757139576831 -0.0951809004209865 -0.0124556111402614 0.0642180114326342 0.0642180114326342 -0.0945032271255271 -0.0254818501039867 -0.0913514828213153 0.00594578609639471 -0.0799401657168271 -0.0913514828213153 -0.0940519360183969 -0.0254818501039867 0.533925221479544 0.483745958416463 -0.0509396211939411 0.191399079036083 -0.0521340606590071 0.0734413629031898 -0.033032502205483 -0.0218325932272739 -0.0218325932272739 -0.0218325932272739 -0.0218325932272739 -0.0218325932272739 -0.0218325932272739 -0.0218325932272739 -0.0218325932272739 -0.0218325932272739 -0.0218325932272739 0.00193716239679792 -0.0945032271255254 -0.0218325932272739 0.0108344897583091 0.00917044548344937 -0.0340893732500188 1 -0.0218325932272739 -0.00718377296775244 0.0288374061160122 0.0288374061160122 -0.0304773821326748 0.012535786440797 0.975405069075475 0.0108344897583091 -0.0319620650781656 0.0255637706783273 0.545179183537043 0.012535786440797 0.0288374061160122 -0.0400679161212583 -0.0521340606590071 -0.0644791572403544 -0.0400679161212583 0.163739392688973 0.00594578609639471 0.0288374061160122 0.00917044548344937 0.00404233547478492 1 0.0453378122299943 -0.0305664973454046 -0.0254818501039867 0.00134009344721174 -0.014090481516531 0.00917044548344937 -0.0521340606590071 -0.0945032271255254 -0.0940519360183969 -0.0612958777444223 0.00404233547478492 -0.0902294355227376 -0.0386438550938215 0.228404472674003 0.538067526420524 0.0288374061160122 -0.0521340606590071 -0.0509396211939411
-0.0218325932272739 -0.0207954380208997 -0.0207954380208997 -0.0207954380208997 -0.0218325932272739 0.0947290180127089 -0.0218325932272739 -0.0223346263462771 -0.0218325932272739 -0.0218325932272739 -0.0218325932272739 -0.0207954380208997 0.159396526246788 -0.0218325932272739 -0.0213197969543128 -0.0207954380208997 0.0340245994173761 -0.0207954380208997 -0.0214293425099196 -0.0915760914181518 -0.0544068355209103 -0.022826609487973 -0.103631891179131 -0.0579021529618754 -0.0915760914181518 -0.0202586152419587 -0.026784507554028 -0.0213197969543128 1 -0.0411433296892437 -0.024248343093185 0.0882807695640715 -0.0207954380208997 -0.0202586152419587 -0.0547923806966186 -0.0547923806966186 -0.0931504603902552 -0.0931504603902552 -0.0547923806966186 -0.0319620650781656 -0.0218325932272739 -0.0218325932272739 -0.0218325932272739 -0.0214293425099196 -0.0218325932272739 -0.0218325932272739 0.0222517830261605 -0.0280653701720511 -0.0218325932272739 -0.103400769192625 -0.103863188531711 -0.0785956392056684 -0.0913514828213153 0.158441882657245 -0.0938264317991965 -0.0913514828213153 -0.0999536741041192 -0.104326317039986 -0.0547923806966186 -0.0547923806966186 0.335750541914588 0.158441882657245 0.0340245994173761 0.0325820147774194 -0.00508461922492201 0.0857838699293297 -0.0454885263486495 0.0594509072361966 -0.0281291698463101 -0.0218325932272739 0.0178872654981124 -0.0223346263462771 -0.0931504603902552 0.158125150329489 0.158125150329489 0.158125150329489 -0.0344336464972938 0.0882807695640715 0.0857838699293297 -0.0277214497810313 -0.0936010191294277 -0.104326317039986 -0.104558152049623 0.390041294282643 0.362310702054995 0.358946522356129 0.124795336799888 -0.0967658535951376 -0.0564967093961127 0.0340245994173761 -0.094277533793245 -0.0706853497743971 0.0340245994173761 -0.0940519360183969 0.158441882657245 0.158125150329489 -0.0913514828213153 0.158125150329489 -0.10109877091755 -0.0920255243045067 -0.0280653701720511 0.158441882657245 -0.0922503527053074 -0.127960555688123 -0.0280653701720511 -0.0280653701720511 0.158441882657245 0.158125150329489 0.158441882657245 -0.0922503527053074 0.0340245994173761 -0.103863188531711 -0.0477440994327194 -0.0207954380208997 -0.00508461922492201 -0.104094663176447 -0.00752479323586669 0.335750541914588 -0.0558265613807356 0.404950293695576 -0.00752479323586669 0.335750541914588 0.329645808439436 -0.100869450893576 -0.0915760914181518 -0.0906780636209763 -0.0931504603902552 -0.0931504603902552 -0.0504517019854361 0.145723006369785 -0.140878117526387 0.158125150329489 -0.0368590340366334 -0.0774734400915717 -0.0783713403246205 -0.0727342573833026 -0.142004036711222 0.31278455741456 0.404950293695576 0.124795336799888 -0.0913514828213153 0.145433583726279 0.0523932436361035 0.158125150329489 0.158125150329489 -0.13375320941001 -0.0949549084481035 -0.0949549084481035 -0.0922503527053074 -0.0779225367781781 -0.0949549084481035 -0.0922503527053074 -0.0913514828213153 -0.130043936389086 -0.0922503527053074 0.0844123769358299 -0.0726307659933251 -0.0911269433711694 -0.0482263645563753 -0.0620845335308284 0.068446056859101 0.117219763653036 -0.0471202858205735 0.347549120941049 -0.0179638878226879 -0.067321046457212 -0.118873768583833 -0.125901896372641 -0.198158953019083 -0.198591552096795 -0.132951306268446 -0.0781469737815253 -0.127960555688123 -0.0988121907456111 -0.127960555688123 -0.207575908545693 -0.0911269433711694 0.144558348131071 0.0844123769358299 0.0688773144030358 0.0673778390188951 0.158125150329489 0.158125150329489 -0.132951306268446 -0.139482357375929 -0.0179638878226879 -0.0471202858205735 -0.0677482886810894 -0.0913514828213153 0.148059330731754 0.14835404175267 -0.143708905415992 -0.0173460148509689 -0.0482263645563753 -0.198591552096795 -0.0951809004209865 -0.0218946947656885 0.148059330731754 -0.099040209940593 -0.0460184644433671 -0.0922503527053074 -0.199898451377053 -0.199025660806433 0.0857532495308365 0.0801083585798282 0.0844123769358299 0.158125150329489 -0.0902294355227393 -0.0902294355227393 -0.0938264317991965 0.360619359412803 0.0734413629031898 0.154258300147837 0.360619359412803 0.15287062470014 -0.0482263645563753 -0.0482263645563753 -0.127960555688123 -0.127701897058827 -0.0913514828213153 -0.0913514828213153 0.154258300147837 -0.198591552096795 -0.0449208000599369 0.158125150329489 0.154685999055714 0.318169820952787 -0.0949549084481035 -0.181599057176262 -0.197727852642435 0.0844123769358299 -0.103631891179128 -0.0913514828213153 -0.0913514828213153 -0.0913514828213153 -0.0922503527053074 -0.0449208000599369 -0.209453642563682 -0.209453642563682 0.158125150329489 -0.13375320941001 -0.104094663176447 -0.104094663176447 -0.104094663176447 -0.0940519360183969 -0.0911269433711694 -0.104326317039986 0.0191699459515481 -0.0936010191294277 -0.0936010191294277 -0.104094663176447 -0.104094663176447 -0.0936010191294277 -0.104094663176447 -0.0938264317991965 -0.094277533793245 -0.104558152049623 -0.0951809004209865 -0.0124556111402614 0.0844123769358299 0.0844123769358299 -0.0945032271255271 -0.029712073763054 -0.0913514828213153 -0.0312270051113186 -0.0416517634848104 -0.0913514828213153 -0.0940519360183969 -0.029712073763054 0.0325820147774194 0.042273573341083 -0.103631891179128 -0.0770240274480248 -0.104094663176447 0.0734413629031898 0.335750541914588 -0.0218325932272739 -0.0218325932272739 -0.0218325932272739 -0.0218325932272739 -0.0218325932272739 -0.0218325932272739 -0.0218325932272739 -0.0218325932272739 -0.0218325932272739 -0.0218325932272739 -0.0223346263462771 -0.0945032271255271 -0.0218325932272739 0.0857838699293297 0.0833550377328911 -0.0340893732500188 -0.0213197969543128 -0.0218325932272739 0.0601940484858591 0.0857838699293297 0.0857838699293297 -0.0280653701720511 0.0882807695640715 -0.0207954380208997 0.0857838699293297 -0.0319620650781656 0.148274531248336 -0.0273085007726777 0.0882807695640715 0.0857838699293297 -0.104326317039986 -0.104094663176447 -0.10923587096125 -0.104326317039986 -0.0931504603902552 0.0786861859232104 0.0857838699293297 0.0833550377328911 -0.0527139455217726 -0.0213197969543128 -0.0221162743210681 -0.0305664973454046 -0.029712073763054 -0.0323244509972899 -0.0264659228910394 0.0833550377328911 -0.104094663176447 -0.0945032271255271 -0.0940519360183969 -0.103863188531711 -0.0527139455217726 -0.0902294355227393 -0.103863188531711 -0.0547923806966186 0.0340245994173761 0.0857838699293297 -0.104094663176447 -0.103631891179128
0.165964118941917 -0.0286435043211651 -0.0286435043211651 -0.0286435043211651 0.165964118941917 -0.423480305102171 0.165964118941917 0.186426624135866 0.165964118941917 0.165964118941917 0.165964118941917 -0.0286435043211651 -0.258119362184479 0.165964118941917 -0.0026550458844895 -0.0286435043211651 -0.0567810035281107 -0.0286435043211651 0.104072716609596 -0.176725197193151 -0.0934665586932848 0.151372836211377 -0.180404284266316 -0.0778313829789466 -0.176725197193151 -0.0390954420313436 0.0868037412570858 -0.032381276225369 -0.0411433296892437 1 -0.0467948909850505 -0.0573388972326388 -0.0286435043211651 -0.0247507708678994 -0.0746390985681347 -0.0746390985681347 -0.179763442904903 -0.179763442904903 -0.0746390985681347 0.0881779582218513 0.165964118941917 0.165964118941917 0.165964118941917 0.104072716609596 0.165964118941917 0.165964118941917 -0.0346670355619726 0.0827547835014361 0.165964118941917 -0.179822220747227 -0.180984387817606 -0.0569295519160378 -0.176291743461368 -0.259674582245699 -0.154883700499403 -0.176291743461368 -0.118468589564197 -0.181038040025166 -0.0746390985681347 -0.0746390985681347 -0.122541364950971 -0.259674582245699 -0.0567810035281107 -0.0591432778510534 -0.0805514245947624 -0.0580812795401623 0.682849235364092 -0.0302395980668003 0.683687247939628 0.165964118941917 -0.0550613527804556 0.158479567712442 -0.179763442904903 -0.260194722999542 -0.260194722999542 -0.260194722999542 -0.0664506736755828 -0.0573388972326388 -0.0580812795401623 -0.0534973550755923 -0.15418323419491 -0.181038040025166 -0.181630873877307 -0.0992334008523645 -0.106623231337208 -0.107588444989067 -0.240998479484468 -0.186740494088987 -0.0797390835916398 -0.0567810035281107 -0.156268640722759 -0.136409866200853 -0.0567810035281107 -0.155578786012907 -0.259674582245699 -0.260194722999542 -0.176291743461368 -0.260194722999542 -0.123379771680208 -0.177592520904355 0.0827547835014361 -0.259674582245699 -0.178026398817799 -0.18378331977099 0.0827547835014361 0.0827547835014361 -0.259674582245699 -0.260194722999542 -0.259674582245699 -0.178026398817799 -0.0567810035281107 -0.17984561056652 -0.124662204710782 -0.0286435043211651 -0.0805514245947624 -0.180442974515856 -0.0019028387259958 -0.122541364950971 -0.0757122430530645 -0.0956800303859141 -0.0019028387259958 -0.122541364950971 -0.124810716945005 -0.117725122067411 -0.176725197193151 -0.174992166911087 -0.179763442904903 -0.179763442904903 -0.0425344505044026 -0.254849999624574 -0.271869138707484 -0.260194722999542 -0.120714861380618 -0.025134016333102 -0.0628910323290793 -0.0556633993357939 -0.274041957910423 -0.131538877843997 -0.0956800303859141 -0.240998479484468 -0.176291743461368 -0.269034687302247 -0.490458504443992 -0.260194722999542 -0.260194722999542 -0.196855324934953 -0.183245699396846 -0.183245699396846 -0.178026398817799 -0.0606269749499331 -0.183245699396846 -0.178026398817799 -0.176291743461368 -0.145527333563521 -0.178026398817799 -0.487408732969566 -0.16591952083096 -0.175858423170121 -0.156861286370025 -0.0542767403570254 -0.491989905889836 -0.249447689910173 -0.12614793629365 -0.110934265039184 -0.0346670355619726 -0.110522877164375 -0.157167993072489 -0.212501812130433 -0.302280242742732 -0.303235363846254 -0.194544234706461 -0.0617626145966714 -0.18378331977099 -0.0992225314975264 -0.18378331977099 -0.261365317411647 -0.175858423170121 -0.220003901643123 -0.487408732969566 -0.511809832718911 -0.493619240191549 -0.260194722999542 -0.260194722999542 -0.194544234706461 -0.159315698409648 -0.0346670355619726 -0.156429589916553 -0.165472073469676 -0.176291743461368 -0.277884071783248 -0.277332044366103 -0.167680979269677 -0.0334746531281345 -0.156861286370025 -0.303235363846254 -0.183681822792736 -0.0932586773239161 -0.277884071783248 -0.100097724309143 -0.155997824763775 -0.178026398817799 -0.305325173782692 -0.303393265947625 -0.479787412306137 -0.460441516907454 -0.487408732969566 -0.260194722999542 -0.174126396294546 -0.174126396294546 -0.154883700499403 -0.107106376406989 -0.495442089214221 -0.230834299413067 -0.107106376406989 -0.230834299413067 -0.156861286370025 -0.156861286370025 -0.19817006372841 -0.19744208269066 -0.176291743461368 -0.176291743461368 -0.230834299413067 -0.302429454413451 -0.155565985946408 -0.260194722999542 -0.230357189213427 -0.120714861380618 -0.183245699396846 -0.265143058845922 -0.301326553849616 -0.487408732969566 -0.180404284266316 -0.176291743461368 -0.176291743461368 -0.176291743461368 -0.178026398817799 -0.155565985946408 -0.265773055509797 -0.265773055509797 -0.260194722999542 -0.17058999852717 -0.180442974515856 -0.180442974515856 -0.180442974515856 -0.153292978658567 -0.175858423170121 -0.181038040025166 -0.035822038615918 -0.15418323419491 -0.15418323419491 -0.180442974515856 -0.180442974515856 -0.15418323419491 -0.180442974515856 -0.154883700499403 -0.154031242090496 -0.181630873877307 -0.183681822792736 -0.0690577183568868 -0.487408732969566 -0.487408732969566 -0.154763115811391 0.0909533747869416 -0.176291743461368 0.0960276988123779 -0.154269977361785 -0.176291743461368 -0.155578786012907 0.0909533747869416 -0.0591432778510534 -0.0850515213066054 -0.180404284266316 -0.056011772930338 -0.180442974515856 -0.495403881191146 -0.122541364950971 0.165964118941917 0.165964118941917 0.165964118941917 0.165964118941917 0.165964118941917 0.165964118941917 0.165964118941917 0.165964118941917 0.165964118941917 0.165964118941917 0.158479567712442 -0.154763115811391 0.165964118941917 -0.0580812795401623 -0.0588158031634461 -0.0531359132133561 -0.032381276225369 0.165964118941917 -0.0664506736755828 -0.0580812795401623 -0.0580812795401623 -0.0257423653927469 -0.0573388972326388 -0.0286435043211651 -0.0580812795401623 -0.0583334493038589 -0.0334746531281345 -0.0479372537675764 -0.0573388972326388 -0.0580812795401623 -0.181038040025166 -0.180442974515856 -0.132172337699792 -0.181038040025166 -0.179763442904903 -0.0602624391430989 -0.0580812795401623 -0.0588158031634461 -0.0627793919285204 -0.032381276225369 -0.0888624029272326 -0.0315609890197181 0.0909533747869416 -0.0609086726321437 -0.0510744165795494 -0.0588158031634461 -0.180442974515856 -0.154763115811391 -0.153292978658567 -0.17984561056652 -0.0627793919285204 -0.174126396294546 -0.180984387817606 -0.0746390985681347 -0.0567810035281107 -0.0580812795401623 -0.180442974515856 -0.180404284266316
-0.00801520143755426 -0.0236519567697702 -0.0236519567697702 -0.0236519567697702 -0.00801520143755426 0.107741257319399 -0.00801520143755426 -0.0101821932808205 -0.00801520143755426 -0.00801520143755426 -0.00801520143755426 -0.0236519567697702 0.181291672926129 -0.00801520143755426 -0.024248343093185 -0.0236519567697702 -0.0450656133338713 -0.0236519567697702 -0.032451106497206 -0.104155236027722 -0.0619815938822893 0.0302558323803755 -0.117867053710287 -0.0604849577997482 -0.104155236027722 -0.000942981340691594 0.0267402172783322 -0.024248343093185 -0.024248343093185 -0.0467948909850505 0.999999999999991 -0.0337934062017645 -0.0236519567697702 -0.0230413945326295 -0.0568966212613116 -0.0568966212613116 -0.105945864666104 -0.105945864666104 -0.0568966212613116 0.0169182176254605 -0.00801520143755426 -0.00801520143755426 -0.00801520143755426 -0.032451106497206 -0.00801520143755426 -0.00801520143755426 0.0103311538871794 0.0246894419832799 -0.00801520143755426 -0.117604184169963 -0.118130122705452 -0.0469416041452274 -0.103899774574244 0.180205896858913 -0.10671468937303 -0.103899774574244 -0.113683586588287 -0.118656867823569 -0.0568966212613116 -0.0568966212613116 0.381870162812138 0.180205896858913 -0.0450656133338713 -0.0454152419059468 -0.0474740035619673 -0.0342309386288949 -0.0517369558476033 -0.0319930702352049 -0.0319930702352049 -0.00801520143755426 -0.032451106497206 0.0331810456710605 -0.105945864666104 0.179845657304632 0.179845657304632 0.179845657304632 -0.0254462806688466 -0.0337934062017645 -0.0342309386288949 -0.0315293446167016 -0.106458313396944 -0.118656867823569 -0.118920548329846 0.471563914801918 0.438880817980977 0.434943464326532 0.194170897198815 -0.110057878257813 -0.0642572532941196 -0.0450656133338713 -0.107227755981741 -0.0803948844664824 -0.0450656133338713 -0.106971169474028 0.180205896858913 0.179845657304632 -0.103899774574244 0.179845657304632 -0.0528901659406179 -0.104666404255499 0.0246894419832799 0.180205896858913 -0.104922115705816 -0.145537570708035 0.0246894419832799 0.0246894419832799 0.180205896858913 0.179845657304632 0.180205896858913 -0.104922115705812 -0.0450656133338713 -0.118130122705452 -0.0980410144707204 -0.0236519567697702 -0.0474740035619673 -0.118393393346115 -0.0280995991408905 0.381870162812138 -0.0363118431746605 0.489076882566909 -0.0280995991408905 0.381870162812138 0.374926866301617 -0.114725157004514 -0.104155236027722 -0.103133852654333 -0.105945864666104 -0.105945864666104 -0.0876354963128383 0.165739920628514 -0.160229524484744 0.179845657304632 -0.0517565237184059 -0.062933230776603 -0.0457039615763177 -0.0158383933739981 -0.161510103035635 0.355749507309524 0.489076882566906 0.194170897198815 -0.103899774574244 0.165410742092071 0.0876042603961175 0.179845657304632 0.179845657304632 -0.152125919329239 -0.107998176688316 -0.107998176688316 -0.104922115705816 -0.0654432108015639 -0.107998176688316 -0.104922115705816 -0.103899774574244 -0.147907130330901 -0.104922115705816 0.096007493956764 -0.097786773636288 -0.103644391765638 -0.0924481882887673 -0.021681436991522 0.0855555523573523 0.187594004185409 -0.0921937625095484 0.421825402354457 0.0103311538871794 -0.102113614036954 -0.135202597453286 -0.143196128268374 -0.225378613599768 -0.225870635680495 -0.151213864559402 -0.0444704703195951 -0.145537570708035 -0.112385305925877 -0.145537570708035 -0.236089108122383 -0.103644391765638 0.212700277747608 0.096007493956764 0.0914302305144452 0.0852989430250721 0.179845657304632 0.179845657304632 -0.151213864559402 -0.1586420388686 0.0103311538871794 -0.0921937625095484 -0.113683586588287 -0.103899774574244 0.168397168951628 0.168732362291594 -0.163449157210058 0.0136173122885357 -0.0924481882887673 -0.225870635680495 -0.108255211542187 -0.0923919264721551 0.168397168951628 -0.112644646466674 -0.0919392962415194 -0.104922115705816 -0.22735705425211 -0.226364374760355 0.097532552511384 0.0993126039571198 0.096007493956764 0.179845657304632 -0.102623599762592 -0.102623599762592 -0.10671468937303 0.436901074939138 0.0924481882887673 0.202720700970492 0.436901074939138 0.202720700970492 -0.0924481882887673 -0.0924481882887673 -0.145537570708035 -0.145243382015685 -0.103899774574244 -0.103899774574244 0.202720700970492 -0.225870635680495 -0.0916847865583317 0.179845657304632 0.20314057114881 0.38764813586211 -0.107998176688316 -0.206544004769087 -0.224888296085818 0.096007493956764 -0.117867053710287 -0.103899774574244 -0.103899774574244 -0.103899774574244 -0.104922115705816 -0.0916847865583317 -0.238224772866447 -0.238224772866447 0.179845657304632 -0.152125919329239 -0.118393393346115 -0.118393393346115 -0.118393393346115 -0.106971169474028 -0.103644391765638 -0.118656867823569 0.00725924865127375 -0.106458313396944 -0.106458313396944 -0.118393393346115 -0.118393393346115 -0.106458313396944 -0.118393393346115 -0.10671468937303 -0.107227755981741 -0.118920548329846 -0.108255211542187 0.0565287543186025 0.096007493956764 0.096007493956764 -0.107484451172913 0.0288394157334416 -0.103899774574244 -0.0117648287657398 -0.0909209674642297 -0.103899774574244 -0.106971169474028 0.0288394157334416 -0.0454152419059468 -0.0501261926250671 -0.117867053710287 -0.0604410997607263 -0.118393393346115 0.0924481882887673 0.381870162812138 -0.00801520143755426 -0.00801520143755426 -0.00801520143755426 -0.00801520143755426 -0.00801520143755426 -0.00801520143755426 -0.00801520143755426 -0.00801520143755426 -0.00801520143755426 -0.00801520143755426 -0.0101821932808205 -0.107484451172913 -0.00801520143755426 -0.0342309386288949 -0.0346638394408132 -0.0387719836248542 -0.024248343093185 -0.00801520143755426 -0.0391635471953533 -0.0342309386288949 -0.0342309386288949 -0.0346638394408132 -0.0337934062017645 -0.0236519567697702 -0.0342309386288949 -0.0363524625324861 -0.0197287113149909 0.0063572971296512 -0.0337934062017645 -0.0342309386288949 -0.118656867823569 -0.118393393346115 -0.124240811618737 -0.118656867823569 -0.105945864666104 -0.0355164327002873 -0.0342309386288949 -0.0346638394408132 -0.0513588757051697 -0.024248343093185 -0.0523721840341831 -0.0355164327002873 0.0288394157334416 -0.0367646267814192 0.916209995510494 -0.0346638394408132 -0.118393393346115 -0.107484451172913 -0.106971169474028 -0.118130122705452 -0.0513588757051697 -0.102623599762592 -0.118130122705452 -0.0568966212613116 -0.0450656133338713 -0.0342309386288949 -0.118393393346115 -0.117867053710287
-0.0304267260048194 0.0159126239711562 0.0159126239711562 0.0159126239711562 -0.0304267260048194 -0.267297698877035 -0.0304267260048194 -0.0311263783089791 -0.0304267260048194 -0.0304267260048194 -0.0304267260048194 0.0159126239711562 -0.186403521222578 -0.0304267260048194 0.012535786440797 0.0159126239711562 0.749871214475711 0.0159126239711562 -0.0397631156171119 -0.106886655834391 -0.0727699059937474 -0.0318120245854289 0.286707821549737 -0.101681400892826 -0.106886655834391 0.0194619576110697 -0.0355307982016263 0.012535786440797 0.0882807695640715 -0.0573388972326388 -0.0337934062017645 1 0.0159126239711562 0.0194619576110697 -0.100732206521364 -0.100732206521364 -0.129817997615457 -0.129817997615457 -0.100732206521364 -0.0445435403187365 -0.0304267260048194 -0.0304267260048194 -0.0304267260048194 -0.0397631156171119 -0.0304267260048194 -0.0304267260048194 -0.0250351521265688 -0.0373900314604969 -0.0304267260048194 0.287348672500662 0.286069339706212 -0.109533849432846 -0.106476544016693 -0.167410854243904 -0.106484900710849 -0.106476544016693 -0.118192939972838 0.284799412133568 -0.100732206521364 -0.100732206521364 -0.0501067360078854 -0.167410854243904 0.749871214475711 0.744098341956369 -0.0581710300881189 0.961439746394921 -0.0435622485105839 -0.0257168926180134 -0.0392018728488754 -0.0304267260048194 0.00169581441618514 -0.0311263783089791 -0.129817997615457 -0.167866146736557 -0.167866146736557 -0.167866146736557 -0.0307669500532415 0.973939156953918 0.961439746394921 0.00652951311985366 -0.106030098808498 0.284799412133568 0.284167931247933 0.00338475386534304 -0.0194067233117563 -0.0223657755436487 -0.143524308048862 -0.106771294637207 -0.0787359467139338 0.749871214475711 -0.107389176142999 -0.098509771503181 0.749871214475711 -0.106937914736431 -0.167410854243904 -0.167866146736557 -0.106476544016693 -0.167866146736557 -0.120264692825946 -0.107703580354187 -0.0373900314604969 -0.167410854243904 -0.108110437445448 0.232197129836362 -0.0373900314604969 -0.0373900314604969 -0.167410854243904 -0.167866146736557 -0.167410854243904 -0.108110437445448 0.749871214475711 0.286069339706212 0.344686419088974 0.0159126239711562 -0.0581710300881189 0.285433209123163 -0.0344311097536847 -0.0501067360078854 -0.101048809972532 0.0145191914631122 -0.0344311097536847 -0.0501067360078854 -0.057343613930928 -0.1198522498432 -0.106886655834391 -0.10523933582243 -0.129817997615457 -0.129817997615457 -0.113902345826595 -0.203894185984959 -0.1806855332286 -0.167866146736557 -0.0871754642302313 -0.107969910389416 -0.109221258045933 -0.101365206484101 -0.18239074401711 -0.0793037023660352 0.0145191914631122 -0.143524308048862 -0.106476544016693 -0.204299949171089 -0.370679889814217 -0.167866146736557 -0.167866146736557 0.222141015487472 -0.112917346426443 -0.112917346426443 -0.108110437445448 -0.108595788483272 -0.112917346426443 -0.108110437445448 -0.106476544016693 0.228477194616371 -0.108110437445448 -0.337122226175537 0.345582586940181 -0.106065302257381 0.365538869146972 -0.10294425261575 -0.379892948904613 -0.150807229067883 0.336133498489121 -0.0326222429730583 -0.0250351521265688 0.330939282880865 -0.146678336373531 0.235993854096585 0.149940607327426 0.149613986342009 0.223480871282719 -0.108908572362636 0.232197129836362 -0.137708398743816 0.232197129836362 0.143138353440026 -0.106065302257381 -0.126932165567054 -0.337122226175537 -0.354538098580632 -0.381076992521502 -0.167866146736557 -0.167866146736557 0.223480871282719 0.213016716393522 -0.0250351521265688 0.366547641422738 -0.11611949929741 -0.106476544016693 -0.179165038865708 -0.177490765427834 0.206751792291793 -0.0241740610312297 0.365538869146972 0.149613986342009 -0.113312229356892 0.329780914198355 -0.178001576329896 -0.138026174900655 0.367562158763856 -0.108110437445448 0.148635837638404 0.149287652871784 -0.331589383800568 -0.295094113840385 -0.337122226175537 -0.167866146736557 -0.104408566249226 -0.104408566249226 -0.106484900710849 -0.0208880739003404 -0.350458692950651 -0.141806942212702 -0.0208880739003404 -0.141806942212702 0.365538869146972 0.365538869146972 0.232197129836362 0.232667442280525 -0.106476544016693 -0.106476544016693 -0.141806942212702 0.149613986342009 0.368582482113999 -0.167866146736557 -0.141317730656476 -0.0629221510470283 -0.112917346426443 -0.237948028840209 0.150267518541147 -0.337122226175537 0.286707821549737 -0.106476544016693 -0.106476544016693 -0.106476544016693 -0.108110437445448 0.368582482113999 0.141855130325626 0.141855130325626 -0.167866146736557 0.222141015487472 0.285433209123163 0.285433209123163 0.285433209123163 -0.106937914736431 -0.106065302257381 0.284799412133568 -0.0258692493227509 -0.106030098808498 -0.106030098808498 0.285433209123163 0.285433209123163 -0.106030098808498 0.285433209123163 -0.106484900710849 -0.107389176142999 0.284167931247933 -0.103149006909576 -0.0498707332932298 -0.337122226175537 -0.337122226175537 -0.107838719596148 -0.0336398176113046 -0.106476544016693 -0.0410203174617661 0.371678911303469 -0.106476544016693 -0.106937914736431 -0.0336398176113046 0.744098341956369 0.674166626907655 0.286707821549737 -0.107343591966037 0.285433209123163 -0.319908000983135 -0.0501067360078854 -0.0304267260048194 -0.0304267260048194 -0.0304267260048194 -0.0304267260048194 -0.0304267260048194 -0.0304267260048194 -0.0304267260048194 -0.0304267260048194 -0.0304267260048194 -0.0304267260048194 -0.0311263783089791 -0.107838719596148 -0.0304267260048194 0.987218217067472 0.974889300980838 -0.0475082372834514 0.012535786440797 -0.0304267260048194 0.839784889228345 0.961439746394921 0.961439746394921 -0.0424744301257239 0.973939156953918 0.0159126239711562 0.987218217067472 -0.0445435403187365 0.583803573904123 -0.0380581574512577 0.973939156953918 0.961439746394921 0.284799412133568 0.285433209123163 0.271999238909241 0.284799412133568 -0.129817997615457 0.951486498853488 0.961439746394921 0.974889300980838 -0.0734641441961411 0.012535786440797 -0.04658041932372 -0.0435191330036947 -0.0336398176113046 -0.019611799901365 -0.0368839091118368 0.974889300980838 0.285433209123163 -0.107838719596148 -0.106937914736431 0.286069339706212 -0.0734641441961411 -0.104408566249226 0.286069339706212 -0.100732206521364 0.749871214475711 0.961439746394921 0.285433209123163 0.286707821549737
-0.0212956221049381 0.999999999999995 0.999999999999995 0.999999999999995 -0.0212956221049381 0.0824115339753121 -0.0212956221049381 -0.0217853077540626 -0.0212956221049381 -0.0212956221049381 -0.0212956221049381 0.999999999999995 0.155476179694139 -0.0212956221049381 0.925493493807519 0.999999999999995 0.524833792775481 0.999999999999995 0.10137934487471 -0.0893237837753823 0.0639733525543162 -0.0222651906043772 -0.0539344304489926 0.218051903357064 -0.0893237837753823 0.0133203982119595 -0.029356536235029 0.975405069075475 -0.0207954380208997 -0.0286435043211651 -0.0236519567697702 0.0159126239711562 0.999999999999995 0.97418555077324 0.219509734827553 0.219509734827553 0.156973382814403 0.156973382814403 0.219509734827553 -0.0311759602953588 -0.0212956221049381 -0.0212956221049381 -0.0212956221049381 0.10137934487471 -0.0212956221049381 -0.0212956221049381 -0.0175220672425464 -0.029727793024362 -0.0212956221049381 -0.041708070535213 -0.04298144078275 0.177362328260162 -0.0891046994114721 -0.084192449376822 -0.0915187771902009 -0.0891046994114721 -0.0974953203938766 -0.0442436548767962 0.219509734827553 0.219509734827553 -0.0300994759258329 -0.084192449376822 0.524833792775481 0.520793367538393 0.0188827696280473 0.0314974763805719 -0.0153538991340795 -0.0175692361858546 -0.0274373348569783 -0.0212956221049381 -0.0189601836197068 -0.0217853077540626 0.156973382814403 -0.0845628765657705 -0.0845628765657705 -0.0845628765657705 0.0651979106242085 0.0159126239711562 0.0314974763805719 0.0661498957902619 -0.0912989085294746 -0.0442436548767962 -0.0448705283895006 -0.0190122616621887 -0.014739386255607 -0.00146715797546565 -0.0982439346458742 -0.0943859041101096 -0.00534343535805406 0.524833792775481 -0.0919587843618673 -0.0689468484793181 0.524833792775481 -0.0917387351487051 -0.084192449376822 -0.0845628765657705 -0.0891046994114721 -0.0845628765657705 -0.0986122536302747 -0.0897621628909454 -0.029727793024362 -0.084192449376822 -0.0899814616527549 0.0980719971962823 -0.029727793024362 -0.029727793024362 -0.084192449376822 -0.0845628765657705 -0.084192449376822 -0.0899814616527549 0.524833792775481 -0.0544592065110752 0.241245532774781 0.999999999999995 0.0188827696280473 -0.0549813772368426 -0.0240982845756093 -0.0300994759258329 0.218613431296509 -0.0158093759406816 -0.0240982845756093 -0.0300994759258329 -0.0320718777700465 -0.0983885737164539 -0.0893237837753823 -0.0884478429098489 0.156973382814403 0.156973382814403 0.232370211518723 0.142138959094006 0.048154384227106 -0.0845628765657705 -0.0610139829956041 0.19998133807619 0.19971437431535 0.220082341728613 0.0465699378717692 -0.03766407181742 -0.0158093759406816 -0.0982439346458742 -0.0891046994114721 0.141856654780425 0.0426086940439135 -0.0845628765657705 -0.0845628765657705 0.129356086924409 -0.0926194990338775 -0.0926194990338775 -0.0899814616527549 0.179661757918244 -0.0926194990338775 -0.0899814616527549 -0.0891046994114721 0.130720917963328 -0.0899814616527549 0.052457563338412 0.241872759374808 -0.0888856824935906 -0.0792837911570193 0.194107342875264 0.0594339827461949 -0.0850407066512041 -0.0790655949898672 -0.0191952860448196 0.0245804278282914 -0.0519638092202546 0.0772959638652236 0.165171761665519 0.0823840560018478 0.0820972343630479 0.130527356947729 0.1788921654209 0.0980719971962823 0.167647572107552 0.0980719971962823 0.0762845861539285 -0.0888856824935906 -0.0842585769737278 0.052457563338412 0.058459527525805 0.058402396005376 -0.0845628765657705 -0.0845628765657705 0.130527356947729 0.118353705598778 0.0245804278282914 -0.0790655949898672 0.165024988768395 -0.0891046994114721 -0.0767878193139126 -0.0762546136953311 0.115094320264351 -0.0169193908138938 -0.0792837911570193 0.0820972343630479 -0.0928399327497961 0.220387694686681 -0.0767878193139126 0.167120509708777 -0.0788473640994178 -0.0899814616527549 0.0812348525645433 0.0818100981257377 0.0593105079435047 0.0675828987694538 0.052457563338412 -0.0845628765657705 -0.0880102487886974 -0.0880102487886974 -0.0915187771902009 -0.0152511632491496 0.0628372812276199 -0.0841370600767664 -0.0152511632491496 -0.0841370600767664 -0.0792837911570193 -0.0792837911570193 0.0980719971962823 0.098683618725951 -0.0891046994114721 -0.0891046994114721 -0.0841370600767664 0.0820972343630479 -0.0786290959760188 -0.0845628765657705 -0.0837455158973554 -0.0413408846322763 -0.0926194990338775 0.0695715266371845 0.082670570279917 0.052457563338412 -0.0539344304489926 -0.0891046994114721 -0.0891046994114721 -0.0891046994114721 -0.0899814616527549 -0.0786290959760188 0.07510140566413 0.07510140566413 -0.0845628765657705 0.0838765348994052 -0.0549813772368426 -0.0549813772368426 -0.0549813772368426 -0.0917387351487051 -0.0888856824935906 -0.0442436548767962 -0.0181058506797089 -0.0912989085294746 -0.0912989085294746 -0.0549813772368426 -0.0549813772368426 -0.0912989085294746 -0.0549813772368426 -0.0915187771902009 -0.0919587843618673 -0.0448705283895006 -0.0928399327497961 -0.0089376275530716 0.052457563338412 0.052457563338412 -0.0921789267822283 -0.0289813073612207 -0.0891046994114721 -0.0279977459803874 -0.0779740428629237 -0.0891046994114721 -0.0917387351487051 -0.0289813073612207 0.520793367538393 0.471848259984192 -0.0539344304489926 0.18277240452197 -0.0549813772368426 0.0628372812276199 -0.0300994759258329 -0.0212956221049381 -0.0212956221049381 -0.0212956221049381 -0.0212956221049381 -0.0212956221049381 -0.0212956221049381 -0.0212956221049381 -0.0212956221049381 -0.0212956221049381 -0.0212956221049381 -0.0217853077540626 -0.0921789267822283 -0.0212956221049381 0.0142161492340142 0.0125574909082314 -0.0332509474696724 0.975405069075475 -0.0212956221049381 -0.00370816908605866 0.0314974763805719 0.0314974763805719 -0.029727793024362 0.0159126239711562 0.999999999999995 0.0142161492340142 -0.0303950107950048 0.0279043585830579 0.560495403004112 0.0159126239711562 0.0314974763805719 -0.0442436548767962 -0.0549813772368426 -0.0658358032336106 -0.0442436548767962 0.156973382814403 0.00934516321634118 0.0314974763805719 0.0125574909082314 0.0102006905106972 0.975405069075475 0.0504444102680389 -0.0279977459803874 -0.0289813073612207 0.00476144221419696 -0.0116844364727171 0.0125574909082314 -0.0549813772368426 -0.0921789267822283 -0.0917387351487051 -0.0544592065110752 0.0102006905106972 -0.0880102487886974 -0.04298144078275 0.219509734827553 0.524833792775481 0.0314974763805719 -0.0549813772368426 -0.0539344304489926
-0.0207458873493663 0.97418555077324 0.97418555077324 0.97418555077324 -0.0207458873493663 0.0664574803247118 -0.0207458873493663 -0.0212229320331585 -0.0207458873493663 -0.0207458873493663 -0.0207458873493663 0.97418555077324 0.151462647747453 -0.0207458873493663 0.898991049283147 0.97418555077324 0.511285497479384 0.97418555077324 0.0658756461270544 -0.0870179394943722 0.035888215031125 -0.0216904269719985 -0.0461326463962416 0.231889611120683 -0.0870179394943722 0.0157515634872724 -0.0285987134209174 0.950225524444301 -0.0202586152419587 -0.0247507708678994 -0.0230413945326295 0.0194619576110697 0.97418555077324 0.999999999999998 0.233682437948419 0.233682437948419 0.147535228327504 0.147535228327504 0.233682437948419 -0.0303711700512221 -0.0207458873493663 -0.0207458873493663 -0.0207458873493663 0.0658756461270544 -0.0207458873493663 -0.0207458873493663 -0.0170697447273722 -0.0289603864207118 -0.0207458873493663 -0.0318401721319518 -0.0331838793063373 0.190642535057298 -0.086804510672649 -0.0779155408097646 -0.0891562703631173 -0.086804510672649 -0.0949785323957213 -0.0345184457685144 0.233682437948419 0.233682437948419 -0.0269781177310795 -0.0779155408097646 0.511285497479384 0.507349373594437 -0.0268457961668748 0.0343251055162252 -0.0105573526970633 -0.0150091396571303 -0.0267290551693935 -0.0207458873493663 -0.0163872400529687 -0.0212229320331585 0.147535228327504 -0.0782925449202607 -0.0782925449202607 -0.0782925449202607 0.0704874213820345 0.0194619576110697 0.0343251055162252 0.0706829497559695 -0.0889420774907825 -0.0345184457685144 -0.035182211782439 -0.016545226622436 -0.0114680910582255 0.00280069298318747 -0.0936737584817877 -0.0919493839807398 0.00135416885622458 0.511285497479384 -0.0895849189920036 -0.067167023559906 0.511285497479384 -0.089370550228082 -0.0779155408097646 -0.0782925449202607 -0.086804510672649 -0.0782925449202607 -0.0960666326158032 -0.0874450020945145 -0.0289603864207118 -0.0779155408097646 -0.0876586397795715 0.124524575373212 -0.0289603864207118 -0.0289603864207118 -0.0779155408097646 -0.0782925449202607 -0.0779155408097646 -0.0876586397795715 0.511285497479384 -0.0466896039824689 0.235017912217784 0.97418555077324 -0.0268457961668748 -0.0472439861022258 -0.0234762006319807 -0.0269781177310795 0.232807985075663 -0.0133328808714467 -0.0234762006319807 -0.0269781177310795 -0.0289664906622065 -0.0958487268757593 -0.0870179394943722 -0.0861646105598348 0.147535228327504 0.147535228327504 0.22528606026597 0.138469720151329 0.0607004832832032 -0.0782925449202607 -0.0594389406294428 0.214733582367771 0.2136164689965 0.233523452087876 0.059162153381822 -0.0345969203699002 -0.0133328808714467 -0.0936737584817877 -0.086804510672649 0.138194703368118 0.0324409140703584 -0.0782925449202607 -0.0782925449202607 0.125555244423108 -0.0902285776786612 -0.0902285776786612 -0.0876586397795715 0.192882127765666 -0.0902285776786612 -0.0876586397795715 -0.086804510672649 0.126630187458785 -0.0876586397795715 0.0402675639669882 0.235628947308591 -0.0865911475558758 -0.0772371237556915 0.207008659480372 0.0500825147831702 -0.0797839912631595 -0.0770245602024198 -0.0159702889459113 0.0270384438870252 -0.0543057804158119 0.094196437007164 0.160907943610308 0.0784987686917041 0.0782120853737025 0.126681775650846 0.192132269570232 0.124524575373212 0.159995450828367 0.124524575373212 0.0723896081710012 -0.0865911475558758 -0.0795221463130455 0.0402675639669882 0.0476567435925941 0.0490876893847036 -0.0782925449202607 -0.0782925449202607 0.126681775650846 0.114891368747185 0.0270384438870252 -0.0770245602024198 0.157385893264471 -0.086804510672649 -0.10215937863537 -0.1017146555944 0.111906818975561 -0.0164826260587882 -0.0772371237556915 0.0782120853737025 -0.0904433210196122 0.213763510142648 -0.10215937863537 0.159471287535476 -0.0768119628222099 -0.0876586397795715 0.0773497747727035 0.0779250304674091 0.0467823980145002 0.0546294420139763 0.0402675639669882 -0.0782925449202607 -0.0857383126899095 -0.0857383126899095 -0.0891562703631173 -0.0119852224644528 0.0518479341438802 -0.078159916070332 -0.0119852224644528 -0.078159916070332 -0.0772371237556915 -0.0772371237556915 0.124524575373212 0.125008765640431 -0.086804510672649 -0.086804510672649 -0.078159916070332 0.0782120853737025 -0.0765993291702021 -0.0782925449202607 -0.0777492914976061 -0.039264995193135 -0.0902285776786612 0.0642416040041169 0.0787850881109493 0.0402675639669882 -0.0461326463962416 -0.086804510672649 -0.086804510672649 -0.086804510672649 -0.0876586397795715 -0.0765993291702021 0.0712013866137031 0.0712013866137031 -0.0782925449202607 0.113406723630941 -0.0472439861022258 -0.0472439861022258 -0.0472439861022258 -0.0893705502280784 -0.0865911475558758 -0.0345184457685144 -0.0176384581166361 -0.0889420774907825 -0.0889420774907825 -0.0472439861022258 -0.0472439861022258 -0.0889420774907825 -0.0472439861022258 -0.0891562703631173 -0.0895849189920036 -0.035182211782439 -0.0904433210196122 -0.00525944670711757 0.0402675639669882 0.0402675639669882 -0.0897993785570331 -0.0282331708738248 -0.086804510672649 -0.0253273609971011 -0.0759611858924364 -0.086804510672649 -0.0893705502280784 -0.0282331708738248 0.507349373594437 0.459667757034095 -0.0461326463962416 0.19591594932686 -0.0472439861022258 0.0518479341438802 -0.0269781177310795 -0.0207458873493663 -0.0207458873493663 -0.0207458873493663 -0.0207458873493663 -0.0207458873493663 -0.0207458873493663 -0.0207458873493663 -0.0207458873493663 -0.0207458873493663 -0.0207458873493663 -0.0212229320331585 -0.0897993785570331 -0.0207458873493663 0.0177692552631452 0.0161149864654446 -0.0323925925744768 0.950225524444301 -0.0207458873493663 -7.03248359723438e-05 0.0343251055162252 0.0343251055162252 -0.0289603864207118 0.0194619576110697 0.97418555077324 0.0177692552631452 -0.0276948451753821 0.0303773185345482 0.576951921212717 0.0194619576110697 0.0343251055162252 -0.0345184457685144 -0.0472439861022258 -0.0587924987558289 -0.0345184457685144 0.147535228327504 0.0129131445305368 0.0343251055162252 0.0161149864654446 0.0166530183801709 0.950225524444301 0.0162734181293885 -0.0253273609971011 -0.0282331708738248 -0.0288528547914834 -0.00917213014442198 0.0161149864654446 -0.0472439861022258 -0.0897993785570331 -0.0893705502280784 -0.0466896039824689 0.0166530183801709 -0.0857383126899095 -0.0331838793063373 0.233682437948419 0.511285497479384 0.0343251055162252 -0.0472439861022258 -0.0461326463962416
-0.0740185726316164 0.219509734827553 0.219509734827553 0.219509734827553 -0.0740185726316164 0.274570745007536 -0.0740185726316164 -0.075720604749185 -0.0740185726316164 -0.0740185726316164 -0.0740185726316164 0.219509734827553 0.468381395324836 -0.0740185726316164 0.206131647805922 0.219509734827553 0.0340088813102648 0.219509734827553 -0.0967310469387496 -0.273946762368411 -0.140966683165881 -0.0773885646442077 -0.320726976561367 0.984385540729588 -0.273946762368411 -0.0686823488210334 -0.102036413813945 0.228404472674003 -0.0547923806966186 -0.0746390985681347 -0.0568966212613116 -0.100732206521364 0.219509734827553 0.233682437948419 1 0.993705092996538 0.662419903271133 0.662419903271133 1 -0.108360303827299 -0.0740185726316164 -0.0740185726316164 -0.0740185726316164 -0.0967310469387496 -0.0740185726316164 -0.0740185726316164 -0.0609025836605152 -0.103326815075328 -0.0740185726316164 -0.320208274017588 -0.321244236077788 0.876033568667959 -0.272133413824624 -0.414518886878196 -0.306137687735759 -0.272133413824624 -0.307352852340455 -0.323144686222844 1 1 -0.215279028328165 -0.414518886878196 0.0340088813102648 0.0414256323174659 -0.104812162528835 -0.0723041165480202 -0.154218775405821 0.372657444677307 -0.0511541428948328 -0.0740185726316164 -0.087060703356727 -0.075720604749185 0.662419903271133 -0.415293470773042 -0.415293470773042 -0.415293470773042 -0.0472247309758621 -0.100732206521364 -0.0723041165480202 -0.0735059182739511 -0.305517629090463 -0.323144686222844 -0.324092121527771 -0.139720743623421 -0.187314264441783 -0.189009938854943 -0.264546588351351 -0.152461151532089 -0.143334471268563 0.0340088813102648 -0.295961892255598 -0.239643025535451 0.0340088813102648 -0.295029958343829 -0.414518886878196 -0.415293470773042 -0.272133413824624 -0.415293470773042 -0.309657741644077 -0.276702611036943 -0.103326815075328 -0.414518886878196 -0.276275092863565 0.564861961057707 -0.103326815075328 -0.103326815075328 -0.414518886878196 -0.415577095957699 -0.414518886878196 -0.277004386290573 0.0340088813102648 -0.321673604710971 -0.239997183322094 0.219509734827553 -0.104812162528835 -0.322618410871508 -0.0837599680519956 -0.215279028328165 0.990577069805907 -0.129589040165608 -0.0837599680519956 -0.215279028328165 -0.219265795510052 -0.310683894705487 -0.273946762368411 -0.269803879307665 0.662419903271133 0.662419903271133 0.878224670057122 0.440587936158106 0.392782140461994 -0.415293470773042 0.829054540684553 0.932965547142269 0.884943536047488 0.955841088662671 0.387454149566986 -0.231085738444013 -0.168089395610451 -0.264546588351351 -0.272133413824624 0.415109163213628 0.197735283759781 -0.415293470773042 -0.415293470773042 0.518743332938214 -0.298305334118325 -0.298305334118325 -0.276275092863565 0.877628381429815 -0.298305334118325 -0.276275092863565 -0.272133413824624 0.555812538677451 -0.276275092863565 0.237723993131621 -0.227353978311872 -0.2718852236407 -0.275571806512485 0.928026236593814 0.217444250493169 -0.268213059027133 -0.26147926698617 -0.165929236346177 -0.0536769113492933 -0.28206728338615 0.581322320732832 0.468161909517412 0.353652153687373 0.363963369342102 0.529291237353105 0.881279442003592 0.564861961057707 0.700293657044585 0.564861961057707 0.336376347664402 -0.2718852236407 -0.345980416362745 0.237723993131621 0.216574128573745 0.216161917563173 -0.415293470773042 -0.415293470773042 0.521995270523338 0.495668328188191 -0.0536769113492933 -0.274813407966219 0.548823887088791 -0.272133413824624 -0.441351674838776 -0.448098713871372 0.480017133630159 -0.0588078221744225 -0.275571806512485 0.363963369342102 -0.288033387528369 0.801421881386845 -0.449183622447302 0.704895407072296 -0.274054888729931 -0.276275092863565 0.361583843827237 0.363169503526105 0.242465125986389 0.240569831911952 0.237723993131621 -0.415293470773042 -0.280471044266517 -0.280471044266517 -0.306137687735759 -0.188163047227951 0.216137680237588 -0.386899797287015 -0.188163047227951 -0.386899797287015 -0.275571806512485 -0.275571806512485 0.564861961057707 0.566006082045365 -0.272133413824624 -0.272133413824624 -0.386899797287015 0.363963369342102 -0.273296240080685 -0.415293470773042 -0.386155704760278 -0.212070251324407 -0.298305334118325 0.388283563830381 0.365553205874016 0.237723993131621 -0.320726976561367 -0.272133413824624 -0.272133413824624 -0.272133413824624 -0.276275092863565 -0.273296240080685 0.332911159741246 0.332911159741246 -0.415293470773042 0.540398624772122 -0.322618410871508 -0.322618410871508 -0.322618410871508 -0.307210365922187 -0.2718852236407 -0.323144686222844 -0.0629316775527574 -0.305517629090463 -0.305517629090463 -0.322618410871508 -0.322618410871508 -0.305517629090463 -0.322618410871508 -0.306137687735759 -0.307836171309067 -0.324092121527771 -0.141581559342133 -0.121319674481987 0.237723993131621 0.237723993131621 -0.308683536692227 -0.100732206521364 -0.272918396399077 -0.105868245784612 -0.271019429561114 -0.272133413824624 -0.306987571815372 -0.100732206521364 0.049483435553378 0.128315829157932 -0.320726976561367 0.888359503751446 -0.322618410871508 0.216137680237588 -0.215279028328165 -0.0740185726316164 -0.0740185726316164 -0.0740185726316164 -0.0740185726316164 -0.0740185726316164 -0.0740185726316164 -0.0740185726316164 -0.0740185726316164 -0.0740185726316164 -0.0740185726316164 -0.075720604749185 -0.308683536692227 -0.0740185726316164 -0.102036413813945 -0.103326815075328 -0.115572471103486 0.228404472674003 -0.0740185726316164 -0.116739653310986 -0.0723041165480202 -0.0723041165480202 -0.100659205878241 -0.100732206521364 0.219509734827553 -0.102036413813945 -0.107509018633079 -0.0588078221744225 0.377815187074079 -0.100732206521364 -0.0723041165480202 -0.323144686222844 -0.322618410871508 -0.341755178425227 -0.323144686222844 0.662419903271133 -0.105868245784612 -0.0723041165480202 -0.103326815075328 -0.178714959083702 0.228404472674003 -0.109018343371533 -0.105868245784612 -0.100732206521364 -0.0549264797004398 -0.0522461359208172 -0.103326815075328 -0.322618410871508 -0.308683536692227 -0.307210365922187 -0.322090857787128 -0.178714959083702 -0.269318636871576 -0.321244236077788 1 0.0340088813102648 -0.0723041165480202 -0.322618410871508 -0.320726976561367
-0.0740185726316164 0.219509734827553 0.219509734827553 0.219509734827553 -0.0740185726316164 0.274570745007536 -0.0740185726316164 -0.075720604749185 -0.0740185726316164 -0.0740185726316164 -0.0740185726316164 0.219509734827553 0.468381395324836 -0.0740185726316164 0.206131647805922 0.219509734827553 0.0340088813102648 0.219509734827553 -0.0967310469387496 -0.273946762368411 -0.140966683165881 -0.0773885646442077 -0.320726976561367 0.9906650148097 -0.273946762368411 -0.0686823488210334 -0.102036413813945 0.228404472674003 -0.0547923806966186 -0.0746390985681347 -0.0568966212613116 -0.100732206521364 0.219509734827553 0.233682437948419 0.993705092996538 1 0.662419903271133 0.662419903271133 0.993705092996538 -0.108360303827299 -0.0740185726316164 -0.0740185726316164 -0.0740185726316164 -0.0967310469387496 -0.0740185726316164 -0.0740185726316164 -0.0609025836605152 -0.103326815075328 -0.0740185726316164 -0.320208274017588 -0.321244236077788 0.876033568667959 -0.272133413824624 -0.414518886878196 -0.306137687735759 -0.272133413824624 -0.307352852340455 -0.323144686222844 0.993705092996538 0.993705092996538 -0.215279028328165 -0.414518886878196 0.0340088813102648 0.0414256323174659 -0.104812162528835 -0.0723041165480202 -0.154218775405821 0.372657444677307 -0.0511541428948328 -0.0740185726316164 -0.087060703356727 -0.075720604749185 0.662419903271133 -0.415293470773042 -0.415293470773042 -0.415293470773042 -0.0472247309758621 -0.100732206521364 -0.0723041165480202 -0.0735059182739511 -0.305517629090463 -0.323144686222844 -0.324092121527771 -0.139720743623421 -0.187314264441783 -0.189009938854943 -0.264546588351351 -0.152461151532089 -0.143334471268563 0.0340088813102648 -0.295961892255598 -0.239643025535451 0.0340088813102648 -0.295029958343829 -0.414518886878196 -0.415293470773042 -0.272133413824624 -0.415293470773042 -0.309657741644077 -0.276702611036943 -0.103326815075328 -0.414518886878196 -0.276275092863565 0.564861961057707 -0.103326815075328 -0.103326815075328 -0.414518886878196 -0.415577095957699 -0.414518886878196 -0.277004386290573 0.0340088813102648 -0.321673604710971 -0.238706979026544 0.219509734827553 -0.104812162528835 -0.322618410871508 -0.0837599680519956 -0.215279028328165 0.996866826524169 -0.129589040165608 -0.0837599680519956 -0.215279028328165 -0.219265795510052 -0.310683894705487 -0.273946762368411 -0.269803879307665 0.662419903271133 0.662419903271133 0.872061333264399 0.440587936158106 0.392782140461994 -0.415293470773042 0.821729685453075 0.932965547142269 0.884943536047488 0.955841088662671 0.387454149566986 -0.231085738444013 -0.168089395610451 -0.264546588351351 -0.272133413824624 0.415109163213628 0.197735283759781 -0.415293470773042 -0.415293470773042 0.518743332938214 -0.298305334118325 -0.298305334118325 -0.276275092863565 0.877628381429815 -0.298305334118325 -0.276275092863565 -0.272133413824624 0.555812538677451 -0.276275092863565 0.237723993131621 -0.22580247897796 -0.2718852236407 -0.275571806512485 0.928026236593814 0.217444250493169 -0.268213059027133 -0.26147926698617 -0.165929236346177 -0.0536769113492933 -0.28206728338615 0.581322320732832 0.468161909517412 0.353652153687373 0.363963369342102 0.529291237353105 0.881279442003592 0.564861961057707 0.700293657044585 0.564861961057707 0.336376347664402 -0.2718852236407 -0.345980416362745 0.237723993131621 0.216574128573745 0.216161917563173 -0.415293470773042 -0.415293470773042 0.521995270523338 0.495668328188191 -0.0536769113492933 -0.274813407966219 0.548823887088791 -0.272133413824624 -0.441351674838776 -0.448098713871372 0.480017133630159 -0.0588078221744225 -0.275571806512485 0.363963369342102 -0.288033387528369 0.801421881386845 -0.449183622447302 0.704895407072296 -0.274054888729931 -0.276275092863565 0.361583843827237 0.363169503526105 0.242465125986389 0.240569831911952 0.237723993131621 -0.415293470773042 -0.280471044266517 -0.280471044266517 -0.306137687735759 -0.188163047227951 0.216137680237588 -0.386899797287015 -0.188163047227951 -0.386899797287015 -0.275571806512485 -0.275571806512485 0.564861961057707 0.566006082045365 -0.272133413824624 -0.272133413824624 -0.386899797287015 0.363963369342102 -0.273296240080685 -0.415293470773042 -0.386155704760278 -0.212070251324407 -0.298305334118325 0.388283563830381 0.365553205874016 0.237723993131621 -0.320726976561367 -0.272133413824624 -0.272133413824624 -0.272133413824624 -0.276275092863565 -0.273296240080685 0.332911159741246 0.332911159741246 -0.415293470773042 0.540398624772122 -0.322618410871508 -0.322618410871508 -0.322618410871508 -0.307210365922187 -0.2718852236407 -0.323144686222844 -0.0629316775527574 -0.305517629090463 -0.305517629090463 -0.322618410871508 -0.322618410871508 -0.305517629090463 -0.322618410871508 -0.306137687735759 -0.307836171309067 -0.324092121527771 -0.131421028711075 -0.121319674481987 0.237723993131621 0.237723993131621 -0.308683536692227 -0.100732206521364 -0.272918396399077 -0.105868245784612 -0.271019429561114 -0.272133413824624 -0.306987571815372 -0.100732206521364 0.049483435553378 0.128315829157932 -0.320726976561367 0.888359503751446 -0.322618410871508 0.216137680237588 -0.215279028328165 -0.0740185726316164 -0.0740185726316164 -0.0740185726316164 -0.0740185726316164 -0.0740185726316164 -0.0740185726316164 -0.0740185726316164 -0.0740185726316164 -0.0740185726316164 -0.0740185726316164 -0.075720604749185 -0.308683536692227 -0.0740185726316164 -0.102036413813945 -0.103326815075328 -0.115572471103486 0.228404472674003 -0.0740185726316164 -0.116739653310986 -0.0723041165480202 -0.0723041165480202 -0.100659205878241 -0.100732206521364 0.219509734827553 -0.102036413813945 -0.107509018633079 -0.0588078221744225 0.377815187074079 -0.100732206521364 -0.0723041165480202 -0.323144686222844 -0.322618410871508 -0.341755178425227 -0.323144686222844 0.662419903271133 -0.105868245784612 -0.0723041165480202 -0.103326815075328 -0.178714959083702 0.228404472674003 -0.109018343371533 -0.105868245784612 -0.100732206521364 -0.0549264797004398 -0.0522461359208172 -0.103326815075328 -0.322618410871508 -0.308683536692227 -0.307210365922187 -0.322090857787128 -0.178714959083702 -0.269318636871576 -0.321244236077788 0.993705092996538 0.0340088813102648 -0.0723041165480202 -0.322618410871508 -0.320726976561367
-0.0953909699511336 0.156973382814403 0.156973382814403 0.156973382814403 -0.0953909699511336 0.359155470953428 -0.0953909699511336 -0.0975844531379933 -0.0953909699511336 -0.0953909699511336 -0.0953909699511336 0.156973382814403 0.696435328925169 -0.0953909699511336 0.163739392688973 0.156973382814403 -0.0183041734990673 0.156973382814403 0.0308059594478266 -0.400114273818859 0.347695459124379 -0.099734025962337 -0.361488987644703 0.658131684465399 -0.400114273818859 -0.0885139450765615 -0.131498786561171 0.163739392688973 -0.0931504603902552 -0.179763442904903 -0.105945864666104 -0.129817997615457 0.156973382814403 0.147535228327504 0.662419903271133 0.662419903271133 1 1 0.662419903271133 -0.139648660042795 -0.0953909699511336 -0.0953909699511336 -0.0953909699511336 0.0308059594478266 -0.0953909699511336 -0.0953909699511336 -0.0784878216555236 -0.133161783071005 -0.0953909699511336 -0.353444722444142 -0.362218167832046 0.727517093094981 -0.399132913900289 -0.587915637128399 -0.32342270039247 -0.399132913900289 -0.436717609480428 -0.364354875853654 0.662419903271133 0.662419903271133 -0.27743949379523 -0.587915637128399 -0.0183041734990673 -0.0144578413267719 0.437435091710614 -0.131498786561171 -0.198748476870162 0.198050953693594 -0.122901973559806 -0.0953909699511336 0.0794950826749016 -0.0975844531379933 1 -0.589093260598696 -0.589093260598696 -0.589093260598696 0.0552152729488835 -0.129817997615457 -0.131498786561171 0.0543734446541408 -0.322826212809126 -0.364354875853654 -0.365094382847363 -0.205871037363932 -0.241400080216524 -0.225266270015718 -0.440057582405298 -0.283428580237534 0.0964815253116875 -0.0183041734990673 -0.324619880995073 -0.196173743046781 -0.0183041734990673 -0.323145202566664 -0.587915637128399 -0.589093260598696 -0.399132913900289 -0.589093260598696 -0.358690779236118 -0.393040150802722 -0.133161783071005 -0.587915637128399 -0.403060256346574 0.264043819215583 -0.133161783071005 -0.133161783071005 -0.587915637128399 -0.589093260598696 -0.587915637128399 -0.393989521673978 -0.0183041734990673 -0.362218167832046 -0.204913262156423 0.156973382814403 0.437435091710614 -0.363618178494152 -0.107945132032214 -0.27743949379523 0.658731669944724 -0.197834588104552 -0.107945132032214 -0.27743949379523 -0.282577414926759 -0.440718821580875 -0.400114273818859 -0.396190610618433 1 1 0.599098282805332 0.625287655747554 0.244805084836407 -0.589093260598696 0.570255122951025 0.601442175993498 0.614016957746387 0.680894230194537 0.243745496136184 -0.297810292043278 -0.216624151421853 -0.440057582405298 -0.399132913900289 0.635428438147777 0.336533393506034 -0.589093260598696 -0.589093260598696 0.326222999546479 -0.41487700174675 -0.41487700174675 -0.403060256346574 0.737271455237602 -0.41487700174675 -0.403060256346574 -0.399132913900289 0.308796454408471 -0.403060256346574 0.368814571314066 -0.209770757996806 -0.398151856097458 -0.258336446465863 0.694411467506818 0.328663243521647 -0.45527554139343 -0.24667841721607 -0.181412641754678 -0.0784878216555236 -0.238000956341675 0.363313508017513 0.243715049714543 0.462387484771296 0.461329208209619 0.338256696845601 0.733979939943159 0.264043819215583 0.86856723045935 0.264043819215583 0.424452844394881 -0.398151856097458 -0.47651134724281 0.368814571314066 0.351230928780592 0.327677474005335 -0.589093260598696 -0.589093260598696 0.330258882968181 0.2903180961202 -0.0784878216555236 -0.26289777621602 0.812006176086976 -0.399132913900289 -0.207407905014172 -0.218191309241356 0.266835768801102 -0.0694650230927025 -0.258336446465863 0.461329208209619 -0.406988704163053 0.617602374791709 -0.220724334007194 0.87141382799456 -0.263892642128892 -0.403060256346574 0.45825268819867 0.460318233824548 0.374673112078649 0.332283629860932 0.368814571314066 -0.589093260598696 -0.394230464657177 -0.394230464657177 -0.32342270039247 -0.242493943693915 0.355141432478579 -0.522619861508485 -0.242493943693915 -0.522619861508485 -0.258336446465863 -0.258336446465863 0.262031099629637 0.262583367082218 -0.399132913900289 -0.399132913900289 -0.522619861508485 0.461329208209619 -0.25483616664309 -0.589093260598696 -0.52153966126487 -0.257595870708234 -0.41487700174675 0.505994123548048 0.463400694379624 0.368814571314066 -0.361488987644703 -0.399132913900289 -0.399132913900289 -0.399132913900289 -0.403060256346574 -0.262292798112837 0.436574487884076 0.436574487884076 -0.589093260598696 0.233453365864043 -0.363618178494152 -0.363618178494152 -0.363618178494152 -0.324876828955163 -0.398151856097458 -0.364354875853654 -0.0703498864073319 -0.322826212809126 -0.322826212809126 -0.363618178494152 -0.363618178494152 -0.322826212809126 -0.363618178494152 -0.32342270039247 -0.325481350724837 -0.365094382847363 -0.296697837741095 -0.156349967468156 0.368814571314066 0.368814571314066 -0.32608735972016 -0.129817997615457 -0.399132913900289 -0.13643703591368 -0.248439222924109 -0.399132913900289 -0.324876828955163 -0.129817997615457 -0.00452215770933795 0.029672832474555 -0.361488987644703 0.726543997607566 -0.363618178494152 0.344852113541364 -0.27743949379523 -0.0953909699511336 -0.0953909699511336 -0.0953909699511336 -0.0953909699511336 -0.0953909699511336 -0.0953909699511336 -0.0953909699511336 -0.0953909699511336 -0.0953909699511336 -0.0953909699511336 -0.0975844531379933 -0.326935243208487 -0.0953909699511336 -0.131498786561171 -0.133161783071005 -0.14894329526022 0.163739392688973 -0.0953909699511336 -0.150447493989332 -0.131498786561171 -0.131498786561171 -0.133161783071005 -0.129817997615457 0.156973382814403 -0.131498786561171 -0.139648660042795 -0.0757882109649816 0.276721945055663 -0.129817997615457 -0.131498786561171 -0.364354875853654 -0.363618178494152 -0.389823129775007 -0.364354875853654 1 -0.13643703591368 -0.131498786561171 -0.133161783071005 -0.101048934166635 0.163739392688973 0.484734790099664 -0.13643703591368 -0.129817997615457 0.347013325128658 -0.115634914686859 -0.133161783071005 -0.363618178494152 -0.326935243208487 -0.324876828955163 -0.362884246153206 -0.101048934166635 -0.384920378718312 -0.362218167832046 0.662419903271133 -0.0183041734990673 -0.131498786561171 -0.363618178494152 -0.361488987644703
-0.0953909699511336 0.156973382814403 0.156973382814403 0.156973382814403 -0.0953909699511336 0.359155470953428 -0.0953909699511336 -0.0975844531379933 -0.0953909699511336 -0.0953909699511336 -0.0953909699511336 0.156973382814403 0.696435328925169 -0.0953909699511336 0.163739392688973 0.156973382814403 -0.0183041734990673 0.156973382814403 0.0308059594478266 -0.400114273818859 0.347695459124379 -0.099734025962337 -0.361488987644703 0.658131684465399 -0.400114273818859 -0.0885139450765615 -0.131498786561171 0.163739392688973 -0.0931504603902552 -0.179763442904903 -0.105945864666104 -0.129817997615457 0.156973382814403 0.147535228327504 0.662419903271133 0.662419903271133 1 1 0.662419903271133 -0.139648660042795 -0.0953909699511336 -0.0953909699511336 -0.0953909699511336 0.0308059594478266 -0.0953909699511336 -0.0953909699511336 -0.0784878216555236 -0.133161783071005 -0.0953909699511336 -0.353444722444142 -0.362218167832046 0.727517093094981 -0.399132913900289 -0.587915637128399 -0.32342270039247 -0.399132913900289 -0.436717609480428 -0.364354875853654 0.662419903271133 0.662419903271133 -0.27743949379523 -0.587915637128399 -0.0183041734990673 -0.0144578413267719 0.437435091710614 -0.131498786561171 -0.198748476870162 0.198050953693594 -0.122901973559806 -0.0953909699511336 0.0794950826749016 -0.0975844531379933 1 -0.589093260598696 -0.589093260598696 -0.589093260598696 0.0552152729488835 -0.129817997615457 -0.131498786561171 0.0543734446541408 -0.322826212809126 -0.364354875853654 -0.365094382847363 -0.205871037363932 -0.241400080216524 -0.225266270015718 -0.440057582405298 -0.283428580237534 0.0964815253116875 -0.0183041734990673 -0.324619880995073 -0.196173743046781 -0.0183041734990673 -0.323145202566664 -0.587915637128399 -0.589093260598696 -0.399132913900289 -0.589093260598696 -0.358690779236118 -0.393040150802722 -0.133161783071005 -0.587915637128399 -0.403060256346574 0.264043819215583 -0.133161783071005 -0.133161783071005 -0.587915637128399 -0.589093260598696 -0.587915637128399 -0.393989521673978 -0.0183041734990673 -0.362218167832046 -0.204913262156423 0.156973382814403 0.437435091710614 -0.363618178494152 -0.107945132032214 -0.27743949379523 0.658731669944724 -0.197834588104552 -0.107945132032214 -0.27743949379523 -0.282577414926759 -0.440718821580875 -0.400114273818859 -0.396190610618433 1 1 0.599098282805332 0.625287655747554 0.244805084836407 -0.589093260598696 0.570255122951025 0.601442175993498 0.614016957746387 0.680894230194537 0.243745496136184 -0.297810292043278 -0.216624151421853 -0.440057582405298 -0.399132913900289 0.635428438147777 0.336533393506034 -0.589093260598696 -0.589093260598696 0.326222999546479 -0.41487700174675 -0.41487700174675 -0.403060256346574 0.737271455237602 -0.41487700174675 -0.403060256346574 -0.399132913900289 0.308796454408471 -0.403060256346574 0.368814571314066 -0.209770757996806 -0.398151856097458 -0.258336446465863 0.694411467506818 0.328663243521647 -0.45527554139343 -0.24667841721607 -0.181412641754678 -0.0784878216555236 -0.238000956341675 0.363313508017513 0.243715049714543 0.462387484771296 0.461329208209619 0.338256696845601 0.733979939943159 0.264043819215583 0.86856723045935 0.264043819215583 0.424452844394881 -0.398151856097458 -0.47651134724281 0.368814571314066 0.351230928780592 0.327677474005335 -0.589093260598696 -0.589093260598696 0.330258882968181 0.2903180961202 -0.0784878216555236 -0.26289777621602 0.812006176086976 -0.399132913900289 -0.207407905014172 -0.218191309241356 0.266835768801102 -0.0694650230927025 -0.258336446465863 0.461329208209619 -0.406988704163053 0.617602374791709 -0.220724334007194 0.87141382799456 -0.263892642128892 -0.403060256346574 0.45825268819867 0.460318233824548 0.374673112078649 0.332283629860932 0.368814571314066 -0.589093260598696 -0.394230464657177 -0.394230464657177 -0.32342270039247 -0.242493943693915 0.355141432478579 -0.522619861508485 -0.242493943693915 -0.522619861508485 -0.258336446465863 -0.258336446465863 0.262031099629637 0.262583367082218 -0.399132913900289 -0.399132913900289 -0.522619861508485 0.461329208209619 -0.25483616664309 -0.589093260598696 -0.52153966126487 -0.257595870708234 -0.41487700174675 0.505994123548048 0.463400694379624 0.368814571314066 -0.361488987644703 -0.399132913900289 -0.399132913900289 -0.399132913900289 -0.403060256346574 -0.262292798112837 0.436574487884076 0.436574487884076 -0.589093260598696 0.233453365864043 -0.363618178494152 -0.363618178494152 -0.363618178494152 -0.324876828955163 -0.398151856097458 -0.364354875853654 -0.0703498864073319 -0.322826212809126 -0.322826212809126 -0.363618178494152 -0.363618178494152 -0.322826212809126 -0.363618178494152 -0.32342270039247 -0.325481350724837 -0.365094382847363 -0.296697837741095 -0.156349967468156 0.368814571314066 0.368814571314066 -0.32608735972016 -0.129817997615457 -0.399132913900289 -0.13643703591368 -0.248439222924109 -0.399132913900289 -0.324876828955163 -0.129817997615457 -0.00452215770933795 0.029672832474555 -0.361488987644703 0.726543997607566 -0.363618178494152 0.344852113541364 -0.27743949379523 -0.0953909699511336 -0.0953909699511336 -0.0953909699511336 -0.0953909699511336 -0.0953909699511336 -0.0953909699511336 -0.0953909699511336 -0.0953909699511336 -0.0953909699511336 -0.0953909699511336 -0.0975844531379933 -0.326935243208487 -0.0953909699511336 -0.131498786561171 -0.133161783071005 -0.14894329526022 0.163739392688973 -0.0953909699511336 -0.150447493989332 -0.131498786561171 -0.131498786561171 -0.133161783071005 -0.129817997615457 0.156973382814403 -0.131498786561171 -0.139648660042795 -0.0757882109649816 0.276721945055663 -0.129817997615457 -0.131498786561171 -0.364354875853654 -0.363618178494152 -0.389823129775007 -0.364354875853654 1 -0.13643703591368 -0.131498786561171 -0.133161783071005 -0.101048934166635 0.163739392688973 0.484734790099664 -0.13643703591368 -0.129817997615457 0.347013325128658 -0.115634914686859 -0.133161783071005 -0.363618178494152 -0.326935243208487 -0.324876828955163 -0.362884246153206 -0.101048934166635 -0.384920378718312 -0.362218167832046 0.662419903271133 -0.0183041734990673 -0.131498786561171 -0.363618178494152 -0.361488987644703
-0.0740185726316164 0.219509734827553 0.219509734827553 0.219509734827553 -0.0740185726316164 0.274570745007536 -0.0740185726316164 -0.075720604749185 -0.0740185726316164 -0.0740185726316164 -0.0740185726316164 0.219509734827553 0.468381395324836 -0.0740185726316164 0.206131647805922 0.219509734827553 0.0340088813102648 0.219509734827553 -0.0967310469387496 -0.273946762368411 -0.140966683165881 -0.0773885646442077 -0.320726976561367 0.984385540729588 -0.273946762368411 -0.0686823488210334 -0.102036413813945 0.228404472674003 -0.0547923806966186 -0.0746390985681347 -0.0568966212613116 -0.100732206521364 0.219509734827553 0.233682437948419 1 0.993705092996538 0.662419903271133 0.662419903271133 1 -0.108360303827299 -0.0740185726316164 -0.0740185726316164 -0.0740185726316164 -0.0967310469387496 -0.0740185726316164 -0.0740185726316164 -0.0609025836605152 -0.103326815075328 -0.0740185726316164 -0.320208274017588 -0.321244236077788 0.876033568667959 -0.272133413824624 -0.414518886878196 -0.306137687735759 -0.272133413824624 -0.307352852340455 -0.323144686222844 1 1 -0.215279028328165 -0.414518886878196 0.0340088813102648 0.0414256323174659 -0.104812162528835 -0.0723041165480202 -0.154218775405821 0.372657444677307 -0.0511541428948328 -0.0740185726316164 -0.087060703356727 -0.075720604749185 0.662419903271133 -0.415293470773042 -0.415293470773042 -0.415293470773042 -0.0472247309758621 -0.100732206521364 -0.0723041165480202 -0.0735059182739511 -0.305517629090463 -0.323144686222844 -0.324092121527771 -0.139720743623421 -0.187314264441783 -0.189009938854943 -0.264546588351351 -0.152461151532089 -0.143334471268563 0.0340088813102648 -0.295961892255598 -0.239643025535451 0.0340088813102648 -0.295029958343829 -0.414518886878196 -0.415293470773042 -0.272133413824624 -0.415293470773042 -0.309657741644077 -0.276702611036943 -0.103326815075328 -0.414518886878196 -0.276275092863565 0.564861961057707 -0.103326815075328 -0.103326815075328 -0.414518886878196 -0.415577095957699 -0.414518886878196 -0.277004386290573 0.0340088813102648 -0.321673604710971 -0.239997183322094 0.219509734827553 -0.104812162528835 -0.322618410871508 -0.0837599680519956 -0.215279028328165 0.990577069805907 -0.129589040165608 -0.0837599680519956 -0.215279028328165 -0.219265795510052 -0.310683894705487 -0.273946762368411 -0.269803879307665 0.662419903271133 0.662419903271133 0.878224670057122 0.440587936158106 0.392782140461994 -0.415293470773042 0.829054540684553 0.932965547142269 0.884943536047488 0.955841088662671 0.387454149566986 -0.231085738444013 -0.168089395610451 -0.264546588351351 -0.272133413824624 0.415109163213628 0.197735283759781 -0.415293470773042 -0.415293470773042 0.518743332938214 -0.298305334118325 -0.298305334118325 -0.276275092863565 0.877628381429815 -0.298305334118325 -0.276275092863565 -0.272133413824624 0.555812538677451 -0.276275092863565 0.237723993131621 -0.227353978311872 -0.2718852236407 -0.275571806512485 0.928026236593814 0.217444250493169 -0.268213059027133 -0.26147926698617 -0.165929236346177 -0.0536769113492933 -0.28206728338615 0.581322320732832 0.468161909517412 0.353652153687373 0.363963369342102 0.529291237353105 0.881279442003592 0.564861961057707 0.700293657044585 0.564861961057707 0.336376347664402 -0.2718852236407 -0.345980416362745 0.237723993131621 0.216574128573745 0.216161917563173 -0.415293470773042 -0.415293470773042 0.521995270523338 0.495668328188191 -0.0536769113492933 -0.274813407966219 0.548823887088791 -0.272133413824624 -0.441351674838776 -0.448098713871372 0.480017133630159 -0.0588078221744225 -0.275571806512485 0.363963369342102 -0.288033387528369 0.801421881386845 -0.449183622447302 0.704895407072296 -0.274054888729931 -0.276275092863565 0.361583843827237 0.363169503526105 0.242465125986389 0.240569831911952 0.237723993131621 -0.415293470773042 -0.280471044266517 -0.280471044266517 -0.306137687735759 -0.188163047227951 0.216137680237588 -0.386899797287015 -0.188163047227951 -0.386899797287015 -0.275571806512485 -0.275571806512485 0.564861961057707 0.566006082045365 -0.272133413824624 -0.272133413824624 -0.386899797287015 0.363963369342102 -0.273296240080685 -0.415293470773042 -0.386155704760278 -0.212070251324407 -0.298305334118325 0.388283563830381 0.365553205874016 0.237723993131621 -0.320726976561367 -0.272133413824624 -0.272133413824624 -0.272133413824624 -0.276275092863565 -0.273296240080685 0.332911159741246 0.332911159741246 -0.415293470773042 0.540398624772122 -0.322618410871508 -0.322618410871508 -0.322618410871508 -0.307210365922187 -0.2718852236407 -0.323144686222844 -0.0629316775527574 -0.305517629090463 -0.305517629090463 -0.322618410871508 -0.322618410871508 -0.305517629090463 -0.322618410871508 -0.306137687735759 -0.307836171309067 -0.324092121527771 -0.141581559342133 -0.121319674481987 0.237723993131621 0.237723993131621 -0.308683536692227 -0.100732206521364 -0.272918396399077 -0.105868245784612 -0.271019429561114 -0.272133413824624 -0.306987571815372 -0.100732206521364 0.049483435553378 0.128315829157932 -0.320726976561367 0.888359503751446 -0.322618410871508 0.216137680237588 -0.215279028328165 -0.0740185726316164 -0.0740185726316164 -0.0740185726316164 -0.0740185726316164 -0.0740185726316164 -0.0740185726316164 -0.0740185726316164 -0.0740185726316164 -0.0740185726316164 -0.0740185726316164 -0.075720604749185 -0.308683536692227 -0.0740185726316164 -0.102036413813945 -0.103326815075328 -0.115572471103486 0.228404472674003 -0.0740185726316164 -0.116739653310986 -0.0723041165480202 -0.0723041165480202 -0.100659205878241 -0.100732206521364 0.219509734827553 -0.102036413813945 -0.107509018633079 -0.0588078221744225 0.377815187074079 -0.100732206521364 -0.0723041165480202 -0.323144686222844 -0.322618410871508 -0.341755178425227 -0.323144686222844 0.662419903271133 -0.105868245784612 -0.0723041165480202 -0.103326815075328 -0.178714959083702 0.228404472674003 -0.109018343371533 -0.105868245784612 -0.100732206521364 -0.0549264797004398 -0.0522461359208172 -0.103326815075328 -0.322618410871508 -0.308683536692227 -0.307210365922187 -0.322090857787128 -0.178714959083702 -0.269318636871576 -0.321244236077788 1 0.0340088813102648 -0.0723041165480202 -0.322618410871508 -0.320726976561367
0.683078304667574 -0.0311759602953588 -0.0311759602953588 -0.0311759602953588 0.683078304667574 -0.309817393451135 0.683078304667574 0.666129533957554 0.683078304667574 0.683078304667574 0.683078304667574 -0.0311759602953588 -0.183798362199796 0.683078304667574 0.002846687399576 -0.0311759602953588 -0.0594015871777128 -0.0311759602953588 0.556420135248946 -0.094817807616243 -0.0816987671982967 0.714178180669776 -0.107376466888054 -0.0878064236382644 -0.094817807616243 0.525553023570278 0.941640159818742 -0.0319620650781656 -0.0319620650781656 0.0881779582218513 0.0169182176254605 -0.0445435403187365 -0.0311759602953588 -0.0303711700512221 -0.108360303827299 -0.108360303827299 -0.139648660042795 -0.139648660042795 -0.108360303827299 1 0.683078304667574 0.683078304667574 0.683078304667574 0.556420135248946 0.683078304667574 0.683078304667574 0.562037771300276 0.953548591373512 0.683078304667574 -0.122038793336076 -0.108299156722174 -0.0909119183710155 -0.136951681349428 -0.0353308961398388 -0.102374050651997 -0.136951681349428 0.249121934791171 -0.0939686381050291 -0.108360303827299 -0.108360303827299 -0.0951958704099313 -0.0353308961398388 -0.0594015871777128 -0.0598624372708922 -0.0616260268600648 -0.0451202576579807 -0.0681951728987361 -0.00820186565335553 0.158863303433201 0.683078304667574 0.370547049512283 0.666129533957554 -0.139648660042795 -0.0225519687709029 -0.0225519687709029 -0.0225519687709029 -0.0202096952065062 -0.0445435403187365 -0.0451202576579807 -0.00570455318984677 -0.101648310243393 -0.0939686381050291 -0.0951595609028979 0.015656208960086 -0.0819082395591395 -0.083579741998819 -0.187218903846659 -0.145068760109653 -0.0174672668848215 -0.0594015871777128 -0.103806688508301 -0.105969571586608 -0.0594015871777128 -0.103093478940023 -0.0353308961398388 -0.0225519687709029 -0.136951681349428 -0.0225519687709029 0.204863708494049 -0.0896975086279834 0.953548591373512 -0.0353308961398388 -0.0825651390970722 -0.157449092725681 0.953548591373512 0.953548591373512 -0.0353308961398388 -0.0367403080227054 -0.0353308961398388 -0.0905794692975485 -0.0594015871777128 -0.155708893390962 -0.129229171362388 -0.0311759602953588 -0.0616260268600648 -0.0927657264282097 -0.0370384571415984 -0.0951958704099313 -0.108700882549301 -0.0664802487801979 -0.0370384571415984 -0.0951958704099313 -0.0712343024191604 0.302671721537818 -0.094817807616243 -0.13594210943126 -0.139648660042795 -0.139648660042795 0.10347661451405 0.17188125932496 -0.193151429632401 -0.0225519687709029 -0.0937769569087145 0.106648057115592 -0.117492201501088 -0.109041238660891 -0.158740047971909 0.135722315705422 -0.0664802487801979 -0.187218903846659 -0.136951681349428 0.218030109647432 0.115472346343237 -0.0225519687709029 -0.0225519687709029 -0.15015567536426 0.0960190150349002 0.0960190150349002 -0.0825651390970722 -0.116819367318406 0.0960190150349002 -0.0825651390970722 -0.136951681349428 0.0471367439527116 -0.0825651390970722 -0.15226032531698 -0.0935117739864419 -0.136615057856552 -0.0781580310830607 -0.110739860427372 0.112771916899067 -0.00785974740831234 -0.0890333772950701 0.206220201657195 0.521416211376708 0.173523826677695 -0.178212350507134 -0.135908717464681 -0.081080007327401 -0.0819485378891529 -0.18168137349463 -0.117155837225801 -0.157449092725681 0.00180148535778387 -0.157449092725681 0.153977719775367 -0.136615057856552 0.0671539760911055 -0.15226032531698 0.00387498998644032 0.112433676708945 -0.0225519687709029 -0.0225519687709029 -0.18168137349463 0.0220325266046153 0.521416211376708 -0.121521830411576 -0.0133776051707705 -0.136951681349428 0.0202324226779519 0.00853535605316509 0.0213530329106189 0.542706324154876 -0.0781580310830607 -0.0819485378891529 0.0948005134906638 -0.129229171362388 0.00746925623980801 0.000176954659728237 -0.121186415023082 -0.0825651390970722 -0.0559016579118928 -0.0713615144724815 -0.216922559223215 -0.165723775664764 -0.15226032531698 -0.0225519687709029 -0.1352695382758 -0.1352695382758 -0.102374050651997 -0.083205248550941 -0.0023399061626532 0.0465732801018758 -0.083205248550941 0.0465732801018758 -0.0781580310830607 -0.0781580310830607 -0.157449092725681 -0.156948095509458 -0.136951681349428 -0.136951681349428 0.0465732801018758 -0.0819485378891529 -0.0757287009808111 -0.0225519687709029 0.0479020673236137 -0.0937769569087145 0.0960190150349002 -0.0688128269826239 -0.0970747529901125 -0.15226032531698 -0.107376466888054 -0.136951681349428 -0.136951681349428 -0.136951681349428 -0.0825651390970722 -0.12085094240849 0.152597322667464 0.152597322667464 -0.0225519687709029 0.01276070094268 -0.0927657264282097 -0.0927657264282097 -0.0927657264282097 -0.0902977383586691 -0.136615057856552 -0.0939686381050291 0.580763206912495 -0.101648310243393 -0.101648310243393 -0.0927657264282097 -0.0927657264282097 -0.101648310243393 -0.0927657264282097 -0.102374050651997 -0.0912254829925424 -0.0951595609028979 -0.142692641021531 0.203685272905633 -0.15226032531698 -0.15226032531698 -0.0921446309033477 0.929604319695389 -0.136951681349428 0.953660453793618 -0.11984414225312 -0.136951681349428 -0.0902977383586691 0.929604319695389 -0.0598624372708922 -0.0541157300191148 -0.107376466888054 -0.115472346343238 -0.0927657264282097 -0.0023399061626532 -0.0951958704099313 0.683078304667574 0.683078304667574 0.683078304667574 0.683078304667574 0.683078304667574 0.683078304667574 0.683078304667574 0.683078304667574 0.683078304667574 0.683078304667574 0.698785459939886 -0.0738930702076615 0.683078304667574 -0.0451202576579807 -0.0456908700033137 -0.0422724266466434 -0.0319620650781656 0.683078304667574 -0.0516219949272187 -0.0451202576579807 -0.0451202576579807 -0.0220998673569107 -0.0445435403187365 -0.0311759602953588 -0.0451202576579807 -0.0305366182840894 -0.012153307777348 -0.0409401684619154 -0.0445435403187365 -0.0451202576579807 -0.0939686381050291 -0.0927657264282097 0.206044521681512 -0.0939686381050291 -0.139648660042795 -0.000613982106621758 -0.0451202576579807 -0.0456908700033137 -0.00850958420283405 -0.0319620650781656 -0.0654062581374222 -0.0263887079921806 0.929604319695389 -0.0484599458712129 0.00217339760822169 -0.0456908700033137 -0.0927657264282097 -0.0738930702076615 -0.0902977383586691 -0.100786061567687 -0.00850958420283405 -0.1352695382758 -0.108299156722174 -0.108360303827299 -0.0594015871777128 -0.0451202576579807 -0.0927657264282097 -0.107376466888054
1 -0.0212956221049381 -0.0212956221049381 -0.0212956221049381 1 -0.230474185052137 1 0.977522206495735 1 1 1 -0.0212956221049381 -0.136970320127717 1 -0.0218325932272739 -0.0212956221049381 -0.0405759354639164 -0.0212956221049381 0.765199746866022 -0.0937787333322149 -0.0558066553912452 0.956453617817003 -0.106124506266868 -0.0747160458127551 -0.0937787333322149 -0.0207458873493663 0.725413309473826 -0.0218325932272739 -0.0218325932272739 0.165964118941917 -0.00801520143755426 -0.0304267260048194 -0.0212956221049381 -0.0207458873493663 -0.0740185726316164 -0.0740185726316164 -0.0953909699511336 -0.0953909699511336 -0.0740185726316164 0.683078304667574 1 1 1 0.765199746866022 1 1 0.766260934030034 0.716353954950165 1 -0.105887825198652 -0.106361366919164 -0.0804860676624442 -0.0935487223175421 -0.00410312936336486 -0.0960832002212547 -0.0935487223175421 0.218427120593145 -0.106835634866218 -0.0740185726316164 -0.0740185726316164 -0.0650262337709706 -0.00410312936336486 -0.0405759354639164 -0.0408907321642681 -0.00932590876740732 -0.0308206691071767 -0.0465826430901824 0.0165567622567654 0.286479412051648 1 -0.029218153389108 0.977522206495735 -0.0953909699511336 -0.00497095923231432 -0.00497095923231432 -0.00497095923231432 -0.0105144676741102 -0.0304267260048194 -0.0308206691071767 -0.0209404727379339 -0.0958523657936153 -0.106835634866218 -0.107073046107613 -0.0526579275846663 -0.0565793205349376 -0.0570915084691099 -0.127885171441297 -0.0990933227159306 0.00661835821580305 -0.0405759354639164 -0.0965451523853029 -0.0723855153057292 -0.0405759354639164 -0.0963141284003246 -0.00410312936336486 -0.00497095923231432 -0.0935487223175421 -0.00497095923231432 0.215953102388096 -0.0942389762422113 0.716353954950165 -0.00410312936336486 -0.0944692123476989 -0.13103833809771 0.716353954950165 0.716353954950165 -0.00410312936336486 -0.00497095923231432 -0.00410312936336486 -0.0944692123476989 -0.0405759354639164 -0.106361366919164 -0.0882736432878175 -0.0212956221049381 -0.00932590876740732 -0.106598409127952 -0.00979020004998629 -0.0650262337709706 -0.0742512145676469 -0.0507723414503955 -0.00979020004998629 -0.0650262337709706 -0.066230459081598 0.216444057480823 -0.0937787333322149 -0.0928591056432395 -0.0953909699511336 -0.0953909699511336 0.267129932961491 0.149228021671297 -0.144266600717061 -0.00497095923231432 -0.0640570047420902 0.281807458161954 -0.0802563738130241 -0.0744837044433355 -0.145419601171143 0.145448328009411 -0.0507723414503955 -0.127885171441297 -0.0935487223175421 0.148931637664453 0.0137743043025492 -0.00497095923231432 -0.00497095923231432 -0.136970320127717 0.115498580093971 0.115498580093971 -0.0944692123476989 -0.0797967753801951 0.115498580093971 -0.0944692123476989 -0.0935487223175421 0.167886283924427 -0.0944692123476989 -0.0814135111163092 -0.0880447312875796 -0.0933187821127167 -0.0832380044174762 -0.0756439961198559 0.0291601971979245 0.028482793776029 -0.0830089258976412 0.198593431349073 0.766260934030034 0.243175983059371 -0.121732990255238 -0.128930162699756 -0.202925188493948 -0.203368192698651 -0.136149129141004 -0.0800266106741131 -0.13103833809771 -0.101188879568928 -0.13103833809771 0.105178839780736 -0.0933187821127167 0.062343293022694 -0.0814135111163092 -0.0937277968277019 0.028101655034929 -0.00497095923231432 -0.00497095923231432 -0.136149129141004 0.156525840529248 0.766260934030034 -0.0830089258976412 0.0781478688830297 -0.0935487223175421 0.0181289396893349 0.0187314667058689 0.151922340261863 0.794500894621431 -0.0832380044174762 -0.203368192698651 0.114764943011478 -0.0882736432878175 0.0181289396893349 -0.101422383215457 -0.0827798109227113 -0.0944692123476989 -0.204706526287664 -0.203812742845833 -0.077437363929412 -0.0902194951500273 -0.0814135111163092 -0.00497095923231432 -0.0923996868786008 -0.0923996868786008 -0.0960832002212547 -0.056835700119621 -0.0909365899915885 0.0446375826490245 -0.056835700119621 0.0555060139646707 -0.0832380044174762 -0.0832380044174762 -0.13103833809771 -0.130773458059207 -0.0935487223175421 -0.0935487223175421 0.0446375826490245 -0.203368192698651 -0.0825506568578697 -0.00497095923231432 0.0454286447504787 -0.0640570047420902 0.115498580093971 -0.185966984314191 -0.202483719037947 -0.0814135111163092 -0.106124506266868 -0.0935487223175421 -0.0935487223175421 -0.0935487223175421 -0.0944692123476989 -0.0825506568578697 0.104235920464503 0.104235920464503 -0.00497095923231432 0.163230425075949 -0.106598409127952 -0.106598409127952 -0.106598409127952 -0.0963141284003246 -0.0933187821127167 -0.106835634866218 0.74066744969056 -0.0958523657936153 -0.0958523657936153 -0.106598409127952 -0.106598409127952 -0.0958523657936153 -0.106598409127952 -0.0960832002212547 -0.0965451523853029 -0.107073046107613 -0.0974702473175263 -0.0366452857723717 -0.0814135111163092 -0.0814135111163092 -0.0967762742261116 0.734805433016276 -0.0935487223175421 0.699157448799182 -0.0818629335146024 -0.0935487223175421 -0.0963141284003246 0.734805433016276 -0.0408907321642681 -0.0451323527306329 -0.106124506266868 -0.0788766545761277 -0.106598409127952 -0.0909365899915885 -0.0650262337709706 1 1 1 1 1 1 1 1 1 1 0.977522206495735 -0.0967762742261116 1 -0.0308206691071767 -0.0312104420206546 0.0241389978323779 -0.0218325932272739 1 -0.0352618647784477 -0.0308206691071767 -0.0308206691071767 0.0422894171518066 -0.0304267260048194 -0.0212956221049381 -0.0308206691071767 0.0345734666023331 -0.017763231383817 -0.0279653408657753 -0.0304267260048194 -0.0308206691071767 -0.106835634866218 -0.106598409127952 0.199866518526803 -0.106835634866218 -0.0953909699511336 -0.0319780953712727 -0.0308206691071767 -0.0312104420206546 -0.0524600837741755 -0.0218325932272739 -0.0265551777651405 0.0383441940243065 0.734805433016276 -0.0331019376699919 -0.0164014469287179 -0.0312104420206546 -0.106598409127952 -0.0967762742261116 -0.0963141284003246 -0.106361366919164 -0.0524600837741755 -0.0923996868786008 -0.106361366919164 -0.0740185726316164 -0.0405759354639164 -0.0308206691071767 -0.106598409127952 -0.106124506266868
1 -0.0212956221049381 -0.0212956221049381 -0.0212956221049381 1 -0.230474185052137 1 0.977522206495735 1 1 1 -0.0212956221049381 -0.136970320127717 1 -0.0218325932272739 -0.0212956221049381 -0.0405759354639164 -0.0212956221049381 0.765199746866022 -0.0937787333322149 -0.0558066553912452 0.956453617817003 -0.106124506266868 -0.0747160458127551 -0.0937787333322149 -0.0207458873493663 0.725413309473826 -0.0218325932272739 -0.0218325932272739 0.165964118941917 -0.00801520143755426 -0.0304267260048194 -0.0212956221049381 -0.0207458873493663 -0.0740185726316164 -0.0740185726316164 -0.0953909699511336 -0.0953909699511336 -0.0740185726316164 0.683078304667574 1 1 1 0.765199746866022 1 1 0.766260934030034 0.716353954950165 1 -0.105887825198652 -0.106361366919164 -0.0804860676624442 -0.0935487223175421 -0.00410312936336486 -0.0960832002212547 -0.0935487223175421 0.218427120593145 -0.106835634866218 -0.0740185726316164 -0.0740185726316164 -0.0650262337709706 -0.00410312936336486 -0.0405759354639164 -0.0408907321642681 -0.00932590876740732 -0.0308206691071767 -0.0465826430901824 0.0165567622567654 0.286479412051648 1 -0.029218153389108 0.977522206495735 -0.0953909699511336 -0.00497095923231432 -0.00497095923231432 -0.00497095923231432 -0.0105144676741102 -0.0304267260048194 -0.0308206691071767 -0.0209404727379339 -0.0958523657936153 -0.106835634866218 -0.107073046107613 -0.0526579275846663 -0.0565793205349376 -0.0570915084691099 -0.127885171441297 -0.0990933227159306 0.00661835821580305 -0.0405759354639164 -0.0965451523853029 -0.0723855153057292 -0.0405759354639164 -0.0963141284003246 -0.00410312936336486 -0.00497095923231432 -0.0935487223175421 -0.00497095923231432 0.215953102388096 -0.0942389762422113 0.716353954950165 -0.00410312936336486 -0.0944692123476989 -0.13103833809771 0.716353954950165 0.716353954950165 -0.00410312936336486 -0.00497095923231432 -0.00410312936336486 -0.0944692123476989 -0.0405759354639164 -0.106361366919164 -0.0882736432878175 -0.0212956221049381 -0.00932590876740732 -0.106598409127952 -0.00979020004998629 -0.0650262337709706 -0.0742512145676469 -0.0507723414503955 -0.00979020004998629 -0.0650262337709706 -0.066230459081598 0.216444057480823 -0.0937787333322149 -0.0928591056432395 -0.0953909699511336 -0.0953909699511336 0.267129932961491 0.149228021671297 -0.144266600717061 -0.00497095923231432 -0.0640570047420902 0.281807458161954 -0.0802563738130241 -0.0744837044433355 -0.145419601171143 0.145448328009411 -0.0507723414503955 -0.127885171441297 -0.0935487223175421 0.148931637664453 0.0137743043025492 -0.00497095923231432 -0.00497095923231432 -0.136970320127717 0.115498580093971 0.115498580093971 -0.0944692123476989 -0.0797967753801951 0.115498580093971 -0.0944692123476989 -0.0935487223175421 0.167886283924427 -0.0944692123476989 -0.0814135111163092 -0.0880447312875796 -0.0933187821127167 -0.0832380044174762 -0.0756439961198559 0.0291601971979245 0.028482793776029 -0.0830089258976412 0.198593431349073 0.766260934030034 0.243175983059371 -0.121732990255238 -0.128930162699756 -0.202925188493948 -0.203368192698651 -0.136149129141004 -0.0800266106741131 -0.13103833809771 -0.101188879568928 -0.13103833809771 0.105178839780736 -0.0933187821127167 0.062343293022694 -0.0814135111163092 -0.0937277968277019 0.028101655034929 -0.00497095923231432 -0.00497095923231432 -0.136149129141004 0.156525840529248 0.766260934030034 -0.0830089258976412 0.0781478688830297 -0.0935487223175421 0.0181289396893349 0.0187314667058689 0.151922340261863 0.794500894621431 -0.0832380044174762 -0.203368192698651 0.114764943011478 -0.0882736432878175 0.0181289396893349 -0.101422383215457 -0.0827798109227113 -0.0944692123476989 -0.204706526287664 -0.203812742845833 -0.077437363929412 -0.0902194951500273 -0.0814135111163092 -0.00497095923231432 -0.0923996868786008 -0.0923996868786008 -0.0960832002212547 -0.056835700119621 -0.0909365899915885 0.0446375826490245 -0.056835700119621 0.0555060139646707 -0.0832380044174762 -0.0832380044174762 -0.13103833809771 -0.130773458059207 -0.0935487223175421 -0.0935487223175421 0.0446375826490245 -0.203368192698651 -0.0825506568578697 -0.00497095923231432 0.0454286447504787 -0.0640570047420902 0.115498580093971 -0.185966984314191 -0.202483719037947 -0.0814135111163092 -0.106124506266868 -0.0935487223175421 -0.0935487223175421 -0.0935487223175421 -0.0944692123476989 -0.0825506568578697 0.104235920464503 0.104235920464503 -0.00497095923231432 0.163230425075949 -0.106598409127952 -0.106598409127952 -0.106598409127952 -0.0963141284003246 -0.0933187821127167 -0.106835634866218 0.74066744969056 -0.0958523657936153 -0.0958523657936153 -0.106598409127952 -0.106598409127952 -0.0958523657936153 -0.106598409127952 -0.0960832002212547 -0.0965451523853029 -0.107073046107613 -0.0974702473175263 -0.0366452857723717 -0.0814135111163092 -0.0814135111163092 -0.0967762742261116 0.734805433016276 -0.0935487223175421 0.699157448799182 -0.0818629335146024 -0.0935487223175421 -0.0963141284003246 0.734805433016276 -0.0408907321642681 -0.0451323527306329 -0.106124506266868 -0.0788766545761277 -0.106598409127952 -0.0909365899915885 -0.0650262337709706 1 1 1 1 1 1 1 1 1 1 0.977522206495735 -0.0967762742261116 1 -0.0308206691071767 -0.0312104420206546 0.0241389978323779 -0.0218325932272739 1 -0.0352618647784477 -0.0308206691071767 -0.0308206691071767 0.0422894171518066 -0.0304267260048194 -0.0212956221049381 -0.0308206691071767 0.0345734666023331 -0.017763231383817 -0.0279653408657753 -0.0304267260048194 -0.0308206691071767 -0.106835634866218 -0.106598409127952 0.199866518526803 -0.106835634866218 -0.0953909699511336 -0.0319780953712727 -0.0308206691071767 -0.0312104420206546 -0.0524600837741755 -0.0218325932272739 -0.0265551777651405 0.0383441940243065 0.734805433016276 -0.0331019376699919 -0.0164014469287179 -0.0312104420206546 -0.106598409127952 -0.0967762742261116 -0.0963141284003246 -0.106361366919164 -0.0524600837741755 -0.0923996868786008 -0.106361366919164 -0.0740185726316164 -0.0405759354639164 -0.0308206691071767 -0.106598409127952 -0.106124506266868
1 -0.0212956221049381 -0.0212956221049381 -0.0212956221049381 1 -0.230474185052137 1 0.977522206495735 1 1 1 -0.0212956221049381 -0.136970320127717 1 -0.0218325932272739 -0.0212956221049381 -0.0405759354639164 -0.0212956221049381 0.765199746866022 -0.0937787333322149 -0.0558066553912452 0.956453617817003 -0.106124506266868 -0.0747160458127551 -0.0937787333322149 -0.0207458873493663 0.725413309473826 -0.0218325932272739 -0.0218325932272739 0.165964118941917 -0.00801520143755426 -0.0304267260048194 -0.0212956221049381 -0.0207458873493663 -0.0740185726316164 -0.0740185726316164 -0.0953909699511336 -0.0953909699511336 -0.0740185726316164 0.683078304667574 1 1 1 0.765199746866022 1 1 0.766260934030034 0.716353954950165 1 -0.105887825198652 -0.106361366919164 -0.0804860676624442 -0.0935487223175421 -0.00410312936336486 -0.0960832002212547 -0.0935487223175421 0.218427120593145 -0.106835634866218 -0.0740185726316164 -0.0740185726316164 -0.0650262337709706 -0.00410312936336486 -0.0405759354639164 -0.0408907321642681 -0.00932590876740732 -0.0308206691071767 -0.0465826430901824 0.0165567622567654 0.286479412051648 1 -0.029218153389108 0.977522206495735 -0.0953909699511336 -0.00497095923231432 -0.00497095923231432 -0.00497095923231432 -0.0105144676741102 -0.0304267260048194 -0.0308206691071767 -0.0209404727379339 -0.0958523657936153 -0.106835634866218 -0.107073046107613 -0.0526579275846663 -0.0565793205349376 -0.0570915084691099 -0.127885171441297 -0.0990933227159306 0.00661835821580305 -0.0405759354639164 -0.0965451523853029 -0.0723855153057292 -0.0405759354639164 -0.0963141284003246 -0.00410312936336486 -0.00497095923231432 -0.0935487223175421 -0.00497095923231432 0.215953102388096 -0.0942389762422113 0.716353954950165 -0.00410312936336486 -0.0944692123476989 -0.13103833809771 0.716353954950165 0.716353954950165 -0.00410312936336486 -0.00497095923231432 -0.00410312936336486 -0.0944692123476989 -0.0405759354639164 -0.106361366919164 -0.0882736432878175 -0.0212956221049381 -0.00932590876740732 -0.106598409127952 -0.00979020004998629 -0.0650262337709706 -0.0742512145676469 -0.0507723414503955 -0.00979020004998629 -0.0650262337709706 -0.066230459081598 0.216444057480823 -0.0937787333322149 -0.0928591056432395 -0.0953909699511336 -0.0953909699511336 0.267129932961491 0.149228021671297 -0.144266600717061 -0.00497095923231432 -0.0640570047420902 0.281807458161954 -0.0802563738130241 -0.0744837044433355 -0.145419601171143 0.145448328009411 -0.0507723414503955 -0.127885171441297 -0.0935487223175421 0.148931637664453 0.0137743043025492 -0.00497095923231432 -0.00497095923231432 -0.136970320127717 0.115498580093971 0.115498580093971 -0.0944692123476989 -0.0797967753801951 0.115498580093971 -0.0944692123476989 -0.0935487223175421 0.167886283924427 -0.0944692123476989 -0.0814135111163092 -0.0880447312875796 -0.0933187821127167 -0.0832380044174762 -0.0756439961198559 0.0291601971979245 0.028482793776029 -0.0830089258976412 0.198593431349073 0.766260934030034 0.243175983059371 -0.121732990255238 -0.128930162699756 -0.202925188493948 -0.203368192698651 -0.136149129141004 -0.0800266106741131 -0.13103833809771 -0.101188879568928 -0.13103833809771 0.105178839780736 -0.0933187821127167 0.062343293022694 -0.0814135111163092 -0.0937277968277019 0.028101655034929 -0.00497095923231432 -0.00497095923231432 -0.136149129141004 0.156525840529248 0.766260934030034 -0.0830089258976412 0.0781478688830297 -0.0935487223175421 0.0181289396893349 0.0187314667058689 0.151922340261863 0.794500894621431 -0.0832380044174762 -0.203368192698651 0.114764943011478 -0.0882736432878175 0.0181289396893349 -0.101422383215457 -0.0827798109227113 -0.0944692123476989 -0.204706526287664 -0.203812742845833 -0.077437363929412 -0.0902194951500273 -0.0814135111163092 -0.00497095923231432 -0.0923996868786008 -0.0923996868786008 -0.0960832002212547 -0.056835700119621 -0.0909365899915885 0.0446375826490245 -0.056835700119621 0.0555060139646707 -0.0832380044174762 -0.0832380044174762 -0.13103833809771 -0.130773458059207 -0.0935487223175421 -0.0935487223175421 0.0446375826490245 -0.203368192698651 -0.0825506568578697 -0.00497095923231432 0.0454286447504787 -0.0640570047420902 0.115498580093971 -0.185966984314191 -0.202483719037947 -0.0814135111163092 -0.106124506266868 -0.0935487223175421 -0.0935487223175421 -0.0935487223175421 -0.0944692123476989 -0.0825506568578697 0.104235920464503 0.104235920464503 -0.00497095923231432 0.163230425075949 -0.106598409127952 -0.106598409127952 -0.106598409127952 -0.0963141284003246 -0.0933187821127167 -0.106835634866218 0.74066744969056 -0.0958523657936153 -0.0958523657936153 -0.106598409127952 -0.106598409127952 -0.0958523657936153 -0.106598409127952 -0.0960832002212547 -0.0965451523853029 -0.107073046107613 -0.0974702473175263 -0.0366452857723717 -0.0814135111163092 -0.0814135111163092 -0.0967762742261116 0.734805433016276 -0.0935487223175421 0.699157448799182 -0.0818629335146024 -0.0935487223175421 -0.0963141284003246 0.734805433016276 -0.0408907321642681 -0.0451323527306329 -0.106124506266868 -0.0788766545761277 -0.106598409127952 -0.0909365899915885 -0.0650262337709706 1 1 1 1 1 1 1 1 1 1 0.977522206495735 -0.0967762742261116 1 -0.0308206691071767 -0.0312104420206546 0.0241389978323779 -0.0218325932272739 1 -0.0352618647784477 -0.0308206691071767 -0.0308206691071767 0.0422894171518066 -0.0304267260048194 -0.0212956221049381 -0.0308206691071767 0.0345734666023331 -0.017763231383817 -0.0279653408657753 -0.0304267260048194 -0.0308206691071767 -0.106835634866218 -0.106598409127952 0.199866518526803 -0.106835634866218 -0.0953909699511336 -0.0319780953712727 -0.0308206691071767 -0.0312104420206546 -0.0524600837741755 -0.0218325932272739 -0.0265551777651405 0.0383441940243065 0.734805433016276 -0.0331019376699919 -0.0164014469287179 -0.0312104420206546 -0.106598409127952 -0.0967762742261116 -0.0963141284003246 -0.106361366919164 -0.0524600837741755 -0.0923996868786008 -0.106361366919164 -0.0740185726316164 -0.0405759354639164 -0.0308206691071767 -0.106598409127952 -0.106124506266868
0.765199746866022 0.10137934487471 0.10137934487471 0.10137934487471 0.765199746866022 -0.24156535888135 0.765199746866022 0.74693009233244 0.765199746866022 0.765199746866022 0.765199746866022 0.10137934487471 -0.0707652512042635 0.765199746866022 0.0962245012726336 0.10137934487471 -0.00118281763177777 0.10137934487471 1 -0.122554579658839 0.113297239027762 0.729780601893867 -0.1386886322186 -0.0690682748110245 -0.122554579658839 -0.0271117279302978 0.567064856405259 0.0962245012726336 -0.0214293425099196 0.104072716609596 -0.032451106497206 -0.0397631156171119 0.10137934487471 0.0658756461270544 -0.0967310469387496 -0.0967310469387496 0.0308059594478266 0.0308059594478266 -0.0967310469387496 0.556420135248946 0.765199746866022 0.765199746866022 0.765199746866022 1 0.765199746866022 0.765199746866022 0.629607407217262 0.586484750813101 0.765199746866022 -0.138379325963358 -0.138998173162995 -0.0719659378387728 -0.122253990151829 -0.0660604232493561 -0.125566168330264 -0.122253990151829 0.117531364960156 -0.139617969430565 -0.0967310469387496 -0.0967310469387496 -0.0849794240488121 -0.0660604232493561 -0.00118281763177777 -0.00231457436476744 0.195151188600227 -0.0402779394967238 -0.0608764486409833 0.0108308086932832 0.193958635581334 0.765199746866022 -0.038183694530447 0.74693009233244 0.0308059594478266 -0.0591930310470373 -0.0591930310470373 -0.0591930310470373 -0.0460819085772889 -0.0397631156171119 -0.0402779394967238 -0.0370991005712879 -0.125264502747408 -0.139617969430565 -0.139928229911399 -0.0688159239470918 -0.0739405897174764 -0.0746099416563253 -0.167126520839909 -0.0712152787732675 -0.0319554177403392 -0.00118281763177777 -0.126169869737563 -0.0105951024691172 -0.00118281763177777 -0.125867956432018 -0.0660604232493561 -0.0591930310470373 -0.122253990151829 -0.0591930310470373 0.128879197483926 -0.12315604733036 0.586484750813101 -0.0660604232493561 -0.123456930996921 -0.171247231372454 0.586484750813101 0.586484750813101 -0.0660604232493561 -0.0668043882280747 -0.0660604232493561 -0.123456930996921 -0.00118281763177777 -0.138998173162995 -0.0108968080754414 0.10137934487471 0.195151188600227 -0.139307951374186 -0.0330634799807578 -0.0849794240488121 -0.0970350746609001 -0.0663517488843115 -0.0330634799807578 -0.0849794240488121 -0.0865531638671525 0.114030959167799 -0.122554579658839 -0.12135276576287 0.0308059594478266 0.0308059594478266 0.33346640063332 0.195018388705016 -0.152717506110673 -0.0591930310470373 -0.0837127887253528 0.177012871364882 -0.0764218879037082 -0.0685629412090522 -0.154602898778166 0.0751324501434551 -0.0663517488843115 -0.167126520839909 -0.122253990151829 0.194631059765013 0.0598663583153498 -0.0591930310470373 -0.0591930310470373 -0.023295981176643 0.0417337767343879 0.0417337767343879 -0.123456930996921 -0.0702717591780748 0.0417337767343879 -0.123456930996921 -0.122253990151829 0.219401907295485 -0.123456930996921 -0.0273181985502902 -0.0102018519053343 -0.121953493182553 -0.0332888043368258 -0.0658953624740351 0.0869235992481622 -0.0586684621974838 -0.108480074957704 0.253172857787854 0.585046851519109 0.302083391662004 -0.137907321434636 -0.0359681691546728 -0.0959234042584891 -0.0966433909490446 -0.038498127188386 -0.0708404051611258 -0.171247231372454 0.0307797853727722 -0.171247231372454 0.137452789564438 -0.121953493182553 -0.0114911990282055 -0.0273181985502902 -0.0430201232749863 0.085417994462041 -0.0591930310470373 -0.0591930310470373 -0.038498127188386 0.204555530984322 0.585046851519109 -0.0326623581435339 0.0725786111520302 -0.122253990151829 0.0850085351901283 0.0721204020372728 0.177787572131851 0.607951883449141 -0.0332888043368258 -0.0966433909490446 0.0407119726289233 0.0456127003845049 0.0714636034926347 0.029939587913883 -0.0320332216233731 -0.123456930996921 -0.0988065137498798 -0.114484726622562 -0.0344763642343806 -0.126581054960852 -0.0273181985502902 -0.0591930310470373 -0.120752375124318 -0.120752375124318 -0.125566168330264 -0.0742756389457778 -0.0524412979247364 -0.019930284344263 -0.0742756389457778 -0.019930284344263 -0.0332888043368258 -0.0332888043368258 -0.171247231372454 -0.170901073340401 -0.122253990151829 -0.122253990151829 -0.019930284344263 -0.113781136155718 -0.0314013716084231 -0.0591930310470373 -0.0190891578170382 -0.0837127887253528 0.0417337767343879 -0.0925728698558695 -0.11237572804316 -0.0273181985502902 -0.1386886322186 -0.122253990151829 -0.122253990151829 -0.122253990151829 -0.123456930996921 -0.0314013716084231 0.136220537044628 0.136220537044628 -0.0591930310470373 0.0471354524743265 -0.139307951374186 -0.139307951374186 -0.139307951374186 -0.125867956432018 -0.121953493182553 -0.139617969430565 0.650584063176783 -0.125264502747408 -0.125264502747408 -0.139307951374186 -0.139307951374186 -0.125264502747408 -0.139307951374186 -0.125566168330264 -0.126169869737563 -0.139928229911399 -0.127378828491161 -0.047889829972443 -0.0273181985502902 -0.0273181985502902 -0.126471910925835 0.547281223025004 -0.122253990151829 0.517412551123994 -0.0294893066499727 -0.122253990151829 -0.125867956432018 0.547281223025004 -0.00231457436476744 0.0134376305599077 -0.1386886322186 -0.0679566409362448 -0.139307951374186 -0.0524412979247364 -0.0849794240488121 0.765199746866022 0.765199746866022 0.765199746866022 0.765199746866022 0.765199746866022 0.765199746866022 0.765199746866022 0.765199746866022 0.765199746866022 0.765199746866022 0.74693009233244 -0.126471910925835 0.765199746866022 -0.0402779394967238 -0.0407873135720157 0.00460899070952223 0.0962245012726336 0.765199746866022 -0.0460819085772889 -0.0402779394967238 -0.0402779394967238 0.0261968818654767 -0.0397631156171119 0.10137934487471 -0.0402779394967238 0.017069014655969 -0.0232138490068343 -0.036546458595033 -0.0397631156171119 -0.0402779394967238 -0.139617969430565 -0.139307951374186 0.114694330579082 -0.139617969430565 0.0308059594478266 -0.0417905200599503 -0.0402779394967238 -0.0407873135720157 -0.0705460927141008 0.0962245012726336 0.162303416775909 0.0215385897599717 0.547281223025004 -0.0401170421547271 -0.0354188522895588 -0.0407873135720157 -0.139307951374186 -0.126471910925835 -0.125867956432018 -0.138998173162995 -0.0705460927141008 -0.120752375124318 -0.138998173162995 -0.0967310469387496 -0.00118281763177777 -0.0402779394967238 -0.139307951374186 -0.1386886322186
1 -0.0212956221049381 -0.0212956221049381 -0.0212956221049381 1 -0.230474185052137 1 0.977522206495735 1 1 1 -0.0212956221049381 -0.136970320127717 1 -0.0218325932272739 -0.0212956221049381 -0.0405759354639164 -0.0212956221049381 0.765199746866022 -0.0937787333322149 -0.0558066553912452 0.956453617817003 -0.106124506266868 -0.0747160458127551 -0.0937787333322149 -0.0207458873493663 0.725413309473826 -0.0218325932272739 -0.0218325932272739 0.165964118941917 -0.00801520143755426 -0.0304267260048194 -0.0212956221049381 -0.0207458873493663 -0.0740185726316164 -0.0740185726316164 -0.0953909699511336 -0.0953909699511336 -0.0740185726316164 0.683078304667574 1 1 1 0.765199746866022 1 1 0.766260934030034 0.716353954950165 1 -0.105887825198652 -0.106361366919164 -0.0804860676624442 -0.0935487223175421 -0.00410312936336486 -0.0960832002212547 -0.0935487223175421 0.218427120593145 -0.106835634866218 -0.0740185726316164 -0.0740185726316164 -0.0650262337709706 -0.00410312936336486 -0.0405759354639164 -0.0408907321642681 -0.00932590876740732 -0.0308206691071767 -0.0465826430901824 0.0165567622567654 0.286479412051648 1 -0.029218153389108 0.977522206495735 -0.0953909699511336 -0.00497095923231432 -0.00497095923231432 -0.00497095923231432 -0.0105144676741102 -0.0304267260048194 -0.0308206691071767 -0.0209404727379339 -0.0958523657936153 -0.106835634866218 -0.107073046107613 -0.0526579275846663 -0.0565793205349376 -0.0570915084691099 -0.127885171441297 -0.0990933227159306 0.00661835821580305 -0.0405759354639164 -0.0965451523853029 -0.0723855153057292 -0.0405759354639164 -0.0963141284003246 -0.00410312936336486 -0.00497095923231432 -0.0935487223175421 -0.00497095923231432 0.215953102388096 -0.0942389762422113 0.716353954950165 -0.00410312936336486 -0.0944692123476989 -0.13103833809771 0.716353954950165 0.716353954950165 -0.00410312936336486 -0.00497095923231432 -0.00410312936336486 -0.0944692123476989 -0.0405759354639164 -0.106361366919164 -0.0882736432878175 -0.0212956221049381 -0.00932590876740732 -0.106598409127952 -0.00979020004998629 -0.0650262337709706 -0.0742512145676469 -0.0507723414503955 -0.00979020004998629 -0.0650262337709706 -0.066230459081598 0.216444057480823 -0.0937787333322149 -0.0928591056432395 -0.0953909699511336 -0.0953909699511336 0.267129932961491 0.149228021671297 -0.144266600717061 -0.00497095923231432 -0.0640570047420902 0.281807458161954 -0.0802563738130241 -0.0744837044433355 -0.145419601171143 0.145448328009411 -0.0507723414503955 -0.127885171441297 -0.0935487223175421 0.148931637664453 0.0137743043025492 -0.00497095923231432 -0.00497095923231432 -0.136970320127717 0.115498580093971 0.115498580093971 -0.0944692123476989 -0.0797967753801951 0.115498580093971 -0.0944692123476989 -0.0935487223175421 0.167886283924427 -0.0944692123476989 -0.0814135111163092 -0.0880447312875796 -0.0933187821127167 -0.0832380044174762 -0.0756439961198559 0.0291601971979245 0.028482793776029 -0.0830089258976412 0.198593431349073 0.766260934030034 0.243175983059371 -0.121732990255238 -0.128930162699756 -0.202925188493948 -0.203368192698651 -0.136149129141004 -0.0800266106741131 -0.13103833809771 -0.101188879568928 -0.13103833809771 0.105178839780736 -0.0933187821127167 0.062343293022694 -0.0814135111163092 -0.0937277968277019 0.028101655034929 -0.00497095923231432 -0.00497095923231432 -0.136149129141004 0.156525840529248 0.766260934030034 -0.0830089258976412 0.0781478688830297 -0.0935487223175421 0.0181289396893349 0.0187314667058689 0.151922340261863 0.794500894621431 -0.0832380044174762 -0.203368192698651 0.114764943011478 -0.0882736432878175 0.0181289396893349 -0.101422383215457 -0.0827798109227113 -0.0944692123476989 -0.204706526287664 -0.203812742845833 -0.077437363929412 -0.0902194951500273 -0.0814135111163092 -0.00497095923231432 -0.0923996868786008 -0.0923996868786008 -0.0960832002212547 -0.056835700119621 -0.0909365899915885 0.0446375826490245 -0.056835700119621 0.0555060139646707 -0.0832380044174762 -0.0832380044174762 -0.13103833809771 -0.130773458059207 -0.0935487223175421 -0.0935487223175421 0.0446375826490245 -0.203368192698651 -0.0825506568578697 -0.00497095923231432 0.0454286447504787 -0.0640570047420902 0.115498580093971 -0.185966984314191 -0.202483719037947 -0.0814135111163092 -0.106124506266868 -0.0935487223175421 -0.0935487223175421 -0.0935487223175421 -0.0944692123476989 -0.0825506568578697 0.104235920464503 0.104235920464503 -0.00497095923231432 0.163230425075949 -0.106598409127952 -0.106598409127952 -0.106598409127952 -0.0963141284003246 -0.0933187821127167 -0.106835634866218 0.74066744969056 -0.0958523657936153 -0.0958523657936153 -0.106598409127952 -0.106598409127952 -0.0958523657936153 -0.106598409127952 -0.0960832002212547 -0.0965451523853029 -0.107073046107613 -0.0974702473175263 -0.0366452857723717 -0.0814135111163092 -0.0814135111163092 -0.0967762742261116 0.734805433016276 -0.0935487223175421 0.699157448799182 -0.0818629335146024 -0.0935487223175421 -0.0963141284003246 0.734805433016276 -0.0408907321642681 -0.0451323527306329 -0.106124506266868 -0.0788766545761277 -0.106598409127952 -0.0909365899915885 -0.0650262337709706 1 1 1 1 1 1 1 1 1 1 0.977522206495735 -0.0967762742261116 1 -0.0308206691071767 -0.0312104420206546 0.0241389978323779 -0.0218325932272739 1 -0.0352618647784477 -0.0308206691071767 -0.0308206691071767 0.0422894171518066 -0.0304267260048194 -0.0212956221049381 -0.0308206691071767 0.0345734666023331 -0.017763231383817 -0.0279653408657753 -0.0304267260048194 -0.0308206691071767 -0.106835634866218 -0.106598409127952 0.199866518526803 -0.106835634866218 -0.0953909699511336 -0.0319780953712727 -0.0308206691071767 -0.0312104420206546 -0.0524600837741755 -0.0218325932272739 -0.0265551777651405 0.0383441940243065 0.734805433016276 -0.0331019376699919 -0.0164014469287179 -0.0312104420206546 -0.106598409127952 -0.0967762742261116 -0.0963141284003246 -0.106361366919164 -0.0524600837741755 -0.0923996868786008 -0.106361366919164 -0.0740185726316164 -0.0405759354639164 -0.0308206691071767 -0.106598409127952 -0.106124506266868
1 -0.0212956221049381 -0.0212956221049381 -0.0212956221049381 1 -0.230474185052137 1 0.977522206495735 1 1 1 -0.0212956221049381 -0.136970320127717 1 -0.0218325932272739 -0.0212956221049381 -0.0405759354639164 -0.0212956221049381 0.765199746866022 -0.0937787333322149 -0.0558066553912452 0.956453617817003 -0.106124506266868 -0.0747160458127551 -0.0937787333322149 -0.0207458873493663 0.725413309473826 -0.0218325932272739 -0.0218325932272739 0.165964118941917 -0.00801520143755426 -0.0304267260048194 -0.0212956221049381 -0.0207458873493663 -0.0740185726316164 -0.0740185726316164 -0.0953909699511336 -0.0953909699511336 -0.0740185726316164 0.683078304667574 1 1 1 0.765199746866022 1 1 0.766260934030034 0.716353954950165 1 -0.105887825198652 -0.106361366919164 -0.0804860676624442 -0.0935487223175421 -0.00410312936336486 -0.0960832002212547 -0.0935487223175421 0.218427120593145 -0.106835634866218 -0.0740185726316164 -0.0740185726316164 -0.0650262337709706 -0.00410312936336486 -0.0405759354639164 -0.0408907321642681 -0.00932590876740732 -0.0308206691071767 -0.0465826430901824 0.0165567622567654 0.286479412051648 1 -0.029218153389108 0.977522206495735 -0.0953909699511336 -0.00497095923231432 -0.00497095923231432 -0.00497095923231432 -0.0105144676741102 -0.0304267260048194 -0.0308206691071767 -0.0209404727379339 -0.0958523657936153 -0.106835634866218 -0.107073046107613 -0.0526579275846663 -0.0565793205349376 -0.0570915084691099 -0.127885171441297 -0.0990933227159306 0.00661835821580305 -0.0405759354639164 -0.0965451523853029 -0.0723855153057292 -0.0405759354639164 -0.0963141284003246 -0.00410312936336486 -0.00497095923231432 -0.0935487223175421 -0.00497095923231432 0.215953102388096 -0.0942389762422113 0.716353954950165 -0.00410312936336486 -0.0944692123476989 -0.13103833809771 0.716353954950165 0.716353954950165 -0.00410312936336486 -0.00497095923231432 -0.00410312936336486 -0.0944692123476989 -0.0405759354639164 -0.106361366919164 -0.0882736432878175 -0.0212956221049381 -0.00932590876740732 -0.106598409127952 -0.00979020004998629 -0.0650262337709706 -0.0742512145676469 -0.0507723414503955 -0.00979020004998629 -0.0650262337709706 -0.066230459081598 0.216444057480823 -0.0937787333322149 -0.0928591056432395 -0.0953909699511336 -0.0953909699511336 0.267129932961491 0.149228021671297 -0.144266600717061 -0.00497095923231432 -0.0640570047420902 0.281807458161954 -0.0802563738130241 -0.0744837044433355 -0.145419601171143 0.145448328009411 -0.0507723414503955 -0.127885171441297 -0.0935487223175421 0.148931637664453 0.0137743043025492 -0.00497095923231432 -0.00497095923231432 -0.136970320127717 0.115498580093971 0.115498580093971 -0.0944692123476989 -0.0797967753801951 0.115498580093971 -0.0944692123476989 -0.0935487223175421 0.167886283924427 -0.0944692123476989 -0.0814135111163092 -0.0880447312875796 -0.0933187821127167 -0.0832380044174762 -0.0756439961198559 0.0291601971979245 0.028482793776029 -0.0830089258976412 0.198593431349073 0.766260934030034 0.243175983059371 -0.121732990255238 -0.128930162699756 -0.202925188493948 -0.203368192698651 -0.136149129141004 -0.0800266106741131 -0.13103833809771 -0.101188879568928 -0.13103833809771 0.105178839780736 -0.0933187821127167 0.062343293022694 -0.0814135111163092 -0.0937277968277019 0.028101655034929 -0.00497095923231432 -0.00497095923231432 -0.136149129141004 0.156525840529248 0.766260934030034 -0.0830089258976412 0.0781478688830297 -0.0935487223175421 0.0181289396893349 0.0187314667058689 0.151922340261863 0.794500894621431 -0.0832380044174762 -0.203368192698651 0.114764943011478 -0.0882736432878175 0.0181289396893349 -0.101422383215457 -0.0827798109227113 -0.0944692123476989 -0.204706526287664 -0.203812742845833 -0.077437363929412 -0.0902194951500273 -0.0814135111163092 -0.00497095923231432 -0.0923996868786008 -0.0923996868786008 -0.0960832002212547 -0.056835700119621 -0.0909365899915885 0.0446375826490245 -0.056835700119621 0.0555060139646707 -0.0832380044174762 -0.0832380044174762 -0.13103833809771 -0.130773458059207 -0.0935487223175421 -0.0935487223175421 0.0446375826490245 -0.203368192698651 -0.0825506568578697 -0.00497095923231432 0.0454286447504787 -0.0640570047420902 0.115498580093971 -0.185966984314191 -0.202483719037947 -0.0814135111163092 -0.106124506266868 -0.0935487223175421 -0.0935487223175421 -0.0935487223175421 -0.0944692123476989 -0.0825506568578697 0.104235920464503 0.104235920464503 -0.00497095923231432 0.163230425075949 -0.106598409127952 -0.106598409127952 -0.106598409127952 -0.0963141284003246 -0.0933187821127167 -0.106835634866218 0.74066744969056 -0.0958523657936153 -0.0958523657936153 -0.106598409127952 -0.106598409127952 -0.0958523657936153 -0.106598409127952 -0.0960832002212547 -0.0965451523853029 -0.107073046107613 -0.0974702473175263 -0.0366452857723717 -0.0814135111163092 -0.0814135111163092 -0.0967762742261116 0.734805433016276 -0.0935487223175421 0.699157448799182 -0.0818629335146024 -0.0935487223175421 -0.0963141284003246 0.734805433016276 -0.0408907321642681 -0.0451323527306329 -0.106124506266868 -0.0788766545761277 -0.106598409127952 -0.0909365899915885 -0.0650262337709706 1 1 1 1 1 1 1 1 1 1 0.977522206495735 -0.0967762742261116 1 -0.0308206691071767 -0.0312104420206546 0.0241389978323779 -0.0218325932272739 1 -0.0352618647784477 -0.0308206691071767 -0.0308206691071767 0.0422894171518066 -0.0304267260048194 -0.0212956221049381 -0.0308206691071767 0.0345734666023331 -0.017763231383817 -0.0279653408657753 -0.0304267260048194 -0.0308206691071767 -0.106835634866218 -0.106598409127952 0.199866518526803 -0.106835634866218 -0.0953909699511336 -0.0319780953712727 -0.0308206691071767 -0.0312104420206546 -0.0524600837741755 -0.0218325932272739 -0.0265551777651405 0.0383441940243065 0.734805433016276 -0.0331019376699919 -0.0164014469287179 -0.0312104420206546 -0.106598409127952 -0.0967762742261116 -0.0963141284003246 -0.106361366919164 -0.0524600837741755 -0.0923996868786008 -0.106361366919164 -0.0740185726316164 -0.0405759354639164 -0.0308206691071767 -0.106598409127952 -0.106124506266868
0.766260934030034 -0.0175220672425464 -0.0175220672425464 -0.0175220672425464 0.766260934030034 -0.166419950045303 0.766260934030034 0.748923468325997 0.766260934030034 0.766260934030034 0.766260934030034 -0.0175220672425464 -0.11269936833425 0.766260934030034 -0.0179638878226879 -0.0175220672425464 -0.0333859356690564 -0.0175220672425464 0.629607407217262 -0.0771612711416013 -0.0198533784894381 0.732670260113843 -0.0873193901416604 -0.0614764655560305 -0.0771612711416013 -0.0170697447273722 0.596871071650624 -0.0179638878226879 0.0222517830261605 -0.0346670355619726 0.0103311538871794 -0.0250351521265688 -0.0175220672425464 -0.0170697447273722 -0.0609025836605152 -0.0609025836605152 -0.0784878216555236 -0.0784878216555236 -0.0609025836605152 0.562037771300276 0.766260934030034 0.766260934030034 0.766260934030034 0.629607407217262 0.766260934030034 0.766260934030034 0.999999999999991 0.589417022252323 0.766260934030034 -0.0871246486322597 -0.0875142794130882 -0.0662240474929686 -0.0769720177614588 0.133501843970144 -0.0790573896766239 -0.0769720177614588 0.179722136116521 -0.0879045077341166 -0.0609025836605152 -0.0609025836605152 -0.0535036748421872 0.133501843970144 -0.0333859356690564 -0.0336449508283329 0.0252171426689729 -0.0253592890545877 -0.0213358863894908 -0.00342937452454481 -0.00342937452454481 0.766260934030034 -0.0240407369112901 0.748923468325997 -0.0784878216555236 0.13323496788226 0.13323496788226 0.13323496788226 -0.022974260893972 -0.0250351521265688 -0.0253592890545877 -0.0233578685207803 -0.078867458791156 -0.0879045077341166 -0.0880998500310144 -0.0400210185721073 -0.0223895019131714 -0.0240692328643282 -0.105224095463258 -0.0815341226173249 0.00273364647748843 -0.0333859356690564 -0.0794374845544071 -0.0595589018401796 -0.0333859356690564 -0.0792473977008994 0.133501843970144 0.13323496788226 -0.0769720177614588 0.13323496788226 0.177686510524814 -0.0775399596427938 0.589417022252323 0.133501843970144 -0.0777293982279705 -0.107818525337545 0.589417022252323 0.589417022252323 0.133501843970144 0.13323496788226 0.133501843970144 -0.0777293982279705 -0.0333859356690564 -0.0875142794130882 -0.0726316754594993 -0.0175220672425464 0.0252171426689729 -0.0877093180694493 0.00860646728188903 -0.0535036748421872 -0.0610940017663819 -0.0342547507386286 0.00860646728188903 -0.0535036748421872 -0.0544945130888467 0.178090469052319 -0.0771612711416013 -0.0764046002106045 -0.0784878216555236 -0.0784878216555236 0.219794877312543 0.122785022072253 -0.118702758067456 0.13323496788226 -0.0527061918602965 0.20689966789091 -0.0660350550768344 -0.061285294756788 -0.119651448431492 0.263549728644425 -0.0342547507386286 -0.105224095463258 -0.0769720177614588 0.122541156902598 0.0435448347295448 0.13323496788226 0.13323496788226 -0.11269936833425 0.189183351511573 0.189183351511573 -0.0777293982279705 -0.0656568968523449 0.189183351511573 -0.0777293982279705 -0.0769720177614588 0.138137065990833 -0.0777293982279705 0.0711251834795135 -0.0724433263499492 -0.0767828226437558 -0.0684883448509583 -0.0622399843487036 0.0365408164242353 0.138975171806408 -0.0682998587288526 0.31250070075042 0.932255753736323 0.200085534291645 -0.100162072297213 -0.10608391571215 -0.166967125002355 -0.167331629473051 -0.112023691257655 -0.065846005649207 -0.107818525337545 -0.0832583496865262 -0.107818525337545 0.0865412944524443 -0.0767828226437558 0.157574639827125 0.0711251834795135 0.0571435612917879 0.0356750029105623 0.13323496788226 0.13323496788226 -0.112023691257655 0.12878967749499 0.932255753736323 -0.0682998587288526 0.155133334863169 -0.0769720177614588 0.124753590011515 0.125001911125041 0.0865259170292515 0.965604718877377 -0.0684883448509583 -0.167331629473051 0.188734165607095 -0.0726316754594993 0.124753590011515 -0.0834504768089766 -0.0681113426114445 -0.0777293982279705 -0.168432812196153 -0.167697405947354 0.0722549918417987 0.057513303959396 0.0711251834795135 0.13323496788226 -0.0760265898173484 -0.0760265898173484 -0.0790573896766239 -0.0232304050597803 0.0608975677809076 0.150181474980641 -0.0232304050597803 0.150181474980641 -0.0684883448509583 -0.0684883448509583 -0.107818525337545 -0.107600581676497 -0.0769720177614588 -0.0769720177614588 0.150181474980641 -0.167331629473051 -0.0679227943308039 0.13323496788226 0.15049252719375 -0.0527061918602965 0.189183351511573 -0.153013891211559 -0.166603883325005 0.0711251834795135 -0.0873193901416604 -0.0769720177614588 -0.0769720177614588 -0.0769720177614588 -0.0777293982279705 -0.0679227943308039 0.0857654591384103 0.0857654591384103 0.13323496788226 0.0967422944599707 -0.0877093180694493 -0.0877093180694493 -0.0877093180694493 -0.0792473977008994 -0.0767828226437558 -0.0879045077341166 0.967757193655959 -0.078867458791156 -0.078867458791156 -0.0877093180694493 -0.0877093180694493 -0.078867458791156 -0.0877093180694493 -0.0790573896766239 -0.0794374845544071 -0.0880998500310144 -0.0801986539406911 -0.0301517916810276 0.0711251834795135 0.0711251834795135 -0.0796276519238265 0.561459747106027 -0.0769720177614588 0.533868615561813 -0.0673569346153363 -0.0769720177614588 -0.0792473977008994 0.561459747106027 -0.0336449508283329 -0.0371349620811114 -0.0873193901416604 -0.0648998201855667 -0.0877093180694493 0.0608975677809076 -0.0535036748421872 0.766260934030034 0.766260934030034 0.766260934030034 0.766260934030034 0.766260934030034 0.766260934030034 0.766260934030034 0.766260934030034 0.766260934030034 0.766260934030034 0.748923468325997 -0.0796276519238265 0.766260934030034 -0.0253592890545877 -0.0256799947454349 -0.0219635846488729 -0.0179638878226879 0.766260934030034 -0.0290135109789702 -0.0253592890545877 -0.0253592890545877 -0.0110104464454413 -0.0250351521265688 -0.0175220672425464 -0.0253592890545877 -0.0155992347050425 -0.0146156112847242 -0.0230099210389941 -0.0250351521265688 -0.0253592890545877 -0.0879045077341166 -0.0877093180694493 0.164450447134341 -0.0879045077341166 -0.0784878216555236 -0.0263116209812071 -0.0253592890545877 -0.0256799947454349 -0.0444163425230328 -0.0179638878226879 0.00925713116501689 -0.0133445040764219 0.561459747106027 -0.0166994391107478 0.00224585930711997 -0.0256799947454349 -0.0877093180694493 -0.0796276519238265 -0.0792473977008994 -0.0875142794130882 -0.0444163425230328 -0.0760265898173484 -0.0875142794130882 -0.0609025836605152 -0.0333859356690564 -0.0253592890545877 -0.0877093180694493 -0.0873193901416604
0.716353954950165 -0.029727793024362 -0.029727793024362 -0.029727793024362 0.716353954950165 -0.292878017439566 0.716353954950165 0.698870101114616 0.716353954950165 0.716353954950165 0.716353954950165 -0.029727793024362 -0.173993331719517 0.716353954950165 -0.0304773821326748 -0.029727793024362 -0.0566422997786599 -0.029727793024362 0.586484750813101 -0.130911168542007 -0.07790374437889 0.748968838222559 -0.148145348446146 -0.0801577021218715 -0.130911168542007 0.55212692699348 0.987511458081421 -0.0280653701720511 -0.0280653701720511 0.0827547835014361 0.0246894419832799 -0.0373900314604969 -0.029727793024362 -0.0289603864207118 -0.103326815075328 -0.103326815075328 -0.133161783071005 -0.133161783071005 -0.103326815075328 0.953548591373512 0.716353954950165 0.716353954950165 0.716353954950165 0.586484750813101 0.716353954950165 0.716353954950165 0.589417022252323 1 0.716353954950165 -0.147814951626836 -0.148475995957281 -0.1123551661944 -0.130590082836981 -0.0571295637072887 -0.134128107421335 -0.130590082836981 0.275455481374032 -0.149138054069442 -0.103326815075328 -0.103326815075328 -0.0907738881339668 -0.0571295637072887 -0.0566422997786599 -0.0570817427358428 -0.059669369670578 -0.0393064075870289 -0.0650274110560651 -0.000173881457460211 0.173334442705856 0.716353954950165 0.365566996588637 0.698870101114616 -0.133161783071005 -0.0458170306869882 -0.0458170306869882 -0.0458170306869882 -0.0105415776829763 -0.0373900314604969 -0.0393064075870289 0.00228830031998717 -0.133805872266431 -0.149138054069442 -0.14946947017981 -0.0437080056827392 -0.0660172256831286 -0.0689486636167258 -0.178522322041474 -0.138330111854862 -0.0359281969773942 -0.0566422997786599 -0.134772973218271 -0.101047135714866 -0.0566422997786599 -0.134450473449294 -0.0571295637072887 -0.0458170306869882 -0.130590082836981 -0.0458170306869882 0.183516773394109 -0.131553648292158 1 -0.0571295637072887 -0.131875048214499 -0.164403768637136 1 1 -0.0571295637072887 -0.0583847384636423 -0.0571295637072887 -0.131875048214499 -0.0566422997786599 -0.148475995957281 -0.123226294316973 -0.029727793024362 -0.059669369670578 -0.148806896913645 -0.0353179686340209 -0.0907738881339668 -0.103651573435944 -0.0526731410142121 -0.0353179686340209 -0.0907738881339668 -0.0924549360325722 0.287294167323847 -0.130911168542007 -0.129627406956523 -0.133161783071005 -0.133161783071005 0.132270924139936 0.208316043542579 -0.182477099004626 -0.0458170306869882 -0.0894208851635995 0.134664181232034 -0.112034523238736 -0.103976119526715 -0.18435779968756 0.0996582325002056 -0.0526731410142121 -0.178522322041474 -0.130590082836981 0.207902303931321 0.110108493198182 -0.0458170306869882 -0.0458170306869882 -0.155081232674646 0.0637236425299769 0.0637236425299769 -0.131875048214499 -0.11139294315161 0.0637236425299769 -0.131875048214499 -0.130590082836981 0.0582819861649765 -0.131875048214499 -0.169311738147808 -0.122906742789889 -0.130269095979527 -0.116196754191532 -0.10559583791942 0.107533502505587 -0.015771468541513 -0.11587697021009 0.164400697968865 0.547181159576495 0.178175487692542 -0.169934135791442 -0.141963394040066 -0.0849489698885813 -0.0857900302186669 -0.190058459508994 -0.111713783557849 -0.164403768637136 0.0111937499603304 -0.164403768637136 0.146825237794707 -0.130269095979527 0.04987761892856 -0.169311738147808 -0.00461407463178908 0.107210974048759 -0.0458170306869882 -0.0458170306869882 -0.190058459508994 0.0336346648887536 0.547181159576495 -0.115876970210091 -0.0172355398038855 -0.130590082836981 -0.0054560656224268 -0.0164295373151824 0.00821988811125365 0.569143858073508 -0.116196754191532 -0.0857900302186669 0.0624770493568099 -0.123226294316973 -0.0174543156520167 0.00969048730241762 -0.115557135338868 -0.131875048214499 -0.0759322731515645 -0.0918192853139217 -0.191877160808508 -0.184956760961899 -0.169311738147808 -0.0458170306869882 -0.128986077678634 -0.128986077678634 -0.134128107421335 -0.0674837499223885 -0.0116195691593926 0.0203650487788747 -0.0674837499223885 0.0203650487788747 -0.116196754191532 -0.116196754191532 -0.164403768637136 -0.163966572427337 -0.130590082836981 -0.130590082836981 0.0203650487788747 -0.103522166994562 -0.115237245899778 -0.0458170306869882 0.0216868377949155 -0.0894208851635995 0.0637236425299769 -0.0759006435963053 -0.101890430318908 -0.169311738147808 -0.148145348446146 -0.130590082836981 -0.130590082836981 -0.130590082836981 -0.131875048214499 -0.115237245899778 0.14550896207693 0.14550896207693 -0.0458170306869882 0.0234947874608077 -0.148806896913645 -0.148806896913645 -0.148806896913645 -0.134450473449294 -0.130269095979527 -0.149138054069442 0.609054653498001 -0.133805872266431 -0.133805872266431 -0.148806896913645 -0.148806896913645 -0.133805872266431 -0.148806896913645 -0.134128107421335 -0.134772973218271 -0.14946947017981 -0.136064366845448 0.221843682499267 -0.169311738147808 -0.169311738147808 -0.135095609589876 0.974889300980841 -0.130590082836981 0.9027086314245 -0.11427721302983 -0.130590082836981 -0.134450473449294 0.974889300980841 -0.0570817427358428 -0.042152171915416 -0.148145348446146 -0.110108493198191 -0.148806896913645 -0.0116195691593926 -0.0907738881339668 0.716353954950165 0.716353954950165 0.716353954950165 0.716353954950165 0.716353954950165 0.716353954950165 0.716353954950165 0.716353954950165 0.716353954950165 0.716353954950165 0.732826272579709 -0.135095609589876 0.716353954950165 -0.0393064075870289 -0.0411913180743718 -0.0335537260982185 -0.0280653701720511 0.716353954950165 -0.0492240805467419 -0.0393064075870289 -0.0393064075870289 -0.0138374331272714 -0.0373900314604969 -0.029727793024362 -0.0393064075870289 -0.0220998673569107 -0.0076145419707706 -0.0390384399674534 -0.0373900314604969 -0.0393064075870289 -0.149138054069442 -0.148806896913645 0.186887860746697 -0.149138054069442 -0.133161783071005 -0.044640076529622 -0.0393064075870289 -0.0411913180743718 -0.0512260233627422 -0.0280653701720511 -0.0658258199250478 -0.0180406568414435 0.974889300980841 -0.0462089131235301 0.0100693952972398 -0.0411913180743718 -0.148806896913645 -0.135095609589876 -0.134450473449294 -0.148475995957281 -0.0512260233627422 -0.128986077678634 -0.148475995957281 -0.103326815075328 -0.0566422997786599 -0.0393064075870289 -0.148806896913645 -0.148145348446146
1 -0.0212956221049381 -0.0212956221049381 -0.0212956221049381 1 -0.230474185052137 1 0.977522206495735 1 1 1 -0.0212956221049381 -0.136970320127717 1 -0.0218325932272739 -0.0212956221049381 -0.0405759354639164 -0.0212956221049381 0.765199746866022 -0.0937787333322149 -0.0558066553912452 0.956453617817003 -0.106124506266868 -0.0747160458127551 -0.0937787333322149 -0.0207458873493663 0.725413309473826 -0.0218325932272739 -0.0218325932272739 0.165964118941917 -0.00801520143755426 -0.0304267260048194 -0.0212956221049381 -0.0207458873493663 -0.0740185726316164 -0.0740185726316164 -0.0953909699511336 -0.0953909699511336 -0.0740185726316164 0.683078304667574 1 1 1 0.765199746866022 1 1 0.766260934030034 0.716353954950165 1 -0.105887825198652 -0.106361366919164 -0.0804860676624442 -0.0935487223175421 -0.00410312936336486 -0.0960832002212547 -0.0935487223175421 0.218427120593145 -0.106835634866218 -0.0740185726316164 -0.0740185726316164 -0.0650262337709706 -0.00410312936336486 -0.0405759354639164 -0.0408907321642681 -0.00932590876740732 -0.0308206691071767 -0.0465826430901824 0.0165567622567654 0.286479412051648 1 -0.029218153389108 0.977522206495735 -0.0953909699511336 -0.00497095923231432 -0.00497095923231432 -0.00497095923231432 -0.0105144676741102 -0.0304267260048194 -0.0308206691071767 -0.0209404727379339 -0.0958523657936153 -0.106835634866218 -0.107073046107613 -0.0526579275846663 -0.0565793205349376 -0.0570915084691099 -0.127885171441297 -0.0990933227159306 0.00661835821580305 -0.0405759354639164 -0.0965451523853029 -0.0723855153057292 -0.0405759354639164 -0.0963141284003246 -0.00410312936336486 -0.00497095923231432 -0.0935487223175421 -0.00497095923231432 0.215953102388096 -0.0942389762422113 0.716353954950165 -0.00410312936336486 -0.0944692123476989 -0.13103833809771 0.716353954950165 0.716353954950165 -0.00410312936336486 -0.00497095923231432 -0.00410312936336486 -0.0944692123476989 -0.0405759354639164 -0.106361366919164 -0.0882736432878175 -0.0212956221049381 -0.00932590876740732 -0.106598409127952 -0.00979020004998629 -0.0650262337709706 -0.0742512145676469 -0.0507723414503955 -0.00979020004998629 -0.0650262337709706 -0.066230459081598 0.216444057480823 -0.0937787333322149 -0.0928591056432395 -0.0953909699511336 -0.0953909699511336 0.267129932961491 0.149228021671297 -0.144266600717061 -0.00497095923231432 -0.0640570047420902 0.281807458161954 -0.0802563738130241 -0.0744837044433355 -0.145419601171143 0.145448328009411 -0.0507723414503955 -0.127885171441297 -0.0935487223175421 0.148931637664453 0.0137743043025492 -0.00497095923231432 -0.00497095923231432 -0.136970320127717 0.115498580093971 0.115498580093971 -0.0944692123476989 -0.0797967753801951 0.115498580093971 -0.0944692123476989 -0.0935487223175421 0.167886283924427 -0.0944692123476989 -0.0814135111163092 -0.0880447312875796 -0.0933187821127167 -0.0832380044174762 -0.0756439961198559 0.0291601971979245 0.028482793776029 -0.0830089258976412 0.198593431349073 0.766260934030034 0.243175983059371 -0.121732990255238 -0.128930162699756 -0.202925188493948 -0.203368192698651 -0.136149129141004 -0.0800266106741131 -0.13103833809771 -0.101188879568928 -0.13103833809771 0.105178839780736 -0.0933187821127167 0.062343293022694 -0.0814135111163092 -0.0937277968277019 0.028101655034929 -0.00497095923231432 -0.00497095923231432 -0.136149129141004 0.156525840529248 0.766260934030034 -0.0830089258976412 0.0781478688830297 -0.0935487223175421 0.0181289396893349 0.0187314667058689 0.151922340261863 0.794500894621431 -0.0832380044174762 -0.203368192698651 0.114764943011478 -0.0882736432878175 0.0181289396893349 -0.101422383215457 -0.0827798109227113 -0.0944692123476989 -0.204706526287664 -0.203812742845833 -0.077437363929412 -0.0902194951500273 -0.0814135111163092 -0.00497095923231432 -0.0923996868786008 -0.0923996868786008 -0.0960832002212547 -0.056835700119621 -0.0909365899915885 0.0446375826490245 -0.056835700119621 0.0555060139646707 -0.0832380044174762 -0.0832380044174762 -0.13103833809771 -0.130773458059207 -0.0935487223175421 -0.0935487223175421 0.0446375826490245 -0.203368192698651 -0.0825506568578697 -0.00497095923231432 0.0454286447504787 -0.0640570047420902 0.115498580093971 -0.185966984314191 -0.202483719037947 -0.0814135111163092 -0.106124506266868 -0.0935487223175421 -0.0935487223175421 -0.0935487223175421 -0.0944692123476989 -0.0825506568578697 0.104235920464503 0.104235920464503 -0.00497095923231432 0.163230425075949 -0.106598409127952 -0.106598409127952 -0.106598409127952 -0.0963141284003246 -0.0933187821127167 -0.106835634866218 0.74066744969056 -0.0958523657936153 -0.0958523657936153 -0.106598409127952 -0.106598409127952 -0.0958523657936153 -0.106598409127952 -0.0960832002212547 -0.0965451523853029 -0.107073046107613 -0.0974702473175263 -0.0366452857723717 -0.0814135111163092 -0.0814135111163092 -0.0967762742261116 0.734805433016276 -0.0935487223175421 0.699157448799182 -0.0818629335146024 -0.0935487223175421 -0.0963141284003246 0.734805433016276 -0.0408907321642681 -0.0451323527306329 -0.106124506266868 -0.0788766545761277 -0.106598409127952 -0.0909365899915885 -0.0650262337709706 1 1 1 1 1 1 1 1 1 1 0.977522206495735 -0.0967762742261116 1 -0.0308206691071767 -0.0312104420206546 0.0241389978323779 -0.0218325932272739 1 -0.0352618647784477 -0.0308206691071767 -0.0308206691071767 0.0422894171518066 -0.0304267260048194 -0.0212956221049381 -0.0308206691071767 0.0345734666023331 -0.017763231383817 -0.0279653408657753 -0.0304267260048194 -0.0308206691071767 -0.106835634866218 -0.106598409127952 0.199866518526803 -0.106835634866218 -0.0953909699511336 -0.0319780953712727 -0.0308206691071767 -0.0312104420206546 -0.0524600837741755 -0.0218325932272739 -0.0265551777651405 0.0383441940243065 0.734805433016276 -0.0331019376699919 -0.0164014469287179 -0.0312104420206546 -0.106598409127952 -0.0967762742261116 -0.0963141284003246 -0.106361366919164 -0.0524600837741755 -0.0923996868786008 -0.106361366919164 -0.0740185726316164 -0.0405759354639164 -0.0308206691071767 -0.106598409127952 -0.106124506266868
-0.105887825198652 -0.041708070535213 -0.041708070535213 -0.041708070535213 -0.105887825198652 0.252606230914638 -0.105887825198652 -0.108322680032244 -0.105887825198652 -0.105887825198652 -0.105887825198652 -0.041708070535213 -0.559559076157009 -0.105887825198652 -0.0503378685680973 -0.041708070535213 0.194481499475877 -0.041708070535213 -0.138379325963358 0.845724323693728 0.0169617211579425 -0.110708792591876 0.98881197228367 -0.323844278974235 0.845724323693728 -0.0229800186503128 -0.145968958407251 -0.0503378685680973 -0.103400769192625 -0.179822220747227 -0.117604184169963 0.287348672500662 -0.041708070535213 -0.0318401721319518 -0.320208274017588 -0.320208274017588 -0.353444722444142 -0.353444722444142 -0.320208274017588 -0.122038793336076 -0.105887825198652 -0.105887825198652 -0.105887825198652 -0.138379325963358 -0.105887825198652 -0.105887825198652 -0.0871246486322597 -0.147814951626836 -0.105887825198652 1 0.991072177591458 -0.381187943134112 0.838401728601795 0.524118310729302 0.907405549608704 0.838401728601795 0.759534266138341 0.986650116910637 -0.320208274017588 -0.320208274017588 -0.282126164086082 0.524118310729302 0.194481499475877 0.198143339779484 -0.187006529991317 0.291069053966843 -0.220618827841958 -0.136426149136935 -0.136426149136935 -0.105887825198652 -0.138379325963358 -0.108322680032244 -0.353444722444142 0.522177814523716 0.522177814523716 0.522177814523716 0.319812581145755 0.287348672500662 0.291069053966843 0.26809713310143 0.905225559348204 0.986650116910637 0.984451142579588 -0.210531946386998 -0.105361012303131 -0.107178649508174 0.39660724810893 0.477436793622866 0.332087346205902 0.194481499475877 0.902110384917575 0.520731321942242 0.194481499475877 0.899909634272872 0.524118310729302 0.522177814523716 0.838401728601795 0.522177814523716 0.817212505970372 0.85525453041317 -0.147814951626836 0.524118310729302 0.837421477606243 0.339388598909411 -0.147814951626836 -0.147814951626836 0.524118310729302 0.522177814523716 0.524118310729302 0.852502108902248 0.194481499475877 0.982093396613858 0.58487209319804 -0.041708070535213 -0.187006529991317 0.984371115883101 -0.0785839464502643 -0.282126164086082 -0.32156064132679 -0.219088569682635 -0.0785839464502643 -0.282126164086082 -0.276282293342164 0.759895133636419 0.845724323693728 0.846829754034006 -0.353444722444142 -0.353444722444142 -0.338552708621457 -0.615278640176507 0.468655473902993 0.522177814523716 -0.280411450898315 -0.348292383498294 -0.252481030366448 -0.342903399592955 0.472582695694011 -0.297524602799699 -0.219088569682635 0.39660724810893 0.838401728601795 -0.605967028398208 0.177860528537591 0.522177814523716 0.522177814523716 0.304876901707232 0.784632480751586 0.784632480751586 0.837421477606243 -0.377923404128557 0.784632480751586 0.837421477606243 0.838401728601795 0.200895473150908 0.837421477606243 0.204455636765029 0.600176502040805 0.84120167699769 0.632411566533507 -0.35825553575687 0.16387101813708 0.375227192402022 0.653329393731634 -0.248605204568351 -0.0871246486322597 0.58964580465806 0.208619172723657 0.31619367407893 0.521807203849463 0.520670532562366 0.306524772931522 -0.379011921004728 0.339388598909411 -0.464825371786193 0.339388598909411 0.498134730167222 0.84120167699769 0.485700707344593 0.204455636765029 0.200600410247673 0.161413720117606 0.522177814523716 0.522177814523716 0.312301117030425 0.272875458566669 -0.0871246486322597 0.635781822725392 -0.239146308214699 0.838401728601795 0.530171410048285 0.53720190773291 0.329310455535858 -0.0841279718498472 0.632411566533507 0.520670532562366 0.781971908493283 -0.227095230334736 0.535409812216979 -0.465993902262179 0.63916204842668 0.837421477606243 0.517266484459091 0.519534861854774 0.206511241317096 0.20910622827045 0.204455636765029 0.522177814523716 0.827045011396955 0.827045011396955 0.907405549608704 -0.103515214585165 0.188365751491918 0.607253253759504 -0.103515214585165 0.607253253759504 0.632411566533507 0.632411566533507 0.34068960695793 0.341871642397224 0.838401728601795 0.838401728601795 0.607253253759504 0.520670532562366 0.642552429844284 0.522177814523716 0.604070501235018 -0.303378691370248 0.784632480751586 0.384651780685463 0.522944885157944 0.204455636765029 0.98881197228367 0.838401728601795 0.838401728601795 0.838401728601795 0.837421477606243 0.636679541815145 0.493668994852582 0.493668994852582 0.522177814523716 0.306131482219041 0.984371115883101 0.984371115883101 0.984371115883101 0.899909634272872 0.84120167699769 0.986650116910637 -0.0900273841449078 0.905225559348204 0.905225559348204 0.984371115883101 0.984371115883101 0.905225559348204 0.984371115883101 0.907405549608704 0.902110384917575 0.984451142579588 0.486559232549896 0.174732466961982 0.204455636765029 0.204455636765029 0.899476766461871 -0.144103214866004 0.838401728601795 -0.114371411875912 0.628878086416301 0.838401728601795 0.899909634272872 -0.144103214866004 0.187079390317306 0.136783904773898 0.98881197228367 -0.373565644246324 0.984371115883101 0.205170195780341 -0.282126164086082 -0.105887825198652 -0.105887825198652 -0.105887825198652 -0.105887825198652 -0.105887825198652 -0.105887825198652 -0.105887825198652 -0.105887825198652 -0.105887825198652 -0.105887825198652 -0.108322680032244 0.894630965896703 -0.105887825198652 0.291069053966843 0.279920321632887 -0.165333066862671 -0.0503378685680973 -0.105887825198652 0.198028217063917 0.291069053966843 0.291069053966843 -0.147814951626836 0.287348672500662 -0.041708070535213 0.291069053966843 -0.15501564677886 0.167755181962491 -0.132445913600542 0.287348672500662 0.291069053966843 0.986650116910637 0.984371115883101 0.937546429964824 0.986650116910637 -0.353444722444142 0.25855558098156 0.291069053966843 0.279920321632887 0.509802257114477 -0.0503378685680973 -0.11368492813316 -0.1339022473885 -0.144103214866004 -0.0506509375212197 -0.0972005773547068 0.279920321632887 0.984371115883101 0.894630965896703 0.899909634272872 0.986587496080759 0.509802257114477 0.821921857545665 0.991072177591458 -0.320208274017588 0.194481499475877 0.291069053966843 0.984371115883101 0.98881197228367
-0.106361366919164 -0.04298144078275 -0.04298144078275 -0.04298144078275 -0.106361366919164 0.252906274882088 -0.106361366919164 -0.108807110684935 -0.106361366919164 -0.106361366919164 -0.106361366919164 -0.04298144078275 -0.568103803241066 -0.106361366919164 -0.0515383533457967 -0.04298144078275 0.20352647360122 -0.04298144078275 -0.138998173162995 0.841729399567717 0.00209389483110379 -0.111203894196064 0.99777305746291 -0.315099627884072 0.841729399567717 -0.0257292659599867 -0.146621747257865 -0.0386438550938215 -0.103863188531711 -0.180984387817606 -0.118130122705452 0.286069339706212 -0.04298144078275 -0.0331838793063373 -0.321244236077788 -0.321244236077788 -0.362218167832046 -0.362218167832046 -0.321244236077788 -0.108299156722174 -0.106361366919164 -0.106361366919164 -0.106361366919164 -0.138998173162995 -0.106361366919164 -0.106361366919164 -0.0875142794130882 -0.148475995957281 -0.106361366919164 0.991072177591458 1 -0.382892656533324 0.844518915859425 0.528128241772084 0.903365601668877 0.844518915859425 0.759997632989534 0.995560770077813 -0.321244236077788 -0.321244236077788 -0.283292309180498 0.528128241772084 0.20352647360122 0.207169259195848 -0.203345909589111 0.289773157302525 -0.221605458921757 -0.137036261520146 -0.137036261520146 -0.106361366919164 -0.138998173162995 -0.108807110684935 -0.362218167832046 0.531655680489587 0.531655680489587 0.531655680489587 0.318296419061821 0.286069339706212 0.289773157302525 0.266903511946022 0.901195317153692 0.995560770077813 0.993353330139359 -0.208907271826347 -0.103401506730541 -0.105470769191769 0.39541443294866 0.472489532822947 0.328062724772455 0.20352647360122 0.898041308814225 0.517409860910716 0.20352647360122 0.895850175283191 0.528128241772084 0.531655680489587 0.844518915859425 0.531655680489587 0.827354872155105 0.851248730287548 -0.148475995957281 0.528128241772084 0.84344830675959 0.344967452784602 -0.148475995957281 -0.148475995957281 0.528128241772084 0.526179555237688 0.528128241772084 0.848480125916113 0.20352647360122 0.991070675408025 0.586615122866405 -0.04298144078275 -0.203345909589111 0.99331492951912 -0.0827361046892836 -0.283292309180498 -0.32261418213453 -0.219534003979827 -0.0827361046892836 -0.283292309180498 -0.276616510383193 0.765331454214393 0.841729399567716 0.842885780821027 -0.362218167832046 -0.362218167832046 -0.331063515367641 -0.623898507341725 0.477873855546423 0.531655680489587 -0.281105059262738 -0.349620089235002 -0.252248061102991 -0.344321280213692 0.481778761506705 -0.287556425350991 -0.219534003979827 0.39541443294866 0.844518915859425 -0.603849920756589 0.181156530110029 0.531655680489587 0.531655680489587 0.317456391665358 0.790563338620728 0.790563338620728 0.84344830675959 -0.379613518158914 0.790563338620728 0.84344830675959 0.844518915859425 0.215314031236745 0.84344830675959 0.208136322115644 0.601924249777457 0.83722454456643 0.634571221462144 -0.359857692968677 0.167162603838414 0.379591291440289 0.66131571503591 -0.248508550857914 -0.0875142794130882 0.602399979708387 0.212748825023819 0.329340233544957 0.524140781676961 0.522999027073855 0.31037243796672 -0.380706902999399 0.344967452784602 -0.474156325848801 0.344967452784602 0.50036244215136 0.83722454456643 0.491508460683646 0.208136322115644 0.2039613256968 0.164718892717718 0.531655680489587 0.531655680489587 0.316182944392146 0.285742331473036 -0.0875142794130882 0.637959375325769 -0.24774992339423 0.844518915859425 0.533804885115452 0.535245600668018 0.334109446129675 -0.084504201170435 0.634571221462144 0.522999027073855 0.787889796506151 -0.22658356080646 0.533433951451545 -0.475298903515069 0.641357494931955 0.84344830675959 0.519579755702064 0.515479646866846 0.205690140196945 0.210734105679724 0.208136322115644 0.531655680489587 0.823095290057378 0.823095290057378 0.903365601668877 -0.101700957982714 0.189474793002678 0.611907256945656 -0.101700957982714 0.611645248598792 0.634571221462144 0.634571221462144 0.346235353251324 0.347451933170936 0.844518915859425 0.844518915859425 0.611907256945656 0.516616907129771 0.64476576798808 0.531655680489587 0.608743647316189 -0.304735433443363 0.790563338620728 0.386902085338276 0.51894353655777 0.208136322115644 0.99777305746291 0.844518915859425 0.844518915859425 0.844518915859425 0.84344830675959 0.638896361011667 0.495876735589031 0.495876735589031 0.531655680489587 0.311556285578083 0.99331492951912 0.99331492951912 0.99331492951912 0.895850175283191 0.83722454456643 0.995560770077813 -0.0904299962705329 0.901195317153692 0.901195317153692 0.99331492951912 0.99331492951912 0.901195317153692 0.99331492951912 0.903365601668877 0.898041308814225 0.993353330139359 0.481770409979631 0.172508451216038 0.208136322115644 0.208136322115644 0.895393025828056 -0.144747659911228 0.834407889077054 -0.110717635647243 0.625233631248278 0.844518915859425 0.905536767626591 -0.144747659911228 0.195949888239608 0.163721832124487 0.99777305746291 -0.375236269906717 0.99331492951912 0.20638472510684 -0.283292309180498 -0.106361366919164 -0.106361366919164 -0.106361366919164 -0.106361366919164 -0.106361366919164 -0.106361366919164 -0.106361366919164 -0.106361366919164 -0.106361366919164 -0.106361366919164 -0.108807110684935 0.900233289793065 -0.106361366919164 0.289773157302525 0.278570840713809 -0.16607245408488 -0.0386438550938215 -0.106361366919164 0.196200449252031 0.289773157302525 0.289773157302525 -0.148475995957281 0.286069339706212 -0.04298144078275 0.289773157302525 -0.155708893390962 0.167008302904878 -0.133038225943187 0.286069339706212 0.289773157302525 0.995560770077813 0.99331492951912 0.946317717381764 0.995560770077813 -0.362218167832046 0.257104868942214 0.289773157302525 0.278570840713809 0.507532517217871 -0.0386438550938215 -0.125295086117673 -0.134707417457684 -0.144747659911228 -0.0518098592978022 -0.0981694467890375 0.278570840713809 0.99331492951912 0.900233289793065 0.895850175283191 0.991070755703023 0.507532517217871 0.817963882526667 1 -0.321244236077788 0.20352647360122 0.289773157302525 0.99331492951912 0.99777305746291
-0.0804860676624442 0.177362328260162 0.177362328260162 0.177362328260162 -0.0804860676624442 0.251435593808448 -0.0804860676624442 -0.0823368176473171 -0.0804860676624442 -0.0804860676624442 -0.0804860676624442 0.177362328260162 0.502301674342507 -0.0804860676624442 0.208274225688788 0.177362328260162 -0.0104646557549162 0.177362328260162 -0.0719659378387728 -0.302458686518943 -0.173980648064386 -0.0841505182929223 -0.38203997658935 0.872633528242607 -0.302458686518943 -0.0746835824832406 -0.110952013991612 0.185833125757329 -0.0785956392056684 -0.0569295519160378 -0.0469416041452274 -0.109533849432846 0.177362328260162 0.190642535057298 0.876033568667959 0.876033568667959 0.727517093094981 0.727517093094981 0.876033568667959 -0.0909119183710155 -0.0804860676624442 -0.0804860676624442 -0.0804860676624442 -0.0719659378387728 -0.0804860676624442 -0.0804860676624442 -0.0662240474929686 -0.1123551661944 -0.0804860676624442 -0.381187943134112 -0.382892656533324 1 -0.313281917189996 -0.457787214104708 -0.345892055043821 -0.313281917189996 -0.348806354854654 -0.375149564320893 0.876033568667959 0.876033568667959 -0.234089388977554 -0.457787214104708 -0.0104646557549162 -0.00476627379388789 -0.153876478952259 -0.110952013991612 -0.138528354835038 0.357897335406902 -0.0535823878192742 -0.0804860676624442 -0.105183081923489 -0.0823368176473171 0.72751709309498 -0.458706599432738 -0.458706599432738 -0.458706599432738 -0.0822120607724106 -0.109533849432846 -0.110952013991612 -0.0943838974874416 -0.345061069040368 -0.375149564320893 -0.376053713684534 -0.154490359772753 -0.203681157660727 -0.173109283511526 -0.319298411052356 -0.194618504995833 -0.117430096975876 -0.0104646557549162 -0.336580652186724 -0.156724245003153 -0.0104646557549162 -0.33567219590652 -0.457787214104708 -0.458706599432738 -0.313281917189996 -0.458706599432738 -0.341577265239071 -0.305223628473705 -0.1123551661944 -0.457787214104708 -0.305128629161958 0.536905031295996 -0.1123551661944 -0.1123551661944 -0.457787214104708 -0.458908219457804 -0.457787214104708 -0.305722435300477 -0.0104646557549162 -0.373445900209638 -0.156715193168493 0.177362328260162 -0.153876478952259 -0.374348687516213 -0.0910786335963138 -0.234089388977554 0.872783572716951 -0.149902203956499 -0.0910786335963138 -0.234089388977554 -0.207687201937975 -0.342108284251947 -0.302458686518943 -0.310669967251056 0.72751709309498 0.72751709309498 0.766950440278158 0.467236778481242 0.435954066971678 -0.458706599432738 0.723797369268693 0.812208986827278 0.850057335546016 0.913113464768906 0.444643567752655 -0.225731395023393 -0.182776484163966 -0.319298411052356 -0.313281917189996 0.465687964547548 0.209008331683806 -0.458706599432738 -0.458706599432738 0.58761684711983 -0.327751754899854 -0.327751754899854 -0.305128629161958 0.991435880739789 -0.327751754899854 -0.305128629161958 -0.313281917189996 0.532300331392579 -0.305128629161958 0.239244915503563 -0.140369091226544 -0.312684749214234 -0.196445894678744 0.939839630842746 0.235588253396653 -0.313495558394999 -0.167187847184973 -0.183124700842848 -0.0662240474929686 -0.207428864438847 0.649052042582724 0.453432042006763 0.367552835985331 0.376209671765477 0.591161090564789 0.99429147178294 0.536905031295996 0.77825496957718 0.536905031295996 0.347654526318842 -0.312684749214234 -0.383846557791012 0.239244915503563 0.216658968685612 0.234334731110095 -0.458706599432738 -0.458706599432738 0.591161090564789 0.556727141531573 -0.0662240474929686 -0.204346286131715 0.601113123739186 -0.313281917189996 -0.502359837721457 -0.508396866557646 0.526099609094671 -0.0639462527623727 -0.196445894678744 0.376209671765477 -0.317985701297234 0.807634253385139 -0.50951032961195 0.782157339566029 -0.206697969623363 -0.305128629161958 0.393177829364067 0.394902038697958 0.222456696589511 0.240283314184165 0.239244915503563 -0.458706599432738 -0.3206971069492 -0.3206971069492 -0.345892055043821 -0.204604104244663 0.216987628796596 -0.42384478310398 -0.204604104244663 -0.42384478310398 -0.196445894678744 -0.196445894678744 0.536697828301 0.537883219382677 -0.313281917189996 -0.313281917189996 -0.42384478310398 0.395765269850756 -0.193966863223508 -0.458706599432738 -0.422988138782962 -0.23060023978356 -0.327751754899854 0.415936345687175 0.377946419067096 0.239244915503563 -0.38203997658935 -0.313281917189996 -0.313281917189996 -0.313281917189996 -0.305128629161958 -0.205243127986894 0.364810964251275 0.364810964251275 -0.458706599432738 0.51424818703975 -0.374348687516213 -0.374348687516213 -0.374348687516213 -0.33567219590652 -0.312684749214234 -0.375149564320893 -0.0684304368152411 -0.345061069040368 -0.345061069040368 -0.374348687516213 -0.374348687516213 -0.345061069040368 -0.374348687516213 -0.345892055043821 -0.33640939882982 -0.376053713684534 -0.182412962256208 -0.131920181408254 0.239244915503563 0.239244915503563 -0.337319909764275 -0.109533849432846 -0.313687206999692 -0.0861522181228522 -0.204621717407748 -0.313281917189996 -0.346723378545144 -0.109533849432846 0.00537949110580506 0.0723209082099388 -0.38203997658935 0.980003830065774 -0.374348687516213 0.214925447055853 -0.234089388977554 -0.0804860676624442 -0.0804860676624442 -0.0804860676624442 -0.0804860676624442 -0.0804860676624442 -0.0804860676624442 -0.0804860676624442 -0.0804860676624442 -0.0804860676624442 -0.0804860676624442 -0.0823368176473171 -0.337319909764275 -0.0804860676624442 -0.110952013991612 -0.112355166194399 -0.125670806642624 0.185833125757329 -0.0804860676624442 -0.126939973323195 -0.110952013991612 -0.110952013991612 -0.1123551661944 -0.109533849432846 0.177362328260162 -0.110952013991612 -0.117828464339254 -0.0639462527623727 0.347455673732952 -0.109533849432846 -0.110952013991612 -0.375149564320893 -0.374348687516213 -0.393832502638401 -0.375149564320893 0.72751709309498 -0.0898756263373132 -0.110952013991612 -0.112355166194399 -0.194330473794595 0.185833125757329 -0.169752847233553 -0.115118658609271 -0.109533849432846 -0.109739863997483 -0.0487828643338066 -0.112355166194399 -0.374348687516213 -0.337319909764275 -0.33567219590652 -0.37354853206971 -0.194330473794595 -0.309488947518539 -0.382892656533324 0.876033568667959 -0.0104646557549162 -0.110952013991612 -0.374348687516213 -0.38203997658935
-0.0935487223175421 -0.0891046994114721 -0.0891046994114721 -0.0891046994114721 -0.0935487223175421 0.371902657577783 -0.0935487223175421 -0.0956998436413014 -0.0935487223175421 -0.0935487223175421 -0.0935487223175421 -0.0891046994114721 -0.573108366739929 -0.0935487223175421 -0.0913514828213153 -0.0891046994114721 -0.148797087279319 -0.0891046994114721 -0.122253990151829 0.982752568585526 -0.0274913750366807 -0.0978079026258012 0.841451797952673 -0.275407943500891 0.982752568585526 -0.047654592799248 -0.12895920311332 -0.0913514828213153 -0.0913514828213153 -0.176291743461368 -0.103899774574244 -0.106476544016693 -0.0891046994114721 -0.086804510672649 -0.272133413824624 -0.272133413824624 -0.399132913900289 -0.399132913900289 -0.272133413824624 -0.136951681349428 -0.0935487223175421 -0.0935487223175421 -0.0935487223175421 -0.122253990151829 -0.0935487223175421 -0.0935487223175421 -0.0769720177614588 -0.130590082836981 -0.0935487223175421 0.838401728601795 0.844518915859425 -0.313281917189996 1 0.673461201924432 0.928965512693699 0.995078272090644 0.909000501888777 0.840579743658264 -0.272133413824624 -0.272133413824624 -0.272081415864263 0.673461201924432 -0.148797087279319 -0.149090547331862 -0.178850183873787 -0.12895920311332 -0.194910127062194 -0.120528416921581 -0.120528416921581 -0.0935487223175421 -0.12225399015183 -0.0956998436413014 -0.399132913900289 0.677537735696805 0.677537735696805 0.677537735696805 0.230782718752621 -0.127310874571976 -0.12895920311332 0.160744436789088 0.92629915501449 0.840579743658264 0.843665955012889 -0.220330206177643 -0.084042631176306 -0.0857487663059511 0.519790446348757 0.609532752031326 0.319220834350555 -0.148797087279319 0.934298714879837 0.600204692890464 -0.148797087279319 0.931632024459395 0.673461201924432 0.677537735696805 1 0.677537735696805 0.893684605731928 0.972930387556717 -0.130590082836981 0.673461201924432 0.990256190273179 0.263414507896985 -0.130590082836981 -0.130590082836981 0.673461201924432 0.672095865261877 0.673461201924432 0.970511289575318 -0.148797087279319 0.839454161287278 0.442779446717161 -0.089104699411472 -0.178850183873787 0.837493726386988 -0.0662435536104533 -0.272081415864263 -0.273488484708282 -0.212440575863917 -0.0662435536104533 -0.272081415864263 -0.277120110380831 0.895744588253677 0.982752568585526 0.992628261966411 -0.399132913900289 -0.399132913900289 -0.271848749995045 -0.626884423379944 0.648443380883507 0.677537735696805 -0.238452065588855 -0.298039907341588 -0.203857293331967 -0.28765436430005 0.643302014062359 -0.279414041887739 -0.212440575863917 0.519790446348757 1 -0.622332808230054 0.330034058735372 0.677537735696805 0.677537735696805 0.241114985650078 0.927354589045098 0.927354589045098 0.990256190273179 -0.309718584702324 0.927354589045098 0.990256190273179 1 0.123006907161579 0.990256190273179 0.361691803073162 0.459602469847092 0.992609950734148 0.494201350195607 -0.292240446947934 0.322315901808527 0.495487324269032 0.547041210232528 -0.246309904511006 -0.0769720177614588 0.471270963575765 0.335392667179702 0.246393900576835 0.461001036942889 0.459996821903025 0.234016625342229 -0.310912196498104 0.263414507896985 -0.388976220616935 0.263414507896985 0.440087115414001 0.992609950734148 0.599115226436738 0.361691803073162 0.344447746392142 0.321349170064444 0.677537735696805 0.677537735696805 0.239942760492734 0.215470128372055 -0.0769720177614588 0.497223834705115 -0.256562808260874 1 0.611576563233674 0.60703426763059 0.263952618261961 -0.074324543571981 0.494201350195607 0.459996821903025 0.925069632466709 -0.350482885297272 0.605716322930084 -0.390136760035295 0.500254144166222 0.990256190273179 0.456989447351971 0.451569773687928 0.367437200184155 0.337643629169149 0.361691803073162 0.677537735696805 0.967757704114654 0.967757704114654 0.928965512693699 -0.082660292633585 0.320530276636304 0.732583621248046 -0.082660292633585 0.73255550048096 0.494201350195607 0.494201350195607 0.265212002009087 0.26568084408381 1 1 0.732583621248046 0.452602493428708 0.50329243803391 0.677537735696805 0.728968849930884 -0.268025987905696 0.927354589045098 0.503039411337076 0.454669482147629 0.361691803073162 0.841451797952673 1 1 1 0.990256190273179 0.496977410339698 0.436141772008286 0.436141772008286 0.677537735696805 0.23706789286957 0.837493726386988 0.837493726386988 0.837493726386988 0.921612791967752 0.992609950734148 0.840579743658264 -0.0795364976525535 0.92629915501449 0.92629915501449 0.837493726386988 0.837493726386988 0.92629915501449 0.837493726386988 0.928965512693699 0.924299733716606 0.843665955012889 0.615143825167497 0.207169482026228 0.361691803073162 0.361691803073162 0.926986802857529 -0.127310874571976 0.990146434113571 -0.133802082032041 0.485999272438112 1 0.931632024459395 -0.127310874571976 -0.150665360995557 -0.149954566918349 0.841451797952673 -0.305821954840625 0.837493726386988 0.320530276636304 -0.272081415864263 -0.0935487223175421 -0.0935487223175421 -0.0935487223175421 -0.0935487223175421 -0.0935487223175421 -0.0935487223175421 -0.0935487223175421 -0.0935487223175421 -0.0935487223175421 -0.0935487223175421 -0.0956998436413014 0.926986802857529 -0.0935487223175421 -0.108764390511822 -0.110987721464482 -0.146066812995989 -0.0913514828213153 -0.0935487223175421 -0.147541961736925 -0.12895920311332 -0.12895920311332 -0.130590082836981 -0.127310874571976 -0.089104699411472 -0.108764390511822 -0.136951681349428 -0.074324543571981 -0.117011998029664 -0.127310874571976 -0.12895920311332 0.840579743658264 0.837493726386988 0.795752253525928 0.840579743658264 -0.399132913900289 -0.115262560716514 -0.12895920311332 -0.110987721464482 0.474403803301081 -0.0913514828213153 -0.197303240544251 -0.108968750230708 -0.127310874571976 -0.13850443962083 -0.113401703848856 -0.110987721464482 0.837493726386988 0.926986802857529 0.921612791967752 0.83946936772148 0.474403803301081 0.962742868689812 0.844518915859425 -0.272133413824624 -0.148797087279319 -0.12895920311332 0.837493726386988 0.841451797952673
-0.00410312936336486 -0.084192449376822 -0.084192449376822 -0.084192449376822 -0.00410312936336486 0.448101852252638 -0.00410312936336486 -0.00255419053897963 -0.00410312936336486 -0.00410312936336486 -0.00410312936336486 -0.084192449376822 -0.210148926576025 -0.00410312936336486 -0.107585817047812 -0.084192449376822 -0.182758143140632 -0.084192449376822 -0.0660604232493561 0.680564095510655 -0.134714333256826 -0.000915747750795794 0.526121454846517 -0.403017696757692 0.680564095510655 -0.127861490296635 -0.0449427434501928 -0.0858667885798388 0.158441882657245 -0.259674582245699 0.180205896858913 -0.167410854243904 -0.084192449376822 -0.0779155408097646 -0.414518886878196 -0.414518886878196 -0.587915637128399 -0.587915637128399 -0.414518886878196 -0.0353308961398388 -0.00410312936336486 -0.00410312936336486 -0.00410312936336486 -0.0660604232493561 -0.00410312936336486 -0.00410312936336486 0.133501843970144 -0.0571295637072887 -0.00410312936336486 0.524118310729302 0.528128241772084 -0.457787214104708 0.673461201924432 1 0.616456420591905 0.678894876567333 0.634708500714686 0.532152623855848 -0.414518886878196 -0.414518886878196 0.471903579823713 1 -0.182758143140632 -0.184145323456738 -0.249200051225809 -0.171514455304134 -0.272982505107359 -0.177536200495435 -0.177536200495435 -0.00410312936336486 -0.180077938973376 -0.00255419053897963 -0.587915637128399 0.998000955792465 0.998000955792465 0.998000955792465 0.0960264398022005 -0.187526639198829 -0.171514455304134 0.0310333984294583 0.614661699429734 0.532152623855848 0.534170159244053 0.351017670884219 0.391722395907839 0.386345134268227 0.755484341955084 0.519278758705477 0.157252629077983 -0.182758143140632 0.62004906454538 0.410870131948075 -0.182758143140632 0.618123344893753 1 0.998000955792465 0.673461201924432 0.998000955792465 0.633483074067721 0.678505424602897 -0.0571295637072887 1 0.680185331316653 -0.00622401061996554 -0.0571295637072887 -0.0571295637072887 1 0.998000955792465 1 0.680185331316653 -0.182758143140632 0.527706050645949 0.251500338293821 -0.084192449376822 -0.249200051225809 0.53013864142638 0.164137955694151 0.471903579823713 -0.415970989017461 0.346996503835817 0.164137955694151 0.471903579823713 0.480642794784255 0.642281198969274 0.680564095510655 0.673890241384933 -0.587915637128399 -0.587915637128399 -0.39273693466248 -0.255420138515862 0.29750308243968 0.998000955792465 -0.356437993201431 -0.402674207383149 -0.33686792590715 -0.426194105175322 0.303833829536316 0.50655276579799 0.347225953027615 0.755484341955084 0.673461201924432 -0.231129593085793 0.486134260438242 0.998000955792465 0.998000955792465 -0.0390874924366428 0.705674378339663 0.705674378339663 0.680185331316653 -0.460977187677147 0.705674378339663 0.680185331316653 0.673461201924432 -0.118844479083807 0.680185331316653 0.532765551129166 0.263942089549737 0.677226171500016 0.314577525414055 -0.433441999477767 0.474765553450983 0.796731299419656 0.319294876771026 0.351947236360517 0.133501843970144 0.29258611652194 0.0692233476189682 -0.0183321777903638 0.0199636027818865 0.0206136631023023 -0.0498098823463955 -0.462422341527722 -0.00622401061996554 -0.582453201314416 -0.00622401061996554 0.0186103025045033 0.677226171500016 0.76914669711999 0.532765551129166 0.507365364331159 0.473341574897823 0.998000955792465 0.998000955792465 -0.0406484382455901 -0.0368225929364918 0.133501843970144 0.311427826943198 -0.403104321525748 0.673461201924432 0.69500057783981 0.706424747259951 0.0109554640597191 0.128910010516403 0.314577525414055 0.0206136631023023 0.702101432579049 -0.510231198385876 0.704354784352838 -0.584041819579799 0.31617719091599 0.680185331316653 0.021741246561166 0.0208473965608497 0.528201312616401 0.518659523745524 0.532765551129166 0.998000955792465 0.670556181466352 0.670556181466352 0.616456420591905 0.393763033383524 0.492620837531496 0.880247197832541 0.393763033383524 0.875886640035675 0.314577525414055 0.314577525414055 -0.00169731810485128 -0.00208244867234704 0.673461201924432 0.673461201924432 0.880247197832541 0.0206136631023023 0.30786682330827 0.998000955792465 0.878397591739354 0.387717857264837 0.705674378339663 0.101659785605178 0.0197245372139427 0.532765551129166 0.526121454846517 0.673461201924432 0.673461201924432 0.673461201924432 0.680185331316653 0.314385933700143 0.0204085266149756 0.0204085266149756 0.998000955792465 -0.00272319312937057 0.53013864142638 0.53013864142638 0.53013864142638 0.618252208189535 0.677226171500016 0.532152623855848 0.099592751082706 0.614661699429734 0.614661699429734 0.53013864142638 0.53013864142638 0.614661699429734 0.53013864142638 0.616456420591905 0.62004906454538 0.534170159244053 0.54630326137641 0.145912113330586 0.532765551129166 0.532765551129166 0.621846992097212 -0.0690182500632125 0.678894876567333 -0.0566571036827096 0.299722229195764 0.673461201924432 0.61291199219091 -0.0690182500632125 -0.185902197936333 -0.190873522198367 0.526121454846517 -0.455200055749646 0.53013864142638 0.49253468822339 0.471903579823713 -0.00410312936336486 -0.00410312936336486 -0.00410312936336486 -0.00410312936336486 -0.00410312936336486 -0.00410312936336486 -0.00410312936336486 -0.00410312936336486 -0.00410312936336486 -0.00410312936336486 -0.00255419053897963 0.616517621687091 -0.00410312936336486 -0.170567841426222 -0.172671884233521 -0.161233251048743 -0.0858667885798388 -0.00410312936336486 -0.217326668427569 -0.171514455304134 -0.171514455304134 -0.192356854270692 -0.187526639198829 -0.084192449376822 -0.170567841426222 -0.159859601979689 -0.109478722166506 -0.150806024551527 -0.187526639198829 -0.171514455304134 0.532152623855848 0.53013864142638 0.534269726070393 0.532152623855848 -0.587915637128399 -0.176819923346733 -0.171514455304134 -0.172671884233521 0.29150514504641 -0.0858667885798388 -0.278327982983445 -0.154162627703085 -0.0690182500632125 -0.20401456013506 0.196686237589566 -0.172671884233521 0.53013864142638 0.616517621687091 0.618252208189535 0.528128241772084 0.29150514504641 0.665060356063026 0.528128241772084 -0.414518886878196 -0.182758143140632 -0.171514455304134 0.53013864142638 0.526121454846517
-0.0960832002212547 -0.0915187771902009 -0.0915187771902009 -0.0915187771902009 -0.0960832002212547 0.37440595454783 -0.0960832002212547 -0.0982926010097482 -0.0960832002212547 -0.0960832002212547 -0.0960832002212547 -0.0915187771902009 -0.515281776864484 -0.0960832002212547 -0.0938264317991965 -0.0915187771902009 -0.150143353847271 -0.0915187771902009 -0.125566168330264 0.936449267323242 0.0318651927143622 -0.10045777278835 0.900536209871932 -0.309263499352996 0.936449267323242 -0.0319346782505265 -0.132453042929343 -0.0938264317991965 -0.0938264317991965 -0.154883700499403 -0.10671468937303 -0.106484900710849 -0.0915187771902009 -0.0891562703631173 -0.306137687735759 -0.306137687735759 -0.32342270039247 -0.32342270039247 -0.306137687735759 -0.102374050651997 -0.0960832002212547 -0.0960832002212547 -0.0960832002212547 -0.125566168330264 -0.0960832002212547 -0.0960832002212547 -0.0790573896766239 -0.134128107421335 -0.0960832002212547 0.907405549608704 0.903365601668877 -0.345892055043821 0.928965512693699 0.616456420591905 1 0.928965512693699 0.850265705975792 0.899355354059274 -0.306137687735759 -0.306137687735759 -0.265407220835882 0.616456420591905 -0.150143353847271 -0.150285337619826 -0.183695699962873 -0.132453042929343 -0.20019074873196 -0.123793844838601 -0.123793844838601 -0.0960832002212547 -0.125566168330264 -0.0982926010097482 -0.32342270039247 0.61493846919141 0.61493846919141 0.61493846919141 0.353972550866022 -0.130760056885868 -0.132453042929343 0.295454588322762 0.997597556835045 0.899355354059274 0.897361228751125 -0.206110014452113 -0.0959081856996285 -0.0970181502639838 0.463439554469621 0.557883838541255 0.392598739465431 -0.150143353847271 0.995215169766322 0.593026777416258 -0.150143353847271 0.992791685220423 0.616456420591905 0.61493846919141 0.928965512693699 0.61493846919141 0.918395686355476 0.946366649075894 -0.134128107421335 0.616456420591905 0.928962847763047 0.246196606630112 -0.134128107421335 -0.134128107421335 0.616456420591905 0.61493846919141 0.616456420591905 0.943882793707423 -0.150143353847271 0.893657449952638 0.448914928511045 -0.0915187771902009 -0.183695699962873 0.896507311970096 -0.033525775073153 -0.265407220835882 -0.307256219860692 -0.218196142931434 -0.033525775073153 -0.265407220835882 -0.257591856647828 0.851662010117957 0.936449267323242 0.936581141156731 -0.32342270039247 -0.32342270039247 -0.312845541854996 -0.563753445483417 0.589469735839527 0.61493846919141 -0.261660672381013 -0.33020777063263 -0.219219801736511 -0.320096662011525 0.59493400135174 -0.276005860516707 -0.218196142931434 0.463439554469621 0.928965512693699 -0.553346739884013 0.329547762285729 0.61493846919141 0.61493846919141 0.216040048513041 0.879836549220275 0.879836549220275 0.928962847763047 -0.342929794233266 0.879836549220275 0.928962847763047 0.928965512693699 0.0978610221723188 0.928962847763047 0.362324397504172 0.465633844442194 0.931493400562493 0.495881241316775 -0.325083061323823 0.321361250849932 0.443088617863272 0.542558702389669 -0.236654062011281 -0.0790573896766239 0.463997430227898 0.310965161453186 0.215259829503624 0.473490752598803 0.47245933076481 0.217353586209773 -0.343917520487547 0.246196606630112 -0.426666502501659 0.246196606630112 0.452010218606572 0.931493400562493 0.553750668600691 0.362324397504172 0.344657583342966 0.320298650575291 0.61493846919141 0.61493846919141 0.223136489181605 0.18777188161939 -0.0790573896766239 0.49897886923443 -0.203125132077286 0.928965512693699 0.612502396521312 0.619362629630064 0.252451092776276 -0.0763381885338772 0.495881241316775 0.47245933076481 0.877472564143492 -0.379359468909376 0.618002647988561 -0.427711249701577 0.502084360932816 0.928962847763047 0.469370478624763 0.471428816862214 0.359443139026591 0.347581810000054 0.362324397504172 0.61493846919141 0.916524361606827 0.916524361606827 1 -0.0939278682582915 0.330502813842231 0.686703067414695 -0.0939278682582915 0.686703067414695 0.495881241316775 0.495881241316775 0.248147685194619 0.248579187346206 0.928965512693699 0.928965512693699 0.686703067414695 0.47245933076481 0.505197879049189 0.61493846919141 0.683169178040109 -0.27528750818239 0.879836549220275 0.516668055760487 0.474523090931805 0.362324397504172 0.900536209871932 0.928965512693699 0.928965512693699 0.928965512693699 0.928962847763047 0.498940177976984 0.447957985598983 0.447957985598983 0.61493846919141 0.217451444815717 0.896507311970096 0.896507311970096 0.896507311970096 0.992791685220423 0.931493400562493 0.899355354059274 -0.0816913479898457 0.997597556835045 0.997597556835045 0.896507311970096 0.896507311970096 0.997597556835045 0.896507311970096 1 0.995215169766322 0.897361228751125 0.564255288614716 0.207820014673256 0.362324397504172 0.362324397504172 0.992838389260176 -0.130760056885868 0.928965512693699 -0.0943372582654795 0.488390296291247 0.928965512693699 0.992791685220423 -0.130760056885868 -0.152257577837118 -0.173087245154867 0.900536209871932 -0.338975538732266 0.896507311970096 0.330502813842231 -0.265407220835882 -0.0960832002212547 -0.0960832002212547 -0.0960832002212547 -0.0960832002212547 -0.0960832002212547 -0.0960832002212547 -0.0960832002212547 -0.0960832002212547 -0.0960832002212547 -0.0960832002212547 -0.0982926010097482 0.988027541095683 -0.0960832002212547 -0.109083976512395 -0.111589187100219 -0.150024142405014 -0.0938264317991965 -0.0960832002212547 -0.15153925675741 -0.132453042929343 -0.132453042929343 -0.134128107421335 -0.130760056885868 -0.0915187771902009 -0.109083976512395 -0.140662058163321 -0.0763381885338772 -0.120182157024128 -0.130760056885868 -0.132453042929343 0.899355354059274 0.896507311970096 0.854038436935838 0.899355354059274 -0.32342270039247 -0.116354684433503 -0.132453042929343 -0.111589187100219 0.561824045857243 -0.0938264317991965 -0.117160345406753 -0.118160175048365 -0.130760056885868 -0.0498687780864145 -0.116474050595324 -0.111589187100219 0.896507311970096 0.988027541095683 0.992791685220423 0.898518073462728 0.561824045857243 0.911455102835556 0.903365601668877 -0.306137687735759 -0.150143353847271 -0.132453042929343 0.896507311970096 0.900536209871932
-0.0935487223175421 -0.0891046994114721 -0.0891046994114721 -0.0891046994114721 -0.0935487223175421 0.371902657577783 -0.0935487223175421 -0.0956998436413014 -0.0935487223175421 -0.0935487223175421 -0.0935487223175421 -0.0891046994114721 -0.573108366739929 -0.0935487223175421 -0.0913514828213153 -0.0891046994114721 -0.147125437446491 -0.0891046994114721 -0.122253990151829 0.982752568585526 -0.0274913750366807 -0.0978079026258012 0.841451797952673 -0.263927245847895 0.982752568585526 -0.047654592799248 -0.12895920311332 -0.0913514828213153 -0.0913514828213153 -0.176291743461368 -0.103899774574244 -0.106476544016693 -0.0891046994114721 -0.086804510672649 -0.272133413824624 -0.272133413824624 -0.399132913900289 -0.399132913900289 -0.272133413824624 -0.136951681349428 -0.0935487223175421 -0.0935487223175421 -0.0935487223175421 -0.122253990151829 -0.0935487223175421 -0.0935487223175421 -0.0769720177614588 -0.130590082836981 -0.0935487223175421 0.838401728601795 0.844518915859425 -0.313281917189996 0.995078272090644 0.678894876567333 0.928965512693699 1 0.909000501888777 0.840579743658264 -0.272133413824624 -0.272133413824624 -0.272081415864263 0.678894876567333 -0.147125437446491 -0.147277973802357 -0.178850183873787 -0.12895920311332 -0.194910127062194 -0.120528416921581 -0.120528416921581 -0.0935487223175421 -0.12225399015183 -0.0956998436413014 -0.399132913900289 0.677537735696805 0.677537735696805 0.677537735696805 0.230782718752621 -0.127310874571976 -0.12895920311332 0.160744436789088 0.92629915501449 0.840579743658264 0.843665955012889 -0.220330206177643 -0.084042631176306 -0.0857487663059511 0.519790446348757 0.609532752031326 0.319220834350555 -0.147125437446491 0.934298714879837 0.600204692890464 -0.147125437446491 0.931632024459395 0.678894876567333 0.677537735696805 0.995078272090644 0.677537735696805 0.893684605731928 0.972930387556717 -0.130590082836981 0.678894876567333 0.985335135474193 0.265212002009087 -0.130590082836981 -0.130590082836981 0.678894876567333 0.677537735696805 0.678894876567333 0.970511289575318 -0.147125437446491 0.839454161287278 0.449065269695542 -0.089104699411472 -0.178850183873787 0.837493726386988 -0.0662435536104533 -0.272081415864263 -0.273488484708282 -0.212440575863917 -0.0662435536104533 -0.272081415864263 -0.277120110380831 0.900698106663907 0.982752568585526 0.992628261966411 -0.399132913900289 -0.399132913900289 -0.280871772856207 -0.626884423379944 0.648443380883507 0.677537735696805 -0.238452065588855 -0.298039907341588 -0.203857293331967 -0.28765436430005 0.643302014062359 -0.279111268104046 -0.212440575863917 0.519790446348757 0.995078272090644 -0.622332808230054 0.330034058735372 0.677537735696805 0.677537735696805 0.241114985650078 0.932343971533203 0.932343971533203 0.985335135474193 -0.309718584702324 0.932343971533203 0.985335135474193 0.995078272090644 0.123006907161579 0.985335135474193 0.361691803073162 0.465829903540897 0.992609950734148 0.500508090807765 -0.292240446947934 0.322315901808527 0.501455407804122 0.540780214871559 -0.246309904511006 -0.0769720177614588 0.471270963575765 0.335392667179702 0.246393900576835 0.461001036942889 0.459996821903025 0.234016625342229 -0.310912196498104 0.265212002009087 -0.388976220616935 0.265212002009087 0.440087115414001 0.992609950734148 0.6046691408843 0.361691803073162 0.344447746392142 0.321349170064444 0.677537735696805 0.677537735696805 0.239942760492734 0.215470128372055 -0.0769720177614588 0.503530834457675 -0.256562808260874 0.995078272090644 0.611576563233674 0.612790745343068 0.265780358769019 -0.074324543571981 0.500508090807765 0.459996821903025 0.930059051084702 -0.350482885297272 0.611484043056091 -0.390136760035295 0.506561484166445 0.985335135474193 0.456989447351971 0.451614387543081 0.367437200184155 0.33806081556823 0.361691803073162 0.677537735696805 0.967757704114654 0.967757704114654 0.928965512693699 -0.082660292633585 0.320888902163422 0.737804742163235 -0.082660292633585 0.737781749115935 0.500508090807765 0.500508090807765 0.266981797854336 0.267458488429416 0.995078272090644 0.995078272090644 0.737804742163235 0.452602493428708 0.509600200194402 0.677537735696805 0.734197400155141 -0.268025987905696 0.932343971533203 0.503039411337076 0.454669482147629 0.361691803073162 0.841451797952673 0.995078272090644 0.995078272090644 0.995078272090644 0.985335135474193 0.50329243803391 0.436141772008286 0.436141772008286 0.677537735696805 0.239108713273332 0.837493726386988 0.837493726386988 0.837493726386988 0.921612791967752 0.992609950734148 0.840579743658264 -0.0795364976525535 0.92629915501449 0.92629915501449 0.837493726386988 0.837493726386988 0.92629915501449 0.837493726386988 0.928965512693699 0.924299733716606 0.843665955012889 0.615143825167497 0.207169482026228 0.361691803073162 0.361691803073162 0.926986802857529 -0.127310874571976 0.990146434113571 -0.133802082032041 0.485999272438112 0.995078272090644 0.926627765765045 -0.127310874571976 -0.149090547331862 -0.149954566918349 0.841451797952673 -0.305821954840625 0.837493726386988 0.320888902163422 -0.272081415864263 -0.0935487223175421 -0.0935487223175421 -0.0935487223175421 -0.0935487223175421 -0.0935487223175421 -0.0935487223175421 -0.0935487223175421 -0.0935487223175421 -0.0935487223175421 -0.0935487223175421 -0.0956998436413014 0.921981330188749 -0.0935487223175421 -0.108764390511822 -0.110987721464482 -0.146066812995989 -0.0913514828213153 -0.0935487223175421 -0.147541961736925 -0.12895920311332 -0.12895920311332 -0.130590082836981 -0.127310874571976 -0.089104699411472 -0.108764390511822 -0.136951681349428 -0.074324543571981 -0.117011998029664 -0.127310874571976 -0.12895920311332 0.840579743658264 0.837493726386988 0.795752253525928 0.840579743658264 -0.399132913900289 -0.115262560716514 -0.12895920311332 -0.110987721464482 0.474403803301081 -0.0913514828213153 -0.197303240544251 -0.108968750230708 -0.127310874571976 -0.13850443962083 -0.113401703848856 -0.110987721464482 0.837493726386988 0.921981330188749 0.921612791967752 0.834407889077054 0.474403803301081 0.962742868689812 0.844518915859425 -0.272133413824624 -0.147125437446491 -0.12895920311332 0.837493726386988 0.841451797952673
0.218427120593145 -0.0974953203938766 -0.0974953203938766 -0.0974953203938766 0.218427120593145 0.211665213938872 0.218427120593145 0.201953540910232 0.218427120593145 0.218427120593145 0.218427120593145 -0.0974953203938766 -0.621462621331492 0.218427120593145 -0.0999536741041192 -0.0974953203938766 -0.167191009371811 -0.0974953203938766 0.117531364960156 0.896414705898668 -0.062555829543733 0.207209989082425 0.757190660637825 -0.310871177105576 0.896414705898668 0.162056520086707 0.286198673540086 -0.0999536741041192 -0.0999536741041192 -0.118468589564197 -0.113683586588287 -0.118192939972838 -0.0974953203938766 -0.0949785323957213 -0.307352852340455 -0.307352852340455 -0.436717609480428 -0.436717609480428 -0.307352852340455 0.249121934791171 0.218427120593145 0.218427120593145 0.218427120593145 0.117531364960156 0.218427120593145 0.218427120593145 0.179722136116521 0.275455481374032 0.218427120593145 0.759534266138341 0.759997632989534 -0.348806354854654 0.909000501888777 0.634708500714686 0.850265705975792 0.909000501888777 1 0.755509366885821 -0.307352852340455 -0.307352852340455 -0.297702197393762 0.634708500714686 -0.167191009371811 -0.16799261971814 -0.195691765916373 -0.141102757860305 -0.213264007526558 -0.131878079404905 -0.0338819528707348 0.218427120593145 0.0725786111520302 0.201953540910232 -0.436717609480428 0.633061491818308 0.633061491818308 0.633061491818308 0.211840184057245 -0.139299213038154 -0.141102757860305 0.15180569045578 0.847836031666508 0.755509366885821 0.758335289973799 -0.241077790347975 -0.106687126791172 -0.107839422942662 0.432307824185844 0.532316630816613 0.297269026999154 -0.167191009371811 0.855125986637739 0.539194509905495 -0.167191009371811 0.852695684350701 0.634708500714686 0.633061491818308 0.909000501888777 0.633061491818308 0.909415591686738 0.891088917372989 0.275455481374032 0.634708500714686 0.898342059433312 0.16512941495227 0.275455481374032 0.275455481374032 0.634708500714686 0.633061491818308 0.634708500714686 0.888438562783692 -0.167191009371811 0.754848951245047 0.376354582348414 -0.0974953203938766 -0.195691765916373 0.752684195160041 -0.106613163137498 -0.297702197393762 -0.308686124928476 -0.232445226181254 -0.106613163137498 -0.297702197393762 -0.303215364931549 0.986337869754283 0.896414705898668 0.907200905156513 -0.436717609480428 -0.436717609480428 -0.234987792022229 -0.530205921005952 0.529398646603608 0.633061491818308 -0.268762651510244 -0.237680669978091 -0.237361709863555 -0.320727938440537 0.522931453582763 -0.268095709880034 -0.232445226181254 0.432307824185844 0.909000501888777 -0.537324377050055 0.361112000936214 0.633061491818308 0.633061491818308 0.142027958011213 0.906594666325132 0.906594666325132 0.898342059433312 -0.345184507930647 0.906594666325132 0.898342059433312 0.909000501888777 0.123985826357833 0.898342059433312 0.249326723002989 0.393813745964742 0.906743855141454 0.434106303391577 -0.325694798222165 0.352667057095955 0.472398055935681 0.46731096015727 -0.194660220438551 0.179722136116521 0.504381926295586 0.238202443077965 0.145897188133025 0.407382655990437 0.405908739033717 0.139418943543438 -0.34639542014845 0.16512941495227 -0.362164080148463 0.16512941495227 0.481528298753015 0.906743855141454 0.58508081076165 0.249326723002989 0.317441746702517 0.351609292222197 0.633061491818308 0.633061491818308 0.144666028595872 0.203958037021619 0.179722136116521 0.437410941503466 -0.25672126379868 0.909000501888777 0.565276891791696 0.566405337216043 0.253140587989365 0.173540542720834 0.434106303391577 0.405908739033717 0.904084303713501 -0.387382367848553 0.564784751279558 -0.363723741457838 0.44072267582076 0.898342059433312 0.401463542693896 0.397524969149558 0.258507049267725 0.231032873973808 0.249326723002989 0.633061491818308 0.882679477388414 0.882679477388414 0.850265705975792 -0.104596466334606 0.297246786311839 0.70795490084654 -0.104596466334606 0.70795490084654 0.434106303391577 0.434106303391577 0.167711406578669 0.167737975653486 0.909000501888777 0.909000501888777 0.70795490084654 0.399028158412874 0.444041665554742 0.633061491818308 0.704745893235108 -0.293264886558685 0.906594666325132 0.461754833943857 0.402022194262959 0.249326723002989 0.757190660637825 0.909000501888777 0.909000501888777 0.909000501888777 0.898342059433312 0.43780361222066 0.477211438677793 0.477211438677793 0.633061491818308 0.231323896733771 0.752684195160041 0.752684195160041 0.752684195160041 0.842673567043482 0.906743855141454 0.755509366885821 0.157936212736455 0.847836031666508 0.847836031666508 0.752684195160041 0.752684195160041 0.847836031666508 0.752684195160041 0.850265705975792 0.845123314839606 0.758335289973799 0.534549139709002 0.269753498938774 0.249326723002989 0.249326723002989 0.847573353369922 0.282224887619163 0.904051984269496 0.240791652514811 0.427522385630645 0.909000501888777 0.847690162055919 0.282224887619163 -0.16908312507335 -0.174362569429853 0.757190660637825 -0.34085548144508 0.752684195160041 0.297246786311839 -0.297702197393762 0.218427120593145 0.218427120593145 0.218427120593145 0.218427120593145 0.218427120593145 0.218427120593145 0.218427120593145 0.218427120593145 0.218427120593145 0.218427120593145 0.201953540910232 0.842565069313756 0.218427120593145 -0.12069875734803 -0.123129844685461 -0.159821320603915 -0.0999536741041192 0.218427120593145 -0.161435378000169 -0.141102757860305 -0.141102757860305 -0.142887210781782 -0.139299213038154 -0.0974953203938766 -0.12069875734803 -0.149847854712852 -0.081323378413706 -0.128030533890797 -0.139299213038154 -0.141102757860305 0.755509366885821 0.752684195160041 0.815202104013455 0.755509366885821 -0.436717609480428 -0.127794985960227 -0.141102757860305 -0.123129844685461 0.432730979012292 -0.0999536741041192 -0.215882470606654 -0.119858836520203 0.282224887619163 -0.151546829808042 -0.124080273240138 -0.123129844685461 0.752684195160041 0.842565069313756 0.842673567043482 0.754934687823398 0.432730979012292 0.877650193235862 0.759997632989534 -0.307352852340455 -0.167191009371811 -0.141102757860305 0.752684195160041 0.757190660637825
-0.106835634866218 -0.0442436548767962 -0.0442436548767962 -0.0442436548767962 -0.106835634866218 0.24557784251147 -0.106835634866218 -0.1092922842635 -0.106835634866218 -0.106835634866218 -0.106835634866218 -0.0442436548767962 -0.571352178594221 -0.106835634866218 -0.023863889350987 -0.0442436548767962 0.201369580983398 -0.0442436548767962 -0.139617969430565 0.847848624535147 -0.000847882665761568 -0.111699755091163 0.993343713450669 -0.317103392363231 0.847848624535147 -0.0285349347566442 -0.14727553722954 -0.0400679161212583 -0.104326317039986 -0.181038040025166 -0.118656867823569 0.284799412133568 -0.0442436548767962 -0.0345184457685144 -0.323144686222844 -0.323144686222844 -0.364354875853654 -0.364354875853654 -0.323144686222844 -0.0939686381050291 -0.106835634866218 -0.106835634866218 -0.106835634866218 -0.139617969430565 -0.106835634866218 -0.106835634866218 -0.0879045077341166 -0.149138054069442 -0.106835634866218 0.986650116910637 0.995560770077813 -0.375149564320893 0.840579743658264 0.532152623855848 0.899355354059274 0.840579743658264 0.755509366885821 1 -0.323144686222844 -0.323144686222844 -0.285018231860611 0.532152623855848 0.201369580983398 0.204989617202422 -0.204252633993621 0.288486787631982 -0.222593603105148 -0.137647309575522 -0.137647309575522 -0.106835634866218 -0.139617969430565 -0.1092922842635 -0.364354875853654 0.535667606389206 0.535667606389206 0.535667606389206 0.316790248818253 0.284799412133568 0.288486787631982 0.265718665889455 0.897194703936048 1 0.997782717032651 -0.20692970539598 -0.106733326298023 -0.108590575626262 0.388428892601341 0.467546033576359 0.32514655939233 0.201369580983398 0.894003842865737 0.520797222696913 0.201369580983398 0.891822319804187 0.532152623855848 0.535667606389206 0.840579743658264 0.535667606389206 0.83264276806109 0.857285934632437 -0.149138054069442 0.532152623855848 0.849495905639246 0.350538373413005 -0.149138054069442 -0.149138054069442 0.532152623855848 0.530195883738375 0.532152623855848 0.854505738011565 0.201369580983398 0.995560770077813 0.588381857365349 -0.0442436548767962 -0.204252633993621 0.997779526105104 -0.0870000304141164 -0.285018231860611 -0.324513275191263 -0.221059606854985 -0.0870000304141164 -0.285018231860611 -0.276908940126564 0.77085310354214 0.847848624535147 0.838980332674305 -0.364354875853654 -0.364354875853654 -0.333408823287366 -0.627443857745704 0.476078127870416 0.535667606389206 -0.282726643665617 -0.351574298995237 -0.251984205700484 -0.346005558054459 0.48599460047136 -0.28802772489239 -0.221059606854985 0.388428892601341 0.840579743658264 -0.601919338194325 0.181980142378079 0.535667606389206 0.535667606389206 0.322736921116748 0.796551790421689 0.796551790421689 0.849495905639246 -0.381306224158715 0.796551790421689 0.849495905639246 0.840579743658264 0.221327629343486 0.849495905639246 0.209554406050109 0.609701112500363 0.833289445764024 0.642766504203964 -0.361462307258803 0.167783160684976 0.383991371321787 0.669418241153773 -0.248313288759579 -0.0879045077341166 0.609749781440664 0.211310899321411 0.335135851065379 0.520136514186383 0.518968590744606 0.315733562923947 -0.382404484429054 0.350538373413005 -0.47632466215557 0.350538373413005 0.502593570568526 0.833289445764024 0.496732647653899 0.209554406050109 0.205115101783327 0.165308147121313 0.535667606389206 0.535667606389206 0.321541215276647 0.290899500352495 -0.0879045077341166 0.640161247657924 -0.250038792293007 0.840579743658264 0.537451028190539 0.538905865436831 0.33890639366998 -0.0848810074786593 0.642766504203964 0.518968590744606 0.793867623342091 -0.226040872800734 0.537087061223368 -0.47747205913062 0.643577278498079 0.849495905639246 0.521896574592281 0.517825925204756 0.197458029412005 0.212380780380722 0.209554406050109 0.535667606389206 0.819191001155066 0.819191001155066 0.899355354059274 -0.10485100024472 0.19059853581219 0.616569938622473 -0.10485100024472 0.616315271174245 0.642766504203964 0.642766504203964 0.351773827935244 0.353024178450087 0.840579743658264 0.840579743658264 0.616569938622473 0.518968590744606 0.652990979843708 0.535667606389206 0.613425710981424 -0.306094256224604 0.796551790421689 0.383065177000936 0.514933534879483 0.209554406050109 0.993343713450669 0.840579743658264 0.840579743658264 0.840579743658264 0.849495905639246 0.641137521099884 0.498087862130478 0.498087862130478 0.535667606389206 0.316976203305146 0.997779526105104 0.997779526105104 0.997779526105104 0.901516881712103 0.833289445764024 1 -0.0908332258446295 0.897194703936048 0.897194703936048 0.997779526105104 0.997779526105104 0.897194703936048 0.997779526105104 0.899355354059274 0.903679306124769 0.997782717032651 0.476987397184547 0.17027965300721 0.209554406050109 0.209554406050109 0.901019785896998 -0.145393093281402 0.83045785567384 -0.0987847124081932 0.627554821660806 0.840579743658264 0.901516881712103 -0.145393093281402 0.193757745874644 0.161169808672211 0.993343713450669 -0.376909457649067 0.997779526105104 0.207614329434755 -0.285018231860611 -0.106835634866218 -0.106835634866218 -0.106835634866218 -0.106835634866218 -0.106835634866218 -0.106835634866218 -0.106835634866218 -0.106835634866218 -0.106835634866218 -0.106835634866218 -0.1092922842635 0.905842646484931 -0.106835634866218 0.288486787631982 0.277229999678944 -0.166812975235957 -0.0400679161212583 -0.106835634866218 0.19437515106938 0.288486787631982 0.288486787631982 -0.149138054069442 0.284799412133568 -0.0442436548767962 0.288486787631982 -0.156403203170402 0.16626691464937 -0.133631446659744 0.284799412133568 0.288486787631982 1 0.997779526105104 0.950573043048223 1 -0.364354875853654 0.284633351621777 0.288486787631982 0.277229999678944 0.505279463680955 -0.0400679161212583 -0.127064903071645 -0.135510797757126 -0.145393093281402 -0.0529641989425338 -0.0991287443383945 0.277229999678944 0.997779526105104 0.905842646484931 0.901516881712103 0.995560770077813 0.505279463680955 0.81405373843943 0.995560770077813 -0.323144686222844 0.201369580983398 0.288486787631982 0.997779526105104 0.993343713450669
-0.0740185726316164 0.219509734827553 0.219509734827553 0.219509734827553 -0.0740185726316164 0.274570745007536 -0.0740185726316164 -0.075720604749185 -0.0740185726316164 -0.0740185726316164 -0.0740185726316164 0.219509734827553 0.468381395324836 -0.0740185726316164 0.206131647805922 0.219509734827553 0.0340088813102648 0.219509734827553 -0.0967310469387496 -0.273946762368411 -0.140966683165881 -0.0773885646442077 -0.320726976561367 0.984385540729588 -0.273946762368411 -0.0686823488210334 -0.102036413813945 0.228404472674003 -0.0547923806966186 -0.0746390985681347 -0.0568966212613116 -0.100732206521364 0.219509734827553 0.233682437948419 1 0.993705092996538 0.662419903271133 0.662419903271133 1 -0.108360303827299 -0.0740185726316164 -0.0740185726316164 -0.0740185726316164 -0.0967310469387496 -0.0740185726316164 -0.0740185726316164 -0.0609025836605152 -0.103326815075328 -0.0740185726316164 -0.320208274017588 -0.321244236077788 0.876033568667959 -0.272133413824624 -0.414518886878196 -0.306137687735759 -0.272133413824624 -0.307352852340455 -0.323144686222844 1 1 -0.215279028328165 -0.414518886878196 0.0340088813102648 0.0414256323174659 -0.104812162528835 -0.0723041165480202 -0.154218775405821 0.372657444677307 -0.0511541428948328 -0.0740185726316164 -0.087060703356727 -0.075720604749185 0.662419903271133 -0.415293470773042 -0.415293470773042 -0.415293470773042 -0.0472247309758621 -0.100732206521364 -0.0723041165480202 -0.0735059182739511 -0.305517629090463 -0.323144686222844 -0.324092121527771 -0.139720743623421 -0.187314264441783 -0.189009938854943 -0.264546588351351 -0.152461151532089 -0.143334471268563 0.0340088813102648 -0.295961892255598 -0.239643025535451 0.0340088813102648 -0.295029958343829 -0.414518886878196 -0.415293470773042 -0.272133413824624 -0.415293470773042 -0.309657741644077 -0.276702611036943 -0.103326815075328 -0.414518886878196 -0.276275092863565 0.564861961057707 -0.103326815075328 -0.103326815075328 -0.414518886878196 -0.415577095957699 -0.414518886878196 -0.277004386290573 0.0340088813102648 -0.321673604710971 -0.239997183322094 0.219509734827553 -0.104812162528835 -0.322618410871508 -0.0837599680519956 -0.215279028328165 0.990577069805907 -0.129589040165608 -0.0837599680519956 -0.215279028328165 -0.219265795510052 -0.310683894705487 -0.273946762368411 -0.269803879307665 0.662419903271133 0.662419903271133 0.878224670057122 0.440587936158106 0.392782140461994 -0.415293470773042 0.829054540684553 0.932965547142269 0.884943536047488 0.955841088662671 0.387454149566986 -0.231085738444013 -0.168089395610451 -0.264546588351351 -0.272133413824624 0.415109163213628 0.197735283759781 -0.415293470773042 -0.415293470773042 0.518743332938214 -0.298305334118325 -0.298305334118325 -0.276275092863565 0.877628381429815 -0.298305334118325 -0.276275092863565 -0.272133413824624 0.555812538677451 -0.276275092863565 0.237723993131621 -0.227353978311872 -0.2718852236407 -0.275571806512485 0.928026236593814 0.217444250493169 -0.268213059027133 -0.26147926698617 -0.165929236346177 -0.0536769113492933 -0.28206728338615 0.581322320732832 0.468161909517412 0.353652153687373 0.363963369342102 0.529291237353105 0.881279442003592 0.564861961057707 0.700293657044585 0.564861961057707 0.336376347664402 -0.2718852236407 -0.345980416362745 0.237723993131621 0.216574128573745 0.216161917563173 -0.415293470773042 -0.415293470773042 0.521995270523338 0.495668328188191 -0.0536769113492933 -0.274813407966219 0.548823887088791 -0.272133413824624 -0.441351674838776 -0.448098713871372 0.480017133630159 -0.0588078221744225 -0.275571806512485 0.363963369342102 -0.288033387528369 0.801421881386845 -0.449183622447302 0.704895407072296 -0.274054888729931 -0.276275092863565 0.361583843827237 0.363169503526105 0.242465125986389 0.240569831911952 0.237723993131621 -0.415293470773042 -0.280471044266517 -0.280471044266517 -0.306137687735759 -0.188163047227951 0.216137680237588 -0.386899797287015 -0.188163047227951 -0.386899797287015 -0.275571806512485 -0.275571806512485 0.564861961057707 0.566006082045365 -0.272133413824624 -0.272133413824624 -0.386899797287015 0.363963369342102 -0.273296240080685 -0.415293470773042 -0.386155704760278 -0.212070251324407 -0.298305334118325 0.388283563830381 0.365553205874016 0.237723993131621 -0.320726976561367 -0.272133413824624 -0.272133413824624 -0.272133413824624 -0.276275092863565 -0.273296240080685 0.332911159741246 0.332911159741246 -0.415293470773042 0.540398624772122 -0.322618410871508 -0.322618410871508 -0.322618410871508 -0.307210365922187 -0.2718852236407 -0.323144686222844 -0.0629316775527574 -0.305517629090463 -0.305517629090463 -0.322618410871508 -0.322618410871508 -0.305517629090463 -0.322618410871508 -0.306137687735759 -0.307836171309067 -0.324092121527771 -0.141581559342133 -0.121319674481987 0.237723993131621 0.237723993131621 -0.308683536692227 -0.100732206521364 -0.272918396399077 -0.105868245784612 -0.271019429561114 -0.272133413824624 -0.306987571815372 -0.100732206521364 0.049483435553378 0.128315829157932 -0.320726976561367 0.888359503751446 -0.322618410871508 0.216137680237588 -0.215279028328165 -0.0740185726316164 -0.0740185726316164 -0.0740185726316164 -0.0740185726316164 -0.0740185726316164 -0.0740185726316164 -0.0740185726316164 -0.0740185726316164 -0.0740185726316164 -0.0740185726316164 -0.075720604749185 -0.308683536692227 -0.0740185726316164 -0.102036413813945 -0.103326815075328 -0.115572471103486 0.228404472674003 -0.0740185726316164 -0.116739653310986 -0.0723041165480202 -0.0723041165480202 -0.100659205878241 -0.100732206521364 0.219509734827553 -0.102036413813945 -0.107509018633079 -0.0588078221744225 0.377815187074079 -0.100732206521364 -0.0723041165480202 -0.323144686222844 -0.322618410871508 -0.341755178425227 -0.323144686222844 0.662419903271133 -0.105868245784612 -0.0723041165480202 -0.103326815075328 -0.178714959083702 0.228404472674003 -0.109018343371533 -0.105868245784612 -0.100732206521364 -0.0549264797004398 -0.0522461359208172 -0.103326815075328 -0.322618410871508 -0.308683536692227 -0.307210365922187 -0.322090857787128 -0.178714959083702 -0.269318636871576 -0.321244236077788 1 0.0340088813102648 -0.0723041165480202 -0.322618410871508 -0.320726976561367
-0.0740185726316164 0.219509734827553 0.219509734827553 0.219509734827553 -0.0740185726316164 0.274570745007536 -0.0740185726316164 -0.075720604749185 -0.0740185726316164 -0.0740185726316164 -0.0740185726316164 0.219509734827553 0.468381395324836 -0.0740185726316164 0.206131647805922 0.219509734827553 0.0340088813102648 0.219509734827553 -0.0967310469387496 -0.273946762368411 -0.140966683165881 -0.0773885646442077 -0.320726976561367 0.984385540729588 -0.273946762368411 -0.0686823488210334 -0.102036413813945 0.228404472674003 -0.0547923806966186 -0.0746390985681347 -0.0568966212613116 -0.100732206521364 0.219509734827553 0.233682437948419 1 0.993705092996538 0.662419903271133 0.662419903271133 1 -0.108360303827299 -0.0740185726316164 -0.0740185726316164 -0.0740185726316164 -0.0967310469387496 -0.0740185726316164 -0.0740185726316164 -0.0609025836605152 -0.103326815075328 -0.0740185726316164 -0.320208274017588 -0.321244236077788 0.876033568667959 -0.272133413824624 -0.414518886878196 -0.306137687735759 -0.272133413824624 -0.307352852340455 -0.323144686222844 1 1 -0.215279028328165 -0.414518886878196 0.0340088813102648 0.0414256323174659 -0.104812162528835 -0.0723041165480202 -0.154218775405821 0.372657444677307 -0.0511541428948328 -0.0740185726316164 -0.087060703356727 -0.075720604749185 0.662419903271133 -0.415293470773042 -0.415293470773042 -0.415293470773042 -0.0472247309758621 -0.100732206521364 -0.0723041165480202 -0.0735059182739511 -0.305517629090463 -0.323144686222844 -0.324092121527771 -0.139720743623421 -0.187314264441783 -0.189009938854943 -0.264546588351351 -0.152461151532089 -0.143334471268563 0.0340088813102648 -0.295961892255598 -0.239643025535451 0.0340088813102648 -0.295029958343829 -0.414518886878196 -0.415293470773042 -0.272133413824624 -0.415293470773042 -0.309657741644077 -0.276702611036943 -0.103326815075328 -0.414518886878196 -0.276275092863565 0.564861961057707 -0.103326815075328 -0.103326815075328 -0.414518886878196 -0.415577095957699 -0.414518886878196 -0.277004386290573 0.0340088813102648 -0.321673604710971 -0.239997183322094 0.219509734827553 -0.104812162528835 -0.322618410871508 -0.0837599680519956 -0.215279028328165 0.990577069805907 -0.129589040165608 -0.0837599680519956 -0.215279028328165 -0.219265795510052 -0.310683894705487 -0.273946762368411 -0.269803879307665 0.662419903271133 0.662419903271133 0.878224670057122 0.440587936158106 0.392782140461994 -0.415293470773042 0.829054540684553 0.932965547142269 0.884943536047488 0.955841088662671 0.387454149566986 -0.231085738444013 -0.168089395610451 -0.264546588351351 -0.272133413824624 0.415109163213628 0.197735283759781 -0.415293470773042 -0.415293470773042 0.518743332938214 -0.298305334118325 -0.298305334118325 -0.276275092863565 0.877628381429815 -0.298305334118325 -0.276275092863565 -0.272133413824624 0.555812538677451 -0.276275092863565 0.237723993131621 -0.227353978311872 -0.2718852236407 -0.275571806512485 0.928026236593814 0.217444250493169 -0.268213059027133 -0.26147926698617 -0.165929236346177 -0.0536769113492933 -0.28206728338615 0.581322320732832 0.468161909517412 0.353652153687373 0.363963369342102 0.529291237353105 0.881279442003592 0.564861961057707 0.700293657044585 0.564861961057707 0.336376347664402 -0.2718852236407 -0.345980416362745 0.237723993131621 0.216574128573745 0.216161917563173 -0.415293470773042 -0.415293470773042 0.521995270523338 0.495668328188191 -0.0536769113492933 -0.274813407966219 0.548823887088791 -0.272133413824624 -0.441351674838776 -0.448098713871372 0.480017133630159 -0.0588078221744225 -0.275571806512485 0.363963369342102 -0.288033387528369 0.801421881386845 -0.449183622447302 0.704895407072296 -0.274054888729931 -0.276275092863565 0.361583843827237 0.363169503526105 0.242465125986389 0.240569831911952 0.237723993131621 -0.415293470773042 -0.280471044266517 -0.280471044266517 -0.306137687735759 -0.188163047227951 0.216137680237588 -0.386899797287015 -0.188163047227951 -0.386899797287015 -0.275571806512485 -0.275571806512485 0.564861961057707 0.566006082045365 -0.272133413824624 -0.272133413824624 -0.386899797287015 0.363963369342102 -0.273296240080685 -0.415293470773042 -0.386155704760278 -0.212070251324407 -0.298305334118325 0.388283563830381 0.365553205874016 0.237723993131621 -0.320726976561367 -0.272133413824624 -0.272133413824624 -0.272133413824624 -0.276275092863565 -0.273296240080685 0.332911159741246 0.332911159741246 -0.415293470773042 0.540398624772122 -0.322618410871508 -0.322618410871508 -0.322618410871508 -0.307210365922187 -0.2718852236407 -0.323144686222844 -0.0629316775527574 -0.305517629090463 -0.305517629090463 -0.322618410871508 -0.322618410871508 -0.305517629090463 -0.322618410871508 -0.306137687735759 -0.307836171309067 -0.324092121527771 -0.141581559342133 -0.121319674481987 0.237723993131621 0.237723993131621 -0.308683536692227 -0.100732206521364 -0.272918396399077 -0.105868245784612 -0.271019429561114 -0.272133413824624 -0.306987571815372 -0.100732206521364 0.049483435553378 0.128315829157932 -0.320726976561367 0.888359503751446 -0.322618410871508 0.216137680237588 -0.215279028328165 -0.0740185726316164 -0.0740185726316164 -0.0740185726316164 -0.0740185726316164 -0.0740185726316164 -0.0740185726316164 -0.0740185726316164 -0.0740185726316164 -0.0740185726316164 -0.0740185726316164 -0.075720604749185 -0.308683536692227 -0.0740185726316164 -0.102036413813945 -0.103326815075328 -0.115572471103486 0.228404472674003 -0.0740185726316164 -0.116739653310986 -0.0723041165480202 -0.0723041165480202 -0.100659205878241 -0.100732206521364 0.219509734827553 -0.102036413813945 -0.107509018633079 -0.0588078221744225 0.377815187074079 -0.100732206521364 -0.0723041165480202 -0.323144686222844 -0.322618410871508 -0.341755178425227 -0.323144686222844 0.662419903271133 -0.105868245784612 -0.0723041165480202 -0.103326815075328 -0.178714959083702 0.228404472674003 -0.109018343371533 -0.105868245784612 -0.100732206521364 -0.0549264797004398 -0.0522461359208172 -0.103326815075328 -0.322618410871508 -0.308683536692227 -0.307210365922187 -0.322090857787128 -0.178714959083702 -0.269318636871576 -0.321244236077788 1 0.0340088813102648 -0.0723041165480202 -0.322618410871508 -0.320726976561367
-0.0650262337709706 -0.0300994759258329 -0.0300994759258329 -0.0300994759258329 -0.0650262337709706 0.245307352117814 -0.0650262337709706 -0.0665214900887836 -0.0650262337709706 -0.0650262337709706 -0.0650262337709706 -0.0300994759258329 0.474746891956877 -0.0650262337709706 -0.0634989204566592 -0.0300994759258329 -0.0553386759752926 -0.0300994759258329 -0.0849794240488121 -0.272750390501077 -0.162310648797085 -0.0679868135366426 -0.282425512470272 -0.217307591476336 -0.272750390501077 -0.0265132622074248 -0.0896402546268936 -0.033032502205483 0.335750541914588 -0.122541364950971 0.381870162812138 -0.0501067360078854 -0.0300994759258329 -0.0269781177310795 -0.215279028328165 -0.215279028328165 -0.27743949379523 -0.27743949379523 -0.215279028328165 -0.0951958704099313 -0.0650262337709706 -0.0650262337709706 -0.0650262337709706 -0.0849794240488121 -0.0650262337709706 -0.0650262337709706 -0.0535036748421872 -0.0907738881339668 -0.0650262337709706 -0.282126164086082 -0.283292309180498 -0.234089388977554 -0.272081415864263 0.471903579823713 -0.265407220835882 -0.272081415864263 -0.297702197393762 -0.285018231860611 -0.215279028328165 -0.215279028328165 1 0.471903579823713 -0.0553386759752926 -0.0576262826286553 -0.124319751017887 -0.0272231554235554 -0.135483106264718 -0.0664625743253257 -0.0837799685620965 -0.0650262337709706 -0.0849794240488121 -0.0665214900887836 -0.27743949379523 0.470960223705951 0.470960223705951 0.470960223705951 -0.102557232822131 -0.0501067360078854 -0.0272231554235554 -0.0825656144080856 -0.264624351142658 -0.285018231860611 -0.285877521456423 0.72639225059046 0.65085778907365 0.651875975836327 0.44415243095793 -0.047962419919961 -0.168269897865079 -0.0553386759752926 -0.266967186269255 -0.143362892576501 -0.0553386759752926 -0.266557115499788 0.471903579823713 0.470960223705951 -0.272081415864263 0.470960223705951 -0.277850607917704 -0.274088982194161 -0.0907738881339668 0.471903579823713 -0.27475861149548 -0.34860761641544 -0.0907738881339668 -0.0907738881339668 0.471903579823713 0.470960223705951 0.471903579823713 -0.27475861149548 -0.0553386759752926 -0.283292309180498 -0.153968979025783 -0.0300994759258329 -0.124319751017887 -0.284156521293383 0.330914015309639 1 -0.21595565485792 0.761732390898958 0.330914015309639 1 0.981817651163449 -0.300429748581722 -0.272750390501077 -0.270075702942704 -0.27743949379523 -0.27743949379523 -0.243425486054927 0.434021656491789 -0.410311189480055 0.470960223705951 -0.186306345126675 -0.230747029177634 -0.199731148925045 -0.216631839128364 -0.413790696426646 0.931598071684215 0.761746183544907 0.44415243095793 -0.272081415864263 0.433159639585262 0.22940849777576 0.470960223705951 0.470960223705951 -0.367288571077621 -0.255078452644438 -0.255078452644438 -0.27475861149548 -0.232084619532801 -0.255078452644438 -0.27475861149548 -0.272081415864263 -0.367076355296581 -0.27475861149548 0.251413970784607 -0.180535510146994 -0.271412647174078 -0.199583906327785 -0.220006484920869 0.224043564250505 0.424301436293126 -0.221297407563294 0.641248559676449 -0.0535036748421872 -0.252482850172694 -0.330120491710943 -0.300380051762886 -0.560769078629571 -0.562019611465769 -0.36515109744548 -0.232753083095261 -0.34860761641544 -0.294302401366632 -0.34860761641544 -0.589571509731646 -0.271412647174078 0.228185233381143 0.251413970784607 0.239427531706436 0.223371583673677 0.470960223705951 0.470960223705951 -0.364818543178244 -0.386626441290087 -0.0535036748421872 -0.198354764022573 -0.283685469587886 -0.272081415864263 0.112239505934045 0.129099888591839 -0.391014642847252 -0.0516634009048979 -0.199583906327785 -0.562019611465769 -0.255958115480948 -0.22851289337466 0.13105602447949 -0.29498153413491 -0.197110097977851 -0.27475861149548 -0.566024426862118 -0.563425341807603 0.255407628061703 0.26006903295552 0.251413970784607 0.470960223705951 -0.238640637001335 -0.238640637001335 -0.265407220835882 0.655942222627587 0.242093248678995 0.209331272493981 0.655942222627587 0.206925484335529 -0.199583906327785 -0.199583906327785 -0.34860761641544 -0.347678578441604 -0.272081415864263 -0.272081415864263 0.209331272493981 -0.562095204924138 -0.219418510706051 0.470960223705951 0.2109949422771 0.901105389282643 -0.255078452644438 -0.518076019785569 -0.559446926874343 0.251413970784607 -0.282425512470272 -0.272081415864263 -0.272081415864263 -0.272081415864263 -0.27475861149548 -0.195849370539805 -0.595152940998046 -0.595152940998046 0.470960223705951 -0.368552789275861 -0.284156521293383 -0.284156521293383 -0.284156521293383 -0.266188142656917 -0.271412647174078 -0.285018231860611 -0.0552862589841 -0.264624351142658 -0.264624351142658 -0.284156521293383 -0.284156521293383 -0.264624351142658 -0.284156521293383 -0.265407220835882 -0.266967186269255 -0.285877521456423 -0.0159762473269097 -0.0502445811628921 0.251413970784607 0.251413970784607 -0.267744418952234 -0.0884944923502367 -0.272081415864263 -0.0930065665218263 -0.191965174893866 -0.272081415864263 -0.265798595442204 -0.0884944923502367 -0.0576262826286553 -0.0546488756715075 -0.282425512470272 -0.22940849777576 -0.284156521293383 0.242093248678995 1 -0.0650262337709706 -0.0650262337709706 -0.0650262337709706 -0.0650262337709706 -0.0650262337709706 -0.0650262337709706 -0.0650262337709706 -0.0650262337709706 -0.0650262337709706 -0.0650262337709706 -0.0665214900887836 -0.267369809186798 -0.0650262337709706 -0.0554443044417843 -0.0425159715913113 0.00545055386621464 -0.033032502205483 -0.0650262337709706 -0.0470890352195247 -0.0272231554235554 -0.0272231554235554 -0.0907738881339668 -0.0501067360078854 -0.0300994759258329 -0.0554443044417843 0.017041339004447 0.0450344808347279 -0.081335686360931 -0.0501067360078854 -0.0272231554235554 -0.285018231860611 -0.284156521293383 -0.30226470393096 -0.285018231860611 -0.27743949379523 -0.0530687236293129 -0.0272231554235554 -0.0425159715913113 -0.157003307339957 -0.033032502205483 -0.137146572668849 -0.0264645538387953 -0.0884944923502367 -0.0962752012638953 0.416793273030565 -0.0425159715913113 -0.284156521293383 -0.267369809186798 -0.266188142656917 -0.283292309180498 -0.157003307339957 -0.238640637001335 -0.283292309180498 -0.215279028328165 -0.0553386759752926 -0.0272231554235554 -0.284156521293383 -0.282425512470272
-0.00410312936336486 -0.084192449376822 -0.084192449376822 -0.084192449376822 -0.00410312936336486 0.448101852252638 -0.00410312936336486 -0.00255419053897963 -0.00410312936336486 -0.00410312936336486 -0.00410312936336486 -0.084192449376822 -0.210148926576025 -0.00410312936336486 -0.107585817047812 -0.084192449376822 -0.182758143140632 -0.084192449376822 -0.0660604232493561 0.680564095510655 -0.134714333256826 -0.000915747750795794 0.526121454846517 -0.403017696757692 0.680564095510655 -0.127861490296635 -0.0449427434501928 -0.0858667885798388 0.158441882657245 -0.259674582245699 0.180205896858913 -0.167410854243904 -0.084192449376822 -0.0779155408097646 -0.414518886878196 -0.414518886878196 -0.587915637128399 -0.587915637128399 -0.414518886878196 -0.0353308961398388 -0.00410312936336486 -0.00410312936336486 -0.00410312936336486 -0.0660604232493561 -0.00410312936336486 -0.00410312936336486 0.133501843970144 -0.0571295637072887 -0.00410312936336486 0.524118310729302 0.528128241772084 -0.457787214104708 0.673461201924432 1 0.616456420591905 0.678894876567333 0.634708500714686 0.532152623855848 -0.414518886878196 -0.414518886878196 0.471903579823713 1 -0.182758143140632 -0.184145323456738 -0.249200051225809 -0.171514455304134 -0.272982505107359 -0.177536200495435 -0.177536200495435 -0.00410312936336486 -0.180077938973376 -0.00255419053897963 -0.587915637128399 0.998000955792465 0.998000955792465 0.998000955792465 0.0960264398022005 -0.187526639198829 -0.171514455304134 0.0310333984294583 0.614661699429734 0.532152623855848 0.534170159244053 0.351017670884219 0.391722395907839 0.386345134268227 0.755484341955084 0.519278758705477 0.157252629077983 -0.182758143140632 0.62004906454538 0.410870131948075 -0.182758143140632 0.618123344893753 1 0.998000955792465 0.673461201924432 0.998000955792465 0.633483074067721 0.678505424602897 -0.0571295637072887 1 0.680185331316653 -0.00622401061996554 -0.0571295637072887 -0.0571295637072887 1 0.998000955792465 1 0.680185331316653 -0.182758143140632 0.527706050645949 0.251500338293821 -0.084192449376822 -0.249200051225809 0.53013864142638 0.164137955694151 0.471903579823713 -0.415970989017461 0.346996503835817 0.164137955694151 0.471903579823713 0.480642794784255 0.642281198969274 0.680564095510655 0.673890241384933 -0.587915637128399 -0.587915637128399 -0.39273693466248 -0.255420138515862 0.29750308243968 0.998000955792465 -0.356437993201431 -0.402674207383149 -0.33686792590715 -0.426194105175322 0.303833829536316 0.50655276579799 0.347225953027615 0.755484341955084 0.673461201924432 -0.231129593085793 0.486134260438242 0.998000955792465 0.998000955792465 -0.0390874924366428 0.705674378339663 0.705674378339663 0.680185331316653 -0.460977187677147 0.705674378339663 0.680185331316653 0.673461201924432 -0.118844479083807 0.680185331316653 0.532765551129166 0.263942089549737 0.677226171500016 0.314577525414055 -0.433441999477767 0.474765553450983 0.796731299419656 0.319294876771026 0.351947236360517 0.133501843970144 0.29258611652194 0.0692233476189682 -0.0183321777903638 0.0199636027818865 0.0206136631023023 -0.0498098823463955 -0.462422341527722 -0.00622401061996554 -0.582453201314416 -0.00622401061996554 0.0186103025045033 0.677226171500016 0.76914669711999 0.532765551129166 0.507365364331159 0.473341574897823 0.998000955792465 0.998000955792465 -0.0406484382455901 -0.0368225929364918 0.133501843970144 0.311427826943198 -0.403104321525748 0.673461201924432 0.69500057783981 0.706424747259951 0.0109554640597191 0.128910010516403 0.314577525414055 0.0206136631023023 0.702101432579049 -0.510231198385876 0.704354784352838 -0.584041819579799 0.31617719091599 0.680185331316653 0.021741246561166 0.0208473965608497 0.528201312616401 0.518659523745524 0.532765551129166 0.998000955792465 0.670556181466352 0.670556181466352 0.616456420591905 0.393763033383524 0.492620837531496 0.880247197832541 0.393763033383524 0.875886640035675 0.314577525414055 0.314577525414055 -0.00169731810485128 -0.00208244867234704 0.673461201924432 0.673461201924432 0.880247197832541 0.0206136631023023 0.30786682330827 0.998000955792465 0.878397591739354 0.387717857264837 0.705674378339663 0.101659785605178 0.0197245372139427 0.532765551129166 0.526121454846517 0.673461201924432 0.673461201924432 0.673461201924432 0.680185331316653 0.314385933700143 0.0204085266149756 0.0204085266149756 0.998000955792465 -0.00272319312937057 0.53013864142638 0.53013864142638 0.53013864142638 0.618252208189535 0.677226171500016 0.532152623855848 0.099592751082706 0.614661699429734 0.614661699429734 0.53013864142638 0.53013864142638 0.614661699429734 0.53013864142638 0.616456420591905 0.62004906454538 0.534170159244053 0.54630326137641 0.145912113330586 0.532765551129166 0.532765551129166 0.621846992097212 -0.0690182500632125 0.678894876567333 -0.0566571036827096 0.299722229195764 0.673461201924432 0.61291199219091 -0.0690182500632125 -0.185902197936333 -0.190873522198367 0.526121454846517 -0.455200055749646 0.53013864142638 0.49253468822339 0.471903579823713 -0.00410312936336486 -0.00410312936336486 -0.00410312936336486 -0.00410312936336486 -0.00410312936336486 -0.00410312936336486 -0.00410312936336486 -0.00410312936336486 -0.00410312936336486 -0.00410312936336486 -0.00255419053897963 0.616517621687091 -0.00410312936336486 -0.170567841426222 -0.172671884233521 -0.161233251048743 -0.0858667885798388 -0.00410312936336486 -0.217326668427569 -0.171514455304134 -0.171514455304134 -0.192356854270692 -0.187526639198829 -0.084192449376822 -0.170567841426222 -0.159859601979689 -0.109478722166506 -0.150806024551527 -0.187526639198829 -0.171514455304134 0.532152623855848 0.53013864142638 0.534269726070393 0.532152623855848 -0.587915637128399 -0.176819923346733 -0.171514455304134 -0.172671884233521 0.29150514504641 -0.0858667885798388 -0.278327982983445 -0.154162627703085 -0.0690182500632125 -0.20401456013506 0.196686237589566 -0.172671884233521 0.53013864142638 0.616517621687091 0.618252208189535 0.528128241772084 0.29150514504641 0.665060356063026 0.528128241772084 -0.414518886878196 -0.182758143140632 -0.171514455304134 0.53013864142638 0.526121454846517
-0.0405759354639164 0.524833792775481 0.524833792775481 0.524833792775481 -0.0405759354639164 -0.205677380704932 -0.0405759354639164 -0.0415089654171343 -0.0405759354639164 -0.0405759354639164 -0.0405759354639164 0.524833792775481 -0.0901238102408447 -0.0405759354639164 0.480280323960597 0.524833792775481 1 0.524833792775481 -0.00118281763177777 -0.149367308185279 -0.0197997575760511 -0.0424233174594782 0.193396651045242 0.0455446553873725 -0.149367308185279 0.0125497984392844 -0.0559349200435078 0.538067526420524 0.0340245994173761 -0.0567810035281107 -0.0450656133338713 0.749871214475711 0.524833792775481 0.511285497479384 0.0340088813102648 0.0340088813102648 -0.0183041734990673 -0.0183041734990673 0.0340088813102648 -0.0594015871777128 -0.0405759354639164 -0.0405759354639164 -0.0405759354639164 -0.00118281763177777 -0.0405759354639164 -0.0405759354639164 -0.0333859356690564 -0.0566422997786599 -0.0405759354639164 0.194481499475877 0.20352647360122 -0.0104646557549162 -0.148797087279319 -0.182758143140632 -0.150143353847271 -0.147125437446491 -0.167191009371811 0.201369580983398 0.0340088813102648 0.0340088813102648 -0.0553386759752926 -0.182758143140632 1 0.992301514702926 -0.0242849536574342 0.759580001170558 -0.00351783223273485 -0.0464351489167865 -0.0522781406888423 -0.0405759354639164 -0.0254264963913377 -0.0415089654171343 -0.0183041734990673 -0.183448710628599 -0.183448710628599 -0.183448710628599 0.0148025205705345 0.749871214475711 0.759580001170558 0.0289303016941022 -0.151368522121572 0.201369580983398 0.200291651061151 -0.00254308944669383 -0.0138751846280019 -0.00617764978924074 -0.183428876397533 -0.162919328142324 -0.104999292137094 1 -0.151396792321385 -0.131368919891206 1 -0.150771972760896 -0.182758143140632 -0.183448710628599 -0.148797087279319 -0.183448710628599 -0.167592730088889 -0.151888484961011 -0.0566422997786599 -0.182758143140632 -0.151063254330817 0.24169538567714 -0.0566422997786599 -0.0566422997786599 -0.182758143140632 -0.183448710628599 -0.182758143140632 -0.152429366839871 1 0.192312204058064 0.459660822331965 0.524833792775481 -0.0242849536574342 0.191228124559529 -0.0459160307650357 -0.0553386759752926 0.0323366728735482 -0.00299412392470463 -0.0459160307650357 -0.0553386759752926 -0.053479515052844 -0.168244057244953 -0.149367308185279 -0.147070790509073 -0.0183041734990673 -0.0183041734990673 0.0197201354483975 -0.105385012773225 -0.129264150029091 -0.183448710628599 -0.116253914735452 -0.00370784758021918 0.0112601650048363 0.0360872986030438 -0.132591593134966 -0.0687409395901719 -0.00299412392470463 -0.183428876397533 -0.148797087279319 -0.106541106251384 -0.284145899729408 -0.183448710628599 -0.183448710628599 0.268745488252247 -0.156371940881007 -0.156371940881007 -0.151063254330817 -0.00619627653281609 -0.156371940881007 -0.151063254330817 -0.148797087279319 0.250723769020154 -0.151063254330817 -0.25335646906704 0.416044276144292 -0.148224305803577 0.234531196657302 0.00930129136509073 -0.284473283048175 -0.17749796978065 0.185725339371419 -0.0261341851468444 -0.0333859356690564 0.212116903743829 -0.104101400424097 0.288944802471414 0.177352483812293 0.17673673040518 0.256703657286919 -0.0076237097834963 0.24169538567714 -0.0199316208987357 0.24169538567714 0.165664292592837 -0.148224305803577 -0.15651469227208 -0.25335646906704 -0.262822008484298 -0.285976355882177 -0.183448710628599 -0.183448710628599 0.27026291219318 0.253931941185892 -0.0333859356690564 0.247263961206586 -0.00853305991321277 -0.148797087279319 -0.169296112482327 -0.165853205653803 0.229506041188982 -0.0322376170261826 0.234531196657302 0.17673673040518 -0.156929060226283 0.392380304631882 -0.166699333508319 -0.0210709320517884 0.237267189356074 -0.151063254330817 0.176315542799835 0.177510748928799 -0.256881561550304 -0.223664293041609 -0.25335646906704 -0.183448710628599 -0.147489774104756 -0.147489774104756 -0.150143353847271 -0.0152877495262358 -0.257308924349963 -0.156455207223432 -0.0152877495262358 -0.156455207223432 0.234531196657302 0.234531196657302 0.24169538567714 0.242511342064317 -0.148797087279319 -0.148797087279319 -0.156455207223432 0.17673673040518 0.238640975663641 -0.183448710628599 -0.155714711493903 -0.0815622375389032 -0.156371940881007 -0.151040844649842 0.17796531851727 -0.25335646906704 0.193396651045242 -0.148797087279319 -0.148797087279319 -0.148797087279319 -0.151063254330817 0.238640975663641 0.162998212556477 0.162998212556477 -0.183448710628599 0.22356204501201 0.191228124559529 0.191228124559529 0.191228124559529 -0.152562573231871 -0.148224305803577 0.201369580983398 -0.0344982562650226 -0.151368522121572 -0.151368522121572 0.191228124559529 0.191228124559529 -0.151368522121572 0.191228124559529 -0.150143353847271 -0.151396792321385 0.200291651061151 -0.159310583028035 -0.0559169267928943 -0.25335646906704 -0.25335646906704 -0.152017913139503 -0.0552199720371643 -0.148797087279319 -0.044776140822981 0.231455306389262 -0.148797087279319 -0.152562573231871 -0.0552199720371643 0.992301514702926 0.899043214212476 0.193396651045242 -0.000440870424242073 0.191228124559529 -0.232532576913607 -0.0553386759752926 -0.0405759354639164 -0.0405759354639164 -0.0405759354639164 -0.0405759354639164 -0.0405759354639164 -0.0405759354639164 -0.0405759354639164 -0.0405759354639164 -0.0405759354639164 -0.0405759354639164 -0.0415089654171343 -0.153744627007149 -0.0405759354639164 0.75958000117056 0.769186012936301 -0.0633551953540029 0.538067526420524 -0.0405759354639164 0.633439611937909 0.759580001170558 0.759580001170558 -0.0566422997786599 0.749871214475711 0.524833792775481 0.75958000117056 -0.0594015871777128 0.437777494978736 0.249199520594351 0.749871214475711 0.759580001170558 0.201369580983398 0.191228124559529 0.167404092469092 0.201369580983398 -0.0183041734990673 0.72880466971916 0.759580001170558 0.769186012936301 -0.0979690149161204 0.538067526420524 -0.00541596734277755 -0.0580354761772278 -0.0552199720371643 -0.0309434877790135 -0.0267766140752237 0.769186012936301 0.191228124559529 -0.153744627007149 -0.152562573231871 0.181253156918484 -0.0979690149161204 -0.147489774104756 0.20352647360122 0.0340088813102648 1 0.759580001170558 0.191228124559529 0.193396651045242
-0.0408907321642681 0.520793367538393 0.520793367538393 0.520793367538393 -0.0408907321642681 -0.198574641541393 -0.0408907321642681 -0.0418310007614629 -0.0408907321642681 -0.0408907321642681 -0.0408907321642681 0.520793367538393 -0.0904023163907141 -0.0408907321642681 0.476460648617817 0.520793367538393 0.992301514702926 0.520793367538393 -0.00231457436476744 -0.149683251714004 -0.0221669218009672 -0.0427524465405838 0.197046432769342 0.0521236999807462 -0.149683251714004 0.0112853661728141 -0.0563688749989012 0.533925221479544 0.0325820147774194 -0.0591432778510534 -0.0454152419059468 0.744098341956369 0.520793367538393 0.507349373594437 0.0414256323174659 0.0414256323174659 -0.0144578413267719 -0.0144578413267719 0.0414256323174659 -0.0598624372708922 -0.0408907321642681 -0.0408907321642681 -0.0408907321642681 -0.00231457436476744 -0.0408907321642681 -0.0408907321642681 -0.0336449508283329 -0.0570817427358428 -0.0408907321642681 0.198143339779484 0.207169259195848 -0.00476627379388789 -0.149090547331862 -0.184145323456738 -0.150285337619826 -0.147277973802357 -0.16799261971814 0.204989617202422 0.0414256323174659 0.0414256323174659 -0.0576262826286553 -0.184145323456738 0.992301514702926 1 -0.0255674451598887 0.753732385699595 -0.00646873204908694 -0.047900506476987 -0.0526837255755844 -0.0408907321642681 -0.0270248691676156 -0.0418310007614629 -0.0144578413267719 -0.184848257664799 -0.184848257664799 -0.184848257664799 0.0126005346239226 0.744098341956369 0.753732385699595 0.027109175890639 -0.15163406810662 0.204989617202422 0.203900260306153 -0.00497402575025237 -0.0164238118999383 -0.00890913245377986 -0.184616485389769 -0.163710180768316 -0.105813898881862 0.992301514702926 -0.151595625119163 -0.132388107792554 0.992301514702926 -0.15094271227003 -0.184145323456738 -0.184848257664799 -0.149090547331862 -0.184848257664799 -0.168335500910326 -0.152356277601418 -0.0570817427358428 -0.184145323456738 -0.151443939571139 0.245415611052323 -0.0570817427358428 -0.0570817427358428 -0.184145323456738 -0.184848257664799 -0.184145323456738 -0.152915400229757 0.992301514702926 0.195949888239608 0.463226968336914 0.520793367538393 -0.0255674451598887 0.194853670977079 -0.0462722570556435 -0.0576262826286553 0.039721709003565 -0.00526998730632221 -0.0462722570556435 -0.0576262826286553 -0.055937782438387 -0.169040879162415 -0.149683251714004 -0.147293905095148 -0.0144578413267719 -0.0144578413267719 0.0249363078479196 -0.106574341682249 -0.120095748419466 -0.184848257664799 -0.117155837225801 0.00288863340501792 0.0169179764953573 0.0425627637313951 -0.123490322984316 -0.0710535864944314 -0.00526998730632221 -0.184616485389769 -0.149090547331862 -0.107756319176539 -0.278165087844752 -0.184848257664799 -0.184848257664799 0.271571055922606 -0.156886366051259 -0.156886366051259 -0.151443939571139 -0.000358498487058773 -0.156886366051259 -0.151443939571139 -0.149090547331862 0.253150884045236 -0.151443939571139 -0.247099895836494 0.419917498269388 -0.14849480906774 0.239795043994381 0.0157240181873296 -0.278648025056548 -0.17870571112054 0.191238625169266 -0.0286270616393512 -0.0336449508283329 0.216695665502175 -0.0908503893158285 0.29183223738711 0.179632015974845 0.179024320569753 0.259817679626216 -0.00183203286080147 0.245415611052323 -0.0169882407948141 0.245415611052323 0.168032882335048 -0.14849480906774 -0.157028066284376 -0.247099895836494 -0.25668254076067 -0.280160144613137 -0.184848257664799 -0.184848257664799 0.273115910134287 0.256797464054978 -0.0336449508283329 0.252507599933671 -0.00561330290814916 -0.149090547331862 -0.170846777727421 -0.167379064103676 0.232693895059326 -0.032487723286237 0.239795043994381 0.179024320569753 -0.157462394968512 0.39638381222741 -0.16824059187932 -0.0181638209140219 0.24256029094276 -0.151443939571139 0.178529724820642 0.179711932588213 -0.250463954869646 -0.21724815314743 -0.247099895836494 -0.184848257664799 -0.14779830621283 -0.14779830621283 -0.150285337619826 -0.0178308392892872 -0.251123998483688 -0.157140240305913 -0.0178308392892872 -0.157140240305913 0.239795043994381 0.239795043994381 0.245415611052323 0.246226911284259 -0.149090547331862 -0.149090547331862 -0.157140240305913 0.179024320569753 0.243948766245935 -0.184848257664799 -0.156380429735323 -0.0834392738731908 -0.156886366051259 -0.143721309707298 0.18023706314515 -0.247099895836494 0.197046432769342 -0.149090547331862 -0.149090547331862 -0.149090547331862 -0.151443939571139 0.243948766245935 0.165417296217143 0.165417296217143 -0.184848257664799 0.22742258835112 0.194853670977079 0.194853670977079 0.194853670977079 -0.152877464288482 -0.14849480906774 0.204989617202422 -0.0347659010430423 -0.15163406810662 -0.15163406810662 0.194853670977079 0.194853670977079 -0.15163406810662 0.194853670977079 -0.150285337619826 -0.151595625119163 0.203900260306153 -0.160006175115633 -0.0380698405166625 -0.247099895836494 -0.247099895836494 -0.152244195886237 -0.0556483802745153 -0.149090547331862 -0.0464611397128339 0.236839212603309 -0.149090547331862 -0.152877464288482 -0.0556483802745153 0.984630886764303 0.891685915672129 0.197046432769342 0.00557770267436548 0.194853670977079 -0.226427788145909 -0.0576262826286553 -0.0408907321642681 -0.0408907321642681 -0.0408907321642681 -0.0408907321642681 -0.0408907321642681 -0.0408907321642681 -0.0408907321642681 -0.0408907321642681 -0.0408907321642681 -0.0408907321642681 -0.0418310007614629 -0.154106750441698 -0.0408907321642681 0.753732385699597 0.763264445724996 -0.0638467183766914 0.533925221479544 -0.0408907321642681 0.628067710636594 0.753732385699595 0.753732385699595 -0.0570817427358428 0.744098341956369 0.520793367538393 0.753732385699597 -0.0598624372708922 0.434407271370252 0.246261633886828 0.744098341956369 0.753732385699595 0.204989617202422 0.194853670977079 0.170749717204122 0.204989617202422 -0.0144578413267719 0.723070551843381 0.753732385699595 0.763264445724996 -0.0987290792813629 0.533925221479544 -0.00737690859557727 -0.0584857276919529 -0.0556483802745153 -0.0327731920190193 -0.0273069847458506 0.763264445724996 0.194853670977079 -0.154106750441698 -0.152877464288482 0.184877416584225 -0.0987290792813629 -0.14779830621283 0.207169259195847 0.0414256323174659 0.992301514702926 0.753732385699595 0.194853670977079 0.197046432769342
[truncated: 1,665,292 more chars]
