# Supplementary material for: Precision medicine for atherosclerotic cardiovascular disease: Integrative genomics maps risk loci and AI‐predicted functional consequences
Source: Clin Transl Med. 2026 Jul 10;16(7):e70732. doi: 10.1002/ctm2.70732 (PMC13351343; doi:10.1002/ctm2.70732)
Supplement: Supplementary file 6 — Supporting Information [file CTM2-16-e70732-s005.zip › PAPD7/FINEMAP/data.snp]

index rsid chromosome position allele1 allele2 maf beta se z prob log10bf mean sd mean_incl sd_incl
26 rs112187585 5 6530643 G A 0.0188867 -0.00860807 0.00669165 -1.28639 1 12.324 0.0341735 0.000567489 0.0341735 0.000567489
24 rs11134164 5 6522043 A G 0.199801 -0.00116059 0.000645832 -1.79704 1 12.324 0.0436249 0.000695191 0.0436249 0.000695191
286 rs72720042 5 6527088 T G 0.0218688 0.0339053 0.00502577 6.74629 1 12.324 0.0859208 0.00133294 0.0859208 0.00133294
134 rs4702359 5 6521202 A G 0.219682 -0.00097436 0.000597007 -1.63207 1 12.324 -0.0440867 0.000700373 -0.0440867 0.000700373
263 rs67301296 5 6551660 C T 0.0397614 1.09643e-06 0.000183342 0.00598025 1 12.324 -0.0410748 0.000658638 -0.0410748 0.000658638
319 rs78899947 5 6551545 C T 0.0397614 0.000670621 0.00102835 0.652133 8.75545e-118 -114.734 -3.33775e-119 1.12818e-60 -0.038122 0.000658638
269 rs6887455 5 6549456 C A 0.0397614 0.000690662 0.00102881 0.671322 3.97503e-121 -118.077 -1.51188e-122 2.39834e-62 -0.0380343 0.000658638
193 rs534879 5 6568625 G A 0.0139165 -0.000411499 0.00153741 -0.267658 6.26518e-300 -296.879 -1.5139e-302 6.08337e-153 -0.00241637 0.000260747
222 rs565942 5 6569713 G A 0.40159 -0.000136674 0.000472628 -0.289179 0 -inf 0 0 0 0
228 rs568604 5 6569968 C A 0.297217 0.000440224 0.000531228 0.82869 0 -inf 0 0 0 0
227 rs56790505 5 6538052 A G 0.15507 -0.000470987 0.000646355 -0.728681 0 -inf 0 0 0 0
226 rs567736 5 6569887 A G 0.400596 -0.000354656 0.00204648 -0.173301 0 -inf 0 0 0 0
225 rs567431 5 6560041 C T 0.460239 -0.000182685 0.000461465 -0.395881 0 -inf 0 0 0 0
224 rs566829 5 6517509 A G 0.233598 0.000963451 0.000613153 1.57131 0 -inf 0 0 0 0
223 rs566734 5 6527006 A C 0.350895 -0.00027354 0.000471448 -0.580214 0 -inf 0 0 0 0
212 rs558620 5 6569374 C A 0.236581 -0.000570786 0.000563059 -1.01372 0 -inf 0 0 0 0
221 rs565017 5 6553167 C T 0.281312 0.000366682 0.000530533 0.691157 0 -inf 0 0 0 0
220 rs564972 5 6553153 C T 0.281312 0.000362941 0.000530285 0.684427 0 -inf 0 0 0 0
219 rs563787 5 6521782 G A 0.4334 -0.000333958 0.000463783 -0.720074 0 -inf 0 0 0 0
218 rs563624 5 6521837 A C 0.434394 -0.000342547 0.000463975 -0.738289 0 -inf 0 0 0 0
217 rs563406 5 6517168 T C 0.236581 0.00100187 0.000619548 1.6171 0 -inf 0 0 0 0
216 rs563180 5 6517088 A C 0.236581 0.000993537 0.000618443 1.60651 0 -inf 0 0 0 0
215 rs563049 5 6569343 G T 0.40159 -0.000120164 0.000472506 -0.254312 0 -inf 0 0 0 0
214 rs55883453 5 6572343 A G 0.126243 -0.000948474 0.000752859 -1.25983 0 -inf 0 0 0 0
213 rs558682 5 6569393 G A 0.40159 -0.000137383 0.000472553 -0.290726 0 -inf 0 0 0 0
209 rs557611 5 6569242 C A 0.276342 0.000591002 0.000554421 1.06598 0 -inf 0 0 0 0
239 rs577060 5 6545276 T C 0.327038 -0.000217494 0.000480777 -0.452381 0 -inf 0 0 0 0
249 rs62330591 5 6530157 C A 0.291252 0.000303624 0.000522606 0.58098 0 -inf 0 0 0 0
248 rs59263256 5 6562771 C T 0.0159046 -0.000646747 0.00152324 -0.424587 0 -inf 0 0 0 0
247 rs58959060 5 6543499 T C 0.337972 0.000192336 0.000496559 0.387338 0 -inf 0 0 0 0
246 rs58881301 5 6566056 C T 0.280318 0.000564051 0.000548563 1.02823 0 -inf 0 0 0 0
245 rs58729984 5 6529309 T C 0.293241 0.000315363 0.000523259 0.602691 0 -inf 0 0 0 0
244 rs58625361 5 6534119 G T 0.336978 0.000198394 0.000497258 0.398975 0 -inf 0 0 0 0
243 rs58491581 5 6536726 A C 0.336978 0.000198614 0.000497302 0.399382 0 -inf 0 0 0 0
242 rs58149380 5 6538054 A G 0.336978 0.000184512 0.000496695 0.37148 0 -inf 0 0 0 0
241 rs580236 5 6521891 C T 0.456262 -0.000264109 0.000458972 -0.575436 0 -inf 0 0 0 0
240 rs577452 5 6562706 T C 0.460239 -0.000180651 0.000461527 -0.391419 0 -inf 0 0 0 0
229 rs569023 5 6527836 A G 0.392644 -0.000288451 0.000464968 -0.620369 0 -inf 0 0 0 0
238 rs574912 5 6533521 A G 0.327038 -0.000159031 0.000483995 -0.328581 0 -inf 0 0 0 0
237 rs573546 5 6511314 T C 0.233598 0.00102956 0.00061883 1.66372 0 -inf 0 0 0 0
236 rs571538 5 6553882 T C 0.285288 0.000319254 0.000528388 0.604204 0 -inf 0 0 0 0
235 rs571390 5 6553830 C T 0.281312 0.000792001 0.00224786 0.352335 0 -inf 0 0 0 0
234 rs570733 5 6553807 T A 0.281312 0.000411454 0.00053674 0.766579 0 -inf 0 0 0 0
233 rs570679 5 6553786 G A 0.281312 0.000415207 0.000537094 0.773063 0 -inf 0 0 0 0
232 rs56995638 5 6534319 T C 0.33499 0.000198224 0.000497496 0.398444 0 -inf 0 0 0 0
231 rs569521 5 6559766 T A 0.250497 -0.000549598 0.000533409 -1.03035 0 -inf 0 0 0 0
230 rs569470 5 6527266 G A 0.352883 -0.000240501 0.000471337 -0.510253 0 -inf 0 0 0 0
179 rs522524 5 6558440 A G 0.250497 -0.00054024 0.000533056 -1.01348 0 -inf 0 0 0 0
189 rs532884 5 6554896 C T 0.281312 0.000405547 0.000542893 0.74701 0 -inf 0 0 0 0
188 rs532737 5 6573663 A G 0.319085 0.00029228 0.000500866 0.583549 0 -inf 0 0 0 0
187 rs531965 5 6510118 C T 0.235586 0.00112418 0.000636284 1.76679 0 -inf 0 0 0 0
186 rs531679 5 6573505 T C 0.0149105 0.00012969 0.00153737 0.0843588 0 -inf 0 0 0 0
185 rs529686 5 6523807 C T 0.477137 -0.000291955 0.000458362 -0.636952 0 -inf 0 0 0 0
184 rs529524 5 6523738 A G 0.45328 -0.000342092 0.000462954 -0.738932 0 -inf 0 0 0 0
183 rs527492 5 6560353 T C 0.460239 -0.000196296 0.00046158 -0.425269 0 -inf 0 0 0 0
182 rs526399 5 6560512 A G 0.460239 -0.000251342 0.000465882 -0.539498 0 -inf 0 0 0 0
181 rs524861 5 6552513 A C 0.208748 -0.000417412 0.000565058 -0.738707 0 -inf 0 0 0 0
180 rs523906 5 6567922 C T 0.232604 -0.000631951 0.000570518 -1.10768 0 -inf 0 0 0 0
190 rs532983 5 6568392 A C 0.493042 1.60885e-05 0.00046324 0.0347305 0 -inf 0 0 0 0
178 rs522335 5 6572878 T C 0.378728 -0.000443279 0.000482132 -0.919416 0 -inf 0 0 0 0
177 rs520511 5 6557671 T G 0.280318 0.000542501 0.000542777 0.999493 0 -inf 0 0 0 0
176 rs516853 5 6539175 C T 0.331014 -0.000174137 0.00048007 -0.362733 0 -inf 0 0 0 0
175 rs515149 5 6519292 G T 0.434394 -0.000265559 0.000462914 -0.573667 0 -inf 0 0 0 0
174 rs514041 5 6529238 G A 0.314115 -0.000554998 0.000515853 -1.07588 0 -inf 0 0 0 0
173 rs512638 5 6519062 A G 0.434394 -0.000259443 0.000462767 -0.560634 0 -inf 0 0 0 0
172 rs508620 5 6529816 A C 0.222664 -0.000897967 0.000603126 -1.48885 0 -inf 0 0 0 0
171 rs507770 5 6523342 A C 0.45328 -0.000356507 0.000462865 -0.770217 0 -inf 0 0 0 0
170 rs506938 5 6529976 A C 0.350895 -0.000306157 0.000471186 -0.649757 0 -inf 0 0 0 0
201 rs539411 5 6552658 G T 0.285288 0.000256783 0.000525102 0.489016 0 -inf 0 0 0 0
210 rs55833573 5 6541957 T C 0.292247 0.000280306 0.000518538 0.540571 0 -inf 0 0 0 0
253 rs62330597 5 6536485 G T 0.291252 0.000325237 0.000523988 0.620695 0 -inf 0 0 0 0
208 rs556867 5 6569197 A G 0.276342 0.000532847 0.000553128 0.963333 0 -inf 0 0 0 0
207 rs555851 5 6559575 A G 0.460239 -0.000178528 0.00046139 -0.386935 0 -inf 0 0 0 0
206 rs554121 5 6559761 C T 0.250497 -0.000549077 0.000533377 -1.02943 0 -inf 0 0 0 0
205 rs553467 5 6573932 T A 0.263419 -0.000494918 0.000535051 -0.924991 0 -inf 0 0 0 0
204 rs550934 5 6557666 A C 0.256461 -0.000440978 0.000526345 -0.837811 0 -inf 0 0 0 0
203 rs540052 5 6528456 T C 0.349901 -0.000271584 0.000471424 -0.576092 0 -inf 0 0 0 0
202 rs540027 5 6528465 T C 0.347913 -0.000313995 0.00047203 -0.6652 0 -inf 0 0 0 0
211 rs55853810 5 6572333 C T 0.126243 -0.000947448 0.000752245 -1.25949 0 -inf 0 0 0 0
200 rs538791 5 6512782 A C 0.234592 0.00101313 0.000617558 1.64054 0 -inf 0 0 0 0
199 rs538009 5 6528897 G A 0.315109 -0.000550533 0.000515533 -1.06789 0 -inf 0 0 0 0
198 rs537483 5 6568871 A G 0.493042 -3.49713e-06 0.000463659 -0.00754246 0 -inf 0 0 0 0
197 rs537383 5 6526063 A G 0.258449 -0.000937501 0.000574035 -1.63318 0 -inf 0 0 0 0
196 rs537237 5 6570841 A G 0.298211 0.000399809 0.000531227 0.752614 0 -inf 0 0 0 0
195 rs537018 5 6529009 A C 0.350895 -0.000329325 0.00047132 -0.698729 0 -inf 0 0 0 0
194 rs536685 5 6516510 G C 0.236581 0.00101387 0.0006178 1.6411 0 -inf 0 0 0 0
192 rs534384 5 6522711 G A 0.492048 -0.000201046 0.000456275 -0.440625 0 -inf 0 0 0 0
191 rs533965 5 6568521 A G 0.492048 1.95533e-05 0.000463825 0.0421567 0 -inf 0 0 0 0
303 rs76372030 5 6542919 C T 0.0139165 0.00144865 0.00191797 0.755305 0 -inf 0 0 0 0
313 rs77652947 5 6529908 G A 0.0407555 -1.54744e-05 0.00116651 -0.0132656 0 -inf 0 0 0 0
312 rs77392363 5 6522447 T C 0.0437376 -0.00131793 0.00497446 -0.26494 0 -inf 0 0 0 0
311 rs7727935 5 6557898 T C 0.289264 -0.000300233 0.000515108 -0.582855 0 -inf 0 0 0 0
310 rs7723778 5 6543837 C T 0.337972 0.00022081 0.000498021 0.443374 0 -inf 0 0 0 0
309 rs7718218 5 6533907 A G 0.358847 0.000299043 0.000489486 0.610933 0 -inf 0 0 0 0
308 rs7707637 5 6531865 A G 0.336978 0.000185438 0.000496665 0.373366 0 -inf 0 0 0 0
307 rs7706121 5 6544172 A G 0.337972 0.000187922 0.000496329 0.378624 0 -inf 0 0 0 0
306 rs76963071 5 6525021 C G 0.0407555 4.4281e-05 0.00117027 0.0378382 0 -inf 0 0 0 0
305 rs76962332 5 6523700 G A 0.0397614 -7.22697e-05 0.00116342 -0.0621185 0 -inf 0 0 0 0
304 rs76705230 5 6528138 T G 0.0337972 -0.00214216 0.00144054 -1.48705 0 -inf 0 0 0 0
314 rs77951737 5 6506915 C T 0.0417495 0.000261647 0.00117591 0.222506 0 -inf 0 0 0 0
302 rs76333884 5 6518848 G T 0.0457256 0.00167129 0.00124041 1.34737 0 -inf 0 0 0 0
301 rs75999987 5 6522121 G A 0.0407555 -6.34901e-05 0.0011708 -0.0542281 0 -inf 0 0 0 0
300 rs75934927 5 6513026 A C 0.0198807 -0.00230875 0.00146722 -1.57355 0 -inf 0 0 0 0
299 rs75730613 5 6523725 C G 0.0397614 -6.65961e-05 0.00116345 -0.0572402 0 -inf 0 0 0 0
298 rs75506645 5 6573286 G A 0.0417495 0.00319942 0.00149727 2.13684 0 -inf 0 0 0 0
297 rs75455718 5 6524320 C T 0.0407555 0.000300324 0.00498598 0.0602337 0 -inf 0 0 0 0
296 rs75444808 5 6537136 C T 0.0407555 -2.03556e-05 0.00116627 -0.0174535 0 -inf 0 0 0 0
295 rs75303150 5 6563192 A G 0.0526839 0.000717853 0.00109483 0.655673 0 -inf 0 0 0 0
294 rs75249076 5 6519420 G A 0.0218688 0.000315115 0.00126837 0.24844 0 -inf 0 0 0 0
325 rs905841 5 6529208 T C 0.293241 0.000300118 0.000522322 0.574585 0 -inf 0 0 0 0
334 rs992286 5 6538791 C T 0.33499 0.000201998 0.000497731 0.405838 0 -inf 0 0 0 0
333 rs992285 5 6539117 C T 0.336978 0.000203123 0.000497578 0.408223 0 -inf 0 0 0 0
332 rs992283 5 6539186 G A 0.0407555 -1.12979e-05 0.00116636 -0.00968644 0 -inf 0 0 0 0
331 rs9765361 5 6504171 C T 0.0685885 -0.000695525 0.0008568 -0.81177 0 -inf 0 0 0 0
330 rs931062 5 6520684 T C 0.196819 -0.00114899 0.00064542 -1.78022 0 -inf 0 0 0 0
329 rs924884 5 6540005 T G 0.335984 0.000216827 0.000497832 0.435542 0 -inf 0 0 0 0
328 rs905845 5 6570995 T A 0.276342 0.000573635 0.000556746 1.03033 0 -inf 0 0 0 0
327 rs905843 5 6528860 G A 0.115308 0.00013331 0.000750086 0.177726 0 -inf 0 0 0 0
326 rs905842 5 6529147 T C 0.335984 0.000223404 0.000498471 0.448178 0 -inf 0 0 0 0
293 rs75172766 5 6507879 G C 0.0208748 -0.00225988 0.00145688 -1.55118 0 -inf 0 0 0 0
324 rs905840 5 6531572 C T 0.295229 0.000221919 0.000518629 0.427896 0 -inf 0 0 0 0
323 rs884475 5 6532191 A C 0.336978 0.000161068 0.000495499 0.325062 0 -inf 0 0 0 0
322 rs80115503 5 6506411 G A 0.0417495 0.000248872 0.00117566 0.211688 0 -inf 0 0 0 0
321 rs80097369 5 6551900 G A 0.0318091 -0.00186493 0.0015563 -1.19831 0 -inf 0 0 0 0
320 rs79613845 5 6562570 T G 0.0467197 5.56232e-05 0.0010617 0.0523906 0 -inf 0 0 0 0
318 rs78776332 5 6504824 T C 0.0437376 0.00144333 0.00122807 1.17528 0 -inf 0 0 0 0
317 rs78656421 5 6550636 C T 0.0904573 9.43986e-05 0.000798922 0.118157 0 -inf 0 0 0 0
316 rs78326434 5 6507876 A G 0.0208748 -0.00226013 0.00145695 -1.55128 0 -inf 0 0 0 0
315 rs78307484 5 6525458 G A 0.115308 2.09815e-05 0.000752325 0.0278889 0 -inf 0 0 0 0
260 rs6420047 5 6558988 T C 0.250497 -0.000536161 0.000532424 -1.00702 0 -inf 0 0 0 0
271 rs6892084 5 6505168 C A 0.083499 -0.00144028 0.000870593 -1.65436 0 -inf 0 0 0 0
270 rs6890496 5 6505038 G C 0.0695825 -0.000781042 0.000860246 -0.907928 0 -inf 0 0 0 0
268 rs6881323 5 6531185 C T 0.293241 0.000268554 0.000521007 0.515452 0 -inf 0 0 0 0
267 rs6880252 5 6555430 G A 0.281312 0.000374904 0.00053129 0.70565 0 -inf 0 0 0 0
266 rs6877479 5 6507345 C A 0.230616 0.00105499 0.000623857 1.69107 0 -inf 0 0 0 0
265 rs67816776 5 6556527 T C 0.0437376 0.000382316 0.00100653 0.379837 0 -inf 0 0 0 0
264 rs67312183 5 6559590 G A 0.281312 0.000612306 0.000548994 1.11532 0 -inf 0 0 0 0
262 rs66761636 5 6545993 G A 0.295229 0.000245318 0.000519806 0.471941 0 -inf 0 0 0 0
261 rs6555400 5 6558933 A G 0.250497 -0.000542484 0.000533133 -1.01754 0 -inf 0 0 0 0
272 rs6894061 5 6538323 G A 0.33499 0.000202002 0.000497732 0.405846 0 -inf 0 0 0 0
259 rs62330645 5 6575676 T C 0.05666 0.00486417 0.00407518 1.19361 0 -inf 0 0 0 0
258 rs62330644 5 6575252 G A 0.298211 -0.000212831 0.000520111 -0.409203 0 -inf 0 0 0 0
257 rs62330605 5 6546279 C T 0.338966 0.000177147 0.000496221 0.356993 0 -inf 0 0 0 0
256 rs62330604 5 6544944 C T 0.294235 0.000259344 0.000517454 0.501194 0 -inf 0 0 0 0
255 rs62330602 5 6539591 A G 0.292247 0.000267953 0.000517801 0.517484 0 -inf 0 0 0 0
254 rs62330599 5 6537939 A G 0.336978 0.000194586 0.000497094 0.391446 0 -inf 0 0 0 0
168 rs503651 5 6510910 T C 0.426441 0.000190947 0.000475876 0.401254 0 -inf 0 0 0 0
252 rs62330596 5 6535040 T C 0.336978 0.000189134 0.000496704 0.380778 0 -inf 0 0 0 0
251 rs62330594 5 6532809 T C 0.336978 0.000198349 0.000497241 0.398899 0 -inf 0 0 0 0
282 rs72720030 5 6521159 C T 0.0218688 0.000338515 0.00126569 0.267455 0 -inf 0 0 0 0
292 rs74743522 5 6532922 C A 0.0516899 0.0030564 0.00446509 0.68451 0 -inf 0 0 0 0
291 rs74695265 5 6506887 G A 0.0417495 0.00024483 0.00117562 0.208257 0 -inf 0 0 0 0
290 rs73045414 5 6522099 A G 0.0407555 -0.00014252 0.00117056 -0.121754 0 -inf 0 0 0 0
289 rs72720060 5 6546514 A G 0.0218688 0.0010878 0.00129328 0.84112 0 -inf 0 0 0 0
288 rs72720048 5 6530049 A G 0.295229 0.000248645 0.000519815 0.478334 0 -inf 0 0 0 0
287 rs72720044 5 6528602 G A 0.0228628 0.00095208 0.00130121 0.731687 0 -inf 0 0 0 0
285 rs72720039 5 6525113 G A 0.0218688 0.00101512 0.00131168 0.773907 0 -inf 0 0 0 0
284 rs72720032 5 6521284 G A 0.0218688 0.000349363 0.00126854 0.275406 0 -inf 0 0 0 0
283 rs72720031 5 6521225 G T 0.0218688 0.000338416 0.00126568 0.267379 0 -inf 0 0 0 0
250 rs62330592 5 6530341 C T 0.291252 0.000303841 0.000522623 0.581376 0 -inf 0 0 0 0
281 rs72720029 5 6521131 T C 0.0218688 0.000339012 0.0012657 0.267846 0 -inf 0 0 0 0
280 rs72720025 5 6519795 C T 0.0218688 0.00880558 0.00561093 1.56936 0 -inf 0 0 0 0
279 rs72720024 5 6519767 A G 0.0218688 0.000319912 0.00126838 0.252221 0 -inf 0 0 0 0
278 rs72717963 5 6519454 T C 0.0218688 0.000314926 0.00126837 0.248292 0 -inf 0 0 0 0
277 rs72717962 5 6519335 T C 0.0218688 -1.76863e-06 0.000241906 -0.00731125 0 -inf 0 0 0 0
276 rs72643762 5 6560065 A G 0.159046 -0.000974193 0.000672111 -1.44945 0 -inf 0 0 0 0
275 rs693595 5 6572428 T G 0.236581 -0.000592535 0.000567954 -1.04328 0 -inf 0 0 0 0
274 rs6895794 5 6538639 C A 0.336978 0.000201319 0.000497447 0.404705 0 -inf 0 0 0 0
273 rs6895284 5 6538327 C T 0.217694 -0.000831321 0.000601644 -1.38175 0 -inf 0 0 0 0
54 rs12523034 5 6566250 T G 0.459245 -0.000176332 0.000462152 -0.381545 0 -inf 0 0 0 0
64 rs13355112 5 6504090 T C 0.0695825 -0.000739713 0.000861029 -0.859104 0 -inf 0 0 0 0
63 rs13354680 5 6504200 A C 0.0685885 -0.000743711 0.000861267 -0.863508 0 -inf 0 0 0 0
62 rs13185529 5 6565933 T G 0.459245 -0.00135708 0.00200204 -0.677846 0 -inf 0 0 0 0
61 rs13165570 5 6559304 G A 0.159046 -0.000970144 0.000671048 -1.44572 0 -inf 0 0 0 0
60 rs13161323 5 6519417 A G 0.196819 -0.0011289 0.000643512 -1.75429 0 -inf 0 0 0 0
59 rs13161133 5 6519105 T C 0.196819 -0.00114061 0.000644308 -1.77028 0 -inf 0 0 0 0
58 rs12654890 5 6545215 G C 0.337972 0.000216167 0.000497804 0.434242 0 -inf 0 0 0 0
57 rs12654436 5 6552278 A G 0.319085 0.000555625 0.00051661 1.07552 0 -inf 0 0 0 0
56 rs12653996 5 6552230 A C 0.281312 0.000421839 0.000535003 0.78848 0 -inf 0 0 0 0
55 rs12653411 5 6545255 T A 0.292247 0.000260719 0.000517911 0.503405 0 -inf 0 0 0 0
65 rs13436933 5 6547317 A G 0.0755467 0.000466298 0.000869933 0.536016 0 -inf 0 0 0 0
53 rs12521318 5 6555768 G T 0.281312 0.000362614 0.0005328 0.680583 0 -inf 0 0 0 0
52 rs12517257 5 6528262 A G 0.224652 -0.00084968 0.000599397 -1.41756 0 -inf 0 0 0 0
51 rs12189254 5 6540747 T C 0.335984 0.000265846 0.000500423 0.531243 0 -inf 0 0 0 0
50 rs12189073 5 6540593 A G 0.333996 0.000329604 0.000501428 0.657331 0 -inf 0 0 0 0
49 rs11960911 5 6521425 C G 0.0218688 0.00033801 0.00126564 0.267067 0 -inf 0 0 0 0
48 rs11960029 5 6550709 C T 0.0417495 0.000162146 0.00101432 0.159857 0 -inf 0 0 0 0
47 rs11956646 5 6559308 G A 0.0149105 0.00398874 0.00672353 0.59325 0 -inf 0 0 0 0
46 rs11954200 5 6521548 G A 0.0218688 0.000370858 0.00126961 0.292104 0 -inf 0 0 0 0
45 rs11953263 5 6520262 G C 0.0218688 0.00032369 0.00126839 0.255197 0 -inf 0 0 0 0
75 rs1604986 5 6561582 C A 0.460239 -0.000185319 0.000461537 -0.401525 0 -inf 0 0 0 0
85 rs16877577 5 6572315 C A 0.125249 -0.00103937 0.000760821 -1.36611 0 -inf 0 0 0 0
84 rs16877574 5 6572228 A T 0.110338 -0.00133108 0.000812343 -1.63857 0 -inf 0 0 0 0
83 rs16877522 5 6546244 C A 0.338966 0.00014067 0.000494628 0.284396 0 -inf 0 0 0 0
82 rs16877507 5 6539697 G A 0.337972 9.90726e-07 6.32001e-05 0.015676 0 -inf 0 0 0 0
81 rs16877495 5 6528193 T C 0.291252 0.000290901 0.00052203 0.55725 0 -inf 0 0 0 0
80 rs16877485 5 6524352 G A 0.0347913 -0.00324096 0.00161413 -2.00787 0 -inf 0 0 0 0
79 rs16877481 5 6524012 G A 0.0407555 7.5341e-05 0.00116791 0.0645092 0 -inf 0 0 0 0
78 rs16877478 5 6523595 C G 0.0397614 2.82866e-06 0.00117008 0.00241749 0 -inf 0 0 0 0
77 rs16877409 5 6508258 C T 0.0526839 -0.00106194 0.00116141 -0.914351 0 -inf 0 0 0 0
76 rs1604987 5 6561556 A G 0.460239 -0.000184468 0.000461516 -0.3997 0 -inf 0 0 0 0
44 rs11952585 5 6520242 G A 0.0367793 -0.00012644 0.00108422 -0.116619 0 -inf 0 0 0 0
74 rs1604983 5 6563019 A G 0.460239 -0.000123644 0.000460817 -0.268315 0 -inf 0 0 0 0
73 rs1578892 5 6562439 C T 0.289264 -0.000295517 0.000514379 -0.574512 0 -inf 0 0 0 0
72 rs149579983 5 6554845 A G 0.0228628 0.00134635 0.0013023 1.03382 0 -inf 0 0 0 0
71 rs1472758 5 6525852 A G 0.0367793 -0.000764244 0.00125092 -0.610944 0 -inf 0 0 0 0
70 rs144665969 5 6537380 C T 0.0218688 0.00108782 0.00130385 0.834317 0 -inf 0 0 0 0
69 rs142339334 5 6566604 G A 0.0357853 0.000704635 0.00124987 0.563768 0 -inf 0 0 0 0
68 rs141230455 5 6544006 C A 0.0357853 -0.00056382 0.00133039 -0.423801 0 -inf 0 0 0 0
67 rs141129701 5 6547195 C T 0.0884692 0.000171617 0.000890228 0.192778 0 -inf 0 0 0 0
66 rs138790725 5 6526746 A G 0.0407555 6.86132e-05 0.00117107 0.0585899 0 -inf 0 0 0 0
11 rs10058500 5 6518547 G A 0.0218688 0.000168799 0.00126749 0.133176 0 -inf 0 0 0 0
21 rs10475334 5 6572494 G A 0.122266 0.000835734 0.000732422 1.14105 0 -inf 0 0 0 0
20 rs10475331 5 6551575 A G 0.282306 0.000403472 0.000534094 0.755431 0 -inf 0 0 0 0
19 rs10475330 5 6519267 C T 0.0367793 -9.71174e-05 0.00108697 -0.0893472 0 -inf 0 0 0 0
18 rs10475329 5 6508712 G A 0.0198807 -0.00225603 0.00145691 -1.5485 0 -inf 0 0 0 0
17 rs10475327 5 6504716 C A 0.0685885 -0.000777839 0.000860199 -0.904254 0 -inf 0 0 0 0
16 rs10462818 5 6514123 C T 0.0198807 -0.00228795 0.00146532 -1.5614 0 -inf 0 0 0 0
15 rs10462637 5 6515885 G C 0.0208748 -0.00222378 0.00145471 -1.52867 0 -inf 0 0 0 0
14 rs10077931 5 6520341 C T 0.0218688 0.00880584 0.00560811 1.5702 0 -inf 0 0 0 0
13 rs10075717 5 6557130 G T 0.456262 -0.000609851 0.00048564 -1.25577 0 -inf 0 0 0 0
12 rs10058875 5 6508274 G C 0.0198807 -0.00223781 0.00145707 -1.53583 0 -inf 0 0 0 0
22 rs10512810 5 6549077 A G 0.0238569 0.00122387 0.00129339 0.946251 0 -inf 0 0 0 0
10 rs10058427 5 6518438 G A 0.0218688 0.000225341 0.00126548 0.178067 0 -inf 0 0 0 0
9 rs10057509 5 6520481 T A 0.0218688 0.000334248 0.00126566 0.26409 0 -inf 0 0 0 0
8 rs10057455 5 6520414 T C 0.0228628 0.000306623 0.00126535 0.242323 0 -inf 0 0 0 0
7 rs10055903 5 6520627 A G 0.0218688 0.000333966 0.00126565 0.263869 0 -inf 0 0 0 0
6 rs10055883 5 6574609 T G 0.296223 -0.000462301 0.000515608 -0.896612 0 -inf 0 0 0 0
5 rs10053455 5 6518858 T C 0.0218688 0.000379435 0.00126108 0.300879 0 -inf 0 0 0 0
4 rs10052026 5 6508268 A G 0.0198807 -0.00224249 0.00145769 -1.53838 0 -inf 0 0 0 0
3 rs10051967 5 6508035 T C 0.0198807 -0.00223961 0.00145475 -1.53952 0 -inf 0 0 0 0
2 rs10050389 5 6508042 A G 0.0198807 -0.00225093 0.00145611 -1.54584 0 -inf 0 0 0 0
34 rs117118426 5 6510896 A C 0.0188867 -0.00247678 0.00160392 -1.5442 0 -inf 0 0 0 0
43 rs11952542 5 6520068 G A 0.0218688 0.00032009 0.00126837 0.252363 0 -inf 0 0 0 0
42 rs11951884 5 6521335 T G 0.0218688 0.000344613 0.00126847 0.271676 0 -inf 0 0 0 0
41 rs11949583 5 6520209 A G 0.0218688 0.000315166 0.0012683 0.248494 0 -inf 0 0 0 0
40 rs11949552 5 6550183 A T 0.0457256 -4.3442e-05 0.00100714 -0.0431342 0 -inf 0 0 0 0
39 rs11748341 5 6518928 C T 0.196819 -0.00111537 0.000641291 -1.73926 0 -inf 0 0 0 0
38 rs11746768 5 6559468 G A 0.289264 -0.000293657 0.000511583 -0.574018 0 -inf 0 0 0 0
37 rs11743719 5 6559533 A G 0.289264 -0.000302658 0.000511806 -0.591352 0 -inf 0 0 0 0
36 rs11742039 5 6521824 T G 0.196819 -0.00120499 0.000651255 -1.85027 0 -inf 0 0 0 0
35 rs11738658 5 6518959 A T 0.196819 -0.00111891 0.00064232 -1.74198 0 -inf 0 0 0 0
86 rs16877578 5 6572358 G A 0.127237 -0.000932761 0.000751314 -1.24151 0 -inf 0 0 0 0
33 rs116465322 5 6507806 G A 0.0198807 -0.00233112 0.00146676 -1.5893 0 -inf 0 0 0 0
32 rs116109275 5 6517955 C T 0.0397614 -0.0021798 0.00373534 -0.583561 0 -inf 0 0 0 0
31 rs115565565 5 6537350 G A 0.026839 -0.00159884 0.00157314 -1.01634 0 -inf 0 0 0 0
30 rs115257241 5 6567163 A G 0.0735586 0.000633734 0.00093648 0.67672 0 -inf 0 0 0 0
29 rs115228939 5 6559842 G A 0.0208748 -0.00238109 0.00169447 -1.40522 0 -inf 0 0 0 0
28 rs114483915 5 6507611 T C 0.0208748 -0.00226617 0.00145749 -1.55485 0 -inf 0 0 0 0
27 rs113572235 5 6550480 G T 0.0407555 0.000447333 0.00101985 0.438628 0 -inf 0 0 0 0
25 rs11134165 5 6549378 C T 0.282306 0.000365405 0.000530792 0.688413 0 -inf 0 0 0 0
23 rs10512864 5 6535914 G A 0.33499 0.000191073 0.000497032 0.384428 0 -inf 0 0 0 0
138 rs4702367 5 6566894 A C 0.178926 -0.000986857 0.000648019 -1.52288 0 -inf 0 0 0 0
148 rs479262 5 6570493 A G 0.297217 0.000387676 0.000530487 0.730794 0 -inf 0 0 0 0
147 rs478590 5 6570473 C G 0.297217 0.000386204 0.000530398 0.72814 0 -inf 0 0 0 0
146 rs478571 5 6525631 A G 0.456262 -0.000467046 0.000465397 -1.00354 0 -inf 0 0 0 0
145 rs477633 5 6562857 G A 0.460239 -0.000181858 0.000461554 -0.394013 0 -inf 0 0 0 0
144 rs477391 5 6562950 A G 0.460239 -0.000186168 0.000461672 -0.403249 0 -inf 0 0 0 0
143 rs476788 5 6556374 T C 0.217694 -0.00217513 0.00240199 -0.90555 0 -inf 0 0 0 0
142 rs474953 5 6556587 A C 0.498012 -0.000609852 0.000488576 -1.24822 0 -inf 0 0 0 0
141 rs472259 5 6554253 C T 0.281312 0.000374144 0.000531304 0.7042 0 -inf 0 0 0 0
140 rs4702370 5 6574088 A G 0.422465 -0.000640068 0.00048362 -1.3235 0 -inf 0 0 0 0
139 rs4702368 5 6568854 G C 0.10338 -0.00118141 0.000812167 -1.45464 0 -inf 0 0 0 0
149 rs479542 5 6556072 A G 0.285288 0.000341801 0.00052938 0.645663 0 -inf 0 0 0 0
137 rs4702363 5 6553485 T C 0.486083 -7.25427e-05 0.000459547 -0.157857 0 -inf 0 0 0 0
136 rs4702362 5 6522830 G C 0.198807 -0.00107614 0.000640495 -1.68018 0 -inf 0 0 0 0
135 rs4702361 5 6522729 C G 0.223658 -0.00093028 0.000598942 -1.5532 0 -inf 0 0 0 0
133 rs4702358 5 6514525 G A 0.15507 -0.000117742 0.000655645 -0.179581 0 -inf 0 0 0 0
132 rs4701739 5 6561781 G A 0.460239 -0.000292735 0.00046751 -0.626158 0 -inf 0 0 0 0
131 rs4701738 5 6553479 C T 0.482107 -4.58025e-05 0.000460168 -0.0995342 0 -inf 0 0 0 0
130 rs4701737 5 6552824 G T 0.499006 -0.000459468 0.000477145 -0.962953 0 -inf 0 0 0 0
129 rs4701736 5 6518062 C G 0.238569 -0.00101207 0.000593862 -1.70422 0 -inf 0 0 0 0
128 rs4640756 5 6564565 A G 0.289264 -0.000279361 0.00051443 -0.54305 0 -inf 0 0 0 0
159 rs495043 5 6516772 C A 0.236581 0.00101576 0.00062061 1.63672 0 -inf 0 0 0 0
1 rs10039471 5 6538176 C G 0.0218688 0.000752482 0.00127259 0.591299 0 -inf 0 0 0 0
167 rs501474 5 6524005 A G 0.398608 0.00121624 0.00205543 0.59172 0 -inf 0 0 0 0
166 rs499515 5 6522794 T C 0.274354 0.000474423 0.00054382 0.872389 0 -inf 0 0 0 0
165 rs499008 5 6575414 C T 0.0149105 0.000158446 0.00158669 0.0998591 0 -inf 0 0 0 0
164 rs498726 5 6572206 T C 0.134195 -0.00112546 0.000731337 -1.5389 0 -inf 0 0 0 0
163 rs497649 5 6522575 A C 0.235586 0.000414894 0.000565058 0.73425 0 -inf 0 0 0 0
162 rs497404 5 6575287 A G 0.439364 -0.000650966 0.000490717 -1.32656 0 -inf 0 0 0 0
161 rs495831 5 6551690 T C 0.209742 -0.000417072 0.000567917 -0.734388 0 -inf 0 0 0 0
160 rs495486 5 6526091 C G 0.203777 -0.00106508 0.000636687 -1.67285 0 -inf 0 0 0 0
127 rs4454034 5 6564675 A G 0.289264 -0.000274731 0.000514397 -0.534083 0 -inf 0 0 0 0
158 rs494937 5 6558161 C A 0.280318 0.000584584 0.0005458 1.07106 0 -inf 0 0 0 0
157 rs494363 5 6510217 A G 0.257455 0.00056165 0.000551948 1.01758 0 -inf 0 0 0 0
156 rs493944 5 6558291 T C 0.250497 -0.000517316 0.000532037 -0.972332 0 -inf 0 0 0 0
155 rs487810 5 6554505 A G 0.285288 0.000296711 0.000527366 0.562628 0 -inf 0 0 0 0
154 rs487740 5 6518618 C T 0.442346 -0.000290048 0.000463618 -0.625618 0 -inf 0 0 0 0
153 rs486738 5 6554356 G A 0.281312 0.000374263 0.00053131 0.704416 0 -inf 0 0 0 0
152 rs485877 5 6554271 A T 0.285288 0.000286296 0.000526785 0.543478 0 -inf 0 0 0 0
151 rs483804 5 6570455 G A 0.297217 0.000352365 0.000529006 0.666088 0 -inf 0 0 0 0
150 rs480736 5 6530573 A G 0.22167 -0.000846365 0.000598836 -1.41335 0 -inf 0 0 0 0
96 rs2456231 5 6562043 T G 0.460239 -0.000181664 0.00046149 -0.393646 0 -inf 0 0 0 0
106 rs2677936 5 6551079 G C 0.0417495 0.000201366 0.00101411 0.198564 0 -inf 0 0 0 0
105 rs2677935 5 6551019 T G 0.0417495 0.000131436 0.00101474 0.129528 0 -inf 0 0 0 0
104 rs2677934 5 6519551 C T 0.434394 -0.000264365 0.000462845 -0.571174 0 -inf 0 0 0 0
103 rs2657019 5 6555875 G C 0.285288 0.000331013 0.000536437 0.617058 0 -inf 0 0 0 0
102 rs2617571 5 6567297 G A 0.459245 -0.000171599 0.000465083 -0.368964 0 -inf 0 0 0 0
101 rs2617536 5 6549649 A T 0.0417495 0.000260623 0.00101473 0.25684 0 -inf 0 0 0 0
100 rs2617534 5 6548889 G A 0.284294 0.000296149 0.000527275 0.561659 0 -inf 0 0 0 0
99 rs2617533 5 6548686 A G 0.324056 0.000243674 0.000499175 0.488152 0 -inf 0 0 0 0
98 rs2516288 5 6562896 C T 0.460239 -0.000178875 0.000461482 -0.387609 0 -inf 0 0 0 0
97 rs2459721 5 6553599 C T 0.281312 0.000368801 0.000531061 0.694461 0 -inf 0 0 0 0
107 rs2677942 5 6564755 T C 0.459245 -0.000137341 0.000468018 -0.293452 0 -inf 0 0 0 0
95 rs2447842 5 6566365 C T 0.459245 -0.000159441 0.000461926 -0.345166 0 -inf 0 0 0 0
94 rs17835430 5 6547590 C A 0.293241 0.000229857 0.000519504 0.442454 0 -inf 0 0 0 0
93 rs17834311 5 6505676 G A 0.0685885 -0.000727492 0.000864949 -0.841081 0 -inf 0 0 0 0
92 rs17834269 5 6505467 C T 0.189861 0.00119021 0.00067617 1.76022 0 -inf 0 0 0 0
91 rs17778905 5 6547267 C A 0.294235 0.000215616 0.000518676 0.415706 0 -inf 0 0 0 0
90 rs17777744 5 6505836 T A 0.0685885 -0.000754818 0.000866247 -0.871366 0 -inf 0 0 0 0
89 rs17777619 5 6504217 T C 0.130219 8.45269e-05 0.000719969 0.117404 0 -inf 0 0 0 0
88 rs17175366 5 6574494 G A 0.305169 -0.000232426 0.000510781 -0.455041 0 -inf 0 0 0 0
87 rs16877587 5 6574565 A G 0.422465 -0.000615957 0.000483996 -1.27265 0 -inf 0 0 0 0
117 rs34119966 5 6510000 A C 0.027833 0.0012223 0.00210011 0.582017 0 -inf 0 0 0 0
126 rs4446427 5 6550548 G A 0.27833 0.000444253 0.000536999 0.827288 0 -inf 0 0 0 0
125 rs4419565 5 6550403 C G 0.282306 0.000361153 0.000534758 0.675357 0 -inf 0 0 0 0
124 rs4419564 5 6550564 C T 0.323062 0.000441987 0.000508441 0.869298 0 -inf 0 0 0 0
123 rs35926865 5 6563443 T G 0.164016 -0.00103565 0.000677551 -1.52851 0 -inf 0 0 0 0
122 rs35886595 5 6558095 A G 0.159046 -0.000959192 0.000674671 -1.42172 0 -inf 0 0 0 0
121 rs35870359 5 6509998 C A 0.027833 0.00125178 0.00210058 0.595924 0 -inf 0 0 0 0
120 rs35622248 5 6570981 C G 0.10338 -0.0011562 0.000808824 -1.42949 0 -inf 0 0 0 0
119 rs34964938 5 6521643 A G 0.197813 -0.00116482 0.0006466 -1.80145 0 -inf 0 0 0 0
118 rs34912087 5 6565577 G C 0.159046 -0.000974803 0.000681051 -1.43132 0 -inf 0 0 0 0
169 rs506828 5 6530017 T C 0.351889 -0.000306796 0.000471202 -0.651091 0 -inf 0 0 0 0
116 rs34102335 5 6537112 G A 0.336978 0.000195419 0.000497167 0.393065 0 -inf 0 0 0 0
115 rs28750126 5 6539612 C T 0.0755467 0.000463286 0.000866233 0.534828 0 -inf 0 0 0 0
114 rs28698496 5 6512182 A G 0.0198807 -0.0022951 0.00146523 -1.56638 0 -inf 0 0 0 0
113 rs28691282 5 6505647 C T 0.258449 0.000620211 0.000555751 1.11599 0 -inf 0 0 0 0
112 rs28650322 5 6538109 A G 0.335984 0.0002108 0.000497931 0.423352 0 -inf 0 0 0 0
111 rs28380742 5 6504554 C T 0.0685885 -0.000743865 0.000861252 -0.863702 0 -inf 0 0 0 0
110 rs2677945 5 6548794 G A 0.285288 0.000318618 0.000528333 0.603062 0 -inf 0 0 0 0
109 rs2677944 5 6566879 A G 0.459245 -0.000159252 0.00046477 -0.342646 0 -inf 0 0 0 0
108 rs2677943 5 6564900 A G 0.460239 -0.000158824 0.000461598 -0.344075 0 -inf 0 0 0 0
