# Supplementary material for: Precision medicine for atherosclerotic cardiovascular disease: Integrative genomics maps risk loci and AI‐predicted functional consequences
Source: Clin Transl Med. 2026 Jul 10;16(7):e70732. doi: 10.1002/ctm2.70732 (PMC13351343; doi:10.1002/ctm2.70732)
Supplement: Supplementary file 6 — Supporting Information [file CTM2-16-e70732-s005.zip › PPAP2B/FINEMAP/data.bf5]

index rsid bf1 bf2 bf3 bf4 bf5
1 rs10159099 -3.18217 -2.21635 -1.97414 39.3287 210.703 
2 rs10493203 -3.25876 -3.00671 -3.15335 -3.03789 0.861612 
3 rs10493204 -3.25097 -2.96522 -3.12559 -2.99893 1.02401 
4 rs10493205 -2.66228 -2.66239 -2.27754 -3.08538 -3.27839 
5 rs10493207 -2.67644 -2.67655 -2.29557 -3.09325 -3.27829 
6 rs10493208 -2.66121 -2.66132 -2.27617 -3.08478 -3.27839 
7 rs10749704 -2.84902 -3.16058 -3.01849 -3.03996 -3.19262 
8 rs10789017 -2.97894 -2.85361 -3.09044 -3.0501 -2.87132 
9 rs10789018 -2.8395 -2.45053 -2.95466 0.59567 3.62961 
10 rs10888965 -2.8484 -3.16083 -3.01803 -3.04039 -3.19278 
11 rs10888967 -2.87265 -3.00248 -2.62093 -3.04261 -3.2519 
12 rs111687023 -3.10167 -3.02528 -3.25066 -3.04257 -2.77444 
13 rs111885209 -3.00377 -2.82118 -2.83168 -1.83262 -1.48807 
14 rs11206770 -3.19497 -2.8419 -3.1624 -1.9663 3.55033 
15 rs11206775 -3.18183 -3.08529 -3.14845 -3.0525 -0.995017 
16 rs11206781 -2.43441 -1.58373 -3.09751 -0.821752 17.4605 
17 rs11206786 -2.79796 6.38613 -2.75705 -2.34053 -2.76466 
18 rs11206789 -3.17099 -2.28614 -1.23238 8.57344 57.0572 
19 rs11206790 -3.25259 -2.9009 -3.13257 -2.63464 5.9722 
20 rs11206791 -3.17747 -2.31365 -1.27664 11.9629 71.2525 
21 rs11206793 -2.94196 -2.76182 -3.11021 -2.67448 -2.55065 
22 rs11206794 -2.81583 -2.66998 -2.64315 -3.00886 -2.99076 
23 rs11206795 -2.81015 -2.93416 -2.64466 -3.26621 -3.04569 
24 rs11206798 -2.81617 -2.93932 -2.65166 -3.26716 -3.04141 
25 rs11206802 -3.02195 -2.82997 -2.84395 -1.80099 -1.31824 
26 rs113488684 -3.10239 -3.02614 -3.25094 -3.04174 -2.77323 
27 rs113997912 -3.26702 -3.24284 -3.25701 -3.2591 -2.0827 
28 rs114330705 -inf -inf 6243.65 -inf -inf 
29 rs114585517 -2.54984 -2.44198 -2.67149 -2.6454 -0.589117 
30 rs114710070 -2.95248 -3.15009 -1.81846 21.9771 21.8451 
31 rs114941914 -2.78909 -1.80736 -2.79492 -2.53947 -2.4438 
32 rs115689274 -3.25419 -3.22942 -3.07211 -2.84504 -3.11285 
33 rs115849418 -2.83239 -2.83239 35.7412 -2.8324 -2.8324 
34 rs11590092 -2.41981 -1.12637 -1.96893 6.02789 26.4511 
35 rs116129852 -2.83499 -3.19673 -2.77107 -2.76812 -2.60677 
36 rs116315864 -2.95398 -2.85014 -2.96626 -2.94697 -2.97368 
37 rs11799457 -3.27913 -3.27931 -3.19828 -2.01001 -0.906006 
38 rs11803744 -2.82945 -2.71188 -3.10484 -3.22269 -3.0667 
39 rs11809768 -3.06781 -3.03333 -3.25146 -2.89172 -2.27139 
40 rs11811596 -3.10349 -3.02746 -3.25138 -3.04045 -2.77135 
41 rs12026512 -3.19182 -3.09968 -3.16015 -3.06811 -1.04572 
42 rs12030284 -inf -inf -inf -inf -inf 
43 rs12030407 6346.41 -inf -inf -inf -inf 
44 rs12031412 -3.19599 -3.10576 -3.16506 -3.07473 -1.06761 
45 rs12041752 -3.1954 -2.84294 -3.16292 -1.96809 3.54615 
46 rs12043349 -inf 6278.5 -inf -inf -inf 
47 rs12044711 -3.19792 -2.85286 -3.17506 -1.88995 3.70355 
48 rs12063390 -2.07912 -1.52108 -1.39941 -0.230633 9.95274 
49 rs12064446 -3.27363 -3.25995 -3.26348 -2.8817 -2.67708 
50 rs12066561 -3.26919 -3.26344 -3.26782 -3.21119 -2.05312 
51 rs12067784 -3.20571 -3.10444 -3.0531 -2.64291 -2.17843 
52 rs12067824 -2.99271 -2.8113 -2.832 -1.87168 -1.50587 
53 rs12070360 -3.13159 -3.01547 -3.06857 -2.9276 -0.505361 
54 rs12079898 -3.16095 -3.05305 -3.09774 -2.42478 -1.74704 
55 rs12090289 -3.20862 -3.11816 -3.06584 -2.69588 -2.33915 
56 rs12097108 -3.20764 -3.11666 -3.06411 -2.693 -2.3355 
57 rs12118755 -3.19943 -2.77928 -2.94341 -2.17716 18.072 
58 rs12120105 -2.81301 -2.94216 -2.65492 -3.26811 -3.03766 
59 rs12120414 -2.66229 -2.65669 -2.26933 -3.07904 -3.27829 
60 rs12122982 -2.6596 -2.65971 -2.27413 -3.08388 -3.27839 
61 rs12123862 -3.14308 -3.20787 -3.05239 -3.23219 -2.62968 
62 rs12126612 -2.01409 -1.06555 -3.12403 -2.50066 22.2738 
63 rs12133160 -3.27586 -3.27359 -3.24043 -3.09093 -1.95876 
64 rs12135065 -2.70245 -2.70255 -2.32881 -3.10753 -3.27767 
65 rs12135708 -2.77845 -2.9069 -2.60789 -3.2607 -3.06715 
66 rs12138574 -inf 6265.65 -inf -inf -inf 
67 rs12140215 -1.83061 -0.802273 -3.10824 -2.62675 23.8402 
68 rs12140921 -3.2181 -2.73129 -2.93877 -2.18031 17.254 
69 rs12141482 -2.93262 -2.45422 -2.91328 -1.23275 16.2923 
70 rs12143053 -2.74776 -2.88037 -2.57244 -3.25459 -3.08634 
71 rs12143461 -2.5288 -1.74783 -3.08576 -0.682086 15.4599 
72 rs12408513 -3.26331 -3.24396 -2.87614 -2.51411 -2.93194 
73 rs12409671 -3.17791 -3.07971 -3.14388 -3.04646 -0.97572 
74 rs12561840 -2.77512 -2.90403 -2.60404 -3.26008 -3.06931 
75 rs12562353 -2.77349 -2.90262 -2.60215 -3.25977 -3.07035 
76 rs12562368 -2.72046 -2.78335 -2.31932 -3.10712 -3.27405 
77 rs12563015 -2.82121 -2.94363 -2.65753 -3.26792 -3.03778 
78 rs12563026 -3.20477 -3.11227 -3.05904 -2.68463 -2.32489 
79 rs12563597 -3.18617 -3.15303 -2.13939 -0.339383 2.01413 
80 rs12564524 -3.26018 -3.24488 -3.27347 -3.07929 -1.96511 
81 rs12566405 -2.99214 -3.00027 -3.22711 -2.80064 -2.12684 
82 rs12567196 -2.81124 -2.93509 -2.64592 -3.26638 -3.04492 
83 rs12567652 -2.77994 -2.90818 -2.60961 -3.26098 -3.06618 
84 rs12569169 -3.06463 -3.06883 -3.25397 -2.81246 -2.07717 
85 rs12731002 -3.23617 -2.90638 -3.08468 -2.94343 1.24076 
86 rs12732326 -2.65793 -2.65803 -2.272 -3.08294 -3.27838 
87 rs12732886 -2.6799 -2.68001 -2.29998 -3.09517 -3.27824 
88 rs12733519 -2.72328 -2.786 -2.32301 -3.10868 -3.27431 
89 rs12734077 -2.7202 -2.7831 -2.31898 -3.10697 -3.27402 
90 rs12734287 -3.24465 -2.93812 -3.10695 -2.9734 1.12559 
91 rs12739422 -3.24608 -2.94393 -3.11097 -2.97888 1.10409 
92 rs12741124 -inf -inf -inf -inf 1483.32 
93 rs12742095 -1.86314 -0.832759 -3.10944 -2.68492 25.033 
94 rs12743413 -2.54666 -2.71463 -2.65464 -1.19377 0.421665 
95 rs12755760 -1.89053 -0.763644 -3.12149 -2.63184 25.2016 
96 rs12756361 -3.25543 -2.98732 -3.1405 -3.0197 0.938625 
97 rs12759658 -3.24602 -2.94371 -3.11082 -2.97867 1.1049 
98 rs1331863 -2.98079 -2.85127 -3.09174 -3.04856 -2.86905 
99 rs1341344 -2.6732 2.78379 1.06168 5.82606 176.456 
100 rs1341345 -3.16525 -2.68016 -3.01168 -2.73682 16.5276 
101 rs1341346 -2.97097 -2.36719 -3.00793 -2.67545 33.1741 
102 rs1341347 -1.88016 -0.855848 -3.11187 -2.67512 24.9493 
103 rs1341350 -2.89229 -2.55385 -3.08238 -2.84216 30.0196 
104 rs1341351 -3.16423 -2.69801 -3.01964 -2.7465 16.2231 
105 rs1341352 -3.16527 -2.70221 -3.02411 -2.77523 15.7971 
106 rs1341353 -3.22063 -3.18935 -3.16664 -1.77128 -1.37725 
107 rs139405992 -3.25456 -3.0257 -3.25447 -3.24815 -3.05793 
108 rs139690725 -3.01994 -3.17323 -3.10329 -2.77217 2.33872 
109 rs139691576 -3.18819 -2.74309 -3.17458 -3.22832 -3.25905 
110 rs140420618 -3.26289 -3.06328 -3.26337 -3.23091 -3.21386 
111 rs1417772 -2.92055 -2.4849 -2.93037 -0.386595 54.956 
112 rs143003887 -3.15626 -3.27056 -3.15444 -3.21706 -3.23237 
113 rs143247549 -3.13099 -3.10162 -3.26618 -2.88059 -2.469 
114 rs145423883 -3.08407 -3.08807 -3.26032 -2.78261 -2.02945 
115 rs146530527 -3.18327 -2.72791 -3.18801 -3.23728 -3.25614 
116 rs149030457 -3.10191 -3.02556 -3.25075 -3.0423 -2.77404 
117 rs149134886 -3.09299 -3.0969 -3.26301 -2.76808 -2.00643 
118 rs1539058 -3.16346 -2.70052 -3.02116 -2.74885 16.2072 
119 rs1539059 -3.11525 -1.5928 -2.23086 -1.62609 22.7875 
120 rs1539060 -2.89483 -2.54996 -3.08096 -2.83941 30.05 
121 rs1539061 -2.89467 -2.55309 -3.08289 -2.84212 29.8918 
122 rs1557060 -1.83571 -1.75822 -3.14907 -3.20563 12.2155 
123 rs1581994 -3.18402 -2.7776 -3.21648 -2.50165 -2.87838 
124 rs1581995 -2.73106 -2.66364 -2.38428 -1.70264 -2.83369 
125 rs17113634 -3.17237 -3.07189 -3.13746 -3.03801 -0.949008 
126 rs17113652 -2.92778 -2.94932 25.625 35.8029 63.1052 
127 rs17113672 -3.00962 -3.25531 -3.18614 -0.596194 12.533 
128 rs17113689 -2.33886 -1.9854 -1.9735 -1.74655 2.9705 
129 rs17113718 -inf -inf 6319.41 -inf -inf 
130 rs17113726 -3.24398 -2.93547 -3.1051 -2.9709 1.13537 
131 rs17113749 -3.25775 -3.00049 -3.14926 -3.03207 0.88651 
132 rs17113759 -3.26477 -3.09567 -3.20856 -3.12077 0.474959 
133 rs17113792 -3.03646 -2.86377 -2.87376 -1.90915 -1.57328 
134 rs17113795 -2.99052 -2.80407 -2.81478 -1.80234 -1.45442 
135 rs17113799 -2.94898 -2.75103 -2.76233 -1.70993 -1.35194 
136 rs17424500 -2.2581 -1.89077 -1.87851 -1.64412 3.17767 
137 rs17424899 -2.27943 -1.9157 -1.90353 -1.67107 3.12348 
138 rs17425099 -2.26062 -1.87879 -1.88372 -1.26644 3.70869 
139 rs17458279 -2.28629 -2.31828 -2.04542 -2.8714 -0.390627 
140 rs17459027 -2.29314 -1.90942 -1.90875 -1.47531 3.53028 
141 rs17460046 -3.26828 -3.25728 -3.26666 -3.2259 -2.02103 
142 rs1931073 -3.15493 -3.07781 -2.98917 -2.94856 -2.78769 
143 rs1931074 -3.14644 -3.06704 -2.97627 -2.9348 -2.77094 
144 rs1931076 -2.47324 -2.4893 -2.32934 -3.14205 -3.1797 
145 rs1981270 -2.49586 -2.04228 -1.61022 -1.21518 6.56738 
146 rs2000141 -2.35771 -2.01545 -2.0108 -1.6331 2.99398 
147 rs2000142 -2.19458 -1.81725 -1.81338 -1.40975 3.57717 
148 rs2000143 -2.90102 -2.54039 -3.07743 -2.83263 30.1242 
149 rs2000144 -2.89213 -2.55408 -3.08246 -2.84232 30.0178 
150 rs2096086 -2.9834 -2.87025 -3.08745 -3.07428 -2.9474 
151 rs2211292 -1.67473 -1.69057 -3.11041 -3.15718 9.7816 
152 rs2243695 -2.89042 -2.55668 -3.08341 -2.84416 29.9975 
153 rs2404523 -3.00524 -2.83863 -3.09948 -3.0565 -2.90557 
154 rs2404524 -1.85372 -1.77675 -3.15232 -3.20535 12.1536 
155 rs2792779 -2.89504 -2.54965 -3.08084 -2.83919 30.0524 
156 rs2792780 -2.96887 0.711895 -0.849197 0.368122 82.1142 
157 rs2792781 -2.90181 1.08589 -0.585571 0.680553 85.5554 
158 rs2792783 -2.86402 -2.71642 -3.03601 -2.95116 -2.89738 
159 rs2792790 -3.10159 -3.15234 -2.7255 -3.19211 3.75834 
160 rs2793659 -1.47899 7.44257 0.60778 -2.724 -inf 
161 rs2793672 -2.96861 -2.58606 -3.10351 -2.87462 -2.66765 
162 rs2793673 -2.9678 0.717254 -0.845178 0.372795 82.1422 
163 rs2793674 -2.94834 0.812937 -0.773297 0.45622 82.6397 
164 rs2793675 -2.9288 -2.61215 -3.07664 -2.88264 -2.82073 
165 rs2793676 -2.91771 -2.51361 -3.06734 -2.8136 30.3295 
166 rs2793677 -2.88583 -2.74709 -1.36607 -1.40251 -0.45301 
167 rs2793678 -3.16579 -2.69289 -3.01652 -2.74169 16.2557 
168 rs2793679 0.201144 10.36 7.38099 13.6012 219.594 
169 rs2793681 -2.93201 -2.57368 -3.07539 -2.87147 -2.80935 
170 rs2793682 -2.89601 -2.54815 -3.08029 -2.83813 30.0641 
171 rs2793683 -2.90035 -2.62122 -3.05497 -2.90484 -2.84611 
172 rs2793685 -3.17298 -2.72013 -2.93765 -2.72312 14.5115 
173 rs2793686 -3.16551 -2.69382 -3.01709 -2.74257 16.2498 
174 rs2793687 -3.16666 -2.68997 -3.01474 -2.73895 16.2742 
175 rs2793688 -2.98144 -2.54938 -0.556182 2.61566 6.04744 
176 rs2793689 -2.91068 -2.53774 -3.07727 -2.84681 29.5163 
177 rs2793690 -2.97535 -2.53115 -3.09615 -2.86286 -2.83514 
178 rs28445007 -2.99799 -2.81371 -2.8243 -1.81937 -1.47334 
179 rs28631406 -2.99628 -2.8115 -2.82212 -1.81546 -1.469 
180 rs28819096 -3.01248 -3.10756 -2.89004 -3.27373 -2.8463 
181 rs2991268 -3.22779 -3.23857 -2.91145 -1.21731 -2.19728 
182 rs2994547 -inf -inf -inf 0.174752 -inf 
183 rs2994548 -inf -inf -inf 6148.15 -inf 
184 rs2994549 -inf -inf -inf 6130.49 -inf 
185 rs2994550 -2.89632 -2.65315 -2.88584 123.771 -1.61539 
186 rs2994551 -2.89646 -2.65436 -2.88613 123.742 -1.61814 
187 rs2994552 -inf -inf -inf 6156.44 -inf 
188 rs2994553 -2.89423 -2.67593 -2.88884 123.557 -1.86407 
189 rs2994554 -2.90161 -2.87147 -1.63756 -2.9913 435.871 
190 rs2994555 -inf -inf -inf -2.73976 -inf 
191 rs2994556 -1.51185 7.26978 0.630173 -2.72683 -inf 
192 rs2994557 -1.97016 0.700381 0.366227 -2.74164 -inf 
193 rs2994558 -1.3522 8.08512 0.526903 -2.71341 -inf 
194 rs2994559 -2.90547 37.6146 1.17025 37.5969 -inf 
195 rs2994560 -2.9092 35.8802 1.06912 38.4391 -inf 
196 rs2994561 -2.90467 37.8396 1.21296 37.709 -inf 
197 rs2994562 -2.65104 12.4748 -2.88788 -2.88152 127.717 
198 rs2994563 -3.02806 -1.24553 -2.56827 5.72937 54.4563 
199 rs2994564 -3.08797 -2.88861 -0.841455 -1.42719 -3.15516 
200 rs2994565 -inf -inf -inf -inf 6130.43 
201 rs2994568 -3.2526 -2.89018 -3.1263 -2.62052 6.02776 
202 rs2994571 -3.00442 -3.25552 -3.18327 -0.612945 12.4905 
203 rs2994802 -2.98973 -3.25581 -3.17504 -0.659153 12.3726 
204 rs2994803 -3.01613 -3.25497 -3.1897 -0.574855 12.5872 
205 rs3005883 -2.32603 -0.698937 0.620884 -2.86064 -inf 
206 rs3005884 -2.81015 0.40913 -2.68001 3.48065 275.194 
207 rs3005885 -1.4371 7.65888 0.580141 -2.72044 -inf 
208 rs3005886 -1.47171 7.48045 0.602909 -2.72337 -inf 
209 rs3005887 -1.34034 8.14346 0.519739 -2.71245 -inf 
210 rs3005888 -2.90366 -2.8519 -1.55256 -2.98685 397.349 
211 rs3005889 -2.90266 -2.84711 -1.53179 -2.98523 396.695 
212 rs3005890 3.74863 1.72954 3.43509 67.515 -0.629282 
213 rs3005891 -3.12364 -3.17834 -3.24882 -3.16199 3.44709 
214 rs3005892 -inf -inf -inf 5.36534 -inf 
215 rs3005893 -inf -inf -inf -2.6461 -inf 
216 rs3005894 -2.90457 -2.88581 -1.72567 -2.99573 402.656 
217 rs3005895 -2.9016 -2.87203 -1.64062 -2.99143 435.979 
218 rs3005896 -2.88616 -2.61588 -2.87517 125.026 -1.73817 
219 rs3005897 -inf -inf -inf 6138.46 -inf 
220 rs3005898 -inf -inf -inf 6126.29 -inf 
221 rs3005899 -inf -inf -inf 2432.29 -inf 
222 rs3005900 -2.8972 -2.62748 -2.88007 124.06 -1.34195 
223 rs3005901 -1.73377 -0.468178 -2.01788 -2.47284 -inf 
224 rs3005902 3.79858 1.77151 3.48282 67.321 -0.599814 
225 rs3005903 -2.71587 -0.895439 -2.89751 1.97905 191.421 
226 rs3005904 -2.89799 -2.66942 -2.88951 123.364 -1.6529 
227 rs3005905 -2.89395 -2.63528 -2.88134 124.204 -1.57499 
228 rs3005906 -2.87713 49.1388 0.732555 30.8828 -inf 
229 rs3005907 -2.98647 1.92071 -2.25009 4.66421 315.165 
230 rs3005908 -2.00565 -inf -inf 1.07468 -inf 
231 rs3005909 -inf -inf -inf 6177.47 -inf 
232 rs3005910 -2.8766 49.0698 0.722862 30.8592 -inf 
233 rs3005911 -2.89996 40.0425 1.35605 36.9233 -inf 
234 rs3005912 -1.56626 2.10401 -2.00204 5.68649 -inf 
235 rs3005913 -inf -inf -inf -inf -inf 
236 rs3005914 -3.25255 -2.88472 -3.12309 -2.61336 6.05576 
237 rs3121167 -2.98518 -1.08999 -2.69111 6.84369 58.5369 
238 rs3121168 -3.16931 -2.27457 -1.24772 8.6138 57.1597 
239 rs3121169 -3.15301 -2.17775 -1.37033 8.9447 57.997 
240 rs34290061 -3.26501 -3.08792 -3.20406 -3.1136 0.51137 
241 rs34349805 -3.24719 -2.94855 -3.11417 -2.98323 1.08687 
242 rs34846848 -3.13097 -3.14488 -3.26272 -2.85687 -2.88627 
243 rs34897038 -3.26348 -3.04535 -3.17819 -3.07403 0.701238 
244 rs34980788 -3.2439 -2.93516 -3.10489 -2.97061 1.13649 
245 rs35476561 -3.2473 -2.94903 -3.11449 -2.98368 1.08509 
246 rs35691565 -2.77755 -2.90612 -2.60684 -3.26054 -3.06774 
247 rs3929899 -3.26348 -3.04546 -3.17826 -3.07412 0.700788 
248 rs4244023 -2.67743 -2.67753 -2.29682 -3.0938 -3.27828 
249 rs4244024 -2.67491 -2.67502 -2.29361 -3.09241 -3.27831 
250 rs4269809 -3.25941 -3.20794 -3.16345 -2.86164 -2.51225 
251 rs4279887 -2.82233 -2.94459 -2.65882 -3.26809 -3.03697 
252 rs4291536 -inf -inf 149.589 -inf -inf 
253 rs4314919 -3.27249 -3.25295 -3.14711 -3.26116 -2.988 
254 rs4316396 -1.85978 -1.78297 -3.1534 -3.20522 12.1328 
255 rs4344366 -2.72567 -2.70273 -2.40869 -3.0707 -3.26171 
256 rs4353140 -3.26162 -3.20294 -3.16535 -2.82731 -2.43653 
257 rs4369266 -1.72695 -1.64644 -3.12747 -3.20507 12.5833 
258 rs4373790 -3.02714 -2.83686 -2.85074 -1.81353 -1.33267 
259 rs4397689 -2.78191 -2.90988 -2.61189 -3.26135 -3.0649 
260 rs4418654 -2.89916 8.24024 -2.89795 -1.82572 -2.8896 
261 rs4421626 -2.82104 -2.94349 -2.65733 -3.2679 -3.0379 
262 rs4431886 -3.25989 -3.19863 -3.16018 -2.83143 -2.40476 
263 rs4442403 -2.89527 8.54169 -2.89421 -1.73258 -2.89515 
264 rs4462192 -2.83367 -2.95429 -2.67205 -3.26971 -3.02858 
265 rs4477326 -2.84908 -2.96743 -2.69006 -3.27172 -3.01679 
266 rs4501870 -2.92258 -2.84989 -2.78372 -2.06289 -0.961027 
267 rs4534430 -3.2598 -3.19919 -3.25736 -2.79695 1.21276 
268 rs4543846 -2.89503 8.57749 -2.8946 -1.72121 -2.89543 
269 rs4564188 -2.77975 -2.90801 -2.60938 -3.26095 -3.06631 
270 rs4600084 -2.51972 -2.47677 -2.24258 -3.08175 -3.26957 
271 rs4912176 -inf -inf -inf -inf -inf 
272 rs4912189 -2.89354 8.31072 -2.89746 2.0921 -0.934786 
273 rs4912229 -2.67356 -2.67367 -2.29189 -3.09166 -3.27832 
274 rs4912230 -2.83529 -2.95567 -2.67394 -3.26994 -3.02737 
275 rs4912324 -2.88703 8.07786 -2.89958 1.93982 -1.02895 
276 rs4912409 -2.7711 -2.91197 -2.60719 -3.26191 -3.02827 
277 rs4912412 -2.81782 -2.94073 -2.65358 -3.26741 -3.04023 
278 rs4912413 -2.79261 -2.91909 -2.62429 -3.26327 -3.05778 
279 rs4927310 -2.99947 -2.82678 -3.10476 -3.03228 -2.84518 
280 rs4927313 -1.96395 -0.970115 -3.12243 -2.6243 24.5308 
281 rs4927314 -2.88965 -2.55784 -3.08383 -2.84498 29.9884 
282 rs4927315 -1.71212 -3.01595 -2.29497 -1.87523 -2.20044 
283 rs4927316 -3.0956 -2.61653 -2.91797 -3.0597 3.41872 
284 rs55675374 -3.08367 -2.19978 -2.81729 3.45437 25.232 
285 rs55896510 -2.87464 -2.76278 -3.13251 -3.20516 -3.03362 
286 rs56040498 -2.66198 -2.56066 -2.19065 -1.12264 4.48235 
287 rs56061713 -3.08455 -3.08855 -3.26047 -2.78184 -2.02823 
288 rs56067074 -3.08465 -3.08865 -3.2605 -2.78168 -2.02797 
289 rs56164989 -2.81815 -2.81463 -3.17613 -2.37532 -1.07387 
290 rs56314028 -2.95898 -2.8587 -3.18128 -3.16222 -2.95913 
291 rs57024161 -3.08674 -3.09071 -3.26114 -2.77832 -2.02264 
292 rs57354037 -inf 6342.2 -inf -inf -inf 
293 rs58188813 -inf -inf 6308.04 -inf -inf 
294 rs60307274 -3.08678 -3.09075 -3.26115 -2.77826 -2.02254 
295 rs60984146 -inf 435.625 -inf -inf -inf 
296 rs61379230 -2.4458 -2.09794 -2.10229 -1.5301 3.20465 
297 rs61772691 -inf 68.1339 -inf -inf -inf 
298 rs61772727 -inf 6180.73 -inf -inf -inf 
299 rs61772729 -inf 255.188 -inf -inf -inf 
300 rs61772736 -2.77996 -2.9082 -2.60963 -3.26099 -3.06617 
301 rs6588614 -2.9825 -2.84911 -3.09294 -3.04714 -2.86695 
302 rs6588616 -2.96728 -3.0983 -3.1023 -2.9386 -3.1476 
303 rs6588617 -inf -inf -inf -2.73407 -inf 
304 rs6588618 -3.24222 -3.00654 -3.19012 -2.77722 5.38183 
305 rs6588619 -2.81503 -2.93834 -2.65033 -3.26698 -3.04223 
306 rs6588622 -2.80548 -2.92234 -2.50689 -2.86768 -3.24093 
307 rs6588623 -2.82421 -2.95168 -2.66789 -3.2697 -3.02948 
308 rs6588624 -3.26195 -3.27108 -3.23679 -2.93354 -1.22381 
309 rs6664002 -2.95883 -3.25512 -3.15718 -0.751178 12.1361 
310 rs6666711 -2.91526 -2.8088 -3.15651 -3.18634 -3.00006 
311 rs6670302 -inf -inf -inf -inf 2637.21 
312 rs6673461 -3.17766 -1.68565 -3.17734 -3.05291 -2.99606 
313 rs6677504 -inf -inf -inf -inf -inf 
314 rs6680675 -2.81344 -2.92924 -2.51705 -2.87509 -3.24314 
315 rs6684867 -2.80372 -2.92658 -2.5135 -2.88024 -3.24456 
316 rs6685139 -2.9159 -3.12968 -3.06671 -2.9879 -3.17107 
317 rs6688670 -2.65602 -2.55423 -2.18272 -1.11151 4.50371 
318 rs6688857 -3.22366 -2.52715 -2.7311 -1.7295 20.4218 
319 rs6690394 -3.26184 -3.2115 -3.17665 -2.87789 -2.60744 
320 rs6696992 -2.71197 -2.53736 -3.10141 -3.26666 -3.11501 
321 rs6703556 -2.85014 -3.16015 -3.01931 -3.03918 -3.19233 
322 rs67708636 -2.66603 -2.66613 -2.2823 -3.08747 -3.27838 
323 rs71639717 -3.23133 -2.88977 -3.07287 -2.92773 1.29954 
324 rs71639718 -3.24353 -2.93369 -3.10387 -2.96923 1.14189 
325 rs71639720 -3.26032 -3.01731 -3.16028 -3.04783 0.81855 
326 rs71639722 -3.26329 -3.04326 -3.17688 -3.07208 0.710168 
327 rs72660452 -2.20642 -1.81423 -1.83011 -1.4175 3.65344 
328 rs72660457 -2.33773 -1.98407 -1.97217 -1.74511 2.97343 
329 rs72660477 -3.04224 -2.18216 -3.01021 -0.676219 53.4684 
330 rs72660490 -3.08641 -3.0904 -3.26104 -2.77884 -2.02347 
331 rs72660491 -3.08548 -3.08947 -3.26076 -2.78034 -2.02585 
332 rs72660493 -2.91337 -2.9079 -2.44799 -0.198084 1.43048 
333 rs72660494 -3.08448 -3.08848 -3.26045 -2.78195 -2.0284 
334 rs72660496 -3.08725 -3.09123 -3.2613 -2.77748 -2.02131 
335 rs72660497 -3.08718 -3.09115 -3.26127 -2.77761 -2.02151 
336 rs72660498 -3.08404 -3.08804 -3.26031 -2.78266 -2.02953 
337 rs72660499 -3.08832 -3.09228 -3.26162 -2.77576 -2.01858 
338 rs72660502 -3.08502 -3.08902 -3.26061 -2.78108 -2.02703 
339 rs72662204 -3.09151 -3.09544 -3.26258 -2.77053 -2.0103 
340 rs72662205 -3.09593 -3.09981 -3.26387 -2.76317 -1.99866 
341 rs72662207 -3.20709 -3.11227 -3.05458 -2.65444 -2.29802 
342 rs72662213 -3.10106 -3.02454 -3.25041 -3.04328 -2.77548 
343 rs72662214 -3.10859 -3.03356 -3.25337 -3.03444 -2.76258 
344 rs72662217 -3.20685 -3.11545 -3.06271 -2.69068 -2.33255 
345 rs72662227 -3.10832 -3.03325 -3.25326 -3.03475 -2.76304 
346 rs72662230 -3.03683 -3.11164 -2.72196 -1.31833 -0.638871 
347 rs72662235 -2.58005 -2.37168 -3.0179 -3.2753 -3.14554 
348 rs7365902 -3.17061 -2.74806 -2.96217 -2.60352 2.17246 
349 rs7366625 -3.22468 -2.56702 -2.74764 -2.83737 0.184752 
350 rs74683396 -3.10136 -3.0249 -3.25053 -3.04293 -2.77497 
351 rs7514757 -3.02121 -3.19121 -1.97062 21.2993 21.1753 
352 rs7515200 -2.80121 -2.91863 -2.50143 -2.8637 -3.23972 
353 rs7518559 -2.81257 -2.94179 -2.65442 -3.26804 -3.03797 
354 rs7520894 -1.97473 -0.997753 -3.12638 -2.53419 23.144 
355 rs7524955 -2.39071 3.42804 -2.66278 -2.83069 -2.65865 
356 rs7525535 -3.2508 -2.84174 -3.09722 -2.55737 6.27088 
357 rs75255856 -2.92488 -2.94876 25.7054 35.6745 62.9325 
358 rs75259039 -3.20055 -2.59893 -3.05385 -1.5633 9.13524 
359 rs7526379 -2.78763 -2.91481 -2.61852 -3.26239 -3.06111 
360 rs7527370 -2.8029 -2.92794 -2.63623 -3.26503 -3.05075 
361 rs7529732 -2.77978 -2.90805 -2.60943 -3.26095 -3.06628 
362 rs7531629 -3.2403 -3.21861 -3.05878 -3.1757 -3.21465 
363 rs7534149 -1.89789 -0.829279 -3.11466 -2.63996 24.5786 
364 rs7536413 -3.17978 -2.17498 -2.01384 39.6058 211.514 
365 rs7538333 -3.26215 -3.27026 -3.20285 -3.26742 -2.62117 
366 rs7538742 -1.85959 -1.76394 -3.15233 -3.20484 12.4038 
367 rs7539724 -2.95367 -2.75698 -2.76822 -1.72019 -1.3633 
368 rs7542209 -2.82045 -2.94298 -2.65663 -3.26781 -3.03833 
369 rs7542690 -2.81524 -2.93852 -2.65057 -3.26701 -3.04207 
370 rs7544734 -3.26388 -3.27222 -3.24003 -2.92376 -1.19988 
371 rs7546727 -3.25683 -3.19211 -3.15207 -2.80091 -2.40062 
372 rs7548895 -3.26763 -3.26249 -3.27572 -1.19692 -1.51204 
373 rs7550046 -2.82042 -2.94296 -2.65661 -3.2678 -3.03835 
374 rs7553068 -3.00854 -2.83904 -2.92653 -2.7878 -2.80236 
375 rs7555594 -inf 126.491 -inf -inf -inf 
376 rs7556596 -2.95268 -2.18654 -2.48286 42.7865 -3.06319 
377 rs75683557 -3.25881 -3.27414 -3.27777 -3.23675 -3.27805 
378 rs75782855 -3.19329 -2.83786 -3.16038 -1.95933 3.56651 
379 rs75876500 -3.00694 -2.82528 -2.83574 -1.83992 -1.49619 
380 rs75954318 -2.97342 -2.78215 -2.7931 -1.76388 -1.41173 
381 rs76485159 -3.02208 -2.83014 -2.84412 -1.8013 -1.31859 
382 rs76494214 -3.2636 -3.04686 -3.17914 -3.07543 0.69476 
383 rs76538140 -3.24192 -3.18203 -3.21959 -2.87078 2.24785 
384 rs77358958 -2.99448 -2.81358 -2.83422 -1.87563 -1.5103 
385 rs77537093 -3.19559 -3.10519 -3.1646 -3.07411 -1.06553 
386 rs77740909 -3.19998 -3.11164 -3.16979 -3.08114 -1.08903 
387 rs77747774 -2.80229 -1.84855 -2.80795 -2.5597 -2.46674 
388 rs77962670 -3.2742 -3.25335 -3.25561 -2.8194 -2.61676 
389 rs78269809 -3.25484 -2.98417 -3.13839 -3.01674 0.950948 
390 rs78419845 -3.24401 -2.72269 -3.13972 1.326 20.7029 
391 rs78563968 -2.9949 -2.81411 -2.83474 -1.87656 -1.51134 
392 rs78614558 -2.92477 -2.94874 25.7084 35.6699 62.9262 
393 rs78634030 -3.14542 -3.06997 -3.064 -2.84789 -2.53727 
394 rs79215983 -3.08065 -3.08469 -3.25925 -2.78802 -2.03807 
395 rs79580810 -3.20003 -3.11171 -3.16985 -3.08122 -1.0893 
396 rs79991429 -inf -inf 5522.12 -inf -inf 
397 rs80083709 -2.42353 -2.5168 -2.33956 -0.60651 1.96972 
398 rs80286702 -3.02866 -2.83889 -2.85273 -1.81723 -1.33693 
399 rs80302806 -3.195 -3.10433 -3.1639 -3.07317 -1.06241 
400 rs9436534 -3.02634 -3.15537 -2.64645 -3.23503 2.74956 
401 rs9436538 -2.96255 -2.58266 -0.625859 2.51219 5.9162 
402 rs9436540 -2.70219 -2.78619 -2.77215 -0.694852 1.08792 
403 rs9436998 -2.88911 -2.55865 -3.08412 -2.84555 29.9821 
404 rs9436999 -2.96727 -2.57457 -0.608833 2.53752 5.94834 
405 rs9437001 -2.57965 -2.57301 -2.80343 -3.20307 -2.79159 
406 rs947251 -3.18928 -2.59732 -2.95679 -2.65196 16.8407 
407 rs947252 -2.97295 -2.53547 -3.09464 -2.86585 -2.83827 
408 rs947253 -2.94268 -2.52257 -3.06804 -2.82753 28.7971 
409 rs947254 -2.95565 -2.43237 -2.90031 -0.353268 54.5291 
410 rs952133 -3.27104 -3.25983 -3.03049 0.314647 0.596052 
411 rs9786996 -3.26331 -3.04343 -3.17698 -3.07224 0.70944 
412 rs9787000 -2.90512 -2.7201 -2.86034 62.6812 -1.21199 
413 rs9787125 -3.26397 -3.0517 -3.18216 -3.07995 0.673877 
