# Supplementary material for: Precision medicine for atherosclerotic cardiovascular disease: Integrative genomics maps risk loci and AI‐predicted functional consequences
Source: Clin Transl Med. 2026 Jul 10;16(7):e70732. doi: 10.1002/ctm2.70732 (PMC13351343; doi:10.1002/ctm2.70732)
Supplement: Supplementary file 6 — Supporting Information [file CTM2-16-e70732-s005.zip › PPAP2B/FINEMAP/data.config]

rank config prob log10bf odds k prob_norm_k h2 h2_0.95CI mean sd
1 rs11206793,rs12030407,rs2994565,rs3005909,rs57354037 1 7547.12 1 5 1 8.9333e-08 6.02731e-08,1.21382e-07 5.18854e-05,0.00145087,0.000389913,-0.000301518,-0.00137214 6.00188e-05,0.000131464,9.39604e-05,9.29232e-05,0.000135162
2 rs12030407,rs17113718,rs2994565,rs3005909,rs57354037 0 6334.12 inf 5 0 2.00864e-05 1.96025e-05,2.05333e-05 0.35646,-0.466082,-0.103717,0.117426,-0.345568 0.00208481,0.00273168,0.000617167,0.00069608,0.00202177
3 rs12030407,rs17113718,rs2994552,rs2994565,rs57354037 0 6313.09 inf 5 0 2.00199e-05 1.95449e-05,2.04885e-05 0.355869,-0.465305,0.117226,-0.10354,-0.344995 0.00208481,0.00273168,0.00069608,0.000617167,0.00202177
4 rs12030407,rs17113718,rs2994548,rs2994565,rs57354037 0 6304.8 inf 5 0 1.99937e-05 1.95336e-05,2.04493e-05 0.355636,-0.464998,0.117147,-0.103471,-0.344769 0.00208481,0.00273168,0.00069608,0.000617167,0.00202177
5 rs12030407,rs17113718,rs2994565,rs3005897,rs57354037 0 6295.11 inf 5 0 1.9963e-05 1.9519e-05,2.04103e-05 0.355363,-0.464639,-0.103389,0.117055,-0.344505 0.00208481,0.00273168,0.000617167,0.00069608,0.00202177
6 rs12030407,rs17113718,rs2994549,rs2994565,rs57354037 0 6287.14 inf 5 0 1.99378e-05 1.94732e-05,2.04179e-05 0.355139,-0.464343,0.116979,-0.103322,-0.344287 0.00208481,0.00273168,0.00069608,0.000617168,0.00202177
7 rs12030407,rs17113718,rs2994565,rs3005898,rs57354037 0 6282.94 inf 5 0 1.99245e-05 1.94785e-05,2.03454e-05 0.35502,-0.464187,-0.103286,0.116938,-0.344172 0.00208481,0.00273168,0.000617168,0.00069608,0.00202177
8 rs12030407,rs12043349,rs17113718,rs2994565,rs3005909 0 6270.42 inf 5 0 1.98849e-05 1.93907e-05,2.03285e-05 0.354667,-0.343829,-0.463738,-0.103195,0.116835 0.00208481,0.00202177,0.00273168,0.000617168,0.00069608
9 rs12030407,rs12138574,rs17113718,rs2994565,rs3005909 0 6257.57 inf 5 0 1.98443e-05 1.93526e-05,2.0278e-05 0.354304,-0.343477,-0.463263,-0.103089,0.116716 0.00208481,0.00202177,0.00273168,0.000617168,0.00069608
10 rs12030407,rs17113718,rs2994565,rs3005909,rs61772727 0 6172.65 inf 5 0 1.95756e-05 1.91545e-05,2.00394e-05 0.351897,-0.460115,-0.102389,0.115923,-0.341142 0.00208481,0.00273168,0.000617168,0.00069608,0.00202177
11 rs12030407,rs2994565,rs3005909,rs57354037,rs72660477 0 3273.53 inf 5 0 8.93106e-08 6.16064e-08,1.2284e-07 0.00147089,0.000385598,-0.000271069,-0.0013694,4.88576e-05 0.000132783,9.34403e-05,9.55512e-05,0.00013542,5.77884e-05
12 rs12030407,rs17113718,rs3005909,rs57354037,rs6670302 0 2840.9 inf 5 0 9.04475e-06 8.7534e-06,9.34346e-06 0.159493,-0.206822,0.0507566,-0.154723,-0.0445821 0.00139097,0.00181211,0.000456321,0.00135036,0.000404366
13 rs12030407,rs17113718,rs2994565,rs3005899,rs57354037 0 2588.94 inf 5 0 8.24752e-06 7.97265e-06,8.55134e-06 0.146363,-0.188779,-0.0400988,0.0457412,-0.141818 0.00133681,0.00173305,0.000382486,0.00043199,0.00129634
14 rs12030407,rs12043349,rs17113718,rs2994565,rs3005899 0 2562.8 inf 5 0 8.16474e-06 7.888e-06,8.47316e-06 0.145626,-0.141103,-0.187829,-0.0398965,0.0455112 0.00133681,0.00129634,0.00173305,0.000382486,0.00043199
15 rs12030407,rs12138574,rs17113718,rs2994565,rs3005899 0 2557.53 inf 5 0 8.14804e-06 7.86036e-06,8.44284e-06 0.145477,-0.140958,-0.187636,-0.0398556,0.0454646 0.00133681,0.00129634,0.00173305,0.000382486,0.00043199
16 rs12030407,rs17113718,rs2994565,rs3005899,rs61772727 0 2522.68 inf 5 0 8.03767e-06 7.75825e-06,8.32806e-06 0.144488,-0.18636,-0.039584,0.0451558,-0.139998 0.00133681,0.00173305,0.000382486,0.00043199,0.00129634
17 rs11206793,rs12030407,rs2994565,rs3005899,rs57354037 0 2345.86 inf 5 0 8.8838e-08 6.14182e-08,1.19267e-07 4.9085e-05,0.00144146,0.0003732,-0.000284352,-0.00136291 5.99468e-05,0.000131002,9.18897e-05,9.07896e-05,0.000134726
18 rs12030407,rs12140921,rs2994565,rs3005909,rs57354037 0 2266.99 inf 5 0 8.9724e-08 6.05453e-08,1.22443e-07 0.00147324,5.74188e-05,0.000383706,-0.000271735,-0.00137648 0.000132384,5.00628e-05,9.32099e-05,9.39579e-05,0.000134922
19 rs12030407,rs17113718,rs3005899,rs57354037,rs6670302 0 1782.48 inf 5 0 5.69523e-06 5.45988e-06,5.96182e-06 0.100529,-0.128703,0.0304184,-0.0974695,-0.026518 0.00110518,0.00142536,0.00035128,0.0010728,0.000310852
20 rs12030407,rs12741124,rs17113718,rs3005909,rs57354037 0 1687 inf 5 0 5.39293e-06 5.1558e-06,5.65657e-06 0.0952404,-0.0254274,-0.122377,0.0291603,-0.0924364 0.00107603,0.000307404,0.00139349,0.000347093,0.00104564
21 rs11206793,rs12140215,rs2994565,rs3005909,rs57354037 0 1611.32 inf 5 0 9.73033e-09 2.559e-09,2.06527e-08 7.89932e-05,-0.000131422,0.000110984,4.90113e-05,5.39727e-05 6.0019e-05,5.31349e-05,9.10981e-05,9.21216e-05,4.54676e-05
22 rs11206793,rs2994565,rs3005909,rs57354037,rs7520894 0 1508.19 inf 5 0 9.28577e-09 2.19042e-09,1.95661e-08 7.87234e-05,0.000108537,4.58533e-05,5.29498e-05,-0.000124289 6.0019e-05,9.10981e-05,9.21216e-05,4.54676e-05,5.31349e-05
23 rs12030407,rs12140921,rs2994565,rs3005899,rs57354037 0 1454.59 inf 5 0 8.93655e-08 6.11259e-08,1.21626e-07 0.00146579,5.98872e-05,0.000370257,-0.000256864,-0.00136818 0.000131993,4.99579e-05,9.13356e-05,9.17183e-05,0.000134431
24 rs12030407,rs2994565,rs3005909,rs57354037,rs6688857 0 1293.63 inf 5 0 9.03684e-08 6.14686e-08,1.2396e-07 0.00148142,0.00038941,-0.000268079,-0.0013767,7.63429e-05 0.000132595,9.33765e-05,9.36461e-05,0.000134909,5.08734e-05
25 rs12030407,rs12741124,rs17113718,rs3005899,rs57354037 0 1274.94 inf 5 0 4.0884e-06 3.87975e-06,4.2892e-06 0.0722754,-0.0182415,-0.0917608,0.0210807,-0.0701086 0.000938017,0.000259527,0.00120325,0.000293442,0.000911379
26 rs12030407,rs12063390,rs2994565,rs3005909,rs57354037 0 1270.6 inf 5 0 9.47321e-08 6.43183e-08,1.29482e-07 0.00147501,0.000154983,0.000374395,-0.000254376,-0.00138617 0.000131574,5.28691e-05,9.31369e-05,9.31649e-05,0.000134916
27 rs12030407,rs12118755,rs2994565,rs3005909,rs57354037 0 1220.4 inf 5 0 8.96976e-08 6.04807e-08,1.24374e-07 0.00147456,5.74982e-05,0.000386698,-0.000274015,-0.00137721 0.000132564,5.08802e-05,9.33659e-05,9.36434e-05,0.000134911
28 rs12030407,rs2994565,rs3005899,rs57354037,rs6688857 0 999.594 inf 5 0 9.00283e-08 6.28077e-08,1.24321e-07 0.00147418,0.000376439,-0.000253742,-0.00136866,7.86735e-05 0.000132206,9.15404e-05,9.14376e-05,0.000134423,5.07799e-05
29 rs12030407,rs1539059,rs2994565,rs3005909,rs57354037 0 971.816 inf 5 0 9.19161e-08 6.06699e-08,1.23737e-07 0.00149149,-0.000113468,0.000394377,-0.000254911,-0.00136772 0.000132532,5.34825e-05,9.34013e-05,9.39197e-05,0.00013501
30 rs12030407,rs12118755,rs2994565,rs3005899,rs57354037 0 948.916 inf 5 0 8.93354e-08 6.19581e-08,1.23265e-07 0.0014671,5.99445e-05,0.000373305,-0.000259185,-0.0013689 0.000132176,5.0784e-05,9.15299e-05,9.143e-05,0.000134424
31 rs12030407,rs2994565,rs3005899,rs57354037,rs72660477 0 924.395 inf 5 0 8.90571e-08 6.08026e-08,1.23551e-07 0.0014664,0.000375376,-0.000256308,-0.00136092,5.68637e-05 0.000132579,9.19116e-05,9.24902e-05,0.000134753,5.7183e-05
32 rs12030407,rs1341345,rs2994565,rs3005909,rs57354037 0 886.631 inf 5 0 8.94452e-08 6.31971e-08,1.23414e-07 0.00147094,-5.10766e-05,0.000385832,-0.000275442,-0.00137405 0.000132493,5.3532e-05,9.33905e-05,9.39005e-05,0.000135015
33 rs12030407,rs2994565,rs3005909,rs57354037,rs947251 0 880.135 inf 5 0 8.9622e-08 6.08079e-08,1.22838e-07 0.00147299,0.000386657,-0.000273367,-0.00137343,-5.78171e-05 0.00013248,9.33858e-05,9.38797e-05,0.000135012,5.35147e-05
34 rs12030407,rs2793687,rs2994565,rs3005909,rs57354037 0 875.661 inf 5 0 8.94383e-08 6.19708e-08,1.23685e-07 0.00147076,-5.07791e-05,0.000385736,-0.00027564,-0.00137416 0.00013248,5.35147e-05,9.33858e-05,9.38797e-05,0.000135012
35 rs12030407,rs2793678,rs2994565,rs3005909,rs57354037 0 875.513 inf 5 0 8.94327e-08 6.05155e-08,1.21675e-07 0.00147069,-5.05471e-05,0.000385706,-0.000275715,-0.00137418 0.00013248,5.35147e-05,9.33858e-05,9.38797e-05,0.000135012
36 rs12030407,rs2793686,rs2994565,rs3005909,rs57354037 0 875.466 inf 5 0 8.94309e-08 6.11032e-08,1.21583e-07 0.00147066,-5.0473e-05,0.000385696,-0.000275739,-0.00137419 0.00013248,5.35147e-05,9.33858e-05,9.38797e-05,0.000135012
37 rs12030407,rs1341351,rs2994565,rs3005909,rs57354037 0 875.255 inf 5 0 8.94228e-08 6.13444e-08,1.20307e-07 0.00147056,-5.01391e-05,0.000385652,-0.000275847,-0.00137423 0.00013248,5.35147e-05,9.33858e-05,9.38797e-05,0.000135012
38 rs12030407,rs1539058,rs2994565,rs3005909,rs57354037 0 875.127 inf 5 0 8.9418e-08 6.12821e-08,1.23771e-07 0.00147049,-4.99387e-05,0.000385626,-0.000275912,-0.00137425 0.00013248,5.35147e-05,9.33858e-05,9.38797e-05,0.000135012
39 rs12030407,rs1341352,rs2994565,rs3005909,rs57354037 0 856.406 inf 5 0 8.94104e-08 6.11358e-08,1.20872e-07 0.00147026,-4.9644e-05,0.000385518,-0.000276062,-0.00137422 0.000132461,5.3542e-05,9.33805e-05,9.38703e-05,0.000135015
40 rs12030407,rs2994565,rs3005909,rs57354037,rs6688670 0 845.618 inf 5 0 9.22704e-08 6.25643e-08,1.24049e-07 0.0014693,0.00037596,-0.000271977,-0.00139247,0.000128339 0.000131553,9.31336e-05,9.27085e-05,0.000135022,5.73035e-05
41 rs12030407,rs2994565,rs3005909,rs56040498,rs57354037 0 845.355 inf 5 0 9.22452e-08 6.22898e-08,1.23622e-07 0.00146925,0.000375971,-0.00027205,0.000127871,-0.00139242 0.000131553,9.31336e-05,9.27085e-05,5.73035e-05,0.000135022
42 rs12030407,rs12063390,rs2994565,rs3005899,rs57354037 0 803.173 inf 5 0 9.46412e-08 6.50262e-08,1.28511e-07 0.00147004,0.000158987,0.000366313,-0.000245795,-0.00138143 0.000131159,5.26927e-05,9.11835e-05,9.0831e-05,0.000134469
43 rs12030407,rs1539059,rs2994565,rs3005899,rs57354037 0 783.905 inf 5 0 9.16395e-08 6.18407e-08,1.2461e-07 0.00148502,-0.000116171,0.000382781,-0.000241855,-0.00136026 0.000132157,5.33494e-05,9.15927e-05,9.16448e-05,0.000134499
44 rs114710070,rs12030407,rs2994565,rs3005899,rs57354037 0 744.325 inf 5 0 9.18385e-08 6.20481e-08,1.23402e-07 -0.000284036,0.00147289,0.0003503,-0.000276009,-0.00141089 0.000126634,0.000131474,9.13803e-05,9.02643e-05,0.000135628
45 rs12030407,rs12079898,rs2994565,rs3005909,rs57354037 0 743.042 inf 5 0 8.93728e-08 6.0617e-08,1.20964e-07 0.00145677,6.18969e-05,0.000392545,-0.000302567,-0.00137788 0.000131411,6.89806e-05,9.4322e-05,9.3017e-05,0.000134908
46 rs12030407,rs2994565,rs3005899,rs57354037,rs7514757 0 740.484 inf 5 0 9.14239e-08 6.28868e-08,1.2279e-07 0.0014712,0.000351138,-0.000276031,-0.00140839,-0.000266486 0.000131474,9.13803e-05,9.02643e-05,0.000135628,0.000126634
47 rs12030407,rs1341345,rs2994565,rs3005899,rs57354037 0 722.119 inf 5 0 8.90839e-08 6.11204e-08,1.22871e-07 0.00146362,-5.41332e-05,0.000372551,-0.000260429,-0.00136553 0.000132117,5.33967e-05,9.15814e-05,9.16226e-05,0.000134503
48 rs12030407,rs2994565,rs3005899,rs57354037,rs947251 0 717.417 inf 5 0 8.9271e-08 6.05229e-08,1.21278e-07 0.00146577,0.000373572,-0.000258586,-0.00136503,-6.08551e-05 0.000132105,9.15765e-05,9.16015e-05,0.0001345,5.3379e-05
49 rs12030407,rs2793687,rs2994565,rs3005899,rs57354037 0 713.974 inf 5 0 8.9077e-08 6.04164e-08,1.21541e-07 0.00146344,-5.38527e-05,0.000372455,-0.000260631,-0.00136564 0.000132105,5.3379e-05,9.15765e-05,9.16015e-05,0.0001345
50 rs12030407,rs2793678,rs2994565,rs3005899,rs57354037 0 713.86 inf 5 0 8.9071e-08 6.22037e-08,1.23512e-07 0.00146336,-5.36219e-05,0.000372419,-0.000260699,-0.00136566 0.000132105,5.3379e-05,9.15765e-05,9.16015e-05,0.0001345
51 rs12030407,rs2793686,rs2994565,rs3005899,rs57354037 0 713.824 inf 5 0 8.90691e-08 5.9913e-08,1.19628e-07 0.00146334,-5.35482e-05,0.000372407,-0.00026072,-0.00136567 0.000132105,5.3379e-05,9.15765e-05,9.16015e-05,0.0001345
52 rs12030407,rs1341351,rs2994565,rs3005899,rs57354037 0 713.661 inf 5 0 8.90606e-08 6.2928e-08,1.25225e-07 0.00146323,-5.3216e-05,0.000372354,-0.000260817,-0.0013657 0.000132105,5.3379e-05,9.15765e-05,9.16015e-05,0.0001345
53 rs12030407,rs1539058,rs2994565,rs3005899,rs57354037 0 713.563 inf 5 0 8.90554e-08 6.23356e-08,1.19393e-07 0.00146316,-5.30166e-05,0.000372322,-0.000260876,-0.00136572 0.000132105,5.3379e-05,9.15765e-05,9.16015e-05,0.0001345
54 rs12030407,rs1341352,rs2994565,rs3005899,rs57354037 0 700.591 inf 5 0 8.90479e-08 6.12575e-08,1.18973e-07 0.00146292,-5.27459e-05,0.000372216,-0.000261026,-0.00136568 0.000132085,5.34052e-05,9.1571e-05,9.15906e-05,0.000134502
55 rs11206793,rs12030407,rs2994554,rs3005911,rs3005913 0 689.528 inf 5 0 2.23499e-06 2.0881e-06,2.39802e-06 -0.000246496,0.0383147,0.031985,-0.038429,0.00747678 5.94147e-05,0.000672967,0.000567169,0.000677004,0.000151987
56 rs11206793,rs12030407,rs3005895,rs3005911,rs3005913 0 689.064 inf 5 0 2.23351e-06 2.08494e-06,2.37321e-06 -0.000246389,0.0383021,0.0319743,-0.0384163,0.00747448 5.94147e-05,0.000672967,0.000567169,0.000677004,0.000151987
57 rs12030407,rs17458279,rs2994565,rs3005909,rs57354037 0 662.896 inf 5 0 9.27012e-08 6.5508e-08,1.24897e-07 0.0014616,0.000130915,0.000376519,-0.000270511,-0.00138809 0.000131423,5.51151e-05,9.31294e-05,9.27187e-05,0.000134946
58 rs12030407,rs139405992,rs2994565,rs3005909,rs57354037 0 658.598 inf 5 0 8.88451e-08 6.15681e-08,1.20324e-07 0.0014547,-1.72163e-05,0.000379801,-0.000292991,-0.00137739 0.000131391,8.79999e-05,9.31932e-05,9.24018e-05,0.000135308
59 rs12030407,rs2994565,rs3005909,rs4314919,rs57354037 0 653.536 inf 5 0 8.92256e-08 6.15271e-08,1.20639e-07 0.00146066,0.000376779,-0.000285856,3.8743e-05,-0.00138369 0.000131621,9.31717e-05,9.26247e-05,5.0387e-05,0.000135009
60 rs12030407,rs12079898,rs2994565,rs3005899,rs57354037 0 641.015 inf 5 0 8.88765e-08 6.04155e-08,1.24582e-07 0.00144703,5.87226e-05,0.000375709,-0.000285359,-0.00136832 0.000130919,6.8896e-05,9.22325e-05,9.08788e-05,0.00013444
61 rs12030407,rs17113718,rs3005895,rs3005909,rs57354037 0 639.662 inf 5 0 2.07687e-06 1.93178e-06,2.22336e-06 0.0360304,-0.0446851,-0.0074556,0.008888,-0.0356806 0.000656458,0.000830697,0.000165884,0.000187868,0.00065224
62 rs12030407,rs17113718,rs2994554,rs3005909,rs57354037 0 639.553 inf 5 0 2.07653e-06 1.93523e-06,2.24667e-06 0.0360274,-0.0446811,-0.00745468,0.008887,-0.0356777 0.000656458,0.000830697,0.000165884,0.000187868,0.00065224
63 rs12030407,rs139405992,rs2994565,rs3005899,rs57354037 0 629.258 inf 5 0 8.84012e-08 6.15704e-08,1.21347e-07 0.00144554,-1.66291e-05,0.000364521,-0.000277254,-0.00136834 0.000130907,8.79981e-05,9.12458e-05,9.03867e-05,0.000134839
64 rs12030407,rs139691576,rs2994565,rs3005909,rs57354037 0 621.962 inf 5 0 8.90898e-08 6.09368e-08,1.23778e-07 0.00145513,-5.60895e-05,0.000381236,-0.00029463,-0.00137241 0.000131393,8.93809e-05,9.31856e-05,9.23666e-05,0.000135362
65 rs12030407,rs17113718,rs3005894,rs3005909,rs57354037 0 606.339 inf 5 0 1.97136e-06 1.8264e-06,2.10837e-06 0.0341301,-0.0421605,-0.00689448,0.00825361,-0.0337969 0.000638298,0.000805316,0.000159578,0.000180756,0.000634268
66 rs12030407,rs2994565,rs3005899,rs57354037,rs6688670 0 603.252 inf 5 0 9.21249e-08 6.31353e-08,1.23323e-07 0.00146363,0.000366518,-0.000262129,-0.00138727,0.000133418 0.000131136,9.1187e-05,9.047e-05,0.000134614,5.71654e-05
67 rs12030407,rs2994565,rs3005899,rs56040498,rs57354037 0 603.087 inf 5 0 9.20987e-08 6.30435e-08,1.23117e-07 0.00146356,0.000366508,-0.000262179,0.000132952,-0.00138721 0.000131136,9.1187e-05,9.047e-05,5.71654e-05,0.000134614
68 rs12030407,rs17113718,rs3005888,rs3005909,rs57354037 0 601.032 inf 5 0 1.95455e-06 1.82431e-06,2.09487e-06 0.0339937,-0.0419773,-0.00685197,0.0082077,-0.03366 0.000638483,0.000805577,0.000159642,0.000180829,0.000634452
69 rs12030407,rs17113718,rs3005889,rs3005909,rs57354037 0 600.377 inf 5 0 1.95247e-06 1.81533e-06,2.09301e-06 0.0339756,-0.041953,-0.00684637,0.00820161,-0.0336418 0.000638483,0.000805577,0.000159642,0.000180829,0.000634452
70 rs12030407,rs139691576,rs2994565,rs3005899,rs57354037 0 594.559 inf 5 0 8.86422e-08 6.15832e-08,1.20358e-07 0.00144593,-5.55294e-05,0.000365899,-0.000278841,-0.00136333 0.000130909,8.93788e-05,9.12386e-05,9.03521e-05,0.000134893
71 rs12030407,rs17113718,rs3005895,rs3005899,rs57354037 0 587.117 inf 5 0 1.91051e-06 1.77506e-06,2.05227e-06 0.0331988,-0.040777,-0.00651726,0.00784136,-0.0328287 0.000630708,0.000791795,0.000154746,0.000175497,0.000625927
72 rs12030407,rs17113718,rs2994554,rs3005899,rs57354037 0 587.022 inf 5 0 1.91021e-06 1.77671e-06,2.05664e-06 0.0331961,-0.0407735,-0.00651646,0.00784049,-0.0328261 0.000630708,0.000791795,0.000154746,0.000175497,0.000625927
73 rs12030407,rs2994565,rs3005899,rs4314919,rs57354037 0 580.953 inf 5 0 8.88241e-08 6.03446e-08,1.21188e-07 0.00145221,0.000362204,-0.000270715,4.0601e-05,-0.00137524 0.000131169,9.12032e-05,9.05357e-05,5.03475e-05,0.000134555
74 rs12030407,rs17113718,rs3005894,rs3005899,rs57354037 0 561.112 inf 5 0 1.82817e-06 1.68217e-06,1.97079e-06 0.0317053,-0.0388019,-0.00608237,0.0073491,-0.0313509 0.000615782,0.000770957,0.000149554,0.000169637,0.00061119
75 rs12030407,rs17113718,rs3005888,rs3005899,rs57354037 0 556.427 inf 5 0 1.81333e-06 1.67567e-06,1.97079e-06 0.0315844,-0.0386401,-0.00604495,0.0073089,-0.0312296 0.00061595,0.000771195,0.000149613,0.000169704,0.000611358
76 rs12030407,rs17113718,rs3005889,rs3005899,rs57354037 0 555.849 inf 5 0 1.8115e-06 1.67257e-06,1.95198e-06 0.0315684,-0.0386186,-0.00604002,0.00730358,-0.0312136 0.00061595,0.000771195,0.000149613,0.000169704,0.000611358
77 rs11206793,rs12030407,rs3005911,rs3005913,rs71639717 0 551.404 inf 5 0 1.7984e-06 1.6642e-06,1.93899e-06 -0.00146391,0.0306905,-0.0315355,0.0304463,0.0318161 6.65197e-05,0.000601099,0.000619912,0.000597926,0.000630587
78 rs12030407,rs2793685,rs2994565,rs3005909,rs57354037 0 551.247 inf 5 0 8.9688e-08 6.10584e-08,1.21646e-07 0.00147589,-5.97045e-05,0.000391492,-0.000277575,-0.00137558 0.00013274,5.31205e-05,9.37742e-05,9.3168e-05,0.000134941
79 rs11206793,rs12030407,rs12731002,rs3005911,rs3005913 0 547.136 inf 5 0 1.78488e-06 1.64842e-06,1.91683e-06 -0.00145797,0.0305746,0.031693,-0.0314159,0.030331 6.65197e-05,0.000601099,0.000630587,0.000619912,0.000597926
80 rs12030407,rs2994565,rs3005909,rs57354037,rs7553068 0 541.028 inf 5 0 8.99219e-08 6.13454e-08,1.19316e-07 0.00145734,0.000392542,-0.000303909,-0.0013765,7.84573e-05 0.000131407,9.37268e-05,9.27493e-05,0.000134917,6.19652e-05
81 rs11206793,rs12030407,rs3005911,rs3005913,rs71639718 0 539.933 inf 5 0 1.76206e-06 1.62869e-06,1.89893e-06 -0.00144789,0.0303779,-0.031213,0.0301354,0.0314842 6.65197e-05,0.000601099,0.000619912,0.000597926,0.000630587
82 rs11206793,rs12030407,rs3005911,rs3005913,rs34980788 0 539.539 inf 5 0 1.76081e-06 1.62236e-06,1.90818e-06 -0.00144734,0.0303671,-0.0312018,0.0301246,0.0314728 6.65197e-05,0.000601099,0.000619912,0.000597926,0.000630587
83 rs11206793,rs12030407,rs17113726,rs3005911,rs3005913 0 539.457 inf 5 0 1.76055e-06 1.62779e-06,1.90372e-06 -0.00144722,0.0303649,0.0314704,-0.0311995,0.0301224 6.65197e-05,0.000601099,0.000630587,0.000619912,0.000597926
84 rs11206793,rs12030407,rs12734287,rs3005911,rs3005913 0 538.743 inf 5 0 1.75829e-06 1.63308e-06,1.89729e-06 -0.00144622,0.0303453,0.0314496,-0.0311793,0.0301029 6.65197e-05,0.000601099,0.000630587,0.000619912,0.000597926
85 rs11206793,rs12030407,rs12759658,rs3005911,rs3005913 0 537.23 inf 5 0 1.7535e-06 1.6226e-06,1.89429e-06 -0.00144409,0.0303037,0.0314055,-0.0311365,0.0300616 6.65197e-05,0.000601099,0.000630587,0.000619912,0.000597926
86 rs11206793,rs12030407,rs12739422,rs3005911,rs3005913 0 537.171 inf 5 0 1.75331e-06 1.62253e-06,1.89678e-06 -0.00144401,0.0303021,0.0314038,-0.0311348,0.03006 6.65197e-05,0.000601099,0.000630587,0.000619912,0.000597926
87 rs11206793,rs12030407,rs3005911,rs3005913,rs34349805 0 535.911 inf 5 0 1.74932e-06 1.59951e-06,1.87096e-06 -0.00144223,0.0302675,-0.0310991,0.0300255,0.031367 6.65197e-05,0.000601099,0.000619912,0.000597926,0.000630587
88 rs11206793,rs12030407,rs3005911,rs3005913,rs35476561 0 535.78 inf 5 0 1.74891e-06 1.6198e-06,1.87507e-06 -0.00144205,0.0302639,-0.0310954,0.030022,0.0313632 6.65197e-05,0.000601099,0.000619912,0.000597926,0.000630587
89 rs10493204,rs11206793,rs12030407,rs3005911,rs3005913 0 531.302 inf 5 0 1.73472e-06 1.60522e-06,1.8777e-06 0.0312322,-0.00143573,0.0301405,-0.0309681,0.0298992 0.000630587,6.65197e-05,0.000601099,0.000619912,0.000597926
90 rs11206793,rs12030407,rs3005911,rs3005913,rs78269809 0 525.928 inf 5 0 1.71769e-06 1.57806e-06,1.8529e-06 -0.0014281,0.0299917,-0.0308146,0.0297512,0.0310743 6.65197e-05,0.000601099,0.000619912,0.000597926,0.000630587
91 rs12030407,rs139690725,rs2994565,rs3005909,rs57354037 0 525.296 inf 5 0 8.92303e-08 6.2081e-08,1.21139e-07 0.00145274,5.74673e-05,0.000371201,-0.000301496,-0.00138128 0.000131414,7.43147e-05,9.36808e-05,9.30809e-05,0.000134917
92 rs11206793,rs12030407,rs12756361,rs3005911,rs3005913 0 525.02 inf 5 0 1.71481e-06 1.58005e-06,1.85167e-06 -0.00142681,0.0299665,0.0310475,-0.0307886,0.0297261 6.65197e-05,0.000601099,0.000630587,0.000619912,0.000597926
93 rs11206793,rs12030407,rs17113749,rs3005911,rs3005913 0 521.172 inf 5 0 1.70262e-06 1.57212e-06,1.84512e-06 -0.00142132,0.0298594,0.0309338,-0.0306781,0.0296196 6.65197e-05,0.000601099,0.000630587,0.000619912,0.000597926
94 rs12030407,rs17458279,rs2994565,rs3005899,rs57354037 0 520.217 inf 5 0 9.25585e-08 6.30994e-08,1.24212e-07 0.00145563,0.000135552,0.000367176,-0.000260761,-0.00138272 0.000130971,5.49858e-05,9.11898e-05,9.04858e-05,0.000134512
95 rs10493203,rs11206793,rs12030407,rs3005911,rs3005913 0 519.331 inf 5 0 1.69679e-06 1.5753e-06,1.82796e-06 0.0308793,-0.00141869,0.029808,-0.0306251,0.0295685 0.000630587,6.65197e-05,0.000601099,0.000619912,0.000597926
96 rs12030407,rs17113718,rs3005907,rs3005909,rs57354037 0 518.847 inf 5 0 1.69477e-06 1.57252e-06,1.83966e-06 0.0297769,-0.0312491,-0.00413282,0.00497553,-0.0257291 0.000600764,0.000644862,0.000107993,0.000121378,0.000523522
97 rs11206793,rs12030407,rs2994547,rs2994565,rs3005909 0 518.362 inf 5 0 1.69273e-06 1.55936e-06,1.83073e-06 -0.000929376,0.0297573,-0.0305048,0.0059759,0.0244303 6.33652e-05,0.000600905,0.000618362,0.000149028,0.000502679
98 rs11206793,rs12030407,rs3005911,rs3005913,rs71639720 0 516.14 inf 5 0 1.68668e-06 1.55581e-06,1.82245e-06 -0.00141411,0.0297187,-0.030533,0.0294797,0.0307845 6.65197e-05,0.000601099,0.000619912,0.000597926,0.000630588
99 rs12030407,rs146530527,rs2994565,rs3005909,rs57354037 0 513.406 inf 5 0 8.90535e-08 6.07911e-08,1.24312e-07 0.00145457,-5.1961e-05,0.00038038,-0.000293315,-0.00137251 0.000131391,8.89749e-05,9.31491e-05,9.23003e-05,0.000135419
100 rs12030407,rs17113718,rs3005899,rs3005907,rs57354037 0 512.826 inf 5 0 1.67572e-06 1.54484e-06,1.81264e-06 0.0294697,-0.0308979,0.00486115,-0.004021,-0.0255055 0.000597945,0.000641403,0.000119577,0.000106244,0.00052187
101 rs11206793,rs12030407,rs3005911,rs3005913,rs71639722 0 508.079 inf 5 0 1.66114e-06 1.5262e-06,1.78993e-06 -0.0014025,0.029492,-0.0302991,0.0292542,0.0305438 6.65197e-05,0.000601099,0.000619912,0.000597926,0.000630588
102 rs11206793,rs12030407,rs3005911,rs3005913,rs9786996 0 508.025 inf 5 0 1.66097e-06 1.53049e-06,1.80403e-06 -0.00140242,0.0294904,-0.0302975,0.0292527,0.0305422 6.65197e-05,0.000601099,0.000619912,0.000597926,0.000630588
103 rs11206793,rs12030407,rs3005911,rs3005913,rs34897038 0 507.413 inf 5 0 1.65903e-06 1.52692e-06,1.79282e-06 -0.00140153,0.0294731,-0.0302797,0.0292355,0.0305239 6.65197e-05,0.000601099,0.000619912,0.000597926,0.000630588
104 rs11206793,rs12030407,rs3005911,rs3005913,rs3929899 0 507.379 inf 5 0 1.65892e-06 1.52963e-06,1.79396e-06 -0.00140148,0.0294722,-0.0302787,0.0292345,0.0305228 6.65197e-05,0.000601099,0.000619912,0.000597926,0.000630588
105 rs11206793,rs12030407,rs3005911,rs3005913,rs76494214 0 506.929 inf 5 0 1.6575e-06 1.52347e-06,1.78867e-06 -0.00140083,0.0294595,-0.0302656,0.0292219,0.0305093 6.65197e-05,0.000601099,0.000619912,0.000597926,0.000630588
106 rs11206793,rs12030407,rs3005911,rs3005913,rs9787125 0 505.37 inf 5 0 1.65256e-06 1.516e-06,1.78282e-06 -0.00139857,0.0294153,-0.03022,0.029178,0.0304625 6.65197e-05,0.000601099,0.000619912,0.000597926,0.000630588
107 rs12030407,rs139690725,rs2994565,rs3005899,rs57354037 0 503.302 inf 5 0 8.87652e-08 6.05046e-08,1.21669e-07 0.00144342,5.58263e-05,0.000355823,-0.000285174,-0.0013719 0.000130937,7.42895e-05,9.1806e-05,9.10221e-05,0.000134435
108 rs12030407,rs2793685,rs2994565,rs3005899,rs57354037 0 500.488 inf 5 0 8.93196e-08 6.22122e-08,1.21761e-07 0.00146835,-6.20933e-05,0.000378153,-0.00026282,-0.00136714 0.00013235,5.30416e-05,9.19931e-05,9.10027e-05,0.000134447
109 rs12030407,rs2994565,rs3005909,rs57354037,rs77962670 0 500.214 inf 5 0 8.88791e-08 5.99352e-08,1.21673e-07 0.00145582,0.000382361,-0.000294899,-0.0013793,1.84263e-05 0.000131448,9.37748e-05,9.27773e-05,0.000134898,6.22331e-05
110 rs12030407,rs17424500,rs2994565,rs3005909,rs57354037 0 500.147 inf 5 0 9.3237e-08 6.38122e-08,1.27886e-07 0.00146574,0.000151995,0.000377751,-0.000270208,-0.00138145 0.000131463,5.99844e-05,9.31246e-05,9.2676e-05,0.000134899
111 rs12030407,rs12064446,rs2994565,rs3005909,rs57354037 0 500.012 inf 5 0 8.88547e-08 5.93092e-08,1.19855e-07 0.0014555,1.42709e-05,0.0003816,-0.00029421,-0.00137929 0.00013144,6.2482e-05,9.37672e-05,9.27613e-05,0.000134899
112 rs12030407,rs17424899,rs2994565,rs3005909,rs57354037 0 499.822 inf 5 0 9.31577e-08 6.30163e-08,1.25355e-07 0.00146564,0.000150624,0.000377763,-0.000270405,-0.00138143 0.000131463,5.99844e-05,9.31246e-05,9.2676e-05,0.000134899
113 rs12030407,rs2994565,rs3005909,rs57354037,rs72660457 0 498.917 inf 5 0 9.29402e-08 6.41311e-08,1.2565e-07 0.00146536,0.000377797,-0.000270954,-0.00138138,0.0001468 0.000131463,9.31246e-05,9.2676e-05,0.000134899,5.99844e-05
114 rs12030407,rs17113689,rs2994565,rs3005909,rs57354037 0 498.899 inf 5 0 9.2936e-08 6.34467e-08,1.23727e-07 0.00146536,0.000146725,0.000377798,-0.000270965,-0.00138138 0.000131463,5.99844e-05,9.31246e-05,9.2676e-05,0.000134899
115 rs12030407,rs146530527,rs2994565,rs3005899,rs57354037 0 498.139 inf 5 0 8.86105e-08 6.00884e-08,1.21354e-07 0.00144542,-5.18655e-05,0.00036514,-0.000277631,-0.00136342 0.000130907,8.89758e-05,9.12061e-05,9.02902e-05,0.000134945
116 rs12030407,rs12070360,rs2994565,rs3005909,rs57354037 0 495.756 inf 5 0 8.94717e-08 6.02603e-08,1.21991e-07 0.00145644,8.76044e-05,0.000375566,-0.000282339,-0.00137885 0.000131403,8.99322e-05,9.31935e-05,9.28106e-05,0.000134898
117 rs11206793,rs12030407,rs3005911,rs3005913,rs34290061 0 493.171 inf 5 0 1.61391e-06 1.48434e-06,1.75822e-06 -0.00138076,0.0290678,-0.0298616,0.0288323,0.0300936 6.65197e-05,0.000601099,0.000619912,0.000597926,0.000630588
118 rs12030407,rs17459027,rs2994565,rs3005909,rs57354037 0 493.107 inf 5 0 9.31419e-08 6.57945e-08,1.26639e-07 0.0014659,0.000151462,0.000377585,-0.000270668,-0.00138122 0.000131467,6.0428e-05,9.3125e-05,9.26678e-05,0.000134899
119 rs12030407,rs2994565,rs3005899,rs57354037,rs7553068 0 491.633 inf 5 0 8.94085e-08 6.15967e-08,1.19555e-07 0.00144747,0.000375637,-0.000286502,-0.00136679,7.58095e-05 0.000130917,9.16852e-05,9.06429e-05,0.00013445,6.19067e-05
120 rs11206793,rs12030407,rs17113759,rs3005911,rs3005913 0 490.423 inf 5 0 1.6052e-06 1.48559e-06,1.73987e-06 -0.00137672,0.028989,0.0300099,-0.0297802,0.0287539 6.65197e-05,0.000601099,0.000630588,0.000619912,0.000597926
121 rs11206793,rs12140215,rs2994565,rs3005895,rs57354037 0 489.397 inf 5 0 9.84705e-09 2.70935e-09,2.03871e-08 8.01101e-05,-0.00013708,0.000112056,5.52156e-05,5.79095e-05 5.97216e-05,5.48223e-05,7.93597e-05,8.20671e-05,4.64494e-05
122 rs11206793,rs12140215,rs2994554,rs2994565,rs57354037 0 489.022 inf 5 0 9.8496e-09 2.64311e-09,2.09632e-08 8.0099e-05,-0.000137132,5.54409e-05,0.000111909,5.79486e-05 5.97216e-05,5.48223e-05,8.20671e-05,7.93597e-05,4.64494e-05
123 rs12030407,rs2000142,rs2994565,rs3005909,rs57354037 0 488.992 inf 5 0 9.34446e-08 6.67816e-08,1.25566e-07 0.00146573,0.000157249,0.000377727,-0.000270266,-0.00138132 0.00013146,6.06497e-05,9.31246e-05,9.2656e-05,0.000134899
124 rs11590092,rs12030407,rs2994565,rs3005899,rs57354037 0 488.942 inf 5 0 9.24659e-08 6.33222e-08,1.25099e-07 0.000165899,0.00145862,0.000357373,-0.000244749,-0.00135639 6.80536e-05,0.000131017,9.12188e-05,9.11911e-05,0.000134541
125 rs12030407,rs12070360,rs2994565,rs3005899,rs57354037 0 486.815 inf 5 0 8.90405e-08 5.87552e-08,1.2137e-07 0.00144746,8.83405e-05,0.000360465,-0.000266702,-0.00136985 0.000130922,8.99424e-05,9.12457e-05,9.07988e-05,0.00013442
126 rs12030407,rs2000141,rs2994565,rs3005909,rs57354037 0 485.579 inf 5 0 9.28199e-08 6.29216e-08,1.25144e-07 0.00146478,0.000146145,0.00037737,-0.000271857,-0.00138121 0.000131457,6.06071e-05,9.31258e-05,9.26535e-05,0.000134899
127 rs12030407,rs17113792,rs2994565,rs3005909,rs57354037 0 484.863 inf 5 0 9.00891e-08 6.19408e-08,1.21625e-07 0.00145997,8.45576e-05,0.000394089,-0.000305148,-0.00137875 0.000131448,6.22331e-05,9.37748e-05,9.27773e-05,0.000134898
128 rs12030407,rs2994565,rs3005909,rs57354037,rs75876500 0 483.976 inf 5 0 9.02096e-08 6.13667e-08,1.24737e-07 0.00146021,0.000394784,-0.000305755,-0.00137872,8.84772e-05 0.000131448,9.37748e-05,9.27773e-05,0.000134898,6.22331e-05
129 rs111885209,rs12030407,rs2994565,rs3005909,rs57354037 0 483.884 inf 5 0 9.02225e-08 6.07067e-08,1.22901e-07 8.8885e-05,0.00146024,0.000394856,-0.000305819,-0.00137871 6.22331e-05,0.000131448,9.37748e-05,9.27773e-05,0.000134898
130 rs12030407,rs28445007,rs2994565,rs3005909,rs57354037 0 483.717 inf 5 0 9.02459e-08 6.20241e-08,1.24019e-07 0.00146028,8.96227e-05,0.000394987,-0.000305933,-0.00137871 0.000131448,6.22331e-05,9.37748e-05,9.27773e-05,0.000134898
131 rs12030407,rs28631406,rs2994565,rs3005909,rs57354037 0 483.669 inf 5 0 9.02528e-08 6.24692e-08,1.21426e-07 0.0014603,8.98392e-05,0.000395025,-0.000305967,-0.00137871 0.000131448,6.22331e-05,9.37748e-05,9.27773e-05,0.000134898
132 rs12030407,rs17113795,rs2994565,rs3005909,rs57354037 0 483.505 inf 5 0 9.02761e-08 5.92054e-08,1.22796e-07 0.00146034,9.05653e-05,0.000395154,-0.000306079,-0.0013787 0.000131448,6.22331e-05,9.37748e-05,9.27773e-05,0.000134898
133 rs12030407,rs2994565,rs3005909,rs57354037,rs72660452 0 483.161 inf 5 0 9.3391e-08 6.60127e-08,1.26605e-07 0.00146558,0.000378026,-0.000270371,-0.00138079,0.000157031 0.000131459,9.3124e-05,9.26568e-05,0.000134898,6.09192e-05
134 rs12030407,rs2994565,rs3005909,rs57354037,rs75954318 0 483.029 inf 5 0 9.03448e-08 6.15675e-08,1.199e-07 0.00146047,0.000395528,-0.000306406,-0.00137868,9.26751e-05 0.000131448,9.37748e-05,9.27773e-05,0.000134898,6.22331e-05
135 rs12030407,rs2994565,rs3005909,rs57354037,rs78563968 0 482.824 inf 5 0 9.02133e-08 6.05112e-08,1.19247e-07 0.00145981,0.000394714,-0.000305553,-0.00137844,8.89487e-05 0.00013144,9.37672e-05,9.27613e-05,0.000134899,6.2482e-05
136 rs12030407,rs2994565,rs3005909,rs57354037,rs77358958 0 482.812 inf 5 0 9.0215e-08 6.05651e-08,1.21598e-07 0.00145982,0.000394723,-0.000305561,-0.00137844,8.90014e-05 0.00013144,9.37672e-05,9.27613e-05,0.000134899,6.2482e-05
137 rs12030407,rs12067824,rs2994565,rs3005909,rs57354037 0 482.762 inf 5 0 9.0222e-08 6.12104e-08,1.19164e-07 0.00145983,8.92257e-05,0.000394762,-0.000305595,-0.00137844 0.00013144,6.2482e-05,9.37672e-05,9.27613e-05,0.000134899
138 rs12030407,rs2994565,rs3005909,rs57354037,rs7539724 0 482.497 inf 5 0 9.04236e-08 6.22411e-08,1.23091e-07 0.00146062,0.000395948,-0.000306773,-0.00137866,9.50396e-05 0.000131448,9.37748e-05,9.27773e-05,0.000134898,6.22331e-05
139 rs12030407,rs17113799,rs2994565,rs3005909,rs57354037 0 482.373 inf 5 0 9.04423e-08 6.18838e-08,1.21362e-07 0.00146066,9.559e-05,0.000396045,-0.000306858,-0.00137866 0.000131448,6.22331e-05,9.37748e-05,9.27773e-05,0.000134898
140 rs11590092,rs12030407,rs2994565,rs3005909,rs57354037 0 482.247 inf 5 0 9.29187e-08 6.49235e-08,1.25901e-07 0.000165965,0.00146776,0.000373079,-0.000261143,-0.00136571 6.79928e-05,0.0001315,9.31557e-05,9.31389e-05,0.000135014
141 rs12030407,rs17425099,rs2994565,rs3005909,rs57354037 0 480.236 inf 5 0 9.32234e-08 6.54666e-08,1.26309e-07 0.00146563,0.000154506,0.000377145,-0.000271171,-0.00138114 0.000131462,6.10696e-05,9.31263e-05,9.26426e-05,0.000134898
142 rs12030407,rs2994565,rs3005909,rs57354037,rs75259039 0 479.042 inf 5 0 8.94629e-08 6.12778e-08,1.2319e-07 0.00145975,0.000377038,-0.000278244,-0.0013723,7.86879e-05 0.000131495,9.31473e-05,9.33702e-05,0.000135099,8.13299e-05
143 rs12030407,rs17113718,rs3005884,rs3005909,rs57354037 0 478.877 inf 5 0 1.5682e-06 1.44108e-06,1.68606e-06 0.0278831,-0.0292561,-0.00369296,0.00450502,-0.0242673 0.00058499,0.000628656,0.000103199,0.000116407,0.000512967
144 rs12030407,rs2994565,rs3005909,rs57354037,rs61379230 0 477.528 inf 5 0 9.25307e-08 6.48532e-08,1.24406e-07 0.00146473,0.000377305,-0.000272882,-0.00138101,0.000141838 0.000131462,9.31263e-05,9.26426e-05,0.000134898,6.10696e-05
145 rs12030407,rs2994565,rs3005909,rs57354037,rs78419845 0 476.417 inf 5 0 8.91843e-08 6.27913e-08,1.23757e-07 0.00145892,0.000378015,-0.000281627,-0.00137404,5.74446e-05 0.00013152,9.31348e-05,9.33745e-05,0.0001351,7.88135e-05
146 rs12030407,rs17113634,rs2994565,rs3005909,rs57354037 0 474.724 inf 5 0 8.92544e-08 5.92454e-08,1.21102e-07 0.0014556,7.38425e-05,0.00037601,-0.000284102,-0.00137846 0.000131396,9.28069e-05,9.32037e-05,9.28127e-05,0.000134902
147 rs12030407,rs12409671,rs2994565,rs3005909,rs57354037 0 474.478 inf 5 0 8.92341e-08 6.28415e-08,1.2307e-07 0.00145557,7.20967e-05,0.000376083,-0.00028429,-0.00137848 0.000131396,9.28069e-05,9.32037e-05,9.28127e-05,0.000134902
148 rs11206775,rs12030407,rs2994565,rs3005909,rs57354037 0 474.3 inf 5 0 8.92196e-08 5.95854e-08,1.20696e-07 7.08292e-05,0.00145556,0.000376136,-0.000284426,-0.0013785 9.28069e-05,0.000131396,9.32037e-05,9.28127e-05,0.000134902
149 rs12026512,rs12030407,rs2994565,rs3005909,rs57354037 0 473.829 inf 5 0 8.91825e-08 6.07539e-08,1.22294e-07 6.74731e-05,0.00145552,0.000376276,-0.000284787,-0.00137854 9.28069e-05,0.000131396,9.32037e-05,9.28127e-05,0.000134902
150 rs12030407,rs2994565,rs3005909,rs57354037,rs80302806 0 473.673 inf 5 0 8.91706e-08 6.14422e-08,1.24164e-07 0.0014555,0.000376323,-0.000284907,-0.00137856,6.63598e-05 0.000131396,9.32037e-05,9.28127e-05,0.000134902,9.28069e-05
151 rs12030407,rs2994565,rs3005909,rs57354037,rs77537093 0 473.643 inf 5 0 8.91684e-08 5.94651e-08,1.20863e-07 0.0014555,0.000376331,-0.000284929,-0.00137856,6.61514e-05 0.000131396,9.32037e-05,9.28127e-05,0.000134902,9.28069e-05
152 rs12030407,rs12031412,rs2994565,rs3005909,rs57354037 0 473.624 inf 5 0 8.91669e-08 6.14622e-08,1.19979e-07 0.0014555,6.60123e-05,0.000376337,-0.000284944,-0.00137856 0.000131396,9.28069e-05,9.32037e-05,9.28127e-05,0.000134902
153 rs12030407,rs2994565,rs3005909,rs57354037,rs9437001 0 473.492 inf 5 0 9.03173e-08 6.26777e-08,1.25538e-07 0.00144888,0.000366272,-0.0002756,-0.00137459,5.63544e-05 0.000131449,9.35275e-05,9.29448e-05,0.000134937,3.81877e-05
154 rs12030407,rs2994565,rs3005909,rs57354037,rs77740909 0 473.423 inf 5 0 8.91519e-08 6.10327e-08,1.21098e-07 0.00145548,0.000376397,-0.000285099,-0.00137858,6.45758e-05 0.000131396,9.32037e-05,9.28127e-05,0.000134902,9.28069e-05
155 rs12030407,rs2994565,rs3005909,rs57354037,rs79580810 0 473.42 inf 5 0 8.91517e-08 6.24329e-08,1.21767e-07 0.00145548,0.000376398,-0.000285101,-0.00137858,6.45576e-05 0.000131396,9.32037e-05,9.28127e-05,0.000134902,9.28069e-05
156 rs12030407,rs2994565,rs3005909,rs57354037,rs80286702 0 471.827 inf 5 0 9.01554e-08 6.07388e-08,1.22348e-07 0.0014604,0.000394449,-0.000305067,-0.00137868,8.6385e-05 0.000131455,9.37726e-05,9.27465e-05,0.000134898,6.19825e-05
157 rs12030407,rs2994565,rs3005909,rs4373790,rs57354037 0 471.783 inf 5 0 9.01617e-08 6.08263e-08,1.1985e-07 0.00146041,0.000394486,-0.000305097,8.65894e-05,-0.00137868 0.000131455,9.37726e-05,9.27465e-05,6.19825e-05,0.000134898
158 rs12030407,rs2994565,rs3005909,rs57354037,rs76485159 0 471.638 inf 5 0 9.01827e-08 6.20032e-08,1.21525e-07 0.00146046,0.000394605,-0.000305199,-0.00137867,8.72627e-05 0.000131455,9.37726e-05,9.27465e-05,0.000134898,6.19825e-05
159 rs11206802,rs12030407,rs2994565,rs3005909,rs57354037 0 471.635 inf 5 0 9.01832e-08 6.20247e-08,1.22525e-07 8.72796e-05,0.00146046,0.000394608,-0.000305201,-0.00137867 6.19825e-05,0.000131455,9.37726e-05,9.27465e-05,0.000134898
160 rs12030407,rs12066561,rs2994565,rs3005909,rs57354037 0 470.471 inf 5 0 8.88235e-08 5.9388e-08,1.22688e-07 0.00145474,5.19889e-06,0.000379104,-0.000291251,-0.00137941 0.000131393,6.27302e-05,9.31232e-05,9.27673e-05,0.000134897
161 rs12030407,rs17113634,rs2994565,rs3005899,rs57354037 0 466.085 inf 5 0 8.88216e-08 6.01185e-08,1.19676e-07 0.00144659,7.46388e-05,0.000360887,-0.000268449,-0.00136944 0.000130914,9.28159e-05,9.12552e-05,9.07993e-05,0.000134424
162 rs12030407,rs12409671,rs2994565,rs3005899,rs57354037 0 465.842 inf 5 0 8.8801e-08 6.09799e-08,1.22077e-07 0.00144657,7.28927e-05,0.000360957,-0.000268634,-0.00136946 0.000130914,9.28159e-05,9.12552e-05,9.07993e-05,0.000134424
163 rs11206775,rs12030407,rs2994565,rs3005899,rs57354037 0 465.666 inf 5 0 8.87864e-08 5.92422e-08,1.18507e-07 7.16249e-05,0.00144655,0.000361007,-0.000268769,-0.00136947 9.28159e-05,0.000130914,9.12552e-05,9.07993e-05,0.000134424
164 rs12026512,rs12030407,rs2994565,rs3005899,rs57354037 0 465.199 inf 5 0 8.87489e-08 6.1722e-08,1.17491e-07 6.82681e-05,0.0014465,0.000361141,-0.000269125,-0.00136951 9.28159e-05,0.000130914,9.12552e-05,9.07993e-05,0.000134424
165 rs12030407,rs2994565,rs3005899,rs57354037,rs80302806 0 465.045 inf 5 0 8.87369e-08 6.03672e-08,1.20356e-07 0.00144649,0.000361186,-0.000269243,-0.00136953,6.71547e-05 0.000130914,9.12552e-05,9.07993e-05,0.000134424,9.28159e-05
166 rs12030407,rs2994565,rs3005899,rs57354037,rs77537093 0 465.016 inf 5 0 8.87346e-08 6.1674e-08,1.21356e-07 0.00144648,0.000361194,-0.000269265,-0.00136953,6.69462e-05 0.000130914,9.12552e-05,9.07993e-05,0.000134424,9.28159e-05
167 rs12030407,rs12031412,rs2994565,rs3005899,rs57354037 0 464.997 inf 5 0 8.87331e-08 6.07138e-08,1.18996e-07 0.00144648,6.68071e-05,0.0003612,-0.00026928,-0.00136953 0.000130914,9.28159e-05,9.12552e-05,9.07993e-05,0.000134424
168 rs12030407,rs2994565,rs3005899,rs57354037,rs77740909 0 464.798 inf 5 0 8.8718e-08 6.05026e-08,1.21765e-07 0.00144646,0.000361257,-0.000269432,-0.00136955,6.53703e-05 0.000130914,9.12552e-05,9.07993e-05,0.000134424,9.28159e-05
169 rs12030407,rs2994565,rs3005899,rs57354037,rs79580810 0 464.795 inf 5 0 8.87178e-08 6.10444e-08,1.19233e-07 0.00144646,0.000361258,-0.000269434,-0.00136955,6.53521e-05 0.000130914,9.12552e-05,9.07993e-05,0.000134424,9.28159e-05
170 rs12030407,rs17460046,rs2994565,rs3005909,rs57354037 0 462.23 inf 5 0 8.88283e-08 6.03094e-08,1.2203e-07 0.00145472,7.46875e-06,0.000379075,-0.000290908,-0.00137934 0.000131391,6.3507e-05,9.31232e-05,9.27778e-05,0.0001349
171 rs113997912,rs12030407,rs2994565,rs3005909,rs57354037 0 461.871 inf 5 0 8.88765e-08 5.84773e-08,1.20232e-07 2.62748e-05,0.00145497,0.000378119,-0.000289351,-0.00137931 9.07552e-05,0.000131395,9.31839e-05,9.27417e-05,0.000134898
172 rs12030407,rs12064446,rs2994565,rs3005899,rs57354037 0 461.245 inf 5 0 8.8401e-08 6.06284e-08,1.21673e-07 0.00144611,1.17357e-05,0.00036574,-0.000277945,-0.00137011 0.000130943,6.24229e-05,9.17232e-05,9.06544e-05,0.000134425
173 rs12030407,rs2994565,rs3005899,rs57354037,rs77962670 0 460.996 inf 5 0 8.84214e-08 6.04563e-08,1.20023e-07 0.00144639,0.00036642,-0.000278542,-0.00137007,1.58514e-05 0.00013095,9.17284e-05,9.06672e-05,0.000134423,6.21723e-05
174 rs12030407,rs12044711,rs2994565,rs3005909,rs57354037 0 456.659 inf 5 0 8.91198e-08 6.13161e-08,1.23138e-07 0.0014552,7.91345e-05,0.000374664,-0.000283141,-0.00137488 0.000131393,0.000119646,9.33636e-05,9.32509e-05,0.000135074
175 rs12030407,rs2994565,rs3005899,rs57354037,rs9437001 0 455.075 inf 5 0 8.99217e-08 6.08667e-08,1.24684e-07 0.00144016,0.000351679,-0.000260522,-0.00136591,5.71985e-05 0.000130956,9.1542e-05,9.08812e-05,0.000134451,3.81715e-05
176 rs113997912,rs12030407,rs2994565,rs3005899,rs57354037 0 453.446 inf 5 0 8.84373e-08 6.03963e-08,1.2287e-07 2.69612e-05,0.00144589,0.000362911,-0.000273638,-0.00137024 9.07639e-05,0.000130912,9.12366e-05,9.07297e-05,0.000134419
177 rs12030407,rs2994565,rs3005909,rs55675374,rs57354037 0 451.927 inf 5 0 9.02116e-08 6.19488e-08,1.22455e-07 0.00146327,0.000378405,-0.000273607,0.000114928,-0.00136986 0.000131529,9.31243e-05,9.31799e-05,8.0782e-05,0.000135065
178 rs12030407,rs2994565,rs2994803,rs3005899,rs57354037 0 449.702 inf 5 0 8.86127e-08 6.19727e-08,1.20425e-07 0.00144239,0.000365426,-3.98587e-05,-0.000283961,-0.00137371 0.000131017,9.12188e-05,6.80536e-05,9.11911e-05,0.000134541
179 rs12030407,rs17113672,rs2994565,rs3005899,rs57354037 0 449.533 inf 5 0 8.86241e-08 6.07961e-08,1.21879e-07 0.00144232,-4.08113e-05,0.000365464,-0.000284143,-0.00137379 0.000131017,6.80536e-05,9.12188e-05,9.11911e-05,0.000134541
180 rs12030407,rs2994565,rs2994571,rs3005899,rs57354037 0 449.4 inf 5 0 8.86333e-08 5.88469e-08,1.19189e-07 0.00144226,0.000365493,-4.15617e-05,-0.000284286,-0.00137385 0.000131017,9.12188e-05,6.80536e-05,9.11911e-05,0.000134541
181 rs12030407,rs2994565,rs2994802,rs3005899,rs57354037 0 449.031 inf 5 0 8.86596e-08 5.95394e-08,1.19095e-07 0.00144209,0.000365575,-4.36442e-05,-0.000284683,-0.00137403 0.000131017,9.12188e-05,6.80536e-05,9.11911e-05,0.000134541
182 rs12030407,rs12044711,rs2994565,rs3005899,rs57354037 0 448.643 inf 5 0 8.86902e-08 5.78204e-08,1.21503e-07 0.00144623,8.07693e-05,0.000359539,-0.000267448,-0.00136581 0.000130911,0.000119655,9.1405e-05,9.12257e-05,0.000134587
183 rs12030407,rs2994565,rs3005899,rs57354037,rs6664002 0 448.288 inf 5 0 8.87168e-08 6.12463e-08,1.20937e-07 0.00144176,0.000365739,-0.000285484,-0.00137438,-4.78472e-05 0.000131017,9.12188e-05,9.11911e-05,0.000134541,6.80536e-05
184 rs12030407,rs17113792,rs2994565,rs3005899,rs57354037 0 447.729 inf 5 0 8.95694e-08 6.25998e-08,1.20636e-07 0.00144995,8.18534e-05,0.000377053,-0.000287608,-0.0013689 0.00013095,6.21723e-05,9.17284e-05,9.06672e-05,0.000134423
185 rs12030407,rs2994565,rs3005909,rs57354037,rs75782855 0 447.387 inf 5 0 8.91659e-08 6.20604e-08,1.21885e-07 0.00145551,0.000374809,-0.000282784,-0.00137469,8.34562e-05 0.000131396,9.33183e-05,9.3191e-05,0.000135063,0.00011751
186 rs11206770,rs12030407,rs2994565,rs3005909,rs57354037 0 447.313 inf 5 0 8.91595e-08 5.96459e-08,1.21154e-07 8.2683e-05,0.0014555,0.000374848,-0.00028287,-0.00137474 0.00011751,0.000131396,9.33183e-05,9.3191e-05,0.000135063
187 rs12030407,rs12041752,rs2994565,rs3005909,rs57354037 0 447.293 inf 5 0 8.91578e-08 6.16513e-08,1.22272e-07 0.0014555,8.24831e-05,0.000374859,-0.000282892,-0.00137475 0.000131396,0.00011751,9.33183e-05,9.3191e-05,0.000135063
188 rs12030407,rs2994565,rs3005899,rs57354037,rs75876500 0 446.964 inf 5 0 8.96861e-08 6.0244e-08,1.22725e-07 0.00145017,0.000377683,-0.000288145,-0.00136883,8.57653e-05 0.00013095,9.17284e-05,9.06672e-05,0.000134423,6.21723e-05
189 rs111885209,rs12030407,rs2994565,rs3005899,rs57354037 0 446.884 inf 5 0 8.96986e-08 6.25093e-08,1.22653e-07 8.61723e-05,0.00145019,0.000377749,-0.000288201,-0.00136882 6.21723e-05,0.00013095,9.17284e-05,9.06672e-05,0.000134423
190 rs12030407,rs28445007,rs2994565,rs3005899,rs57354037 0 446.741 inf 5 0 8.97212e-08 6.21623e-08,1.21675e-07 0.00145023,8.69086e-05,0.000377867,-0.000288302,-0.00136881 0.00013095,6.21723e-05,9.17284e-05,9.06672e-05,0.000134423
191 rs12030407,rs28631406,rs2994565,rs3005899,rs57354037 0 446.699 inf 5 0 8.97279e-08 6.16868e-08,1.22273e-07 0.00145024,8.71246e-05,0.000377902,-0.000288332,-0.00136881 0.00013095,6.21723e-05,9.17284e-05,9.06672e-05,0.000134423
192 rs12030407,rs17113795,rs2994565,rs3005899,rs57354037 0 446.557 inf 5 0 8.97505e-08 6.19517e-08,1.25607e-07 0.00145028,8.78494e-05,0.000378019,-0.000288432,-0.00136879 0.00013095,6.21723e-05,9.17284e-05,9.06672e-05,0.000134423
193 rs12030407,rs2994565,rs3005899,rs57354037,rs78563968 0 446.363 inf 5 0 8.9691e-08 6.16123e-08,1.22696e-07 0.00144979,0.000377643,-0.000287978,-0.00136858,8.62723e-05 0.000130943,9.17232e-05,9.06544e-05,0.000134425,6.24229e-05
194 rs12030407,rs2994565,rs3005899,rs57354037,rs77358958 0 446.353 inf 5 0 8.96926e-08 6.24453e-08,1.26394e-07 0.0014498,0.000377652,-0.000287985,-0.00136858,8.63248e-05 0.000130943,9.17232e-05,9.06544e-05,0.000134425,6.24229e-05
195 rs12030407,rs12067824,rs2994565,rs3005899,rs57354037 0 446.31 inf 5 0 8.96994e-08 5.9497e-08,1.22649e-07 0.00144981,8.65488e-05,0.000377688,-0.000288015,-0.00136857 0.000130943,6.24229e-05,9.17232e-05,9.06544e-05,0.000134425
196 rs12030407,rs2994565,rs3005899,rs57354037,rs75954318 0 446.148 inf 5 0 8.98172e-08 6.16595e-08,1.231e-07 0.00145039,0.000378358,-0.000288721,-0.00136876,8.99551e-05 0.00013095,9.17284e-05,9.06672e-05,0.000134423,6.21723e-05
197 rs12030407,rs2994565,rs3005899,rs57354037,rs7539724 0 445.689 inf 5 0 8.98937e-08 5.98879e-08,1.23067e-07 0.00145052,0.000378738,-0.000289045,-0.00136871,9.23149e-05 0.00013095,9.17284e-05,9.06672e-05,0.000134423,6.21723e-05
198 rs12030407,rs17113799,rs2994565,rs3005899,rs57354037 0 445.582 inf 5 0 8.99118e-08 6.03364e-08,1.25998e-07 0.00145055,9.28642e-05,0.000378827,-0.00028912,-0.0013687 0.00013095,6.21723e-05,9.17284e-05,9.06672e-05,0.000134423
199 rs12030407,rs2994565,rs2994803,rs3005909,rs57354037 0 445.149 inf 5 0 8.90501e-08 5.99848e-08,1.23166e-07 0.00145156,0.000380522,-3.94252e-05,-0.000299383,-0.00138272 0.0001315,9.31557e-05,6.79928e-05,9.31389e-05,0.000135014
200 rs12030407,rs17113672,rs2994565,rs3005909,rs57354037 0 444.989 inf 5 0 8.90614e-08 6.37698e-08,1.24529e-07 0.00145149,-4.03761e-05,0.000380557,-0.00029956,-0.00138279 0.0001315,6.79928e-05,9.31557e-05,9.31389e-05,0.000135014
201 rs12030407,rs2994565,rs2994571,rs3005909,rs57354037 0 444.864 inf 5 0 8.90705e-08 6.10338e-08,1.23377e-07 0.00145143,0.000380584,-4.11252e-05,-0.0002997,-0.00138286 0.0001315,9.31557e-05,6.79928e-05,9.31389e-05,0.000135014
202 rs12030407,rs2994565,rs2994802,rs3005909,rs57354037 0 444.516 inf 5 0 8.90966e-08 6.04666e-08,1.23573e-07 0.00145126,0.000380659,-4.32039e-05,-0.000300087,-0.00138303 0.0001315,9.31557e-05,6.79928e-05,9.31389e-05,0.000135014
203 rs12030407,rs17113718,rs3005884,rs3005899,rs57354037 0 443.893 inf 5 0 1.45745e-06 1.323e-06,1.59039e-06 0.0259083,-0.0271249,-0.00323417,0.00399973,-0.0226971 0.000563903,0.000605802,9.68501e-05,0.000109397,0.000497822
204 rs12030407,rs2994565,rs3005909,rs57354037,rs6664002 0 443.815 inf 5 0 8.91532e-08 6.2849e-08,1.19866e-07 0.00145093,0.000380811,-0.000300868,-0.00138338,-4.73995e-05 0.0001315,9.31557e-05,9.31389e-05,0.000135014,6.79928e-05
205 rs12030407,rs12755760,rs2994565,rs3005909,rs57354037 0 442.21 inf 5 0 8.88691e-08 6.04643e-08,1.21968e-07 0.0014478,-1.46731e-05,0.000382058,-0.000283594,-0.00137054 0.000133825,5.4245e-05,9.37658e-05,9.74172e-05,0.000138859
206 rs12030407,rs2994565,rs3005899,rs57354037,rs75782855 0 440.02 inf 5 0 8.8736e-08 6.06453e-08,1.2015e-07 0.00144654,0.000359694,-0.000267102,-0.00136563,8.49346e-05 0.000130915,9.13626e-05,9.11696e-05,0.000134578,0.000117522
207 rs11206770,rs12030407,rs2994565,rs3005899,rs57354037 0 439.946 inf 5 0 8.87295e-08 6.12112e-08,1.22312e-07 8.41612e-05,0.00144653,0.000359732,-0.000267186,-0.00136567 0.000117522,0.000130915,9.13626e-05,9.11696e-05,0.000134578
208 rs12030407,rs12041752,rs2994565,rs3005899,rs57354037 0 439.927 inf 5 0 8.87279e-08 6.21823e-08,1.19647e-07 0.00144653,8.39613e-05,0.000359741,-0.000267208,-0.00136568 0.000130915,0.000117522,9.13626e-05,9.11696e-05,0.000134578
209 rs12030407,rs2994565,rs3005899,rs57354037,rs80286702 0 437.193 inf 5 0 8.9634e-08 6.15466e-08,1.20632e-07 0.00145037,0.000377386,-0.000287507,-0.00136881,8.37049e-05 0.000130956,9.17269e-05,9.06397e-05,0.000134424,6.19237e-05
210 rs12030407,rs2994565,rs3005899,rs4373790,rs57354037 0 437.155 inf 5 0 8.96401e-08 6.03669e-08,1.21903e-07 0.00145038,0.000377419,-0.000287534,8.3909e-05,-0.00136881 0.000130956,9.17269e-05,9.06397e-05,6.19237e-05,0.000134424
211 rs12030407,rs2994565,rs3005899,rs57354037,rs76485159 0 437.03 inf 5 0 8.96604e-08 6.25399e-08,1.21721e-07 0.00145042,0.000377528,-0.000287623,-0.0013688,8.4581e-05 0.000130956,9.17269e-05,9.06397e-05,0.000134424,6.19237e-05
212 rs11206802,rs12030407,rs2994565,rs3005899,rs57354037 0 437.027 inf 5 0 8.96609e-08 6.21869e-08,1.22122e-07 8.45979e-05,0.00145042,0.000377531,-0.000287626,-0.0013688 6.19237e-05,0.000130956,9.17269e-05,9.06397e-05,0.000134424
213 rs12030407,rs2994565,rs3005909,rs4927315,rs57354037 0 432.107 inf 5 0 9.14283e-08 6.12838e-08,1.24443e-07 0.00156129,0.000381582,-0.000297085,-0.000112823,-0.0014084 0.000142342,9.31318e-05,9.23109e-05,5.79352e-05,0.000135713
214 rs12030407,rs17113718,rs2994565,rs3005909,rs60984146 0 427.547 inf 5 0 1.40491e-06 1.28379e-06,1.53103e-06 0.0254438,-0.0332584,-0.00737828,0.00840822,-0.0245482 0.000563999,0.000758161,0.000199221,0.000218138,0.000546729
215 rs12030407,rs2994565,rs3005909,rs57354037,rs7548895 0 426.577 inf 5 0 8.88254e-08 5.92102e-08,1.22696e-07 0.00145452,0.000379467,-0.000292723,-0.00137929,-4.01425e-06 0.000131399,9.32013e-05,9.25369e-05,0.000134906,4.10888e-05
216 rs12030407,rs17113718,rs3005899,rs57354037,rs7536413 0 425.373 inf 5 0 1.39921e-06 1.2735e-06,1.52594e-06 0.0241107,-0.028568,0.00238297,-0.0225779,-0.00353066 0.000535481,0.000653133,7.17312e-05,0.000504437,0.000109986
217 rs10159099,rs12030407,rs17113718,rs3005899,rs57354037 0 424.536 inf 5 0 1.39655e-06 1.27734e-06,1.51967e-06 -0.00352405,0.0240879,-0.0285376,0.00237995,-0.0225572 0.000109986,0.000535481,0.000653133,7.17312e-05,0.000504437
218 rs12030407,rs17424500,rs2994565,rs3005899,rs57354037 0 423.857 inf 5 0 9.31292e-08 6.52539e-08,1.28017e-07 0.00146024,0.000157276,0.00036916,-0.000261268,-0.00137624 0.000131027,5.98453e-05,9.12022e-05,9.04467e-05,0.000134438
219 rs12030407,rs17424899,rs2994565,rs3005899,rs57354037 0 423.626 inf 5 0 9.30472e-08 6.39354e-08,1.26731e-07 0.00146012,0.000155913,0.000369114,-0.000261399,-0.00137619 0.000131027,5.98453e-05,9.12022e-05,9.04467e-05,0.000134438
220 rs12030407,rs17113718,rs2793679,rs3005909,rs57354037 0 423.277 inf 5 0 1.39244e-06 1.27058e-06,1.51381e-06 0.0221599,-0.0227113,-0.00232143,0.00327174,-0.0199171 0.000495226,0.000525596,7.25078e-05,9.35774e-05,0.00045261
221 rs12030407,rs2994565,rs3005899,rs57354037,rs72660457 0 422.983 inf 5 0 9.28219e-08 6.52161e-08,1.26125e-07 0.00145976,0.000368986,-0.000261765,-0.00137605,0.000152106 0.000131027,9.12022e-05,9.04467e-05,0.000134438,5.98453e-05
222 rs12030407,rs17113689,rs2994565,rs3005899,rs57354037 0 422.971 inf 5 0 9.28175e-08 6.48763e-08,1.27651e-07 0.00145975,0.000152032,0.000368984,-0.000261772,-0.00137605 0.000131027,5.98453e-05,9.12022e-05,9.04467e-05,0.000134438
223 rs12030407,rs12742095,rs2994565,rs3005909,rs57354037 0 421.906 inf 5 0 8.89079e-08 6.09465e-08,1.22843e-07 0.00144578,-1.95123e-05,0.000383612,-0.000281407,-0.00136808 0.000133693,5.42237e-05,9.39657e-05,9.68923e-05,0.000138547
224 rs12030407,rs1341347,rs2994565,rs3005909,rs57354037 0 421.757 inf 5 0 8.89002e-08 6.06307e-08,1.21953e-07 0.00144617,-1.86491e-05,0.000383412,-0.000281878,-0.00136858 0.000133693,5.42237e-05,9.39657e-05,9.68923e-05,0.000138547
225 rs12030407,rs2994565,rs3005909,rs4927313,rs57354037 0 421.011 inf 5 0 8.88667e-08 6.1555e-08,1.22863e-07 0.00144815,0.000382407,-0.000284242,-1.43108e-05,-0.00137111 0.000133693,9.39657e-05,9.68923e-05,5.42237e-05,0.000138547
226 rs12030407,rs2994565,rs3005909,rs57354037,rs6690394 0 420.683 inf 5 0 8.91312e-08 5.97474e-08,1.2071e-07 0.00145828,0.000386556,-0.000298016,-0.00138025,3.84505e-05 0.0001315,9.37792e-05,9.26993e-05,0.000134902,5.70645e-05
227 rs12030407,rs17459027,rs2994565,rs3005899,rs57354037 0 418.846 inf 5 0 9.30351e-08 6.30798e-08,1.27042e-07 0.00146042,0.000156863,0.000369002,-0.000261745,-0.00137602 0.000131032,6.02881e-05,9.12013e-05,9.04389e-05,0.000134436
228 rs12030407,rs2000142,rs2994565,rs3005899,rs57354037 0 417.072 inf 5 0 9.33443e-08 6.44602e-08,1.29039e-07 0.00146029,0.000162589,0.000369283,-0.000261513,-0.0013762 0.000131022,6.05132e-05,9.12022e-05,9.04332e-05,0.000134436
229 rs12030407,rs12140215,rs2994565,rs3005909,rs57354037 0 416.011 inf 5 0 8.89151e-08 6.15189e-08,1.23111e-07 0.00144535,-2.02238e-05,0.000383745,-0.000281031,-0.00136757 0.000133733,5.40518e-05,9.39492e-05,9.68541e-05,0.000138583
230 rs12030407,rs2994565,rs3005909,rs57354037,rs7534149 0 415.765 inf 5 0 8.88928e-08 5.99341e-08,1.24652e-07 0.00144657,0.000383196,-0.00028233,-0.00136895,-1.77538e-05 0.000133693,9.39594e-05,9.69097e-05,0.000138641,5.41283e-05
231 rs12030407,rs17113718,rs2793679,rs3005899,rs57354037 0 415.411 inf 5 0 1.36754e-06 1.25208e-06,1.49787e-06 0.0218308,-0.0223609,-0.00222828,0.00316119,-0.0196563 0.000492251,0.000522408,7.10198e-05,9.17843e-05,0.000450608
232 rs12030407,rs17113718,rs3005909,rs57354037,rs7536413 0 415.197 inf 5 0 1.36698e-06 1.25422e-06,1.48685e-06 0.0235447,-0.0278641,0.00230293,-0.0220675,-0.00341911 0.000529065,0.000644984,7.08415e-05,0.000498905,0.000108772
233 rs12030407,rs2994565,rs3005909,rs57354037,rs7520894 0 414.789 inf 5 0 8.88576e-08 6.21595e-08,1.21791e-07 0.00144875,0.000382047,-0.00028505,-0.00137191,-1.28424e-05 0.000133733,9.39492e-05,9.68541e-05,0.000138583,5.40518e-05
234 rs10159099,rs12030407,rs17113718,rs3005909,rs57354037 0 414.386 inf 5 0 1.36441e-06 1.24195e-06,1.48491e-06 -0.00341265,0.0235226,-0.0278346,0.00230002,-0.0220475 0.000108772,0.000529065,0.000644984,7.08415e-05,0.000498905
235 rs12030407,rs2994565,rs3005899,rs57354037,rs72660452 0 414.187 inf 5 0 9.32844e-08 6.52606e-08,1.29232e-07 0.00146007,0.000369462,-0.000261479,-0.00137557,0.000162328 0.00013102,9.1204e-05,9.04361e-05,0.000134433,6.07835e-05
236 rs12030407,rs12755760,rs2994565,rs3005899,rs57354037 0 413.94 inf 5 0 8.8459e-08 5.90441e-08,1.19813e-07 0.00143715,-1.86781e-05,0.000368274,-0.000266272,-0.00135939 0.00013313,5.39997e-05,9.20661e-05,9.48638e-05,0.000138105
237 rs12030407,rs2000141,rs2994565,rs3005899,rs57354037 0 413.751 inf 5 0 9.27037e-08 6.44076e-08,1.28568e-07 0.00145917,0.000151635,0.000368572,-0.000262712,-0.00137589 0.00013102,6.04689e-05,9.11992e-05,9.04282e-05,0.000134437
238 rs12030407,rs2994565,rs3005909,rs57354037,rs72662207 0 412.81 inf 5 0 8.95178e-08 5.96149e-08,1.21234e-07 0.00146032,0.000390261,-0.00030089,-0.00138076,5.7131e-05 0.00013151,9.378e-05,9.26912e-05,0.000134903,5.66858e-05
239 rs12030407,rs12090289,rs2994565,rs3005909,rs57354037 0 412.412 inf 5 0 8.94825e-08 6.25343e-08,1.21337e-07 0.00145993,5.58447e-05,0.000389932,-0.000300558,-0.00138061 0.0001315,5.68601e-05,9.37747e-05,9.2681e-05,0.000134902
240 rs12030407,rs12097108,rs2994565,rs3005909,rs57354037 0 412.374 inf 5 0 8.9488e-08 6.00756e-08,1.2072e-07 0.00145995,5.60753e-05,0.000389977,-0.000300593,-0.00138061 0.0001315,5.68601e-05,9.37747e-05,9.2681e-05,0.000134902
241 rs12030407,rs2994565,rs3005909,rs57354037,rs72662217 0 412.344 inf 5 0 8.94925e-08 6.23158e-08,1.21422e-07 0.00145997,0.000390013,-0.000300621,-0.00138062,5.62613e-05 0.0001315,9.37747e-05,9.2681e-05,0.000134902,5.68601e-05
242 rs12030407,rs12563026,rs2994565,rs3005909,rs57354037 0 412.264 inf 5 0 8.95041e-08 6.18286e-08,1.21106e-07 0.00146002,5.6744e-05,0.000390106,-0.000300695,-0.00138063 0.0001315,5.68601e-05,9.37747e-05,9.2681e-05,0.000134902
243 rs12030407,rs2994565,rs3005899,rs4927315,rs57354037 0 411.734 inf 5 0 9.10246e-08 6.18098e-08,1.22743e-07 0.00155326,0.000367104,-0.000282309,-0.00011367,-0.00139993 0.000141959,9.11949e-05,9.0315e-05,5.7945e-05,0.000135262
244 rs12030407,rs17425099,rs2994565,rs3005899,rs57354037 0 410.179 inf 5 0 9.31252e-08 6.49943e-08,1.25152e-07 0.00146021,0.000160064,0.00036871,-0.000262451,-0.00137603 0.000131026,6.09316e-05,9.11986e-05,9.04194e-05,0.000134436
245 rs12030407,rs2994565,rs3005909,rs4353140,rs57354037 0 409.924 inf 5 0 8.91661e-08 6.05683e-08,1.21167e-07 0.00145879,0.000386978,-0.000298099,4.01535e-05,-0.00138033 0.000131519,9.37821e-05,9.26676e-05,5.65212e-05,0.000134902
246 rs12030407,rs2994565,rs3005909,rs57354037,rs7546727 0 409.542 inf 5 0 8.92081e-08 6.07493e-08,1.22196e-07 0.00145904,0.000387442,-0.000298456,-0.00138039,4.25164e-05 0.000131519,9.37821e-05,9.26676e-05,0.000134902,5.65212e-05
247 rs12030407,rs2994565,rs3005899,rs57354037,rs61379230 0 408.273 inf 5 0 9.24064e-08 6.19944e-08,1.25626e-07 0.00145906,0.000368329,-0.000263547,-0.00137559,0.000147453 0.000131026,9.11986e-05,9.04194e-05,0.000134436,6.09316e-05
248 rs12030407,rs2994565,rs3005899,rs57354037,rs7548895 0 407.906 inf 5 0 8.83803e-08 6.06631e-08,1.19781e-07 0.0014454,0.000364101,-0.000276826,-0.00137021,-2.99714e-06 0.00013092,9.12365e-05,9.04845e-05,0.000134433,4.10723e-05
249 rs116129852,rs12030407,rs2994565,rs3005909,rs57354037 0 407.619 inf 5 0 9.03887e-08 6.34207e-08,1.25103e-07 0.000162317,0.00145655,0.000381736,-0.000293225,-0.00139625 0.000107462,0.000131396,9.31395e-05,9.22779e-05,0.000135354
250 rs12030407,rs12067784,rs2994565,rs3005909,rs57354037 0 406.55 inf 5 0 8.95223e-08 6.15963e-08,1.2037e-07 0.0014603,5.73225e-05,0.000390268,-0.000300553,-0.00138059 0.000131508,5.66928e-05,9.37766e-05,9.26576e-05,0.000134901
251 rs12030407,rs2994565,rs3005909,rs4431886,rs57354037 0 404.952 inf 5 0 8.91826e-08 6.0702e-08,1.22193e-07 0.00145889,0.000387138,-0.000298103,4.09558e-05,-0.00138036 0.000131519,9.37779e-05,9.26502e-05,5.6326e-05,0.000134902
252 rs12030407,rs2994565,rs3005909,rs4269809,rs57354037 0 403.953 inf 5 0 8.91737e-08 5.84097e-08,1.23166e-07 0.0014587,0.000386997,-0.000298142,4.04103e-05,-0.00138056 0.00013151,9.3771e-05,9.26646e-05,5.62655e-05,0.000134905
253 rs114710070,rs12030407,rs2994565,rs3005909,rs57354037 0 401.444 inf 5 0 9.34157e-08 6.26036e-08,1.27799e-07 -0.000329021,0.00149667,0.000385288,-0.000316497,-0.00143887 0.000127298,0.000132391,9.31539e-05,9.27583e-05,0.000136842
254 rs12030407,rs2994565,rs3005909,rs57354037,rs7514757 0 400.294 inf 5 0 9.29335e-08 6.49622e-08,1.24654e-07 0.0014944,0.000384954,-0.000315179,-0.00143567,-0.000311287 0.000132391,9.31539e-05,9.27583e-05,0.000136842,0.000127298
255 rs116129852,rs12030407,rs2994565,rs3005899,rs57354037 0 398.982 inf 5 0 8.99405e-08 6.1137e-08,1.23602e-07 0.000162002,0.00144735,0.000366396,-0.000277428,-0.00138705 0.000107461,0.000130913,9.11954e-05,9.02669e-05,0.000134875
256 rs114941914,rs12030407,rs2994565,rs3005909,rs57354037 0 398.059 inf 5 0 9.02892e-08 6.19198e-08,1.21003e-07 -0.000147489,0.00145444,0.000376675,-0.000289959,-0.00136037 0.000100894,0.000131391,9.31378e-05,9.22856e-05,0.000135526
257 rs12030407,rs12066561,rs2994565,rs3005899,rs57354037 0 397.675 inf 5 0 8.84027e-08 6.09902e-08,1.18178e-07 0.00144597,1.2171e-05,0.000364446,-0.000275134,-0.00137058 0.000130927,6.25501e-05,9.12285e-05,9.04857e-05,0.000134424
258 rs12030407,rs12742095,rs2994565,rs3005899,rs57354037 0 397.585 inf 5 0 8.85051e-08 5.84184e-08,1.18386e-07 0.00143535,-2.33313e-05,0.000370032,-0.000264445,-0.00135721 0.000133013,5.39975e-05,9.22899e-05,9.43858e-05,0.000137817
259 rs12030407,rs1341347,rs2994565,rs3005899,rs57354037 0 397.455 inf 5 0 8.84959e-08 5.96779e-08,1.21066e-07 0.00143572,-2.24753e-05,0.000369806,-0.000264882,-0.00135769 0.000133013,5.39975e-05,9.22899e-05,9.43858e-05,0.000137817
260 rs12030407,rs2994565,rs3005899,rs4927313,rs57354037 0 396.805 inf 5 0 8.84546e-08 6.21663e-08,1.19799e-07 0.0014376,0.000368669,-0.00026708,-1.81731e-05,-0.00136012 0.000133013,9.22899e-05,9.43858e-05,5.39975e-05,0.000137817
261 rs12030407,rs2994565,rs3005909,rs57354037,rs952133 0 396.352 inf 5 0 8.96009e-08 6.13844e-08,1.20534e-07 0.0014659,0.000376438,-0.000292363,-0.00139004,7.67286e-05 0.000131812,9.31564e-05,9.2275e-05,0.000135262,7.1972e-05
262 rs12030407,rs2994565,rs3005909,rs57354037,rs77747774 0 395.671 inf 5 0 9.02498e-08 6.13478e-08,1.22011e-07 0.00145445,0.000376743,-0.000290017,-0.00136091,-0.000147124 0.000131391,9.31373e-05,9.22852e-05,0.000135508,0.000102021
263 rs12030407,rs2994565,rs3005899,rs57354037,rs6690394 0 395.523 inf 5 0 8.86506e-08 6.03848e-08,1.2365e-07 0.00144857,0.000370185,-0.00028123,-0.00137071,3.59707e-05 0.000130995,9.17283e-05,9.05929e-05,0.00013442,5.70098e-05
264 rs12030407,rs17113718,rs3005903,rs3005909,rs57354037 0 395.103 inf 5 0 1.30298e-06 1.18538e-06,1.42535e-06 0.0232234,-0.0243108,-0.00267449,0.00342159,-0.0205964 0.000534777,0.000576087,8.9396e-05,0.000102531,0.000477811
265 rs12030407,rs17113718,rs3005899,rs3005903,rs57354037 0 393.418 inf 5 0 1.29765e-06 1.174e-06,1.4248e-06 0.0231423,-0.0242078,0.00337399,-0.0026248,-0.0205454 0.000534009,0.000574897,0.000101458,8.83382e-05,0.000477558
266 rs12030407,rs12126612,rs2994565,rs3005909,rs57354037 0 393.202 inf 5 0 8.88675e-08 5.94918e-08,1.23846e-07 0.00144824,-1.43638e-05,0.000382776,-0.000284598,-0.00137118 0.000133595,5.39937e-05,9.41464e-05,9.64243e-05,0.000138433
267 rs12030407,rs2994565,rs3005891,rs3005909,rs57354037 0 392.776 inf 5 0 8.88191e-08 5.98406e-08,1.20382e-07 0.00145488,0.000379198,-1.62564e-06,-0.000291812,-0.00137933 0.000131725,9.32426e-05,7.36682e-05,9.2863e-05,0.000135009
268 rs12030407,rs12140215,rs2994565,rs3005899,rs57354037 0 392.69 inf 5 0 8.85137e-08 6.01735e-08,1.18676e-07 0.00143492,-2.40247e-05,0.000370181,-0.000264108,-0.00135671 0.000133051,5.38265e-05,9.22709e-05,9.4349e-05,0.000137851
269 rs12030407,rs2994565,rs3005909,rs57354037,rs7525535 0 392.586 inf 5 0 8.93081e-08 5.96833e-08,1.20943e-07 0.00146221,0.000382885,-0.000283658,-0.00137503,-6.39824e-05 0.000131694,9.32316e-05,9.28088e-05,0.000134998,7.58762e-05
270 rs12030407,rs2994565,rs3005899,rs57354037,rs7534149 0 392.576 inf 5 0 8.8487e-08 6.23755e-08,1.21752e-07 0.0014361,0.000369561,-0.000265297,-0.00135801,-2.15819e-05 0.000133012,9.22826e-05,9.44023e-05,0.000137907,5.39022e-05
271 rs12030407,rs2994565,rs3005891,rs3005899,rs57354037 0 392.379 inf 5 0 8.83768e-08 5.87312e-08,1.19575e-07 0.0014457,0.000363945,-1.26897e-06,-0.000276181,-0.00137026 0.000131243,9.12933e-05,7.37144e-05,9.08966e-05,0.000134535
272 rs12030407,rs2994565,rs3005909,rs3005914,rs57354037 0 392.016 inf 5 0 8.92261e-08 6.23079e-08,1.21057e-07 0.00146155,0.000382553,-0.000284392,-5.83766e-05,-0.00137542 0.000131694,9.32316e-05,9.28088e-05,7.58762e-05,0.000134998
273 rs12030407,rs2994565,rs2994568,rs3005909,rs57354037 0 391.941 inf 5 0 8.92159e-08 5.99906e-08,1.21157e-07 0.00146146,0.000382509,-5.76422e-05,-0.000284488,-0.00137547 0.000131694,9.32316e-05,7.58762e-05,9.28088e-05,0.000134998
274 rs12030407,rs2994565,rs3005899,rs57354037,rs7525535 0 391.822 inf 5 0 8.88611e-08 6.22717e-08,1.2468e-07 0.00145303,0.000367502,-0.000267809,-0.00136589,-6.37032e-05 0.000131212,9.12828e-05,9.08383e-05,0.000134524,7.59193e-05
275 rs11206790,rs12030407,rs2994565,rs3005909,rs57354037 0 391.794 inf 5 0 8.9196e-08 6.01184e-08,1.20271e-07 -5.61817e-05,0.00146129,0.000382423,-0.00028468,-0.00137557 7.58762e-05,0.000131694,9.32316e-05,9.28088e-05,0.000134998
276 rs12030407,rs2994565,rs3005899,rs57354037,rs7520894 0 391.626 inf 5 0 8.84429e-08 6.10575e-08,1.20406e-07 0.00143815,0.000368257,-0.000267843,-0.00136086,-1.67046e-05 0.000133051,9.22709e-05,9.4349e-05,0.000137851,5.38265e-05
277 rs12030407,rs2994565,rs3005899,rs3005914,rs57354037 0 391.225 inf 5 0 8.87795e-08 6.01844e-08,1.2096e-07 0.00145237,0.000367182,-0.000268562,-5.8091e-05,-0.00136628 0.000131212,9.12828e-05,9.08383e-05,7.59193e-05,0.000134524
278 rs12030407,rs2994565,rs2994568,rs3005899,rs57354037 0 391.146 inf 5 0 8.87694e-08 6.08956e-08,1.24084e-07 0.00145229,0.00036714,-5.73558e-05,-0.000268661,-0.00136633 0.000131212,9.12828e-05,7.59193e-05,9.08383e-05,0.000134524
279 rs11206790,rs12030407,rs2994565,rs3005899,rs57354037 0 390.991 inf 5 0 8.87496e-08 6.02745e-08,1.24017e-07 -5.58936e-05,0.00145212,0.000367056,-0.000268857,-0.00136643 7.59193e-05,0.000131212,9.12828e-05,9.08383e-05,0.000134524
280 rs12030407,rs17460046,rs2994565,rs3005899,rs57354037 0 390.382 inf 5 0 8.84148e-08 6.03788e-08,1.19906e-07 0.00144598,1.49192e-05,0.00036454,-0.000274895,-0.00137054 0.000130921,6.33131e-05,9.12247e-05,9.04794e-05,0.000134421
281 rs12030407,rs2994565,rs3005909,rs57354037,rs6588618 0 390.205 inf 5 0 8.90137e-08 6.0747e-08,1.22346e-07 0.00145943,0.000381487,-0.000286751,-0.00137666,-4.03817e-05 0.000131694,9.32316e-05,9.28088e-05,0.000134998,7.58762e-05
282 rs12030407,rs2994565,rs3005909,rs57354037,rs76538140 0 389.84 inf 5 0 8.89576e-08 6.06306e-08,1.20878e-07 0.00145882,0.000380835,-0.000288822,-0.00137893,3.57361e-05 0.000131714,9.32038e-05,9.25527e-05,0.000134902,7.9568e-05
283 rs12030407,rs2994565,rs3005899,rs57354037,rs6588618 0 389.325 inf 5 0 8.85684e-08 6.01268e-08,1.24496e-07 0.00145025,0.000366153,-0.000270982,-0.00136754,-4.00757e-05 0.000131212,9.12828e-05,9.08383e-05,0.000134524,7.59193e-05
284 rs12030407,rs2994565,rs3005899,rs57354037,rs72662207 0 388.785 inf 5 0 8.90165e-08 5.97834e-08,1.23012e-07 0.0014504,0.000373521,-0.000283707,-0.00137101,5.461e-05 0.000131004,9.17279e-05,9.05846e-05,0.000134421,5.66314e-05
285 rs114941914,rs12030407,rs2994565,rs3005899,rs57354037 0 388.738 inf 5 0 8.98528e-08 6.18653e-08,1.21026e-07 -0.000147772,0.00144537,0.00036154,-0.000274375,-0.0013513 0.000100894,0.000130907,9.11938e-05,9.02744e-05,0.000135047
286 rs12030407,rs12090289,rs2994565,rs3005899,rs57354037 0 388.674 inf 5 0 8.89837e-08 6.09401e-08,1.1946e-07 0.00145005,5.33571e-05,0.000373242,-0.00028343,-0.00137089 0.000130995,5.6807e-05,9.17247e-05,9.0577e-05,0.00013442
287 rs12030407,rs12097108,rs2994565,rs3005899,rs57354037 0 388.641 inf 5 0 8.8989e-08 6.04389e-08,1.23225e-07 0.00145007,5.35874e-05,0.000373283,-0.000283461,-0.00137089 0.000130995,5.6807e-05,9.17247e-05,9.0577e-05,0.00013442
288 rs12030407,rs2994565,rs3005899,rs57354037,rs72662217 0 388.615 inf 5 0 8.89932e-08 6.12741e-08,1.17878e-07 0.00145008,0.000373315,-0.000283485,-0.00137089,5.3773e-05 0.000130995,9.17247e-05,9.0577e-05,0.00013442,5.6807e-05
289 rs12030407,rs12563026,rs2994565,rs3005899,rs57354037 0 388.547 inf 5 0 8.90043e-08 6.20678e-08,1.22721e-07 0.00145013,5.42548e-05,0.0003734,-0.000283549,-0.0013709 0.000130995,5.6807e-05,9.17247e-05,9.0577e-05,0.00013442
290 rs12030407,rs2994565,rs3005899,rs57354037,rs76538140 0 388.199 inf 5 0 8.85113e-08 6.33693e-08,1.19834e-07 0.0014496,0.000365488,-0.000273066,-0.00136979,3.52106e-05 0.000131229,9.12536e-05,9.05717e-05,0.000134425,7.95992e-05
291 rs12030407,rs2994565,rs3005899,rs57354037,rs75259039 0 386.978 inf 5 0 8.92388e-08 6.17542e-08,1.20183e-07 0.00145356,0.000365987,-0.000265525,-0.00136469,9.04841e-05 0.000131103,9.11996e-05,9.07822e-05,0.000134514,8.08368e-05
292 rs12030407,rs2994565,rs3005899,rs4353140,rs57354037 0 386.516 inf 5 0 8.86831e-08 6.18547e-08,1.22389e-07 0.00144904,0.000370561,-0.000281278,3.76824e-05,-0.00137077 0.000131012,9.17302e-05,9.05639e-05,5.64684e-05,0.00013442
293 rs12030407,rs2994565,rs3005899,rs57354037,rs77747774 0 386.492 inf 5 0 8.98132e-08 6.19125e-08,1.20878e-07 0.00144537,0.000361606,-0.000274431,-0.00135183,-0.000147405 0.000130907,9.11934e-05,9.02741e-05,0.000135029,0.000102021
294 rs12030407,rs2994565,rs3005899,rs57354037,rs7546727 0 386.188 inf 5 0 8.87226e-08 5.98407e-08,1.23957e-07 0.00144926,0.00037098,-0.000281585,-0.0013708,4.00409e-05 0.000131012,9.17302e-05,9.05639e-05,0.00013442,5.64684e-05
295 rs12030407,rs2994565,rs3005899,rs57354037,rs78419845 0 385.317 inf 5 0 8.89124e-08 6.3293e-08,1.21812e-07 0.00145237,0.000366109,-0.000267801,-0.00136587,6.91194e-05 0.000131136,9.12154e-05,9.07845e-05,0.000134515,7.8334e-05
296 rs12030407,rs17113718,rs2994565,rs3005899,rs60984146 0 384.023 inf 5 0 1.26714e-06 1.15384e-06,1.38592e-06 0.0229712,-0.0296136,-0.00626536,0.0071974,-0.0221509 0.000536262,0.000713095,0.000183216,0.000200745,0.000519824
297 rs12030407,rs12141482,rs2994565,rs3005909,rs57354037 0 383.946 inf 5 0 8.95353e-08 6.21877e-08,1.21115e-07 0.00147934,5.50976e-05,0.000364967,-0.000320598,-0.00141118 0.000133595,5.39937e-05,9.41464e-05,9.64243e-05,0.000138433
298 rs12030407,rs12067784,rs2994565,rs3005899,rs57354037 0 383.84 inf 5 0 8.90219e-08 6.03357e-08,1.22205e-07 0.00145039,5.48506e-05,0.000373552,-0.000283406,-0.00137085 0.000131003,5.66413e-05,9.17268e-05,9.05565e-05,0.00013442
299 rs12030407,rs2994565,rs3005899,rs4501870,rs57354037 0 382.974 inf 5 0 8.98851e-08 6.17314e-08,1.21661e-07 0.00144896,0.000358873,-0.000268815,5.91083e-05,-0.00137226 0.000130928,9.12423e-05,9.04081e-05,3.99222e-05,0.000134425
300 rs12030407,rs2994565,rs3005899,rs4431886,rs57354037 0 382.488 inf 5 0 8.86988e-08 6.06442e-08,1.20063e-07 0.00144913,0.000370711,-0.000281276,3.85072e-05,-0.00137079 0.000131013,9.17269e-05,9.0549e-05,5.62747e-05,0.00013442
301 rs12030407,rs2994565,rs3005899,rs4269809,rs57354037 0 381.818 inf 5 0 8.86906e-08 6.14547e-08,1.22815e-07 0.00144895,0.000370585,-0.000281322,3.79694e-05,-0.00137098 0.000131005,9.17209e-05,9.0562e-05,5.62136e-05,0.000134422
302 rs12030407,rs1341344,rs17113718,rs3005909,rs57354037 0 380.139 inf 5 0 1.25575e-06 1.14584e-06,1.37973e-06 0.0211088,-0.00208437,-0.0216451,0.00301566,-0.0190545 0.000495226,7.25078e-05,0.000525596,9.35774e-05,0.00045261
303 rs12030407,rs2994565,rs3005899,rs57354037,rs952133 0 378.309 inf 5 0 8.91933e-08 6.08762e-08,1.22658e-07 0.00145731,0.000361809,-0.000277444,-0.00138155,7.84128e-05 0.000131353,9.11995e-05,9.02696e-05,0.000134811,7.1976e-05
304 rs12030407,rs2994565,rs3005909,rs4501870,rs57354037 0 377.78 inf 5 0 9.03894e-08 6.20302e-08,1.20219e-07 0.0014587,0.000375244,-0.000285798,6.02789e-05,-0.00138209 0.000131418,9.31579e-05,9.23671e-05,3.98987e-05,0.000134908
305 rs10888967,rs12030407,rs2994565,rs3005899,rs57354037 0 376.142 inf 5 0 9.03554e-08 6.3868e-08,1.25549e-07 -6.68854e-05,0.00145244,0.000359132,-0.000274269,-0.00138122 3.94423e-05,0.00013097,9.12227e-05,9.02726e-05,0.000134571
306 rs12030407,rs12126612,rs2994565,rs3005899,rs57354037 0 374.205 inf 5 0 8.84542e-08 6.13093e-08,1.19222e-07 0.00143778,-1.80575e-05,0.000369065,-0.000267602,-0.00136029 0.000132929,5.37872e-05,9.24857e-05,9.39627e-05,0.000137718
307 rs12030407,rs1341344,rs17113718,rs3005899,rs57354037 0 374.003 inf 5 0 1.23633e-06 1.1235e-06,1.35882e-06 0.0208196,-0.00200086,-0.021337,0.00291741,-0.018826 0.000492251,7.10198e-05,0.000522408,9.17843e-05,0.000450608
308 rs11206781,rs12030407,rs2994565,rs3005909,rs57354037 0 373.311 inf 5 0 8.8903e-08 6.16544e-08,1.22959e-07 1.96243e-05,0.00146369,0.000373434,-0.000302161,-0.00139126 5.60866e-05,0.000133895,9.45173e-05,9.66999e-05,0.000139055
309 rs12030407,rs2994565,rs3005909,rs57354037,rs78634030 0 371.169 inf 5 0 8.94962e-08 6.09405e-08,1.23198e-07 0.00145731,0.000386992,-0.000297821,-0.00137935,5.64873e-05 0.000131417,9.34627e-05,9.24581e-05,0.000134897,5.69308e-05
310 rs12030407,rs2994565,rs3005899,rs57354037,rs6684867 0 371.16 inf 5 0 9.06845e-08 6.30311e-08,1.25576e-07 0.00145352,0.00035719,-0.000274618,-0.00138193,-7.33788e-05 0.00013098,9.12528e-05,9.02692e-05,0.000134567,4.00675e-05
311 rs12030407,rs2994565,rs3005899,rs57354037,rs7515200 0 370.912 inf 5 0 9.07231e-08 6.05123e-08,1.26867e-07 0.00145384,0.000357162,-0.00027466,-0.00138205,-7.39252e-05 0.000130984,9.12522e-05,9.02689e-05,0.000134568,4.00326e-05
312 rs12030407,rs2994565,rs3005899,rs57354037,rs6588622 0 370.869 inf 5 0 9.07063e-08 6.13548e-08,1.24424e-07 0.00145381,0.000357186,-0.000274667,-0.00138201,-7.36589e-05 0.000130984,9.12522e-05,9.02689e-05,0.000134568,4.00326e-05
313 rs12030407,rs2994565,rs3005899,rs57354037,rs6680675 0 370.788 inf 5 0 9.06748e-08 6.22313e-08,1.24918e-07 0.00145376,0.000357231,-0.000274678,-0.00138193,-7.31602e-05 0.000130984,9.12522e-05,9.02689e-05,0.000134568,4.00326e-05
314 rs10888967,rs12030407,rs2994565,rs3005909,rs57354037 0 369.465 inf 5 0 9.09039e-08 6.38105e-08,1.23174e-07 -6.86524e-05,0.00146269,0.000376261,-0.000292205,-0.00139175 3.94387e-05,0.000131471,9.31373e-05,9.22746e-05,0.000135082
315 rs12030407,rs140420618,rs2994565,rs3005909,rs57354037 0 368.866 inf 5 0 8.88355e-08 5.97524e-08,1.20771e-07 0.00145465,-2.03014e-05,0.000378906,-0.000291881,-0.00137797 0.000131391,0.000130227,9.31309e-05,9.22804e-05,0.000135231
316 rs12030407,rs12143461,rs2994565,rs3005909,rs57354037 0 368.631 inf 5 0 8.89575e-08 5.98881e-08,1.20504e-07 0.00146615,2.48867e-05,0.000372093,-0.00030478,-0.00139443 0.000133854,5.54275e-05,9.44192e-05,9.65371e-05,0.000138961
317 rs114585517,rs12030407,rs2994565,rs3005909,rs57354037 0 368.506 inf 5 0 9.07253e-08 6.21791e-08,1.243e-07 -0.000104408,0.0014515,0.000396972,-0.000297832,-0.00137332 6.27259e-05,0.000131404,9.37404e-05,9.23401e-05,0.000134947
318 rs12030407,rs2994565,rs3005899,rs55675374,rs57354037 0 368.171 inf 5 0 9.01156e-08 6.20669e-08,1.25204e-07 0.00145852,0.000370212,-0.000263886,0.000127653,-0.00136377 0.000131162,9.12673e-05,9.06048e-05,8.0299e-05,0.000134483
319 rs12030407,rs12141482,rs2994565,rs3005899,rs57354037 0 366.187 inf 5 0 8.89922e-08 6.01727e-08,1.20179e-07 0.00146738,5.08737e-05,0.000349219,-0.000301054,-0.00139869 0.000132929,5.37872e-05,9.24857e-05,9.39627e-05,0.000137718
320 rs12030407,rs143003887,rs2994565,rs3005909,rs57354037 0 365.92 inf 5 0 8.91876e-08 6.06814e-08,1.17095e-07 0.00145475,0.000104658,0.000379886,-0.000292725,-0.0013857 0.000131391,0.000142962,9.31294e-05,9.22793e-05,0.000135166
321 rs12030407,rs2994565,rs3005909,rs57354037,rs6684867 0 365.207 inf 5 0 9.12434e-08 6.30812e-08,1.23926e-07 0.00146389,0.00037447,-0.00029278,-0.00139257,-7.52083e-05 0.000131482,9.31556e-05,9.22754e-05,0.000135078,4.00657e-05
322 rs12030407,rs2994565,rs3005909,rs57354037,rs7515200 0 365.14 inf 5 0 9.12817e-08 6.26472e-08,1.22575e-07 0.00146421,0.000374437,-0.000292816,-0.00139269,-7.57338e-05 0.000131487,9.31556e-05,9.22754e-05,0.000135078,4.00309e-05
323 rs12030407,rs2994565,rs3005909,rs57354037,rs6588622 0 365.103 inf 5 0 9.12644e-08 6.04572e-08,1.25124e-07 0.00146418,0.000374453,-0.000292814,-0.00139264,-7.54676e-05 0.000131487,9.31556e-05,9.22754e-05,0.000135078,4.00309e-05
324 rs12030407,rs2994565,rs3005909,rs57354037,rs6680675 0 365.035 inf 5 0 9.12322e-08 6.2094e-08,1.26402e-07 0.00146411,0.000374484,-0.000292808,-0.00139256,-7.49689e-05 0.000131487,9.31556e-05,9.22754e-05,0.000135078,4.00309e-05
325 rs115689274,rs12030407,rs2994565,rs3005909,rs57354037 0 364.862 inf 5 0 8.94661e-08 6.01964e-08,1.21882e-07 0.00010188,0.00146258,0.00038715,-0.000301008,-0.00138483 0.000105045,0.000131644,9.34929e-05,9.27363e-05,0.000135011
326 rs12030407,rs2994565,rs3005909,rs57354037,rs71639717 0 364.02 inf 5 0 8.94262e-08 6.29097e-08,1.22239e-07 0.00146078,0.000382169,-0.000285242,-0.00137587,8.93034e-05 0.000131552,9.31806e-05,9.2558e-05,0.000134951,9.50477e-05
327 rs12030407,rs12731002,rs2994565,rs3005909,rs57354037 0 363.86 inf 5 0 8.93888e-08 5.95427e-08,1.22607e-07 0.00146059,8.65078e-05,0.000382072,-0.000285455,-0.00137598 0.000131552,9.50477e-05,9.31806e-05,9.2558e-05,0.000134951
328 rs12030407,rs2994565,rs3005909,rs57354037,rs71639718 0 363.591 inf 5 0 8.9328e-08 5.96785e-08,1.23343e-07 0.00146027,0.000381909,-0.000285816,-0.00137617,8.17646e-05 0.000131552,9.31806e-05,9.2558e-05,0.000134951,9.50477e-05
329 rs12030407,rs2994565,rs3005909,rs34980788,rs57354037 0 363.576 inf 5 0 8.93248e-08 6.28003e-08,1.246e-07 0.00146025,0.0003819,-0.000285836,8.15037e-05,-0.00137618 0.000131552,9.31806e-05,9.2558e-05,9.50477e-05,0.000134951
330 rs12030407,rs17113726,rs2994565,rs3005909,rs57354037 0 363.573 inf 5 0 8.93241e-08 6.12714e-08,1.25398e-07 0.00146025,8.14498e-05,0.000381898,-0.00028584,-0.00137618 0.000131552,9.50477e-05,9.31806e-05,9.2558e-05,0.000134951
331 rs12030407,rs12734287,rs2994565,rs3005909,rs57354037 0 363.547 inf 5 0 8.93183e-08 6.09154e-08,1.20275e-07 0.00146021,8.09775e-05,0.000381882,-0.000285876,-0.0013762 0.000131552,9.50477e-05,9.31806e-05,9.2558e-05,0.000134951
332 rs12030407,rs12759658,rs2994565,rs3005909,rs57354037 0 363.49 inf 5 0 8.9306e-08 6.04287e-08,1.20648e-07 0.00146015,7.99761e-05,0.000381848,-0.000285952,-0.00137624 0.000131552,9.50477e-05,9.31806e-05,9.2558e-05,0.000134951
333 rs12030407,rs12739422,rs2994565,rs3005909,rs57354037 0 363.488 inf 5 0 8.93055e-08 6.08976e-08,1.2251e-07 0.00146014,7.9937e-05,0.000381846,-0.000285955,-0.00137624 0.000131552,9.50477e-05,9.31806e-05,9.2558e-05,0.000134951
334 rs12030407,rs2994565,rs3005909,rs34349805,rs57354037 0 363.441 inf 5 0 8.92954e-08 6.11368e-08,1.21504e-07 0.00146009,0.000381817,-0.000286019,7.91018e-05,-0.00137628 0.000131552,9.31806e-05,9.2558e-05,9.50477e-05,0.000134951
335 rs12030407,rs2994565,rs3005909,rs35476561,rs57354037 0 363.436 inf 5 0 8.92943e-08 6.08111e-08,1.24906e-07 0.00146008,0.000381814,-0.000286025,7.90154e-05,-0.00137628 0.000131552,9.31806e-05,9.2558e-05,9.50477e-05,0.000134951
336 rs12030407,rs1931076,rs2994565,rs3005909,rs57354037 0 363.417 inf 5 0 9.1825e-08 6.13273e-08,1.25388e-07 0.00145944,-7.96805e-05,0.000387618,-0.000306225,-0.00138247 0.00013141,3.81222e-05,9.32123e-05,9.25237e-05,0.000134904
337 rs10493204,rs12030407,rs2994565,rs3005909,rs57354037 0 363.268 inf 5 0 8.92592e-08 5.96062e-08,1.21988e-07 7.6039e-05,0.00145988,0.000381712,-0.000286252,-0.0013764 9.50477e-05,0.000131552,9.31806e-05,9.2558e-05,0.000134951
338 rs12030407,rs2994565,rs3005909,rs57354037,rs78269809 0 363.066 inf 5 0 8.92186e-08 6.14507e-08,1.20292e-07 0.00145963,0.000381588,-0.000286525,-0.00137654,7.24506e-05 0.000131552,9.31806e-05,9.2558e-05,0.000134951,9.50477e-05
339 rs12030407,rs12756361,rs2994565,rs3005909,rs57354037 0 363.032 inf 5 0 8.92119e-08 5.82596e-08,1.21147e-07 0.00145959,7.18424e-05,0.000381567,-0.000286572,-0.00137657 0.000131552,9.50477e-05,9.31806e-05,9.2558e-05,0.000134951
340 rs12030407,rs2994565,rs3005909,rs57354037,rs7538333 0 362.935 inf 5 0 8.90526e-08 5.95489e-08,1.1835e-07 0.001457,0.000375352,-0.00029119,-0.00138223,-2.18394e-05 0.000131451,9.33441e-05,9.22861e-05,0.000134981,3.74648e-05
341 rs12030407,rs17113749,rs2994565,rs3005909,rs57354037 0 362.887 inf 5 0 8.91842e-08 6.19576e-08,1.22006e-07 0.00145941,6.926e-05,0.000381479,-0.000286768,-0.00137667 0.000131552,9.50477e-05,9.31806e-05,9.2558e-05,0.000134951
342 rs10493203,rs12030407,rs2994565,rs3005909,rs57354037 0 362.818 inf 5 0 8.91712e-08 5.97331e-08,1.20081e-07 6.80205e-05,0.00145933,0.000381436,-0.000286863,-0.00137672 9.50477e-05,0.000131552,9.31806e-05,9.2558e-05,0.000134951
343 rs12030407,rs2994565,rs3005909,rs57354037,rs7366625 0 362.813 inf 5 0 9.03429e-08 6.12061e-08,1.22718e-07 0.00148443,0.000382884,-0.000282917,-0.0013755,-6.75021e-05 0.000132903,9.31579e-05,9.24781e-05,0.000134923,4.53564e-05
344 rs12030407,rs2994565,rs3005909,rs57354037,rs71639720 0 362.698 inf 5 0 8.91493e-08 6.01543e-08,1.25225e-07 0.00145918,0.000381362,-0.000287027,-0.00137681,6.58679e-05 0.000131552,9.31806e-05,9.2558e-05,0.000134951,9.50477e-05
345 rs12030407,rs2994565,rs3005909,rs57354037,rs71639722 0 362.394 inf 5 0 8.90967e-08 6.08244e-08,1.19631e-07 0.00145881,0.000381173,-0.000287443,-0.00137703,6.03994e-05 0.000131552,9.31806e-05,9.2558e-05,0.000134951,9.50477e-05
346 rs12030407,rs2994565,rs3005909,rs57354037,rs9786996 0 362.391 inf 5 0 8.90963e-08 5.90559e-08,1.21608e-07 0.0014588,0.000381172,-0.000287446,-0.00137703,6.03624e-05 0.000131552,9.31806e-05,9.2558e-05,0.000134951,9.50477e-05
347 rs12030407,rs2994565,rs3005909,rs34897038,rs57354037 0 362.368 inf 5 0 8.90925e-08 6.00433e-08,1.2035e-07 0.00145877,0.000381158,-0.000287478,5.99455e-05,-0.00137705 0.000131552,9.31806e-05,9.2558e-05,9.50477e-05,0.000134951
348 rs12030407,rs2994565,rs3005909,rs3929899,rs57354037 0 362.367 inf 5 0 8.90923e-08 6.07238e-08,1.22248e-07 0.00145877,0.000381157,-0.000287479,5.99226e-05,-0.00137705 0.000131552,9.31806e-05,9.2558e-05,9.50477e-05,0.000134951
349 rs12030407,rs2994565,rs3005909,rs57354037,rs76494214 0 362.35 inf 5 0 8.90895e-08 6.047e-08,1.23589e-07 0.00145875,0.000381146,-0.000287503,-0.00137706,5.96159e-05 0.000131552,9.31806e-05,9.2558e-05,0.000134951,9.50477e-05
350 rs12030407,rs2994565,rs3005909,rs57354037,rs9787125 0 362.291 inf 5 0 8.90799e-08 5.94171e-08,1.21703e-07 0.00145868,0.00038111,-0.000287584,-0.0013771,5.85516e-05 0.000131552,9.31806e-05,9.2558e-05,0.000134951,9.50477e-05
351 rs12030407,rs2994565,rs3005899,rs57354037,rs7366625 0 362.153 inf 5 0 8.98712e-08 6.07242e-08,1.22132e-07 0.00147479,0.000366998,-0.00026656,-0.0013661,-6.6878e-05 0.000132404,9.12047e-05,9.0509e-05,0.00013445,4.53794e-05
352 rs12030407,rs2994565,rs3005909,rs57354037,rs7365902 0 362.068 inf 5 0 8.9782e-08 6.0818e-08,1.22265e-07 0.00146196,0.00038276,-0.000283933,-0.00137518,-0.000117412 0.000131535,9.31746e-05,9.25288e-05,0.000134945,9.92404e-05
353 rs12030407,rs2994565,rs3005909,rs34290061,rs57354037 0 361.828 inf 5 0 8.90105e-08 5.78842e-08,1.22186e-07 0.00145811,0.000380821,-0.000288222,5.01712e-05,-0.00137744 0.000131552,9.31806e-05,9.2558e-05,9.50477e-05,0.000134951
354 rs12030407,rs17113759,rs2994565,rs3005909,rs57354037 0 361.724 inf 5 0 8.89962e-08 6.20484e-08,1.21202e-07 0.00145798,4.82688e-05,0.000380756,-0.000288367,-0.00137751 0.000131552,9.50477e-05,9.31806e-05,9.2558e-05,0.000134951
355 rs12030407,rs140420618,rs2994565,rs3005899,rs57354037 0 361.372 inf 5 0 8.83938e-08 5.85532e-08,1.19691e-07 0.00144552,-2.05685e-05,0.000363684,-0.000276209,-0.00136886 0.000130907,0.000130226,9.11873e-05,9.02696e-05,0.000134752
356 rs12030407,rs2994565,rs3005899,rs57354037,rs71639717 0 360.561 inf 5 0 8.89801e-08 6.3383e-08,1.22927e-07 0.00145163,0.000366819,-0.000269416,-0.00136673,8.90364e-05 0.000131069,9.12344e-05,9.05687e-05,0.000134475,9.50763e-05
357 rs12030407,rs12731002,rs2994565,rs3005899,rs57354037 0 360.396 inf 5 0 8.89428e-08 6.15677e-08,1.19902e-07 0.00145143,8.62391e-05,0.000366726,-0.000269634,-0.00136684 0.000131069,9.50763e-05,9.12344e-05,9.05687e-05,0.000134475
358 rs12030407,rs2994565,rs3005899,rs57354037,rs71639718 0 360.116 inf 5 0 8.88822e-08 6.04802e-08,1.21622e-07 0.00145111,0.000366569,-0.000270005,-0.00136703,8.14931e-05 0.000131069,9.12344e-05,9.05687e-05,0.000134475,9.50763e-05
359 rs12030407,rs2994565,rs3005899,rs34980788,rs57354037 0 360.1 inf 5 0 8.88789e-08 6.03147e-08,1.21009e-07 0.00145109,0.00036656,-0.000270025,8.1232e-05,-0.00136704 0.000131069,9.12344e-05,9.05687e-05,9.50763e-05,0.000134475
360 rs12030407,rs17113726,rs2994565,rs3005899,rs57354037 0 360.097 inf 5 0 8.88783e-08 5.91533e-08,1.21183e-07 0.00145109,8.11781e-05,0.000366558,-0.000270029,-0.00136705 0.000131069,9.50763e-05,9.12344e-05,9.05687e-05,0.000134475
361 rs12030407,rs12734287,rs2994565,rs3005899,rs57354037 0 360.069 inf 5 0 8.88725e-08 5.93564e-08,1.20434e-07 0.00145106,8.07055e-05,0.000366543,-0.000270066,-0.00136707 0.000131069,9.50763e-05,9.12344e-05,9.05687e-05,0.000134475
362 rs12030407,rs12759658,rs2994565,rs3005899,rs57354037 0 360.011 inf 5 0 8.88602e-08 6.1841e-08,1.20776e-07 0.00145099,7.97035e-05,0.000366509,-0.000270144,-0.00136711 0.000131069,9.50763e-05,9.12344e-05,9.05687e-05,0.000134475
363 rs12030407,rs12739422,rs2994565,rs3005899,rs57354037 0 360.008 inf 5 0 8.88597e-08 6.06288e-08,1.23053e-07 0.00145098,7.96644e-05,0.000366508,-0.000270147,-0.00136711 0.000131069,9.50763e-05,9.12344e-05,9.05687e-05,0.000134475
364 rs12030407,rs2994565,rs3005899,rs34349805,rs57354037 0 359.959 inf 5 0 8.88497e-08 6.06508e-08,1.23377e-07 0.00145093,0.00036648,-0.000270212,7.88287e-05,-0.00136714 0.000131069,9.12344e-05,9.05687e-05,9.50763e-05,0.000134475
365 rs12030407,rs2994565,rs3005899,rs35476561,rs57354037 0 359.954 inf 5 0 8.88486e-08 6.09297e-08,1.18756e-07 0.00145092,0.000366478,-0.000270219,7.87422e-05,-0.00136715 0.000131069,9.12344e-05,9.05687e-05,9.50763e-05,0.000134475
366 rs10493204,rs12030407,rs2994565,rs3005899,rs57354037 0 359.78 inf 5 0 8.88136e-08 6.10884e-08,1.21767e-07 7.5764e-05,0.00145072,0.000366379,-0.000270452,-0.00136727 9.50763e-05,0.000131069,9.12344e-05,9.05687e-05,0.000134475
367 rs12030407,rs2994565,rs3005899,rs57354037,rs78269809 0 359.57 inf 5 0 8.87732e-08 6.01918e-08,1.21364e-07 0.00145047,0.00036626,-0.000270732,-0.00136741,7.21735e-05 0.000131069,9.12344e-05,9.05687e-05,0.000134475,9.50763e-05
368 rs12030407,rs12756361,rs2994565,rs3005899,rs57354037 0 359.534 inf 5 0 8.87665e-08 6.04694e-08,1.20287e-07 0.00145043,7.15649e-05,0.00036624,-0.000270779,-0.00136744 0.000131069,9.50763e-05,9.12344e-05,9.05687e-05,0.000134475
369 rs12030407,rs17113749,rs2994565,rs3005899,rs57354037 0 359.384 inf 5 0 8.87389e-08 6.194e-08,1.21866e-07 0.00145025,6.89809e-05,0.000366154,-0.000270981,-0.00136754 0.000131069,9.50763e-05,9.12344e-05,9.05687e-05,0.000134475
370 rs10493203,rs12030407,rs2994565,rs3005899,rs57354037 0 359.312 inf 5 0 8.87259e-08 5.98115e-08,1.20384e-07 6.77407e-05,0.00145017,0.000366113,-0.000271078,-0.00136759 9.50763e-05,0.000131069,9.12344e-05,9.05687e-05,0.000134475
371 rs12030407,rs2994565,rs3005899,rs57354037,rs71639720 0 359.186 inf 5 0 8.87041e-08 6.14392e-08,1.20701e-07 0.00145002,0.000366041,-0.000271246,-0.00136768,6.55868e-05 0.000131069,9.12344e-05,9.05687e-05,0.000134475,9.50763e-05
372 rs12030407,rs2994565,rs3005899,rs57354037,rs71639722 0 358.87 inf 5 0 8.86517e-08 6.0402e-08,1.2249e-07 0.00144965,0.00036586,-0.000271673,-0.0013679,6.0115e-05 0.000131069,9.12344e-05,9.05687e-05,0.000134475,9.50763e-05
373 rs12030407,rs2994565,rs3005899,rs57354037,rs9786996 0 358.868 inf 5 0 8.86514e-08 5.99509e-08,1.23105e-07 0.00144964,0.000365859,-0.000271676,-0.00136791,6.0078e-05 0.000131069,9.12344e-05,9.05687e-05,0.000134475,9.50763e-05
374 rs12030407,rs2994565,rs3005899,rs34897038,rs57354037 0 358.844 inf 5 0 8.86476e-08 6.05635e-08,1.18538e-07 0.00144962,0.000365845,-0.000271709,5.96608e-05,-0.00136792 0.000131069,9.12344e-05,9.05687e-05,9.50763e-05,0.000134475
375 rs12030407,rs2994565,rs3005899,rs3929899,rs57354037 0 358.842 inf 5 0 8.86474e-08 6.14265e-08,1.20195e-07 0.00144961,0.000365844,-0.00027171,5.96379e-05,-0.00136792 0.000131069,9.12344e-05,9.05687e-05,9.50763e-05,0.000134475
376 rs12030407,rs2994565,rs3005899,rs57354037,rs76494214 0 358.825 inf 5 0 8.86446e-08 6.09263e-08,1.20254e-07 0.00144959,0.000365834,-0.000271734,-0.00136794,5.93311e-05 0.000131069,9.12344e-05,9.05687e-05,0.000134475,9.50763e-05
377 rs12030407,rs2994565,rs3005899,rs57354037,rs9787125 0 358.763 inf 5 0 8.86351e-08 5.94316e-08,1.19423e-07 0.00144952,0.000365799,-0.000271817,-0.00136798,5.82661e-05 0.000131069,9.12344e-05,9.05687e-05,0.000134475,9.50763e-05
378 rs12030407,rs143003887,rs2994565,rs3005899,rs57354037 0 358.694 inf 5 0 8.87436e-08 5.91494e-08,1.22151e-07 0.00144559,0.000104394,0.000364625,-0.000277014,-0.00137657 0.000130907,0.000142962,9.11858e-05,9.02685e-05,0.000134688
379 rs12030407,rs2994565,rs3005899,rs57354037,rs7365902 0 358.39 inf 5 0 8.93351e-08 6.0958e-08,1.20548e-07 0.0014528,0.00036739,-0.000268072,-0.00136602,-0.000117158 0.000131052,9.12288e-05,9.05373e-05,0.000134469,9.92671e-05
380 rs12030407,rs2994565,rs3005899,rs34290061,rs57354037 0 358.282 inf 5 0 8.8566e-08 5.94129e-08,1.19517e-07 0.00144895,0.00036552,-0.000272472,4.98806e-05,-0.00136832 0.000131069,9.12344e-05,9.05687e-05,9.50763e-05,0.000134475
381 rs12030407,rs17113759,rs2994565,rs3005899,rs57354037 0 358.173 inf 5 0 8.85519e-08 5.968e-08,1.19369e-07 0.00144882,4.79771e-05,0.000365457,-0.00027262,-0.0013684 0.000131069,9.50763e-05,9.12344e-05,9.05687e-05,0.000134475
382 rs12030407,rs2994565,rs3005909,rs57354037,rs7538742 0 358.152 inf 5 0 8.89562e-08 6.09609e-08,1.20436e-07 0.00144375,0.000382284,-0.000283,-0.00136907,-2.03601e-05 0.000133644,9.33963e-05,9.44666e-05,0.000136883,4.55545e-05
383 rs11206781,rs12030407,rs2994565,rs3005899,rs57354037 0 357.941 inf 5 0 8.84296e-08 5.91988e-08,1.20823e-07 1.54938e-05,0.00145238,0.000358926,-0.000283861,-0.0013794 5.58678e-05,0.000133213,9.29041e-05,9.4224e-05,0.000138317
384 rs12030407,rs2994565,rs3005909,rs4369266,rs57354037 0 357.932 inf 5 0 8.90368e-08 6.0776e-08,1.20582e-07 0.00144089,0.000383086,-0.000280746,-2.56018e-05,-0.00136645 0.000133652,9.33928e-05,9.44315e-05,4.54803e-05,0.000136859
385 rs12030407,rs12408513,rs2994565,rs3005909,rs57354037 0 357.579 inf 5 0 9.00864e-08 6.00396e-08,1.2437e-07 0.0014732,-5.56459e-05,0.000381217,-0.00029717,-0.00139494 0.000132098,4.09988e-05,9.31362e-05,9.23518e-05,0.000135379
386 rs12030407,rs1557060,rs2994565,rs3005909,rs57354037 0 357.477 inf 5 0 8.89684e-08 6.1377e-08,1.20262e-07 0.00144326,-2.12083e-05,0.000382401,-0.000282685,-0.00136868 0.000133652,4.54803e-05,9.33928e-05,9.44315e-05,0.000136859
387 rs12030407,rs2404524,rs2994565,rs3005909,rs57354037 0 357.401 inf 5 0 8.89581e-08 6.14345e-08,1.22029e-07 0.00144366,-2.04637e-05,0.000382285,-0.000283013,-0.00136906 0.000133652,4.54803e-05,9.33928e-05,9.44315e-05,0.000136859
388 rs12030407,rs2994565,rs3005909,rs4316396,rs57354037 0 357.375 inf 5 0 8.89547e-08 6.05426e-08,1.23078e-07 0.00144379,0.000382246,-0.000283124,-2.02123e-05,-0.00136919 0.000133652,9.33928e-05,9.44315e-05,4.54803e-05,0.000136859
389 rs114585517,rs12030407,rs2994565,rs3005899,rs57354037 0 356.93 inf 5 0 9.02398e-08 6.17155e-08,1.22218e-07 -0.000103197,0.001442,0.000380767,-0.000281242,-0.00136385 6.27152e-05,0.000130925,9.17566e-05,9.03128e-05,0.000134477
390 rs12030407,rs2991268,rs2994565,rs3005909,rs57354037 0 356.445 inf 5 0 8.99723e-08 5.91784e-08,1.2135e-07 0.00146788,-4.85715e-05,0.00039035,-0.000307443,-0.00139267 0.000131786,3.75153e-05,9.3528e-05,9.3038e-05,0.000135282
391 rs12030407,rs2994565,rs3005899,rs57354037,rs78634030 0 356.283 inf 5 0 8.90077e-08 6.17192e-08,1.21491e-07 0.00144766,0.000370671,-0.000281042,-0.00136978,5.4493e-05 0.000130926,9.14564e-05,9.03961e-05,0.00013442,5.69008e-05
392 rs12030407,rs12143053,rs2994565,rs3005899,rs57354037 0 356.114 inf 5 0 9.05085e-08 6.05571e-08,1.22253e-07 0.00144998,-7.03718e-05,0.000356705,-0.000274077,-0.00137793 0.000130932,3.99807e-05,9.12707e-05,9.02735e-05,0.000134488
393 rs12030407,rs12562353,rs2994565,rs3005899,rs57354037 0 355.914 inf 5 0 9.04166e-08 6.05358e-08,1.21877e-07 0.00144988,-6.88388e-05,0.000356861,-0.000274126,-0.00137777 0.000130932,3.99807e-05,9.12707e-05,9.02735e-05,0.000134488
394 rs12030407,rs12561840,rs2994565,rs3005899,rs57354037 0 355.902 inf 5 0 9.04108e-08 6.2215e-08,1.23601e-07 0.00144988,-6.87404e-05,0.000356871,-0.00027413,-0.00137776 0.000130932,3.99807e-05,9.12707e-05,9.02735e-05,0.000134488
395 rs12030407,rs2994565,rs3005899,rs57354037,rs7518559 0 355.89 inf 5 0 9.0254e-08 6.21033e-08,1.21254e-07 0.00144951,0.000357127,-0.000274176,-0.00137747,-6.60964e-05 0.000130929,9.12712e-05,9.02739e-05,0.000134488,4.00157e-05
396 rs12030407,rs12120105,rs2994565,rs3005899,rs57354037 0 355.886 inf 5 0 9.02525e-08 6.27619e-08,1.22291e-07 0.00144951,-6.60692e-05,0.00035713,-0.000274177,-0.00137746 0.000130929,4.00157e-05,9.12712e-05,9.02739e-05,0.000134488
397 rs12030407,rs2994565,rs3005899,rs35691565,rs57354037 0 355.882 inf 5 0 9.04021e-08 6.17888e-08,1.2027e-07 0.00144987,0.000356886,-0.000274134,-6.85937e-05,-0.00137774 0.000130932,9.12707e-05,9.02735e-05,3.99807e-05,0.000134488
398 rs12030407,rs12135708,rs2994565,rs3005899,rs57354037 0 355.875 inf 5 0 9.03989e-08 6.47545e-08,1.21964e-07 0.00144987,-6.85391e-05,0.000356892,-0.000274136,-0.00137773 0.000130932,3.99807e-05,9.12707e-05,9.02735e-05,0.000134488
399 rs12030407,rs2994565,rs3005899,rs4564188,rs57354037 0 355.865 inf 5 0 9.03943e-08 6.0956e-08,1.23408e-07 0.00144986,0.0003569,-0.000274139,-6.84606e-05,-0.00137773 0.000130932,9.12707e-05,9.02735e-05,3.99807e-05,0.000134488
400 rs12030407,rs2994565,rs3005899,rs57354037,rs7529732 0 355.865 inf 5 0 9.03941e-08 6.21579e-08,1.23558e-07 0.00144986,0.0003569,-0.000274139,-0.00137772,-6.84583e-05 0.000130932,9.12707e-05,9.02735e-05,0.000134488,3.99807e-05
401 rs12030407,rs12567652,rs2994565,rs3005899,rs57354037 0 355.864 inf 5 0 9.03936e-08 5.94926e-08,1.24126e-07 0.00144986,-6.84489e-05,0.000356901,-0.000274139,-0.00137772 0.000130932,3.99807e-05,9.12707e-05,9.02735e-05,0.000134488
402 rs12030407,rs2994565,rs3005899,rs57354037,rs61772736 0 355.864 inf 5 0 9.03935e-08 6.21547e-08,1.2262e-07 0.00144986,0.000356901,-0.000274139,-0.00137772,-6.84478e-05 0.000130932,9.12707e-05,9.02735e-05,0.000134488,3.99807e-05
403 rs12030407,rs2994565,rs3005899,rs4397689,rs57354037 0 355.848 inf 5 0 9.03865e-08 6.09557e-08,1.22833e-07 0.00144985,0.000356913,-0.000274143,-6.83292e-05,-0.00137771 0.000130932,9.12707e-05,9.02735e-05,3.99807e-05,0.000134488
404 rs12030407,rs2994565,rs3005899,rs57354037,rs7526379 0 355.803 inf 5 0 9.0366e-08 6.16298e-08,1.24717e-07 0.00144983,0.000356948,-0.000274154,-0.00137767,-6.798e-05 0.000130932,9.12707e-05,9.02735e-05,0.000134488,3.99807e-05
405 rs12030407,rs2994565,rs3005899,rs57354037,rs6588623 0 355.794 inf 5 0 9.02125e-08 6.26374e-08,1.24457e-07 0.00144946,0.000357202,-0.0002742,-0.00137739,-6.53604e-05 0.000130929,9.12712e-05,9.02739e-05,0.000134488,4.00157e-05
406 rs12030407,rs2994565,rs3005899,rs4912413,rs57354037 0 355.763 inf 5 0 9.03482e-08 6.17154e-08,1.23972e-07 0.00144981,0.000356979,-0.000274164,-6.76747e-05,-0.00137764 0.000130932,9.12707e-05,9.02735e-05,3.99807e-05,0.000134488
407 rs12030407,rs2994565,rs3005899,rs57354037,rs7527370 0 355.681 inf 5 0 9.03113e-08 6.0429e-08,1.20778e-07 0.00144977,0.000357044,-0.000274185,-0.00137757,-6.70385e-05 0.000130932,9.12707e-05,9.02735e-05,0.000134488,3.99807e-05
408 rs11206795,rs12030407,rs2994565,rs3005899,rs57354037 0 355.622 inf 5 0 9.02853e-08 6.2672e-08,1.23252e-07 -6.65861e-05,0.00144974,0.00035709,-0.0002742,-0.00137752 3.99807e-05,0.000130932,9.12707e-05,9.02735e-05,0.000134488
409 rs12030407,rs12567196,rs2994565,rs3005899,rs57354037 0 355.613 inf 5 0 9.02814e-08 6.22293e-08,1.22763e-07 0.00144974,-6.65182e-05,0.000357097,-0.000274202,-0.00137752 0.000130932,3.99807e-05,9.12707e-05,9.02735e-05,0.000134488
410 rs12030407,rs2994565,rs3005899,rs57354037,rs6588619 0 355.583 inf 5 0 9.02678e-08 6.34584e-08,1.23673e-07 0.00144972,0.000357121,-0.00027421,-0.00137749,-6.62798e-05 0.000130932,9.12707e-05,9.02735e-05,0.000134488,3.99807e-05
411 rs12030407,rs2994565,rs3005899,rs57354037,rs7542690 0 355.581 inf 5 0 9.0267e-08 6.11578e-08,1.24091e-07 0.00144972,0.000357123,-0.00027421,-0.00137749,-6.62665e-05 0.000130932,9.12707e-05,9.02735e-05,0.000134488,3.99807e-05
412 rs11206798,rs12030407,rs2994565,rs3005899,rs57354037 0 355.573 inf 5 0 9.02637e-08 6.28823e-08,1.22755e-07 -6.62079e-05,0.00144972,0.000357129,-0.000274212,-0.00137748 3.99807e-05,0.000130932,9.12707e-05,9.02735e-05,0.000134488
413 rs12030407,rs2994565,rs3005899,rs4912412,rs57354037 0 355.56 inf 5 0 9.02578e-08 6.23091e-08,1.24413e-07 0.00144971,0.000357139,-0.000274215,-6.61039e-05,-0.00137747 0.000130932,9.12707e-05,9.02735e-05,3.99807e-05,0.000134488
414 rs12030407,rs2994565,rs3005899,rs57354037,rs7550046 0 355.539 inf 5 0 9.02484e-08 6.15623e-08,1.22631e-07 0.0014497,0.000357156,-0.000274221,-0.00137745,-6.59393e-05 0.000130932,9.12707e-05,9.02735e-05,0.000134488,3.99807e-05
415 rs12030407,rs2994565,rs3005899,rs57354037,rs7542209 0 355.538 inf 5 0 9.02483e-08 6.22621e-08,1.22552e-07 0.0014497,0.000357156,-0.000274221,-0.00137745,-6.59378e-05 0.000130932,9.12707e-05,9.02735e-05,0.000134488,3.99807e-05
416 rs12030407,rs2994565,rs3005899,rs4421626,rs57354037 0 355.534 inf 5 0 9.02462e-08 6.31085e-08,1.21132e-07 0.0014497,0.00035716,-0.000274222,-6.59002e-05,-0.00137745 0.000130932,9.12707e-05,9.02735e-05,3.99807e-05,0.000134488
417 rs12030407,rs12563015,rs2994565,rs3005899,rs57354037 0 355.532 inf 5 0 9.02456e-08 6.14467e-08,1.22253e-07 0.0014497,-6.58893e-05,0.000357161,-0.000274222,-0.00137745 0.000130932,3.99807e-05,9.12707e-05,9.02735e-05,0.000134488
418 rs12030407,rs2994565,rs3005899,rs4279887,rs57354037 0 355.523 inf 5 0 9.02416e-08 6.08058e-08,1.22623e-07 0.00144969,0.000357168,-0.000274225,-6.58187e-05,-0.00137744 0.000130932,9.12707e-05,9.02735e-05,3.99807e-05,0.000134488
419 rs12030407,rs2994565,rs3005909,rs57354037,rs72660493 0 355.502 inf 5 0 9.14524e-08 6.29843e-08,1.24796e-07 0.00147015,0.000385693,-0.000295759,-0.00139513,0.000229259 0.000131628,9.31841e-05,9.22941e-05,0.000135134,0.000117188
420 rs12030407,rs2994565,rs3005899,rs4462192,rs57354037 0 355.43 inf 5 0 9.02007e-08 6.14477e-08,1.21491e-07 0.00144965,0.000357242,-0.000274248,-6.50939e-05,-0.00137736 0.000130932,9.12707e-05,9.02735e-05,3.99807e-05,0.000134488
421 rs12030407,rs2994565,rs3005899,rs4912230,rs57354037 0 355.416 inf 5 0 9.01949e-08 6.28546e-08,1.23762e-07 0.00144964,0.000357253,-0.000274252,-6.49901e-05,-0.00137735 0.000130932,9.12707e-05,9.02735e-05,3.99807e-05,0.000134488
422 rs12030407,rs2994565,rs3005899,rs4477326,rs57354037 0 355.301 inf 5 0 9.01452e-08 6.07804e-08,1.21121e-07 0.00144958,0.000357344,-0.000274281,-6.40948e-05,-0.00137725 0.000130932,9.12707e-05,9.02735e-05,3.99807e-05,0.000134488
423 rs12030407,rs2994565,rs3005899,rs57354037,rs7538333 0 354.755 inf 5 0 8.86154e-08 5.97864e-08,1.19724e-07 0.00144794,0.000360174,-0.000275601,-0.00137322,-2.20678e-05 0.000130971,9.13951e-05,9.02735e-05,0.000134507,3.74639e-05
424 rs12030407,rs2994565,rs3005899,rs4912409,rs57354037 0 354.464 inf 5 0 9.04004e-08 6.18052e-08,1.2377e-07 0.00144966,0.000356806,-0.000274447,-6.86438e-05,-0.00137791 0.000130929,9.12728e-05,9.02711e-05,4.00273e-05,0.000134491
425 rs12030407,rs12143461,rs2994565,rs3005899,rs57354037 0 354.137 inf 5 0 8.84746e-08 6.23065e-08,1.19614e-07 0.00145477,2.08306e-05,0.000357374,-0.000286367,-0.00138251 0.000133178,5.52182e-05,9.27898e-05,9.40773e-05,0.000138231
426 rs12030407,rs28819096,rs2994565,rs3005899,rs57354037 0 354.061 inf 5 0 8.9529e-08 6.17132e-08,1.22833e-07 0.00144865,-5.1783e-05,0.000358587,-0.00027465,-0.00137593 0.000130929,4.00157e-05,9.12712e-05,9.02739e-05,0.000134488
427 rs11206793,rs12030407,rs12140215,rs3005894,rs3005911 0 353.373 inf 5 0 1.17102e-06 1.06619e-06,1.28379e-06 4.47648e-06,0.0197488,-0.00134523,0.0204888,-0.0194726 5.9163e-05,0.000480337,6.06391e-05,0.000499671,0.000476799
428 rs115689274,rs12030407,rs2994565,rs3005899,rs57354037 0 353.198 inf 5 0 8.89832e-08 6.01906e-08,1.19985e-07 9.85632e-05,0.00145281,0.000370965,-0.000284295,-0.00137515 0.000104978,0.000131136,9.14929e-05,9.06584e-05,0.000134516
429 rs12030407,rs12143053,rs2994565,rs3005909,rs57354037 0 353.022 inf 5 0 9.10574e-08 6.35336e-08,1.21923e-07 0.00146017,-7.21047e-05,0.000373792,-0.000292023,-0.00138837 0.000131426,3.99765e-05,9.31694e-05,9.22745e-05,0.000134987
430 rs12030407,rs12562353,rs2994565,rs3005909,rs57354037 0 352.857 inf 5 0 9.09633e-08 6.26456e-08,1.22218e-07 0.00146005,-7.05721e-05,0.000373905,-0.000292023,-0.00138818 0.000131426,3.99765e-05,9.31694e-05,9.22745e-05,0.000134987
431 rs12030407,rs12561840,rs2994565,rs3005909,rs57354037 0 352.846 inf 5 0 9.09573e-08 6.22125e-08,1.25904e-07 0.00146004,-7.04737e-05,0.000373912,-0.000292023,-0.00138817 0.000131426,3.99765e-05,9.31694e-05,9.22745e-05,0.000134987
432 rs12030407,rs2994565,rs3005909,rs35691565,rs57354037 0 352.83 inf 5 0 9.09484e-08 6.37242e-08,1.23447e-07 0.00146003,0.000373923,-0.000292023,-7.0327e-05,-0.00138815 0.000131426,9.31694e-05,9.22745e-05,3.99765e-05,0.000134987
433 rs12030407,rs12135708,rs2994565,rs3005909,rs57354037 0 352.824 inf 5 0 9.09451e-08 6.25409e-08,1.2614e-07 0.00146003,-7.02724e-05,0.000373927,-0.000292023,-0.00138814 0.000131426,3.99765e-05,9.31694e-05,9.22745e-05,0.000134987
434 rs12030407,rs2994565,rs3005909,rs4564188,rs57354037 0 352.816 inf 5 0 9.09403e-08 6.2587e-08,1.23687e-07 0.00146002,0.000373933,-0.000292023,-7.0194e-05,-0.00138813 0.000131426,9.31694e-05,9.22745e-05,3.99765e-05,0.000134987
435 rs12030407,rs2994565,rs3005909,rs57354037,rs7529732 0 352.816 inf 5 0 9.09402e-08 6.28261e-08,1.22835e-07 0.00146002,0.000373933,-0.000292023,-0.00138813,-7.01917e-05 0.000131426,9.31694e-05,9.22745e-05,0.000134987,3.99765e-05
436 rs12030407,rs12567652,rs2994565,rs3005909,rs57354037 0 352.815 inf 5 0 9.09396e-08 6.16282e-08,1.24433e-07 0.00146002,-7.01823e-05,0.000373934,-0.000292023,-0.00138813 0.000131426,3.99765e-05,9.31694e-05,9.22745e-05,0.000134987
437 rs12030407,rs2994565,rs3005909,rs57354037,rs61772736 0 352.815 inf 5 0 9.09396e-08 6.22066e-08,1.21256e-07 0.00146002,0.000373934,-0.000292023,-0.00138813,-7.01812e-05 0.000131426,9.31694e-05,9.22745e-05,0.000134987,3.99765e-05
438 rs12030407,rs2994565,rs3005909,rs4397689,rs57354037 0 352.802 inf 5 0 9.09324e-08 6.22266e-08,1.25294e-07 0.00146001,0.000373943,-0.000292023,-7.00626e-05,-0.00138812 0.000131426,9.31694e-05,9.22745e-05,3.99765e-05,0.000134987
439 rs12030407,rs2994565,rs3005909,rs57354037,rs7526379 0 352.765 inf 5 0 9.09114e-08 6.21838e-08,1.23817e-07 0.00145999,0.000373968,-0.000292023,-0.00138808,-6.97134e-05 0.000131426,9.31694e-05,9.22745e-05,0.000134987,3.99765e-05
440 rs12030407,rs2994565,rs3005909,rs57354037,rs7518559 0 352.734 inf 5 0 9.07976e-08 6.02282e-08,1.2378e-07 0.00145965,0.000374112,-0.000292005,-0.00138785,-6.78507e-05 0.000131423,9.31694e-05,9.22745e-05,0.000134988,4.00114e-05
441 rs12030407,rs2994565,rs3005909,rs4912413,rs57354037 0 352.732 inf 5 0 9.08931e-08 6.2759e-08,1.25161e-07 0.00145996,0.000373991,-0.000292023,-6.94082e-05,-0.00138804 0.000131426,9.31694e-05,9.22745e-05,3.99765e-05,0.000134987
442 rs12030407,rs12120105,rs2994565,rs3005909,rs57354037 0 352.731 inf 5 0 9.0796e-08 6.16359e-08,1.24432e-07 0.00145964,-6.78235e-05,0.000374114,-0.000292005,-0.00138785 0.000131423,4.00114e-05,9.31694e-05,9.22745e-05,0.000134988
443 rs12030407,rs2994565,rs3005909,rs57354037,rs7527370 0 352.664 inf 5 0 9.08553e-08 6.41169e-08,1.2353e-07 0.00145991,0.000374037,-0.000292023,-0.00138796,-6.87721e-05 0.000131426,9.31694e-05,9.22745e-05,0.000134987,3.99765e-05
444 rs12030407,rs2994565,rs3005909,rs57354037,rs6588623 0 352.655 inf 5 0 9.07549e-08 6.4383e-08,1.21223e-07 0.00145959,0.000374166,-0.000292006,-0.00138776,-6.71149e-05 0.000131423,9.31694e-05,9.22745e-05,0.000134988,4.00114e-05
445 rs11206795,rs12030407,rs2994565,rs3005909,rs57354037 0 352.615 inf 5 0 9.08286e-08 6.08866e-08,1.21973e-07 -6.83198e-05,0.00145988,0.000374071,-0.000292024,-0.0013879 3.99765e-05,0.000131426,9.31694e-05,9.22745e-05,0.000134987
446 rs12030407,rs12567196,rs2994565,rs3005909,rs57354037 0 352.608 inf 5 0 9.08246e-08 6.34088e-08,1.22963e-07 0.00145988,-6.8252e-05,0.000374076,-0.000292024,-0.00138789 0.000131426,3.99765e-05,9.31694e-05,9.22745e-05,0.000134987
447 rs12030407,rs2994565,rs3005909,rs57354037,rs6588619 0 352.583 inf 5 0 9.08106e-08 6.2078e-08,1.25262e-07 0.00145986,0.000374093,-0.000292024,-0.00138787,-6.80137e-05 0.000131426,9.31694e-05,9.22745e-05,0.000134987,3.99765e-05
448 rs12030407,rs2994565,rs3005909,rs57354037,rs7542690 0 352.581 inf 5 0 9.08098e-08 6.36518e-08,1.2421e-07 0.00145986,0.000374094,-0.000292024,-0.00138786,-6.80004e-05 0.000131426,9.31694e-05,9.22745e-05,0.000134987,3.99765e-05
449 rs11206798,rs12030407,rs2994565,rs3005909,rs57354037 0 352.575 inf 5 0 9.08064e-08 6.31703e-08,1.23852e-07 -6.79417e-05,0.00145985,0.000374098,-0.000292024,-0.00138786 3.99765e-05,0.000131426,9.31694e-05,9.22745e-05,0.000134987
450 rs12030407,rs2994565,rs3005909,rs4912412,rs57354037 0 352.564 inf 5 0 9.08003e-08 6.39754e-08,1.23246e-07 0.00145984,0.000374106,-0.000292024,-6.78377e-05,-0.00138784 0.000131426,9.31694e-05,9.22745e-05,3.99765e-05,0.000134987
451 rs12030407,rs2994565,rs3005909,rs57354037,rs7550046 0 352.547 inf 5 0 9.07907e-08 6.41231e-08,1.21678e-07 0.00145983,0.000374118,-0.000292024,-0.00138782,-6.76732e-05 0.000131426,9.31694e-05,9.22745e-05,0.000134987,3.99765e-05
452 rs12030407,rs2994565,rs3005909,rs57354037,rs7542209 0 352.546 inf 5 0 9.07906e-08 6.34274e-08,1.23143e-07 0.00145983,0.000374118,-0.000292024,-0.00138782,-6.76717e-05 0.000131426,9.31694e-05,9.22745e-05,0.000134987,3.99765e-05
453 rs12030407,rs2994565,rs3005909,rs4421626,rs57354037 0 352.542 inf 5 0 9.07884e-08 6.17989e-08,1.2435e-07 0.00145983,0.000374121,-0.000292024,-6.76341e-05,-0.00138782 0.000131426,9.31694e-05,9.22745e-05,3.99765e-05,0.000134987
454 rs12030407,rs12563015,rs2994565,rs3005909,rs57354037 0 352.541 inf 5 0 9.07878e-08 6.30343e-08,1.23425e-07 0.00145983,-6.76232e-05,0.000374122,-0.000292024,-0.00138782 0.000131426,3.99765e-05,9.31694e-05,9.22745e-05,0.000134987
455 rs12030407,rs2994565,rs3005909,rs4279887,rs57354037 0 352.534 inf 5 0 9.07837e-08 6.41187e-08,1.24184e-07 0.00145982,0.000374127,-0.000292024,-6.75526e-05,-0.00138781 0.000131426,9.31694e-05,9.22745e-05,3.99765e-05,0.000134987
456 rs12030407,rs12123862,rs2994565,rs3005899,rs57354037 0 352.49 inf 5 0 8.90337e-08 6.11936e-08,1.20967e-07 0.00144789,-3.91014e-05,0.00035988,-0.00027507,-0.00137456 0.000130929,4.00157e-05,9.12712e-05,9.02739e-05,0.000134488
457 rs12030407,rs2994565,rs3005909,rs4462192,rs57354037 0 352.457 inf 5 0 9.07417e-08 6.28027e-08,1.26247e-07 0.00145977,0.00037418,-0.000292024,-6.6828e-05,-0.00138772 0.000131426,9.31694e-05,9.22745e-05,3.99765e-05,0.000134987
458 rs12030407,rs2994565,rs3005909,rs4912230,rs57354037 0 352.446 inf 5 0 9.07358e-08 6.21846e-08,1.23303e-07 0.00145976,0.000374188,-0.000292024,-6.67242e-05,-0.00138771 0.000131426,9.31694e-05,9.22745e-05,3.99765e-05,0.000134987
459 rs12030407,rs2994565,rs3005909,rs4477326,rs57354037 0 352.351 inf 5 0 9.06847e-08 6.48845e-08,1.21366e-07 0.00145969,0.000374254,-0.000292024,-6.58291e-05,-0.00138759 0.000131426,9.31694e-05,9.22745e-05,3.99765e-05,0.000134987
460 rs12030407,rs12408513,rs2994565,rs3005899,rs57354037 0 351.907 inf 5 0 8.96237e-08 6.13515e-08,1.19621e-07 0.00146371,-5.51876e-05,0.000365615,-0.000281073,-0.00138551 0.000131601,4.09952e-05,9.11892e-05,9.03318e-05,0.000134889
461 rs12030407,rs2994565,rs3005909,rs4912409,rs57354037 0 351.705 inf 5 0 9.09468e-08 6.21118e-08,1.22398e-07 0.00145982,0.00037384,-0.000292341,-7.0385e-05,-0.00138833 0.000131423,9.3171e-05,9.22747e-05,4.00243e-05,0.000134991
462 rs12030407,rs2994565,rs3005909,rs57354037,rs6588624 0 351.662 inf 5 0 8.89455e-08 5.94986e-08,1.22288e-07 0.0014556,0.000376162,-0.000291252,-0.00138069,-1.60679e-05 0.000131408,9.33734e-05,9.2293e-05,0.000134928,3.74495e-05
463 rs12030407,rs2994565,rs3005909,rs57354037,rs7544734 0 351.587 inf 5 0 8.89352e-08 6.02603e-08,1.20573e-07 0.00145556,0.000376283,-0.000291284,-0.00138064,-1.54019e-05 0.000131408,9.33734e-05,9.2293e-05,0.000134928,3.74495e-05
464 rs12030407,rs28819096,rs2994565,rs3005909,rs57354037 0 351.232 inf 5 0 9.00509e-08 6.12302e-08,1.21936e-07 0.0014586,-5.35403e-05,0.000375163,-0.000292013,-0.00138608 0.000131423,4.00114e-05,9.31694e-05,9.22745e-05,0.000134988
465 rs12030407,rs2994565,rs3005899,rs57354037,rs72660493 0 351.197 inf 5 0 9.09726e-08 6.15894e-08,1.2206e-07 0.00146056,0.000369738,-0.0002793,-0.00138552,0.000227598 0.000131135,9.123e-05,9.02768e-05,0.000134646,0.000117179
466 rs12030407,rs2994565,rs3005909,rs4534430,rs57354037 0 350.957 inf 5 0 8.88574e-08 6.16175e-08,1.20699e-07 0.00145593,0.000379729,-0.000290637,-2.64624e-05,-0.00137871 0.000131499,9.31618e-05,9.24653e-05,0.000111745,0.000134933
467 rs12030407,rs12123862,rs2994565,rs3005909,rs57354037 0 349.949 inf 5 0 8.95365e-08 6.1539e-08,1.22104e-07 0.00145767,-4.08615e-05,0.000376093,-0.00029202,-0.00138451 0.000131423,4.00114e-05,9.31694e-05,9.22745e-05,0.000134988
468 rs12030407,rs12566405,rs2994565,rs3005909,rs57354037 0 349.916 inf 5 0 8.89839e-08 6.09902e-08,1.23803e-07 0.00145076,-5.53578e-05,0.0003779,-0.000291319,-0.00137549 0.000131632,0.000113002,9.3155e-05,9.22864e-05,0.000135139
469 rs11799457,rs12030407,rs2994565,rs3005909,rs57354037 0 349.756 inf 5 0 8.90748e-08 6.02095e-08,1.23319e-07 7.14808e-05,0.0014595,0.000381151,-0.000293201,-0.00138434 0.000117188,0.000131628,9.31841e-05,9.22941e-05,0.000135134
470 rs12030407,rs2994565,rs3005909,rs34846848,rs57354037 0 349.248 inf 5 0 8.88702e-08 6.07431e-08,1.21164e-07 0.00145285,0.000379488,-0.000291889,-2.70174e-05,-0.00137767 0.000131559,9.31342e-05,9.22763e-05,9.88189e-05,0.000135053
471 rs12030407,rs12564524,rs2994565,rs3005909,rs57354037 0 349.146 inf 5 0 8.88321e-08 6.08253e-08,1.20142e-07 0.00145539,-5.18731e-06,0.000378559,-0.000292088,-0.00138027 0.000131493,3.73109e-05,9.32024e-05,9.22751e-05,0.000135025
472 rs12030407,rs2994565,rs3005909,rs4927316,rs57354037 0 348.894 inf 5 0 8.95664e-08 6.14815e-08,1.22459e-07 0.00147451,0.000353426,-0.000284235,-5.1903e-05,-0.00137294 0.000132761,9.6324e-05,9.25781e-05,4.97961e-05,0.000135041
473 rs12030407,rs2991268,rs2994565,rs3005899,rs57354037 0 348.216 inf 5 0 8.94883e-08 6.01701e-08,1.23718e-07 0.00145807,-4.76631e-05,0.000374223,-0.000290779,-0.0013829 0.000131278,3.74999e-05,9.15433e-05,9.09737e-05,0.000134781
474 rs12030407,rs2994565,rs3005909,rs57354037,rs72662230 0 347.462 inf 5 0 9.05829e-08 6.23725e-08,1.21877e-07 0.00146524,0.000385033,-0.000296923,-0.00139343,0.000208445 0.000131556,9.31969e-05,9.23249e-05,0.000135179,0.000130183
475 rs12030407,rs2994565,rs3005909,rs57354037,rs75683557 0 347.342 inf 5 0 8.88192e-08 6.22049e-08,1.19861e-07 0.00145477,0.000378975,-0.00029199,-0.00137951,2.16374e-06 0.000131448,9.32397e-05,9.22979e-05,0.000134913,8.49876e-05
476 rs12030407,rs2994565,rs3005899,rs4534430,rs57354037 0 346.565 inf 5 0 8.84143e-08 5.9484e-08,1.2141e-07 0.00144678,0.000364472,-0.00027494,-2.61638e-05,-0.00136961 0.000131016,9.12166e-05,9.04691e-05,0.000111768,0.000134456
477 rs12030407,rs2994565,rs3005909,rs57354037,rs72662205 0 346.466 inf 5 0 8.8867e-08 5.96238e-08,1.21352e-07 0.00145258,0.000378201,-0.00029154,-0.00137733,-3.10072e-05 0.000131628,9.31841e-05,9.22941e-05,0.000135134,0.000117188
478 rs12030407,rs149134886,rs2994565,rs3005909,rs57354037 0 346.44 inf 5 0 8.88697e-08 5.94569e-08,1.1912e-07 0.00145252,-3.18687e-05,0.000378176,-0.000291526,-0.00137727 0.000131628,0.000117188,9.31841e-05,9.22941e-05,0.000135134
479 rs12030407,rs2994565,rs3005909,rs57354037,rs72662204 0 346.427 inf 5 0 8.88711e-08 5.76425e-08,1.23076e-07 0.00145249,0.000378164,-0.000291519,-0.00137724,-3.22996e-05 0.000131628,9.31841e-05,9.22941e-05,0.000135134,0.000117188
480 rs12030407,rs2994565,rs3005909,rs57354037,rs72660499 0 346.399 inf 5 0 8.88741e-08 5.99244e-08,1.22125e-07 0.00145243,0.000378137,-0.000291504,-0.00137718,-3.32219e-05 0.000131628,9.31841e-05,9.22941e-05,0.000135134,0.000117188
481 rs12030407,rs2994565,rs3005909,rs57354037,rs72660496 0 346.389 inf 5 0 8.88751e-08 6.1374e-08,1.20726e-07 0.00145241,0.000378129,-0.000291499,-0.00137716,-3.35277e-05 0.000131628,9.31841e-05,9.22941e-05,0.000135134,0.000117188
482 rs12030407,rs2994565,rs3005909,rs57354037,rs72660497 0 346.389 inf 5 0 8.88752e-08 6.08664e-08,1.19323e-07 0.00145241,0.000378128,-0.000291499,-0.00137716,-3.35492e-05 0.000131628,9.31841e-05,9.22941e-05,0.000135134,0.000117188
483 rs12030407,rs2994565,rs3005909,rs57354037,rs60307274 0 346.385 inf 5 0 8.88756e-08 5.94051e-08,1.20791e-07 0.0014524,0.000378125,-0.000291497,-0.00137715,-3.36648e-05 0.000131628,9.31841e-05,9.22941e-05,0.000135134,0.000117188
484 rs12030407,rs2994565,rs3005909,rs57024161,rs57354037 0 346.385 inf 5 0 8.88756e-08 5.88812e-08,1.24015e-07 0.0014524,0.000378124,-0.000291497,-3.36757e-05,-0.00137715 0.000131628,9.31841e-05,9.22941e-05,0.000117188,0.000135134
485 rs12030407,rs2994565,rs3005909,rs57354037,rs72660490 0 346.382 inf 5 0 8.88759e-08 5.95001e-08,1.21893e-07 0.00145239,0.000378122,-0.000291495,-0.00137714,-3.37682e-05 0.000131628,9.31841e-05,9.22941e-05,0.000135134,0.000117188
486 rs12030407,rs2994565,rs3005909,rs57354037,rs72660491 0 346.374 inf 5 0 8.88768e-08 6.31357e-08,1.20138e-07 0.00145237,0.000378114,-0.000291491,-0.00137712,-3.40346e-05 0.000131628,9.31841e-05,9.22941e-05,0.000135134,0.000117188
487 rs12030407,rs2994565,rs3005909,rs57354037,rs72660502 0 346.37 inf 5 0 8.88773e-08 5.93441e-08,1.21817e-07 0.00145236,0.00037811,-0.000291489,-0.00137712,-3.41669e-05 0.000131628,9.31841e-05,9.22941e-05,0.000135134,0.000117188
488 rs12030407,rs2994565,rs3005909,rs56067074,rs57354037 0 346.367 inf 5 0 8.88776e-08 6.12854e-08,1.23192e-07 0.00145236,0.000378107,-0.000291487,-3.42724e-05,-0.00137711 0.000131628,9.31841e-05,9.22941e-05,0.000117188,0.000135134
489 rs12030407,rs2994565,rs3005909,rs56061713,rs57354037 0 346.366 inf 5 0 8.88777e-08 6.1128e-08,1.20425e-07 0.00145235,0.000378106,-0.000291487,-3.43014e-05,-0.00137711 0.000131628,9.31841e-05,9.22941e-05,0.000117188,0.000135134
490 rs12030407,rs2994565,rs3005909,rs57354037,rs72660494 0 346.365 inf 5 0 8.88778e-08 6.21932e-08,1.21264e-07 0.00145235,0.000378106,-0.000291486,-0.0013771,-3.43208e-05 0.000131628,9.31841e-05,9.22941e-05,0.000135134,0.000117188
491 rs12030407,rs145423883,rs2994565,rs3005909,rs57354037 0 346.362 inf 5 0 8.88782e-08 6.04385e-08,1.20462e-07 0.00145235,-3.44388e-05,0.000378102,-0.000291484,-0.0013771 0.000131628,0.000117188,9.31841e-05,9.22941e-05,0.000135134
492 rs12030407,rs2994565,rs3005909,rs57354037,rs72660498 0 346.361 inf 5 0 8.88782e-08 6.0964e-08,1.19425e-07 0.00145235,0.000378102,-0.000291484,-0.0013771,-3.44473e-05 0.000131628,9.31841e-05,9.22941e-05,0.000135134,0.000117188
493 rs12030407,rs2994565,rs3005909,rs57354037,rs79215983 0 346.332 inf 5 0 8.88816e-08 6.11585e-08,1.1878e-07 0.00145228,0.000378074,-0.000291469,-0.00137703,-3.54065e-05 0.000131628,9.31841e-05,9.22941e-05,0.000135134,0.000117188
494 rs12030407,rs12569169,rs2994565,rs3005909,rs57354037 0 346.199 inf 5 0 8.88983e-08 5.9536e-08,1.23301e-07 0.00145198,-3.98415e-05,0.000377947,-0.000291397,-0.00137673 0.000131628,0.000117188,9.31841e-05,9.22941e-05,0.000135134
495 rs12030407,rs12566405,rs2994565,rs3005899,rs57354037 0 345.525 inf 5 0 8.85515e-08 5.80788e-08,1.19573e-07 0.0014416,-5.69686e-05,0.000362821,-0.000275824,-0.00136638 0.000131139,0.000112995,9.12035e-05,9.02705e-05,0.000134649
496 rs11799457,rs12030407,rs2994565,rs3005899,rs57354037 0 345.247 inf 5 0 8.86211e-08 6.06013e-08,1.20201e-07 6.98423e-05,0.00145014,0.000365668,-0.000277266,-0.00137501 0.000117179,0.000131135,9.123e-05,9.02768e-05,0.000134646
497 rs12030407,rs2994565,rs3005899,rs34846848,rs57354037 0 344.517 inf 5 0 8.84323e-08 6.14517e-08,1.21431e-07 0.00144368,0.000364358,-0.000276296,-2.81168e-05,-0.00136855 0.000131069,9.11963e-05,9.02645e-05,9.88174e-05,0.000134568
498 rs11809768,rs12030407,rs2994565,rs3005909,rs57354037 0 344.367 inf 5 0 8.89053e-08 6.06132e-08,1.26023e-07 -4.32393e-05,0.00145196,0.000377653,-0.000291127,-0.00137637 0.000121935,0.000131613,9.32116e-05,9.23107e-05,0.000135177
499 rs12030407,rs2994565,rs3005909,rs4600084,rs57354037 0 344.229 inf 5 0 9.21009e-08 6.29817e-08,1.27227e-07 0.00146361,0.000387684,-0.000304557,-8.24408e-05,-0.00138482 0.000131454,9.32061e-05,9.24523e-05,3.77484e-05,0.000134919
500 rs12030407,rs2994565,rs3005899,rs57354037,rs6588624 0 344.223 inf 5 0 8.85074e-08 6.11216e-08,1.20298e-07 0.00144652,0.000360962,-0.000275641,-0.00137165,-1.63259e-05 0.000130927,9.14231e-05,9.02794e-05,0.000134452,3.74484e-05
501 rs12030407,rs2994565,rs3005899,rs57354037,rs7544734 0 344.152 inf 5 0 8.8497e-08 6.10086e-08,1.20212e-07 0.00144648,0.00036108,-0.000275671,-0.0013716,-1.56599e-05 0.000130927,9.14231e-05,9.02794e-05,0.000134452,3.74484e-05
502 rs12030407,rs1931076,rs2994565,rs3005899,rs57354037 0 344.068 inf 5 0 9.11985e-08 6.19205e-08,1.22387e-07 0.00144856,-7.71101e-05,0.000368903,-0.000286503,-0.00137143 0.000130916,3.80779e-05,9.12139e-05,9.04029e-05,0.00013442
503 rs11206794,rs12030407,rs2994565,rs3005909,rs57354037 0 343.799 inf 5 0 9.08318e-08 6.38121e-08,1.24066e-07 -6.38817e-05,0.00146012,0.000388181,-0.000298589,-0.0013795 3.73499e-05,0.000131429,9.32745e-05,9.23539e-05,0.000134897
504 rs12030407,rs143247549,rs2994565,rs3005909,rs57354037 0 343.561 inf 5 0 8.886e-08 6.18318e-08,1.26302e-07 0.00145295,-3.04297e-05,0.000378361,-0.000291472,-0.00137747 0.000131579,0.000124374,9.31711e-05,9.23041e-05,0.00013514
505 rs12030407,rs2994565,rs3005899,rs57354037,rs7538742 0 342.917 inf 5 0 8.85613e-08 6.08433e-08,1.19241e-07 0.00143342,0.000368475,-0.000266913,-0.0013589,-2.35179e-05 0.00013298,9.16128e-05,9.20899e-05,0.000136226,4.53975e-05
506 rs12030407,rs2994565,rs3005899,rs57354037,rs75683557 0 342.898 inf 5 0 8.83768e-08 5.90494e-08,1.21029e-07 0.0014456,0.000363785,-0.000276326,-0.00137039,1.41682e-06 0.000130962,9.13114e-05,9.02949e-05,0.000134434,8.49951e-05
507 rs12030407,rs2994565,rs3005909,rs57354037,rs9436540 0 342.755 inf 5 0 9.04219e-08 6.21731e-08,1.22198e-07 0.00145269,0.000388505,-0.00029806,-0.00138024,-7.42247e-05 0.000131397,9.3327e-05,9.23587e-05,0.000134898,4.863e-05
508 rs12030407,rs2994565,rs3005899,rs4369266,rs57354037 0 342.729 inf 5 0 8.86529e-08 5.93332e-08,1.21549e-07 0.00143069,0.000369475,-0.000264908,-2.87187e-05,-0.00135643 0.000132987,9.16085e-05,9.20573e-05,4.53243e-05,0.000136203
509 rs12030407,rs2994565,rs3005899,rs4927316,rs57354037 0 342.693 inf 5 0 8.91383e-08 6.04722e-08,1.20762e-07 0.00146572,0.000338189,-0.0002687,-5.23863e-05,-0.00136393 0.000132305,9.43901e-05,9.05577e-05,4.97943e-05,0.000134558
510 rs12030407,rs12564524,rs2994565,rs3005899,rs57354037 0 342.574 inf 5 0 8.83898e-08 6.0129e-08,1.18164e-07 0.00144625,-5.17023e-06,0.000363332,-0.000276408,-0.00137117 0.000131009,3.73109e-05,9.12614e-05,9.02647e-05,0.000134547
511 rs12030407,rs2994565,rs3005899,rs57354037,rs72662230 0 342.454 inf 5 0 9.01128e-08 6.08103e-08,1.25411e-07 0.00145575,0.000369264,-0.000280671,-0.00138393,0.000206767 0.000131065,9.12432e-05,9.03048e-05,0.00013469,0.000130171
512 rs12030407,rs1557060,rs2994565,rs3005899,rs57354037 0 342.374 inf 5 0 8.85753e-08 6.07589e-08,1.20384e-07 0.00143295,-2.43553e-05,0.000368623,-0.000266649,-0.00135855 0.000132987,4.53243e-05,9.16085e-05,9.20573e-05,0.000136203
513 rs12030407,rs2404524,rs2994565,rs3005899,rs57354037 0 342.314 inf 5 0 8.85635e-08 6.03164e-08,1.20311e-07 0.00143333,-2.36158e-05,0.000368478,-0.000266944,-0.0013589 0.000132987,4.53243e-05,9.16085e-05,9.20573e-05,0.000136203
514 rs12030407,rs2994565,rs3005899,rs4316396,rs57354037 0 342.294 inf 5 0 8.85595e-08 6.01013e-08,1.19493e-07 0.00143346,0.000368429,-0.000267044,-2.33662e-05,-0.00135903 0.000132987,9.16085e-05,9.20573e-05,4.53243e-05,0.000136203
515 rs12030407,rs2994565,rs3005899,rs57354037,rs72662205 0 341.826 inf 5 0 8.843e-08 5.98869e-08,1.20834e-07 0.00144338,0.000363025,-0.000275944,-0.00136818,-3.26309e-05 0.000131135,9.123e-05,9.02768e-05,0.000134646,0.000117179
516 rs12030407,rs149134886,rs2994565,rs3005899,rs57354037 0 341.798 inf 5 0 8.84328e-08 5.97457e-08,1.20838e-07 0.00144332,-3.34924e-05,0.000363002,-0.000275933,-0.00136812 0.000131135,0.000117179,9.123e-05,9.02768e-05,0.000134646
517 rs12030407,rs2994565,rs3005899,rs57354037,rs72662204 0 341.785 inf 5 0 8.84343e-08 5.96723e-08,1.23309e-07 0.00144329,0.000362991,-0.000275928,-0.00136809,-3.39232e-05 0.000131135,9.123e-05,9.02768e-05,0.000134646,0.000117179
518 rs12030407,rs2994565,rs3005899,rs57354037,rs72660499 0 341.755 inf 5 0 8.84375e-08 6.0155e-08,1.19605e-07 0.00144323,0.000362967,-0.000275916,-0.00136803,-3.48453e-05 0.000131135,9.123e-05,9.02768e-05,0.000134646,0.000117179
519 rs12030407,rs2994565,rs3005899,rs57354037,rs72660496 0 341.746 inf 5 0 8.84386e-08 6.12512e-08,1.1998e-07 0.00144321,0.00036296,-0.000275912,-0.00136801,-3.51511e-05 0.000131135,9.123e-05,9.02768e-05,0.000134646,0.000117179
520 rs12030407,rs2994565,rs3005899,rs57354037,rs72660497 0 341.745 inf 5 0 8.84386e-08 6.11434e-08,1.21886e-07 0.00144321,0.000362959,-0.000275912,-0.00136801,-3.51726e-05 0.000131135,9.123e-05,9.02768e-05,0.000134646,0.000117179
521 rs12030407,rs2994565,rs3005899,rs57354037,rs60307274 0 341.741 inf 5 0 8.8439e-08 6.02675e-08,1.19546e-07 0.0014432,0.000362956,-0.00027591,-0.001368,-3.52882e-05 0.000131135,9.123e-05,9.02768e-05,0.000134646,0.000117179
522 rs12030407,rs2994565,rs3005899,rs57024161,rs57354037 0 341.741 inf 5 0 8.84391e-08 6.17485e-08,1.22149e-07 0.0014432,0.000362956,-0.00027591,-3.52991e-05,-0.001368 0.000131135,9.123e-05,9.02768e-05,0.000117179,0.000134646
523 rs12030407,rs2994565,rs3005899,rs57354037,rs72660490 0 341.738 inf 5 0 8.84394e-08 6.08119e-08,1.21916e-07 0.0014432,0.000362953,-0.000275909,-0.00136799,-3.53916e-05 0.000131135,9.123e-05,9.02768e-05,0.000134646,0.000117179
524 rs12030407,rs2994565,rs3005899,rs57354037,rs72660491 0 341.73 inf 5 0 8.84404e-08 6.22307e-08,1.21178e-07 0.00144318,0.000362946,-0.000275905,-0.00136798,-3.5658e-05 0.000131135,9.123e-05,9.02768e-05,0.000134646,0.000117179
525 rs12030407,rs2994565,rs3005899,rs57354037,rs72660502 0 341.726 inf 5 0 8.84408e-08 6.00273e-08,1.207e-07 0.00144317,0.000362943,-0.000275904,-0.00136797,-3.57902e-05 0.000131135,9.123e-05,9.02768e-05,0.000134646,0.000117179
526 rs12030407,rs2994565,rs3005899,rs56067074,rs57354037 0 341.722 inf 5 0 8.84412e-08 5.86169e-08,1.21547e-07 0.00144316,0.00036294,-0.000275902,-3.58956e-05,-0.00136796 0.000131135,9.123e-05,9.02768e-05,0.000117179,0.000134646
527 rs12030407,rs2994565,rs3005899,rs56061713,rs57354037 0 341.721 inf 5 0 8.84413e-08 5.76128e-08,1.21695e-07 0.00144316,0.00036294,-0.000275902,-3.59247e-05,-0.00136796 0.000131135,9.123e-05,9.02768e-05,0.000117179,0.000134646
528 rs12030407,rs2994565,rs3005899,rs57354037,rs72660494 0 341.721 inf 5 0 8.84414e-08 6.20723e-08,1.2123e-07 0.00144316,0.000362939,-0.000275902,-0.00136796,-3.59441e-05 0.000131135,9.123e-05,9.02768e-05,0.000134646,0.000117179
529 rs12030407,rs145423883,rs2994565,rs3005899,rs57354037 0 341.717 inf 5 0 8.84418e-08 6.05188e-08,1.20471e-07 0.00144315,-3.60621e-05,0.000362936,-0.0002759,-0.00136795 0.000131135,0.000117179,9.123e-05,9.02768e-05,0.000134646
530 rs12030407,rs2994565,rs3005899,rs57354037,rs72660498 0 341.717 inf 5 0 8.84418e-08 5.9282e-08,1.21395e-07 0.00144315,0.000362936,-0.0002759,-0.00136795,-3.60706e-05 0.000131135,9.123e-05,9.02768e-05,0.000134646,0.000117179
531 rs12030407,rs2994565,rs3005899,rs57354037,rs79215983 0 341.686 inf 5 0 8.84454e-08 6.06354e-08,1.20219e-07 0.00144309,0.000362911,-0.000275888,-0.00136788,-3.70296e-05 0.000131135,9.123e-05,9.02768e-05,0.000134646,0.000117179
532 rs12030407,rs12569169,rs2994565,rs3005899,rs57354037 0 341.547 inf 5 0 8.84628e-08 5.93179e-08,1.21332e-07 0.0014428,-4.1464e-05,0.000362797,-0.00027583,-0.00136759 0.000131135,0.000117179,9.123e-05,9.02768e-05,0.000134646
533 rs12030407,rs2994565,rs3005909,rs57354037,rs72662214 0 341.197 inf 5 0 8.8899e-08 6.05546e-08,1.22146e-07 0.00145242,0.000377827,-0.000291002,-0.00137647,-4.44399e-05 0.000131556,9.31969e-05,9.23249e-05,0.000135179,0.000130183
534 rs12030407,rs2994565,rs3005909,rs57354037,rs72662227 0 341.195 inf 5 0 8.88993e-08 6.04982e-08,1.2128e-07 0.00145241,0.000377825,-0.000291,-0.00137647,-4.45294e-05 0.000131556,9.31969e-05,9.23249e-05,0.000135179,0.000130183
535 rs11811596,rs12030407,rs2994565,rs3005909,rs57354037 0 341.16 inf 5 0 8.89053e-08 6.06864e-08,1.21588e-07 -4.61514e-05,0.00145233,0.000377779,-0.000290962,-0.00137636 0.000130183,0.000131556,9.31969e-05,9.23249e-05,0.000135179
536 rs113488684,rs12030407,rs2994565,rs3005909,rs57354037 0 341.153 inf 5 0 8.89067e-08 6.04888e-08,1.23867e-07 -4.65199e-05,0.00145231,0.000377768,-0.000290954,-0.00137633 0.000130183,0.000131556,9.31969e-05,9.23249e-05,0.000135179
537 rs12030407,rs149030457,rs2994565,rs3005909,rs57354037 0 341.149 inf 5 0 8.89073e-08 6.02374e-08,1.20178e-07 0.0014523,-4.66799e-05,0.000377763,-0.00029095,-0.00137632 0.000131556,0.000130183,9.31969e-05,9.23249e-05,0.000135179
538 rs111687023,rs12030407,rs2994565,rs3005909,rs57354037 0 341.147 inf 5 0 8.89076e-08 6.09931e-08,1.20881e-07 -4.67583e-05,0.0014523,0.000377761,-0.000290948,-0.00137632 0.000130183,0.000131556,9.31969e-05,9.23249e-05,0.000135179
539 rs12030407,rs2994565,rs3005909,rs57354037,rs74683396 0 341.145 inf 5 0 8.8908e-08 6.1365e-08,1.19072e-07 0.0014523,0.000377758,-0.000290946,-0.00137631,-4.68625e-05 0.000131556,9.31969e-05,9.23249e-05,0.000135179,0.000130183
540 rs12030407,rs2994565,rs3005909,rs57354037,rs72662213 0 341.143 inf 5 0 8.89083e-08 6.11196e-08,1.20018e-07 0.00145229,0.000377755,-0.000290943,-0.0013763,-4.69623e-05 0.000131556,9.31969e-05,9.23249e-05,0.000135179,0.000130183
541 rs12030407,rs2211292,rs2994565,rs3005909,rs57354037 0 341.062 inf 5 0 8.90823e-08 6.18639e-08,1.2186e-07 0.00143954,-2.8331e-05,0.000385184,-0.000281085,-0.00136554 0.000133645,4.57786e-05,9.36416e-05,9.39579e-05,0.000136757
542 rs12030407,rs2994565,rs3005909,rs56314028,rs57354037 0 340.305 inf 5 0 8.91274e-08 6.02982e-08,1.22256e-07 0.00145025,0.000376609,-0.000290001,-8.71852e-05,-0.00137361 0.000131556,9.31969e-05,9.23249e-05,0.000130183,0.000135179
543 rs12030407,rs2994565,rs3005909,rs57354037,rs6666711 0 340.094 inf 5 0 8.92059e-08 6.15055e-08,1.21637e-07 0.00144972,0.000376311,-0.000289757,-0.00137291,-9.76425e-05 0.000131556,9.31969e-05,9.23249e-05,0.000135179,0.000130183
544 rs12030407,rs2994565,rs3005909,rs55896510,rs57354037 0 339.912 inf 5 0 8.9282e-08 5.99126e-08,1.21769e-07 0.00144926,0.00037605,-0.000289542,-0.000106806,-0.00137229 0.000131556,9.31969e-05,9.23249e-05,0.000130183,0.000135179
545 rs11803744,rs12030407,rs2994565,rs3005909,rs57354037 0 339.721 inf 5 0 8.93696e-08 5.92607e-08,1.2113e-07 -0.000116477,0.00144877,0.000375775,-0.000289316,-0.00137164 0.000130183,0.000131556,9.31969e-05,9.23249e-05,0.000135179
546 rs12030407,rs2994565,rs3005909,rs56164989,rs57354037 0 339.59 inf 5 0 8.91431e-08 5.94416e-08,1.22419e-07 0.00144828,0.000375325,-0.000289421,-7.17651e-05,-0.00137279 0.00013172,9.32847e-05,9.23535e-05,0.000104538,0.000135245
547 rs11809768,rs12030407,rs2994565,rs3005899,rs57354037 0 339.417 inf 5 0 8.84698e-08 5.98501e-08,1.22206e-07 -4.48529e-05,0.00144278,0.000362494,-0.000275549,-0.00136722 0.000121925,0.00013112,9.12562e-05,9.02914e-05,0.000134688
548 rs12030407,rs12743413,rs2994565,rs3005909,rs57354037 0 338.784 inf 5 0 9.07899e-08 6.15274e-08,1.23879e-07 0.00145171,-8.934e-05,0.000390256,-0.000298479,-0.00138135 0.000131402,5.27866e-05,9.33563e-05,9.23529e-05,0.000134901
549 rs12030407,rs143247549,rs2994565,rs3005899,rs57354037 0 338.648 inf 5 0 8.84224e-08 6.02239e-08,1.19875e-07 0.00144376,-3.20665e-05,0.00036318,-0.000275857,-0.00136831 0.000131087,0.000124364,9.12188e-05,9.02856e-05,0.000134652
550 rs12030407,rs2994565,rs3005909,rs57354037 0 335.764 inf 4 -nan 8.81307e-08 5.89312e-08,1.20942e-07 0.00145467,0.000379094,-0.000292043,-0.00137945 0.000131391,9.31231e-05,9.22745e-05,0.000134897
551 rs12030407,rs2994565,rs3005909,rs4344366,rs57354037 0 337.664 inf 5 0 9.15763e-08 6.35043e-08,1.25635e-07 0.00146504,0.000389355,-0.000303177,-7.47409e-05,-0.00138712 0.000131493,9.3264e-05,9.2442e-05,3.73361e-05,0.000134951
552 rs12030407,rs12135065,rs2994565,rs3005909,rs57354037 0 336.618 inf 5 0 9.18288e-08 6.44319e-08,1.25514e-07 0.00146703,-7.83924e-05,0.000389562,-0.000304716,-0.00138955 0.000131523,3.74818e-05,9.32575e-05,9.24733e-05,0.000134983
553 rs12030407,rs12120414,rs2994565,rs3005909,rs57354037 0 336.579 inf 5 0 9.20171e-08 6.21715e-08,1.27132e-07 0.00146765,-8.0802e-05,0.000389803,-0.000305165,-0.00138989 0.000131528,3.74797e-05,9.32555e-05,9.24751e-05,0.000134984
554 rs12030407,rs12732886,rs2994565,rs3005909,rs57354037 0 336.558 inf 5 0 9.19202e-08 6.45204e-08,1.2543e-07 0.00146722,-7.95732e-05,0.00038972,-0.000304907,-0.0013897 0.000131523,3.74818e-05,9.32575e-05,9.24733e-05,0.000134983
555 rs12030407,rs2994565,rs3005909,rs4244023,rs57354037 0 336.552 inf 5 0 9.19302e-08 6.28405e-08,1.27238e-07 0.00146724,0.000389737,-0.000304928,-7.97013e-05,-0.00138972 0.000131523,9.32575e-05,9.24733e-05,3.74818e-05,0.000134983
556 rs10493207,rs12030407,rs2994565,rs3005909,rs57354037 0 336.549 inf 5 0 9.19342e-08 6.44185e-08,1.26466e-07 -7.97524e-05,0.00146725,0.000389744,-0.000304936,-0.00138973 3.74818e-05,0.000131523,9.32575e-05,9.24733e-05,0.000134983
557 rs12030407,rs2994565,rs3005909,rs4244024,rs57354037 0 336.545 inf 5 0 9.19403e-08 6.27821e-08,1.24838e-07 0.00146726,0.000389754,-0.000304949,-7.98315e-05,-0.00138974 0.000131523,9.32575e-05,9.24733e-05,3.74818e-05,0.000134983
558 rs12030407,rs2994565,rs3005909,rs4912229,rs57354037 0 336.542 inf 5 0 9.19458e-08 6.29621e-08,1.22858e-07 0.00146727,0.000389764,-0.00030496,-7.99012e-05,-0.00138975 0.000131523,9.32575e-05,9.24733e-05,3.74818e-05,0.000134983
559 rs12030407,rs2994565,rs3005909,rs57354037,rs67708636 0 336.522 inf 5 0 9.19762e-08 6.11029e-08,1.21343e-07 0.00146733,0.000389815,-0.000305023,-0.0013898,-8.02886e-05 0.000131523,9.32575e-05,9.24733e-05,0.000134983,3.74818e-05
560 rs10493205,rs12030407,rs2994565,rs3005909,rs57354037 0 336.512 inf 5 0 9.19913e-08 6.22748e-08,1.25729e-07 -8.04803e-05,0.00146736,0.000389841,-0.000305054,-0.00138982 3.74818e-05,0.000131523,9.32575e-05,9.24733e-05,0.000134983
561 rs10493208,rs12030407,rs2994565,rs3005909,rs57354037 0 336.51 inf 5 0 9.19956e-08 6.42149e-08,1.26198e-07 -8.05351e-05,0.00146737,0.000389848,-0.000305063,-0.00138983 3.74818e-05,0.000131523,9.32575e-05,9.24733e-05,0.000134983
562 rs12030407,rs12122982,rs2994565,rs3005909,rs57354037 0 336.505 inf 5 0 9.20021e-08 6.28715e-08,1.24345e-07 0.00146739,-8.06173e-05,0.000389859,-0.000305076,-0.00138984 0.000131523,3.74818e-05,9.32575e-05,9.24733e-05,0.000134983
563 rs12030407,rs12732326,rs2994565,rs3005909,rs57354037 0 336.501 inf 5 0 9.20088e-08 6.3736e-08,1.25537e-07 0.0014674,-8.07026e-05,0.000389871,-0.00030509,-0.00138985 0.000131523,3.74818e-05,9.32575e-05,9.24733e-05,0.000134983
564 rs12030407,rs17113718,rs2994562,rs3005899,rs57354037 0 336.168 inf 5 0 1.11599e-06 1.0061e-06,1.22007e-06 0.0191233,-0.022119,-0.00251093,0.00331293,-0.016247 0.000475786,0.000570579,0.000100937,0.000114267,0.00041462
565 rs12030407,rs2994565,rs3005899,rs57354037,rs72662214 0 336.005 inf 5 0 8.84628e-08 6.10892e-08,1.20603e-07 0.00144326,0.000362664,-0.000275406,-0.00136733,-4.60703e-05 0.000131065,9.12432e-05,9.03048e-05,0.00013469,0.000130171
566 rs12030407,rs2994565,rs3005899,rs57354037,rs72662227 0 336.003 inf 5 0 8.84632e-08 6.10082e-08,1.22205e-07 0.00144325,0.000362661,-0.000275404,-0.00136732,-4.61598e-05 0.000131065,9.12432e-05,9.03048e-05,0.00013469,0.000130171
567 rs11811596,rs12030407,rs2994565,rs3005899,rs57354037 0 335.967 inf 5 0 8.84693e-08 6.07029e-08,1.19542e-07 -4.77815e-05,0.00144317,0.000362619,-0.00027537,-0.00136722 0.000130171,0.000131065,9.12432e-05,9.03048e-05,0.00013469
568 rs113488684,rs12030407,rs2994565,rs3005899,rs57354037 0 335.959 inf 5 0 8.84708e-08 5.93443e-08,1.21556e-07 -4.81499e-05,0.00144316,0.000362609,-0.000275362,-0.00136719 0.000130171,0.000131065,9.12432e-05,9.03048e-05,0.00013469
569 rs12030407,rs149030457,rs2994565,rs3005899,rs57354037 0 335.955 inf 5 0 8.84714e-08 6.22753e-08,1.22074e-07 0.00144315,-4.83099e-05,0.000362605,-0.000275359,-0.00136718 0.000131065,0.000130171,9.12432e-05,9.03048e-05,0.00013469
570 rs111687023,rs12030407,rs2994565,rs3005899,rs57354037 0 335.953 inf 5 0 8.84717e-08 6.05005e-08,1.19687e-07 -4.83883e-05,0.00144314,0.000362603,-0.000275357,-0.00136718 0.000130171,0.000131065,9.12432e-05,9.03048e-05,0.00013469
571 rs12030407,rs2994565,rs3005899,rs57354037,rs74683396 0 335.951 inf 5 0 8.84721e-08 6.10554e-08,1.19454e-07 0.00144314,0.0003626,-0.000275355,-0.00136717,-4.84924e-05 0.000131065,9.12432e-05,9.03048e-05,0.00013469,0.000130171
572 rs12030407,rs2994565,rs3005899,rs57354037,rs72662213 0 335.949 inf 5 0 8.84725e-08 5.98777e-08,1.21842e-07 0.00144313,0.000362598,-0.000275353,-0.00136716,-4.85922e-05 0.000131065,9.12432e-05,9.03048e-05,0.00013469,0.000130171
573 rs12030407,rs2994565,rs3005899,rs56314028,rs57354037 0 335.082 inf 5 0 8.86969e-08 6.02711e-08,1.22563e-07 0.00144115,0.000361548,-0.000274516,-8.88075e-05,-0.00136452 0.000131065,9.12432e-05,9.03048e-05,0.000130171,0.00013469
574 rs12030407,rs2994565,rs3005899,rs57354037,rs6666711 0 334.863 inf 5 0 8.87768e-08 6.09831e-08,1.21005e-07 0.00144063,0.000361275,-0.000274298,-0.00136384,-9.92628e-05 0.000131065,9.12432e-05,9.03048e-05,0.00013469,0.000130171
575 rs12030407,rs2994565,rs3005899,rs56164989,rs57354037 0 334.717 inf 5 0 8.87169e-08 6.00331e-08,1.19109e-07 0.00143914,0.000360299,-0.000273998,-7.34938e-05,-0.0013637 0.000131222,9.1321e-05,9.03269e-05,0.000104521,0.000134751
576 rs12030407,rs2994565,rs3005899,rs55896510,rs57354037 0 334.674 inf 5 0 8.8854e-08 6.11893e-08,1.22002e-07 0.00144018,0.000361036,-0.000274107,-0.000108425,-0.00136323 0.000131065,9.12432e-05,9.03048e-05,0.000130171,0.00013469
577 rs10789018,rs12030407,rs2994565,rs3005909,rs57354037 0 334.643 inf 5 0 8.94921e-08 5.95729e-08,1.21458e-07 4.88513e-05,0.00148133,0.000367333,-0.000315387,-0.00141127 4.93858e-05,0.000134125,9.3879e-05,9.52446e-05,0.000138679
578 rs11803744,rs12030407,rs2994565,rs3005899,rs57354037 0 334.477 inf 5 0 8.8943e-08 6.03396e-08,1.207e-07 -0.000118093,0.0014397,0.000360783,-0.000273906,-0.0013626 0.000130171,0.000131065,9.12432e-05,9.03048e-05,0.00013469
579 rs12030407,rs1931074,rs2994565,rs3005909,rs57354037 0 334.373 inf 5 0 8.97786e-08 6.29578e-08,1.22311e-07 0.00146043,6.67902e-05,0.000381207,-0.000292937,-0.00138211 0.000131481,5.65529e-05,9.31403e-05,9.22776e-05,0.000134915
580 rs12030407,rs1931073,rs2994565,rs3005909,rs57354037 0 334.341 inf 5 0 8.97377e-08 6.1015e-08,1.20315e-07 0.00146031,6.53526e-05,0.000381162,-0.000292917,-0.00138205 0.000131481,5.65529e-05,9.31403e-05,9.22776e-05,0.000134915
581 rs12030407,rs12133160,rs2994565,rs3005909,rs57354037 0 333.658 inf 5 0 8.89343e-08 6.08535e-08,1.20483e-07 0.00145681,-1.56106e-05,0.000378975,-0.000293361,-0.00138068 0.000131494,3.81081e-05,9.31235e-05,9.23307e-05,0.00013493
582 rs11206794,rs12030407,rs2994565,rs3005899,rs57354037 0 333.324 inf 5 0 9.03005e-08 5.8955e-08,1.2169e-07 -6.24277e-05,0.00145008,0.000371153,-0.00028098,-0.00136949 3.73353e-05,0.000130935,9.1284e-05,9.03063e-05,0.00013442
583 rs12030407,rs12734077,rs2994565,rs3005909,rs57354037 0 333.143 inf 5 0 9.18621e-08 6.34993e-08,1.23787e-07 0.00146794,-7.83724e-05,0.000387461,-0.000301554,-0.00139301 0.000131542,3.72669e-05,9.3208e-05,9.23853e-05,0.000135051
584 rs12030407,rs12562368,rs2994565,rs3005909,rs57354037 0 333.143 inf 5 0 9.1861e-08 6.39631e-08,1.2683e-07 0.00146794,-7.83584e-05,0.000387459,-0.000301552,-0.001393 0.000131542,3.72669e-05,9.3208e-05,9.23853e-05,0.000135051
585 rs12030407,rs12733519,rs2994565,rs3005909,rs57354037 0 333.14 inf 5 0 9.18493e-08 6.42844e-08,1.24173e-07 0.00146791,-7.82078e-05,0.000387443,-0.000301534,-0.00139298 0.000131542,3.72669e-05,9.3208e-05,9.23853e-05,0.000135051
586 rs12030407,rs12563597,rs2994565,rs3005909,rs57354037 0 332.99 inf 5 0 9.21605e-08 6.32946e-08,1.25114e-07 0.00151298,0.00010014,0.000362395,-0.000339667,-0.00144459 0.000134028,4.54413e-05,9.34308e-05,9.47714e-05,0.000138097
587 rs12030407,rs2994565,rs3005909,rs57354037,rs80083709 0 332.897 inf 5 0 9.17885e-08 6.37265e-08,1.23662e-07 0.00145699,0.0003943,-0.000298836,-0.00138488,-0.000107302 0.000131395,9.34103e-05,9.23325e-05,0.000134922,5.16517e-05
588 rs12030407,rs2994565,rs3005909,rs57354037,rs7531629 0 332.633 inf 5 0 8.95098e-08 6.19089e-08,1.21475e-07 0.00146204,0.000379395,-0.000295807,-0.00138489,-3.81907e-05 0.000131596,9.31236e-05,9.2351e-05,0.000135006,3.81104e-05
589 rs12030407,rs2994565,rs3005909,rs57354037,rs72662235 0 332.56 inf 5 0 8.96373e-08 5.84001e-08,1.21463e-07 0.00144535,0.000369111,-0.000284643,-0.00136736,-0.000142796 0.000131668,9.35718e-05,9.25237e-05,0.000135352,0.000130928
590 rs12030407,rs2994565,rs3005909,rs57354037,rs6696992 0 332.558 inf 5 0 8.93728e-08 5.86298e-08,1.19974e-07 0.00144683,0.000370437,-0.000285484,-0.00136958,-0.000120308 0.000131681,9.36215e-05,9.25636e-05,0.000135344,0.000134076
591 rs12030407,rs17113718,rs2994562,rs3005909,rs57354037 0 331.4 inf 5 0 1.1009e-06 9.92431e-07,1.20795e-06 0.0188437,-0.0217999,-0.0024705,0.00325874,-0.0160232 0.000472061,0.000566507,0.000100748,0.000113894,0.000411976
592 rs12030407,rs2994565,rs3005899,rs4600084,rs57354037 0 331.182 inf 5 0 9.14621e-08 6.36097e-08,1.26374e-07 0.00145251,0.000368729,-0.00028461,-7.98534e-05,-0.00137357 0.000130949,9.12089e-05,9.03481e-05,3.77109e-05,0.000134427
593 rs12030407,rs12734077,rs2994565,rs3005899,rs57354037 0 330.895 inf 5 0 9.12262e-08 6.1737e-08,1.22907e-07 0.00145671,-7.57781e-05,0.000368511,-0.000281682,-0.00138149 0.000131022,3.72378e-05,9.12085e-05,9.03019e-05,0.00013453
594 rs12030407,rs12562368,rs2994565,rs3005899,rs57354037 0 330.895 inf 5 0 9.12252e-08 6.27969e-08,1.24996e-07 0.0014567,-7.57641e-05,0.00036851,-0.000281681,-0.00138149 0.000131022,3.72378e-05,9.12085e-05,9.03019e-05,0.00013453
595 rs12030407,rs2994565,rs3005899,rs57354037,rs9436540 0 330.89 inf 5 0 8.98632e-08 5.96881e-08,1.20904e-07 0.00144262,0.00037084,-0.00027981,-0.00136992,-7.14354e-05 0.000130922,9.13033e-05,9.02946e-05,0.000134419,4.8602e-05
596 rs12030407,rs12733519,rs2994565,rs3005899,rs57354037 0 330.887 inf 5 0 9.12139e-08 6.19102e-08,1.25032e-07 0.00145668,-7.56138e-05,0.0003685,-0.00028167,-0.00138147 0.000131022,3.72378e-05,9.12085e-05,9.03019e-05,0.00013453
597 rs12030407,rs2211292,rs2994565,rs3005899,rs57354037 0 330.746 inf 5 0 8.87e-08 6.11398e-08,1.24016e-07 0.00142945,-3.12892e-05,0.000371748,-0.000265511,-0.00135566 0.000132994,4.56449e-05,9.19019e-05,9.16424e-05,0.000136116
598 rs12030407,rs12743413,rs2994565,rs3005899,rs57354037 0 328.238 inf 5 0 9.02026e-08 6.20924e-08,1.23086e-07 0.00144144,-8.59355e-05,0.000372003,-0.000279624,-0.00137069 0.000130931,5.27548e-05,9.13167e-05,9.02863e-05,0.000134419
599 rs12030407,rs2994565,rs3005899,rs4344366,rs57354037 0 327.607 inf 5 0 9.09443e-08 6.26323e-08,1.2401e-07 0.0014539,0.000370409,-0.000283338,-7.20484e-05,-0.00137582 0.000130979,9.12428e-05,9.03363e-05,3.72982e-05,0.000134449
600 rs12030407,rs1931074,rs2994565,rs3005899,rs57354037 0 327.578 inf 5 0 8.93687e-08 5.92598e-08,1.23454e-07 0.00145167,6.7908e-05,0.000366627,-0.000277977,-0.0013734 0.000131007,5.65573e-05,9.12089e-05,9.02741e-05,0.000134443
601 rs12030407,rs1931073,rs2994565,rs3005899,rs57354037 0 327.556 inf 5 0 8.93271e-08 6.21453e-08,1.23811e-07 0.00145154,6.64702e-05,0.000366568,-0.000277943,-0.00137334 0.000131007,5.65573e-05,9.12089e-05,9.02741e-05,0.000134443
602 rs10789018,rs12030407,rs2994565,rs3005899,rs57354037 0 327.301 inf 5 0 8.89537e-08 6.01488e-08,1.22819e-07 4.50643e-05,0.00146925,0.000351464,-0.000296252,-0.00139879 4.92111e-05,0.000133444,9.21803e-05,9.28399e-05,0.000137959
603 rs12030407,rs2994565,rs3005899,rs57354037,rs7531629 0 327.252 inf 5 0 8.90367e-08 6.08351e-08,1.20184e-07 0.00145245,0.00036361,-0.000279436,-0.00137535,-3.73176e-05 0.000131098,9.11803e-05,9.03186e-05,0.000134516,3.81018e-05
604 rs12030407,rs12563597,rs2994565,rs3005899,rs57354037 0 327.252 inf 5 0 9.16266e-08 6.33786e-08,1.25968e-07 0.00150201,9.87146e-05,0.000345966,-0.000321943,-0.00143367 0.000133461,4.54226e-05,9.15512e-05,9.26684e-05,0.00013754
605 rs12030407,rs12133160,rs2994565,rs3005899,rs57354037 0 327.229 inf 5 0 8.84804e-08 5.98237e-08,1.2056e-07 0.00144745,-1.47963e-05,0.000363547,-0.000277386,-0.0013714 0.000131,3.81011e-05,9.11836e-05,9.03024e-05,0.000134446
606 rs12030407,rs12135065,rs2994565,rs3005899,rs57354037 0 327.207 inf 5 0 9.11835e-08 6.47003e-08,1.23125e-07 0.00145572,-7.56151e-05,0.000370399,-0.000284592,-0.00137805 0.000131004,3.74393e-05,9.12373e-05,9.0356e-05,0.000134473
607 rs12030407,rs12732886,rs2994565,rs3005899,rs57354037 0 327.187 inf 5 0 9.12717e-08 6.21013e-08,1.26303e-07 0.00145588,-7.67932e-05,0.000370501,-0.00028472,-0.00137817 0.000131004,3.74393e-05,9.12373e-05,9.0356e-05,0.000134473
608 rs12030407,rs2994565,rs3005899,rs4244023,rs57354037 0 327.185 inf 5 0 9.12813e-08 6.17626e-08,1.22601e-07 0.0014559,0.000370512,-0.000284734,-7.69209e-05,-0.00137819 0.000131004,9.12373e-05,9.0356e-05,3.74393e-05,0.000134473
609 rs10493207,rs12030407,rs2994565,rs3005899,rs57354037 0 327.184 inf 5 0 9.12852e-08 6.30457e-08,1.20543e-07 -7.69719e-05,0.00145591,0.000370516,-0.000284739,-0.00137819 3.74393e-05,0.000131004,9.12373e-05,9.0356e-05,0.000134473
610 rs12030407,rs2994565,rs3005899,rs4244024,rs57354037 0 327.182 inf 5 0 9.12911e-08 6.24218e-08,1.24562e-07 0.00145592,0.000370523,-0.000284748,-7.70509e-05,-0.0013782 0.000131004,9.12373e-05,9.0356e-05,3.74393e-05,0.000134473
611 rs12030407,rs2994565,rs3005899,rs4912229,rs57354037 0 327.181 inf 5 0 9.12964e-08 6.38028e-08,1.22762e-07 0.00145593,0.000370529,-0.000284756,-7.71204e-05,-0.00137821 0.000131004,9.12373e-05,9.0356e-05,3.74393e-05,0.000134473
612 rs12030407,rs2994565,rs3005899,rs57354037,rs67708636 0 327.175 inf 5 0 9.13257e-08 6.29629e-08,1.24288e-07 0.00145598,0.000370563,-0.000284798,-0.00137825,-7.7507e-05 0.000131004,9.12373e-05,9.0356e-05,0.000134473,3.74393e-05
613 rs12030407,rs12120414,rs2994565,rs3005899,rs57354037 0 327.172 inf 5 0 9.13629e-08 6.46213e-08,1.23393e-07 0.00145625,-7.79877e-05,0.000370484,-0.00028486,-0.0013783 0.000131008,3.74365e-05,9.12353e-05,9.03562e-05,0.000134473
614 rs10493205,rs12030407,rs2994565,rs3005899,rs57354037 0 327.172 inf 5 0 9.13403e-08 6.03333e-08,1.22115e-07 -7.76982e-05,0.001456,0.000370579,-0.000284818,-0.00137827 3.74393e-05,0.000131004,9.12373e-05,9.0356e-05,0.000134473
615 rs10493208,rs12030407,rs2994565,rs3005899,rs57354037 0 327.171 inf 5 0 9.13445e-08 6.20195e-08,1.21892e-07 -7.77529e-05,0.00145601,0.000370584,-0.000284824,-0.00137827 3.74393e-05,0.000131004,9.12373e-05,9.0356e-05,0.000134473
616 rs12030407,rs12122982,rs2994565,rs3005899,rs57354037 0 327.169 inf 5 0 9.13507e-08 6.34513e-08,1.25119e-07 0.00145602,-7.78349e-05,0.000370591,-0.000284833,-0.00137828 0.000131004,3.74393e-05,9.12373e-05,9.0356e-05,0.000134473
617 rs12030407,rs12732326,rs2994565,rs3005899,rs57354037 0 327.168 inf 5 0 9.13573e-08 6.27136e-08,1.21921e-07 0.00145603,-7.792e-05,0.000370598,-0.000284843,-0.00137829 0.000131004,3.74393e-05,9.12373e-05,9.0356e-05,0.000134473
618 rs12030407,rs2994565,rs3005899,rs57354037,rs80083709 0 327.025 inf 5 0 9.1172e-08 6.2992e-08,1.24897e-07 0.00144629,0.000375473,-0.000279407,-0.00137383,-0.000104053 0.000130908,9.13616e-05,9.02768e-05,0.00013443,5.16266e-05
619 rs12030407,rs2994565,rs3005899,rs57354037,rs72662235 0 326.928 inf 5 0 8.92253e-08 6.18401e-08,1.23036e-07 0.00143635,0.000354249,-0.00026941,-0.00135836,-0.000145357 0.000131168,9.15903e-05,9.04812e-05,0.000134852,0.00013089
620 rs12030407,rs2994565,rs3005899,rs57354037,rs6696992 0 326.723 inf 5 0 8.89572e-08 5.96567e-08,1.2055e-07 0.00143778,0.000355486,-0.00027016,-0.00136054,-0.000123107 0.000131179,9.16353e-05,9.05166e-05,0.000134843,0.000134031
621 rs11206793,rs12030407,rs2994554,rs3005909,rs3005911 0 326.475 inf 5 0 1.08535e-06 9.75143e-07,1.19616e-06 -0.000115139,0.0185302,0.016002,0.002954,-0.0185188 5.93665e-05,0.000467637,0.000411728,0.000107953,0.000470253
622 rs11206793,rs12030407,rs3005895,rs3005909,rs3005911 0 326.242 inf 5 0 1.08462e-06 9.7787e-07,1.19898e-06 -0.000115076,0.0185239,0.0159963,0.00295317,-0.0185124 5.93665e-05,0.000467637,0.000411728,0.000107953,0.000470253
623 rs11206793,rs12030407,rs2994552,rs2994554,rs3005911 0 325.945 inf 5 0 1.08368e-06 9.7362e-07,1.20665e-06 -0.000114928,0.018516,0.00294919,0.0159917,-0.0185044 5.93665e-05,0.000467637,0.000107953,0.000411728,0.000470253
624 rs11206793,rs12030407,rs2994548,rs2994554,rs3005911 0 325.737 inf 5 0 1.08302e-06 9.79454e-07,1.18867e-06 -0.000114845,0.0185104,0.00294729,0.0159877,-0.0184987 5.93665e-05,0.000467637,0.000107953,0.000411728,0.000470253
625 rs11206793,rs12030407,rs2994552,rs3005895,rs3005911 0 325.713 inf 5 0 1.08294e-06 9.74353e-07,1.18533e-06 -0.000114865,0.0185097,0.00294836,0.0159861,-0.018498 5.93665e-05,0.000467637,0.000107953,0.000411728,0.000470253
626 rs11206793,rs12030407,rs2994548,rs3005895,rs3005911 0 325.505 inf 5 0 1.08228e-06 9.74598e-07,1.1944e-06 -0.000114782,0.0185041,0.00294646,0.015982,-0.0184923 5.93665e-05,0.000467637,0.000107953,0.000411728,0.000470253
627 rs11206793,rs12030407,rs2994554,rs3005897,rs3005911 0 325.493 inf 5 0 1.08224e-06 9.78035e-07,1.19462e-06 -0.000114748,0.0185038,0.015983,0.00294507,-0.0184921 5.93665e-05,0.000467637,0.000411728,0.000107953,0.000470253
628 rs11206793,rs12030407,rs2994549,rs2994554,rs3005911 0 325.293 inf 5 0 1.08161e-06 9.81329e-07,1.19389e-06 -0.000114667,0.0184984,0.00294324,0.0159791,-0.0184866 5.93665e-05,0.000467637,0.000107953,0.000411728,0.000470253
629 rs11206793,rs12030407,rs3005895,rs3005897,rs3005911 0 325.261 inf 5 0 1.08151e-06 9.75388e-07,1.18754e-06 -0.000114684,0.0184975,0.0159773,0.00294424,-0.0184857 5.93665e-05,0.000467637,0.000411728,0.000107953,0.000470253
630 rs11206793,rs12030407,rs2994554,rs3005898,rs3005911 0 325.187 inf 5 0 1.08127e-06 9.77759e-07,1.19141e-06 -0.000114625,0.0184955,0.015977,0.00294228,-0.0184837 5.93665e-05,0.000467637,0.000411728,0.000107953,0.000470253
631 rs11206793,rs12030407,rs2994549,rs3005895,rs3005911 0 325.06 inf 5 0 1.08087e-06 9.73164e-07,1.18252e-06 -0.000114604,0.0184921,0.00294241,0.0159734,-0.0184802 5.93665e-05,0.000467637,0.000107953,0.000411728,0.000470253
632 rs11206793,rs12030407,rs3005895,rs3005898,rs3005911 0 324.955 inf 5 0 1.08054e-06 9.76236e-07,1.19064e-06 -0.000114562,0.0184892,0.0159713,0.00294145,-0.0184773 5.93665e-05,0.000467637,0.000411728,0.000107953,0.000470253
633 rs12030407,rs3005899,rs3005908,rs57354037 0 304.822 inf 4 -nan 1.00357e-06 9.01273e-07,1.10525e-06 0.0181749,0.0375645,-0.0382107,0.0204563 0.000476673,0.00102331,0.00104091,0.000604175
634 rs11206793,rs12030407,rs2994554,rs2994561,rs3005913 0 289.615 inf 5 0 9.6867e-07 8.73096e-07,1.06845e-06 -0.000101652,0.0165744,0.0137991,-0.0165575,0.00322765 5.93373e-05,0.000442868,0.000376855,0.00044551,0.000115291
635 rs11206793,rs12030407,rs2994561,rs3005895,rs3005913 0 289.415 inf 5 0 9.68035e-07 8.71811e-07,1.07769e-06 -0.000101593,0.0165689,-0.016552,0.0137943,0.00322675 5.93373e-05,0.000442868,0.00044551,0.000376855,0.000115291
636 rs12030407,rs17113718,rs2792781,rs3005909,rs57354037 0 289.238 inf 5 0 9.67973e-07 8.65992e-07,1.07691e-06 0.0164575,-0.0169102,-0.00124598,0.0019706,-0.015118 0.000439917,0.000471859,6.16765e-05,7.86696e-05,0.000409699
637 rs11206793,rs12030407,rs2994554,rs2994559,rs3005913 0 287.932 inf 5 0 9.63338e-07 8.66812e-07,1.05646e-06 -0.000101141,0.0165284,0.0137606,-0.0165109,0.00321866 5.93373e-05,0.000442868,0.000376855,0.00044551,0.000115291
638 rs11206793,rs12030407,rs2994559,rs3005895,rs3005913 0 287.732 inf 5 0 9.62704e-07 8.637e-07,1.06457e-06 -0.000101082,0.0165229,-0.0165054,0.0137559,0.00321776 5.93373e-05,0.000442868,0.00044551,0.000376855,0.000115291
639 rs12030407,rs17113718,rs2792781,rs3005899,rs57354037 0 286.998 inf 5 0 9.60893e-07 8.61423e-07,1.06307e-06 0.0163589,-0.0168018,-0.00120357,0.00192551,-0.0150472 0.000438876,0.000470673,6.06814e-05,7.75077e-05,0.000409176
640 rs12030407,rs17113718,rs2793674,rs3005909,rs57354037 0 286.322 inf 5 0 9.58745e-07 8.60805e-07,1.06165e-06 0.0163316,-0.0167823,-0.00121708,0.00193747,-0.0150189 0.000438627,0.000470613,6.12609e-05,7.81688e-05,0.000408846
641 rs12030407,rs17113718,rs2793673,rs3005909,rs57354037 0 285.825 inf 5 0 9.57168e-07 8.56616e-07,1.058e-06 0.0163186,-0.0167691,-0.00121355,0.00193406,-0.0150086 0.000438627,0.000470613,6.12609e-05,7.81688e-05,0.000408846
642 rs12030407,rs17113718,rs2792780,rs3005909,rs57354037 0 285.797 inf 5 0 9.57079e-07 8.55405e-07,1.06565e-06 0.0163179,-0.0167684,-0.00121335,0.00193387,-0.015008 0.000438627,0.000470613,6.12609e-05,7.81688e-05,0.000408846
643 rs11206793,rs12030407,rs2792781,rs2994554,rs3005911 0 284.453 inf 5 0 9.52691e-07 8.58841e-07,1.05792e-06 0.000167782,0.016016,-0.00167281,0.0160786,-0.0146787 5.95345e-05,0.000431718,7.09466e-05,0.00043544,0.000402092
644 rs11206793,rs12030407,rs2792781,rs3005895,rs3005911 0 284.22 inf 5 0 9.51951e-07 8.58128e-07,1.05007e-06 0.000167751,0.0160097,-0.00167217,0.0160722,-0.0146729 5.95345e-05,0.000431718,7.09466e-05,0.00043544,0.000402092
645 rs12030407,rs17113718,rs2793674,rs3005899,rs57354037 0 284.193 inf 5 0 9.52015e-07 8.57365e-07,1.05847e-06 0.0162376,-0.0166787,-0.00117589,0.00189393,-0.0149516 0.000437629,0.000469472,6.02829e-05,7.70275e-05,0.00040835
646 rs12030407,rs17113718,rs2793673,rs3005899,rs57354037 0 283.713 inf 5 0 9.50492e-07 8.53001e-07,1.05204e-06 0.0162251,-0.016666,-0.00117247,0.00189066,-0.0149417 0.000437629,0.000469472,6.02829e-05,7.70275e-05,0.00040835
647 rs12030407,rs17113718,rs2792780,rs3005899,rs57354037 0 283.686 inf 5 0 9.50407e-07 8.5193e-07,1.05131e-06 0.0162244,-0.0166653,-0.00117227,0.00189048,-0.0149411 0.000437629,0.000469472,6.02829e-05,7.70275e-05,0.00040835
648 rs12030407,rs17113718,rs2994565,rs3005896,rs57354037 0 281.677 inf 5 0 9.43555e-07 8.53968e-07,1.04802e-06 0.0165246,-0.0185304,-0.00188301,0.00249827,-0.0159467 0.00044731,0.00052438,9.39954e-05,0.000102945,0.000434949
649 rs12030407,rs17113718,rs2994565,rs3005905,rs57354037 0 280.855 inf 5 0 9.40957e-07 8.50402e-07,1.0381e-06 0.016493,-0.0184716,-0.00185676,0.00247326,-0.0159134 0.000447071,0.000523506,9.3278e-05,0.000102242,0.00043464
650 rs12030407,rs17113718,rs2994565,rs3005900,rs57354037 0 280.711 inf 5 0 9.40511e-07 8.37796e-07,1.04351e-06 0.0164814,-0.0184392,-0.00183661,0.00245568,-0.015899 0.000446864,0.00052269,9.25902e-05,0.000101572,0.00043436
651 rs12030407,rs17113718,rs2994550,rs2994565,rs57354037 0 280.422 inf 5 0 9.39587e-07 8.47675e-07,1.04759e-06 0.0164809,-0.018456,0.00246905,-0.0018534,-0.0159022 0.000447071,0.000523506,0.000102242,9.3278e-05,0.00043464
652 rs12030407,rs17113718,rs2994551,rs2994565,rs57354037 0 280.392 inf 5 0 9.39493e-07 8.46445e-07,1.04332e-06 0.0164801,-0.0184549,0.00246876,-0.00185317,-0.0159014 0.000447071,0.000523506,0.000102242,9.3278e-05,0.00043464
653 rs12030407,rs17113718,rs2994553,rs2994565,rs57354037 0 280.208 inf 5 0 9.38898e-07 8.43504e-07,1.04355e-06 0.0164836,-0.0184773,0.00248388,-0.00187151,-0.0159084 0.00044731,0.00052438,0.000102945,9.39954e-05,0.000434949
654 rs12030407,rs17113718,rs2994565,rs3005904,rs57354037 0 280.015 inf 5 0 9.38297e-07 8.39022e-07,1.03073e-06 0.0164695,-0.0184413,-0.00185024,0.00246508,-0.0158915 0.000447071,0.000523506,9.3278e-05,0.000102242,0.00043464
655 rs11206791,rs12030407,rs17113718,rs3005899,rs57354037 0 278.412 inf 5 0 9.3386e-07 8.32751e-07,1.04021e-06 -0.00169836,0.0160769,-0.0183674,0.00142107,-0.0151985 9.02527e-05,0.000437403,0.000523113,6.17759e-05,0.000417144
656 rs11206793,rs12030407,rs2793674,rs2994554,rs3005911 0 277.628 inf 5 0 9.31085e-07 8.38507e-07,1.04003e-06 0.000157974,0.0156952,-0.00160325,0.0157527,-0.0144147 5.95091e-05,0.000427945,7.00021e-05,0.000431584,0.000399339
657 rs11206793,rs12030407,rs2793674,rs3005895,rs3005911 0 277.399 inf 5 0 9.3036e-07 8.37591e-07,1.03161e-06 0.000157945,0.0156891,-0.00160263,0.0157464,-0.014409 5.95091e-05,0.000427945,7.00021e-05,0.000431584,0.000399339
658 rs11206793,rs12030407,rs2793673,rs2994554,rs3005911 0 276.973 inf 5 0 9.29009e-07 8.32742e-07,1.03534e-06 0.00015756,0.0156782,-0.00159863,0.0157353,-0.014401 5.95091e-05,0.000427945,7.00021e-05,0.000431584,0.000399339
659 rs11206793,rs12030407,rs2792780,rs2994554,rs3005911 0 276.936 inf 5 0 9.28892e-07 8.29576e-07,1.03152e-06 0.000157537,0.0156772,-0.00159837,0.0157343,-0.0144002 5.95091e-05,0.000427945,7.00021e-05,0.000431584,0.000399339
660 rs11206793,rs12030407,rs2793673,rs3005895,rs3005911 0 276.744 inf 5 0 9.28285e-07 8.31423e-07,1.02405e-06 0.000157531,0.0156721,-0.00159801,0.015729,-0.0143953 5.95091e-05,0.000427945,7.00021e-05,0.000431584,0.000399339
661 rs11206793,rs12030407,rs2792780,rs3005895,rs3005911 0 276.707 inf 5 0 9.28168e-07 8.30122e-07,1.02914e-06 0.000157508,0.0156711,-0.00159775,0.015728,-0.0143945 5.95091e-05,0.000427945,7.00021e-05,0.000431584,0.000399339
662 rs11206791,rs12030407,rs17113718,rs3005909,rs57354037 0 274.935 inf 5 0 9.22856e-07 8.2629e-07,1.02423e-06 -0.00166186,0.0158811,-0.0181256,0.00139033,-0.0150245 8.97907e-05,0.000434665,0.000519606,6.13746e-05,0.000414884
663 rs11206793,rs12030407,rs2793679,rs2994554,rs3005911 0 269.605 inf 5 0 9.05889e-07 8.09935e-07,1.00735e-06 0.000100904,0.014552,-0.00130438,0.0145308,-0.013542 5.93073e-05,0.000403879,5.90521e-05,0.000405318,0.000383767
664 rs11206793,rs12030407,rs2793679,rs3005895,rs3005911 0 269.394 inf 5 0 9.0522e-07 8.04727e-07,1.0072e-06 0.000100903,0.0145465,-0.00130395,0.0145253,-0.0135368 5.93073e-05,0.000403879,5.90521e-05,0.000405318,0.000383767
665 rs11206793,rs12030407,rs2994554,rs3005899,rs3005911 0 268.671 inf 5 0 9.02362e-07 8.09673e-07,1.01127e-06 -6.36325e-05,0.0154172,0.0135783,0.00212259,-0.0153561 5.9284e-05,0.000426906,0.000384241,9.6602e-05,0.000428409
666 rs12030407,rs17113652,rs17113718,rs3005899,rs57354037 0 268.628 inf 5 0 9.02103e-07 8.05088e-07,9.97963e-07 0.0156774,0.00533859,-0.0212558,0.000998455,-0.0151626 0.000434009,0.000304215,0.000655315,5.28632e-05,0.000422941
667 rs11206793,rs12030407,rs3005895,rs3005899,rs3005911 0 268.473 inf 5 0 9.01737e-07 8.06255e-07,1.00102e-06 -6.35848e-05,0.0154118,0.0135734,0.00212202,-0.0153508 5.9284e-05,0.000426906,0.000384241,9.6602e-05,0.000428409
668 rs12030407,rs17113718,rs3005899,rs57354037,rs75255856 0 268.454 inf 5 0 9.01551e-07 8.09136e-07,1.01152e-06 0.0156725,-0.0212442,0.000998161,-0.0151578,0.00533164 0.000434009,0.000655315,5.28632e-05,0.000422941,0.000304215
669 rs12030407,rs17113718,rs3005899,rs57354037,rs78614558 0 268.448 inf 5 0 9.01531e-07 8.09132e-07,1.00726e-06 0.0156723,-0.0212438,0.000998151,-0.0151577,0.00533139 0.000434009,0.000655315,5.28632e-05,0.000422941,0.000304215
670 rs12030407,rs17113652,rs17113718,rs3005909,rs57354037 0 266.788 inf 5 0 8.96277e-07 8.01578e-07,9.85856e-07 0.0155713,0.00529815,-0.0211063,0.000984173,-0.0150659 0.000432486,0.000303908,0.0006533,5.27366e-05,0.000421648
671 rs12030407,rs17113718,rs3005909,rs57354037,rs75255856 0 266.615 inf 5 0 8.9573e-07 8.07918e-07,9.93637e-07 0.0155664,-0.0210947,0.000983884,-0.0150611,0.00529122 0.000432486,0.0006533,5.27366e-05,0.000421648,0.000303908
672 rs12030407,rs17113718,rs3005909,rs57354037,rs78614558 0 266.609 inf 5 0 8.9571e-07 8.0307e-07,9.94496e-07 0.0155663,-0.0210943,0.000983874,-0.015061,0.00529096 0.000432486,0.0006533,5.27366e-05,0.000421648,0.000303908
673 rs12030407,rs17113718,rs3005899,rs3121169,rs57354037 0 264.716 inf 5 0 8.90505e-07 8.02175e-07,9.93195e-07 0.0152915,-0.0173395,0.00132473,-0.00148994,-0.014478 0.000426114,0.000506874,6.06299e-05,8.73271e-05,0.000407253
674 rs12030407,rs17113718,rs3005899,rs3121168,rs57354037 0 263.861 inf 5 0 8.87794e-07 7.96523e-07,9.73225e-07 0.0152687,-0.0173055,0.00132098,-0.00147982,-0.0144579 0.000426114,0.000506874,6.06299e-05,8.73271e-05,0.000407253
675 rs11206789,rs12030407,rs17113718,rs3005899,rs57354037 0 263.756 inf 5 0 8.87462e-07 7.97617e-07,9.87418e-07 -0.00147858,0.0152659,-0.0173013,0.00132052,-0.0144554 8.73271e-05,0.000426114,0.000506874,6.06299e-05,0.000407253
676 rs12030407,rs17113718,rs3005909,rs3121167,rs57354037 0 262.22 inf 5 0 8.82615e-07 7.92817e-07,9.8775e-07 0.0150315,-0.0167786,0.00136056,-0.00121923,-0.0141528 0.000420888,0.000491379,6.2245e-05,7.23404e-05,0.000400727
677 rs12030407,rs17113718,rs3005909,rs3121169,rs57354037 0 261.68 inf 5 0 8.80895e-07 7.89129e-07,9.82807e-07 0.015121,-0.0171292,0.00129738,-0.00145856,-0.014327 0.000423676,0.000503742,6.02663e-05,8.69238e-05,0.000405259
678 rs12030407,rs17113718,rs3005899,rs3121167,rs57354037 0 261.637 inf 5 0 8.80775e-07 7.83626e-07,9.8222e-07 0.015014,-0.0167291,0.00134769,-0.00119419,-0.0141412 0.000420822,0.000490493,6.18295e-05,7.17579e-05,0.000400759
679 rs12030407,rs17113718,rs3005909,rs3121168,rs57354037 0 260.842 inf 5 0 8.78242e-07 7.80749e-07,9.78061e-07 0.0150986,-0.0170959,0.00129371,-0.00144854,-0.0143074 0.000423676,0.000503742,6.02663e-05,8.69238e-05,0.000405259
680 rs11206789,rs12030407,rs17113718,rs3005909,rs57354037 0 260.74 inf 5 0 8.77917e-07 7.92825e-07,9.75383e-07 -0.00144731,0.0150959,-0.0170917,0.00129326,-0.014305 8.69238e-05,0.000423676,0.000503742,6.02663e-05,0.000405259
681 rs12030407,rs1417772,rs17113718,rs3005899,rs57354037 0 259.716 inf 5 0 8.74577e-07 7.78959e-07,9.73557e-07 0.0153749,-0.00096842,-0.0158355,0.0015518,-0.0143128 0.000432506,5.91614e-05,0.000465366,6.99613e-05,0.000406086
682 rs12030407,rs17113718,rs3005899,rs57354037,rs947254 0 259.293 inf 5 0 8.73243e-07 7.79179e-07,9.71527e-07 0.0153333,-0.0157932,0.00154426,-0.0142774,-0.000962711 0.000431642,0.000464535,6.97649e-05,0.000405437,5.90265e-05
683 rs12030407,rs1417772,rs17113718,rs3005909,rs57354037 0 258.639 inf 5 0 8.71164e-07 7.68753e-07,9.68762e-07 0.0153065,-0.0009711,-0.0157683,0.00154761,-0.0142503 0.000431434,5.93836e-05,0.00046439,7.01267e-05,0.000405154
684 rs12030407,rs17113718,rs3005909,rs57354037,rs947254 0 258.212 inf 5 0 8.69816e-07 7.73797e-07,9.72772e-07 0.0152648,-0.0157258,0.00153995,-0.0142147,-0.00096528 0.000430565,0.000463552,6.99262e-05,0.000404502,5.92451e-05
685 rs12030407,rs17113718,rs2994563,rs3005909,rs57354037 0 258.139 inf 5 0 8.69692e-07 7.80693e-07,9.66026e-07 0.0148386,-0.0165364,-0.00117576,0.00133373,-0.0139816 0.000418546,0.000488374,7.21882e-05,6.20095e-05,0.000398778
686 rs12030407,rs17113718,rs2994563,rs3005899,rs57354037 0 257.664 inf 5 0 8.68193e-07 7.67759e-07,9.66358e-07 0.0148261,-0.0164935,-0.00115186,0.00132193,-0.0139744 0.000418539,0.00048757,7.16192e-05,6.16062e-05,0.000398857
687 rs12030407,rs17113718,rs3005909,rs57354037,rs72660477 0 257.151 inf 5 0 8.66453e-07 7.75229e-07,9.68067e-07 0.0151529,-0.0157498,0.00154174,-0.0141025,0.00104915 0.000428174,0.00046515,7.03061e-05,0.000402294,6.49939e-05
688 rs11206793,rs115849418,rs12030407,rs2994554,rs3005911 0 254.578 inf 5 0 8.5859e-07 7.64867e-07,9.5861e-07 7.65515e-05,-0.00391924,0.0149109,0.0146517,-0.0146524 5.92556e-05,0.000191427,0.000423352,0.000418224,0.000419268
689 rs11206793,rs115849418,rs12030407,rs3005895,rs3005911 0 254.365 inf 5 0 8.57916e-07 7.63453e-07,9.57188e-07 7.65538e-05,-0.0039177,0.014905,0.0146459,-0.0146465 5.92556e-05,0.000191427,0.000423352,0.000418224,0.000419268
690 rs12030407,rs17113718,rs3005899,rs57354037,rs72660477 0 253.772 inf 5 0 8.55774e-07 7.6233e-07,9.54876e-07 0.0149698,-0.015544,0.00148305,-0.0139597,0.000984472 0.000425644,0.000462207,6.8748e-05,0.000400667,6.34654e-05
691 rs11206793,rs12030407,rs17113718,rs2994554,rs3005911 0 251.822 inf 5 0 8.4987e-07 7.6102e-07,9.44444e-07 0.000153512,0.014616,-0.00332924,0.0143289,-0.0143271 5.95789e-05,0.000417081,0.000165126,0.00041126,0.000412211
692 rs11206793,rs12030407,rs2994554,rs3005911,rs58188813 0 251.741 inf 5 0 8.49613e-07 7.61324e-07,9.41516e-07 0.000153448,0.0146137,0.0143268,-0.014325,-0.00332771 5.95789e-05,0.000417081,0.00041126,0.000412211,0.000165126
693 rs11206793,rs12030407,rs17113718,rs3005895,rs3005911 0 251.614 inf 5 0 8.49211e-07 7.65781e-07,9.4196e-07 0.000153486,0.0146103,-0.00332798,0.0143232,-0.0143215 5.95789e-05,0.000417081,0.000165126,0.00041126,0.000412211
694 rs11206793,rs12030407,rs3005895,rs3005911,rs58188813 0 251.533 inf 5 0 8.48954e-07 7.53676e-07,9.47587e-07 0.000153422,0.014608,0.0143211,-0.0143193,-0.00332645 5.95789e-05,0.000417081,0.00041126,0.000412211,0.000165126
695 rs11206793,rs114330705,rs12030407,rs2994554,rs3005911 0 251.28 inf 5 0 8.48153e-07 7.5505e-07,9.43283e-07 0.000153084,-0.00331901,0.0146011,0.0143147,-0.0143128 5.95789e-05,0.000165126,0.000417081,0.00041126,0.000412211
696 rs11206793,rs114330705,rs12030407,rs3005895,rs3005911 0 251.072 inf 5 0 8.47494e-07 7.58043e-07,9.53448e-07 0.000153058,-0.00331774,0.0145954,0.014309,-0.0143072 5.95789e-05,0.000165126,0.000417081,0.00041126,0.000412211
697 rs12030407,rs17113718,rs2994565,rs3005909,rs61772729 0 247.109 inf 5 0 8.33647e-07 7.46373e-07,9.33635e-07 0.0146021,-0.019052,-0.00419082,0.00487297,-0.014058 0.00042065,0.000576611,0.000165818,0.000180454,0.000408266
698 rs11206793,rs12030407,rs2994554,rs3005911,rs79991429 0 246.033 inf 5 0 8.31528e-07 7.38003e-07,9.29641e-07 0.000148871,0.0144549,0.0141748,-0.0141718,-0.00321823 5.95789e-05,0.000417081,0.00041126,0.000412211,0.000165126
699 rs11206793,rs12030407,rs3005895,rs3005911,rs79991429 0 245.828 inf 5 0 8.30875e-07 7.38338e-07,9.26755e-07 0.000148845,0.0144492,0.0141692,-0.0141661,-0.00321696 5.95789e-05,0.000417081,0.00041126,0.000412211,0.000165126
700 rs11206793,rs12030407,rs1341344,rs2994554,rs3005911 0 245.601 inf 5 0 8.2983e-07 7.38935e-07,9.26248e-07 9.04686e-05,0.0139773,-0.00114714,0.0139496,-0.013075 5.93073e-05,0.000403879,5.90521e-05,0.000405318,0.000383767
701 rs11206793,rs12030407,rs1341344,rs3005895,rs3005911 0 245.399 inf 5 0 8.29188e-07 7.37105e-07,9.26679e-07 9.04669e-05,0.0139719,-0.00114671,0.0139441,-0.0130698 5.93073e-05,0.000403879,5.90521e-05,0.000405318,0.000383767
702 rs11206793,rs12030407,rs12755760,rs2994554,rs3005911 0 240.381 inf 5 0 8.13314e-07 7.27623e-07,9.05687e-07 -1.04359e-05,0.0134613,-0.00114188,0.0140729,-0.0132032 5.91923e-05,0.000393435,6.0745e-05,0.000412945,0.000389725
703 rs11206793,rs12030407,rs12755760,rs3005895,rs3005911 0 240.177 inf 5 0 8.12666e-07 7.25004e-07,9.09878e-07 -1.03988e-05,0.0134559,-0.00114141,0.0140672,-0.0131979 5.91923e-05,0.000393435,6.0745e-05,0.000412945,0.000389725
704 rs11206793,rs12030407,rs2994554,rs3005911,rs7534149 0 238.829 inf 5 0 8.08394e-07 7.1662e-07,8.96964e-07 -1.73465e-06,0.0133791,0.013988,-0.0131231,-0.00113013 5.9184e-05,0.000392244,0.000411723,0.000388586,6.07376e-05
705 rs11206793,rs12030407,rs3005895,rs3005911,rs7534149 0 238.626 inf 5 0 8.07751e-07 7.13614e-07,9.01789e-07 -1.70119e-06,0.0133738,0.0139823,-0.0131179,-0.00112967 5.9184e-05,0.000392244,0.000411723,0.000388586,6.07376e-05
706 rs11206793,rs12030407,rs2994554,rs2994560,rs3005913 0 238.497 inf 5 0 8.06834e-07 7.11234e-07,9.06965e-07 -0.000108546,0.0137974,0.0111729,-0.0137888,0.0030482 5.93975e-05,0.000404164,0.000336362,0.000407316,0.000117646
707 rs11206793,rs12030407,rs2994560,rs3005895,rs3005913 0 238.335 inf 5 0 8.0632e-07 7.16544e-07,9.01104e-07 -0.000108486,0.013793,-0.0137844,0.0111691,0.00304739 5.93975e-05,0.000404164,0.000407316,0.000336362,0.000117646
708 rs12030407,rs1341346,rs17113718,rs3005899,rs57354037 0 237.916 inf 5 0 8.05552e-07 7.18301e-07,8.9435e-07 0.0140939,-0.000738325,-0.014527,0.00134424,-0.0131943 0.000413168,5.70265e-05,0.000446654,6.76609e-05,0.00039054
709 rs12030407,rs1341346,rs17113718,rs3005909,rs57354037 0 236.857 inf 5 0 8.02197e-07 7.14443e-07,8.93802e-07 0.0140278,-0.000740048,-0.0144612,0.00133895,-0.0131342 0.000412099,5.72353e-05,0.00044566,6.78145e-05,0.000389629
710 rs12030407,rs17113718,rs2793676,rs3005899,rs57354037 0 235.043 inf 5 0 7.96465e-07 7.0425e-07,8.96005e-07 0.0139488,-0.0143788,-0.000702657,0.00130829,-0.0130797 0.000411303,0.000444846,5.65447e-05,6.69844e-05,0.000389295
711 rs12030407,rs17113718,rs2000143,rs3005899,rs57354037 0 234.838 inf 5 0 7.95816e-07 7.07878e-07,8.85926e-07 0.0139426,-0.0143725,-0.000700509,0.00130665,-0.0130749 0.000411303,0.000444846,5.65447e-05,6.69844e-05,0.000389295
712 rs12030407,rs17113718,rs2793682,rs3005899,rs57354037 0 234.778 inf 5 0 7.95626e-07 7.09023e-07,8.94335e-07 0.0139408,-0.0143707,-0.000699878,0.00130617,-0.0130735 0.000411303,0.000444846,5.65447e-05,6.69844e-05,0.000389295
713 rs12030407,rs17113718,rs2792779,rs3005899,rs57354037 0 234.767 inf 5 0 7.95589e-07 7.03274e-07,8.90282e-07 0.0139405,-0.0143703,-0.000699756,0.00130608,-0.0130732 0.000411303,0.000444846,5.65447e-05,6.69844e-05,0.000389295
714 rs12030407,rs1539060,rs17113718,rs3005899,rs57354037 0 234.764 inf 5 0 7.95582e-07 7.12818e-07,8.88338e-07 0.0139404,-0.00069973,-0.0143703,0.00130606,-0.0130732 0.000411303,5.65447e-05,0.000444846,6.69844e-05,0.000389295
715 rs12030407,rs1341350,rs17113718,rs3005899,rs57354037 0 234.734 inf 5 0 7.95486e-07 7.075e-07,8.95741e-07 0.0139395,-0.000699412,-0.0143693,0.00130582,-0.0130725 0.000411303,5.65447e-05,0.000444846,6.69844e-05,0.000389295
716 rs12030407,rs17113718,rs2000144,rs3005899,rs57354037 0 234.732 inf 5 0 7.9548e-07 7.05375e-07,8.92565e-07 0.0139394,-0.0143693,-0.000699393,0.0013058,-0.0130724 0.000411303,0.000444846,5.65447e-05,6.69844e-05,0.000389295
717 rs12030407,rs17113718,rs2243695,rs3005899,rs57354037 0 234.712 inf 5 0 7.95416e-07 7.06353e-07,8.88549e-07 0.0139388,-0.0143687,-0.000699179,0.00130564,-0.013072 0.000411303,0.000444846,5.65447e-05,6.69844e-05,0.000389295
718 rs12030407,rs17113718,rs3005899,rs4927314,rs57354037 0 234.703 inf 5 0 7.95387e-07 7.12971e-07,8.8895e-07 0.0139385,-0.0143684,0.00130557,-0.000699084,-0.0130718 0.000411303,0.000444846,6.69844e-05,5.65447e-05,0.000389295
719 rs12030407,rs17113718,rs3005899,rs57354037,rs9436998 0 234.696 inf 5 0 7.95367e-07 7.02331e-07,8.95771e-07 0.0139383,-0.0143682,0.00130551,-0.0130716,-0.000699017 0.000411303,0.000444846,6.69844e-05,0.000389295,5.65447e-05
720 rs12030407,rs1539061,rs17113718,rs3005899,rs57354037 0 234.593 inf 5 0 7.9504e-07 7.03258e-07,8.89389e-07 0.0139305,-0.000697192,-0.0143598,0.00130333,-0.0130653 0.00041115,5.64849e-05,0.000444689,6.69136e-05,0.000389193
721 rs12030407,rs17113718,rs2793689,rs3005899,rs57354037 0 234.221 inf 5 0 7.93864e-07 7.07269e-07,8.88837e-07 0.0139037,-0.0143327,-0.000692227,0.00129759,-0.0130434 0.000410654,0.000444218,5.63999e-05,6.677e-05,0.000388849
722 rs12030407,rs17113718,rs2793676,rs3005909,rs57354037 0 234.012 inf 5 0 7.93199e-07 7.02489e-07,8.87257e-07 0.0138847,-0.0143148,-0.000704555,0.00130316,-0.0130212 0.00041026,0.000443877,5.67552e-05,6.71406e-05,0.000388406
723 rs12030407,rs17113718,rs2000143,rs3005909,rs57354037 0 233.807 inf 5 0 7.92549e-07 7.0305e-07,8.82315e-07 0.0138785,-0.0143086,-0.000702391,0.0013015,-0.0130164 0.00041026,0.000443877,5.67552e-05,6.71406e-05,0.000388406
724 rs12030407,rs17113718,rs2793682,rs3005909,rs57354037 0 233.747 inf 5 0 7.92358e-07 7.00145e-07,8.81006e-07 0.0138766,-0.0143067,-0.000701755,0.00130101,-0.013015 0.00041026,0.000443877,5.67552e-05,6.71406e-05,0.000388406
725 rs12030407,rs17113718,rs2792779,rs3005909,rs57354037 0 233.735 inf 5 0 7.92321e-07 7.03138e-07,8.87786e-07 0.0138763,-0.0143064,-0.000701632,0.00130092,-0.0130148 0.00041026,0.000443877,5.67552e-05,6.71406e-05,0.000388406
726 rs12030407,rs1539060,rs17113718,rs3005909,rs57354037 0 233.733 inf 5 0 7.92313e-07 7.00006e-07,8.88439e-07 0.0138762,-0.000701606,-0.0143063,0.0013009,-0.0130147 0.00041026,5.67552e-05,0.000443877,6.71406e-05,0.000388406
727 rs12030407,rs1341350,rs17113718,rs3005909,rs57354037 0 233.702 inf 5 0 7.92217e-07 7.00861e-07,8.81348e-07 0.0138753,-0.000701285,-0.0143053,0.00130065,-0.013014 0.00041026,5.67552e-05,0.000443877,6.71406e-05,0.000388406
728 rs12030407,rs17113718,rs2000144,rs3005909,rs57354037 0 233.701 inf 5 0 7.92211e-07 7.00917e-07,8.94602e-07 0.0138752,-0.0143053,-0.000701266,0.00130064,-0.013014 0.00041026,0.000443877,5.67552e-05,6.71406e-05,0.000388406
729 rs12030407,rs17113718,rs2243695,rs3005909,rs57354037 0 233.68 inf 5 0 7.92147e-07 7.06896e-07,8.84276e-07 0.0138746,-0.0143047,-0.000701051,0.00130047,-0.0130135 0.00041026,0.000443877,5.67552e-05,6.71406e-05,0.000388406
730 rs12030407,rs17113718,rs3005909,rs4927314,rs57354037 0 233.671 inf 5 0 7.92118e-07 7.05613e-07,8.84678e-07 0.0138743,-0.0143044,0.0013004,-0.000700955,-0.0130133 0.00041026,0.000443877,6.71406e-05,5.67552e-05,0.000388406
731 rs12030407,rs17113718,rs3005909,rs57354037,rs9436998 0 233.665 inf 5 0 7.92098e-07 7.03748e-07,8.85072e-07 0.0138742,-0.0143042,0.00130035,-0.0130131,-0.000700888 0.00041026,0.000443877,6.71406e-05,0.000388406,5.67552e-05
732 rs12030407,rs1539061,rs17113718,rs3005909,rs57354037 0 233.575 inf 5 0 7.91813e-07 7.0558e-07,8.94658e-07 0.0138671,-0.000699245,-0.0142966,0.00129836,-0.0130074 0.00041012,5.66991e-05,0.000443731,6.70743e-05,0.000388312
733 rs12030407,rs17113718,rs3005899,rs57354037,rs947253 0 233.482 inf 5 0 7.91535e-07 7.09416e-07,8.87664e-07 0.0138506,-0.0142782,0.0012831,-0.0130031,-0.000680272 0.000409665,0.00044326,6.63204e-05,0.000388246,5.60592e-05
734 rs12030407,rs17113718,rs2793689,rs3005909,rs57354037 0 233.199 inf 5 0 7.90627e-07 7.01795e-07,8.81999e-07 0.0138401,-0.0142693,-0.000694191,0.00129252,-0.0129854 0.00040962,0.000443256,5.66112e-05,6.69271e-05,0.000387966
735 rs12030407,rs17113718,rs3005909,rs57354037,rs947253 0 232.48 inf 5 0 7.88359e-07 6.95496e-07,8.77542e-07 0.0137882,-0.014216,0.00127821,-0.0129461,-0.000682415 0.000408648,0.000442313,6.64785e-05,0.000387376,5.62709e-05
736 rs11206793,rs12030407,rs2994565,rs3005908,rs3005909 0 232.472 inf 5 0 7.87535e-07 6.99412e-07,8.8658e-07 -0.000250608,0.0137991,0.00283985,-0.0140672,0.0112178 6.07614e-05,0.000409323,0.000121396,0.000420751,0.000346429
737 rs12030407,rs17113718,rs2994565,rs3005899,rs61772729 0 232.103 inf 5 0 7.86181e-07 6.99004e-07,8.80936e-07 0.0137847,-0.017737,-0.00371807,0.00436318,-0.0132642 0.000408984,0.000554483,0.000155963,0.000169808,0.000396923
738 rs11206793,rs12030407,rs3005889,rs3005911,rs3005913 0 231.968 inf 5 0 7.86201e-07 6.98447e-07,8.83445e-07 -7.5413e-06,0.0132438,0.010749,-0.0131656,0.00282521 5.91955e-05,0.000393036,0.000327955,0.00039415,0.000113343
739 rs11590092,rs12030407,rs17113718,rs3005899,rs57354037 0 231.926 inf 5 0 7.86932e-07 6.93838e-07,8.82897e-07 0.000843819,0.0133049,-0.0138366,0.000995179,-0.0127243 7.11732e-05,0.000395195,0.000432261,5.46007e-05,0.000382254
740 rs114710070,rs12030407,rs17113718,rs3005899,rs57354037 0 231.109 inf 5 0 7.84374e-07 6.9547e-07,8.78833e-07 -0.00154508,0.0133738,-0.0138001,0.000799116,-0.0130027 0.000132079,0.000397458,0.000431848,5.13233e-05,0.000389695
741 rs11206793,rs12030407,rs3005888,rs3005911,rs3005913 0 230.942 inf 5 0 7.8295e-07 6.91969e-07,8.74351e-07 -7.36622e-06,0.0132162,0.0107253,-0.013138,0.00282038 5.91955e-05,0.000393036,0.000327955,0.00039415,0.000113343
742 rs12030407,rs17113718,rs3005899,rs57354037,rs7514757 0 230.379 inf 5 0 7.82062e-07 6.88788e-07,8.63863e-07 0.0133559,-0.0137819,0.000798789,-0.0129844,-0.00152598 0.000397458,0.000431848,5.13233e-05,0.000389695,0.000132079
743 rs11590092,rs12030407,rs17113718,rs3005909,rs57354037 0 230.134 inf 5 0 7.8126e-07 6.95571e-07,8.76375e-07 0.000830606,0.0132067,-0.0137322,0.000979393,-0.0126372 7.10283e-05,0.000393722,0.00043073,5.44141e-05,0.000381063
744 rs12030407,rs12755760,rs17113718,rs3005899,rs57354037 0 229.518 inf 5 0 7.78891e-07 6.91765e-07,8.74503e-07 0.0131325,-0.000651204,-0.0141486,0.00136521,-0.0125938 0.000392357,5.73633e-05,0.000443137,7.31673e-05,0.000380457
745 rs12030407,rs12742095,rs17113718,rs3005899,rs57354037 0 229.347 inf 5 0 7.78351e-07 6.87313e-07,8.68703e-07 0.0131221,-0.000647211,-0.0141343,0.00135802,-0.0125921 0.000392195,5.71859e-05,0.000442859,7.28288e-05,0.000380491
746 rs12030407,rs1341347,rs17113718,rs3005899,rs57354037 0 229.264 inf 5 0 7.7809e-07 6.8981e-07,8.63348e-07 0.0131203,-0.000646251,-0.0141317,0.00135715,-0.0125905 0.000392195,5.71859e-05,0.000442859,7.28288e-05,0.000380491
747 rs12030407,rs17113718,rs3005909,rs55675374,rs57354037 0 228.915 inf 5 0 7.77365e-07 6.8809e-07,8.68181e-07 0.0132993,-0.0138437,0.00100874,0.000974973,-0.0127072 0.000396917,0.000434493,5.54846e-05,8.51545e-05,0.000383304
748 rs12030407,rs17113718,rs3005899,rs57354037,rs7534149 0 228.9 inf 5 0 7.76937e-07 6.90346e-07,8.68211e-07 0.0131049,-0.0141105,0.00135266,-0.0125713,-0.000640485 0.000392014,0.000442561,7.27878e-05,0.000380224,5.70511e-05
749 rs12030407,rs12755760,rs17113718,rs3005909,rs57354037 0 228.884 inf 5 0 7.76875e-07 6.89211e-07,8.69333e-07 0.013084,-0.000660499,-0.0141103,0.00136898,-0.0125496 0.000391474,5.78457e-05,0.000442571,7.36804e-05,0.000379719
750 rs12030407,rs17113718,rs3005899,rs4927313,rs57354037 0 228.852 inf 5 0 7.76782e-07 6.9294e-07,8.68751e-07 0.0131114,-0.0141182,0.00135278,-0.000641426,-0.0125825 0.000392195,0.000442859,7.28288e-05,5.71859e-05,0.000380491
751 rs12030407,rs12742095,rs17113718,rs3005909,rs57354037 0 228.716 inf 5 0 7.76345e-07 6.90596e-07,8.75646e-07 0.0130737,-0.000656474,-0.0140961,0.00136172,-0.0125482 0.000391315,5.76637e-05,0.000442293,7.33356e-05,0.000379758
752 rs12030407,rs1341347,rs17113718,rs3005909,rs57354037 0 228.632 inf 5 0 7.7608e-07 6.92566e-07,8.66341e-07 0.0130719,-0.000655497,-0.0140934,0.00136083,-0.0125466 0.000391315,5.76637e-05,0.000442293,7.33356e-05,0.000379758
753 rs11206793,rs12030407,rs12742095,rs2994554,rs3005911 0 228.484 inf 5 0 7.75642e-07 6.92438e-07,8.74492e-07 2.46689e-06,0.0128504,-0.00103255,0.013406,-0.0126122 5.91817e-05,0.000384724,5.97527e-05,0.00040299,0.000381507
754 rs11206793,rs12030407,rs1341347,rs2994554,rs3005911 0 228.353 inf 5 0 7.75225e-07 6.84426e-07,8.59728e-07 2.47893e-06,0.0128473,-0.0010315,0.0134022,-0.0126092 5.91817e-05,0.000384724,5.97527e-05,0.00040299,0.000381507
755 rs11206793,rs12030407,rs12742095,rs3005895,rs3005911 0 228.289 inf 5 0 7.75025e-07 6.93228e-07,8.68908e-07 2.49863e-06,0.0128453,-0.00103212,0.0134006,-0.0126071 5.91817e-05,0.000384724,5.97527e-05,0.00040299,0.000381507
756 rs12030407,rs17113718,rs3005909,rs57354037,rs7534149 0 228.261 inf 5 0 7.74908e-07 6.84464e-07,8.64999e-07 0.0130563,-0.0140719,0.00135621,-0.0125272,-0.000649614 0.000391131,0.000441989,7.32929e-05,0.000379487,5.75267e-05
757 rs12030407,rs17113718,rs3005909,rs4927313,rs57354037 0 228.214 inf 5 0 7.74754e-07 6.86322e-07,8.72971e-07 0.0130629,-0.0140797,0.00135637,-0.000650591,-0.0125386 0.000391315,0.000442293,7.33356e-05,5.76637e-05,0.000379758
758 rs12030407,rs12140215,rs17113718,rs3005899,rs57354037 0 228.165 inf 5 0 7.74613e-07 6.85673e-07,8.69181e-07 0.0130605,-0.000629603,-0.0140552,0.00133905,-0.0125352 0.000391334,5.68488e-05,0.000441556,7.24186e-05,0.000379742
759 rs11206793,rs12030407,rs1341347,rs3005895,rs3005911 0 228.158 inf 5 0 7.74608e-07 6.82327e-07,8.6609e-07 2.51067e-06,0.0128422,-0.00103107,0.0133968,-0.0126042 5.91817e-05,0.000384724,5.97527e-05,0.00040299,0.000381507
760 rs11206793,rs12030407,rs2994554,rs3005911,rs4927313 0 227.693 inf 5 0 7.73136e-07 6.86176e-07,8.65524e-07 2.53947e-06,0.0128317,0.0133834,-0.0125942,-0.00102623 5.91817e-05,0.000384724,0.00040299,0.000381507,5.97527e-05
761 rs12030407,rs12140215,rs17113718,rs3005909,rs57354037 0 227.523 inf 5 0 7.72573e-07 6.80108e-07,8.66774e-07 0.0130118,-0.000638608,-0.0140162,0.00134242,-0.012491 0.000390448,5.73199e-05,0.000440976,7.29175e-05,0.000379005
762 rs11206793,rs12030407,rs3005895,rs3005911,rs4927313 0 227.499 inf 5 0 7.7252e-07 6.80296e-07,8.64599e-07 2.57121e-06,0.0128265,0.0133779,-0.0125891,-0.0010258 5.91817e-05,0.000384724,0.00040299,0.000381507,5.97527e-05
763 rs12030407,rs17113718,rs3005899,rs57354037,rs7520894 0 227.478 inf 5 0 7.72438e-07 6.82834e-07,8.6581e-07 0.0130458,-0.0140328,0.00133171,-0.0125221,-0.000621438 0.000391334,0.000441556,7.24186e-05,0.000379742,5.68488e-05
764 rs12030407,rs17113718,rs3005899,rs55675374,rs57354037 0 227.337 inf 5 0 7.72378e-07 6.83726e-07,8.56862e-07 0.0132291,-0.0137579,0.000987147,0.000919479,-0.0126483 0.000396078,0.000433334,5.49022e-05,8.41438e-05,0.000382701
765 rs11206793,rs12140215,rs2994565,rs57354037,rs6673461 0 227.321 inf 5 0 9.83577e-09 2.42778e-09,2.09521e-08 8.18677e-05,-0.000133605,0.000155062,2.77257e-05,4.59591e-05 5.96027e-05,5.33085e-05,5.94283e-05,5.41051e-05,6.95807e-05
766 rs12030407,rs1539059,rs17113718,rs3005899,rs57354037 0 227.071 inf 5 0 7.71387e-07 6.78151e-07,8.59997e-07 0.0132509,-0.000602458,-0.0136813,0.00111662,-0.0125569 0.000396912,5.54678e-05,0.000431487,6.0265e-05,0.000380675
767 rs12030407,rs17113718,rs3005909,rs57354037,rs7520894 0 226.827 inf 5 0 7.70367e-07 6.7828e-07,8.53018e-07 0.0129969,-0.0139935,0.0013349,-0.0124778,-0.000630307 0.000390448,0.000440976,7.29175e-05,0.000379005,5.73199e-05
768 rs12030407,rs12126612,rs17113718,rs3005899,rs57354037 0 226.627 inf 5 0 7.69747e-07 6.80912e-07,8.64551e-07 0.0130109,-0.000608338,-0.0139829,0.00131706,-0.0124893 0.000390936,5.65839e-05,0.000440843,7.20632e-05,0.000379381
769 rs12030407,rs1539059,rs17113718,rs3005909,rs57354037 0 226.47 inf 5 0 7.69481e-07 6.79539e-07,8.637e-07 0.0132098,-0.000609615,-0.0136412,0.00111592,-0.0125179 0.000396191,5.57354e-05,0.000430824,6.04718e-05,0.000380033
770 rs12030407,rs12126612,rs17113718,rs3005909,rs57354037 0 225.957 inf 5 0 7.67617e-07 6.82611e-07,8.58748e-07 0.0129614,-0.000616816,-0.0139424,0.00131976,-0.0124444 0.000390045,5.70436e-05,0.000440245,7.2548e-05,0.000378639
771 rs114710070,rs12030407,rs17113718,rs3005909,rs57354037 0 225.528 inf 5 0 7.66695e-07 6.87396e-07,8.65385e-07 -0.00141884,0.0130856,-0.0134875,0.000753928,-0.0127329 0.000131973,0.000393371,0.000427455,5.12109e-05,0.000386061
772 rs12030407,rs17113718,rs3005899,rs57354037,rs6688857 0 224.879 inf 5 0 7.64475e-07 6.77724e-07,8.56279e-07 0.0132189,-0.0136443,0.00108467,-0.0125708,0.000549576 0.000397684,0.000432099,5.94224e-05,0.000382139,5.29014e-05
773 rs12030407,rs17113718,rs3005909,rs57354037,rs7514757 0 224.858 inf 5 0 7.64572e-07 6.76042e-07,8.59712e-07 0.0130692,-0.0134712,0.000754063,-0.012716,-0.00139977 0.000393371,0.000427455,5.12109e-05,0.000386061,0.000131973
774 rs12030407,rs17113718,rs3005909,rs57354037,rs78419845 0 224.386 inf 5 0 7.63012e-07 6.75033e-07,8.52864e-07 0.0131498,-0.0136749,0.000990983,-0.0125702,0.000869877 0.00039601,0.000433357,5.55788e-05,0.000382394,8.28528e-05
775 rs12030407,rs17113718,rs2994565,rs3005890,rs57354037 0 224.166 inf 5 0 7.61329e-07 6.77938e-07,8.48149e-07 0.014683,-0.0161333,-0.00135283,0.0018409,-0.0142228 0.000447095,0.000523541,9.32899e-05,0.000102255,0.000434662
776 rs12030407,rs17113718,rs3005909,rs57354037,rs6688857 0 224.105 inf 5 0 7.6202e-07 6.74145e-07,8.56251e-07 0.0131698,-0.0135953,0.00108123,-0.0125258,0.00055376 0.000396858,0.000431322,5.95536e-05,0.000381433,5.30918e-05
777 rs12030407,rs17113718,rs2994565,rs3005902,rs57354037 0 223.972 inf 5 0 7.60715e-07 6.80113e-07,8.55612e-07 0.014675,-0.016123,-0.00135056,0.00183812,-0.0142154 0.000447071,0.000523506,9.3278e-05,0.000102242,0.00043464
778 rs12030407,rs17113718,rs3005899,rs57354037,rs78419845 0 223.391 inf 5 0 7.59871e-07 6.69145e-07,8.4824e-07 0.013105,-0.0136182,0.000974857,-0.0125336,0.000824861 0.000395466,0.000432547,5.50712e-05,0.00038203,8.19822e-05
779 rs12030407,rs12118755,rs17113718,rs3005899,rs57354037 0 222.527 inf 5 0 7.57027e-07 6.68321e-07,8.43325e-07 0.0131321,0.000520638,-0.0135555,0.00106552,-0.0124983 0.000397049,5.28355e-05,0.000431477,5.92644e-05,0.000381648
780 rs11206781,rs12030407,rs17113718,rs3005899,rs57354037 0 221.869 inf 5 0 7.54633e-07 6.71238e-07,8.41263e-07 -0.000564073,0.0128397,-0.013773,0.00128624,-0.0123215 5.82978e-05,0.000389317,0.00043926,7.38002e-05,0.000377707
781 rs12030407,rs12118755,rs17113718,rs3005909,rs57354037 0 221.755 inf 5 0 7.54578e-07 6.67768e-07,8.43667e-07 0.0130836,0.000524899,-0.013507,0.00106206,-0.0124538 0.000396236,5.30298e-05,0.000430711,5.93999e-05,0.000380951
782 rs12030407,rs12140921,rs17113718,rs3005899,rs57354037 0 221.744 inf 5 0 7.54558e-07 6.66878e-07,8.4719e-07 0.0130701,0.000502205,-0.0134894,0.00105152,-0.0124496 0.000395808,5.19333e-05,0.000430207,5.88264e-05,0.00038084
783 rs12030407,rs17113718,rs3005899,rs57354037,rs947251 0 221.169 inf 5 0 7.52693e-07 6.62218e-07,8.43623e-07 0.013055,-0.0134812,0.00106791,-0.0124017,-0.000527683 0.000395861,0.000430463,5.99084e-05,0.000379948,5.53766e-05
784 rs11206781,rs12030407,rs17113718,rs3005909,rs57354037 0 221.143 inf 5 0 7.52327e-07 6.60385e-07,8.46074e-07 -0.000572293,0.0127886,-0.0137304,0.00128855,-0.012275 5.88087e-05,0.000388407,0.000438653,7.43438e-05,0.000376947
785 rs12030407,rs12140921,rs17113718,rs3005909,rs57354037 0 220.937 inf 5 0 7.52e-07 6.66908e-07,8.46085e-07 0.0130197,0.000505801,-0.0134387,0.00104741,-0.0124036 0.000394963,5.21066e-05,0.000429405,5.89409e-05,0.000380124
786 rs12030407,rs1341345,rs17113718,rs3005899,rs57354037 0 220.868 inf 5 0 7.51737e-07 6.6367e-07,8.46726e-07 0.0130538,-0.000524058,-0.0134802,0.00106788,-0.0124004 0.0003961,5.54221e-05,0.000430697,6.0031e-05,0.000380088
787 rs12030407,rs12141482,rs17113718,rs3005899,rs57354037 0 220.727 inf 5 0 7.51051e-07 6.67297e-07,8.42861e-07 0.0128744,-0.000532052,-0.0137755,0.00124879,-0.0123679 0.000390936,5.65839e-05,0.000440843,7.20632e-05,0.000379381
788 rs12030407,rs17113718,rs2793687,rs3005899,rs57354037 0 220.609 inf 5 0 7.50921e-07 6.67184e-07,8.40061e-07 0.0130389,-0.0134647,-0.000520147,0.00106369,-0.0123891 0.000395861,0.000430463,5.53766e-05,5.99084e-05,0.000379948
789 rs12030407,rs17113718,rs2793678,rs3005899,rs57354037 0 220.591 inf 5 0 7.50863e-07 6.64698e-07,8.43081e-07 0.0130383,-0.0134642,-0.000519898,0.00106355,-0.0123887 0.000395861,0.000430463,5.53766e-05,5.99084e-05,0.000379948
790 rs12030407,rs17113718,rs2793686,rs3005899,rs57354037 0 220.585 inf 5 0 7.50845e-07 6.65373e-07,8.46766e-07 0.0130382,-0.013464,-0.000519819,0.00106351,-0.0123886 0.000395861,0.000430463,5.53766e-05,5.99084e-05,0.000379948
791 rs12030407,rs1341351,rs17113718,rs3005899,rs57354037 0 220.559 inf 5 0 7.50761e-07 6.57467e-07,8.43687e-07 0.0130374,-0.000519461,-0.0134632,0.00106331,-0.012388 0.000395861,5.53766e-05,0.000430463,5.99084e-05,0.000379948
792 rs12030407,rs1539058,rs17113718,rs3005899,rs57354037 0 220.543 inf 5 0 7.50711e-07 6.6653e-07,8.46447e-07 0.0130369,-0.000519247,-0.0134628,0.00106319,-0.0123876 0.000395861,5.53766e-05,0.000430463,5.99084e-05,0.000379948
793 rs12030407,rs17113718,rs3005909,rs57354037,rs947251 0 220.523 inf 5 0 7.50647e-07 6.60987e-07,8.38018e-07 0.0130135,-0.0134402,0.00106661,-0.0123626,-0.0005345 0.000395151,0.00042981,6.01174e-05,0.000379315,5.5647e-05
794 rs12030407,rs1341345,rs17113718,rs3005909,rs57354037 0 220.21 inf 5 0 7.49651e-07 6.5954e-07,8.43302e-07 0.0130119,-0.000530719,-0.0134387,0.00106644,-0.0123608 0.000395385,5.56918e-05,0.000430039,6.02396e-05,0.000379451
795 rs12030407,rs1341352,rs17113718,rs3005899,rs57354037 0 220.13 inf 5 0 7.49404e-07 6.59501e-07,8.44397e-07 0.0130127,-0.000513433,-0.0134378,0.00105798,-0.0123674 0.00039547,5.53582e-05,0.000430083,5.97945e-05,0.000379666
796 rs12030407,rs12141482,rs17113718,rs3005909,rs57354037 0 219.975 inf 5 0 7.48663e-07 6.64103e-07,8.3794e-07 0.0128237,-0.000539286,-0.0137322,0.00124991,-0.012322 0.000390045,5.70436e-05,0.000440245,7.2548e-05,0.000378639
797 rs12030407,rs17113718,rs2793687,rs3005909,rs57354037 0 219.957 inf 5 0 7.48852e-07 6.56494e-07,8.39513e-07 0.0129972,-0.0134236,-0.00052689,0.0010623,-0.0123499 0.000395151,0.00042981,5.5647e-05,6.01174e-05,0.000379315
798 rs12030407,rs17113718,rs2793678,rs3005909,rs57354037 0 219.938 inf 5 0 7.48793e-07 6.64368e-07,8.50031e-07 0.0129967,-0.013423,-0.000526639,0.00106216,-0.0123494 0.000395151,0.00042981,5.5647e-05,6.01174e-05,0.000379315
799 rs12030407,rs17113718,rs2793686,rs3005909,rs57354037 0 219.933 inf 5 0 7.48774e-07 6.63192e-07,8.3917e-07 0.0129965,-0.0134228,-0.000526559,0.00106211,-0.0123493 0.000395151,0.00042981,5.5647e-05,6.01174e-05,0.000379315
800 rs12030407,rs1341351,rs17113718,rs3005909,rs57354037 0 219.906 inf 5 0 7.4869e-07 6.68267e-07,8.40473e-07 0.0129957,-0.000526198,-0.013422,0.00106191,-0.0123487 0.000395151,5.5647e-05,0.00042981,6.01174e-05,0.000379315
801 rs12030407,rs12143461,rs17113718,rs3005899,rs57354037 0 219.904 inf 5 0 7.48427e-07 6.59336e-07,8.34182e-07 0.0127553,-0.000528372,-0.0136501,0.00124665,-0.012246 0.000388304,5.74451e-05,0.000437388,7.26955e-05,0.00037687
802 rs12030407,rs1539058,rs17113718,rs3005909,rs57354037 0 219.89 inf 5 0 7.48639e-07 6.59745e-07,8.42384e-07 0.0129953,-0.000525981,-0.0134216,0.00106178,-0.0123483 0.000395151,5.5647e-05,0.00042981,6.01174e-05,0.000379315
803 rs12030407,rs1341352,rs17113718,rs3005909,rs57354037 0 219.48 inf 5 0 7.47343e-07 6.58933e-07,8.29334e-07 0.0129712,-0.000520243,-0.0133968,0.0010566,-0.0123283 0.000394764,5.56296e-05,0.000429432,6.00043e-05,0.000379036
804 rs12030407,rs17113718,rs2994565,rs57354037,rs9787000 0 219.332 inf 5 0 7.46182e-07 6.60776e-07,8.41775e-07 0.013072,-0.0143119,-0.00115908,-0.0126789,0.00158056 0.000398161,0.000461968,8.61946e-05,0.000389826,9.09393e-05
805 rs12030407,rs12143461,rs17113718,rs3005909,rs57354037 0 219.143 inf 5 0 7.4601e-07 6.59222e-07,8.34309e-07 0.012703,-0.000535665,-0.0136053,0.00124779,-0.0121986 0.000387382,5.79244e-05,0.000436741,7.32004e-05,0.000376103
806 rs11206793,rs12140215,rs2994554,rs3005911,rs6588618 0 219.096 inf 5 0 9.13109e-09 2.50373e-09,1.96791e-08 6.85806e-05,-0.000131854,0.000106924,3.25102e-05,9.32815e-05 5.91662e-05,5.48781e-05,6.04012e-05,4.58519e-05,7.56852e-05
807 rs12030407,rs17113718,rs2793685,rs3005899,rs57354037 0 218.951 inf 5 0 7.45683e-07 6.56424e-07,8.35899e-07 0.0129456,-0.0133637,-0.000490039,0.00103816,-0.0123121 0.000394419,0.000428906,5.45793e-05,5.919e-05,0.000378921
808 rs12030407,rs17113718,rs2793685,rs3005909,rs57354037 0 218.194 inf 5 0 7.43283e-07 6.59195e-07,8.38924e-07 0.0128984,-0.0133163,-0.000494864,0.00103494,-0.0122683 0.000393623,0.000428156,5.47967e-05,5.93434e-05,0.000378232
809 rs12030407,rs17113718,rs2994803,rs3005899,rs57354037 0 217.816 inf 5 0 7.42221e-07 6.51673e-07,8.33135e-07 0.0129363,-0.0134346,0.000618765,0.00093583,-0.0124033 0.000395195,0.000432261,7.11732e-05,5.46007e-05,0.000382254
810 rs12030407,rs17113672,rs17113718,rs3005899,rs57354037 0 217.761 inf 5 0 7.42046e-07 6.52289e-07,8.24485e-07 0.0129346,0.000617723,-0.0134327,0.000935555,-0.0124018 0.000395195,7.11732e-05,0.000432261,5.46007e-05,0.000382254
811 rs12030407,rs17113718,rs2994571,rs3005899,rs57354037 0 217.718 inf 5 0 7.41908e-07 6.51753e-07,8.28948e-07 0.0129333,-0.0134312,0.000616903,0.000935339,-0.0124007 0.000395195,0.000432261,7.11732e-05,5.46007e-05,0.000382254
812 rs12030407,rs17113718,rs2994802,rs3005899,rs57354037 0 217.597 inf 5 0 7.41527e-07 6.54287e-07,8.32614e-07 0.0129296,-0.0134272,0.000614625,0.000934738,-0.0123974 0.000395195,0.000432261,7.11732e-05,5.46007e-05,0.000382254
813 rs12030407,rs17113718,rs3005899,rs57354037,rs6664002 0 217.356 inf 5 0 7.40762e-07 6.54225e-07,8.28799e-07 0.012922,-0.0134189,0.000933526,-0.0123909,0.000610028 0.000395195,0.000432261,5.46007e-05,0.000382254,7.11732e-05
814 rs11206793,rs12030407,rs12140215,rs2994554,rs3005911 0 217.067 inf 5 0 7.39501e-07 6.52762e-07,8.26204e-07 3.5112e-06,0.0122727,-0.000914259,0.0127549,-0.0120477 5.91817e-05,0.000376421,5.82814e-05,0.00039285,0.000373539
815 rs11206793,rs12030407,rs12126612,rs2994554,rs3005911 0 216.967 inf 5 0 7.39184e-07 6.49733e-07,8.34024e-07 5.44409e-06,0.0123029,-0.000912875,0.0127803,-0.0120771 5.91804e-05,0.000377299,5.82478e-05,0.000393744,0.000374363
816 rs11206793,rs12030407,rs12140215,rs3005895,rs3005911 0 216.882 inf 5 0 7.38914e-07 6.50958e-07,8.328e-07 3.5425e-06,0.0122678,-0.00091388,0.0127497,-0.0120429 5.91817e-05,0.000376421,5.82814e-05,0.00039285,0.000373539
817 rs12030407,rs17113718,rs3005899,rs4369266,rs57354037 0 216.871 inf 5 0 7.39042e-07 6.52749e-07,8.25002e-07 0.0125072,-0.0132819,0.00105281,-0.000393996,-0.0120934 0.000383929,0.000428339,6.1115e-05,4.67721e-05,0.000374746
818 rs11206793,rs12030407,rs12126612,rs3005895,rs3005911 0 216.781 inf 5 0 7.38596e-07 6.52361e-07,8.24963e-07 5.47463e-06,0.0122979,-0.000912493,0.0127751,-0.0120723 5.91804e-05,0.000377299,5.82478e-05,0.000393744,0.000374363
819 rs12030407,rs17113718,rs3005899,rs57354037,rs7538742 0 216.699 inf 5 0 7.38493e-07 6.51389e-07,8.31511e-07 0.0125113,-0.0132851,0.00105363,-0.0120958,-0.000392636 0.00038409,0.00042861,6.12713e-05,0.000374868,4.6875e-05
820 rs12030407,rs1557060,rs17113718,rs3005899,rs57354037 0 216.51 inf 5 0 7.37897e-07 6.55086e-07,8.36381e-07 0.0125003,-0.00038935,-0.0132706,0.00104951,-0.0120866 0.000383929,4.67721e-05,0.000428339,6.1115e-05,0.000374746
821 rs12030407,rs17113718,rs2404524,rs3005899,rs57354037 0 216.449 inf 5 0 7.37704e-07 6.56961e-07,8.28101e-07 0.0124991,-0.0132687,-0.000388562,0.00104895,-0.0120855 0.000383929,0.000428339,4.67721e-05,6.1115e-05,0.000374746
822 rs12030407,rs17113718,rs3005899,rs4316396,rs57354037 0 216.429 inf 5 0 7.3764e-07 6.42174e-07,8.32755e-07 0.0124987,-0.0132681,0.00104876,-0.000388296,-0.0120851 0.000383929,0.000428339,6.1115e-05,4.67721e-05,0.000374746
823 rs12030407,rs17113718,rs2994803,rs3005909,rs57354037 0 216.27 inf 5 0 7.37328e-07 6.48855e-07,8.25937e-07 0.012845,-0.0133376,0.000606467,0.000921274,-0.0123224 0.000393722,0.00043073,7.10283e-05,5.44141e-05,0.000381063
824 rs12030407,rs17113718,rs3005909,rs4369266,rs57354037 0 216.266 inf 5 0 7.3712e-07 6.50513e-07,8.2606e-07 0.0124626,-0.0132442,0.00105287,-0.000400991,-0.012054 0.000383114,0.000427746,6.14083e-05,4.70618e-05,0.000374092
825 rs12030407,rs17113672,rs17113718,rs3005909,rs57354037 0 216.216 inf 5 0 7.37157e-07 6.46536e-07,8.30033e-07 0.0128433,0.00060543,-0.0133358,0.000921005,-0.0123209 0.000393722,7.10283e-05,0.00043073,5.44141e-05,0.000381063
826 rs12030407,rs17113718,rs2994571,rs3005909,rs57354037 0 216.173 inf 5 0 7.37022e-07 6.58499e-07,8.32799e-07 0.012842,-0.0133343,0.000604612,0.000920793,-0.0123198 0.000393722,0.00043073,7.10283e-05,5.44141e-05,0.000381063
827 rs12030407,rs17113718,rs3005909,rs57354037,rs7538742 0 216.087 inf 5 0 7.36549e-07 6.5118e-07,8.31518e-07 0.0124666,-0.0132472,0.00105365,-0.0120563,-0.000399582 0.000383275,0.000428018,6.15673e-05,0.000374214,4.71669e-05
828 rs11206793,rs12030407,rs2994554,rs3005911,rs7520894 0 216.069 inf 5 0 7.36338e-07 6.53358e-07,8.25595e-07 3.61277e-06,0.0122493,0.0127263,-0.0120254,-0.000905677 5.91817e-05,0.000376421,0.00039285,0.000373539,5.82814e-05
829 rs12030407,rs17113718,rs2994802,rs3005909,rs57354037 0 216.055 inf 5 0 7.36648e-07 6.51211e-07,8.32242e-07 0.0128383,-0.0133304,0.000602344,0.000920205,-0.0123166 0.000393722,0.00043073,7.10283e-05,5.44141e-05,0.000381063
830 rs12030407,rs1557060,rs17113718,rs3005909,rs57354037 0 215.898 inf 5 0 7.35955e-07 6.49191e-07,8.19909e-07 0.0124556,-0.000396286,-0.0132328,0.00104948,-0.0120472 0.000383114,4.70618e-05,0.000427746,6.14083e-05,0.000374092
831 rs11206793,rs12030407,rs3005895,rs3005911,rs7520894 0 215.884 inf 5 0 7.35752e-07 6.49236e-07,8.23424e-07 3.64408e-06,0.0122444,0.0127212,-0.0120206,-0.000905298 5.91817e-05,0.000376421,0.00039285,0.000373539,5.82814e-05
832 rs12030407,rs17113718,rs2404524,rs3005909,rs57354037 0 215.836 inf 5 0 7.35759e-07 6.5308e-07,8.24192e-07 0.0124544,-0.0132309,-0.000395489,0.00104891,-0.012046 0.000383114,0.000427746,4.70618e-05,6.14083e-05,0.000374092
833 rs12030407,rs17113718,rs3005909,rs57354037,rs6664002 0 215.819 inf 5 0 7.35899e-07 6.45016e-07,8.30449e-07 0.012831,-0.0133223,0.000919017,-0.0123101,0.000597765 0.000393722,0.00043073,5.44141e-05,0.000381063,7.10283e-05
834 rs12030407,rs17113718,rs3005909,rs4316396,rs57354037 0 215.816 inf 5 0 7.35693e-07 6.42988e-07,8.30586e-07 0.012454,-0.0132302,0.00104872,-0.00039522,-0.0120456 0.000383114,0.000427746,6.14083e-05,4.70618e-05,0.000374092
835 rs12030407,rs17113718,rs2211292,rs3005899,rs57354037 0 214.107 inf 5 0 7.30286e-07 6.40986e-07,8.18281e-07 0.0123786,-0.0131156,-0.000356174,0.00102022,-0.0119727 0.000382304,0.000425799,4.66741e-05,6.06749e-05,0.000373257
836 rs12030407,rs12063390,rs17113718,rs3005899,rs57354037 0 213.918 inf 5 0 7.29932e-07 6.43452e-07,8.24567e-07 0.0123983,0.000404996,-0.0128109,0.000884664,-0.0119492 0.000382761,5.33077e-05,0.000417977,5.33509e-05,0.00037282
837 rs12030407,rs12063390,rs17113718,rs3005909,rs57354037 0 213.636 inf 5 0 7.29034e-07 6.39863e-07,8.23026e-07 0.0123704,0.000417583,-0.0127841,0.000885066,-0.011924 0.000382171,5.35331e-05,0.000417416,5.35023e-05,0.000372336
838 rs12030407,rs17113718,rs2211292,rs3005909,rs57354037 0 213.464 inf 5 0 7.28246e-07 6.42057e-07,8.18787e-07 0.0123325,-0.0130758,-0.000362847,0.00101966,-0.011932 0.000381469,0.00042517,4.69601e-05,6.09621e-05,0.000372587
839 rs11206790,rs11206793,rs12140215,rs2994554,rs3005911 0 213.219 inf 5 0 8.80846e-09 1.85578e-09,1.84094e-08 7.75609e-05,6.82913e-05,-0.000128789,0.000102871,3.39318e-05 7.56852e-05,5.91662e-05,5.48781e-05,6.04012e-05,4.58519e-05
840 rs12030407,rs17113718,rs3005909,rs57354037,rs75259039 0 212.818 inf 5 0 7.26403e-07 6.38437e-07,8.19732e-07 0.0124974,-0.012946,0.000900116,-0.0119857,0.000628313 0.000385828,0.00042179,5.42818e-05,0.000374044,8.3205e-05
841 rs11206793,rs12140215,rs2994554,rs2994568,rs3005911 0 212.68 inf 5 0 8.78163e-09 2.18883e-09,1.91921e-08 6.82646e-05,-0.000128505,0.000102496,7.61078e-05,3.40632e-05 5.91662e-05,5.48781e-05,6.04012e-05,7.56852e-05,4.58519e-05
842 rs12030407,rs17113718,rs3005899,rs57354037,rs75259039 0 212.508 inf 5 0 7.25427e-07 6.39395e-07,8.10027e-07 0.01249,-0.0129328,0.000891293,-0.0119828,0.000590078 0.000385844,0.000421669,5.38889e-05,0.000374145,8.24882e-05
843 rs11206793,rs12140215,rs2994554,rs3005911,rs3005914 0 212.41 inf 5 0 8.76834e-09 2.29272e-09,1.99073e-08 6.82511e-05,-0.000128363,0.000102307,3.41292e-05,7.53771e-05 5.91662e-05,5.48781e-05,6.04012e-05,4.58519e-05,7.56852e-05
844 rs12030407,rs17113718,rs3005899,rs57354037,rs7525535 0 211.243 inf 5 0 7.21394e-07 6.3743e-07,7.96657e-07 0.0124591,-0.0128948,0.000901941,-0.0119445,-0.000520921 0.000385922,0.000421596,5.47525e-05,0.000373866,7.73862e-05
845 rs12030407,rs17113718,rs3005899,rs3005914,rs57354037 0 211.024 inf 5 0 7.207e-07 6.39043e-07,8.19778e-07 0.0124531,-0.0128884,0.000900493,-0.00051509,-0.0119397 0.000385922,0.000421596,5.47525e-05,7.73862e-05,0.000373866
846 rs12030407,rs17113718,rs1981270,rs3005899,rs57354037 0 211.002 inf 5 0 7.20369e-07 6.37067e-07,8.05758e-07 0.0123095,-0.0126895,-0.000329167,0.00103245,-0.0118627 0.000382102,0.000416708,4.97248e-05,6.4569e-05,0.000372131
847 rs12030407,rs17113718,rs2994568,rs3005899,rs57354037 0 210.996 inf 5 0 7.2061e-07 6.40759e-07,8.08725e-07 0.0124523,-0.0128876,-0.000514326,0.000900304,-0.0119391 0.000385922,0.000421596,7.73862e-05,5.47525e-05,0.000373866
848 rs11206790,rs12030407,rs17113718,rs3005899,rs57354037 0 210.939 inf 5 0 7.20431e-07 6.38503e-07,8.13036e-07 -0.000512807,0.0124507,-0.012886,0.000899927,-0.0119379 7.73862e-05,0.000385922,0.000421596,5.47525e-05,0.000373866
849 rs12030407,rs17113718,rs2793688,rs3005899,rs57354037 0 210.632 inf 5 0 7.19195e-07 6.29738e-07,8.03598e-07 0.0125017,-0.0125635,-0.00039586,0.000801328,-0.0118876 0.000388002,0.000414712,6.09986e-05,5.14634e-05,0.00037284
850 rs12030407,rs17113718,rs3005899,rs57354037,rs9436999 0 210.533 inf 5 0 7.18882e-07 6.35446e-07,8.16848e-07 0.0124986,-0.0125622,0.000801172,-0.0118857,-0.000393717 0.000388002,0.000414712,5.14634e-05,0.00037284,6.09986e-05
851 rs12030407,rs17113718,rs3005899,rs57354037,rs9436538 0 210.501 inf 5 0 7.1878e-07 6.32086e-07,8.13104e-07 0.0124976,-0.0125618,0.000801122,-0.011885,-0.000393019 0.000388002,0.000414712,5.14634e-05,0.00037284,6.09986e-05
852 rs11206793,rs12140215,rs2994554,rs3005911,rs7525535 0 210.351 inf 5 0 8.67106e-09 2.23145e-09,1.8585e-08 6.81485e-05,-0.000127275,0.000100869,3.46336e-05,6.97995e-05 5.91662e-05,5.48781e-05,6.04012e-05,4.58519e-05,7.56852e-05
853 rs12030407,rs17113718,rs3005899,rs57354037,rs6588618 0 210.338 inf 5 0 7.18525e-07 6.35773e-07,8.10307e-07 0.0124338,-0.0128681,0.000895848,-0.0119245,-0.000496371 0.000385922,0.000421596,5.47525e-05,0.000373866,7.73862e-05
854 rs12030407,rs17113718,rs1981270,rs3005909,rs57354037 0 210.25 inf 5 0 7.17981e-07 6.3054e-07,8.06128e-07 0.0122594,-0.0126387,-0.000335146,0.00103135,-0.0118175 0.000381221,0.000415845,5.00817e-05,6.49424e-05,0.000371407
855 rs12030407,rs17113718,rs3005909,rs57354037,rs7525535 0 209.954 inf 5 0 7.17315e-07 6.2849e-07,8.04774e-07 0.0123841,-0.0128162,0.000889714,-0.0118786,-0.000511624 0.000384704,0.000420359,5.46102e-05,0.000372901,7.72922e-05
856 rs12030407,rs17113718,rs3005909,rs3005914,rs57354037 0 209.739 inf 5 0 7.16633e-07 6.34248e-07,8.0951e-07 0.0123782,-0.01281,0.000888285,-0.000505807,-0.0118739 0.000384704,0.000420359,5.46102e-05,7.72922e-05,0.000372901
857 rs12030407,rs17113718,rs2793688,rs3005909,rs57354037 0 209.73 inf 5 0 7.16343e-07 6.31548e-07,8.03647e-07 0.0124485,-0.0125068,-0.000397288,0.000793503,-0.0118396 0.000387132,0.00041378,6.10106e-05,5.14022e-05,0.000372111
858 rs12030407,rs17113718,rs2994568,rs3005909,rs57354037 0 209.711 inf 5 0 7.16544e-07 6.32883e-07,8.06858e-07 0.0123774,-0.0128091,-0.000505045,0.000888098,-0.0118733 0.000384704,0.000420359,7.72922e-05,5.46102e-05,0.000372901
859 rs11206790,rs12030407,rs17113718,rs3005909,rs57354037 0 209.655 inf 5 0 7.16368e-07 6.26209e-07,8.00921e-07 -0.00050353,0.0123759,-0.0128075,0.000887726,-0.0118721 7.72922e-05,0.000384704,0.000420359,5.46102e-05,0.000372901
860 rs12030407,rs17113718,rs3005909,rs57354037,rs9436999 0 209.631 inf 5 0 7.16029e-07 6.26577e-07,7.99309e-07 0.0124453,-0.0125055,0.000793344,-0.0118376,-0.000395145 0.000387132,0.00041378,5.14022e-05,0.000372111,6.10106e-05
861 rs12030407,rs17113718,rs3005909,rs57354037,rs9436538 0 209.599 inf 5 0 7.15927e-07 6.2682e-07,8.0512e-07 0.0124443,-0.0125051,0.000793292,-0.0118369,-0.000394447 0.000387132,0.00041378,5.14022e-05,0.000372111,6.10106e-05
862 rs12030407,rs17113718,rs3005909,rs57354037,rs6588618 0 209.065 inf 5 0 7.14498e-07 6.33367e-07,8.00616e-07 0.0123593,-0.01279,0.000883698,-0.011859,-0.000487135 0.000384704,0.000420359,5.46102e-05,0.000372901,7.72922e-05
863 rs12030407,rs17113718,rs3005899,rs57354037,rs6688670 0 208.566 inf 5 0 7.12999e-07 6.25899e-07,8.03217e-07 0.0122024,-0.0126044,0.000830076,-0.0117902,0.000331105 0.000380722,0.000415897,5.22355e-05,0.000371491,5.75427e-05
864 rs12030407,rs17113718,rs3005899,rs56040498,rs57354037 0 208.546 inf 5 0 7.12934e-07 6.30601e-07,8.02978e-07 0.012202,-0.012604,0.000829995,0.000330633,-0.0117898 0.000380722,0.000415897,5.22355e-05,5.75427e-05,0.000371491
865 rs12030407,rs12044711,rs17113718,rs3005899,rs57354037 0 208.515 inf 5 0 7.12823e-07 6.28104e-07,8.04359e-07 0.0122718,0.000692829,-0.0127074,0.000839877,-0.0118141 0.000382486,0.000120873,0.000418375,5.25975e-05,0.000372065
866 rs12030407,rs17113718,rs2792790,rs3005899,rs57354037 0 208.403 inf 5 0 7.12318e-07 6.27297e-07,7.91348e-07 0.0122572,-0.0126591,0.000245703,0.00091032,-0.0118623 0.000382191,0.00041722,4.3353e-05,5.67361e-05,0.000373424
867 rs12030407,rs17113718,rs3005899,rs57354037,rs75782855 0 208.378 inf 5 0 7.12386e-07 6.31921e-07,8.00142e-07 0.0122637,-0.0126978,0.000839755,-0.0118058,0.00067393 0.000382355,0.000418211,5.26184e-05,0.000371935,0.000118727
868 rs12030407,rs17113718,rs3005891,rs3005899,rs57354037 0 208.371 inf 5 0 7.12287e-07 6.24654e-07,7.93051e-07 0.0123611,-0.0127877,-0.000424906,0.000884261,-0.0118608 0.000385455,0.000420997,7.50234e-05,5.49297e-05,0.000373388
869 rs11206770,rs12030407,rs17113718,rs3005899,rs57354037 0 208.361 inf 5 0 7.12335e-07 6.23246e-07,7.96595e-07 0.000673141,0.0122633,-0.0126973,0.000839676,-0.0118055 0.000118727,0.000382355,0.000418211,5.26184e-05,0.000371935
870 rs12030407,rs12041752,rs17113718,rs3005899,rs57354037 0 208.357 inf 5 0 7.12321e-07 6.30869e-07,8.01345e-07 0.0122632,0.000672937,-0.0126972,0.000839656,-0.0118054 0.000382355,0.000118727,0.000418211,5.26184e-05,0.000371935
871 rs12030407,rs17113718,rs3005909,rs57354037,rs6688670 0 208.186 inf 5 0 7.11795e-07 6.32229e-07,8.01474e-07 0.0121713,-0.0125735,0.000828734,-0.011763,0.000345382 0.000380103,0.000415289,5.23325e-05,0.000371004,5.77296e-05
872 rs12030407,rs17113718,rs3005909,rs56040498,rs57354037 0 208.165 inf 5 0 7.11728e-07 6.32218e-07,8.01981e-07 0.0121709,-0.012573,0.000828645,0.000344907,-0.0117625 0.000380103,0.000415289,5.23325e-05,5.77296e-05,0.000371004
873 rs10789018,rs12030407,rs17113718,rs3005899,rs57354037 0 208.136 inf 5 0 7.1129e-07 6.31404e-07,7.93972e-07 -0.000276836,0.0122106,-0.0128706,0.000992586,-0.0117662 5.00234e-05,0.000381173,0.000424566,6.48714e-05,0.000371188
874 rs12030407,rs17113718,rs3005899,rs4927316,rs57354037 0 208.117 inf 5 0 7.11208e-07 6.25241e-07,8.03491e-07 0.0122615,-0.0129132,0.000882828,0.000274247,-0.0119851 0.000382554,0.000426454,5.50165e-05,4.96511e-05,0.000377993
875 rs11206793,rs12030407,rs12141482,rs2994554,rs3005911 0 207.939 inf 5 0 7.10578e-07 6.28305e-07,7.9711e-07 6.2312e-06,0.0120799,-0.000832037,0.0125083,-0.0118638 5.91804e-05,0.000377299,5.82478e-05,0.000393744,0.000374363
876 rs12030407,rs17113718,rs17425099,rs3005899,rs57354037 0 207.771 inf 5 0 7.10486e-07 6.32103e-07,8.01885e-07 0.012135,-0.0125448,0.000332162,0.000823044,-0.0117087 0.000379628,0.000415044,6.12002e-05,5.21072e-05,0.000370153
877 rs11206793,rs12030407,rs12141482,rs3005895,rs3005911 0 207.757 inf 5 0 7.10002e-07 6.25348e-07,8.0128e-07 6.26174e-06,0.012075,-0.000831655,0.0125032,-0.0118589 5.91804e-05,0.000377299,5.82478e-05,0.000393744,0.000374363
878 rs12030407,rs17113718,rs3005899,rs57354037,rs72660452 0 207.746 inf 5 0 7.10407e-07 6.28996e-07,8.04966e-07 0.0121304,-0.0125412,0.000825428,-0.0117039,0.000330641 0.00037955,0.000414988,5.21907e-05,0.000370078,6.10395e-05
879 rs12030407,rs17113718,rs2000142,rs3005899,rs57354037 0 207.664 inf 5 0 7.10148e-07 6.2734e-07,7.99408e-07 0.012126,-0.0125358,0.000327003,0.000824221,-0.0117007 0.000379493,0.000414917,6.0759e-05,5.21609e-05,0.000370044
880 rs12030407,rs17113718,rs17459027,rs3005899,rs57354037 0 207.612 inf 5 0 7.09983e-07 6.27085e-07,7.999e-07 0.0121304,-0.0125394,0.0003245,0.000824581,-0.0117039 0.000379591,0.000414996,6.0545e-05,5.21807e-05,0.00037011
881 rs11206793,rs12030407,rs2994554,rs3005911,rs7556596 0 207.577 inf 5 0 7.09072e-07 6.27538e-07,7.97963e-07 2.15288e-05,0.0120473,0.0110348,-0.0118844,-0.00105984 5.91798e-05,0.000376697,0.000354034,0.000375305,7.45978e-05
882 rs12030407,rs17113718,rs2792790,rs3005909,rs57354037 0 207.441 inf 5 0 7.09271e-07 6.24906e-07,7.93786e-07 0.0121993,-0.0125996,0.000246188,0.000902924,-0.0118107 0.000381223,0.000416261,4.34357e-05,5.67654e-05,0.000372635
883 rs11206793,rs12030407,rs3005895,rs3005911,rs7556596 0 207.416 inf 5 0 7.08564e-07 6.22819e-07,7.9822e-07 2.15541e-05,0.012043,0.0110306,-0.01188,-0.00105961 5.91798e-05,0.000376697,0.000354034,0.000375305,7.45978e-05
884 rs12030407,rs17113718,rs17425099,rs3005909,rs57354037 0 207.391 inf 5 0 7.09285e-07 6.25551e-07,8.04276e-07 0.0121023,-0.0125126,0.000348091,0.000821644,-0.0116791 0.000378961,0.000414395,6.13961e-05,5.22015e-05,0.000369606
885 rs12030407,rs12044711,rs17113718,rs3005909,rs57354037 0 207.386 inf 5 0 7.09251e-07 6.26726e-07,8.05407e-07 0.0122063,0.000684462,-0.0126387,0.000829747,-0.0117559 0.000381419,0.000120817,0.000417287,5.25004e-05,0.000371205
886 rs12030407,rs17113718,rs3005899,rs57354037,rs9436534 0 207.357 inf 5 0 7.09029e-07 6.23919e-07,7.93985e-07 0.0121896,-0.012589,0.000880842,-0.0118079,0.000224522 0.000381039,0.000416115,5.52906e-05,0.000372596,4.2939e-05
887 rs12030407,rs17113718,rs3005909,rs57354037,rs72660452 0 207.336 inf 5 0 7.09108e-07 6.26813e-07,7.98905e-07 0.0120962,-0.0125074,0.000823796,-0.011673,0.000345784 0.000378862,0.000414317,5.22853e-05,0.000369513,6.1235e-05
888 rs10789018,rs12030407,rs17113718,rs3005909,rs57354037 0 207.312 inf 5 0 7.08676e-07 6.2027e-07,7.96512e-07 -0.000281645,0.0121581,-0.0128219,0.000990021,-0.0117188 5.03738e-05,0.000380266,0.000423836,6.52351e-05,0.000370442
889 rs12030407,rs17113718,rs3005899,rs57354037,rs61379230 0 207.29 inf 5 0 7.08963e-07 6.25356e-07,8.01317e-07 0.0121269,-0.0125365,0.000821114,-0.0117015,0.000319439 0.000379628,0.000415044,5.21072e-05,0.000370153,6.12002e-05
890 rs12030407,rs17113718,rs17424500,rs3005899,rs57354037 0 207.284 inf 5 0 7.08941e-07 6.30663e-07,7.95986e-07 0.0121137,-0.0125218,0.000313355,0.000823297,-0.0116892 0.00037938,0.000414785,6.00692e-05,5.21843e-05,0.000369941
891 rs12030407,rs17113718,rs3005899,rs57354037 0 204.647 inf 4 -nan 6.89529e-07 6.14066e-07,7.76754e-07 0.0119229,-0.0123292,0.000772655,-0.0115209 0.000377612,0.000413138,5.12734e-05,0.000368533
892 rs12030407,rs17113718,rs2000142,rs3005909,rs57354037 0 207.26 inf 5 0 7.08867e-07 6.25437e-07,7.98044e-07 0.012092,-0.0125021,0.000342299,0.000822627,-0.01167 0.000378807,0.000414247,6.09533e-05,5.22552e-05,0.000369481
893 rs12030407,rs17113718,rs3005909,rs57354037,rs75782855 0 207.249 inf 5 0 7.08816e-07 6.2889e-07,7.9742e-07 0.0121983,-0.0126291,0.000829616,-0.0117477,0.000665655 0.000381289,0.000417124,5.25209e-05,0.000371076,0.000118672
894 rs11206770,rs12030407,rs17113718,rs3005909,rs57354037 0 207.233 inf 5 0 7.08764e-07 6.25202e-07,7.95123e-07 0.000664866,0.0121979,-0.0126287,0.000829538,-0.0117474 0.000118672,0.000381289,0.000417124,5.25209e-05,0.000371076
895 rs12030407,rs17113718,rs17424899,rs3005899,rs57354037 0 207.232 inf 5 0 7.08778e-07 6.24346e-07,7.99295e-07 0.0121129,-0.0125209,0.000311981,0.000823075,-0.0116884 0.00037938,0.000414785,6.00692e-05,5.21843e-05,0.000369941
896 rs12030407,rs12041752,rs17113718,rs3005909,rs57354037 0 207.229 inf 5 0 7.08751e-07 6.18134e-07,7.9236e-07 0.0121978,0.000664662,-0.0126286,0.000829518,-0.0117473 0.000381289,0.000118672,0.000417124,5.25209e-05,0.000371076
897 rs12030407,rs17113718,rs17459027,rs3005909,rs57354037 0 207.213 inf 5 0 7.08718e-07 6.27094e-07,8.04544e-07 0.0120969,-0.0125062,0.000339943,0.000823086,-0.0116735 0.000378915,0.000414336,6.07432e-05,5.22789e-05,0.000369554
898 rs12030407,rs17113718,rs3005891,rs3005909,rs57354037 0 207.13 inf 5 0 7.08361e-07 6.27427e-07,7.89991e-07 0.0122875,-0.0127108,-0.000415849,0.000872145,-0.0117963 0.000384238,0.000419763,7.49278e-05,5.47837e-05,0.000372427
899 rs12030407,rs17113718,rs3005909,rs4927316,rs57354037 0 207.101 inf 5 0 7.07996e-07 6.20215e-07,7.93185e-07 0.0122012,-0.0128501,0.000874294,0.000273406,-0.0119308 0.000381555,0.000425454,5.49855e-05,4.9692e-05,0.000377165
900 rs12030407,rs17113718,rs3005899,rs57354037,rs76538140 0 207.097 inf 5 0 7.08304e-07 6.25504e-07,7.89341e-07 0.0122587,-0.0126728,0.000848234,-0.0117935,0.000413115 0.000383248,0.00041854,5.33503e-05,0.000372347,8.05749e-05
901 rs12030407,rs17113718,rs2000141,rs3005899,rs57354037 0 207.095 inf 5 0 7.08345e-07 6.26834e-07,7.89213e-07 0.0121121,-0.0125209,0.000311577,0.000820465,-0.0116884 0.000379406,0.000414823,6.07027e-05,5.21126e-05,0.000369975
902 rs12030407,rs17113718,rs3005899,rs57354037,rs72660457 0 207.089 inf 5 0 7.08324e-07 6.22012e-07,8.01034e-07 0.0121106,-0.0125186,0.000822455,-0.0116864,0.000308146 0.00037938,0.000414785,5.21843e-05,0.000369941,6.00692e-05
903 rs12030407,rs17113689,rs17113718,rs3005899,rs57354037 0 207.086 inf 5 0 7.08315e-07 6.21056e-07,7.99866e-07 0.0121105,0.000308071,-0.0125185,0.000822443,-0.0116863 0.00037938,6.00692e-05,0.000414785,5.21843e-05,0.000369941
904 rs12030407,rs139690725,rs17113718,rs3005899,rs57354037 0 207.076 inf 5 0 7.08137e-07 6.28868e-07,7.93663e-07 0.0122995,-0.000384955,-0.0127772,0.000907783,-0.011861 0.000384755,7.54306e-05,0.000422364,5.77064e-05,0.000374509
905 rs12030407,rs17113718,rs3005899,rs57354037,rs80083709 0 206.996 inf 5 0 7.08038e-07 6.24022e-07,7.95922e-07 0.0121135,-0.0125629,0.000804175,-0.0117126,-0.00026383 0.000379464,0.000415684,5.16461e-05,0.000370451,5.18414e-05
906 rs12030407,rs17113718,rs3005899,rs57354037,rs7365902 0 206.98 inf 5 0 7.07946e-07 6.23561e-07,7.99876e-07 0.0121913,-0.0126115,0.000838617,-0.0117316,-0.00050816 0.000381295,0.000416865,5.28945e-05,0.000370863,0.000100109
907 rs12030407,rs3005899,rs57354037,rs58188813 0 204.346 inf 4 -nan 6.88576e-07 6.08423e-07,7.74514e-07 0.0119146,0.000772082,-0.0115129,-0.0123196 0.000377612,5.12734e-05,0.000368533,0.000413138
908 rs12030407,rs17113718,rs3005909,rs57354037,rs61379230 0 206.887 inf 5 0 7.07688e-07 6.18287e-07,7.93412e-07 0.0120937,-0.0125037,0.000819524,-0.0116714,0.000335287 0.000378961,0.000414395,5.22015e-05,0.000369606,6.13961e-05
909 rs12030407,rs17113718,rs17424500,rs3005909,rs57354037 0 206.86 inf 5 0 7.076e-07 6.26434e-07,7.9939e-07 0.012079,-0.0124872,0.0003284,0.00082158,-0.0116577 0.000378684,0.000414102,6.02635e-05,5.22806e-05,0.000369371
910 rs11206793,rs12044711,rs12140215,rs2994554,rs57354037 0 206.84 inf 5 0 8.97288e-09 2.22932e-09,1.967e-08 7.68749e-05,-0.000111664,-0.000140998,0.000157741,5.86458e-05 5.9835e-05,0.000132108,5.8495e-05,6.68721e-05,4.66264e-05
911 rs12030407,rs12563597,rs17113718,rs3005899,rs57354037 0 206.838 inf 5 0 7.07245e-07 6.26545e-07,7.99075e-07 0.0122217,-0.000232194,-0.0128511,0.000947192,-0.0117902 0.000382359,4.66742e-05,0.000426251,6.21279e-05,0.000372487
912 rs12030407,rs17113718,rs17424899,rs3005909,rs57354037 0 206.806 inf 5 0 7.07429e-07 6.25249e-07,7.94226e-07 0.0120781,-0.0124863,0.000327017,0.000821337,-0.0116569 0.000378684,0.000414102,6.02635e-05,5.22806e-05,0.000369371
913 rs12030407,rs17113718,rs2000141,rs3005909,rs57354037 0 206.677 inf 5 0 7.0702e-07 6.19794e-07,7.94955e-07 0.0120778,-0.0124868,0.000327101,0.000818733,-0.0116575 0.00037872,0.000414152,6.08956e-05,5.22058e-05,0.000369413
914 rs12030407,rs17113718,rs3005909,rs57354037,rs72660457 0 206.656 inf 5 0 7.06953e-07 6.25671e-07,7.92488e-07 0.0120756,-0.0124837,0.000820661,-0.0116547,0.000323157 0.000378684,0.000414102,5.22806e-05,0.000369371,6.02635e-05
915 rs12030407,rs17113689,rs17113718,rs3005909,rs57354037 0 206.653 inf 5 0 7.06944e-07 6.20278e-07,7.91296e-07 0.0120755,0.000323082,-0.0124837,0.000820647,-0.0116547 0.000378684,6.02635e-05,0.000414102,5.22806e-05,0.000369371
916 rs12030407,rs17113718,rs3005909,rs57354037,rs9436534 0 206.432 inf 5 0 7.06101e-07 6.25119e-07,7.98415e-07 0.0121337,-0.0125314,0.000873805,-0.0117582,0.000225655 0.000380102,0.000415181,5.53147e-05,0.000371836,4.30174e-05
917 rs12030407,rs17113718,rs3005909,rs57354037 0 203.683 inf 4 -nan 6.86479e-07 5.9501e-07,7.73964e-07 0.0118663,-0.0122699,0.000764016,-0.0114705 0.000376668,0.000412177,5.12023e-05,0.000367769
918 rs12030407,rs17113718,rs3005899,rs57354037,rs72660493 0 206.164 inf 5 0 7.05411e-07 6.19266e-07,7.9571e-07 0.0121148,-0.0125166,0.000788972,-0.0117084,0.000552899 0.000379814,0.00041506,5.13908e-05,0.000370686,0.00011766
919 rs12030407,rs17113718,rs2994552,rs57354037 0 203.546 inf 4 -nan 6.86045e-07 6.04346e-07,7.7265e-07 0.0118628,-0.0122657,0.000762934,-0.0114674 0.000376668,0.000412177,5.12023e-05,0.000367769
920 rs12030407,rs17113718,rs2994548,rs57354037 0 203.492 inf 4 -nan 6.85874e-07 6.02479e-07,7.72867e-07 0.0118614,-0.0122641,0.000762507,-0.0114662 0.000376668,0.000412177,5.12023e-05,0.000367769
921 rs12030407,rs17113718,rs3005899,rs57354037,rs71639717 0 206.097 inf 5 0 7.05146e-07 6.19579e-07,7.92468e-07 0.0121613,-0.0125776,0.00083504,-0.0117041,0.000446281 0.000381064,0.000416568,5.29937e-05,0.000370626,9.58083e-05
922 rs12030407,rs17113718,rs3005897,rs57354037 0 203.429 inf 4 -nan 6.85675e-07 6.05306e-07,7.74744e-07 0.0118598,-0.0122621,0.000762008,-0.0114648 0.000376668,0.000412177,5.12023e-05,0.000367769
923 rs12030407,rs17113718,rs3005899,rs57354037,rs9436540 0 206.039 inf 5 0 7.05008e-07 6.21815e-07,7.97715e-07 0.0120904,-0.0125453,0.000793628,-0.0116908,-0.000226466 0.000379335,0.000415761,5.14725e-05,0.00037035,4.88445e-05
924 rs12030407,rs12731002,rs17113718,rs3005899,rs57354037 0 206.037 inf 5 0 7.04957e-07 6.26617e-07,7.96379e-07 0.0121598,0.000443441,-0.0125761,0.000834643,-0.011703 0.000381064,9.58083e-05,0.000416568,5.29937e-05,0.000370626
925 rs12030407,rs139690725,rs17113718,rs3005909,rs57354037 0 206.021 inf 5 0 7.048e-07 6.20545e-07,7.92102e-07 0.0122364,-0.000382255,-0.0127116,0.000898531,-0.0118046 0.000383698,7.55092e-05,0.000421311,5.76865e-05,0.000373645
926 rs12030407,rs17113718,rs3005899,rs4534430,rs57354037 0 205.995 inf 5 0 7.04834e-07 6.21276e-07,7.96469e-07 0.0121895,-0.0126155,0.000828459,-0.000520732,-0.0117403 0.000382015,0.000417781,5.26835e-05,0.000112979,0.000371594
927 rs12030407,rs17113718,rs2994549,rs57354037 0 203.377 inf 4 -nan 6.8551e-07 5.96347e-07,7.72393e-07 0.0118584,-0.0122606,0.000761596,-0.0114636 0.000376668,0.000412177,5.12023e-05,0.000367769
928 rs12030407,rs17113718,rs3005898,rs57354037 0 203.35 inf 4 -nan 6.85423e-07 6.03562e-07,7.67751e-07 0.0118577,-0.0122597,0.00076138,-0.011463 0.000376668,0.000412177,5.12023e-05,0.000367769
929 rs12030407,rs17113718,rs3005899,rs57354037,rs71639718 0 205.937 inf 5 0 7.04638e-07 6.18038e-07,7.87011e-07 0.0121572,-0.0125734,0.000833969,-0.011701,0.000438621 0.000381064,0.000416568,5.29937e-05,0.000370626,9.58083e-05
930 rs12030407,rs17113718,rs3005899,rs34980788,rs57354037 0 205.931 inf 5 0 7.04621e-07 6.25162e-07,7.95792e-07 0.0121571,-0.0125732,0.000833932,0.000438356,-0.0117009 0.000381064,0.000416568,5.29937e-05,9.58083e-05,0.000370626
931 rs12030407,rs17113718,rs3005909,rs57354037,rs76538140 0 205.931 inf 5 0 7.04614e-07 6.13301e-07,7.85978e-07 0.0121902,-0.0126012,0.000837307,-0.0117329,0.000405392 0.000382121,0.000417397,5.32308e-05,0.000371444,8.05059e-05
932 rs12030407,rs17113718,rs17113726,rs3005899,rs57354037 0 205.93 inf 5 0 7.04617e-07 6.21477e-07,7.90416e-07 0.012157,-0.0125732,0.000438301,0.000833924,-0.0117009 0.000381064,0.000416568,9.58083e-05,5.29937e-05,0.000370626
933 rs12030407,rs12734287,rs17113718,rs3005899,rs57354037 0 205.92 inf 5 0 7.04586e-07 6.16559e-07,7.88669e-07 0.0121568,0.000437822,-0.0125729,0.000833857,-0.0117007 0.000381064,9.58083e-05,0.000416568,5.29937e-05,0.000370626
934 rs12030407,rs12759658,rs17113718,rs3005899,rs57354037 0 205.899 inf 5 0 7.04519e-07 6.27222e-07,7.93868e-07 0.0121562,0.000436804,-0.0125724,0.000833715,-0.0117002 0.000381064,9.58083e-05,0.000416568,5.29937e-05,0.000370626
935 rs12030407,rs12739422,rs17113718,rs3005899,rs57354037 0 205.898 inf 5 0 7.04516e-07 6.16901e-07,7.89337e-07 0.0121562,0.000436764,-0.0125723,0.000833709,-0.0117002 0.000381064,9.58083e-05,0.000416568,5.29937e-05,0.000370626
936 rs12030407,rs17113718,rs3005899,rs34349805,rs57354037 0 205.881 inf 5 0 7.04461e-07 6.18321e-07,7.94183e-07 0.0121558,-0.0125719,0.000833591,0.000435916,-0.0116999 0.000381064,0.000416568,5.29937e-05,9.58083e-05,0.000370626
937 rs12030407,rs17113718,rs3005899,rs35476561,rs57354037 0 205.879 inf 5 0 7.04455e-07 6.21085e-07,7.983e-07 0.0121557,-0.0125718,0.000833578,0.000435828,-0.0116998 0.000381064,0.000416568,5.29937e-05,9.58083e-05,0.000370626
938 rs11206793,rs12030407,rs139690725,rs2994554,rs3005911 0 205.872 inf 5 0 7.04299e-07 6.20261e-07,7.86229e-07 4.5464e-05,0.0123144,-0.00113841,0.0124503,-0.0121404 5.92197e-05,0.00038648,8.15396e-05,0.000393933,0.000384547
939 rs12030407,rs17113718,rs3005909,rs57354037,rs7365902 0 205.855 inf 5 0 7.04389e-07 6.17562e-07,7.92331e-07 0.0121261,-0.0125433,0.000828337,-0.011674,-0.00050056 0.000380231,0.000415784,5.27918e-05,0.000370012,0.000100053
940 rs10493204,rs12030407,rs17113718,rs3005899,rs57354037 0 205.817 inf 5 0 7.04258e-07 6.22943e-07,7.88811e-07 0.000432804,0.0121541,-0.0125701,0.000833156,-0.0116986 9.58083e-05,0.000381064,0.000416568,5.29937e-05,0.000370626
941 rs12030407,rs17113718,rs3005899,rs57354037,rs78269809 0 205.743 inf 5 0 7.04022e-07 6.25261e-07,7.89638e-07 0.0121521,-0.0125681,0.000832646,-0.0116971,0.000429158 0.000381064,0.000416568,5.29937e-05,0.000370626,9.58083e-05
942 rs12030407,rs12756361,rs17113718,rs3005899,rs57354037 0 205.73 inf 5 0 7.03983e-07 6.17042e-07,7.85884e-07 0.0121518,0.00042854,-0.0125678,0.00083256,-0.0116968 0.000381064,9.58083e-05,0.000416568,5.29937e-05,0.000370626
943 rs12030407,rs12563597,rs17113718,rs3005909,rs57354037 0 205.697 inf 5 0 7.03632e-07 6.22574e-07,7.96722e-07 0.0121541,-0.000228473,-0.0127777,0.000935767,-0.0117297 0.000381233,4.67059e-05,0.000425048,6.20839e-05,0.000371568
944 rs11206793,rs12030407,rs139690725,rs3005895,rs3005911 0 205.691 inf 5 0 7.03726e-07 6.14055e-07,7.85773e-07 4.54762e-05,0.0123093,-0.00113788,0.0124452,-0.0121353 5.92197e-05,0.00038648,8.15396e-05,0.000393933,0.000384547
945 rs12030407,rs17113718,rs17113749,rs3005899,rs57354037 0 205.677 inf 5 0 7.03815e-07 6.21991e-07,7.95877e-07 0.0121504,-0.0125663,0.000425916,0.000832193,-0.0116958 0.000381064,0.000416568,9.58083e-05,5.29937e-05,0.000370626
946 rs12030407,rs17113718,rs3005909,rs57354037,rs80083709 0 205.652 inf 5 0 7.03788e-07 6.16607e-07,7.91667e-07 0.0120406,-0.0124844,0.00079184,-0.011647,-0.000254495 0.000378334,0.000414483,5.15143e-05,0.000369518,5.17809e-05
947 rs10493203,rs12030407,rs17113718,rs3005899,rs57354037 0 205.652 inf 5 0 7.03734e-07 6.17164e-07,7.89876e-07 0.000424656,0.0121497,-0.0125656,0.000832017,-0.0116953 9.58083e-05,0.000381064,0.000416568,5.29937e-05,0.000370626
948 rs12030407,rs17113718,rs3005899,rs57354037,rs71639720 0 205.608 inf 5 0 7.03595e-07 6.25343e-07,8.02838e-07 0.0121486,-0.0125644,0.000831711,-0.0116944,0.000422469 0.000381064,0.000416568,5.29937e-05,0.000370626,9.58083e-05
949 rs12030407,rs17113718,rs3005899,rs57354037,rs71639722 0 205.497 inf 5 0 7.03246e-07 6.13387e-07,7.93442e-07 0.0121456,-0.0125613,0.000830934,-0.0116921,0.000416913 0.000381064,0.000416568,5.29937e-05,0.000370626,9.58083e-05
950 rs12030407,rs17113718,rs3005899,rs57354037,rs9786996 0 205.497 inf 5 0 7.03244e-07 6.14015e-07,7.93882e-07 0.0121456,-0.0125613,0.000830929,-0.0116921,0.000416875 0.000381064,0.000416568,5.29937e-05,0.000370626,9.58083e-05
951 rs12030407,rs17113718,rs3005899,rs34897038,rs57354037 0 205.488 inf 5 0 7.03217e-07 6.21297e-07,7.93221e-07 0.0121454,-0.012561,0.00083087,0.000416451,-0.0116919 0.000381064,0.000416568,5.29937e-05,9.58083e-05,0.000370626
952 rs12030407,rs17113718,rs3005899,rs3929899,rs57354037 0 205.488 inf 5 0 7.03216e-07 6.19427e-07,7.94957e-07 0.0121453,-0.012561,0.000830867,0.000416428,-0.0116919 0.000381064,0.000416568,5.29937e-05,9.58083e-05,0.000370626
953 rs12030407,rs17113718,rs3005899,rs57354037,rs76494214 0 205.482 inf 5 0 7.03196e-07 6.20719e-07,7.96801e-07 0.0121452,-0.0125609,0.000830823,-0.0116917,0.000416117 0.000381064,0.000416568,5.29937e-05,0.000370626,9.58083e-05
954 rs12030407,rs17113718,rs3005899,rs57354037,rs9787125 0 205.461 inf 5 0 7.03129e-07 6.18492e-07,7.93888e-07 0.0121446,-0.0125603,0.000830672,-0.0116913,0.000415035 0.000381064,0.000416568,5.29937e-05,0.000370626,9.58083e-05
955 rs12030407,rs12743413,rs17113718,rs3005899,rs57354037 0 205.382 inf 5 0 7.02925e-07 6.16831e-07,7.94572e-07 0.0120505,-0.000227431,-0.0125007,0.000792765,-0.011656 0.000378777,5.2921e-05,0.000415061,5.14865e-05,0.00036987
956 rs12030407,rs17113718,rs3005913,rs57354037 0 202.717 inf 4 -nan 6.83415e-07 6.0377e-07,7.6733e-07 0.0118314,-0.0122221,0.000753306,-0.0114335 0.000376373,0.000411589,5.09971e-05,0.000367365
957 rs12030407,rs17113718,rs3005899,rs34290061,rs57354037 0 205.295 inf 5 0 7.02604e-07 6.17281e-07,7.98374e-07 0.0121401,-0.0125555,0.000829482,0.00040652,-0.0116878 0.000381064,0.000416568,5.29937e-05,9.58083e-05,0.000370626
958 rs12030407,rs17113718,rs17113759,rs3005899,rs57354037 0 205.258 inf 5 0 7.02487e-07 6.19615e-07,7.93983e-07 0.012139,-0.0125544,0.000404587,0.000829211,-0.011687 0.000381064,0.000416568,9.58083e-05,5.29937e-05,0.000370626
959 rs114330705,rs12030407,rs3005899,rs57354037 0 202.642 inf 4 -nan 6.83176e-07 5.99617e-07,7.74094e-07 -0.0122651,0.0118676,0.000768827,-0.0114674 0.000413138,0.000377612,5.12734e-05,0.000368533
960 rs12030407,rs17113718,rs3005899,rs57354037,rs952133 0 205.146 inf 5 0 7.02176e-07 6.13678e-07,7.94136e-07 0.0121207,-0.0125018,0.000772028,-0.0117117,0.000301515 0.000380581,0.000415208,5.12736e-05,0.000371363,7.23212e-05
961 rs12030407,rs12043349,rs17113718,rs3005899 0 202.523 inf 4 -nan 6.828e-07 5.99607e-07,7.70406e-07 0.0118641,-0.0114631,-0.0122684,0.000769447 0.000377612,0.000368533,0.000413138,5.12734e-05
962 rs12030407,rs17113718,rs3005909,rs57354037,rs72660493 0 205.113 inf 5 0 7.02085e-07 6.2229e-07,7.90736e-07 0.0120541,-0.012453,0.000779645,-0.0116541,0.000547772 0.000378821,0.000414049,5.13122e-05,0.000369878,0.000117643
963 rs12030407,rs17113718,rs3005899,rs57354037,rs7366625 0 205 inf 5 0 7.0156e-07 6.22621e-07,7.86069e-07 0.0121297,-0.0124795,0.000816186,-0.0116311,-0.000184936 0.00038103,0.000414793,5.23824e-05,0.000369531,4.55488e-05
964 rs12030407,rs17113718,rs3005909,rs57354037,rs71639717 0 204.982 inf 5 0 7.01619e-07 6.21697e-07,7.83751e-07 0.0120964,-0.0125098,0.000824743,-0.0116468,0.00043883 0.00038,0.000415488,5.28891e-05,0.000369776,9.5752e-05
965 rs12030407,rs12731002,rs17113718,rs3005909,rs57354037 0 204.924 inf 5 0 7.01433e-07 6.13736e-07,7.95756e-07 0.012095,0.000435992,-0.0125082,0.000824351,-0.0116457 0.00038,9.5752e-05,0.000415488,5.28891e-05,0.000369776
966 rs12030407,rs17113718,rs3005909,rs4534430,rs57354037 0 204.896 inf 5 0 7.01355e-07 6.17166e-07,7.90192e-07 0.012125,-0.0125478,0.000818411,-0.000512788,-0.0116831 0.00038095,0.000416696,5.25848e-05,0.000112924,0.000370737
967 rs12030407,rs17113718,rs3005909,rs57354037,rs71639718 0 204.825 inf 5 0 7.01119e-07 6.25233e-07,7.87333e-07 0.0120924,-0.0125056,0.000823685,-0.0116437,0.000431179 0.00038,0.000415488,5.28891e-05,0.000369776,9.5752e-05
968 rs12030407,rs17113718,rs3005909,rs34980788,rs57354037 0 204.819 inf 5 0 7.01102e-07 6.14009e-07,7.85546e-07 0.0120923,-0.0125054,0.000823648,0.000430914,-0.0116436 0.00038,0.000415488,5.28891e-05,9.5752e-05,0.000369776
969 rs12030407,rs17113718,rs17113726,rs3005909,rs57354037 0 204.818 inf 5 0 7.01099e-07 6.08966e-07,7.83395e-07 0.0120923,-0.0125054,0.000430859,0.000823641,-0.0116436 0.00038,0.000415488,9.5752e-05,5.28891e-05,0.000369776
970 rs12030407,rs12734287,rs17113718,rs3005909,rs57354037 0 204.808 inf 5 0 7.01068e-07 6.20049e-07,7.90837e-07 0.012092,0.00043038,-0.0125052,0.000823574,-0.0116434 0.00038,9.5752e-05,0.000415488,5.28891e-05,0.000369776
971 rs12030407,rs12759658,rs17113718,rs3005909,rs57354037 0 204.788 inf 5 0 7.01002e-07 6.17299e-07,7.96047e-07 0.0120915,0.000429364,-0.0125046,0.000823434,-0.011643 0.00038,9.5752e-05,0.000415488,5.28891e-05,0.000369776
972 rs12030407,rs12739422,rs17113718,rs3005909,rs57354037 0 204.787 inf 5 0 7.01e-07 6.20839e-07,7.90605e-07 0.0120915,0.000429324,-0.0125046,0.000823428,-0.011643 0.00038,9.5752e-05,0.000415488,5.28891e-05,0.000369776
973 rs12030407,rs17113718,rs3005909,rs57354037,rs9436540 0 204.771 inf 5 0 7.00996e-07 6.13956e-07,7.88295e-07 0.0120204,-0.0124699,0.000782149,-0.0116279,-0.000218809 0.000378233,0.000414584,5.13618e-05,0.000369441,4.88071e-05
974 rs12030407,rs17113718,rs3005909,rs34349805,rs57354037 0 204.77 inf 5 0 7.00945e-07 6.14488e-07,7.92935e-07 0.012091,-0.0125041,0.000823311,0.000428476,-0.0116426 0.00038,0.000415488,5.28891e-05,9.5752e-05,0.000369776
975 rs12030407,rs17113718,rs3005909,rs35476561,rs57354037 0 204.768 inf 5 0 7.00939e-07 6.1174e-07,7.8629e-07 0.012091,-0.0125041,0.000823299,0.000428389,-0.0116426 0.00038,0.000415488,5.28891e-05,9.5752e-05,0.000369776
976 rs12030407,rs12138574,rs17113718,rs3005899 0 202.095 inf 4 -nan 6.81442e-07 6.01753e-07,7.68342e-07 0.0118522,-0.0114515,-0.0122562,0.000768798 0.000377612,0.000368533,0.000413138,5.12734e-05
977 rs10493204,rs12030407,rs17113718,rs3005909,rs57354037 0 204.707 inf 5 0 7.00746e-07 6.21031e-07,7.85562e-07 0.000425368,0.0120894,-0.0125024,0.000822881,-0.0116414 9.5752e-05,0.00038,0.000415488,5.28891e-05,0.000369776
978 rs12030407,rs17113718,rs3005909,rs57354037,rs78269809 0 204.634 inf 5 0 7.00514e-07 6.24003e-07,7.89179e-07 0.0120875,-0.0125004,0.000822377,-0.0116399,0.000421726 0.00038,0.000415488,5.28891e-05,0.000369776,9.5752e-05
979 rs12030407,rs12756361,rs17113718,rs3005909,rs57354037 0 204.621 inf 5 0 7.00475e-07 6.19896e-07,7.87604e-07 0.0120872,0.000421109,-0.0125001,0.000822291,-0.0116397 0.00038,9.5752e-05,0.000415488,5.28891e-05,0.000369776
980 rs12030407,rs17113718,rs17113749,rs3005909,rs57354037 0 204.569 inf 5 0 7.0031e-07 6.12583e-07,7.87285e-07 0.0120858,-0.0124987,0.000418488,0.000821929,-0.0116386 0.00038,0.000415488,9.5752e-05,5.28891e-05,0.000369776
981 rs10493203,rs12030407,rs17113718,rs3005909,rs57354037 0 204.544 inf 5 0 7.00231e-07 6.17514e-07,7.94472e-07 0.00041723,0.0120851,-0.012498,0.000821754,-0.0116381 9.5752e-05,0.00038,0.000415488,5.28891e-05,0.000369776
982 rs12030407,rs17113718,rs3005909,rs57354037,rs71639720 0 204.501 inf 5 0 7.00095e-07 6.20812e-07,7.89607e-07 0.012084,-0.0124968,0.000821452,-0.0116372,0.000415046 0.00038,0.000415488,5.28891e-05,0.000369776,9.5752e-05
983 rs12030407,rs17113718,rs3005909,rs57354037,rs71639722 0 204.393 inf 5 0 6.99751e-07 6.15428e-07,7.83658e-07 0.0120811,-0.0124937,0.000820684,-0.011635,0.000409496 0.00038,0.000415488,5.28891e-05,0.000369776,9.5752e-05
984 rs12030407,rs17113718,rs3005909,rs57354037,rs9786996 0 204.392 inf 5 0 6.99749e-07 6.12732e-07,7.88627e-07 0.012081,-0.0124937,0.000820679,-0.011635,0.000409458 0.00038,0.000415488,5.28891e-05,0.000369776,9.5752e-05
985 rs12030407,rs17113718,rs3005909,rs34897038,rs57354037 0 204.384 inf 5 0 6.99723e-07 6.18401e-07,7.85591e-07 0.0120808,-0.0124935,0.00082062,0.000409035,-0.0116348 0.00038,0.000415488,5.28891e-05,9.5752e-05,0.000369776
986 rs12030407,rs17113718,rs3005909,rs3929899,rs57354037 0 204.384 inf 5 0 6.99722e-07 6.11186e-07,7.84537e-07 0.0120808,-0.0124935,0.000820617,0.000409012,-0.0116348 0.00038,0.000415488,5.28891e-05,9.5752e-05,0.000369776
987 rs12030407,rs17113718,rs3005909,rs57354037,rs76494214 0 204.378 inf 5 0 6.99703e-07 6.15304e-07,7.93101e-07 0.0120806,-0.0124933,0.000820574,-0.0116347,0.000408701 0.00038,0.000415488,5.28891e-05,0.000369776,9.5752e-05
988 rs12030407,rs17113718,rs3005909,rs57354037,rs9787125 0 204.357 inf 5 0 6.99636e-07 6.1481e-07,7.85697e-07 0.0120801,-0.0124927,0.000820425,-0.0116343,0.00040762 0.00038,0.000415488,5.28891e-05,0.000369776,9.5752e-05
989 rs12030407,rs17113718,rs3005909,rs57354037,rs952133 0 204.279 inf 5 0 6.99434e-07 6.16604e-07,7.89318e-07 0.0120691,-0.0124477,0.000764147,-0.0116659,0.00030536 0.000379719,0.000414323,5.12023e-05,0.000370669,7.23209e-05
990 rs12030407,rs12070360,rs17113718,rs3005899,rs57354037 0 204.218 inf 5 0 6.99232e-07 6.12846e-07,7.86878e-07 0.012043,0.000326446,-0.0124536,0.000805007,-0.0116285 0.000379066,9.0188e-05,0.000414565,5.20466e-05,0.000369729
991 rs12030407,rs17113718,rs3005909,rs34290061,rs57354037 0 204.194 inf 5 0 6.99121e-07 6.19245e-07,7.94546e-07 0.0120756,-0.0124881,0.000819248,0.000399115,-0.0116308 0.00038,0.000415488,5.28891e-05,9.5752e-05,0.000369776
992 rs12030407,rs17113718,rs17113759,rs3005909,rs57354037 0 204.158 inf 5 0 6.99006e-07 6.05837e-07,7.86054e-07 0.0120746,-0.012487,0.000397185,0.00081898,-0.0116301 0.00038,0.000415488,9.5752e-05,5.28891e-05,0.000369776
993 rs12030407,rs17113718,rs2793677,rs3005899,rs57354037 0 204.143 inf 5 0 6.9866e-07 6.148e-07,7.81399e-07 0.0121186,-0.0123389,-0.000209226,0.000779985,-0.0116082 0.000381723,0.000413147,5.97291e-05,5.13161e-05,0.000369373
994 rs114585517,rs12030407,rs17113718,rs3005899,rs57354037 0 204.129 inf 5 0 6.98953e-07 6.17007e-07,7.78606e-07 -0.000222763,0.012,-0.0124461,0.000800438,-0.011589 6.25174e-05,0.000378231,0.00041444,5.18628e-05,0.000369028
995 rs12030407,rs12743413,rs17113718,rs3005909,rs57354037 0 204.104 inf 5 0 6.98884e-07 6.16152e-07,7.8722e-07 0.0119808,-0.000218185,-0.0124253,0.000781105,-0.0115931 0.000377689,5.2874e-05,0.000413894,5.13695e-05,0.000368968
996 rs12030407,rs17113718,rs3005899,rs57354037,rs72662230 0 204.051 inf 5 0 6.98715e-07 6.17431e-07,7.87e-07 0.0120272,-0.01243,0.000779407,-0.0116302,0.000458238 0.000378777,0.000414133,5.13094e-05,0.000369841,0.000130394
997 rs12030407,rs17113718,rs17458279,rs3005899,rs57354037 0 203.922 inf 5 0 6.98287e-07 6.13642e-07,7.81449e-07 0.0119765,-0.0123774,0.000188396,0.000801172,-0.0115765 0.000377936,0.000413378,5.50117e-05,5.19451e-05,0.00036889
998 rs12030407,rs17113718,rs3005899,rs3005902,rs57354037 0 203.888 inf 5 0 6.97036e-07 6.07694e-07,7.86757e-07 0.0118412,-0.0122425,0.00102256,-0.000288719,-0.0114734 0.000378504,0.000414053,9.45071e-05,9.17185e-05,0.000368842
999 rs12030407,rs17113718,rs3005909,rs57354037,rs7366625 0 203.868 inf 5 0 6.97978e-07 6.14635e-07,7.84147e-07 0.0120635,-0.0124116,0.000805578,-0.011574,-0.000180395 0.000379939,0.000413725,5.22648e-05,0.000368695,4.55097e-05
1000 rs12030407,rs17113718,rs3005899,rs4501870,rs57354037 0 203.86 inf 5 0 6.98114e-07 6.1557e-07,7.83469e-07 0.012007,-0.0124116,0.000785055,0.000135391,-0.0115991 0.000378427,0.000413854,5.14039e-05,3.99641e-05,0.000369255
1001 rs12030407,rs17113718,rs3005890,rs3005899,rs57354037 0 203.86 inf 5 0 6.96949e-07 6.13745e-07,7.87464e-07 0.0118417,-0.0122431,-0.000286866,0.00102096,-0.0114737 0.000378504,0.000414053,9.17195e-05,9.4508e-05,0.000368842
1002 rs11799457,rs12030407,rs17113718,rs3005899,rs57354037 0 203.802 inf 5 0 6.97926e-07 6.16912e-07,7.81407e-07 0.000393847,0.0120596,-0.0124627,0.000784278,-0.0116545 0.00011766,0.000379814,0.00041506,5.13908e-05,0.000370686
1003 rs12030407,rs17113634,rs17113718,rs3005899,rs57354037 0 203.765 inf 5 0 6.97798e-07 6.14715e-07,7.87495e-07 0.012026,0.000308787,-0.0124372,0.000801278,-0.0116127 0.000378886,9.30267e-05,0.000414418,5.19934e-05,0.00036957
1004 rs12030407,rs12409671,rs17113718,rs3005899,rs57354037 0 203.738 inf 5 0 6.97712e-07 6.16042e-07,7.83619e-07 0.0120254,0.000307033,-0.0124366,0.000801115,-0.0116122 0.000378886,9.30267e-05,0.000414418,5.19934e-05,0.00036957
1005 rs11206775,rs12030407,rs17113718,rs3005899,rs57354037 0 203.719 inf 5 0 6.9765e-07 6.1442e-07,7.94155e-07 0.000305759,0.012025,-0.0124361,0.000800997,-0.0116118 9.30267e-05,0.000378886,0.000414418,5.19934e-05,0.00036957
1006 rs12026512,rs12030407,rs17113718,rs3005899,rs57354037 0 203.667 inf 5 0 6.97487e-07 6.17174e-07,7.84979e-07 0.000302387,0.0120238,-0.0124349,0.000800685,-0.0116108 9.30267e-05,0.000378886,0.000414418,5.19934e-05,0.00036957
1007 rs12030407,rs17113718,rs3005899,rs4912189,rs57354037 0 203.665 inf 5 0 6.9629e-07 6.20396e-07,7.81454e-07 0.0120335,-0.0124434,0.000749448,-0.000279518,-0.0113794 0.000379441,0.000414922,5.1865e-05,9.40876e-05,0.000371599
1008 rs12030407,rs17113718,rs3005899,rs57354037,rs80302806 0 203.65 inf 5 0 6.97433e-07 6.16131e-07,7.85179e-07 0.0120235,-0.0124346,0.000800581,-0.0116105,0.000301269 0.000378886,0.000414418,5.19934e-05,0.00036957,9.30267e-05
1009 rs12030407,rs17113718,rs3005899,rs57354037,rs77537093 0 203.647 inf 5 0 6.97423e-07 6.14395e-07,7.84683e-07 0.0120234,-0.0124345,0.000800561,-0.0116104,0.000301059 0.000378886,0.000414418,5.19934e-05,0.00036957,9.30267e-05
1010 rs12030407,rs12031412,rs17113718,rs3005899,rs57354037 0 203.645 inf 5 0 6.97417e-07 6.11243e-07,7.8237e-07 0.0120234,0.000300919,-0.0124344,0.000800548,-0.0116104 0.000378886,9.30267e-05,0.000414418,5.19934e-05,0.00036957
1011 rs12030407,rs17113718,rs3005899,rs56164989,rs57354037 0 203.637 inf 5 0 6.97395e-07 6.15923e-07,7.87602e-07 0.0121058,-0.0125153,0.000786996,0.000340352,-0.0117003 0.000381833,0.000417138,5.14653e-05,0.00010537,0.000372691
1012 rs12030407,rs17113718,rs3005899,rs57354037,rs77740909 0 203.623 inf 5 0 6.97348e-07 6.11883e-07,7.85719e-07 0.0120229,-0.0124339,0.000800415,-0.01161,0.000299476 0.000378886,0.000414418,5.19934e-05,0.00036957,9.30267e-05
1013 rs12030407,rs17113718,rs3005899,rs57354037,rs79580810 0 203.623 inf 5 0 6.97347e-07 6.10713e-07,7.87109e-07 0.0120229,-0.0124339,0.000800413,-0.01161,0.000299458 0.000378886,0.000414418,5.19934e-05,0.00036957,9.30267e-05
1014 rs12030407,rs17113718,rs3005899,rs4912324,rs57354037 0 203.572 inf 5 0 6.95995e-07 6.1437e-07,7.85299e-07 0.0120308,-0.0124406,0.000750018,-0.000272649,-0.0113829 0.000379441,0.000414922,5.1865e-05,9.40876e-05,0.000371599
1015 rs12030407,rs17113718,rs3005899,rs57354037,rs7544734 0 203.486 inf 5 0 6.96913e-07 6.13308e-07,7.7851e-07 0.0120494,-0.0124947,0.000795281,-0.011641,0.000117475 0.000379783,0.000416532,5.17838e-05,0.000370537,3.76557e-05
1016 rs12030407,rs17113718,rs3005899,rs57354037,rs6588624 0 203.462 inf 5 0 6.96837e-07 6.05502e-07,7.88974e-07 0.0120487,-0.0124938,0.000795152,-0.0116403,0.000116801 0.000379783,0.000416532,5.17838e-05,0.000370537,3.76557e-05
1017 rs11206802,rs12030407,rs17113718,rs3005899,rs57354037 0 203.422 inf 5 0 6.96719e-07 6.0917e-07,7.86368e-07 0.000189711,0.0119991,-0.0124206,0.000779174,-0.0115807 6.17138e-05,0.000378425,0.000414207,5.13172e-05,0.000369046
1018 rs12030407,rs17113718,rs3005899,rs57354037,rs76485159 0 203.422 inf 5 0 6.96718e-07 6.13965e-07,7.84953e-07 0.0119991,-0.0124206,0.000779173,-0.0115807,0.000189694 0.000378425,0.000414207,5.13172e-05,0.000369046,6.17138e-05
1019 rs12030407,rs17113718,rs3005899,rs4373790,rs57354037 0 203.408 inf 5 0 6.96672e-07 6.11405e-07,7.80281e-07 0.0119989,-0.0124203,0.00077915,0.000189027,-0.0115805 0.000378425,0.000414207,5.13172e-05,6.17138e-05,0.000369046
1020 rs12030407,rs17113718,rs3005899,rs57354037,rs80286702 0 203.403 inf 5 0 6.96658e-07 6.11674e-07,7.88819e-07 0.0119988,-0.0124202,0.000779143,-0.0115805,0.000188824 0.000378425,0.000414207,5.13172e-05,0.000369046,6.17138e-05
1021 rs12030407,rs17113718,rs17113799,rs3005899,rs57354037 0 203.385 inf 5 0 6.96602e-07 6.13908e-07,7.95366e-07 0.0119922,-0.0124133,0.000188679,0.000777861,-0.0115749 0.000378296,0.00041406,6.19385e-05,5.13019e-05,0.000368958
1022 rs12030407,rs17113718,rs3005899,rs57354037,rs7539724 0 203.373 inf 5 0 6.96565e-07 6.16654e-07,7.84647e-07 0.011992,-0.012413,0.000777846,-0.0115747,0.000188134 0.000378296,0.00041406,5.13019e-05,0.000368958,6.19385e-05
1023 rs12030407,rs17113718,rs3005899,rs57354037,rs9787000 0 203.343 inf 5 0 6.95335e-07 6.1671e-07,7.86471e-07 0.0120195,-0.0124271,0.000994616,-0.0116403,-0.000245064 0.000379268,0.000414694,9.61861e-05,0.000371124,8.98514e-05
1024 rs12030407,rs17113718,rs3005899,rs57354037,rs75954318 0 203.324 inf 5 0 6.96408e-07 6.06568e-07,7.77975e-07 0.0119911,-0.012412,0.000777782,-0.011574,0.000185792 0.000378296,0.00041406,5.13019e-05,0.000368958,6.19385e-05
1025 rs12030407,rs17113718,rs17458279,rs3005909,rs57354037 0 203.292 inf 5 0 6.96292e-07 6.15904e-07,7.90286e-07 0.0119316,-0.0123312,0.000200861,0.000797276,-0.0115367 0.000377095,0.000412522,5.51574e-05,5.20105e-05,0.000368219
1026 rs12030407,rs17113718,rs17113795,rs3005899,rs57354037 0 203.28 inf 5 0 6.9627e-07 6.14692e-07,7.84596e-07 0.0119904,-0.0124111,0.000183702,0.000777724,-0.0115734 0.000378296,0.00041406,6.19385e-05,5.13019e-05,0.000368958
1027 rs12030407,rs17113718,rs28631406,rs3005899,rs57354037 0 203.265 inf 5 0 6.96222e-07 6.07915e-07,7.7755e-07 0.0119901,-0.0124107,0.000182983,0.000777704,-0.0115732 0.000378296,0.00041406,6.19385e-05,5.13019e-05,0.000368958
1028 rs12030407,rs17113718,rs28445007,rs3005899,rs57354037 0 203.261 inf 5 0 6.96208e-07 6.17443e-07,7.89641e-07 0.01199,-0.0124107,0.000182768,0.000777698,-0.0115732 0.000378296,0.00041406,6.19385e-05,5.13019e-05,0.000368958
1029 rs12030407,rs1341353,rs17113718,rs3005899,rs57354037 0 203.251 inf 5 0 6.95998e-07 6.14335e-07,7.76512e-07 0.0120264,-0.000125812,-0.0124301,0.000837227,-0.011634 0.000379295,4.34027e-05,0.000414604,5.59033e-05,0.000370592
1030 rs111885209,rs12030407,rs17113718,rs3005899,rs57354037 0 203.246 inf 5 0 6.9616e-07 6.09909e-07,7.87461e-07 0.000182038,0.0119897,-0.0124103,0.000777678,-0.011573 6.19385e-05,0.000378296,0.00041406,5.13019e-05,0.000368958
1031 rs12030407,rs17113718,rs3005899,rs57354037,rs75876500 0 203.237 inf 5 0 6.96134e-07 6.12909e-07,7.83767e-07 0.0119896,-0.0124101,0.000777667,-0.0115729,0.000181634 0.000378296,0.00041406,5.13019e-05,0.000368958,6.19385e-05
1032 rs12030407,rs17113718,rs2793677,rs3005909,rs57354037 0 203.23 inf 5 0 6.9577e-07 6.09791e-07,7.81701e-07 0.0120651,-0.0122812,-0.000211219,0.000771875,-0.0115596 0.000380841,0.00041219,5.97356e-05,5.12505e-05,0.000368632
1033 rs12030407,rs12067824,rs17113718,rs3005899,rs57354037 0 203.226 inf 5 0 6.96099e-07 6.13517e-07,7.86158e-07 0.011988,0.00018183,-0.0124092,0.00077789,-0.0115716 0.000378268,6.21892e-05,0.000414044,5.13046e-05,0.000368941
1034 rs12030407,rs17113718,rs3005899,rs57354037,rs77358958 0 203.222 inf 5 0 6.96085e-07 6.1308e-07,7.79471e-07 0.011988,-0.0124091,0.000777884,-0.0115716,0.000181607 0.000378268,0.000414044,5.13046e-05,0.000368941,6.21892e-05
1035 rs12030407,rs17113718,rs3005899,rs57354037,rs78563968 0 203.221 inf 5 0 6.96081e-07 6.09786e-07,7.82275e-07 0.0119879,-0.0124091,0.000777882,-0.0115716,0.000181555 0.000378268,0.000414044,5.13046e-05,0.000368941,6.21892e-05
1036 rs12030407,rs17113718,rs3005899,rs57354037,rs7548895 0 203.188 inf 5 0 6.95974e-07 6.12213e-07,7.81428e-07 0.0120157,-0.0124477,0.000769416,-0.0116104,-0.000119315 0.000378973,0.000415166,5.12856e-05,0.000369827,4.12483e-05
1037 rs12030407,rs12070360,rs17113718,rs3005909,rs57354037 0 203.177 inf 5 0 6.95938e-07 6.05791e-07,7.77654e-07 0.0119825,0.000321923,-0.0123902,0.0007956,-0.0115745 0.000378071,9.01644e-05,0.000413554,5.19608e-05,0.000368922
1038 rs12030407,rs17113718,rs17113792,rs3005899,rs57354037 0 203.158 inf 5 0 6.95884e-07 6.13458e-07,7.82904e-07 0.0119882,-0.0124084,0.000177751,0.00077756,-0.0115717 0.000378296,0.00041406,6.19385e-05,5.13019e-05,0.000368958
1039 rs114585517,rs12030407,rs17113718,rs3005909,rs57354037 0 203.094 inf 5 0 6.95677e-07 6.10618e-07,7.84087e-07 -0.000219806,0.0119403,-0.0123831,0.000791113,-0.0115358 6.25027e-05,0.000377255,0.000413434,5.17788e-05,0.000368238
1040 rs12030407,rs17113718,rs3005902,rs3005909,rs57354037 0 203.083 inf 5 0 6.94454e-07 6.08696e-07,7.75533e-07 0.0117779,-0.0121785,-0.000306539,0.00103184,-0.0114181 0.000377647,0.000413132,9.42012e-05,9.69307e-05,0.000368121
1041 rs12030407,rs17113718,rs3005899,rs3005900,rs57354037 0 203.073 inf 5 0 6.94434e-07 6.06468e-07,7.80791e-07 0.0119887,-0.012398,0.000572626,0.000230106,-0.0115594 0.000378545,0.000414071,9.56914e-05,9.29441e-05,0.000368861
1042 rs12030407,rs17113718,rs3005890,rs3005909,rs57354037 0 203.053 inf 5 0 6.94361e-07 6.15037e-07,7.90736e-07 0.0117784,-0.0121791,-0.000304569,0.00103012,-0.0114185 0.000377647,0.000413132,9.42012e-05,9.69307e-05,0.000368121
1043 rs12030407,rs17113718,rs3005909,rs57354037,rs72662230 0 203.044 inf 5 0 6.9553e-07 6.12136e-07,7.92406e-07 0.0119686,-0.0123686,0.000770437,-0.0115778,0.000454555 0.00037781,0.000413149,5.12354e-05,0.000369056,0.000130387
1044 rs12030407,rs17113718,rs3005899,rs3005905,rs57354037 0 203.013 inf 5 0 6.94263e-07 6.12183e-07,7.82022e-07 0.0119859,-0.0123959,0.00058015,0.000222402,-0.0115575 0.000378504,0.000414053,9.45071e-05,9.17185e-05,0.000368842
1045 rs12030407,rs12079898,rs17113718,rs3005899,rs57354037 0 202.98 inf 5 0 6.95317e-07 6.1771e-07,7.85282e-07 0.0119916,0.000186074,-0.0124226,0.000781959,-0.0115765 0.000378455,6.83446e-05,0.000414562,5.13871e-05,0.000369099
1046 rs12030407,rs17113718,rs2994550,rs3005899,rs57354037 0 202.974 inf 5 0 6.9414e-07 6.12781e-07,7.79872e-07 0.0119849,-0.0123949,0.000219012,0.000583084,-0.011557 0.000378504,0.000414053,9.17185e-05,9.45071e-05,0.000368842
1047 rs12030407,rs17113718,rs2994551,rs3005899,rs57354037 0 202.971 inf 5 0 6.94132e-07 6.12034e-07,7.75118e-07 0.0119849,-0.0123948,0.000218779,0.000583286,-0.011557 0.000378504,0.000414053,9.17185e-05,9.45071e-05,0.000368842
1048 rs12030407,rs17113718,rs3005899,rs3005904,rs57354037 0 202.938 inf 5 0 6.94027e-07 6.07989e-07,7.74856e-07 0.011984,-0.0123939,0.00058585,0.000215816,-0.0115565 0.000378504,0.000414053,9.45071e-05,9.17185e-05,0.000368842
1049 rs12030407,rs17113718,rs3005896,rs3005899,rs57354037 0 202.853 inf 5 0 6.93745e-07 6.07812e-07,7.83101e-07 0.0119761,-0.0123857,0.00020961,0.000590325,-0.01155 0.000378343,0.000413892,9.25653e-05,9.54575e-05,0.000368757
1050 rs11799457,rs12030407,rs17113718,rs3005909,rs57354037 0 202.777 inf 5 0 6.94681e-07 6.0671e-07,7.81343e-07 0.000388766,0.0119996,-0.0123998,0.000775108,-0.0116008 0.000117643,0.000378821,0.000414049,5.13122e-05,0.000369878
1051 rs12030407,rs17113718,rs3005909,rs4912189,rs57354037 0 202.748 inf 5 0 6.93388e-07 6.18134e-07,7.795e-07 0.0119796,-0.0123869,0.000740707,-0.000282862,-0.0113285 0.000378549,0.000414011,5.17858e-05,9.40743e-05,0.000370786
1052 rs12030407,rs17113634,rs17113718,rs3005909,rs57354037 0 202.734 inf 5 0 6.94534e-07 6.12176e-07,7.84389e-07 0.0119659,0.000304324,-0.0123743,0.000791945,-0.0115592 0.000377896,9.30042e-05,0.000413411,5.19088e-05,0.000368768
1053 rs12030407,rs17113718,rs2994553,rs3005899,rs57354037 0 202.733 inf 5 0 6.93364e-07 6.09991e-07,7.81314e-07 0.0119732,-0.0123826,0.000197971,0.000600449,-0.0115484 0.000378343,0.000413892,9.25653e-05,9.54575e-05,0.000368757
1054 rs12030407,rs17113718,rs3005909,rs4501870,rs57354037 0 202.722 inf 5 0 6.94512e-07 6.14339e-07,7.82661e-07 0.0119429,-0.0123442,0.000774736,0.000130503,-0.011542 0.000377397,0.000412805,5.13073e-05,3.99444e-05,0.000368419
1055 rs12030407,rs12409671,rs17113718,rs3005909,rs57354037 0 202.707 inf 5 0 6.9445e-07 6.08781e-07,7.80992e-07 0.0119654,0.000302571,-0.0123737,0.000791784,-0.0115587 0.000377896,9.30042e-05,0.000413411,5.19088e-05,0.000368768
1056 rs12030407,rs12564524,rs17113718,rs3005899,rs57354037 0 202.698 inf 5 0 6.94422e-07 6.07773e-07,7.80046e-07 0.0119879,9.25566e-05,-0.0124243,0.000787326,-0.0115818 0.000378527,3.7439e-05,0.000414927,5.16157e-05,0.000369355
1057 rs12030407,rs17113718,rs3005899,rs57354037,rs72662205 0 202.693 inf 5 0 6.94412e-07 6.10649e-07,7.82718e-07 0.0120238,-0.0124277,0.000781229,-0.0116194,0.000290532 0.000379814,0.00041506,5.13908e-05,0.000370686,0.00011766
1058 rs11206775,rs12030407,rs17113718,rs3005909,rs57354037 0 202.688 inf 5 0 6.94388e-07 6.0712e-07,7.83815e-07 0.000301298,0.0119649,-0.0123733,0.000791667,-0.0115583 9.30042e-05,0.000377896,0.000413411,5.19088e-05,0.000368768
1059 rs12030407,rs149134886,rs17113718,rs3005899,rs57354037 0 202.686 inf 5 0 6.94387e-07 6.09398e-07,7.84323e-07 0.0120235,0.000289664,-0.0124274,0.000781203,-0.0116191 0.000379814,0.00011766,0.00041506,5.13908e-05,0.000370686
1060 rs12030407,rs17113718,rs3005899,rs57354037,rs72662204 0 202.682 inf 5 0 6.94374e-07 6.12249e-07,7.87868e-07 0.0120233,-0.0124272,0.000781191,-0.011619,0.000289229 0.000379814,0.00041506,5.13908e-05,0.000370686,0.00011766
1061 rs12030407,rs17113718,rs3005899,rs57354037,rs72660499 0 202.673 inf 5 0 6.94348e-07 6.12201e-07,7.78316e-07 0.012023,-0.0124269,0.000781163,-0.0116187,0.0002883 0.000379814,0.00041506,5.13908e-05,0.000370686,0.00011766
1062 rs12030407,rs17113718,rs3005899,rs57354037,rs72660496 0 202.67 inf 5 0 6.94339e-07 6.13855e-07,7.7546e-07 0.0120229,-0.0124268,0.000781154,-0.0116186,0.000287991 0.000379814,0.00041506,5.13908e-05,0.000370686,0.00011766
1063 rs12030407,rs17113718,rs3005899,rs57354037,rs72660497 0 202.67 inf 5 0 6.94338e-07 6.15929e-07,7.83885e-07 0.0120229,-0.0124268,0.000781153,-0.0116186,0.00028797 0.000379814,0.00041506,5.13908e-05,0.000370686,0.00011766
1064 rs12030407,rs17113718,rs3005899,rs57354037,rs60307274 0 202.669 inf 5 0 6.94335e-07 6.08605e-07,7.85045e-07 0.0120228,-0.0124268,0.00078115,-0.0116185,0.000287853 0.000379814,0.00041506,5.13908e-05,0.000370686,0.00011766
1065 rs12030407,rs17113718,rs3005899,rs57024161,rs57354037 0 202.669 inf 5 0 6.94335e-07 6.09499e-07,7.84843e-07 0.0120228,-0.0124268,0.00078115,0.000287842,-0.0116185 0.000379814,0.00041506,5.13908e-05,0.00011766,0.000370686
1066 rs12030407,rs17113718,rs3005899,rs57354037,rs72660490 0 202.668 inf 5 0 6.94332e-07 6.15543e-07,7.88138e-07 0.0120228,-0.0124267,0.000781147,-0.0116185,0.000287749 0.000379814,0.00041506,5.13908e-05,0.000370686,0.00011766
1067 rs12030407,rs17113718,rs3005899,rs57354037,rs72660491 0 202.666 inf 5 0 6.94324e-07 6.14218e-07,7.85552e-07 0.0120227,-0.0124266,0.000781139,-0.0116184,0.00028748 0.000379814,0.00041506,5.13908e-05,0.000370686,0.00011766
1068 rs12030407,rs17113718,rs3005899,rs57354037,rs72660502 0 202.665 inf 5 0 6.9432e-07 6.09138e-07,7.8762e-07 0.0120227,-0.0124266,0.000781135,-0.0116184,0.000287347 0.000379814,0.00041506,5.13908e-05,0.000370686,0.00011766
1069 rs12030407,rs17113718,rs3005899,rs56067074,rs57354037 0 202.664 inf 5 0 6.94317e-07 6.13767e-07,7.83931e-07 0.0120226,-0.0124266,0.000781132,0.000287241,-0.0116183 0.000379814,0.00041506,5.13908e-05,0.00011766,0.000370686
1070 rs12030407,rs17113718,rs3005899,rs56061713,rs57354037 0 202.663 inf 5 0 6.94317e-07 6.08818e-07,7.73156e-07 0.0120226,-0.0124265,0.000781131,0.000287211,-0.0116183 0.000379814,0.00041506,5.13908e-05,0.00011766,0.000370686
1071 rs12030407,rs17113718,rs3005899,rs57354037,rs72660494 0 202.663 inf 5 0 6.94316e-07 6.15048e-07,7.88778e-07 0.0120226,-0.0124265,0.000781131,-0.0116183,0.000287192 0.000379814,0.00041506,5.13908e-05,0.000370686,0.00011766
1072 rs12030407,rs145423883,rs17113718,rs3005899,rs57354037 0 202.662 inf 5 0 6.94313e-07 6.10353e-07,7.73074e-07 0.0120226,0.000287073,-0.0124265,0.000781127,-0.0116183 0.000379814,0.00011766,0.00041506,5.13908e-05,0.000370686
1073 rs12030407,rs17113718,rs3005899,rs57354037,rs72660498 0 202.662 inf 5 0 6.94312e-07 6.04814e-07,7.79864e-07 0.0120226,-0.0124265,0.000781127,-0.0116183,0.000287064 0.000379814,0.00041506,5.13908e-05,0.000370686,0.00011766
1074 rs12030407,rs12133160,rs17113718,rs3005899,rs57354037 0 202.659 inf 5 0 6.94296e-07 6.11316e-07,7.7831e-07 0.0119932,9.31921e-05,-0.0124256,0.000786573,-0.0115941 0.000378712,3.82742e-05,0.000415032,5.1591e-05,0.000369756
1075 rs12030407,rs17113718,rs3005909,rs4912324,rs57354037 0 202.654 inf 5 0 6.9309e-07 6.08008e-07,7.77246e-07 0.0119769,-0.0123841,0.000741273,-0.000275995,-0.011332 0.000378549,0.000414011,5.17858e-05,9.40743e-05,0.000370786
1076 rs12030407,rs17113718,rs3005899,rs57354037,rs79215983 0 202.653 inf 5 0 6.94285e-07 6.14837e-07,7.78797e-07 0.0120222,-0.0124262,0.000781098,-0.0116179,0.000286097 0.000379814,0.00041506,5.13908e-05,0.000370686,0.00011766
1077 rs12026512,rs12030407,rs17113718,rs3005909,rs57354037 0 202.637 inf 5 0 6.94228e-07 6.16324e-07,7.84956e-07 0.000297928,0.0119638,-0.0123721,0.000791358,-0.0115573 9.30042e-05,0.000377896,0.000413411,5.19088e-05,0.000368768
1078 rs12030407,rs17113718,rs3005909,rs57354037,rs80302806 0 202.62 inf 5 0 6.94175e-07 6.12256e-07,7.80498e-07 0.0119635,-0.0123717,0.000791255,-0.011557,0.00029681 0.000377896,0.000413411,5.19088e-05,0.000368768,9.30042e-05
1079 rs12030407,rs17113718,rs3005909,rs57354037,rs77537093 0 202.617 inf 5 0 6.94165e-07 6.09588e-07,7.75747e-07 0.0119634,-0.0123717,0.000791236,-0.011557,0.0002966 0.000377896,0.000413411,5.19088e-05,0.000368768,9.30042e-05
1080 rs12030407,rs12031412,rs17113718,rs3005909,rs57354037 0 202.615 inf 5 0 6.94158e-07 6.08777e-07,7.87503e-07 0.0119634,0.000296461,-0.0123716,0.000791223,-0.0115569 0.000377896,9.30042e-05,0.000413411,5.19088e-05,0.000368768
1081 rs12030407,rs12569169,rs17113718,rs3005899,rs57354037 0 202.613 inf 5 0 6.94159e-07 6.10432e-07,7.85471e-07 0.0120207,0.000281627,-0.0124246,0.000780966,-0.0116164 0.000379814,0.00011766,0.00041506,5.13908e-05,0.000370686
1082 rs12030407,rs17113718,rs3005909,rs56164989,rs57354037 0 202.609 inf 5 0 6.94142e-07 6.11745e-07,7.88291e-07 0.0120448,-0.0124514,0.000777772,0.000335423,-0.0116457 0.000380816,0.000416101,5.13843e-05,0.00010535,0.000371862
1083 rs113997912,rs12030407,rs17113718,rs3005899,rs57354037 0 202.609 inf 5 0 6.94135e-07 6.08537e-07,7.70781e-07 0.000216923,0.0119847,-0.0123935,0.00079184,-0.0115771 9.09005e-05,0.000378498,0.000414017,5.18998e-05,0.000369284
1084 rs12030407,rs17113718,rs3005909,rs57354037,rs77740909 0 202.594 inf 5 0 6.94091e-07 6.10482e-07,7.83491e-07 0.0119629,-0.0123711,0.000791091,-0.0115565,0.000295018 0.000377896,0.000413411,5.19088e-05,0.000368768,9.30042e-05
1085 rs12030407,rs17113718,rs3005909,rs57354037,rs79580810 0 202.593 inf 5 0 6.9409e-07 6.12896e-07,7.76557e-07 0.0119629,-0.0123711,0.000791089,-0.0115565,0.000295 0.000377896,0.000413411,5.19088e-05,0.000368768,9.30042e-05
1086 rs12030407,rs12566405,rs17113718,rs3005899,rs57354037 0 202.567 inf 5 0 6.9401e-07 6.08821e-07,7.79242e-07 0.0120218,0.000266545,-0.0124249,0.000780047,-0.0116175 0.000379951,0.000113515,0.000415146,5.13699e-05,0.000370819
1087 rs12030407,rs12067784,rs17113718,rs3005899,rs57354037 0 202.546 inf 5 0 6.93945e-07 6.10651e-07,7.74517e-07 0.0119743,0.0001313,-0.0123871,0.000779169,-0.0115607 0.000378256,5.64059e-05,0.000413888,5.13497e-05,0.000368928
1088 rs11206793,rs12030407,rs12066561,rs2994554,rs3005911 0 202.542 inf 5 0 6.93836e-07 6.0725e-07,7.82437e-07 -8.61503e-05,0.0119513,-0.000943481,0.0117592,-0.0118961 5.96505e-05,0.000377699,7.03791e-05,0.000374191,0.00037966
1089 rs12030407,rs17113718,rs3005909,rs57354037,rs7544734 0 202.483 inf 5 0 6.9374e-07 6.04599e-07,7.78312e-07 0.0119904,-0.0124327,0.000786319,-0.0115884,0.000116381 0.000378803,0.00041553,5.17083e-05,0.000369741,3.76529e-05
1090 rs12030407,rs17113718,rs3005909,rs57354037,rs9787000 0 202.471 inf 5 0 6.92541e-07 6.12509e-07,7.77881e-07 0.0119656,-0.0123724,0.000999268,-0.0115937,-0.000257579 0.00037834,0.000413808,9.8525e-05,0.000370402,9.2164e-05
1091 rs12030407,rs17113718,rs3005909,rs57354037,rs6588624 0 202.459 inf 5 0 6.93665e-07 6.16794e-07,7.77931e-07 0.0119897,-0.0124318,0.00078619,-0.0115877,0.000115708 0.000378803,0.00041553,5.17083e-05,0.000369741,3.76529e-05
1092 rs12030407,rs17113718,rs2991268,rs3005899,rs57354037 0 202.452 inf 5 0 6.93645e-07 6.07227e-07,7.82317e-07 0.011972,-0.01237,-8.3447e-05,0.000765424,-0.0115692 0.000378252,0.000413542,3.73876e-05,5.13756e-05,0.000369168
1093 rs12030407,rs17113718,rs3005899,rs57354037,rs72662207 0 202.422 inf 5 0 6.93551e-07 6.08551e-07,7.83008e-07 0.0119683,-0.0123803,0.000777862,-0.0115558,0.000124115 0.000378175,0.00041379,5.13279e-05,0.000368872,5.63819e-05
1094 rs11809768,rs12030407,rs17113718,rs3005899,rs57354037 0 202.409 inf 5 0 6.93512e-07 6.12629e-07,7.83343e-07 0.00026772,0.0120068,-0.0124116,0.000779742,-0.011605 0.000122328,0.000379554,0.000414852,5.13755e-05,0.00037053
1095 rs12030407,rs17113718,rs3005899,rs4927315,rs57354037 0 202.399 inf 5 0 6.92977e-07 6.13522e-07,7.81076e-07 0.0120341,-0.0123323,0.000769613,-0.000116045,-0.0115523 0.000381673,0.000413141,5.12959e-05,5.7936e-05,0.000368867
1096 rs12030407,rs12563026,rs17113718,rs3005899,rs57354037 0 202.393 inf 5 0 6.9346e-07 6.16945e-07,7.86627e-07 0.0119666,0.00012278,-0.0123789,0.000777892,-0.0115545 0.000378148,5.65564e-05,0.000413773,5.13301e-05,0.000368857
1097 rs12030407,rs17113718,rs3005899,rs57354037,rs72662217 0 202.385 inf 5 0 6.93435e-07 6.1281e-07,7.80954e-07 0.0119665,-0.0123787,0.000777872,-0.0115544,0.000122303 0.000378148,0.000413773,5.13301e-05,0.000368857,5.65564e-05
1098 rs12030407,rs12097108,rs17113718,rs3005899,rs57354037 0 202.382 inf 5 0 6.93425e-07 6.13733e-07,7.78128e-07 0.0119664,0.000122119,-0.0123786,0.000777864,-0.0115543 0.000378148,5.65564e-05,0.000413773,5.13301e-05,0.000368857
1099 rs12030407,rs12090289,rs17113718,rs3005899,rs57354037 0 202.378 inf 5 0 6.93413e-07 6.17477e-07,7.75706e-07 0.0119663,0.000121891,-0.0123785,0.000777854,-0.0115542 0.000378148,5.65564e-05,0.000413773,5.13301e-05,0.000368857
1100 rs11206793,rs12030407,rs12066561,rs3005895,rs3005911 0 202.371 inf 5 0 6.93295e-07 6.131e-07,7.80225e-07 -8.60852e-05,0.0119466,-0.000943121,0.0117545,-0.0118914 5.96505e-05,0.000377699,7.03791e-05,0.000374191,0.00037966
1101 rs11206802,rs12030407,rs17113718,rs3005909,rs57354037 0 202.365 inf 5 0 6.93372e-07 6.06798e-07,7.85828e-07 0.000185296,0.0119383,-0.0123564,0.000769711,-0.0115268 6.17034e-05,0.000377431,0.000413183,5.12374e-05,0.000368247
1102 rs12030407,rs17113718,rs3005909,rs57354037,rs76485159 0 202.364 inf 5 0 6.93371e-07 6.07802e-07,7.77461e-07 0.0119383,-0.0123564,0.00076971,-0.0115268,0.000185279 0.000377431,0.000413183,5.12374e-05,0.000368247,6.17034e-05
1103 rs12030407,rs17113718,rs17460046,rs3005899,rs57354037 0 202.356 inf 5 0 6.9332e-07 6.10252e-07,7.75449e-07 0.0119753,-0.0123883,0.000134702,0.000794682,-0.0115695 0.000378415,0.000414077,6.34258e-05,5.23118e-05,0.000369243
1104 rs12030407,rs17113718,rs3005909,rs4373790,rs57354037 0 202.35 inf 5 0 6.93326e-07 6.05445e-07,7.77756e-07 0.0119381,-0.0123561,0.00076969,0.000184612,-0.0115266 0.000377431,0.000413183,5.12374e-05,6.17034e-05,0.000368247
1105 rs12030407,rs17113718,rs3005909,rs57354037,rs80286702 0 202.346 inf 5 0 6.93313e-07 6.01834e-07,7.79153e-07 0.011938,-0.012356,0.000769684,-0.0115265,0.000184409 0.000377431,0.000413183,5.12374e-05,0.000368247,6.17034e-05
1106 rs12030407,rs12066561,rs17113718,rs3005899,rs57354037 0 202.344 inf 5 0 6.93282e-07 6.08602e-07,7.79618e-07 0.0119765,0.000132254,-0.0123889,0.00079501,-0.0115707 0.000378463,6.26635e-05,0.000414108,5.23561e-05,0.000369287
1107 rs12030407,rs17113718,rs3005900,rs3005909,rs57354037 0 202.341 inf 5 0 6.92113e-07 6.11399e-07,7.78163e-07 0.0119457,-0.0123518,0.000250217,0.000546453,-0.0115195 0.000377829,0.000413309,9.33232e-05,9.59485e-05,0.000368224
1108 rs12030407,rs17113718,rs17113799,rs3005909,rs57354037 0 202.331 inf 5 0 6.93266e-07 6.14054e-07,7.76469e-07 0.0119317,-0.0123494,0.000184383,0.000768447,-0.0115211 0.000377307,0.000413042,6.19302e-05,5.12239e-05,0.000368163
1109 rs12030407,rs17113718,rs3005909,rs57354037,rs7539724 0 202.319 inf 5 0 6.9323e-07 6.09001e-07,7.82531e-07 0.0119315,-0.0123491,0.000768434,-0.011521,0.000183838 0.000377307,0.000413042,5.12239e-05,0.000368163,6.19302e-05
1110 rs12030407,rs17113718,rs3005899,rs57354037,rs7546727 0 202.317 inf 5 0 6.93218e-07 6.10721e-07,7.77936e-07 0.01197,-0.0123818,0.0007784,-0.0115573,0.000117445 0.000378283,0.000413905,5.13471e-05,0.000368944,5.62339e-05
1111 rs12030407,rs17113718,rs3005899,rs4431886,rs57354037 0 202.313 inf 5 0 6.93206e-07 6.05949e-07,7.76658e-07 0.0119704,-0.0123822,0.000778754,0.000116817,-0.0115577 0.000378298,0.000413921,5.13568e-05,5.60452e-05,0.000368955
1112 rs12030407,rs1341353,rs17113718,rs3005909,rs57354037 0 202.306 inf 5 0 6.93004e-07 6.08237e-07,7.8181e-07 0.0119702,-0.000126685,-0.0123718,0.000829667,-0.0115839 0.000378352,4.34945e-05,0.000413659,5.59439e-05,0.000369826
1113 rs12030407,rs17113718,rs3005899,rs4353140,rs57354037 0 202.279 inf 5 0 6.931e-07 6.12198e-07,7.81137e-07 0.011969,-0.0123807,0.000778286,0.000115106,-0.0115565 0.000378283,0.000413905,5.13471e-05,5.62339e-05,0.000368944
1114 rs12030407,rs17113718,rs3005909,rs57354037,rs75954318 0 202.271 inf 5 0 6.93077e-07 6.08701e-07,7.81807e-07 0.0119307,-0.0123481,0.000768378,-0.0115204,0.000181497 0.000377307,0.000413042,5.12239e-05,0.000368163,6.19302e-05
1115 rs12030407,rs17113718,rs17113795,rs3005909,rs57354037 0 202.228 inf 5 0 6.92942e-07 6.11268e-07,7.86033e-07 0.0119299,-0.0123472,0.000179407,0.000768328,-0.0115198 0.000377307,0.000413042,6.19302e-05,5.12239e-05,0.000368163
1116 rs12030407,rs17113718,rs28631406,rs3005909,rs57354037 0 202.214 inf 5 0 6.92895e-07 6.05847e-07,7.74616e-07 0.0119297,-0.0123469,0.000178688,0.00076831,-0.0115196 0.000377307,0.000413042,6.19302e-05,5.12239e-05,0.000368163
1117 rs12030407,rs17113718,rs28445007,rs3005909,rs57354037 0 202.209 inf 5 0 6.92882e-07 6.10343e-07,7.82073e-07 0.0119296,-0.0123468,0.000178474,0.000768305,-0.0115195 0.000377307,0.000413042,6.19302e-05,5.12239e-05,0.000368163
1118 rs12030407,rs143247549,rs17113718,rs3005899,rs57354037 0 202.207 inf 5 0 6.92875e-07 6.09431e-07,7.72629e-07 0.0119891,0.000245074,-0.0123928,0.000777082,-0.0115875 0.00037911,0.000124693,0.000414407,5.13228e-05,0.000370087
1119 rs114941914,rs12030407,rs17113718,rs3005899,rs57354037 0 202.205 inf 5 0 6.92806e-07 6.08022e-07,7.88112e-07 -0.00019569,0.0119335,-0.0123401,0.000773296,-0.0115061 0.000100888,0.000377651,0.000413176,5.12745e-05,0.000368612
1120 rs12030407,rs17113718,rs3005899,rs4269809,rs57354037 0 202.199 inf 5 0 6.92848e-07 6.04605e-07,7.82874e-07 0.0119642,-0.0123756,0.000777769,0.000109462,-0.0115533 0.000378203,0.000413821,5.134e-05,5.59744e-05,0.000368904
1121 rs111885209,rs12030407,rs17113718,rs3005909,rs57354037 0 202.195 inf 5 0 6.92835e-07 6.07655e-07,7.87652e-07 0.000177743,0.0119293,-0.0123465,0.000768288,-0.0115193 6.19302e-05,0.000377307,0.000413042,5.12239e-05,0.000368163
1122 rs12030407,rs17113718,rs3005909,rs57354037,rs75876500 0 202.187 inf 5 0 6.92809e-07 6.06422e-07,7.82435e-07 0.0119292,-0.0123463,0.000768278,-0.0115192,0.00017734 0.000377307,0.000413042,5.12239e-05,0.000368163,6.19302e-05
1123 rs12030407,rs17113718,rs3005899,rs57354037,rs77747774 0 202.182 inf 5 0 6.92735e-07 6.10343e-07,7.79144e-07 0.0119332,-0.0123397,0.000773278,-0.0115065,-0.000195145 0.00037765,0.000413175,5.12744e-05,0.00036861,0.000102015
1124 rs12030407,rs12067824,rs17113718,rs3005909,rs57354037 0 202.177 inf 5 0 6.92779e-07 6.10149e-07,7.83482e-07 0.0119277,0.00017758,-0.0123455,0.000768511,-0.0115181 0.000377281,6.21806e-05,0.000413027,5.12265e-05,0.000368146
1125 rs12030407,rs17113718,rs3005909,rs57354037,rs77358958 0 202.172 inf 5 0 6.92765e-07 6.09922e-07,7.86183e-07 0.0119276,-0.0123454,0.000768505,-0.011518,0.000177357 0.000377281,0.000413027,5.12265e-05,0.000368146,6.21806e-05
1126 rs12030407,rs17113718,rs3005909,rs57354037,rs78563968 0 202.171 inf 5 0 6.92762e-07 6.07446e-07,7.79082e-07 0.0119276,-0.0123454,0.000768504,-0.011518,0.000177305 0.000377281,0.000413027,5.12265e-05,0.000368146,6.21806e-05
1127 rs12030407,rs17113718,rs3005909,rs57354037,rs7548895 0 202.171 inf 5 0 6.92757e-07 6.05295e-07,7.82492e-07 0.0119565,-0.0123851,0.000760381,-0.0115574,-0.000117575 0.000377994,0.000414155,5.12182e-05,0.000369033,4.12513e-05
1128 rs12030407,rs17113718,rs3005899,rs57354037,rs78634030 0 202.165 inf 5 0 6.92744e-07 6.10401e-07,7.79466e-07 0.0119502,-0.0123629,0.000776997,-0.0115422,0.000108824 0.000377881,0.000413513,5.13234e-05,0.000368699,5.67802e-05
1129 rs11206793,rs12030407,rs17113718,rs3005899,rs57354037 0 202.153 inf 5 0 6.92694e-07 6.08859e-07,7.79233e-07 0.000113009,0.0119398,-0.0123706,0.000775195,-0.0115292 5.9567e-05,0.000377716,0.000413716,5.12909e-05,0.000368559
1130 rs12030407,rs17113718,rs17113792,rs3005909,rs57354037 0 202.109 inf 5 0 6.92565e-07 6.0905e-07,7.81334e-07 0.0119278,-0.0123447,0.000173458,0.000768185,-0.0115181 0.000377307,0.000413042,6.19302e-05,5.12239e-05,0.000368163
1131 rs12030407,rs17113718,rs3005905,rs3005909,rs57354037 0 202.108 inf 5 0 6.91363e-07 6.07008e-07,7.78193e-07 0.0119334,-0.0123392,0.000232626,0.000560771,-0.0115102 0.000377647,0.000413132,9.42012e-05,9.69307e-05,0.000368121
1132 rs12030407,rs17113718,rs3005899,rs57354037,rs6690394 0 202.098 inf 5 0 6.92527e-07 6.13229e-07,7.78137e-07 0.0119595,-0.0123708,0.000776761,-0.0115489,0.000104001 0.000378139,0.000413762,5.13223e-05,0.00036885,5.67546e-05
1133 rs12030407,rs17113718,rs3005899,rs57354037,rs77962670 0 202.083 inf 5 0 6.92477e-07 6.03642e-07,7.71478e-07 0.0119641,-0.0123792,0.000775752,-0.011553,0.000112244 0.000378296,0.00041406,5.13019e-05,0.000368958,6.19385e-05
1134 rs12030407,rs17113718,rs2994550,rs3005909,rs57354037 0 202.067 inf 5 0 6.91235e-07 6.09464e-07,7.78185e-07 0.0119324,-0.0123381,0.000229051,0.000563895,-0.0115096 0.000377647,0.000413132,9.42012e-05,9.69307e-05,0.000368121
1135 rs12030407,rs17113718,rs2994551,rs3005909,rs57354037 0 202.065 inf 5 0 6.91226e-07 6.13323e-07,7.73526e-07 0.0119323,-0.012338,0.000228805,0.00056411,-0.0115095 0.000377647,0.000413132,9.42012e-05,9.69307e-05,0.000368121
1136 rs116129852,rs12030407,rs17113718,rs3005899,rs57354037 0 202.044 inf 5 0 6.92321e-07 6.09419e-07,7.8009e-07 0.000187877,0.0119303,-0.0123368,0.000774395,-0.0115454 0.000107449,0.000377635,0.000413161,5.1283e-05,0.000368799
1137 rs12030407,rs17113718,rs3005899,rs57354037,rs7538333 0 202.043 inf 5 0 6.92347e-07 6.13373e-07,7.8303e-07 0.011966,-0.0123931,0.000783668,-0.0115611,6.60099e-05 0.000378404,0.000414732,5.16541e-05,0.000369238,3.75199e-05
1138 rs12030407,rs17113718,rs3005904,rs3005909,rs57354037 0 202.03 inf 5 0 6.91116e-07 6.06486e-07,7.82258e-07 0.0119314,-0.0123371,0.000225679,0.00056684,-0.011509 0.000377647,0.000413132,9.42012e-05,9.69307e-05,0.000368121
1139 rs12030407,rs12064446,rs17113718,rs3005899,rs57354037 0 202.02 inf 5 0 6.92276e-07 6.12666e-07,7.77498e-07 0.0119614,0.000107576,-0.0123765,0.000775752,-0.0115509 0.000378268,6.21892e-05,0.000414044,5.13046e-05,0.000368941
1140 rs12030407,rs17113718,rs3005899,rs57354037,rs7524955 0 201.994 inf 5 0 6.91077e-07 6.04216e-07,7.81444e-07 0.0119593,-0.0123667,0.00077459,-0.0114645,-0.000107059 0.000379012,0.000414504,5.13026e-05,0.000371974,9.57774e-05
1141 rs12030407,rs17113718,rs2793672,rs3005899,rs57354037 0 201.974 inf 5 0 6.91816e-07 6.08944e-07,7.82493e-07 0.0119693,-0.0123788,-9.38796e-05,0.00077466,-0.0115187 0.000378836,0.000414421,6.15822e-05,5.12903e-05,0.000368536
1142 rs12030407,rs17113718,rs3005896,rs3005909,rs57354037 0 201.945 inf 5 0 6.90834e-07 6.07094e-07,7.77658e-07 0.0119233,-0.0123287,0.000219568,0.000571254,-0.0115024 0.000377477,0.000412966,9.51153e-05,9.79512e-05,0.000368028
1143 rs12030407,rs12123862,rs17113718,rs3005899,rs57354037 0 201.936 inf 5 0 6.92013e-07 6.08901e-07,7.76659e-07 0.0119696,6.48768e-05,-0.0123912,0.000779894,-0.011563 0.000378718,4.01482e-05,0.000414921,5.14687e-05,0.000369452
1144 rs12030407,rs12079898,rs17113718,rs3005909,rs57354037 0 201.936 inf 5 0 6.92014e-07 6.09918e-07,7.8335e-07 0.0119312,0.00018135,-0.0123586,0.000772544,-0.0115228 0.000377461,6.83274e-05,0.000413531,5.1303e-05,0.000368298
1145 rs12030407,rs17113718,rs3005899,rs57354037,rs72662214 0 201.903 inf 5 0 6.9191e-07 6.06763e-07,7.7699e-07 0.0119695,-0.0123742,0.000775669,-0.0115697,0.000204535 0.000378777,0.000414133,5.13094e-05,0.000369841,0.000130394
1146 rs12030407,rs17113718,rs3005899,rs57354037,rs72662227 0 201.903 inf 5 0 6.91908e-07 6.13754e-07,7.7647e-07 0.0119695,-0.0123741,0.000775667,-0.0115697,0.000204445 0.000378777,0.000414133,5.13094e-05,0.000369841,0.000130394
1147 rs11206786,rs12030407,rs17113718,rs3005899,rs57354037 0 201.9 inf 5 0 6.9069e-07 6.09384e-07,7.71458e-07 7.84307e-05,0.0119248,-0.0123311,0.000780971,-0.0115927 9.45873e-05,0.000377618,0.000413144,5.22451e-05,0.00037856
1148 rs11811596,rs12030407,rs17113718,rs3005899,rs57354037 0 201.894 inf 5 0 6.91881e-07 6.06077e-07,7.8305e-07 0.000202818,0.0119691,-0.0123738,0.000775643,-0.0115693 0.000130394,0.000378777,0.000414133,5.13094e-05,0.000369841
1149 rs113488684,rs12030407,rs17113718,rs3005899,rs57354037 0 201.892 inf 5 0 6.91875e-07 6.07099e-07,7.73219e-07 0.000202448,0.011969,-0.0123737,0.000775638,-0.0115692 0.000130394,0.000378777,0.000414133,5.13094e-05,0.000369841
1150 rs12030407,rs149030457,rs17113718,rs3005899,rs57354037 0 201.891 inf 5 0 6.91873e-07 6.07918e-07,7.83276e-07 0.011969,0.000202287,-0.0123737,0.000775635,-0.0115691 0.000378777,0.000130394,0.000414133,5.13094e-05,0.000369841
1151 rs111687023,rs12030407,rs17113718,rs3005899,rs57354037 0 201.891 inf 5 0 6.91871e-07 6.10202e-07,7.84403e-07 0.000202209,0.0119689,-0.0123736,0.000775634,-0.0115691 0.000130394,0.000378777,0.000414133,5.13094e-05,0.000369841
1152 rs12030407,rs17113718,rs3005899,rs57354037,rs74683396 0 201.89 inf 5 0 6.9187e-07 6.04666e-07,7.74466e-07 0.0119689,-0.0123736,0.000775633,-0.0115691,0.000202104 0.000378777,0.000414133,5.13094e-05,0.000369841,0.000130394
1153 rs12030407,rs17113718,rs3005899,rs57354037,rs72662213 0 201.89 inf 5 0 6.91868e-07 6.10658e-07,7.73468e-07 0.0119689,-0.0123736,0.000775631,-0.0115691,0.000202004 0.000378777,0.000414133,5.13094e-05,0.000369841,0.000130394
1154 rs12030407,rs17113718,rs3005899,rs57354037,rs7553068 0 201.886 inf 5 0 6.91852e-07 6.09111e-07,7.78504e-07 0.0119324,-0.012345,0.000773562,-0.0115234,9.49457e-05 0.000377662,0.000413266,5.12768e-05,0.000368537,6.15846e-05
1155 rs12030407,rs1581995,rs17113718,rs3005899,rs57354037 0 201.885 inf 5 0 6.9176e-07 6.04215e-07,7.7958e-07 0.0119773,-8.42646e-05,-0.0123097,0.000764896,-0.0115761 0.000379355,5.62711e-05,0.000413342,5.15345e-05,0.000370369
1156 rs12030407,rs17113718,rs3005899,rs61772727 0 199.263 inf 4 -nan 6.7247e-07 5.89338e-07,7.59101e-07 0.0117733,-0.0121747,0.000764491,-0.0113739 0.000377612,0.000413138,5.12734e-05,0.000368533
1157 rs12030407,rs17113718,rs3005899,rs57354037,rs9437001 0 201.853 inf 5 0 6.91753e-07 6.08921e-07,7.74402e-07 0.0119166,-0.0123219,0.000777562,-0.0115156,5.6813e-05 0.000377635,0.000413167,5.13785e-05,0.00036855,3.80232e-05
1158 rs12030407,rs17113718,rs1931074,rs3005899,rs57354037 0 201.839 inf 5 0 6.9171e-07 6.15994e-07,7.82566e-07 0.0119355,-0.0123368,8.32916e-05,0.000774039,-0.0115296 0.000377708,0.00041317,5.65437e-05,5.1282e-05,0.00036858
1159 rs12030407,rs17113718,rs2793681,rs3005899,rs57354037 0 201.835 inf 5 0 6.91356e-07 6.14439e-07,7.7682e-07 0.0119594,-0.0123675,-7.98871e-05,0.000773104,-0.0115153 0.000378673,0.000414213,6.20845e-05,5.12746e-05,0.000368559
1160 rs12030407,rs17113718,rs2793675,rs3005899,rs57354037 0 201.824 inf 5 0 6.91327e-07 6.1083e-07,7.7593e-07 0.0119589,-0.012367,-7.87794e-05,0.000773122,-0.0115159 0.00037867,0.000414211,6.20201e-05,5.12747e-05,0.000368555
1161 rs12030407,rs17113718,rs1931073,rs3005899,rs57354037 0 201.823 inf 5 0 6.91659e-07 6.06904e-07,7.76691e-07 0.0119353,-0.0123366,8.18545e-05,0.000774015,-0.0115294 0.000377708,0.00041317,5.65437e-05,5.1282e-05,0.00036858
1162 rs12030407,rs17113718,rs2994553,rs3005909,rs57354037 0 201.819 inf 5 0 6.90435e-07 6.09132e-07,7.81548e-07 0.0119201,-0.0123255,0.00020728,0.000582043,-0.0115006 0.000377477,0.000412966,9.51153e-05,9.79512e-05,0.000368028
1163 rs115849418,rs12030407,rs17113718,rs3005899,rs57354037 0 201.814 inf 5 0 6.90692e-07 6.10667e-07,7.76082e-07 0.000252479,0.0119229,-0.0125185,0.000772655,-0.0115209 0.000303809,0.000377612,0.000471806,5.12734e-05,0.000368533
1164 rs12030407,rs17113718,rs2793690,rs3005899,rs57354037 0 201.809 inf 5 0 6.91278e-07 6.10593e-07,7.81535e-07 0.011956,-0.012364,-7.65939e-05,0.000772764,-0.0115139 0.000378549,0.00041409,6.16878e-05,5.12735e-05,0.000368576
1165 rs12030407,rs17113718,rs3005899,rs57354037,rs947252 0 201.806 inf 5 0 6.91268e-07 6.07166e-07,7.82157e-07 0.0119558,-0.0123638,0.000772764,-0.011514,-7.62369e-05 0.000378549,0.00041409,5.12735e-05,0.000368576,6.16878e-05
1166 rs12030407,rs17113718,rs2793683,rs3005899,rs57354037 0 201.799 inf 5 0 6.9124e-07 6.03793e-07,7.79484e-07 0.0119575,-0.0123655,-7.57062e-05,0.00077308,-0.0115156 0.000378673,0.000414213,6.20845e-05,5.12746e-05,0.000368559
1167 rs12030407,rs17113718,rs3005899,rs4927310,rs57354037 0 201.792 inf 5 0 6.91311e-07 6.0611e-07,7.77651e-07 0.0119569,-0.0123666,0.000774523,7.5628e-05,-0.0115202 0.000378575,0.000414201,5.12948e-05,5.99664e-05,0.000368533
1168 rs12030407,rs17113718,rs3005899,rs34846848,rs57354037 0 201.781 inf 5 0 6.91525e-07 6.0216e-07,7.79215e-07 0.0119591,-0.0123595,0.000772085,0.000136408,-0.011556 0.000378524,0.000413722,5.12751e-05,9.89394e-05,0.000369412
1169 rs12030407,rs17113718,rs3005899,rs57354037,rs6588614 0 201.771 inf 5 0 6.91243e-07 6.05897e-07,7.83759e-07 0.0119559,-0.0123654,0.000774464,-0.0115203,7.32393e-05 0.000378575,0.000414201,5.12948e-05,0.000368533,5.99664e-05
1170 rs12030407,rs1331863,rs17113718,rs3005899,rs57354037 0 201.769 inf 5 0 6.91237e-07 6.07964e-07,7.78103e-07 0.0119558,7.30043e-05,-0.0123653,0.000774458,-0.0115203 0.000378575,5.99664e-05,0.000414201,5.12948e-05,0.000368533
1171 rs10789017,rs12030407,rs17113718,rs3005899,rs57354037 0 201.766 inf 5 0 6.9123e-07 6.04336e-07,7.75762e-07 7.27497e-05,0.0119556,-0.0123651,0.000774452,-0.0115203 5.99664e-05,0.000378575,0.000414201,5.12948e-05,0.000368533
1172 rs12030407,rs17113718,rs3005899,rs4418654,rs57354037 0 201.763 inf 5 0 6.90268e-07 6.08574e-07,7.77568e-07 0.0119241,-0.0123304,0.000775461,2.55417e-05,-0.0115448 0.000377636,0.000413161,5.22949e-05,9.36399e-05,0.000378759
1173 rs12030407,rs17113718,rs3005899,rs4442403,rs57354037 0 201.754 inf 5 0 6.90226e-07 6.08758e-07,7.82191e-07 0.0119232,-0.0123294,0.00077381,1.08958e-05,-0.0115309 0.000377618,0.000413144,5.22451e-05,9.45873e-05,0.00037856
1174 rs12030407,rs17113718,rs3005899,rs4543846,rs57354037 0 201.753 inf 5 0 6.90224e-07 6.09239e-07,7.72186e-07 0.0119231,-0.0123294,0.000773697,9.83081e-06,-0.0115299 0.000377618,0.000413144,5.22451e-05,9.45873e-05,0.00037856
1175 rs12030407,rs1581994,rs17113718,rs3005899,rs57354037 0 201.751 inf 5 0 6.91237e-07 6.07996e-07,7.77405e-07 0.011947,6.61325e-05,-0.0123554,0.000769816,-0.0115181 0.000378128,5.43266e-05,0.000413698,5.13264e-05,0.000368541
1176 rs12030407,rs17113718,rs2792783,rs3005899,rs57354037 0 201.747 inf 5 0 6.91089e-07 6.01183e-07,7.8616e-07 0.0119546,-0.0123626,-6.9763e-05,0.000773069,-0.0115166 0.000378662,0.000414204,6.19826e-05,5.12747e-05,0.000368553
1177 rs12030407,rs17113718,rs28819096,rs3005899,rs57354037 0 201.735 inf 5 0 6.91376e-07 6.12954e-07,7.81612e-07 0.0119604,-0.012379,5.2111e-05,0.00077847,-0.0115547 0.000378718,0.000414921,4.01482e-05,5.14687e-05,0.000369452
1178 rs12030407,rs17113718,rs2404523,rs3005899,rs57354037 0 201.732 inf 5 0 6.91124e-07 6.04914e-07,7.77406e-07 0.0119522,-0.0123614,6.84523e-05,0.000774106,-0.011519 0.00037847,0.000414093,5.96101e-05,5.1289e-05,0.000368537
1179 rs12030407,rs12133160,rs17113718,rs3005909,rs57354037 0 201.724 inf 5 0 6.91337e-07 6.12549e-07,7.75242e-07 0.011938,9.42565e-05,-0.0123683,0.000778435,-0.011545 0.00037779,3.82866e-05,0.00041411,5.15362e-05,0.000369012
1180 rs12030407,rs12408513,rs17113718,rs3005899,rs57354037 0 201.719 inf 5 0 6.91322e-07 6.0815e-07,7.75801e-07 0.011939,-5.19496e-05,-0.0123288,0.000769614,-0.0115342 0.000377824,4.0991e-05,0.000413138,5.13295e-05,0.000368681
1181 rs12030407,rs12564524,rs17113718,rs3005909,rs57354037 0 201.718 inf 5 0 6.91321e-07 6.09987e-07,7.77951e-07 0.0119304,9.19954e-05,-0.012364,0.000778595,-0.0115305 0.00037757,3.74396e-05,0.000413952,5.15449e-05,0.000368579
1182 rs12030407,rs17113718,rs3005899,rs56314028,rs57354037 0 201.703 inf 5 0 6.91274e-07 6.09503e-07,7.74759e-07 0.0119597,-0.0123647,0.000775037,0.000161651,-0.0115595 0.000378777,0.000414133,5.13094e-05,0.000130394,0.000369841
1183 rs11206794,rs12030407,rs17113718,rs3005899,rs57354037 0 201.699 inf 5 0 6.91265e-07 6.07387e-07,7.7616e-07 -4.60324e-05,0.0119203,-0.012325,0.000773614,-0.0115145 3.7294e-05,0.000377618,0.000413152,5.12793e-05,0.00036857
1184 rs12030407,rs17113718,rs2096086,rs3005899,rs57354037 0 201.691 inf 5 0 6.90995e-07 6.06136e-07,7.82415e-07 0.0119496,-0.0123586,6.34071e-05,0.00077388,-0.0115188 0.000378445,0.000414064,5.96071e-05,5.12863e-05,0.000368538
1185 rs12030407,rs17113718,rs3005909,rs57354037,rs72662205 0 201.684 inf 5 0 6.91219e-07 6.03487e-07,7.81703e-07 0.0119642,-0.0123653,0.000772161,-0.0115662,0.000285481 0.000378821,0.000414049,5.13122e-05,0.000369878,0.000117643
1186 rs116315864,rs12030407,rs17113718,rs3005899,rs57354037 0 201.684 inf 5 0 6.90957e-07 6.10893e-07,7.76454e-07 6.31344e-05,0.0119223,-0.0123267,0.0007723,-0.0115491 6.08664e-05,0.000377612,0.000413144,5.12745e-05,0.000369533
1187 rs12030407,rs149134886,rs17113718,rs3005909,rs57354037 0 201.676 inf 5 0 6.91194e-07 6.10508e-07,7.69978e-07 0.0119639,0.000284613,-0.012365,0.000772137,-0.0115659 0.000378821,0.000117643,0.000414049,5.13122e-05,0.000369878
1188 rs12030407,rs17113718,rs3005909,rs57354037,rs72662204 0 201.672 inf 5 0 6.91182e-07 6.02312e-07,7.76455e-07 0.0119637,-0.0123649,0.000772124,-0.0115657,0.000284178 0.000378821,0.000414049,5.13122e-05,0.000369878,0.000117643
1189 rs12030407,rs17113718,rs3005909,rs57354037,rs72660499 0 201.664 inf 5 0 6.91156e-07 6.09834e-07,7.80481e-07 0.0119634,-0.0123646,0.000772098,-0.0115654,0.000283249 0.000378821,0.000414049,5.13122e-05,0.000369878,0.000117643
1190 rs12030407,rs17113718,rs17460046,rs3005909,rs57354037 0 201.662 inf 5 0 6.91119e-07 6.1397e-07,7.77171e-07 0.0119325,-0.0123453,0.000152652,0.000791363,-0.0115315 0.000377679,0.000413376,6.36915e-05,5.24582e-05,0.000368649
1191 rs12030407,rs17113718,rs3005909,rs57354037,rs72660496 0 201.661 inf 5 0 6.91147e-07 6.05913e-07,7.76883e-07 0.0119633,-0.0123645,0.000772089,-0.0115653,0.000282941 0.000378821,0.000414049,5.13122e-05,0.000369878,0.000117643
1192 rs12030407,rs17113718,rs3005909,rs57354037,rs72660497 0 201.661 inf 5 0 6.91146e-07 6.04107e-07,7.72098e-07 0.0119633,-0.0123644,0.000772088,-0.0115653,0.000282919 0.000378821,0.000414049,5.13122e-05,0.000369878,0.000117643
1193 rs12030407,rs17113718,rs3005899,rs57354037,rs6666711 0 201.661 inf 5 0 6.91141e-07 6.09095e-07,7.76507e-07 0.0119573,-0.0123624,0.000774882,-0.011557,0.00015116 0.000378777,0.000414133,5.13094e-05,0.000369841,0.000130394
1194 rs12030407,rs17113718,rs3005909,rs57354037,rs60307274 0 201.66 inf 5 0 6.91143e-07 6.04578e-07,7.79899e-07 0.0119633,-0.0123644,0.000772085,-0.0115653,0.000282803 0.000378821,0.000414049,5.13122e-05,0.000369878,0.000117643
1195 rs12030407,rs17113718,rs3005909,rs57024161,rs57354037 0 201.66 inf 5 0 6.91143e-07 6.07095e-07,7.80411e-07 0.0119633,-0.0123644,0.000772085,0.000282792,-0.0115653 0.000378821,0.000414049,5.13122e-05,0.000117643,0.000369878
1196 rs12030407,rs17113718,rs3005909,rs57354037,rs72660490 0 201.659 inf 5 0 6.9114e-07 6.10063e-07,7.79554e-07 0.0119632,-0.0123644,0.000772082,-0.0115652,0.000282698 0.000378821,0.000414049,5.13122e-05,0.000369878,0.000117643
1197 rs12030407,rs17113718,rs3005909,rs57354037,rs72660491 0 201.657 inf 5 0 6.91133e-07 6.0635e-07,7.78457e-07 0.0119631,-0.0123643,0.000772074,-0.0115652,0.00028243 0.000378821,0.000414049,5.13122e-05,0.000369878,0.000117643
1198 rs12030407,rs17113718,rs3005909,rs57354037,rs72660502 0 201.656 inf 5 0 6.91129e-07 6.07001e-07,7.79606e-07 0.0119631,-0.0123642,0.000772071,-0.0115651,0.000282297 0.000378821,0.000414049,5.13122e-05,0.000369878,0.000117643
1199 rs12030407,rs17113718,rs3005909,rs56067074,rs57354037 0 201.655 inf 5 0 6.91126e-07 6.04476e-07,7.79696e-07 0.0119631,-0.0123642,0.000772068,0.00028219,-0.0115651 0.000378821,0.000414049,5.13122e-05,0.000117643,0.000369878
1200 rs12030407,rs17113718,rs3005909,rs56061713,rs57354037 0 201.655 inf 5 0 6.91125e-07 6.05981e-07,7.77551e-07 0.011963,-0.0123642,0.000772067,0.000282161,-0.0115651 0.000378821,0.000414049,5.13122e-05,0.000117643,0.000369878
1201 rs12030407,rs17113718,rs3005909,rs57354037,rs72660494 0 201.654 inf 5 0 6.91124e-07 6.08087e-07,7.8217e-07 0.011963,-0.0123642,0.000772066,-0.0115651,0.000282141 0.000378821,0.000414049,5.13122e-05,0.000369878,0.000117643
1202 rs12030407,rs145423883,rs17113718,rs3005909,rs57354037 0 201.653 inf 5 0 6.91121e-07 6.13217e-07,7.79804e-07 0.011963,0.000282023,-0.0123641,0.000772063,-0.011565 0.000378821,0.000117643,0.000414049,5.13122e-05,0.000369878
1203 rs12030407,rs17113718,rs3005909,rs57354037,rs72660498 0 201.653 inf 5 0 6.91121e-07 6.02578e-07,7.78141e-07 0.011963,-0.0123641,0.000772063,-0.011565,0.000282014 0.000378821,0.000414049,5.13122e-05,0.000369878,0.000117643
1204 rs12030407,rs17113718,rs3005899,rs57354037,rs6673461 0 201.652 inf 5 0 6.90798e-07 6.05785e-07,7.79857e-07 0.0119334,-0.01234,0.000773115,-0.0115025,-6.15685e-05 0.000377785,0.000413307,5.12758e-05,0.000369081,6.70276e-05
1205 rs12030407,rs17113718,rs3005909,rs57354037,rs79215983 0 201.645 inf 5 0 6.91094e-07 6.00807e-07,7.75692e-07 0.0119627,-0.0123638,0.000772035,-0.0115647,0.000281047 0.000378821,0.000414049,5.13122e-05,0.000369878,0.000117643
1206 rs12030407,rs17113718,rs3005899,rs4314919,rs57354037 0 201.63 inf 5 0 6.91038e-07 6.10851e-07,7.77877e-07 0.0119355,-0.0123321,0.000778552,5.49899e-05,-0.011531 0.000377788,0.000413147,5.15567e-05,5.03357e-05,0.000368648
1207 rs12030407,rs12066561,rs17113718,rs3005909,rs57354037 0 201.63 inf 5 0 6.91017e-07 6.06199e-07,7.78521e-07 0.0119329,0.000148816,-0.0123448,0.000791385,-0.0115319 0.000377717,6.29151e-05,0.000413393,5.24934e-05,0.000368685
1208 rs12030407,rs17113718,rs3005899,rs55896510,rs57354037 0 201.626 inf 5 0 6.91032e-07 6.08254e-07,7.79819e-07 0.0119552,-0.0123604,0.000774747,0.000141966,-0.0115548 0.000378777,0.000414133,5.13094e-05,0.000130394,0.000369841
1209 rs12030407,rs12569169,rs17113718,rs3005909,rs57354037 0 201.606 inf 5 0 6.9097e-07 6.09046e-07,7.7775e-07 0.0119611,0.000276578,-0.0123623,0.000771907,-0.0115632 0.000378821,0.000117643,0.000414049,5.13122e-05,0.000369878
1210 rs113997912,rs12030407,rs17113718,rs3005909,rs57354037 0 201.6 inf 5 0 6.90944e-07 6.05107e-07,7.79982e-07 0.000212922,0.0119256,-0.0123317,0.000782662,-0.0115244 9.08816e-05,0.000377518,0.000413021,5.18171e-05,0.00036849
1211 rs12030407,rs139405992,rs17113718,rs3005899,rs57354037 0 201.595 inf 5 0 6.90885e-07 6.06181e-07,7.73708e-07 0.0119364,8.67345e-05,-0.0123431,0.000775194,-0.0115445 0.000377861,8.79862e-05,0.000413381,5.13381e-05,0.000369311
1212 rs11803744,rs12030407,rs17113718,rs3005899,rs57354037 0 201.592 inf 5 0 6.90925e-07 6.06934e-07,7.77585e-07 0.000132265,0.011953,-0.0123583,0.000774604,-0.0115525 0.000130394,0.000378777,0.000414133,5.13094e-05,0.000369841
1213 rs12030407,rs17113718,rs3005899,rs57354037,rs7556596 0 201.581 inf 5 0 6.90234e-07 6.06873e-07,7.77023e-07 0.0119218,-0.0123287,0.000765459,-0.0115182,-9.73272e-06 0.000377673,0.00041315,6.89192e-05,0.000368961,6.22905e-05
1214 rs12030407,rs17113718,rs3005899,rs4477326,rs57354037 0 201.58 inf 5 0 6.90886e-07 6.06124e-07,7.74626e-07 0.0119513,-0.012367,0.000777086,3.95518e-05,-0.0115466 0.000378707,0.000414918,5.14699e-05,4.0113e-05,0.000369451
1215 rs12030407,rs17113718,rs3005899,rs4912230,rs57354037 0 201.571 inf 5 0 6.90856e-07 6.09987e-07,7.76792e-07 0.0119506,-0.0123661,0.000776985,3.86505e-05,-0.011546 0.000378707,0.000414918,5.14699e-05,4.0113e-05,0.000369451
1216 rs12030407,rs17113718,rs3005899,rs4912409,rs57354037 0 201.571 inf 5 0 6.90854e-07 6.04917e-07,7.83824e-07 0.0119517,-0.0123673,0.000777268,3.86581e-05,-0.0115469 0.000378799,0.000415036,5.1497e-05,4.01703e-05,0.000369517
1217 rs12030407,rs17113718,rs3005899,rs4462192,rs57354037 0 201.57 inf 5 0 6.90852e-07 6.10965e-07,7.75238e-07 0.0119506,-0.012366,0.000776973,3.85461e-05,-0.0115459 0.000378707,0.000414918,5.14699e-05,4.0113e-05,0.000369451
1218 rs12030407,rs17113718,rs3005899,rs57354037,rs6588623 0 201.568 inf 5 0 6.90848e-07 6.08672e-07,7.78014e-07 0.0119506,-0.0123659,0.000776945,-0.0115459,3.84435e-05 0.000378718,0.000414921,5.14687e-05,0.000369452,4.01482e-05
1219 rs12030407,rs17113718,rs3005899,rs4279887,rs57354037 0 201.562 inf 5 0 6.90828e-07 6.03834e-07,7.73484e-07 0.01195,-0.0123654,0.000776891,3.78165e-05,-0.0115455 0.000378707,0.000414918,5.14699e-05,4.0113e-05,0.000369451
1220 rs12030407,rs12563015,rs17113718,rs3005899,rs57354037 0 201.562 inf 5 0 6.90826e-07 6.11052e-07,7.76009e-07 0.01195,3.77454e-05,-0.0123653,0.000776883,-0.0115454 0.000378707,4.0113e-05,0.000414918,5.14699e-05,0.000369451
1221 rs12030407,rs17113718,rs3005899,rs4421626,rs57354037 0 201.562 inf 5 0 6.90826e-07 6.10124e-07,7.72684e-07 0.01195,-0.0123653,0.000776882,3.77344e-05,-0.0115454 0.000378707,0.000414918,5.14699e-05,4.0113e-05,0.000369451
1222 rs12030407,rs12120105,rs17113718,rs3005899,rs57354037 0 201.561 inf 5 0 6.90824e-07 6.10126e-07,7.82144e-07 0.0119501,3.77301e-05,-0.0123653,0.000776865,-0.0115454 0.000378718,4.01482e-05,0.000414921,5.14687e-05,0.000369452
1223 rs12030407,rs17113718,rs3005899,rs57354037,rs7542209 0 201.561 inf 5 0 6.90824e-07 6.09599e-07,7.73698e-07 0.01195,-0.0123652,0.000776878,-0.0115454,3.76966e-05 0.000378707,0.000414918,5.14699e-05,0.000369451,4.0113e-05
1224 rs12030407,rs17113718,rs3005899,rs57354037,rs7550046 0 201.561 inf 5 0 6.90824e-07 6.09592e-07,7.79395e-07 0.01195,-0.0123652,0.000776878,-0.0115454,3.76951e-05 0.000378707,0.000414918,5.14699e-05,0.000369451,4.0113e-05
1225 rs12030407,rs17113718,rs3005899,rs57354037,rs7518559 0 201.561 inf 5 0 6.90824e-07 6.0894e-07,7.84227e-07 0.0119501,-0.0123652,0.000776862,-0.0115454,3.77026e-05 0.000378718,0.000414921,5.14687e-05,0.000369452,4.01482e-05
1226 rs12030407,rs17113718,rs3005899,rs4912412,rs57354037 0 201.559 inf 5 0 6.90819e-07 6.09165e-07,7.74184e-07 0.0119498,-0.0123651,0.000776859,3.75294e-05,-0.0115453 0.000378707,0.000414918,5.14699e-05,4.0113e-05,0.000369451
1227 rs11206798,rs12030407,rs17113718,rs3005899,rs57354037 0 201.558 inf 5 0 6.90816e-07 6.03436e-07,7.76167e-07 3.74247e-05,0.0119498,-0.012365,0.000776848,-0.0115452 4.0113e-05,0.000378707,0.000414918,5.14699e-05,0.000369451
1228 rs12030407,rs17113718,rs3005899,rs57354037,rs7542690 0 201.558 inf 5 0 6.90814e-07 6.13703e-07,7.781e-07 0.0119497,-0.0123649,0.000776841,-0.0115452,3.73657e-05 0.000378707,0.000414918,5.14699e-05,0.000369451,4.0113e-05
1229 rs12030407,rs17113718,rs3005899,rs57354037,rs6588619 0 201.558 inf 5 0 6.90813e-07 6.14393e-07,7.69201e-07 0.0119497,-0.0123649,0.000776839,-0.0115452,3.73523e-05 0.000378707,0.000414918,5.14699e-05,0.000369451,4.0113e-05
1230 rs12030407,rs12566405,rs17113718,rs3005909,rs57354037 0 201.556 inf 5 0 6.90812e-07 6.09776e-07,7.81563e-07 0.0119619,0.000261247,-0.0123623,0.00077096,-0.011564 0.000378952,0.000113498,0.00041413,5.12911e-05,0.000370006
1231 rs12030407,rs12567196,rs17113718,rs3005899,rs57354037 0 201.555 inf 5 0 6.90806e-07 6.11221e-07,7.74025e-07 0.0119495,3.71123e-05,-0.0123647,0.000776813,-0.011545 0.000378707,4.0113e-05,0.000414918,5.14699e-05,0.000369451
1232 rs11206795,rs12030407,rs17113718,rs3005899,rs57354037 0 201.555 inf 5 0 6.90804e-07 6.10729e-07,7.71955e-07 3.7044e-05,0.0119495,-0.0123646,0.000776805,-0.011545 4.0113e-05,0.000378707,0.000414918,5.14699e-05,0.000369451
1233 rs12030407,rs17113718,rs3005899,rs57354037,rs7527370 0 201.55 inf 5 0 6.90789e-07 6.15235e-07,7.72508e-07 0.0119492,-0.0123642,0.000776754,-0.0115447,3.65886e-05 0.000378707,0.000414918,5.14699e-05,0.000369451,4.0113e-05
1234 rs115689274,rs12030407,rs17113718,rs3005899,rs57354037 0 201.547 inf 5 0 6.90781e-07 6.12289e-07,7.73088e-07 9.47073e-05,0.0119301,-0.0123329,0.000771116,-0.0115257 0.000104624,0.000377695,0.000413159,5.13016e-05,0.000368571
1235 rs12030407,rs17113718,rs3005899,rs4912413,rs57354037 0 201.544 inf 5 0 6.90769e-07 6.07844e-07,7.76227e-07 0.0119487,-0.0123636,0.000776682,3.59482e-05,-0.0115443 0.000378707,0.000414918,5.14699e-05,4.0113e-05,0.000369451
1236 rs12030407,rs17113718,rs3005899,rs57354037,rs6696992 0 201.543 inf 5 0 6.90767e-07 6.10032e-07,7.76782e-07 0.0119504,-0.0123565,0.00077525,-0.0115498,0.000119593 0.000378863,0.000414268,5.13555e-05,0.000369948,0.00013373
1237 rs12030407,rs17113718,rs3005899,rs57354037,rs7526379 0 201.541 inf 5 0 6.9076e-07 6.05688e-07,7.73732e-07 0.0119485,-0.0123633,0.000776648,-0.0115441,3.56409e-05 0.000378707,0.000414918,5.14699e-05,0.000369451,4.0113e-05
1238 rs12030407,rs17113718,rs3005899,rs4397689,rs57354037 0 201.537 inf 5 0 6.90749e-07 6.07212e-07,7.7601e-07 0.0119482,-0.0123629,0.000776608,3.52893e-05,-0.0115438 0.000378707,0.000414918,5.14699e-05,4.0113e-05,0.000369451
1239 rs12030407,rs17113718,rs3005899,rs57354037,rs61772736 0 201.536 inf 5 0 6.90746e-07 6.0185e-07,7.73761e-07 0.0119481,-0.0123628,0.000776595,-0.0115437,3.51699e-05 0.000378707,0.000414918,5.14699e-05,0.000369451,4.0113e-05
1240 rs12030407,rs12567652,rs17113718,rs3005899,rs57354037 0 201.536 inf 5 0 6.90746e-07 6.08953e-07,7.7969e-07 0.0119481,3.51688e-05,-0.0123628,0.000776595,-0.0115437 0.000378707,4.0113e-05,0.000414918,5.14699e-05,0.000369451
1241 rs12030407,rs17113718,rs3005899,rs57354037,rs7529732 0 201.536 inf 5 0 6.90745e-07 6.09689e-07,7.80537e-07 0.0119481,-0.0123628,0.000776594,-0.0115437,3.51594e-05 0.000378707,0.000414918,5.14699e-05,0.000369451,4.0113e-05
1242 rs12030407,rs17113718,rs3005899,rs4564188,rs57354037 0 201.536 inf 5 0 6.90745e-07 6.11099e-07,7.75686e-07 0.0119481,-0.0123628,0.000776593,3.5157e-05,-0.0115437 0.000378707,0.000414918,5.14699e-05,4.0113e-05,0.000369451
1243 rs12030407,rs12135708,rs17113718,rs3005899,rs57354037 0 201.535 inf 5 0 6.90743e-07 6.09508e-07,7.74587e-07 0.0119481,3.50781e-05,-0.0123627,0.000776585,-0.0115437 0.000378707,4.0113e-05,0.000414918,5.14699e-05,0.000369451
1244 rs12030407,rs17113718,rs3005899,rs35691565,rs57354037 0 201.535 inf 5 0 6.90741e-07 6.09739e-07,7.7881e-07 0.011948,-0.0123627,0.000776578,3.50231e-05,-0.0115437 0.000378707,0.000414918,5.14699e-05,4.0113e-05,0.000369451
1245 rs12030407,rs12561840,rs17113718,rs3005899,rs57354037 0 201.533 inf 5 0 6.90737e-07 6.05538e-07,7.69775e-07 0.0119479,3.48754e-05,-0.0123625,0.000776562,-0.0115436 0.000378707,4.0113e-05,0.000414918,5.14699e-05,0.000369451
1246 rs12030407,rs12562353,rs17113718,rs3005899,rs57354037 0 201.533 inf 5 0 6.90734e-07 6.07847e-07,7.81504e-07 0.0119479,3.47763e-05,-0.0123624,0.000776551,-0.0115435 0.000378707,4.0113e-05,0.000414918,5.14699e-05,0.000369451
1247 rs12030407,rs12143053,rs17113718,rs3005899,rs57354037 0 201.518 inf 5 0 6.90689e-07 6.08273e-07,7.82551e-07 0.0119468,3.32333e-05,-0.012361,0.000776378,-0.0115425 0.000378707,4.0113e-05,0.000414918,5.14699e-05,0.000369451
1248 rs12030407,rs17113718,rs2994564,rs3005899,rs57354037 0 201.516 inf 5 0 6.90531e-07 6.03851e-07,7.81792e-07 0.0119215,-0.0123697,-4.08953e-05,0.00078231,-0.0115163 0.000377618,0.000417466,6.05305e-05,5.32277e-05,0.000368597
1249 rs12030407,rs17113718,rs3005899,rs57354037,rs72662235 0 201.511 inf 5 0 6.90665e-07 6.10413e-07,7.85461e-07 0.0119486,-0.0123548,0.000775132,-0.0115481,0.00010553 0.000378951,0.000414357,5.13651e-05,0.000370064,0.000130688
1250 rs12030407,rs12067784,rs17113718,rs3005909,rs57354037 0 201.504 inf 5 0 6.90649e-07 6.08298e-07,7.76105e-07 0.0119139,0.000126863,-0.0123236,0.000769765,-0.0115071 0.000377262,5.63921e-05,0.000412868,5.12661e-05,0.000368129
1251 rs12030407,rs17113718,rs3005899,rs57354037,rs6588616 0 201.491 inf 5 0 6.90414e-07 6.01607e-07,7.7275e-07 0.0119335,-0.0123407,0.000771408,-0.0115197,2.90489e-05 0.000378128,0.000413698,5.13264e-05,0.000368541,5.43266e-05
1252 rs12030407,rs17113718,rs2991268,rs3005909,rs57354037 0 201.485 inf 5 0 6.90588e-07 6.12712e-07,7.74569e-07 0.0119154,-0.0123106,-8.33697e-05,0.000756714,-0.0115187 0.00037731,0.000412581,3.73895e-05,5.1307e-05,0.000368406
1253 rs12030407,rs17113718,rs3005909,rs4927315,rs57354037 0 201.482 inf 5 0 6.90076e-07 6.06118e-07,7.79277e-07 0.0119817,-0.0122746,0.000761244,-0.000119115,-0.0115038 0.000380828,0.000412184,5.12201e-05,5.79306e-05,0.000368126
1254 rs12030407,rs17113718,rs3005899,rs57354037,rs6685139 0 201.469 inf 5 0 6.90344e-07 6.11405e-07,7.73463e-07 0.0119314,-0.0123384,0.000771653,-0.0115199,2.3341e-05 0.000378128,0.000413698,5.13264e-05,0.000368541,5.43266e-05
1255 rs12030407,rs17113718,rs3005899,rs57354037,rs6703556 0 201.45 inf 5 0 6.90282e-07 6.04586e-07,7.75776e-07 0.011929,-0.0123358,0.000771938,-0.0115202,1.67059e-05 0.000378128,0.000413698,5.13264e-05,0.000368541,5.43266e-05
1256 rs10749704,rs12030407,rs17113718,rs3005899,rs57354037 0 201.45 inf 5 0 6.90281e-07 6.07884e-07,7.68115e-07 1.6599e-05,0.0119289,-0.0123357,0.000771942,-0.0115202 5.43266e-05,0.000378128,0.000413698,5.13264e-05,0.000368541
1257 rs10888965,rs12030407,rs17113718,rs3005899,rs57354037 0 201.45 inf 5 0 6.90281e-07 6.07892e-07,7.78447e-07 1.65395e-05,0.0119289,-0.0123357,0.000771945,-0.0115202 5.43266e-05,0.000378128,0.000413698,5.13264e-05,0.000368541
1258 rs12030407,rs17113718,rs1931076,rs3005899,rs57354037 0 201.434 inf 5 0 6.90421e-07 6.03235e-07,7.76454e-07 0.0119387,-0.0123477,2.07909e-05,0.000775333,-0.0115368 0.000378729,0.000414546,3.81935e-05,5.15089e-05,0.000369679
1259 rs12030407,rs140420618,rs17113718,rs3005899,rs57354037 0 201.433 inf 5 0 6.90392e-07 6.06111e-07,7.72595e-07 0.0119249,-6.56194e-05,-0.0123312,0.000772776,-0.0115181 0.000377632,0.000130222,0.000413158,5.1274e-05,0.000368575
1260 rs12030407,rs17113718,rs3005899,rs57354037,rs7515200 0 201.431 inf 5 0 6.90415e-07 6.10269e-07,7.77854e-07 0.0119168,-0.0123182,0.000770825,-0.011516,-2.14948e-05 0.000377785,0.000413639,5.13867e-05,0.000368646,4.00494e-05
1261 rs12030407,rs17113718,rs3005899,rs57354037,rs6588622 0 201.429 inf 5 0 6.9041e-07 6.07379e-07,7.78786e-07 0.0119168,-0.0123184,0.000770847,-0.0115161,-2.12283e-05 0.000377785,0.000413639,5.13867e-05,0.000368646,4.00494e-05
1262 rs12030407,rs17113718,rs3005899,rs57354037,rs6680675 0 201.426 inf 5 0 6.90401e-07 6.11912e-07,7.7741e-07 0.011917,-0.0123186,0.00077089,-0.0115162,-2.07292e-05 0.000377785,0.000413639,5.13867e-05,0.000368646,4.00494e-05
1263 rs12030407,rs17113718,rs3005899,rs57354037,rs6684867 0 201.425 inf 5 0 6.90396e-07 6.07638e-07,7.72417e-07 0.0119169,-0.0123187,0.000770918,-0.0115162,-2.04706e-05 0.000377793,0.000413646,5.13861e-05,0.000368649,4.00848e-05
1264 rs12030407,rs17113718,rs3005899,rs57354037,rs7531629 0 201.425 inf 5 0 6.90389e-07 6.05423e-07,7.76808e-07 0.0119282,-0.0123395,0.000774952,-0.0115269,1.9056e-05 0.000377761,0.000413654,5.14792e-05,0.00036873,3.81492e-05
1265 rs10888967,rs12030407,rs17113718,rs3005899,rs57354037 0 201.416 inf 5 0 6.90367e-07 6.04809e-07,7.7916e-07 -1.84598e-05,0.0119178,-0.0123204,0.000771589,-0.0115172 3.94642e-05,0.000377767,0.000413561,5.1324e-05,0.000368621
1266 rs12030407,rs143003887,rs17113718,rs3005899,rs57354037 0 201.414 inf 5 0 6.90338e-07 6.10877e-07,7.8578e-07 0.0119214,5.99656e-05,-0.0123276,0.000772564,-0.011523 0.000377628,0.000142958,0.000413154,5.12738e-05,0.000368567
1267 rs11809768,rs12030407,rs17113718,rs3005909,rs57354037 0 201.411 inf 5 0 6.90355e-07 6.05579e-07,7.73164e-07 0.000263273,0.0119479,-0.0123499,0.00077078,-0.0115523 0.000122315,0.000378571,0.000413852,5.12986e-05,0.000369731
1268 rs12030407,rs17113718,rs3005899,rs4344366,rs57354037 0 201.408 inf 5 0 6.90346e-07 6.11028e-07,7.7897e-07 0.0119171,-0.0123211,0.000771866,-1.61681e-05,-0.0115148 0.000377846,0.000413561,5.13057e-05,3.73107e-05,0.000368809
1269 rs12030407,rs146530527,rs17113718,rs3005899,rs57354037 0 201.39 inf 5 0 6.90234e-07 6.09586e-07,7.83411e-07 0.0119221,-1.38449e-05,-0.0123284,0.000772566,-0.0115183 0.000377647,8.89557e-05,0.000413163,5.12765e-05,0.00036891
1270 rs12030407,rs139691576,rs17113718,rs3005899,rs57354037 0 201.388 inf 5 0 6.90222e-07 6.09412e-07,7.77407e-07 0.0119236,7.60078e-06,-0.0123298,0.000772795,-0.0115226 0.000377687,8.93372e-05,0.000413211,5.12997e-05,0.000369034
1271 rs12030407,rs12734077,rs17113718,rs3005899,rs57354037 0 201.387 inf 5 0 6.9028e-07 6.03552e-07,7.78137e-07 0.0119184,-1.12559e-05,-0.0123223,0.000772049,-0.0115166 0.000377912,3.7282e-05,0.000413758,5.13126e-05,0.000368815
1272 rs12030407,rs12562368,rs17113718,rs3005899,rs57354037 0 201.387 inf 5 0 6.9028e-07 6.07036e-07,7.83043e-07 0.0119184,-1.12418e-05,-0.0123223,0.00077205,-0.0115166 0.000377912,3.7282e-05,0.000413758,5.13126e-05,0.000368815
1273 rs12030407,rs12733519,rs17113718,rs3005899,rs57354037 0 201.387 inf 5 0 6.90278e-07 6.10115e-07,7.77576e-07 0.0119184,-1.10911e-05,-0.0123224,0.000772058,-0.0115166 0.000377912,3.7282e-05,0.000413758,5.13126e-05,0.000368815
1274 rs12030407,rs17113718,rs3005909,rs57354037,rs72662207 0 201.385 inf 5 0 6.90271e-07 6.07705e-07,7.79467e-07 0.0119082,-0.012317,0.000768521,-0.0115024,0.000119726 0.000377185,0.000412775,5.12462e-05,0.000368077,5.63703e-05
1275 rs12030407,rs12732326,rs17113718,rs3005899,rs57354037 0 201.373 inf 5 0 6.90233e-07 6.10876e-07,7.75746e-07 0.0119202,-5.78038e-06,-0.0123253,0.000772227,-0.0115181 0.000378028,3.74828e-05,0.000413878,5.13485e-05,0.000368985
1276 rs12030407,rs12122982,rs17113718,rs3005899,rs57354037 0 201.373 inf 5 0 6.90233e-07 6.07554e-07,7.7811e-07 0.0119202,-5.69509e-06,-0.0123254,0.000772233,-0.0115182 0.000378028,3.74828e-05,0.000413878,5.13485e-05,0.000368985
1277 rs12030407,rs12120414,rs17113718,rs3005899,rs57354037 0 201.373 inf 5 0 6.90232e-07 6.0718e-07,7.78374e-07 0.0119203,-5.56562e-06,-0.0123255,0.000772233,-0.0115182 0.000378028,3.74817e-05,0.000413887,5.13519e-05,0.00036899
1278 rs10493208,rs12030407,rs17113718,rs3005899,rs57354037 0 201.373 inf 5 0 6.90232e-07 6.05389e-07,7.75428e-07 -5.61293e-06,0.0119203,-0.0123255,0.000772239,-0.0115182 3.74828e-05,0.000378028,0.000413878,5.13485e-05,0.000368985
1279 rs10493205,rs12030407,rs17113718,rs3005899,rs57354037 0 201.373 inf 5 0 6.90232e-07 6.06623e-07,7.76921e-07 -5.55806e-06,0.0119203,-0.0123255,0.000772243,-0.0115182 3.74828e-05,0.000378028,0.000413878,5.13485e-05,0.000368985
1280 rs12030407,rs17113718,rs3005899,rs57354037,rs67708636 0 201.373 inf 5 0 6.90231e-07 6.16911e-07,7.7712e-07 0.0119204,-0.0123256,0.000772257,-0.0115183,-5.36643e-06 0.000378028,0.000413878,5.13485e-05,0.000368985,3.74828e-05
1281 rs12030407,rs17113718,rs3005899,rs4912229,rs57354037 0 201.372 inf 5 0 6.90229e-07 6.07425e-07,7.80796e-07 0.0119206,-0.0123259,0.000772286,-4.97895e-06,-0.0115185 0.000378028,0.000413878,5.13485e-05,3.74828e-05,0.000368985
1282 rs12030407,rs17113718,rs3005899,rs4244024,rs57354037 0 201.372 inf 5 0 6.90229e-07 6.07466e-07,7.77696e-07 0.0119206,-0.0123259,0.000772291,-4.90926e-06,-0.0115185 0.000378028,0.000413878,5.13485e-05,3.74828e-05,0.000368985
1283 rs10493207,rs12030407,rs17113718,rs3005899,rs57354037 0 201.372 inf 5 0 6.90228e-07 6.03871e-07,7.75678e-07 -4.83012e-06,0.0119206,-0.012326,0.000772297,-0.0115186 3.74828e-05,0.000378028,0.000413878,5.13485e-05,0.000368985
1284 rs12030407,rs17113718,rs3005899,rs4244023,rs57354037 0 201.372 inf 5 0 6.90228e-07 6.07879e-07,7.80069e-07 0.0119206,-0.012326,0.000772301,-4.779e-06,-0.0115186 0.000378028,0.000413878,5.13485e-05,3.74828e-05,0.000368985
1285 rs12030407,rs12732886,rs17113718,rs3005899,rs57354037 0 201.371 inf 5 0 6.90228e-07 6.11539e-07,7.73938e-07 0.0119207,-4.65092e-06,-0.0123261,0.00077231,-0.0115187 0.000378028,3.74828e-05,0.000413878,5.13485e-05,0.000368985
1286 rs12030407,rs12135065,rs17113718,rs3005899,rs57354037 0 201.37 inf 5 0 6.90223e-07 6.04302e-07,7.82526e-07 0.0119213,-3.47012e-06,-0.0123269,0.000772398,-0.0115192 0.000378028,3.74828e-05,0.000413878,5.13485e-05,0.000368985
1287 rs12030407,rs17113718,rs3005899,rs4600084,rs57354037 0 201.37 inf 5 0 6.90219e-07 6.08118e-07,7.7959e-07 0.0119241,-0.0123307,0.000772854,2.06611e-06,-0.0115222 0.000378283,0.000414136,5.14026e-05,3.779e-05,0.000369281
1288 rs12030407,rs17113718,rs3005899,rs57354037,rs75683557 0 201.368 inf 5 0 6.90217e-07 6.12812e-07,7.7021e-07 0.0119229,-0.0123292,0.000772671,-0.0115209,-6.6794e-07 0.000377625,0.000413151,5.13141e-05,0.000368535,8.48754e-05
1289 rs12030407,rs12563026,rs17113718,rs3005909,rs57354037 0 201.358 inf 5 0 6.90186e-07 6.09838e-07,7.79673e-07 0.0119067,0.000118446,-0.0123158,0.000768567,-0.0115013 0.00037716,5.65447e-05,0.000412759,5.12484e-05,0.000368063
1290 rs12030407,rs17113718,rs3005909,rs57354037,rs72662217 0 201.35 inf 5 0 6.90162e-07 6.02044e-07,7.74966e-07 0.0119065,-0.0123156,0.000768549,-0.0115011,0.000117969 0.00037716,0.000412759,5.12484e-05,0.000368063,5.65447e-05
1291 rs12030407,rs12097108,rs17113718,rs3005909,rs57354037 0 201.347 inf 5 0 6.90153e-07 6.07178e-07,7.79757e-07 0.0119064,0.000117785,-0.0123155,0.000768542,-0.0115011 0.00037716,5.65447e-05,0.000412759,5.12484e-05,0.000368063
1292 rs12030407,rs12090289,rs17113718,rs3005909,rs57354037 0 201.344 inf 5 0 6.90141e-07 6.07309e-07,7.77963e-07 0.0119064,0.000117557,-0.0123154,0.000768533,-0.011501 0.00037716,5.65447e-05,0.000412759,5.12484e-05,0.000368063
1293 rs12030407,rs17113718,rs3005909,rs57354037,rs7546727 0 201.282 inf 5 0 6.89945e-07 6.0823e-07,7.76052e-07 0.0119097,-0.0123184,0.000769046,-0.0115038,0.00011296 0.000377287,0.000412884,5.12635e-05,0.000368144,5.62202e-05
1294 rs12030407,rs17113718,rs3005909,rs4431886,rs57354037 0 201.278 inf 5 0 6.89932e-07 6.09141e-07,7.74952e-07 0.0119101,-0.0123188,0.000769384,0.000112314,-0.0115042 0.000377301,0.000412899,5.12723e-05,5.60306e-05,0.000368154
1295 rs12030407,rs17113718,rs3005909,rs4353140,rs57354037 0 201.246 inf 5 0 6.89831e-07 6.08009e-07,7.80734e-07 0.0119088,-0.0123174,0.000768942,0.000110622,-0.0115031 0.000377287,0.000412884,5.12635e-05,5.62202e-05,0.000368144
1296 rs114941914,rs12030407,rs17113718,rs3005909,rs57354037 0 201.239 inf 5 0 6.8975e-07 6.05305e-07,7.67218e-07 -0.000195473,0.0118768,-0.0122807,0.000764648,-0.0114556 0.000100888,0.000376707,0.000412215,5.12034e-05,0.000367849
1297 rs12030407,rs17113718,rs3005909,rs57354037,rs77747774 0 201.216 inf 5 0 6.89679e-07 6.0753e-07,7.78324e-07 0.0118765,-0.0122804,0.00076463,-0.0114561,-0.000194928 0.000376706,0.000412214,5.12033e-05,0.000367847,0.000102015
1298 rs12030407,rs143247549,rs17113718,rs3005909,rs57354037 0 201.214 inf 5 0 6.89731e-07 6.10992e-07,7.82666e-07 0.0119305,0.000240675,-0.0123315,0.000768169,-0.0115352 0.000378133,0.000124682,0.000413413,5.12475e-05,0.000369293
1299 rs12030407,rs17113718,rs3005909,rs4269809,rs57354037 0 201.171 inf 5 0 6.89593e-07 6.05168e-07,7.81629e-07 0.0119043,-0.0123126,0.000768468,0.000105076,-0.0115001 0.000377211,0.000412804,5.12572e-05,5.59616e-05,0.000368107
1300 rs12030407,rs17113718,rs3005909,rs57354037,rs78634030 0 201.145 inf 5 0 6.89517e-07 6.15328e-07,7.75571e-07 0.0118912,-0.0123007,0.000767807,-0.0114897,0.000104922 0.000376909,0.000412515,5.12434e-05,0.000367916,5.67704e-05
1301 rs11206793,rs12030407,rs17113718,rs3005909,rs57354037 0 201.132 inf 5 0 6.89465e-07 6.0309e-07,7.73004e-07 0.000108843,0.0118811,-0.0123081,0.000766047,-0.0114772 5.95607e-05,0.000376755,0.000412709,5.12144e-05,0.000367788
1302 rs116129852,rs12030407,rs17113718,rs3005909,rs57354037 0 201.076 inf 5 0 6.89258e-07 6.03891e-07,7.75448e-07 0.000187293,0.0118735,-0.0122773,0.000765733,-0.0114948 0.000107449,0.000376691,0.000412199,5.12118e-05,0.000368033
1303 rs12030407,rs17113718,rs3005909,rs57354037,rs6690394 0 201.075 inf 5 0 6.89291e-07 6.07903e-07,7.74485e-07 0.0118998,-0.012308,0.000767532,-0.011496,9.96922e-05 0.000377151,0.000412749,5.12414e-05,0.000368056,5.67437e-05
1304 rs12030407,rs17113718,rs3005909,rs57354037,rs77962670 0 201.066 inf 5 0 6.89258e-07 6.09227e-07,7.76859e-07 0.0119046,-0.0123164,0.000766611,-0.0115001,0.000107969 0.000377307,0.000413042,5.12239e-05,0.000368163,6.19302e-05
1305 rs12030407,rs17113718,rs3005909,rs57354037,rs7538333 0 201.062 inf 5 0 6.89242e-07 6.06779e-07,7.77408e-07 0.0119083,-0.0123324,0.000774844,-0.0115096,6.51536e-05 0.000377442,0.000413748,5.15805e-05,0.000368458,3.75185e-05
1306 rs12030407,rs12123862,rs17113718,rs3005909,rs57354037 0 201.053 inf 5 0 6.89218e-07 6.09823e-07,7.8474e-07 0.0119183,6.93736e-05,-0.0123387,0.000772472,-0.0115172 0.000377871,4.01784e-05,0.000414103,5.1436e-05,0.000368765
1307 rs12030407,rs17113718,rs3005909,rs57354037,rs7524955 0 201.024 inf 5 0 6.88009e-07 6.02344e-07,7.70383e-07 0.0119022,-0.0123069,0.000765903,-0.0114145,-0.000105939 0.000378059,0.000413534,5.12307e-05,0.000371234,9.5776e-05
1308 rs12030407,rs17113718,rs2793672,rs3005909,rs57354037 0 201.015 inf 5 0 6.88782e-07 6.06629e-07,7.77955e-07 0.011913,-0.01232,-9.43522e-05,0.000766089,-0.0114683 0.000377901,0.000413472,6.15834e-05,5.12202e-05,0.000367772
1309 rs12030407,rs12064446,rs17113718,rs3005909,rs57354037 0 201.006 inf 5 0 6.89068e-07 6.0391e-07,7.7977e-07 0.011902,0.000103346,-0.0123139,0.000766632,-0.0114982 0.000377281,6.21806e-05,0.000413027,5.12265e-05,0.000368146
1310 rs12030407,rs17113718,rs3005909,rs57354037,rs72662214 0 200.92 inf 5 0 6.888e-07 6.02694e-07,7.72354e-07 0.0119115,-0.0123135,0.000766854,-0.0115179,0.000200879 0.00037781,0.000413149,5.12354e-05,0.000369056,0.000130387
1311 rs12030407,rs17113718,rs3005909,rs57354037,rs72662227 0 200.92 inf 5 0 6.88799e-07 6.05449e-07,7.72666e-07 0.0119115,-0.0123135,0.000766853,-0.0115179,0.000200789 0.00037781,0.000413149,5.12354e-05,0.000369056,0.000130387
1312 rs11206786,rs12030407,rs17113718,rs3005909,rs57354037 0 200.918 inf 5 0 6.87583e-07 6.0922e-07,7.68364e-07 7.35513e-05,0.0118675,-0.0122711,0.000771745,-0.0115373 9.45599e-05,0.000376671,0.00041218,5.21576e-05,0.000377675
1313 rs12030407,rs17113718,rs1931074,rs3005909,rs57354037 0 200.912 inf 5 0 6.88778e-07 6.03134e-07,7.74794e-07 0.0118803,-0.0122789,8.65127e-05,0.000765764,-0.0114803 0.000376779,0.00041222,5.65483e-05,5.12151e-05,0.000367825
1314 rs11811596,rs12030407,rs17113718,rs3005909,rs57354037 0 200.911 inf 5 0 6.88772e-07 6.05656e-07,7.74352e-07 0.000199162,0.0119111,-0.0123131,0.00076683,-0.0115175 0.000130387,0.00037781,0.000413149,5.12354e-05,0.000369056
1315 rs113488684,rs12030407,rs17113718,rs3005909,rs57354037 0 200.91 inf 5 0 6.88766e-07 6.07543e-07,7.77864e-07 0.000198792,0.0119111,-0.012313,0.000766824,-0.0115174 0.000130387,0.00037781,0.000413149,5.12354e-05,0.000369056
1316 rs12030407,rs149030457,rs17113718,rs3005909,rs57354037 0 200.909 inf 5 0 6.88764e-07 6.07335e-07,7.68452e-07 0.011911,0.000198632,-0.012313,0.000766822,-0.0115174 0.00037781,0.000130387,0.000413149,5.12354e-05,0.000369056
1317 rs111687023,rs12030407,rs17113718,rs3005909,rs57354037 0 200.908 inf 5 0 6.88762e-07 6.06303e-07,7.76897e-07 0.000198553,0.011911,-0.012313,0.000766821,-0.0115174 0.000130387,0.00037781,0.000413149,5.12354e-05,0.000369056
1318 rs12030407,rs17113718,rs3005909,rs57354037,rs74683396 0 200.908 inf 5 0 6.88761e-07 6.0265e-07,7.76137e-07 0.011911,-0.012313,0.00076682,-0.0115173,0.000198449 0.00037781,0.000413149,5.12354e-05,0.000369056,0.000130387
1319 rs12030407,rs17113718,rs3005909,rs57354037,rs72662213 0 200.907 inf 5 0 6.88759e-07 6.0532e-07,7.82739e-07 0.011911,-0.0123129,0.000766818,-0.0115173,0.000198349 0.00037781,0.000413149,5.12354e-05,0.000369056,0.000130387
1320 rs12030407,rs17113718,rs1931073,rs3005909,rs57354037 0 200.895 inf 5 0 6.88724e-07 6.09075e-07,7.73148e-07 0.0118801,-0.0122788,8.50754e-05,0.000765735,-0.0114801 0.000376779,0.00041222,5.65483e-05,5.12151e-05,0.000367825
1321 rs12030407,rs17113718,rs3005909,rs57354037,rs9437001 0 200.891 inf 5 0 6.88709e-07 6.01218e-07,7.72913e-07 0.01186,-0.0122626,0.000768988,-0.0114651,5.69206e-05 0.000376691,0.000412206,5.13099e-05,0.000367786,3.80252e-05
1322 rs12030407,rs17113718,rs3005909,rs57354037,rs7553068 0 200.88 inf 5 0 6.88672e-07 6.0501e-07,7.76604e-07 0.0118744,-0.0122838,0.000764576,-0.0114719,9.10781e-05 0.000376708,0.000412285,5.12037e-05,0.00036777,6.15822e-05
1323 rs12030407,rs17113718,rs2793681,rs3005909,rs57354037 0 200.873 inf 5 0 6.88313e-07 6.11009e-07,7.71417e-07 0.0119029,-0.0123084,-8.01219e-05,0.000764487,-0.0114648 0.000377734,0.000413258,6.20846e-05,5.12036e-05,0.000367795
1324 rs12030407,rs17113718,rs2793675,rs3005909,rs57354037 0 200.862 inf 5 0 6.88284e-07 6.02295e-07,7.76411e-07 0.0119024,-0.0123079,-7.90323e-05,0.000764506,-0.0114654 0.000377732,0.000413257,6.20203e-05,5.12038e-05,0.00036779
1325 rs115849418,rs12030407,rs17113718,rs3005909,rs57354037 0 200.85 inf 5 0 6.87642e-07 6.03765e-07,7.71838e-07 0.000252479,0.0118663,-0.0124592,0.000764016,-0.0114705 0.000303809,0.000376668,0.000470965,5.12023e-05,0.000367769
1326 rs12030407,rs1581995,rs17113718,rs3005909,rs57354037 0 200.849 inf 5 0 6.88481e-07 6.14842e-07,7.69495e-07 0.0119148,-7.78453e-05,-0.0122498,0.000756234,-0.0115199 0.0003783,5.63235e-05,0.000412433,5.1511e-05,0.000369505
1327 rs12030407,rs17113718,rs2793690,rs3005909,rs57354037 0 200.848 inf 5 0 6.88237e-07 6.02949e-07,7.75411e-07 0.0118996,-0.012305,-7.69298e-05,0.00076415,-0.0114635 0.000377611,0.000413136,6.16879e-05,5.12024e-05,0.000367812
1328 rs12030407,rs17113718,rs3005909,rs57354037,rs947252 0 200.844 inf 5 0 6.88227e-07 6.09988e-07,7.76752e-07 0.0118994,-0.0123048,0.00076415,-0.0114635,-7.65728e-05 0.000377611,0.000413136,5.12024e-05,0.000367812,6.16879e-05
1329 rs12030407,rs17113718,rs3005909,rs4927310,rs57354037 0 200.838 inf 5 0 6.88291e-07 6.05648e-07,7.73711e-07 0.011901,-0.0123081,0.000765999,7.66449e-05,-0.01147 0.000377646,0.000413259,5.12258e-05,5.99689e-05,0.000367769
1330 rs12030407,rs17113718,rs2793683,rs3005909,rs57354037 0 200.837 inf 5 0 6.88197e-07 6.03138e-07,7.77643e-07 0.011901,-0.0123064,-7.5941e-05,0.000764463,-0.0114651 0.000377734,0.000413258,6.20846e-05,5.12036e-05,0.000367795
1331 rs12030407,rs17113718,rs28819096,rs3005909,rs57354037 0 200.836 inf 5 0 6.88532e-07 6.08062e-07,7.812e-07 0.0119087,-0.0123261,5.65887e-05,0.000770914,-0.0115086 0.000377871,0.000414103,4.01784e-05,5.1436e-05,0.000368765
1332 rs11206793,rs12030407,rs3005909,rs57354037,rs58188813 0 200.832 inf 5 0 6.88514e-07 6.07573e-07,7.80088e-07 0.000108773,0.0118729,0.00076548,-0.0114692,-0.0122986 5.95607e-05,0.000376755,5.12144e-05,0.000367788,0.000412709
1333 rs12030407,rs17113718,rs3005900,rs57354037 0 198.205 inf 4 -nan 6.69107e-07 5.86846e-07,7.586e-07 0.0115806,-0.0119007,0.000699712,-0.0111665 0.000372353,0.000405646,4.98014e-05,0.00036297
1334 rs12030407,rs17113718,rs3005909,rs57354037,rs6588614 0 200.816 inf 5 0 6.88222e-07 6.10233e-07,7.78141e-07 0.0118999,-0.0123069,0.000765937,-0.01147,7.4256e-05 0.000377646,0.000413259,5.12258e-05,0.000367769,5.99689e-05
1335 rs12030407,rs1331863,rs17113718,rs3005909,rs57354037 0 200.814 inf 5 0 6.88215e-07 6.05466e-07,7.78105e-07 0.0118998,7.40209e-05,-0.0123068,0.000765931,-0.01147 0.000377646,5.99689e-05,0.000413259,5.12258e-05,0.000367769
1336 rs10789017,rs12030407,rs17113718,rs3005909,rs57354037 0 200.811 inf 5 0 6.88208e-07 6.08387e-07,7.76898e-07 7.37663e-05,0.0118997,-0.0123066,0.000765925,-0.01147 5.99689e-05,0.000377646,0.000413259,5.12258e-05,0.000367769
1337 rs12030407,rs1581994,rs17113718,rs3005909,rs57354037 0 200.804 inf 5 0 6.88241e-07 6.04316e-07,7.76372e-07 0.0118915,6.78754e-05,-0.0122973,0.000761216,-0.0114679 0.000377206,5.43225e-05,0.000412761,5.12513e-05,0.000367775
1338 rs12030407,rs17113718,rs3005909,rs34846848,rs57354037 0 200.796 inf 5 0 6.8841e-07 6.01986e-07,7.78051e-07 0.0119011,-0.0122988,0.000763295,0.000132961,-0.0115042 0.000377556,0.000412739,5.12051e-05,9.89416e-05,0.000368627
1339 rs12030407,rs17113718,rs3005909,rs4418654,rs57354037 0 200.793 inf 5 0 6.872e-07 6.0169e-07,7.78381e-07 0.0118671,-0.0122707,0.000766259,2.06023e-05,-0.0114896 0.000376685,0.000412194,5.22064e-05,9.36111e-05,0.000377869
1340 rs12030407,rs17113718,rs3005909,rs4442403,rs57354037 0 200.788 inf 5 0 6.8717e-07 6.01346e-07,7.66345e-07 0.0118664,-0.01227,0.000764653,6.0556e-06,-0.011476 0.000376671,0.00041218,5.21576e-05,9.45599e-05,0.000377675
1341 rs12030407,rs17113718,rs3005909,rs4543846,rs57354037 0 200.787 inf 5 0 6.87169e-07 5.9863e-07,7.75443e-07 0.0118664,-0.01227,0.000764541,4.99121e-06,-0.011475 0.000376671,0.00041218,5.21576e-05,9.45599e-05,0.000377675
1342 rs12030407,rs17113718,rs2792783,rs3005909,rs57354037 0 200.785 inf 5 0 6.88045e-07 6.00791e-07,7.72238e-07 0.0118982,-0.0123035,-7.00287e-05,0.000764452,-0.0114661 0.000377724,0.00041325,6.19828e-05,5.12038e-05,0.000367789
1343 rs12030407,rs17113718,rs2404523,rs3005909,rs57354037 0 200.777 inf 5 0 6.88105e-07 6.12067e-07,7.75407e-07 0.0118963,-0.012303,6.95843e-05,0.00076558,-0.0114687 0.000377542,0.000413152,5.96124e-05,5.12198e-05,0.000367772
1344 rs12030407,rs12408513,rs17113718,rs3005909,rs57354037 0 200.751 inf 5 0 6.88258e-07 6.10683e-07,7.79644e-07 0.0118822,-5.16165e-05,-0.0122694,0.000760934,-0.0114836 0.000376878,4.0993e-05,0.000412177,5.12608e-05,0.000367916
1345 rs12030407,rs17113718,rs2096086,rs3005909,rs57354037 0 200.735 inf 5 0 6.87972e-07 6.04815e-07,7.71039e-07 0.0118937,-0.0123001,6.44769e-05,0.000765339,-0.0114685 0.000377516,0.000413121,5.9609e-05,5.12169e-05,0.000367774
1346 rs12030407,rs17113718,rs3005909,rs56314028,rs57354037 0 200.724 inf 5 0 6.88177e-07 6.05e-07,7.79712e-07 0.0119019,-0.0123042,0.000766248,0.000158,-0.0115078 0.00037781,0.000413149,5.12354e-05,0.000130387,0.000369056
1347 rs116315864,rs12030407,rs17113718,rs3005909,rs57354037 0 200.709 inf 5 0 6.87873e-07 5.99672e-07,7.79423e-07 6.16698e-05,0.0118655,-0.0122672,0.000763583,-0.0114978 6.08672e-05,0.000376669,0.000412186,5.12041e-05,0.000368754
1348 rs12030407,rs17113718,rs3005909,rs4314919,rs57354037 0 200.695 inf 5 0 6.88079e-07 6.07452e-07,7.76636e-07 0.0118803,-0.0122739,0.000770515,5.79702e-05,-0.0114817 0.000376864,0.000412192,5.15126e-05,5.03624e-05,0.000367898
1349 rs11206794,rs12030407,rs17113718,rs3005909,rs57354037 0 200.692 inf 5 0 6.88081e-07 6.0281e-07,7.79512e-07 -4.29683e-05,0.0118628,-0.0122647,0.000764595,-0.0114635 3.72915e-05,0.00037668,0.000412202,5.12048e-05,0.000367819
1350 rs12030407,rs17113718,rs3005909,rs57354037,rs6673461 0 200.687 inf 5 0 6.87743e-07 6.03613e-07,7.80255e-07 0.0118767,-0.0122807,0.000764467,-0.011452,-6.13302e-05 0.000376841,0.000412346,5.12047e-05,0.00036832,6.70275e-05
1351 rs12030407,rs17113718,rs3005909,rs57354037,rs6666711 0 200.683 inf 5 0 6.88048e-07 6.04664e-07,7.7489e-07 0.0118995,-0.0123019,0.0007661,-0.0115053,0.00014751 0.00037781,0.000413149,5.12354e-05,0.000369056,0.000130387
1352 rs12030407,rs17113718,rs3005909,rs4477326,rs57354037 0 200.666 inf 5 0 6.87992e-07 6.04079e-07,7.78095e-07 0.0118991,-0.0123135,0.000769388,4.39495e-05,-0.0115001 0.000377858,0.000414098,5.14368e-05,4.01428e-05,0.000368763
1353 rs12030407,rs17113718,rs3005909,rs4912230,rs57354037 0 200.655 inf 5 0 6.87958e-07 6.03861e-07,7.8249e-07 0.0118984,-0.0123126,0.000769278,4.30469e-05,-0.0114995 0.000377858,0.000414098,5.14368e-05,4.01428e-05,0.000368763
1354 rs12030407,rs17113718,rs3005909,rs4912409,rs57354037 0 200.654 inf 5 0 6.87954e-07 6.09047e-07,7.73216e-07 0.0118996,-0.0123138,0.000769584,4.30089e-05,-0.0115004 0.000377953,0.00041422,5.14662e-05,4.0202e-05,0.000368831
1355 rs12030407,rs17113718,rs3005909,rs4462192,rs57354037 0 200.654 inf 5 0 6.87954e-07 6.02999e-07,7.77081e-07 0.0118984,-0.0123125,0.000769265,4.29423e-05,-0.0114994 0.000377858,0.000414098,5.14368e-05,4.01428e-05,0.000368763
1356 rs12030407,rs17113718,rs3005909,rs57354037,rs6588623 0 200.653 inf 5 0 6.87951e-07 6.0365e-07,7.80532e-07 0.0118985,-0.0123125,0.000769245,-0.0114994,4.29007e-05 0.000377871,0.000414103,5.1436e-05,0.000368765,4.01784e-05
1357 rs12030407,rs17113718,rs3005909,rs55896510,rs57354037 0 200.649 inf 5 0 6.87941e-07 6.0317e-07,7.80599e-07 0.0118974,-0.0122999,0.00076597,0.000138318,-0.0115031 0.00037781,0.000413149,5.12354e-05,0.000130387,0.000369056
1358 rs12030407,rs17113718,rs3005909,rs4279887,rs57354037 0 200.646 inf 5 0 6.87928e-07 6.00772e-07,7.82043e-07 0.0118978,-0.0123118,0.000769175,4.22116e-05,-0.0114989 0.000377858,0.000414098,5.14368e-05,4.01428e-05,0.000368763
1359 rs12030407,rs12120105,rs17113718,rs3005909,rs57354037 0 200.645 inf 5 0 6.87925e-07 6.06915e-07,7.75668e-07 0.0118979,4.21862e-05,-0.0123118,0.000769158,-0.0114989 0.000377871,4.01784e-05,0.000414103,5.1436e-05,0.000368765
1360 rs12030407,rs12563015,rs17113718,rs3005909,rs57354037 0 200.645 inf 5 0 6.87925e-07 6.06199e-07,7.68402e-07 0.0118978,4.21404e-05,-0.0123117,0.000769167,-0.0114989 0.000377858,4.01428e-05,0.000414098,5.14368e-05,0.000368763
1361 rs12030407,rs17113718,rs3005909,rs4421626,rs57354037 0 200.645 inf 5 0 6.87925e-07 6.05674e-07,7.78475e-07 0.0118978,-0.0123117,0.000769165,4.21294e-05,-0.0114989 0.000377858,0.000414098,5.14368e-05,4.01428e-05,0.000368763
1362 rs12030407,rs17113718,rs3005909,rs57354037,rs7518559 0 200.645 inf 5 0 6.87924e-07 6.01891e-07,7.77578e-07 0.0118979,-0.0123117,0.000769155,-0.0114989,4.21587e-05 0.000377871,0.000414103,5.1436e-05,0.000368765,4.01784e-05
1363 rs12030407,rs17113718,rs3005909,rs57354037,rs7542209 0 200.644 inf 5 0 6.87923e-07 6.02769e-07,7.80726e-07 0.0118977,-0.0123116,0.000769161,-0.0114988,4.20916e-05 0.000377858,0.000414098,5.14368e-05,0.000368763,4.01428e-05
1364 rs12030407,rs17113718,rs3005909,rs57354037,rs7550046 0 200.644 inf 5 0 6.87923e-07 6.05132e-07,7.80734e-07 0.0118977,-0.0123116,0.000769161,-0.0114988,4.209e-05 0.000377858,0.000414098,5.14368e-05,0.000368763,4.01428e-05
1365 rs12030407,rs17113718,rs3005909,rs4912412,rs57354037 0 200.643 inf 5 0 6.87917e-07 6.04696e-07,7.70023e-07 0.0118976,-0.0123115,0.00076914,4.19241e-05,-0.0114987 0.000377858,0.000414098,5.14368e-05,4.01428e-05,0.000368763
1366 rs11206798,rs12030407,rs17113718,rs3005909,rs57354037 0 200.641 inf 5 0 6.87914e-07 6.04776e-07,7.72781e-07 4.18193e-05,0.0118975,-0.0123114,0.000769127,-0.0114987 4.01428e-05,0.000377858,0.000414098,5.14368e-05,0.000368763
1367 rs12030407,rs17113718,rs3005909,rs57354037,rs7542690 0 200.641 inf 5 0 6.87912e-07 6.03037e-07,7.80217e-07 0.0118975,-0.0123113,0.00076912,-0.0114986,4.17601e-05 0.000377858,0.000414098,5.14368e-05,0.000368763,4.01428e-05
1368 rs12030407,rs17113718,rs3005909,rs57354037,rs6588619 0 200.641 inf 5 0 6.87911e-07 6.03948e-07,7.7644e-07 0.0118975,-0.0123113,0.000769119,-0.0114986,4.17467e-05 0.000377858,0.000414098,5.14368e-05,0.000368763,4.01428e-05
1369 rs12030407,rs12567196,rs17113718,rs3005909,rs57354037 0 200.638 inf 5 0 6.87903e-07 6.06868e-07,7.76549e-07 0.0118973,4.15064e-05,-0.0123111,0.000769089,-0.0114984 0.000377858,4.01428e-05,0.000414098,5.14368e-05,0.000368763
1370 rs11206795,rs12030407,rs17113718,rs3005909,rs57354037 0 200.637 inf 5 0 6.879e-07 6.06133e-07,7.68478e-07 4.1438e-05,0.0118972,-0.012311,0.000769081,-0.0114984 4.01428e-05,0.000377858,0.000414098,5.14368e-05,0.000368763
1371 rs12030407,rs17113718,rs3005909,rs57354037,rs7527370 0 200.632 inf 5 0 6.87884e-07 6.06482e-07,7.74213e-07 0.0118969,-0.0123105,0.000769025,-0.0114981,4.09819e-05 0.000377858,0.000414098,5.14368e-05,0.000368763,4.01428e-05
1372 rs12030407,rs17113718,rs3005909,rs4912413,rs57354037 0 200.625 inf 5 0 6.87862e-07 6.05802e-07,7.72153e-07 0.0118964,-0.0123099,0.000768947,4.03405e-05,-0.0114977 0.000377858,0.000414098,5.14368e-05,4.01428e-05,0.000368763
1373 rs12030407,rs139405992,rs17113718,rs3005909,rs57354037 0 200.625 inf 5 0 6.87816e-07 6.08981e-07,7.72904e-07 0.0118794,8.54731e-05,-0.0122834,0.000766493,-0.0114936 0.000376911,8.79842e-05,0.000412414,5.12657e-05,0.000368538
1374 rs12030407,rs17113718,rs3005909,rs57354037,rs7526379 0 200.622 inf 5 0 6.87851e-07 6.10309e-07,7.78014e-07 0.0118962,-0.0123096,0.000768909,-0.0114974,4.00328e-05 0.000377858,0.000414098,5.14368e-05,0.000368763,4.01428e-05
1375 rs12030407,rs17113718,rs3005909,rs57354037,rs7556596 0 200.62 inf 5 0 6.87175e-07 6.0069e-07,7.74594e-07 0.0118656,-0.0122695,0.000758956,-0.0114685,-6.7617e-06 0.000376734,0.000412194,6.95993e-05,0.00036821,6.29924e-05
1376 rs12030407,rs17113718,rs3005909,rs4397689,rs57354037 0 200.618 inf 5 0 6.87839e-07 6.06498e-07,7.74896e-07 0.0118959,-0.0123093,0.000768866,3.96807e-05,-0.0114972 0.000377858,0.000414098,5.14368e-05,4.01428e-05,0.000368763
1377 rs12030407,rs17113718,rs3005909,rs57354037,rs61772736 0 200.617 inf 5 0 6.87835e-07 6.07322e-07,7.71573e-07 0.0118958,-0.0123091,0.000768851,-0.0114971,3.95611e-05 0.000377858,0.000414098,5.14368e-05,0.000368763,4.01428e-05
1378 rs12030407,rs12567652,rs17113718,rs3005909,rs57354037 0 200.617 inf 5 0 6.87835e-07 6.06774e-07,7.75303e-07 0.0118958,3.956e-05,-0.0123091,0.000768851,-0.0114971 0.000377858,4.01428e-05,0.000414098,5.14368e-05,0.000368763
1379 rs12030407,rs17113718,rs3005909,rs57354037,rs7529732 0 200.616 inf 5 0 6.87835e-07 5.97329e-07,7.70578e-07 0.0118958,-0.0123091,0.00076885,-0.0114971,3.95505e-05 0.000377858,0.000414098,5.14368e-05,0.000368763,4.01428e-05
1380 rs12030407,rs17113718,rs3005909,rs4564188,rs57354037 0 200.616 inf 5 0 6.87835e-07 6.01611e-07,7.80272e-07 0.0118958,-0.0123091,0.00076885,3.95482e-05,-0.0114971 0.000377858,0.000414098,5.14368e-05,4.01428e-05,0.000368763
1381 rs11803744,rs12030407,rs17113718,rs3005909,rs57354037 0 200.616 inf 5 0 6.87836e-07 6.05166e-07,7.78699e-07 0.000128617,0.0118953,-0.0122978,0.000765833,-0.0115008 0.000130387,0.00037781,0.000413149,5.12354e-05,0.000369056
1382 rs12030407,rs12135708,rs17113718,rs3005909,rs57354037 0 200.616 inf 5 0 6.87832e-07 6.0216e-07,7.78234e-07 0.0118958,3.94691e-05,-0.012309,0.00076884,-0.0114971 0.000377858,4.01428e-05,0.000414098,5.14368e-05,0.000368763
1383 rs12030407,rs17113718,rs3005909,rs35691565,rs57354037 0 200.615 inf 5 0 6.8783e-07 6.05191e-07,7.77277e-07 0.0118957,-0.012309,0.000768833,3.94141e-05,-0.011497 0.000377858,0.000414098,5.14368e-05,4.01428e-05,0.000368763
1384 rs12030407,rs12561840,rs17113718,rs3005909,rs57354037 0 200.613 inf 5 0 6.87825e-07 6.03898e-07,7.7659e-07 0.0118956,3.92661e-05,-0.0123088,0.000768815,-0.0114969 0.000377858,4.01428e-05,0.000414098,5.14368e-05,0.000368763
1385 rs12030407,rs12562353,rs17113718,rs3005909,rs57354037 0 200.612 inf 5 0 6.87822e-07 6.0232e-07,7.7231e-07 0.0118955,3.91669e-05,-0.0123087,0.000768803,-0.0114969 0.000377858,4.01428e-05,0.000414098,5.14368e-05,0.000368763
1386 rs12030407,rs12143053,rs17113718,rs3005909,rs57354037 0 200.596 inf 5 0 6.87771e-07 6.01079e-07,7.81475e-07 0.0118944,3.76215e-05,-0.0123072,0.000768614,-0.0114958 0.000377858,4.01428e-05,0.000414098,5.14368e-05,0.000368763
1387 rs115689274,rs12030407,rs17113718,rs3005909,rs57354037 0 200.57 inf 5 0 6.87691e-07 6.07814e-07,7.76293e-07 9.12689e-05,0.0118729,-0.0122731,0.000762422,-0.0114748 0.000104633,0.000376744,0.000412194,5.12349e-05,0.000367803
1388 rs12030407,rs17113718,rs3005909,rs57354037,rs6696992 0 200.568 inf 5 0 6.87682e-07 6.02805e-07,7.72831e-07 0.0118926,-0.012296,0.00076646,-0.0114981,0.00011564 0.000377893,0.000413281,5.12802e-05,0.000369159,0.000133719
1389 rs12030407,rs17113718,rs3005909,rs57354037,rs72662235 0 200.537 inf 5 0 6.87584e-07 6.04918e-07,7.72675e-07 0.0118908,-0.0122943,0.000766345,-0.0114964,0.000101686 0.00037798,0.00041337,5.12897e-05,0.000369274,0.000130677
1390 rs12030407,rs17113718,rs3005909,rs57354037,rs6588616 0 200.535 inf 5 0 6.87388e-07 6.03732e-07,7.71565e-07 0.0118777,-0.0122823,0.000762746,-0.0114693,3.07975e-05 0.000377206,0.000412761,5.12513e-05,0.000367775,5.43225e-05
1391 rs12030407,rs17113718,rs2994564,rs3005909,rs57354037 0 200.528 inf 5 0 6.87405e-07 6.0313e-07,7.76317e-07 0.0118644,-0.0123044,-3.55646e-05,0.000772309,-0.0114659 0.000376681,0.000416343,6.0479e-05,5.31087e-05,0.000367853
1392 rs12030407,rs17113718,rs3005909,rs57354037,rs6685139 0 200.512 inf 5 0 6.87314e-07 6.00038e-07,7.79027e-07 0.0118756,-0.01228,0.000762981,-0.0114695,2.50904e-05 0.000377206,0.000412761,5.12513e-05,0.000367775,5.43225e-05
1393 rs12030407,rs17113718,rs1931076,rs3005909,rs57354037 0 200.503 inf 5 0 6.87475e-07 6.02536e-07,7.7636e-07 0.0118867,-0.0122938,2.55594e-05,0.00076762,-0.0114907 0.000377896,0.000413729,3.82291e-05,5.14853e-05,0.000369012
1394 rs12030407,rs17113718,rs3005909,rs57354037,rs6703556 0 200.49 inf 5 0 6.87246e-07 6.06756e-07,7.7485e-07 0.0118732,-0.0122773,0.000763255,-0.0114698,1.84563e-05 0.000377206,0.000412761,5.12513e-05,0.000367775,5.43225e-05
1395 rs10749704,rs12030407,rs17113718,rs3005909,rs57354037 0 200.49 inf 5 0 6.87246e-07 6.02684e-07,7.751e-07 1.83495e-05,0.0118731,-0.0122773,0.000763259,-0.0114698 5.43225e-05,0.000377206,0.000412761,5.12513e-05,0.000367775
1396 rs10888965,rs12030407,rs17113718,rs3005909,rs57354037 0 200.49 inf 5 0 6.87245e-07 5.98227e-07,7.73373e-07 1.829e-05,0.0118731,-0.0122773,0.000763262,-0.0114698 5.43225e-05,0.000377206,0.000412761,5.12513e-05,0.000367775
1397 rs12030407,rs140420618,rs17113718,rs3005909,rs57354037 0 200.469 inf 5 0 6.87341e-07 5.99962e-07,7.75326e-07 0.0118683,-6.54148e-05,-0.0122719,0.000764136,-0.0114677 0.000376688,0.000130222,0.000412197,5.12029e-05,0.000367811
1398 rs12030407,rs17113718,rs3005909,rs57354037,rs7531629 0 200.468 inf 5 0 6.87362e-07 6.05122e-07,7.73303e-07 0.0118721,-0.0122811,0.000766548,-0.011477,2.03298e-05 0.000376827,0.000412716,5.14224e-05,0.000367976,3.816e-05
1399 rs12030407,rs143003887,rs17113718,rs3005909,rs57354037 0 200.45 inf 5 0 6.87289e-07 6.03081e-07,7.81589e-07 0.0118648,6.01673e-05,-0.0122683,0.000763927,-0.0114726 0.000376684,0.000142958,0.000412193,5.12028e-05,0.000367803
1400 rs12030407,rs17113718,rs3005909,rs57354037,rs7515200 0 200.443 inf 5 0 6.87289e-07 6.01266e-07,7.74771e-07 0.011861,-0.0122607,0.0007624,-0.0114662,-1.6867e-05 0.000376883,0.000412758,5.13461e-05,0.000367911,4.00733e-05
1401 rs12030407,rs17113718,rs3005909,rs57354037,rs6588622 0 200.442 inf 5 0 6.87285e-07 6.00071e-07,7.75934e-07 0.011861,-0.0122608,0.000762426,-0.0114662,-1.66002e-05 0.000376883,0.000412758,5.13461e-05,0.000367911,4.00733e-05
1402 rs12030407,rs17113718,rs3005909,rs57354037,rs6680675 0 200.44 inf 5 0 6.87278e-07 5.9856e-07,7.70435e-07 0.0118612,-0.0122611,0.000762474,-0.0114664,-1.61004e-05 0.000376883,0.000412758,5.13461e-05,0.000367911,4.00733e-05
1403 rs12030407,rs17113718,rs3005909,rs57354037,rs6684867 0 200.438 inf 5 0 6.87274e-07 6.07178e-07,7.73952e-07 0.0118612,-0.0122612,0.000762507,-0.0114664,-1.57803e-05 0.000376892,0.000412767,5.13458e-05,0.000367915,4.0109e-05
1404 rs10888967,rs12030407,rs17113718,rs3005909,rs57354037 0 200.431 inf 5 0 6.87251e-07 6.01513e-07,7.78694e-07 -1.38083e-05,0.0118621,-0.0122628,0.00076307,-0.0114673 3.94803e-05,0.000376863,0.000412675,5.12737e-05,0.000367883
1405 rs12030407,rs146530527,rs17113718,rs3005909,rs57354037 0 200.427 inf 5 0 6.87186e-07 6.01092e-07,7.73841e-07 0.0118655,-1.48196e-05,-0.0122691,0.000763927,-0.0114677 0.000376701,8.89551e-05,0.000412201,5.12051e-05,0.000368142
1406 rs12030407,rs139691576,rs17113718,rs3005909,rs57354037 0 200.424 inf 5 0 6.87171e-07 5.99863e-07,7.7448e-07 0.0118669,6.79637e-06,-0.0122705,0.00076414,-0.0114719 0.000376741,8.93364e-05,0.000412249,5.12281e-05,0.000368265
1407 rs12030407,rs17113718,rs3005909,rs4344366,rs57354037 0 200.421 inf 5 0 6.87222e-07 6.04614e-07,7.75888e-07 0.0118621,-0.012264,0.000763352,-1.05275e-05,-0.011466 0.000376966,0.000412697,5.12565e-05,3.73267e-05,0.000368105
1408 rs12030407,rs17113718,rs3005909,rs4600084,rs57354037 0 200.413 inf 5 0 6.87192e-07 6.07703e-07,7.76975e-07 0.0118709,-0.0122757,0.000764808,7.22054e-06,-0.0114752 0.000377434,0.000413308,5.13698e-05,3.78183e-05,0.000368604
1409 rs12030407,rs12734077,rs17113718,rs3005909,rs57354037 0 200.409 inf 5 0 6.87183e-07 6.11799e-07,7.75747e-07 0.0118638,-5.62404e-06,-0.0122662,0.000763633,-0.0114681 0.00037704,3.72994e-05,0.000412913,5.12655e-05,0.000368112
1410 rs12030407,rs12562368,rs17113718,rs3005909,rs57354037 0 200.409 inf 5 0 6.87183e-07 6.07459e-07,7.74553e-07 0.0118638,-5.60998e-06,-0.0122662,0.000763634,-0.0114681 0.00037704,3.72994e-05,0.000412913,5.12655e-05,0.000368112
1411 rs12030407,rs12733519,rs17113718,rs3005909,rs57354037 0 200.408 inf 5 0 6.87182e-07 5.98883e-07,7.81482e-07 0.0118639,-5.45915e-06,-0.0122663,0.000763644,-0.0114681 0.00037704,3.72994e-05,0.000412913,5.12655e-05,0.000368112
1412 rs12030407,rs12135065,rs17113718,rs3005909,rs57354037 0 200.405 inf 5 0 6.87169e-07 6.024e-07,7.68334e-07 0.0118674,2.15882e-06,-0.0122714,0.000764207,-0.0114716 0.000377168,3.75064e-05,0.000413044,5.13097e-05,0.000368297
1413 rs12030407,rs17113718,rs3005909,rs57354037,rs75683557 0 200.405 inf 5 0 6.87168e-07 6.08387e-07,7.75878e-07 0.0118662,-0.01227,0.000764108,-0.0114704,-3.58678e-06 0.000376678,0.000412194,5.12486e-05,0.000367771,8.48849e-05
1414 rs12030407,rs12732886,rs17113718,rs3005909,rs57354037 0 200.405 inf 5 0 6.87168e-07 6.04727e-07,7.76657e-07 0.0118668,9.76524e-07,-0.0122706,0.000764103,-0.011471 0.000377168,3.75064e-05,0.000413044,5.13097e-05,0.000368297
1415 rs12030407,rs17113718,rs3005909,rs4244023,rs57354037 0 200.404 inf 5 0 6.87167e-07 6.0046e-07,7.75778e-07 0.0118667,-0.0122705,0.000764091,8.48283e-07,-0.0114709 0.000377168,0.000413044,5.13097e-05,3.75064e-05,0.000368297
1416 rs12030407,rs12120414,rs17113718,rs3005909,rs57354037 0 200.404 inf 5 0 6.87167e-07 5.94797e-07,7.7231e-07 0.0118664,1.33064e-07,-0.01227,0.000764028,-0.0114705 0.000377169,3.75061e-05,0.000413055,5.13142e-05,0.000368303
1417 rs10493207,rs12030407,rs17113718,rs3005909,rs57354037 0 200.404 inf 5 0 6.87167e-07 6.09588e-07,7.75246e-07 7.97094e-07,0.0118667,-0.0122704,0.000764087,-0.0114709 3.75064e-05,0.000377168,0.000413044,5.13097e-05,0.000368297
1418 rs12030407,rs17113718,rs3005909,rs4244024,rs57354037 0 200.404 inf 5 0 6.87167e-07 6.04575e-07,7.78602e-07 0.0118667,-0.0122704,0.00076408,7.17853e-07,-0.0114708 0.000377168,0.000413044,5.13097e-05,3.75064e-05,0.000368297
1419 rs12030407,rs17113718,rs3005909,rs4912229,rs57354037 0 200.404 inf 5 0 6.87167e-07 5.95682e-07,7.74169e-07 0.0118666,-0.0122703,0.000764074,6.48082e-07,-0.0114708 0.000377168,0.000413044,5.13097e-05,3.75064e-05,0.000368297
1420 rs12030407,rs17113718,rs3005909,rs57354037,rs67708636 0 200.404 inf 5 0 6.87167e-07 6.06116e-07,7.70335e-07 0.0118664,-0.0122701,0.000764039,-0.0114706,2.60112e-07 0.000377168,0.000413044,5.13097e-05,0.000368297,3.75064e-05
1421 rs12030407,rs12732326,rs17113718,rs3005909,rs57354037 0 200.404 inf 5 0 6.87167e-07 6.08887e-07,7.7987e-07 0.0118662,-1.54366e-07,-0.0122698,0.000764003,-0.0114704 0.000377168,3.75064e-05,0.000413044,5.13097e-05,0.000368297
1422 rs12030407,rs12122982,rs17113718,rs3005909,rs57354037 0 200.404 inf 5 0 6.87167e-07 6.07289e-07,7.76392e-07 0.0118663,-6.89692e-08,-0.0122698,0.00076401,-0.0114704 0.000377168,3.75064e-05,0.000413044,5.13097e-05,0.000368297
1423 rs10493205,rs12030407,rs17113718,rs3005909,rs57354037 0 200.404 inf 5 0 6.87167e-07 6.09896e-07,7.74024e-07 6.82414e-08,0.0118663,-0.0122699,0.000764022,-0.0114705 3.75064e-05,0.000377168,0.000413044,5.13097e-05,0.000368297
1424 rs10493208,rs12030407,rs17113718,rs3005909,rs57354037 0 200.404 inf 5 0 6.87167e-07 6.01299e-07,7.73796e-07 1.33009e-08,0.0118663,-0.0122699,0.000764017,-0.0114705 3.75064e-05,0.000377168,0.000413044,5.13097e-05,0.000368297
1425 rs12030407,rs17113718,rs3005905,rs57354037 0 197.743 inf 4 -nan 6.67646e-07 5.91293e-07,7.5607e-07 0.0115566,-0.0118754,0.000695367,-0.0111457 0.000371986,0.000405279,4.97605e-05,0.000362688
1426 rs12030407,rs17113718,rs2994550,rs57354037 0 197.621 inf 4 -nan 6.67261e-07 5.82733e-07,7.54206e-07 0.0115534,-0.0118717,0.00069437,-0.011143 0.000371986,0.000405279,4.97605e-05,0.000362688
1427 rs12030407,rs17113718,rs2994551,rs57354037 0 197.613 inf 4 -nan 6.67234e-07 5.80718e-07,7.43269e-07 0.0115532,-0.0118715,0.000694301,-0.0111428 0.000371986,0.000405279,4.97605e-05,0.000362688
1428 rs12030407,rs17113718,rs3005904,rs57354037 0 197.507 inf 4 -nan 6.66898e-07 5.93607e-07,7.53232e-07 0.0115505,-0.0118683,0.000693429,-0.0111405 0.000371986,0.000405279,4.97605e-05,0.000362688
1429 rs12030407,rs17113718,rs3005896,rs57354037 0 197.457 inf 4 -nan 6.66743e-07 5.80988e-07,7.61447e-07 0.011537,-0.0118553,0.000692461,-0.0111286 0.000371618,0.000404909,4.97199e-05,0.000362406
1430 rs12030407,rs17113718,rs2994553,rs57354037 0 197.05 inf 4 -nan 6.65452e-07 5.805e-07,7.43267e-07 0.0115265,-0.0118431,0.000689103,-0.0111198 0.000371618,0.000404909,4.97199e-05,0.000362406
1431 rs12030407,rs17113718,rs2994565,rs57354037,rs7556596 0 199.437 inf 5 0 6.83245e-07 6.02018e-07,7.66629e-07 0.0118827,-0.0127733,-0.000865958,-0.0115463,-0.00120572 0.000378385,0.00043307,8.13902e-05,0.000371657,8.3083e-05
1432 rs11206793,rs114330705,rs12030407,rs3005909,rs57354037 0 199.131 inf 5 0 6.83123e-07 5.9891e-07,7.6524e-07 0.000108375,-0.0122442,0.011826,0.000762254,-0.0114239 5.95607e-05,0.000412709,0.000376755,5.12144e-05,0.000367788
1433 rs12030407,rs17113652,rs17113718,rs57354037 0 194.329 inf 4 -nan 6.55963e-07 5.80844e-07,7.42419e-07 0.0115955,0.00394004,-0.0152738,-0.0115147 0.000376375,0.000295066,0.000573694,0.000376268
1434 rs12030407,rs17113718,rs57354037,rs75255856 0 194.201 inf 4 -nan 6.55556e-07 5.68538e-07,7.38293e-07 0.0115919,-0.0152639,-0.011511,0.0039335 0.000376375,0.000573694,0.000376268,0.000295066
1435 rs12030407,rs17113718,rs57354037,rs78614558 0 194.196 inf 4 -nan 6.55541e-07 5.73925e-07,7.53153e-07 0.0115917,-0.0152635,-0.0115109,0.00393326 0.000376375,0.000573694,0.000376268,0.000295066
1436 rs12030407,rs17113718,rs2994565,rs57354037,rs7536413 0 196.257 inf 5 0 6.73845e-07 5.85857e-07,7.59226e-07 0.0117686,-0.0126243,0.000337982,-0.0114261,-0.00116927 0.000377342,0.000431693,4.81124e-05,0.0003703,8.3319e-05
1437 rs10159099,rs12030407,rs17113718,rs2994565,rs57354037 0 195.98 inf 5 0 6.72967e-07 5.86308e-07,7.58998e-07 -0.00116547,0.0117609,-0.0126136,0.000337257,-0.0114192 8.3319e-05,0.000377342,0.000431693,4.81124e-05,0.0003703
1438 rs11206793,rs12030407,rs1417772,rs2994554,rs3005911 0 195.694 inf 5 0 6.71799e-07 5.91691e-07,7.57417e-07 -2.5836e-06,0.0117384,-0.000724524,0.0116698,-0.0111581 5.9194e-05,0.000377337,5.96195e-05,0.000377709,0.000362703
1439 rs11206793,rs12030407,rs1417772,rs3005895,rs3005911 0 195.525 inf 5 0 6.71262e-07 5.85544e-07,7.56916e-07 -2.54926e-06,0.0117337,-0.000724203,0.011665,-0.0111536 5.9194e-05,0.000377337,5.96195e-05,0.000377709,0.000362703
1440 rs12030407,rs17113718,rs2994560,rs2994565,rs57354037 0 195.09 inf 5 0 6.69534e-07 5.86992e-07,7.57065e-07 0.0117001,-0.0109242,-0.00110657,0.0010097,-0.0106654 0.00037636,0.00038016,8.01369e-05,7.91509e-05,0.000352074
1441 rs12030407,rs17113718,rs2994561,rs2994565,rs57354037 0 194.36 inf 5 0 6.67214e-07 5.8787e-07,7.53533e-07 0.0116573,-0.0108767,-0.00110125,0.00100812,-0.0106244 0.000375637,0.000379426,8.04666e-05,7.95331e-05,0.000351486
1442 rs12030407,rs17113718,rs2994559,rs2994565,rs57354037 0 194.248 inf 5 0 6.66859e-07 5.82739e-07,7.59009e-07 0.0116542,-0.0108745,-0.00109974,0.00100689,-0.0106225 0.000375637,0.000379426,8.04666e-05,7.95331e-05,0.000351486
1443 rs11206793,rs12030407,rs2994554,rs3005911,rs4291536 0 193.974 inf 5 0 6.66746e-07 5.84955e-07,7.54151e-07 9.22229e-05,0.0114346,0.0112457,-0.0112178,-0.00169555 5.95418e-05,0.000368695,0.000365319,0.000365559,0.000143128
1444 rs11206793,rs12030407,rs12143461,rs2994554,rs3005911 0 193.911 inf 5 0 6.66141e-07 5.89187e-07,7.58765e-07 4.79498e-06,0.0112367,-0.000685847,0.0115843,-0.0110226 5.91832e-05,0.000362843,5.80774e-05,0.000376626,0.000360106
1445 rs11206793,rs12030407,rs3005895,rs3005911,rs4291536 0 193.81 inf 5 0 6.66228e-07 5.89194e-07,7.5092e-07 9.22212e-05,0.0114302,0.0112413,-0.0112134,-0.00169493 5.95418e-05,0.000368695,0.000365319,0.000365559,0.000143128
1446 rs11206793,rs12030407,rs12143461,rs3005895,rs3005911 0 193.743 inf 5 0 6.65608e-07 5.80635e-07,7.50821e-07 4.8261e-06,0.0112321,-0.000685539,0.0115796,-0.0110182 5.91832e-05,0.000362843,5.80774e-05,0.000376626,0.000360106
1447 rs12030407,rs17113718,rs2994565,rs3005911,rs57354037 0 193.574 inf 5 0 6.64719e-07 5.81655e-07,7.57256e-07 0.0116115,-0.0108271,0.00100528,-0.00109465,-0.0105816 0.000374868,0.000378675,7.98882e-05,8.07697e-05,0.000350885
1448 rs11206793,rs12030407,rs2994554,rs3005911,rs4927316 0 193.552 inf 5 0 6.65045e-07 5.79765e-07,7.4808e-07 2.30363e-05,0.0114998,0.010896,-0.0111158,-0.000629754 5.91823e-05,0.000371314,0.000356162,0.000362936,5.36348e-05
1449 rs11206793,rs12030407,rs3005895,rs3005911,rs4927316 0 193.394 inf 5 0 6.64543e-07 5.79637e-07,7.49378e-07 2.30606e-05,0.0114954,0.0108918,-0.0111115,-0.000629573 5.91823e-05,0.000371314,0.000356162,0.000362936,5.36348e-05
1450 rs12030407,rs17113652,rs17113718,rs2994565,rs57354037 0 192.454 inf 5 0 6.60983e-07 5.81181e-07,7.47468e-07 0.0116347,0.00393946,-0.0152671,0.000113908,-0.0115106 0.000376698,0.000295066,0.0005737,4.53977e-05,0.000376272
1451 rs12030407,rs17113718,rs2994565,rs57354037,rs75255856 0 192.325 inf 5 0 6.60576e-07 5.78547e-07,7.50961e-07 0.011631,-0.0152573,0.000113909,-0.0115069,0.00393292 0.000376698,0.0005737,4.53977e-05,0.000376272,0.000295066
1452 rs12030407,rs17113718,rs2994565,rs57354037,rs78614558 0 192.321 inf 5 0 6.60561e-07 5.75241e-07,7.46018e-07 0.0116308,-0.0152569,0.000113909,-0.0115068,0.00393268 0.000376698,0.0005737,4.53977e-05,0.000376272,0.000295066
1453 rs12030407,rs17113718,rs57354037,rs7536413 0 188.758 inf 4 -nan 6.39201e-07 5.61103e-07,7.26163e-07 0.011274,-0.0120927,-0.0110839,-0.000975438 0.000370717,0.000425009,0.000367081,7.86177e-05
1454 rs11206793,rs12030407,rs12070360,rs2994554,rs3005911 0 191.364 inf 5 0 6.58497e-07 5.74979e-07,7.41076e-07 -3.24944e-05,0.0112458,0.00109276,0.0111319,-0.011182 5.93219e-05,0.000364926,9.64563e-05,0.000363875,0.000366576
1455 rs11206793,rs12030407,rs12070360,rs3005895,rs3005911 0 191.202 inf 5 0 6.57985e-07 5.75626e-07,7.44958e-07 -3.24503e-05,0.0112414,0.00109236,0.0111275,-0.0111776 5.93219e-05,0.000364926,9.64563e-05,0.000363875,0.000366576
1456 rs10159099,rs12030407,rs17113718,rs57354037 0 188.527 inf 4 -nan 6.38469e-07 5.57743e-07,7.23567e-07 -0.00097206,0.0112675,-0.0120831,-0.0110777 7.86177e-05,0.000370717,0.000425009,0.000367081
1457 rs11206781,rs11206793,rs12030407,rs2994554,rs3005911 0 190.971 inf 5 0 6.5682e-07 5.76752e-07,7.41975e-07 -0.000654169,4.38839e-06,0.0110722,0.0114054,-0.0108606 5.82988e-05,5.91843e-05,0.000360143,0.000373478,0.000357511
1458 rs11206781,rs11206793,rs12030407,rs3005895,rs3005911 0 190.806 inf 5 0 6.56296e-07 5.76635e-07,7.43226e-07 -0.000653875,4.4197e-06,0.0110677,0.0114008,-0.0108562 5.82988e-05,5.91843e-05,0.000360143,0.000373478,0.000357511
1459 rs11206793,rs12030407,rs2994554,rs3005911,rs75259039 0 188.898 inf 5 0 6.50645e-07 5.71781e-07,7.38085e-07 2.41454e-05,0.0111055,0.0110293,-0.0108374,0.000931878 5.91846e-05,0.000362567,0.00036268,0.000358069,8.6176e-05
1460 rs11206793,rs12030407,rs3005895,rs3005911,rs75259039 0 188.737 inf 5 0 6.50138e-07 5.70332e-07,7.28152e-07 2.41685e-05,0.0111011,0.0110249,-0.0108331,0.000931526 5.91846e-05,0.000362567,0.00036268,0.000358069,8.6176e-05
1461 rs12030407,rs17113718,rs2994565,rs3005906,rs57354037 0 187.534 inf 5 0 6.45592e-07 5.6402e-07,7.29945e-07 0.0113199,-0.0105795,0.000923307,-0.000996658,-0.0103687 0.000370863,0.000375775,7.91126e-05,7.98277e-05,0.000348578
1462 rs12030407,rs17113718,rs2994565,rs3005910,rs57354037 0 187.51 inf 5 0 6.45517e-07 5.71616e-07,7.33665e-07 0.0113192,-0.0105791,0.000923025,-0.00099631,-0.0103684 0.000370863,0.000375775,7.91126e-05,7.98277e-05,0.000348578
1463 rs11206793,rs12030407,rs17460046,rs2994554,rs3005911 0 187.246 inf 5 0 6.45424e-07 5.69011e-07,7.30962e-07 -6.30121e-05,0.0111167,-0.000718179,0.0109551,-0.0110433 5.96381e-05,0.000364366,6.86795e-05,0.000361705,0.000365806
1464 rs11206793,rs12030407,rs2994554,rs3005911,rs947254 0 187.092 inf 5 0 6.44573e-07 5.61011e-07,7.28312e-07 2.12326e-07,0.0112248,0.0111551,-0.0107189,-0.000607759 5.91933e-05,0.000368403,0.000368744,0.000355995,5.84517e-05
1465 rs11206793,rs12030407,rs17460046,rs3005895,rs3005911 0 187.087 inf 5 0 6.4492e-07 5.70096e-07,7.26375e-07 -6.29558e-05,0.0111123,-0.000717906,0.0109507,-0.0110389 5.96381e-05,0.000364366,6.86795e-05,0.000361705,0.000365806
1466 rs11206793,rs12030407,rs3005895,rs3005911,rs947254 0 186.93 inf 5 0 6.44059e-07 5.6461e-07,7.23206e-07 2.45469e-07,0.0112203,0.0111505,-0.0107145,-0.000607487 5.91933e-05,0.000368403,0.000368744,0.000355995,5.84517e-05
1467 rs12030407,rs3005899,rs57354037,rs79991429 0 183.46 inf 4 -nan 6.22394e-07 5.4884e-07,7.01387e-07 0.0113232,0.000731134,-0.01094,-0.0116342 0.000377612,5.12734e-05,0.000368533,0.000413138
1468 rs12030407,rs17113718,rs57354037,rs9787000 0 183.03 inf 4 -nan 6.21075e-07 5.46944e-07,6.97806e-07 0.0107775,-0.0110167,-0.0104468,0.000541034 0.000359746,0.000391623,0.000352718,4.78966e-05
1469 rs11206793,rs12030407,rs1539059,rs2994554,rs3005911 0 184.836 inf 5 0 6.37634e-07 5.58777e-07,7.2035e-07 1.33911e-05,0.0108823,-0.000555919,0.0108126,-0.0105123 5.91778e-05,0.000358926,5.61494e-05,0.000359243,0.000351839
1470 rs11206793,rs12030407,rs1539059,rs3005895,rs3005911 0 184.679 inf 5 0 6.37137e-07 5.53514e-07,7.17757e-07 1.34183e-05,0.010878,-0.00055571,0.0108083,-0.0105082 5.91778e-05,0.000358926,5.61494e-05,0.000359243,0.000351839
1471 rs11206793,rs12030407,rs2994554,rs3005911,rs78419845 0 184.659 inf 5 0 6.37215e-07 5.59317e-07,7.26329e-07 4.62159e-05,0.0109104,0.0108331,-0.0106476,0.000820551 5.92658e-05,0.000359926,0.000360003,0.000355483,8.31365e-05
1472 rs11206793,rs12030407,rs3005895,rs3005911,rs78419845 0 184.502 inf 5 0 6.36716e-07 5.56076e-07,7.19796e-07 4.62304e-05,0.0109062,0.0108288,-0.0106433,0.000820234 5.92658e-05,0.000359926,0.000360003,0.000355483,8.31365e-05
1473 rs11206793,rs12030407,rs1539061,rs2994554,rs3005911 0 184.391 inf 5 0 6.36026e-07 5.5839e-07,7.27096e-07 2.05339e-07,0.0110836,-0.000567247,0.0110133,-0.0106055 5.91953e-05,0.000366292,5.79886e-05,0.000366616,0.000354547
1474 rs114710070,rs12030407,rs17113718,rs57354037 0 181.644 inf 4 -nan 6.16878e-07 5.35862e-07,7.02436e-07 -0.00145444,0.0106579,-0.01062,-0.0106284 0.000131951,0.000357139,0.000380499,0.000358621
1475 rs11206793,rs12030407,rs1539061,rs3005895,rs3005911 0 184.231 inf 5 0 6.35519e-07 5.6029e-07,7.17273e-07 2.38605e-07,0.0110792,-0.000566988,0.0110088,-0.0106012 5.91953e-05,0.000366292,5.79886e-05,0.000366616,0.000354547
1476 rs12030407,rs17113718,rs3005890,rs57354037 0 181.432 inf 4 -nan 6.15959e-07 5.39468e-07,7.0131e-07 0.0110861,-0.0113271,0.000545472,-0.0107489 0.000371986,0.000405279,4.97605e-05,0.000362688
1477 rs12030407,rs17113718,rs3005902,rs57354037 0 181.379 inf 4 -nan 6.15793e-07 5.36399e-07,7.00749e-07 0.0110844,-0.0113251,0.000544922,-0.0107474 0.000371986,0.000405279,4.97605e-05,0.000362688
1478 rs11206793,rs116129852,rs12030407,rs2994554,rs3005911 0 183.753 inf 5 0 6.34393e-07 5.52151e-07,7.11381e-07 2.75585e-05,0.00108508,0.0107251,0.010749,-0.0107079 5.91935e-05,0.000112328,0.000354986,0.000358079,0.000357919
1479 rs11206793,rs116129852,rs12030407,rs3005895,rs3005911 0 183.597 inf 5 0 6.33899e-07 5.51345e-07,7.16265e-07 2.75804e-05,0.00108468,0.0107209,0.0107447,-0.0107036 5.91935e-05,0.000112328,0.000354986,0.000358079,0.000357919
1480 rs12030407,rs17113718,rs57354037,rs7514757 0 180.957 inf 4 -nan 6.14702e-07 5.42614e-07,6.96957e-07 0.0106411,-0.0106031,-0.0106111,-0.00143538 0.000357139,0.000380499,0.000358621,0.000131951
1481 rs11206793,rs12030407,rs2994554,rs3005911,rs4369266 0 181.582 inf 5 0 6.27374e-07 5.46703e-07,7.10467e-07 1.92093e-05,0.0105176,0.0106732,-0.0104294,-0.000408674 5.91801e-05,0.000350715,0.000357513,0.000351416,4.48278e-05
1482 rs11206793,rs12030407,rs3005895,rs3005911,rs4369266 0 181.427 inf 5 0 6.26883e-07 5.4304e-07,7.0864e-07 1.92342e-05,0.0105134,0.0106689,-0.0104252,-0.000408515 5.91801e-05,0.000350715,0.000357513,0.000351416,4.48278e-05
1483 rs11206793,rs12030407,rs1557060,rs2994554,rs3005911 0 181.207 inf 5 0 6.26185e-07 5.45519e-07,7.04755e-07 1.91583e-05,0.0105099,-0.000404406,0.0106631,-0.0104214 5.91801e-05,0.000350715,4.48278e-05,0.000357513,0.000351416
1484 rs11206793,rs12030407,rs2404524,rs2994554,rs3005911 0 181.144 inf 5 0 6.25985e-07 5.48338e-07,7.08429e-07 1.91497e-05,0.0105086,-0.000403682,0.0106614,-0.0104201 5.91801e-05,0.000350715,4.48278e-05,0.000357513,0.000351416
1485 rs11206793,rs12030407,rs2994554,rs3005911,rs4316396 0 181.123 inf 5 0 6.25918e-07 5.48568e-07,7.12287e-07 1.91468e-05,0.0105082,0.0106608,-0.0104196,-0.000403438 5.91801e-05,0.000350715,0.000357513,0.000351416,4.48278e-05
1486 rs11206793,rs12030407,rs1557060,rs3005895,rs3005911 0 181.052 inf 5 0 6.25695e-07 5.46145e-07,7.10702e-07 1.91833e-05,0.0105058,-0.000404247,0.0106588,-0.0104173 5.91801e-05,0.000350715,4.48278e-05,0.000357513,0.000351416
1487 rs11206793,rs12030407,rs2404524,rs3005895,rs3005911 0 180.989 inf 5 0 6.25495e-07 5.40939e-07,7.02397e-07 1.91746e-05,0.0105045,-0.000403524,0.0106571,-0.0104159 5.91801e-05,0.000350715,4.48278e-05,0.000357513,0.000351416
1488 rs11206793,rs12030407,rs3005895,rs3005911,rs4316396 0 180.968 inf 5 0 6.25427e-07 5.49821e-07,7.07065e-07 1.91717e-05,0.010504,0.0106566,-0.0104155,-0.000403279 5.91801e-05,0.000350715,0.000357513,0.000351416,4.48278e-05
1489 rs11206793,rs12030407,rs1341345,rs2994554,rs3005911 0 180.761 inf 5 0 6.24723e-07 5.46575e-07,7.05187e-07 1.64005e-05,0.0107924,-0.000500842,0.0107214,-0.0104499 5.91781e-05,0.000359652,5.62566e-05,0.000359945,0.000352464
1490 rs11206793,rs12030407,rs2994554,rs3005911,rs947251 0 180.622 inf 5 0 6.2429e-07 5.46138e-07,7.09192e-07 1.51835e-05,0.0107699,0.0106989,-0.0104304,-0.000497781 5.91778e-05,0.000359,0.000359293,0.00035201,5.61362e-05
1491 rs11206793,rs12030407,rs1341345,rs3005895,rs3005911 0 180.605 inf 5 0 6.2423e-07 5.41107e-07,7.07474e-07 1.64264e-05,0.0107881,-0.000500628,0.010717,-0.0104457 5.91781e-05,0.000359652,5.62566e-05,0.000359945,0.000352464
1492 rs11206793,rs12030407,rs3005895,rs3005911,rs947251 0 180.467 inf 5 0 6.23797e-07 5.43594e-07,7.08737e-07 1.52099e-05,0.0107656,0.0106946,-0.0104263,-0.000497572 5.91778e-05,0.000359,0.000359293,0.00035201,5.61362e-05
1493 rs12030407,rs17113718,rs57354037,rs7556596 0 177.845 inf 4 -nan 6.04669e-07 5.26691e-07,6.94003e-07 0.0104738,-0.0106622,-0.0101712,-0.000472032 0.000354455,0.000384941,0.000348461,4.63419e-05
1494 rs11206793,rs12030407,rs1341352,rs2994554,rs3005911 0 180.414 inf 5 0 6.23631e-07 5.43681e-07,7.08796e-07 1.38632e-05,0.010774,-0.000495214,0.0107027,-0.010437 5.91777e-05,0.000359358,5.61896e-05,0.000359643,0.000352323
1495 rs11206793,rs12030407,rs2994554,rs3005911,rs947253 0 180.392 inf 5 0 6.23368e-07 5.42507e-07,7.07147e-07 -8.89717e-07,0.010836,0.0107679,-0.0103979,-0.000506754 5.9203e-05,0.000361714,0.000362128,0.000351299,5.76411e-05
1496 rs11206793,rs12030407,rs1341352,rs3005895,rs3005911 0 180.259 inf 5 0 6.23139e-07 5.44829e-07,7.0088e-07 1.38902e-05,0.0107697,-0.000495002,0.0106984,-0.0104328 5.91777e-05,0.000359358,5.61896e-05,0.000359643,0.000352323
1497 rs11206793,rs12030407,rs3005895,rs3005911,rs947253 0 180.236 inf 5 0 6.22873e-07 5.43645e-07,7.03113e-07 -8.55916e-07,0.0108317,0.0107635,-0.0103937,-0.000506522 5.9203e-05,0.000361714,0.000362128,0.000351299,5.76411e-05
1498 rs11206793,rs12030407,rs2994554,rs3005911,rs7538742 0 180.23 inf 5 0 6.23091e-07 5.45347e-07,7.10628e-07 2.00185e-05,0.0104658,0.0106123,-0.0103746,-0.000392895 5.91812e-05,0.000350103,0.000356712,0.000350729,4.48074e-05
1499 rs11206793,rs12030407,rs2793687,rs2994554,rs3005911 0 180.095 inf 5 0 6.22619e-07 5.44662e-07,7.05731e-07 1.51702e-05,0.0107546,-0.000490037,0.0106835,-0.0104186 5.91778e-05,0.000359,5.61362e-05,0.000359293,0.00035201
1500 rs11206793,rs12030407,rs2793678,rs2994554,rs3005911 0 180.078 inf 5 0 6.22565e-07 5.34934e-07,7.02405e-07 1.51698e-05,0.0107541,-0.000489781,0.010683,-0.0104182 5.91778e-05,0.000359,5.61362e-05,0.000359293,0.00035201
1501 rs11206793,rs12030407,rs3005895,rs3005911,rs7538742 0 180.076 inf 5 0 6.22603e-07 5.46595e-07,7.11354e-07 2.00431e-05,0.0104617,0.0106081,-0.0103704,-0.00039274 5.91812e-05,0.000350103,0.000356712,0.000350729,4.48074e-05
1502 rs11206793,rs12030407,rs2793686,rs2994554,rs3005911 0 180.072 inf 5 0 6.22547e-07 5.43657e-07,7.10344e-07 1.51697e-05,0.0107539,-0.0004897,0.0106828,-0.0104181 5.91778e-05,0.000359,5.61362e-05,0.000359293,0.00035201
1503 rs11206793,rs12030407,rs1341351,rs2994554,rs3005911 0 180.048 inf 5 0 6.22469e-07 5.42122e-07,7.07934e-07 1.5169e-05,0.0107532,-0.000489333,0.0106821,-0.0104175 5.91778e-05,0.000359,5.61362e-05,0.000359293,0.00035201
1504 rs11206793,rs12030407,rs1539058,rs2994554,rs3005911 0 180.033 inf 5 0 6.22422e-07 5.43355e-07,6.98986e-07 1.51687e-05,0.0107527,-0.000489112,0.0106816,-0.0104172 5.91778e-05,0.000359,5.61362e-05,0.000359293,0.00035201
1505 rs11206793,rs12030407,rs3005909,rs57354037,rs79991429 0 179.981 inf 5 0 6.22444e-07 5.4545e-07,7.01275e-07 0.000103764,0.0112838,0.000724907,-0.0108987,-0.0116146 5.95607e-05,0.000376755,5.12144e-05,0.000367788,0.000412709
1506 rs11206793,rs12030407,rs2793687,rs3005895,rs3005911 0 179.94 inf 5 0 6.22128e-07 5.44544e-07,7.02958e-07 1.51967e-05,0.0107503,-0.000489827,0.0106792,-0.0104144 5.91778e-05,0.000359,5.61362e-05,0.000359293,0.00035201
1507 rs11206793,rs12030407,rs2793678,rs3005895,rs3005911 0 179.923 inf 5 0 6.22073e-07 5.44188e-07,7.09402e-07 1.51963e-05,0.0107498,-0.000489572,0.0106787,-0.010414 5.91778e-05,0.000359,5.61362e-05,0.000359293,0.00035201
1508 rs11206793,rs12030407,rs2793686,rs3005895,rs3005911 0 179.917 inf 5 0 6.22056e-07 5.42617e-07,7.04722e-07 1.51961e-05,0.0107496,-0.00048949,0.0106785,-0.0104139 5.91778e-05,0.000359,5.61362e-05,0.000359293,0.00035201
1509 rs11206793,rs12030407,rs1341351,rs3005895,rs3005911 0 179.892 inf 5 0 6.21977e-07 5.41832e-07,7.09571e-07 1.51955e-05,0.0107489,-0.000489123,0.0106778,-0.0104133 5.91778e-05,0.000359,5.61362e-05,0.000359293,0.00035201
1510 rs11206793,rs12030407,rs1539058,rs3005895,rs3005911 0 179.878 inf 5 0 6.2193e-07 5.46945e-07,7.02519e-07 1.51951e-05,0.0107485,-0.000488902,0.0106773,-0.010413 5.91778e-05,0.000359,5.61362e-05,0.000359293,0.00035201
1511 rs11206793,rs12030407,rs2211292,rs2994554,rs3005911 0 179.805 inf 5 0 6.21734e-07 5.40212e-07,7.02538e-07 2.69856e-05,0.0104262,-0.000390487,0.0105781,-0.010339 5.91957e-05,0.00034933,4.51155e-05,0.000355968,0.00035004
1512 rs11206793,rs12030407,rs2211292,rs3005895,rs3005911 0 179.651 inf 5 0 6.21247e-07 5.45435e-07,7.10048e-07 2.70076e-05,0.0104221,-0.000390336,0.0105739,-0.0103349 5.91957e-05,0.00034933,4.51155e-05,0.000355968,0.00035004
1513 rs11206793,rs12030407,rs2994554,rs3005911,rs78614558 0 179.575 inf 5 0 6.21181e-07 5.44703e-07,7.04468e-07 7.60938e-05,0.0106446,0.0105063,-0.0104757,-0.00113143 5.9611e-05,0.000355689,0.000353849,0.000354007,0.000131427
1514 rs11206793,rs12030407,rs2994554,rs3005911,rs75255856 0 179.574 inf 5 0 6.21177e-07 5.41168e-07,7.00269e-07 7.60912e-05,0.0106446,0.0105063,-0.0104757,-0.00113138 5.9611e-05,0.000355689,0.000353849,0.000354007,0.000131427
1515 rs11206793,rs12030407,rs17113652,rs2994554,rs3005911 0 179.537 inf 5 0 6.2106e-07 5.4121e-07,7.15007e-07 7.60204e-05,0.0106436,-0.00113009,0.0105054,-0.0104748 5.9611e-05,0.000355689,0.000131427,0.000353849,0.000354007
1516 rs11206793,rs12030407,rs3005895,rs3005911,rs78614558 0 179.423 inf 5 0 6.20698e-07 5.3793e-07,6.96812e-07 7.60984e-05,0.0106404,0.0105022,-0.0104716,-0.00113102 5.9611e-05,0.000355689,0.000353849,0.000354007,0.000131427
1517 rs11206793,rs12030407,rs3005895,rs3005911,rs75255856 0 179.422 inf 5 0 6.20694e-07 5.45514e-07,7.03605e-07 7.60958e-05,0.0106404,0.0105021,-0.0104715,-0.00113098 5.9611e-05,0.000355689,0.000353849,0.000354007,0.000131427
1518 rs11206793,rs12030407,rs17113652,rs3005895,rs3005911 0 179.385 inf 5 0 6.20577e-07 5.45852e-07,7.0573e-07 7.6025e-05,0.0106394,-0.00112968,0.0105012,-0.0104706 5.9611e-05,0.000355689,0.000131427,0.000353849,0.000354007
1519 rs114710070,rs12030407,rs17113718,rs2994565,rs57354037 0 178.628 inf 5 0 6.18271e-07 5.45674e-07,6.99024e-07 -0.00143588,0.0106576,-0.0106012,4.63736e-05,-0.01061 0.000133219,0.000357139,0.000380951,4.58341e-05,0.000359083
1520 rs11206793,rs12030407,rs1341346,rs2994554,rs3005911 0 178.477 inf 5 0 6.17291e-07 5.38621e-07,6.97646e-07 2.00985e-06,0.0107144,-0.000476759,0.0106439,-0.0102883 5.91964e-05,0.000359392,5.76216e-05,0.000359717,0.000349482
1521 rs11206793,rs12030407,rs1341353,rs2994554,rs3005911 0 178.367 inf 5 0 6.17175e-07 5.42781e-07,7.04915e-07 7.47075e-06,0.0106096,-0.00037601,0.0107356,-0.0105086 5.91835e-05,0.000355672,4.55005e-05,0.000363405,0.000356182
1522 rs11206793,rs12030407,rs1341346,rs3005895,rs3005911 0 178.322 inf 5 0 6.16801e-07 5.4032e-07,6.97025e-07 2.0423e-06,0.0107101,-0.000476542,0.0106396,-0.0102841 5.91964e-05,0.000359392,5.76216e-05,0.000359717,0.000349482
1523 rs11206793,rs12030407,rs1341353,rs3005895,rs3005911 0 178.211 inf 5 0 6.16681e-07 5.44674e-07,7.0569e-07 7.50103e-06,0.0106054,-0.000375821,0.0107312,-0.0105044 5.91835e-05,0.000355672,4.55005e-05,0.000363405,0.000356182
1524 rs12030407,rs17113718,rs2994565,rs57354037,rs7514757 0 177.95 inf 5 0 6.16123e-07 5.32684e-07,7.02559e-07 0.0106408,-0.010584,4.72935e-05,-0.0105923,-0.00141646 0.000357139,0.000380951,4.58341e-05,0.000359083,0.000133219
1525 rs11206793,rs12030407,rs2793689,rs2994554,rs3005911 0 177.885 inf 5 0 6.15434e-07 5.36868e-07,6.9971e-07 2.84552e-06,0.0106945,-0.000463274,0.0106231,-0.0102823 5.91946e-05,0.000359337,5.71291e-05,0.000359634,0.000349651
1526 rs11206793,rs12030407,rs2793676,rs2994554,rs3005911 0 177.75 inf 5 0 6.15003e-07 5.35037e-07,6.99669e-07 3.91725e-06,0.0106845,-0.000461696,0.0106133,-0.0102721 5.91917e-05,0.000359121,5.72076e-05,0.000359423,0.000349456
1527 rs11206793,rs12030407,rs2793689,rs3005895,rs3005911 0 177.731 inf 5 0 6.14945e-07 5.37686e-07,6.94149e-07 2.87769e-06,0.0106902,-0.000463058,0.0106188,-0.0102781 5.91946e-05,0.000359337,5.71291e-05,0.000359634,0.000349651
1528 rs11206793,rs12030407,rs2000143,rs2994554,rs3005911 0 177.616 inf 5 0 6.14577e-07 5.36295e-07,6.94041e-07 3.96685e-06,0.0106802,-0.000459497,0.010609,-0.0102692 5.91917e-05,0.000359121,5.72076e-05,0.000359423,0.000349456
1529 rs11206793,rs12030407,rs2793676,rs3005895,rs3005911 0 177.596 inf 5 0 6.14515e-07 5.33297e-07,6.98172e-07 3.94891e-06,0.0106802,-0.000461482,0.010609,-0.0102679 5.91917e-05,0.000359121,5.72076e-05,0.000359423,0.000349456
1530 rs11206793,rs12030407,rs2793682,rs2994554,rs3005911 0 177.577 inf 5 0 6.14452e-07 5.35552e-07,6.9677e-07 3.98143e-06,0.010679,-0.000458851,0.0106077,-0.0102683 5.91917e-05,0.000359121,5.72076e-05,0.000359423,0.000349456
1531 rs11206793,rs12030407,rs2792779,rs2994554,rs3005911 0 177.569 inf 5 0 6.14428e-07 5.36883e-07,6.96173e-07 3.98425e-06,0.0106787,-0.000458726,0.0106075,-0.0102682 5.91917e-05,0.000359121,5.72076e-05,0.000359423,0.000349456
1532 rs11206793,rs12030407,rs1539060,rs2994554,rs3005911 0 177.567 inf 5 0 6.14423e-07 5.36545e-07,6.95868e-07 3.98484e-06,0.0106787,-0.0004587,0.0106074,-0.0102681 5.91917e-05,0.000359121,5.72076e-05,0.000359423,0.000349456
1533 rs11206793,rs12030407,rs1341350,rs2994554,rs3005911 0 177.547 inf 5 0 6.1436e-07 5.3997e-07,7.01091e-07 3.99219e-06,0.010678,-0.000458374,0.0106068,-0.0102677 5.91917e-05,0.000359121,5.72076e-05,0.000359423,0.000349456
1534 rs11206793,rs12030407,rs2000144,rs2994554,rs3005911 0 177.546 inf 5 0 6.14357e-07 5.4067e-07,6.93762e-07 3.99263e-06,0.010678,-0.000458354,0.0106068,-0.0102677 5.91917e-05,0.000359121,5.72076e-05,0.000359423,0.000349456
1535 rs11206793,rs12030407,rs2243695,rs2994554,rs3005911 0 177.533 inf 5 0 6.14315e-07 5.33395e-07,6.96668e-07 3.99757e-06,0.0106776,-0.000458136,0.0106063,-0.0102674 5.91917e-05,0.000359121,5.72076e-05,0.000359423,0.000349456
1536 rs11206793,rs12030407,rs2994554,rs3005911,rs4927314 0 177.527 inf 5 0 6.14296e-07 5.40054e-07,7.02476e-07 3.99976e-06,0.0106774,0.0106061,-0.0102673,-0.000458038 5.91917e-05,0.000359121,0.000359423,0.000349456,5.72076e-05
1537 rs11206793,rs12030407,rs2994554,rs3005911,rs9436998 0 177.523 inf 5 0 6.14283e-07 5.35262e-07,7.00564e-07 4.0013e-06,0.0106772,0.010606,-0.0102672,-0.00045797 5.91917e-05,0.000359121,0.000359423,0.000349456,5.72076e-05
1538 rs11206793,rs12030407,rs2000143,rs3005895,rs3005911 0 177.462 inf 5 0 6.14089e-07 5.33668e-07,6.98627e-07 3.99852e-06,0.0106759,-0.000459283,0.0106047,-0.010265 5.91917e-05,0.000359121,5.72076e-05,0.000359423,0.000349456
1539 rs11206793,rs12030407,rs2994554,rs3005911,rs4418654 0 177.439 inf 5 0 6.13392e-07 5.3442e-07,6.97158e-07 3.05849e-05,0.0105636,0.0110474,-0.011085,0.000685205 5.92132e-05,0.000355244,0.00038099,0.000385347,8.64671e-05
1540 rs11206793,rs12030407,rs2793682,rs3005895,rs3005911 0 177.422 inf 5 0 6.13964e-07 5.39955e-07,6.95533e-07 4.01309e-06,0.0106747,-0.000458637,0.0106034,-0.0102642 5.91917e-05,0.000359121,5.72076e-05,0.000359423,0.000349456
1541 rs11206793,rs12030407,rs2792779,rs3005895,rs3005911 0 177.415 inf 5 0 6.1394e-07 5.33196e-07,6.92826e-07 4.01591e-06,0.0106744,-0.000458511,0.0106032,-0.010264 5.91917e-05,0.000359121,5.72076e-05,0.000359423,0.000349456
1542 rs11206793,rs12030407,rs1539060,rs3005895,rs3005911 0 177.413 inf 5 0 6.13935e-07 5.35112e-07,6.94501e-07 4.0165e-06,0.0106744,-0.000458485,0.0106031,-0.010264 5.91917e-05,0.000359121,5.72076e-05,0.000359423,0.000349456
1543 rs11206793,rs12030407,rs1341350,rs3005895,rs3005911 0 177.393 inf 5 0 6.13872e-07 5.38947e-07,6.96266e-07 4.02385e-06,0.0106737,-0.00045816,0.0106025,-0.0102636 5.91917e-05,0.000359121,5.72076e-05,0.000359423,0.000349456
1544 rs11206793,rs12030407,rs2000144,rs3005895,rs3005911 0 177.392 inf 5 0 6.13869e-07 5.37888e-07,6.89374e-07 4.02429e-06,0.0106737,-0.00045814,0.0106024,-0.0102635 5.91917e-05,0.000359121,5.72076e-05,0.000359423,0.000349456
1545 rs11206793,rs12030407,rs2243695,rs3005895,rs3005911 0 177.379 inf 5 0 6.13827e-07 5.27912e-07,6.92684e-07 4.02923e-06,0.0106733,-0.000457921,0.010602,-0.0102632 5.91917e-05,0.000359121,5.72076e-05,0.000359423,0.000349456
1546 rs11206793,rs12030407,rs3005895,rs3005911,rs4927314 0 177.373 inf 5 0 6.13808e-07 5.29899e-07,7.00944e-07 4.03143e-06,0.0106731,0.0106018,-0.0102631,-0.000457824 5.91917e-05,0.000359121,0.000359423,0.000349456,5.72076e-05
1547 rs11206793,rs12030407,rs3005895,rs3005911,rs9436998 0 177.369 inf 5 0 6.13795e-07 5.34901e-07,6.93596e-07 4.03296e-06,0.010673,0.0106017,-0.010263,-0.000457756 5.91917e-05,0.000359121,0.000359423,0.000349456,5.72076e-05
1548 rs11206793,rs12030407,rs3005895,rs3005911,rs4418654 0 177.279 inf 5 0 6.12884e-07 5.30484e-07,6.90606e-07 3.06001e-05,0.0105592,0.0110426,-0.0110801,0.000684716 5.92132e-05,0.000355244,0.00038099,0.000385347,8.64671e-05
1549 rs11206793,rs12030407,rs2994554,rs3005911,rs61772691 0 176.864 inf 5 0 6.11242e-07 5.3093e-07,6.95745e-07 -3.22593e-05,0.0106027,0.00971979,-0.00967859,-0.000888667 5.94843e-05,0.000357424,0.000341519,0.00034135,0.000115051
1550 rs11206793,rs12030407,rs3005895,rs3005911,rs61772691 0 176.723 inf 5 0 6.10794e-07 5.32322e-07,6.98873e-07 -3.22321e-05,0.0105988,0.00971589,-0.00967472,-0.000888662 5.94843e-05,0.000357424,0.000341519,0.00034135,0.000115051
1551 rs11206793,rs12030407,rs2994554,rs3005911,rs72662235 0 175.647 inf 5 0 6.08784e-07 5.26343e-07,6.90924e-07 -1.02717e-05,0.0102923,0.0101917,-0.0101664,-0.000993804 5.92688e-05,0.000348039,0.000347542,0.000347772,0.000132694
1552 rs11206793,rs12030407,rs3005895,rs3005911,rs72662235 0 175.499 inf 5 0 6.08315e-07 5.35014e-07,6.94433e-07 -1.02378e-05,0.0102883,0.0101877,-0.0101624,-0.000993518 5.92688e-05,0.000348039,0.000347542,0.000347772,0.000132694
1553 rs11206793,rs12140215,rs2994554,rs3005911,rs7514757 0 174.156 inf 5 0 8.79184e-09 2.08376e-09,1.9063e-08 6.33931e-05,-0.000112443,8.04839e-05,3.59022e-05,-0.000127326 5.9249e-05,5.28698e-05,5.72098e-05,4.56108e-05,0.000125701
1554 rs11206793,rs12030407,rs17458279,rs2994554,rs3005911 0 174.096 inf 5 0 6.03841e-07 5.2862e-07,6.83847e-07 5.16223e-05,0.010177,0.000393617,0.0101606,-0.0100553 5.94174e-05,0.000345955,5.6284e-05,0.000347565,0.000345811
1555 rs11206793,rs12030407,rs2994554,rs3005911,rs72660477 0 174.06 inf 5 0 6.03313e-07 5.27729e-07,6.86903e-07 7.77093e-06,0.0104356,0.0103683,-0.0100644,0.000433368 5.91852e-05,0.000354032,0.000354483,0.000346095,6.24592e-05
1556 rs11206793,rs12030407,rs17458279,rs3005895,rs3005911 0 173.949 inf 5 0 6.03373e-07 5.24846e-07,6.86173e-07 5.16376e-05,0.010173,0.000393496,0.0101566,-0.0100514 5.94174e-05,0.000345955,5.6284e-05,0.000347565,0.000345811
1557 rs11206793,rs12030407,rs3005895,rs3005911,rs72660477 0 173.909 inf 5 0 6.02835e-07 5.23945e-07,6.83066e-07 7.80076e-06,0.0104315,0.0103641,-0.0100604,0.00043317 5.91852e-05,0.000354032,0.000354483,0.000346095,6.24592e-05
1558 rs11206793,rs12030407,rs2793685,rs2994554,rs3005911 0 173.898 inf 5 0 6.03015e-07 5.24379e-07,6.93667e-07 1.40703e-05,0.0104019,-0.000377761,0.0103254,-0.0101163 5.91777e-05,0.000352878,5.46912e-05,0.000352979,0.000347464
1559 rs11206793,rs12030407,rs2994554,rs3005907,rs3005911 0 173.774 inf 5 0 6.01851e-07 5.22399e-07,6.84374e-07 -2.12956e-05,0.0104064,0.0103326,-0.000579345,-0.00980484 5.94103e-05,0.000353464,0.000353666,8.54039e-05,0.000341943
1560 rs11206793,rs12030407,rs2793685,rs3005895,rs3005911 0 173.748 inf 5 0 6.0254e-07 5.22498e-07,6.83832e-07 1.40973e-05,0.0103978,-0.000377598,0.0103212,-0.0101123 5.91777e-05,0.000352878,5.46912e-05,0.000352979,0.000347464
1561 rs11206793,rs12030407,rs3005895,rs3005907,rs3005911 0 173.624 inf 5 0 6.01376e-07 5.27983e-07,6.86192e-07 -2.12526e-05,0.0104023,0.0103284,-0.000579082,-0.00980091 5.94103e-05,0.000353464,0.000353666,8.54039e-05,0.000341943
1562 rs11206793,rs12030407,rs2793672,rs2994554,rs3005911 0 172.652 inf 5 0 5.99015e-07 5.27691e-07,6.75375e-07 1.18542e-05,0.0103653,-0.00039357,0.0101019,-0.0100652 5.91789e-05,0.000352961,6.08046e-05,0.000346865,0.00034682
1563 rs11206793,rs12030407,rs2793672,rs3005895,rs3005911 0 172.505 inf 5 0 5.98551e-07 5.2281e-07,6.79249e-07 1.18818e-05,0.0103612,-0.000393446,0.0100979,-0.0100612 5.91789e-05,0.000352961,6.08046e-05,0.000346865,0.00034682
1564 rs11206793,rs12030407,rs2793688,rs2994554,rs3005911 0 172.387 inf 5 0 5.98122e-07 5.16875e-07,6.80827e-07 3.84807e-05,0.0103402,-0.000384035,0.0100544,-0.0100226 5.92989e-05,0.000352331,6.02726e-05,0.00034579,0.000345854
1565 rs11206793,rs12030407,rs2994554,rs3005911,rs9436999 0 172.292 inf 5 0 5.97819e-07 5.18032e-07,6.77872e-07 3.83492e-05,0.0103371,0.0100526,-0.0100207,-0.000381943 5.92989e-05,0.000352331,0.00034579,0.000345854,6.02726e-05
1566 rs11206793,rs12030407,rs2994554,rs3005911,rs9436538 0 172.261 inf 5 0 5.9772e-07 5.24195e-07,6.72264e-07 3.83064e-05,0.0103362,0.010052,-0.01002,-0.000381261 5.92989e-05,0.000352331,0.00034579,0.000345854,6.02726e-05
1567 rs11206793,rs12030407,rs2793688,rs3005895,rs3005911 0 172.241 inf 5 0 5.9766e-07 5.22049e-07,6.74322e-07 3.85007e-05,0.0103362,-0.000383925,0.0100504,-0.0100186 5.92989e-05,0.000352331,6.02726e-05,0.00034579,0.000345854
1568 rs11206793,rs12030407,rs2994554,rs3005911,rs57354037 0 172.216 inf 5 0 5.96351e-07 5.15407e-07,6.76448e-07 -2.40574e-05,0.0102601,0.00944787,-0.00940668,-0.000792028 5.95043e-05,0.000349974,0.000344135,0.000343969,0.000128453
1569 rs11206786,rs11206793,rs12030407,rs2994554,rs3005911 0 172.175 inf 5 0 5.96753e-07 5.18234e-07,6.79672e-07 0.000523387,2.65612e-05,0.0102202,0.0105721,-0.0105909 8.423e-05,5.92104e-05,0.000348495,0.000368673,0.00037226
1570 rs11206793,rs12030407,rs2994554,rs3005911,rs6588618 0 172.167 inf 5 0 5.97725e-07 5.22931e-07,6.71419e-07 2.04445e-05,0.0102147,0.0101983,-0.0101453,0.0004702 5.91856e-05,0.000348077,0.000350161,0.000349584,7.43267e-05
1571 rs11206793,rs12030407,rs3005895,rs3005911,rs9436999 0 172.146 inf 5 0 5.97356e-07 5.19838e-07,6.81777e-07 3.83692e-05,0.0103331,0.0100486,-0.0100167,-0.000381833 5.92989e-05,0.000352331,0.00034579,0.000345854,6.02726e-05
1572 rs11206793,rs12030407,rs3005895,rs3005911,rs9436538 0 172.115 inf 5 0 5.97258e-07 5.20637e-07,6.84441e-07 3.83263e-05,0.0103321,0.010048,-0.0100161,-0.000381152 5.92989e-05,0.000352331,0.00034579,0.000345854,6.02726e-05
1573 rs11206793,rs12030407,rs3005895,rs3005911,rs57354037 0 172.079 inf 5 0 5.95916e-07 5.15428e-07,6.83803e-07 -2.40394e-05,0.0102563,0.00944391,-0.00940276,-0.00079221 5.95043e-05,0.000349974,0.000344135,0.000343969,0.000128453
1574 rs11206793,rs12030407,rs12043349,rs2994554,rs3005911 0 172.07 inf 5 0 5.95889e-07 5.19786e-07,6.75131e-07 -2.37172e-05,0.0102559,-0.000785008,0.00945019,-0.009409 5.95043e-05,0.000349974,0.000128453,0.000344135,0.000343969
1575 rs11206793,rs113997912,rs12030407,rs2994554,rs3005911 0 172.05 inf 5 0 5.9736e-07 5.20472e-07,6.80045e-07 -3.67115e-06,0.000586461,0.0102645,0.0101722,-0.0101784 5.9247e-05,9.33235e-05,0.00034981,0.000349376,0.000350877
1576 rs11206793,rs12030407,rs12138574,rs2994554,rs3005911 0 172.041 inf 5 0 5.95796e-07 5.13618e-07,6.77586e-07 -2.36483e-05,0.010255,-0.000783587,0.00945065,-0.00940947 5.95043e-05,0.000349974,0.000128453,0.000344135,0.000343969
1577 rs11206786,rs11206793,rs12030407,rs3005895,rs3005911 0 172.022 inf 5 0 5.96267e-07 5.18334e-07,6.8845e-07 0.000522996,2.65789e-05,0.010216,0.0105675,-0.0105864 8.423e-05,5.92104e-05,0.000348495,0.000368673,0.00037226
1578 rs11206793,rs12030407,rs3005895,rs3005911,rs6588618 0 172.019 inf 5 0 5.97255e-07 5.19072e-07,6.74991e-07 2.04689e-05,0.0102107,0.0101942,-0.0101412,0.000470008 5.91856e-05,0.000348077,0.000350161,0.000349584,7.43267e-05
1579 rs11206793,rs12030407,rs12043349,rs3005895,rs3005911 0 171.933 inf 5 0 5.95454e-07 5.19324e-07,6.85757e-07 -2.36991e-05,0.0102521,-0.00078519,0.00944623,-0.00940507 5.95043e-05,0.000349974,0.000128453,0.000344135,0.000343969
1580 rs11206793,rs12030407,rs12138574,rs3005895,rs3005911 0 171.903 inf 5 0 5.95361e-07 5.14629e-07,6.81095e-07 -2.36303e-05,0.0102513,-0.000783769,0.00944669,-0.00940554 5.95043e-05,0.000349974,0.000128453,0.000344135,0.000343969
1581 rs11206793,rs113997912,rs12030407,rs3005895,rs3005911 0 171.902 inf 5 0 5.96892e-07 5.20216e-07,6.82778e-07 -3.63726e-06,0.000586231,0.0102604,0.0101681,-0.0101743 5.9247e-05,9.33235e-05,0.00034981,0.000349376,0.000350877
1582 rs11206793,rs12030407,rs2994554,rs3005911,rs61772727 0 171.847 inf 5 0 5.95184e-07 5.19189e-07,6.74995e-07 -2.31914e-05,0.0102494,0.00945376,-0.00941258,-0.000774161 5.95043e-05,0.000349974,0.000344135,0.000343969,0.000128453
1583 rs11206793,rs12030407,rs3005895,rs3005911,rs61772727 0 171.71 inf 5 0 5.94749e-07 5.19676e-07,6.72214e-07 -2.31734e-05,0.0102456,0.0094498,-0.00940865,-0.000774343 5.95043e-05,0.000349974,0.000344135,0.000343969,0.000128453
1584 rs11206790,rs11206793,rs12030407,rs2994554,rs3005911 0 171.616 inf 5 0 5.95977e-07 5.19634e-07,6.86876e-07 0.000455039,2.02475e-05,0.0102008,0.0101825,-0.0101299 7.43267e-05,5.91856e-05,0.000348077,0.000350161,0.000349584
1585 rs11206793,rs12030407,rs2994554,rs2994568,rs3005911 0 171.566 inf 5 0 5.95819e-07 5.19238e-07,6.80687e-07 2.02292e-05,0.0101996,0.0101811,0.000453638,-0.0101284 5.91856e-05,0.000348077,0.000350161,7.43267e-05,0.000349584
1586 rs11206793,rs12030407,rs2994554,rs3005903,rs3005911 0 171.565 inf 5 0 5.95013e-07 5.15149e-07,6.72629e-07 -1.60448e-05,0.0103398,0.010277,-0.000455271,-0.00986444 5.93934e-05,0.000353664,0.00035436,7.57956e-05,0.00034291
1587 rs11206793,rs12030407,rs2994554,rs3005911,rs3005914 0 171.54 inf 5 0 5.95739e-07 5.21025e-07,6.80103e-07 2.02201e-05,0.0101989,0.0101803,-0.0101277,0.000452933 5.91856e-05,0.000348077,0.000350161,0.000349584,7.43267e-05
1588 rs11206793,rs12030407,rs2994554,rs3005911,rs61772729 0 171.502 inf 5 0 5.94146e-07 5.16684e-07,6.72986e-07 -1.86044e-05,0.0102164,0.0094679,-0.00942672,-0.000728162 5.94404e-05,0.000349127,0.000343955,0.000343789,0.000123408
1589 rs11206793,rs12030407,rs2994554,rs2994562,rs3005911 0 171.469 inf 5 0 5.94895e-07 5.20326e-07,6.78561e-07 7.43848e-05,0.010206,0.0101659,0.000371799,-0.0103958 6.00202e-05,0.000348539,0.00034992,6.20447e-05,0.000362308
1590 rs11206790,rs11206793,rs12030407,rs3005895,rs3005911 0 171.468 inf 5 0 5.95509e-07 5.12619e-07,6.75954e-07 0.000454847,2.02718e-05,0.0101968,0.0101784,-0.0101258 7.43267e-05,5.91856e-05,0.000348077,0.000350161,0.000349584
1591 rs11206793,rs12030407,rs2994568,rs3005895,rs3005911 0 171.418 inf 5 0 5.9535e-07 5.1949e-07,6.79087e-07 2.02536e-05,0.0101955,0.000453445,0.010177,-0.0101244 5.91856e-05,0.000348077,7.43267e-05,0.000350161,0.000349584
1592 rs11206793,rs12030407,rs3005895,rs3005903,rs3005911 0 171.415 inf 5 0 5.9454e-07 5.20701e-07,6.74578e-07 -1.6002e-05,0.0103357,0.0102728,-0.000455032,-0.00986048 5.93934e-05,0.000353664,0.00035436,7.57956e-05,0.00034291
1593 rs11206793,rs12030407,rs3005895,rs3005911,rs3005914 0 171.393 inf 5 0 5.95271e-07 5.26069e-07,6.79181e-07 2.02444e-05,0.0101949,0.0101762,-0.0101237,0.000452741 5.91856e-05,0.000348077,0.000350161,0.000349584,7.43267e-05
1594 rs11206793,rs12030407,rs3005895,rs3005911,rs61772729 0 171.364 inf 5 0 5.93711e-07 5.17078e-07,6.74051e-07 -1.85852e-05,0.0102126,0.00946394,-0.0094228,-0.000728331 5.94404e-05,0.000349127,0.000343955,0.000343789,0.000123408
1595 rs11206793,rs12030407,rs2994554,rs3005911,rs7525535 0 171.35 inf 5 0 5.95136e-07 5.21591e-07,6.6638e-07 2.01502e-05,0.010194,0.0101748,-0.0101223,0.000447554 5.91856e-05,0.000348077,0.000350161,0.000349584,7.43267e-05
1596 rs11206793,rs12030407,rs2994562,rs3005895,rs3005911 0 171.321 inf 5 0 5.94428e-07 5.17579e-07,6.78461e-07 7.43861e-05,0.0102019,0.000371641,0.0101618,-0.0103916 6.00202e-05,0.000348539,6.20447e-05,0.00034992,0.000362308
1597 rs11206793,rs12030407,rs3005895,rs3005911,rs7525535 0 171.202 inf 5 0 5.94668e-07 5.1986e-07,6.75967e-07 2.01745e-05,0.01019,0.0101707,-0.0101182,0.000447361 5.91856e-05,0.000348077,0.000350161,0.000349584,7.43267e-05
1598 rs11206793,rs12030407,rs1981270,rs2994554,rs3005911 0 171.021 inf 5 0 5.93693e-07 5.13105e-07,6.76701e-07 4.59824e-05,0.0100564,-0.000308908,0.010163,-0.00987402 5.94249e-05,0.000344529,5.28535e-05,0.000350236,0.000343162
1599 rs11206793,rs12030407,rs1981270,rs3005895,rs3005911 0 170.874 inf 5 0 5.93225e-07 5.14914e-07,6.79359e-07 4.59952e-05,0.0100525,-0.00030877,0.0101589,-0.00987006 5.94249e-05,0.000344529,5.28535e-05,0.000350236,0.000343162
1600 rs11206793,rs12030407,rs17113634,rs2994554,rs3005911 0 170.869 inf 5 0 5.93626e-07 5.14659e-07,6.73997e-07 -4.57191e-06,0.0101653,0.000553623,0.0100682,-0.0100733 5.92663e-05,0.000347548,9.48577e-05,0.000347014,0.00034834
1601 rs11206793,rs12030407,rs12409671,rs2994554,rs3005911 0 170.82 inf 5 0 5.93472e-07 5.19065e-07,6.69694e-07 -4.50963e-06,0.010164,0.0005518,0.010067,-0.010072 5.92663e-05,0.000347548,9.48577e-05,0.000347014,0.00034834
1602 rs11206775,rs11206793,rs12030407,rs2994554,rs3005911 0 170.785 inf 5 0 5.9336e-07 5.15752e-07,6.70438e-07 0.000550476,-4.46441e-06,0.0101631,0.0100662,-0.010071 9.48577e-05,5.92663e-05,0.000347548,0.000347014,0.00034834
1603 rs11206793,rs12030407,rs17113634,rs3005895,rs3005911 0 170.722 inf 5 0 5.93163e-07 5.19215e-07,6.79154e-07 -4.53842e-06,0.0101613,0.000553428,0.0100642,-0.0100693 5.92663e-05,0.000347548,9.48577e-05,0.000347014,0.00034834
1604 rs11206793,rs12026512,rs12030407,rs2994554,rs3005911 0 170.692 inf 5 0 5.93066e-07 5.14541e-07,6.75016e-07 -4.34469e-06,0.000546969,0.0101607,0.0100639,-0.0100685 5.92663e-05,9.48577e-05,0.000347548,0.000347014,0.00034834
1605 rs11206793,rs12030407,rs12409671,rs3005895,rs3005911 0 170.674 inf 5 0 5.93009e-07 5.19093e-07,6.69675e-07 -4.47614e-06,0.01016,0.000551604,0.010063,-0.010068 5.92663e-05,0.000347548,9.48577e-05,0.000347014,0.00034834
1606 rs11206793,rs12030407,rs12133160,rs2994554,rs3005911 0 170.664 inf 5 0 5.92934e-07 5.22367e-07,6.75019e-07 0.000109194,0.0101566,0.000231965,0.0101108,-0.0100509 6.14346e-05,0.000347449,4.03448e-05,0.000348589,0.000347783
1607 rs11206793,rs12030407,rs2994554,rs3005911,rs80302806 0 170.661 inf 5 0 5.92969e-07 5.15323e-07,6.72783e-07 -4.30498e-06,0.0101599,0.0100631,-0.0100676,0.000545806 5.92663e-05,0.000347548,0.000347014,0.00034834,9.48577e-05
1608 rs11206793,rs12030407,rs2994554,rs3005911,rs77537093 0 170.656 inf 5 0 5.92951e-07 5.17058e-07,6.78682e-07 -4.29754e-06,0.0101598,0.010063,-0.0100675,0.000545589 5.92663e-05,0.000347548,0.000347014,0.00034834,9.48577e-05
1609 rs11206793,rs12030407,rs12031412,rs2994554,rs3005911 0 170.652 inf 5 0 5.92939e-07 5.21383e-07,6.73859e-07 -4.29258e-06,0.0101597,0.000545443,0.0100629,-0.0100673 5.92663e-05,0.000347548,9.48577e-05,0.000347014,0.00034834
1610 rs11206775,rs11206793,rs12030407,rs3005895,rs3005911 0 170.639 inf 5 0 5.92897e-07 5.16058e-07,6.73029e-07 0.00055028,-4.43092e-06,0.0101591,0.0100621,-0.010067 9.48577e-05,5.92663e-05,0.000347548,0.000347014,0.00034834
1611 rs11206793,rs116315864,rs12030407,rs2994554,rs3005911 0 170.629 inf 5 0 5.92665e-07 5.1711e-07,6.79777e-07 1.48714e-05,-0.000343729,0.0102501,0.0100305,-0.009991 5.91778e-05,6.01403e-05,0.000350953,0.000346114,0.000345994
1612 rs11206793,rs12030407,rs2994554,rs3005911,rs77740909 0 170.612 inf 5 0 5.92814e-07 5.12109e-07,6.68016e-07 -4.24134e-06,0.0101586,0.0100619,-0.0100662,0.000543943 5.92663e-05,0.000347548,0.000347014,0.00034834,9.48577e-05
1613 rs11206793,rs12030407,rs2994554,rs3005911,rs79580810 0 170.612 inf 5 0 5.92812e-07 5.22088e-07,6.72556e-07 -4.24069e-06,0.0101586,0.0100619,-0.0100662,0.000543924 5.92663e-05,0.000347548,0.000347014,0.00034834,9.48577e-05
1614 rs11206793,rs12030407,rs2994554,rs3005911,rs6696992 0 170.611 inf 5 0 5.92838e-07 5.18571e-07,6.79228e-07 -3.38432e-06,0.0100665,0.00997399,-0.00994321,-0.000772379 5.92582e-05,0.000344893,0.000344622,0.000344701,0.000134624
1615 rs11206793,rs12030407,rs2994554,rs3005911,rs4442403 0 170.547 inf 5 0 5.91594e-07 5.11665e-07,6.68903e-07 2.531e-05,0.0101756,0.0104838,-0.0104965,0.000469833 5.92104e-05,0.000348495,0.000368673,0.00037226,8.423e-05
1616 rs11206793,rs12026512,rs12030407,rs3005895,rs3005911 0 170.546 inf 5 0 5.92603e-07 5.19242e-07,6.85251e-07 -4.3112e-06,0.000546774,0.0101567,0.0100599,-0.0100645 5.92663e-05,9.48577e-05,0.000347548,0.000347014,0.00034834
1617 rs11206793,rs114710070,rs12140215,rs2994554,rs3005911 0 170.526 inf 5 0 8.99663e-09 2.22954e-09,1.92389e-08 6.29217e-05,-0.000144618,-0.000112278,8.01597e-05,3.52173e-05 5.9249e-05,0.000125701,5.28698e-05,5.72098e-05,4.56108e-05
1618 rs11206793,rs12030407,rs2994554,rs3005911,rs4543846 0 170.523 inf 5 0 5.91518e-07 5.21441e-07,6.72593e-07 2.52902e-05,0.0101749,0.0104824,-0.010495,0.000468988 5.92104e-05,0.000348495,0.000368673,0.00037226,8.423e-05
1619 rs11206793,rs12030407,rs12133160,rs3005895,rs3005911 0 170.517 inf 5 0 5.92469e-07 5.12621e-07,6.71823e-07 0.000109182,0.0101526,0.000231871,0.0101068,-0.0100469 6.14346e-05,0.000347449,4.03448e-05,0.000348589,0.000347783
1620 rs11206793,rs12030407,rs3005895,rs3005911,rs80302806 0 170.515 inf 5 0 5.92506e-07 5.19261e-07,6.78566e-07 -4.27149e-06,0.0101559,0.0100591,-0.0100636,0.000545611 5.92663e-05,0.000347548,0.000347014,0.00034834,9.48577e-05
1621 rs11206793,rs12030407,rs3005895,rs3005911,rs77537093 0 170.509 inf 5 0 5.92488e-07 5.16254e-07,6.74364e-07 -4.26405e-06,0.0101558,0.010059,-0.0100634,0.000545394 5.92663e-05,0.000347548,0.000347014,0.00034834,9.48577e-05
1622 rs11206793,rs12030407,rs12031412,rs3005895,rs3005911 0 170.506 inf 5 0 5.92476e-07 5.14125e-07,6.67569e-07 -4.25909e-06,0.0101557,0.000545248,0.0100589,-0.0100633 5.92663e-05,0.000347548,9.48577e-05,0.000347014,0.00034834
1623 rs11206793,rs116315864,rs12030407,rs3005895,rs3005911 0 170.483 inf 5 0 5.92204e-07 5.17789e-07,6.72624e-07 1.4898e-05,-0.000343616,0.0102461,0.0100265,-0.00998703 5.91778e-05,6.01403e-05,0.000350953,0.000346114,0.000345994
1624 rs11206793,rs12030407,rs3005895,rs3005911,rs77740909 0 170.466 inf 5 0 5.92351e-07 5.11048e-07,6.73452e-07 -4.20785e-06,0.0101546,0.0100579,-0.0100622,0.000543747 5.92663e-05,0.000347548,0.000347014,0.00034834,9.48577e-05
1625 rs11206793,rs12030407,rs3005895,rs3005911,rs6696992 0 170.466 inf 5 0 5.92379e-07 5.16226e-07,6.71339e-07 -3.35272e-06,0.0100626,0.00997002,-0.00993927,-0.000772171 5.92582e-05,0.000344893,0.000344622,0.000344701,0.000134624
1626 rs11206793,rs12030407,rs3005895,rs3005911,rs79580810 0 170.466 inf 5 0 5.92349e-07 5.1696e-07,6.71371e-07 -4.2072e-06,0.0101546,0.0100579,-0.0100622,0.000543729 5.92663e-05,0.000347548,0.000347014,0.00034834,9.48577e-05
1627 rs11206793,rs12030407,rs2994554,rs3005911,rs7365902 0 170.435 inf 5 0 5.92251e-07 5.16595e-07,6.73871e-07 6.29931e-06,0.0101304,0.0100452,-0.00996425,-0.000563307 5.91947e-05,0.000346792,0.000346635,0.000345333,9.94802e-05
1628 rs11206793,rs12030407,rs3005895,rs3005911,rs4442403 0 170.395 inf 5 0 5.91112e-07 5.18224e-07,6.68748e-07 2.53277e-05,0.0101714,0.0104792,-0.0104919,0.000469442 5.92104e-05,0.000348495,0.000368673,0.00037226,8.423e-05
1629 rs11206793,rs12030407,rs3005895,rs3005911,rs4543846 0 170.371 inf 5 0 5.91035e-07 5.18414e-07,6.74124e-07 2.53079e-05,0.0101707,0.0104778,-0.0104904,0.000468597 5.92104e-05,0.000348495,0.000368673,0.00037226,8.423e-05
1630 rs11206793,rs12030407,rs3005895,rs3005911,rs7365902 0 170.289 inf 5 0 5.91789e-07 5.09843e-07,6.72645e-07 6.32895e-06,0.0101264,0.0100412,-0.00996028,-0.000563109 5.91947e-05,0.000346792,0.000346635,0.000345333,9.94802e-05
1631 rs11206793,rs12030407,rs2994554,rs3005911,rs4912324 0 170.26 inf 5 0 5.90676e-07 5.14131e-07,6.66662e-07 2.23804e-05,0.0101437,0.0104466,-0.0104585,0.00046158 5.91961e-05,0.000347658,0.000367284,0.000370814,8.45855e-05
1632 rs11206793,rs12030407,rs12741124,rs2994554,rs3005911 0 170.255 inf 5 0 5.90875e-07 5.14507e-07,6.70919e-07 5.0822e-05,0.0100858,0.000423852,0.00966647,-0.00996657 5.95507e-05,0.000345765,7.73035e-05,0.000341605,0.000345663
1633 rs12030407,rs17113718,rs2793679,rs2994565,rs57354037 0 170.252 inf 5 0 5.91365e-07 5.11226e-07,6.68579e-07 0.00994977,-0.00946685,-0.000458565,0.000455716,-0.00955436 0.000343453,0.000362474,5.22359e-05,5.97723e-05,0.000339156
1634 rs11206793,rs12030407,rs12741124,rs3005895,rs3005911 0 170.115 inf 5 0 5.9043e-07 5.12787e-07,6.72421e-07 5.08506e-05,0.010082,0.000423872,0.00966256,-0.00996272 5.95507e-05,0.000345765,7.73035e-05,0.000341605,0.000345663
1635 rs11206793,rs12030407,rs3005895,rs3005911,rs4912324 0 170.108 inf 5 0 5.90195e-07 5.05975e-07,6.70645e-07 2.24006e-05,0.0101396,0.0104421,-0.010454,0.000461198 5.91961e-05,0.000347658,0.000367284,0.000370814,8.45855e-05
1636 rs11206793,rs12030407,rs2994554,rs3005911,rs4912189 0 170.105 inf 5 0 5.90186e-07 5.12447e-07,6.72104e-07 2.22836e-05,0.0101394,0.0104377,-0.010449,0.000456028 5.91961e-05,0.000347658,0.000367284,0.000370814,8.45855e-05
1637 rs11206793,rs12030407,rs3005895,rs3005911,rs4912189 0 169.953 inf 5 0 5.89706e-07 5.08338e-07,6.6795e-07 2.23038e-05,0.0101353,0.0104332,-0.0104445,0.000455646 5.91961e-05,0.000347658,0.000367284,0.000370814,8.45855e-05
1638 rs11206793,rs114585517,rs12030407,rs2994554,rs3005911 0 169.466 inf 5 0 5.89198e-07 5.18471e-07,6.70147e-07 -2.58221e-05,-0.000332007,0.0100144,0.0099627,-0.00989412 5.96688e-05,6.31657e-05,0.000344163,0.000344907,0.000344047
1639 rs11206793,rs11803744,rs12030407,rs2994554,rs3005911 0 169.447 inf 5 0 5.89154e-07 5.06742e-07,6.67864e-07 -2.49857e-06,-0.000688551,0.0100257,0.00994018,-0.00990363 5.92645e-05,0.000131151,0.000344449,0.00034434,0.000344285
1640 rs11206793,rs12030407,rs2994554,rs3005911,rs7524955 0 169.374 inf 5 0 5.88032e-07 5.13687e-07,6.71892e-07 -8.88302e-06,0.0101878,0.00978003,-0.00974067,-0.000414842 5.9353e-05,0.000350433,0.0003418,0.000341646,8.14639e-05
1641 rs11206793,rs12030407,rs2994554,rs3005911 0 166.737 inf 4 -nan 5.69501e-07 4.91845e-07,6.41904e-07 1.43326e-05,0.00978481,0.00970914,-0.00966802 5.91777e-05,0.00034138,0.000341516,0.000341348
1642 rs11206793,rs114585517,rs12030407,rs3005895,rs3005911 0 169.322 inf 5 0 5.8874e-07 5.10775e-07,6.67096e-07 -2.5783e-05,-0.000331905,0.0100105,0.00995873,-0.00989019 5.96688e-05,6.31657e-05,0.000344163,0.000344907,0.000344047
1643 rs11206793,rs11803744,rs12030407,rs3005895,rs3005911 0 169.303 inf 5 0 5.88697e-07 5.05846e-07,6.68014e-07 -2.46703e-06,-0.000688358,0.0100218,0.00993621,-0.0098997 5.92645e-05,0.000131151,0.000344449,0.00034434,0.000344285
1644 rs11206793,rs12030407,rs2994554,rs3005911,rs55896510 0 169.278 inf 5 0 5.88618e-07 5.05451e-07,6.68293e-07 -2.25866e-06,0.0100223,0.00993689,-0.00990027,-0.000678737 5.92645e-05,0.000344449,0.00034434,0.000344285,0.000131151
1645 rs11206793,rs12030407,rs3005895,rs3005911,rs7524955 0 169.232 inf 5 0 5.87582e-07 5.0549e-07,6.65271e-07 -8.85408e-06,0.0101839,0.00977613,-0.00973679,-0.000414804 5.9353e-05,0.000350433,0.0003418,0.000341646,8.14639e-05
1646 rs11206791,rs12030407,rs17113718,rs57354037 0 166.603 inf 4 -nan 5.69081e-07 4.9727e-07,6.5142e-07 -0.000540336,0.0100155,-0.0104529,-0.00988339 7.49088e-05,0.000349125,0.000394046,0.000347308
1647 rs11206793,rs12030407,rs3005895,rs3005911 0 166.596 inf 4 -nan 5.69054e-07 4.95784e-07,6.45228e-07 1.43595e-05,0.00978095,0.00970524,-0.00966415 5.91777e-05,0.00034138,0.000341516,0.000341348
1648 rs11206793,rs12030407,rs3005895,rs3005911,rs55896510 0 169.133 inf 5 0 5.8816e-07 5.16625e-07,6.72839e-07 -2.22712e-06,0.0100183,0.00993292,-0.00989634,-0.000678543 5.92645e-05,0.000344449,0.00034434,0.000344285,0.000131151
1649 rs11206793,rs12030407,rs2994554,rs3005911,rs6666711 0 169.119 inf 5 0 5.88116e-07 5.11949e-07,6.71545e-07 -2.03131e-06,0.010019,0.00993377,-0.00989709,-0.000669436 5.92645e-05,0.000344449,0.00034434,0.000344285,0.000131151
1650 rs11206793,rs12030407,rs2793681,rs2994554,rs3005911 0 168.998 inf 5 0 5.87432e-07 5.11417e-07,6.71894e-07 1.13186e-05,0.0101492,-0.000304052,0.00992231,-0.00988715 5.91807e-05,0.000349053,6.0738e-05,0.000344161,0.000344143
1651 rs11206793,rs12030407,rs3005895,rs3005911,rs6666711 0 168.975 inf 5 0 5.87659e-07 5.11182e-07,6.63376e-07 -1.99977e-06,0.0100151,0.0099298,-0.00989316,-0.000669243 5.92645e-05,0.000344449,0.00034434,0.000344285,0.000131151
1652 rs11206793,rs12030407,rs2994554,rs3005911,rs56314028 0 168.942 inf 5 0 5.87552e-07 5.10219e-07,6.62901e-07 -1.77188e-06,0.0100153,0.0099302,-0.00989346,-0.000658823 5.92645e-05,0.000344449,0.00034434,0.000344285,0.000131151
1653 rs11206793,rs12030407,rs2793683,rs2994554,rs3005911 0 168.856 inf 5 0 5.86981e-07 5.0753e-07,6.68611e-07 1.13583e-05,0.0101444,-0.000300051,0.0099195,-0.00988427 5.91807e-05,0.000349053,6.0738e-05,0.000344161,0.000344143
1654 rs11206793,rs12030407,rs2793681,rs3005895,rs3005911 0 168.854 inf 5 0 5.86975e-07 5.09137e-07,6.65577e-07 1.13463e-05,0.0101452,-0.000303966,0.00991835,-0.00988322 5.91807e-05,0.000349053,6.0738e-05,0.000344161,0.000344143
1655 rs11206793,rs12030407,rs2096086,rs2994554,rs3005911 0 168.798 inf 5 0 5.86878e-07 5.03604e-07,6.60499e-07 1.51149e-05,0.0101359,0.000289982,0.00993851,-0.00990123 5.91779e-05,0.000348744,5.888e-05,0.000344677,0.000344616
1656 rs11206793,rs12030407,rs3005895,rs3005911,rs56314028 0 168.797 inf 5 0 5.87095e-07 5.0558e-07,6.65835e-07 -1.74033e-06,0.0100114,0.00992624,-0.00988953,-0.00065863 5.92645e-05,0.000344449,0.00034434,0.000344285,0.000131151
1657 rs11206793,rs12030407,rs2793683,rs3005895,rs3005911 0 168.712 inf 5 0 5.86524e-07 5.09111e-07,6.63362e-07 1.1386e-05,0.0101404,-0.000299964,0.00991554,-0.00988034 5.91807e-05,0.000349053,6.0738e-05,0.000344161,0.000344143
1658 rs11206793,rs12030407,rs139405992,rs2994554,rs3005911 0 168.666 inf 5 0 5.86614e-07 5.10933e-07,6.63788e-07 3.13132e-05,0.0100759,0.000437057,0.0100532,-0.0100114 5.92796e-05,0.000346537,8.94509e-05,0.0003487,0.000348508
1659 rs11206793,rs12030407,rs2096086,rs3005895,rs3005911 0 168.653 inf 5 0 5.86421e-07 5.08394e-07,6.6738e-07 1.51415e-05,0.0101319,0.00028989,0.00993454,-0.00989729 5.91779e-05,0.000348744,5.888e-05,0.000344677,0.000344616
1660 rs11206791,rs12030407,rs17113718,rs2994565,rs57354037 0 168.614 inf 5 0 5.86349e-07 5.07684e-07,6.74024e-07 -0.000655935,0.0102335,-0.0106809,0.000233603,-0.00999938 7.85232e-05,0.00035194,0.000396775,4.75881e-05,0.00034811
1661 rs11206793,rs12030407,rs2994554,rs3005911,rs7531629 0 168.602 inf 5 0 5.86406e-07 5.09944e-07,6.76382e-07 9.43827e-05,0.0100726,0.0100203,-0.00996531,0.000195111 6.14319e-05,0.00034649,0.000347479,0.000346797,4.01892e-05
1662 rs11206793,rs12030407,rs139405992,rs3005895,rs3005911 0 168.52 inf 5 0 5.86152e-07 5.07204e-07,6.70866e-07 3.13319e-05,0.0100718,0.000436846,0.0100491,-0.0100074 5.92796e-05,0.000346537,8.94509e-05,0.0003487,0.000348508
1663 rs11206793,rs12030407,rs3005895,rs3005911,rs7531629 0 168.456 inf 5 0 5.85945e-07 5.08808e-07,6.74685e-07 9.43742e-05,0.0100687,0.0100163,-0.00996131,0.000195025 6.14319e-05,0.00034649,0.000347479,0.000346797,4.01892e-05
1664 rs11206793,rs12030407,rs2793675,rs2994554,rs3005911 0 168.446 inf 5 0 5.85688e-07 5.08957e-07,6.65526e-07 9.92898e-06,0.0101166,-0.000287952,0.00989971,-0.00986401 5.9185e-05,0.000348466,6.06702e-05,0.000343869,0.000343836
1665 rs11206793,rs12030407,rs2994554,rs3005911,rs77962670 0 168.443 inf 5 0 5.8452e-07 5.06646e-07,6.62004e-07 0.000746819,0.00985012,0.00979159,-0.00974731,-0.000815825 0.000171069,0.00034168,0.000341994,0.000341789,0.000178769
1666 rs11206793,rs12030407,rs12063390,rs2994554,rs3005911 0 168.396 inf 5 0 5.8582e-07 5.11198e-07,6.70212e-07 3.98481e-05,0.00992739,0.000246907,0.00986092,-0.00979725 5.94193e-05,0.000342688,5.18044e-05,0.000342998,0.000342423
1667 rs11206793,rs12030407,rs2994554,rs3005884,rs3005911 0 168.394 inf 5 0 5.84855e-07 5.05996e-07,6.63482e-07 -5.53402e-06,0.0101217,0.0100489,-0.000380088,-0.00969074 5.93339e-05,0.00034909,0.000349355,8.23276e-05,0.000341383
1668 rs11206793,rs12030407,rs2792783,rs2994554,rs3005911 0 168.378 inf 5 0 5.85477e-07 5.13017e-07,6.58324e-07 1.04888e-05,0.0101199,-0.000286049,0.00990483,-0.00986911 5.91833e-05,0.000348704,6.06855e-05,0.000344031,0.000344003
1669 rs11206793,rs12030407,rs2793677,rs2994554,rs3005911 0 168.37 inf 5 0 5.85412e-07 5.09273e-07,6.68501e-07 3.09821e-05,0.0101129,-0.000278472,0.00988516,-0.00985207 5.92834e-05,0.000348433,5.92037e-05,0.000343561,0.000343583
1670 rs11206793,rs12030407,rs2994554,rs3005911,rs7366625 0 168.324 inf 5 0 5.8546e-07 5.07155e-07,6.69446e-07 6.96897e-06,0.0100726,0.00991,-0.00986692,-0.000211703 5.91983e-05,0.000346804,0.000344168,0.000343949,4.49373e-05
1671 rs11206793,rs12030407,rs2793675,rs3005895,rs3005911 0 168.302 inf 5 0 5.85233e-07 5.11694e-07,6.68016e-07 9.95705e-06,0.0101127,-0.000287871,0.00989576,-0.00986009 5.9185e-05,0.000348466,6.06702e-05,0.000343869,0.000343836
1672 rs11206793,rs12030407,rs3005895,rs3005911,rs77962670 0 168.301 inf 5 0 5.84069e-07 5.0851e-07,6.63752e-07 0.000746749,0.00984625,0.00978768,-0.00974343,-0.000815717 0.000171069,0.00034168,0.000341994,0.000341789,0.000178769
1673 rs11206793,rs12030407,rs2994554,rs3005911,rs72662213 0 168.283 inf 5 0 5.85467e-07 5.06454e-07,6.68951e-07 -7.73977e-07,0.010001,0.00991651,-0.00987949,-0.000617999 5.92645e-05,0.000344449,0.00034434,0.000344285,0.000131151
1674 rs11206793,rs12030407,rs2994554,rs3005911,rs74683396 0 168.282 inf 5 0 5.85462e-07 5.13247e-07,6.64176e-07 -7.71499e-07,0.010001,0.00991647,-0.00987946,-0.000617898 5.92645e-05,0.000344449,0.00034434,0.000344285,0.000131151
1675 rs111687023,rs11206793,rs12030407,rs2994554,rs3005911 0 168.28 inf 5 0 5.85457e-07 5.11438e-07,6.57155e-07 -0.000617792,-7.68915e-07,0.0100009,0.00991644,-0.00987942 0.000131151,5.92645e-05,0.000344449,0.00034434,0.000344285
1676 rs11206793,rs12030407,rs149030457,rs2994554,rs3005911 0 168.279 inf 5 0 5.85453e-07 5.1159e-07,6.65007e-07 -7.66971e-07,0.0100009,-0.000617713,0.00991641,-0.00987939 5.92645e-05,0.000344449,0.000131151,0.00034434,0.000344285
1677 rs11206793,rs113488684,rs12030407,rs2994554,rs3005911 0 168.276 inf 5 0 5.85445e-07 5.07988e-07,6.60826e-07 -7.63001e-07,-0.00061755,0.0100009,0.00991636,-0.00987934 5.92645e-05,0.000131151,0.000344449,0.00034434,0.000344285
1678 rs11206793,rs11811596,rs12030407,rs2994554,rs3005911 0 168.271 inf 5 0 5.85426e-07 5.10861e-07,6.70578e-07 -7.53858e-07,-0.000617176,0.0100007,0.00991623,-0.00987921 5.92645e-05,0.000131151,0.000344449,0.00034434,0.000344285
1679 rs11206793,rs12030407,rs12063390,rs3005895,rs3005911 0 168.253 inf 5 0 5.85366e-07 5.12167e-07,6.62199e-07 3.98693e-05,0.0099235,0.000246852,0.00985698,-0.00979335 5.94193e-05,0.000342688,5.18044e-05,0.000342998,0.000342423
1680 rs11206793,rs12030407,rs3005884,rs3005895,rs3005911 0 168.248 inf 5 0 5.84392e-07 5.08906e-07,6.65103e-07 -5.4966e-06,0.0101176,-0.000379886,0.0100448,-0.00968687 5.93339e-05,0.00034909,8.23276e-05,0.000349355,0.000341383
1681 rs11206793,rs12030407,rs2994554,rs3005911,rs72662227 0 168.245 inf 5 0 5.85345e-07 5.09051e-07,6.63817e-07 -7.13619e-07,0.0100001,0.00991568,-0.00987865,-0.00061553 5.92645e-05,0.000344449,0.00034434,0.000344285,0.000131151
1682 rs11206793,rs12030407,rs2994554,rs3005911,rs72662214 0 168.244 inf 5 0 5.85341e-07 5.10794e-07,6.6284e-07 -7.11398e-07,0.0100001,0.00991565,-0.00987861,-0.000615439 5.92645e-05,0.000344449,0.00034434,0.000344285,0.000131151
1683 rs11206793,rs12030407,rs2792783,rs3005895,rs3005911 0 168.234 inf 5 0 5.85021e-07 5.05191e-07,6.65761e-07 1.05167e-05,0.010116,-0.000285965,0.00990087,-0.00986519 5.91833e-05,0.000348704,6.06855e-05,0.000344031,0.000344003
1684 rs11206793,rs12030407,rs2793677,rs3005895,rs3005911 0 168.226 inf 5 0 5.84957e-07 5.08245e-07,6.62903e-07 3.10045e-05,0.010109,-0.000278398,0.00988121,-0.00984816 5.92834e-05,0.000348433,5.92037e-05,0.000343561,0.000343583
1685 rs11206793,rs12030407,rs3005895,rs3005911,rs7366625 0 168.18 inf 5 0 5.85004e-07 5.09177e-07,6.64641e-07 6.99803e-06,0.0100687,0.00990604,-0.00986299,-0.000211639 5.91983e-05,0.000346804,0.000344168,0.000343949,4.49373e-05
1686 rs11206793,rs12030407,rs2994554,rs3005892,rs3005911 0 168.151 inf 5 0 5.83903e-07 5.12003e-07,6.62039e-07 2.11609e-06,0.00978697,0.010085,-0.000430962,-0.00967079 5.92409e-05,0.00034138,0.00035174,9.65341e-05,0.000341348
1687 rs11206793,rs12030407,rs3005895,rs3005911,rs72662213 0 168.139 inf 5 0 5.85011e-07 5.05919e-07,6.69233e-07 -7.42432e-07,0.00999708,0.00991254,-0.00987556,-0.000617806 5.92645e-05,0.000344449,0.00034434,0.000344285,0.000131151
1688 rs11206793,rs12030407,rs3005895,rs3005911,rs74683396 0 168.138 inf 5 0 5.85006e-07 5.08005e-07,6.62604e-07 -7.39954e-07,0.00999705,0.00991251,-0.00987553,-0.000617705 5.92645e-05,0.000344449,0.00034434,0.000344285,0.000131151
1689 rs111687023,rs11206793,rs12030407,rs3005895,rs3005911 0 168.136 inf 5 0 5.85e-07 5.1499e-07,6.57231e-07 -0.000617599,-7.3737e-07,0.00999701,0.00991247,-0.00987549 0.000131151,5.92645e-05,0.000344449,0.00034434,0.000344285
1690 rs11206793,rs12030407,rs149030457,rs3005895,rs3005911 0 168.135 inf 5 0 5.84996e-07 5.08669e-07,6.69973e-07 -7.35426e-07,0.00999698,-0.00061752,0.00991244,-0.00987546 5.92645e-05,0.000344449,0.000131151,0.00034434,0.000344285
1691 rs11206793,rs113488684,rs12030407,rs3005895,rs3005911 0 168.132 inf 5 0 5.84988e-07 5.02867e-07,6.58717e-07 -7.31456e-07,-0.000617357,0.00999693,0.00991239,-0.00987541 5.92645e-05,0.000131151,0.000344449,0.00034434,0.000344285
1692 rs11206793,rs11811596,rs12030407,rs3005895,rs3005911 0 168.127 inf 5 0 5.8497e-07 5.09469e-07,6.65791e-07 -7.22314e-07,-0.000616983,0.00999679,0.00991226,-0.00987528 5.92645e-05,0.000131151,0.000344449,0.00034434,0.000344285
1693 rs11206793,rs12030407,rs3005895,rs3005911,rs72662227 0 168.101 inf 5 0 5.84889e-07 5.0951e-07,6.64084e-07 -6.82074e-07,0.00999622,0.00991171,-0.00987471,-0.000615337 5.92645e-05,0.000344449,0.00034434,0.000344285,0.000131151
1694 rs11206793,rs12030407,rs17459027,rs2994554,rs3005911 0 168.101 inf 5 0 5.84861e-07 5.13861e-07,6.65631e-07 4.27369e-05,0.00991282,0.000283025,0.00985623,-0.00977064 5.94965e-05,0.000342503,6.12917e-05,0.000342999,0.00034207
1695 rs11206793,rs12030407,rs3005895,rs3005911,rs72662214 0 168.1 inf 5 0 5.84884e-07 5.09579e-07,6.74374e-07 -6.79853e-07,0.00999619,0.00991168,-0.00987468,-0.000615246 5.92645e-05,0.000344449,0.00034434,0.000344285,0.000131151
1696 rs11206793,rs12030407,rs12041752,rs2994554,rs3005911 0 168.038 inf 5 0 5.84639e-07 5.05224e-07,6.72478e-07 4.24408e-05,0.0100443,-0.000550387,0.010011,-0.0099307 5.94947e-05,0.000346044,0.000120098,0.00034781,0.000346127
1697 rs11206770,rs11206793,rs12030407,rs2994554,rs3005911 0 168.034 inf 5 0 5.84628e-07 5.05692e-07,6.58251e-07 -0.000550178,4.24301e-05,0.0100442,0.0100109,-0.00993061 0.000120098,5.94947e-05,0.000346044,0.00034781,0.000346127
1698 rs11206793,rs12030407,rs2994554,rs3005911,rs75782855 0 168.021 inf 5 0 5.84586e-07 5.09729e-07,6.67695e-07 4.23889e-05,0.0100438,0.0100104,-0.00993022,-0.000549371 5.94947e-05,0.000346044,0.00034781,0.000346127,0.000120098
1699 rs11206793,rs12030407,rs3005892,rs3005895,rs3005911 0 168.005 inf 5 0 5.83439e-07 5.07294e-07,6.64357e-07 2.15062e-06,0.00978311,-0.000430691,0.0100808,-0.00966692 5.92409e-05,0.00034138,9.65341e-05,0.00035174,0.000341348
1700 rs11206793,rs12030407,rs17459027,rs3005895,rs3005911 0 167.958 inf 5 0 5.84408e-07 5.05577e-07,6.58006e-07 4.27571e-05,0.00990893,0.000282959,0.00985229,-0.00976675 5.94965e-05,0.000342503,6.12917e-05,0.000342999,0.00034207
1701 rs11206793,rs12030407,rs2994554,rs3005911,rs4927310 0 167.897 inf 5 0 5.84022e-07 5.026e-07,6.64117e-07 1.59521e-05,0.0100784,0.00989143,-0.00985254,0.000264859 5.91788e-05,0.000347604,0.000343928,0.000343819,5.90708e-05
1702 rs11206793,rs12030407,rs12041752,rs3005895,rs3005911 0 167.892 inf 5 0 5.84179e-07 5.09763e-07,6.68695e-07 4.24541e-05,0.0100403,-0.000550123,0.010007,-0.00992671 5.94947e-05,0.000346044,0.000120098,0.00034781,0.000346127
1703 rs11206770,rs11206793,rs12030407,rs3005895,rs3005911 0 167.889 inf 5 0 5.84168e-07 5.08375e-07,6.62966e-07 -0.000549914,4.24434e-05,0.0100402,0.0100068,-0.00992661 0.000120098,5.94947e-05,0.000346044,0.00034781,0.000346127
1704 rs11206793,rs12030407,rs3005895,rs3005911,rs75782855 0 167.875 inf 5 0 5.84125e-07 5.10343e-07,6.59854e-07 4.24022e-05,0.0100398,0.0100064,-0.00992623,-0.000549106 5.94947e-05,0.000346044,0.00034781,0.000346127,0.000120098
1705 rs11206793,rs12030407,rs2994554,rs3005911,rs6588614 0 167.82 inf 5 0 5.83781e-07 5.05212e-07,6.65287e-07 1.59379e-05,0.0100759,0.00988983,-0.00985092,0.000262541 5.91788e-05,0.000347604,0.000343928,0.000343819,5.90708e-05
1706 rs11206793,rs12030407,rs1331863,rs2994554,rs3005911 0 167.813 inf 5 0 5.83757e-07 5.07762e-07,6.66453e-07 1.59365e-05,0.0100756,0.000262313,0.00988967,-0.00985076 5.91788e-05,0.000347604,5.90708e-05,0.000343928,0.000343819
1707 rs10789017,rs11206793,rs12030407,rs2994554,rs3005911 0 167.805 inf 5 0 5.83732e-07 5.03937e-07,6.61483e-07 0.000262066,1.5935e-05,0.0100753,0.0098895,-0.00985059 5.90708e-05,5.91788e-05,0.000347604,0.000343928,0.000343819
1708 rs11206793,rs12030407,rs2994554,rs2994565,rs3005911 0 167.765 inf 5 0 5.82972e-07 5.04366e-07,6.64158e-07 4.23078e-05,0.0099591,0.00961002,0.000337164,-0.00984196 5.95325e-05,0.000343766,0.00034229,7.82251e-05,0.000343725
1709 rs11206793,rs12030407,rs3005895,rs3005911,rs4927310 0 167.753 inf 5 0 5.83567e-07 5.13361e-07,6.64611e-07 1.59784e-05,0.0100745,0.00988747,-0.00984862,0.000264779 5.91788e-05,0.000347604,0.000343928,0.000343819,5.90708e-05
1710 rs11206793,rs12030407,rs17424500,rs2994554,rs3005911 0 167.739 inf 5 0 5.83715e-07 5.07255e-07,6.64588e-07 4.13704e-05,0.00989621,0.000269583,0.00984026,-0.00975584 5.94911e-05,0.000342303,6.08046e-05,0.000342794,0.000341922
1711 rs11206793,rs12030407,rs17424899,rs2994554,rs3005911 0 167.695 inf 5 0 5.83574e-07 5.10139e-07,6.68445e-07 4.12292e-05,0.00989563,0.000268175,0.00983958,-0.00975538 5.94911e-05,0.000342303,6.08046e-05,0.000342794,0.000341922
1712 rs11206793,rs12030407,rs17425099,rs2994554,rs3005911 0 167.693 inf 5 0 5.83571e-07 5.05415e-07,6.66162e-07 4.13977e-05,0.00989418,0.000272945,0.00983549,-0.00975368 5.94951e-05,0.000342279,6.18929e-05,0.000342716,0.0003419
1713 rs11206793,rs12030407,rs3005895,rs3005911,rs6588614 0 167.677 inf 5 0 5.83326e-07 5.07299e-07,6.62737e-07 1.59643e-05,0.0100719,0.00988587,-0.009847,0.000262461 5.91788e-05,0.000347604,0.000343928,0.000343819,5.90708e-05
1714 rs11206793,rs12030407,rs1331863,rs3005895,rs3005911 0 167.669 inf 5 0 5.83302e-07 5.08271e-07,6.67726e-07 1.59629e-05,0.0100717,0.000262233,0.00988572,-0.00984684 5.91788e-05,0.000347604,5.90708e-05,0.000343928,0.000343819
1715 rs10789017,rs11206793,rs12030407,rs3005895,rs3005911 0 167.661 inf 5 0 5.83277e-07 5.06423e-07,6.61938e-07 0.000261986,1.59613e-05,0.0100714,0.00988555,-0.00984667 5.90708e-05,5.91788e-05,0.000347604,0.000343928,0.000343819
1716 rs11206793,rs12030407,rs2994565,rs3005895,rs3005911 0 167.626 inf 5 0 5.8253e-07 5.07048e-07,6.63239e-07 4.23396e-05,0.00995527,0.000337224,0.0096061,-0.00983813 5.95325e-05,0.000343766,7.82251e-05,0.00034229,0.000343725
1717 rs11206793,rs12030407,rs17424500,rs3005895,rs3005911 0 167.596 inf 5 0 5.83262e-07 5.03125e-07,6.66256e-07 4.13912e-05,0.00989232,0.000269523,0.00983633,-0.00975196 5.94911e-05,0.000342303,6.08046e-05,0.000342794,0.000341922
1718 rs11206793,rs12030407,rs2994554,rs3005911,rs72660457 0 167.572 inf 5 0 5.83185e-07 5.03773e-07,6.63644e-07 4.08351e-05,0.009894,0.00983767,-0.0097541,0.000264246 5.94911e-05,0.000342303,0.000342794,0.000341922,6.08046e-05
1719 rs11206793,rs12030407,rs17113689,rs2994554,rs3005911 0 167.569 inf 5 0 5.83177e-07 5.12624e-07,6.69064e-07 4.08273e-05,0.00989397,0.000264169,0.00983763,-0.00975408 5.94911e-05,0.000342303,6.08046e-05,0.000342794,0.000341922
1720 rs11206793,rs12030407,rs17424899,rs3005895,rs3005911 0 167.552 inf 5 0 5.83121e-07 5.08387e-07,6.56781e-07 4.125e-05,0.00989174,0.000268115,0.00983565,-0.0097515 5.94911e-05,0.000342303,6.08046e-05,0.000342794,0.000341922
1721 rs11206793,rs12030407,rs17425099,rs3005895,rs3005911 0 167.55 inf 5 0 5.83118e-07 4.99727e-07,6.65831e-07 4.14187e-05,0.00989029,0.000272886,0.00983156,-0.0097498 5.94951e-05,0.000342279,6.18929e-05,0.000342716,0.0003419
1722 rs11206793,rs12030407,rs3005895,rs3005911,rs72660457 0 167.429 inf 5 0 5.82732e-07 5.03304e-07,6.68011e-07 4.08559e-05,0.00989012,0.00983374,-0.00975022,0.000264186 5.94911e-05,0.000342303,0.000342794,0.000341922,6.08046e-05
1723 rs11206793,rs12030407,rs17113689,rs3005895,rs3005911 0 167.426 inf 5 0 5.82724e-07 5.04906e-07,6.63803e-07 4.08481e-05,0.00989008,0.000264109,0.0098337,-0.00975019 5.94911e-05,0.000342303,6.08046e-05,0.000342794,0.000341922
1724 rs11206793,rs12030407,rs2000142,rs2994554,rs3005911 0 167.334 inf 5 0 5.82432e-07 5.06133e-07,6.58577e-07 4.00669e-05,0.0098766,0.000259123,0.00981895,-0.00973759 5.94913e-05,0.000342073,6.14303e-05,0.000342507,0.000341746
1725 rs11206793,rs12030407,rs2994554,rs3005911,rs61379230 0 167.3 inf 5 0 5.82326e-07 5.03293e-07,6.66962e-07 4.01075e-05,0.00988897,0.00982947,-0.0097496,0.000259934 5.94951e-05,0.000342279,0.000342716,0.0003419,6.18929e-05
1726 rs11206793,rs12030407,rs2994554,rs3005911,rs6688670 0 167.293 inf 5 0 5.82301e-07 5.06897e-07,6.62454e-07 3.97402e-05,0.00990209,0.00985374,-0.00977407,0.000243136 5.94867e-05,0.000342522,0.000343251,0.000342282,5.79527e-05
1727 rs11206793,rs12030407,rs2994554,rs3005911,rs56040498 0 167.277 inf 5 0 5.82253e-07 5.04802e-07,6.68228e-07 3.96901e-05,0.00990186,0.00985346,-0.00977386,0.000242658 5.94867e-05,0.000342522,0.000343251,0.000342282,5.79527e-05
1728 rs11206793,rs12030407,rs2000142,rs3005895,rs3005911 0 167.191 inf 5 0 5.81981e-07 5.05478e-07,6.61227e-07 4.00884e-05,0.00987272,0.00025907,0.00981503,-0.00973371 5.94913e-05,0.000342073,6.14303e-05,0.000342507,0.000341746
1729 rs11206793,rs12030407,rs3005895,rs3005911,rs61379230 0 167.157 inf 5 0 5.81873e-07 5.0681e-07,6.62121e-07 4.01285e-05,0.00988508,0.00982554,-0.00974571,0.000259875 5.94951e-05,0.000342279,0.000342716,0.0003419,6.18929e-05
1730 rs11206793,rs12030407,rs3005895,rs3005911,rs6688670 0 167.149 inf 5 0 5.81847e-07 5.09037e-07,6.57099e-07 3.976e-05,0.00989819,0.0098498,-0.00977017,0.00024307 5.94867e-05,0.000342522,0.000343251,0.000342282,5.79527e-05
1731 rs11206793,rs12030407,rs3005895,rs3005911,rs56040498 0 167.134 inf 5 0 5.81799e-07 5.08972e-07,6.59647e-07 3.971e-05,0.00989796,0.00984951,-0.00976997,0.000242591 5.94867e-05,0.000342522,0.000343251,0.000342282,5.79527e-05
1732 rs11206793,rs12030407,rs2000141,rs2994554,rs3005911 0 167.117 inf 5 0 5.81746e-07 5.06938e-07,6.55323e-07 3.93031e-05,0.00987667,0.000251602,0.00981817,-0.00973862 5.94905e-05,0.000342115,6.13936e-05,0.000342551,0.000341782
1733 rs11206793,rs12030407,rs2000141,rs3005895,rs3005911 0 166.974 inf 5 0 5.81294e-07 5.0388e-07,6.62703e-07 3.93245e-05,0.00987279,0.000251548,0.00981425,-0.00973474 5.94905e-05,0.000342115,6.13936e-05,0.000342551,0.000341782
1734 rs12030407,rs17113718,rs3121169,rs57354037 0 164.156 inf 4 -nan 5.61341e-07 4.86926e-07,6.41557e-07 0.00986419,-0.0102401,-0.000471621,-0.00973984 0.000346225,0.000389032,7.38506e-05,0.000344717
1735 rs11206793,rs11809768,rs12030407,rs2994554,rs3005911 0 166.693 inf 5 0 5.80433e-07 5.05473e-07,6.68164e-07 1.11809e-06,-0.000472529,0.00991908,0.0098372,-0.00980288 5.92767e-05,0.000122464,0.000343149,0.000343125,0.000343132
1736 rs11206793,rs11809768,rs12030407,rs3005895,rs3005911 0 166.551 inf 5 0 5.79981e-07 4.98459e-07,6.58764e-07 1.14872e-06,-0.000472393,0.00991518,0.00983326,-0.00979898 5.92767e-05,0.000122464,0.000343149,0.000343125,0.000343132
1737 rs12030407,rs17113718,rs3121168,rs57354037 0 163.887 inf 4 -nan 5.60487e-07 4.90236e-07,6.38408e-07 0.00985667,-0.0102262,-0.000464388,-0.00973317 0.000346225,0.000389032,7.38506e-05,0.000344717
1738 rs11206789,rs12030407,rs17113718,rs57354037 0 163.854 inf 4 -nan 5.60383e-07 4.8299e-07,6.4067e-07 -0.000463498,0.00985575,-0.0102245,-0.00973235 7.38506e-05,0.000346225,0.000389032,0.000344717
1739 rs11206793,rs12030407,rs2994554,rs3005911,rs80083709 0 166.282 inf 5 0 5.79113e-07 5.0822e-07,6.65745e-07 -2.04366e-05,0.0098648,0.0098044,-0.00975791,-0.000187989 5.996e-05,0.000342101,0.000342539,0.000342259,5.21996e-05
1740 rs11206793,rs12030407,rs2994554,rs3005911,rs7514757 0 166.245 inf 5 0 5.78987e-07 5.03021e-07,6.64714e-07 2.5674e-05,0.00998292,0.00991126,-0.00984676,0.000455264 5.92626e-05,0.000345846,0.000346162,0.000344988,0.000127312
1741 rs11206793,rs12030407,rs12563597,rs2994554,rs3005911 0 166.24 inf 5 0 5.78758e-07 5.02624e-07,6.57296e-07 -5.00664e-06,0.00994509,-0.000157486,0.00995546,-0.00982162 5.94309e-05,0.000344388,4.46265e-05,0.000348576,0.000344111
1742 rs11206793,rs12030407,rs2994554,rs3005911,rs3121167 0 166.218 inf 5 0 5.78873e-07 5.03462e-07,6.55548e-07 1.73055e-05,0.00996076,0.00989634,-0.00988462,0.000197554 5.91836e-05,0.000344954,0.000345558,0.00034675,5.56084e-05
1743 rs11206793,rs12030407,rs12064446,rs2994554,rs3005911 0 166.166 inf 5 0 5.77361e-07 5.02389e-07,6.59246e-07 0.000508965,0.00978067,-0.000555918,0.00971518,-0.00967208 0.000164251,0.000341382,0.000172204,0.000341521,0.00034135
1744 rs11206793,rs12030407,rs3005895,rs3005911,rs80083709 0 166.139 inf 5 0 5.78662e-07 5.03384e-07,6.62021e-07 -2.04012e-05,0.00986092,0.00980047,-0.00975402,-0.000187942 5.996e-05,0.000342101,0.000342539,0.000342259,5.21996e-05
1745 rs11206793,rs12030407,rs3005895,rs3005911,rs7514757 0 166.101 inf 5 0 5.78531e-07 5.04422e-07,6.61456e-07 2.56948e-05,0.00997895,0.00990726,-0.0098428,0.000455023 5.92626e-05,0.000345846,0.000346162,0.000344988,0.000127312
1746 rs11206793,rs12030407,rs12563597,rs3005895,rs3005911 0 166.095 inf 5 0 5.783e-07 4.98934e-07,6.52382e-07 -4.96702e-06,0.00994113,-0.000157382,0.0099514,-0.00981766 5.94309e-05,0.000344388,4.46265e-05,0.000348576,0.000344111
1747 rs11206793,rs12030407,rs3005895,rs3005911,rs3121167 0 166.074 inf 5 0 5.78417e-07 5.00543e-07,6.6104e-07 1.73309e-05,0.00995681,0.00989235,-0.00988064,0.000197456 5.91836e-05,0.000344954,0.000345558,0.00034675,5.56084e-05
1748 rs11206793,rs114710070,rs12030407,rs2994554,rs3005911 0 166.033 inf 5 0 5.78315e-07 5.0392e-07,6.60388e-07 2.52321e-05,0.000437526,0.0099752,0.00990339,-0.00983979 5.92626e-05,0.000127312,0.000345846,0.000346162,0.000344988
1749 rs11206793,rs12030407,rs12064446,rs3005895,rs3005911 0 166.025 inf 5 0 5.76914e-07 5.06925e-07,6.56862e-07 0.000508982,0.0097768,-0.000555907,0.00971128,-0.00966822 0.000164251,0.000341382,0.000172204,0.000341521,0.00034135
1750 rs11206793,rs114710070,rs12030407,rs3005895,rs3005911 0 165.889 inf 5 0 5.77859e-07 5.01831e-07,6.56412e-07 2.5253e-05,0.000437285,0.00997123,0.00989938,-0.00983583 5.92626e-05,0.000127312,0.000345846,0.000346162,0.000344988
1751 rs11206793,rs12030407,rs2994554,rs3005911,rs72660452 0 165.883 inf 5 0 5.77838e-07 5.07087e-07,6.63199e-07 3.47495e-05,0.00982286,0.00976117,-0.00968773,0.000205503 5.94937e-05,0.00034157,0.000341873,0.000341399,6.16366e-05
1752 rs11206793,rs12030407,rs2793690,rs2994554,rs3005911 0 165.866 inf 5 0 5.7752e-07 5.01234e-07,6.5047e-07 1.23399e-05,0.00995063,-0.000195903,0.00977768,-0.00974043 5.91808e-05,0.000345139,6.0018e-05,0.000342161,0.000342068
1753 rs11206793,rs12030407,rs2994554,rs3005911,rs947252 0 165.858 inf 5 0 5.77495e-07 4.99955e-07,6.58515e-07 1.23433e-05,0.00995034,0.00977756,-0.0097403,-0.000195565 5.91808e-05,0.000345139,0.000342161,0.000342068,6.0018e-05
1754 rs11206793,rs12030407,rs2994554,rs3005911,rs6673461 0 165.82 inf 5 0 5.7739e-07 5.0176e-07,6.57586e-07 1.6888e-05,0.00991207,0.00974384,-0.00970373,-0.000211022 5.9183e-05,0.000343639,0.000341685,0.000341526,6.52303e-05
1755 rs11206793,rs12030407,rs2994554,rs3005911,rs6670302 0 165.815 inf 5 0 5.76808e-07 4.93986e-07,6.48093e-07 3.5012e-05,0.00986943,0.00959949,-0.00975128,0.000239552 5.95521e-05,0.000342468,0.000343341,0.000342402,7.72379e-05
1756 rs11206793,rs12030407,rs2994554,rs3005911,rs9436540 0 165.809 inf 5 0 5.77613e-07 5.03629e-07,6.56301e-07 -2.00297e-05,0.00985884,0.00979415,-0.00975258,-0.000162143 6.00952e-05,0.000342123,0.000342495,0.000342317,4.93622e-05
1757 rs11206793,rs12030407,rs3005895,rs3005911,rs72660452 0 165.742 inf 5 0 5.77389e-07 5.0301e-07,6.58177e-07 3.47732e-05,0.00981899,0.00975727,-0.00968386,0.000205471 5.94937e-05,0.00034157,0.000341873,0.000341399,6.16366e-05
1758 rs11206793,rs12030407,rs2793690,rs3005895,rs3005911 0 165.724 inf 5 0 5.7707e-07 5.00284e-07,6.61759e-07 1.23671e-05,0.00994673,-0.000195861,0.00977377,-0.00973655 5.91808e-05,0.000345139,6.0018e-05,0.000342161,0.000342068
1759 rs11206793,rs12030407,rs3005895,rs3005911,rs947252 0 165.716 inf 5 0 5.77045e-07 4.97751e-07,6.53596e-07 1.23706e-05,0.00994644,0.00977365,-0.00973642,-0.000195523 5.91808e-05,0.000345139,0.000342161,0.000342068,6.0018e-05
1760 rs11206793,rs12030407,rs2991268,rs2994554,rs3005911 0 165.687 inf 5 0 5.77229e-07 4.97113e-07,6.55309e-07 -7.8011e-06,0.00989668,-0.000121032,0.00980694,-0.00978323 5.95809e-05,0.000343167,3.78385e-05,0.000342882,0.000343243
1761 rs11206793,rs12030407,rs3005895,rs3005911,rs6673461 0 165.679 inf 5 0 5.76942e-07 5.03005e-07,6.54823e-07 1.69146e-05,0.0099082,0.00973993,-0.00969986,-0.000210999 5.9183e-05,0.000343639,0.000341685,0.000341526,6.52303e-05
1762 rs11206793,rs12030407,rs3005895,rs3005911,rs6670302 0 165.676 inf 5 0 5.76367e-07 5.0105e-07,6.55192e-07 3.50467e-05,0.0098656,0.00959555,-0.00974745,0.000239643 5.95521e-05,0.000342468,0.000343341,0.000342402,7.72379e-05
1763 rs11206793,rs12030407,rs3005895,rs3005911,rs9436540 0 165.667 inf 5 0 5.77163e-07 4.99469e-07,6.56336e-07 -1.99938e-05,0.00985496,0.00979022,-0.0097487,-0.0001621 6.00952e-05,0.000342123,0.000342495,0.000342317,4.93622e-05
1764 rs11206793,rs12030407,rs12118755,rs2994554,rs3005911 0 165.66 inf 5 0 5.76973e-07 5.04174e-07,6.59126e-07 2.36793e-05,0.00991694,0.000160716,0.00984451,-0.00973301 5.92525e-05,0.000343963,5.11823e-05,0.000344227,0.000341974
[truncated: 907,957 more chars]
