# Supplementary material for: Precision medicine for atherosclerotic cardiovascular disease: Integrative genomics maps risk loci and AI‐predicted functional consequences
Source: Clin Transl Med. 2026 Jul 10;16(7):e70732. doi: 10.1002/ctm2.70732 (PMC13351343; doi:10.1002/ctm2.70732)
Supplement: Supplementary file 6 — Supporting Information [file CTM2-16-e70732-s005.zip › PPAP2B/FINEMAP/data.cred5]

# Post-Pr(# of causal SNPs is 5) = 1
#log10bf 6346.85 NA 6342.63 NA 6319.84 NA 6177.9 NA 6130.87 NA
#min(|ld|) 1 NA 1 NA 1 NA 1 NA 1 NA
#mean(|ld|) 1 NA 1 NA 1 NA 1 NA 1 NA
#median(|ld|) 1 NA 1 NA 1 NA 1 NA 1 NA
index cred1 prob1 cred2 prob2 cred3 prob3 cred4 prob4 cred5 prob5
1 rs12030407 1 rs57354037 1 rs17113718 1 rs3005909 1 rs2994565 1
