# Supplementary material for: Precision medicine for atherosclerotic cardiovascular disease: Integrative genomics maps risk loci and AI‐predicted functional consequences
Source: Clin Transl Med. 2026 Jul 10;16(7):e70732. doi: 10.1002/ctm2.70732 (PMC13351343; doi:10.1002/ctm2.70732)
Supplement: Supplementary file 6 — Supporting Information [file CTM2-16-e70732-s005.zip › PPAP2B/FINEMAP/data.ld]

1 -0.632857847998414 -0.632857847998414 -0.013200678785466 -0.013200678785466 -0.013200678785466 0.036536144688092 -0.144907937637812 0.0302034826583975 0.036536144688092 -0.0545360124671073 0.0474249031305146 -0.0558956037167507 -0.374229128595492 -0.341458748841191 0.178098306917135 -0.0254838086597048 0.959377094966038 0.854263923764992 0.965096115167157 -0.0674242658734254 -0.00801894169253581 -0.0566331541513569 -0.0566331541513569 -0.0649523974724252 0.0474249031305146 -0.328006294886555 -0.438491945121508 0.1085053913417 0.036298928359021 0.0652279886307445 0.0288395652711183 -0.378785967643404 -0.241063122821768 0.0598157386586786 0.143344422277184 -0.0255312614518371 0.0474249031305146 -0.0107133057262174 0.0474249031305146 -0.341458748841191 0.213738696308401 0.121428548047819 -0.341458748841191 -0.374229128595492 0.214242600418944 -0.385169611765907 -0.104311873857834 -0.0581093549177671 0.109695713565653 -0.0701975152115265 -0.0581093549177671 -0.339661738262744 -0.0609779800587651 -0.0613579341948459 -0.0613579341948459 0.0512228947063526 -0.0553497860712254 -0.0146433921506621 -0.013200678785466 -0.0553497860712254 0.169708195341311 -0.0549692931521398 -0.013200678785466 -0.0566331541513569 0.214242600418944 0.170597114622721 0.0513193011001922 0.169708195341311 -0.0566331541513569 0.179455480060575 0.0073218225487128 -0.341458748841191 -0.0566331541513569 -0.0566331541513569 -0.0445757183345671 -0.0566331541513569 -0.0613579341948459 0.213153692152059 -0.102402305020464 -0.015621060984608 -0.0566331541513569 -0.0566331541513569 -0.0255312614518371 -0.632857847998414 -0.013200678785466 -0.013200678785466 -0.0445757183345671 -0.0445757183345671 -0.632857847998414 -0.632857847998414 0.200212431838774 0.172043484876543 0.0841702814664421 0.17422674227128 -0.632857847998414 -0.632857847998414 -0.144907937637812 0.160040498282378 -0.0756073727178893 0.110803496854336 0.172043484876543 0.111027512814095 -0.0734854148266812 -0.0816318682021562 -0.223239448096498 0.0750582306596615 0.098672144735054 0.0742798428730434 0.0485655947432267 0.102744136759795 0.0438402175519364 0.036298928359021 -0.0255312614518371 0.0742798428730434 0.0474249031305146 -0.0255312614518371 -0.0734854148266812 -0.0692881557291047 0.111027512814095 0.101131461996446 0.0307313425570325 0.036536144688092 -0.0528191055304439 -0.341458748841191 -0.397824574567486 -0.241063122821768 0.114962228090164 -0.438491945121508 -0.632857847998414 -0.632857847998414 -0.632857847998414 -0.0558956037167507 -0.0558956037167507 -0.0558956037167507 0.114962228090164 0.114962228090164 0.112053896573873 0.129507404901191 0.113803929545099 0.107907298890849 -0.0739299877593918 -0.0739299877593918 -0.0608345806957551 -0.109995264243548 0.113222293457056 0.113222293457056 0.111027512814095 0.111027512814095 -0.145427839396218 0.0380092742169199 0.111027512814095 -0.145427839396218 0.0307313425570325 0.111027512814095 0.0314967511448771 0.039950968093781 0.150594722699228 0.0188518147120034 0.186531101862089 0.150594722699228 0.0314967511448771 0.0314967511448771 0.151108425735678 0.111027512814095 -0.0331070046685611 -0.0734854148266812 0.160040498282378 0.15213433256453 0.111027512814095 0.15213433256453 -0.0777174124703116 -0.0734854148266812 -0.0734854148266812 -0.0277216853229496 0.102768555125284 0.152646555394435 -0.0558956037167507 -0.0558956037167507 -0.0553497860712254 0.03001080768751 0.325614176161596 0.130264945762313 0.130264945762313 -0.195603270193636 -0.195603270193636 0.130264945762313 -0.186472404667429 -0.0317849515976104 0.199713779840542 0.186531101862089 0.187106020556181 0.186531101862089 0.100226792335431 0.101881502812681 0.100226792335431 0.38960293879255 0.760117259506775 0.773200831615984 0.199215249098329 0.854263923764992 -0.241063122821768 -0.241063122821768 -0.241063122821768 0.186531101862089 0.12220611398427 0.186531101862089 0.186531101862089 0.186531101862089 -0.0369343791823902 -0.0369343791823902 -0.187983703419179 0.245092215858364 0.200212431838774 0.200212431838774 -0.0302242584500714 -0.0317849515976104 -0.186472404667429 0.130264945762313 0.130264945762313 0.132793318310852 -0.194116599959995 0.195230799076448 -0.195603270193636 0.120602291151062 -0.195603270193636 -0.195603270193636 0.104134788867404 0.120602291151062 0.326563265354816 0.130264945762313 0.104134788867404 0.0985692350511829 0.202707674525154 0.128088974549771 0.854263923764992 0.767203682499145 0.959377094966038 0.959377094966038 -0.632857847998414 -0.632857847998414 0.0224335298669446 -0.632857847998414 -0.632857847998414 -0.632857847998414 -0.0566331541513569 -0.632857847998414 -0.013200678785466 -0.013200678785466 -0.0659014021611582 -0.0566331541513569 -0.423956022345587 -0.0785744729047458 0.0307313425570325 -0.00819919202866605 -0.0680420646225959 0.0307313425570325 -0.0649523974724252 -0.0566331541513569 -0.0238372915007232 -0.0566331541513569 -0.0659014021611582 -0.0254838086597048 -0.0566331541513569 -0.0566331541513569 -0.0879345947001728 0.539784982996797 -0.0254838086597048 -0.0566331541513569 -0.0192852717316571 0.213738696308401 -0.0238372915007232 -0.013200678785466 -0.0566331541513569 -0.0238372915007232 -0.0611885153250148 -0.0566331541513569 -0.0566331541513569 -0.144907937637812 0.172043484876543 0.111027512814095 -0.149943143106988 0.196723489131152 0.0690485610863428 0.0474249031305146 0.122343801998367 -0.0255312614518371 -0.0255312614518371 -0.0682313088907884 0.0474249031305146 -0.0255312614518371 0.214242600418944 -0.438491945121508 -0.0255312614518371 0.21474675677351 0.112053896573873 0.210218061717614 0.214242600418944 0.21323504006445 -0.0566331541513569 -0.144907937637812 0.036536144688092 0.200212431838774 0.854263923764992 -0.0566331541513569 -0.0553497860712254 -0.0553497860712254 -0.0912503664826733 -0.241063122821768 0.0474249031305146 0.199713779840542 0.132752446511417 0.213738696308401 -0.0553497860712254 -0.0540618992579574 0.036536144688092 0.122343801998367 0.0442394705756488 -0.0420513635780189 0.0462584909139174 0.036536144688092 -0.013200678785466 -0.632857847998414 -0.632857847998414 -0.632857847998414 -0.632857847998414 0.112638959432193 0.114962228090164 0.108853788701956 -0.0255312614518371 -0.0255312614518371 -0.0255312614518371 -0.0255312614518371 -0.0255312614518371 -0.0255312614518371 -0.0255312614518371 -0.0255312614518371 -0.0255312614518371 -0.0255312614518371 -0.0255312614518371 -0.0592427207587244 0.0474249031305146 0.0474249031305146 -0.0613579341948459 0.0474249031305146 0.0474249031305146 0.0474249031305146 0.59961798446182 0.346446703875539 0.0474249031305146 0.036298928359021 -0.0553497860712254 -0.0553497860712254 0.170597114622721 0.193240604649757 0.854263923764992 -0.397824574567486 0.0314951550129847 -0.0566331541513569 -0.0566331541513569 -0.0566331541513569 -0.0611579816188453 0.172902139729039 1 -0.0900359383835954 0.0293075292056099 -0.0558956037167507 -0.0566331541513569 -0.0566331541513569 -0.0912503664826733 -0.0680420646225959 -0.0248942092911334 -0.0566331541513569 -0.0537039447604544 0.214242600418944 0.394543237690906 0.0333479013377687 -0.374229128595492 -0.0558956037167507 -0.0558956037167507 -0.0649523974724252 -0.632857847998414 0.0452099686205205 -0.0581093549177671 -0.341458748841191 -0.341458748841191 0.0643530359207888 -0.0558956037167507 -0.632857847998414 0.0131197943568323 -0.0581093549177671 -0.397824574567486 -0.0139757247685994 -0.0255312614518371 -0.341458748841191 -0.438491945121508 0.0889502544715419 -0.0649523974724252 -0.341458748841191 0.179402282349416 -0.0277216853229496 0.00349517517500251 0.111027512814095 -0.0277216853229496 -0.0137534042586326 -0.0734854148266812 0.152646555394435 0.101128593956654 0.104334341628909 0.0640245013746969 -0.632857847998414 -0.185049251335049 -0.632857847998414
-0.632857847998414 1 1 -0.000696969547776699 -0.000696969547776699 -0.000696969547776699 -0.152650716959458 0.0942753903709727 0.248286539242669 -0.152650716959458 0.0437347214664761 -0.0293256571583173 0.0633749445099576 0.630441041699369 0.579294135996948 -0.0164756639826788 0.291846844903003 -0.654362601108152 -0.749916968451655 -0.65819499659507 0.0644691212379014 0.0292060743552456 0.0272173608617096 0.0272173608617096 0.0806771981445851 -0.0293256571583173 0.563906542728027 -0.0267717468912265 -0.0516153620370122 -0.032322745544435 -0.0424365579382338 -0.0246524578601629 -0.025997398213841 -0.0658311466492966 -0.0246524578601629 -0.0932581857693726 -0.0344187204026291 -0.0293256571583173 -0.0330347451836863 -0.0293256571583173 0.579294135996948 -0.139055867886428 -0.146310477576818 0.579294135996948 0.630441041699369 -0.139383701940968 0.644150576005725 0.269713930060553 0.0652032891041765 -0.0713667338518934 0.0408655904563338 0.0652032891041765 0.556567646680421 0.0619354810268105 0.0425002544954243 0.0425002544954243 0.0718180432725096 0.0262209618141435 0.000665506644478419 -0.000696969547776699 0.0262209618141435 -0.0286001648989163 0.0597147105970777 -0.000696969547776699 0.0272173608617096 -0.139383701940968 -0.0295171172876288 0.0804012276039991 -0.0286001648989163 0.0272173608617096 -0.0274945316290729 -0.0326368977166854 0.579294135996948 0.0272173608617096 0.0272173608617096 0.0292060743552456 0.0272173608617096 0.0425002544954243 -0.0692740788491835 0.08400561692974 -0.0357544969843061 0.0272173608617096 0.0272173608617096 -0.0344187204026291 1 -0.000696969547776699 -0.000696969547776699 0.0292060743552456 0.0292060743552456 1 1 -0.130255840200418 -0.0286001648989163 -0.0437521994502349 -0.0379842995680506 1 1 0.0942753903709727 -0.119071462906447 -0.0440833179091479 0.071776756643753 -0.0286001648989163 0.0683710214547899 -0.0454031386945257 -0.0467239982973836 0.173464800044458 -0.0488319971379385 -0.064194930348737 -0.0483255872501211 -0.0315962015445967 0.0706489165930948 -0.0285219270319593 -0.032322745544435 -0.0344187204026291 -0.0483255872501211 -0.0293256571583173 -0.0344187204026291 -0.0454031386945257 -0.0414465794964075 0.0683710214547899 0.0683710214547899 -0.101542609687645 -0.152650716959458 -0.0877623609601368 0.579294135996948 -0.032322745544435 -0.0658311466492966 -0.0747930659133841 -0.0267717468912265 1 1 1 0.0633749445099576 0.0633749445099576 0.0633749445099576 -0.0747930659133841 -0.0747930659133841 -0.0729009398263256 -0.0842559859177729 -0.074039490579402 -0.0702032124164168 0.0987094786029595 0.0987094786029595 -0.0151299739628323 0.219068536680203 -0.0736610850196519 -0.0736610850196519 0.0683710214547899 0.0683710214547899 0.0946136323060104 -0.0960188223111265 0.0683710214547899 0.0946136323060104 -0.101542609687645 0.0683710214547899 0.115920344377578 0.116698590433786 -0.0979751454731493 0.143101324343301 -0.130580339236618 -0.0979751454731493 0.115920344377578 0.115920344377578 -0.0983093545929928 0.0683710214547899 -0.106573439888494 -0.0454031386945257 -0.119071462906447 -0.0989767974422298 0.0683710214547899 -0.0989767974422298 -0.0427644822432952 -0.0454031386945257 -0.0454031386945257 -0.10591774952602 0.0672212808966851 -0.0993100435572017 0.0633749445099576 0.0633749445099576 0.0262209618141435 -0.0639558494230617 -0.257945910728631 -0.136765384660935 -0.136765384660935 0.295090152874167 0.295090152874167 -0.136765384660935 0.295745905232502 0.309391339630608 -0.129931423108029 -0.130580339236618 -0.130904923262253 -0.130580339236618 0.156382951264777 0.156043170753284 0.156382951264777 -0.259553318113277 -0.52123525582779 -0.529957940410652 -0.129607084903372 -0.749916968451655 -0.0658311466492966 -0.0658311466492966 -0.0658311466492966 -0.130580339236618 0.138400680701965 -0.130580339236618 -0.130580339236618 -0.130580339236618 0.308683811266646 0.308683811266646 0.295090152874167 0.0621098648719228 -0.130255840200418 -0.130255840200418 0.308683811266646 0.309391339630608 0.295745905232502 -0.136765384660935 -0.136765384660935 -0.137419059373486 0.294436787661301 -0.127014848844051 0.295090152874167 0.13872819509096 0.295090152874167 0.295090152874167 0.157745171873636 0.13872819509096 -0.258480162016313 -0.136765384660935 0.157745171873636 0.156723038803829 -0.131879215580424 -0.138728195090958 -0.749916968451655 -0.519108886293787 -0.654362601108152 -0.654362601108152 1 1 -0.0412914427559661 1 1 1 0.0272173608617096 1 -0.000696969547776699 -0.000696969547776699 0.0557766606320718 0.0272173608617096 -0.0293256571583173 0.0942753903709771 -0.101542609687645 0.0423989080854686 0.0574229021579364 -0.101542609687645 0.0806771981445851 0.0272173608617096 0.291205151922529 0.0272173608617096 0.0557766606320718 0.291846844903003 0.0272173608617096 0.0272173608617096 0.141223723627342 0.0370473205227907 0.291846844903003 0.0272173608617096 -0.013801927052871 -0.139055867886428 0.291205151922529 -0.000696969547776699 0.0272173608617096 0.291205151922529 0.0262209618141435 0.0272173608617096 0.0272173608617096 0.0942753903709727 -0.0286001648989163 0.0683710214547899 0.130364083545388 -0.230217582834794 -0.0546179647199343 -0.0293256571583173 -0.0795954305946591 -0.0344187204026291 -0.0344187204026291 -0.0389154121182076 -0.0293256571583173 -0.0344187204026291 -0.139383701940968 -0.0267717468912265 -0.0344187204026291 -0.139711700102488 -0.0729009398263256 -0.136765384660935 -0.139383701940968 -0.138728195090958 0.0272173608617096 0.0942753903709727 -0.152650716959458 -0.130255840200418 -0.749916968451655 0.0272173608617096 0.0262209618141435 0.0262209618141435 0.0703211390295875 -0.0658311466492966 -0.0293256571583173 -0.129931423108029 -0.0863671716096536 -0.139055867886428 0.0262209618141435 0.0252220410780926 -0.152650716959458 -0.0795954305946591 0.0706705795068141 0.0624059699069574 -0.0267717468912265 -0.152650716959458 -0.000696969547776699 1 1 1 1 -0.0732815748022869 -0.0747930659133841 -0.0255399019555106 -0.0344187204026291 -0.0344187204026291 -0.0344187204026291 -0.0344187204026291 -0.0344187204026291 -0.0344187204026291 -0.0344187204026291 -0.0344187204026291 -0.0344187204026291 -0.0344187204026291 -0.0344187204026291 0.0408655904563338 -0.0293256571583173 -0.0293256571583173 0.0425002544954243 -0.0293256571583173 -0.0293256571583173 -0.0293256571583173 -0.129231025050399 -0.31885298301254 -0.0293256571583173 -0.032322745544435 0.0262209618141435 0.0262209618141435 -0.0295171172876288 -0.125720051888488 -0.749916968451655 -0.032322745544435 0.0390681049142472 0.0272173608617096 0.0272173608617096 0.0272173608617096 0.0698426446513952 -0.0295171172876288 -0.632857847998414 0.0694707398429948 -0.100880547345534 0.0633749445099576 0.0272173608617096 0.0272173608617096 0.0703211390295875 0.0574229021579364 0.0459058897037567 0.0272173608617096 0.0615594765112074 -0.139383701940968 -0.276452799426641 -0.0339316040682701 0.630441041699369 0.0633749445099576 0.0633749445099576 0.0806771981445851 1 -0.00580154051043232 0.0652032891041765 0.579294135996948 0.579294135996948 -0.0418673240533809 0.0633749445099576 1 0.0284136990782183 0.0652032891041765 -0.032322745544435 0.0274221315316101 -0.0344187204026291 0.579294135996948 -0.0267717468912265 -0.0500965436906436 0.0806771981445851 0.579294135996948 -0.0374937770703378 -0.10591774952602 -0.052324922396363 0.0683710214547899 -0.10591774952602 0.0254820094778774 -0.0454031386945257 -0.0993100435572017 0.117658281547095 0.0695136199579887 -0.00521819096658366 1 0.293785791793638 1
-0.632857847998414 1 1 -0.000696969547776699 -0.000696969547776699 -0.000696969547776699 -0.152650716959458 0.0942753903709727 0.248286539242669 -0.152650716959458 0.0437347214664761 -0.0293256571583173 0.0633749445099576 0.630441041699369 0.579294135996948 -0.0164756639826788 0.291846844903003 -0.654362601108152 -0.749916968451655 -0.65819499659507 0.0644691212379014 0.0292060743552456 0.0272173608617096 0.0272173608617096 0.0806771981445851 -0.0293256571583173 0.563906542728027 -0.0267717468912265 -0.0516153620370122 -0.032322745544435 -0.0424365579382338 -0.0246524578601629 -0.025997398213841 -0.0658311466492966 -0.0246524578601629 -0.0932581857693726 -0.0344187204026291 -0.0293256571583173 -0.0330347451836863 -0.0293256571583173 0.579294135996948 -0.139055867886428 -0.146310477576818 0.579294135996948 0.630441041699369 -0.139383701940968 0.644150576005725 0.269713930060553 0.0652032891041765 -0.0713667338518934 0.0408655904563338 0.0652032891041765 0.556567646680421 0.0619354810268105 0.0425002544954243 0.0425002544954243 0.0718180432725096 0.0262209618141435 0.000665506644478419 -0.000696969547776699 0.0262209618141435 -0.0286001648989163 0.0597147105970777 -0.000696969547776699 0.0272173608617096 -0.139383701940968 -0.0295171172876288 0.0804012276039991 -0.0286001648989163 0.0272173608617096 -0.0274945316290729 -0.0326368977166854 0.579294135996948 0.0272173608617096 0.0272173608617096 0.0292060743552456 0.0272173608617096 0.0425002544954243 -0.0692740788491835 0.08400561692974 -0.0357544969843061 0.0272173608617096 0.0272173608617096 -0.0344187204026291 1 -0.000696969547776699 -0.000696969547776699 0.0292060743552456 0.0292060743552456 1 1 -0.130255840200418 -0.0286001648989163 -0.0437521994502349 -0.0379842995680506 1 1 0.0942753903709727 -0.119071462906447 -0.0440833179091479 0.071776756643753 -0.0286001648989163 0.0683710214547899 -0.0454031386945257 -0.0467239982973836 0.173464800044458 -0.0488319971379385 -0.064194930348737 -0.0483255872501211 -0.0315962015445967 0.0706489165930948 -0.0285219270319593 -0.032322745544435 -0.0344187204026291 -0.0483255872501211 -0.0293256571583173 -0.0344187204026291 -0.0454031386945257 -0.0414465794964075 0.0683710214547899 0.0683710214547899 -0.101542609687645 -0.152650716959458 -0.0877623609601368 0.579294135996948 -0.032322745544435 -0.0658311466492966 -0.0747930659133841 -0.0267717468912265 1 1 1 0.0633749445099576 0.0633749445099576 0.0633749445099576 -0.0747930659133841 -0.0747930659133841 -0.0729009398263256 -0.0842559859177729 -0.074039490579402 -0.0702032124164168 0.0987094786029595 0.0987094786029595 -0.0151299739628323 0.219068536680203 -0.0736610850196519 -0.0736610850196519 0.0683710214547899 0.0683710214547899 0.0946136323060104 -0.0960188223111265 0.0683710214547899 0.0946136323060104 -0.101542609687645 0.0683710214547899 0.115920344377578 0.116698590433786 -0.0979751454731493 0.143101324343301 -0.130580339236618 -0.0979751454731493 0.115920344377578 0.115920344377578 -0.0983093545929928 0.0683710214547899 -0.106573439888494 -0.0454031386945257 -0.119071462906447 -0.0989767974422298 0.0683710214547899 -0.0989767974422298 -0.0427644822432952 -0.0454031386945257 -0.0454031386945257 -0.10591774952602 0.0672212808966851 -0.0993100435572017 0.0633749445099576 0.0633749445099576 0.0262209618141435 -0.0639558494230617 -0.257945910728631 -0.136765384660935 -0.136765384660935 0.295090152874167 0.295090152874167 -0.136765384660935 0.295745905232502 0.309391339630608 -0.129931423108029 -0.130580339236618 -0.130904923262253 -0.130580339236618 0.156382951264777 0.156043170753284 0.156382951264777 -0.259553318113277 -0.52123525582779 -0.529957940410652 -0.129607084903372 -0.749916968451655 -0.0658311466492966 -0.0658311466492966 -0.0658311466492966 -0.130580339236618 0.138400680701965 -0.130580339236618 -0.130580339236618 -0.130580339236618 0.308683811266646 0.308683811266646 0.295090152874167 0.0621098648719228 -0.130255840200418 -0.130255840200418 0.308683811266646 0.309391339630608 0.295745905232502 -0.136765384660935 -0.136765384660935 -0.137419059373486 0.294436787661301 -0.127014848844051 0.295090152874167 0.13872819509096 0.295090152874167 0.295090152874167 0.157745171873636 0.13872819509096 -0.258480162016313 -0.136765384660935 0.157745171873636 0.156723038803829 -0.131879215580424 -0.138728195090958 -0.749916968451655 -0.519108886293787 -0.654362601108152 -0.654362601108152 1 1 -0.0412914427559661 1 1 1 0.0272173608617096 1 -0.000696969547776699 -0.000696969547776699 0.0557766606320718 0.0272173608617096 -0.0293256571583173 0.0942753903709771 -0.101542609687645 0.0423989080854686 0.0574229021579364 -0.101542609687645 0.0806771981445851 0.0272173608617096 0.291205151922529 0.0272173608617096 0.0557766606320718 0.291846844903003 0.0272173608617096 0.0272173608617096 0.141223723627342 0.0370473205227907 0.291846844903003 0.0272173608617096 -0.013801927052871 -0.139055867886428 0.291205151922529 -0.000696969547776699 0.0272173608617096 0.291205151922529 0.0262209618141435 0.0272173608617096 0.0272173608617096 0.0942753903709727 -0.0286001648989163 0.0683710214547899 0.130364083545388 -0.230217582834794 -0.0546179647199343 -0.0293256571583173 -0.0795954305946591 -0.0344187204026291 -0.0344187204026291 -0.0389154121182076 -0.0293256571583173 -0.0344187204026291 -0.139383701940968 -0.0267717468912265 -0.0344187204026291 -0.139711700102488 -0.0729009398263256 -0.136765384660935 -0.139383701940968 -0.138728195090958 0.0272173608617096 0.0942753903709727 -0.152650716959458 -0.130255840200418 -0.749916968451655 0.0272173608617096 0.0262209618141435 0.0262209618141435 0.0703211390295875 -0.0658311466492966 -0.0293256571583173 -0.129931423108029 -0.0863671716096536 -0.139055867886428 0.0262209618141435 0.0252220410780926 -0.152650716959458 -0.0795954305946591 0.0706705795068141 0.0624059699069574 -0.0267717468912265 -0.152650716959458 -0.000696969547776699 1 1 1 1 -0.0732815748022869 -0.0747930659133841 -0.0255399019555106 -0.0344187204026291 -0.0344187204026291 -0.0344187204026291 -0.0344187204026291 -0.0344187204026291 -0.0344187204026291 -0.0344187204026291 -0.0344187204026291 -0.0344187204026291 -0.0344187204026291 -0.0344187204026291 0.0408655904563338 -0.0293256571583173 -0.0293256571583173 0.0425002544954243 -0.0293256571583173 -0.0293256571583173 -0.0293256571583173 -0.129231025050399 -0.31885298301254 -0.0293256571583173 -0.032322745544435 0.0262209618141435 0.0262209618141435 -0.0295171172876288 -0.125720051888488 -0.749916968451655 -0.032322745544435 0.0390681049142472 0.0272173608617096 0.0272173608617096 0.0272173608617096 0.0698426446513952 -0.0295171172876288 -0.632857847998414 0.0694707398429948 -0.100880547345534 0.0633749445099576 0.0272173608617096 0.0272173608617096 0.0703211390295875 0.0574229021579364 0.0459058897037567 0.0272173608617096 0.0615594765112074 -0.139383701940968 -0.276452799426641 -0.0339316040682701 0.630441041699369 0.0633749445099576 0.0633749445099576 0.0806771981445851 1 -0.00580154051043232 0.0652032891041765 0.579294135996948 0.579294135996948 -0.0418673240533809 0.0633749445099576 1 0.0284136990782183 0.0652032891041765 -0.032322745544435 0.0274221315316101 -0.0344187204026291 0.579294135996948 -0.0267717468912265 -0.0500965436906436 0.0806771981445851 0.579294135996948 -0.0374937770703378 -0.10591774952602 -0.052324922396363 0.0683710214547899 -0.10591774952602 0.0254820094778774 -0.0454031386945257 -0.0993100435572017 0.117658281547095 0.0695136199579887 -0.00521819096658366 1 0.293785791793638 1
-0.013200678785466 -0.000696969547776699 -0.000696969547776699 1 1 1 0.0627805611712922 0.0432752119670538 -0.0267802668342706 0.0627805611712922 0.708760181474656 -0.164273762718971 -0.377913619309243 -0.0531616457799011 -0.135233381502422 0.00881744558758347 0.0410609826099154 0.00106969758265207 0.0150969432606999 -0.00742260105297051 -0.388543238854457 0.838142892007504 0.766643831644565 0.766643831644565 -0.36987255801265 -0.164273762718971 -0.145159027911526 0.0365365142778815 0.29693386042223 0.135959790392598 -0.0832037115388391 -0.207194022773939 0.0718422565359429 -0.0218976477577168 -0.095294492042738 -0.0414240069529216 -0.18325266907851 -0.139159730127107 -0.175884087392639 -0.164273762718971 -0.135233381502422 0.0356399487888623 0.0467301701618332 -0.135233381502422 -0.0531616457799011 0.0398012576329752 -0.0718669011317751 -0.0227293234851874 -0.375848715219129 -0.0141152714908595 -0.416725063931647 -0.375848715219129 -0.113613350128379 -0.335156474396456 -0.423783189273084 -0.423783189273084 0.0271903482701836 0.764884770081219 0.99798669736559 1 0.764884770081219 -0.0117231403987221 0.729648346923844 1 0.766643831644565 0.0398012576329752 -0.00770528885587895 0.0292706617806986 -0.0117231403987221 0.766643831644565 0.00911634968650066 0.204363328005311 -0.135233381502422 0.766643831644565 0.766643831644565 0.956813399859081 0.766643831644565 -0.423783189273084 0.00651181897015006 0.445796310807587 -0.146624537396712 0.766643831644565 0.766643831644565 -0.18325266907851 -0.000696969547776699 1 1 0.956813399859081 0.956813399859081 -0.000696969547776699 -0.000696969547776699 -0.0167952429634119 -0.00712238483904026 0.369156518096386 -0.00260368862298123 -0.000696969547776699 -0.000696969547776699 0.0432752119670538 -0.0183077497931982 -0.0781615419871308 -0.0460185315738471 -0.00712238483904026 -0.0475202196360988 -0.0740143907520043 -0.074086198945496 -0.0112963033204951 0.153167650822572 -0.0333163433576014 0.151822643486965 0.0846652598144588 -0.050109161406389 -0.0220200103317364 -0.17209324819964 -0.18325266907851 0.146967793819779 -0.164273762718971 -0.18325266907851 -0.0740143907520043 -0.0718936813133677 -0.0475202196360988 -0.0427075429315392 0.00635550700497752 0.0627805611712922 0.0190400795843839 -0.135233381502422 0.0243738633498059 -0.0218976477577168 0.0219768606651658 0.0365365142778815 -0.000696969547776699 -0.000696969547776699 -0.000696969547776699 -0.377913619309243 -0.377913619309243 -0.377913619309243 0.0219768606651658 0.0219768606651658 0.0206862127893495 -0.00103910597390945 0.0176403570773722 -0.00493937478924315 0.121623358771829 0.121623358771829 0.897344593658505 -0.0473521583802479 0.0252382095116019 0.0181596074324829 -0.0475202196360988 -0.0475202196360988 0.0372279740751052 -0.0177131032611396 -0.0475202196360988 0.0372279740751052 0.00635550700497752 -0.0475202196360988 -0.0633710860764475 -0.0670760280928162 -0.0438874865743364 -0.0279917795265003 -0.0625871153512817 -0.0509644130557988 -0.0633710860764475 -0.0633710860764475 -0.0380239177782766 -0.0475202196360988 -0.0112269793732979 -0.0740143907520043 -0.0183077497931982 -0.0332264563893292 -0.0475202196360988 -0.0332264563893292 -0.0701868489956747 -0.0740143907520043 -0.0740143907520043 -0.0217343368784981 -0.0477124255731723 -0.0274499735758332 -0.377913619309243 -0.377913619309243 0.764884770081219 0.218927493727696 -0.0113167546153504 -0.0509675437901418 -0.0509675437901418 -0.0479222450444415 -0.0479222450444415 -0.0509675437901418 -0.0522324752503629 -0.0636398956412475 -0.067177363588089 -0.0625871153512817 -0.0635447456952882 -0.0625871153512817 -0.0151334888125738 -0.0203982198246775 -0.0151334888125738 0.03306623370471 -0.0491587776574801 0.0514127547650726 -0.025435723963275 0.0150969432606999 -0.0218976477577168 -0.0218976477577168 -0.0218976477577168 -0.0625871153512817 0.010861198080209 -0.0625871153512817 -0.0625871153512817 -0.0625871153512817 -0.0633830577574356 -0.0633830577574356 -0.0521375752091768 0.0459407446078323 -0.0629028114137936 -0.0629028114137936 -0.0646461920020406 -0.0636398956412475 -0.0522324752503629 -0.0509675437901418 -0.0509675437901418 -0.0424773647967186 -0.0436234902856566 -0.0345082073934362 -0.0479222450444415 0.0110293821137837 -0.0479222450444415 -0.0479222450444415 -0.0172926260838756 0.0158118320643731 -0.0161803332291791 -0.0509675437901418 -0.0172926260838756 -0.00989415663635593 -0.0571865384585227 -0.0501869487993417 0.0150969432606999 -0.0488561196537311 0.00106969758265207 0.00106969758265207 -0.000696969547776699 -0.000696969547776699 -0.21984452084847 -0.000696969547776699 -0.000696969547776699 -0.000696969547776699 0.766643831644565 -0.000696969547776699 1 1 -0.402928201573715 0.766643831644565 0.0297831360049399 0.248944260105034 0.00635550700497752 0.950011233999341 -0.409712284317335 0.00635550700497752 -0.36987255801265 0.766643831644565 0.0355199529450473 0.766643831644565 -0.402744219444557 0.0410609826099154 0.766643831644565 0.766643831644565 0.338231488889 0.0136508548792448 0.0410609826099154 0.766643831644565 0.943888251732305 0.0304538593149059 0.0355199529450473 1 0.766643831644565 0.0355199529450473 0.764884770081219 0.766643831644565 0.766643831644565 0.0432752119670538 -0.00712238483904026 -0.0475202196360988 0.0179761865474315 0.0390273639568647 0.0359491049815157 -0.139159730127107 0.00770874311014496 -0.18325266907851 -0.18325266907851 -0.0951190947735647 -0.139159730127107 -0.18325266907851 0.0398012576329752 0.0365365142778815 -0.18325266907851 0.0439356600735255 0.0206862127893495 0.0348320758785567 0.0398012576329752 0.0403394699336595 0.766643831644565 0.0432752119670538 0.0627805611712922 -0.0629028114137936 0.0150969432606999 0.766643831644565 0.764884770081219 0.764884770081219 0.409568744185129 -0.0218976477577168 -0.139159730127107 -0.0211032736823047 0.0501855658460661 0.0304538593149059 0.764884770081219 0.763126777533651 0.0627805611712922 0.00770874311014496 0.0214144359822668 -0.403680582348437 -0.135209867694083 0.0627805611712922 1 -0.000696969547776699 -0.000696969547776699 -0.000696969547776699 -0.000696969547776699 0.0247550878308701 0.0219768606651658 0.00190764832203293 -0.18325266907851 -0.18325266907851 -0.18325266907851 -0.18325266907851 -0.18325266907851 -0.18325266907851 -0.18325266907851 -0.18325266907851 -0.18325266907851 -0.18325266907851 -0.18325266907851 -0.425716623747116 -0.164273762718971 -0.164273762718971 -0.423783189273084 -0.164273762718971 -0.139159730127107 -0.11632529393585 0.0244177007188034 -0.0139179485581427 -0.164273762718971 0.135959790392598 0.764884770081219 0.764884770081219 -0.00770528885587895 0.0666242294197265 0.0150969432606999 0.0243738633498059 0.0317874715802992 0.766643831644565 0.766643831644565 0.766643831644565 0.724794173630501 -0.00314878832141918 -0.013200678785466 0.406299757046813 0.00276760208790442 -0.377913619309243 0.766643831644565 0.766643831644565 0.409568744185129 -0.409712284317335 0.112604503917133 0.766643831644565 -0.379971838255113 0.0345885386168402 0.0114779746603965 -0.15069947904168 -0.0531616457799011 -0.377913619309243 -0.377913619309243 -0.36987255801265 -0.000696969547776699 -0.0122001336372474 -0.375848715219129 -0.135233381502422 -0.135233381502422 -0.0806306273592438 -0.377913619309243 -0.000696969547776699 0.0186452207921588 -0.375848715219129 0.0243738633498059 -0.314448343644921 -0.18325266907851 -0.135233381502422 0.0365365142778815 0.380781783427083 -0.36987255801265 -0.135233381502422 -0.0121985910316559 -0.0217343368784981 0.249211722072055 -0.0475202196360988 -0.0217343368784981 0.31529784151892 -0.0740143907520043 -0.0274499735758332 -0.0450688832108206 -0.0551015267015058 0.0405003110896288 -0.000696969547776699 -0.05820596488133 -0.000696969547776699
-0.013200678785466 -0.000696969547776699 -0.000696969547776699 1 1 1 0.0627805611712922 0.0432752119670538 -0.0267802668342706 0.0627805611712922 0.708760181474656 -0.164273762718971 -0.377913619309243 -0.0531616457799011 -0.135233381502422 0.00881744558758347 0.0410609826099154 0.00106969758265207 0.0150969432606999 -0.00742260105297051 -0.388543238854457 0.838142892007504 0.766643831644565 0.766643831644565 -0.36987255801265 -0.164273762718971 -0.145159027911526 0.0365365142778815 0.29693386042223 0.135959790392598 -0.0832037115388391 -0.207194022773939 0.0718422565359429 -0.0218976477577168 -0.095294492042738 -0.0414240069529216 -0.18325266907851 -0.139159730127107 -0.175884087392639 -0.164273762718971 -0.135233381502422 0.0356399487888623 0.0467301701618332 -0.135233381502422 -0.0531616457799011 0.0398012576329752 -0.0718669011317751 -0.0227293234851874 -0.375848715219129 -0.0141152714908595 -0.416725063931647 -0.375848715219129 -0.113613350128379 -0.335156474396456 -0.423783189273084 -0.423783189273084 0.0271903482701836 0.764884770081219 0.99798669736559 1 0.764884770081219 -0.0117231403987221 0.729648346923844 1 0.766643831644565 0.0398012576329752 -0.00770528885587895 0.0292706617806986 -0.0117231403987221 0.766643831644565 0.00911634968650066 0.204363328005311 -0.135233381502422 0.766643831644565 0.766643831644565 0.956813399859081 0.766643831644565 -0.423783189273084 0.00651181897015006 0.445796310807587 -0.146624537396712 0.766643831644565 0.766643831644565 -0.18325266907851 -0.000696969547776699 1 1 0.956813399859081 0.956813399859081 -0.000696969547776699 -0.000696969547776699 -0.0167952429634119 -0.00712238483904026 0.369156518096386 -0.00260368862298123 -0.000696969547776699 -0.000696969547776699 0.0432752119670538 -0.0183077497931982 -0.0781615419871308 -0.0460185315738471 -0.00712238483904026 -0.0475202196360988 -0.0740143907520043 -0.074086198945496 -0.0112963033204951 0.153167650822572 -0.0333163433576014 0.151822643486965 0.0846652598144588 -0.050109161406389 -0.0220200103317364 -0.17209324819964 -0.18325266907851 0.146967793819779 -0.164273762718971 -0.18325266907851 -0.0740143907520043 -0.0718936813133677 -0.0475202196360988 -0.0427075429315392 0.00635550700497752 0.0627805611712922 0.0190400795843839 -0.135233381502422 0.0243738633498059 -0.0218976477577168 0.0219768606651658 0.0365365142778815 -0.000696969547776699 -0.000696969547776699 -0.000696969547776699 -0.377913619309243 -0.377913619309243 -0.377913619309243 0.0219768606651658 0.0219768606651658 0.0206862127893495 -0.00103910597390945 0.0176403570773722 -0.00493937478924315 0.121623358771829 0.121623358771829 0.897344593658505 -0.0473521583802479 0.0252382095116019 0.0181596074324829 -0.0475202196360988 -0.0475202196360988 0.0372279740751052 -0.0177131032611396 -0.0475202196360988 0.0372279740751052 0.00635550700497752 -0.0475202196360988 -0.0633710860764475 -0.0670760280928162 -0.0438874865743364 -0.0279917795265003 -0.0625871153512817 -0.0509644130557988 -0.0633710860764475 -0.0633710860764475 -0.0380239177782766 -0.0475202196360988 -0.0112269793732979 -0.0740143907520043 -0.0183077497931982 -0.0332264563893292 -0.0475202196360988 -0.0332264563893292 -0.0701868489956747 -0.0740143907520043 -0.0740143907520043 -0.0217343368784981 -0.0477124255731723 -0.0274499735758332 -0.377913619309243 -0.377913619309243 0.764884770081219 0.218927493727696 -0.0113167546153504 -0.0509675437901418 -0.0509675437901418 -0.0479222450444415 -0.0479222450444415 -0.0509675437901418 -0.0522324752503629 -0.0636398956412475 -0.067177363588089 -0.0625871153512817 -0.0635447456952882 -0.0625871153512817 -0.0151334888125738 -0.0203982198246775 -0.0151334888125738 0.03306623370471 -0.0491587776574801 0.0514127547650726 -0.025435723963275 0.0150969432606999 -0.0218976477577168 -0.0218976477577168 -0.0218976477577168 -0.0625871153512817 0.010861198080209 -0.0625871153512817 -0.0625871153512817 -0.0625871153512817 -0.0633830577574356 -0.0633830577574356 -0.0521375752091768 0.0459407446078323 -0.0629028114137936 -0.0629028114137936 -0.0646461920020406 -0.0636398956412475 -0.0522324752503629 -0.0509675437901418 -0.0509675437901418 -0.0424773647967186 -0.0436234902856566 -0.0345082073934362 -0.0479222450444415 0.0110293821137837 -0.0479222450444415 -0.0479222450444415 -0.0172926260838756 0.0158118320643731 -0.0161803332291791 -0.0509675437901418 -0.0172926260838756 -0.00989415663635593 -0.0571865384585227 -0.0501869487993417 0.0150969432606999 -0.0488561196537311 0.00106969758265207 0.00106969758265207 -0.000696969547776699 -0.000696969547776699 -0.21984452084847 -0.000696969547776699 -0.000696969547776699 -0.000696969547776699 0.766643831644565 -0.000696969547776699 1 1 -0.402928201573715 0.766643831644565 0.0297831360049399 0.248944260105034 0.00635550700497752 0.950011233999341 -0.409712284317335 0.00635550700497752 -0.36987255801265 0.766643831644565 0.0355199529450473 0.766643831644565 -0.402744219444557 0.0410609826099154 0.766643831644565 0.766643831644565 0.338231488889 0.0136508548792448 0.0410609826099154 0.766643831644565 0.943888251732305 0.0304538593149059 0.0355199529450473 1 0.766643831644565 0.0355199529450473 0.764884770081219 0.766643831644565 0.766643831644565 0.0432752119670538 -0.00712238483904026 -0.0475202196360988 0.0179761865474315 0.0390273639568647 0.0359491049815157 -0.139159730127107 0.00770874311014496 -0.18325266907851 -0.18325266907851 -0.0951190947735647 -0.139159730127107 -0.18325266907851 0.0398012576329752 0.0365365142778815 -0.18325266907851 0.0439356600735255 0.0206862127893495 0.0348320758785567 0.0398012576329752 0.0403394699336595 0.766643831644565 0.0432752119670538 0.0627805611712922 -0.0629028114137936 0.0150969432606999 0.766643831644565 0.764884770081219 0.764884770081219 0.409568744185129 -0.0218976477577168 -0.139159730127107 -0.0211032736823047 0.0501855658460661 0.0304538593149059 0.764884770081219 0.763126777533651 0.0627805611712922 0.00770874311014496 0.0214144359822668 -0.403680582348437 -0.135209867694083 0.0627805611712922 1 -0.000696969547776699 -0.000696969547776699 -0.000696969547776699 -0.000696969547776699 0.0247550878308701 0.0219768606651658 0.00190764832203293 -0.18325266907851 -0.18325266907851 -0.18325266907851 -0.18325266907851 -0.18325266907851 -0.18325266907851 -0.18325266907851 -0.18325266907851 -0.18325266907851 -0.18325266907851 -0.18325266907851 -0.425716623747116 -0.164273762718971 -0.164273762718971 -0.423783189273084 -0.164273762718971 -0.139159730127107 -0.11632529393585 0.0244177007188034 -0.0139179485581427 -0.164273762718971 0.135959790392598 0.764884770081219 0.764884770081219 -0.00770528885587895 0.0666242294197265 0.0150969432606999 0.0243738633498059 0.0317874715802992 0.766643831644565 0.766643831644565 0.766643831644565 0.724794173630501 -0.00314878832141918 -0.013200678785466 0.406299757046813 0.00276760208790442 -0.377913619309243 0.766643831644565 0.766643831644565 0.409568744185129 -0.409712284317335 0.112604503917133 0.766643831644565 -0.379971838255113 0.0345885386168402 0.0114779746603965 -0.15069947904168 -0.0531616457799011 -0.377913619309243 -0.377913619309243 -0.36987255801265 -0.000696969547776699 -0.0122001336372474 -0.375848715219129 -0.135233381502422 -0.135233381502422 -0.0806306273592438 -0.377913619309243 -0.000696969547776699 0.0186452207921588 -0.375848715219129 0.0243738633498059 -0.314448343644921 -0.18325266907851 -0.135233381502422 0.0365365142778815 0.380781783427083 -0.36987255801265 -0.135233381502422 -0.0121985910316559 -0.0217343368784981 0.249211722072055 -0.0475202196360988 -0.0217343368784981 0.31529784151892 -0.0740143907520043 -0.0274499735758332 -0.0450688832108206 -0.0551015267015058 0.0405003110896288 -0.000696969547776699 -0.05820596488133 -0.000696969547776699
-0.013200678785466 -0.000696969547776699 -0.000696969547776699 1 1 1 0.0627805611712922 0.0432752119670538 -0.0267802668342706 0.0627805611712922 0.708760181474656 -0.164273762718971 -0.377913619309243 -0.0531616457799011 -0.135233381502422 0.00881744558758347 0.0410609826099154 0.00106969758265207 0.0150969432606999 -0.00742260105297051 -0.388543238854457 0.838142892007504 0.766643831644565 0.766643831644565 -0.36987255801265 -0.164273762718971 -0.145159027911526 0.0365365142778815 0.29693386042223 0.135959790392598 -0.0832037115388391 -0.207194022773939 0.0718422565359429 -0.0218976477577168 -0.095294492042738 -0.0414240069529216 -0.18325266907851 -0.139159730127107 -0.175884087392639 -0.164273762718971 -0.135233381502422 0.0356399487888623 0.0467301701618332 -0.135233381502422 -0.0531616457799011 0.0398012576329752 -0.0718669011317751 -0.0227293234851874 -0.375848715219129 -0.0141152714908595 -0.416725063931647 -0.375848715219129 -0.113613350128379 -0.335156474396456 -0.423783189273084 -0.423783189273084 0.0271903482701836 0.764884770081219 0.99798669736559 1 0.764884770081219 -0.0117231403987221 0.729648346923844 1 0.766643831644565 0.0398012576329752 -0.00770528885587895 0.0292706617806986 -0.0117231403987221 0.766643831644565 0.00911634968650066 0.204363328005311 -0.135233381502422 0.766643831644565 0.766643831644565 0.956813399859081 0.766643831644565 -0.423783189273084 0.00651181897015006 0.445796310807587 -0.146624537396712 0.766643831644565 0.766643831644565 -0.18325266907851 -0.000696969547776699 1 1 0.956813399859081 0.956813399859081 -0.000696969547776699 -0.000696969547776699 -0.0167952429634119 -0.00712238483904026 0.369156518096386 -0.00260368862298123 -0.000696969547776699 -0.000696969547776699 0.0432752119670538 -0.0183077497931982 -0.0781615419871308 -0.0460185315738471 -0.00712238483904026 -0.0475202196360988 -0.0740143907520043 -0.074086198945496 -0.0112963033204951 0.153167650822572 -0.0333163433576014 0.151822643486965 0.0846652598144588 -0.050109161406389 -0.0220200103317364 -0.17209324819964 -0.18325266907851 0.146967793819779 -0.164273762718971 -0.18325266907851 -0.0740143907520043 -0.0718936813133677 -0.0475202196360988 -0.0427075429315392 0.00635550700497752 0.0627805611712922 0.0190400795843839 -0.135233381502422 0.0243738633498059 -0.0218976477577168 0.0219768606651658 0.0365365142778815 -0.000696969547776699 -0.000696969547776699 -0.000696969547776699 -0.377913619309243 -0.377913619309243 -0.377913619309243 0.0219768606651658 0.0219768606651658 0.0206862127893495 -0.00103910597390945 0.0176403570773722 -0.00493937478924315 0.121623358771829 0.121623358771829 0.897344593658505 -0.0473521583802479 0.0252382095116019 0.0181596074324829 -0.0475202196360988 -0.0475202196360988 0.0372279740751052 -0.0177131032611396 -0.0475202196360988 0.0372279740751052 0.00635550700497752 -0.0475202196360988 -0.0633710860764475 -0.0670760280928162 -0.0438874865743364 -0.0279917795265003 -0.0625871153512817 -0.0509644130557988 -0.0633710860764475 -0.0633710860764475 -0.0380239177782766 -0.0475202196360988 -0.0112269793732979 -0.0740143907520043 -0.0183077497931982 -0.0332264563893292 -0.0475202196360988 -0.0332264563893292 -0.0701868489956747 -0.0740143907520043 -0.0740143907520043 -0.0217343368784981 -0.0477124255731723 -0.0274499735758332 -0.377913619309243 -0.377913619309243 0.764884770081219 0.218927493727696 -0.0113167546153504 -0.0509675437901418 -0.0509675437901418 -0.0479222450444415 -0.0479222450444415 -0.0509675437901418 -0.0522324752503629 -0.0636398956412475 -0.067177363588089 -0.0625871153512817 -0.0635447456952882 -0.0625871153512817 -0.0151334888125738 -0.0203982198246775 -0.0151334888125738 0.03306623370471 -0.0491587776574801 0.0514127547650726 -0.025435723963275 0.0150969432606999 -0.0218976477577168 -0.0218976477577168 -0.0218976477577168 -0.0625871153512817 0.010861198080209 -0.0625871153512817 -0.0625871153512817 -0.0625871153512817 -0.0633830577574356 -0.0633830577574356 -0.0521375752091768 0.0459407446078323 -0.0629028114137936 -0.0629028114137936 -0.0646461920020406 -0.0636398956412475 -0.0522324752503629 -0.0509675437901418 -0.0509675437901418 -0.0424773647967186 -0.0436234902856566 -0.0345082073934362 -0.0479222450444415 0.0110293821137837 -0.0479222450444415 -0.0479222450444415 -0.0172926260838756 0.0158118320643731 -0.0161803332291791 -0.0509675437901418 -0.0172926260838756 -0.00989415663635593 -0.0571865384585227 -0.0501869487993417 0.0150969432606999 -0.0488561196537311 0.00106969758265207 0.00106969758265207 -0.000696969547776699 -0.000696969547776699 -0.21984452084847 -0.000696969547776699 -0.000696969547776699 -0.000696969547776699 0.766643831644565 -0.000696969547776699 1 1 -0.402928201573715 0.766643831644565 0.0297831360049399 0.248944260105034 0.00635550700497752 0.950011233999341 -0.409712284317335 0.00635550700497752 -0.36987255801265 0.766643831644565 0.0355199529450473 0.766643831644565 -0.402744219444557 0.0410609826099154 0.766643831644565 0.766643831644565 0.338231488889 0.0136508548792448 0.0410609826099154 0.766643831644565 0.943888251732305 0.0304538593149059 0.0355199529450473 1 0.766643831644565 0.0355199529450473 0.764884770081219 0.766643831644565 0.766643831644565 0.0432752119670538 -0.00712238483904026 -0.0475202196360988 0.0179761865474315 0.0390273639568647 0.0359491049815157 -0.139159730127107 0.00770874311014496 -0.18325266907851 -0.18325266907851 -0.0951190947735647 -0.139159730127107 -0.18325266907851 0.0398012576329752 0.0365365142778815 -0.18325266907851 0.0439356600735255 0.0206862127893495 0.0348320758785567 0.0398012576329752 0.0403394699336595 0.766643831644565 0.0432752119670538 0.0627805611712922 -0.0629028114137936 0.0150969432606999 0.766643831644565 0.764884770081219 0.764884770081219 0.409568744185129 -0.0218976477577168 -0.139159730127107 -0.0211032736823047 0.0501855658460661 0.0304538593149059 0.764884770081219 0.763126777533651 0.0627805611712922 0.00770874311014496 0.0214144359822668 -0.403680582348437 -0.135209867694083 0.0627805611712922 1 -0.000696969547776699 -0.000696969547776699 -0.000696969547776699 -0.000696969547776699 0.0247550878308701 0.0219768606651658 0.00190764832203293 -0.18325266907851 -0.18325266907851 -0.18325266907851 -0.18325266907851 -0.18325266907851 -0.18325266907851 -0.18325266907851 -0.18325266907851 -0.18325266907851 -0.18325266907851 -0.18325266907851 -0.425716623747116 -0.164273762718971 -0.164273762718971 -0.423783189273084 -0.164273762718971 -0.139159730127107 -0.11632529393585 0.0244177007188034 -0.0139179485581427 -0.164273762718971 0.135959790392598 0.764884770081219 0.764884770081219 -0.00770528885587895 0.0666242294197265 0.0150969432606999 0.0243738633498059 0.0317874715802992 0.766643831644565 0.766643831644565 0.766643831644565 0.724794173630501 -0.00314878832141918 -0.013200678785466 0.406299757046813 0.00276760208790442 -0.377913619309243 0.766643831644565 0.766643831644565 0.409568744185129 -0.409712284317335 0.112604503917133 0.766643831644565 -0.379971838255113 0.0345885386168402 0.0114779746603965 -0.15069947904168 -0.0531616457799011 -0.377913619309243 -0.377913619309243 -0.36987255801265 -0.000696969547776699 -0.0122001336372474 -0.375848715219129 -0.135233381502422 -0.135233381502422 -0.0806306273592438 -0.377913619309243 -0.000696969547776699 0.0186452207921588 -0.375848715219129 0.0243738633498059 -0.314448343644921 -0.18325266907851 -0.135233381502422 0.0365365142778815 0.380781783427083 -0.36987255801265 -0.135233381502422 -0.0121985910316559 -0.0217343368784981 0.249211722072055 -0.0475202196360988 -0.0217343368784981 0.31529784151892 -0.0740143907520043 -0.0274499735758332 -0.0450688832108206 -0.0551015267015058 0.0405003110896288 -0.000696969547776699 -0.05820596488133 -0.000696969547776699
0.036536144688092 -0.152650716959458 -0.152650716959458 0.0627805611712922 0.0627805611712922 0.0627805611712922 1 0.912755387039325 0.227864680245672 1 0.0525610578214221 0.00166136607447264 -0.00617213147808331 -0.339756430929373 -0.215589865224119 0.327389121094863 -0.552173127674239 0.0572172687748198 0.091048323182557 0.0504737455038503 -0.0171084097479858 0.0288964815540147 0.0439054733943848 0.0439054733943848 -0.0120208121157709 0.00166136607447264 -0.215520423270401 0.0670956732220523 0.0451762683677214 0.0747670093579195 0.0981616651383723 -0.0371444348644564 0.0601356005746414 0.152276605055216 -0.343001753122137 -0.902907016471121 0.000449476421788245 0.00166136607447264 -0.0126955062626907 0.00166136607447264 -0.215589865224119 -0.489236381198911 -0.470474543054173 -0.215589865224119 -0.339756430929373 -0.494090784044553 -0.333235135265704 0.0463544381557692 -0.00983554223497712 0.165081188737916 -0.0215417405059177 -0.00983554223497712 -0.24033853195853 -0.0142692678286632 -0.0159143605844589 -0.0159143605844589 0.263856046030178 0.0460717016439196 0.0603271307860536 0.0627805611712922 0.0460717016439196 0.331451501515828 -0.0296872547595984 0.0627805611712922 0.0439054733943848 -0.494090784044553 0.332370314708367 0.267606317901097 0.331451501515828 0.0439054733943848 0.326830112181277 -0.00591988330422345 -0.215589865224119 0.0439054733943848 0.0439054733943848 0.0789765270112593 0.0439054733943848 -0.0159143605844589 0.42018838486548 -0.042779297433999 -0.00322708763051661 0.0439054733943848 0.0439054733943848 0.000449476421788245 -0.152650716959458 0.0627805611712922 0.0627805611712922 0.0789765270112593 0.0789765270112593 -0.152650716959458 -0.152650716959458 0.212674647596845 0.331451501515828 0.0919918988810333 0.331451501515828 -0.152650716959458 -0.152650716959458 0.912755387039325 -0.299988624337368 -0.237887833946299 -0.299806350172603 0.331451501515828 -0.297167070784377 -0.236981463912224 -0.236070805232658 0.441648201453169 0.112955206170802 0.148491809011604 0.111783809614481 0.0730864119606404 -0.278235466469663 0.0659751871131108 0.0135850494564296 0.000449476421788245 0.107062297869258 0.00166136607447264 0.000449476421788245 -0.236981463912224 -0.239688313994277 -0.297167070784377 -0.297167070784377 0.422324071992523 1 0.20300655630131 -0.215589865224119 0.066679863271105 0.152276605055216 0.173006771697831 0.0670956732220523 -0.152650716959458 -0.152650716959458 -0.152650716959458 -0.00617213147808331 -0.00617213147808331 -0.00617213147808331 0.173006771697831 0.173006771697831 0.168630020698661 0.13680230715749 0.171263647062261 0.162389801710324 0.0179464426850258 0.0179464426850258 0.0450432215109336 0.249638401106572 0.170388342333335 0.170388342333335 -0.297167070784377 -0.297167070784377 0.916030177492163 0.412641513216219 -0.297167070784377 0.90908217676685 0.422324071992523 -0.297167070784377 -0.390373230478877 -0.391128330617182 -0.818296061918814 -0.562708967465882 0.241803437883375 -0.825293434814311 -0.390373230478877 -0.390373230478877 -0.815004820783376 -0.297167070784377 -0.766063828514052 -0.236981463912224 -0.299988624337368 -0.808411142693409 -0.297167070784377 -0.808411142693409 -0.238790068500888 -0.236981463912224 -0.236981463912224 -0.758094421306386 -0.29628399959381 -0.805147419911027 -0.00617213147808331 -0.00617213147808331 0.0460717016439196 0.041237809170488 -0.226051350283947 0.272423455684923 0.272423455684923 0.190599852476343 0.190599852476343 0.272423455684923 0.191857650146383 0.177655480405387 0.253181466312891 0.241803437883375 0.2431169615731 0.241803437883375 -0.281595420006177 -0.280499549696419 -0.281595420006177 -0.210012696045922 -0.0503844074855957 0.261224757466285 0.214121084765437 0.091048323182557 0.152276605055216 0.152276605055216 0.152276605055216 0.240162313164073 -0.252235423694493 0.241803437883375 0.241803437883375 0.241803437883375 0.168836476504819 0.168836476504819 0.183258718947562 -0.125356951646723 0.254413834469606 0.254413834469606 0.179598773846731 0.177655480405387 0.191857650146383 0.272423455684923 0.272423455684923 0.274736220105345 0.192494770880101 0.246087523558014 0.190599852476343 -0.209049411805484 0.190599852476343 0.190599852476343 -0.285019155343504 -0.239753700116441 -0.226481846946725 0.272423455684923 -0.285019155343504 -0.282688420802246 0.242229399038739 0.278308768561419 0.091048323182557 -0.0534975099661629 0.0572172687748198 0.0572172687748198 -0.152650716959458 -0.152650716959458 0.0181952355802233 -0.152650716959458 -0.152650716959458 -0.152650716959458 0.0439054733943848 -0.152650716959458 0.0627805611712922 0.0627805611712922 -0.0222781163837176 0.0439054733943848 0.0713697840151229 -0.0287187294672449 0.422324071992523 0.0606713125680337 -0.0180132604497647 0.422324071992523 -0.0120208121157709 0.0439054733943848 -0.550571677295152 0.0439054733943848 -0.0145121025722099 -0.552173127674239 0.0439054733943848 0.0439054733943848 0.0142863657839568 -0.0530939097453942 -0.552173127674239 0.0439054733943848 0.0442592140215488 -0.495984689210781 -0.557181669017054 0.0627805611712922 0.0439054733943848 -0.557181669017054 0.0460717016439196 0.0439054733943848 0.0439054733943848 0.912755387039325 0.331451501515828 -0.297167070784377 -0.62610265236448 -0.208832684707892 0.126338954520794 0.00166136607447264 0.184115309633488 0.000449476421788245 0.000449476421788245 -0.0315116664099553 0.00166136607447264 0.000449476421788245 -0.494090784044553 0.0670956732220523 0.000449476421788245 -0.492200811087636 0.168630020698661 -0.467158878769552 -0.494090784044553 -0.497882597817696 0.0439054733943848 0.912755387039325 1 0.254413834469606 0.091048323182557 0.0439054733943848 0.0412997307883341 0.0460717016439196 -0.0319809394535689 0.152276605055216 0.00166136607447264 0.213416868490884 -0.365619903536787 -0.495984689210781 0.0412997307883341 0.043504705052979 1 0.184115309633488 0.264606479905822 -0.0103661963762693 -0.00495786478026806 1 0.0627805611712922 -0.152650716959458 -0.152650716959458 -0.152650716959458 -0.152650716959458 0.169510482377595 0.173006771697831 0.182593214167577 0.000449476421788245 0.000449476421788245 0.000449476421788245 0.000449476421788245 0.000449476421788245 0.000449476421788245 0.000449476421788245 0.000449476421788245 0.000449476421788245 0.000449476421788245 0.000449476421788245 -0.0124317507209431 0.00166136607447264 0.00166136607447264 -0.0159143605844589 0.00166136607447264 0.00166136607447264 -0.016015624450519 0.0551779649003183 -0.093342788107309 0.00166136607447264 0.0747670093579195 0.0412997307883341 0.0460717016439196 0.332370314708367 -0.569091084483547 0.091048323182557 0.066679863271105 0.105711067144557 0.0439054733943848 0.0439054733943848 0.0439054733943848 -0.0417964846678615 0.332031603049721 0.036536144688092 -0.0353020568694729 0.42146701352105 -0.00617213147808331 0.0439054733943848 0.0439054733943848 -0.0319809394535689 -0.0180132604497647 -0.0350958892644022 0.0439054733943848 -0.0120208121157709 -0.494090784044553 -0.181269870859422 0.0461368751993744 -0.339756430929373 -0.00617213147808331 -0.00617213147808331 -0.0120208121157709 -0.152650716959458 0.098999235983054 -0.00983554223497712 -0.215589865224119 -0.215589865224119 0.096844947932623 -0.00617213147808331 -0.152650716959458 0.114287667573267 -0.00983554223497712 0.066679863271105 -0.039406802829249 0.000449476421788245 -0.215589865224119 0.0670956732220523 0.0988268228109269 -0.0120208121157709 -0.215589865224119 -0.474851677827013 -0.758094421306386 0.0857362126655348 -0.297167070784377 -0.758094421306386 0.0120140788527511 -0.236981463912224 -0.805147419911027 -0.294512561605355 -0.277246635911534 0.00198140226054511 -0.152650716959458 0.186983807463427 -0.152650716959458
-0.144907937637812 0.0942753903709727 0.0942753903709727 0.0432752119670538 0.0432752119670538 0.0432752119670538 0.912755387039325 1 0.322063988617357 0.912755387039325 0.0624028093406792 -0.0182775304750547 0.035284742475541 0.0740913983334152 0.0942753903709727 0.293892923117499 -0.49674955033974 -0.144072094296531 -0.125714438180571 -0.143233222462455 0.0296083858023501 0.0157783959125205 0.0475972223586367 0.0475972223586367 0.0380551127158037 -0.0182775304750547 0.0965432285566912 0.0635409634383501 0.0200360488006232 0.0682439905642602 0.0895975886557044 -0.0331578495871965 0.0548890933773491 0.138991291584209 -0.378050774239955 -0.989210284915273 -0.0233393450963307 -0.0182775304750547 -0.0364142572138339 -0.0182775304750547 0.0942753903709727 -0.547135320692962 -0.526637956427323 0.0942753903709727 0.0740913983334152 -0.552478355819155 0.0726692856942399 0.171995463374509 0.0324741530107177 0.150678744319388 0.00745261803702909 0.0324741530107177 0.0651027403238995 0.0332895537633551 0.0132854852971392 0.0132854852971392 0.240836027416941 0.0495888806435427 0.0411035912277239 0.0432752119670538 0.0495888806435427 0.297953086556777 -0.0206367659386111 0.0432752119670538 0.0475972223586367 -0.552478355819155 0.298828785407378 0.244259108269985 0.297953086556777 0.0475972223586367 0.293538613739069 0.00532241563956173 0.0942753903709727 0.0475972223586367 0.0475972223586367 0.068006463994882 0.0475972223586367 0.0132854852971392 0.378505903175747 -0.0114166172363885 -0.0287948941699192 0.0475972223586367 0.0475972223586367 -0.0233393450963307 0.0942753903709727 0.0432752119670538 0.0432752119670538 0.068006463994882 0.068006463994882 0.0942753903709727 0.0942753903709727 0.19364831366543 0.297953086556777 0.0625362756987053 0.297456020989773 0.0942753903709727 0.0942753903709727 1 -0.381225527239811 -0.23053397272495 -0.281764472364907 0.297953086556777 -0.279500261380642 -0.22984492476474 -0.229155543993455 0.491649663200866 0.103100472926537 0.118032422407695 0.102031274409396 0.054684969115154 -0.259263483536438 0.0513666556611712 -0.00608672909629802 -0.0233393450963307 0.0948372370239791 -0.0182775304750547 -0.0233393450963307 -0.22984492476474 -0.231911108113503 -0.279500261380642 -0.279500261380642 0.385478571787559 0.912755387039325 0.185295327868323 0.0942753903709727 0.0613735105450768 0.138991291584209 0.157912862861478 0.0635409634383501 0.0942753903709727 0.0942753903709727 0.0942753903709727 0.035284742475541 0.035284742475541 0.035284742475541 0.157912862861478 0.157912862861478 0.153917959809256 0.108607425272119 0.156321816460081 0.148222166311346 0.0112572196528348 0.0112572196528348 0.0171485613555057 0.351179202597102 0.155522877353451 0.155522877353452 -0.279500261380642 -0.279500261380642 0.99642501902961 0.374654054002538 -0.279500261380642 0.99642501902961 0.385478571787559 -0.279500261380642 -0.362505933969581 -0.363207163656776 -0.90511683677793 -0.510928362973504 0.208572179299019 -0.912310332754506 -0.362505933969581 -0.362505933969581 -0.901918759715245 -0.279500261380642 -0.849907933236198 -0.22984492476474 -0.381225527239811 -0.89557733173077 -0.279500261380642 -0.89557733173077 -0.23122269736976 -0.22984492476474 -0.22984492476474 -0.841311358221638 -0.27874409380735 -0.892441957986987 0.035284742475541 0.035284742475541 0.0495888806435427 0.0483587178030835 -0.295974332902579 0.239351088152692 0.239351088152692 0.268142062019525 0.268142062019525 0.239351088152692 0.26814155099917 0.251555114773761 0.220758180375887 0.208572179299019 0.209885478742787 0.208572179299019 -0.255438862873284 -0.254448851291191 -0.255438862873284 -0.285794374926493 -0.180869174363993 0.109575206847521 0.193380526868773 -0.125714438180571 0.138991291584209 0.138991291584209 0.138991291584209 0.206326012600608 -0.232356513334465 0.208572179299019 0.208572179299019 0.208572179299019 0.240777299187023 0.240777299187023 0.257604708235997 -0.107921591461344 0.222003457881548 0.222003457881548 0.25262238459295 0.251555114773761 0.26814155099917 0.239351088152692 0.239351088152692 0.241660881056237 0.26918983107533 0.215218201207778 0.268142062019525 -0.188216483390758 0.268142062019525 0.268142062019525 -0.258342457532186 -0.219424332997647 -0.295774320712538 0.239351088152692 -0.258342457532186 -0.256426536690066 0.207146255156759 0.244805143658058 -0.125714438180571 -0.181610049182672 -0.144072094296531 -0.144072094296531 0.0942753903709727 0.0942753903709727 -0.0108482874134254 0.0942753903709727 0.0942753903709727 0.0942753903709727 0.0475972223586367 0.0942753903709727 0.0432752119670538 0.0432752119670538 0.0123405635316012 0.0475972223586367 0.0651431548316013 0.010563053920681 0.385478571787559 0.0467529666629468 0.0189827259666051 0.385478571787559 0.0380551127158037 0.0475972223586367 -0.495277978998916 0.0475972223586367 0.0217899659111555 -0.49674955033974 0.0475972223586367 0.0475972223586367 0.0536400199836043 -0.0197876329607297 -0.49674955033974 0.0475972223586367 0.0179759079411837 -0.554137261574637 -0.502406039097522 0.0432752119670538 0.0475972223586367 -0.502406039097522 0.0495888806435427 0.0475972223586367 0.0475972223586367 1 0.297953086556777 -0.279500261380642 -0.568598414729068 -0.272828771505874 0.115316561331771 -0.0182775304750547 0.16805224070438 -0.0233393450963307 -0.0233393450963307 -0.0589698277578356 -0.0182775304750547 -0.0233393450963307 -0.552478355819155 0.0635409634383501 -0.0233393450963307 -0.550824523208258 0.153917959809256 -0.5228765588846 -0.552478355819155 -0.555801300081169 0.0475972223586367 1 0.912755387039325 0.222003457881548 -0.125714438180571 0.0475972223586367 0.044616240780029 0.0495888806435427 -0.00663716772567643 0.138991291584209 -0.0182775304750547 0.194751431354596 -0.407816647483718 -0.554137261574637 0.044616240780029 0.0466478583071464 0.912755387039325 0.16805224070438 0.241520989979552 0.0272509209603166 -0.0249592366507184 0.912755387039325 0.0432752119670538 0.0942753903709727 0.0942753903709727 0.0942753903709727 0.0942753903709727 0.154721605949784 0.157912862861478 0.161885640817415 -0.0233393450963307 -0.0233393450963307 -0.0233393450963307 -0.0233393450963307 -0.0233393450963307 -0.0233393450963307 -0.0233393450963307 -0.0233393450963307 -0.0233393450963307 -0.0233393450963307 -0.0233393450963307 0.0161478999395971 -0.0182775304750547 -0.0182775304750547 0.0132854852971392 -0.0182775304750547 -0.0182775304750547 -0.0378952967257731 -0.036020272373326 -0.184865348531235 -0.0182775304750547 0.0682439905642602 0.044616240780029 0.0495888806435427 0.298828785407378 -0.619234048419655 -0.125714438180571 0.0613735105450768 0.0973090971772018 0.0475972223586367 0.0475972223586367 0.0475972223586367 -0.0268203440607108 0.298340296507651 -0.144907937637812 -0.0100053694432061 0.384696287050714 0.035284742475541 0.0475972223586367 0.0475972223586367 -0.00663716772567643 0.0189827259666051 0.000284260385283176 0.0475972223586367 0.0296165507905157 -0.552478355819155 -0.259039993454446 0.0474795200585618 0.0740913983334152 0.035284742475541 0.035284742475541 0.0380551127158037 0.0942753903709727 0.0764101214115193 0.0324741530107177 0.0942753903709727 0.0942753903709727 0.0869187224895555 0.035284742475541 0.0942753903709727 0.104703661870691 0.0324741530107177 0.0613735105450768 -0.00997012861872422 -0.0233393450963307 0.0942753903709727 0.0635409634383501 0.0671738984196651 0.0380551127158037 0.0942753903709727 -0.523517842237882 -0.841311358221638 0.0515660039396314 -0.279500261380642 -0.841311358221638 0.010559519466074 -0.22984492476474 -0.892441957986987 -0.277229427422393 -0.258397031155691 0.00298570086137052 0.0942753903709727 0.259776963174259 0.0942753903709727
0.0302034826583975 0.248286539242669 0.248286539242669 -0.0267802668342706 -0.0267802668342706 -0.0267802668342706 0.227864680245672 0.322063988617357 1 0.227864680245672 0.0433442990032839 0.0378861260530227 0.0491970164410728 0.188984963363958 0.265570075347334 0.897421103366476 -0.0567805500116007 0.0222560403549222 -0.0905762749527167 0.0238882945651702 0.0254167758722931 0.0413018026841771 0.0150389323604224 0.0150389323604224 0.0509966828147889 0.0378861260530227 0.255985245601994 -0.113323110822947 0.100609782548567 -0.0782719739675102 0.0563892403544175 0.0282160022644279 -0.0978927997811599 -0.230882809023079 -0.146535380792858 -0.328649396177001 0.0405031877496373 0.0378861260530227 0.0299119672355645 0.0378861260530227 0.265570075347334 -0.156423591913992 -0.207365291696715 0.265570075347334 0.188984963363958 -0.156512271122204 0.204706526287664 -0.105814151789689 0.047420507381924 -0.126188222246003 0.0605196231040451 0.047420507381924 0.275106816861671 0.010306931536617 0.0586215649841287 0.0586215649841287 -0.324596616908963 0.0162600309979101 -0.0280697537176261 -0.0267802668342706 0.0162600309979101 0.873618126079334 -0.0412371478370626 -0.0267802668342706 0.0150389323604224 -0.156512271122204 0.871101522831546 -0.323147221639491 0.873618126079334 0.0150389323604224 0.899962512339672 -0.0177137692796823 0.265570075347334 0.0150389323604224 0.0150389323604224 -0.0215555282389323 0.0150389323604224 0.0586215649841287 0.658496282212412 0.00464621044042219 0.0512483855753181 0.0150389323604224 0.0150389323604224 0.0405031877496373 0.248286539242669 -0.0267802668342706 -0.0267802668342706 -0.0215555282389323 -0.0215555282389323 0.248286539242669 0.248286539242669 0.590954718502592 0.869026917647574 -0.00482938685505171 0.864411692352055 0.248286539242669 0.248286539242669 0.322063988617357 0.49327736759651 0.376405098507503 0.475659385022825 0.869026917647574 0.471359543470116 0.37492893980233 0.373768564080914 0.636989585493187 0.275002435016434 0.370924988163514 0.271898978354618 0.187919498064363 0.467269057273078 0.121173269732889 0.0489444040758857 0.0405031877496373 0.287418096345846 0.0378861260530227 0.0405031877496373 0.37492893980233 0.379341161155516 0.471359543470116 0.471359543470116 0.657670002099663 0.227864680245672 -0.308823866535004 0.265570075347334 -0.121710797054836 -0.230882809023079 -0.281632129732857 -0.113323110822947 0.248286539242669 0.248286539242669 0.248286539242669 0.0491970164410728 0.0491970164410728 0.0491970164410728 -0.281632129732857 -0.281632129732857 -0.274507358296976 -0.280580757625158 -0.278794553499929 -0.122837923020485 -0.00111313407831805 -0.00111313407831805 -0.0385171702122293 0.912428751760559 -0.277369673233373 -0.277369673233373 0.471359543470116 0.471359543470116 0.323683106124721 0.689469296696778 0.471359543470116 0.323683106124721 0.657670002099663 0.471359543470116 0.62534271811382 0.626729663645101 -0.368923890784798 -0.448699718282275 0.637898911498403 -0.358313017130628 0.62534271811382 0.62534271811382 -0.370182350042322 0.471359543470116 -0.39234546002642 0.37492893980233 0.49327736759651 -0.372695595739775 0.471359543470116 -0.372695595739775 0.360959302472039 0.37492893980233 0.37492893980233 -0.398831643164215 0.470137724254029 -0.37395042881739 0.0491970164410728 0.0491970164410728 0.0162600309979101 -0.0336115283442371 0.394020485072453 0.587476225075982 0.587476225075982 0.672890428629854 0.672890428629854 0.587476225075982 0.670513796766899 0.721247511089139 0.639040464190691 0.637898911498403 0.640087601641063 0.637898911498403 0.493117912052468 0.491521015034421 0.493117912052468 0.357034801275521 0.148046596832778 0.125651753605628 0.592071917390885 -0.0905762749527167 -0.230882809023079 -0.230882809023079 -0.230882809023079 0.637898911498403 0.425904373760207 0.637898911498403 0.637898911498403 0.637898911498403 0.718386989407424 0.718386989407424 0.667749012615624 0.114937071265348 0.641219333285376 0.641219333285376 0.718386989407424 0.721247511089139 0.670513796766899 0.587476225075982 0.587476225075982 0.581676897651146 0.670308208853721 0.674504324279453 0.672890428629854 0.428015252945826 0.672890428629854 0.672890428629854 0.498881732020154 0.427086550993617 0.392802958207664 0.587476225075982 0.498881732020154 0.494402268306025 0.630188322717813 0.579414450236282 -0.0905762749527167 0.147969631130015 0.0222560403549222 0.0222560403549222 0.248286539242669 0.248286539242669 0.00521542077115073 0.248286539242669 0.248286539242669 0.248286539242669 0.0150389323604224 0.248286539242669 -0.0267802668342706 -0.0267802668342706 0.0620542515483841 0.0150389323604224 -0.116180563763483 0.035419253721443 0.657670002099663 -0.00702184206434315 0.0624409918193154 0.657670002099663 0.0509966828147889 0.0150389323604224 -0.0561139321420588 0.0150389323604224 0.0643857576273452 -0.0567805500116007 0.0150389323604224 0.0150389323604224 0.0135866472634945 0.1395011108625 -0.0567805500116007 0.0150389323604224 -0.0212153136039268 -0.156423591913992 -0.0561139321420588 -0.0267802668342706 0.0150389323604224 -0.0561139321420588 0.0115675102784789 0.0150389323604224 0.0150389323604224 0.322063988617357 0.869026917647574 0.471359543470116 -0.180818811364938 -0.317932829254163 -0.205663099084114 0.0378861260530227 -0.272867702621777 0.0405031877496373 0.0405031877496373 -0.0112869322093826 0.0378861260530227 0.0405031877496373 -0.156512271122204 -0.113323110822947 0.0405031877496373 -0.159740078655626 -0.274507358296976 -0.140077336231562 -0.156512271122204 -0.153193448890575 0.0150389323604224 0.322063988617357 0.227864680245672 0.641219333285376 -0.0905762749527167 0.0150389323604224 0.0162600309979101 0.0162600309979101 0.00206976706036275 -0.230882809023079 0.0378861260530227 0.588697522257 0.0201422048759383 -0.156423591913992 0.0162600309979101 0.0175140455512966 0.227864680245672 -0.272867702621777 -0.335829990416202 0.064075791471849 0.0324346219453224 0.227864680245672 -0.0267802668342706 0.248286539242669 0.248286539242669 0.248286539242669 0.248286539242669 -0.275940633395706 -0.281632129732857 -0.388960807785424 0.0405031877496373 0.0405031877496373 0.0405031877496373 0.0405031877496373 0.0405031877496373 0.0405031877496373 0.0405031877496373 0.0405031877496373 0.0405031877496373 0.0405031877496373 0.0405031877496373 0.0605196231040451 0.0378861260530227 0.0378861260530227 0.0586215649841287 0.0378861260530227 0.0378861260530227 0.014671403459383 0.093086671455793 -0.0598921456102446 0.0378861260530227 -0.0782719739675102 0.0162600309979101 0.0162600309979101 0.871101522831546 -0.173581149941394 -0.0905762749527167 -0.121710797054836 -0.20391623081001 0.0150389323604224 0.0150389323604224 0.0150389323604224 -0.0320830577321321 0.86650721657115 0.0302034826583975 0.00299867387315307 0.659855142116388 0.0491970164410728 0.0150389323604224 0.0150389323604224 0.00206976706036275 0.0624409918193154 0.0250665306624626 0.0150389323604224 0.0509966828147889 -0.153322780064876 -0.556924920897627 0.0333853346545953 0.188984963363958 0.0491970164410728 0.0491970164410728 0.0509966828147889 0.248286539242669 -0.190996479188976 0.047420507381924 0.265570075347334 0.265570075347334 0.0673525891778839 0.0491970164410728 0.248286539242669 -0.212542875882049 0.047420507381924 -0.121710797054836 0.0409472247588714 0.0405031877496373 0.265570075347334 -0.113323110822947 0.0259436992260884 0.0509966828147889 0.265570075347334 -0.534015898654703 -0.398831643164215 -0.00354815249298215 0.471359543470116 -0.398831643164215 -0.0156895851175955 0.37492893980233 -0.37395042881739 0.474092346525732 0.466048892526209 0.0705853414414284 0.248286539242669 0.662599443025105 0.248286539242669
0.036536144688092 -0.152650716959458 -0.152650716959458 0.0627805611712922 0.0627805611712922 0.0627805611712922 1 0.912755387039325 0.227864680245672 1 0.0525610578214221 0.00166136607447264 -0.00617213147808331 -0.339756430929373 -0.215589865224119 0.327389121094863 -0.552173127674239 0.0572172687748198 0.091048323182557 0.0504737455038503 -0.0171084097479858 0.0288964815540147 0.0439054733943848 0.0439054733943848 -0.0120208121157709 0.00166136607447264 -0.215520423270401 0.0670956732220523 0.0451762683677214 0.0747670093579195 0.0981616651383723 -0.0371444348644564 0.0601356005746414 0.152276605055216 -0.343001753122137 -0.902907016471121 0.000449476421788245 0.00166136607447264 -0.0126955062626907 0.00166136607447264 -0.215589865224119 -0.489236381198911 -0.470474543054173 -0.215589865224119 -0.339756430929373 -0.494090784044553 -0.333235135265704 0.0463544381557692 -0.00983554223497712 0.165081188737916 -0.0215417405059177 -0.00983554223497712 -0.24033853195853 -0.0142692678286632 -0.0159143605844589 -0.0159143605844589 0.263856046030178 0.0460717016439196 0.0603271307860536 0.0627805611712922 0.0460717016439196 0.331451501515828 -0.0296872547595984 0.0627805611712922 0.0439054733943848 -0.494090784044553 0.332370314708367 0.267606317901097 0.331451501515828 0.0439054733943848 0.326830112181277 -0.00591988330422345 -0.215589865224119 0.0439054733943848 0.0439054733943848 0.0789765270112593 0.0439054733943848 -0.0159143605844589 0.42018838486548 -0.042779297433999 -0.00322708763051661 0.0439054733943848 0.0439054733943848 0.000449476421788245 -0.152650716959458 0.0627805611712922 0.0627805611712922 0.0789765270112593 0.0789765270112593 -0.152650716959458 -0.152650716959458 0.212674647596845 0.331451501515828 0.0919918988810333 0.331451501515828 -0.152650716959458 -0.152650716959458 0.912755387039325 -0.299988624337368 -0.237887833946299 -0.299806350172603 0.331451501515828 -0.297167070784377 -0.236981463912224 -0.236070805232658 0.441648201453169 0.112955206170802 0.148491809011604 0.111783809614481 0.0730864119606404 -0.278235466469663 0.0659751871131108 0.0135850494564296 0.000449476421788245 0.107062297869258 0.00166136607447264 0.000449476421788245 -0.236981463912224 -0.239688313994277 -0.297167070784377 -0.297167070784377 0.422324071992523 1 0.20300655630131 -0.215589865224119 0.066679863271105 0.152276605055216 0.173006771697831 0.0670956732220523 -0.152650716959458 -0.152650716959458 -0.152650716959458 -0.00617213147808331 -0.00617213147808331 -0.00617213147808331 0.173006771697831 0.173006771697831 0.168630020698661 0.13680230715749 0.171263647062261 0.162389801710324 0.0179464426850258 0.0179464426850258 0.0450432215109336 0.249638401106572 0.170388342333335 0.170388342333335 -0.297167070784377 -0.297167070784377 0.916030177492163 0.412641513216219 -0.297167070784377 0.90908217676685 0.422324071992523 -0.297167070784377 -0.390373230478877 -0.391128330617182 -0.818296061918814 -0.562708967465882 0.241803437883375 -0.825293434814311 -0.390373230478877 -0.390373230478877 -0.815004820783376 -0.297167070784377 -0.766063828514052 -0.236981463912224 -0.299988624337368 -0.808411142693409 -0.297167070784377 -0.808411142693409 -0.238790068500888 -0.236981463912224 -0.236981463912224 -0.758094421306386 -0.29628399959381 -0.805147419911027 -0.00617213147808331 -0.00617213147808331 0.0460717016439196 0.041237809170488 -0.226051350283947 0.272423455684923 0.272423455684923 0.190599852476343 0.190599852476343 0.272423455684923 0.191857650146383 0.177655480405387 0.253181466312891 0.241803437883375 0.2431169615731 0.241803437883375 -0.281595420006177 -0.280499549696419 -0.281595420006177 -0.210012696045922 -0.0503844074855957 0.261224757466285 0.214121084765437 0.091048323182557 0.152276605055216 0.152276605055216 0.152276605055216 0.240162313164073 -0.252235423694493 0.241803437883375 0.241803437883375 0.241803437883375 0.168836476504819 0.168836476504819 0.183258718947562 -0.125356951646723 0.254413834469606 0.254413834469606 0.179598773846731 0.177655480405387 0.191857650146383 0.272423455684923 0.272423455684923 0.274736220105345 0.192494770880101 0.246087523558014 0.190599852476343 -0.209049411805484 0.190599852476343 0.190599852476343 -0.285019155343504 -0.239753700116441 -0.226481846946725 0.272423455684923 -0.285019155343504 -0.282688420802246 0.242229399038739 0.278308768561419 0.091048323182557 -0.0534975099661629 0.0572172687748198 0.0572172687748198 -0.152650716959458 -0.152650716959458 0.0181952355802233 -0.152650716959458 -0.152650716959458 -0.152650716959458 0.0439054733943848 -0.152650716959458 0.0627805611712922 0.0627805611712922 -0.0222781163837176 0.0439054733943848 0.0713697840151229 -0.0287187294672449 0.422324071992523 0.0606713125680337 -0.0180132604497647 0.422324071992523 -0.0120208121157709 0.0439054733943848 -0.550571677295152 0.0439054733943848 -0.0145121025722099 -0.552173127674239 0.0439054733943848 0.0439054733943848 0.0142863657839568 -0.0530939097453942 -0.552173127674239 0.0439054733943848 0.0442592140215488 -0.495984689210781 -0.557181669017054 0.0627805611712922 0.0439054733943848 -0.557181669017054 0.0460717016439196 0.0439054733943848 0.0439054733943848 0.912755387039325 0.331451501515828 -0.297167070784377 -0.62610265236448 -0.208832684707892 0.126338954520794 0.00166136607447264 0.184115309633488 0.000449476421788245 0.000449476421788245 -0.0315116664099553 0.00166136607447264 0.000449476421788245 -0.494090784044553 0.0670956732220523 0.000449476421788245 -0.492200811087636 0.168630020698661 -0.467158878769552 -0.494090784044553 -0.497882597817696 0.0439054733943848 0.912755387039325 1 0.254413834469606 0.091048323182557 0.0439054733943848 0.0412997307883341 0.0460717016439196 -0.0319809394535689 0.152276605055216 0.00166136607447264 0.213416868490884 -0.365619903536787 -0.495984689210781 0.0412997307883341 0.043504705052979 1 0.184115309633488 0.264606479905822 -0.0103661963762693 -0.00495786478026806 1 0.0627805611712922 -0.152650716959458 -0.152650716959458 -0.152650716959458 -0.152650716959458 0.169510482377595 0.173006771697831 0.182593214167577 0.000449476421788245 0.000449476421788245 0.000449476421788245 0.000449476421788245 0.000449476421788245 0.000449476421788245 0.000449476421788245 0.000449476421788245 0.000449476421788245 0.000449476421788245 0.000449476421788245 -0.0124317507209431 0.00166136607447264 0.00166136607447264 -0.0159143605844589 0.00166136607447264 0.00166136607447264 -0.016015624450519 0.0551779649003183 -0.093342788107309 0.00166136607447264 0.0747670093579195 0.0412997307883341 0.0460717016439196 0.332370314708367 -0.569091084483547 0.091048323182557 0.066679863271105 0.105711067144557 0.0439054733943848 0.0439054733943848 0.0439054733943848 -0.0417964846678615 0.332031603049721 0.036536144688092 -0.0353020568694729 0.42146701352105 -0.00617213147808331 0.0439054733943848 0.0439054733943848 -0.0319809394535689 -0.0180132604497647 -0.0350958892644022 0.0439054733943848 -0.0120208121157709 -0.494090784044553 -0.181269870859422 0.0461368751993744 -0.339756430929373 -0.00617213147808331 -0.00617213147808331 -0.0120208121157709 -0.152650716959458 0.098999235983054 -0.00983554223497712 -0.215589865224119 -0.215589865224119 0.096844947932623 -0.00617213147808331 -0.152650716959458 0.114287667573267 -0.00983554223497712 0.066679863271105 -0.039406802829249 0.000449476421788245 -0.215589865224119 0.0670956732220523 0.0988268228109269 -0.0120208121157709 -0.215589865224119 -0.474851677827013 -0.758094421306386 0.0857362126655348 -0.297167070784377 -0.758094421306386 0.0120140788527511 -0.236981463912224 -0.805147419911027 -0.294512561605355 -0.277246635911534 0.00198140226054511 -0.152650716959458 0.186983807463427 -0.152650716959458
-0.0545360124671073 0.0437347214664761 0.0437347214664761 0.708760181474656 0.708760181474656 0.708760181474656 0.0525610578214221 0.0624028093406792 0.0433442990032839 0.0525610578214221 1 0.103400769192625 0.223580226756034 0.0111443856415934 -0.0805506734236277 0.0675241836488816 -0.0257720984299361 -0.033925034329374 -0.012348605019528 -0.0360581246824558 0.221174984904309 0.747568359540152 0.929752927790799 0.929752927790799 0.225102482525673 0.103400769192625 -0.08213749492891 0.0534070400779126 0.236574883356158 0.108322680032245 -0.0988088041151294 0.130416573969822 0.0871246486322626 0.00326127703832364 -0.124762490559768 -0.0638025407225665 0.115346885745445 0.103400769192625 0.110708792591876 0.103400769192625 -0.0805506734236277 -0.0526138160029069 -0.0330897103944946 -0.0805506734236277 0.0111443856415934 -0.0490074118604278 0.00409032755282074 -0.0545728699241986 0.236574883356158 -0.00804129377467551 0.267963828337241 0.236574883356158 -0.0804485600488509 0.210961486964709 0.266746843905342 0.266746843905342 -0.0170055315919384 0.927481322716855 0.707045406882915 0.708760181474656 0.927481322716855 0.0503333600680108 0.510587280483782 0.708760181474656 0.929752927790799 -0.0490074118604278 0.053259224709773 -0.0151455152188869 0.0503333600680108 0.929752927790799 0.0671021472039968 0.138836755760545 -0.0805506734236277 0.929752927790799 0.929752927790799 0.712980626107065 0.929752927790799 0.266746843905342 0.0328502180849345 0.623702350987445 0.119823451606878 0.929752927790799 0.929752927790799 0.115346885745445 0.0437347214664761 0.708760181474656 0.708760181474656 0.712980626107065 0.712980626107065 0.0437347214664761 0.0437347214664761 -0.0146849228342402 0.0543325524423417 0.294116541928337 0.0543325524423417 0.0437347214664761 0.0437347214664761 0.0624028093406792 0.013520126664992 -0.0445595236698967 -0.0372938315570022 0.0543325524423417 -0.0368142436073719 -0.0412661631603124 -0.0426556158949865 0.043687076181611 0.132190153669347 0.00551769632108358 0.128798527087113 0.0861765065336446 -0.0336964806385506 0.0698179771516594 0.108322680032245 0.115346885745445 0.128798527087113 0.103400769192625 0.115346885745445 -0.0412661631603124 -0.0417768277029087 -0.0368142436073719 -0.032068120628249 0.0690010843796122 0.0525610578214221 -0.0177683392011285 -0.0805506734236277 0.0424891543355914 0.00326127703832364 -0.0237284985625472 0.0534070400779126 0.0437347214664761 0.0437347214664761 0.0437347214664761 0.223580226756034 0.223580226756034 0.223580226756034 -0.0237284985625472 -0.0237284985625472 -0.0263513797155097 -0.0455075489669944 -0.0255975675491395 -0.00798942460876496 0.140477810095681 0.140477810095681 0.666495375445409 0.0362546787218257 -0.0244247897195598 -0.0295822648046484 -0.0368142436073719 -0.0368142436073719 0.0581738025671526 0.0539742149406352 -0.0368142436073719 0.0581738025671526 0.0690010843796122 -0.0368142436073719 -0.0172542167283281 -0.0160172324482294 -0.0879144413534767 -0.0639808648617053 -0.021643127844131 -0.0879144413534767 -0.0172542167283281 -0.0172542167283281 -0.0834680751984259 -0.0368142436073719 -0.0474829461912305 -0.0412661631603124 0.013520126664992 -0.0816443532351591 -0.0368142436073719 -0.0816443532351591 -0.0420001137235389 -0.0412661631603124 -0.0412661631603124 -0.0504889604253476 -0.0379938901109882 -0.0772205679673359 0.223580226756034 0.223580226756034 0.927481322716855 0.122851346097635 -0.0504711616690533 -0.0081781944674645 -0.0081781944674645 0.0136322356104003 0.0136322356104003 -0.0081781944674645 0.0103795849492412 -0.00597689809745422 -0.0284870211188816 -0.021643127844131 -0.0281668786753688 -0.021643127844131 -0.0383075101765691 -0.0449971922973059 -0.0383075101765691 -0.0517280643903318 -0.073685807996755 0.0470824735859347 -0.0213900102924613 -0.012348605019528 0.00326127703832364 0.00326127703832364 0.00326127703832364 -0.021643127844131 -0.0034876088618892 -0.021643127844131 -0.021643127844131 -0.021643127844131 -0.00275910994758582 -0.00275910994758582 0.0136322356104003 -0.0104422497630084 -0.0250583480070526 -0.0250583480070526 -0.00763264923515661 -0.00597689809745422 0.0103795849492412 -0.0081781944674645 -0.0081781944674645 -0.00137110345459809 0.0168740160758505 0.0172584699174948 0.0136322356104003 0.00731101221755607 0.0136322356104003 0.0136322356104003 -0.0359692018194228 0.00289386977035621 -0.0515696419417509 -0.0081781944674645 -0.0359692018194228 -0.0316612148604004 -0.0237758116352483 -0.0134112364421615 -0.012348605019528 -0.0723077955970903 -0.033925034329374 -0.033925034329374 0.0437347214664761 0.0437347214664761 -0.0428050263248578 0.0437347214664761 0.0437347214664761 0.0437347214664761 0.929752927790799 0.0437347214664761 0.708760181474656 0.708760181474656 0.257305151533957 0.929752927790799 0.0384897025897111 0.302714285385705 0.0690010843796122 0.750487765724141 0.255913690669998 0.0690010843796122 0.225102482525673 0.929752927790799 -0.0326433568887356 0.929752927790799 0.257305151533957 -0.0257720984299361 0.929752927790799 0.929752927790799 0.287801664227307 0.021853398051588 -0.0257720984299361 0.929752927790799 0.732100037630112 -0.0526138160029069 -0.0277609145982253 0.708760181474656 0.929752927790799 -0.0277609145982253 0.927485434636684 0.929752927790799 0.929752927790799 0.0624028093406792 0.0543325524423417 -0.0368142436073719 -0.0310375179604012 -0.0303967012046321 0.0582382671275336 0.103400769192625 -0.0464398980216613 0.115346885745445 0.115346885745445 0.130416573969822 0.103400769192625 0.115346885745445 -0.0490074118604278 0.0534070400779126 0.115346885745445 -0.0454095032793519 -0.0263513797155097 -0.0457252396909053 -0.0490074118604278 -0.044804122931099 0.929752927790799 0.0624028093406792 0.0525610578214221 -0.0250583480070526 -0.012348605019528 0.929752927790799 0.932161425312888 0.927481322716855 0.655844140368036 0.00326127703832364 0.103400769192625 -0.0180305183923957 0.0708965591936287 -0.0526138160029069 0.932161425312888 0.929899980508758 0.0525610578214221 -0.0464398980216613 -0.0188174795165416 0.252062812991326 0.100857634416789 0.0525610578214221 0.708760181474656 0.0437347214664761 0.0437347214664761 0.0437347214664761 0.0437347214664761 -0.0223019489106479 -0.0237284985625472 -0.0179075763242884 0.115346885745445 0.115346885745445 0.115346885745445 0.115346885745445 0.115346885745445 0.115346885745445 0.115346885745445 0.115346885745445 0.115346885745445 0.115346885745445 0.115346885745445 0.267963828337241 0.103400769192625 0.103400769192625 0.266746843905342 0.103400769192625 0.103400769192625 0.103400769192625 0.00928985035223427 -0.084305411549987 0.103400769192625 0.108322680032245 0.932161425312888 0.927481322716855 0.053259224709773 -0.0130996422122395 -0.012348605019528 0.0424891543355914 0.0251119347132418 0.929752927790799 0.929752927790799 0.929752927790799 0.510587280483782 0.057221529502966 -0.0545360124671073 0.657357674794953 0.0662332593724394 0.223580226756034 0.929752927790799 0.929752927790799 0.655844140368036 0.255913690669998 0.157314295568284 0.929752927790799 0.224624533070113 -0.0535317430144128 -0.00845855468425647 -0.0405741810946764 0.0111443856415934 0.223580226756034 0.223580226756034 0.225102482525673 0.0437347214664761 -0.0403045086106799 0.236574883356158 -0.0805506734236277 -0.0805506734236277 -0.0939823545031755 0.237874620256883 0.0437347214664761 -0.0121364617693167 0.236574883356158 0.0424891543355914 0.232608711768846 0.115346885745445 -0.0805506734236277 0.0534070400779126 0.303378691370248 0.225102482525673 -0.0805506734236277 -0.07132132176535 -0.0504889604253476 0.114701656070075 -0.0368142436073719 -0.0504889604253476 0.214085748752995 -0.0412661631603124 -0.0772205679673359 -0.0371084703574001 -0.0396577831903432 0.0924370149073448 0.0437347214664761 0.00539101649759595 0.0437347214664761
0.0474249031305146 -0.0293256571583173 -0.0293256571583173 -0.164273762718971 -0.164273762718971 -0.164273762718971 0.00166136607447264 -0.0182775304750547 0.0378861260530227 0.00166136607447264 0.103400769192625 1 -0.0490464301577283 -0.024248343093185 -0.0293256571583173 0.0535062156934094 0.0409038913119425 0.0471513515905596 0.0323812762253687 0.0468768088973267 -0.051681104198627 0.135639946732016 0.0994966606742997 0.0994966606742997 -0.0493135501730451 1 0.00438139831896954 -0.0207954380208997 -0.0487784425302284 -0.0223346263462771 0.0142766395382269 -0.0268900792346532 -0.0179638878226879 0.0356776636002358 -0.015626282002228 0.0206525048511107 0.896433124521589 0.951316198112496 0.93398877154959 1 -0.0293256571583173 0.0606385864368859 0.044189113800634 -0.0293256571583173 -0.024248343093185 0.05989555193798 -0.0237829196301634 0.0373398501474683 -0.0487784425302284 0.086197587442061 0.385875846879198 -0.0487784425302284 -0.0319620650781656 -0.0434973173061136 0.387636335930998 0.387636335930998 -0.078819873202075 0.0992683659378798 -0.163943029919724 -0.164273762718971 0.0992683659378798 0.0504045975649529 -0.119862079410857 -0.164273762718971 0.0994966606742997 0.05989555193798 0.0496256626079273 -0.0799401657168271 0.0504045975649529 0.0994966606742997 0.0542781766722881 -0.0947290180127088 -0.0293256571583173 0.0994966606742997 0.0994966606742997 -0.157179337414783 0.0994966606742997 0.387636335930998 0.102397107614288 -0.1474717102596 0.862942669452274 0.0994966606742997 0.0994966606742997 0.896433124521589 -0.0293256571583173 -0.164273762718971 -0.164273762718971 -0.157179337414783 -0.157179337414783 -0.0293256571583173 -0.0293256571583173 -0.0391828307733249 0.0504045975649529 -0.060642730259927 0.0504045975649529 -0.0293256571583173 -0.0293256571583173 -0.0182775304750547 0.0239157522257859 0.0754482570313016 0.0958595053996796 0.0504045975649529 0.0951809004209856 0.0752227481095829 0.0749971302667564 0.0853237687910906 0.0298293931454071 -0.0438844683490704 0.031514134460964 0.00405366051697872 0.0956331969169758 -0.0197083067110998 0.954562508625565 0.896433124521589 0.100318110864297 1 0.896433124521589 0.0752227481095829 0.0758989605156272 0.0951809004209856 0.0951809004209856 0.0235229120730602 0.00166136607447264 0.0339479573563993 -0.0293256571583173 -0.0223346263462771 0.0356776636002358 0.0690240407848442 -0.0207954380208997 -0.0293256571583173 -0.0293256571583173 -0.0293256571583173 -0.0490464301577283 -0.0490464301577283 -0.0490464301577283 0.0690240407848442 0.0690240407848442 0.0746903533851714 0.0721911107562115 0.0712607734483975 0.0896508386972561 0.221706062054058 0.221706062054058 0.0910696315082872 0.0181272709152295 0.0723938086534717 0.0723938086534717 0.0951809004209856 0.0951809004209856 -0.017493519551364 0.0137069554296834 0.0951809004209856 -0.017493519551364 0.0235229120730602 0.0951809004209856 0.0059075735747814 0.00714875469332299 -0.00695058829419952 -0.0535724555407701 -0.0205253258514278 -0.00695058829419952 0.0059075735747814 0.0059075735747814 -0.00760190478576867 0.0951809004209856 -0.0227540346670585 0.0752227481095829 0.0239157522257859 -0.00889359584925166 0.0951809004209856 -0.00889359584925166 0.0756736601396192 0.0752227481095829 0.0752227481095829 -0.0216181273240014 0.0949549084481034 -0.00953401829348559 -0.0490464301577283 -0.0490464301577283 0.0992683659378798 -0.150135147197754 0.0126647307348858 -0.0297216567234203 -0.0297216567234203 -0.040848720276896 -0.040848720276896 -0.0297216567234203 -0.0403796902150457 -0.0307007900752798 -0.0195234203347529 -0.0205253258514278 -0.0210237822723963 -0.0205253258514278 -0.00190592581870181 -0.00248768766932238 -0.00190592581870181 -0.00412143543095611 -0.0191957465512168 0.0582198675024201 -0.0380626445960549 0.0323812762253687 0.0356776636002358 0.0356776636002358 0.0356776636002358 -0.0205253258514278 0.0320494280347165 -0.0205253258514278 -0.0205253258514278 -0.0205253258514278 -0.0311986084258507 -0.0311986084258507 -0.040848720276896 -0.0582047375500359 -0.0200252080679895 -0.0200252080679895 -0.0311986084258507 -0.0307007900752798 -0.0403796902150457 -0.0297216567234203 -0.0297216567234203 -0.0306571999472475 -0.0413163772459249 -0.0149307557973904 -0.040848720276896 0.0481319615628564 -0.040848720276896 -0.040848720276896 0.000413191993666735 0.0325105824665001 0.0120620023749643 -0.0297216567234203 0.000413191993666735 -0.00132495358419549 -0.0225092690422739 -0.0325105824665001 0.0323812762253687 -0.0183899995665853 0.0471513515905596 0.0471513515905596 -0.0293256571583173 -0.0293256571583173 0.747227004270888 -0.0293256571583173 -0.0293256571583173 -0.0293256571583173 0.0994966606742997 -0.0293256571583173 -0.164273762718971 -0.164273762718971 0.358781426957928 0.0994966606742997 -0.0213197969543128 -0.0868581092986181 0.0235229120730602 -0.158759353082298 0.360289950866754 0.0235229120730602 -0.0493135501730451 0.0994966606742997 0.0402365612683162 0.0994966606742997 0.358613826145392 0.0409038913119425 0.0994966606742997 0.0994966606742997 0.0487004141752275 0.01089866918056 0.0409038913119425 0.0994966606742997 0.0961499396786995 0.0606385864368859 0.0402365612683162 -0.164273762718971 0.0994966606742997 0.0402365612683162 0.0992683659378798 0.0994966606742997 0.0994966606742997 -0.0182775304750547 0.0504045975649529 0.0951809004209856 0.0125884732158843 0.00310568872551898 0.1116186628411 0.951316198112496 0.0553359325493465 0.896433124521589 0.896433124521589 0.792849911979373 0.951316198112496 0.896433124521589 0.05989555193798 -0.0207954380208997 0.896433124521589 0.0591521860426555 0.0746903533851714 0.0658321994309443 0.05989555193798 0.0613813086890308 0.0994966606742997 -0.0182775304750547 0.00166136607447264 -0.0200252080679895 0.0323812762253687 0.0994966606742997 0.0992683659378798 0.0992683659378798 0.111933127984409 0.0356776636002358 0.951316198112496 -0.0386240765540042 0.0872804716407845 0.0606385864368859 0.0992683659378798 0.0990402099405921 0.00166136607447264 0.0553359325493465 -0.0790440450708438 0.365430739244927 0.925493493807519 0.00166136607447264 -0.164273762718971 -0.0293256571583173 -0.0293256571583173 -0.0293256571583173 -0.0293256571583173 0.0735369237072389 0.0690240407848442 -0.078819873202075 0.896433124521589 0.896433124521589 0.896433124521589 0.896433124521589 0.896433124521589 0.896433124521589 0.896433124521589 0.896433124521589 0.896433124521589 0.896433124521589 0.896433124521589 0.385875846879198 1 1 0.387636335930998 1 0.951316198112496 0.902532736235991 0.0241560783090966 0.0316315815982835 1 -0.0223346263462771 0.0992683659378798 0.0992683659378798 0.0496256626079273 0.0508567224911224 0.0323812762253687 -0.0223346263462771 -0.0374197929131146 0.0994966606742997 0.0994966606742997 0.0994966606742997 -0.119862079410857 0.0496256626079273 0.0474249031305146 0.111573276946206 0.0240063482353211 -0.0490464301577283 0.0994966606742997 0.0994966606742997 0.111933127984409 0.360289950866754 -0.228322763502668 0.0994966606742997 -0.0493135501730451 0.05989555193798 0.0696282399046753 -0.0337423195786026 -0.024248343093185 -0.0490464301577283 -0.0490464301577283 -0.0493135501730451 -0.0293256571583173 -0.0198824902291087 -0.0487784425302284 -0.0293256571583173 -0.0293256571583173 0.0160595551751626 -0.0490464301577283 -0.0293256571583173 -0.0390028315503453 -0.0487784425302284 -0.0223346263462771 -0.054495888292131 0.896433124521589 -0.0293256571583173 -0.0207954380208997 -0.0625524563384077 -0.0493135501730451 -0.0293256571583173 -0.0397256066423944 -0.0216181273240014 -0.0681612836980902 0.0951809004209856 -0.0216181273240014 -0.0519174507088538 0.0752227481095829 -0.00953401829348559 0.0945032271255271 0.0954069959167372 0.292552807532541 -0.0293256571583173 -0.0417826680985705 -0.0293256571583173
-0.0558956037167507 0.0633749445099576 0.0633749445099576 -0.377913619309243 -0.377913619309243 -0.377913619309243 -0.00617213147808331 0.035284742475541 0.0491970164410728 -0.00617213147808331 0.223580226756034 -0.0490464301577283 1 0.106809053007051 0.0441377009367274 0.0399726472088478 -0.0876529935635491 -0.0582546229335957 -0.0446332217847599 -0.0606396126495965 0.927844179231611 -0.361592814944327 0.215225229323267 0.215225229323267 0.99458323291715 -0.0490464301577283 0.0356377282114004 0.0390590313742841 -0.112215349887631 -0.0513810564677921 -0.0592360513488086 0.548257623402545 -0.00130356265407744 0.0219003114662874 -0.0588818609797685 -0.030034235920802 -0.0547128712851878 -0.0490464301577283 -0.0525128691604678 -0.0490464301577283 0.0441377009367274 -0.104689095670687 -0.0975418301057682 0.0441377009367274 0.106809053007051 -0.10581047723734 0.113473932499355 -0.0778629168605705 0.994536042141352 -0.056123517554676 0.877518282310322 0.994536042141352 0.0315094031496254 0.86226266737241 0.881543731264506 0.881543731264506 -0.0259044447549877 0.228367980580543 -0.377152764823908 -0.377913619309243 0.228367980580543 0.048492539586543 -0.275744047608996 -0.377913619309243 0.215225229323267 -0.10581047723734 0.0472088552377674 -0.0262540067635704 0.048492539586543 0.215225229323267 0.0412214356750674 -0.0978459443003339 0.0441377009367274 0.215225229323267 0.215225229323267 -0.361592814944328 0.215225229323267 0.881543731264506 -0.0140720869185454 0.332581958067688 -0.0568362556331335 0.215225229323267 0.215225229323267 -0.0547128712851878 0.0633749445099576 -0.377913619309243 -0.377913619309243 -0.361592814944328 -0.361592814944328 0.0633749445099576 0.0633749445099576 -0.014442385851759 0.048492539586543 -0.139509275845403 0.0416456645727522 0.0633749445099576 0.0633749445099576 0.035284742475541 0.0265323308241568 -0.00843447564236391 -0.0285088678807972 0.048492539586543 -0.0257271761231644 -0.0101476305153845 -0.011867327212692 0.0245829985887734 -0.0776245817030047 0.040867408450423 -0.0762971128861617 -0.0502261236904811 -0.0231698235956921 0.15195390926377 -0.0513810564677921 -0.0547128712851878 -0.0762971128861617 -0.0490464301577283 -0.0547128712851878 -0.0101476305153845 -0.0135665574365618 -0.0257271761231644 -0.0257271761231644 0.0546220162375783 -0.00617213147808331 -0.0637598029900064 0.0441377009367274 0.0459081807743352 0.0219003114662874 -0.0917512563677164 0.0390590313742841 0.0633749445099576 0.0633749445099576 0.0633749445099576 1 1 1 -0.0917512563677164 -0.0917512563677164 -0.0902568439352232 -0.0862507127435743 -0.089675024599447 -0.0623135432914518 -0.0695015928598934 -0.0695015928598934 -0.415170153140922 0.0826637440627489 -0.0922176554935213 -0.0886130876806807 -0.0257271761231644 -0.0257271761231644 0.0370096860688315 0.069092072768023 -0.0257271761231644 0.0370096860688315 0.0546220162375783 -0.0257271761231644 0.0433653149105176 0.0446718989240006 -0.0458501729538585 -0.00799594145570815 0.0314235190068094 -0.0376712830724591 0.0433653149105176 0.0433653149105176 -0.0475165860479208 -0.0257271761231644 -0.027519768667591 -0.0101476305153845 0.0265323308241568 -0.0508125097435177 -0.0257271761231644 -0.0508125097435177 -0.0143746379322057 -0.0101476305153845 -0.0101476305153845 -0.0243313648981748 -0.0270101561595205 -0.0524419926558065 1 1 0.228367980580543 -0.121832416890213 -0.0577362268230943 0.0472994199143672 0.0472994199143672 0.0703377707801457 0.0703377707801457 0.0472994199143672 0.0718061251202202 0.0557863984640542 0.034261469745882 0.0314235190068094 0.0300096023268724 0.0314235190068094 -0.0483913604156802 -0.0498495361799302 -0.0483913604156802 -0.127815755467381 -0.0349447342262976 -0.0283510490890986 -0.0117818419110601 -0.0446332217847599 0.0219003114662874 0.0219003114662874 0.0219003114662874 0.0314235190068094 -0.0509297984639313 0.0314235190068094 0.0314235190068094 0.0314235190068094 0.0543571081681796 0.0543571081681796 0.0703377707801457 -0.0468533819248731 0.0328408063944998 0.0328408063944998 0.0543571081681796 0.0557863984640542 0.0718061251202202 0.0472994199143672 0.0472994199143672 0.0443897547593401 0.068870043387614 0.0472004740153103 0.0703377707801457 -0.0495544695029657 0.0703377707801457 0.0703377707801457 -0.0425664876442207 -0.0569657150872622 -0.059034024556077 0.0472994199143672 -0.0425664876442207 -0.0469339521256291 0.0257880308053439 0.0385993773387106 -0.0446332217847599 -0.0331422967767868 -0.0582546229335957 -0.0582546229335957 0.0633749445099576 0.0633749445099576 -0.065637925125025 0.0633749445099576 0.0633749445099576 0.0633749445099576 0.215225229323267 0.0633749445099576 -0.377913619309243 -0.377913619309243 0.879747707448597 0.215225229323267 0.0339946187880273 0.0832789411321549 0.0546220162375783 -0.365227658571166 0.883707310453969 0.0546220162375783 0.99458323291715 0.215225229323267 -0.0889588437881169 0.215225229323267 0.879747707448597 -0.0876529935635491 0.215225229323267 0.215225229323267 -0.13300703329849 -0.00972844366226305 -0.0876529935635491 0.215225229323267 -0.395153714495941 -0.104689095670687 -0.0889588437881169 -0.377913619309243 0.215225229323267 -0.0889588437881169 0.214628709125587 0.215225229323267 0.215225229323267 0.035284742475541 0.048492539586543 -0.0257271761231644 -0.0337036352711041 -0.0478240277600649 -0.02980054135203 -0.0490464301577283 -0.0935894973136295 -0.0547128712851878 -0.0547128712851878 -0.0618609265343585 -0.0490464301577283 -0.0547128712851878 -0.10581047723734 0.0390590313742841 -0.0547128712851878 -0.106926495671194 -0.0902568439352232 -0.10764315582783 -0.10581047723734 -0.103562310328539 0.215225229323267 0.035284742475541 -0.00617213147808331 0.0328408063944998 -0.0446332217847599 0.215225229323267 0.214628709125587 0.228367980580543 0.317065672631389 0.0219003114662874 -0.0490464301577283 -0.0131142566941357 -0.0126125149572501 -0.104689095670687 0.214628709125587 0.227843105169673 -0.00617213147808331 -0.0935894973136295 -0.019409686703902 0.895858297744377 -0.0478401365959048 -0.00617213147808331 -0.377913619309243 0.0633749445099576 0.0633749445099576 0.0633749445099576 0.0633749445099576 -0.0875345131282995 -0.0917512563677164 0.016027285280145 -0.0547128712851878 -0.0547128712851878 -0.0547128712851878 -0.0547128712851878 -0.0547128712851878 -0.0547128712851878 -0.0547128712851878 -0.0547128712851878 -0.0547128712851878 -0.0547128712851878 -0.0547128712851878 0.877518282310322 -0.0490464301577283 -0.0490464301577283 0.881543731264506 -0.0490464301577283 -0.0490464301577283 -0.0490464301577283 -0.0374402058873042 -0.0521287980598532 -0.0490464301577283 -0.0513810564677921 0.214628709125587 0.228367980580543 0.0472088552377674 -0.0923977095247932 -0.0446332217847599 0.0459081807743352 -0.0265414539337488 0.215225229323267 0.215225229323267 0.215225229323267 -0.275744047608996 0.0472088552377674 -0.0558956037167507 0.316433778040061 0.0557589112639597 1 0.215225229323267 0.215225229323267 0.317065672631389 0.883707310453969 0.128334033444594 0.215225229323267 0.99458323291715 -0.10581047723734 -0.0243449129744759 0.106911287626462 0.106809053007051 1 1 0.99458323291715 0.0633749445099576 -0.0466873147913417 0.994536042141352 0.0441377009367274 0.0441377009367274 -0.0556954017414845 0.989079696665711 0.0633749445099576 -0.0591096582823573 0.994536042141352 0.0459081807743352 0.889736578326076 -0.0547128712851878 0.0441377009367274 0.0390590313742841 -0.143902621941958 0.99458323291715 0.0441377009367274 -0.0371531375900126 -0.0243313648981748 -0.156805791702572 -0.0257271761231644 -0.0243313648981748 -0.16598260414355 -0.0101476305153845 -0.0524419926558065 -0.0295847680613115 -0.0244470681397096 -0.0770500743719872 0.0633749445099576 0.0674029470075102 0.0633749445099576
-0.374229128595492 0.630441041699369 0.630441041699369 -0.0531616457799011 -0.0531616457799011 -0.0531616457799011 -0.339756430929373 0.0740913983334152 0.188984963363958 -0.339756430929373 0.0111443856415934 -0.024248343093185 0.106809053007051 0.999999999999991 0.754949038551396 -0.119184437057851 0.188450537423621 -0.400288051998264 -0.464509543715982 -0.402899895400741 0.114560672590575 -0.0340584445863575 0.00135018260239765 0.00135018260239765 0.128566339881799 -0.024248343093185 0.737086487911695 -0.00340642987191806 -0.0554787839939813 -0.0254025722507085 -0.0333510570014972 0.00841803994812245 -0.0204314570230357 -0.0517369558476033 -0.0284380707713626 -0.0732919732551729 -0.0270498070964536 -0.024248343093185 -0.0259621355543187 -0.024248343093185 0.754949038551396 -0.109284550905921 -0.114985977059756 0.754949038551396 0.999999999999991 -0.109542196972689 0.980805968423232 0.366414381464336 0.108384333710113 -0.0560873954991723 0.0724080526189191 0.108384333710113 0.728587326598659 0.116453871575402 0.0737365399780994 0.0737365399780994 -0.0260269531663547 0.000763014356469882 -0.0523178927385536 -0.0531616457799011 0.000763014356469882 -0.120242118081481 0.0383935050843492 -0.0531616457799011 0.00135018260239765 -0.109542196972689 -0.120507080849552 -0.00998005380258174 -0.120242118081481 0.00135018260239765 -0.118920548329846 0.0327599787023132 0.754949038551396 0.00135018260239765 0.00135018260239765 -0.0340584445863575 0.00135018260239765 0.0737365399780994 -0.151213864559402 0.0761320918737772 -0.0280995991408905 0.00135018260239765 0.00135018260239765 -0.0270498070964536 0.630441041699369 -0.0531616457799011 -0.0531616457799011 -0.0340584445863575 -0.0340584445863575 0.630441041699369 0.630441041699369 -0.0542449463083569 -0.120242118081481 -0.0689727830241952 -0.120242118081481 0.630441041699369 0.630441041699369 0.0740913983334152 -0.182385143657174 -0.0103573130524972 0.0611819187391583 -0.120242118081481 0.0592710750858385 -0.011267701134391 -0.0121803514770074 0.0994741160407825 -0.0225611279257134 -0.0504510470520292 -0.0210886261552173 -0.0248315784771855 0.060548805732804 -0.0224154941034536 -0.0254025722507085 -0.0270498070964536 -0.0210886261552173 -0.024248343093185 -0.0270498070964536 -0.011267701134391 -0.00854329476651192 0.0592710750858385 0.0592710750858385 -0.14348731939574 -0.339756430929373 -0.0689727830241952 0.754949038551396 -0.0101821932808205 -0.0517369558476033 -0.0587801632786708 -0.00340642987191806 0.630441041699369 0.630441041699369 0.630441041699369 0.106809053007051 0.106809053007051 0.106809053007051 -0.0587801632786708 -0.0587801632786708 -0.0572931339801261 -0.0662171091527443 -0.0581879254738231 -0.0551729794484293 -0.0148452871479199 -0.0148452871479199 -0.0822585447146998 0.180306812328138 -0.0578905350631457 -0.0578905350631457 0.0592710750858385 0.0592710750858385 0.0743572239942075 -0.143196128268374 0.0592710750858385 0.0743572239942084 -0.14348731939574 0.0592710750858385 0.107298018411126 0.107755565139784 -0.0769990503509001 0.19576156184986 -0.102623599762592 -0.0769990503509001 0.107298018411126 0.107298018411126 -0.0772617066064466 0.0592710750858385 -0.0837564835899322 -0.011267701134391 -0.182385143657174 -0.0777862525543667 0.0592710750858385 -0.0777862525543667 -0.009449179688545 -0.011267701134391 -0.011267701134391 -0.0832411739673636 0.0586264412845504 -0.0780481519806167 0.106809053007051 0.106809053007051 0.000763014356469882 0.0219181927317835 -0.146801182610876 -0.107484451172913 -0.107484451172913 0.211500182968907 0.211500182968907 -0.107484451172913 0.212054848883713 0.222963588121184 -0.102113614036954 -0.102623599762592 -0.102878691618922 -0.102623599762592 0.084450286070371 0.0839125886771538 0.084450286070371 -0.150354470805195 -0.308413341972707 -0.355470275643281 -0.0616676410373344 -0.464509543715982 -0.0517369558476033 -0.0517369558476033 -0.0517369558476033 -0.102623599762592 0.060548805732804 -0.102623599762592 -0.102623599762592 -0.102623599762592 0.222372506211299 0.222372506211299 0.211500182968907 0.0488123859318124 -0.10236857469979 -0.10236857469979 0.222372506211299 0.222963588121184 0.212054848883713 -0.107484451172913 -0.107484451172913 -0.107998176688316 0.210946905116642 -0.0998214669059658 0.211500182968907 0.0611819187391583 0.211500182968907 0.211500182968907 0.086569554820158 0.0611819187391583 -0.147305648778074 -0.107484451172913 0.086569554820158 0.0849847911184515 -0.103644391765638 -0.109027031573287 -0.464509543715982 -0.306898190049891 -0.400288051998264 -0.400288051998264 0.630441041699369 0.630441041699369 -0.032451106497206 0.630441041699369 0.630441041699369 0.630441041699369 0.00135018260239765 0.630441041699369 -0.0531616457799011 -0.0531616457799011 0.091888015980922 0.00135018260239765 -0.00575993893728594 0.0740913983334184 -0.14348731939574 -0.0384962981933707 0.0932376737859312 -0.14348731939574 0.128566339881799 0.00135018260239765 0.187865994706743 0.00135018260239765 0.091888015980922 0.188450537423621 0.00135018260239765 0.00135018260239765 0.11729167744877 0.0291156342205391 0.188450537423621 0.00135018260239765 -0.0711237770953815 -0.109284550905921 0.187865994706743 -0.0531616457799011 0.00135018260239765 0.187865994706743 0.000763014356469882 0.00135018260239765 0.00135018260239765 0.0740913983334152 -0.120242118081481 0.0592710750858385 0.20684106165969 -0.157158608008782 -0.0429244722753371 -0.024248343093185 -0.0625543604805321 -0.0270498070964536 -0.0270498070964536 -0.0305837747180201 -0.024248343093185 -0.0270498070964536 -0.109542196972689 -0.00340642987191806 -0.0270498070964536 -0.109799972011776 -0.0572931339801261 -0.107484451172913 -0.109542196972689 -0.109027031573287 0.00135018260239765 0.0740913983334152 -0.339756430929373 -0.10236857469979 -0.464509543715982 0.00135018260239765 0.000763014356469882 0.000763014356469882 0.0628364168542203 -0.0517369558476033 -0.024248343093185 -0.0536178368405313 -0.0678762982521861 -0.109284550905921 0.000763014356469882 0.000174589940873614 -0.339756430929373 -0.0625543604805321 -0.0272395382104871 0.0973349741880884 -0.0236519567697702 -0.339756430929373 -0.0531616457799011 0.630441041699369 0.630441041699369 0.630441041699369 0.630441041699369 -0.057592276497728 -0.0587801632786708 -0.0481835104078554 -0.0270498070964536 -0.0270498070964536 -0.0270498070964536 -0.0270498070964536 -0.0270498070964536 -0.0270498070964536 -0.0270498070964536 -0.0270498070964536 -0.0270498070964536 -0.0270498070964536 -0.0270498070964536 0.0724080526189191 -0.024248343093185 -0.024248343093185 0.0737365399780994 -0.024248343093185 -0.024248343093185 -0.024248343093185 -0.200619304147296 -0.178475631177692 -0.024248343093185 -0.0254025722507085 0.000763014356469882 0.000763014356469882 -0.120507080849552 -0.0988038809101105 -0.464509543715982 -0.0101821932808205 -0.00927578673137816 0.00135018260239765 0.00135018260239765 0.00135018260239765 0.0548657249379239 -0.120507080849552 -0.374229128595492 0.0622704791704701 -0.143196128268374 0.106809053007051 0.00135018260239765 0.00135018260239765 0.0628364168542203 0.0932376737859312 0.106202039258763 0.00135018260239765 0.105247619947066 -0.109542196972689 -0.217265337243447 0.00801602511094891 0.999999999999991 0.106809053007051 0.106809053007051 0.128566339881799 0.630441041699369 -0.0388901068891508 0.108384333710113 0.754949038551396 0.754949038551396 -0.0329036938631288 0.106809053007051 0.630441041699369 -0.0163789634635581 0.108384333710113 -0.0101821932808205 0.076415847212003 -0.0270498070964536 0.754949038551396 -0.00340642987191806 -0.0711448343464601 0.128566339881799 0.754949038551396 -0.134084057385733 -0.0832411739673636 -0.0775241057090989 0.0592710750858385 -0.0832411739673636 -0.00514505276721934 -0.011267701134391 -0.0780481519806167 0.0573256065337336 0.0599118607664724 0.00216625281554432 0.630441041699369 0.210394996556858 0.630441041699369
-0.341458748841191 0.579294135996948 0.579294135996948 -0.135233381502422 -0.135233381502422 -0.135233381502422 -0.215589865224119 0.0942753903709727 0.265570075347334 -0.215589865224119 -0.0805506734236277 -0.0293256571583173 0.0441377009367274 0.754949038551396 1 -0.151652682801453 0.276176337427455 -0.363840343576329 -0.432092501909775 -0.366663496610387 0.045738472972301 -0.115049305299428 -0.0965381215193803 -0.0965381215193803 0.0615594765112074 -0.0293256571583173 0.976509609015378 -0.0267717468912265 -0.070592324291172 -0.032322745544435 0.267884441060946 -0.0246524578601629 -0.025997398213841 -0.0658311466492966 -0.0389154121182076 -0.0932581857693726 -0.0344187204026291 -0.0293256571583173 -0.0330347451836863 -0.0293256571583173 1 0.011645226423632 0.00154143446771747 1 0.754949038551396 0.0106536733928062 0.770819249947239 0.491388629786306 0.0459163527580724 0.120604280772894 0.0225773837946755 0.0459163527580724 0.965334404929948 0.0412916187138867 0.024186168736109 0.024186168736109 0.130820805837033 -0.0974798180246893 -0.134354226450502 -0.135233381502422 -0.0974798180246893 -0.152998497479453 -0.0502493262661637 -0.135233381502422 -0.0965381215193803 0.0106536733928062 -0.153335641452377 0.140086722106733 -0.152998497479453 -0.0965381215193803 -0.151316905458783 0.121488351274266 1 -0.0965381215193803 -0.0965381215193803 -0.125366748406682 -0.0965381215193803 0.024186168736109 -0.192407572694058 0.00547478876334792 -0.0357544969843061 -0.0965381215193803 -0.0965381215193803 -0.0344187204026291 0.579294135996948 -0.135233381502422 -0.135233381502422 -0.125366748406682 -0.125366748406682 0.579294135996948 0.579294135996948 -0.099801468545653 -0.152998497479453 -0.0877623609601368 -0.152998497479453 0.579294135996948 0.579294135996948 0.0942753903709727 -0.232070537240641 0.0931365510769837 0.13872819509096 -0.152998497479453 0.137746115708403 0.0914699321734543 0.0898101465822284 0.173464800044458 -0.0488319971379385 -0.0468090494961016 -0.0483255872501211 -0.0315962015445967 0.138400680701965 -0.0213459519963271 -0.032322745544435 -0.0344187204026291 -0.0483255872501211 -0.0293256571583173 -0.0344187204026291 0.0914699321734543 0.0964910184416523 0.137746115708403 0.137746115708403 -0.165111539561439 -0.215589865224119 -0.0842519064979217 1 -0.032322745544435 -0.0658311466492966 -0.049043703061359 -0.0267717468912265 0.579294135996948 0.579294135996948 0.579294135996948 0.0441377009367274 0.0441377009367274 0.0441377009367274 -0.049043703061359 -0.049043703061359 -0.0413598354315352 -0.0842559859177729 -0.0459844105752737 0.125592017116888 -0.0296944838287702 -0.0296944838287702 -0.167431111947304 0.253726424061321 -0.0444478628990539 -0.0444478628990539 0.137746115708403 0.137746115708403 0.0946136323060104 -0.16374588099122 0.137746115708403 0.0946136323060104 -0.165111539561439 0.137746115708403 0.175985331167111 0.176347279157303 -0.0979751454731479 0.233332244916809 -0.130580339236618 -0.0979751454731479 0.175985331167111 0.175985331167111 -0.0983093545929928 0.137746115708403 -0.106573439888495 0.0914699321734543 -0.232070537240641 -0.0989767974422298 0.137746115708403 -0.0989767974422298 0.0948101850184398 0.0914699321734543 0.0914699321734543 -0.10591774952602 0.137419059373486 -0.0993100435572017 0.0441377009367274 0.0441377009367274 -0.0974798180246893 0.0857404946990082 -0.10990434600635 -0.136765384660935 -0.136765384660935 0.122562999752234 0.122562999752234 -0.136765384660935 0.123472384316894 0.137883207947141 -0.129931423108029 -0.130580339236618 -0.130904923262253 -0.130580339236618 0.156382951264777 0.156043170753284 0.156382951264777 -0.103524506920683 -0.278848247841389 -0.302566875000159 -0.0986646349615205 -0.432092501909775 -0.0658311466492966 -0.0658311466492966 -0.0658311466492966 -0.130580339236618 0.138400680701965 -0.130580339236618 -0.130580339236618 -0.130580339236618 0.136940023439473 0.136940023439473 0.122562999752234 0.0621098648719228 -0.130255840200418 -0.130255840200418 0.136940023439473 0.137883207947141 0.123472384316894 -0.136765384660935 -0.136765384660935 -0.137419059373486 0.121653361263498 -0.127014848844051 0.122562999752234 0.13872819509096 0.122562999752234 0.122562999752234 0.157745171873636 0.13872819509096 -0.110730232130682 -0.136765384660935 0.157745171873636 0.156723038803829 -0.131879215580424 -0.138728195090958 -0.432092501909775 -0.277081590664363 -0.363840343576329 -0.363840343576329 0.579294135996948 0.579294135996948 -0.0412914427559661 0.579294135996948 0.579294135996948 0.579294135996948 -0.0965381215193803 0.579294135996948 -0.135233381502422 -0.135233381502422 0.0376160038809312 -0.0965381215193803 -0.0293256571583173 0.0942753903709771 -0.165111539561439 -0.11980510733588 0.0392375823274956 -0.165111539561439 0.0615594765112074 -0.0965381215193803 0.275506623634975 -0.0965381215193803 0.0376160038809312 0.276176337427455 -0.0965381215193803 -0.0965381215193803 -0.00461090630774124 0.0370473205227907 0.276176337427455 -0.0965381215193803 -0.150310757037416 0.011645226423632 0.275506623634975 -0.135233381502422 -0.0965381215193803 0.275506623634975 -0.0974798180246893 -0.0965381215193803 -0.0965381215193803 0.0942753903709727 -0.152998497479453 0.137746115708403 0.144379391354085 -0.082629693973858 -0.0318071743937107 -0.0293256571583173 -0.0685874252730621 -0.0344187204026291 -0.0344187204026291 -0.0389154121182076 -0.0293256571583173 -0.0344187204026291 0.0106536733928062 -0.0267717468912265 -0.0344187204026291 0.00966350529164923 -0.0413598354315352 0.0186238297906703 0.0106536733928062 0.0126381510635609 -0.0965381215193803 0.0942753903709727 -0.215589865224119 -0.130255840200418 -0.432092501909775 -0.0965381215193803 -0.0974798180246893 -0.0974798180246893 -0.00482519909188406 -0.0658311466492966 -0.0293256571583173 -0.099234923297432 -0.0863671716096536 0.011645226423632 -0.0974798180246893 -0.0984217711321774 -0.215589865224119 -0.0685874252730621 0.114573399104011 0.0441418054429306 -0.0267717468912265 -0.215589865224119 -0.135233381502422 0.579294135996948 0.579294135996948 0.579294135996948 0.579294135996948 -0.042906414877359 -0.049043703061359 -0.114068382692256 -0.0344187204026291 -0.0344187204026291 -0.0344187204026291 -0.0344187204026291 -0.0344187204026291 -0.0344187204026291 -0.0344187204026291 -0.0344187204026291 -0.0344187204026291 -0.0344187204026291 -0.0344187204026291 0.0225773837946755 -0.0293256571583173 -0.0293256571583173 0.024186168736109 -0.0293256571583173 -0.0293256571583173 -0.0293256571583173 -0.156713812583168 -0.159669407901935 -0.0293256571583173 -0.032322745544435 -0.0974798180246893 -0.0974798180246893 -0.153335641452377 -0.125720051888488 -0.432092501909775 -0.032322745544435 -0.0300242700481715 -0.0965381215193803 -0.0965381215193803 -0.0965381215193803 -0.026931971598639 -0.153335641452377 -0.341458748841191 -0.00568648930680269 -0.164682815349357 0.0441377009367274 -0.0965381215193803 -0.0965381215193803 -0.00482519909188406 0.0392375823274956 0.135133617862868 -0.0965381215193803 0.0423706928963536 0.0106536733928062 -0.114519877930014 -0.00896555067244806 0.754949038551396 0.0441377009367274 0.0441377009367274 0.0615594765112074 0.579294135996948 -0.0546179647199343 0.0459163527580724 1 1 0.273190679459757 0.0441377009367274 0.579294135996948 -0.0387669965484339 0.0459163527580724 -0.032322745544435 0.0457904792640306 -0.0344187204026291 1 -0.0267717468912265 -0.0905261228936133 0.0615594765112074 1 0.0126327084274237 -0.10591774952602 -0.098643236506303 0.137746115708403 -0.10591774952602 0.0699824378602423 0.0914699321734543 -0.0993100435572017 0.136765384660936 0.138073321861961 -0.00521819096658366 0.579294135996948 0.120743443341992 0.579294135996948
0.178098306917135 -0.0164756639826788 -0.0164756639826788 0.00881744558758347 0.00881744558758347 0.00881744558758347 0.327389121094863 0.293892923117499 0.897421103366476 0.327389121094863 0.0675241836488816 0.0535062156934094 0.0399726472088478 -0.119184437057851 -0.151652682801453 1 -0.168696052403354 0.175522600617842 0.115189054700005 0.175320756670405 0.0166854600053622 0.0607823735400753 0.0414562184171123 0.0414562184171123 0.0356164292589493 0.0535062156934094 -0.15530075833495 -0.102212863137413 0.159249956237972 -0.0587774317565457 -0.0588831255084341 0.0386299810819002 -0.0882953465847118 -0.22358329328407 -0.132168987534857 -0.289953185493687 0.0235951453656075 0.0535062156934094 0.0118139742469824 0.0535062156934094 -0.151652682801453 -0.158073549807899 -0.206165675431535 -0.151652682801453 -0.119184437057851 -0.160891870507379 -0.116896807209503 -0.308620659105205 0.0377357228808204 -0.19453820705756 0.0445195147513545 0.0377357228808204 -0.157098599228377 0.00161184201069272 0.0422551322436611 0.0422551322436611 -0.327070233881624 0.0435495364395184 0.00738660766429775 0.00881744558758347 0.0435495364395184 0.964419432788284 -0.0493225176812245 0.00881744558758347 0.0414562184171123 -0.160891870507379 0.962229752413643 -0.332608844886838 0.964419432788284 0.0414562184171123 0.99334361089773 -0.0639409432876821 -0.151652682801453 0.0414562184171123 0.0414562184171123 0.0178964861715535 0.0414562184171123 0.0422551322436611 0.75925979596152 -0.0195178918082905 0.0357517406505611 0.0414562184171123 0.0414562184171123 0.0235951453656075 -0.0164756639826787 0.00881744558758347 0.00881744558758347 0.0178964861715535 0.0178964861715535 -0.0164756639826787 -0.0164756639826787 0.664075118771367 0.959922103404021 0.0626467982526285 0.955415099268254 -0.0164756639826787 -0.0164756639826787 0.293892923117499 0.626564545503727 0.334035945387146 0.442397966264548 0.959922103404021 0.438673628122148 0.33266224560198 0.331722553428642 0.589141056123731 0.307625812776288 0.402396199195976 0.304174394878047 0.208345813347493 0.44115780491534 0.140823439807309 0.0669106559765894 0.0235951453656075 0.3186596264399 0.0535062156934094 0.0235951453656075 0.33266224560198 0.336766269963249 0.438673628122148 0.438673628122148 0.744776626863898 0.327389121094863 -0.285691275238695 -0.151652682801453 -0.109778216917712 -0.22358329328407 -0.254020791720568 -0.102212863137413 -0.0164756639826787 -0.0164756639826787 -0.0164756639826787 0.0399726472088478 0.0399726472088478 0.0399726472088478 -0.254020791720568 -0.254020791720568 -0.247594536013567 -0.25700760395592 -0.251461412711008 -0.187798995029516 0.0124942200872011 0.0124942200872011 -0.00176277428139193 0.838547590079526 -0.250176228333215 -0.250176228333215 0.438673628122148 0.438673628122148 0.295376308722049 0.770762316350564 0.438673628122148 0.295376308722049 0.744776626863898 0.438673628122148 0.57467252367312 0.575903121057372 -0.332754430081113 -0.550450890300621 0.720969357049541 -0.319715481821886 0.57467252367312 0.57467252367312 -0.333889509438882 0.438673628122148 -0.361956944086382 0.33266224560198 0.626564545503727 -0.336156355421479 0.438673628122148 -0.336156355421479 0.317913859832986 0.33266224560198 0.33266224560198 -0.359730013247738 0.437604336774976 -0.337288164111615 0.0399726472088478 0.0399726472088478 0.0435495364395184 -0.0571288263591073 0.439034308339952 0.666859785611177 0.666859785611177 0.644183047441161 0.644183047441161 0.666859785611177 0.64666288466093 0.696790153255741 0.726850215047999 0.720969357049541 0.723393976655475 0.720969357049541 0.447787112080266 0.446347902044656 0.447787112080266 0.406285797040307 0.249652067970805 0.245637559070849 0.670035172382939 0.115189054700005 -0.22358329328407 -0.22358329328407 -0.22358329328407 0.720969357049541 0.382149306034084 0.720969357049541 0.720969357049541 0.720969357049541 0.694219820797318 0.694219820797318 0.644183047441161 0.0793089609553663 0.723905853499373 0.723905853499373 0.694219820797318 0.696790153255741 0.64666288466093 0.666859785611177 0.666859785611177 0.661644092476966 0.641934106502571 0.753561997625056 0.644183047441161 0.383659887787534 0.644183047441161 0.644183047441161 0.4528211056462 0.383659887787534 0.437943338600241 0.666859785611177 0.4528211056462 0.44886231414816 0.714660698106269 0.6609968843203 0.115189054700005 0.250397642910587 0.175522600617842 0.175522600617842 -0.0164756639826787 -0.0164756639826787 0.0121352365039534 -0.0164756639826787 -0.0164756639826787 -0.0164756639826787 0.0414562184171123 -0.0164756639826787 0.00881744558758347 0.00881744558758347 0.0409142823190355 0.0414562184171123 -0.104790170133413 -0.00796658443666878 0.744776626863898 0.0199618047510069 0.0401435839970975 0.744776626863898 0.0356164292589493 0.0414562184171123 -0.168519014304668 0.0414562184171123 0.042395132869978 -0.168696052403354 0.0414562184171123 0.0414562184171123 0.0165472162138898 0.125824360525925 -0.168696052403354 0.0414562184171123 0.00843428649351614 -0.158073549807899 -0.168519014304668 0.00881744558758347 0.0414562184171123 -0.168519014304668 0.0383674724957795 0.0414562184171123 0.0414562184171123 0.293892923117499 0.959922103404021 0.438673628122148 -0.248945179866374 -0.274726454866135 -0.185499798288666 0.0535062156934094 -0.254214983424255 0.0235951453656075 0.0235951453656075 -0.0221257480858254 0.0535062156934094 0.0235951453656075 -0.160891870507379 -0.102212863137413 0.0235951453656075 -0.163689110246159 -0.247594536013567 -0.144486003018349 -0.160891870507379 -0.158363096832141 0.0414562184171123 0.293892923117499 0.327389121094863 0.723905853499373 0.115189054700005 0.0414562184171123 0.0435495364395184 0.0435495364395184 -0.0158272511361953 -0.22358329328407 0.0535062156934094 0.667051654097796 0.060586073442904 -0.158073549807899 0.0435495364395184 0.0457050315033251 0.327389121094863 -0.254214983424255 -0.329157436235967 0.0534297038783164 0.0467630058796573 0.327389121094863 0.00881744558758347 -0.0164756639826787 -0.0164756639826787 -0.0164756639826787 -0.0164756639826787 -0.248887292190493 -0.254020791720568 -0.353028521124277 0.0235951453656075 0.0235951453656075 0.0235951453656075 0.0235951453656075 0.0235951453656075 0.0235951453656075 0.0235951453656075 0.0235951453656075 0.0235951453656075 0.0235951453656075 0.0235951453656075 0.0445195147513545 0.0535062156934094 0.0535062156934094 0.0422551322436611 0.0535062156934094 0.0535062156934094 0.0320421161117591 0.144127906961988 0.0166222785627123 0.0535062156934094 -0.0587774317565457 0.0435495364395184 0.0435495364395184 0.962229752413643 -0.130095764167303 0.115189054700005 -0.109778216917712 -0.183924193749368 0.0414562184171123 0.0414562184171123 0.0414562184171123 -0.0450185520699533 0.957730567828661 0.178098306917135 -0.0146021375005312 0.746560372528616 0.0399726472088478 0.0414562184171123 0.0414562184171123 -0.0158272511361953 0.0401435839970975 -0.0196660765553564 0.0414562184171123 0.0422407058892625 -0.157778456136298 -0.5246942484571 0.0483628637601337 -0.119184437057851 0.0399726472088478 0.0399726472088478 0.0356164292589493 -0.0164756639826787 -0.17002409276775 0.0377357228808204 -0.151652682801453 -0.151652682801453 -0.0531457123161899 0.0399726472088478 -0.0164756639826787 -0.191705078739906 0.0377357228808204 -0.109778216917712 0.0252197465766742 0.0235951453656075 -0.151652682801453 -0.102212863137413 0.098231294352926 0.0356164292589493 -0.151652682801453 -0.5185202057839 -0.359730013247738 0.0677347165512176 0.438673628122148 -0.359730013247738 -0.0285668380145393 0.33266224560198 -0.337288164111615 0.442439789939631 0.440086254023759 0.06824306592873 -0.0164756639826787 0.639696125382467 -0.0164756639826787
-0.0254838086597048 0.291846844903003 0.291846844903003 0.0410609826099154 0.0410609826099154 0.0410609826099154 -0.552173127674239 -0.49674955033974 -0.0567805500116007 -0.552173127674239 -0.0257720984299361 0.0409038913119425 -0.0876529935635491 0.188450537423621 0.276176337427455 -0.168696052403354 1 -0.0454831045852103 -0.143371159878672 -0.0514791210136851 -0.0860094385405323 0.0791256950225057 -0.00789367604741894 -0.00789367604741894 -0.0864030423169048 0.0409038913119425 0.283697923714363 -0.103119932956091 -0.0384262131167613 -0.11075242411882 0.277365847621698 -0.0918837885423353 -0.0890789078856901 -0.18205948387906 0.219754030255372 0.510360139494333 0.0015949887838466 0.0409038913119425 0.0223408030988568 0.0409038913119425 0.276176337427455 0.904105218171864 0.858146328962965 0.276176337427455 0.188450537423621 0.906257089395251 0.204080471401739 0.124199675701651 -0.0836263644137298 0.021477454941665 -0.0750209944764111 -0.0836263644137298 0.271824103415103 -0.0644273899996563 -0.0708188270950602 -0.0708188270950602 -0.180647657316561 -0.0113747662401309 0.0443745139013279 0.0410609826099154 -0.0113747662401309 -0.172747500449357 0.107594667789362 0.0410609826099154 -0.00789367604741894 0.906257089395251 -0.175512672791196 -0.180458981673806 -0.172747500449357 -0.00789367604741894 -0.16884251293706 0.0643443694271175 0.276176337427455 -0.00789367604741894 -0.00789367604741894 0.0118703966417791 -0.00789367604741894 -0.0708188270950602 -0.186298373337678 0.052681250849893 -0.00354487293716391 -0.00789367604741894 -0.00789367604741894 0.0015949887838466 0.291846844903003 0.0410609826099154 0.0410609826099154 0.0118703966417791 0.0118703966417791 0.291846844903003 0.291846844903003 -0.422665527561117 -0.175587034251391 -0.114426284589999 -0.169210454343677 0.291846844903003 0.291846844903003 -0.49674955033974 0.226496785427167 0.25120215349087 0.346938876408467 -0.175587034251391 0.343514419164713 0.249047773035292 0.248625432008352 -0.249715997177318 0.251599987462833 -0.126686860950614 0.27472542753103 0.206513149247374 0.338832897028417 0.186419654453076 0.0173064594589101 0.0015949887838466 0.262030911342044 0.0409038913119425 0.0015949887838466 0.249047773035292 0.252075557085382 0.343514419164713 0.343514419164713 -0.271654104962041 -0.552173127674239 -0.0371978704587365 0.276176337427455 -0.090581425829907 -0.18205948387906 -0.0289327231704193 -0.103119932956091 0.291846844903003 0.291846844903003 0.291846844903003 -0.0876529935635491 -0.0876529935635491 -0.0876529935635491 -0.0289327231704193 -0.0289327231704193 -0.0355473998856094 0.0668089317962203 -0.0344857254540393 0.0217158551233736 -0.00812382186401768 -0.00812382186401768 0.050261903908848 -0.104287699024566 -0.0296789564357113 -0.0296789564357113 0.343514419164713 0.343514419164713 -0.49216537605018 -0.279699961156263 0.343514419164713 -0.49216537605018 -0.271654104962041 0.343514419164713 0.331019385776812 0.333092225401003 0.55288230216203 0.322947837768444 -0.447427620058793 0.546056745365001 0.331019385776812 0.331019385776812 0.555489895329607 0.343514419164713 0.473765457324027 0.249047773035292 0.226496785427167 0.560314721534338 0.343514419164713 0.560314721534338 0.253334129204073 0.249047773035292 0.249047773035292 0.474579353543293 0.342686287874343 0.555980966618343 -0.0876529935635491 -0.0876529935635491 -0.0113747662401309 0.0187229035769878 0.40083190431679 -0.468620398162573 -0.468620398162573 -0.357934379497881 -0.357934379497881 -0.468620398162573 -0.357031442813605 -0.329870471525736 -0.445204138325407 -0.447427620058793 -0.448539792526321 -0.447427620058793 0.535839101898642 0.534674859360382 0.535839101898642 0.397006914679288 0.0887327893411356 -0.219851698414232 -0.420354438351589 -0.143371159878672 -0.18205948387906 -0.18205948387906 -0.18205948387906 -0.439568725710055 0.467018368586955 -0.447427620058793 -0.447427620058793 -0.447427620058793 -0.33187952720164 -0.33187952720164 -0.358919135791769 0.212816639811766 -0.446315738803722 -0.446315738803722 -0.330675825184147 -0.329870471525736 -0.357031442813605 -0.468620398162573 -0.468620398162573 -0.470860184968449 -0.359827721937573 -0.435210628664723 -0.357934379497881 0.439159865025229 -0.357934379497881 -0.357934379497881 0.540506689137119 0.475345879230138 0.399047214557099 -0.468620398162573 0.540506689137119 0.537004396452932 -0.443976696161494 -0.475345879230139 -0.143371159878672 0.0924648913191467 -0.0454831045852103 -0.0454831045852103 0.291846844903003 0.291846844903003 -0.0356081462219159 0.291846844903003 0.291846844903003 0.291846844903003 -0.00789367604741894 0.291846844903003 0.0410609826099154 0.0410609826099154 -0.0629704536311488 -0.00789367604741894 -0.0837537450876213 0.0555461375868441 -0.271654104962041 0.053986693843486 -0.0735795772118912 -0.271654104962041 -0.0864030423169048 -0.00789367604741894 0.997801268056583 -0.00789367604741894 -0.0720993845330637 1 -0.00789367604741894 -0.00789367604741894 0.0427918703695088 0.126940966365779 1 -0.00789367604741894 0.059511019128524 0.899329050771387 0.997801268056583 0.0410609826099154 -0.00789367604741894 0.997801268056583 -0.0113747662401309 -0.00789367604741894 -0.00789367604741894 -0.49674955033974 -0.175587034251391 0.343514419164713 0.706408889549578 0.469561006982074 -0.187145983154579 0.0409038913119425 0.0285900963627329 0.0015949887838466 0.0015949887838466 0.00365415790996736 0.0409038913119425 0.0015949887838466 0.906257089395251 -0.103119932956091 0.0015949887838466 0.9036521197723 -0.0355473998856094 0.884223009550381 0.906257089395251 0.906729133791594 -0.00789367604741894 -0.49674955033974 -0.552173127674239 -0.446315738803722 -0.143371159878672 -0.00789367604741894 -0.0113747662401309 -0.0113747662401309 0.0555829756452317 -0.18205948387906 0.0409038913119425 -0.421593207051474 0.557142812874864 0.899329050771387 -0.0113747662401309 -0.0148674082829948 -0.552173127674239 0.0285900963627329 -0.180486144105017 -0.0665360454109185 0.0542913769038866 -0.552173127674239 0.0410609826099154 0.291846844903003 0.291846844903003 0.291846844903003 0.291846844903003 -0.031691287756993 -0.0289327231704193 -0.360666925830006 0.0015949887838466 0.0015949887838466 0.0015949887838466 0.0015949887838466 0.0015949887838466 0.0015949887838466 0.0015949887838466 0.0015949887838466 0.0015949887838466 0.0015949887838466 0.0015949887838466 -0.0750209944764111 0.0409038913119425 0.0409038913119425 -0.0708188270950602 0.0409038913119425 0.0409038913119425 0.0603499726494027 0.0539435510330041 0.263928148485569 0.0409038913119425 -0.11075242411882 -0.0113747662401309 -0.0113747662401309 -0.175512672791196 0.811289195439847 -0.143371159878672 -0.090581425829907 -0.185556396193891 -0.00789367604741894 -0.00789367604741894 -0.00789367604741894 0.102224575158261 -0.169091559968165 -0.0254838086597048 0.0526872503853195 -0.269304141586535 -0.0876529935635491 -0.00789367604741894 -0.00789367604741894 0.0555829756452317 -0.0735795772118912 0.0527939792023743 -0.00789367604741894 -0.0915880704882913 0.901490082707178 0.366382422390162 -0.076322790454879 0.188450537423621 -0.0876529935635491 -0.0876529935635491 -0.0864030423169048 0.291846844903003 -0.114470897044993 -0.0836263644137298 0.276176337427455 0.276176337427455 0.273645328177207 -0.0876529935635491 0.291846844903003 -0.193406331260133 -0.0836263644137298 -0.090581425829907 -0.0428817938575936 0.0015949887838466 0.276176337427455 -0.103119932956091 -0.0988694335140879 -0.0864030423169048 0.276176337427455 0.273616322160174 0.474579353543293 -0.084780559596632 0.343514419164713 0.474579353543293 0.058780379872662 0.249047773035292 0.555980966618343 0.346534902746026 0.338023450468635 -0.0253051909061671 0.291846844903003 -0.355537327223533 0.291846844903003
0.959377094966038 -0.654362601108152 -0.654362601108152 0.00106969758265207 0.00106969758265207 0.00106969758265207 0.0572172687748198 -0.144072094296531 0.0222560403549222 0.0572172687748198 -0.033925034329374 0.0471513515905596 -0.0582546229335957 -0.400288051998264 -0.363840343576329 0.175522600617842 -0.0454831045852103 1 0.8725800703766 0.99417741625697 -0.086914818790983 0.0162218554969351 -0.0228805173723608 -0.0228805173723608 -0.0673988499477543 0.0471513515905596 -0.350160931091588 -0.441035883795576 0.107879521494091 0.035215943759398 0.064851747129755 0.0274670130230245 -0.380983518323649 -0.216951489210894 0.0594707155517554 0.14251759744741 0.0473942527060769 0.0471513515905596 0.0504838527259064 0.0471513515905596 -0.363840343576329 0.212505830331591 0.0996229439044639 -0.363840343576329 -0.400288051998264 0.213006827873299 -0.411540070583001 -0.101760829937599 -0.0604680596262039 0.109062977821526 -0.0406930076121341 -0.0604680596262039 -0.379534231268879 -0.0631535041967315 -0.0323557571411574 -0.0323557571411574 0.0557725076160095 -0.0215772451259492 -0.0003416258926642 0.00106969758265207 -0.0215772451259492 0.167096247509822 -0.0529169077871975 0.00106969758265207 -0.0228805173723608 0.213006827873299 0.167995102782252 0.0558472067217075 0.167096247509822 -0.0228805173723608 0.176974920247978 0.0185475035478706 -0.363840343576329 -0.0228805173723608 -0.0228805173723608 -0.029754574450501 -0.0228805173723608 -0.0323557571411574 0.2225636372373 -0.0882713201747503 0.0546401901999902 -0.0228805173723608 -0.0228805173723608 0.0473942527060769 -0.654362601108152 0.00106969758265207 0.00106969758265207 -0.029754574450501 -0.029754574450501 -0.654362601108152 -0.654362601108152 0.199057586695561 0.169528887164718 0.0888199792770882 0.17180039769771 -0.654362601108152 -0.654362601108152 -0.144072094296531 0.148377990099867 -0.0814869734405816 0.0922536447945318 0.169528887164718 0.0919477176774891 -0.0794504685460484 -0.0872440820789539 -0.265089722045083 0.0746252873487022 0.09810299402811 0.0738513893799574 0.0482854635810338 0.0842140794693234 0.0435873428335573 0.035215943759398 0.0473942527060769 0.0738513893799574 0.0471513515905596 0.0473942527060769 -0.0794504685460484 -0.0753986622050753 0.0919477176774891 0.0820245631879937 0.0380961215103343 0.0572172687748198 -0.0428066024016868 -0.363840343576329 -0.376265798212271 -0.216951489210894 0.114299114568473 -0.441035883795576 -0.654362601108152 -0.654362601108152 -0.654362601108152 -0.0582546229335957 -0.0582546229335957 -0.0582546229335957 0.114299114568473 0.114299114568473 0.111407558596516 0.12876039335857 0.113147497204176 0.107284878899757 -0.0771192354564815 -0.0771192354564815 -0.0240584462374199 -0.134042701674683 0.112569216050715 0.112569216050716 0.0919477176774891 0.0919477176774891 -0.144588997210085 0.045369510677746 0.0919477176774891 -0.144588997210085 0.0380961215103343 0.0919477176774891 -0.00730233228168947 -1.82895795594539e-05 0.149726077418286 -0.00371565252797598 0.199553487646577 0.149726077418286 -0.00730233228168947 -0.00730233228168947 0.150236817364726 0.0919477176774891 -0.0345363711862681 -0.0794504685460484 0.148377990099867 0.151256806661344 0.0919477176774891 0.151256806661344 -0.0835093195151135 -0.0794504685460484 -0.0794504685460484 -0.0293427950392795 0.0836838454698567 0.151766074939218 -0.0582546229335957 -0.0582546229335957 -0.0215772451259492 0.0279570202968772 0.313207851873532 0.115735062741324 0.115735062741324 -0.216014095417451 -0.216014095417451 0.115735062741324 -0.206863918364298 -0.0437711804153417 0.19856181097146 0.199553487646577 0.200049518478851 0.199553487646577 0.0604624225883317 0.062131274763707 0.0604624225883317 0.396650599642656 0.786273707093883 0.809884213298832 0.19806615580396 0.8725800703766 -0.216951489210894 -0.216951489210894 -0.216951489210894 0.199553487646577 0.118199178820549 0.199553487646577 0.199553487646577 0.199553487646577 -0.0422643026614409 -0.0422643026614409 -0.205431221153428 0.248079237302457 0.199057586695561 0.199057586695561 -0.0422643026614409 -0.0437711804153417 -0.206863918364298 0.115735062741324 0.115735062741324 0.118178263106606 -0.214592906457957 0.194104688484571 -0.216014095417451 0.116613149291878 -0.216014095417451 -0.216014095417451 0.0637823176819772 0.116613149291878 0.30430025714037 0.115735062741324 0.0637823176819772 0.0587919582768087 0.201538436574906 0.113132037888256 0.8725800703766 0.793304637848626 1 1 -0.654362601108152 -0.654362601108152 0.0631017767305772 -0.654362601108152 -0.654362601108152 -0.654362601108152 -0.0228805173723608 -0.654362601108152 0.00106969758265207 0.00106969758265207 -0.0367559632766308 -0.0228805173723608 -0.42658812089584 -0.0681239314461728 0.0380961215103343 -0.000540804592454914 -0.0387170175793753 0.0380961215103343 -0.0673988499477543 -0.0228805173723608 -0.0439534510022775 -0.0228805173723608 -0.0367559632766308 -0.0454831045852103 -0.0228805173723608 -0.0228805173723608 -0.104429679689559 0.542916579618364 -0.0454831045852103 -0.0228805173723608 0.0173771715149299 0.212505830331591 -0.0528921222179399 0.00106969758265207 -0.0228805173723608 -0.0528921222179399 -0.028061797059952 -0.0228805173723608 -0.0228805173723608 -0.144072094296531 0.169528887164718 0.0919477176774891 -0.181875911411737 0.197160669173674 0.0834674301792854 0.0471513515905596 0.121638110827033 0.0473942527060769 0.0473942527060769 0.00517412813658248 0.0471513515905596 0.0473942527060769 0.213006827873299 -0.441035883795576 0.0473942527060769 0.213508076204062 0.111407558596516 0.209005503109936 0.213006827873299 0.212005079226756 -0.0228805173723608 -0.144072094296531 0.0572172687748198 0.199057586695561 0.8725800703766 -0.0228805173723608 -0.0296647010158016 -0.0215772451259492 -0.0690617775560628 -0.216951489210894 0.0471513515905596 0.19856181097146 0.131986717247278 0.212505830331591 -0.0296647010158016 -0.0283215693516754 0.0572172687748198 0.121638110827033 0.0490063447566895 -0.0446905817350816 0.045991667355192 0.0572172687748198 0.00106969758265207 -0.654362601108152 -0.654362601108152 -0.654362601108152 -0.654362601108152 0.111989246754303 0.114299114568473 0.117671040798222 0.0473942527060769 0.0473942527060769 0.0473942527060769 0.0473942527060769 0.0473942527060769 0.0473942527060769 0.0473942527060769 0.0473942527060769 0.0473942527060769 0.0473942527060769 0.0473942527060769 -0.0304324620760533 0.0471513515905596 0.0471513515905596 -0.0323557571411574 0.0471513515905596 0.0471513515905596 0.0471513515905596 0.621894122475859 0.344688487031325 0.0471513515905596 0.035215943759398 -0.0296647010158016 -0.0215772451259492 0.167995102782252 0.192125973696515 0.8725800703766 -0.376265798212271 0.0467888067726349 -0.0228805173723608 -0.0228805173723608 -0.0228805173723608 -0.0682671297735962 0.170396064204048 0.959377094966038 -0.0761726647025149 0.0367412132012234 -0.0582546229335957 -0.0228805173723608 -0.0228805173723608 -0.0690617775560628 -0.0387170175793753 -0.0184262077144692 -0.0228805173723608 -0.0673988499477543 0.213006827873299 0.42247646634828 0.0323386852957616 -0.400288051998264 -0.0582546229335957 -0.0582546229335957 -0.0673988499477543 -0.654362601108152 0.0441337334136487 -0.0604680596262039 -0.363840343576329 -0.363840343576329 0.0639818412337144 -0.0582546229335957 -0.654362601108152 0.0277005620326833 -0.0604680596262039 -0.376265798212271 -0.016316677604036 0.0473942527060769 -0.363840343576329 -0.441035883795576 0.093330011789053 -0.0673988499477543 -0.363840343576329 0.178964852908595 -0.0293427950392795 0.0191598683815473 0.0919477176774891 -0.0293427950392795 -0.0228244543644113 -0.0794504685460484 0.151766074939218 0.0814249392910871 0.0858204812348007 0.061828125634733 -0.654362601108152 -0.207757708172395 -0.654362601108152
0.854263923764992 -0.749916968451655 -0.749916968451655 0.0150969432606999 0.0150969432606999 0.0150969432606999 0.091048323182557 -0.125714438180571 -0.0905762749527167 0.091048323182557 -0.012348605019528 0.0323812762253687 -0.0446332217847599 -0.464509543715982 -0.432092501909775 0.115189054700005 -0.143371159878672 0.8725800703766 1 0.877690496794649 -0.0384929616310977 0.0154260904061633 -0.00777287072933518 -0.00777287072933518 -0.055164806672174 0.0323812762253687 -0.417985000176988 0.0286435043211666 0.0778017492399357 0.0394546212968391 0.056588342074527 0.0207015478211658 0.0346670355619775 -0.242547650187391 0.0449894728679769 0.124358015210565 0.0222258621984719 0.0323812762253687 0.0428160864129673 0.0323812762253687 -0.432092501909775 0.185428352386177 0.195102236290112 -0.432092501909775 -0.464509543715982 0.18586551285638 -0.476331146049041 -0.148428359273565 -0.0465057901675842 0.0951661808629897 -0.0373923176996788 -0.0465057901675842 -0.430929306371266 -0.0372316978339287 -0.0276663626745097 -0.0276663626745097 0.00417676871172596 -0.00655051708075247 0.0137747127328437 0.0150969432606999 -0.00655051708075247 0.113425429079738 -0.0364562639185022 0.0150969432606999 -0.00777287072933518 0.18586551285638 0.114453758782464 0.00140255488600112 0.113425429079738 -0.00777287072933518 0.119619392595776 0.0587673526877442 -0.432092501909775 -0.00777287072933518 -0.00777287072933518 -0.0139449929106211 -0.00777287072933518 -0.0276663626745097 0.170469098832473 -0.0641662970629439 0.0291728698707858 -0.00777287072933518 -0.00777287072933518 0.0222258621984719 -0.749916968451655 0.0150969432606999 0.0150969432606999 -0.0139449929106211 -0.0139449929106211 -0.749916968451655 -0.749916968451655 0.173693683007809 0.118125368436674 0.0711766142479902 0.122431389484227 -0.749916968451655 -0.749916968451655 -0.125714438180571 0.207994810279722 -0.0277803652723686 0.14672812724149 0.118125368436674 0.147010148241532 -0.0259285176496847 -0.0362999954020222 -0.231312008318212 0.0651165384866046 0.0856027174332142 0.0644412505425728 0.0421329332097051 0.136869333864463 0.0380334466772344 0.0109240761572658 0.0222258621984719 0.0644412505425728 0.0323812762253687 0.0222258621984719 -0.0259285176496847 -0.0190214442222344 0.147010148241532 0.135536115892157 -0.031464195610858 0.091048323182557 0.117029437460709 -0.432092501909775 0.0394546212968391 -0.242547650187391 0.0997351294341411 0.0286435043211666 -0.749916968451655 -0.749916968451655 -0.749916968451655 -0.0446332217847599 -0.0446332217847599 -0.0446332217847599 0.0997351294341411 0.0997351294341411 0.0972120153206332 0.112353753098536 0.0987302510733562 0.0936146471806955 -0.0976397450426967 -0.0976397450426967 -0.0326876329686856 -0.0609594371814869 0.0982256544637723 0.0982256544637706 0.147010148241532 0.147010148241532 -0.126165477361258 -0.0348844359146525 0.147010148241532 -0.126165477361258 -0.031464195610858 0.147010148241532 0.0537387316001897 0.0638671449662585 0.13064799117086 -0.0686380720903931 0.174126396294547 0.13064799117086 0.0537387316001897 0.0537387316001897 0.131093652669269 0.147010148241532 0.142113653073535 -0.0259285176496847 0.207994810279722 0.131983675001497 0.147010148241532 0.131983675001497 -0.0296294812223988 -0.0259285176496847 -0.0259285176496847 0.141239302458655 0.136923470594603 0.132428052351244 -0.0446332217847599 -0.0446332217847599 -0.00655051708075247 0.0444003776720293 0.343965961006601 0.182374036612765 0.182374036612765 -0.13838130071909 -0.13838130071909 0.182374036612765 -0.128437357835358 -0.139207341679288 0.173261078991582 0.174126396294547 0.17455922291308 0.174126396294547 0.0803241195292632 0.0816678982538182 0.0803241195292632 0.34610940815111 0.683239743620582 0.706688823837192 0.172828580170642 1 -0.242547650187391 -0.242547650187391 -0.242547650187391 0.174126396294547 0.151726096555928 0.174126396294547 0.174126396294547 0.174126396294547 -0.137892534472329 -0.137892534472329 -0.127147479786675 0.303063197641061 0.173693683007809 0.173693683007809 -0.137892534472329 -0.139207341679288 -0.128437357835358 0.182374036612765 0.182374036612765 0.183245699396846 -0.137091924701002 0.169371882738295 -0.13838130071909 0.150413354856628 -0.13838130071909 -0.13838130071909 0.0858826602069678 0.150413354856628 0.344678374927286 0.182374036612765 0.0858826602069678 0.0789792245603139 0.175858423170121 0.184991406951879 1 0.692221816724037 0.8725800703766 0.8725800703766 -0.749916968451655 -0.749916968451655 0.0550613527804556 -0.749916968451655 -0.749916968451655 -0.749916968451655 -0.00777287072933518 -0.749916968451655 0.0150969432606999 0.0150969432606999 -0.0339640157863592 -0.00777287072933518 0.0323812762253687 -0.125714438180571 -0.031464195610858 0.0121567373134231 -0.0356717944466124 -0.031464195610858 -0.055164806672174 -0.00777287072933518 -0.142079839419206 -0.00777287072933518 -0.0339640157863592 -0.143371159878672 -0.00777287072933518 -0.00777287072933518 -0.150795467764262 0.622196859692252 -0.143371159878672 -0.00777287072933518 0.0265061721677373 0.185428352386177 -0.142079839419206 0.0150969432606999 -0.00777287072933518 -0.142079839419206 -0.0145595683396853 -0.00777287072933518 -0.00777287072933518 -0.125714438180571 0.118125368436674 0.147010148241532 -0.0786246582475355 0.306990763670973 0.0728320160999999 0.0323812762253687 0.106138991305926 0.0222258621984719 0.0222258621984719 -0.00350887086577221 0.0323812762253687 0.0222258621984719 0.18586551285638 0.0286435043211666 0.0222258621984719 0.186302892160112 0.0972120153206332 0.182374036612765 0.18586551285638 0.184991406951879 -0.00777287072933518 -0.125714438180571 0.091048323182557 0.173693683007809 1 -0.00777287072933518 -0.00655051708075247 -0.00655051708075247 -0.0530577452028255 -0.242547650187391 0.0323812762253687 0.173261078991582 0.115168979024405 0.185428352386177 -0.00655051708075247 -0.00532562292746074 0.091048323182557 0.106138991305926 -0.00491005680945988 -0.04087230905989 0.0286435043211666 0.091048323182557 0.0150969432606999 -0.749916968451655 -0.749916968451655 -0.749916968451655 -0.749916968451655 0.0977195848142923 0.0997351294341411 0.0835739586559486 0.0222258621984719 0.0222258621984719 0.0222258621984719 0.0222258621984719 0.0222258621984719 0.0222258621984719 0.0222258621984719 0.0222258621984719 0.0222258621984719 0.0222258621984719 0.0222258621984719 -0.0260050095362408 0.0323812762253687 0.0323812762253687 -0.0276663626745097 0.0323812762253687 0.0323812762253687 0.0323812762253687 0.712707227208909 0.425184382306847 0.0323812762253687 0.0394546212968391 -0.00655051708075247 -0.00655051708075247 0.114453758782464 0.167645295649278 1 0.0394546212968391 0.0396836803133769 -0.00777287072933518 -0.00777287072933518 -0.00777287072933518 -0.0448460593001736 0.11909786597989 0.854263923764992 -0.0519312064696316 -0.0327007479535981 -0.0446332217847599 -0.00777287072933518 -0.00777287072933518 -0.0530577452028255 -0.0356717944466124 -0.0485477172096718 -0.00777287072933518 -0.0427793736127731 0.18586551285638 0.36864454473864 0.0200656918159879 -0.464509543715982 -0.0446332217847599 -0.0446332217847599 -0.055164806672174 -0.749916968451655 0.0284196630617727 -0.0465057901675842 -0.432092501909775 -0.432092501909775 0.0558292795265417 -0.0446332217847599 -0.749916968451655 0.033734415669906 -0.0465057901675842 0.0394546212968391 -0.00917400683802772 0.0222258621984719 -0.432092501909775 0.0286435043211666 0.0800992381461115 -0.055164806672174 -0.432092501909775 0.117789020941647 0.141239302458655 -0.0053011055541527 0.147010148241532 0.141239302458655 -0.0470205439852021 -0.0259285176496847 0.132428052351244 0.13557145901226 0.138217354680968 0.0130012513406913 -0.749916968451655 -0.128807391694766 -0.749916968451655
0.965096115167157 -0.65819499659507 -0.65819499659507 -0.00742260105297051 -0.00742260105297051 -0.00742260105297051 0.0504737455038503 -0.143233222462455 0.0238882945651702 0.0504737455038503 -0.0360581246824558 0.0468768088973267 -0.0606396126495965 -0.402899895400741 -0.366663496610387 0.175320756670405 -0.0514791210136851 0.99417741625697 0.877690496794649 1 -0.0784074968910044 0.00761966368381399 -0.0333070626834593 -0.0333070626834593 -0.0698717002576587 0.0468768088973267 -0.352976282229925 -0.443618891943907 0.107251383946039 0.0341278385712421 0.0644741424012102 0.0260873093984849 -0.383214818697081 -0.220009825463323 0.0591244423301972 0.141687776801418 0.0462599515137798 0.0468768088973267 0.0501899062657315 0.0468768088973267 -0.366663496610387 0.211268497338603 0.10103019750189 -0.366663496610387 -0.402899895400741 0.21176657778017 -0.414167954603836 -0.105585687807222 -0.0628526367790367 0.108427949499897 -0.0433629137479126 -0.0628526367790367 -0.364460895036493 -0.0653520712762345 -0.0349293672776986 -0.0349293672776986 0.0519383988291408 -0.0320010538549426 -0.00884368058671542 -0.00742260105297051 -0.0320010538549426 0.166958575069845 -0.0601209815338596 -0.00742260105297051 -0.0333070626834593 0.21176657778017 0.167834846123031 0.0518724988716091 0.166958575069845 -0.0333070626834593 0.176722212271986 0.0216278403368606 -0.366663496610387 -0.0333070626834593 -0.0333070626834593 -0.0383826816205871 -0.0333070626834593 -0.0349293672776986 0.2212428583021 -0.0875611660713151 0.0537749688841039 -0.0333070626834593 -0.0333070626834593 0.0462599515137798 -0.65819499659507 -0.00742260105297051 -0.00742260105297051 -0.0383826816205871 -0.0383826816205871 -0.65819499659507 -0.65819499659507 0.19789855722734 0.169323537100517 0.0867487859045792 0.171533123107633 -0.65819499659507 -0.65819499659507 -0.143233222462455 0.146624126006983 -0.07719860499076 0.0980708491564291 0.169323537100517 0.0978858034486894 -0.0751460705066426 -0.0831829698844659 -0.263546214939059 0.0741907753637667 0.0975317811299516 0.0734213834807535 0.0480043174257622 0.0899099933863752 0.0433335518797725 0.0341278385712421 0.0462599515137798 0.0734213834807535 0.0468768088973267 0.0462599515137798 -0.0751460705066426 -0.0708951772984126 0.0978858034486894 0.0878545553672002 0.038771402118422 0.0504737455038503 -0.0455751535595355 -0.366663496610387 -0.378675231668349 -0.220009825463323 0.113633598402144 -0.443618891943907 -0.65819499659507 -0.65819499659507 -0.65819499659507 -0.0606396126495965 -0.0606396126495965 -0.0606396126495965 0.113633598402144 0.113633598402144 0.110758878756981 0.128010675185454 0.112488686426387 0.106660203708003 -0.080336119972395 -0.080336119972395 -0.0340028989077029 -0.131543496779942 0.111913772363373 0.111913772363373 0.0978858034486894 0.0978858034486894 -0.143747115665508 0.0460099006248917 0.0978858034486894 -0.143747115665508 0.038771402118422 0.0978858034486894 5.4320061280745e-05 0.00764174759367514 0.148854284794003 -0.002448587189357 0.198391570753541 0.148854284794003 5.4320061280745e-05 5.4320061280745e-05 0.149362050914333 0.0978858034486894 -0.0379199652353917 -0.0751460705066426 0.146624126006983 0.150376101237857 0.0978858034486894 0.150376101237857 -0.0792384845458839 -0.0751460705066426 -0.0751460705066426 -0.0326224350221239 0.089502720085315 0.150882404258534 -0.0606396126495965 -0.0606396126495965 -0.0320010538549426 0.0359618847037023 0.310736069799408 0.117227988510552 0.117227988510552 -0.212507411962486 -0.212507411962486 0.117227988510552 -0.203346718714513 -0.0405733537908516 0.197405668198911 0.198391570753541 0.198884713404755 0.198391570753541 0.0673846620450202 0.0690425169312169 0.0673846620450202 0.394341068309514 0.781576049319908 0.805168594644741 0.196912899025131 0.877690496794649 -0.220009825463323 -0.220009825463323 -0.220009825463323 0.198391570753541 0.12406332678473 0.198391570753541 0.198391570753541 0.198391570753541 -0.0390935959092867 -0.0390935959092867 -0.201924187309895 0.251099153532071 0.19789855722734 0.19789855722734 -0.0390935959092867 -0.0405733537908516 -0.203346718714513 0.117227988510552 0.117227988510552 0.11958161051185 -0.211095740494857 0.192974497680955 -0.212507411962486 0.122490028069294 -0.212507411962486 -0.212507411962486 0.0709241772166166 0.122490028069294 0.31168795093729 0.117227988510552 0.0709241772166166 0.0657249199220367 0.200364962150509 0.114738544407561 0.877690496794649 0.788685555161017 0.994177416256969 0.994177416256969 -0.65819499659507 -0.65819499659507 0.0627343613512294 -0.65819499659507 -0.65819499659507 -0.65819499659507 -0.0333070626834593 -0.65819499659507 -0.00742260105297051 -0.00742260105297051 -0.0394265842576033 -0.0333070626834593 -0.429142582159973 -0.0660351270677534 0.038771402118422 -0.00939930428303043 -0.0413873427135938 0.038771402118422 -0.0698717002576587 -0.0333070626834593 -0.0499539451397297 -0.0333070626834593 -0.0394265842576033 -0.0514791210136851 -0.0333070626834593 -0.0333070626834593 -0.110906192170981 0.546096270887361 -0.0514791210136851 -0.0333070626834593 0.00878244380268899 0.211268497338603 -0.0499539451397297 -0.00742260105297051 -0.0333070626834593 -0.0499539451397297 -0.0384165181547358 -0.0333070626834593 -0.0333070626834593 -0.143233222462455 0.169323537100517 0.0978858034486894 -0.178202873334237 0.192935026359706 0.0829814340772568 0.0468768088973267 0.120929862740398 0.0462599515137798 0.0462599515137798 0.00372654509382275 0.0468768088973267 0.0462599515137798 0.21176657778017 -0.443618891943907 0.0462599515137798 0.21226490755055 0.110758878756981 0.207788551065324 0.21176657778017 0.21077066189901 -0.0333070626834593 -0.143233222462455 0.0504737455038503 0.19789855722734 0.877690496794649 -0.0333070626834593 -0.0320010538549426 -0.0320010538549426 -0.0770603014861161 -0.220009825463323 0.0468768088973267 0.197405668198911 0.131218213533138 0.211268497338603 -0.0320010538549426 -0.0306913109439752 0.0504737455038503 0.120929862740398 0.0449925917038235 -0.0473592908179956 0.0457238770205346 0.0504737455038503 -0.00742260105297051 -0.65819499659507 -0.65819499659507 -0.65819499659507 -0.65819499659507 0.111337179986757 0.113633598402144 0.110729061764363 0.0462599515137798 0.0462599515137798 0.0462599515137798 0.0462599515137798 0.0462599515137798 0.0462599515137798 0.0462599515137798 0.0462599515137798 0.0462599515137798 0.0462599515137798 0.0462599515137798 -0.0330056536325205 0.0468768088973267 0.0468768088973267 -0.0349293672776986 0.0468768088973267 0.0468768088973267 0.0468768088973267 0.625536360318124 0.340441385162775 0.0468768088973267 0.0341278385712421 -0.0320010538549426 -0.0320010538549426 0.167834846123031 0.191007304125456 0.877690496794649 -0.378675231668349 0.0447897932122798 -0.0333070626834593 -0.0333070626834593 -0.0333070626834593 -0.0661556919283893 0.170169703724005 0.965096115167157 -0.0758722771076205 0.0374450832681932 -0.0606396126495965 -0.0333070626834593 -0.0333070626834593 -0.0770603014861161 -0.0413873427135938 -0.0135728481119009 -0.0333070626834593 -0.0584485005352522 0.21176657778017 0.420016561743508 0.0313149858677518 -0.402899895400741 -0.0606396126495965 -0.0606396126495965 -0.0698717002576587 -0.65819499659507 0.0430408118706251 -0.0628526367790367 -0.366663496610387 -0.366663496610387 0.0636093016051011 -0.0606396126495965 -0.65819499659507 0.0255427353869954 -0.0628526367790367 -0.378675231668349 -0.0186864899544264 0.0462599515137798 -0.366663496610387 -0.443618891943907 0.091190997327067 -0.0698717002576587 -0.366663496610387 0.175136862261787 -0.0326224350221239 0.0158333200686458 0.0978858034486894 -0.0326224350221239 -0.0240433530249402 -0.0751460705066426 0.150882404258534 0.0873883080569302 0.0915065362646128 0.059623392917177 -0.65819499659507 -0.201765090701585 -0.65819499659507
-0.0674242658734254 0.0644691212379014 0.0644691212379014 -0.388543238854457 -0.388543238854457 -0.388543238854457 -0.0171084097479858 0.0296083858023501 0.0254167758722931 -0.0171084097479858 0.221174984904309 -0.051681104198627 0.927844179231611 0.114560672590575 0.045738472972301 0.0166854600053622 -0.0860094385405323 -0.086914818790983 -0.0384929616310977 -0.0784074968910044 1 -0.381016842337259 0.184672122105225 0.184672122105225 0.922560950236116 -0.051681104198627 0.0366789706659015 0.0999735207062833 -0.118243329261226 -0.0541411418651256 -0.0532654615035207 0.520307753706423 0.0503227157031608 0.0300244996612558 -0.0500235263406185 -0.0323942824749106 -0.0576519349686091 -0.051681104198627 -0.055333753223694 -0.051681104198627 0.045738472972301 -0.103025545353327 -0.0735502449724298 0.045738472972301 0.114560672590575 -0.10425618664352 0.121678790237303 -0.0919063675039538 0.933200797950829 -0.0988381908748768 0.817870808542648 0.933200797950829 0.0505416610436423 0.841648373822287 0.821856514058109 0.821856514058109 -0.03037823354597 0.183814500461283 -0.387719688339563 -0.388543238854457 0.183814500461283 0.0238307974944156 -0.275401067832717 -0.388543238854457 0.184672122105225 -0.10425618664352 0.02247301869091 -0.0315899998748713 0.0238307974944156 0.184672122105225 0.0180049511287711 -0.0904744827460479 0.045738472972301 0.184672122105225 0.184672122105225 -0.370999203323052 0.184672122105225 0.821856514058109 -0.055062308951 0.313455410001519 -0.0598893831862888 0.184672122105225 0.184672122105225 -0.0576519349686091 0.0644691212379014 -0.388543238854457 -0.388543238854457 -0.370999203323052 -0.370999203323052 0.0644691212379014 0.0644691212379014 -0.0305036924766575 0.0238307974944156 -0.14700342916813 0.0175371845530015 0.0644691212379014 0.0644691212379014 0.0296083858023501 0.0331056284131512 -0.00665979070294522 -0.0345410149338683 0.0238307974944156 -0.0320908257980921 -0.0085404432451343 -0.0104280028109768 0.0187275952536219 -0.0817944156683072 0.0557965180438078 -0.0809461705976446 -0.0484581204691724 -0.0292799045029091 0.110631771939165 -0.0541411418651256 -0.0576519349686091 -0.0809461705976446 -0.051681104198627 -0.0576519349686091 -0.0085404432451343 -0.0114321121189986 -0.0320908257980921 -0.0320908257980921 0.038250755555662 -0.0171084097479858 -0.0428150537761193 0.045738472972301 0.112696597040273 0.0300244996612558 -0.102097101990801 0.0999735207062833 0.0644691212379014 0.0644691212379014 0.0644691212379014 0.927844179231611 0.927844179231611 0.927844179231611 -0.102097101990801 -0.102097101990801 -0.102313293814337 -0.0997379599501005 -0.102755011487092 -0.104423381042364 -0.0735652460089221 -0.0735652460089221 -0.428483271897128 0.0831039206893941 -0.101834388732194 -0.101834388732194 -0.0320908257980921 -0.0320908257980921 0.0315793897192194 0.0515090324839801 -0.0320908257980921 0.0315793897192194 0.038250755555662 -0.0320908257980921 0.0485044050228987 0.0498575968355028 -0.0505514043888608 -0.00444223721228052 0.0139728759178498 -0.0424363745452792 0.0485044050228987 0.0485044050228987 -0.0523734223449536 -0.0320908257980921 0.00447035808098452 -0.0085404432451343 0.0331056284131512 -0.0481006434620207 -0.0320908257980921 -0.0481006434620207 -0.0125506856160549 -0.0085404432451343 -0.0085404432451343 0.00795926622727474 -0.0335007530404374 -0.0499620961712221 0.927844179231611 0.927844179231611 0.183814500461283 -0.114619310688537 -0.0578664629853359 0.0489666809551446 0.0489666809551446 0.0709919283376773 0.0709919283376773 0.0489666809551446 0.0725790865462784 0.039109374285085 0.0169823845144485 0.0139728759178498 0.0124740905972596 0.0139728759178498 -0.0396117671647135 -0.0411675095401972 -0.0396117671647135 -0.142629209453074 -0.0342162704890089 -0.0774619363051405 -0.0276960893203881 -0.0384929616310977 0.0300244996612558 0.0300244996612558 0.0300244996612558 0.0139728759178498 -0.0645323398176826 0.0139728759178498 0.0139728759178498 0.0139728759178498 0.0375670296969764 0.0375670296969764 0.0709919283376773 -0.0562150974605463 0.0154756412017173 0.0154756412017173 0.0375670296969764 0.039109374285085 0.0725790865462784 0.0489666809551446 0.0489666809551446 0.0457214173884351 0.0694052514824499 0.0307219610638792 0.0709919283376773 -0.0705706815875884 0.0709919283376773 0.0709919283376773 -0.0333993842351179 -0.0705706815875884 -0.0520672300408564 0.0489666809551446 -0.0333993842351179 -0.0380570591114961 0.00800163863983394 0.0392583621373881 -0.0384929616310977 -0.0323601404356677 -0.086914818790983 -0.086914818790983 0.0644691212379014 0.0644691212379014 -0.0691638603841067 0.0644691212379014 0.0644691212379014 0.0644691212379014 0.184672122105225 0.0644691212379014 -0.388543238854457 -0.388543238854457 0.810028334541004 0.184672122105225 0.0986666265966455 0.0573037913304533 0.038250755555662 -0.375130607052986 0.813928365201337 0.038250755555662 0.922560950236116 0.184672122105225 -0.0874471743296556 0.184672122105225 0.810028334541004 -0.0860094385405323 0.184672122105225 0.184672122105225 -0.12563675561473 -0.00324944263345733 -0.0860094385405323 0.184672122105225 -0.407134936832317 -0.0985532045060645 -0.0820541465346065 -0.388543238854457 0.184672122105225 -0.0820541465346065 0.183814500461283 0.184672122105225 0.184672122105225 0.0296083858023501 0.0238307974944156 -0.0320908257980921 -0.0045300685312666 -0.0265063113838856 -0.0829755076348966 -0.051681104198627 -0.106224724179544 -0.0576519349686091 -0.0576519349686091 -0.0651839691444297 -0.051681104198627 -0.0576519349686091 -0.10425618664352 0.0999735207062833 -0.0576519349686091 -0.105480840965186 -0.102313293814337 -0.10465304205367 -0.10425618664352 -0.101788878386203 0.184672122105225 0.0296083858023501 -0.0171084097479858 0.0154756412017173 -0.0384929616310977 0.184672122105225 0.196274261775284 0.183814500461283 0.285707948140334 0.0300244996612558 -0.051681104198627 -0.0291024103986664 -0.0310495270847636 -0.0985532045060645 0.196274261775284 0.195456595931122 -0.0171084097479858 -0.106224724179544 -0.0240796501559195 0.825886354972001 -0.0504100110107572 -0.0171084097479858 -0.388543238854457 0.0644691212379014 0.0644691212379014 0.0644691212379014 0.0644691212379014 -0.100902930084228 -0.102097101990801 0.0289470802852113 -0.0576519349686091 -0.0576519349686091 -0.0576519349686091 -0.0576519349686091 -0.0576519349686091 -0.0576519349686091 -0.0576519349686091 -0.0576519349686091 -0.0576519349686091 -0.0576519349686091 -0.0576519349686091 0.827771710147313 -0.051681104198627 -0.051681104198627 0.821856514058109 -0.051681104198627 -0.051681104198627 -0.051681104198627 -0.0267355897834317 -0.0507111312489369 -0.051681104198627 -0.0541411418651256 0.196274261775284 0.183814500461283 0.02247301869091 -0.101823380061389 -0.0384929616310977 0.112696597040273 -0.0132365890665699 0.184672122105225 0.184672122105225 0.184672122105225 -0.275401067832717 0.02247301869091 -0.0674242658734254 0.294287361824128 0.0394335286143002 0.927844179231611 0.184672122105225 0.184672122105225 0.285707948140334 0.813928365201337 0.100142558777139 0.184672122105225 0.933123599166562 -0.10425618664352 -0.0217363374188901 0.109634277130925 0.114560672590575 0.927844179231611 0.927844179231611 0.922560950236116 0.0644691212379014 -0.0332336326817857 0.933200797950829 0.045738472972301 0.045738472972301 -0.0493638607718986 0.938442342433935 0.0644691212379014 -0.046881042927198 0.933200797950829 0.112696597040273 0.839962218705871 -0.0576519349686091 0.045738472972301 0.0999735207062833 -0.1516327768427 0.922560950236116 0.045738472972301 -0.0426847496762628 0.00795926622727474 -0.165229078525542 -0.0320908257980921 0.00795926622727474 -0.1798494101256 -0.0085404432451343 -0.0499620961712221 -0.0363295644158786 -0.0306838777575778 -0.0983443243506547 0.0644691212379014 0.072875376458342 0.0644691212379014
-0.00801894169253581 0.0292060743552456 0.0292060743552456 0.838142892007504 0.838142892007504 0.838142892007504 0.0288964815540147 0.0157783959125205 0.0413018026841771 0.0288964815540147 0.747568359540152 0.135639946732016 -0.361592814944327 -0.0340584445863575 -0.115049305299428 0.0607823735400753 0.0791256950225057 0.0162218554969351 0.0154260904061633 0.00761966368381399 -0.381016842337259 1 0.708059380274587 0.708059380274587 -0.353444847161763 0.135639946732016 -0.107120353178634 0.00641812358547755 0.310336226965427 -0.16466112590269 -0.047455187242436 -0.198246017360813 0.0465911262148372 -0.0164567301888509 -0.109110904306452 -0.0144246538209064 0.151310725832898 0.135639946732016 0.145226528266474 0.135639946732016 -0.115049305299428 0.0671472550162424 0.0659337973318749 -0.115049305299428 -0.0340584445863575 0.0672834275202891 -0.0534159434424775 0.00224478974022737 -0.359617087041482 0.0398864005066399 -0.290846672977559 -0.359617087041482 -0.109412019111413 -0.320682205752056 -0.288940644475389 -0.288940644475389 -0.0774423233469373 0.706307261765191 0.835842255184572 0.838142892007504 0.706307261765191 0.0408505230159197 0.660792139823531 0.838142892007504 0.708059380274587 0.0672834275202891 0.0447123369602754 -0.074089827773464 0.0408505230159197 0.708059380274587 0.0595850194386063 0.2086510266344 -0.115049305299428 0.708059380274587 0.708059380274587 0.824229064989085 0.708059380274587 -0.288940644475389 0.0737411907038791 0.386824972858712 0.157183033744419 0.708059380274587 0.708059380274587 0.151310725832898 0.0292060743552456 0.838142892007504 0.838142892007504 0.824229064989085 0.824229064989085 0.0292060743552456 0.0292060743552456 0.0167233580024489 0.0447180751132205 0.259466504185415 0.0485147285112857 0.0292060743552456 0.0292060743552456 0.0157783959125205 0.0439949867126836 0.0412022072412778 0.0452104090975745 0.0447180751132205 0.0442045650754078 0.0405119031789033 0.0398308766879545 0.0511376828874554 0.141393300792442 -0.00732195924480269 0.136805246953182 0.0929360941178459 0.0437655430228426 -0.0350769577008727 0.142096453093803 0.151310725832898 0.121671921049046 0.135639946732016 0.151310725832898 0.0405119031789033 0.0415091912965541 0.0442045650754078 0.0481050698985663 0.0512577550054837 0.0288964815540147 0.0352287274951199 -0.115049305299428 0.00299381947667182 -0.0164567301888509 0.042909885865681 0.00641812358547755 0.0292060743552456 0.0292060743552456 0.0292060743552456 -0.361592814944327 -0.361592814944327 -0.361592814944327 0.042909885865681 0.042909885865681 0.0414799698910799 0.0419684859387593 0.0382506345196856 0.041917591115148 0.188905750480911 0.188905750480911 0.826669214414244 0.00742128121338507 0.0463488639193298 0.0383495861696485 0.0442045650754078 0.0442045650754078 0.00930177357147199 0.0269909331936764 0.0442045650754078 0.00930177357147199 0.0512577550054837 0.0442045650754078 0.00942531202902414 0.00979640383866388 -0.00720024062338491 -0.0990068118685609 -0.015502767114816 -0.0140059105682083 0.00942531202902414 0.00942531202902414 -0.00109132748675417 0.0442045650754078 0.00571885276069498 0.0405119031789033 0.0439949867126836 0.00448500285430904 0.0442045650754078 0.00448500285430904 0.0397981667287269 0.0405119031789033 0.0405119031789033 0.000810722674086603 0.0435940341729567 0.0104623210543028 -0.361592814944327 -0.361592814944327 0.706307261765191 0.180764578080241 0.0468217607248801 -0.0131749548547376 -0.0131749548547376 -0.00515470726367596 -0.00515470726367596 -0.0131749548547376 -0.00476883527651519 -0.00707058793356403 -0.0196582387653551 -0.015502767114816 -0.0202492751104893 -0.015502767114816 0.0583756959840619 0.0534083175513884 0.0583756959840619 0.0329428049107817 -0.0550736918923554 0.0702773783752421 0.0127432386660602 0.0154260904061633 -0.0164567301888509 -0.0164567301888509 -0.0164567301888509 -0.0201898029277391 0.101920627298741 -0.015502767114816 -0.015502767114816 -0.015502767114816 -0.007316156484857 -0.007316156484857 -0.00505293043856183 0.0325281695199598 -0.0153792320123936 -0.0153792320123936 -0.00746166992134002 -0.00707058793356403 -0.00476883527651519 -0.0131749548547376 -0.0131749548547376 -0.00908244536326741 -0.00543621150023502 0.0108243551146323 -0.00515470726367596 0.111397058862376 -0.00515470726367596 -0.00515470726367596 0.0540234384539278 0.110103800245445 0.0422145330665247 -0.0131749548547376 0.0540234384539278 0.0633086736449477 -0.00805816206773875 -0.0107179141840696 0.0154260904061633 -0.0550555540855465 0.0162218554969351 0.0162218554969351 0.0292060743552456 0.0292060743552456 0.022130470378399 0.0292060743552456 0.0292060743552456 0.0292060743552456 0.708059380274587 0.0292060743552456 0.838142892007504 0.838142892007504 -0.268311091480346 0.708059380274587 0.00483193429901964 0.217219345198773 0.0512577550054837 0.882513450539129 -0.275514427828892 0.0512577550054837 -0.353444847161763 0.708059380274587 0.0735269091575437 0.708059380274587 -0.268311091480346 0.0791256950225057 0.708059380274587 0.708059380274587 0.393966462746199 0.0383080830085598 0.0791256950225057 0.708059380274587 0.8723102017556 0.0615898557644903 0.0735269091575437 0.838142892007504 0.708059380274587 0.0735269091575437 0.706335538376652 0.708059380274587 0.708059380274587 0.0157783959125205 0.0447180751132205 0.0442045650754078 0.036376207626352 -0.036724103271782 0.0877264295755115 0.135639946732016 0.0375411058215281 0.151310725832898 0.151310725832898 0.123504026304919 0.135639946732016 0.151310725832898 0.0672834275202891 0.00641812358547755 0.151310725832898 0.0716098641759036 0.0414799698910799 0.0649144232439342 0.0672834275202891 0.067013142739098 0.708059380274587 0.0157783959125205 0.0288964815540147 -0.0153792320123936 0.0154260904061633 0.708059380274587 0.706307261765191 0.706307261765191 0.447531618592576 -0.0164567301888509 0.135639946732016 0.0169468283026033 0.112305494123545 0.0615898557644903 0.706307261765191 0.704555424654986 0.0288964815540147 0.0375411058215281 -0.0825353471699413 -0.279017877744298 0.132303891611536 0.0288964815540147 0.838142892007504 0.0292060743552456 0.0292060743552456 0.0292060743552456 0.0292060743552456 0.0447079456373355 0.042909885865681 -0.104158647441585 0.151310725832898 0.151310725832898 0.151310725832898 0.151310725832898 0.151310725832898 0.151310725832898 0.151310725832898 0.151310725832898 0.151310725832898 0.151310725832898 0.151310725832898 -0.292006141684484 0.135639946732016 0.135639946732016 -0.288940644475389 0.135639946732016 0.135639946732016 0.135639946732016 0.0474551872424362 -0.0674250756582438 0.135639946732016 -0.16466112590269 0.706307261765191 0.706307261765191 0.0447123369602754 0.0866214467114286 0.0154260904061633 0.00299381947667182 -0.115407630850517 0.708059380274587 0.708059380274587 0.708059380274587 0.655813963401363 0.0485350853485145 -0.00801894169253581 0.444448596136138 0.0474779810724239 -0.361592814944327 0.708059380274587 0.708059380274587 0.447531618592576 -0.275514427828892 0.0370746076031535 0.708059380274587 -0.36356214641158 0.0616849116019864 -0.0123155982113809 -0.128991963606854 -0.0340584445863575 -0.361592814944327 -0.361592814944327 -0.353444847161763 0.0292060743552456 -0.0128059530998558 -0.359617087041482 -0.115049305299428 -0.115049305299428 -0.0458212484151726 -0.361592814944327 0.0292060743552456 -0.128658542712762 -0.359617087041482 0.00299381947667182 -0.33535844330805 0.151310725832898 -0.115049305299428 0.00641812358547755 0.26168969664654 -0.353444847161763 -0.115049305299428 -0.0877721331277778 0.000810722674086603 0.140316930604051 0.0442045650754078 0.000810722674086603 0.283264679940188 0.0405119031789033 0.0104623210543028 0.0480170725566663 0.0392998713597785 0.16151274678183 0.0292060743552456 -0.0104503427516511 0.0292060743552456
-0.0566331541513569 0.0272173608617096 0.0272173608617096 0.766643831644565 0.766643831644565 0.766643831644565 0.0439054733943848 0.0475972223586367 0.0150389323604224 0.0439054733943848 0.929752927790799 0.0994966606742997 0.215225229323267 0.00135018260239765 -0.0965381215193803 0.0414562184171123 -0.00789367604741894 -0.0228805173723608 -0.00777287072933518 -0.0333070626834593 0.184672122105225 0.708059380274587 1 1 0.216670317557806 0.0994966606742997 -0.0979746212624027 0.0543792209392707 0.227642512499111 0.104232734656173 -0.114379845113371 0.125492428227561 0.0838350784913709 0.017155121181252 -0.107789946527222 -0.0480617952425264 0.110991727048684 0.0994966606742997 0.106528754632911 0.0994966606742997 -0.0965381215193803 -0.0262628766942454 -0.0111214282008328 -0.0965381215193803 0.00135018260239765 -0.0230260634030093 -0.0057775351417802 -0.0553470954177582 0.227642512499111 -0.00432325984434572 0.257846303361528 0.227642512499111 -0.089911264808869 0.202996202521195 0.256675268677627 0.256675268677627 -0.00521212008446517 0.997705503532753 0.76510034559866 0.766643831644565 0.997705503532753 0.0244875715487437 0.559380404438819 0.766643831644565 1 -0.0230260634030093 0.0273052302112377 -0.00431358219639606 0.0244875715487437 1 0.0419188158014625 0.121943915962232 -0.0965381215193803 1 1 0.733535091036829 1 0.256675268677627 0.0096873986269597 0.677969602484005 0.115299270967157 1 1 0.110991727048684 0.0272173608617096 0.766643831644565 0.766643831644565 0.733535091036829 0.733535091036829 0.0272173608617096 0.0272173608617096 -0.0479667421183028 0.0287264481540997 0.28301156750998 0.0287264481540997 0.0272173608617096 0.0272173608617096 0.0475972223586367 -0.000751194508354233 -0.0588475624809616 -0.0579390551574425 0.0287264481540997 -0.0576267575672933 -0.055805317918648 -0.0572278667798424 0.0239765964836616 0.132963023919609 -0.0226978985685866 0.132553066711061 0.101889812770186 -0.0578844906004167 0.0919760497485527 0.104232734656174 0.110991727048684 0.132553066711061 0.0994966606742997 0.110991727048684 -0.055805317918648 -0.0559912238051985 -0.0576267575672933 -0.0526801699387255 0.0527323034876687 0.0439054733943848 -0.0175282246471996 -0.0965381215193803 0.0425402138567526 0.017155121181252 -0.0223623240536072 0.0543792209392707 0.0272173608617096 0.0272173608617096 0.0272173608617096 0.215225229323267 0.215225229323267 0.215225229323267 -0.0223623240536072 -0.0223623240536072 -0.0239367703446365 -0.0491888060581643 -0.0238301083916441 -0.0101452768003618 0.140642646037535 0.140642646037535 0.724938368059265 0.0056349359263134 -0.0224232998457594 -0.0275778479708869 -0.0576267575672933 -0.0576267575672933 0.0436874884954447 0.0335088033355188 -0.0576267575672933 0.0436874884954447 0.0527323034876687 -0.0576267575672933 -0.0378472289738945 -0.0403939537395294 -0.0745406342580267 -0.0509813625182624 -0.05589122211005 -0.0745406342580267 -0.0378472289738945 -0.0378472289738945 -0.0704008271860462 -0.0576267575672933 -0.0304125082435861 -0.055805317918648 -0.000751194508354233 -0.0689904409216127 -0.0576267575672933 -0.0689904409216127 -0.0558269873769545 -0.055805317918648 -0.055805317918648 -0.0375108241722158 -0.0587794692201277 -0.0648705771450285 0.215225229323267 0.215225229323267 0.997705503532753 0.109515725895818 -0.0521600931681645 -0.0401178633034219 -0.0401178633034219 -0.0239984509848647 -0.0239984509848647 -0.0401178633034219 -0.0272413318023725 -0.0453121124900048 -0.0627206268939809 -0.05589122211005 -0.0582257710477518 -0.05589122211005 -0.0533373020619148 -0.0596980990981584 -0.0533373020619148 -0.0587554593013415 -0.0710601662602231 0.047592337893548 -0.0546753198110437 -0.00777287072933518 0.017155121181252 0.017155121181252 0.017155121181252 -0.05589122211005 -0.0115012466859663 -0.05589122211005 -0.05589122211005 -0.05589122211005 -0.0420881342218887 -0.0420881342218887 -0.0239984509848647 -0.00492248008444666 -0.0593011618069035 -0.0593011618069035 -0.0475048730427473 -0.0453121124900048 -0.0272413318023725 -0.0401178633034219 -0.0401178633034219 -0.0333584825516595 -0.020762602017154 -0.0143484450136664 -0.0239984509848647 -0.000706047784285978 -0.0239984509848647 -0.0239984509848647 -0.0502984745672787 -0.00991005165483331 -0.0580830710676079 -0.0401178633034219 -0.0502984745672787 -0.0470115992257642 -0.0595137224137374 -0.0470086299651274 -0.00777287072933518 -0.0695649744738854 -0.0228805173723608 -0.0228805173723608 0.0272173608617096 0.0272173608617096 -0.0681700561343443 0.0272173608617096 0.0272173608617096 0.0272173608617096 1 0.0272173608617096 0.766643831644565 0.766643831644565 0.247566037968713 1 0.0396983873051272 0.290428736516024 0.0527323034876687 0.720781573317514 0.246240355896529 0.0527323034876687 0.216670317557806 1 -0.0146977532337099 1 0.247566037968713 -0.00789367604741894 1 1 0.281910643126375 0.00999808329926691 -0.00789367604741894 1 0.791938772473318 -0.0308829940525951 -0.0146977532337099 0.766643831644565 1 -0.0146977532337099 0.997705503532753 1 1 0.0475972223586367 0.0287264481540997 -0.0576267575672933 0.000184748368593249 0.00127572890593286 0.0611288342124819 0.0994966606742997 -0.0475904858937468 0.110991727048684 0.110991727048684 0.125492428227561 0.0994966606742997 0.110991727048684 -0.0230260634030093 0.0543792209392707 0.110991727048684 -0.0197990990105806 -0.0239367703446365 -0.0231555330847497 -0.0230260634030093 -0.0190440770765758 1 0.0475972223586367 0.0439054733943848 -0.0593011618069035 -0.00777287072933518 1 0.997705503532753 0.997705503532753 0.716904833366035 0.017155121181252 0.0994966606742997 -0.0513158765777273 0.0807385645091643 -0.0308829940525951 0.997705503532753 0.995412401475442 0.0439054733943848 -0.0475904858937468 -0.00710147423863167 0.242587729600586 0.0970495471777953 0.0439054733943848 0.766643831644565 0.0272173608617096 0.0272173608617096 0.0272173608617096 0.0272173608617096 -0.0201322732794868 -0.0223623240536072 -0.015572784710327 0.110991727048684 0.110991727048684 0.110991727048684 0.110991727048684 0.110991727048684 0.110991727048684 0.110991727048684 0.110991727048684 0.110991727048684 0.110991727048684 0.110991727048684 0.257846303361528 0.0994966606742997 0.0994966606742997 0.256675268677627 0.0994966606742997 0.0994966606742997 0.0994966606742997 0.00245052370510167 -0.0568029713190393 0.0994966606742997 0.104232734656173 0.997705503532753 0.997705503532753 0.0273052302112377 0.0202795794583257 -0.00777287072933518 0.0425402138567526 0.0033706939756153 1 1 1 0.553458977123679 0.0315104213230103 -0.0566331541513569 0.713332313028194 0.0501444288211792 0.215225229323267 1 1 0.716904833366035 0.246240355896529 0.14180568895543 1 0.20336159123806 -0.0276834365019054 0.0221855229517306 -0.0708146903385839 0.00135018260239765 0.215225229323267 0.215225229323267 0.216670317557806 0.0272173608617096 -0.0364549781943876 0.227642512499111 -0.0965381215193803 -0.0965381215193803 -0.109217506877897 0.22889317516233 0.0272173608617096 -0.0372501394174657 0.227642512499111 0.0425402138567526 0.254325072474446 0.110991727048684 -0.0965381215193803 0.0543792209392707 0.29192400546699 0.216670317557806 -0.0965381215193803 -0.0497853624039218 -0.0375108241722158 0.112196493687671 -0.0576267575672933 -0.0375108241722158 0.203583891897707 -0.055805317918648 -0.0648705771450285 -0.0585424631885193 -0.0639716511983837 0.0948656675146337 0.0272173608617096 -0.037447381974473 0.0272173608617096
-0.0566331541513569 0.0272173608617096 0.0272173608617096 0.766643831644565 0.766643831644565 0.766643831644565 0.0439054733943848 0.0475972223586367 0.0150389323604224 0.0439054733943848 0.929752927790799 0.0994966606742997 0.215225229323267 0.00135018260239765 -0.0965381215193803 0.0414562184171123 -0.00789367604741894 -0.0228805173723608 -0.00777287072933518 -0.0333070626834593 0.184672122105225 0.708059380274587 1 1 0.216670317557806 0.0994966606742997 -0.0979746212624027 0.0543792209392707 0.227642512499111 0.104232734656173 -0.114379845113371 0.125492428227561 0.0838350784913709 0.017155121181252 -0.107789946527222 -0.0480617952425264 0.110991727048684 0.0994966606742997 0.106528754632911 0.0994966606742997 -0.0965381215193803 -0.0262628766942454 -0.0111214282008328 -0.0965381215193803 0.00135018260239765 -0.0230260634030093 -0.0057775351417802 -0.0553470954177582 0.227642512499111 -0.00432325984434572 0.257846303361528 0.227642512499111 -0.089911264808869 0.202996202521195 0.256675268677627 0.256675268677627 -0.00521212008446517 0.997705503532753 0.76510034559866 0.766643831644565 0.997705503532753 0.0244875715487437 0.559380404438819 0.766643831644565 1 -0.0230260634030093 0.0273052302112377 -0.00431358219639606 0.0244875715487437 1 0.0419188158014625 0.121943915962232 -0.0965381215193803 1 1 0.733535091036829 1 0.256675268677627 0.0096873986269597 0.677969602484005 0.115299270967157 1 1 0.110991727048684 0.0272173608617096 0.766643831644565 0.766643831644565 0.733535091036829 0.733535091036829 0.0272173608617096 0.0272173608617096 -0.0479667421183028 0.0287264481540997 0.28301156750998 0.0287264481540997 0.0272173608617096 0.0272173608617096 0.0475972223586367 -0.000751194508354233 -0.0588475624809616 -0.0579390551574425 0.0287264481540997 -0.0576267575672933 -0.055805317918648 -0.0572278667798424 0.0239765964836616 0.132963023919609 -0.0226978985685866 0.132553066711061 0.101889812770186 -0.0578844906004167 0.0919760497485527 0.104232734656174 0.110991727048684 0.132553066711061 0.0994966606742997 0.110991727048684 -0.055805317918648 -0.0559912238051985 -0.0576267575672933 -0.0526801699387255 0.0527323034876687 0.0439054733943848 -0.0175282246471996 -0.0965381215193803 0.0425402138567526 0.017155121181252 -0.0223623240536072 0.0543792209392707 0.0272173608617096 0.0272173608617096 0.0272173608617096 0.215225229323267 0.215225229323267 0.215225229323267 -0.0223623240536072 -0.0223623240536072 -0.0239367703446365 -0.0491888060581643 -0.0238301083916441 -0.0101452768003618 0.140642646037535 0.140642646037535 0.724938368059265 0.0056349359263134 -0.0224232998457594 -0.0275778479708869 -0.0576267575672933 -0.0576267575672933 0.0436874884954447 0.0335088033355188 -0.0576267575672933 0.0436874884954447 0.0527323034876687 -0.0576267575672933 -0.0378472289738945 -0.0403939537395294 -0.0745406342580267 -0.0509813625182624 -0.05589122211005 -0.0745406342580267 -0.0378472289738945 -0.0378472289738945 -0.0704008271860462 -0.0576267575672933 -0.0304125082435861 -0.055805317918648 -0.000751194508354233 -0.0689904409216127 -0.0576267575672933 -0.0689904409216127 -0.0558269873769545 -0.055805317918648 -0.055805317918648 -0.0375108241722158 -0.0587794692201277 -0.0648705771450285 0.215225229323267 0.215225229323267 0.997705503532753 0.109515725895818 -0.0521600931681645 -0.0401178633034219 -0.0401178633034219 -0.0239984509848647 -0.0239984509848647 -0.0401178633034219 -0.0272413318023725 -0.0453121124900048 -0.0627206268939809 -0.05589122211005 -0.0582257710477518 -0.05589122211005 -0.0533373020619148 -0.0596980990981584 -0.0533373020619148 -0.0587554593013415 -0.0710601662602231 0.047592337893548 -0.0546753198110437 -0.00777287072933518 0.017155121181252 0.017155121181252 0.017155121181252 -0.05589122211005 -0.0115012466859663 -0.05589122211005 -0.05589122211005 -0.05589122211005 -0.0420881342218887 -0.0420881342218887 -0.0239984509848647 -0.00492248008444666 -0.0593011618069035 -0.0593011618069035 -0.0475048730427473 -0.0453121124900048 -0.0272413318023725 -0.0401178633034219 -0.0401178633034219 -0.0333584825516595 -0.020762602017154 -0.0143484450136664 -0.0239984509848647 -0.000706047784285978 -0.0239984509848647 -0.0239984509848647 -0.0502984745672787 -0.00991005165483331 -0.0580830710676079 -0.0401178633034219 -0.0502984745672787 -0.0470115992257642 -0.0595137224137374 -0.0470086299651274 -0.00777287072933518 -0.0695649744738854 -0.0228805173723608 -0.0228805173723608 0.0272173608617096 0.0272173608617096 -0.0681700561343443 0.0272173608617096 0.0272173608617096 0.0272173608617096 1 0.0272173608617096 0.766643831644565 0.766643831644565 0.247566037968713 1 0.0396983873051272 0.290428736516024 0.0527323034876687 0.720781573317514 0.246240355896529 0.0527323034876687 0.216670317557806 1 -0.0146977532337099 1 0.247566037968713 -0.00789367604741894 1 1 0.281910643126375 0.00999808329926691 -0.00789367604741894 1 0.791938772473318 -0.0308829940525951 -0.0146977532337099 0.766643831644565 1 -0.0146977532337099 0.997705503532753 1 1 0.0475972223586367 0.0287264481540997 -0.0576267575672933 0.000184748368593249 0.00127572890593286 0.0611288342124819 0.0994966606742997 -0.0475904858937468 0.110991727048684 0.110991727048684 0.125492428227561 0.0994966606742997 0.110991727048684 -0.0230260634030093 0.0543792209392707 0.110991727048684 -0.0197990990105806 -0.0239367703446365 -0.0231555330847497 -0.0230260634030093 -0.0190440770765758 1 0.0475972223586367 0.0439054733943848 -0.0593011618069035 -0.00777287072933518 1 0.997705503532753 0.997705503532753 0.716904833366035 0.017155121181252 0.0994966606742997 -0.0513158765777273 0.0807385645091643 -0.0308829940525951 0.997705503532753 0.995412401475442 0.0439054733943848 -0.0475904858937468 -0.00710147423863167 0.242587729600586 0.0970495471777953 0.0439054733943848 0.766643831644565 0.0272173608617096 0.0272173608617096 0.0272173608617096 0.0272173608617096 -0.0201322732794868 -0.0223623240536072 -0.015572784710327 0.110991727048684 0.110991727048684 0.110991727048684 0.110991727048684 0.110991727048684 0.110991727048684 0.110991727048684 0.110991727048684 0.110991727048684 0.110991727048684 0.110991727048684 0.257846303361528 0.0994966606742997 0.0994966606742997 0.256675268677627 0.0994966606742997 0.0994966606742997 0.0994966606742997 0.00245052370510167 -0.0568029713190393 0.0994966606742997 0.104232734656173 0.997705503532753 0.997705503532753 0.0273052302112377 0.0202795794583257 -0.00777287072933518 0.0425402138567526 0.0033706939756153 1 1 1 0.553458977123679 0.0315104213230103 -0.0566331541513569 0.713332313028194 0.0501444288211792 0.215225229323267 1 1 0.716904833366035 0.246240355896529 0.14180568895543 1 0.20336159123806 -0.0276834365019054 0.0221855229517306 -0.0708146903385839 0.00135018260239765 0.215225229323267 0.215225229323267 0.216670317557806 0.0272173608617096 -0.0364549781943876 0.227642512499111 -0.0965381215193803 -0.0965381215193803 -0.109217506877897 0.22889317516233 0.0272173608617096 -0.0372501394174657 0.227642512499111 0.0425402138567526 0.254325072474446 0.110991727048684 -0.0965381215193803 0.0543792209392707 0.29192400546699 0.216670317557806 -0.0965381215193803 -0.0497853624039218 -0.0375108241722158 0.112196493687671 -0.0576267575672933 -0.0375108241722158 0.203583891897707 -0.055805317918648 -0.0648705771450285 -0.0585424631885193 -0.0639716511983837 0.0948656675146337 0.0272173608617096 -0.037447381974473 0.0272173608617096
-0.0649523974724252 0.0806771981445851 0.0806771981445851 -0.36987255801265 -0.36987255801265 -0.36987255801265 -0.0120208121157709 0.0380551127158037 0.0509966828147889 -0.0120208121157709 0.225102482525673 -0.0493135501730451 0.99458323291715 0.128566339881799 0.0615594765112074 0.0356164292589493 -0.0864030423169048 -0.0673988499477543 -0.055164806672174 -0.0698717002576587 0.922560950236116 -0.353444847161763 0.216670317557806 0.216670317557806 1 -0.0493135501730451 0.0527069066516723 0.0380867773554318 -0.112826504784822 -0.051660891484256 -0.0606559016940382 0.545287839555175 -0.00222835104679625 0.0204813402672558 -0.0601558539085187 -0.0328230459122241 -0.0550108522589027 -0.0493135501730451 -0.0527988683324618 -0.0493135501730451 0.0615594765112075 -0.107659865092001 -0.100959209662202 0.0615594765112075 0.128566339881799 -0.108772159605523 0.135623234987562 -0.0734969090599121 0.989148872045575 -0.0589691801448798 0.872246526463704 0.989148872045575 0.0484115616632551 0.857539926611664 0.876269712373792 0.876269712373792 -0.0214559712188892 0.229611733862364 -0.369084735811008 -0.36987255801265 0.229611733862364 0.0439018566450121 -0.277245823660458 -0.36987255801265 0.216670317557806 -0.108772159605523 0.0426169197580375 -0.0218490893660491 0.0439018566450121 0.216670317557806 0.036865883219864 -0.0862512405182909 0.0615594765112075 0.216670317557806 0.216670317557806 -0.353012959718782 0.216670317557806 0.876269712373792 -0.0190512302692572 0.334393288626244 -0.0571458011276043 0.216670317557806 0.216670317557806 -0.0550108522589027 0.0806771981445851 -0.36987255801265 -0.36987255801265 -0.353012959718782 -0.353012959718782 0.0806771981445851 0.0806771981445851 -0.0179679068497731 0.0439018566450121 -0.14026908078494 0.0371718890398362 0.0806771981445851 0.0806771981445851 0.0380551127158037 0.0197970859803102 -0.0133971610541769 -0.031269774634658 0.0439018566450121 -0.0284723723780675 -0.0151521055659569 -0.0169133870235163 0.0236309925383959 -0.0780473459977079 0.0388410099609931 -0.0772379597336232 -0.050499668633227 -0.0258629917142279 0.150506079143698 -0.051660891484256 -0.0550108522589027 -0.0772379597336232 -0.0493135501730451 -0.0550108522589027 -0.0151521055659569 -0.0185973017831519 -0.0284723723780675 -0.0284723723780675 0.0494431637009869 -0.0120208121157709 -0.0656052942993385 0.0615594765112075 0.0448136091724711 0.0204813402672558 -0.0928567183902304 0.0380867773554318 0.0806771981445851 0.0806771981445851 0.0806771981445851 0.99458323291715 0.99458323291715 0.99458323291715 -0.0928567183902304 -0.0928567183902304 -0.0912880057944902 -0.087693007930297 -0.0907953345332168 -0.0650841243534431 -0.0710547604527135 -0.0710547604527135 -0.408031247343485 0.0845029564580913 -0.0932379787684614 -0.0897412546581176 -0.0284723723780675 -0.0284723723780675 0.0397733477900999 0.063643164449554 -0.0284723723780675 0.0397733477900999 0.0494431637009869 -0.0284723723780675 0.0425665996640797 0.0438999223243856 -0.0486793378617488 -0.00120121787030801 0.0274764992379113 -0.0406435766408727 0.0425665996640797 0.0425665996640797 -0.0503373139646576 -0.0284723723780675 -0.0306133279594442 -0.0151521055659569 0.0197970859803102 -0.0536155486694599 -0.0284723723780675 -0.0536155486694599 -0.0191519977891811 -0.0151521055659569 -0.0151521055659569 -0.0274352747487607 -0.02978134755409 -0.0552357912500367 0.99458323291715 0.99458323291715 0.229611733862364 -0.114352115152578 -0.0643484067548132 0.0428711009559976 0.0428711009559976 0.0731746410144645 0.0731746410144645 0.0428711009559976 0.0746656174899699 0.0587446185613409 0.030314513468581 0.0274764992379113 0.0260627003655561 0.0274764992379113 -0.050873171308641 -0.0523559238074996 -0.050873171308641 -0.133115410608501 -0.0414348968273646 -0.0355622897296406 -0.0153138908612832 -0.055164806672174 0.0204813402672558 0.0204813402672558 0.0204813402672558 0.0274764992379113 -0.0539873817416647 0.0274764992379113 0.0274764992379113 0.0274764992379113 0.057291023182223 0.057291023182223 0.0731746410144645 -0.0453333527928843 0.0288937686596553 0.0288937686596553 0.057291023182223 0.0587446185613409 0.0746656174899699 0.0428711009559976 0.0428711009559976 0.0399585216317017 0.0716841599595162 0.0432586385805057 0.0731746410144645 -0.0525871459122604 0.0731746410144645 0.0731746410144645 -0.0449487406476597 -0.060084283197848 -0.0656381453783515 0.0428711009559976 -0.0449487406476597 -0.0493910601980713 0.0218420849431831 0.0341637486168031 -0.055164806672174 -0.0395748331305739 -0.0673988499477543 -0.0673988499477543 0.0806771981445851 0.0806771981445851 -0.0659954068725907 0.0806771981445851 0.0806771981445851 0.0806771981445851 0.216670317557806 0.0806771981445851 -0.36987255801265 -0.36987255801265 0.884539049455181 0.216670317557806 0.0330260498142703 0.0848190509827716 0.0494431637009869 -0.357012303524509 0.888520217520681 0.0494431637009869 1 0.216670317557806 -0.0877427980369978 0.216670317557806 0.884539049455181 -0.0864030423169048 0.216670317557806 0.216670317557806 -0.132342399929024 -0.00905296585776586 -0.0864030423169048 0.216670317557806 -0.387651573363283 -0.107659865092001 -0.0877427980369978 -0.36987255801265 0.216670317557806 -0.0877427980369978 0.216073130054842 0.216670317557806 0.216670317557806 0.0380551127158037 0.0439018566450121 -0.0284723723780675 -0.0311195431659826 -0.0487510071506595 -0.0318260317675606 -0.0493135501730451 -0.0949630237536507 -0.0550108522589027 -0.0550108522589027 -0.0621978377344211 -0.0493135501730451 -0.0550108522589027 -0.108772159605523 0.0380867773554318 -0.0550108522589027 -0.109879127394795 -0.0912880057944902 -0.110663386767812 -0.108772159605523 -0.10654220082424 0.216670317557806 0.0380551127158037 -0.0120208121157709 0.0288937686596553 -0.055164806672174 0.216670317557806 0.216073130054842 0.229611733862364 0.318792497337225 0.0204813402672558 -0.0493135501730451 -0.0166430852502484 -0.0155356551708991 -0.107659865092001 0.216073130054842 0.22908399983921 -0.0120208121157709 -0.0949630237536507 -0.0148167240127731 0.900737382347368 -0.0481006868128936 -0.0120208121157709 -0.36987255801265 0.0806771981445851 0.0806771981445851 0.0806771981445851 0.0806771981445851 -0.0886708298413964 -0.0928567183902304 0.0206865999706044 -0.0550108522589027 -0.0550108522589027 -0.0550108522589027 -0.0550108522589027 -0.0550108522589027 -0.0550108522589027 -0.0550108522589027 -0.0550108522589027 -0.0550108522589027 -0.0550108522589027 -0.0550108522589027 0.872246526463704 -0.0493135501730451 -0.0493135501730451 0.876269712373792 -0.0493135501730451 -0.0493135501730451 -0.0493135501730451 -0.0363195300006341 -0.0548965755611901 -0.0493135501730451 -0.051660891484256 0.216073130054842 0.229611733862364 0.0426169197580375 -0.0953802578034885 -0.055164806672174 0.0448136091724711 -0.028552459090679 0.216670317557806 0.216670317557806 0.216670317557806 -0.261479898020633 0.0426169197580375 -0.0649523974724252 0.318157161278447 0.0505824230775737 0.99458323291715 0.216670317557806 0.216670317557806 0.318792497337225 0.888520217520681 0.130640093776805 0.216670317557806 0.989173713168874 -0.108772159605523 -0.0262621658655556 0.105195654366991 0.128566339881799 0.99458323291715 0.99458323291715 1 0.0806771981445851 -0.0486773627665729 0.989148872045575 0.0615594765112075 0.0615594765112075 -0.0570999301702526 0.983699869818155 0.0806771981445851 -0.0611614244934081 0.989148872045575 0.0448136091724711 0.884460110294245 -0.0550108522589027 0.0615594765112075 0.0380867773554318 -0.144686354222849 1 0.0615594765112075 -0.0360742149370616 -0.0274352747487607 -0.157659798107247 -0.0284723723780675 -0.0274352747487607 -0.159762528951619 -0.0151521055659569 -0.0552357912500367 -0.0324079062335243 -0.0271662562508971 -0.0791991552119276 0.0806771981445851 0.0701941782760064 0.0806771981445851
0.0474249031305146 -0.0293256571583173 -0.0293256571583173 -0.164273762718971 -0.164273762718971 -0.164273762718971 0.00166136607447264 -0.0182775304750547 0.0378861260530227 0.00166136607447264 0.103400769192625 1 -0.0490464301577283 -0.024248343093185 -0.0293256571583173 0.0535062156934094 0.0409038913119425 0.0471513515905596 0.0323812762253687 0.0468768088973267 -0.051681104198627 0.135639946732016 0.0994966606742997 0.0994966606742997 -0.0493135501730451 1 0.00438139831896954 -0.0207954380208997 -0.0487784425302284 -0.0223346263462771 0.0142766395382269 -0.0268900792346532 -0.0179638878226879 0.0356776636002358 -0.015626282002228 0.0206525048511107 0.896433124521589 0.951316198112496 0.93398877154959 1 -0.0293256571583173 0.0606385864368859 0.044189113800634 -0.0293256571583173 -0.024248343093185 0.05989555193798 -0.0237829196301634 0.0373398501474683 -0.0487784425302284 0.086197587442061 0.385875846879198 -0.0487784425302284 -0.0319620650781656 -0.0434973173061136 0.387636335930998 0.387636335930998 -0.078819873202075 0.0992683659378798 -0.163943029919724 -0.164273762718971 0.0992683659378798 0.0504045975649529 -0.119862079410857 -0.164273762718971 0.0994966606742997 0.05989555193798 0.0496256626079273 -0.0799401657168271 0.0504045975649529 0.0994966606742997 0.0542781766722881 -0.0947290180127088 -0.0293256571583173 0.0994966606742997 0.0994966606742997 -0.157179337414783 0.0994966606742997 0.387636335930998 0.102397107614288 -0.1474717102596 0.862942669452274 0.0994966606742997 0.0994966606742997 0.896433124521589 -0.0293256571583173 -0.164273762718971 -0.164273762718971 -0.157179337414783 -0.157179337414783 -0.0293256571583173 -0.0293256571583173 -0.0391828307733249 0.0504045975649529 -0.060642730259927 0.0504045975649529 -0.0293256571583173 -0.0293256571583173 -0.0182775304750547 0.0239157522257859 0.0754482570313016 0.0958595053996796 0.0504045975649529 0.0951809004209856 0.0752227481095829 0.0749971302667564 0.0853237687910906 0.0298293931454071 -0.0438844683490704 0.031514134460964 0.00405366051697872 0.0956331969169758 -0.0197083067110998 0.954562508625565 0.896433124521589 0.100318110864297 1 0.896433124521589 0.0752227481095829 0.0758989605156272 0.0951809004209856 0.0951809004209856 0.0235229120730602 0.00166136607447264 0.0339479573563993 -0.0293256571583173 -0.0223346263462771 0.0356776636002358 0.0690240407848442 -0.0207954380208997 -0.0293256571583173 -0.0293256571583173 -0.0293256571583173 -0.0490464301577283 -0.0490464301577283 -0.0490464301577283 0.0690240407848442 0.0690240407848442 0.0746903533851714 0.0721911107562115 0.0712607734483975 0.0896508386972561 0.221706062054058 0.221706062054058 0.0910696315082872 0.0181272709152295 0.0723938086534717 0.0723938086534717 0.0951809004209856 0.0951809004209856 -0.017493519551364 0.0137069554296834 0.0951809004209856 -0.017493519551364 0.0235229120730602 0.0951809004209856 0.0059075735747814 0.00714875469332299 -0.00695058829419952 -0.0535724555407701 -0.0205253258514278 -0.00695058829419952 0.0059075735747814 0.0059075735747814 -0.00760190478576867 0.0951809004209856 -0.0227540346670585 0.0752227481095829 0.0239157522257859 -0.00889359584925166 0.0951809004209856 -0.00889359584925166 0.0756736601396192 0.0752227481095829 0.0752227481095829 -0.0216181273240014 0.0949549084481034 -0.00953401829348559 -0.0490464301577283 -0.0490464301577283 0.0992683659378798 -0.150135147197754 0.0126647307348858 -0.0297216567234203 -0.0297216567234203 -0.040848720276896 -0.040848720276896 -0.0297216567234203 -0.0403796902150457 -0.0307007900752798 -0.0195234203347529 -0.0205253258514278 -0.0210237822723963 -0.0205253258514278 -0.00190592581870181 -0.00248768766932238 -0.00190592581870181 -0.00412143543095611 -0.0191957465512168 0.0582198675024201 -0.0380626445960549 0.0323812762253687 0.0356776636002358 0.0356776636002358 0.0356776636002358 -0.0205253258514278 0.0320494280347165 -0.0205253258514278 -0.0205253258514278 -0.0205253258514278 -0.0311986084258507 -0.0311986084258507 -0.040848720276896 -0.0582047375500359 -0.0200252080679895 -0.0200252080679895 -0.0311986084258507 -0.0307007900752798 -0.0403796902150457 -0.0297216567234203 -0.0297216567234203 -0.0306571999472475 -0.0413163772459249 -0.0149307557973904 -0.040848720276896 0.0481319615628564 -0.040848720276896 -0.040848720276896 0.000413191993666735 0.0325105824665001 0.0120620023749643 -0.0297216567234203 0.000413191993666735 -0.00132495358419549 -0.0225092690422739 -0.0325105824665001 0.0323812762253687 -0.0183899995665853 0.0471513515905596 0.0471513515905596 -0.0293256571583173 -0.0293256571583173 0.747227004270888 -0.0293256571583173 -0.0293256571583173 -0.0293256571583173 0.0994966606742997 -0.0293256571583173 -0.164273762718971 -0.164273762718971 0.358781426957928 0.0994966606742997 -0.0213197969543128 -0.0868581092986181 0.0235229120730602 -0.158759353082298 0.360289950866754 0.0235229120730602 -0.0493135501730451 0.0994966606742997 0.0402365612683162 0.0994966606742997 0.358613826145392 0.0409038913119425 0.0994966606742997 0.0994966606742997 0.0487004141752275 0.01089866918056 0.0409038913119425 0.0994966606742997 0.0961499396786995 0.0606385864368859 0.0402365612683162 -0.164273762718971 0.0994966606742997 0.0402365612683162 0.0992683659378798 0.0994966606742997 0.0994966606742997 -0.0182775304750547 0.0504045975649529 0.0951809004209856 0.0125884732158843 0.00310568872551898 0.1116186628411 0.951316198112496 0.0553359325493465 0.896433124521589 0.896433124521589 0.792849911979373 0.951316198112496 0.896433124521589 0.05989555193798 -0.0207954380208997 0.896433124521589 0.0591521860426555 0.0746903533851714 0.0658321994309443 0.05989555193798 0.0613813086890308 0.0994966606742997 -0.0182775304750547 0.00166136607447264 -0.0200252080679895 0.0323812762253687 0.0994966606742997 0.0992683659378798 0.0992683659378798 0.111933127984409 0.0356776636002358 0.951316198112496 -0.0386240765540042 0.0872804716407845 0.0606385864368859 0.0992683659378798 0.0990402099405921 0.00166136607447264 0.0553359325493465 -0.0790440450708438 0.365430739244927 0.925493493807519 0.00166136607447264 -0.164273762718971 -0.0293256571583173 -0.0293256571583173 -0.0293256571583173 -0.0293256571583173 0.0735369237072389 0.0690240407848442 -0.078819873202075 0.896433124521589 0.896433124521589 0.896433124521589 0.896433124521589 0.896433124521589 0.896433124521589 0.896433124521589 0.896433124521589 0.896433124521589 0.896433124521589 0.896433124521589 0.385875846879198 1 1 0.387636335930998 1 0.951316198112496 0.902532736235991 0.0241560783090966 0.0316315815982835 1 -0.0223346263462771 0.0992683659378798 0.0992683659378798 0.0496256626079273 0.0508567224911224 0.0323812762253687 -0.0223346263462771 -0.0374197929131146 0.0994966606742997 0.0994966606742997 0.0994966606742997 -0.119862079410857 0.0496256626079273 0.0474249031305146 0.111573276946206 0.0240063482353211 -0.0490464301577283 0.0994966606742997 0.0994966606742997 0.111933127984409 0.360289950866754 -0.228322763502668 0.0994966606742997 -0.0493135501730451 0.05989555193798 0.0696282399046753 -0.0337423195786026 -0.024248343093185 -0.0490464301577283 -0.0490464301577283 -0.0493135501730451 -0.0293256571583173 -0.0198824902291087 -0.0487784425302284 -0.0293256571583173 -0.0293256571583173 0.0160595551751626 -0.0490464301577283 -0.0293256571583173 -0.0390028315503453 -0.0487784425302284 -0.0223346263462771 -0.054495888292131 0.896433124521589 -0.0293256571583173 -0.0207954380208997 -0.0625524563384077 -0.0493135501730451 -0.0293256571583173 -0.0397256066423944 -0.0216181273240014 -0.0681612836980902 0.0951809004209856 -0.0216181273240014 -0.0519174507088538 0.0752227481095829 -0.00953401829348559 0.0945032271255271 0.0954069959167372 0.292552807532541 -0.0293256571583173 -0.0417826680985705 -0.0293256571583173
-0.328006294886555 0.563906542728027 0.563906542728027 -0.145159027911526 -0.145159027911526 -0.145159027911526 -0.215520423270401 0.0965432285566912 0.255985245601994 -0.215520423270401 -0.08213749492891 0.00438139831896954 0.0356377282114004 0.737086487911695 0.976509609015378 -0.15530075833495 0.283697923714363 -0.350160931091588 -0.417985000176988 -0.352976282229925 0.0366789706659015 -0.107120353178634 -0.0979746212624027 -0.0979746212624027 0.0527069066516723 0.00438139831896954 0.999999999999997 -0.0292051730044557 -0.07229045535185 -0.0331002841610813 0.258772863029777 -0.028052484256281 -0.0266227776704204 -0.0674147453763169 -0.0398515403831487 -0.0955015546272065 -0.0106823373539373 0.00438139831896954 -0.00499875140237382 0.00438139831896954 0.976509609015378 0.0306307349681024 0.0204522759518062 0.976509609015378 0.737086487911695 0.0296352745193389 0.752712404387508 0.473337996472486 0.0374386583387362 0.112495762946575 0.0311273795852221 0.0374386583387362 0.942369955068379 0.0338965341789181 0.0327902121635525 0.0327902121635525 0.145450813238309 -0.0989096480553273 -0.144296106833498 -0.145159027911526 -0.0989096480553273 -0.156678947208439 -0.0603781641035955 -0.145159027911526 -0.0979746212624027 0.0296352745193389 -0.157024201335804 0.154371566477897 -0.156678947208439 -0.0979746212624027 -0.154956903712763 0.122462224558323 0.976509609015378 -0.0979746212624027 -0.0979746212624027 -0.134568951893114 -0.0979746212624027 0.0327902121635525 -0.197036025982444 -0.00420528794164986 -0.0160009961481964 -0.0979746212624027 -0.0979746212624027 -0.0106823373539373 0.563906542728027 -0.145159027911526 -0.145159027911526 -0.134568951893114 -0.134568951893114 0.563906542728027 0.563906542728027 -0.105492460585325 -0.156678947208439 -0.0898735252064014 -0.156678947208439 0.563906542728027 0.563906542728027 0.0965432285566912 -0.22229438635755 0.106974519484151 0.142065366085686 -0.156678947208439 0.141059662328662 0.105233277953963 0.103499819480783 0.177637576162065 -0.0500066734491003 -0.0528153692304305 -0.0494880816368514 -0.0323562628087797 0.141729973186352 -0.0237211151500759 -0.00199749739149682 -0.0106823373539373 -0.0363618719864492 0.00438139831896954 -0.0106823373539373 0.105233277953963 0.110481157550428 0.141059662328662 0.141059662328662 -0.169667666346947 -0.215520423270401 -0.0898735252064014 0.976509609015378 -0.0331002841610813 -0.0674147453763169 -0.0565157732878199 -0.0292051730044557 0.563906542728027 0.563906542728027 0.563906542728027 0.0356377282114004 0.0356377282114004 0.0356377282114004 -0.0565157732878199 -0.0565157732878199 -0.0486783343046216 -0.0862828026882061 -0.0533941710441579 0.117471855588012 -0.0198923169157257 -0.0198923169157257 -0.160439887882409 0.243728775271754 -0.0518269099897572 -0.0518269099897572 0.141059662328662 0.141059662328662 0.0968896070581527 -0.168334926433884 0.141059662328662 0.0968896070581527 -0.169667666346947 0.141059662328662 0.180218739828437 0.180589394645194 -0.100331982981652 0.239755529386875 -0.133721509784511 -0.100331982981652 0.180218739828437 0.180218739828437 -0.100674231656685 0.141059662328662 -0.109137113352069 0.105233277953963 -0.22229438635755 -0.101357730152836 0.141059662328662 -0.101357730152836 0.108723744708403 0.105233277953963 0.105233277953963 -0.108465650054196 0.140724738502109 -0.101698992657469 0.0356377282114004 0.0356377282114004 -0.0989096480553273 0.0780382340739698 -0.102327502973107 -0.140055339341553 -0.140055339341553 0.10353975379409 0.10353975379409 -0.140055339341553 0.104485799985638 0.118972727513768 -0.133056983677858 -0.133721509784511 -0.134053901829237 -0.133721509784511 0.160144815597318 0.159796861508228 0.160144815597318 -0.0967835287018363 -0.264794262869081 -0.288253287244997 -0.104404643110591 -0.417985000176988 -0.0674147453763169 -0.0674147453763169 -0.0674147453763169 -0.133721509784511 0.141729973186352 -0.133721509784511 -0.133721509784511 -0.133721509784511 0.117988538601287 0.117988538601287 0.10353975379409 0.0636039464420104 -0.13338920477368 -0.13338920477368 0.117988538601287 0.118972727513768 0.104485799985638 -0.140055339341553 -0.140055339341553 -0.140724738502111 0.102593469082353 -0.13007024986894 0.10353975379409 0.142065366085686 0.10353975379409 0.10353975379409 0.161539805053933 0.142065366085686 -0.103193834483047 -0.140055339341553 0.161539805053933 0.160493084099658 -0.135051631200435 -0.142065366085685 -0.417985000176988 -0.26301396439058 -0.350160931091588 -0.350160931091588 0.563906542728027 0.563906542728027 -0.0367216644340218 0.563906542728027 0.563906542728027 0.563906542728027 -0.0979746212624027 0.563906542728027 -0.145159027911526 -0.145159027911526 0.0549932901393014 -0.0979746212624027 -0.0315962902850206 0.0965432285566912 -0.169667666346947 -0.130051426932651 0.0473578645892798 -0.169667666346947 0.0527069066516723 -0.0979746212624027 0.283014689575745 -0.0979746212624027 0.0456839145123908 0.283697923714363 -0.0979746212624027 -0.0979746212624027 0.00493966761011186 0.0379385109790633 0.283697923714363 -0.0979746212624027 -0.142936937660784 0.0306307349681024 0.283014689575745 -0.145159027911526 -0.0979746212624027 0.283014689575745 -0.0989096480553273 -0.0979746212624027 -0.0979746212624027 0.0965432285566912 -0.156678947208439 0.141059662328662 0.157228893652294 -0.0594503078587693 -0.0368633119956191 0.00438139831896954 -0.076493942891045 -0.0106823373539373 -0.0106823373539373 -0.028052484256281 0.00438139831896954 -0.0106823373539373 0.0296352745193389 -0.0292051730044557 -0.0106823373539373 0.0286409238057354 -0.0486783343046216 0.0376298550963592 0.0296352745193389 0.0316273022216642 -0.0979746212624027 0.0965432285566912 -0.215520423270401 -0.13338920477368 -0.417985000176988 -0.0979746212624027 -0.0989096480553273 -0.0989096480553273 -0.00560798487470062 -0.0674147453763169 0.00438139831896954 -0.104950178271679 -0.0534551543545173 0.0306307349681024 -0.0989096480553273 -0.0998451653276714 -0.215520423270401 -0.076493942891045 0.129296652365099 0.0524218568190075 0.00778766206249438 -0.215520423270401 -0.145159027911526 0.563906542728027 0.563906542728027 0.563906542728027 0.563906542728027 -0.0502550416930002 -0.0565157732878199 -0.116812350476789 -0.0106823373539373 -0.0106823373539373 -0.0106823373539373 -0.0106823373539373 -0.0106823373539373 -0.0106823373539373 -0.0106823373539373 -0.0106823373539373 -0.0106823373539373 -0.0106823373539373 -0.0106823373539373 0.0311273795852221 0.00438139831896954 0.00438139831896954 0.0327902121635525 0.00438139831896954 0.00438139831896954 0.00438139831896954 -0.149545583728832 -0.142905917202934 0.00438139831896954 -0.0331002841610813 -0.0989096480553273 -0.0989096480553273 -0.157024201335804 -0.0872366787246333 -0.417985000176988 -0.0331002841610813 -0.0350565728358766 -0.0979746212624027 -0.0979746212624027 -0.0979746212624027 -0.0362812721025428 -0.157024201335804 -0.328006294886555 -0.00645245802708273 -0.169228853520422 0.0356377282114004 -0.0979746212624027 -0.0979746212624027 -0.00560798487470062 0.0473578645892798 0.102379719207349 -0.0979746212624027 0.0338480817714432 0.0296352745193389 -0.0943003580620566 -0.0137564429164285 0.737086487911695 0.0356377282114004 0.0356377282114004 0.0527069066516723 0.563906542728027 -0.0368633119956191 0.0374386583387362 0.976509609015378 0.976509609015378 0.264031567245419 0.0356377282114004 0.563906542728027 -0.0439212145841353 0.0374386583387362 -0.0331002841610813 0.0361356954994295 -0.0106823373539373 0.976509609015378 -0.0292051730044557 -0.0927037707134234 0.0527069066516723 0.976509609015378 0.0283090572729437 -0.108465650054196 -0.101016145254082 0.141059662328662 -0.108465650054196 0.0755917526384774 0.105233277953963 -0.101698992657469 0.140055339341552 0.141394739577813 -0.0113032877970374 0.563906542728027 0.10164692573125 0.563906542728027
-0.438491945121508 -0.0267717468912265 -0.0267717468912265 0.0365365142778815 0.0365365142778815 0.0365365142778815 0.0670956732220523 0.0635409634383501 -0.113323110822947 0.0670956732220523 0.0534070400779126 -0.0207954380208997 0.0390590313742841 -0.00340642987191806 -0.0267717468912265 -0.102212863137413 -0.103119932956091 -0.441035883795576 0.0286435043211666 -0.443618891943907 0.0999735207062833 0.00641812358547755 0.0543792209392707 0.0543792209392707 0.0380867773554318 -0.0207954380208997 -0.0292051730044557 0.999999999999995 -0.0475787401055919 0.00426062611490139 -0.0286019476110605 -0.0132083139924499 0.863837915057788 0.0131232029781414 -0.0262287195933208 -0.0626121261436356 -0.0231979803646771 -0.0207954380208997 -0.0222651906043772 -0.0207954380208997 -0.0267717468912265 -0.0937226966920054 0.20569427137604 -0.0267717468912265 -0.00340642987191806 -0.0939436545855909 -0.00159225001579855 -0.0559203231274801 0.0400409689481057 -0.0298612498812838 0.0179978558096255 0.0400409689481057 -0.0303950107950048 0.0608788887945404 0.0187927319449343 0.0187927319449343 -0.0768813038651877 0.0539033971361067 0.0370544989504794 0.0365365142778815 0.0539033971361067 -0.103119932956091 0.0469784840015817 0.0365365142778815 0.0543792209392707 -0.0939436545855909 -0.103347165670513 -0.0779740428629237 -0.103119932956091 0.0543792209392707 -0.101986551522365 0.078645648799904 -0.0267717468912265 0.0543792209392707 0.0543792209392707 0.047720336490556 0.0543792209392707 0.0187927319449343 -0.129681378074449 0.0632381175578639 -0.0240982845756093 0.0543792209392707 0.0543792209392707 -0.0231979803646771 -0.0267717468912265 0.0365365142778815 0.0365365142778815 0.047720336490556 0.047720336490556 -0.0267717468912265 -0.0267717468912265 -0.0877915386744918 -0.103119932956091 -0.0473394217613051 -0.103119932956091 -0.0267717468912265 -0.0267717468912265 0.0635409634383501 0.129681378074449 0.0735926123612409 0.0935018474859238 -0.103119932956091 0.0928399327497979 0.0733726498158749 0.0731525810283081 0.116914079847277 -0.0329124295593285 0.017916540130978 -0.0325711127847215 -0.0212956221049381 0.093281105044708 -0.0192235822688998 -0.0217853077540626 -0.0231979803646771 -0.0325711127847215 -0.0207954380208997 -0.0231979803646771 0.0733726498158749 0.0740322308245022 0.0928399327497979 0.0928399327497979 -0.123055074147241 0.0670956732220523 0.320104803073207 -0.0267717468912265 0.88326715770302 0.0131232029781414 -0.0387236475119539 0.999999999999995 -0.0267717468912265 -0.0267717468912265 -0.0267717468912265 0.0390590313742841 0.0390590313742841 0.0390590313742841 -0.0387236475119539 -0.0387236475119539 -0.0338351372298728 -0.0567879538827641 -0.0367777721686101 -0.0268377350481445 -0.0241439979453356 -0.0241439979453356 0.0117427700965959 0.171009861334788 -0.0358002055193628 -0.0358002055193628 0.0928399327497979 0.0928399327497979 0.0637689361716442 -0.122805347928088 0.0928399327497979 0.0637689361716442 -0.123055074147241 0.0928399327497979 0.118612900454432 0.118856850905561 -0.0660345728814171 -0.120820229192432 -0.0880102487886974 -0.0660345728814171 0.118612900454432 0.118612900454432 -0.0662598275250856 0.0928399327497979 0.261367715878652 0.0733726498158749 0.129681378074449 -0.0667096794059694 0.0928399327497979 -0.0667096794059694 0.0738124716956814 0.0733726498158749 0.0733726498158749 0.263090328601108 0.0926194990338766 -0.0669342849910032 0.0390590313742841 0.0390590313742841 0.0539033971361067 0.00942321475207 0.109857385591961 0.22005003060135 0.22005003060135 0.198888729508427 0.198888729508427 0.22005003060135 0.199330702079017 -0.0972723642354567 -0.087572883789848 -0.0880102487886974 -0.0882290161851977 -0.0880102487886974 0.0415531843498286 0.0398853121941857 0.0415531843498286 -0.174937147771444 -0.351308970485353 -0.357187999784333 -0.0873542820749895 0.0286435043211666 0.0131232029781414 0.0131232029781414 0.0131232029781414 -0.0880102487886974 0.0584153142629935 -0.0880102487886974 -0.0880102487886974 -0.0880102487886974 -0.0974953203938766 -0.0974953203938766 0.198888729508427 0.034925937415004 -0.0877915386744918 -0.0877915386744918 -0.0974953203938766 -0.0972723642354567 0.199330702079017 0.22005003060135 0.22005003060135 0.219003297046661 0.198448365857435 -0.0856071328346577 0.198888729508427 0.0597724411586531 0.198888729508427 0.198888729508427 0.0484510054569518 0.0597724411586531 0.106374145499913 0.22005003060135 0.0484510054569518 0.0432430213615269 -0.0888856824935906 0.216936629645558 0.0286435043211666 -0.349875812072698 -0.441035883795576 -0.441035883795576 -0.0267717468912265 -0.0267717468912265 -0.0278301478694401 -0.0267717468912265 -0.0267717468912265 -0.0267717468912265 0.0543792209392707 -0.0267717468912265 0.0365365142778815 0.0365365142778815 0.0164266422572042 0.0543792209392707 0.975405069075464 -0.0891455228920336 -0.123055074147241 0.0285852653186633 0.0172091908447429 -0.123055074147241 0.0380867773554318 0.0543792209392707 -0.103347165670513 0.0543792209392707 0.0164266422572042 -0.103119932956091 0.0543792209392707 0.0543792209392707 -0.0190909734756424 0.00851518928416335 -0.103119932956091 0.0543792209392707 0.0249092878279901 -0.0937226966920054 -0.103347165670513 0.0365365142778815 0.0543792209392707 -0.103347165670513 0.0539033971361067 0.0543792209392707 0.0543792209392707 0.0635409634383501 -0.103119932956091 0.0928399327497979 0.209969648018439 0.130725145791496 0.0159501114850454 -0.0207954380208997 -0.0536467717118246 -0.0231979803646771 -0.0231979803646771 -0.0132083139924499 -0.0207954380208997 -0.0231979803646771 -0.0939436545855909 0.999999999999995 -0.0231979803646771 -0.0941647230861522 -0.0338351372298728 -0.0921789267822283 -0.0939436545855909 -0.0935018474859238 0.0543792209392707 0.0635409634383501 0.0670956732220523 -0.0877915386744918 0.0286435043211666 0.0543792209392707 0.0539033971361067 0.0539033971361067 0.0593891894202058 0.0131232029781414 -0.0207954380208997 -0.087572883789848 -0.0582108784904268 -0.0937226966920054 0.0539033971361067 0.0534252828590809 0.0670956732220523 -0.0536467717118246 -0.0770999622423325 0.0195939169428574 -0.0202839756592228 0.0670956732220523 0.0365365142778815 -0.0267717468912265 -0.0267717468912265 -0.0267717468912265 -0.0267717468912265 -0.0348193734519128 -0.0387236475119539 -0.0509608949879149 -0.0231979803646771 -0.0231979803646771 -0.0231979803646771 -0.0231979803646771 -0.0231979803646771 -0.0231979803646771 -0.0231979803646771 -0.0231979803646771 -0.0231979803646771 -0.0231979803646771 -0.0231979803646771 0.0179978558096255 -0.0207954380208997 -0.0207954380208997 0.0187927319449343 -0.0207954380208997 -0.0207954380208997 -0.0207954380208997 0.0216595803246347 0.0943859041101105 -0.0207954380208997 0.00426062611490139 0.0539033971361067 0.0539033971361067 -0.103347165670513 -0.0847344486093292 0.0286435043211666 0.88326715770302 -0.0151030679201803 0.0543792209392707 0.0543792209392707 0.0543792209392707 0.0469784840015817 -0.103347165670513 -0.438491945121508 0.0589484984896853 -0.122805347928088 0.0390590313742841 0.0543792209392707 0.0543792209392707 0.0593891894202058 0.0172091908447429 -0.0752284116943272 0.0543792209392707 0.0380867773554318 -0.0939436545855909 -0.186327281718745 -0.0329124295593285 -0.00340642987191806 0.0390590313742841 0.0390590313742841 0.0380867773554318 -0.0267717468912265 -0.0368121318372683 0.0400409689481057 -0.0267717468912265 -0.0267717468912265 -0.028218287895377 0.0390590313742841 -0.0267717468912265 0.0105758532237002 0.0400409689481057 0.88326715770302 0.0204015115052585 -0.0231979803646771 -0.0267717468912265 0.999999999999995 -0.0299428801082626 0.0380867773554318 -0.0267717468912265 -0.114990813773987 0.263090328601108 -0.0532236906497222 0.0928399327497979 0.263090328601108 -0.0243660414095143 0.0733726498158749 -0.0669342849910032 0.09217892678223 0.093060467442449 -0.039837965259497 -0.0267717468912265 0.198009599128779 -0.0267717468912265
0.1085053913417 -0.0516153620370122 -0.0516153620370122 0.29693386042223 0.29693386042223 0.29693386042223 0.0451762683677214 0.0200360488006232 0.100609782548567 0.0451762683677214 0.236574883356158 -0.0487784425302284 -0.112215349887631 -0.0554787839939813 -0.070592324291172 0.159249956237972 -0.0384262131167613 0.107879521494091 0.0778017492399357 0.107251383946039 -0.118243329261226 0.310336226965427 0.227642512499111 0.227642512499111 -0.112826504784822 -0.0487784425302284 -0.07229045535185 -0.0475787401055919 1 -0.0158828059098437 -0.057811581697669 -0.0615229210386754 -0.0411003196538919 -0.104075075059917 -0.0615229210386775 -0.015429043116903 -0.0544139224621606 -0.0167185207781252 -0.0522259410563369 -0.0487784425302284 -0.070592324291172 -0.0137159977808043 -0.0302329869388933 -0.070592324291172 -0.0554787839939813 -0.0150449901043587 -0.0544139224621606 -0.100441675197432 -0.111602209944751 -0.0752564944570207 -0.12640968053515 -0.111602209944751 -0.0731273265830638 -0.0995193057880435 -0.125835578372901 -0.125835578372901 0.0121977017215359 0.227120187558386 0.297532884161736 0.29693386042223 0.227120187558386 0.140482103600712 -0.259568521275843 0.29693386042223 0.227642512499111 -0.0150449901043587 0.148694173409672 0.0188059960427645 0.140482103600712 0.227642512499111 0.150604422392314 0.0241573199859593 -0.070592324291172 0.227642512499111 0.227642512499111 0.310336226965427 0.227642512499111 -0.125835578372901 0.0792884770348069 -0.326815832809314 -0.0565257047275111 0.227642512499111 0.227642512499111 -0.0544139224621606 -0.0516153620370122 0.29693386042223 0.29693386042223 0.310336226965427 0.310336226965427 -0.0516153620370122 -0.0516153620370122 0.161529363134952 0.150229132603552 0.804357625739393 0.150229132603552 -0.0516153620370122 -0.0516153620370122 0.0200360488006232 0.114703532218475 -0.0221806884388251 0.0427780795707267 0.150229132603552 0.0385463407733987 -0.02404781648132 -0.0259202267846038 -0.0444230067286879 0.0264922950826845 0.0736038578046454 0.0460060912395823 0.0152399758963482 0.041372314474758 -0.0450914475562516 -0.0511003125405205 -0.0544139224621606 0.0298300019685154 -0.0487784425302284 -0.0544139224621606 -0.02404781648132 -0.0184623465932038 0.0385463407733987 0.0385463407733987 0.0834826920834184 0.0451762683677214 -0.062319904758184 -0.070592324291172 -0.0511003125405205 -0.104075075059917 -0.081365098720861 -0.0475787401055919 -0.0516153620370122 -0.0516153620370122 -0.0516153620370122 -0.112215349887631 -0.112215349887631 -0.112215349887631 -0.081365098720861 -0.081365098720861 -0.0746012803559735 -0.0369960849102006 -0.0787322091561956 -0.0711017395986263 -0.125260155730175 -0.125260155730175 0.244160714349611 0.0722853268556054 -0.0773800388257053 -0.0773800388257053 0.0385463407733987 0.0385463407733987 0.0215505040706691 0.0850043124165203 0.0385463407733987 0.0139760112182252 0.0834826920834184 0.0385463407733987 0.0894392515924194 0.0906395026604769 0.0339178035682551 -0.0400570777044697 0.146990738176456 0.0339178035682551 0.0894392515924194 0.0894392515924194 0.032236375177889 0.0385463407733987 0.000287338800719946 -0.02404781648132 0.114703532218475 0.0288988596145044 0.0385463407733987 0.0288988596145044 -0.0203188587892019 -0.02404781648132 -0.02404781648132 0.0033581455764143 0.0371261723841951 0.035722977584514 -0.112215349887631 -0.112215349887631 0.227120187558386 0.168536895582817 0.0844855566373673 0.12023780681462 0.12023780681462 0.0927890963501407 0.0927890963501407 0.12023780681462 0.0942812368930318 0.120108239989822 0.150268639700511 0.146990738176456 0.145353231947407 0.146990738176456 0.0718980410166903 0.0706231643788664 0.0718980410166903 0.113224600493662 0.132497328366954 0.133203635436575 0.164752599877059 0.0778017492399357 -0.104075075059917 -0.104075075059917 -0.104075075059917 0.156545230039039 0.0451103258564782 0.146990738176456 0.146990738176456 0.146990738176456 0.118578474073579 0.118578474073579 0.0927890963501407 0.0790696196553374 0.148629192388702 0.148629192388702 0.118578474073579 0.120108239989822 0.0942812368930318 0.12023780681462 0.12023780681462 0.121194588747705 0.0959307114356017 0.161773472817698 0.0927890963501407 0.0276485259808307 0.0927890963501407 0.0927890963501407 0.0716760477138057 0.0490815687945091 0.0832910826480908 0.12023780681462 0.0716760477138057 0.0731687378998933 0.159615420071474 0.129301272570184 0.0778017492399357 0.135323330034181 0.107879521494091 0.107879521494091 -0.0516153620370122 -0.0516153620370122 -0.0652792822682119 -0.0516153620370122 -0.0516153620370122 -0.0516153620370122 0.227642512499111 -0.0516153620370122 0.29693386042223 0.29693386042223 -0.112528400491237 0.227642512499111 -0.0487784425302284 0.0453667939422612 0.0834826920834184 0.307247677590018 -0.111842558085542 0.0834826920834184 -0.112826504784822 0.227642512499111 -0.0397878375047052 0.227642512499111 -0.112528400491237 -0.0384262131167613 0.227642512499111 0.227642512499111 -0.170276622431193 0.0462399515975487 -0.0384262131167613 0.227642512499111 0.259243732057155 -0.0137159977808043 -0.0397878375047052 0.29693386042223 0.227642512499111 -0.0397878375047052 0.227120187558386 0.227642512499111 0.227642512499111 0.0200360488006232 0.150229132603552 0.0385463407733987 -0.0639781546350681 -0.110503325544817 -0.078760170567914 -0.0167185207781252 -0.0312105150296192 -0.0544139224621606 -0.0544139224621606 -0.0615229210386775 -0.0167185207781252 -0.0544139224621606 -0.0150449901043587 -0.0475787401055919 -0.0544139224621606 -0.00984968145460615 -0.0746012803559735 -0.0245455100893884 -0.0150449901043587 -0.018761173029617 0.227642512499111 0.0200360488006232 0.0451762683677214 0.148629192388702 0.0778017492399357 0.227642512499111 0.227120187558386 0.227120187558386 -0.333365975216783 -0.104075075059917 -0.0167185207781252 0.163140350356141 0.0429846696646611 -0.0137159977808043 0.227120187558386 0.226598180044643 0.0451762683677214 -0.0312105150296192 0.0104559911507762 -0.109762150545975 -0.0143720535048317 0.0451762683677214 0.29693386042223 -0.0516153620370122 -0.0516153620370122 -0.0516153620370122 -0.0516153620370122 -0.0760032587639702 -0.081365098720861 0.00354701738944768 -0.0544139224621606 -0.0544139224621606 -0.0544139224621606 -0.0544139224621606 -0.0544139224621606 -0.0544139224621606 -0.0544139224621606 -0.0544139224621606 -0.0544139224621606 -0.0544139224621606 -0.0544139224621606 -0.12640968053515 -0.0487784425302284 -0.0487784425302284 -0.125835578372901 -0.0487784425302284 -0.0167185207781252 -0.0167185207781252 0.05781158169767 -0.115881167174179 -0.0487784425302284 -0.0158828059098437 0.227120187558386 0.227120187558386 0.148694173409672 0.00776422573421641 0.0778017492399357 -0.0511003125405205 -0.0245219366991812 0.227642512499111 0.227642512499111 0.227642512499111 -0.259568521275843 0.148694173409672 0.1085053913417 -0.334121115803548 0.0850043124165203 -0.112215349887631 0.227642512499111 0.227642512499111 -0.333365975216783 -0.111842558085542 0.0924369752981933 0.227642512499111 -0.112826504784822 -0.0150449901043587 -0.0889494498133033 -0.0772004442597854 -0.0554787839939813 -0.112215349887631 -0.112215349887631 -0.112826504784822 -0.0516153620370122 0.0576177511256779 -0.111602209944751 -0.070592324291172 -0.070592324291172 -0.0542861212870444 -0.112215349887631 -0.0516153620370122 -0.00743946831162088 -0.111602209944751 -0.0511003125405205 -0.124683389850646 -0.0544139224621606 -0.070592324291172 -0.0475787401055919 0.779800592743142 -0.112826504784822 -0.070592324291172 0.00226403860686221 0.0033581455764143 0.658938320758529 0.0385463407733987 0.0033581455764143 0.0832910826480908 -0.02404781648132 0.035722977584514 0.0533672694463341 0.0399617282790566 -0.0911871860234534 -0.0516153620370122 0.098587410528962 -0.0516153620370122
0.036298928359021 -0.032322745544435 -0.032322745544435 0.135959790392598 0.135959790392598 0.135959790392598 0.0747670093579195 0.0682439905642602 -0.0782719739675102 0.0747670093579195 0.108322680032245 -0.0223346263462771 -0.0513810564677921 -0.0254025722507085 -0.032322745544435 -0.0587774317565457 -0.11075242411882 0.035215943759398 0.0394546212968391 0.0341278385712421 -0.0541411418651256 -0.16466112590269 0.104232734656173 0.104232734656173 -0.051660891484256 -0.0223346263462771 -0.0331002841610813 0.00426062611490139 -0.0158828059098437 1 -0.0288812124448122 -0.0281700559069442 0.0179279946205844 -0.0476537952597221 0.0194537886903473 -0.0675076573498262 -0.00833951115452953 -0.0223346263462771 -0.0239131636552971 -0.0223346263462771 -0.032322745544435 -0.10065964509512 -0.0591141399258313 -0.032322745544435 -0.0254025722507085 -0.100896957335741 -0.0249149944767993 -0.00287505274139134 -0.0511003125405205 -0.0106010811600578 -0.0578803429312998 -0.0511003125405205 -0.0334834699554532 -0.045567804007661 -0.0576174735854758 -0.0576174735854758 0.16604801172133 0.103993573014733 0.136234070806249 0.135959790392598 0.103993573014733 -0.0612409321708583 -0.125567554065622 0.135959790392598 0.104232734656173 -0.100896957335741 -0.0618480618720338 0.162193176550753 -0.0612409321708583 0.104232734656173 -0.0581527905224454 -0.0992381506257825 -0.032322745544435 0.104232734656173 0.104232734656173 0.142096453093803 0.104232734656173 -0.0576174735854758 -0.0424788158805538 -0.154491412481659 -0.0119679802970369 0.104232734656173 0.104232734656173 -0.00833951115452953 -0.032322745544435 0.135959790392598 0.135959790392598 0.142096453093803 0.142096453093803 -0.032322745544435 -0.032322745544435 -0.094289488429566 -0.0612409321708583 0.368298495970481 -0.0612409321708583 -0.032322745544435 -0.032322745544435 0.0682439905642602 -0.117841737555406 -0.195504818664861 -0.12823152623464 -0.0612409321708583 -0.130243515159724 -0.176710598358369 -0.177563007138289 -0.110441170488173 0.0219452835057538 -0.0464693723754818 0.0236381424082959 -0.000284369659551065 -0.12890151714014 0.00926463030109613 -0.00241441762276796 -0.00833951115452953 0.0381531497653805 -0.0223346263462771 -0.00833951115452953 -0.176710598358369 -0.174175537279406 -0.130243515159724 -0.130243515159724 -0.0984016254366592 0.0747670093579195 0.00384893052940413 -0.032322745544435 -0.00241441762276796 -0.0476537952597221 0.0154996562272128 0.00426062611490138 -0.032322745544435 -0.032322745544435 -0.032322745544435 -0.0513810564677921 -0.0513810564677921 -0.0513810564677921 0.0154996562272128 0.0154996562272128 0.0199865877968437 -0.00490428530857718 0.0172692025909802 -0.00869857314412982 -0.0407051847869964 -0.0407051847869964 0.123759032481202 -0.0833058138065559 0.0181664371247299 0.0181664371247299 -0.130243515159724 -0.130243515159724 0.0684888368526928 -0.0979461455497862 -0.130243515159724 0.0684888368526928 -0.0984016254366592 -0.130243515159724 -0.136525098689151 -0.136025318605283 -0.07092216618665 0.105795211218032 -0.0945243865199101 -0.07092216618665 -0.136525098689151 -0.136525098689151 -0.0711640932042011 -0.130243515159724 -0.0488643678603937 -0.176710598358369 -0.117841737555406 -0.071647241174487 -0.130243515159724 -0.071647241174487 -0.175016918733483 -0.176710598358369 -0.176710598358369 -0.0481125564684672 -0.130915573694217 -0.0718884710928808 -0.0513810564677921 -0.0513810564677921 0.103993573014733 0.0215846514612221 -0.119385959728416 -0.0990016120176313 -0.0990016120176313 -0.109535154696333 -0.109535154696333 -0.0990016120176313 -0.1092922842635 -0.104472043668152 -0.0940546496566404 -0.0945243865199101 -0.0947593461323348 -0.0945243865199101 -0.14227217294185 -0.142830499525481 -0.14227217294185 0.0979149139048519 0.00767577588011413 0.0186886626876335 -0.0938198679888994 0.0394546212968391 -0.0476537952597221 -0.0476537952597221 -0.0476537952597221 -0.0945243865199101 -0.146110265732787 -0.0945243865199101 -0.0945243865199101 -0.0945243865199101 -0.104711502076524 -0.104711502076524 -0.109535154696333 0.0449600369257327 -0.094289488429566 -0.094289488429566 -0.104711502076524 -0.104472043668152 -0.1092922842635 -0.0990016120176313 -0.0990016120176313 -0.0534781378442953 -0.0678048775814811 -0.0919434023229762 -0.109535154696333 -0.148410514552382 -0.109535154696333 -0.109535154696333 -0.140042112457191 -0.148410514552382 -0.11991544353045 -0.0990016120176313 -0.140042112457191 -0.141714190538013 -0.095464616039005 -0.100422449586578 0.0394546212968391 0.0083553096953932 0.035215943759398 0.035215943759398 -0.032322745544435 -0.032322745544435 0.0116092631563416 -0.032322745544435 -0.032322745544435 -0.032322745544435 0.104232734656173 -0.032322745544435 0.135959790392598 0.135959790392598 -0.0584043084543017 0.104232734656173 0.00193716239679792 -0.0314324590009092 -0.0984016254366592 0.140682271076634 -0.0581426178780829 -0.0984016254366592 -0.051660891484256 0.104232734656173 -0.110996475615363 0.104232734656173 -0.0584043084543017 -0.11075242411882 0.104232734656173 0.104232734656173 -0.104472043668152 0.0153867511106227 -0.11075242411882 0.104232734656173 0.130028023482797 -0.10065964509512 -0.110996475615363 0.135959790392598 0.104232734656173 -0.110996475615363 0.103993573014733 0.104232734656173 0.104232734656173 0.0682439905642602 -0.0612409321708583 -0.130243515159724 -0.0749048738792665 0.140400855340541 0.00200926337316612 -0.0223346263462771 0.00473910037540063 -0.00833951115452953 -0.00833951115452953 -0.0201879417900543 -0.0223346263462771 -0.00833951115452953 -0.100896957335741 0.00426062611490138 -0.00833951115452953 -0.101134388369991 0.0199865877968437 -0.0978144627049113 -0.100896957335741 -0.100422449586578 0.104232734656173 0.0682439905642602 0.0747670093579195 -0.094289488429566 0.0394546212968391 0.104232734656173 0.103993573014733 0.103993573014733 -0.16205177949846 -0.0476537952597221 -0.0223346263462771 -0.0940546496566404 -0.0625193957956325 -0.10065964509512 0.103993573014733 0.103754556716454 0.0747670093579195 0.00473910037540063 0.165271080341669 -0.0573539996193162 -0.0217853077540626 0.0747670093579195 0.135959790392598 -0.032322745544435 -0.032322745544435 -0.032322745544435 -0.032322745544435 0.0190721798908899 0.0154996562272128 0.183051290540656 -0.00833951115452953 -0.00833951115452953 -0.00833951115452953 -0.00833951115452953 -0.00833951115452953 -0.00833951115452953 -0.00833951115452953 -0.00833951115452953 -0.00833951115452953 -0.00833951115452953 -0.00833951115452953 -0.0578803429312998 -0.0223346263462771 -0.0223346263462771 -0.0576174735854758 -0.0223346263462771 -0.0223346263462771 -0.0223346263462771 0.0288812124448081 0.101371940256133 -0.0223346263462771 1 0.103993573014733 0.103993573014733 -0.0618480618720338 -0.0757299216787587 0.0394546212968391 -0.00241441762276796 0.423570418956476 0.104232734656173 0.104232734656173 0.104232734656173 -0.125567554065622 -0.0618480618720338 0.036298928359021 -0.16237538478363 -0.0979461455497862 -0.0513810564677921 0.104232734656173 0.104232734656173 -0.16205177949846 -0.0581426178780829 0.00926087805329939 0.104232734656173 -0.051660891484256 -0.100896957335741 0.116919581250303 -0.0353484651593809 -0.0254025722507085 -0.0513810564677921 -0.0513810564677921 -0.051660891484256 -0.032322745544435 -0.0395368065230932 -0.0511003125405205 -0.032322745544435 -0.032322745544435 -0.0275024418618391 -0.0513810564677921 -0.032322745544435 0.404621606782983 -0.0511003125405205 -0.00241441762276796 -0.0570899106131834 -0.00833951115452953 -0.032322745544435 0.00426062611490138 0.357054345323304 -0.051660891484256 -0.032322745544435 0.11944894160286 -0.0481125564684672 0.327673205880382 -0.130243515159724 -0.0481125564684672 0.125049231214877 -0.176710598358369 -0.0718884710928808 -0.132261939174456 -0.129572171562736 -0.0427865990402582 -0.032322745544435 -0.110021472948363 -0.032322745544435
0.0652279886307445 -0.0424365579382338 -0.0424365579382338 -0.0832037115388391 -0.0832037115388391 -0.0832037115388391 0.0981616651383723 0.0895975886557044 0.0563892403544175 0.0981616651383723 -0.0988088041151294 0.0142766395382269 -0.0592360513488086 -0.0333510570014972 0.267884441060946 -0.0588831255084341 0.277365847621698 0.064851747129755 0.056588342074527 0.0644741424012102 -0.0532654615035207 -0.047455187242436 -0.114379845113371 -0.114379845113371 -0.0606559016940382 0.0142766395382269 0.258772863029777 -0.0286019476110605 -0.057811581697669 -0.0288812124448122 1 0.0137947330048374 -0.0247074467909312 -0.0402700424170929 -0.036984488461072 -0.0879716194416001 -0.000553778295800285 0.0142766395382269 0.00502554199838273 0.0142766395382269 0.267884441060946 0.305176319297034 0.290044558947965 0.267884441060946 -0.0333510570014972 0.30445853673916 -0.0327109157602932 0.273455478959573 -0.057811581697669 0.594626594882446 -0.053462431837803 -0.057811581697669 0.254409550597682 -0.0295307925641672 -0.0520462144124185 -0.0520462144124185 0.0948229556982862 -0.115293925407888 -0.0823109111320552 -0.0832037115388391 -0.115293925407888 -0.0617923852509856 -0.0148997363552529 -0.0832037115388391 -0.114379845113371 0.30445853673916 -0.0625129297618958 0.0890318178613959 -0.0617923852509856 -0.114379845113371 -0.0581490092761235 0.187079483806218 0.267884441060946 -0.114379845113371 -0.114379845113371 -0.08418618898963 -0.114379845113371 -0.0520462144124185 0.0565924164137133 -0.0456216925785092 -0.00575709282876978 -0.114379845113371 -0.114379845113371 -0.000553778295800285 -0.0424365579382338 -0.0832037115388391 -0.0832037115388391 -0.08418618898963 -0.08418618898963 -0.0424365579382338 -0.0424365579382338 -0.123792743200198 -0.0617923852509856 -0.08340772587444 -0.0617923852509856 -0.0424365579382338 -0.0424365579382338 0.0895975886557044 -0.119672186214304 0.103771177735536 0.0972085684648933 -0.0617923852509856 0.0953984204607125 0.103461013825628 0.10315070010614 0.164857740068597 -0.0464090275902293 -0.0557833510235605 -0.0459277449920719 -0.0300284460020698 0.0966094616545767 -0.0163448613790788 0.00797967794336222 -0.000553778295800285 -0.0459277449920719 0.0142766395382269 -0.000553778295800285 0.103461013825628 0.104391073187309 0.0953984204607125 0.0953984204607125 -0.0788937755277779 0.0981616651383723 0.142081663351014 0.267884441060946 -0.0307189399918755 -0.0402700424170929 0.183840725204534 -0.0286019476110605 -0.0424365579382338 -0.0424365579382338 -0.0424365579382338 -0.0592360513488086 -0.0592360513488086 -0.0592360513488086 0.183840725204534 0.183840725204534 0.19342617624206 0.157410354407744 0.187621722218533 0.604481710701743 -0.0701457298264746 -0.0701457298264746 -0.0952195930602446 0.0363987681430629 0.189538370705501 0.189538370705501 0.0953984204607125 0.0953984204607125 0.0899190475396302 -0.0630918618738183 0.0953984204607125 0.0899190475396302 -0.0788937755277779 0.0953984204607125 -0.0234052800560027 -0.0225216199561441 -0.0893067844425169 -0.00993973035122741 -0.124101141086966 -0.0893067844425169 -0.0234052800560027 -0.0234052800560027 -0.0907692759218367 0.0953984204607125 -0.101285427630568 0.103461013825628 -0.119672186214304 -0.0937047414462948 0.0953984204607125 -0.0937047414462948 0.104081196110194 0.103461013825628 0.103461013825628 -0.100662271628229 0.0947863531026724 -0.0943824299959312 -0.0592360513488086 -0.0592360513488086 -0.115293925407888 0.140547730008868 0.164517273479398 -0.129979293949179 -0.129979293949179 -0.14380879038119 -0.14380879038119 -0.129979293949179 -0.143489925599724 -0.137161427947211 -0.123484423191314 -0.124101141086966 -0.124409619746124 -0.124101141086966 0.148623466686966 0.148300545568504 0.148623466686966 0.163498422007127 0.0814153637225473 0.0800753318373745 -0.123176178155871 0.056588342074527 -0.0402700424170929 -0.0402700424170929 -0.0402700424170929 -0.124101141086966 0.131533449083812 -0.124101141086966 -0.124101141086966 -0.124101141086966 -0.137475813079091 -0.137475813079091 -0.14380879038119 0.0590280676893919 -0.123792743200198 -0.123792743200198 -0.137475813079091 -0.137161427947211 -0.143489925599724 -0.129979293949179 -0.129979293949179 -0.130600534315083 -0.144127906961988 -0.120712564913563 -0.14380879038119 0.131844712706149 -0.14380879038119 -0.14380879038119 0.149918095977714 0.131844712706149 0.164177233591939 -0.129979293949179 0.149918095977714 0.148946679598745 -0.125335569158908 -0.131844712706149 0.056588342074527 0.0817488566632202 0.064851747129755 0.064851747129755 -0.0424365579382338 -0.0424365579382338 -0.0258678011306197 -0.0424365579382338 -0.0424365579382338 -0.0424365579382338 -0.114379845113371 -0.0424365579382338 -0.0832037115388391 -0.0832037115388391 -0.0562882601872698 -0.114379845113371 -0.0293231484209621 0.0546616107562201 -0.0788937755277779 -0.0677118660950271 -0.0548763935171971 -0.0788937755277779 -0.0606559016940382 -0.114379845113371 0.276755994472519 -0.114379845113371 -0.0562882601872698 0.277365847621698 -0.114379845113371 -0.114379845113371 -0.0911426070541805 0.0352090887339617 0.277365847621698 -0.114379845113371 -0.079809287892363 0.305176319297034 0.276755994472519 -0.0832037115388391 -0.114379845113371 0.276755994472519 -0.115293925407888 -0.114379845113371 -0.114379845113371 0.0895975886557044 -0.0617923852509856 0.0953984204607125 -0.13621943876644 0.184332392928855 -0.0451303470713141 0.0142766395382269 0.178828187693914 -0.000553778295800285 -0.000553778295800285 -0.0174844258799236 0.0142766395382269 -0.000553778295800285 0.30445853673916 -0.0286019476110605 -0.000553778295800285 0.303743765963085 0.19342617624206 0.310287270740634 0.30445853673916 0.305897138720866 -0.114379845113371 0.0895975886557044 0.0981616651383723 -0.123792743200198 0.056588342074527 -0.114379845113371 -0.115293925407888 -0.115293925407888 -0.0439561330630981 -0.0402700424170929 0.0142766395382269 -0.123484423191314 -0.0820817637009663 0.305176319297034 -0.115293925407888 -0.116207967415562 0.0981616651383723 0.178828187693914 0.0777384770056451 -0.0506275779395532 0.0176492561697921 0.0981616651383723 -0.0832037115388391 -0.0424365579382338 -0.0424365579382338 -0.0424365579382338 -0.0424365579382338 0.191473036907241 0.183840725204534 -0.0880585095172863 -0.000553778295800285 -0.000553778295800285 -0.000553778295800285 -0.000553778295800285 -0.000553778295800285 -0.000553778295800285 -0.000553778295800285 -0.000553778295800285 -0.000553778295800285 -0.000553778295800285 -0.000553778295800285 -0.053462431837803 0.0142766395382269 0.0142766395382269 -0.0520462144124185 0.0142766395382269 0.0142766395382269 0.0142766395382269 0.0403309203722854 0.133091299749784 0.0142766395382269 -0.0288812124448122 -0.115293925407888 -0.115293925407888 -0.0625129297618958 -0.119482013816815 0.056588342074527 -0.0307189399918755 -0.0194144357495443 -0.114379845113371 -0.114379845113371 -0.114379845113371 -0.0148997363552529 -0.0625129297618958 0.0652279886307445 -0.0447424233749203 -0.0781655268796145 -0.0592360513488086 -0.114379845113371 -0.114379845113371 -0.0439561330630981 -0.0548763935171971 0.0692394963816492 -0.114379845113371 -0.0606559016940382 0.30445853673916 0.153503809786869 -0.0248098337935835 -0.0333510570014972 -0.0592360513488086 -0.0592360513488086 -0.0606559016940382 -0.0424365579382338 -0.0519079042466659 -0.057811581697669 0.267884441060946 0.267884441060946 0.986586238080881 -0.0592360513488086 -0.0424365579382338 -0.0279222880141014 -0.057811581697669 -0.0307189399918755 -0.0297453421284423 -0.000553778295800285 0.267884441060946 -0.0286019476110605 -0.0860343541374881 -0.0606559016940382 0.267884441060946 0.0187191863884185 -0.100662271628229 -0.093748708898366 0.0953984204607125 -0.100662271628229 0.108280117419397 0.103461013825628 -0.0943824299959312 0.0935487926810092 0.0960061011460256 -0.0561745593874676 -0.0424365579382338 -0.144447277995129 -0.0424365579382338
0.0288395652711183 -0.0246524578601629 -0.0246524578601629 -0.207194022773939 -0.207194022773939 -0.207194022773939 -0.0371444348644564 -0.0331578495871965 0.0282160022644279 -0.0371444348644564 0.130416573969822 -0.0268900792346532 0.548257623402545 0.00841803994812245 -0.0246524578601629 0.0386299810819002 -0.0918837885423353 0.0274670130230245 0.0207015478211658 0.0260873093984849 0.520307753706423 -0.198246017360813 0.125492428227561 0.125492428227561 0.545287839555175 -0.0268900792346532 -0.028052484256281 -0.0132083139924499 -0.0615229210386754 -0.0281700559069442 0.0137947330048374 1 -0.022657362448134 0.003654405553635 0.0280685715987429 0.0365438164838095 -0.0299967487803448 -0.0268900792346532 -0.0287905808439671 -0.0268900792346532 -0.0246524578601629 -0.0780498720553366 -0.085421672114688 -0.0246524578601629 0.00841803994812245 -0.078703048367207 0.0110207432613808 -0.0791947752945208 0.551269738019833 0.0269076882340557 0.486694695993399 0.551269738019833 -0.0297122496861407 0.618200866168705 0.488915152885938 0.488915152885938 -0.0111613052630428 0.125204486294327 -0.206776878502055 -0.207194022773939 0.125204486294327 0.0268779051103675 -0.151178776209507 -0.207194022773939 0.125492428227561 -0.078703048367207 0.0260999833795829 -0.0151117140870977 0.0268779051103675 0.125492428227561 0.0393598075473159 -0.119479130389528 -0.0246524578601629 0.125492428227561 0.125492428227561 -0.198246017360813 0.125492428227561 0.488915152885938 -0.00981041938963203 0.182340593916755 -0.0311609104365218 0.125492428227561 0.125492428227561 -0.0299967487803448 -0.0246524578601629 -0.207194022773939 -0.207194022773939 -0.198246017360813 -0.198246017360813 -0.0246524578601629 -0.0246524578601629 0.029450250006509 0.0268779051103675 -0.0764870240176114 0.0268779051103675 -0.0246524578601629 -0.0246524578601629 -0.0331578495871965 0.0315033550445813 -0.0146739284792945 -0.0128664715149093 0.0268779051103675 -0.0151675830604603 -0.0155823825986173 -0.0164939072461112 0.00599842442361343 -0.0425582686821039 0.00689943139324887 -0.0421169201947968 -0.0275368552072634 -0.0136320941027682 -0.0248575504812692 -0.0281700559069442 -0.0299967487803448 -0.0421169201947968 -0.0268900792346532 -0.0299967487803448 -0.0155823825986173 -0.0128661722659121 -0.0151675830604603 -0.0151675830604603 0.02655065796057 -0.0371444348644564 -0.074857755832022 -0.0246524578601629 0.0194537886903473 0.003654405553635 -0.0651839691444296 -0.0132083139924499 -0.0246524578601629 -0.0246524578601629 -0.0246524578601629 0.548257623402545 0.548257623402545 0.548257623402545 -0.0651839691444296 -0.0651839691444296 -0.0635349354142294 -0.073431133210411 -0.0645272099820861 0.00961122957202587 -0.0443607538981178 -0.0443607538981178 -0.227620201468712 0.0241863171178124 -0.064197420368174 -0.064197420368174 -0.0151675830604603 -0.0151675830604603 -0.0320376074926958 0.0384703786926873 -0.0151675830604603 -0.0320376074926958 0.02655065796057 -0.0151675830604603 0.0264575084882399 0.0272931732709527 0.00632622062048496 0.0120128797702042 0.0750696182674724 0.00632622062048496 0.0264575084882399 0.0264575084882399 0.00503768681987665 -0.0151675830604603 0.01214120190438 -0.0155823825986173 0.0315033550445813 0.0024606097843126 -0.0151675830604603 0.0024606097843126 -0.0137685297927191 -0.0155823825986173 -0.0155823825986173 0.014706946965062 -0.0159374516000299 0.00117184994600908 0.548257623402545 0.548257623402545 0.125204486294327 -0.108203419201747 -0.00548278300538497 0.0737746985678747 0.0737746985678747 0.0667292915167098 0.0667292915167098 0.0737746985678747 0.0676397752131962 0.0692416682658273 0.0768310318833781 0.0750696182674724 0.0741902378286241 0.0750696182674724 -0.0219211927832518 -0.0227992533712236 -0.0219211927832518 -0.0697878261494377 0.0185252542006593 0.0213697466520355 0.030888266585516 0.0207015478211658 0.003654405553635 0.003654405553635 0.003654405553635 0.0750696182674724 -0.0300979421602334 0.0750696182674724 0.0750696182674724 0.0750696182674724 0.0683499794961507 0.0683499794961507 0.0667292915167098 -0.0176581687003547 0.0759498760574638 0.0759498760574638 0.0683499794961507 0.0692416682658273 0.0676397752131962 0.0737746985678747 0.0737746985678747 0.0720113625752735 0.0658178618344363 0.0848054719238307 0.0667292915167098 -0.0148223635342741 0.0667292915167098 0.0667292915167098 -0.0184102794779591 -0.0291854876747289 -0.00621183390656778 0.0737746985678747 -0.0184102794779591 -0.0210432510475914 0.0715571602337274 0.0684881166958479 0.0207015478211658 0.0193702723551754 0.0274670130230245 0.0274670130230245 -0.0246524578601629 -0.0246524578601629 -0.0359864928341199 -0.0246524578601629 -0.0246524578601629 -0.0246524578601629 0.125492428227561 -0.0246524578601629 -0.207194022773939 -0.207194022773939 0.482328387279606 0.125492428227561 -0.015626282002228 0.0213983854462951 0.02655065796057 -0.200238848089104 0.484499269812949 0.02655065796057 0.545287839555175 0.125492428227561 -0.092532773890975 0.125492428227561 0.482328387279606 -0.0918837885423353 0.125492428227561 0.125492428227561 -0.125780547589574 -0.00111697883206313 -0.0918837885423353 0.125492428227561 -0.216646036388233 -0.0780498720553366 -0.092532773890975 -0.207194022773939 0.125492428227561 -0.092532773890975 0.125204486294327 0.125492428227561 0.125492428227561 -0.0331578495871965 0.0268779051103675 -0.0151675830604603 -0.12491671934898 -0.105203045303613 -0.00342101364863478 -0.0268900792346532 -0.0693693463232039 -0.0299967487803448 -0.0299967487803448 -0.0339157245632037 -0.0268900792346532 -0.0299967487803448 -0.078703048367207 -0.0132083139924499 -0.0299967487803448 -0.0793515896017673 -0.0635349354142294 -0.0733448644491099 -0.078703048367207 -0.0773920228289952 0.125492428227561 -0.0331578495871965 -0.0371444348644564 0.0759498760574638 0.0207015478211658 0.125492428227561 0.125204486294327 0.125204486294327 0.173833672139415 0.003654405553635 -0.0268900792346532 0.0301683994897535 -0.0291672674537402 -0.0780498720553366 0.125204486294327 0.124916719348981 -0.0371444348644564 -0.0693693463232039 -0.0119578171236287 0.491161141226783 -0.0262287195933208 -0.0371444348644564 -0.207194022773939 -0.0246524578601629 -0.0246524578601629 -0.0246524578601629 -0.0246524578601629 -0.0638666680183868 -0.0651839691444296 0.0151225499370736 -0.0299967487803448 -0.0299967487803448 -0.0299967487803448 -0.0299967487803448 -0.0299967487803448 -0.0299967487803448 -0.0299967487803448 -0.0299967487803448 -0.0299967487803448 -0.0299967487803448 -0.0299967487803448 0.486694695993399 -0.0268900792346532 -0.0268900792346532 0.488915152885938 -0.0268900792346532 -0.0268900792346532 -0.0268900792346532 0.0174844258799208 -0.084030932222695 -0.0268900792346532 -0.0281700559069442 0.125204486294327 0.125204486294327 0.0260999833795829 -0.109568071358721 0.0207015478211658 0.0194537886903473 -0.0276275515624776 0.125492428227561 0.125492428227561 0.125492428227561 -0.151178776209507 0.0260999833795829 0.0288395652711183 0.173487231112533 0.0271794932922114 0.548257623402545 0.125492428227561 0.125492428227561 0.173833672139415 0.484499269812949 0.0484619260702959 0.125492428227561 0.545287839555175 -0.078703048367207 -0.0201326120705598 -0.0425582686821039 0.00841803994812245 0.548257623402545 0.548257623402545 0.545287839555175 -0.0246524578601629 -0.0476008796210949 0.551269738019833 -0.0246524578601629 -0.0246524578601629 0.0160235196386741 0.548257623402545 -0.0246524578601629 -0.0491932091572968 0.551269738019833 0.0194537886903473 0.493433175921617 -0.0299967487803448 -0.0246524578601629 -0.0132083139924499 -0.0788957095072925 0.545287839555175 -0.0246524578601629 0.00942041113985618 0.014706946965062 -0.0859699706946066 -0.0151675830604603 0.014706946965062 -0.20843238316367 -0.0155823825986173 0.00117184994600908 -0.0174814440131642 -0.01439913096195 0.00511965052281282 -0.0246524578601629 0.0649054712012457 -0.0246524578601629
-0.378785967643404 -0.025997398213841 -0.025997398213841 0.0718422565359429 0.0718422565359429 0.0718422565359429 0.0601356005746414 0.0548890933773491 -0.0978927997811599 0.0601356005746414 0.0871246486322626 -0.0179638878226879 -0.00130356265407744 -0.0204314570230357 -0.025997398213841 -0.0882953465847118 -0.0890789078856901 -0.380983518323649 0.0346670355619775 -0.383214818697081 0.0503227157031608 0.0465911262148372 0.0838350784913709 0.0838350784913709 -0.00222835104679625 -0.0179638878226879 -0.0266227776704204 0.863837915057788 -0.0411003196538919 0.0179279946205844 -0.0247074467909312 -0.022657362448134 0.999999999999991 -0.0213358863894908 -0.022657362448134 -0.0535739971909231 -0.0200392949917761 -0.0179638878226879 -0.0192335158300499 -0.0179638878226879 -0.025997398213841 -0.0809612189040189 0.177686510524814 -0.025997398213841 -0.0204314570230357 -0.0811520907101284 -0.0200392949917761 -0.0529059824301363 -0.000373524430401142 -0.0334198214666795 -0.0223895019131714 -0.000373524430401142 -0.0269309765414733 0.0185664943218901 -0.0215464281773646 -0.0215464281773646 -0.0664129852378286 0.083642719199941 0.0722248279093006 0.0718422565359429 0.083642719199941 -0.0890789078856901 0.0535874964078528 0.0718422565359429 0.0838350784913709 -0.0811520907101284 -0.0892752001199488 -0.0673569346153363 -0.0890789078856901 0.0838350784913709 -0.0880998500310144 0.109090023508022 -0.025997398213841 0.0838350784913709 0.0838350784913709 0.079995552523138 0.0838350784913709 -0.0215464281773646 -0.112023691257655 0.0600882475503175 -0.0208170119042669 0.0838350784913709 0.0838350784913709 -0.0200392949917761 -0.025997398213841 0.0718422565359429 0.0718422565359429 0.079995552523138 0.079995552523138 -0.025997398213841 -0.025997398213841 -0.07583765972829 -0.0890789078856901 -0.0118349709205496 -0.0890789078856901 -0.025997398213841 -0.025997398213841 0.0548890933773491 0.112023691257656 0.0635720888257919 0.0807704409862902 -0.0890789078856901 0.0801986539406911 0.0633820768392118 0.063191973076591 0.100994814976175 -0.0284310045300194 0.0483769141287997 -0.0281361621590676 -0.0183959657989918 0.0805797552961121 -0.0166060592271087 -0.0188189748291637 -0.0200392949917761 -0.0281361621590676 -0.0179638878226879 -0.0200392949917761 0.0633820768392118 0.0639518479225162 0.0801986539406911 0.0801986539406911 -0.106299638688637 0.0601356005746414 0.269832760123286 -0.025997398213841 0.748996738022611 -0.0213358863894908 -0.0408349465899369 0.863837915057788 -0.025997398213841 -0.025997398213841 -0.025997398213841 -0.00130356265407744 -0.00130356265407744 -0.00130356265407744 -0.0408349465899369 -0.0408349465899369 -0.0367418438895167 -0.0490555876824853 -0.039204850201858 -0.0308955918117284 -0.0461302015699796 -0.0461302015699796 0.052598328167434 0.147724802069767 -0.038386336833251 -0.038386336833251 0.0801986539406911 0.0801986539406911 0.0550860248679866 -0.10608391571215 0.0801986539406911 0.0550860248679866 -0.106299638688637 0.0801986539406911 0.102462320627515 0.102673054276596 -0.0570431677596163 -0.104369094882398 -0.0760265898173484 -0.0570431677596163 0.102462320627515 0.102462320627515 -0.0572377512613618 0.0801986539406911 0.219895360488374 0.0633820768392118 0.112023691257656 -0.0576263503722406 0.0801986539406911 -0.0576263503722406 0.0637620116548608 0.0633820768392118 0.0633820768392118 0.221372256130035 0.0800082349391235 -0.0578203731925152 -0.00130356265407744 -0.00130356265407744 0.083642719199941 0.0335915997807021 0.100786239023552 0.190087559643076 0.190087559643076 0.171807625427057 0.171807625427057 0.190087559643076 0.172189418090948 -0.0840275563138997 -0.0756487773486226 -0.0760265898173484 -0.0762155693890228 -0.0760265898173484 0.0248550064989792 0.0235226813181618 0.0248550064989792 -0.151117340997043 -0.303474008605171 -0.308552537017369 -0.0754599408990332 0.0346670355619775 -0.0213358863894908 -0.0213358863894908 -0.0213358863894908 -0.0760265898173484 0.0662775606464694 -0.0760265898173484 -0.0760265898173484 -0.0760265898173484 -0.084220154296938 -0.084220154296938 0.171807625427057 0.0361616553290774 -0.07583765972829 -0.07583765972829 -0.084220154296938 -0.0840275563138997 0.172189418090948 0.190087559643076 0.190087559643076 0.189183351511573 0.171427222608916 -0.0739506871419682 0.171807625427057 0.0340824379634303 0.171807625427057 0.171807625427057 0.0303466814631771 0.0340824379634303 0.100577924476088 0.190087559643076 0.0303466814631771 0.0262031283971499 -0.0767828226437558 0.187398085852686 0.0346670355619775 -0.302235992030035 -0.380983518323649 -0.380983518323649 -0.025997398213841 -0.025997398213841 -0.0240407369112901 -0.025997398213841 -0.025997398213841 -0.025997398213841 0.0838350784913709 -0.025997398213841 0.0718422565359429 0.0718422565359429 -0.0240692328643282 0.0838350784913709 0.84259188120697 -0.06601950479882 -0.106299638688637 0.0781871775593145 -0.0232304050597803 -0.106299638688637 -0.00222835104679625 0.0838350784913709 -0.0892752001199488 0.0838350784913709 -0.0240692328643282 -0.0890789078856901 0.0838350784913709 0.0838350784913709 -0.0403801486151048 -0.00532707966612028 -0.0890789078856901 0.0838350784913709 0.0630737866208968 -0.0809612189040189 -0.0892752001199488 0.0718422565359429 0.0838350784913709 -0.0892752001199488 0.083642719199941 0.0838350784913709 0.0838350784913709 0.0548890933773491 -0.0890789078856901 0.0801986539406911 0.181379742969671 0.112925337386154 0.00447597717800383 -0.0179638878226879 -0.0463421154251249 -0.0200392949917761 -0.0200392949917761 0.000770536972887545 -0.0179638878226879 -0.0200392949917761 -0.0811520907101284 0.863837915057788 -0.0200392949917761 -0.0813430580627382 -0.0367418438895167 -0.0796276519238265 -0.0811520907101284 -0.0807704409862942 0.0838350784913709 0.0548890933773491 0.0601356005746414 -0.07583765972829 0.0346670355619775 0.0838350784913709 0.083642719199941 0.083642719199941 0.0500460234488708 -0.0213358863894908 -0.0179638878226879 -0.0756487773486226 -0.0502847639088544 -0.0809612189040189 0.083642719199941 0.0834504768089776 0.0601356005746414 -0.0463421154251249 -0.0666018706344513 -0.0207010867285384 -0.0175220672425464 0.0601356005746414 0.0718422565359429 -0.025997398213841 -0.025997398213841 -0.025997398213841 -0.025997398213841 -0.0375653713175392 -0.0408349465899369 -0.0219701344969632 -0.0200392949917761 -0.0200392949917761 -0.0200392949917761 -0.0200392949917761 -0.0200392949917761 -0.0200392949917761 -0.0200392949917761 -0.0200392949917761 -0.0200392949917761 -0.0200392949917761 -0.0200392949917761 -0.0223895019131714 -0.0179638878226879 -0.0179638878226879 -0.0215464281773646 -0.0179638878226879 -0.0179638878226879 -0.0179638878226879 0.00733952067460336 0.0815341226173239 -0.0179638878226879 0.0179279946205844 0.083642719199941 0.083642719199941 -0.0892752001199488 -0.0731968294202555 0.0346670355619775 0.748996738022611 0.00561119588129754 0.0838350784913709 0.0838350784913709 0.0838350784913709 0.0535874964078528 -0.0892752001199488 -0.378785967643404 0.0496172670658823 -0.10608391571215 -0.00130356265407744 0.0838350784913709 0.0838350784913709 0.0500460234488708 -0.0232304050597803 -0.0287212443948347 0.0838350784913709 -0.00222835104679625 -0.0811520907101284 -0.16095657055831 -0.0284310045300194 -0.0204314570230357 -0.00130356265407744 -0.00130356265407744 -0.00222835104679625 -0.025997398213841 -0.0317997152151381 -0.000373524430401142 -0.025997398213841 -0.025997398213841 -0.0243760269820435 -0.00130356265407744 -0.025997398213841 0.0360740737244816 -0.000373524430401142 0.748996738022611 -0.0198533784894381 -0.0200392949917761 -0.025997398213841 0.863837915057788 0.00986435778954803 -0.00222835104679625 -0.025997398213841 -0.0993334248213228 0.221372256130035 -0.0103161347681734 0.0801986539406911 0.221372256130035 0.000343448890748632 0.0633820768392118 -0.0578203731925152 0.0796276519238265 0.08038916016979 -0.0344135448499076 -0.025997398213841 0.171048199272838 -0.025997398213841
-0.241063122821768 -0.0658311466492966 -0.0658311466492966 -0.0218976477577168 -0.0218976477577168 -0.0218976477577168 0.152276605055216 0.138991291584209 -0.230882809023079 0.152276605055216 0.00326127703832364 0.0356776636002358 0.0219003114662874 -0.0517369558476033 -0.0658311466492966 -0.22358329328407 -0.18205948387906 -0.216951489210894 -0.242547650187391 -0.220009825463323 0.0300244996612558 -0.0164567301888509 0.017155121181252 0.017155121181252 0.0204813402672558 0.0356776636002358 -0.0674147453763169 0.0131232029781414 -0.104075075059917 -0.0476537952597221 -0.0402700424170929 0.003654405553635 -0.0213358863894908 1 -0.0573734393626754 -0.137491615148758 0.0853509671849401 0.0356776636002358 0.0717683275049255 0.0356776636002358 -0.0658311466492966 -0.152757644065336 -0.160946896611092 -0.0658311466492966 -0.0517369558476033 -0.151053266834262 -0.0507439150833761 -0.1339696172415 0.0233346551956042 -0.0633839728881575 0.0458285297253514 0.0233346551956042 -0.0681951728987362 0.0124514011165647 0.0474433531437161 0.0474433531437161 -0.168172327655505 0.0159320599425958 -0.0207676624605607 -0.0218976477577168 0.0159320599425958 -0.225567443332053 0.0134985866617528 -0.0218976477577168 0.017155121181252 -0.151053266834262 -0.226064498566322 -0.170562615690828 -0.225567443332053 0.017155121181252 -0.223088252888493 -0.0053257381698252 -0.0658311466492966 0.017155121181252 0.017155121181252 -0.0097851665093523 0.017155121181252 0.0474433531437161 -0.283668695871693 0.0387588783020683 0.0739939260055615 0.017155121181252 0.017155121181252 0.0853509671849401 -0.0658311466492966 -0.0218976477577168 -0.0218976477577168 -0.0097851665093523 -0.0097851665093523 -0.0658311466492966 -0.0658311466492966 -0.100965590407747 -0.225567443332053 -0.082886202089726 -0.225567443332053 -0.0658311466492966 -0.0658311466492966 0.138991291584209 -0.342144260371561 0.160978551309962 -0.474533288681028 -0.225567443332053 -0.477916537324763 0.160497399048079 0.160016014389017 0.193161507105896 -0.0574701928198755 -0.0946433236417182 -0.0712469687161064 -0.0465826430901824 -0.475656234603778 -0.0355029380355364 0.051373306379566 0.0853509671849401 -0.0712469687161064 0.0356776636002358 0.0853509671849401 0.160497399048079 0.161940185108168 -0.477916537324763 -0.477916537324763 0.350411744392766 0.152276605055216 -0.129389057465885 -0.0658311466492966 -0.00185776503866233 1 -0.110268276715029 0.0131232029781414 -0.0658311466492966 -0.0658311466492966 -0.0658311466492966 0.0219003114662874 0.0219003114662874 0.0219003114662874 -0.110268276715029 -0.110268276715029 -0.107478693477605 -0.124219568440253 -0.109157271938872 -0.0864135588170958 -0.0263527190447642 -0.0263527190447642 0.0148447131606655 -0.259457196438421 -0.108599384272903 -0.108599384272903 -0.477916537324763 -0.477916537324763 0.139489965556633 0.340492396028496 -0.477916537324763 0.139489965556633 0.350411744392766 -0.477916537324763 -0.374071783214618 -0.373304011062028 -0.144445883054716 -0.251014973063495 -0.135980509957876 -0.144445883054716 -0.374071783214618 -0.374071783214618 -0.144938611401354 -0.477916537324763 -0.157122447336312 0.160497399048079 -0.342144260371561 -0.145922630065284 -0.477916537324763 -0.145922630065284 0.161459477805361 0.160497399048079 0.160497399048079 -0.156155755498696 -0.479053975114008 -0.146413938642772 0.0219003114662874 0.0219003114662874 0.0159320599425958 0.032922522469404 -0.280180264002143 -0.140044572738521 -0.140044572738521 -0.180651135273748 -0.180651135273748 -0.140044572738521 -0.181919933533504 -0.174004407914703 -0.137876053891367 -0.135980509957876 -0.137056859161197 -0.135980509957876 -0.328988895586686 -0.330031884768048 -0.328988895586686 -0.243921122233667 -0.162048110354012 -0.147242898500541 -0.104306960842824 -0.242547650187391 1 1 1 -0.135980509957876 -0.367441110490063 -0.135980509957876 -0.135980509957876 -0.135980509957876 -0.174775870135183 -0.174775870135183 -0.182730896678334 -0.771546300190055 -0.134893401113752 -0.134893401113752 -0.174775870135183 -0.174004407914703 -0.181919933533504 -0.140044572738521 -0.140044572738521 -0.142401680787675 -0.181493832573648 -0.132498756741562 -0.180651135273748 -0.346622091974941 -0.180651135273748 -0.180651135273748 -0.32483258659936 -0.345852221408418 -0.281185096263368 -0.140044572738521 -0.32483258659936 -0.327947504832984 -0.140223085535622 -0.14696632386488 -0.242547650187391 -0.159812395099802 -0.216951489210894 -0.216951489210894 -0.0658311466492966 -0.0658311466492966 0.0313099739257376 -0.0658311466492966 -0.0658311466492966 -0.0658311466492966 0.017155121181252 -0.0658311466492966 -0.0218976477577168 -0.0218976477577168 0.0426393745834803 0.017155121181252 0.00791036375559808 0.00664393149374163 0.350411744392766 -0.0507011381737159 0.0442272768318761 0.350411744392766 0.0204813402672558 0.017155121181252 -0.182757630383915 0.017155121181252 0.0426393745834803 -0.18205948387906 0.017155121181252 0.017155121181252 0.00896876882267314 -0.518882294090548 -0.18205948387906 0.017155121181252 -0.0082671567234553 -0.152757644065336 -0.182757630383915 -0.0218976477577168 0.017155121181252 -0.182757630383915 0.022492943348708 0.017155121181252 0.017155121181252 0.138991291584209 -0.225567443332053 -0.477916537324763 -0.0942060964573557 -0.0352686768612432 -0.0375503431306807 0.0356776636002358 -0.117348458160919 0.0853509671849401 0.0853509671849401 0.0937961922203735 0.0356776636002358 0.0853509671849401 -0.151053266834262 0.0131232029781414 0.0853509671849401 -0.151881338317018 -0.107478693477605 -0.151978002175905 -0.151053266834262 -0.149383295944715 0.017155121181252 0.138991291584209 0.152276605055216 -0.134893401113752 -0.242547650187391 0.017155121181252 0.0159320599425958 0.0159320599425958 0.0423246471571918 1 0.0356776636002358 -0.10558473833173 -0.12733211377077 -0.152757644065336 0.0159320599425958 0.0147059730097216 0.152276605055216 -0.117348458160919 -0.168650627143113 0.0313097713695334 0.0131232029781414 0.152276605055216 -0.0218976477577168 -0.0658311466492966 -0.0658311466492966 -0.0658311466492966 -0.0658311466492966 -0.108039867997518 -0.110268276715029 -0.141970427477816 0.0853509671849401 0.0853509671849401 0.0853509671849401 0.0853509671849401 0.0853509671849401 0.0853509671849401 0.0853509671849401 0.0853509671849401 0.0853509671849401 0.0853509671849401 0.0853509671849401 0.0458285297253514 0.0356776636002358 0.0356776636002358 0.0474433531437161 0.0356776636002358 0.0356776636002358 0.00791036375559808 -0.431706423778389 -0.0282716838294 0.0356776636002358 -0.0476537952597221 0.0159320599425958 0.0159320599425958 -0.226064498566322 -0.149358566050084 -0.242547650187391 -0.00185776503866233 -0.0798399365405233 0.017155121181252 0.017155121181252 0.017155121181252 0.0134985866617528 -0.226064498566322 -0.241063122821768 0.0413865280375726 0.351162406257998 0.0219003114662874 0.017155121181252 0.017155121181252 0.0423246471571918 0.0442272768318761 0.0322930474541398 0.017155121181252 0.0204813402672558 -0.151053266834262 -0.0521653105964257 0.0485969097490913 -0.0517369558476033 0.0219003114662874 0.0219003114662874 0.0204813402672558 -0.0658311466492966 -0.0551506317529377 0.0233346551956042 -0.0658311466492966 -0.0658311466492966 -0.0369164705185129 0.0219003114662874 -0.0658311466492966 -0.0832175528900079 0.0233346551956042 -0.00185776503866233 0.0088207433522605 0.0853509671849401 -0.0658311466492966 0.0131232029781414 -0.0867870483775733 0.0204813402672558 -0.0658311466492966 -0.237175467571796 -0.156155755498696 -0.0268616699759691 -0.477916537324763 -0.156155755498696 -0.0558451256908514 0.160497399048079 -0.146413938642772 -0.481343629548535 -0.476783970730499 -0.0652143191378116 -0.0658311466492966 -0.184337772243572 -0.0658311466492966
0.0598157386586786 -0.0246524578601629 -0.0246524578601629 -0.095294492042738 -0.095294492042738 -0.095294492042738 -0.343001753122137 -0.378050774239955 -0.146535380792858 -0.343001753122137 -0.124762490559768 -0.015626282002228 -0.0588818609797685 -0.0284380707713626 -0.0389154121182076 -0.132168987534857 0.219754030255372 0.0594707155517554 0.0449894728679769 0.0591244423301972 -0.0500235263406185 -0.109110904306452 -0.107789946527222 -0.107789946527222 -0.0601558539085187 -0.015626282002228 -0.0398515403831487 -0.0262287195933208 -0.0615229210386775 0.0194537886903473 -0.036984488461072 0.0280685715987429 -0.022657362448134 -0.0573734393626754 1 0.382439876391275 -0.0264685500169198 -0.015626282002228 -0.0223492812148431 -0.015626282002228 -0.0389154121182076 0.246329639698508 0.231595904435332 -0.0389154121182076 -0.0284380707713626 0.245638367965265 -0.0264685500169198 -0.0660399210764043 -0.0576038279887175 -0.0382685896277236 -0.0677856953998301 -0.0576038279887175 -0.0403128821675331 -0.0548619816296881 -0.0665305372996612 -0.0665305372996612 -0.0994133593397232 -0.108516136961108 -0.0945107321460938 -0.095294492042738 -0.108516136961108 -0.133341897635191 -0.0374158524702733 -0.095294492042738 -0.107789946527222 0.245638367965265 -0.133635726776436 -0.100826353776405 -0.133341897635191 -0.107789946527222 -0.131876349444991 -0.074597041514727 -0.0389154121182076 -0.107789946527222 -0.107789946527222 -0.103776075015702 -0.107789946527222 -0.0665305372996612 -0.167687861548133 -0.0527468342587719 -0.0303541002986163 -0.107789946527222 -0.107789946527222 -0.0264685500169198 -0.0246524578601629 -0.095294492042738 -0.095294492042738 -0.103776075015702 -0.103776075015702 -0.0246524578601629 -0.0246524578601629 -0.113521120772592 -0.133341897635191 -0.074857755832022 -0.105619028931142 -0.0246524578601629 -0.0246524578601629 -0.378050774239955 0.167687861548133 0.0951608316925222 0.120904983340884 -0.133341897635191 0.120049077363663 0.0948764034314978 0.0945918377912458 -0.224341838276329 0.0117030122983723 -0.0559474372119534 0.013023550819215 -0.0179496635128057 0.120619546615355 0.0363663576294383 -0.0201879417900543 -0.0264685500169198 -0.0361143054586873 -0.015626282002228 -0.0264685500169198 0.0948764034314978 0.0957292917219882 0.120049077363663 0.120049077363663 -0.135061211977752 -0.343001753122137 -0.0545461699231369 -0.0389154121182076 -0.0281700559069442 -0.0573734393626754 -0.0286619483436717 -0.0262287195933208 -0.0246524578601629 -0.0246524578601629 -0.0246524578601629 -0.0588818609797685 -0.0588818609797685 -0.0588818609797685 -0.0286619483436717 -0.0286619483436717 -0.0219408708676387 -0.0417448545556132 -0.0259888510876642 -0.0563215608747396 -0.0690521332336973 -0.0690521332336973 -0.095446540904168 -0.153375480154186 -0.0246448404990195 -0.0246448404990195 0.120049077363663 0.120049077363663 -0.376611114113325 -0.13462711649519 0.120049077363663 -0.376611114113325 -0.135061211977752 0.120049077363663 0.153375480154186 0.153690926597468 0.38001224726213 0.179340970486747 -0.113803929545098 0.38001224726213 0.153375480154186 0.153375480154186 0.39584648154107 0.120049077363663 0.365151131078489 0.0948764034314978 0.167687861548133 0.393177119525644 0.120049077363663 0.393177119525644 0.0954451264939914 0.0948764034314978 0.0948764034314978 0.367411621681493 0.119764039843361 0.391857769106654 -0.0588818609797685 -0.0588818609797685 -0.108516136961108 -0.0959377744672751 0.150866559614315 -0.11919434649314 -0.11919434649314 -0.131876349444991 -0.131876349444991 -0.11919434649314 -0.131583942261571 -0.125780547589574 -0.113238383416101 -0.113803929545098 -0.114086812387958 -0.113803929545098 0.136291531112829 0.13599540416434 0.136291531112829 0.149932246680914 0.0672728423385277 -0.3717365685643 -0.112955714812179 0.0449894728679769 -0.0573734393626754 -0.0573734393626754 -0.0573734393626754 -0.113803929545098 0.120619546615355 -0.113803929545098 -0.113803929545098 -0.113803929545098 -0.126068846819421 -0.126068846819421 -0.131876349444991 0.0541302521287812 -0.113521120772592 -0.113521120772592 -0.126068846819421 -0.125780547589574 -0.131583942261571 -0.11919434649314 -0.11919434649314 -0.119764039843361 -0.132168987534857 -0.110696518277817 -0.131876349444991 0.120904983340884 -0.131876349444991 -0.131876349444991 0.137478739379416 0.120904983340884 0.150554734315563 -0.11919434649314 0.137478739379416 0.136587925643275 -0.114935931749891 -0.120904983340884 0.0449894728679769 0.0685368818274019 0.0594707155517554 0.0594707155517554 -0.0246524578601629 -0.0246524578601629 0.0183071333839464 -0.0246524578601629 -0.0246524578601629 -0.0246524578601629 -0.107789946527222 -0.0246524578601629 -0.095294492042738 -0.095294492042738 -0.0702920030700598 -0.107789946527222 -0.0268900792346532 -0.000862724881094767 -0.135061211977752 -0.101698754375728 -0.069039473188907 -0.135061211977752 -0.0601558539085187 -0.107789946527222 0.219142882141999 -0.107789946527222 -0.0702920030700598 0.219754030255372 -0.107789946527222 -0.107789946527222 -0.033510950641564 0.0322876374748157 0.219754030255372 -0.107789946527222 -0.094193684499183 0.246329639698508 0.219142882141999 -0.095294492042738 -0.107789946527222 0.219142882141999 -0.108516136961108 -0.107789946527222 -0.107789946527222 -0.378050774239955 -0.133341897635191 0.120049077363663 0.239941431492715 0.0836101940033341 -0.00342101364863478 -0.015626282002228 -0.0248543895812108 -0.0264685500169198 -0.0264685500169198 -0.0339157245632037 -0.015626282002228 -0.0264685500169198 0.245638367965265 -0.0262287195933208 -0.0264685500169198 0.244949312789846 -0.0219408708676387 0.251232778698172 0.245638367965265 0.230523686476479 -0.107789946527222 -0.378050774239955 -0.343001753122137 -0.113521120772592 0.0449894728679769 -0.107789946527222 -0.108516136961108 -0.108516136961108 -0.0550617420341605 -0.0573734393626754 -0.015626282002228 -0.113238383416101 -0.0752710826938808 0.246329639698508 -0.108516136961108 -0.109243189805225 -0.343001753122137 -0.0248543895812108 -0.0996961012122808 -0.0652738644607686 -0.0132083139924499 -0.343001753122137 -0.095294492042738 -0.0246524578601629 -0.0246524578601629 -0.0246524578601629 -0.0246524578601629 -0.0232955837650832 -0.0286619483436717 -0.0994133593397232 -0.0264685500169198 -0.0264685500169198 -0.0264685500169198 -0.0264685500169198 -0.0264685500169198 -0.0264685500169198 -0.0264685500169198 -0.0264685500169198 -0.0264685500169198 -0.0264685500169198 -0.0264685500169198 -0.0677856953998301 -0.015626282002228 -0.015626282002228 -0.0665305372996612 -0.015626282002228 -0.015626282002228 -0.015626282002228 0.0174844258799208 0.0503615295593914 -0.015626282002228 0.0194537886903473 -0.108516136961108 -0.108516136961108 -0.133635726776436 0.276925045946822 0.0449894728679769 -0.0281700559069442 -0.0471965656396398 -0.107789946527222 -0.107789946527222 -0.107789946527222 -0.0374158524702733 -0.106070612738791 0.0598157386586786 -0.0556586751994142 -0.13462711649519 -0.0588818609797685 -0.107789946527222 -0.107789946527222 -0.0550617420341605 -0.069039473188907 0.0603479862992601 -0.107789946527222 -0.0601558539085187 0.229111901711844 0.110690384392879 -0.00531789717054522 -0.0284380707713626 -0.0588818609797685 -0.0588818609797685 -0.0601558539085187 -0.0246524578601629 -0.0291481154117011 -0.0576038279887175 -0.0389154121182076 -0.0389154121182076 -0.0364883873381509 -0.0588818609797685 -0.0246524578601629 -0.0491932091572968 -0.0576038279887175 -0.0281700559069442 -0.0430706601845881 -0.0264685500169198 -0.0389154121182076 -0.0262287195933208 -0.0788957095072925 -0.0601558539085187 -0.0389154121182076 0.191132613793109 0.367411621681493 -0.0757116779988475 0.120049077363663 0.367411621681493 -0.0676506834065464 0.0948764034314978 0.391857769106654 0.119194346493142 0.120334245454541 -0.0436068087115696 -0.0246524578601629 -0.104253074324946 -0.0246524578601629
0.143344422277184 -0.0932581857693726 -0.0932581857693726 -0.0414240069529216 -0.0414240069529216 -0.0414240069529216 -0.902907016471121 -0.989210284915273 -0.328649396177001 -0.902907016471121 -0.0638025407225665 0.0206525048511107 -0.030034235920802 -0.0732919732551729 -0.0932581857693726 -0.289953185493687 0.510360139494333 0.14251759744741 0.124358015210565 0.141687776801418 -0.0323942824749106 -0.0144246538209064 -0.0480617952425264 -0.0480617952425264 -0.0328230459122241 0.0206525048511107 -0.0955015546272065 -0.0626121261436356 -0.015429043116903 -0.0675076573498262 -0.0879716194416001 0.0365438164838095 -0.0535739971909231 -0.137491615148758 0.382439876391275 1 0.00858763315830255 0.0206525048511107 0.0203325273166315 0.0206525048511107 -0.0932581857693726 0.559597790183697 0.532594837351275 -0.0932581857693726 -0.0732919732551729 0.565007975532529 -0.0718852048061875 -0.189784989143783 -0.0272065096600696 -0.149052963598858 -0.00961336603676589 -0.0272065096600696 -0.0966071293979624 -0.0285085599591928 -0.0154293827964376 -0.0154293827964376 -0.238237475298975 -0.0500592113247669 -0.0392667212785683 -0.0414240069529216 -0.0500592113247669 -0.294031851145013 0.0173868371739863 -0.0414240069529216 -0.0480617952425264 0.565007975532529 -0.294904787604923 -0.241623622084903 -0.294031851145013 -0.0480617952425264 -0.289629414167528 -0.0065078033879853 -0.0932581857693726 -0.0480617952425264 -0.0480617952425264 -0.0623412529318041 -0.0480617952425264 -0.0154293827964376 -0.373905852620877 0.00181510887553943 0.0142722390524549 -0.0480617952425264 -0.0480617952425264 0.00858763315830255 -0.0932581857693726 -0.0414240069529216 -0.0414240069529216 -0.0623412529318041 -0.0623412529318041 -0.0932581857693726 -0.0932581857693726 -0.192376579380136 -0.294031851145013 -0.0572116821281933 -0.293508644969944 -0.0932581857693726 -0.0932581857693726 -0.989210284915273 0.385033407705171 0.228046576841897 0.278274868989832 -0.294031851145013 0.276020249281872 0.227364963512858 0.22668302096368 -0.507755843390585 -0.101988048198559 -0.125341058027225 -0.100930386028788 -0.0516337052217876 0.265986377701234 -0.0486422102344993 0.00844869316434467 0.00858763315830255 -0.0897844583238019 0.0206525048511107 0.00858763315830255 0.227364963512858 0.229408853331975 0.276020249281872 0.276020249281872 -0.381319367826704 -0.902907016471121 -0.183296044074093 -0.0932581857693726 -0.0675076573498262 -0.137491615148758 -0.156209028062989 -0.0626121261436356 -0.0932581857693726 -0.0932581857693726 -0.0932581857693726 -0.030034235920802 -0.030034235920802 -0.030034235920802 -0.156209028062989 -0.156209028062989 -0.152257228876493 -0.104193751127984 -0.15463514859895 -0.146622891367606 -0.00416542973654463 -0.00416542973654463 -0.0198482063985518 -0.347067064624394 -0.153844829817652 -0.153844829817652 0.276020249281872 0.276020249281872 -0.985673876970987 -0.370316410614024 0.276020249281872 -0.985673876970987 -0.381319367826704 0.276020249281872 0.358373373925224 0.359062754195561 0.915893601220586 0.52023882893427 -0.221338166135825 0.923116763066337 0.358373373925224 0.358373373925224 0.912703657041255 0.276020249281872 0.84703750175979 0.227364963512858 0.385033407705171 0.90638554741173 0.276020249281872 0.90638554741173 0.228727870344019 0.227364963512858 0.227364963512858 0.845347238811968 0.275267080290405 0.90326209984656 -0.030034235920802 -0.030034235920802 -0.0500592113247669 -0.0546893098162747 0.300271347369797 -0.236938846421605 -0.236938846421605 -0.26492788748595 -0.26492788748595 -0.236938846421605 -0.264948972229251 -0.248746177584586 -0.218941260014285 -0.221338166135825 -0.222520025351938 -0.221338166135825 0.259823343260555 0.258861673317257 0.259823343260555 0.289992749308184 0.178917647504995 -0.107877910957069 -0.192137684840847 0.124358015210565 -0.137491615148758 -0.137491615148758 -0.137491615148758 -0.219533302630344 0.227798179983532 -0.221338166135825 -0.221338166135825 -0.221338166135825 -0.249791982750973 -0.249791982750973 -0.265967340881024 0.105765294506366 -0.220145353978578 -0.220145353978578 -0.249791982750973 -0.248746177584586 -0.264948972229251 -0.236938846421605 -0.236938846421605 -0.239190450331162 -0.265958633801991 -0.213610671790949 -0.26492788748595 0.182520318748746 -0.26492788748595 -0.26492788748595 0.262694901576674 0.223811949195413 0.299333859748326 -0.236938846421605 0.262694901576674 0.260782814041759 -0.205548331523579 -0.242242554937789 0.124358015210565 0.179650528495468 0.14251759744741 0.14251759744741 -0.0932581857693726 -0.0932581857693726 -0.000940198799252933 -0.0932581857693726 -0.0932581857693726 -0.0932581857693726 -0.0480617952425264 -0.0932581857693726 -0.0414240069529216 -0.0414240069529216 -0.0141868897332564 -0.0480617952425264 -0.0644402787512874 -0.0104920686041151 -0.381319367826704 -0.0455855779226958 -0.0209589342782655 -0.381319367826704 -0.0328230459122241 -0.0480617952425264 0.508922203662802 -0.0480617952425264 -0.0236828530403016 0.510360139494333 -0.0480617952425264 -0.0480617952425264 -0.0432563509387512 0.016117007935037 0.510360139494333 -0.0480617952425264 -0.0217173330997475 0.559597790183697 0.508922203662802 -0.0414240069529216 -0.0480617952425264 0.508922203662802 -0.0500592113247669 -0.0480617952425264 -0.0480617952425264 -0.989210284915273 -0.294031851145013 0.276020249281872 0.574544814269952 0.295742457322699 -0.114072328490453 0.0206525048511107 -0.166239004907829 0.00858763315830255 0.00858763315830255 0.0365438164838095 0.0206525048511107 0.00858763315830255 0.565007975532529 -0.0626121261436356 0.00858763315830255 0.563381270547357 -0.152257228876493 0.527931790038802 0.565007975532529 0.568277215048574 -0.0480617952425264 -0.989210284915273 -0.902907016471121 -0.220145353978578 0.124358015210565 -0.0480617952425264 -0.0500592113247669 -0.0500592113247669 0.00268590083344605 -0.137491615148758 0.0206525048511107 -0.193459570027376 0.415095845544362 0.559597790183697 -0.0500592113247669 -0.0520591502088588 -0.902907016471121 -0.166239004907829 -0.238915047310692 -0.0210980138527483 0.027334022442737 -0.902907016471121 -0.0414240069529216 -0.0932581857693726 -0.0932581857693726 -0.0932581857693726 -0.0932581857693726 -0.153052203904135 -0.156209028062989 -0.156530349412476 0.00858763315830255 0.00858763315830255 0.00858763315830255 0.00858763315830255 0.00858763315830255 0.00858763315830255 0.00858763315830255 0.00858763315830255 0.00858763315830255 0.00858763315830255 0.00858763315830255 -0.018207787252107 0.0206525048511107 0.0206525048511107 -0.0154293827964376 0.0206525048511107 0.0206525048511107 0.0404757791867159 0.0317406013580315 0.205872452043374 0.0206525048511107 -0.0675076573498262 -0.0500592113247669 -0.0500592113247669 -0.294904787604923 0.630929219661526 0.124358015210565 -0.0675076573498262 -0.0957741438167874 -0.0480617952425264 -0.0480617952425264 -0.0480617952425264 0.0173868371739863 -0.294390678633829 0.143344422277184 0.00107847421999642 -0.380545523719285 -0.030034235920802 -0.0480617952425264 -0.0480617952425264 0.00268590083344605 -0.0209589342782655 -0.00421328079439015 -0.0480617952425264 -0.0328230459122241 0.565007975532529 0.255447683969053 -0.044304517820357 -0.0732919732551729 -0.030034235920802 -0.030034235920802 -0.0328230459122241 -0.0932581857693726 -0.0705302138589346 -0.0272065096600696 -0.0932581857693726 -0.0932581857693726 -0.0826947278659953 -0.030034235920802 -0.0932581857693726 -0.103209447557324 -0.0272065096600696 -0.0675076573498262 0.00819328469739252 0.00858763315830255 -0.0932581857693726 -0.0626121261436356 -0.0615853312390222 -0.0328230459122241 -0.0932581857693726 0.539289426727579 0.845347238811968 -0.0449949664681075 0.276020249281872 0.845347238811968 -0.00296050618316923 0.227364963512858 0.90326209984656 0.273758095914327 0.265169165113428 0.00252053026646961 -0.0932581857693726 -0.267990553759526 -0.0932581857693726
-0.0255312614518371 -0.0344187204026291 -0.0344187204026291 -0.18325266907851 -0.18325266907851 -0.18325266907851 0.000449476421788245 -0.0233393450963307 0.0405031877496373 0.000449476421788245 0.115346885745445 0.896433124521589 -0.0547128712851878 -0.0270498070964536 -0.0344187204026291 0.0235951453656075 0.0015949887838466 0.0473942527060769 0.0222258621984719 0.0462599515137798 -0.0576519349686091 0.151310725832898 0.110991727048684 0.110991727048684 -0.0550108522589027 0.896433124521589 -0.0106823373539373 -0.0231979803646771 -0.0544139224621606 -0.00833951115452953 -0.000553778295800285 -0.0299967487803448 -0.0200392949917761 0.0853509671849401 -0.0264685500169198 0.00858763315830255 0.999999999999998 0.852342816795263 0.959790044407405 0.896433124521589 -0.0344187204026291 0.0207618959255166 0.00239120948822447 -0.0344187204026291 -0.0270498070964536 0.0199230901734365 -0.0265306122448999 0.0266835305106782 -0.0544139224621605 0.10072329445495 0.387612010594222 -0.0544139224621605 -0.035654712218744 -0.0485226573140393 0.389491214485054 0.389491214485054 -0.0842135387722259 0.110737056923077 -0.182883725997091 -0.18325266907851 0.110737056923077 0.0199410944951285 -0.133710007062517 -0.18325266907851 0.110991727048684 0.0199230901734365 0.019025066792711 -0.0891758275437317 0.0199410944951285 0.110991727048684 0.0245060679795516 -0.10567326822429 -0.0344187204026291 0.110991727048684 0.110991727048684 -0.17533860933426 0.110991727048684 0.389491214485054 0.0714164863592809 -0.139095452417184 0.962640319558479 0.110991727048684 0.110991727048684 0.999999999999998 -0.0344187204026291 -0.18325266907851 -0.18325266907851 -0.17533860933426 -0.17533860933426 -0.0344187204026291 -0.0344187204026291 -0.03651576765481 0.0199410944951285 -0.0676489172488912 0.0199410944951285 -0.0344187204026291 -0.0344187204026291 -0.0233393450963307 -0.00941816124296194 0.0841649588434902 0.0289324499982857 0.0199410944951285 0.0263004629384954 0.0839133963838374 0.0836617124191841 0.0560993162987498 0.0423160976222718 -0.0358045577182818 0.0130146148435369 -0.00618275636109326 0.0280572691872017 -0.0219852504018271 0.939103637971631 0.999999999999998 0.0754538101676534 0.896433124521589 0.999999999999998 0.0839133963838374 0.084667733085089 0.0263004629384954 0.0263004629384954 0.0308911917607032 0.000449476421788244 0.0231244358246594 -0.0344187204026291 -0.00833951115452953 0.0853509671849401 0.0613991058258208 -0.0231979803646771 -0.0344187204026291 -0.0344187204026291 -0.0344187204026291 -0.0547128712851878 -0.0547128712851878 -0.0547128712851878 0.0613991058258208 0.0613991058258208 0.0675524453008091 0.0430068989786066 0.0638292820894518 0.0631800773165418 0.175084768584069 0.175084768584069 0.103583179827289 -0.00626220685545049 0.0650597163208549 0.0441093409782714 0.0263004629384954 0.0263004629384954 -0.0224100453820051 0.0220068671874064 0.0263004629384954 -0.0224100453820051 0.0308911917607032 0.0263004629384954 -0.0417808972975482 -0.0406205656459209 -0.0178167393274755 -0.0691927523922926 -0.00431705706194391 -0.0178167393274755 -0.0417808972975482 -0.0417808972975482 -0.018527861792926 0.0263004629384954 -0.0229357230135021 0.0839133963838374 -0.00941816124296194 -0.0199369652031315 0.0263004629384954 -0.0199369652031315 0.0844164032648907 0.0839133963838374 0.0839133963838374 -0.021509763817713 0.0254189708485241 -0.0206349922533605 -0.0547128712851878 -0.0547128712851878 0.110737056923077 -0.167480588446436 -0.0163667488186055 -0.0301337803970921 -0.0301337803970921 -0.0466386862326222 -0.0466386862326222 -0.0301337803970921 -0.0460449354581853 -0.0337262633885524 -0.0167713793631694 -0.00431705706194391 -0.00491344045083134 -0.00431705706194391 -0.0359113826561695 -0.0366300774190762 -0.0359113826561695 0.0112032007719531 -0.0109477352911132 0.0649461358687412 -0.0350029692792548 0.0222258621984719 0.0853509671849401 0.0853509671849401 0.0853509671849401 -0.00431705706194391 0.0331776502567041 -0.00431705706194391 -0.00431705706194391 -0.00431705706194391 -0.0186834524292319 -0.0186834524292319 -0.0300596890545677 -0.0587318865710504 -0.0174288972793609 -0.0174288972793609 -0.0343622436152483 -0.0337262633885524 -0.0460449354581853 -0.0301337803970921 -0.0301337803970921 -0.0313576560427216 -0.0472303346345273 -0.0107583490199103 -0.0466386862326222 0.0511104000294754 -0.0466386862326222 -0.0466386862326222 -0.0330375353860419 0.0337801053009221 -0.0171241144691409 -0.0301337803970921 -0.0330375353860419 -0.035192780262792 -0.0206846720719648 -0.0337801053009236 0.0222258621984719 -0.0100577922513509 0.0473942527060769 0.0473942527060769 -0.0344187204026291 -0.0344187204026291 0.833555771011547 -0.0344187204026291 -0.0344187204026291 -0.0344187204026291 0.110991727048684 -0.0344187204026291 -0.18325266907851 -0.18325266907851 0.362855792704812 0.110991727048684 -0.0237829196301634 -0.106324040770582 0.0308911917607032 -0.177101167660469 0.364266261522822 0.0308911917607032 -0.0550108522589027 0.110991727048684 0.000879435585274079 0.110991727048684 0.362467614501165 0.0015949887838466 0.110991727048684 0.110991727048684 -0.00820388867018944 -0.0175588671014406 0.0015949887838466 0.110991727048684 0.110313892511428 0.0207618959255166 0.000879435585274079 -0.18325266907851 0.110991727048684 0.000879435585274079 0.110737056923077 0.110991727048684 0.110991727048684 -0.0233393450963307 0.0199410944951285 0.0263004629384954 -0.0197830721900306 -0.0157784311981248 0.139248360030181 0.852342816795263 0.0270280045404081 0.999999999999998 0.999999999999998 0.884449592826569 0.852342816795263 0.999999999999998 0.0199230901734365 -0.0231979803646771 0.999999999999998 0.0190845669107984 0.0675524453008091 0.0266409689158958 0.0199230901734365 0.0216009772960194 0.110991727048684 -0.0233393450963307 0.000449476421788244 -0.0174288972793609 0.0222258621984719 0.110991727048684 0.110737056923077 0.110737056923077 0.104107784984455 0.0853509671849401 0.852342816795263 -0.035760961700494 0.0732438771634621 0.0207618959255166 0.110737056923077 0.110482541565437 0.000449476421788244 0.0270280045404081 -0.0854907720800572 0.304508289499494 0.829182702481963 0.000449476421788244 -0.18325266907851 -0.0344187204026291 -0.0344187204026291 -0.0344187204026291 -0.0344187204026291 0.0452528462065492 0.0613991058258208 -0.0879261051895398 0.999999999999998 0.999999999999998 0.999999999999998 0.999999999999998 0.999999999999998 0.999999999999998 0.999999999999998 0.999999999999998 0.999999999999998 0.999999999999998 0.999999999999998 0.387612010594222 0.896433124521589 0.896433124521589 0.389491214485054 0.896433124521589 0.852342816795263 0.808160378815109 0.000553778295800285 -0.00200923895533038 0.896433124521589 -0.00833951115452953 0.110737056923077 0.110737056923077 0.019025066792711 0.0211384792606346 0.0222258621984719 -0.00833951115452953 -0.0347000983233725 0.110991727048684 0.110991727048684 0.110991727048684 -0.133710007062517 0.019025066792711 -0.0255312614518371 0.103628650620722 0.0314688965417092 -0.0547128712851878 0.110991727048684 0.110991727048684 0.104107784984455 0.364266261522822 -0.216346991203655 0.110991727048684 -0.0550108522589027 0.0199230901734365 0.0554430103489133 -0.0376406434072931 -0.0270498070964536 -0.0547128712851878 -0.0547128712851878 -0.0550108522589027 -0.0344187204026291 -0.0359686249449389 -0.0544139224621605 -0.0344187204026291 -0.0344187204026291 0.00126006098366968 -0.0547128712851878 -0.0344187204026291 -0.0409293572504506 -0.0544139224621605 -0.00833951115452953 -0.0607919172121316 0.999999999999998 -0.0344187204026291 -0.0231979803646771 -0.0697792781494873 -0.0550108522589027 -0.0344187204026291 -0.0530665749220414 -0.021509763817713 -0.0760361055761557 0.0263004629384954 -0.021509763817713 -0.0882426311789655 0.0839133963838374 -0.0206349922533605 0.0236501353766928 0.0271799178029861 0.246086472487719 -0.0344187204026291 -0.0478198840470382 -0.0344187204026291
0.0474249031305146 -0.0293256571583173 -0.0293256571583173 -0.139159730127107 -0.139159730127107 -0.139159730127107 0.00166136607447264 -0.0182775304750547 0.0378861260530227 0.00166136607447264 0.103400769192625 0.951316198112496 -0.0490464301577283 -0.024248343093185 -0.0293256571583173 0.0535062156934094 0.0409038913119425 0.0471513515905596 0.0323812762253687 0.0468768088973267 -0.051681104198627 0.135639946732016 0.0994966606742997 0.0994966606742997 -0.0493135501730451 0.951316198112496 0.00438139831896954 -0.0207954380208997 -0.0167185207781252 -0.0223346263462771 0.0142766395382269 -0.0268900792346532 -0.0179638878226879 0.0356776636002358 -0.015626282002228 0.0206525048511107 0.852342816795263 1 0.888239400669433 0.951316198112496 -0.0293256571583173 0.0606385864368859 0.044189113800634 -0.0293256571583173 -0.024248343093185 0.05989555193798 -0.0237829196301634 0.0373398501474683 -0.0487784425302284 0.086197587442061 0.361984562998223 -0.0487784425302284 -0.0319620650781656 -0.0434973173061136 0.363698032393264 0.363698032393264 -0.078819873202075 0.0992683659378798 -0.138755756186917 -0.139159730127107 0.0992683659378798 0.0504045975649529 -0.119862079410857 -0.139159730127107 0.0994966606742997 0.05989555193798 0.0496256626079273 -0.0799401657168271 0.0504045975649529 0.0994966606742997 0.0542781766722881 -0.0947290180127088 -0.0293256571583173 0.0994966606742997 0.0994966606742997 -0.132225293441882 0.0994966606742997 0.363698032393264 0.102397107614288 -0.1474717102596 0.820324352375376 0.0994966606742997 0.0994966606742997 0.852342816795263 -0.0293256571583173 -0.139159730127107 -0.139159730127107 -0.132225293441882 -0.132225293441882 -0.0293256571583173 -0.0293256571583173 -0.0391828307733249 0.0504045975649529 -0.0357407134292964 0.0504045975649529 -0.0293256571583173 -0.0293256571583173 -0.0182775304750547 0.0239157522257859 0.0754482570313016 0.0958595053996796 0.0504045975649529 0.0951809004209856 0.0752227481095829 0.0749971302667564 0.0853237687910906 0.0298293931454071 -0.0438844683490704 0.031514134460964 0.00405366051697872 0.0956331969169758 -0.0197083067110998 0.907900900494685 0.852342816795263 0.100318110864297 0.951316198112496 0.852342816795263 0.0752227481095829 0.0758989605156272 0.0951809004209856 0.0951809004209856 0.0235229120730602 0.00166136607447264 0.0339479573563993 -0.0293256571583173 -0.0223346263462771 0.0356776636002358 0.0690240407848442 -0.0207954380208997 -0.0293256571583173 -0.0293256571583173 -0.0293256571583173 -0.0490464301577283 -0.0490464301577283 -0.0490464301577283 0.0690240407848442 0.0690240407848442 0.0746903533851714 0.0721911107562115 0.0712607734483975 0.0896508386972561 0.221706062054058 0.221706062054058 0.118135732510329 0.0181272709152295 0.0723938086534717 0.0723938086534717 0.0951809004209856 0.0951809004209856 -0.017493519551364 0.0137069554296834 0.0951809004209856 -0.017493519551364 0.0235229120730602 0.0951809004209856 0.0059075735747814 0.00714875469332299 -0.00695058829419952 -0.0535724555407701 -0.0205253258514278 -0.00695058829419952 0.0059075735747814 0.0059075735747814 -0.00760190478576867 0.0951809004209856 -0.0227540346670585 0.0752227481095829 0.0239157522257859 -0.00889359584925166 0.0951809004209856 -0.00889359584925166 0.0756736601396192 0.0752227481095829 0.0752227481095829 -0.0216181273240014 0.0949549084481034 -0.00953401829348559 -0.0490464301577283 -0.0490464301577283 0.0992683659378798 -0.150135147197754 0.0126647307348858 -0.0297216567234203 -0.0297216567234203 -0.040848720276896 -0.040848720276896 -0.0297216567234203 -0.0403796902150457 -0.0307007900752798 -0.0195234203347529 -0.0205253258514278 -0.0210237822723963 -0.0205253258514278 -0.00190592581870181 -0.00248768766932238 -0.00190592581870181 -0.00412143543095611 -0.0191957465512168 0.0582198675024201 -0.0380626445960549 0.0323812762253687 0.0356776636002358 0.0356776636002358 0.0356776636002358 -0.0205253258514278 0.0320494280347165 -0.0205253258514278 -0.0205253258514278 -0.0205253258514278 -0.0311986084258507 -0.0311986084258507 -0.040848720276896 -0.0582047375500359 -0.0200252080679895 -0.0200252080679895 -0.0311986084258507 -0.0307007900752798 -0.0403796902150457 -0.0297216567234203 -0.0297216567234203 -0.0306571999472475 -0.0413163772459249 -0.0149307557973904 -0.040848720276896 0.0481319615628564 -0.040848720276896 -0.040848720276896 0.000413191993666735 0.0325105824665001 0.0120620023749643 -0.0297216567234203 0.000413191993666735 -0.00132495358419549 -0.0225092690422739 -0.0325105824665001 0.0323812762253687 -0.0183899995665853 0.0471513515905596 0.0471513515905596 -0.0293256571583173 -0.0293256571583173 0.709625032071404 -0.0293256571583173 -0.0293256571583173 -0.0293256571583173 0.0994966606742997 -0.0293256571583173 -0.139159730127107 -0.139159730127107 0.38241401939979 0.0994966606742997 -0.0213197969543128 -0.0868581092986181 0.0235229120730602 -0.13415866941777 0.384135203425265 0.0235229120730602 -0.0493135501730451 0.0994966606742997 0.0402365612683162 0.0994966606742997 0.38241401939979 0.0409038913119425 0.0994966606742997 0.0994966606742997 0.0487004141752275 0.01089866918056 0.0409038913119425 0.0994966606742997 0.124119876287364 0.0606385864368859 0.0402365612683162 -0.139159730127107 0.0994966606742997 0.0402365612683162 0.0992683659378798 0.0994966606742997 0.0994966606742997 -0.0182775304750547 0.0504045975649529 0.0951809004209856 0.0125884732158843 -0.0108144098678324 0.1116186628411 1 0.0553359325493465 0.852342816795263 0.852342816795263 0.753284953564773 1 0.852342816795263 0.05989555193798 -0.0207954380208997 0.852342816795263 0.0591521860426555 0.0746903533851714 0.0658321994309443 0.05989555193798 0.0613813086890308 0.0994966606742997 -0.0182775304750547 0.00166136607447264 -0.0200252080679895 0.0323812762253687 0.0994966606742997 0.0992683659378798 0.0992683659378798 0.137824011654787 0.0356776636002358 1 -0.0386240765540042 0.0872804716407845 0.0606385864368859 0.0992683659378798 0.0990402099405921 0.00166136607447264 0.0553359325493465 -0.0790440450708438 0.389417067589344 0.975405069075475 0.00166136607447264 -0.139159730127107 -0.0293256571583173 -0.0293256571583173 -0.0293256571583173 -0.0293256571583173 0.0735369237072389 0.0690240407848442 -0.078819873202075 0.852342816795263 0.852342816795263 0.852342816795263 0.852342816795263 0.852342816795263 0.852342816795263 0.852342816795263 0.852342816795263 0.852342816795263 0.852342816795263 0.852342816795263 0.361984562998223 0.951316198112496 0.951316198112496 0.363698032393264 0.951316198112496 1 0.951316198112496 0.0241560783090966 -0.00282938256703822 0.951316198112496 -0.0223346263462771 0.0992683659378798 0.0992683659378798 0.0496256626079273 0.0508567224911224 0.0323812762253687 -0.0223346263462771 -0.0374197929131146 0.0994966606742997 0.0994966606742997 0.0994966606742997 -0.119862079410857 0.0496256626079273 0.0474249031305146 0.137549335917117 0.0240063482353211 -0.0490464301577283 0.0994966606742997 0.0994966606742997 0.137824011654787 0.384135203425265 -0.228322763502668 0.0994966606742997 -0.0493135501730451 0.05989555193798 0.0696282399046753 -0.0337423195786026 -0.024248343093185 -0.0490464301577283 -0.0490464301577283 -0.0493135501730451 -0.0293256571583173 0.0116494563891871 -0.0487784425302284 -0.0293256571583173 -0.0293256571583173 0.0160595551751626 -0.0490464301577283 -0.0293256571583173 -0.0390028315503453 -0.0487784425302284 -0.0223346263462771 -0.054495888292131 0.852342816795263 -0.0293256571583173 -0.0207954380208997 -0.0384615675493586 -0.0493135501730451 -0.0293256571583173 -0.0397256066423944 -0.0216181273240014 -0.0681612836980902 0.0951809004209856 -0.0216181273240014 -0.0408871523492276 0.0752227481095829 -0.00953401829348559 0.0945032271255271 0.0954069959167372 0.292552807532541 -0.0293256571583173 -0.0417826680985705 -0.0293256571583173
-0.0107133057262174 -0.0330347451836863 -0.0330347451836863 -0.175884087392639 -0.175884087392639 -0.175884087392639 -0.0126955062626907 -0.0364142572138339 0.0299119672355645 -0.0126955062626907 0.110708792591876 0.93398877154959 -0.0525128691604678 -0.0259621355543187 -0.0330347451836863 0.0118139742469824 0.0223408030988568 0.0504838527259064 0.0428160864129673 0.0501899062657315 -0.055333753223694 0.145226528266474 0.106528754632911 0.106528754632911 -0.0527988683324618 0.93398877154959 -0.00499875140237382 -0.0222651906043772 -0.0522259410563369 -0.0239131636552971 0.00502554199838273 -0.0287905808439671 -0.0192335158300499 0.0717683275049255 -0.0223492812148431 0.0203325273166315 0.959790044407405 0.888239400669433 1 0.93398877154959 -0.0330347451836863 0.0430246627079197 0.0250118517263 -0.0330347451836863 -0.0259621355543187 0.0422093595106813 -0.025463817504686 0.0373814537210176 -0.0522259410563369 0.112720702349932 0.413148271835202 -0.0522259410563369 -0.034221037823761 -0.0465715634182071 0.415033186413865 0.415033186413865 -0.0843906004044289 0.106284324781746 -0.17552997949614 -0.175884087392639 0.106284324781746 0.00850689092857792 -0.128333533616248 -0.175884087392639 0.106528754632911 0.0422093595106813 0.00767998106221355 -0.0855900714782652 0.00850689092857792 0.106528754632911 0.0126404916793751 -0.101424150801667 -0.0330347451836863 0.106528754632911 0.106528754632911 -0.168288251639262 0.106528754632911 0.415033186413865 0.0657867523690197 -0.131183780736324 0.923932595057389 0.106528754632911 0.106528754632911 0.959790044407405 -0.0330347451836863 -0.175884087392639 -0.175884087392639 -0.168288251639262 -0.168288251639262 -0.0330347451836863 -0.0330347451836863 -0.046955086959685 0.00850689092857792 -0.0649287572904264 0.00850689092857792 -0.0330347451836863 -0.0330347451836863 -0.0364142572138339 -0.00506847751329222 0.0807806895859325 0.0403936313052843 0.00850689092857792 0.0382180871068652 0.0805392424416194 0.0802976786780083 0.0499006718872538 0.0182558337142955 -0.0474929913722627 0.0199539799015685 -0.00232375110387788 0.0396715195772268 -0.0211012244594755 0.891017004162133 0.959790044407405 0.0846892854957787 0.93398877154959 0.959790044407405 0.0805392424416194 0.0812632472976119 0.0382180871068652 0.0382180871068652 0.0171056337458272 -0.0126955062626907 0.0348639378099543 -0.0330347451836863 -0.00446195316659275 0.0717683275049255 0.0730030608847768 -0.0222651906043772 -0.0330347451836863 -0.0330347451836863 -0.0330347451836863 -0.0525128691604678 -0.0525128691604678 -0.0525128691604678 0.0730030608847768 0.0730030608847768 0.0791421818927934 0.053774369227033 0.075427038946198 0.0729565582905179 0.192338061598299 0.192338061598299 0.10111136817464 -0.0132907767868109 0.0766546186424309 0.0545930309186326 0.0382180871068652 0.0382180871068652 -0.0354914988579546 0.00668318993685191 0.0382180871068652 -0.0354914988579546 0.0171056337458272 0.0382180871068652 -0.0320686195666896 -0.0309904919783788 -0.0077700338135708 -0.0612543217336827 -0.0138388152585336 -0.0077700338135708 -0.0320686195666896 -0.0320686195666896 -0.0084987293545895 0.0382180871068652 -0.01160950738757 0.0805392424416194 -0.00506847751329222 -0.00994411470239742 0.0382180871068652 -0.00994411470239742 0.0810220234383227 0.0805392424416194 0.0805392424416194 -0.0101442201439133 0.0374868360756092 -0.0106608446311045 -0.0525128691604678 -0.0525128691604678 0.106284324781746 -0.160746201422383 -0.0101457345372666 -0.037790392446758 -0.037790392446758 -0.0512078718130507 -0.0512078718130507 -0.037790392446758 -0.0507154411598923 -0.0405185384019879 -0.0268154669238253 -0.0138388152585336 -0.0143389463292177 -0.0138388152585336 -0.0267961983256397 -0.0274408267451421 -0.0267961983256397 0.00211108759325989 -0.00368627254572637 0.0623346546295484 -0.0457626769065564 0.0428160864129673 0.0717683275049255 0.0717683275049255 0.0717683275049255 -0.0138388152585336 0.040286248217482 -0.0138388152585336 -0.0138388152585336 -0.0138388152585336 -0.0255343875627405 -0.0255343875627405 -0.035146625707593 -0.0443317748971588 -0.0273569182146685 -0.0273569182146685 -0.0410446798408648 -0.0405185384019879 -0.0507154411598923 -0.037790392446758 -0.037790392446758 -0.0387939165487056 -0.0516987114301869 -0.0218535103223101 -0.0512078718130507 0.0550958793214226 -0.0512078718130507 -0.0512078718130507 -0.0242218981223569 0.0407802788882819 -0.0108171186046715 -0.037790392446758 -0.0242218981223569 -0.0261519907112588 -0.0300352197575437 -0.0407802788882827 0.0428160864129673 -0.00289320565668236 0.0504838527259064 0.0504838527259064 -0.0330347451836863 -0.0330347451836863 0.800038530475221 -0.0330347451836863 -0.0330347451836863 -0.0330347451836863 0.106528754632911 -0.0330347451836863 -0.175884087392639 -0.175884087392639 0.3873632955514 0.106528754632911 -0.022826609487973 -0.0832413249003598 0.0171056337458272 -0.169979937573445 0.389032128664502 0.0171056337458272 -0.0527988683324618 0.106528754632911 0.0216206240552202 0.106528754632911 0.387231572106504 0.0223408030988568 0.106528754632911 0.106528754632911 0.0119961322462891 0.0175094051802292 0.0223408030988568 0.106528754632911 0.107097947309669 0.0430246627079197 0.0216206240552202 -0.175884087392639 0.106528754632911 0.0216206240552202 0.106284324781746 0.106528754632911 0.106528754632911 -0.0364142572138339 0.00850689092857792 0.0382180871068652 -0.00193640196873555 -0.0154261319177356 0.151142138199154 0.888239400669433 0.037503323861881 0.959790044407405 0.959790044407405 0.848885913975117 0.888239400669433 0.959790044407405 0.0422093595106813 -0.0222651906043772 0.959790044407405 0.0413937676432154 0.0791421818927934 0.048724615978116 0.0422093595106813 0.0438396872099415 0.106528754632911 -0.0364142572138339 -0.0126955062626907 -0.0273569182146685 0.0428160864129673 0.106528754632911 0.106284324781746 0.106284324781746 0.121880807767998 0.0717683275049255 0.888239400669433 -0.0463604699077462 0.0862995604301462 0.0430246627079197 0.106284324781746 0.106040043475334 -0.0126955062626907 0.037503323861881 -0.0846306159973435 0.326960000667985 0.864113947846186 -0.0126955062626907 -0.175884087392639 -0.0330347451836863 -0.0330347451836863 -0.0330347451836863 -0.0330347451836863 0.0557368767056246 0.0730030608847768 -0.0843906004044394 0.959790044407405 0.959790044407405 0.959790044407405 0.959790044407405 0.959790044407405 0.959790044407405 0.959790044407405 0.959790044407405 0.959790044407405 0.959790044407405 0.959790044407405 0.413148271835202 0.93398877154959 0.93398877154959 0.415033186413865 0.93398877154959 0.888239400669433 0.842395217619733 0.0311268960010182 0.0121884082766322 0.93398877154959 -0.0239131636552971 0.106284324781746 0.106284324781746 0.00767998106221355 0.0391577127088401 0.0428160864129673 -0.00446195316659275 -0.0400644997594915 0.106528754632911 0.106528754632911 0.106528754632911 -0.128333533616248 0.00767998106221355 -0.0107133057262174 0.121490649427023 0.0176592456310284 -0.0525128691604678 0.106528754632911 0.106528754632911 0.121880807767998 0.389032128664502 -0.204968821184286 0.106528754632911 -0.0527988683324618 0.0422093595106813 0.0815409235968352 -0.0361271148074097 -0.0259621355543187 -0.0525128691604678 -0.0525128691604678 -0.0527988683324618 -0.0330347451836863 -0.0298580297352844 -0.0522259410563369 -0.0330347451836863 -0.0330347451836863 0.00682481622708396 -0.0525128691604678 -0.0330347451836863 -0.0417594223168624 -0.0522259410563369 -0.00446195316659275 -0.0583474769206463 0.959790044407405 -0.0330347451836863 -0.0222651906043772 -0.0669734564738132 -0.0527988683324618 -0.0330347451836863 -0.0455719362452012 -0.0101442201439133 -0.072978697147508 0.0382180871068652 -0.0101442201439133 -0.0801617780537341 0.0805392424416194 -0.0106608446311045 0.0360154441121302 0.0389463266868857 0.263182287357611 -0.0330347451836863 -0.0521879698944512 -0.0330347451836863
0.0474249031305146 -0.0293256571583173 -0.0293256571583173 -0.164273762718971 -0.164273762718971 -0.164273762718971 0.00166136607447264 -0.0182775304750547 0.0378861260530227 0.00166136607447264 0.103400769192625 1 -0.0490464301577283 -0.024248343093185 -0.0293256571583173 0.0535062156934094 0.0409038913119425 0.0471513515905596 0.0323812762253687 0.0468768088973267 -0.051681104198627 0.135639946732016 0.0994966606742997 0.0994966606742997 -0.0493135501730451 1 0.00438139831896954 -0.0207954380208997 -0.0487784425302284 -0.0223346263462771 0.0142766395382269 -0.0268900792346532 -0.0179638878226879 0.0356776636002358 -0.015626282002228 0.0206525048511107 0.896433124521589 0.951316198112496 0.93398877154959 1 -0.0293256571583173 0.0606385864368859 0.044189113800634 -0.0293256571583173 -0.024248343093185 0.05989555193798 -0.0237829196301634 0.0373398501474683 -0.0487784425302284 0.086197587442061 0.385875846879198 -0.0487784425302284 -0.0319620650781656 -0.0434973173061136 0.387636335930998 0.387636335930998 -0.078819873202075 0.0992683659378798 -0.163943029919724 -0.164273762718971 0.0992683659378798 0.0504045975649529 -0.119862079410857 -0.164273762718971 0.0994966606742997 0.05989555193798 0.0496256626079273 -0.0799401657168271 0.0504045975649529 0.0994966606742997 0.0542781766722881 -0.0947290180127088 -0.0293256571583173 0.0994966606742997 0.0994966606742997 -0.157179337414783 0.0994966606742997 0.387636335930998 0.102397107614288 -0.1474717102596 0.862942669452274 0.0994966606742997 0.0994966606742997 0.896433124521589 -0.0293256571583173 -0.164273762718971 -0.164273762718971 -0.157179337414783 -0.157179337414783 -0.0293256571583173 -0.0293256571583173 -0.0391828307733249 0.0504045975649529 -0.060642730259927 0.0504045975649529 -0.0293256571583173 -0.0293256571583173 -0.0182775304750547 0.0239157522257859 0.0754482570313016 0.0958595053996796 0.0504045975649529 0.0951809004209856 0.0752227481095829 0.0749971302667564 0.0853237687910906 0.0298293931454071 -0.0438844683490704 0.031514134460964 0.00405366051697872 0.0956331969169758 -0.0197083067110998 0.954562508625565 0.896433124521589 0.100318110864297 1 0.896433124521589 0.0752227481095829 0.0758989605156272 0.0951809004209856 0.0951809004209856 0.0235229120730602 0.00166136607447264 0.0339479573563993 -0.0293256571583173 -0.0223346263462771 0.0356776636002358 0.0690240407848442 -0.0207954380208997 -0.0293256571583173 -0.0293256571583173 -0.0293256571583173 -0.0490464301577283 -0.0490464301577283 -0.0490464301577283 0.0690240407848442 0.0690240407848442 0.0746903533851714 0.0721911107562115 0.0712607734483975 0.0896508386972561 0.221706062054058 0.221706062054058 0.0910696315082872 0.0181272709152295 0.0723938086534717 0.0723938086534717 0.0951809004209856 0.0951809004209856 -0.017493519551364 0.0137069554296834 0.0951809004209856 -0.017493519551364 0.0235229120730602 0.0951809004209856 0.0059075735747814 0.00714875469332299 -0.00695058829419952 -0.0535724555407701 -0.0205253258514278 -0.00695058829419952 0.0059075735747814 0.0059075735747814 -0.00760190478576867 0.0951809004209856 -0.0227540346670585 0.0752227481095829 0.0239157522257859 -0.00889359584925166 0.0951809004209856 -0.00889359584925166 0.0756736601396192 0.0752227481095829 0.0752227481095829 -0.0216181273240014 0.0949549084481034 -0.00953401829348559 -0.0490464301577283 -0.0490464301577283 0.0992683659378798 -0.150135147197754 0.0126647307348858 -0.0297216567234203 -0.0297216567234203 -0.040848720276896 -0.040848720276896 -0.0297216567234203 -0.0403796902150457 -0.0307007900752798 -0.0195234203347529 -0.0205253258514278 -0.0210237822723963 -0.0205253258514278 -0.00190592581870181 -0.00248768766932238 -0.00190592581870181 -0.00412143543095611 -0.0191957465512168 0.0582198675024201 -0.0380626445960549 0.0323812762253687 0.0356776636002358 0.0356776636002358 0.0356776636002358 -0.0205253258514278 0.0320494280347165 -0.0205253258514278 -0.0205253258514278 -0.0205253258514278 -0.0311986084258507 -0.0311986084258507 -0.040848720276896 -0.0582047375500359 -0.0200252080679895 -0.0200252080679895 -0.0311986084258507 -0.0307007900752798 -0.0403796902150457 -0.0297216567234203 -0.0297216567234203 -0.0306571999472475 -0.0413163772459249 -0.0149307557973904 -0.040848720276896 0.0481319615628564 -0.040848720276896 -0.040848720276896 0.000413191993666735 0.0325105824665001 0.0120620023749643 -0.0297216567234203 0.000413191993666735 -0.00132495358419549 -0.0225092690422739 -0.0325105824665001 0.0323812762253687 -0.0183899995665853 0.0471513515905596 0.0471513515905596 -0.0293256571583173 -0.0293256571583173 0.747227004270888 -0.0293256571583173 -0.0293256571583173 -0.0293256571583173 0.0994966606742997 -0.0293256571583173 -0.164273762718971 -0.164273762718971 0.358781426957928 0.0994966606742997 -0.0213197969543128 -0.0868581092986181 0.0235229120730602 -0.158759353082298 0.360289950866754 0.0235229120730602 -0.0493135501730451 0.0994966606742997 0.0402365612683162 0.0994966606742997 0.358613826145392 0.0409038913119425 0.0994966606742997 0.0994966606742997 0.0487004141752275 0.01089866918056 0.0409038913119425 0.0994966606742997 0.0961499396786995 0.0606385864368859 0.0402365612683162 -0.164273762718971 0.0994966606742997 0.0402365612683162 0.0992683659378798 0.0994966606742997 0.0994966606742997 -0.0182775304750547 0.0504045975649529 0.0951809004209856 0.0125884732158843 0.00310568872551898 0.1116186628411 0.951316198112496 0.0553359325493465 0.896433124521589 0.896433124521589 0.792849911979373 0.951316198112496 0.896433124521589 0.05989555193798 -0.0207954380208997 0.896433124521589 0.0591521860426555 0.0746903533851714 0.0658321994309443 0.05989555193798 0.0613813086890308 0.0994966606742997 -0.0182775304750547 0.00166136607447264 -0.0200252080679895 0.0323812762253687 0.0994966606742997 0.0992683659378798 0.0992683659378798 0.111933127984409 0.0356776636002358 0.951316198112496 -0.0386240765540042 0.0872804716407845 0.0606385864368859 0.0992683659378798 0.0990402099405921 0.00166136607447264 0.0553359325493465 -0.0790440450708438 0.365430739244927 0.925493493807519 0.00166136607447264 -0.164273762718971 -0.0293256571583173 -0.0293256571583173 -0.0293256571583173 -0.0293256571583173 0.0735369237072389 0.0690240407848442 -0.078819873202075 0.896433124521589 0.896433124521589 0.896433124521589 0.896433124521589 0.896433124521589 0.896433124521589 0.896433124521589 0.896433124521589 0.896433124521589 0.896433124521589 0.896433124521589 0.385875846879198 1 1 0.387636335930998 1 0.951316198112496 0.902532736235991 0.0241560783090966 0.0316315815982835 1 -0.0223346263462771 0.0992683659378798 0.0992683659378798 0.0496256626079273 0.0508567224911224 0.0323812762253687 -0.0223346263462771 -0.0374197929131146 0.0994966606742997 0.0994966606742997 0.0994966606742997 -0.119862079410857 0.0496256626079273 0.0474249031305146 0.111573276946206 0.0240063482353211 -0.0490464301577283 0.0994966606742997 0.0994966606742997 0.111933127984409 0.360289950866754 -0.228322763502668 0.0994966606742997 -0.0493135501730451 0.05989555193798 0.0696282399046753 -0.0337423195786026 -0.024248343093185 -0.0490464301577283 -0.0490464301577283 -0.0493135501730451 -0.0293256571583173 -0.0198824902291087 -0.0487784425302284 -0.0293256571583173 -0.0293256571583173 0.0160595551751626 -0.0490464301577283 -0.0293256571583173 -0.0390028315503453 -0.0487784425302284 -0.0223346263462771 -0.054495888292131 0.896433124521589 -0.0293256571583173 -0.0207954380208997 -0.0625524563384077 -0.0493135501730451 -0.0293256571583173 -0.0397256066423944 -0.0216181273240014 -0.0681612836980902 0.0951809004209856 -0.0216181273240014 -0.0519174507088538 0.0752227481095829 -0.00953401829348559 0.0945032271255271 0.0954069959167372 0.292552807532541 -0.0293256571583173 -0.0417826680985705 -0.0293256571583173
-0.341458748841191 0.579294135996948 0.579294135996948 -0.135233381502422 -0.135233381502422 -0.135233381502422 -0.215589865224119 0.0942753903709727 0.265570075347334 -0.215589865224119 -0.0805506734236277 -0.0293256571583173 0.0441377009367274 0.754949038551396 1 -0.151652682801453 0.276176337427455 -0.363840343576329 -0.432092501909775 -0.366663496610387 0.045738472972301 -0.115049305299428 -0.0965381215193803 -0.0965381215193803 0.0615594765112075 -0.0293256571583173 0.976509609015378 -0.0267717468912265 -0.070592324291172 -0.032322745544435 0.267884441060946 -0.0246524578601629 -0.025997398213841 -0.0658311466492966 -0.0389154121182076 -0.0932581857693726 -0.0344187204026291 -0.0293256571583173 -0.0330347451836863 -0.0293256571583173 1 0.011645226423632 0.00154143446771747 1 0.754949038551396 0.0106536733928062 0.770819249947239 0.491388629786306 0.0459163527580724 0.120604280772894 0.0225773837946755 0.0459163527580724 0.965334404929948 0.0412916187138867 0.024186168736109 0.024186168736109 0.130820805837033 -0.0974798180246893 -0.134354226450502 -0.135233381502422 -0.0974798180246893 -0.152998497479453 -0.0502493262661637 -0.135233381502422 -0.0965381215193803 0.0106536733928062 -0.153335641452377 0.140086722106733 -0.152998497479453 -0.0965381215193803 -0.151316905458783 0.121488351274266 1 -0.0965381215193803 -0.0965381215193803 -0.125366748406682 -0.0965381215193803 0.024186168736109 -0.192407572694058 0.00547478876334792 -0.0357544969843061 -0.0965381215193803 -0.0965381215193803 -0.0344187204026291 0.579294135996948 -0.135233381502422 -0.135233381502422 -0.125366748406682 -0.125366748406682 0.579294135996948 0.579294135996948 -0.099801468545653 -0.152998497479453 -0.0877623609601368 -0.152998497479453 0.579294135996948 0.579294135996948 0.0942753903709727 -0.232070537240641 0.0931365510769837 0.13872819509096 -0.152998497479453 0.137746115708403 0.0914699321734543 0.0898101465822284 0.173464800044458 -0.0488319971379385 -0.0468090494961016 -0.0483255872501211 -0.0315962015445967 0.138400680701965 -0.0213459519963271 -0.032322745544435 -0.0344187204026291 -0.0483255872501211 -0.0293256571583173 -0.0344187204026291 0.0914699321734543 0.0964910184416523 0.137746115708403 0.137746115708403 -0.165111539561439 -0.215589865224119 -0.0842519064979217 1 -0.032322745544435 -0.0658311466492966 -0.049043703061359 -0.0267717468912265 0.579294135996948 0.579294135996948 0.579294135996948 0.0441377009367274 0.0441377009367274 0.0441377009367274 -0.049043703061359 -0.049043703061359 -0.0413598354315352 -0.0842559859177729 -0.0459844105752737 0.125592017116888 -0.0296944838287702 -0.0296944838287702 -0.167431111947304 0.253726424061321 -0.0444478628990539 -0.0444478628990539 0.137746115708403 0.137746115708403 0.0946136323060104 -0.16374588099122 0.137746115708403 0.0946136323060104 -0.165111539561439 0.137746115708403 0.175985331167111 0.176347279157303 -0.0979751454731479 0.233332244916809 -0.130580339236618 -0.0979751454731479 0.175985331167111 0.175985331167111 -0.0983093545929928 0.137746115708403 -0.106573439888495 0.0914699321734543 -0.232070537240641 -0.0989767974422298 0.137746115708403 -0.0989767974422298 0.0948101850184398 0.0914699321734543 0.0914699321734543 -0.10591774952602 0.137419059373486 -0.0993100435572017 0.0441377009367274 0.0441377009367274 -0.0974798180246893 0.0857404946990082 -0.10990434600635 -0.136765384660935 -0.136765384660935 0.122562999752234 0.122562999752234 -0.136765384660935 0.123472384316894 0.137883207947141 -0.129931423108029 -0.130580339236618 -0.130904923262253 -0.130580339236618 0.156382951264777 0.156043170753284 0.156382951264777 -0.103524506920683 -0.278848247841389 -0.302566875000159 -0.0986646349615205 -0.432092501909775 -0.0658311466492966 -0.0658311466492966 -0.0658311466492966 -0.130580339236618 0.138400680701965 -0.130580339236618 -0.130580339236618 -0.130580339236618 0.136940023439473 0.136940023439473 0.122562999752234 0.0621098648719228 -0.130255840200418 -0.130255840200418 0.136940023439473 0.137883207947141 0.123472384316894 -0.136765384660935 -0.136765384660935 -0.137419059373486 0.121653361263498 -0.127014848844051 0.122562999752234 0.13872819509096 0.122562999752234 0.122562999752234 0.157745171873636 0.13872819509096 -0.110730232130682 -0.136765384660935 0.157745171873636 0.156723038803829 -0.131879215580424 -0.138728195090958 -0.432092501909775 -0.277081590664363 -0.363840343576329 -0.363840343576329 0.579294135996948 0.579294135996948 -0.0412914427559661 0.579294135996948 0.579294135996948 0.579294135996948 -0.0965381215193803 0.579294135996948 -0.135233381502422 -0.135233381502422 0.0376160038809312 -0.0965381215193803 -0.0293256571583173 0.0942753903709771 -0.165111539561439 -0.11980510733588 0.0392375823274956 -0.165111539561439 0.0615594765112074 -0.0965381215193803 0.275506623634975 -0.0965381215193803 0.0376160038809312 0.276176337427455 -0.0965381215193803 -0.0965381215193803 -0.00461090630774124 0.0370473205227907 0.276176337427455 -0.0965381215193803 -0.150310757037416 0.011645226423632 0.275506623634975 -0.135233381502422 -0.0965381215193803 0.275506623634975 -0.0974798180246893 -0.0965381215193803 -0.0965381215193803 0.0942753903709727 -0.152998497479453 0.137746115708403 0.144379391354085 -0.082629693973858 -0.0318071743937107 -0.0293256571583173 -0.0685874252730621 -0.0344187204026291 -0.0344187204026291 -0.0389154121182076 -0.0293256571583173 -0.0344187204026291 0.0106536733928062 -0.0267717468912265 -0.0344187204026291 0.00966350529164923 -0.0413598354315352 0.0186238297906703 0.0106536733928062 0.0126381510635609 -0.0965381215193803 0.0942753903709727 -0.215589865224119 -0.130255840200418 -0.432092501909775 -0.0965381215193803 -0.0974798180246893 -0.0974798180246893 -0.00482519909188406 -0.0658311466492966 -0.0293256571583173 -0.099234923297432 -0.0863671716096536 0.011645226423632 -0.0974798180246893 -0.0984217711321774 -0.215589865224119 -0.0685874252730621 0.114573399104011 0.0441418054429306 -0.0267717468912265 -0.215589865224119 -0.135233381502422 0.579294135996948 0.579294135996948 0.579294135996948 0.579294135996948 -0.042906414877359 -0.049043703061359 -0.114068382692256 -0.0344187204026291 -0.0344187204026291 -0.0344187204026291 -0.0344187204026291 -0.0344187204026291 -0.0344187204026291 -0.0344187204026291 -0.0344187204026291 -0.0344187204026291 -0.0344187204026291 -0.0344187204026291 0.0225773837946755 -0.0293256571583173 -0.0293256571583173 0.024186168736109 -0.0293256571583173 -0.0293256571583173 -0.0293256571583173 -0.156713812583168 -0.159669407901935 -0.0293256571583173 -0.032322745544435 -0.0974798180246893 -0.0974798180246893 -0.153335641452377 -0.125720051888488 -0.432092501909775 -0.032322745544435 -0.0300242700481715 -0.0965381215193803 -0.0965381215193803 -0.0965381215193803 -0.026931971598639 -0.153335641452377 -0.341458748841191 -0.00568648930680269 -0.164682815349357 0.0441377009367274 -0.0965381215193803 -0.0965381215193803 -0.00482519909188406 0.0392375823274956 0.135133617862868 -0.0965381215193803 0.0423706928963536 0.0106536733928062 -0.114519877930014 -0.00896555067244806 0.754949038551396 0.0441377009367274 0.0441377009367274 0.0615594765112074 0.579294135996948 -0.0546179647199343 0.0459163527580724 1 1 0.273190679459757 0.0441377009367274 0.579294135996948 -0.0387669965484339 0.0459163527580724 -0.032322745544435 0.0457904792640306 -0.0344187204026291 1 -0.0267717468912265 -0.0905261228936133 0.0615594765112074 1 0.0126327084274237 -0.10591774952602 -0.098643236506303 0.137746115708403 -0.10591774952602 0.0699824378602423 0.0914699321734543 -0.0993100435572017 0.136765384660936 0.138073321861961 -0.00521819096658366 0.579294135996948 0.120743443341992 0.579294135996948
0.213738696308401 -0.139055867886428 -0.139055867886428 0.0356399487888623 0.0356399487888623 0.0356399487888623 -0.489236381198911 -0.547135320692962 -0.156423591913992 -0.489236381198911 -0.0526138160029069 0.0606385864368859 -0.104689095670687 -0.109284550905921 0.011645226423632 -0.158073549807899 0.904105218171864 0.212505830331591 0.185428352386177 0.211268497338603 -0.103025545353327 0.0671472550162424 -0.0262628766942454 -0.0262628766942454 -0.107659865092001 0.0606385864368859 0.0306307349681024 -0.0937226966920054 -0.0137159977808043 -0.10065964509512 0.305176319297034 -0.0780498720553366 -0.0809612189040189 -0.152757644065336 0.246329639698508 0.559597790183697 0.0207618959255166 0.0606385864368859 0.0430246627079197 0.0606385864368859 0.011645226423632 1 0.950416335107765 0.011645226423632 -0.109284550905921 0.997647974261153 -0.107186939784979 0.00661893244775756 -0.101658439939346 0.0692405203072944 -0.090782688231806 -0.101658439939346 0.00222923673406436 -0.0841527997541336 -0.0873360200979027 -0.0873360200979027 -0.209029370750009 -0.029351560053441 0.0385431504263772 0.0356399487888623 -0.029351560053441 -0.161471290407084 0.081138210208821 0.0356399487888623 -0.0262628766942454 0.997647974261153 -0.163967549168467 -0.199818348016946 -0.161471290407084 -0.0262628766942454 -0.155501666752616 0.0712164396406392 0.011645226423632 -0.0262628766942454 -0.0262628766942454 -0.00167378350792179 -0.0262628766942454 -0.0873360200979027 -0.157221393765699 0.0124184401510051 0.0170793457932796 -0.0262628766942454 -0.0262628766942454 0.0207618959255166 -0.139055867886428 0.0356399487888623 0.0356399487888623 -0.00167378350792179 -0.00167378350792179 -0.139055867886428 -0.139055867886428 -0.37874874424072 -0.164448528516342 -0.0871345605200991 -0.154868463735 -0.139055867886428 -0.139055867886428 -0.547135320692962 0.29298034154376 0.254809478594262 0.326416778169867 -0.164448528516342 0.323625660179106 0.253095278108574 0.252771773287021 -0.285638067076976 0.272752959032655 -0.0908268957601365 0.294596804719866 0.227219476781837 0.325789945606176 0.205111279843683 0.0358201751690284 0.0207618959255166 0.282281507173035 0.0606385864368859 0.0207618959255166 0.253095278108574 0.255470892243504 0.323625660179106 0.323625660179106 -0.236835758686182 -0.489236381198911 0.00369550610763691 0.011645226423632 -0.0807415851963131 -0.152757644065336 0.00235353077352663 -0.0937226966920054 -0.139055867886428 -0.139055867886428 -0.139055867886428 -0.104689095670687 -0.104689095670687 -0.104689095670687 0.00235353077352663 0.00235353077352663 -0.00550236525764804 0.105232648223771 -0.0037830525601154 0.067371560674726 -0.0507452486989761 -0.0507452486989761 0.0492154730689104 -0.193050700691776 0.000976677117037762 0.000976677117037762 0.323625660179106 0.323625660179106 -0.542952738565362 -0.247224730724261 0.323625660179106 -0.542952738565362 -0.236835758686182 0.323625660179106 0.30094900134101 0.302856391549458 0.618969984530543 0.255888362119451 -0.406653902153449 0.61228806633726 0.30094900134101 0.30094900134101 0.621743943183704 0.323625660179106 0.535475210122733 0.253095278108574 0.29298034154376 0.627028215205211 0.323625660179106 0.627028215205211 0.256508965042271 0.253095278108574 0.253095278108574 0.542251942836499 0.323009845789155 0.623067095398528 -0.104689095670687 -0.104689095670687 -0.029351560053441 0.0412890542606015 0.539089251283847 -0.425915399492934 -0.425915399492934 -0.471231813505224 -0.471231813505224 -0.425915399492934 -0.470186959231466 -0.449449774684874 -0.404633044515895 -0.406653902153449 -0.407664723241625 -0.406653902153449 0.487008517008516 0.485950370953129 0.487008517008516 0.535750684665643 0.266781393491099 0.0149588899071754 -0.376390539528946 0.185428352386177 -0.152757644065336 -0.152757644065336 -0.152757644065336 -0.397602712540132 0.423366534588414 -0.406653902153449 -0.406653902153449 -0.406653902153449 -0.450479950068743 -0.450479950068743 -0.471231813505224 0.193422831186121 -0.405643345739773 -0.405643345739773 -0.450479950068743 -0.449449774684874 -0.470186959231466 -0.425915399492934 -0.425915399492934 -0.427951076334881 -0.472277492873571 -0.395550235325012 -0.471231813505224 0.393847224304718 -0.471231813505224 -0.471231813505224 0.491250750789075 0.432027992898824 0.537975010545108 -0.425915399492934 0.491250750789075 0.488067619210561 -0.401619486076298 -0.432027992898824 0.185428352386177 0.267874181232431 0.212505830331591 0.212505830331591 -0.139055867886428 -0.139055867886428 -0.0161998851484364 -0.139055867886428 -0.139055867886428 -0.139055867886428 -0.0262628766942454 -0.139055867886428 0.0356399487888623 0.0356399487888623 -0.0827948969150227 -0.0262628766942454 -0.0745493703909184 0.00536734224959061 -0.236835758686182 0.0364922704480507 -0.0941686558674803 -0.236835758686182 -0.107659865092001 -0.0262628766942454 0.902104703281655 -0.0262628766942454 -0.0925153971822614 0.904105218171864 -0.0262628766942454 -0.0262628766942454 0.002616989583204 0.115372938552588 0.904105218171864 -0.0262628766942454 0.0574046370794484 0.995281288161623 0.902104703281655 0.0356399487888623 -0.0262628766942454 0.902104703281655 -0.029351560053441 -0.0262628766942454 -0.0262628766942454 -0.547135320692962 -0.164448528516342 0.323625660179106 0.661909706756028 0.56870713183341 -0.170091520751788 0.0606385864368859 0.0697018751901675 0.0207618959255166 0.0207618959255166 0.0139463530985068 0.0606385864368859 0.0207618959255166 0.997647974261153 -0.0937226966920054 0.0207618959255166 0.995305817511499 -0.00550236525764804 0.978744318253326 0.997647974261153 0.992915722251574 -0.0262628766942454 -0.547135320692962 -0.489236381198911 -0.405643345739773 0.185428352386177 -0.0262628766942454 -0.029351560053441 -0.029351560053441 0.0187498509145537 -0.152757644065336 0.0606385864368859 -0.377571002004714 0.613857150270294 0.995281288161623 -0.029351560053441 -0.0324478218009025 -0.489236381198911 0.0697018751901675 -0.208848370298334 -0.0890631969327332 0.0743610972697086 -0.489236381198911 0.0356399487888623 -0.139055867886428 -0.139055867886428 -0.139055867886428 -0.139055867886428 -0.00213846422330615 0.00235353077352663 -0.323920208185982 0.0207618959255166 0.0207618959255166 0.0207618959255166 0.0207618959255166 0.0207618959255166 0.0207618959255166 0.0207618959255166 0.0207618959255166 0.0207618959255166 0.0207618959255166 0.0207618959255166 -0.090782688231806 0.0606385864368859 0.0606385864368859 -0.0873360200979027 0.0606385864368859 0.0606385864368859 0.0820865955171041 0.132156126875069 0.412310758040164 0.0606385864368859 -0.10065964509512 -0.029351560053441 -0.029351560053441 -0.163967549168467 0.898955734828722 0.185428352386177 -0.0807415851963131 -0.168646791567901 -0.0262628766942454 -0.0262628766942454 -0.0262628766942454 0.0724403607352051 -0.157365345309395 0.213738696308401 0.0162218346618053 -0.234626737113408 -0.104689095670687 -0.0262628766942454 -0.0262628766942454 0.0187498509145537 -0.0941686558674803 0.0394379996046109 -0.0262628766942454 -0.107659865092001 0.988200259454639 0.475775370524561 -0.059590334187112 -0.109284550905921 -0.104689095670687 -0.104689095670687 -0.107659865092001 -0.139055867886428 -0.132912084298596 -0.101658439939346 0.011645226423632 0.011645226423632 0.301082756806631 -0.104689095670687 -0.139055867886428 -0.175781368387094 -0.101658439939346 -0.0807415851963131 -0.0530782941856788 0.0207618959255166 0.011645226423632 -0.0937226966920054 -0.0677915181033734 -0.107659865092001 0.011645226423632 0.289735666575991 0.542251942836499 -0.0562131436979316 0.323625660179106 0.542251942836499 0.0553856147848433 0.253095278108574 0.623067095398528 0.319922561344314 0.325165325845861 -0.0300196986245951 -0.139055867886428 -0.466015967135481 -0.139055867886428
0.121428548047819 -0.146310477576818 -0.146310477576818 0.0467301701618332 0.0467301701618332 0.0467301701618332 -0.470474543054173 -0.526637956427323 -0.207365291696715 -0.470474543054173 -0.0330897103944946 0.044189113800634 -0.0975418301057682 -0.114985977059756 0.00154143446771747 -0.206165675431535 0.858146328962965 0.0996229439044639 0.195102236290112 0.10103019750189 -0.0735502449724298 0.0659337973318749 -0.0111214282008328 -0.0111214282008328 -0.100959209662202 0.044189113800634 0.0204522759518062 0.20569427137604 -0.0302329869388933 -0.0591141399258313 0.290044558947965 -0.085421672114688 0.177686510524814 -0.160946896611092 0.231595904435332 0.532594837351275 0.00239120948822447 0.044189113800634 0.0250118517263 0.044189113800634 0.00154143446771747 0.950416335107765 1 0.00154143446771747 -0.114985977059756 0.947930211833718 -0.112778932585186 -0.0107062416127248 -0.0940503686826044 0.0604763286027743 -0.0891639671233126 -0.0940503686826044 0.00220915488145115 -0.0698282516625562 -0.085353958484973 -0.085353958484973 -0.235771470466917 -0.0143439776177069 0.0497861057626396 0.0467301701618332 -0.0143439776177069 -0.206745955564151 0.0945367166637262 0.0467301701618332 -0.0111214282008328 0.947930211833718 -0.209188557122605 -0.226859639727312 -0.206745955564151 -0.0111214282008328 -0.20369037209754 0.0973033709031146 0.00154143446771747 -0.0111214282008328 -0.0111214282008328 0.0138057115944545 -0.0111214282008328 -0.085353958484973 -0.210843855770168 0.0325904870785881 -0.00231621840015022 -0.0111214282008328 -0.0111214282008328 0.00239120948822447 -0.146310477576818 0.0467301701618332 0.0467301701618332 0.0138057115944545 0.0138057115944545 -0.146310477576818 -0.146310477576818 -0.40179291597301 -0.209161861582903 -0.0957560025949711 -0.200040418616573 -0.146310477576818 -0.146310477576818 -0.526637956427323 0.331589924196384 0.27655050707577 0.352392125935921 -0.209161861582903 0.34921163384281 0.274826051762995 0.274273610065167 -0.25184795892316 0.253777169889692 -0.0885876674086845 0.276255262535002 0.215953102388097 0.351591358191244 0.194941110878296 0.0186358664968414 0.00239120948822447 0.263857972419814 0.044189113800634 0.00239120948822447 0.274826051762995 0.277673535487757 0.34921163384281 0.34921163384281 -0.279769913825816 -0.470474543054173 0.114158735300973 0.00154143446771747 0.159259797122803 -0.160946896611092 -0.0124246059811473 0.20569427137604 -0.146310477576818 -0.146310477576818 -0.146310477576818 -0.0975418301057682 -0.0975418301057682 -0.0975418301057682 -0.0124246059811473 -0.0124246059811473 -0.0200230467405023 0.0880878752618707 -0.0186075713314467 0.0596044607710958 -0.060263312808436 -0.060263312808436 0.0505486026916169 -0.159264281775687 -0.0134627179579796 -0.0134627179579796 0.34921163384281 0.34921163384281 -0.522262892370453 -0.291851157503434 0.34921163384281 -0.522262892370453 -0.279769913825816 0.34921163384281 0.336775254641611 0.338745529250425 0.590093033288564 0.222249307801679 -0.427869226497817 0.583375753882367 0.336775254641611 0.336775254641611 0.592738582670701 0.34921163384281 0.617861352846283 0.274826051762995 0.331589924196384 0.597735806093365 0.34921163384281 0.597735806093365 0.278260901536877 0.274826051762995 0.274826051762995 0.625241595676494 0.348422351423843 0.593595807168234 -0.0975418301057682 -0.0975418301057682 -0.0143439776177069 0.0499407032063859 0.561201847647768 -0.39729622793181 -0.39729622793181 -0.444557110407165 -0.444557110407165 -0.39729622793181 -0.4432283119335 -0.472897779722938 -0.425742939771773 -0.427869226497817 -0.428932782595115 -0.427869226497817 0.512415979206939 0.511302629176747 0.512415979206939 0.459822772998323 0.174038325284012 -0.111136268259563 -0.399376812644281 0.195102236290112 -0.160946896611092 -0.160946896611092 -0.160946896611092 -0.419611642540413 0.44602715004705 -0.427869226497817 -0.427869226497817 -0.427869226497817 -0.473981699838591 -0.473981699838591 -0.444557110407165 0.20351379078958 -0.426805948883211 -0.426805948883211 -0.473981699838591 -0.472897779722938 -0.4432283119335 -0.39729622793181 -0.39729622793181 -0.400028321901163 -0.445883603980494 -0.416186276175652 -0.444557110407165 0.417134310875797 -0.444557110407165 -0.444557110407165 0.516879532308726 0.454567095429644 0.560030607319745 -0.39729622793181 0.516879532308726 0.513530335266408 -0.415493373933244 -0.403937723972096 0.195102236290112 0.176454652660933 0.0996229439044639 0.0996229439044639 -0.146310477576818 -0.146310477576818 -0.034487837612062 -0.146310477576818 -0.146310477576818 -0.146310477576818 -0.0111214282008328 -0.146310477576818 0.0467301701618332 0.0467301701618332 -0.0817306493023365 -0.0111214282008328 0.210880871852557 -0.0172540388908827 -0.279769913825816 0.0457340953701731 -0.0929025824778804 -0.279769913825816 -0.100959209662202 -0.0111214282008328 0.855995206314208 -0.0111214282008328 -0.0914456224251056 0.858146328962965 -0.0111214282008328 -0.0111214282008328 -0.0102457834167065 0.121391998738643 0.858146328962965 -0.0111214282008328 0.0635113732379396 0.950416335107765 0.860778342609726 0.0467301701618332 -0.0111214282008328 0.860778342609726 -0.0143439776177069 -0.0111214282008328 -0.0111214282008328 -0.526637956427323 -0.209161861582903 0.34921163384281 0.720394007583278 0.590667651125215 -0.178965274973416 0.044189113800634 0.0449368074893707 0.00239120948822447 0.00239120948822447 0.00835071072829768 0.044189113800634 0.00239120948822447 0.947930211833718 0.20569427137604 0.00239120948822447 0.945453384675247 -0.0200230467405023 0.934761385008315 0.947930211833718 0.943431607988964 -0.0111214282008328 -0.526637956427323 -0.470474543054173 -0.426805948883211 0.195102236290112 -0.0111214282008328 -0.00952382767427842 -0.0143439776177069 0.034048986529939 -0.160946896611092 0.044189113800634 -0.400585945784679 0.582996402836676 0.950416335107765 -0.00952382767427842 -0.0127919943644173 -0.470474543054173 0.0449368074893707 -0.235956779461972 -0.0868957437107207 0.0585154166386163 -0.470474543054173 0.0467301701618332 -0.146310477576818 -0.146310477576818 -0.146310477576818 -0.146310477576818 -0.0161882239140779 -0.0124246059811473 -0.343293030715859 0.00239120948822447 0.00239120948822447 0.00239120948822447 0.00239120948822447 0.00239120948822447 0.00239120948822447 0.00239120948822447 0.00239120948822447 0.00239120948822447 0.00239120948822447 0.00239120948822447 -0.0891639671233126 0.044189113800634 0.044189113800634 -0.085353958484973 0.044189113800634 0.044189113800634 0.0657081798672069 0.139050773848583 0.428457210674758 0.044189113800634 -0.0591141399258313 -0.00952382767427842 -0.0143439776177069 -0.209188557122605 0.8541003991548 0.195102236290112 0.159259797122803 -0.177445173592033 -0.0111214282008328 -0.0111214282008328 -0.0111214282008328 0.0911016105559126 -0.202492941191781 0.121428548047819 0.0358401364836407 -0.277519826943141 -0.0975418301057682 -0.0111214282008328 -0.0111214282008328 0.034048986529939 -0.0929025824778804 0.0309978234508233 -0.0111214282008328 -0.0962862074626584 0.938446272284697 0.434518579869084 -0.0722513294264639 -0.114985977059756 -0.0975418301057682 -0.0975418301057682 -0.100959209662202 -0.146310477576818 -0.147060638446059 -0.0940503686826044 0.00154143446771747 0.00154143446771747 0.286153970288301 -0.0975418301057682 -0.146310477576818 -0.184951964622076 -0.0940503686826044 0.159259797122803 -0.0497169229075972 0.00239120948822447 0.00154143446771747 0.20569427137604 -0.0709000180012642 -0.100959209662202 0.00154143446771747 0.250226250617293 0.625241595676494 -0.0652810854512789 0.34921163384281 0.625241595676494 0.0466887815884389 0.274826051762995 0.593595807168234 0.345246703347687 0.350793814469653 -0.0589474105304769 -0.146310477576818 -0.432293037780774 -0.146310477576818
-0.341458748841191 0.579294135996948 0.579294135996948 -0.135233381502422 -0.135233381502422 -0.135233381502422 -0.215589865224119 0.0942753903709727 0.265570075347334 -0.215589865224119 -0.0805506734236277 -0.0293256571583173 0.0441377009367274 0.754949038551396 1 -0.151652682801453 0.276176337427455 -0.363840343576329 -0.432092501909775 -0.366663496610387 0.045738472972301 -0.115049305299428 -0.0965381215193803 -0.0965381215193803 0.0615594765112075 -0.0293256571583173 0.976509609015378 -0.0267717468912265 -0.070592324291172 -0.032322745544435 0.267884441060946 -0.0246524578601629 -0.025997398213841 -0.0658311466492966 -0.0389154121182076 -0.0932581857693726 -0.0344187204026291 -0.0293256571583173 -0.0330347451836863 -0.0293256571583173 1 0.011645226423632 0.00154143446771747 1 0.754949038551396 0.0106536733928062 0.770819249947239 0.491388629786306 0.0459163527580724 0.120604280772894 0.0225773837946755 0.0459163527580724 0.965334404929948 0.0412916187138867 0.024186168736109 0.024186168736109 0.130820805837033 -0.0974798180246893 -0.134354226450502 -0.135233381502422 -0.0974798180246893 -0.152998497479453 -0.0502493262661637 -0.135233381502422 -0.0965381215193803 0.0106536733928062 -0.153335641452377 0.140086722106733 -0.152998497479453 -0.0965381215193803 -0.151316905458783 0.121488351274266 1 -0.0965381215193803 -0.0965381215193803 -0.125366748406682 -0.0965381215193803 0.024186168736109 -0.192407572694058 0.00547478876334792 -0.0357544969843061 -0.0965381215193803 -0.0965381215193803 -0.0344187204026291 0.579294135996948 -0.135233381502422 -0.135233381502422 -0.125366748406682 -0.125366748406682 0.579294135996948 0.579294135996948 -0.099801468545653 -0.152998497479453 -0.0877623609601368 -0.152998497479453 0.579294135996948 0.579294135996948 0.0942753903709727 -0.232070537240641 0.0931365510769837 0.13872819509096 -0.152998497479453 0.137746115708403 0.0914699321734543 0.0898101465822284 0.173464800044458 -0.0488319971379385 -0.0468090494961016 -0.0483255872501211 -0.0315962015445967 0.138400680701965 -0.0213459519963271 -0.032322745544435 -0.0344187204026291 -0.0483255872501211 -0.0293256571583173 -0.0344187204026291 0.0914699321734543 0.0964910184416523 0.137746115708403 0.137746115708403 -0.165111539561439 -0.215589865224119 -0.0842519064979217 1 -0.032322745544435 -0.0658311466492966 -0.049043703061359 -0.0267717468912265 0.579294135996948 0.579294135996948 0.579294135996948 0.0441377009367274 0.0441377009367274 0.0441377009367274 -0.049043703061359 -0.049043703061359 -0.0413598354315352 -0.0842559859177729 -0.0459844105752737 0.125592017116888 -0.0296944838287702 -0.0296944838287702 -0.167431111947304 0.253726424061321 -0.0444478628990539 -0.0444478628990539 0.137746115708403 0.137746115708403 0.0946136323060104 -0.16374588099122 0.137746115708403 0.0946136323060104 -0.165111539561439 0.137746115708403 0.175985331167111 0.176347279157303 -0.0979751454731479 0.233332244916809 -0.130580339236618 -0.0979751454731479 0.175985331167111 0.175985331167111 -0.0983093545929928 0.137746115708403 -0.106573439888495 0.0914699321734543 -0.232070537240641 -0.0989767974422298 0.137746115708403 -0.0989767974422298 0.0948101850184398 0.0914699321734543 0.0914699321734543 -0.10591774952602 0.137419059373486 -0.0993100435572017 0.0441377009367274 0.0441377009367274 -0.0974798180246893 0.0857404946990082 -0.10990434600635 -0.136765384660935 -0.136765384660935 0.122562999752234 0.122562999752234 -0.136765384660935 0.123472384316894 0.137883207947141 -0.129931423108029 -0.130580339236618 -0.130904923262253 -0.130580339236618 0.156382951264777 0.156043170753284 0.156382951264777 -0.103524506920683 -0.278848247841389 -0.302566875000159 -0.0986646349615205 -0.432092501909775 -0.0658311466492966 -0.0658311466492966 -0.0658311466492966 -0.130580339236618 0.138400680701965 -0.130580339236618 -0.130580339236618 -0.130580339236618 0.136940023439473 0.136940023439473 0.122562999752234 0.0621098648719228 -0.130255840200418 -0.130255840200418 0.136940023439473 0.137883207947141 0.123472384316894 -0.136765384660935 -0.136765384660935 -0.137419059373486 0.121653361263498 -0.127014848844051 0.122562999752234 0.13872819509096 0.122562999752234 0.122562999752234 0.157745171873636 0.13872819509096 -0.110730232130682 -0.136765384660935 0.157745171873636 0.156723038803829 -0.131879215580424 -0.138728195090958 -0.432092501909775 -0.277081590664363 -0.363840343576329 -0.363840343576329 0.579294135996948 0.579294135996948 -0.0412914427559661 0.579294135996948 0.579294135996948 0.579294135996948 -0.0965381215193803 0.579294135996948 -0.135233381502422 -0.135233381502422 0.0376160038809312 -0.0965381215193803 -0.0293256571583173 0.0942753903709771 -0.165111539561439 -0.11980510733588 0.0392375823274956 -0.165111539561439 0.0615594765112074 -0.0965381215193803 0.275506623634975 -0.0965381215193803 0.0376160038809312 0.276176337427455 -0.0965381215193803 -0.0965381215193803 -0.00461090630774124 0.0370473205227907 0.276176337427455 -0.0965381215193803 -0.150310757037416 0.011645226423632 0.275506623634975 -0.135233381502422 -0.0965381215193803 0.275506623634975 -0.0974798180246893 -0.0965381215193803 -0.0965381215193803 0.0942753903709727 -0.152998497479453 0.137746115708403 0.144379391354085 -0.082629693973858 -0.0318071743937107 -0.0293256571583173 -0.0685874252730621 -0.0344187204026291 -0.0344187204026291 -0.0389154121182076 -0.0293256571583173 -0.0344187204026291 0.0106536733928062 -0.0267717468912265 -0.0344187204026291 0.00966350529164923 -0.0413598354315352 0.0186238297906703 0.0106536733928062 0.0126381510635609 -0.0965381215193803 0.0942753903709727 -0.215589865224119 -0.130255840200418 -0.432092501909775 -0.0965381215193803 -0.0974798180246893 -0.0974798180246893 -0.00482519909188406 -0.0658311466492966 -0.0293256571583173 -0.099234923297432 -0.0863671716096536 0.011645226423632 -0.0974798180246893 -0.0984217711321774 -0.215589865224119 -0.0685874252730621 0.114573399104011 0.0441418054429306 -0.0267717468912265 -0.215589865224119 -0.135233381502422 0.579294135996948 0.579294135996948 0.579294135996948 0.579294135996948 -0.042906414877359 -0.049043703061359 -0.114068382692256 -0.0344187204026291 -0.0344187204026291 -0.0344187204026291 -0.0344187204026291 -0.0344187204026291 -0.0344187204026291 -0.0344187204026291 -0.0344187204026291 -0.0344187204026291 -0.0344187204026291 -0.0344187204026291 0.0225773837946755 -0.0293256571583173 -0.0293256571583173 0.024186168736109 -0.0293256571583173 -0.0293256571583173 -0.0293256571583173 -0.156713812583168 -0.159669407901935 -0.0293256571583173 -0.032322745544435 -0.0974798180246893 -0.0974798180246893 -0.153335641452377 -0.125720051888488 -0.432092501909775 -0.032322745544435 -0.0300242700481715 -0.0965381215193803 -0.0965381215193803 -0.0965381215193803 -0.026931971598639 -0.153335641452377 -0.341458748841191 -0.00568648930680269 -0.164682815349357 0.0441377009367274 -0.0965381215193803 -0.0965381215193803 -0.00482519909188406 0.0392375823274956 0.135133617862868 -0.0965381215193803 0.0423706928963536 0.0106536733928062 -0.114519877930014 -0.00896555067244806 0.754949038551396 0.0441377009367274 0.0441377009367274 0.0615594765112074 0.579294135996948 -0.0546179647199343 0.0459163527580724 1 1 0.273190679459757 0.0441377009367274 0.579294135996948 -0.0387669965484339 0.0459163527580724 -0.032322745544435 0.0457904792640306 -0.0344187204026291 1 -0.0267717468912265 -0.0905261228936133 0.0615594765112074 1 0.0126327084274237 -0.10591774952602 -0.098643236506303 0.137746115708403 -0.10591774952602 0.0699824378602423 0.0914699321734543 -0.0993100435572017 0.136765384660936 0.138073321861961 -0.00521819096658366 0.579294135996948 0.120743443341992 0.579294135996948
-0.374229128595492 0.630441041699369 0.630441041699369 -0.0531616457799011 -0.0531616457799011 -0.0531616457799011 -0.339756430929373 0.0740913983334152 0.188984963363958 -0.339756430929373 0.0111443856415934 -0.024248343093185 0.106809053007051 0.999999999999991 0.754949038551396 -0.119184437057851 0.188450537423621 -0.400288051998264 -0.464509543715982 -0.402899895400741 0.114560672590575 -0.0340584445863575 0.00135018260239765 0.00135018260239765 0.128566339881799 -0.024248343093185 0.737086487911695 -0.00340642987191806 -0.0554787839939813 -0.0254025722507085 -0.0333510570014972 0.00841803994812245 -0.0204314570230357 -0.0517369558476033 -0.0284380707713626 -0.0732919732551729 -0.0270498070964536 -0.024248343093185 -0.0259621355543187 -0.024248343093185 0.754949038551396 -0.109284550905921 -0.114985977059756 0.754949038551396 0.999999999999991 -0.109542196972689 0.980805968423232 0.366414381464336 0.108384333710113 -0.0560873954991723 0.0724080526189191 0.108384333710113 0.728587326598659 0.116453871575402 0.0737365399780994 0.0737365399780994 -0.0260269531663547 0.000763014356469882 -0.0523178927385536 -0.0531616457799011 0.000763014356469882 -0.120242118081481 0.0383935050843492 -0.0531616457799011 0.00135018260239765 -0.109542196972689 -0.120507080849552 -0.00998005380258174 -0.120242118081481 0.00135018260239765 -0.118920548329846 0.0327599787023132 0.754949038551396 0.00135018260239765 0.00135018260239765 -0.0340584445863575 0.00135018260239765 0.0737365399780994 -0.151213864559402 0.0761320918737772 -0.0280995991408905 0.00135018260239765 0.00135018260239765 -0.0270498070964536 0.630441041699369 -0.0531616457799011 -0.0531616457799011 -0.0340584445863575 -0.0340584445863575 0.630441041699369 0.630441041699369 -0.0542449463083569 -0.120242118081481 -0.0689727830241952 -0.120242118081481 0.630441041699369 0.630441041699369 0.0740913983334152 -0.182385143657174 -0.0103573130524972 0.0611819187391583 -0.120242118081481 0.0592710750858385 -0.011267701134391 -0.0121803514770074 0.0994741160407825 -0.0225611279257134 -0.0504510470520292 -0.0210886261552173 -0.0248315784771855 0.060548805732804 -0.0224154941034536 -0.0254025722507085 -0.0270498070964536 -0.0210886261552173 -0.024248343093185 -0.0270498070964536 -0.011267701134391 -0.00854329476651192 0.0592710750858385 0.0592710750858385 -0.14348731939574 -0.339756430929373 -0.0689727830241952 0.754949038551396 -0.0101821932808205 -0.0517369558476033 -0.0587801632786708 -0.00340642987191806 0.630441041699369 0.630441041699369 0.630441041699369 0.106809053007051 0.106809053007051 0.106809053007051 -0.0587801632786708 -0.0587801632786708 -0.0572931339801261 -0.0662171091527443 -0.0581879254738231 -0.0551729794484293 -0.0148452871479199 -0.0148452871479199 -0.0822585447146998 0.180306812328138 -0.0578905350631457 -0.0578905350631457 0.0592710750858385 0.0592710750858385 0.0743572239942075 -0.143196128268374 0.0592710750858385 0.0743572239942084 -0.14348731939574 0.0592710750858385 0.107298018411126 0.107755565139784 -0.0769990503509001 0.19576156184986 -0.102623599762592 -0.0769990503509001 0.107298018411126 0.107298018411126 -0.0772617066064466 0.0592710750858385 -0.0837564835899322 -0.011267701134391 -0.182385143657174 -0.0777862525543667 0.0592710750858385 -0.0777862525543667 -0.009449179688545 -0.011267701134391 -0.011267701134391 -0.0832411739673636 0.0586264412845504 -0.0780481519806167 0.106809053007051 0.106809053007051 0.000763014356469882 0.0219181927317835 -0.146801182610876 -0.107484451172913 -0.107484451172913 0.211500182968907 0.211500182968907 -0.107484451172913 0.212054848883713 0.222963588121184 -0.102113614036954 -0.102623599762592 -0.102878691618922 -0.102623599762592 0.084450286070371 0.0839125886771538 0.084450286070371 -0.150354470805195 -0.308413341972707 -0.355470275643281 -0.0616676410373344 -0.464509543715982 -0.0517369558476033 -0.0517369558476033 -0.0517369558476033 -0.102623599762592 0.060548805732804 -0.102623599762592 -0.102623599762592 -0.102623599762592 0.222372506211299 0.222372506211299 0.211500182968907 0.0488123859318124 -0.10236857469979 -0.10236857469979 0.222372506211299 0.222963588121184 0.212054848883713 -0.107484451172913 -0.107484451172913 -0.107998176688316 0.210946905116642 -0.0998214669059658 0.211500182968907 0.0611819187391583 0.211500182968907 0.211500182968907 0.086569554820158 0.0611819187391583 -0.147305648778074 -0.107484451172913 0.086569554820158 0.0849847911184515 -0.103644391765638 -0.109027031573287 -0.464509543715982 -0.306898190049891 -0.400288051998264 -0.400288051998264 0.630441041699369 0.630441041699369 -0.032451106497206 0.630441041699369 0.630441041699369 0.630441041699369 0.00135018260239765 0.630441041699369 -0.0531616457799011 -0.0531616457799011 0.091888015980922 0.00135018260239765 -0.00575993893728594 0.0740913983334184 -0.14348731939574 -0.0384962981933707 0.0932376737859312 -0.14348731939574 0.128566339881799 0.00135018260239765 0.187865994706743 0.00135018260239765 0.091888015980922 0.188450537423621 0.00135018260239765 0.00135018260239765 0.11729167744877 0.0291156342205391 0.188450537423621 0.00135018260239765 -0.0711237770953815 -0.109284550905921 0.187865994706743 -0.0531616457799011 0.00135018260239765 0.187865994706743 0.000763014356469882 0.00135018260239765 0.00135018260239765 0.0740913983334152 -0.120242118081481 0.0592710750858385 0.20684106165969 -0.157158608008782 -0.0429244722753371 -0.024248343093185 -0.0625543604805321 -0.0270498070964536 -0.0270498070964536 -0.0305837747180201 -0.024248343093185 -0.0270498070964536 -0.109542196972689 -0.00340642987191806 -0.0270498070964536 -0.109799972011776 -0.0572931339801261 -0.107484451172913 -0.109542196972689 -0.109027031573287 0.00135018260239765 0.0740913983334152 -0.339756430929373 -0.10236857469979 -0.464509543715982 0.00135018260239765 0.000763014356469882 0.000763014356469882 0.0628364168542203 -0.0517369558476033 -0.024248343093185 -0.0536178368405313 -0.0678762982521861 -0.109284550905921 0.000763014356469882 0.000174589940873614 -0.339756430929373 -0.0625543604805321 -0.0272395382104871 0.0973349741880884 -0.0236519567697702 -0.339756430929373 -0.0531616457799011 0.630441041699369 0.630441041699369 0.630441041699369 0.630441041699369 -0.057592276497728 -0.0587801632786708 -0.0481835104078554 -0.0270498070964536 -0.0270498070964536 -0.0270498070964536 -0.0270498070964536 -0.0270498070964536 -0.0270498070964536 -0.0270498070964536 -0.0270498070964536 -0.0270498070964536 -0.0270498070964536 -0.0270498070964536 0.0724080526189191 -0.024248343093185 -0.024248343093185 0.0737365399780994 -0.024248343093185 -0.024248343093185 -0.024248343093185 -0.200619304147296 -0.178475631177692 -0.024248343093185 -0.0254025722507085 0.000763014356469882 0.000763014356469882 -0.120507080849552 -0.0988038809101105 -0.464509543715982 -0.0101821932808205 -0.00927578673137816 0.00135018260239765 0.00135018260239765 0.00135018260239765 0.0548657249379239 -0.120507080849552 -0.374229128595492 0.0622704791704701 -0.143196128268374 0.106809053007051 0.00135018260239765 0.00135018260239765 0.0628364168542203 0.0932376737859312 0.106202039258763 0.00135018260239765 0.105247619947066 -0.109542196972689 -0.217265337243447 0.00801602511094891 0.999999999999991 0.106809053007051 0.106809053007051 0.128566339881799 0.630441041699369 -0.0388901068891508 0.108384333710113 0.754949038551396 0.754949038551396 -0.0329036938631288 0.106809053007051 0.630441041699369 -0.0163789634635581 0.108384333710113 -0.0101821932808205 0.076415847212003 -0.0270498070964536 0.754949038551396 -0.00340642987191806 -0.0711448343464601 0.128566339881799 0.754949038551396 -0.134084057385733 -0.0832411739673636 -0.0775241057090989 0.0592710750858385 -0.0832411739673636 -0.00514505276721934 -0.011267701134391 -0.0780481519806167 0.0573256065337336 0.0599118607664724 0.00216625281554432 0.630441041699369 0.210394996556858 0.630441041699369
0.214242600418944 -0.139383701940968 -0.139383701940968 0.0398012576329752 0.0398012576329752 0.0398012576329752 -0.494090784044553 -0.552478355819155 -0.156512271122204 -0.494090784044553 -0.0490074118604278 0.05989555193798 -0.10581047723734 -0.109542196972689 0.0106536733928062 -0.160891870507379 0.906257089395251 0.213006827873299 0.18586551285638 0.21176657778017 -0.10425618664352 0.0672834275202891 -0.0230260634030093 -0.0230260634030093 -0.108772159605523 0.05989555193798 0.0296352745193389 -0.0939436545855909 -0.0150449901043587 -0.100896957335741 0.30445853673916 -0.078703048367207 -0.0811520907101284 -0.151053266834262 0.245638367965265 0.565007975532529 0.0199230901734365 0.05989555193798 0.0422093595106813 0.05989555193798 0.0106536733928062 0.997647974261153 0.947930211833718 0.0106536733928062 -0.109542196972689 1 -0.107439640585007 0.0108328664271651 -0.102789098047135 0.0677443637351713 -0.0923106994016081 -0.102789098047135 0.0128190745050941 -0.0851671558356626 -0.0888759115677758 -0.0888759115677758 -0.21079065585141 -0.026116525796843 0.0427000754661109 0.0398012576329752 -0.026116525796843 -0.164249457158792 0.0860783508066054 0.0398012576329752 -0.0230260634030093 1 -0.166735102290766 -0.201606307343523 -0.164249457158792 -0.0230260634030093 -0.158331463121389 0.0684793651097838 0.0106536733928062 -0.0230260634030093 -0.0230260634030093 0.00260472605242602 -0.0230260634030093 -0.0888759115677758 -0.160710068133004 0.0165018359800061 0.0161934409523633 -0.0230260634030093 -0.0230260634030093 0.0199230901734365 -0.139383701940968 0.0398012576329752 0.0398012576329752 0.00260472605242602 0.00260472605242602 -0.139383701940968 -0.139383701940968 -0.37959717487495 -0.16718369440138 -0.0887245999552159 -0.157649744627183 -0.139383701940968 -0.139383701940968 -0.552478355819155 0.288182946443925 0.256105084839759 0.327042367628193 -0.16718369440138 0.324229508218831 0.25439674244332 0.25405808378062 -0.281973190106914 0.271867833876065 -0.0919720211505437 0.293737331714204 0.226685050724078 0.318730172538812 0.204628852834163 0.0350392600103167 0.0199230901734365 0.281419508240158 0.05989555193798 0.0199230901734365 0.25439674244332 0.256796947417836 0.324229508218831 0.324229508218831 -0.237668715287004 -0.494090784044553 0.00172619577919846 0.0106536733928062 -0.0810277454480187 -0.151053266834262 0.000663157720496943 -0.0939436545855909 -0.139383701940968 -0.139383701940968 -0.139383701940968 -0.10581047723734 -0.10581047723734 -0.10581047723734 0.000663157720496943 0.000663157720496943 -0.00724791540094428 0.103444676381071 -0.00549714777876983 0.065927076486668 -0.0524607090123917 -0.0524607090123917 0.0527657543314208 -0.19611227119168 -0.000739696655700271 -0.000739696655700271 0.324229508218831 0.324229508218831 -0.548278715729954 -0.248105434416696 0.324229508218831 -0.548278715729954 -0.237668715287004 0.324229508218831 0.301916949045299 0.303835347770298 0.617272821685958 0.258030619845748 -0.407612617521338 0.610587542180865 0.301916949045299 0.301916949045299 0.620042447071197 0.324229508218831 0.540020326944111 0.25439674244332 0.288182946443925 0.625315362869734 0.324229508218831 0.625315362869734 0.257798920372433 0.25439674244332 0.25439674244332 0.540353652107261 0.323608102623191 0.621345300364787 -0.10581047723734 -0.10581047723734 -0.026116525796843 0.0367464514511268 0.540360192364537 -0.426919525204631 -0.426919525204631 -0.472342775871632 -0.472342775871632 -0.426919525204631 -0.471295458279942 -0.450509384352463 -0.405586995568814 -0.407612617521338 -0.408625821691802 -0.407612617521338 0.48815667407052 0.487096033360884 0.48815667407052 0.530838483345776 0.267410349515995 0.0105829860030946 -0.377498795405069 0.18586551285638 -0.151053266834262 -0.151053266834262 -0.151053266834262 -0.398613855542263 0.42436268972472 -0.407612617521338 -0.407612617521338 -0.407612617521338 -0.451541988447742 -0.451541988447742 -0.472342775871632 0.193878839206152 -0.406599678649364 -0.406599678649364 -0.451541988447742 -0.450509384352463 -0.471295458279942 -0.426919525204631 -0.426919525204631 -0.428960001298872 -0.473390920503131 -0.396482773012145 -0.472342775871632 0.394753652527326 -0.472342775871632 -0.472342775871632 0.492408909217592 0.433046529482285 0.539243324724361 -0.426919525204631 0.492408909217592 0.489218273180997 -0.402641236447627 -0.433046529482285 0.18586551285638 0.268505713581803 0.213006827873299 0.213006827873299 -0.139383701940968 -0.139383701940968 -0.0170548146513742 -0.139383701940968 -0.139383701940968 -0.139383701940968 -0.0230260634030093 -0.139383701940968 0.0398012576329752 0.0398012576329752 -0.0843257465920706 -0.0230260634030093 -0.0748319048645396 0.00727273274529706 -0.237668715287004 0.0407524097882335 -0.095684757186305 -0.237668715287004 -0.108772159605523 -0.0230260634030093 0.904251871667135 -0.0230260634030093 -0.0940696313331365 0.906257089395251 -0.0230260634030093 -0.0230260634030093 -0.000155709338177706 0.115644938424329 0.906257089395251 -0.0230260634030093 0.0612147804203854 0.992928889950946 0.904251871667135 0.0398012576329752 -0.0230260634030093 0.904251871667135 -0.026116525796843 -0.0230260634030093 -0.0230260634030093 -0.552478355819155 -0.16718369440138 0.324229508218831 0.65936116826538 0.564238639224539 -0.17049252355547 0.05989555193798 0.0678445455697202 0.0199230901734365 0.0199230901734365 0.0273620759506149 0.05989555193798 0.0199230901734365 1 -0.0939436545855909 0.0199230901734365 0.997652321449969 -0.00724791540094428 0.976430575808908 1 0.995297105465842 -0.0230260634030093 -0.552478355819155 -0.494090784044553 -0.406599678649364 0.18586551285638 -0.0230260634030093 -0.026116525796843 -0.026116525796843 0.0226400515180848 -0.151053266834262 0.05989555193798 -0.378679360383009 0.612393550751042 0.992928889950946 -0.026116525796843 -0.0292148534705753 -0.494090784044553 0.0678445455697202 -0.210635253657375 -0.0905650259396345 0.0736460409579707 -0.494090784044553 0.0398012576329752 -0.139383701940968 -0.139383701940968 -0.139383701940968 -0.139383701940968 -0.00382047295125733 0.000663157720496943 -0.324953341390785 0.0199230901734365 0.0199230901734365 0.0199230901734365 0.0199230901734365 0.0199230901734365 0.0199230901734365 0.0199230901734365 0.0199230901734365 0.0199230901734365 0.0199230901734365 0.0199230901734365 -0.0923106994016081 0.05989555193798 0.05989555193798 -0.0888759115677758 0.05989555193798 0.05989555193798 0.0813488080363793 0.132467694301632 0.405388477420984 0.05989555193798 -0.100896957335745 -0.026116525796843 -0.026116525796843 -0.166735102290766 0.896828367209889 0.18586551285638 -0.0810277454480187 -0.169044388320238 -0.0230260634030093 -0.0230260634030093 -0.0230260634030093 0.0774362500020431 -0.160136579071405 0.214242600418944 0.0201121531241002 -0.235443792731187 -0.10581047723734 -0.0230260634030093 -0.0230260634030093 0.0226400515180848 -0.095684757186305 0.0420548656345356 -0.0230260634030093 -0.108772159605523 0.990570551584509 0.470138630860679 -0.0605148961344137 -0.109542196972689 -0.10581047723734 -0.10581047723734 -0.108772159605523 -0.139383701940968 -0.133770634495811 -0.102789098047135 0.0106536733928062 0.0106536733928062 0.300374602413099 -0.10581047723734 -0.139383701940968 -0.176195785409453 -0.102789098047135 -0.0810277454480187 -0.0547547564172657 0.0199230901734365 0.0106536733928062 -0.0939436545855909 -0.069522365686694 -0.108772159605523 0.0106536733928062 0.286022157650634 0.540353652107261 -0.0581609335183425 0.324229508218831 0.540353652107261 0.0499399765631058 0.25439674244332 0.621345300364787 0.32049974667311 0.318139349008941 -0.0313787133858616 -0.139383701940968 -0.467165108452673 -0.139383701940968
-0.385169611765907 0.644150576005725 0.644150576005725 -0.0718669011317751 -0.0718669011317751 -0.0718669011317751 -0.333235135265704 0.0726692856942399 0.204706526287664 -0.333235135265704 0.00409032755282074 -0.0237829196301634 0.113473932499355 0.980805968423232 0.770819249947239 -0.116896807209503 0.204080471401739 -0.411540070583001 -0.476331146049041 -0.414167954603836 0.121678790237303 -0.0534159434424775 -0.0057775351417802 -0.0057775351417802 0.135623234987562 -0.0237829196301634 0.752712404387508 -0.00159225001579855 -0.0544139224621606 -0.0249149944767993 -0.0327109157602932 0.0110207432613808 -0.0200392949917761 -0.0507439150833761 -0.0264685500169198 -0.0718852048061875 -0.0265306122448999 -0.0237829196301634 -0.025463817504686 -0.0237829196301634 0.770819249947239 -0.107186939784979 -0.112778932585186 0.770819249947239 0.980805968423232 -0.107439640585007 0.999999999999998 0.378771815044482 0.115042776822741 -0.0550108522589027 0.0793061955212134 0.115042776822741 0.744098341956368 0.122630993499059 0.0806221860802725 0.0806221860802725 -0.0387898820010846 -0.00636833647734089 -0.0710613689082103 -0.0718669011317751 -0.00636833647734089 -0.117934187070166 0.0323545202274736 -0.0718669011317751 -0.0057775351417802 -0.107439640585007 -0.118194064134502 -0.022249605512819 -0.117934187070166 -0.0057775351417802 -0.116637983570077 0.0258003336703184 0.770819249947239 -0.0057775351417802 -0.0057775351417802 -0.0534159434424775 -0.0057775351417802 0.0806221860802725 -0.148311460868204 0.0746022772824191 -0.0275602545476862 -0.0057775351417802 -0.0057775351417802 -0.0265306122448999 0.644150576005725 -0.0718669011317751 -0.0718669011317751 -0.0534159434424775 -0.0534159434424775 0.644150576005725 0.644150576005725 -0.0579225225662398 -0.117934187070166 -0.0676489172488912 -0.117934187070166 0.644150576005725 0.644150576005725 0.0726692856942399 -0.178884437450685 0.0211166165866818 0.106934363286548 -0.117934187070166 0.106177357593497 0.0199614831595785 0.0188086880313204 0.133710007062517 -0.0197936098670592 -0.0494826880618297 -0.0183327719613497 -0.024354960375796 0.106681908890876 -0.0219852504018271 -0.0249149944767993 -0.0265306122448999 -0.0183327719613497 -0.0237829196301634 -0.0265306122448999 0.0199614831595785 0.0234342755124078 0.106177357593497 0.106177357593497 -0.140733219256392 -0.333235135265704 -0.0676489172488912 0.770819249947239 -0.00833951115452953 -0.0507439150833761 -0.0576519349686091 -0.00159225001579855 0.644150576005725 0.644150576005725 0.644150576005725 0.113473932499355 0.113473932499355 0.113473932499355 -0.0576519349686091 -0.0576519349686091 -0.0561934477573769 -0.0649461358687417 -0.0570710645948911 -0.05411398753871 -0.00942046858317971 -0.00942046858317971 -0.100200758279599 0.195577211886742 -0.0567793823051491 -0.0567793823051491 0.106177357593497 0.106177357593497 0.0729300090889031 -0.140447617260719 0.106177357593497 0.0729300090889031 -0.140733219256392 0.106177357593497 0.135652880971949 0.135931877450269 -0.0755211281470855 0.192004108250197 -0.100653839148226 -0.0755211281470855 0.135652880971949 0.135652880971949 -0.0757787429701673 0.106177357593497 -0.0821488589991484 0.0199614831595785 -0.178884437450685 -0.0762932207666011 0.106177357593497 -0.0762932207666011 0.0222741824563953 0.0199614831595785 0.0199614831595785 -0.0816434402457474 0.105925256274724 -0.0765500932869901 0.113473932499355 0.113473932499355 -0.00636833647734089 0.00528469904689913 -0.14059125052828 -0.105421391223088 -0.105421391223088 0.227461170305282 0.227461170305282 -0.105421391223088 0.227966636846285 0.238484800354236 -0.100153642104709 -0.100653839148226 -0.100904034763411 -0.100653839148226 0.120542989198452 0.120281079839435 0.120542989198452 -0.144384624092208 -0.31931781901651 -0.367075436967408 -0.0568161469323423 -0.476331146049041 -0.0507439150833761 -0.0507439150833761 -0.0507439150833761 -0.100653839148226 0.106681908890876 -0.100653839148226 -0.100653839148226 -0.100653839148226 0.237939423871411 0.237939423871411 0.227461170305282 0.0478754794549 -0.100403709044534 -0.100403709044534 0.237939423871411 0.238484800354236 0.227966636846285 -0.105421391223088 -0.105421391223088 -0.105925256274725 0.22695754382196 -0.0979054905181333 0.227461170305282 0.106934363286548 0.227461170305282 0.227461170305282 0.121593015066435 0.106934363286548 -0.141098218831672 -0.105421391223088 0.121593015066435 0.12080513522022 -0.101655038037334 -0.106934363286549 -0.476331146049041 -0.317806046388673 -0.411540070583001 -0.411540070583001 0.644150576005725 0.644150576005725 -0.0318282389343921 0.644150576005725 0.644150576005725 0.644150576005725 -0.0057775351417802 0.644150576005725 -0.0718669011317751 -0.0718669011317751 0.0991681924479693 -0.0057775351417802 -0.00393702952335933 0.0726692856942399 -0.140733219256392 -0.0577463787167389 0.100505877504392 -0.140733219256392 0.135623234987562 -0.0057775351417802 0.203544023618048 -0.0057775351417802 0.0991681924479693 0.204080471401739 -0.0057775351417802 -0.0057775351417802 0.110960023286173 0.0285567878179325 0.204080471401739 -0.0057775351417802 -0.0888713344607899 -0.107186939784979 0.203544023618048 -0.0718669011317751 -0.0057775351417802 0.203544023618048 -0.00636833647734089 -0.0057775351417802 -0.0057775351417802 0.0726692856942399 -0.117934187070166 0.106177357593497 0.220755432022795 -0.15377722871158 -0.0421005785990647 -0.0237829196301634 -0.0613536901102034 -0.0265306122448999 -0.0265306122448999 -0.0299967487803448 -0.0237829196301634 -0.0265306122448999 -0.107439640585007 -0.00159225001579855 -0.0265306122448999 -0.107692467881853 -0.0561934477573769 -0.105421391223088 -0.107439640585007 -0.106934363286549 -0.0057775351417802 0.0726692856942399 -0.333235135265704 -0.100403709044534 -0.476331146049041 -0.0057775351417802 -0.00636833647734089 -0.00636833647734089 0.062034049229876 -0.0507439150833761 -0.0237829196301634 -0.0573709422229448 -0.0665734784402181 -0.107186939784979 -0.00636833647734089 -0.00696031326307153 -0.333235135265704 -0.0613536901102034 -0.0399957261124169 0.104568689146231 -0.0231979803646771 -0.333235135265704 -0.0718669011317751 0.644150576005725 0.644150576005725 0.644150576005725 0.644150576005725 -0.056486848524052 -0.0576519349686091 -0.0614091030232359 -0.0265306122448999 -0.0265306122448999 -0.0265306122448999 -0.0265306122448999 -0.0265306122448999 -0.0265306122448999 -0.0265306122448999 -0.0265306122448999 -0.0265306122448999 -0.0265306122448999 -0.0265306122448999 0.0793061955212134 -0.0237829196301634 -0.0237829196301634 0.0806221860802725 -0.0237829196301634 -0.0237829196301634 -0.0237829196301634 -0.20676325572756 -0.190576044510062 -0.0237829196301634 -0.0249149944767993 -0.00636833647734089 -0.00636833647734089 -0.118194064134502 -0.0969074361000119 -0.476331146049041 -0.00833951115452953 -0.00588929034266326 -0.0057775351417802 -0.0057775351417802 -0.0057775351417802 0.0497089681487726 -0.118194064134502 -0.385169611765907 0.0615005890315593 -0.140447617260719 0.113473932499355 -0.0057775351417802 -0.0057775351417802 0.062034049229876 0.100505877504392 0.104163593963712 -0.0057775351417802 0.111919224598723 -0.107439640585007 -0.213095139499859 0.0113038770304163 0.980805968423232 0.113473932499355 0.113473932499355 0.135623234987562 0.644150576005725 -0.0359686249449389 0.115042776822741 0.770819249947239 0.770819249947239 -0.0322721393241292 0.113473932499355 0.644150576005725 -0.0129379188169938 0.115042776822741 -0.00833951115452953 0.0832771829231847 -0.0265306122448999 0.770819249947239 -0.00159225001579855 -0.0697792781494873 0.135623234987562 0.770819249947239 -0.131510443754329 -0.0816434402457474 -0.0760361055761557 0.106177357593497 -0.0816434402457474 -0.00231253627079888 0.0199614831595785 -0.0765500932869901 0.105421391223088 0.106429574395361 0.00612572765837357 0.644150576005725 0.226455743675528 0.644150576005725
-0.104311873857834 0.269713930060553 0.269713930060553 -0.0227293234851874 -0.0227293234851874 -0.0227293234851874 0.0463544381557692 0.171995463374509 -0.105814151789689 0.0463544381557692 -0.0545728699241986 0.0373398501474683 -0.0778629168605705 0.366414381464336 0.491388629786306 -0.308620659105205 0.124199675701651 -0.101760829937599 -0.148428359273565 -0.105585687807222 -0.0919063675039538 0.00224478974022737 -0.0553470954177582 -0.0553470954177582 -0.0734969090599121 0.0373398501474683 0.473337996472486 -0.0559203231274801 -0.100441675197432 -0.00287505274139134 0.273455478959573 -0.0791947752945208 -0.0529059824301363 -0.1339696172415 -0.0660399210764043 -0.189784989143783 0.0266835305106782 0.0373398501474683 0.0373814537210176 0.0373398501474683 0.491388629786306 0.00661893244775756 -0.0107062416127248 0.491388629786306 0.366414381464336 0.0108328664271651 0.378771815044482 1 -0.0818689267744642 0.611622264396893 -0.0571347309741903 -0.0818689267744642 0.494274891703216 -0.0857196430510099 -0.0550239010690279 -0.0550239010690279 -0.107336470465502 -0.0529069557259856 -0.0211184127381041 -0.0227293234851874 -0.0529069557259856 -0.311359458085118 0.0309539802864103 -0.0227293234851874 -0.0553470954177582 0.0108328664271651 -0.312045562631478 -0.10687870092913 -0.311359458085118 -0.0553470954177582 -0.307937335718549 0.0619700434542357 0.491388629786306 -0.0553470954177582 -0.0553470954177582 -0.0328646950296709 -0.0553470954177582 -0.0550239010690279 0.22182641753956 -0.0124718751989732 0.0321724899571438 -0.0553470954177582 -0.0553470954177582 0.0266835305106782 0.269713930060553 -0.0227293234851874 -0.0227293234851874 -0.0328646950296709 -0.0328646950296709 0.269713930060553 0.269713930060553 -0.185339196309925 -0.311359458085118 -0.0561576421052888 -0.311359458085118 0.269713930060553 0.269713930060553 0.171995463374509 -0.464479389954651 0.205312701325361 0.259276169512256 -0.311359458085118 0.280320111941349 0.22154076161655 0.22087628777067 0.314760612422137 -0.0993755129400846 -0.122712380695797 -0.0983449439421001 -0.0642998222371139 0.269795965374703 -0.0422983525083064 0.0262443904957691 0.0266835305106782 -0.0983449439421001 0.0373398501474683 0.0266835305106782 0.22154076161655 0.2053645502009 0.280320111941349 0.280320111941349 -0.362598774660209 0.0463544381557692 0.666257256498813 0.491388629786306 -0.0509780944730676 -0.1339696172415 0.823084211073424 -0.0559203231274801 0.269713930060553 0.269713930060553 0.269713930060553 -0.0778629168605705 -0.0778629168605705 -0.0778629168605705 0.823084211073424 0.823084211073424 0.802261704486752 0.70251241678537 0.81479125033327 0.625922862632632 0.0289258407839584 0.0289258407839584 -0.0234419063471542 -0.110217228439075 0.810626965344959 0.810626965344959 0.280320111941349 0.280320111941349 0.172952001807132 -0.361816066401382 0.280320111941349 0.172952001807132 -0.362598774660209 0.280320111941349 -0.285678395002587 -0.284205076167143 -0.199384233851233 -0.110042096444906 -0.199754577790898 -0.199384233851233 -0.285678395002587 -0.285678395002587 -0.2000643658274 0.280320111941349 -0.200890922445281 0.22154076161655 -0.464479389954651 -0.184688823715947 0.280320111941349 -0.184688823715947 0.222868756100496 0.22154076161655 0.22154076161655 -0.215547823261768 0.27965453623387 -0.18554717261578 -0.0778629168605705 -0.0778629168605705 -0.0529069557259856 0.0444893639412186 -0.175429852169673 -0.228843493229277 -0.228843493229277 -0.101414536434291 -0.101414536434291 -0.228843493229277 -0.10455990304631 -0.0906826259582133 -0.211677733244375 -0.199754577790898 -0.200988308418711 -0.199754577790898 -0.0905123768412476 -0.0924208219834997 -0.0905123768412476 -0.174221518615461 -0.410865918106931 -0.0978624045903013 -0.185250213841836 -0.148428359273565 -0.1339696172415 -0.1339696172415 -0.1339696172415 -0.201879633706919 0.222293185757573 -0.199754577790898 -0.199754577790898 -0.199754577790898 -0.083179705181611 -0.083179705181611 -0.0969355821419468 0.126396626024768 -0.212852332558254 -0.212852332558254 -0.0871827181139742 -0.0906826259582133 -0.10455990304631 -0.228843493229277 -0.228843493229277 -0.217065868366444 -0.103387547580397 -0.258481456722529 -0.101414536434291 0.269357625614749 -0.101414536434291 -0.101414536434291 -0.0828782316118375 0.225013083939851 -0.177102218153327 -0.228843493229277 -0.0828782316118375 -0.0886038788955125 -0.21857149214698 -0.235392346018424 -0.148428359273565 -0.407617924153756 -0.101760829937599 -0.101760829937599 0.269713930060553 0.269713930060553 0.0636619393469896 0.269713930060553 0.269713930060553 0.269713930060553 -0.0553470954177582 0.269713930060553 -0.0227293234851874 -0.0227293234851874 -0.0480203586937934 -0.0553470954177582 -0.0623447406188162 0.0795167308217828 -0.362598774660209 -0.000568326223799712 -0.0457550619533444 -0.362598774660209 -0.0734969090599121 -0.0553470954177582 0.122270852844466 -0.0553470954177582 -0.0408113332627598 0.124199675701651 -0.0553470954177582 -0.0553470954177582 0.0379123102912774 0.0753931171319568 0.124199675701651 -0.0553470954177582 -0.00636351704720315 0.00661893244775756 0.122270852844466 -0.0227293234851874 -0.0553470954177582 0.122270852844466 -0.0569116375635117 -0.0553470954177582 -0.0553470954177582 0.171995463374509 -0.311359458085118 0.280320111941349 -0.0920470935638457 -0.0630799068960381 0.539415263759501 0.0373398501474683 0.727889246625549 0.0266835305106782 0.0266835305106782 0.0193722266056354 0.0373398501474683 0.0266835305106782 0.0108328664271651 -0.0559203231274801 0.0266835305106782 0.00894514624941886 0.802261704486752 0.0197742911672613 0.0108328664271651 0.0146212540760947 -0.0553470954177582 0.171995463374509 0.0463544381557692 -0.212852332558254 -0.148428359273565 -0.0553470954177582 -0.0569116375635117 -0.0529069557259856 -0.00023991920430595 -0.1339696172415 0.0373398501474683 -0.186529061205916 -0.125367797315023 0.00661893244775756 -0.0569116375635117 -0.0544956390203269 0.0463544381557692 0.727889246625549 -0.0913431310401781 -0.0460370750607616 0.0434109767868971 0.0463544381557692 -0.0227293234851874 0.269713930060553 0.269713930060553 0.269713930060553 0.269713930060553 0.8064505237987 0.823084211073424 -0.164418063339972 0.0266835305106782 0.0266835305106782 0.0266835305106782 0.0266835305106782 0.0266835305106782 0.0266835305106782 0.0266835305106782 0.0266835305106782 0.0266835305106782 0.0266835305106782 0.0266835305106782 -0.0571347309741903 0.0373398501474683 0.0373398501474683 -0.0550239010690279 0.0373398501474683 0.0373398501474683 0.055757923998603 -0.0238586318652506 -0.161777311527206 0.0373398501474683 -0.00287505274139134 -0.0569116375635117 -0.0529069557259856 -0.312045562631478 -0.127198509357243 -0.148428359273565 -0.0509780944730676 -0.110206149467294 -0.0553470954177582 -0.0553470954177582 -0.0553470954177582 0.0193713782683032 -0.312045562631478 -0.104311873857834 -0.00168893704054628 -0.361816066401382 -0.0778629168605705 -0.0553470954177582 -0.0553470954177582 -0.00023991920430595 -0.0457550619533444 0.0460547198201709 -0.0553470954177582 -0.0799415450119352 0.0108328664271651 0.119378887251882 0.0204040240248211 0.366414381464336 -0.0778629168605705 -0.0778629168605705 -0.0734969090599121 0.269713930060553 -0.111150241192366 -0.0818689267744642 0.491388629786306 0.491388629786306 0.264900983512061 -0.0838285749100539 0.269713930060553 -0.114868403827498 -0.0818689267744642 -0.0509780944730676 -0.0572790044886071 0.0266835305106782 0.491388629786306 -0.0559203231274801 -0.0705567637467013 -0.0734969090599121 0.491388629786306 -0.223080182115924 -0.215547823261768 -0.0818965627190925 0.280320111941349 -0.215547823261768 0.0444730138680616 0.22154076161655 -0.18554717261578 0.278324276083498 0.269328575294461 0.0124678814316003 0.269713930060553 -0.110311415893285 0.269713930060553
-0.0581093549177671 0.0652032891041765 0.0652032891041765 -0.375848715219129 -0.375848715219129 -0.375848715219129 -0.00983554223497712 0.0324741530107177 0.047420507381924 -0.00983554223497712 0.236574883356158 -0.0487784425302284 0.994536042141352 0.108384333710113 0.0459163527580724 0.0377357228808204 -0.0836263644137298 -0.0604680596262039 -0.0465057901675842 -0.0628526367790367 0.933200797950829 -0.359617087041482 0.227642512499111 0.227642512499111 0.989148872045575 -0.0487784425302284 0.0374386583387362 0.0400409689481057 -0.111602209944751 -0.0511003125405205 -0.057811581697669 0.551269738019833 -0.000373524430401142 0.0233346551956042 -0.0576038279887175 -0.0272065096600696 -0.0544139224621605 -0.0487784425302284 -0.0522259410563369 -0.0487784425302284 0.0459163527580724 -0.101658439939346 -0.0940503686826044 0.0459163527580724 0.108384333710113 -0.102789098047135 0.115042776822741 -0.0818689267744642 1 -0.0679254802067727 0.882861260880407 1 0.0333217792285616 0.867052330913129 0.886889156372209 0.886889156372209 -0.0222109324116294 0.227120187558386 -0.375092018010639 -0.375848715219129 0.227120187558386 0.046187587054865 -0.274237393753088 -0.375848715219129 0.227642512499111 -0.102789098047135 0.044926516880736 -0.0224436489109604 0.046187587054865 0.227642512499111 0.0389618087977033 -0.0947591479043406 0.0459163527580724 0.227642512499111 0.227642512499111 -0.359617087041482 0.227642512499111 0.886889156372209 -0.0205444752204562 0.33076474426426 -0.0565257047275111 0.227642512499111 0.227642512499111 -0.0544139224621606 0.0652032891041765 -0.375848715219129 -0.375848715219129 -0.359617087041482 -0.359617087041482 0.0652032891041765 0.0652032891041765 -0.0172448409389613 0.046187587054865 -0.138747003041294 0.039420055950402 0.0652032891041765 0.0652032891041765 0.0324741530107177 0.0268572444346764 -0.0120313747032039 -0.0325121665101849 0.046187587054865 -0.0296233722174311 -0.0137450012433883 -0.0154649768972688 0.0199760275119533 -0.0772004442597854 0.042914125840382 -0.0746560632634661 -0.049951690267232 -0.0270653779772183 0.15341712084255 -0.0511003125405205 -0.0544139224621606 -0.0746560632634661 -0.0487784425302284 -0.0544139224621606 -0.0137450012433883 -0.0172725638831293 -0.0296233722174311 -0.0296233722174311 0.053400080432875 -0.00983554223497712 -0.0676737574270504 0.0459163527580724 0.0470133580438156 0.0233346551956042 -0.094041966460859 0.0400409689481057 0.0652032891041765 0.0652032891041765 0.0652032891041765 0.994536042141352 0.994536042141352 0.994536042141352 -0.094041966460859 -0.094041966460859 -0.0924137587811767 -0.0890589175318112 -0.0921482716732454 -0.0743316221601901 -0.0679232243630947 -0.0679232243630947 -0.412901680919992 0.0808441655769919 -0.094213349823142 -0.0911823898340434 -0.0296233722174311 -0.0296233722174311 0.0342053764122448 0.0677271812114239 -0.0296233722174311 0.0342053764122448 0.053400080432875 -0.0296233722174311 0.0441451729472302 0.0454254334957383 -0.0429762951999153 -0.00314668250459551 0.0281296809612703 -0.0346547660199397 0.0441451729472302 0.0441451729472302 -0.0446507047582099 -0.0296233722174311 -0.0243800754902704 -0.0137450012433883 0.0268572444346764 -0.0479634625305604 -0.0296233722174311 -0.0479634625305604 -0.0178575436070469 -0.0137450012433883 -0.0137450012433883 -0.0211820216617057 -0.0309065703923466 -0.0496017730223246 0.994536042141352 0.994536042141352 0.227120187558386 -0.116845069714492 -0.0560389269895291 0.0440750097490934 0.0440750097490934 0.0675311366423278 0.0675311366423278 0.0440750097490934 0.0689766775835238 0.0528637607603931 0.03091021246299 0.0281296809612703 0.0267445437776255 0.0281296809612703 -0.0459417093355733 -0.0473752400762184 -0.0459417093355733 -0.125777158908617 -0.0285882957617927 -0.0310954873552635 -0.0146492389453898 -0.0465057901675842 0.0233346551956042 0.0233346551956042 0.0233346551956042 0.0281296809612703 -0.0552584432033751 0.0281296809612703 0.0281296809612703 0.0281296809612703 0.0514589313768496 0.0514589313768496 0.0675311366423278 -0.0483899923291473 0.0295182350108475 0.0295182350108475 0.0514589313768496 0.0528637607603931 0.0689766775835238 0.0440750097490934 0.0440750097490934 0.0412183231961004 0.0660863469834943 0.043593362443714 0.0675311366423278 -0.0538847294957031 0.0675311366423278 0.0675311366423278 -0.0402165743799591 -0.0614043960073838 -0.0573151616879872 0.0440750097490934 -0.0402165743799591 -0.0445090629339282 0.0226095740838889 0.0355349158178507 -0.0465057901675842 -0.0268449280130835 -0.0604680596262039 -0.0604680596262039 0.0652032891041765 0.0652032891041765 -0.0652792822682119 0.0652032891041765 0.0652032891041765 0.0652032891041765 0.227642512499111 0.0652032891041765 -0.375848715219129 -0.375848715219129 0.874940803048857 0.227642512499111 0.0349728656114483 0.0817184855453516 0.053400080432875 -0.363232070035921 0.878878770950271 0.053400080432875 0.989148872045575 0.227642512499111 -0.0849446905011812 0.227642512499111 0.874940803048857 -0.0836263644137298 0.227642512499111 0.227642512499111 -0.13016997321226 -0.0104105775472225 -0.0836263644137298 0.227642512499111 -0.392994611252248 -0.101658439939346 -0.0849446905011812 -0.375848715219129 0.227642512499111 -0.0849446905011812 0.227120187558386 0.227642512499111 0.227642512499111 0.0324741530107177 0.046187587054865 -0.0296233722174311 -0.0290178223298041 -0.0469086768944605 -0.044690041467577 -0.0487784425302284 -0.0964639505086938 -0.0544139224621606 -0.0544139224621606 -0.0615229210386775 -0.0487784425302284 -0.0544139224621606 -0.102789098047135 0.0400409689481057 -0.0544139224621606 -0.103914362956825 -0.0924137587811767 -0.104557553563276 -0.102789098047135 -0.10052235057986 0.227642512499111 0.0324741530107177 -0.00983554223497712 0.0295182350108475 -0.0465057901675842 0.227642512499111 0.227120187558386 0.227120187558386 0.315333239157708 0.0233346551956042 -0.0487784425302284 -0.0159491662844614 -0.00965719861101747 -0.101658439939346 0.227120187558386 0.226598180044643 -0.00983554223497712 -0.0964639505086938 -0.0155831566668432 0.890963365758184 -0.0475787401055919 -0.00983554223497712 -0.375848715219129 0.0652032891041765 0.0652032891041765 0.0652032891041765 0.0652032891041765 -0.0902031974212979 -0.094041966460859 0.0198308068027584 -0.0544139224621606 -0.0544139224621606 -0.0544139224621606 -0.0544139224621606 -0.0544139224621606 -0.0544139224621606 -0.0544139224621606 -0.0544139224621606 -0.0544139224621606 -0.0544139224621606 -0.0544139224621606 0.882861260880407 -0.0487784425302284 -0.0487784425302284 0.886889156372209 -0.0487784425302284 -0.0487784425302284 -0.0487784425302284 -0.0385729269921702 -0.056150256734893 -0.0487784425302284 -0.0511003125405205 0.227120187558386 0.227120187558386 0.044926516880736 -0.0893520779051365 -0.0465057901675842 0.0470133580438156 -0.0245219366991812 0.227642512499111 0.227642512499111 0.227642512499111 -0.274237393753088 0.044926516880736 -0.0581093549177671 0.314704797211798 0.0545178994679882 0.994536042141352 0.227642512499111 0.227642512499111 0.315333239157708 0.878878770950271 0.125989140334021 0.227642512499111 0.989148872045575 -0.102789098047135 -0.0224568781638692 0.108644706627152 0.108384333710113 0.994536042141352 0.994536042141352 0.989148872045575 0.0652032891041765 -0.044690041467577 1 0.0459163527580724 0.0459163527580724 -0.0542861212870444 0.994536042141352 0.0652032891041765 -0.0570512942279837 1 0.0470133580438156 0.895084823074153 -0.0544139224621606 0.0459163527580724 0.0400409689481057 -0.143116344079918 0.989148872045575 0.0459163527580724 -0.0321710700867082 -0.0211820216617057 -0.155949011464717 -0.0296233722174311 -0.0211820216617057 -0.1608407386459 -0.0137450012433883 -0.0496017730223246 -0.0334814133223391 -0.0283429776221042 -0.0748953714270011 0.0652032891041765 0.0646423126319304 0.0652032891041765
0.109695713565653 -0.0713667338518934 -0.0713667338518934 -0.0141152714908595 -0.0141152714908595 -0.0141152714908595 0.165081188737916 0.150678744319388 -0.126188222246003 0.165081188737916 -0.00804129377467551 0.086197587442061 -0.056123517554676 -0.0560873954991723 0.120604280772894 -0.19453820705756 0.021477454941665 0.109062977821526 0.0951661808629897 0.108427949499897 -0.0988381908748768 0.0398864005066399 -0.00432325984434572 -0.00432325984434572 -0.0589691801448798 0.086197587442061 0.112495762946575 -0.0298612498812838 -0.0752564944570207 -0.0106010811600578 0.594626594882446 0.0269076882340557 -0.0334198214666795 -0.0633839728881575 -0.0382685896277236 -0.149052963598858 0.10072329445495 0.086197587442061 0.112720702349932 0.086197587442061 0.120604280772894 0.0692405203072944 0.0604763286027743 0.120604280772894 -0.0560873954991723 0.0677443637351713 -0.0550108522589027 0.611622264396893 -0.0679254802067727 1 0.0130882793295254 -0.0679254802067727 0.108599095030323 -0.0427840808100306 0.0153761129408343 0.0153761129408343 -0.07614107698173 0.00077045358637519 -0.0127245503568782 -0.0141152714908595 0.00077045358637519 -0.196168403294649 0.00674069810320319 -0.0141152714908595 -0.00432325984434572 0.0677443637351713 -0.197005453308761 -0.077068650483422 -0.196168403294649 -0.00432325984434572 -0.195373720016304 0.124246777205709 0.120604280772894 -0.00432325984434572 -0.00432325984434572 -0.0286868216529101 -0.00432325984434572 0.0153761129408343 0.224797425340944 -0.0126584161379909 0.110314509650078 -0.00432325984434572 -0.00432325984434572 0.10072329445495 -0.0713667338518934 -0.0141152714908595 -0.0141152714908595 -0.0286868216529101 -0.0286868216529101 -0.0713667338518934 -0.0713667338518934 -0.193575433262325 -0.196168403294649 -0.019550456224989 -0.196168403294649 -0.0713667338518934 -0.0713667338518934 0.150678744319388 -0.308932766440305 0.155403280658607 0.173207261482555 -0.196168403294649 0.18806111924728 0.173993250076682 0.17347138690716 0.229862141138022 -0.0780473459977079 -0.10260165944215 -0.0772379597336232 -0.050499668633227 0.189517859573995 0.00897099151965825 0.0747980381089811 0.10072329445495 -0.0772379597336232 0.086197587442061 0.10072329445495 0.173993250076682 0.175557356643202 0.18806111924728 0.18806111924728 -0.223094558601195 0.165081188737916 0.524423892553724 0.120604280772894 -0.0437521493177142 -0.0633839728881575 0.629946137466682 -0.0298612498812838 -0.0713667338518934 -0.0713667338518934 -0.0713667338518934 -0.056123517554676 -0.056123517554676 -0.056123517554676 0.629946137466682 0.629946137466682 0.626758247590166 0.553290958862171 0.637517838573802 0.983696585612398 0.0243617558428537 0.0243617558428537 0.0100591095152629 -0.140536421063652 0.619048891052281 0.641484777078337 0.18806111924728 0.18806111924728 0.15121935062021 -0.223776293788631 0.18806111924728 0.15121935062021 -0.223094558601195 0.18806111924728 -0.256659640776378 -0.25555169552725 -0.156591999633325 -0.185800863470783 -0.20870432327619 -0.156591999633325 -0.256659640776378 -0.256659640776378 -0.157126160354589 0.18806111924728 -0.170334506566413 0.173993250076682 -0.308932766440305 -0.158192922847245 0.18806111924728 -0.158192922847245 0.175036227787238 0.173993250076682 0.173993250076682 -0.169286527872386 0.187328143746713 -0.158725544414289 -0.056123517554676 -0.056123517554676 0.00077045358637519 0.0884120251365385 -0.160870512004547 -0.218589775613509 -0.218589775613509 -0.241847222473492 -0.241847222473492 -0.218589775613509 -0.241310978746402 -0.23066816911263 -0.207667171724342 -0.20870432327619 -0.209223100373972 -0.20870432327619 -0.212980492959359 -0.214311414022659 -0.212980492959359 -0.155611669614231 -0.303733317958118 0.134664901513874 -0.192360166452728 0.0951661808629897 -0.0633839728881575 -0.0633839728881575 -0.0633839728881575 -0.20870432327619 0.179464871445883 -0.20870432327619 -0.20870432327619 -0.20870432327619 -0.231196879289042 -0.231196879289042 -0.241847222473492 0.0992691349452022 -0.20818568201557 -0.20818568201557 -0.231196879289042 -0.23066816911263 -0.241310978746402 -0.218589775613509 -0.218589775613509 -0.203929724201089 -0.242383889658486 -0.203005660951689 -0.241847222473492 0.221726901959731 -0.241847222473492 -0.241847222473492 -0.207653853663595 0.184236891200917 -0.162223527290092 -0.218589775613509 -0.207653853663595 -0.211649316296936 -0.210780295125693 -0.221726901959731 0.0951661808629897 -0.301226634728075 0.109062977821526 0.109062977821526 -0.0713667338518934 -0.0713667338518934 0.049967974932905 -0.0713667338518934 -0.0713667338518934 -0.0713667338518934 -0.00432325984434572 -0.0713667338518934 -0.0141152714908595 -0.0141152714908595 0.0196636877943108 -0.00432325984434572 -0.0346657033089131 0.0867173804472788 -0.223094558601195 -0.00404390200380188 0.0219832479432847 -0.223094558601195 -0.0589691801448798 -0.00432325984434572 0.0200671534552282 -0.00432325984434572 0.0310113939463529 0.021477454941665 -0.00432325984434572 -0.00432325984434572 -0.0219107018760179 0.0592120988818576 0.021477454941665 -0.00432325984434572 0.0289957632298805 0.0692405203072944 0.0200671534552282 -0.0141152714908595 -0.00432325984434572 0.0200671534552282 -0.00563518244290563 -0.00432325984434572 -0.00432325984434572 0.150678744319388 -0.196168403294649 0.18806111924728 -0.22908399983921 0.0323461043630693 0.76531405841383 0.086197587442061 0.572342209576847 0.10072329445495 0.10072329445495 0.0660660940224735 0.086197587442061 0.10072329445495 0.0677443637351713 -0.0298612498812838 0.10072329445495 0.0662499139201976 0.626758247590166 0.0797617150254326 0.0677443637351713 0.0707383861481972 -0.00432325984434572 0.150678744319388 0.165081188737916 -0.20818568201557 0.0951661808629897 -0.00432325984434572 -0.00563518244290563 0.00077045358637519 0.0178016679672061 -0.0633839728881575 0.086197587442061 -0.192968465468883 -0.138039173503822 0.0692405203072944 -0.00563518244290563 -0.000575210972173167 0.165081188737916 0.572342209576847 -0.0718862582828166 0.006592180305213 0.0924077898127515 0.165081188737916 -0.0141152714908595 -0.0713667338518934 -0.0713667338518934 -0.0713667338518934 -0.0713667338518934 0.64549947896904 0.629946137466682 -0.145338075149402 0.10072329445495 0.10072329445495 0.10072329445495 0.10072329445495 0.10072329445495 0.10072329445495 0.10072329445495 0.10072329445495 0.10072329445495 0.10072329445495 0.10072329445495 0.0130882793295254 0.086197587442061 0.086197587442061 0.0153761129408343 0.086197587442061 0.086197587442061 0.086197587442061 0.0678256248869235 -0.0761785334479504 0.086197587442061 -0.0106010811600578 -0.00563518244290563 0.00077045358637519 -0.197005453308761 -0.200936209118658 0.0951661808629897 -0.0437521493177142 -0.0795833885629787 -0.00432325984434572 -0.00432325984434572 -0.00432325984434572 0.000437364212788069 -0.197005453308761 0.109695713565653 0.0166153112184271 -0.234996342850165 -0.056123517554676 -0.00432325984434572 -0.00432325984434572 0.0178016679672061 0.0219832479432847 0.0373204985999853 -0.00432325984434572 -0.0589691801448798 0.0677443637351713 0.246477344074453 -0.00507043715681753 -0.0560873954991723 -0.056123517554676 -0.056123517554676 -0.0589691801448798 -0.0713667338518934 -0.0872949590438812 -0.0679254802067727 0.120604280772894 0.120604280772894 0.586650415307917 -0.0707599266702967 -0.0713667338518934 -0.0902151223424081 -0.0679254802067727 -0.0437521493177142 -0.0256441111600708 0.10072329445495 0.120604280772894 -0.0298612498812838 -0.024774239049956 -0.0589691801448798 0.120604280772894 -0.161850021115907 -0.169286527872386 -0.0402580507961933 0.18806111924728 -0.169286527872386 0.0738391339630279 0.173993250076682 -0.158725544414289 0.185852598606693 0.188790999562982 0.0107871615807305 -0.0713667338518934 -0.242920984763026 -0.0713667338518934
-0.0701975152115265 0.0408655904563338 0.0408655904563338 -0.416725063931647 -0.416725063931647 -0.416725063931647 -0.0215417405059177 0.00745261803702909 0.0605196231040451 -0.0215417405059177 0.267963828337241 0.385875846879198 0.877518282310322 0.0724080526189191 0.0225773837946755 0.0445195147513545 -0.0750209944764111 -0.0406930076121341 -0.0373923176996788 -0.0433629137479126 0.817870808542648 -0.290846672977559 0.257846303361528 0.257846303361528 0.872246526463704 0.385875846879198 0.0311273795852221 0.0179978558096255 -0.12640968053515 -0.0578803429312998 -0.053462431837803 0.486694695993399 -0.0223895019131714 0.0458285297253514 -0.0677856953998301 -0.00961336603676589 0.387612010594222 0.361984562998223 0.413148271835202 0.385875846879198 0.0225773837946755 -0.090782688231806 -0.0891639671233126 0.0225773837946755 0.0724080526189191 -0.0923106994016081 0.0793061955212134 -0.0571347309741903 0.882861260880407 0.0130882793295254 1 0.882861260880407 0.00854368430619541 0.764267877065483 0.99545840033914 0.99545840033914 -0.0566764445081432 0.257254675929372 -0.415848501109698 -0.416725063931647 0.257254675929372 0.0518566335930971 -0.296627340410476 -0.416725063931647 0.257846303361528 -0.0923106994016081 0.0502708590142937 -0.059126908349424 0.0518566335930971 0.257846303361528 0.046069847913123 -0.115503386084083 0.0225773837946755 0.257846303361528 0.257846303361528 -0.398008696846069 0.257846303361528 0.99545840033914 0.00452619130854958 0.284566881862942 0.364448830137935 0.257846303361528 0.257846303361528 0.387612010594222 0.0408655904563338 -0.416725063931647 -0.416725063931647 -0.398008696846069 -0.398008696846069 0.0408655904563338 0.0408655904563338 -0.0400413133093463 0.0518566335930971 -0.157156066518235 0.0450117764639313 0.0408655904563338 0.0408655904563338 0.00745261803702909 0.0319342835497905 0.0322678879493009 -0.0129198049715488 0.0518566335930971 -0.0112669664096808 0.0303743904724669 0.0284708739058864 0.0422973987356237 -0.0655176453451258 0.0174162630060865 -0.0616101405728853 -0.0565793205349376 -0.00819731067525474 0.120674322523539 0.358582472432907 0.387612010594222 -0.0265290659527629 0.385875846879198 0.387612010594222 0.0303743904724669 0.0286910678298736 -0.0112669664096808 -0.0112669664096808 0.0596447962160151 -0.0215417405059177 -0.0547346434509296 0.0225773837946755 0.0421393792741506 0.0458285297253514 -0.0704383407910176 0.0179978558096255 0.0408655904563338 0.0408655904563338 0.0408655904563338 0.877518282310322 0.877518282310322 0.877518282310322 -0.0704383407910176 -0.0704383407910176 -0.0682842414371137 -0.0627342155366702 -0.0670027240259834 -0.0110735193476456 0.00917760541004418 0.00917760541004418 -0.327560991326908 0.0800883402746259 -0.0716072456451187 -0.0716072456451187 -0.0112669664096808 -0.0112669664096808 0.00966656348677668 0.0693303763475252 -0.0112669664096808 0.00966656348677668 0.0596447962160151 -0.0112669664096808 0.0433063496821825 0.0387815260234127 -0.0390671518462987 -0.0260875996767893 0.0143244040630231 -0.0311007136217532 0.0433063496821825 0.0433063496821825 -0.0410680156292823 -0.0112669664096808 -0.0244522577631836 0.0303743904724669 0.0319342835497905 -0.0450276191055558 -0.0112669664096808 -0.0450276191055558 0.0251410102181031 0.0303743904724669 0.0303743904724669 -0.0206059771504049 -0.0128073280985898 -0.0469862554988904 0.877518282310322 0.877518282310322 0.257254675929372 -0.176234081618405 -0.0652384772383688 0.0165479622428418 0.0165479622428418 0.0299027456085827 0.0299027456085827 0.0165479622428418 0.0315582342455971 0.0243327393662971 0.0116291266708584 0.0143244040630231 0.0127870364857406 0.0143244040630231 -0.0643043971271602 -0.065961512708252 -0.0643043971271602 -0.129379803247698 -0.0347013418873174 -0.00386388066944502 -0.0370374517251902 -0.0373923176996788 0.0458285297253514 0.0458285297253514 0.0458285297253514 0.0143244040630231 -0.0383180309289111 0.0143244040630231 0.0143244040630231 0.0143244040630231 0.0283484185980752 0.0283484185980752 0.0355390409203622 -0.0779072079331329 0.0100509115202006 0.0100509115202006 0.0227253664515494 0.0243327393662971 0.0315582342455971 0.0165479622428418 0.0165479622428418 0.0133311493788588 0.0282491780207203 0.0260348261932383 0.0299027456085827 -0.024042505798144 0.0299027456085827 0.0299027456085827 -0.0576815597511207 -0.0433762998242508 -0.0667563256319193 0.0165479622428418 -0.0576815597511207 -0.0626478266443854 0.00222707141269156 0.00694179141756674 -0.0373923176996788 -0.0326209732216522 -0.0406930076121341 -0.0406930076121341 0.0408655904563338 0.0408655904563338 0.280722452339653 0.0408655904563338 0.0408655904563338 0.0408655904563338 0.257846303361528 0.0408655904563338 -0.416725063931647 -0.416725063931647 0.972933294219321 0.257846303361528 0.0130305924965282 0.0529139554611485 0.0596447962160151 -0.411425991977152 0.977350520580397 0.0596447962160151 0.872246526463704 0.257846303361528 -0.0766568850918687 0.257846303361528 0.972932622484067 -0.075020994476411 0.257846303361528 0.257846303361528 -0.124952911516196 -0.0166570751787976 -0.075020994476411 0.257846303361528 -0.309647578628721 -0.090782688231806 -0.0766568850918687 -0.416725063931647 0.257846303361528 -0.0766568850918687 0.257254675929372 0.257846303361528 0.257846303361528 0.00745261803702909 0.0518566335930971 -0.0112669664096808 -0.0262798483242913 -0.0534254279985127 0.0447595436509844 0.361984562998223 -0.0797751159468764 0.387612010594222 0.387612010594222 0.315547274434033 0.361984562998223 0.387612010594222 -0.0923106994016081 0.0179978558096255 0.387612010594222 -0.0938308445543528 -0.0682842414371137 -0.0901179258158646 -0.0923106994016081 -0.0892468015514904 0.257846303361528 0.00745261803702909 -0.0215417405059177 0.0100509115202006 -0.0373923176996788 0.257846303361528 0.257254675929372 0.257254675929372 0.348204897303857 0.0458285297253514 0.361984562998223 -0.0385422773582575 0.0369829547659244 -0.090782688231806 0.257254675929372 0.256663408040664 -0.0215417405059177 -0.0797751159468764 -0.0512871236501678 0.963363566810588 0.351884634423516 -0.0215417405059177 -0.416725063931647 0.0408655904563338 0.0408655904563338 0.0408655904563338 0.0408655904563338 -0.0699589097236987 -0.0704383407910176 -0.0294588426253543 0.387612010594222 0.387612010594222 0.387612010594222 0.387612010594222 0.387612010594222 0.387612010594222 0.387612010594222 0.387612010594222 0.387612010594222 0.387612010594222 0.387612010594222 0.990918109906264 0.385875846879198 0.385875846879198 0.99545840033914 0.385875846879198 0.361984562998223 0.338013959696537 -0.0387660873837149 -0.055536969254488 0.385875846879198 -0.0578803429312998 0.257254675929372 0.257254675929372 0.0502708590142937 -0.073246255038372 -0.0373923176996788 0.0421393792741506 -0.0568951741337754 0.257846303361528 0.257846303361528 0.257846303361528 -0.296627340410476 0.0502708590142937 -0.0701975152115265 0.347471958119038 0.0609744465595791 0.877518282310322 0.257846303361528 0.257846303361528 0.348204897303857 0.977350520580397 0.0458702431424976 0.257846303361528 0.872246526463704 -0.0923106994016081 0.0120544830803415 0.0832509104905038 0.0724080526189191 0.877518282310322 0.877518282310322 0.872246526463704 0.0408655904563338 -0.0606195032280758 0.882861260880407 0.0225773837946755 0.0225773837946755 -0.0491339687603385 0.877518282310322 0.0408655904563338 -0.0911939294696496 0.882861260880407 0.0421393792741506 0.789144454941533 0.387612010594222 0.0225773837946755 0.0179978558096255 -0.162105135224984 0.872246526463704 0.0225773837946755 -0.0501326358948029 -0.0206059771504049 -0.176640451195244 -0.0112669664096808 -0.0206059771504049 -0.183604953262661 0.0303743904724669 -0.0469862554988904 -0.0158990980897249 -0.00973029247052513 0.0702757982155264 0.0408655904563338 0.026597559233958 0.0408655904563338
[truncated: 2,807,329 more chars]
