# Supplementary material for: Precision medicine for atherosclerotic cardiovascular disease: Integrative genomics maps risk loci and AI‐predicted functional consequences
Source: Clin Transl Med. 2026 Jul 10;16(7):e70732. doi: 10.1002/ctm2.70732 (PMC13351343; doi:10.1002/ctm2.70732)
Supplement: Supplementary file 6 — Supporting Information [file CTM2-16-e70732-s005.zip › PPAP2B/FINEMAP/data.snp]

index rsid chromosome position allele1 allele2 maf beta se z prob log10bf mean sd mean_incl sd_incl
231 rs3005909 1 56791472 T G 0.295229 0.000432356 0.000502447 0.860502 1 12.4165 -0.000301518 9.29232e-05 -0.000301518 9.29232e-05
200 rs2994565 1 56798308 A G 0.27336 0.000530919 0.000519898 1.0212 1 12.4165 0.000389913 9.39604e-05 0.000389913 9.39604e-05
292 rs57354037 1 56792015 T C 0.303181 0.000118949 0.00049959 0.238094 1 12.4165 -0.00137214 0.000135162 -0.00137214 0.000135162
21 rs11206793 1 56802112 A T 0.111332 0.000983665 0.000886529 1.10957 1 12.4165 5.18854e-05 6.00188e-05 5.18854e-05 6.00188e-05
43 rs12030407 1 56783362 T G 0.324056 0.00247058 0.000702448 3.51711 1 12.4165 0.00145087 0.000131464 0.00145087 0.000131464
273 rs4912229 1 56826204 G A 0.441352 -0.000809338 0.00049485 -1.63552 0 -inf 0 0 0 0
284 rs55675374 1 56794343 C T 0.0626243 0.000513037 0.000926583 0.553687 0 -inf 0 0 0 0
283 rs4927316 1 56800487 A G 0.457256 9.48909e-05 0.000534276 0.177606 0 -inf 0 0 0 0
282 rs4927315 1 56770906 A T 0.315109 0.00113087 0.000585982 1.92987 0 -inf 0 0 0 0
281 rs4927314 1 56765319 A C 0.298211 0.000788061 0.000512058 1.53901 0 -inf 0 0 0 0
280 rs4927313 1 56764863 C T 0.343936 -0.000504148 0.000523883 -0.962329 0 -inf 0 0 0 0
279 rs4927310 1 56741818 C T 0.166004 -0.000596635 0.000624931 -0.954722 0 -inf 0 0 0 0
278 rs4912413 1 56814694 G A 0.317097 -0.000784305 0.00050205 -1.5622 0 -inf 0 0 0 0
277 rs4912412 1 56814684 T G 0.317097 -0.000762098 0.000500382 -1.52303 0 -inf 0 0 0 0
276 rs4912409 1 56811310 A G 0.316103 -0.000804689 0.000502902 -1.60009 0 -inf 0 0 0 0
275 rs4912324 1 56792679 G A 0.34493 0.000100359 0.000483743 0.207464 0 -inf 0 0 0 0
274 rs4912230 1 56826300 A G 0.317097 -0.000746338 0.000499136 -1.49526 0 -inf 0 0 0 0
287 rs56061713 1 56803763 A C 0.0258449 -0.00145544 0.00147363 -0.987652 0 -inf 0 0 0 0
272 rs4912189 1 56792726 C T 0.34493 8.56614e-05 0.00048346 0.177184 0 -inf 0 0 0 0
271 rs4912176 1 56789212 G C 0.302187 0.000183816 0.00050159 0.366467 0 -inf 0 0 0 0
270 rs4600084 1 56844621 G T 0.419483 -0.000936844 0.000505833 -1.85208 0 -inf 0 0 0 0
269 rs4564188 1 56808332 G A 0.317097 -0.000794995 0.000502588 -1.5818 0 -inf 0 0 0 0
268 rs4543846 1 56795017 A T 0.343936 4.18038e-05 0.000482615 0.0866194 0 -inf 0 0 0 0
267 rs4534430 1 56786551 A G 0.029821 0.000593864 0.00136201 0.43602 0 -inf 0 0 0 0
266 rs4501870 1 56856449 C T 0.318091 0.000754346 0.000599942 1.25737 0 -inf 0 0 0 0
265 rs4477326 1 56821054 A G 0.317097 -0.000733744 0.000498151 -1.47293 0 -inf 0 0 0 0
264 rs4462192 1 56818204 T C 0.317097 -0.000747583 0.000499105 -1.49785 0 -inf 0 0 0 0
263 rs4442403 1 56795047 A G 0.343936 4.4051e-05 0.000482657 0.0912677 0 -inf 0 0 0 0
262 rs4431886 1 56852267 T C 0.127237 9.20014e-05 0.00074964 0.122728 0 -inf 0 0 0 0
261 rs4421626 1 56829018 G A 0.317097 -0.000759622 0.000500425 -1.51795 0 -inf 0 0 0 0
298 rs61772727 1 56791895 A G 0.303181 0.000140992 0.00050034 0.281792 0 -inf 0 0 0 0
310 rs6666711 1 56853840 C T 0.0208748 -0.0019968 0.00152871 -1.3062 0 -inf 0 0 0 0
309 rs6664002 1 56752517 C G 0.0884692 -0.00113572 0.000836266 -1.35809 0 -inf 0 0 0 0
308 rs6588624 1 56849539 G A 0.471173 -0.000174956 0.000460479 -0.379943 0 -inf 0 0 0 0
307 rs6588623 1 56830070 G A 0.316103 -0.00075649 0.000499841 -1.51346 0 -inf 0 0 0 0
306 rs6588622 1 56815634 C A 0.316103 -0.000777155 0.000503711 -1.54286 0 -inf 0 0 0 0
305 rs6588619 1 56813994 T C 0.317097 -0.000765218 0.000500987 -1.52742 0 -inf 0 0 0 0
304 rs6588618 1 56799474 A T 0.073559 0.000522848 0.000911176 0.573816 0 -inf 0 0 0 0
303 rs6588617 1 56784083 G C 0.275348 0.000386742 0.000514342 0.751917 0 -inf 0 0 0 0
302 rs6588616 1 56748940 A G 0.192843 -0.00061204 0.000604031 -1.01326 0 -inf 0 0 0 0
301 rs6588614 1 56740018 G A 0.166004 -0.00061848 0.000626095 -0.987837 0 -inf 0 0 0 0
300 rs61772736 1 56812924 G A 0.317097 -0.000794783 0.000502555 -1.58148 0 -inf 0 0 0 0
299 rs61772729 1 56793803 C A 0.301193 0.000111193 0.000500056 0.222361 0 -inf 0 0 0 0
285 rs55896510 1 56854411 T A 0.0208748 -0.0021405 0.0015552 -1.37635 0 -inf 0 0 0 0
297 rs61772691 1 56788107 C A 0.295229 0.000278758 0.00050792 0.548822 0 -inf 0 0 0 0
296 rs61379230 1 56768952 C T 0.106362 0.0014325 0.000813865 1.76012 0 -inf 0 0 0 0
295 rs60984146 1 56792290 A G 0.304175 0.000161743 0.000501015 0.322831 0 -inf 0 0 0 0
294 rs60307274 1 56802974 C T 0.0258449 -0.00144675 0.00147291 -0.982234 0 -inf 0 0 0 0
293 rs58188813 1 56781351 A G 0.0198807 0.000129425 0.00139436 0.0928208 0 -inf 0 0 0 0
291 rs57024161 1 56802991 A T 0.0258449 -0.00144688 0.00147291 -0.982326 0 -inf 0 0 0 0
290 rs56314028 1 56848687 G A 0.0208748 -0.00186491 0.00152095 -1.22614 0 -inf 0 0 0 0
289 rs56164989 1 56803797 C T 0.0328032 -0.00217652 0.0014476 -1.50354 0 -inf 0 0 0 0
288 rs56067074 1 56803847 T A 0.0258449 -0.00145504 0.0014736 -0.987405 0 -inf 0 0 0 0
258 rs4373790 1 56852348 C T 0.102386 0.000830049 0.000879163 0.944135 0 -inf 0 0 0 0
286 rs56040498 1 56743345 A T 0.124254 0.00116417 0.000775027 1.5021 0 -inf 0 0 0 0
221 rs3005899 1 56787378 C T 0.297217 0.000419457 0.000501827 0.83586 0 -inf 0 0 0 0
234 rs3005912 1 56794997 C T 0.280318 0.000318948 0.000514392 0.620048 0 -inf 0 0 0 0
233 rs3005911 1 56794965 A G 0.354871 0.000418898 0.000479246 0.874076 0 -inf 0 0 0 0
232 rs3005910 1 56791494 A G 0.357853 0.000485505 0.000479801 1.01189 0 -inf 0 0 0 0
230 rs3005908 1 56790851 T C 0.400596 0.000488055 0.000468237 1.04232 0 -inf 0 0 0 0
229 rs3005907 1 56790785 T A 0.301193 0.000588233 0.000510797 1.1516 0 -inf 0 0 0 0
228 rs3005906 1 56790383 T C 0.357853 0.000484774 0.000480079 1.00978 0 -inf 0 0 0 0
227 rs3005905 1 56790293 A G 0.338966 0.000385725 0.000484928 0.795427 0 -inf 0 0 0 0
226 rs3005904 1 56788175 A G 0.338966 0.000370357 0.000484284 0.764751 0 -inf 0 0 0 0
225 rs3005903 1 56787717 C A 0.301193 0.000864555 0.000532118 1.62474 0 -inf 0 0 0 0
224 rs3005902 1 56787621 G A 0.338966 -0.00334842 0.00211197 -1.58545 0 -inf 0 0 0 0
223 rs3005901 1 56787534 C T 0.265408 0.000196747 0.000529815 0.371351 0 -inf 0 0 0 0
222 rs3005900 1 56787384 G T 0.33996 0.000386332 0.000484727 0.797009 0 -inf 0 0 0 0
235 rs3005913 1 56795855 A G 0.301193 0.000391795 0.000501325 0.781519 0 -inf 0 0 0 0
220 rs3005898 1 56787096 G A 0.295229 0.000411014 0.000501478 0.819606 0 -inf 0 0 0 0
219 rs3005897 1 56786595 C T 0.295229 0.000415998 0.000501595 0.829351 0 -inf 0 0 0 0
218 rs3005896 1 56785831 A G 0.337972 0.000396036 0.000484745 0.816999 0 -inf 0 0 0 0
217 rs3005895 1 56785137 C T 0.318091 0.000351382 0.000495933 0.708527 0 -inf 0 0 0 0
216 rs3005894 1 56784762 C T 0.319085 0.00033182 0.000492664 0.673523 0 -inf 0 0 0 0
215 rs3005893 1 56784322 C A 0.275348 0.000341442 0.0005143 0.663895 0 -inf 0 0 0 0
214 rs3005892 1 56784140 T C 0.275348 -0.00279757 0.00217778 -1.2846 0 -inf 0 0 0 0
213 rs3005891 1 56782339 A G 0.079523 0.00102383 0.000932545 1.09789 0 -inf 0 0 0 0
212 rs3005890 1 56781630 C T 0.338966 -0.00333398 0.00211447 -1.57675 0 -inf 0 0 0 0
211 rs3005889 1 56778863 G A 0.319085 0.000376525 0.000496844 0.757834 0 -inf 0 0 0 0
210 rs3005888 1 56777781 G A 0.319085 0.000372252 0.000496947 0.749078 0 -inf 0 0 0 0
247 rs3929899 1 56795419 C A 0.0427435 -0.000225334 0.00115072 -0.19582 0 -inf 0 0 0 0
259 rs4397689 1 56809016 T C 0.317097 -0.000793037 0.000502391 -1.57853 0 -inf 0 0 0 0
312 rs6673461 1 56776132 A G 0.143141 0.000117893 0.000681022 0.173112 0 -inf 0 0 0 0
257 rs4369266 1 56737217 A C 0.427435 -0.000873236 0.00052951 -1.64914 0 -inf 0 0 0 0
256 rs4353140 1 56852126 C G 0.126243 8.19976e-05 0.000748853 0.109498 0 -inf 0 0 0 0
255 rs4344366 1 56806891 T C 0.45825 -0.000777829 0.000501065 -1.55235 0 -inf 0 0 0 0
254 rs4316396 1 56737102 A G 0.427435 -0.000811819 0.000523266 -1.55145 0 -inf 0 0 0 0
253 rs4314919 1 56858781 G A 0.166004 3.73267e-07 2.7791e-05 0.0134312 0 -inf 0 0 0 0
252 rs4291536 1 56774902 C T 0.0208748 -1.71484e-06 0.00138469 -0.00123843 0 -inf 0 0 0 0
251 rs4279887 1 56827115 T C 0.317097 -0.000760858 0.000501911 -1.51592 0 -inf 0 0 0 0
250 rs4269809 1 56852388 G C 0.127237 0.000103634 0.000749922 0.138193 0 -inf 0 0 0 0
249 rs4244024 1 56824113 T C 0.441352 -0.000808054 0.000494626 -1.63367 0 -inf 0 0 0 0
248 rs4244023 1 56823930 C A 0.441352 -0.000805995 0.000494413 -1.63021 0 -inf 0 0 0 0
260 rs4418654 1 56795179 A G 0.34493 4.05497e-05 0.000482557 0.084031 0 -inf 0 0 0 0
246 rs35691565 1 56810539 G C 0.317097 -0.000797045 0.000502829 -1.58512 0 -inf 0 0 0 0
245 rs35476561 1 56781754 C T 0.0427435 -2.33543e-06 0.00115648 -0.00201942 0 -inf 0 0 0 0
244 rs34980788 1 56779257 T C 0.0427435 2.68843e-05 0.00115691 0.0232381 0 -inf 0 0 0 0
243 rs34897038 1 56791690 A G 0.0427435 -0.00022501 0.00115044 -0.195587 0 -inf 0 0 0 0
242 rs34846848 1 56806415 T C 0.0367793 -0.000925713 0.0011925 -0.776278 0 -inf 0 0 0 0
241 rs34349805 1 56781712 C T 0.0427435 -1.32071e-06 0.0011565 -0.00114199 0 -inf 0 0 0 0
240 rs34290061 1 56797439 G A 0.0427435 -0.000340261 0.0011542 -0.294801 0 -inf 0 0 0 0
239 rs3121169 1 56798183 A G 0.094433 -4.71737e-05 0.000764857 -0.0616765 0 -inf 0 0 0 0
238 rs3121168 1 56798123 G T 0.094433 1.71422e-05 0.000763515 0.0224517 0 -inf 0 0 0 0
237 rs3121167 1 56797872 G C 0.142147 -0.000268495 0.00066474 -0.40391 0 -inf 0 0 0 0
236 rs3005914 1 56797754 T C 0.073559 0.00031128 0.000885007 0.351726 0 -inf 0 0 0 0
375 rs7555594 1 56796085 A G 0.303181 6.9286e-05 0.000499551 0.138697 0 -inf 0 0 0 0
387 rs77747774 1 56778565 T C 0.0377734 -0.00198432 0.00149679 -1.32572 0 -inf 0 0 0 0
386 rs77740909 1 56752988 C G 0.0427435 0.000637431 0.00137546 0.463432 0 -inf 0 0 0 0
385 rs77537093 1 56767885 A G 0.0427435 0.000678158 0.00141222 0.480207 0 -inf 0 0 0 0
384 rs77358958 1 56817606 T C 0.100398 0.000910471 0.000893812 1.01864 0 -inf 0 0 0 0
383 rs76538140 1 56751217 C T 0.0626243 -0.00063668 0.00106111 -0.600013 0 -inf 0 0 0 0
382 rs76494214 1 56796102 G T 0.0427435 -0.000229641 0.00115437 -0.198932 0 -inf 0 0 0 0
381 rs76485159 1 56854693 G A 0.102386 0.000860207 0.000900875 0.954858 0 -inf 0 0 0 0
380 rs75954318 1 56846344 G A 0.101392 0.000943236 0.000889757 1.0601 0 -inf 0 0 0 0
379 rs75876500 1 56835290 A T 0.101392 0.000886476 0.000892279 0.993497 0 -inf 0 0 0 0
378 rs75782855 1 56743916 T C 0.026839 0.000717181 0.00167631 0.427834 0 -inf 0 0 0 0
377 rs75683557 1 56860285 C T 0.0506958 -0.000996201 0.00424209 -0.234837 0 -inf 0 0 0 0
376 rs7556596 1 56799912 C T 0.368787 -0.000474242 0.000479309 -0.98943 0 -inf 0 0 0 0
388 rs77962670 1 56814481 G A 0.101392 -0.00043964 0.00372637 -0.117981 0 -inf 0 0 0 0
374 rs7553068 1 56846350 G A 0.102386 0.000874893 0.000883322 0.990458 0 -inf 0 0 0 0
373 rs7550046 1 56815398 G A 0.317097 -0.000759622 0.000500103 -1.51893 0 -inf 0 0 0 0
372 rs7548895 1 56858772 A G 0.290258 -0.000136537 0.000499189 -0.273518 0 -inf 0 0 0 0
371 rs7546727 1 56848025 A G 0.126243 0.000113079 0.000749827 0.150807 0 -inf 0 0 0 0
370 rs7544734 1 56851005 C T 0.471173 -0.000166773 0.000460321 -0.362297 0 -inf 0 0 0 0
369 rs7542690 1 56815725 T C 0.317097 -0.000765209 0.00050109 -1.52709 0 -inf 0 0 0 0
368 rs7542209 1 56815245 T A 0.317097 -0.000759599 0.000500101 -1.51889 0 -inf 0 0 0 0
367 rs7539724 1 56845274 A G 0.101392 0.000980334 0.000893145 1.09762 0 -inf 0 0 0 0
366 rs7538742 1 56748323 C T 0.426441 -0.000807296 0.000522804 -1.54417 0 -inf 0 0 0 0
365 rs7538333 1 56848954 C T 0.470179 -0.000174694 0.000460268 -0.379548 0 -inf 0 0 0 0
364 rs7536413 1 56800685 G A 0.095427 0.000120453 0.000783143 0.153807 0 -inf 0 0 0 0
363 rs7534149 1 56753702 A G 0.34493 -0.000530093 0.000526026 -1.00773 0 -inf 0 0 0 0
401 rs9436538 1 56765611 C T 0.200795 0.000537858 0.000587376 0.915695 0 -inf 0 0 0 0
413 rs9787125 1 56796415 A G 0.0427435 -0.000242116 0.00115439 -0.209736 0 -inf 0 0 0 0
412 rs9787000 1 56793340 A G 0.340954 0.000382609 0.000485537 0.788012 0 -inf 0 0 0 0
411 rs9786996 1 56796479 T C 0.0427435 -0.000220941 0.00115461 -0.191356 0 -inf 0 0 0 0
410 rs952133 1 56859419 C A 0.0725646 0.000207447 0.000811816 0.255534 0 -inf 0 0 0 0
409 rs947254 1 56768881 A G 0.299205 0.000734243 0.000512546 1.43254 0 -inf 0 0 0 0
408 rs947253 1 56768686 T C 0.295229 0.000744636 0.000512015 1.45432 0 -inf 0 0 0 0
407 rs947252 1 56768672 G A 0.180915 0.000559984 0.000626998 0.893119 0 -inf 0 0 0 0
406 rs947251 1 56754011 T C 0.209742 0.000468366 0.000552941 0.847045 0 -inf 0 0 0 0
405 rs9437001 1 56856989 A G 0.400596 0.000939135 0.000531714 1.76624 0 -inf 0 0 0 0
404 rs9436999 1 56765289 C T 0.200795 0.000532334 0.000586909 0.907014 0 -inf 0 0 0 0
403 rs9436998 1 56765176 T G 0.298211 0.000788594 0.000512124 1.53985 0 -inf 0 0 0 0
402 rs9436540 1 56848481 A G 0.178926 -0.00110306 0.00070294 -1.56921 0 -inf 0 0 0 0
362 rs7531629 1 56846589 C T 0.402584 -0.000211963 0.000470606 -0.450405 0 -inf 0 0 0 0
400 rs9436534 1 56739176 C T 0.394632 0.000265351 0.000474278 0.559485 0 -inf 0 0 0 0
399 rs80302806 1 56762545 C T 0.0427435 0.000679451 0.00140841 0.482426 0 -inf 0 0 0 0
398 rs80286702 1 56850612 A G 0.102386 0.000826844 0.0008788 0.940879 0 -inf 0 0 0 0
397 rs80083709 1 56811854 G T 0.15507 -0.00147574 0.000789877 -1.86832 0 -inf 0 0 0 0
396 rs79991429 1 56800180 C T 0.0198807 0.000903141 0.00144183 0.626386 0 -inf 0 0 0 0
395 rs79580810 1 56767981 G A 0.0427435 0.000653761 0.00141128 0.463239 0 -inf 0 0 0 0
394 rs79215983 1 56804595 G C 0.0258449 -0.00146645 0.00147077 -0.997059 0 -inf 0 0 0 0
393 rs78634030 1 56810289 A G 0.122266 0.000564358 0.000830103 0.679865 0 -inf 0 0 0 0
392 rs78614558 1 56767643 G C 0.0228628 -9.79095e-05 0.00137123 -0.0714029 0 -inf 0 0 0 0
391 rs78563968 1 56817105 T C 0.100398 0.000909674 0.00089376 1.01781 0 -inf 0 0 0 0
390 rs78419845 1 56773470 C T 0.0666004 -0.000381702 0.00411009 -0.0928696 0 -inf 0 0 0 0
389 rs78269809 1 56783671 G A 0.0427435 -7.91292e-05 0.00115257 -0.0686544 0 -inf 0 0 0 0
324 rs71639718 1 56778067 C T 0.0427435 2.99502e-05 0.00115696 0.025887 0 -inf 0 0 0 0
336 rs72660498 1 56805325 A G 0.0258449 -0.00145397 0.0014703 -0.988894 0 -inf 0 0 0 0
335 rs72660497 1 56805219 C T 0.0258449 -0.00144196 0.00146951 -0.981249 0 -inf 0 0 0 0
334 rs72660496 1 56805144 A G 0.0258449 -0.00144217 0.00147 -0.981066 0 -inf 0 0 0 0
333 rs72660494 1 56804446 A G 0.0258449 -0.0014525 0.00147041 -0.987817 0 -inf 0 0 0 0
332 rs72660493 1 56804378 C T 0.0258449 0.00857102 0.00682469 1.25588 0 -inf 0 0 0 0
331 rs72660491 1 56804303 A C 0.0258449 -0.00144855 0.00147004 -0.985382 0 -inf 0 0 0 0
330 rs72660490 1 56802703 A T 0.0258449 -0.00144859 0.00147347 -0.983114 0 -inf 0 0 0 0
329 rs72660477 1 56787294 A G 0.225646 -0.000719637 0.000571263 -1.25973 0 -inf 0 0 0 0
328 rs72660457 1 56767572 A G 0.111332 0.00149038 0.000800054 1.86285 0 -inf 0 0 0 0
327 rs72660452 1 56766678 G A 0.107356 0.00163964 0.000818238 2.00387 0 -inf 0 0 0 0
326 rs71639722 1 56795934 G A 0.0427435 -0.000220462 0.00115437 -0.19098 0 -inf 0 0 0 0
325 rs71639720 1 56788945 C T 0.0427435 -0.000155936 0.00115106 -0.135472 0 -inf 0 0 0 0
337 rs72660499 1 56805970 C A 0.0258449 -0.00143713 0.00146876 -0.978463 0 -inf 0 0 0 0
323 rs71639717 1 56772016 T C 0.0427435 0.000119024 0.00116225 0.102409 0 -inf 0 0 0 0
322 rs67708636 1 56842268 C A 0.441352 -0.000816125 0.000495876 -1.64582 0 -inf 0 0 0 0
321 rs6703556 1 56749164 T G 0.192843 -0.000744195 0.000615098 -1.20988 0 -inf 0 0 0 0
320 rs6696992 1 56855814 G A 0.0198807 -0.00282992 0.00168993 -1.67458 0 -inf 0 0 0 0
319 rs6690394 1 56854038 G A 0.12326 9.04146e-05 0.000756867 0.119459 0 -inf 0 0 0 0
318 rs6688857 1 56743017 G A 0.22664 -0.000280625 0.000538027 -0.521582 0 -inf 0 0 0 0
317 rs6688670 1 56742806 G A 0.124254 0.00117092 0.000775384 1.51011 0 -inf 0 0 0 0
316 rs6685139 1 56741704 G A 0.192843 -0.000672285 0.000608852 -1.10418 0 -inf 0 0 0 0
315 rs6684867 1 56836577 G C 0.315109 -0.000779581 0.000504239 -1.54605 0 -inf 0 0 0 0
314 rs6680675 1 56817161 C T 0.316103 -0.000769535 0.000502818 -1.53044 0 -inf 0 0 0 0
313 rs6677504 1 56786354 C T 0.302187 0.000230718 0.000502934 0.458744 0 -inf 0 0 0 0
207 rs3005885 1 56776172 T A 0.276342 0.000369966 0.000517736 0.714584 0 -inf 0 0 0 0
349 rs7366625 1 56800501 G A 0.305169 0.000262385 0.000598102 0.438696 0 -inf 0 0 0 0
361 rs7529732 1 56811567 T C 0.317097 -0.000794981 0.000502597 -1.58175 0 -inf 0 0 0 0
360 rs7527370 1 56811605 A G 0.317097 -0.00077511 0.000501255 -1.54634 0 -inf 0 0 0 0
359 rs7526379 1 56809779 C G 0.317097 -0.000793771 0.000505646 -1.56982 0 -inf 0 0 0 0
358 rs75259039 1 56780739 A C 0.0616302 0.000184682 0.000933251 0.197891 0 -inf 0 0 0 0
357 rs75255856 1 56759828 G A 0.0228628 -9.6951e-05 0.00136429 -0.0710631 0 -inf 0 0 0 0
356 rs7525535 1 56799799 T C 0.073559 0.000249848 0.000884293 0.28254 0 -inf 0 0 0 0
355 rs7524955 1 56775280 A G 0.261431 0.000494878 0.000539081 0.918004 0 -inf 0 0 0 0
354 rs7520894 1 56766000 G A 0.34493 -0.000504716 0.000524104 -0.963006 0 -inf 0 0 0 0
353 rs7518559 1 56842390 C T 0.316103 -0.00076891 0.000501966 -1.5318 0 -inf 0 0 0 0
352 rs7515200 1 56826219 T C 0.316103 -0.000781187 0.000504158 -1.54949 0 -inf 0 0 0 0
351 rs7514757 1 56848683 G A 0.0228628 -0.00207088 0.00165891 -1.24833 0 -inf 0 0 0 0
350 rs74683396 1 56835974 A C 0.0208748 -0.0013699 0.00149316 -0.917451 0 -inf 0 0 0 0
311 rs6670302 1 56799260 T A 0.274354 0.000504692 0.000523821 0.96348 0 -inf 0 0 0 0
348 rs7365902 1 56800414 T C 0.038767 -0.000492392 0.00129112 -0.381367 0 -inf 0 0 0 0
347 rs72662235 1 56855776 C T 0.0208748 -0.00314597 0.00170242 -1.84794 0 -inf 0 0 0 0
346 rs72662230 1 56845149 G A 0.0208748 0.00712602 0.00687132 1.03707 0 -inf 0 0 0 0
345 rs72662227 1 56841419 C G 0.0208748 -0.00134536 0.00149553 -0.89959 0 -inf 0 0 0 0
344 rs72662217 1 56822679 C T 0.124254 0.000327608 0.000763682 0.428984 0 -inf 0 0 0 0
343 rs72662214 1 56815151 A G 0.0208748 -0.00134415 0.00149532 -0.898905 0 -inf 0 0 0 0
342 rs72662213 1 56814899 C T 0.0208748 -0.0013717 0.00149388 -0.918215 0 -inf 0 0 0 0
341 rs72662207 1 56808375 C A 0.125249 0.000328176 0.000767758 0.427447 0 -inf 0 0 0 0
340 rs72662205 1 56807474 A G 0.0258449 -0.00140777 0.00146703 -0.959611 0 -inf 0 0 0 0
339 rs72662204 1 56806796 T C 0.0258449 -0.00142481 0.00146795 -0.970612 0 -inf 0 0 0 0
338 rs72660502 1 56806209 T C 0.0258449 -0.0014494 0.00146922 -0.986507 0 -inf 0 0 0 0
67 rs12140215 1 56766957 G A 0.34493 -0.000562197 0.000529578 -1.0616 0 -inf 0 0 0 0
79 rs12563597 1 56760177 C T 0.45328 0.000250322 0.000453374 0.552131 0 -inf 0 0 0 0
78 rs12563026 1 56825493 A G 0.124254 0.000334139 0.000763957 0.437379 0 -inf 0 0 0 0
77 rs12563015 1 56825409 A C 0.317097 -0.000760554 0.000501129 -1.51768 0 -inf 0 0 0 0
76 rs12562368 1 56810871 C T 0.463221 -0.0007847 0.000497962 -1.57582 0 -inf 0 0 0 0
75 rs12562353 1 56810821 C A 0.317097 -0.000800209 0.000502886 -1.59123 0 -inf 0 0 0 0
74 rs12561840 1 56808871 C T 0.317097 -0.000799059 0.000502938 -1.58878 0 -inf 0 0 0 0
73 rs12409671 1 56768449 G A 0.0427435 0.000770678 0.00141798 0.543504 0 -inf 0 0 0 0
72 rs12408513 1 56860086 C T 0.296223 -0.00013817 0.00054738 -0.25242 0 -inf 0 0 0 0
71 rs12143461 1 56770218 G A 0.338966 -0.000228782 0.000505839 -0.452283 0 -inf 0 0 0 0
70 rs12143053 1 56812364 A T 0.317097 -0.000821724 0.000504292 -1.62946 0 -inf 0 0 0 0
69 rs12141482 1 56768516 G A 0.343936 -4.26356e-07 6.32055e-05 -0.00674554 0 -inf 0 0 0 0
68 rs12140921 1 56750209 A C 0.230616 -0.000369906 0.000540087 -0.684901 0 -inf 0 0 0 0
80 rs12564524 1 56846395 A C 0.49503 8.50929e-05 0.00046218 0.184112 0 -inf 0 0 0 0
66 rs12138574 1 56790773 C T 0.303181 0.000129332 0.000499854 0.258739 0 -inf 0 0 0 0
65 rs12135708 1 56812508 G A 0.317097 -0.000797695 0.000503672 -1.58376 0 -inf 0 0 0 0
64 rs12135065 1 56836901 C T 0.441352 -0.000787464 0.000493583 -1.5954 0 -inf 0 0 0 0
63 rs12133160 1 56850099 C T 0.402584 -8.17566e-05 0.00205094 -0.0398629 0 -inf 0 0 0 0
62 rs12126612 1 56768551 C T 0.343936 -0.000490385 0.000523282 -0.937132 0 -inf 0 0 0 0
61 rs12123862 1 56836116 T C 0.316103 -0.00119248 0.00138783 -0.85924 0 -inf 0 0 0 0
60 rs12122982 1 56842509 A G 0.441352 -0.000821582 0.000496555 -1.65456 0 -inf 0 0 0 0
59 rs12120414 1 56843129 T C 0.442346 -0.000820102 0.00049665 -1.65127 0 -inf 0 0 0 0
58 rs12120105 1 56829637 A G 0.316103 -0.000767306 0.000501141 -1.53112 0 -inf 0 0 0 0
57 rs12118755 1 56750366 C T 0.225646 -0.000452331 0.000548118 -0.825243 0 -inf 0 0 0 0
56 rs12097108 1 56828616 T C 0.124254 0.00032515 0.000763711 0.42575 0 -inf 0 0 0 0
55 rs12090289 1 56827604 G A 0.124254 0.00032201 0.000763532 0.421738 0 -inf 0 0 0 0
93 rs12742095 1 56760452 T C 0.343936 -0.000544542 0.000527959 -1.03141 0 -inf 0 0 0 0
105 rs1341352 1 56767394 A C 0.208748 0.000535755 0.000555008 0.965309 0 -inf 0 0 0 0
104 rs1341351 1 56765013 A G 0.209742 0.000538232 0.00055534 0.969193 0 -inf 0 0 0 0
103 rs1341350 1 56764938 T A 0.298211 0.000785652 0.000511877 1.53485 0 -inf 0 0 0 0
102 rs1341347 1 56763781 A G 0.343936 -0.000537994 0.000527473 -1.01995 0 -inf 0 0 0 0
101 rs1341346 1 56761234 G A 0.301193 0.000707858 0.000506515 1.39751 0 -inf 0 0 0 0
100 rs1341345 1 56761108 A G 0.210736 0.00053523 0.000555464 0.963574 0 -inf 0 0 0 0
99 rs1341344 1 56761001 T C 0.45328 -7.67561e-05 0.000461781 -0.166217 0 -inf 0 0 0 0
98 rs1331863 1 56740692 G A 0.166004 -0.000620401 0.000625976 -0.991094 0 -inf 0 0 0 0
97 rs12759658 1 56781107 T C 0.0427435 8.92131e-06 0.00115374 0.00773251 0 -inf 0 0 0 0
96 rs12756361 1 56784562 C T 0.0427435 -8.6237e-05 0.00115246 -0.0748286 0 -inf 0 0 0 0
95 rs12755760 1 56754223 A C 0.343936 -0.000531137 0.000526509 -1.00879 0 -inf 0 0 0 0
94 rs12743413 1 56815486 T A 0.147117 -0.0013989 0.000795451 -1.75862 0 -inf 0 0 0 0
54 rs12079898 1 56804358 G A 0.0815109 0.000546044 0.000993336 0.549707 0 -inf 0 0 0 0
92 rs12741124 1 56799102 C T 0.275348 0.000516701 0.000519266 0.995061 0 -inf 0 0 0 0
91 rs12739422 1 56781163 C T 0.0427435 8.46382e-06 0.00115373 0.00733603 0 -inf 0 0 0 0
90 rs12734287 1 56780183 G A 0.0427435 2.06526e-05 0.00115393 0.0178975 0 -inf 0 0 0 0
89 rs12734077 1 56810131 G A 0.463221 -0.000785255 0.000498196 -1.5762 0 -inf 0 0 0 0
88 rs12733519 1 56810111 A G 0.463221 -0.000782636 0.000497927 -1.57179 0 -inf 0 0 0 0
87 rs12732886 1 56822727 G A 0.441352 -0.000803935 0.000494182 -1.6268 0 -inf 0 0 0 0
86 rs12732326 1 56841029 T C 0.441352 -0.000822652 0.000496521 -1.65683 0 -inf 0 0 0 0
85 rs12731002 1 56774846 A G 0.0427435 8.5726e-05 0.00115796 0.0740321 0 -inf 0 0 0 0
84 rs12569169 1 56802204 C T 0.0258449 -0.00153304 0.00148147 -1.03481 0 -inf 0 0 0 0
83 rs12567652 1 56812133 T C 0.317097 -0.00079483 0.000502577 -1.58151 0 -inf 0 0 0 0
82 rs12567196 1 56810888 T C 0.317097 -0.000767421 0.000500482 -1.53337 0 -inf 0 0 0 0
81 rs12566405 1 56802279 T C 0.027833 -0.00174728 0.00148607 -1.17577 0 -inf 0 0 0 0
14 rs11206770 1 56745486 C G 0.026839 0.000707375 0.0016786 0.421408 0 -inf 0 0 0 0
27 rs113997912 1 56757664 A C 0.0447316 0.000486437 0.00617403 0.0787875 0 -inf 0 0 0 0
26 rs113488684 1 56839014 C T 0.0208748 -0.00136653 0.00149375 -0.914828 0 -inf 0 0 0 0
25 rs11206802 1 56851200 G A 0.102386 0.000840445 0.00087993 0.955128 0 -inf 0 0 0 0
24 rs11206798 1 56814585 C T 0.317097 -0.000763313 0.000500328 -1.52563 0 -inf 0 0 0 0
23 rs11206795 1 56813177 C T 0.317097 -0.000769279 0.00050114 -1.53506 0 -inf 0 0 0 0
22 rs11206794 1 56802135 T C 0.463221 -0.000677396 0.000493514 -1.3726 0 -inf 0 0 0 0
20 rs11206791 1 56799067 G T 0.093439 6.73712e-05 0.000777585 0.0866417 0 -inf 0 0 0 0
19 rs11206790 1 56798013 C T 0.073559 0.000335398 0.000885386 0.378815 0 -inf 0 0 0 0
18 rs11206789 1 56797997 C T 0.094433 2.50393e-05 0.000763519 0.0327946 0 -inf 0 0 0 0
17 rs11206786 1 56794781 A G 0.343936 0.000194677 0.000504311 0.386027 0 -inf 0 0 0 0
16 rs11206781 1 56770373 C A 0.33996 -0.000260476 0.00051147 -0.50927 0 -inf 0 0 0 0
15 rs11206775 1 56752311 G C 0.0427435 0.000730294 0.00137789 0.530009 0 -inf 0 0 0 0
28 rs114330705 1 56782843 T C 0.0198807 0.000205084 0.00151643 0.135241 0 -inf 0 0 0 0
13 rs111885209 1 56842172 G A 0.101392 0.000892799 0.000892828 0.999967 0 -inf 0 0 0 0
12 rs111687023 1 56825557 T C 0.0208748 -0.00136888 0.00149334 -0.916653 0 -inf 0 0 0 0
11 rs10888967 1 56804073 A G 0.333996 -0.000727932 0.00051578 -1.41132 0 -inf 0 0 0 0
10 rs10888965 1 56750081 T C 0.192843 -0.000745974 0.00061522 -1.21253 0 -inf 0 0 0 0
9 rs10789018 1 56770155 A T 0.387674 -0.000159123 0.000489954 -0.32477 0 -inf 0 0 0 0
8 rs10789017 1 56745497 A G 0.166004 -0.000623642 0.000627013 -0.994624 0 -inf 0 0 0 0
7 rs10749704 1 56750241 T C 0.192843 -0.000745521 0.000615328 -1.21158 0 -inf 0 0 0 0
6 rs10493208 1 56820651 G A 0.441352 -0.000819403 0.000495893 -1.65238 0 -inf 0 0 0 0
5 rs10493207 1 56819172 T C 0.441352 -0.000806763 0.000494472 -1.63156 0 -inf 0 0 0 0
4 rs10493205 1 56819023 C T 0.441352 -0.000818228 0.00049562 -1.65092 0 -inf 0 0 0 0
3 rs10493204 1 56783945 G A 0.0427435 -3.71487e-05 0.00115258 -0.0322309 0 -inf 0 0 0 0
2 rs10493203 1 56782579 G A 0.0427435 -0.000130897 0.00115204 -0.113622 0 -inf 0 0 0 0
40 rs11811596 1 56838183 T C 0.0208748 -0.00136151 0.00149287 -0.912007 0 -inf 0 0 0 0
53 rs12070360 1 56762391 C T 0.0457256 0.000950876 0.00140074 0.678836 0 -inf 0 0 0 0
52 rs12067824 1 56815495 C T 0.100398 0.000913841 0.000894008 1.02218 0 -inf 0 0 0 0
51 rs12067784 1 56815404 C T 0.125249 0.000325308 0.000763726 0.425948 0 -inf 0 0 0 0
50 rs12066561 1 56775821 T C 0.102386 -0.000150029 0.000760105 -0.197379 0 -inf 0 0 0 0
49 rs12064446 1 56818670 C T 0.100398 -0.000607972 0.00373405 -0.162818 0 -inf 0 0 0 0
48 rs12063390 1 56752604 C T 0.156064 0.00150051 0.00074033 2.02682 0 -inf 0 0 0 0
47 rs12044711 1 56750376 A G 0.0258449 0.000704843 0.00168257 0.418909 0 -inf 0 0 0 0
46 rs12043349 1 56791609 C T 0.303181 0.000127569 0.000499755 0.255264 0 -inf 0 0 0 0
45 rs12041752 1 56745430 T C 0.026839 0.000704547 0.00167851 0.419746 0 -inf 0 0 0 0
44 rs12031412 1 56763300 C T 0.0427435 0.00067417 0.00140826 0.478726 0 -inf 0 0 0 0
42 rs12030284 1 56782975 T C 0.302187 0.000185229 0.000502002 0.36898 0 -inf 0 0 0 0
41 rs12026512 1 56758867 C T 0.0427435 0.000694318 0.00140471 0.494278 0 -inf 0 0 0 0
106 rs1341353 1 56770269 G A 0.402584 0.00019142 0.00046195 0.414375 0 -inf 0 0 0 0
39 rs11809768 1 56822643 G A 0.0238569 -0.00147926 0.00144502 -1.0237 0 -inf 0 0 0 0
38 rs11803744 1 56854848 T C 0.0208748 -0.00230112 0.00158656 -1.45038 0 -inf 0 0 0 0
37 rs11799457 1 56803162 C A 0.0258449 -0.000512865 0.00588209 -0.0871909 0 -inf 0 0 0 0
36 rs116315864 1 56737826 G A 0.163022 0.000654724 0.000632701 1.03481 0 -inf 0 0 0 0
35 rs116129852 1 56763141 C T 0.0328032 0.00191971 0.00137624 1.39489 0 -inf 0 0 0 0
34 rs11590092 1 56765884 G A 0.0884692 0.00585491 0.00353445 1.65653 0 -inf 0 0 0 0
33 rs115849418 1 56800633 G A 0.0149105 0.000821095 0.0016675 0.492412 0 -inf 0 0 0 0
32 rs115689274 1 56844447 T C 0.0328032 0.000412205 0.00153846 0.267934 0 -inf 0 0 0 0
31 rs114941914 1 56793874 C T 0.0387674 -0.00202853 0.00151162 -1.34196 0 -inf 0 0 0 0
30 rs114710070 1 56813941 C T 0.0228628 -0.0023205 0.00167649 -1.38414 0 -inf 0 0 0 0
29 rs114585517 1 56813163 C A 0.100398 -0.00162232 0.00101645 -1.59607 0 -inf 0 0 0 0
170 rs2793682 1 56761362 A C 0.298211 0.000782038 0.000511492 1.52894 0 -inf 0 0 0 0
182 rs2994547 1 56791479 T C 0.40159 0.000482577 0.000467892 1.03138 0 -inf 0 0 0 0
181 rs2991268 1 56860585 G A 0.486083 -0.000230737 0.000478068 -0.482645 0 -inf 0 0 0 0
180 rs28819096 1 56837549 T C 0.316103 -0.000576749 0.000490771 -1.17519 0 -inf 0 0 0 0
179 rs28631406 1 56838365 G A 0.101392 0.000907311 0.000893808 1.01511 0 -inf 0 0 0 0
178 rs28445007 1 56838179 A T 0.101392 0.000903998 0.000893568 1.01167 0 -inf 0 0 0 0
177 rs2793690 1 56769453 C T 0.180915 0.000557077 0.000626916 0.8886 0 -inf 0 0 0 0
176 rs2793689 1 56767613 A G 0.297217 0.000774361 0.000514224 1.50588 0 -inf 0 0 0 0
175 rs2793688 1 56766830 T A 0.200795 0.000515735 0.00058583 0.880349 0 -inf 0 0 0 0
174 rs2793687 1 56764442 G A 0.209742 0.000532361 0.000555114 0.959012 0 -inf 0 0 0 0
173 rs2793686 1 56762971 A G 0.209742 0.000535294 0.000555352 0.963882 0 -inf 0 0 0 0
172 rs2793685 1 56762443 C T 0.21173 0.000529497 0.000555736 0.952786 0 -inf 0 0 0 0
171 rs2793683 1 56761549 C T 0.17992 0.00244108 0.0023987 1.01767 0 -inf 0 0 0 0
183 rs2994548 1 56790481 C A 0.295229 0.000420156 0.000501921 0.837095 0 -inf 0 0 0 0
169 rs2793681 1 56761087 G A 0.17992 0.000604664 0.000626405 0.965293 0 -inf 0 0 0 0
168 rs2793679 1 56760429 A G 0.45328 -0.00366553 0.00198533 -1.84631 0 -inf 0 0 0 0
167 rs2793678 1 56759929 T C 0.209742 0.000534752 0.000555469 0.962703 0 -inf 0 0 0 0
166 rs2793677 1 56759031 C A 0.202783 0.000618713 0.000593468 1.04254 0 -inf 0 0 0 0
165 rs2793676 1 56758606 A G 0.298211 0.00076245 0.000510448 1.49369 0 -inf 0 0 0 0
164 rs2793675 1 56757968 A G 0.177932 0.000614326 0.000627069 0.979679 0 -inf 0 0 0 0
163 rs2793674 1 56757324 T C 0.409543 3.64143e-05 0.000460125 0.0791402 0 -inf 0 0 0 0
162 rs2793673 1 56756907 T C 0.409543 5.27508e-05 0.000459925 0.114694 0 -inf 0 0 0 0
161 rs2793672 1 56751617 G A 0.176938 0.00059157 0.000629257 0.940109 0 -inf 0 0 0 0
160 rs2793659 1 56773119 C T 0.276342 0.000372408 0.000518328 0.718479 0 -inf 0 0 0 0
159 rs2792790 1 56738282 T C 0.418489 0.000132889 0.000470509 0.282436 0 -inf 0 0 0 0
158 rs2792783 1 56754537 G A 0.176938 0.000691757 0.000635923 1.0878 0 -inf 0 0 0 0
195 rs2994560 1 56795825 G A 0.352883 0.00042254 0.000479818 0.880625 0 -inf 0 0 0 0
208 rs3005886 1 56776359 A C 0.276342 0.000371713 0.000517855 0.717794 0 -inf 0 0 0 0
1 rs10159099 1 56800736 G A 0.095427 0.000147586 0.00078373 0.188313 0 -inf 0 0 0 0
206 rs3005884 1 56771709 C T 0.300199 0.000762325 0.000520755 1.46389 0 -inf 0 0 0 0
205 rs3005883 1 56771485 C T 0.276342 0.000408513 0.000519515 0.786334 0 -inf 0 0 0 0
204 rs2994803 1 56766593 G T 0.0884692 -0.00103945 0.000834618 -1.24542 0 -inf 0 0 0 0
203 rs2994802 1 56758973 T G 0.0884692 -0.00108218 0.00083321 -1.29881 0 -inf 0 0 0 0
202 rs2994571 1 56761631 T G 0.0884692 -0.00105545 0.000831427 -1.26944 0 -inf 0 0 0 0
201 rs2994568 1 56798702 T C 0.073559 0.000310781 0.00086139 0.36079 0 -inf 0 0 0 0
199 rs2994564 1 56797849 C G 0.137177 -0.00034254 0.000680734 -0.503192 0 -inf 0 0 0 0
198 rs2994563 1 56797800 C G 0.141153 -0.000209485 0.000659407 -0.317687 0 -inf 0 0 0 0
197 rs2994562 1 56797797 A G 0.398608 0.000277317 0.000479767 0.578025 0 -inf 0 0 0 0
196 rs2994561 1 56795937 T G 0.353877 0.000420935 0.000479824 0.877268 0 -inf 0 0 0 0
157 rs2792781 1 56757291 C T 0.410537 4.82448e-06 0.000460669 0.0104728 0 -inf 0 0 0 0
194 rs2994559 1 56795592 C A 0.353877 0.000425486 0.000480038 0.88636 0 -inf 0 0 0 0
193 rs2994558 1 56775579 C T 0.276342 0.000365983 0.00051763 0.707036 0 -inf 0 0 0 0
192 rs2994557 1 56777756 T G 0.277336 0.000370935 0.00051757 0.716685 0 -inf 0 0 0 0
191 rs2994556 1 56779400 A C 0.276342 0.000371338 0.000514588 0.721622 0 -inf 0 0 0 0
190 rs2994555 1 56783425 G A 0.274354 0.000381328 0.000514319 0.741423 0 -inf 0 0 0 0
189 rs2994554 1 56785356 G A 0.318091 0.000352054 0.00049595 0.709859 0 -inf 0 0 0 0
188 rs2994553 1 56785889 T G 0.337972 0.00036989 0.000484319 0.763733 0 -inf 0 0 0 0
187 rs2994552 1 56787046 A C 0.295229 0.000423178 0.000501563 0.843719 0 -inf 0 0 0 0
186 rs2994551 1 56788627 T A 0.338966 0.000377222 0.000484517 0.778552 0 -inf 0 0 0 0
185 rs2994550 1 56788734 T C 0.338966 0.000377769 0.000484544 0.779638 0 -inf 0 0 0 0
184 rs2994549 1 56789256 C T 0.295229 0.000412753 0.000501542 0.822968 0 -inf 0 0 0 0
119 rs1539059 1 56759268 C T 0.212724 -3.5151e-08 2.55537e-05 -0.00137558 0 -inf 0 0 0 0
131 rs17113749 1 56786731 G T 0.0427435 -0.000116401 0.00115201 -0.101041 0 -inf 0 0 0 0
130 rs17113726 1 56779623 G A 0.0427435 2.61859e-05 0.001154 0.0226914 0 -inf 0 0 0 0
129 rs17113718 1 56778294 G A 0.0198807 0.000118992 0.00139405 0.0853575 0 -inf 0 0 0 0
128 rs17113689 1 56765411 T C 0.111332 0.00148392 0.000797115 1.86162 0 -inf 0 0 0 0
127 rs17113672 1 56763590 T C 0.0884692 -0.0010461 0.00083099 -1.25886 0 -inf 0 0 0 0
126 rs17113652 1 56760181 G A 0.0228628 -8.4431e-05 0.00136748 -0.0617423 0 -inf 0 0 0 0
125 rs17113634 1 56751839 A C 0.0427435 0.000774918 0.00137864 0.562091 0 -inf 0 0 0 0
124 rs1581995 1 56745004 C T 0.147117 0.000912652 0.000695155 1.31288 0 -inf 0 0 0 0
123 rs1581994 1 56745212 C T 0.192843 -0.001046 0.00247561 -0.422523 0 -inf 0 0 0 0
122 rs1557060 1 56747939 T C 0.427435 -0.000822164 0.000523838 -1.5695 0 -inf 0 0 0 0
121 rs1539061 1 56765678 A C 0.298211 0.000782616 0.000511287 1.53068 0 -inf 0 0 0 0
120 rs1539060 1 56765474 C T 0.298211 0.000782455 0.000511138 1.53081 0 -inf 0 0 0 0
132 rs17113759 1 56797332 C A 0.0427435 -0.000362569 0.00115427 -0.314111 0 -inf 0 0 0 0
118 rs1539058 1 56753249 A G 0.209742 0.000544261 0.000559719 0.972383 0 -inf 0 0 0 0
117 rs149134886 1 56807273 G A 0.0258449 -0.00141913 0.00146764 -0.966944 0 -inf 0 0 0 0
116 rs149030457 1 56837512 G A 0.0208748 -0.00136789 0.00149324 -0.916053 0 -inf 0 0 0 0
115 rs146530527 1 56756459 C T 0.0497018 -0.000551324 0.00110304 -0.499824 0 -inf 0 0 0 0
114 rs145423883 1 56807186 G A 0.0258449 -0.00145256 0.00146898 -0.988822 0 -inf 0 0 0 0
113 rs143247549 1 56807367 G A 0.0228628 -0.00126944 0.00150418 -0.843947 0 -inf 0 0 0 0
112 rs143003887 1 56795154 C T 0.0178926 0.00181147 0.00241438 0.750286 0 -inf 0 0 0 0
111 rs1417772 1 56766626 C T 0.300199 0.000762666 0.000511057 1.49233 0 -inf 0 0 0 0
110 rs140420618 1 56772053 A G 0.0218688 -0.000192028 0.00167822 -0.114424 0 -inf 0 0 0 0
109 rs139691576 1 56746060 C T 0.0497018 -0.000546453 0.00114411 -0.477621 0 -inf 0 0 0 0
108 rs139690725 1 56747369 T A 0.084493 0.00149047 0.0010939 1.36254 0 -inf 0 0 0 0
107 rs139405992 1 56738093 G A 0.0506958 -0.000157591 0.00122698 -0.128438 0 -inf 0 0 0 0
144 rs1931076 1 56845586 C T 0.395626 -0.00100572 0.000521054 -1.93017 0 -inf 0 0 0 0
156 rs2792780 1 56757450 C A 0.409543 5.3667e-05 0.000459878 0.116699 0 -inf 0 0 0 0
155 rs2792779 1 56762710 C T 0.298211 0.000783428 0.000511882 1.53049 0 -inf 0 0 0 0
154 rs2404524 1 56744006 C T 0.427435 -0.00081442 0.000523406 -1.556 0 -inf 0 0 0 0
153 rs2404523 1 56743123 G A 0.166998 -0.00058807 0.000623892 -0.942583 0 -inf 0 0 0 0
152 rs2243695 1 56764400 A G 0.298211 0.000787255 0.000511936 1.5378 0 -inf 0 0 0 0
151 rs2211292 1 56751380 C T 0.426441 -0.000892686 0.000534254 -1.6709 0 -inf 0 0 0 0
150 rs2096086 1 56744527 G T 0.166998 -0.000617271 0.000626188 -0.985761 0 -inf 0 0 0 0
149 rs2000144 1 56760616 G A 0.298211 0.000785918 0.000511969 1.53509 0 -inf 0 0 0 0
148 rs2000143 1 56760469 A G 0.298211 0.000777509 0.000511206 1.52093 0 -inf 0 0 0 0
147 rs2000142 1 56760199 T C 0.10835 0.00165887 0.000820928 2.02072 0 -inf 0 0 0 0
146 rs2000141 1 56756491 G A 0.10835 0.00152171 0.000820226 1.85524 0 -inf 0 0 0 0
145 rs1981270 1 56768091 T C 0.409543 -0.000364365 0.000496236 -0.734258 0 -inf 0 0 0 0
209 rs3005887 1 56776369 T C 0.276342 0.000365582 0.00051781 0.706015 0 -inf 0 0 0 0
143 rs1931074 1 56860216 T C 0.12326 0.000477205 0.000651977 0.731935 0 -inf 0 0 0 0
142 rs1931073 1 56860456 C T 0.12326 0.000459923 0.00065092 0.706573 0 -inf 0 0 0 0
141 rs17460046 1 56778631 C G 0.0994036 -9.42784e-05 0.000775376 -0.12159 0 -inf 0 0 0 0
140 rs17459027 1 56762342 C T 0.109344 0.00154153 0.000804814 1.91539 0 -inf 0 0 0 0
139 rs17458279 1 56751151 A G 0.137177 0.00152216 0.000788748 1.92985 0 -inf 0 0 0 0
138 rs17425099 1 56760752 G A 0.106362 0.00159833 0.000813613 1.96448 0 -inf 0 0 0 0
137 rs17424899 1 56758246 T C 0.111332 0.00155154 0.000805777 1.92552 0 -inf 0 0 0 0
136 rs17424500 1 56752752 C T 0.111332 0.00157395 0.000807994 1.94798 0 -inf 0 0 0 0
135 rs17113799 1 56844652 T C 0.101392 0.000989863 0.000894707 1.10635 0 -inf 0 0 0 0
134 rs17113795 1 56840459 T A 0.101392 0.000918391 0.00089457 1.02663 0 -inf 0 0 0 0
133 rs17113792 1 56829396 A G 0.101392 0.000824627 0.000885452 0.931306 0 -inf 0 0 0 0
