# Supplementary material for: Precision medicine for atherosclerotic cardiovascular disease: Integrative genomics maps risk loci and AI‐predicted functional consequences
Source: Clin Transl Med. 2026 Jul 10;16(7):e70732. doi: 10.1002/ctm2.70732 (PMC13351343; doi:10.1002/ctm2.70732)
Supplement: Supplementary file 6 — Supporting Information [file CTM2-16-e70732-s005.zip › PPP2R3A/FINEMAP/data.bf5]

index rsid bf1 bf2 bf3 bf4 bf5
1 rs10222451 -3.23222 -3.05161 -2.61929 -3.19586 -3.25537 
2 rs10512987 -3.10754 -3.2469 -3.07229 -3.17756 -2.83598 
3 rs10935177 -2.83777 -3.20077 0.417007 12.9666 2.01141 
4 rs10935178 -2.72783 -2.92804 -2.88346 -2.76544 -2.56205 
5 rs111247900 -2.46135 -2.78173 -1.73334 -2.92984 -3.05085 
6 rs111323206 -2.29615 -2.64776 -2.53524 -2.35868 -2.0075 
7 rs112066868 -2.28533 -2.6388 -2.55557 -2.35121 -1.9942 
8 rs112490075 -2.51477 -2.82307 -1.80729 -2.96424 -3.07838 
9 rs113021516 -3.08652 -3.24554 -3.09219 -3.16262 -2.79956 
10 rs113375712 -2.50479 -2.81183 -2.74051 -2.56272 -2.24584 
11 rs113587652 -3.27154 -3.23409 -3.10923 -3.26691 -3.25867 
12 rs113630844 -3.18178 -3.19664 -2.44985 -3.18578 -3.18764 
13 rs113915265 -3.2703 -3.22488 -3.08878 -3.26342 -3.26239 
14 rs114051241 -2.39883 -2.64413 -2.6763 1.45464 15.0406 
15 rs114352779 -3.24249 -3.20112 -3.13235 -3.23166 -3.26291 
16 rs114737552 -3.18573 -3.20207 -2.71471 -3.18427 -3.25275 
17 rs114968564 -3.20123 -3.21034 -2.55594 -3.2039 -3.16236 
18 rs115064616 -2.26996 -1.98532 -2.07918 3.65618 10.0471 
19 rs1153871 -inf -inf -inf 275.678 -inf 
20 rs1153872 -3.07195 -3.17057 1.96061 16.1567 3.66324 
21 rs1153877 -2.98296 -2.14785 -0.37882 -2.79594 -3.20642 
22 rs1154988 -inf -inf -inf 82.491 -inf 
23 rs115976517 -3.23672 -3.0795 -2.70949 -3.20455 -3.26001 
24 rs116090319 -3.20925 -3.2193 -2.92755 -3.21171 -3.2595 
25 rs116096445 -3.13496 -3.05542 -2.93954 -3.1128 -3.18241 
26 rs116606544 -3.1527 -3.0791 -2.97095 -3.13227 -3.19615 
27 rs116814272 -2.60792 -2.89412 -1.93806 -3.02259 -3.12414 
28 rs11720497 -2.97024 -2.68917 -2.24047 -2.89518 -3.11833 
29 rs12330335 -3.23489 -3.05925 -2.63279 -3.20003 -3.25436 
30 rs12330635 -inf 2595.64 -inf -inf -inf 
31 rs12488721 -2.97269 -2.16656 1.63806 1.89937 4.17176 
32 rs12695644 -3.2292 -3.04261 -2.60185 -3.19116 -3.25606 
33 rs12695645 -3.10297 -2.63938 -2.86104 -3.14656 -3.23914 
34 rs1278493 -3.17999 -2.76897 -2.02825 6.96616 -1.04121 
35 rs1278495 -3.26933 -3.21948 -3.07537 -3.26134 -3.26328 
36 rs1278719 -inf -inf -inf 159.462 -inf 
37 rs1279086 -1.78073 -0.300939 5.06014 5.85955 9.1969 
38 rs1279424 -3.13272 -3.13657 -2.36188 -3.19804 -2.74259 
39 rs1279425 0.325189 -inf -inf -inf -inf 
40 rs1279831 -2.81364 -3.19827 0.435311 13.0316 1.96508 
41 rs1279840 -1.34485 -inf -inf -inf -inf 
42 rs1291921 -2.79796 4.77311 4.39998 8.55859 15.3012 
43 rs13059045 -2.91272 -2.9247 3.00482 -0.0784868 1.92218 
44 rs13065565 -2.79828 -2.76692 1.41417 0.91581 4.91728 
45 rs13067714 -2.24443 -2.60596 -2.52067 -2.31169 -1.94771 
46 rs13068210 -3.23249 -3.05236 -2.6206 -3.19627 -3.25528 
47 rs13071085 -2.90133 -2.91789 3.38646 -2.90524 -3.00722 
48 rs13072038 -3.0727 -2.60622 -3.04295 -3.11267 -3.22355 
49 rs13079037 -2.97098 -3.2281 -2.63091 6.58436 30.1091 
50 rs13079205 -3.23694 -3.06478 -2.641 -3.20324 -3.25315 
51 rs13081352 -2.8996 -2.90509 2.34269 -0.045 2.21951 
52 rs13092707 -3.05759 -3.08072 -2.69572 -2.78126 -3.13894 
53 rs13321220 -3.23459 -3.0584 -2.63128 -3.19957 -3.25448 
54 rs13327606 -2.94503 -3.05943 -3.1631 -2.98212 -2.84524 
55 rs1393786 -3.23155 -3.04972 -2.61597 -3.19482 -3.25559 
56 rs1393787 -3.23609 -3.06563 -2.65221 -3.20222 -3.25523 
57 rs1403763 -3.22366 -3.19888 -1.91831 -3.25793 -3.2551 
58 rs141164406 -2.72627 -2.98104 -2.11497 -3.15363 -3.24263 
59 rs141390726 -3.26747 -3.27642 -3.2792 -3.27081 -3.257 
60 rs144469404 -3.1235 -3.1389 -2.78209 -3.12717 -3.21995 
61 rs144997399 -3.20522 -3.24757 -3.25805 1.41844 8.51983 
62 rs151053585 -2.92594 -3.02026 -3.01098 -2.94441 -2.85129 
63 rs1618069 -2.14511 -inf -inf -inf -inf 
64 rs1698982 -3.08319 -3.16476 2.24488 17.0977 4.35517 
65 rs1711170 -2.60577 -1.17472 1.30093 18.2475 42.5031 
66 rs1711171 -2.02426 -inf -inf -inf -inf 
67 rs17198295 -2.58683 -2.21237 -3.02962 -2.60634 -2.78335 
68 rs17252498 -inf -inf 106.707 -inf -inf 
69 rs17265675 -2.32489 -2.6704 -2.58922 -2.38941 -2.03927 
70 rs181605755 -2.68532 -2.54628 -2.56168 -2.66085 -2.77391 
71 rs2400730 -3.07028 -3.14436 -2.69453 -2.72671 -0.418868 
72 rs28509770 -3.20096 -3.222 -1.81624 -3.25484 -3.25199 
73 rs28519617 -3.23612 -3.06288 -2.63924 -3.20198 -3.25383 
74 rs28535121 -3.23716 -3.06766 -2.65261 -3.20381 -3.25421 
75 rs28568667 -2.80819 -2.99525 -3.15401 -2.86974 -2.63971 
76 rs28631273 -3.21457 -2.89451 -3.00333 -3.22585 -3.25448 
77 rs28812220 -3.11232 -3.21822 -1.59302 -3.09539 -2.80675 
78 rs34153877 -2.85783 -2.19155 -3.20025 2.56354 15.6103 
79 rs34428695 -2.76171 -2.46519 -2.03012 -2.67937 -2.93713 
80 rs34683314 -3.1852 -3.12046 -3.23107 0.235615 0.442894 
81 rs34706807 -3.18372 -3.16156 -3.25415 -0.677021 -1.64879 
82 rs34864445 -3.23643 -3.06438 -2.64353 -3.20254 -3.25397 
83 rs34894639 -2.75901 -2.75449 58.9145 137.152 0.333608 
84 rs35087366 -2.89118 -2.89609 2.32726 -0.01147 2.28837 
85 rs35264626 -3.18889 -3.1675 -3.25452 -0.708698 -1.67377 
86 rs35320690 -3.21619 -2.89945 -2.99916 -3.22727 -3.25401 
87 rs35328261 -2.98446 -2.87988 -2.74137 17.3594 51.6991 
88 rs35352346 -3.23897 -3.07105 -2.65225 -3.20656 -3.25207 
89 rs35522825 -2.76338 -2.44497 -2.3449 -2.70031 -2.94285 
90 rs35773450 -3.24922 -3.2029 -3.25509 0.0542867 1.50545 
91 rs35837273 -2.97446 -2.69366 -2.24424 -2.89957 -3.12183 
92 rs3755636 -inf -inf -inf -inf -inf 
93 rs3772390 -inf -inf -inf -inf 2340.36 
94 rs3821445 -inf -inf 112.625 -inf -inf 
95 rs3872588 -2.42943 -2.75951 -1.67331 -2.69733 -2.70588 
96 rs3905668 -3.21284 -2.88906 -3.01742 -3.22395 -3.25473 
97 rs3913715 -2.20335 -2.57219 -2.54563 -2.27816 -1.89909 
98 rs3957816 -3.07793 -3.16618 2.39293 17.9168 5.11844 
99 rs4125861 -2.31748 -2.6645 -2.58292 -2.38226 -2.03082 
100 rs41345846 -2.28955 -1.90434 -2.7568 -2.30582 -2.50299 
101 rs4431046 10.8482 10.7635 11.8647 60.9628 -1.62601 
102 rs4678322 -2.73511 -2.73564 73.1805 166.671 0.209958 
103 rs4678361 -2.74085 -2.74169 73.6538 167.405 0.265664 
104 rs4678428 -0.0256677 -inf -inf -inf -inf 
105 rs4678429 -2.64345 -2.33698 -3.08461 -1.28714 -0.182638 
106 rs480330 -3.0683 -2.51217 0.741593 2.35812 6.08436 
107 rs483465 -1.91306 -inf -inf -inf -inf 
108 rs489398 -inf -inf 237.108 -inf -inf 
109 rs511154 -inf -inf -inf 355.715 -inf 
110 rs518972 -2.93643 -2.14667 1.6112 2.28429 4.99341 
111 rs523118 -inf -inf -inf 2549.38 -inf 
112 rs525773 -3.03158 -3.19025 2.1308 22.3827 9.82571 
113 rs534944 -inf -inf -inf 516.436 -inf 
114 rs548288 2692.56 -inf -inf -inf -inf 
115 rs55654524 -2.34583 -2.6862 -2.68875 -2.41823 -2.06033 
116 rs556788 -2.97036 -2.15569 1.65679 1.84779 4.04253 
117 rs55797013 -3.15415 -3.19387 -1.77614 -3.14098 -2.88619 
118 rs561307 -3.14195 -3.00676 -3.26048 -2.72264 -3.2136 
119 rs56264828 -2.27936 -2.63342 -2.60804 -2.35141 -1.98543 
120 rs56336182 -2.18257 -2.55567 -2.49842 -2.255 -1.87657 
121 rs56398805 -3.21714 -2.90218 -3.00663 -3.22773 -3.2535 
122 rs570621 -2.95439 -2.12109 1.71462 2.29725 4.95716 
123 rs576771 -0.147033 -inf -inf -inf -inf 
124 rs589092 -2.71296 -1.34921 2.6992 6.65996 23.2218 
125 rs60149787 -2.61013 -2.89579 -1.94119 -3.02394 -3.12519 
126 rs60288484 -2.41526 -2.74845 -1.6538 -2.68562 -2.69427 
127 rs606725 2625.6 -inf -inf -inf -inf 
128 rs61683900 -3.04761 -3.12131 -2.59688 -2.92226 -1.12636 
129 rs61789561 -2.77784 -2.77859 16.4467 0.175088 0.0152402 
130 rs61789562 -2.92085 -2.9254 2.17201 -0.127936 2.13402 
131 rs61789601 -inf -inf 48.8748 -inf -inf 
132 rs61789606 -3.02406 -3.06482 -1.76141 -3.0343 -3.20109 
133 rs61791721 -2.71739 -2.71667 85.8207 193.063 0.388875 
134 rs61791757 -2.68865 -2.69059 98.236 219.8 0.224634 
135 rs632016 -inf -inf -inf -inf -inf 
136 rs632251 -2.98941 -2.62567 -0.551667 11.244 1.26762 
137 rs634559 -3.09504 -3.16235 2.14048 16.8904 4.23731 
138 rs642075 -3.1857 -2.78468 -1.97119 7.40318 -0.751352 
139 rs6439629 -3.22975 -3.06394 -1.40595 0.934144 5.19255 
140 rs645040 -inf -inf -inf 82.057 -inf 
141 rs650326 -2.9374 -2.14858 1.60709 2.27993 4.9881 
142 rs650505 -2.99459 -1.50147 -2.46558 -0.650831 0.774789 
143 rs653995 -3.01845 -2.67495 -0.467427 11.2857 1.1947 
144 rs661739 -3.07547 -3.16645 2.41332 17.9574 5.14225 
145 rs664088 -2.9879 -2.10392 3.7114 1.8601 6.89951 
146 rs665200 -1.25859 -inf -inf -inf -inf 
147 rs668437 -3.09587 -3.16267 2.1796 17.2939 4.62976 
148 rs668485 -3.08113 -3.16523 2.31853 17.4366 4.67253 
149 rs66895236 -2.96641 -2.77395 -2.48826 -2.91323 -3.07861 
150 rs67109185 -3.23258 -3.05201 -2.61832 -3.19634 -3.25499 
151 rs67214626 -3.12728 -3.21111 -1.64845 -3.11143 -2.83454 
152 rs67389407 -2.20973 -2.57735 -2.55089 -2.28432 -1.90632 
153 rs67452583 -2.50275 -2.80948 -2.81174 -2.56859 -2.24088 
154 rs67589653 -3.24074 -3.07819 -2.66991 -3.2096 -3.25199 
155 rs6762209 -2.791 -2.783 2.45908 0.727729 3.81661 
156 rs6767060 -3.23602 -3.06261 -2.63875 -3.20184 -3.25387 
157 rs67692166 -2.28003 -2.63455 -2.55105 -2.34609 -1.98816 
158 rs6769762 -3.22469 -3.02969 -2.6008 -3.07946 -3.21001 
159 rs6771887 -2.88413 -3.09976 -2.461 -2.50919 -0.0380486 
160 rs6775793 -3.26985 -3.25044 -3.14212 -3.27105 -3.24135 
161 rs6776841 -3.15141 -3.18817 -1.29306 -3.12975 -2.8828 
162 rs6779146 16.172 15.8816 11.1415 66.5847 -0.235725 
163 rs6784219 -3.16744 -3.24001 -2.98487 -3.21744 -2.94404 
164 rs6786582 -3.21733 -3.01268 -2.55207 -3.17372 -3.2582 
165 rs6787409 -3.14859 -3.24706 -3.04099 -3.20488 -2.91537 
166 rs6792630 -3.24054 -3.07806 -2.67125 -3.20931 -3.25243 
167 rs6793835 -3.25828 -3.16225 -2.835 -3.24698 -3.22191 
168 rs6799056 -3.23584 -3.06092 -2.63248 -3.20143 -3.25338 
169 rs6799320 -3.23384 -3.05563 -2.62473 -3.19832 -3.25451 
170 rs6799517 -3.18774 -3.23131 -1.75078 -3.25069 -3.24609 
171 rs6800570 -2.46086 -2.78396 -1.71674 -2.72322 -2.73156 
172 rs6805316 -3.09175 -2.61751 -2.84883 -3.13865 -3.23478 
173 rs6808143 -2.22176 -2.58676 -2.58951 -2.29897 -1.91897 
174 rs681783 -2.93947 -2.14974 1.60006 2.23323 4.89214 
175 rs684773 -inf -inf -inf 218.5 -inf 
176 rs687339 -2.78552 -2.65022 -0.885848 69.2865 -0.0594375 
177 rs696081 -2.93611 -2.13729 1.61828 2.17545 4.74566 
178 rs71336055 -2.86904 -2.94763 0.459259 -2.89026 -3.00814 
179 rs72493178 -2.82544 -2.31694 73.2086 2.23467 -inf 
180 rs73222236 -3.15293 -3.24348 -3.0095 -3.20836 -2.91631 
181 rs73222262 -inf -inf -inf -inf -inf 
182 rs7349597 -2.80157 -3.20999 -0.280372 9.39997 -1.50221 
183 rs74656356 -2.55761 -2.85833 -1.85194 -2.80221 -2.80989 
184 rs75125767 -3.01458 -3.10712 -2.66738 -2.55008 0.380487 
185 rs75262249 -2.57488 -2.87027 -1.88392 -2.91488 -2.98289 
186 rs75439229 -inf -inf -inf -inf 2427.64 
187 rs75452345 -3.26934 -3.22143 -3.06418 -3.26321 -3.25414 
188 rs7619852 -2.62315 -2.90559 -1.95968 -3.0319 -3.13131 
189 rs7622833 -3.13131 -3.20158 -1.22745 -3.10776 -2.8426 
190 rs7623246 -3.02427 -3.10532 -2.58057 -2.90126 -1.00208 
191 rs7628146 0.0597698 -inf -inf -inf -inf 
192 rs7634492 -2.6194 -2.90277 -1.95435 -3.02961 -3.12956 
193 rs7650071 -2.86984 -2.94209 -0.403398 -2.88857 -3.13115 
194 rs7653249 -0.569694 -inf -inf -inf -inf 
195 rs77362515 -2.55483 -2.85621 -1.84802 -2.79996 -2.80765 
196 rs77793450 -2.64553 -2.92128 -1.99869 -3.11433 -3.22108 
197 rs78473846 -2.5482 -2.84753 -1.86142 -3.06358 -3.19028 
198 rs78494777 -2.48847 -2.80533 -1.75508 -2.74587 -2.75403 
199 rs78930792 -3.14527 -3.12745 -3.25585 -3.14142 -2.97232 
200 rs79966407 -2.68706 -2.9522 -2.05819 -3.1349 -3.23267 
201 rs838199 -3.08158 -3.16517 2.31476 17.4291 4.66822 
202 rs838202 -2.93276 -2.13658 1.62827 2.26307 4.92838 
203 rs863930 -3.07018 -3.16634 2.4087 17.6152 4.77557 
204 rs866782 -inf -inf 2647.2 -inf -inf 
205 rs895893 -inf -inf -inf 278.815 -inf 
206 rs895894 -2.99155 -2.62718 -0.516571 11.6026 1.58304 
207 rs9647335 -2.77508 -2.78168 16.939 0.721711 0.870447 
208 rs9653930 -3.23536 -3.06006 -2.63258 -3.20072 -3.25388 
209 rs9818740 -3.21198 -2.8874 -2.97901 -3.22475 -3.25572 
210 rs9822771 -2.85108 -2.98807 -3.11517 -2.89525 -2.73308 
211 rs9826146 -3.08001 -3.22926 -1.503 -3.06162 -2.74818 
212 rs9826454 -3.11218 -2.65822 -2.83042 -3.15515 -3.24251 
213 rs9833162 -3.13968 -3.19626 -1.26474 -3.1171 -2.85875 
214 rs9834966 -3.23363 -3.05503 -2.62366 -3.19799 -3.2546 
215 rs9836446 -3.1816 -3.25184 -3.27239 -3.20794 -3.09877 
216 rs9837224 -3.13226 -3.24616 -3.03969 -3.19474 -2.87846 
217 rs9840812 -2.72012 -2.71958 86.0475 193.413 0.412982 
218 rs9843348 -3.10663 -3.22026 -1.5943 -3.08988 -2.79547 
219 rs9843801 -3.12225 -3.21331 -1.65092 -3.10657 -2.82423 
220 rs9844666 -3.05174 -2.56776 -3.05446 -3.09492 -3.21371 
221 rs9845457 -2.5681 -2.20657 -2.04798 4.3408 -2.50671 
222 rs9848883 -inf 2685.63 -inf -inf -inf 
223 rs9848926 -3.24908 -3.10701 -2.72003 -3.22435 -3.24384 
224 rs9856769 -inf 315.849 -inf -inf -inf 
225 rs9866840 -3.09013 -2.58848 -2.53077 -3.15002 -3.23711 
226 rs9872178 -3.09023 -2.61429 -2.86628 -3.13651 -3.23418 
227 rs9872326 -3.11557 -3.21679 -1.60485 -3.09887 -2.81271 
228 rs9873767 -3.07435 -1.78341 -2.8923 -3.2398 10.0385 
229 rs9875207 -3.1089 -3.24678 -3.06855 -3.17862 -2.83747 
230 rs9881400 -3.2231 -3.0306 -2.59124 -3.18258 -3.25849 
