# Supplementary material for: Precision medicine for atherosclerotic cardiovascular disease: Integrative genomics maps risk loci and AI‐predicted functional consequences
Source: Clin Transl Med. 2026 Jul 10;16(7):e70732. doi: 10.1002/ctm2.70732 (PMC13351343; doi:10.1002/ctm2.70732)
Supplement: Supplementary file 6 — Supporting Information [file CTM2-16-e70732-s005.zip › PPP2R3A/FINEMAP/data.config]

rank config prob log10bf odds k prob_norm_k h2 h2_0.95CI mean sd
1 rs1278719,rs548288,rs75439229,rs866782,rs9848883 1 293.823 1 5 1 9.79421e-07 8.75433e-07,1.08451e-06 0.011094,-0.0380484,0.00733915,-0.0271718,-0.0351869 0.00040645,0.00105895,0.000295914,0.00072257,0.000972274
2 rs1278719,rs3772390,rs548288,rs866782,rs9848883 9.3288e-11 283.793 inf 5 9.3288e-11 9.47647e-07 8.48135e-07,1.0452e-06 0.0107527,0.00705822,-0.0372446,-0.0267084,-0.0344319 0.00040645,0.000295914,0.00105895,0.00072257,0.000972274
3 rs1278719,rs35328261,rs548288,rs866782,rs9848883 5.986e-101 193.6 inf 5 5.986e-101 6.63389e-07 5.82994e-07,7.48485e-07 0.00268785,0.00221628,-0.0202324,-0.0177093,-0.0182994 0.00019402,0.000177677,0.000685268,0.000573372,0.000603795
4 rs1278719,rs1711170,rs548288,rs866782,rs9848883 7.674e-107 187.708 inf 5 7.674e-107 6.4471e-07 5.59955e-07,7.25342e-07 0.00246752,0.000474247,-0.019375,-0.0170987,-0.0172782 0.00019138,4.18466e-05,0.000668268,0.000562153,0.000581819
5 rs1278719,rs13071085,rs61791757,rs72493178,rs866782 5.67591e-114 180.577 inf 5 5.67591e-114 1.14946e-07 8.29895e-08,1.52873e-07 -0.00261014,6.1751e-06,-0.00086123,-0.00153713,-0.00195368 0.000215925,8.86465e-05,0.000133536,0.00017469,0.000191419
6 rs1278719,rs13079037,rs548288,rs866782,rs9848883 6.49646e-115 179.635 inf 5 6.49646e-115 6.19074e-07 5.40568e-07,6.95989e-07 0.00259448,0.000406168,-0.0194294,-0.0171835,-0.0174441 0.000194614,4.25354e-05,0.000683086,0.000577098,0.000596578
7 rs1278719,rs548288,rs61791757,rs866782,rs9848883 9.74866e-118 176.812 inf 5 9.74866e-118 6.08786e-07 5.32343e-07,6.92036e-07 0.00115374,-0.0174651,-0.00116077,-0.0154097,-0.0158072 0.000223039,0.000637746,0.000132965,0.000534193,0.000560722
8 rs1278719,rs548288,rs866782,rs9840812,rs9848883 7.53747e-118 176.7 inf 5 7.53747e-118 6.08463e-07 5.36962e-07,6.95613e-07 0.0011845,-0.0174745,-0.0154197,0.00112932,-0.0158187 0.000221387,0.000637839,0.000534288,0.000129762,0.000560825
9 rs1278719,rs548288,rs61791721,rs866782,rs9848883 6.60068e-118 176.642 inf 5 6.60068e-118 6.08281e-07 5.29851e-07,6.87096e-07 0.00118624,-0.0174737,-0.00112734,-0.0154191,-0.015818 0.000221387,0.000637839,0.000129762,0.000534288,0.000560825
10 rs1278719,rs4678361,rs548288,rs866782,rs9848883 1.37226e-118 175.96 inf 5 1.37226e-118 6.06152e-07 5.24805e-07,6.85084e-07 0.00122639,0.0010796,-0.0174482,-0.0154039,-0.0157958 0.000220207,0.000126895,0.00063769,0.000534218,0.000560701
11 rs1278719,rs4678322,rs548288,rs866782,rs9848883 1.01037e-118 175.827 inf 5 1.01037e-118 6.0573e-07 5.28151e-07,6.89595e-07 0.00123042,-0.00107502,-0.0174465,-0.0154024,-0.0157944 0.000220207,0.000126895,0.00063769,0.000534218,0.000560701
12 rs1278719,rs34894639,rs548288,rs866782,rs9848883 2.28357e-119 175.181 inf 5 2.28357e-119 6.03739e-07 5.20064e-07,6.83338e-07 0.00129454,-0.00100836,-0.0174587,-0.015416,-0.0158111 0.000217514,0.000121501,0.000637875,0.000534408,0.000560905
13 rs1278719,rs548288,rs589092,rs866782,rs9848883 9.52826e-120 174.802 inf 5 9.52826e-120 6.03865e-07 5.23552e-07,6.91253e-07 0.00240333,-0.018322,0.000327582,-0.0161094,-0.0163934 0.000191594,0.000654155,3.94166e-05,0.000547363,0.00057043
14 rs1278719,rs1291921,rs548288,rs866782,rs9848883 7.29601e-120 174.686 inf 5 7.29601e-120 6.02096e-07 5.263e-07,6.83434e-07 0.00229106,0.000997952,-0.0184853,-0.0154223,-0.0158841 0.000190174,0.000122381,0.000659913,0.000534531,0.000561714
15 rs1278719,rs525773,rs548288,rs866782,rs9848883 4.62278e-120 174.488 inf 5 4.62278e-120 6.02645e-07 5.25958e-07,6.75939e-07 0.00198516,0.000380639,-0.0179814,-0.0159418,-0.0164112 0.000191124,4.64014e-05,0.000646045,0.000543357,0.000571156
16 rs1278719,rs606725,rs61791757,rs866782,rs9848883 1.19102e-122 171.899 inf 5 1.19102e-122 5.93219e-07 5.16675e-07,6.7372e-07 0.00110533,-0.0171997,-0.00115663,-0.0151961,-0.0155792 0.000223039,0.000637746,0.000132965,0.000534193,0.000560722
17 rs1278719,rs548288,rs661739,rs866782,rs9848883 5.02881e-124 170.524 inf 5 5.02881e-124 5.90029e-07 5.19637e-07,6.72384e-07 0.00198001,-0.0176775,0.000340603,-0.0156451,-0.0161012 0.000191774,0.000642278,4.868e-05,0.000539151,0.000566725
18 rs1278719,rs3957816,rs548288,rs866782,rs9848883 4.72486e-124 170.497 inf 5 4.72486e-124 5.89943e-07 5.13538e-07,6.68066e-07 0.00198026,0.000340169,-0.0176767,-0.0156443,-0.0161003 0.000191774,4.868e-05,0.000642278,0.000539151,0.000566725
19 rs1278719,rs34153877,rs548288,rs866782,rs9848883 3.75174e-124 170.397 inf 5 3.75174e-124 5.89922e-07 5.13085e-07,6.72319e-07 0.00236108,0.000363882,-0.0179943,-0.0157555,-0.0162493 0.000191467,5.20882e-05,0.000650207,0.000541834,0.000570551
20 rs12330635,rs1278719,rs548288,rs61791757,rs866782 3.17906e-124 170.325 inf 5 3.17906e-124 5.88232e-07 5.10515e-07,6.70221e-07 -0.0155072,0.00110393,-0.017132,-0.00115576,-0.0151302 0.000560722,0.000223039,0.000637746,0.000132965,0.000534193
21 rs1278719,rs548288,rs863930,rs866782,rs9848883 2.50974e-124 170.222 inf 5 2.50974e-124 5.89071e-07 5.16465e-07,6.72566e-07 0.00197934,-0.0176497,0.000336015,-0.0156207,-0.0160748 0.000191849,0.000641902,4.87215e-05,0.000538799,0.000566329
22 rs1278719,rs548288,rs668485,rs866782,rs9848883 1.91173e-124 170.104 inf 5 1.91173e-124 5.88697e-07 5.08629e-07,6.7451e-07 0.00198048,-0.0176462,0.000334086,-0.0156175,-0.0160713 0.000191849,0.000641902,4.87215e-05,0.000538799,0.000566329
23 rs1278719,rs548288,rs838199,rs866782,rs9848883 1.89007e-124 170.099 inf 5 1.89007e-124 5.88681e-07 5.08053e-07,6.73386e-07 0.00198053,-0.0176461,0.000334005,-0.0156174,-0.0160711 0.000191849,0.000641902,4.87215e-05,0.000538799,0.000566329
24 rs1278719,rs548288,rs668437,rs866782,rs9848883 1.60597e-124 170.028 inf 5 1.60597e-124 5.88458e-07 5.05944e-07,6.74007e-07 0.00198207,-0.0176488,0.000332421,-0.0156202,-0.0160742 0.000191831,0.000641998,4.86582e-05,0.000538902,0.000566447
25 rs1278719,rs1698982,rs548288,rs866782,rs9848883 1.00814e-124 169.826 inf 5 1.00814e-124 5.87817e-07 5.08159e-07,6.73755e-07 0.00198062,0.000329369,-0.0176244,-0.015599,-0.0160512 0.000191907,4.87004e-05,0.000641632,0.000538558,0.000566059
26 rs1278719,rs548288,rs634559,rs866782,rs9848883 7.36637e-125 169.69 inf 5 7.36637e-125 5.87385e-07 5.08931e-07,6.665e-07 0.00198198,-0.0176204,0.000327102,-0.0155953,-0.0160472 0.000191907,0.000641632,4.87004e-05,0.000538558,0.000566059
27 rs1278719,rs1279086,rs548288,rs866782,rs9848883 4.50618e-125 169.477 inf 5 4.50618e-125 5.86868e-07 5.12066e-07,6.66572e-07 0.00221907,0.000289414,-0.0175999,-0.0154104,-0.0158249 0.000189769,4.34534e-05,0.000641323,0.000535253,0.000561969
28 rs114051241,rs1278719,rs548288,rs866782,rs9848883 2.81094e-125 169.272 inf 5 2.81094e-125 5.86344e-07 5.10545e-07,6.57925e-07 0.000645586,0.00237998,-0.018347,-0.0161287,-0.016603 9.77636e-05,0.000192115,0.000665659,0.00055657,0.00058538
29 rs1153872,rs1278719,rs548288,rs866782,rs9848883 2.30847e-125 169.186 inf 5 2.30847e-125 5.85802e-07 5.10192e-07,6.64663e-07 0.000315726,0.00198242,-0.0175669,-0.0155535,-0.0159966 4.82532e-05,0.000192016,0.000640874,0.000537945,0.00056525
30 rs115064616,rs1278719,rs548288,rs866782,rs9848883 2.18034e-125 169.161 inf 5 2.18034e-125 5.86047e-07 5.06156e-07,6.64409e-07 0.000635165,0.00227412,-0.017696,-0.015584,-0.0160185 9.66732e-05,0.00019023,0.000643546,0.000538563,0.000565692
31 rs10935177,rs1278719,rs548288,rs866782,rs9848883 6.92484e-127 167.663 inf 5 6.92484e-127 5.81118e-07 5.03679e-07,6.5889e-07 0.000259277,0.00199971,-0.0173914,-0.0154413,-0.0158729 4.32108e-05,0.000191989,0.000638519,0.000536416,0.000563492
32 rs1278719,rs1279831,rs548288,rs866782,rs9848883 6.91556e-127 167.663 inf 5 6.91556e-127 5.81118e-07 5.01563e-07,6.70353e-07 0.00199797,0.000259012,-0.0173848,-0.0154374,-0.0158688 0.000192034,4.31667e-05,0.000638422,0.00053634,0.000563411
33 rs1278719,rs144997399,rs548288,rs866782,rs9848883 1.18144e-127 166.895 inf 5 1.18144e-127 5.78853e-07 5.05179e-07,6.58051e-07 0.00228009,0.000964419,-0.0178382,-0.0157418,-0.0161565 0.000190504,0.000168611,0.00065077,0.000545729,0.00057233
34 rs1278719,rs548288,rs866782,rs895894,rs9848883 3.90089e-128 166.414 inf 5 3.90089e-128 5.77004e-07 5.03129e-07,6.5549e-07 0.00202299,-0.0175411,-0.0155192,0.000266748,-0.0159627 0.000191774,0.000642278,0.000539151,4.868e-05,0.000566725
35 rs1278719,rs548288,rs664088,rs866782,rs9848883 3.07772e-128 166.311 inf 5 3.07772e-128 5.76829e-07 5.00695e-07,6.62648e-07 0.00224876,-0.0175736,0.000238003,-0.0153821,-0.0158066 0.00019011,0.000643195,4.36199e-05,0.000535898,0.000562872
36 rs1278719,rs480330,rs548288,rs866782,rs9848883 3.02693e-128 166.304 inf 5 3.02693e-128 5.76846e-07 5.05257e-07,6.57257e-07 0.00222739,0.000235467,-0.0175701,-0.0154166,-0.015834 0.000189883,4.31371e-05,0.000643095,0.000536619,0.000563452
37 rs1278719,rs548288,rs632251,rs866782,rs9848883 2.03334e-128 166.131 inf 5 2.03334e-128 5.76107e-07 5.01484e-07,6.576e-07 0.00202368,-0.0175157,0.000261112,-0.0154967,-0.0159384 0.000191849,0.000641902,4.87215e-05,0.000538799,0.000566329
38 rs1278719,rs548288,rs653995,rs866782,rs9848883 1.94813e-128 166.112 inf 5 1.94813e-128 5.76049e-07 5.02307e-07,6.54597e-07 0.00202187,-0.0175042,0.000260614,-0.0154874,-0.0159284 0.000191907,0.000641632,4.87004e-05,0.000538558,0.000566059
39 rs1278719,rs518972,rs548288,rs866782,rs9848883 9.71183e-129 165.81 inf 5 9.71183e-129 5.75251e-07 4.99281e-07,6.59123e-07 0.00221095,0.000227708,-0.0174854,-0.0153394,-0.0157507 0.000189772,4.34409e-05,0.000641394,0.000535303,0.000562023
40 rs1278719,rs548288,rs650326,rs866782,rs9848883 9.61125e-129 165.805 inf 5 9.61125e-129 5.75236e-07 4.98687e-07,6.54649e-07 0.00221094,-0.0174852,0.000227622,-0.0153393,-0.0157506 0.000189772,0.000641394,4.34409e-05,0.000535303,0.000562023
41 rs1278719,rs548288,rs570621,rs866782,rs9848883 8.92762e-129 165.773 inf 5 8.92762e-129 5.75121e-07 4.99797e-07,6.55393e-07 0.00220939,-0.0174851,0.000227959,-0.0153365,-0.0157447 0.000189763,0.000641424,4.36381e-05,0.000535266,0.000561931
42 rs1278719,rs548288,rs838202,rs866782,rs9848883 8.90833e-129 165.773 inf 5 8.90833e-129 5.75131e-07 4.99756e-07,6.5432e-07 0.00221027,-0.0174811,0.000227052,-0.0153359,-0.0157469 0.000189769,0.000641323,4.34534e-05,0.000535253,0.000561969
43 rs1278719,rs548288,rs681783,rs866782,rs9848883 8.29666e-129 165.742 inf 5 8.29666e-129 5.75033e-07 4.97566e-07,6.57435e-07 0.00221019,-0.01748,0.000226459,-0.0153352,-0.0157461 0.000189769,0.000641323,4.34534e-05,0.000535253,0.000561969
44 rs1278719,rs548288,rs696081,rs866782,rs9848883 6.74264e-129 165.652 inf 5 6.74264e-129 5.74746e-07 5.00842e-07,6.55563e-07 0.00220882,-0.0174711,0.00022485,-0.0153279,-0.0157384 0.000189762,0.000641183,4.34797e-05,0.000535157,0.000561865
45 rs1278719,rs548288,rs866782,rs9848883 3.95187e-129 163.06 inf 4 1 5.55658e-07 4.79935e-07,6.33209e-07 0.00217823,-0.0170486,-0.0150644,-0.0154628 0.00018967,0.000635959,0.000532727,0.000559332
46 rs1278719,rs548288,rs6439629,rs866782,rs9848883 2.8956e-129 165.284 inf 5 2.8956e-129 5.73705e-07 4.96687e-07,6.52111e-07 0.00223955,-0.0175519,0.000237728,-0.0154371,-0.0158588 0.000190062,0.000643801,4.73268e-05,0.000537866,0.000564861
47 rs12488721,rs1278719,rs548288,rs866782,rs9848883 2.7083e-129 165.255 inf 5 2.7083e-129 5.73476e-07 4.98468e-07,6.51582e-07 0.00021845,0.00220403,-0.0174435,-0.0153041,-0.0157128 4.378e-05,0.00018974,0.000640864,0.000534888,0.000561572
48 rs1278719,rs548288,rs556788,rs866782,rs9848883 2.25241e-129 165.175 inf 5 2.25241e-129 5.73221e-07 5.01223e-07,6.52697e-07 0.00220283,-0.0174357,0.000217012,-0.0152978,-0.015706 0.000189735,0.000640744,4.38198e-05,0.000534806,0.000561484
49 rs1278719,rs548288,rs7349597,rs866782,rs9848883 3.04149e-130 164.306 inf 5 3.04149e-130 5.70483e-07 4.96982e-07,6.46034e-07 0.00200332,-0.0171358,0.000195546,-0.0152178,-0.0156333 0.000193555,0.00063625,4.31406e-05,0.000533799,0.000560596
50 rs1278719,rs548288,rs642075,rs866782,rs9848883 1.98157e-130 164.12 inf 5 1.98157e-130 5.69893e-07 4.97236e-07,6.53509e-07 0.00204727,-0.0173108,0.000191479,-0.015352,-0.0157758 0.000191952,0.000638697,4.31525e-05,0.000536654,0.000563763
51 rs1278493,rs1278719,rs548288,rs866782,rs9848883 9.65887e-131 163.808 inf 5 9.65887e-131 5.68903e-07 4.98171e-07,6.4592e-07 -0.000184413,0.00204989,-0.017288,-0.01533,-0.0157518 4.31667e-05,0.000192034,0.000638422,0.00053634,0.000563411
52 rs1278719,rs548288,rs866782,rs9848883,rs9873767 8.67553e-131 163.761 inf 5 8.67553e-131 5.68838e-07 4.93695e-07,6.46591e-07 0.00243719,-0.0175893,-0.0154057,-0.0158191,-0.000194158 0.000199167,0.00064849,0.000538713,0.000565549,4.55629e-05
53 rs1278719,rs13065565,rs548288,rs866782,rs9848883 6.20561e-131 163.615 inf 5 6.20561e-131 5.68145e-07 4.97414e-07,6.46764e-07 0.00216531,-0.000337087,-0.0172545,-0.0151275,-0.0156714 0.000189695,8.14028e-05,0.0006379,0.000532944,0.000561598
54 rs1278719,rs548288,rs6762209,rs866782,rs9848883 3.17879e-131 163.325 inf 5 3.17879e-131 5.67075e-07 4.89447e-07,6.56793e-07 0.0021616,-0.0172322,-0.000325073,-0.015076,-0.0156518 0.000189716,0.000637656,8.23221e-05,0.000532735,0.000561377
55 rs1278719,rs35773450,rs548288,rs866782,rs9848883 3.04926e-131 163.307 inf 5 3.04926e-131 5.67441e-07 4.86412e-07,6.47566e-07 0.00218592,-0.000173393,-0.0173495,-0.0152983,-0.0157218 0.000189679,4.31785e-05,0.000640356,0.000535901,0.000563041
56 rs1278719,rs548288,rs650505,rs866782,rs9848883 2.46283e-131 163.214 inf 5 2.46283e-131 5.66508e-07 4.8736e-07,6.46242e-07 0.00220652,-0.0173993,0.00025485,-0.0151635,-0.0155704 0.000189812,0.000642472,6.63109e-05,0.00053335,0.000560033
57 rs1278719,rs34683314,rs548288,rs866782,rs9848883 1.25995e-131 162.923 inf 5 1.25995e-131 5.66225e-07 4.98159e-07,6.40573e-07 0.00216596,-0.000165488,-0.0172683,-0.0152393,-0.015656 0.000189697,4.36734e-05,0.000638596,0.000534721,0.000561653
58 rs1278719,rs35087366,rs548288,rs866782,rs9848883 5.09539e-132 162.53 inf 5 5.09539e-132 5.64499e-07 4.90204e-07,6.46762e-07 0.00215968,-0.000285434,-0.0171877,-0.0150443,-0.0156099 0.000189746,8.29215e-05,0.000637241,0.000532759,0.000560964
59 rs1278719,rs13081352,rs548288,rs866782,rs9848883 4.69256e-132 162.494 inf 5 4.69256e-132 5.64378e-07 4.93755e-07,6.45308e-07 0.00215961,-0.000284038,-0.0171865,-0.0150426,-0.0156088 0.000189748,8.3137e-05,0.000637238,0.000532765,0.000560962
60 rs1278719,rs548288,rs61789562,rs866782,rs9848883 3.99008e-132 162.424 inf 5 3.99008e-132 5.64162e-07 4.92921e-07,6.37664e-07 0.00216006,-0.0171848,-0.000279482,-0.0150447,-0.0156069 0.000189746,0.000637241,8.29215e-05,0.000532759,0.000560964
61 rs1278719,rs13059045,rs548288,rs866782,rs9848883 3.8516e-132 162.408 inf 5 3.8516e-132 5.64009e-07 4.91012e-07,6.39803e-07 0.00215783,-0.000287772,-0.0171832,-0.0150231,-0.0156066 0.000189768,8.62308e-05,0.000637236,0.00053287,0.00056099
62 rs1278719,rs4678429,rs548288,rs866782,rs9848883 2.46521e-132 162.215 inf 5 2.46521e-132 5.64048e-07 4.91816e-07,6.38886e-07 0.00219223,0.000288416,-0.017169,-0.015152,-0.0155557 0.000189716,8.62047e-05,0.000636976,0.000533369,0.000560021
63 rs1278719,rs548288,rs866782,rs9647335,rs9848883 2.2873e-132 162.182 inf 5 2.2873e-132 5.62375e-07 4.85991e-07,6.42904e-07 0.002126,-0.0171503,-0.014809,-0.000435806,-0.0155952 0.000190489,0.000636885,0.000539671,0.000147232,0.000561118
64 rs1278719,rs548288,rs866782,rs9845457,rs9848883 9.96239e-133 161.821 inf 5 9.96239e-133 5.62455e-07 4.85076e-07,6.42637e-07 0.00207529,-0.017199,-0.0152122,0.000146863,-0.0156177 0.00019279,0.000637958,0.000535028,4.92845e-05,0.000561743
65 rs1278719,rs548288,rs61789561,rs866782,rs9848883 7.70502e-133 161.709 inf 5 7.70502e-133 5.60878e-07 4.88685e-07,6.38847e-07 0.00213,-0.0171166,-0.000376372,-0.0148258,-0.0155602 0.000190598,0.000636511,0.000146663,0.000540779,0.00056062
66 rs1278719,rs2400730,rs548288,rs866782,rs9848883 6.94246e-133 161.664 inf 5 6.94246e-133 5.62189e-07 4.88254e-07,6.46399e-07 0.00224437,0.000239477,-0.0173282,-0.0153352,-0.0156921 0.000191023,8.21661e-05,0.000643154,0.000540765,0.000564841
67 rs1278719,rs34706807,rs548288,rs866782,rs9848883 5.2434e-133 161.542 inf 5 5.2434e-133 5.6185e-07 4.89914e-07,6.41192e-07 0.00215094,-0.000123683,-0.0171425,-0.0151419,-0.0155513 0.000189915,4.37311e-05,0.000636824,0.00053343,0.000560207
68 rs1278719,rs35264626,rs548288,rs866782,rs9848883 4.93859e-133 161.516 inf 5 4.93859e-133 5.61767e-07 4.8657e-07,6.38197e-07 0.00215114,-0.000122754,-0.0171418,-0.0151413,-0.0155506 0.000189915,4.37311e-05,0.000636824,0.00053343,0.000560207
69 rs1278719,rs548288,rs6771887,rs866782,rs9848883 3.73552e-133 161.395 inf 5 3.73552e-133 5.61433e-07 4.93833e-07,6.41555e-07 0.00221285,-0.0172952,0.000198819,-0.0152578,-0.0156693 0.000190096,0.000642391,7.31107e-05,0.000537452,0.000564463
70 rs1278719,rs548288,rs75125767,rs866782,rs9848883 3.04558e-133 161.306 inf 5 3.04558e-133 5.61068e-07 4.85295e-07,6.40888e-07 0.0022146,-0.0172673,0.000213417,-0.0152958,-0.0156501 0.000190177,0.000641412,8.14598e-05,0.000539997,0.000563885
71 rs1278719,rs4431046,rs548288,rs866782,rs9848883 1.81639e-133 161.082 inf 5 1.81639e-133 5.59003e-07 4.88817e-07,6.35795e-07 0.00195964,0.000249166,-0.0171472,-0.0151471,-0.0155459 0.000219878,0.00012679,0.000637933,0.000534385,0.00056093
72 rs1278719,rs548288,rs56336182,rs866782,rs9848883 1.58734e-133 161.023 inf 5 1.58734e-133 5.60261e-07 4.85398e-07,6.31225e-07 0.00218677,-0.0170639,-0.000148815,-0.0150915,-0.0154929 0.000189703,0.000635991,6.23917e-05,0.000532848,0.000559475
73 rs1278719,rs3913715,rs548288,rs866782,rs9848883 1.50878e-133 161.001 inf 5 1.50878e-133 5.6019e-07 4.83972e-07,6.38297e-07 0.00218674,-0.000146878,-0.0170638,-0.0150914,-0.0154928 0.000189704,6.21388e-05,0.000635991,0.000532849,0.000559477
74 rs1278719,rs548288,rs67389407,rs866782,rs9848883 1.48534e-133 160.995 inf 5 1.48534e-133 5.60169e-07 4.92051e-07,6.38572e-07 0.00218672,-0.0170638,-0.000146466,-0.0150914,-0.0154928 0.000189704,0.000635991,6.21388e-05,0.000532849,0.000559477
75 rs1278719,rs548288,rs6808143,rs866782,rs9848883 1.44241e-133 160.982 inf 5 1.44241e-133 5.60128e-07 4.82198e-07,6.39392e-07 0.00218672,-0.0170638,-0.000145101,-0.0150914,-0.0154928 0.000189704,0.000635992,6.18899e-05,0.00053285,0.000559479
76 rs1278719,rs13067714,rs548288,rs866782,rs9848883 1.36339e-133 160.957 inf 5 1.36339e-133 5.60052e-07 4.85039e-07,6.447e-07 0.00218649,-0.000145384,-0.0170634,-0.0150906,-0.015492 0.000189703,6.26486e-05,0.000635991,0.000532846,0.000559474
77 rs1278719,rs548288,rs56264828,rs866782,rs9848883 1.25178e-133 160.92 inf 5 1.25178e-133 5.59933e-07 4.86124e-07,6.3118e-07 0.00218645,-0.0170633,-0.000141884,-0.0150905,-0.0154918 0.000189704,0.000635991,6.21388e-05,0.000532849,0.000559477
78 rs1278719,rs548288,rs67692166,rs866782,rs9848883 1.24917e-133 160.919 inf 5 1.24917e-133 5.59931e-07 4.76375e-07,6.39687e-07 0.00218636,-0.0170631,-0.000143003,-0.0150902,-0.0154915 0.000189703,0.000635991,6.26486e-05,0.000532846,0.000559474
79 rs112066868,rs1278719,rs548288,rs866782,rs9848883 1.23298e-133 160.914 inf 5 1.23298e-133 5.59913e-07 4.89961e-07,6.37807e-07 -0.000142644,0.00218634,-0.0170631,-0.0150902,-0.0154914 6.26486e-05,0.000189703,0.000635991,0.000532846,0.000559474
80 rs111323206,rs1278719,rs548288,rs866782,rs9848883 1.2003e-133 160.902 inf 5 1.2003e-133 5.59877e-07 4.86046e-07,6.33943e-07 -0.000142501,0.00218625,-0.0170629,-0.0150899,-0.0154911 6.29097e-05,0.000189703,0.00063599,0.000532845,0.000559472
81 rs1278719,rs4125861,rs548288,rs866782,rs9848883 1.13918e-133 160.879 inf 5 1.13918e-133 5.59804e-07 4.85843e-07,6.37942e-07 0.00218621,-0.00014045,-0.0170629,-0.0150898,-0.015491 0.000189703,6.26486e-05,0.000635991,0.000532846,0.000559474
82 rs1278719,rs17265675,rs548288,rs866782,rs9848883 1.11858e-133 160.871 inf 5 1.11858e-133 5.59779e-07 4.89192e-07,6.34998e-07 0.00218618,-0.000139939,-0.0170628,-0.0150897,-0.0154909 0.000189703,6.26486e-05,0.000635991,0.000532846,0.000559474
83 rs1278719,rs548288,rs55654524,rs866782,rs9848883 1.06298e-133 160.849 inf 5 1.06298e-133 5.59708e-07 4.80757e-07,6.40123e-07 0.00218623,-0.0170629,-0.000136807,-0.0150898,-0.0154911 0.000189704,0.000635992,6.18899e-05,0.00053285,0.000559479
84 rs1278719,rs548288,rs67452583,rs866782,rs9848883 7.21092e-134 160.681 inf 5 7.21092e-134 5.59174e-07 4.83261e-07,6.38197e-07 0.00218557,-0.0170617,-0.000125472,-0.0150877,-0.0154887 0.000189704,0.000635992,6.18899e-05,0.00053285,0.000559479
85 rs113375712,rs1278719,rs548288,rs866782,rs9848883 7.17077e-134 160.678 inf 5 7.17077e-134 5.59167e-07 4.83241e-07,6.42667e-07 -0.000126857,0.00218544,-0.0170615,-0.0150873,-0.0154882 6.26486e-05,0.000189703,0.000635991,0.000532846,0.000559474
86 rs1278719,rs41345846,rs548288,rs866782,rs9848883 6.74607e-134 160.652 inf 5 6.74607e-134 5.59095e-07 4.84916e-07,6.45252e-07 0.00217284,0.000155884,-0.017039,-0.0150474,-0.0154437 0.000189689,7.79961e-05,0.000635977,0.000532795,0.000559413
87 rs1278719,rs548288,rs7623246,rs866782,rs9848883 6.53585e-134 160.638 inf 5 6.53585e-134 5.58942e-07 4.88651e-07,6.36626e-07 0.00220067,-0.0171799,0.000160298,-0.0152118,-0.0155748 0.000190021,0.000639541,8.25076e-05,0.0005381,0.000562298
88 rs1278719,rs548288,rs61683900,rs866782,rs9848883 5.82254e-134 160.588 inf 5 5.82254e-134 5.5878e-07 4.87034e-07,6.38592e-07 0.0021993,-0.0171708,0.000156707,-0.0152035,-0.015567 0.00019,0.000639267,8.33042e-05,0.000537831,0.000562071
89 rs1278719,rs548288,rs6779146,rs866782,rs9848883 4.87784e-134 160.511 inf 5 4.87784e-134 5.57132e-07 4.77782e-07,6.35393e-07 0.00205275,-0.0170996,-0.000142166,-0.0151067,-0.0155049 0.000223039,0.000637746,0.000132965,0.000534193,0.000560722
90 rs10935178,rs1278719,rs548288,rs866782,rs9848883 3.8757e-134 160.411 inf 5 3.8757e-134 5.58332e-07 4.80708e-07,6.36237e-07 -0.000131531,0.00218285,-0.0170569,-0.0150791,-0.0154791 7.74306e-05,0.000189689,0.000635977,0.000532796,0.000559415
91 rs1278719,rs548288,rs60288484,rs866782,rs9848883 3.59505e-134 160.378 inf 5 3.59505e-134 5.58226e-07 4.87677e-07,6.39642e-07 0.00218018,-0.0170395,-0.000119737,-0.0150649,-0.0154639 0.000189673,0.000635983,7.24462e-05,0.000532727,0.000559332
92 rs1278719,rs3872588,rs548288,rs866782,rs9848883 3.49913e-134 160.367 inf 5 3.49913e-134 5.58188e-07 4.87812e-07,6.34533e-07 0.00218017,-0.000118546,-0.0170396,-0.0150649,-0.0154639 0.000189673,7.24462e-05,0.000635983,0.000532727,0.000559332
93 rs1278719,rs17198295,rs548288,rs866782,rs9848883 3.46245e-134 160.362 inf 5 3.46245e-134 5.58173e-07 4.80747e-07,6.36901e-07 0.00217331,0.000115967,-0.0170399,-0.0150489,-0.0154454 0.000189694,7.11713e-05,0.000635982,0.000532812,0.000559434
94 rs1278719,rs548288,rs6800570,rs866782,rs9848883 3.29599e-134 160.341 inf 5 3.29599e-134 5.58106e-07 4.83319e-07,6.39996e-07 0.00218012,-0.0170398,-0.000115868,-0.0150649,-0.0154639 0.000189673,0.000635983,7.24462e-05,0.000532727,0.000559332
95 rs1278719,rs181605755,rs548288,rs866782,rs9848883 3.21501e-134 160.33 inf 5 3.21501e-134 5.58085e-07 4.87141e-07,6.39917e-07 0.00217574,0.000202367,-0.0170442,-0.0150566,-0.015454 0.000189676,0.000127304,0.000635965,0.00053275,0.000559359
96 rs1278719,rs28568667,rs548288,rs866782,rs9848883 3.2017e-134 160.328 inf 5 3.2017e-134 5.58064e-07 4.80861e-07,6.33504e-07 0.0021831,-0.000110557,-0.0170573,-0.0150799,-0.01548 0.000189695,6.9962e-05,0.000635983,0.000532816,0.000559438
97 rs1278719,rs548288,rs78494777,rs866782,rs9848883 3.12794e-134 160.318 inf 5 3.12794e-134 5.58034e-07 4.84144e-07,6.36403e-07 0.00218008,-0.01704,-0.000113473,-0.0150649,-0.0154639 0.000189673,0.000635983,7.24462e-05,0.000532727,0.000559332
98 rs1278719,rs548288,rs77362515,rs866782,rs9848883 2.76049e-134 160.264 inf 5 2.76049e-134 5.57862e-07 4.8669e-07,6.37704e-07 0.00217998,-0.0170404,-0.000107537,-0.0150649,-0.0154638 0.000189673,0.000635983,7.24462e-05,0.000532727,0.000559332
99 rs1278719,rs548288,rs866782,rs9822771,rs9848883 2.75435e-134 160.263 inf 5 2.75435e-134 5.57866e-07 4.83097e-07,6.38541e-07 0.00218164,-0.0170547,-0.0150753,-0.00013305,-0.0154748 0.000189683,0.000635972,0.000532776,8.95202e-05,0.000559391
100 rs1278719,rs548288,rs74656356,rs866782,rs9848883 2.74613e-134 160.261 inf 5 2.74613e-134 5.57855e-07 4.80546e-07,6.3886e-07 0.00217998,-0.0170405,-0.000107282,-0.0150649,-0.0154638 0.000189673,0.000635983,7.24462e-05,0.000532727,0.000559332
101 rs1278719,rs13071085,rs548288,rs866782,rs9848883 2.68483e-134 160.252 inf 5 2.68483e-134 5.57167e-07 4.83716e-07,6.36879e-07 0.00218235,-9.61783e-05,-0.0170578,-0.0150044,-0.0154693 0.000189707,8.80655e-05,0.000636014,0.000535552,0.000559364
102 rs1278719,rs34428695,rs548288,rs866782,rs9848883 2.44033e-134 160.21 inf 5 2.44033e-134 5.57683e-07 4.85066e-07,6.34051e-07 0.00217312,8.55764e-05,-0.0170395,-0.0150483,-0.0154447 0.000189705,6.14036e-05,0.000635992,0.000532853,0.000559482
103 rs1278719,rs35522825,rs548288,rs866782,rs9848883 2.40716e-134 160.204 inf 5 2.40716e-134 5.57663e-07 4.82542e-07,6.34881e-07 0.00217313,8.46329e-05,-0.0170395,-0.0150483,-0.0154447 0.000189705,6.1166e-05,0.000635993,0.000532854,0.000559483
104 rs1278719,rs151053585,rs548288,rs866782,rs9848883 2.22268e-134 160.17 inf 5 2.22268e-134 5.57577e-07 4.82507e-07,6.37528e-07 0.00218031,-0.000170259,-0.0170524,-0.0150711,-0.0154701 0.000189676,0.000127304,0.000635965,0.00053275,0.000559359
105 rs1278719,rs13327606,rs548288,rs866782,rs9848883 2.17572e-134 160.16 inf 5 2.17572e-134 5.57542e-07 4.87345e-07,6.32083e-07 0.00218111,-0.00012319,-0.0170538,-0.0150736,-0.0154729 0.000189682,9.34222e-05,0.000635971,0.000532772,0.000559385
106 rs1278719,rs548288,rs866782,rs9826146,rs9848883 2.02111e-134 160.128 inf 5 2.02111e-134 5.57342e-07 4.82831e-07,6.35359e-07 0.00218718,-0.0170646,-0.0150928,-5.25117e-05,-0.0154944 0.000189816,0.000636098,0.000533249,4.36466e-05,0.000559951
107 rs1278719,rs548288,rs75262249,rs866782,rs9848883 1.98463e-134 160.12 inf 5 1.98463e-134 5.57408e-07 4.88346e-07,6.36961e-07 0.00217867,-0.0170356,-9.05717e-05,-0.0150596,-0.015458 0.00018967,0.000636045,7.28958e-05,0.000532741,0.000559345
108 rs113021516,rs1278719,rs548288,rs866782,rs9848883 1.85539e-134 160.091 inf 5 1.85539e-134 5.57229e-07 4.87341e-07,6.3448e-07 -4.96944e-05,0.00218645,-0.0170633,-0.0150905,-0.0154918 4.38638e-05,0.000189809,0.000636091,0.000533224,0.000559921
109 rs1278719,rs548288,rs866782,rs9843348,rs9848883 1.85457e-134 160.091 inf 5 1.85457e-134 5.57224e-07 4.88736e-07,6.43755e-07 0.00218664,-0.0170636,-0.0150911,-4.92933e-05,-0.0154925 0.000189816,0.000636098,0.000533249,4.36466e-05,0.000559951
110 rs1278719,rs28812220,rs548288,rs866782,rs9848883 1.81879e-134 160.082 inf 5 1.81879e-134 5.57197e-07 4.80354e-07,6.3752e-07 0.00218649,-4.85758e-05,-0.0170634,-0.0150906,-0.0154919 0.000189815,4.36693e-05,0.000636097,0.000533246,0.000559947
111 rs111247900,rs1278719,rs548288,rs866782,rs9848883 1.80659e-134 160.08 inf 5 1.80659e-134 5.57279e-07 4.78664e-07,6.36225e-07 -8.54257e-05,0.00217767,-0.0170306,-0.015055,-0.015453 7.33602e-05,0.00018967,0.000636147,0.000532788,0.000559394
112 rs1278719,rs548288,rs866782,rs9848883,rs9872326 1.79936e-134 160.078 inf 5 1.79936e-134 5.57182e-07 4.81257e-07,6.366e-07 0.00218641,-0.0170632,-0.0150904,-0.0154917,-4.81523e-05 0.000189815,0.000636097,0.000533246,0.000559947,4.36693e-05
113 rs1278719,rs1279424,rs548288,rs866782,rs9848883 1.77069e-134 160.071 inf 5 1.77069e-134 5.57051e-07 4.90617e-07,6.43285e-07 0.00218933,-4.42459e-05,-0.0170684,-0.0150996,-0.015502 0.000189986,4.37099e-05,0.00063626,0.000533859,0.000560673
114 rs1278719,rs548288,rs866782,rs9843801,rs9848883 1.76108e-134 160.068 inf 5 1.76108e-134 5.57152e-07 4.85375e-07,6.34676e-07 0.00218629,-0.017063,-0.01509,-4.72521e-05,-0.0154912 0.000189816,0.000636098,0.000533249,4.36466e-05,0.000559951
115 rs10512987,rs1278719,rs548288,rs866782,rs9848883 1.73865e-134 160.063 inf 5 1.73865e-134 5.5714e-07 4.85534e-07,6.35344e-07 -4.71552e-05,0.00218601,-0.0170625,-0.0150891,-0.0154903 4.38898e-05,0.000189808,0.00063609,0.000533221,0.000559917
116 rs1278719,rs548288,rs866782,rs9848883,rs9875207 1.73259e-134 160.061 inf 5 1.73259e-134 5.57135e-07 4.82558e-07,6.32201e-07 0.002186,-0.0170625,-0.0150891,-0.0154902,-4.69685e-05 0.000189809,0.000636091,0.000533224,0.000559921,4.38638e-05
117 rs1278719,rs548288,rs67214626,rs866782,rs9848883 1.73036e-134 160.061 inf 5 1.73036e-134 5.57129e-07 4.76686e-07,6.29812e-07 0.00218615,-0.0170628,-4.6578e-05,-0.0150895,-0.0154907 0.000189815,0.000636097,4.36693e-05,0.000533246,0.000559947
118 rs1278719,rs548288,rs7650071,rs866782,rs9848883 1.70685e-134 160.055 inf 5 1.70685e-134 5.56765e-07 4.83e-07,6.34133e-07 0.00217449,-0.0170403,-6.44788e-05,-0.0150251,-0.0154568 0.00018973,0.000636048,8.26627e-05,0.00053511,0.000559383
119 rs1278719,rs548288,rs7622833,rs866782,rs9848883 1.7057e-134 160.055 inf 5 1.7057e-134 5.57109e-07 4.84317e-07,6.39878e-07 0.00218605,-0.0170626,-4.59865e-05,-0.0150892,-0.0154904 0.000189815,0.000636097,4.36693e-05,0.000533246,0.000559947
120 rs1278719,rs548288,rs71336055,rs866782,rs9848883 1.68473e-134 160.049 inf 5 1.68473e-134 5.5658e-07 4.86362e-07,6.3357e-07 0.00217473,-0.0170409,-5.03012e-05,-0.0150276,-0.0154572 0.000189764,0.000636098,8.62372e-05,0.000536458,0.000559412
121 rs112490075,rs1278719,rs548288,rs866782,rs9848883 1.67934e-134 160.048 inf 5 1.67934e-134 5.57179e-07 4.84197e-07,6.34287e-07 -8.06933e-05,0.0021777,-0.0170316,-0.0150555,-0.0154536 7.33602e-05,0.00018967,0.000636147,0.000532788,0.000559394
122 rs1278719,rs548288,rs866782,rs9833162,rs9848883 1.65752e-134 160.042 inf 5 1.65752e-134 5.57069e-07 4.85078e-07,6.31521e-07 0.00218584,-0.0170622,-0.0150886,-4.47826e-05,-0.0154897 0.000189815,0.000636097,0.000533246,4.36693e-05,0.000559947
123 rs1278719,rs548288,rs66895236,rs866782,rs9848883 1.6375e-134 160.037 inf 5 1.6375e-134 5.57142e-07 4.89962e-07,6.35769e-07 0.00217496,-0.0170428,7.61103e-05,-0.0150541,-0.0154512 0.000189694,0.000635982,7.07599e-05,0.000532814,0.000559435
124 rs1278719,rs548288,rs866782,rs9837224,rs9848883 1.61057e-134 160.03 inf 5 1.61057e-134 5.57034e-07 4.80453e-07,6.348e-07 0.00218549,-0.0170616,-0.0150875,-4.3875e-05,-0.0154884 0.000189809,0.000636091,0.000533224,4.38638e-05,0.000559921
125 rs1278719,rs548288,rs6776841,rs866782,rs9848883 1.58998e-134 160.024 inf 5 1.58998e-134 5.57013e-07 4.80088e-07,6.30553e-07 0.00218552,-0.0170616,-4.30151e-05,-0.0150875,-0.0154885 0.000189814,0.000636096,4.36924e-05,0.000533243,0.000559944
126 rs1278719,rs548288,rs55797013,rs866782,rs9848883 1.57825e-134 160.021 inf 5 1.57825e-134 5.57001e-07 4.76793e-07,6.3627e-07 0.00218549,-0.0170616,-4.26044e-05,-0.0150875,-0.0154884 0.000189816,0.000636098,4.36466e-05,0.000533249,0.000559951
127 rs11720497,rs1278719,rs548288,rs866782,rs9848883 1.5495e-134 160.013 inf 5 1.5495e-134 5.57047e-07 4.79757e-07,6.36914e-07 5.57922e-05,0.0021739,-0.0170409,-0.0150507,-0.0154475 5.52594e-05,0.000189718,0.000636005,0.000532899,0.000559537
128 rs1278719,rs35837273,rs548288,rs866782,rs9848883 1.53554e-134 160.009 inf 5 1.53554e-134 5.57035e-07 4.78512e-07,6.38759e-07 0.00217392,5.51286e-05,-0.017041,-0.0150508,-0.0154475 0.000189718,5.51066e-05,0.000636005,0.000532901,0.000559539
129 rs1278719,rs548288,rs6787409,rs866782,rs9848883 1.5201e-134 160.005 inf 5 1.5201e-134 5.5696e-07 4.75754e-07,6.27312e-07 0.0021849,-0.0170605,-4.17017e-05,-0.0150856,-0.0154863 0.000189801,0.000636084,4.41404e-05,0.000533197,0.000559889
130 rs1278719,rs548288,rs73222236,rs866782,rs9848883 1.50717e-134 160.001 inf 5 1.50717e-134 5.56943e-07 4.84727e-07,6.34673e-07 0.00218499,-0.0170607,-4.08616e-05,-0.0150859,-0.0154867 0.000189809,0.000636091,4.38638e-05,0.000533224,0.000559921
131 rs116814272,rs1278719,rs548288,rs866782,rs9848883 1.48493e-134 159.994 inf 5 1.48493e-134 5.57009e-07 4.80569e-07,6.35013e-07 -7.20221e-05,0.00217776,-0.0170334,-0.0150565,-0.0154546 7.33602e-05,0.00018967,0.000636147,0.000532788,0.000559394
132 rs1278719,rs548288,rs60149787,rs866782,rs9848883 1.48072e-134 159.993 inf 5 1.48072e-134 5.57005e-07 4.84154e-07,6.40337e-07 0.00217776,-0.0170335,-7.18095e-05,-0.0150565,-0.0154546 0.00018967,0.000636147,7.33602e-05,0.000532788,0.000559394
133 rs1278719,rs548288,rs7634492,rs866782,rs9848883 1.46322e-134 159.988 inf 5 1.46322e-134 5.56989e-07 4.83732e-07,6.31728e-07 0.00217777,-0.0170337,-7.09128e-05,-0.0150566,-0.0154547 0.00018967,0.000636147,7.33602e-05,0.000532788,0.000559394
134 rs1278719,rs548288,rs7619852,rs866782,rs9848883 1.45623e-134 159.986 inf 5 1.45623e-134 5.56982e-07 4.79361e-07,6.32697e-07 0.00217777,-0.0170338,-7.05482e-05,-0.0150566,-0.0154547 0.00018967,0.000636147,7.33602e-05,0.000532788,0.000559394
135 rs1278719,rs548288,rs6784219,rs866782,rs9848883 1.43677e-134 159.98 inf 5 1.43677e-134 5.56877e-07 4.81235e-07,6.37168e-07 0.00218461,-0.01706,-3.85435e-05,-0.0150847,-0.0154853 0.000189809,0.000636091,4.38638e-05,0.000533224,0.000559921
136 rs1278719,rs13092707,rs548288,rs866782,rs9848883 1.40971e-134 159.972 inf 5 1.40971e-134 5.56899e-07 4.8485e-07,6.34499e-07 0.00216987,-3.83269e-05,-0.0170721,-0.015085,-0.0154854 0.000189898,4.27415e-05,0.000636497,0.00053322,0.000559901
137 rs1278719,rs548288,rs61789606,rs866782,rs9848883 1.36705e-134 159.958 inf 5 1.36705e-134 5.56664e-07 4.77806e-07,6.34952e-07 0.002176,-0.0170437,-5.86441e-05,-0.015041,-0.0154592 0.000189698,0.000636,8.6207e-05,0.000533839,0.000559356
138 rs1278719,rs548288,rs78930792,rs866782,rs9848883 1.34532e-134 159.952 inf 5 1.34532e-134 5.56821e-07 4.84232e-07,6.42738e-07 0.00217957,-0.0170516,0.000106276,-0.0150786,-0.0154649 0.000189676,0.000635969,0.000127851,0.000532999,0.000559338
139 rs1278719,rs548288,rs78473846,rs866782,rs9848883 1.30378e-134 159.938 inf 5 1.30378e-134 5.5683e-07 4.82528e-07,6.33138e-07 0.00217712,-0.0170314,-6.19428e-05,-0.0150541,-0.0154519 0.000189674,0.000636289,7.38399e-05,0.00053287,0.000559481
140 rs1153877,rs1278719,rs548288,rs866782,rs9848883 1.27748e-134 159.929 inf 5 1.27748e-134 5.56601e-07 4.85447e-07,6.33584e-07 2.66097e-05,0.00217153,-0.0170367,-0.0150432,-0.0154391 4.37336e-05,0.000189988,0.000636261,0.000533866,0.00056068
141 rs1278719,rs548288,rs866782,rs9836446,rs9848883 1.23404e-134 159.914 inf 5 1.23404e-134 5.56752e-07 4.81051e-07,6.33925e-07 0.00218061,-0.0170529,-0.015072,-5.34408e-05,-0.0154712 0.000189695,0.000635983,0.000532817,6.95749e-05,0.00055944
142 rs1278719,rs144469404,rs548288,rs866782,rs9848883 1.21138e-134 159.906 inf 5 1.21138e-134 5.56699e-07 4.86084e-07,6.29951e-07 0.00217727,-0.000106674,-0.0170465,-0.0150544,-0.0154612 0.000189674,0.000149038,0.000635966,0.000532912,0.000559336
143 rs1278719,rs548288,rs866782,rs9844666,rs9848883 1.20005e-134 159.902 inf 5 1.20005e-134 5.56677e-07 4.8381e-07,6.34877e-07 0.00217456,-0.0170421,-0.0150528,3.40385e-05,-0.0154498 0.000189743,0.000636029,0.00053299,4.9104e-05,0.000559644
144 rs116096445,rs1278719,rs548288,rs866782,rs9848883 1.19761e-134 159.901 inf 5 1.19761e-134 5.56724e-07 4.82484e-07,6.41853e-07 7.99357e-05,0.00217684,-0.0170462,-0.0150601,-0.0154579 0.00010791,0.000189679,0.000635968,0.000532759,0.000559371
145 rs1278719,rs548288,rs77793450,rs866782,rs9848883 1.18175e-134 159.895 inf 5 1.18175e-134 5.56695e-07 4.76986e-07,6.30467e-07 0.00217729,-0.017034,-5.25861e-05,-0.0150556,-0.0154536 0.000189674,0.000636289,7.38399e-05,0.00053287,0.000559481
146 rs1278719,rs13072038,rs548288,rs866782,rs9848883 1.16051e-134 159.887 inf 5 1.16051e-134 5.5663e-07 4.8357e-07,6.36787e-07 0.00217482,3.15021e-05,-0.0170426,-0.0150536,-0.0154507 0.000189744,4.9021e-05,0.000636029,0.000532992,0.000559646
147 rs116606544,rs1278719,rs548288,rs866782,rs9848883 1.15482e-134 159.885 inf 5 1.15482e-134 5.56674e-07 4.8511e-07,6.28942e-07 7.56547e-05,0.00217696,-0.0170464,-0.0150604,-0.0154583 0.000109618,0.000189678,0.000635967,0.000532758,0.00055937
148 rs1278719,rs548288,rs79966407,rs866782,rs9848883 1.13654e-134 159.878 inf 5 1.13654e-134 5.56641e-07 4.78137e-07,6.30507e-07 0.00217736,-0.0170352,-4.83735e-05,-0.0150563,-0.0154543 0.000189674,0.000636289,7.38399e-05,0.00053287,0.000559481
149 rs1278719,rs548288,rs6769762,rs866782,rs9848883 1.13479e-134 159.878 inf 5 1.13479e-134 5.56595e-07 4.79407e-07,6.3227e-07 0.00217569,-0.0170481,2.82168e-05,-0.0150586,-0.0154556 0.000189716,0.000635959,4.69518e-05,0.000532815,0.00055946
150 rs1278719,rs548288,rs866782,rs9848883,rs9872178 1.11859e-134 159.871 inf 5 1.11859e-134 5.56577e-07 4.83684e-07,6.29357e-07 0.00217509,-0.017043,-0.0150545,-0.0154517,2.81379e-05 0.000189747,0.000636032,0.000533003,0.000559659,4.85412e-05
151 rs1278719,rs548288,rs6805316,rs866782,rs9848883 1.11579e-134 159.87 inf 5 1.11579e-134 5.56574e-07 4.83272e-07,6.37032e-07 0.00217512,-0.0170431,2.79958e-05,-0.0150546,-0.0154518 0.000189746,0.000636032,4.86191e-05,0.000533001,0.000559657
152 rs1278719,rs548288,rs866782,rs9848883,rs9866840 1.10616e-134 159.867 inf 5 1.10616e-134 5.56562e-07 4.83132e-07,6.39607e-07 0.00217519,-0.0170432,-0.0150548,-0.015452,2.71855e-05 0.000189747,0.000636032,0.000533003,0.000559659,4.85412e-05
153 rs12695645,rs1278719,rs548288,rs866782,rs9848883 1.0977e-134 159.863 inf 5 1.0977e-134 5.56551e-07 4.86184e-07,6.29114e-07 2.6445e-05,0.00217526,-0.0170433,-0.015055,-0.0154523 4.84641e-05,0.000189747,0.000636033,0.000533005,0.000559661
154 rs1278719,rs141164406,rs548288,rs866782,rs9848883 1.09749e-134 159.863 inf 5 1.09749e-134 5.56593e-07 4.81407e-07,6.31066e-07 0.00217744,-4.42571e-05,-0.0170363,-0.015057,-0.015455 0.000189674,7.38399e-05,0.000636289,0.00053287,0.000559481
155 rs1278719,rs548288,rs866782,rs9826454,rs9848883 1.08273e-134 159.857 inf 5 1.08273e-134 5.56532e-07 4.75915e-07,6.3586e-07 0.00217541,-0.0170436,-0.0150555,2.52622e-05,-0.0154528 0.000189747,0.000636032,0.000533003,4.85412e-05,0.000559659
156 rs113630844,rs1278719,rs548288,rs866782,rs9848883 1.06971e-134 159.852 inf 5 1.06971e-134 5.56374e-07 4.87121e-07,6.30294e-07 -1.81359e-05,0.00217764,-0.0170473,-0.0150583,-0.0154618 8.99806e-05,0.000189692,0.000635991,0.000533596,0.000559351
157 rs1278719,rs548288,rs561307,rs866782,rs9848883 1.06868e-134 159.852 inf 5 1.06868e-134 5.56516e-07 4.81313e-07,6.36343e-07 0.00216975,-0.0170377,2.40593e-05,-0.015056,-0.0154507 0.000190435,0.000636338,4.83902e-05,0.000532997,0.000559855
158 rs114737552,rs1278719,rs548288,rs866782,rs9848883 1.06623e-134 159.851 inf 5 1.06623e-134 5.56508e-07 4.86358e-07,6.35751e-07 -6.43774e-05,0.00217748,-0.017047,-0.0150566,-0.0154616 0.0001328,0.000189676,0.000635968,0.000532973,0.000559337
159 rs114968564,rs1278719,rs548288,rs866782,rs9848883 1.05052e-134 159.844 inf 5 1.05052e-134 5.56349e-07 4.82764e-07,6.37248e-07 -5.98854e-06,0.00217803,-0.0170482,-0.0150624,-0.0154624 8.99806e-05,0.000189692,0.000635991,0.000533596,0.000559351
160 rs116090319,rs1278719,rs548288,rs866782,rs9848883 1.01973e-134 159.831 inf 5 1.01973e-134 5.56452e-07 4.84691e-07,6.28504e-07 -5.44881e-05,0.00217765,-0.0170474,-0.0150584,-0.0154618 0.000138523,0.000189675,0.000635967,0.000532948,0.000559337
161 rs1278719,rs548288,rs6799517,rs866782,rs9848883 9.75447e-135 159.812 inf 5 9.75447e-135 5.5639e-07 4.75758e-07,6.33569e-07 0.00217912,-0.0170478,-1.17942e-05,-0.0150659,-0.0154649 0.000189702,0.000635967,4.66756e-05,0.000532759,0.000559395
162 rs1278719,rs548288,rs6786582,rs866782,rs9848883 9.74012e-135 159.811 inf 5 9.74012e-135 5.56377e-07 4.8113e-07,6.38101e-07 0.00217698,-0.0170464,1.00379e-05,-0.0150605,-0.0154583 0.000189759,0.000636044,4.69563e-05,0.000533048,0.000559712
163 rs1278719,rs548288,rs866782,rs9848883,rs9881400 9.67748e-135 159.808 inf 5 9.67748e-135 5.56371e-07 4.87783e-07,6.31498e-07 0.00217714,-0.0170467,-0.015061,-0.0154589,8.94566e-06 0.000189757,0.000636041,0.000533038,0.0005597,4.72693e-05
164 rs1278719,rs548288,rs6793835,rs866782,rs9848883 9.65043e-135 159.807 inf 5 9.65043e-135 5.56366e-07 4.82187e-07,6.32458e-07 0.00217922,-0.0170504,-8.12376e-06,-0.0150676,-0.0154663 0.000189757,0.000636042,4.72054e-05,0.00053304,0.000559703
165 rs1278719,rs3905668,rs548288,rs866782,rs9848883 9.63863e-135 159.807 inf 5 9.63863e-135 5.5636e-07 4.78554e-07,6.38109e-07 0.00217738,6.54436e-06,-0.0170471,-0.0150618,-0.0154598 0.000189764,4.6488e-05,0.000636049,0.000533064,0.000559732
166 rs1278719,rs548288,rs866782,rs9818740,rs9848883 9.63638e-135 159.807 inf 5 9.63638e-135 5.56361e-07 4.8302e-07,6.30823e-07 0.00217735,-0.0170471,-0.0150617,6.90288e-06,-0.0154597 0.000189762,0.000636046,0.000533056,4.67173e-05,0.000559722
167 rs114352779,rs1278719,rs548288,rs866782,rs9848883 9.63216e-135 159.806 inf 5 9.63216e-135 5.56425e-07 4.80332e-07,6.3371e-07 3.82907e-05,0.00217763,-0.0170476,-0.0150625,-0.0154606 0.000113309,0.000189678,0.000635967,0.000532756,0.000559367
168 rs1278719,rs28509770,rs548288,rs866782,rs9848883 9.63114e-135 159.806 inf 5 9.63114e-135 5.56372e-07 4.83186e-07,6.36593e-07 0.00217892,-9.14687e-06,-0.017048,-0.0150656,-0.0154644 0.000189702,4.66756e-05,0.000635967,0.000532759,0.000559395
169 rs1278719,rs28631273,rs548288,rs866782,rs9848883 9.62432e-135 159.806 inf 5 9.62432e-135 5.56358e-07 4.80504e-07,6.42058e-07 0.00217744,6.15188e-06,-0.0170472,-0.0150619,-0.01546 0.000189763,4.65444e-05,0.000636048,0.000533062,0.00055973
170 rs12695644,rs1278719,rs548288,rs866782,rs9848883 9.62204e-135 159.806 inf 5 9.62204e-135 5.5636e-07 4.85029e-07,6.45257e-07 6.74613e-06,0.00217738,-0.0170471,-0.0150618,-0.0154598 4.68956e-05,0.00018976,0.000636045,0.00053305,0.000559715
171 rs1278719,rs35320690,rs548288,rs866782,rs9848883 9.61348e-135 159.806 inf 5 9.61348e-135 5.56356e-07 4.84144e-07,6.40186e-07 0.00217749,5.74139e-06,-0.0170473,-0.0150621,-0.0154601 0.000189763,4.65444e-05,0.000636048,0.000533062,0.00055973
172 rs1278719,rs548288,rs56398805,rs866782,rs9848883 9.60961e-135 159.805 inf 5 9.60961e-135 5.56355e-07 4.7798e-07,6.34181e-07 0.00217752,-0.0170474,5.45855e-06,-0.0150622,-0.0154603 0.000189764,0.000636049,4.6488e-05,0.000533064,0.000559732
173 rs1278719,rs1393786,rs548288,rs866782,rs9848883 9.60125e-135 159.805 inf 5 9.60125e-135 5.56358e-07 4.80571e-07,6.37841e-07 0.00217747,6.11859e-06,-0.0170473,-0.015062,-0.0154601 0.000189759,4.69563e-05,0.000636044,0.000533048,0.000559712
174 rs10222451,rs1278719,rs548288,rs866782,rs9848883 9.59578e-135 159.805 inf 5 9.59578e-135 5.56357e-07 4.82659e-07,6.4273e-07 5.90959e-06,0.00217749,-0.0170473,-0.0150621,-0.0154602 4.69563e-05,0.000189759,0.000636044,0.000533048,0.000559712
175 rs1278719,rs548288,rs67109185,rs866782,rs9848883 9.59401e-135 159.805 inf 5 9.59401e-135 5.56356e-07 4.77246e-07,6.37074e-07 0.00217751,-0.0170474,5.71682e-06,-0.0150622,-0.0154602 0.00018976,0.000636045,4.68956e-05,0.00053305,0.000559715
176 rs1278719,rs13068210,rs548288,rs866782,rs9848883 9.59368e-135 159.805 inf 5 9.59368e-135 5.56357e-07 4.79262e-07,6.36396e-07 0.0021775,5.82732e-06,-0.0170473,-0.0150621,-0.0154602 0.000189759,4.69563e-05,0.000636044,0.000533048,0.000559712
177 rs1278719,rs548288,rs866782,rs9834966,rs9848883 9.58588e-135 159.804 inf 5 9.58588e-135 5.56355e-07 4.839e-07,6.42826e-07 0.00217755,-0.0170474,-0.0150623,5.38045e-06,-0.0154604 0.00018976,0.000636045,0.00053305,4.68956e-05,0.000559715
178 rs1278719,rs548288,rs6799320,rs866782,rs9848883 9.5843e-135 159.804 inf 5 9.5843e-135 5.56355e-07 4.85242e-07,6.39604e-07 0.00217756,-0.0170474,5.31292e-06,-0.0150623,-0.0154604 0.00018976,0.000636045,4.68956e-05,0.00053305,0.000559715
179 rs1278719,rs13321220,rs548288,rs866782,rs9848883 9.57754e-135 159.804 inf 5 9.57754e-135 5.56354e-07 4.83165e-07,6.33149e-07 0.00217759,5.15108e-06,-0.0170475,-0.0150624,-0.0154605 0.000189759,4.69563e-05,0.000636044,0.000533048,0.000559712
180 rs12330335,rs1278719,rs548288,rs866782,rs9848883 9.57541e-135 159.804 inf 5 9.57541e-135 5.56354e-07 4.84395e-07,6.41425e-07 5.05488e-06,0.0021776,-0.0170475,-0.0150624,-0.0154605 4.69563e-05,0.000189759,0.000636044,0.000533048,0.000559712
181 rs1278719,rs548288,rs866782,rs9653930,rs9848883 9.57333e-135 159.804 inf 5 9.57333e-135 5.56353e-07 4.84202e-07,6.3354e-07 0.00217762,-0.0170476,-0.0150625,4.8153e-06,-0.0154606 0.00018976,0.000636045,0.00053305,4.68956e-05,0.000559715
182 rs1278719,rs548288,rs6799056,rs866782,rs9848883 9.57135e-135 159.804 inf 5 9.57135e-135 5.56353e-07 4.80168e-07,6.37487e-07 0.00217765,-0.0170476,4.5696e-06,-0.0150626,-0.0154607 0.000189761,0.000636045,4.68355e-05,0.000533052,0.000559717
183 rs1278719,rs548288,rs6767060,rs866782,rs9848883 9.56738e-135 159.804 inf 5 9.56738e-135 5.56353e-07 4.78561e-07,6.3347e-07 0.00217764,-0.0170476,4.67441e-06,-0.0150626,-0.0154607 0.000189759,0.000636044,4.69563e-05,0.000533048,0.000559712
184 rs1278719,rs28519617,rs548288,rs866782,rs9848883 9.56675e-135 159.803 inf 5 9.56675e-135 5.56353e-07 4.80775e-07,6.36776e-07 0.00217765,4.64344e-06,-0.0170476,-0.0150626,-0.0154607 0.000189759,4.69563e-05,0.000636044,0.000533048,0.000559712
185 rs1278719,rs34864445,rs548288,rs866782,rs9848883 9.56326e-135 159.803 inf 5 9.56326e-135 5.56353e-07 4.83029e-07,6.34052e-07 0.00217765,4.62064e-06,-0.0170476,-0.0150626,-0.0154607 0.000189759,4.70176e-05,0.000636044,0.000533046,0.00055971
186 rs1278719,rs13079205,rs548288,rs866782,rs9848883 9.5627e-135 159.803 inf 5 9.5627e-135 5.56352e-07 4.83695e-07,6.33387e-07 0.00217769,4.27841e-06,-0.0170477,-0.0150627,-0.0154609 0.00018976,4.68956e-05,0.000636045,0.00053305,0.000559715
187 rs1278719,rs1393787,rs548288,rs866782,rs9848883 9.56063e-135 159.803 inf 5 9.56063e-135 5.56354e-07 4.84071e-07,6.28597e-07 0.00217761,5.0733e-06,-0.0170475,-0.0150625,-0.0154606 0.000189757,4.72693e-05,0.000636041,0.000533038,0.0005597
188 rs1278719,rs28535121,rs548288,rs866782,rs9848883 9.55565e-135 159.803 inf 5 9.55565e-135 5.56352e-07 4.82027e-07,6.34366e-07 0.00217767,4.54001e-06,-0.0170476,-0.0150627,-0.0154608 0.000189758,4.71421e-05,0.000636042,0.000533042,0.000559705
189 rs1278719,rs35352346,rs548288,rs866782,rs9848883 9.55039e-135 159.803 inf 5 9.55039e-135 5.5635e-07 4.76175e-07,6.33187e-07 0.00217778,3.5548e-06,-0.0170478,-0.015063,-0.0154612 0.00018976,4.68956e-05,0.000636045,0.00053305,0.000559715
190 rs1278719,rs1403763,rs548288,rs866782,rs9848883 9.5411e-135 159.802 inf 5 9.5411e-135 5.5636e-07 4.84369e-07,6.33923e-07 0.00217875,-6.60495e-06,-0.0170484,-0.0150654,-0.0154641 0.000189706,4.67431e-05,0.000635961,0.000532774,0.000559414
191 rs115976517,rs1278719,rs548288,rs866782,rs9848883 9.53584e-135 159.802 inf 5 9.53584e-135 5.56359e-07 4.82725e-07,6.36893e-07 6.63619e-06,0.0021775,-0.0170473,-0.0150621,-0.0154602 4.87773e-05,0.000189745,0.000636031,0.000532997,0.000559652
192 rs1278719,rs548288,rs67589653,rs866782,rs9848883 9.53573e-135 159.802 inf 5 9.53573e-135 5.56349e-07 4.7805e-07,6.32203e-07 0.00217784,-0.0170479,3.15717e-06,-0.0150632,-0.0154614 0.000189758,0.000636043,4.70795e-05,0.000533044,0.000559708
193 rs1278719,rs548288,rs6792630,rs866782,rs9848883 9.53505e-135 159.802 inf 5 9.53505e-135 5.56349e-07 4.81666e-07,6.3635e-07 0.00217782,-0.0170479,3.31978e-06,-0.0150632,-0.0154613 0.000189758,0.000636042,4.71421e-05,0.000533042,0.000559705
194 rs1278719,rs548288,rs866782,rs9848883,rs9848926 9.52117e-135 159.801 inf 5 9.52117e-135 5.56346e-07 4.77433e-07,6.33649e-07 0.00217831,-0.0170488,-0.0150647,-0.0154631,-7.07552e-07 0.000189759,0.000636044,0.000533048,0.000559712,4.69563e-05
195 rs1278719,rs548288,rs6775793,rs866782,rs9848883 9.46417e-135 159.799 inf 5 9.46417e-135 5.56379e-07 4.79842e-07,6.40526e-07 0.00217903,-0.0170501,1.35535e-05,-0.015067,-0.0154656 0.000189705,0.000635992,6.16448e-05,0.000532852,0.00055948
196 rs1278719,rs141390726,rs548288,rs866782,rs9848883 9.41991e-135 159.797 inf 5 9.41991e-135 5.56398e-07 4.80696e-07,6.34887e-07 0.00217853,-4.91238e-05,-0.0170492,-0.0150654,-0.0154638 0.000189673,0.000178696,0.000635962,0.000532738,0.000559345
197 rs1278719,rs548288,rs75452345,rs866782,rs9848883 9.32109e-135 159.792 inf 5 9.32109e-135 5.56353e-07 4.81966e-07,6.37211e-07 0.00217864,-0.0170494,-6.04144e-06,-0.0150657,-0.0154642 0.000189711,0.000635998,5.81843e-05,0.000532874,0.000559507
198 rs113587652,rs1278719,rs548288,rs866782,rs9848883 9.27316e-135 159.79 inf 5 9.27316e-135 5.56353e-07 4.85826e-07,6.36502e-07 -6.2019e-06,0.00217858,-0.0170493,-0.0150655,-0.015464 6.29097e-05,0.000189703,0.00063599,0.000532845,0.000559472
199 rs113915265,rs1278719,rs548288,rs866782,rs9848883 9.24732e-135 159.789 inf 5 9.24732e-135 5.56348e-07 4.78256e-07,6.33116e-07 -3.57216e-06,0.00217843,-0.017049,-0.0150651,-0.0154635 6.23917e-05,0.000189703,0.000635991,0.000532848,0.000559475
200 rs1278495,rs1278719,rs548288,rs866782,rs9848883 9.24603e-135 159.789 inf 5 9.24603e-135 5.56347e-07 4.74517e-07,6.31e-07 -2.5438e-06,0.00217838,-0.0170489,-0.0150649,-0.0154633 6.16448e-05,0.000189705,0.000635992,0.000532852,0.00055948
201 rs1278719,rs548288,rs61791757,rs866782,rs9856769 1.7929e-197 97.0763 inf 5 1.7929e-197 3.56517e-07 2.98813e-07,4.22869e-07 0.000406341,-0.00994973,-0.00106634,-0.00871305,-0.00898188 0.000222062,0.000504395,0.000132888,0.000403864,0.000434128
202 rs1278719,rs489398,rs548288,rs61791757,rs9848883 1.67298e-229 65.0462 inf 5 1.67298e-229 2.55325e-07 2.06345e-07,3.07679e-07 -0.00019254,0.00590394,-0.00650198,-0.00101444,-0.00598838 0.000214995,0.000330868,0.000415667,0.000132824,0.000356032
203 rs1278719,rs3821445,rs548288,rs61791757,rs9848883 1.22509e-230 63.9109 inf 5 1.22509e-230 2.51727e-07 2.00831e-07,3.03115e-07 -0.000199037,-0.00585526,-0.00644665,-0.0010133,-0.00593887 0.000214995,0.000330868,0.000415667,0.000132824,0.000356032
204 rs1278719,rs17252498,rs548288,rs61791757,rs9848883 2.38372e-233 61.2 inf 5 2.38372e-233 2.4316e-07 1.96138e-07,2.97609e-07 -0.000228747,-0.00562468,-0.00619819,-0.00100208,-0.00572819 0.00021483,0.000324351,0.000409687,0.000132797,0.000351072
205 rs1278719,rs4678428,rs61791757,rs72493178,rs73222262 9.5525e-239 55.8028 inf 5 9.5525e-239 2.27447e-07 1.82234e-07,2.85096e-07 -0.0056424,0.0051765,-0.000751364,-0.00373767,0.00446611 0.000319493,0.000309562,0.000132868,0.000269379,0.000298899
206 rs1278719,rs13059045,rs61791757,rs72493178,rs866782 1.28008e-241 52.9299 inf 5 1.28008e-241 1.15716e-07 8.38313e-08,1.52983e-07 -0.00261135,-9.26767e-05,-0.000837619,-0.00155697,-0.00190964 0.00021523,8.73867e-05,0.00013435,0.000175692,0.0001846
207 rs1278719,rs61791757,rs632016,rs72493178,rs9848883 3.53079e-242 52.3706 inf 5 3.53079e-242 2.16581e-07 1.71727e-07,2.67459e-07 -0.00551831,-0.000751115,0.00502956,-0.0036278,0.00431867 0.000320519,0.000132883,0.000309871,0.00027022,0.000299187
208 rs1278719,rs61791757,rs71336055,rs72493178,rs866782 4.59736e-247 47.4852 inf 5 4.59736e-247 1.15387e-07 8.33589e-08,1.51645e-07 -0.00260629,-0.000852804,-6.94407e-05,-0.00154066,-0.00190865 0.000215242,0.000132974,8.6437e-05,0.000174739,0.000187722
209 rs1278719,rs61791757,rs72493178,rs73222262,rs866782 1.75972e-248 46.0682 inf 5 1.75972e-248 1.23345e-07 8.82469e-08,1.62424e-07 -0.00278085,-0.000859698,-0.00128904,-0.000465399,-0.0021301 0.00022077,0.000132658,0.000188541,0.000133183,0.000188032
210 rs1278719,rs61791757,rs72493178,rs866782,rs9848883 5.82561e-249 45.5881 inf 5 5.82561e-249 1.24498e-07 9.2677e-08,1.62182e-07 -0.00278476,-0.000860137,-0.00127716,-0.00213459,-0.000483892 0.00022033,0.000132658,0.000188082,0.000187487,0.000129852
211 rs12330635,rs1278719,rs61791757,rs72493178,rs866782 9.93706e-250 44.82 inf 5 9.93706e-250 1.23873e-07 9.17159e-08,1.58282e-07 -0.000467807,-0.00277891,-0.000860138,-0.00128579,-0.00212843 0.000129852,0.00022033,0.000132658,0.000188082,0.000187487
212 rs1278719,rs61791757,rs72493178,rs7653249,rs9848883 4.61088e-255 39.4865 inf 5 4.61088e-255 1.75942e-07 1.37203e-07,2.26466e-07 -0.00443195,-0.000781315,-0.00261146,0.0038821,0.00310666 0.000287687,0.000132825,0.000237404,0.000271543,0.000256376
213 rs12330635,rs1278719,rs4678428,rs61791757,rs72493178 4.32267e-255 39.4585 inf 5 4.32267e-255 1.75853e-07 1.33155e-07,2.19415e-07 0.00312186,-0.00443216,0.0038824,-0.000781251,-0.00262409 0.000256376,0.000287687,0.000271543,0.000132825,0.000237404
214 rs1278719,rs61791757,rs72493178,rs866782,rs9856769 3.00088e-255 39.3 inf 5 3.00088e-255 1.22426e-07 8.767e-08,1.5954e-07 -0.00274484,-0.000860983,-0.00131167,-0.00209279,-0.00041806 0.000219128,0.000132658,0.000187566,0.000185936,0.000126766
215 rs1278719,rs576771,rs61791757,rs72493178,rs9848883 4.26369e-256 38.4525 inf 5 4.26369e-256 1.72665e-07 1.3391e-07,2.19414e-07 -0.00438923,0.00383661,-0.000782469,-0.00258045,0.00306918 0.000287687,0.000271543,0.000132825,0.000237404,0.000256376
216 rs1278719,rs4678428,rs61791757,rs72493178,rs9848883 2.26663e-256 38.1781 inf 5 2.26663e-256 1.71796e-07 1.32124e-07,2.13399e-07 -0.00437781,0.00382445,-0.000782777,-0.00257216,0.00305916 0.000287687,0.000271543,0.000132825,0.000237404,0.000256376
217 rs1278719,rs61791757,rs72493178,rs7628146,rs9848883 1.47005e-256 37.99 inf 5 1.47005e-256 1.712e-07 1.29753e-07,2.16591e-07 -0.00436996,-0.000782989,-0.00256646,0.00381609,0.00305227 0.000287687,0.000132825,0.000237404,0.000271543,0.000256376
218 rs1278719,rs4678428,rs61791757,rs72493178,rs9856769 1.37636e-256 37.9614 inf 5 1.37636e-256 1.71157e-07 1.31389e-07,2.19165e-07 -0.00434237,0.00378286,-0.00077919,-0.00241794,0.00297532 0.000285952,0.000269172,0.000132841,0.000226494,0.000250167
219 rs1278719,rs1279425,rs61791757,rs72493178,rs9848883 4.04999e-257 37.4302 inf 5 4.04999e-257 1.69426e-07 1.26084e-07,2.12863e-07 -0.00434648,0.0037911,-0.000783623,-0.00254942,0.00303168 0.000287687,0.000271543,0.000132825,0.000237404,0.000256376
220 rs1278719,rs61789562,rs61791757,rs72493178,rs866782 4.49692e-259 35.4756 inf 5 4.49692e-259 1.15331e-07 8.58441e-08,1.52953e-07 -0.00260517,-6.37415e-05,-0.000839019,-0.00155083,-0.0019257 0.000215275,8.47968e-05,0.000135608,0.000175647,0.000183479
221 rs1278719,rs35087366,rs61791757,rs72493178,rs866782 1.61525e-259 35.0309 inf 5 1.61525e-259 1.15411e-07 8.33521e-08,1.52205e-07 -0.00260481,-6.99662e-05,-0.000836954,-0.00155218,-0.0019234 0.000215275,8.47968e-05,0.000135608,0.000175647,0.000183479
222 rs12330635,rs1278719,rs4678428,rs72493178,rs866782 6.60007e-260 34.6423 inf 5 6.60007e-260 1.59139e-07 1.20259e-07,1.99382e-07 0.00479053,-0.00414561,0.00561693,-0.00303785,0.0012908 0.000559673,0.000289158,0.000581521,0.000258501,0.000402018
223 rs1278719,rs13081352,rs61791757,rs72493178,rs866782 1.41055e-260 33.9721 inf 5 1.41055e-260 1.1566e-07 8.41889e-08,1.53519e-07 -0.00260828,-8.62516e-05,-0.000836306,-0.00155553,-0.00191688 0.000215218,8.44494e-05,0.000134699,0.000175619,0.000183539
224 rs1278719,rs4678428,rs72493178,rs866782,rs9848883 7.88442e-262 32.7195 inf 5 7.88442e-262 1.53046e-07 1.15482e-07,1.97688e-07 -0.00403514,0.00531493,-0.00293707,0.00109995,0.00449172 0.000289158,0.000581521,0.000258501,0.000402018,0.000559673
225 rs1278719,rs4678428,rs72493178,rs866782,rs9856769 1.25328e-263 30.9208 inf 5 1.25328e-263 1.47718e-07 1.11275e-07,1.87778e-07 -0.00372437,0.00408646,-0.00252142,0.000186155,0.00325414 0.000270101,0.00046011,0.000229167,0.000318267,0.000432297
226 rs1278719,rs1279840,rs61791757,rs72493178,rs9848883 6.17632e-264 30.6134 inf 5 6.17632e-264 1.47954e-07 1.1034e-07,1.91085e-07 -0.00376363,0.00316859,-0.000795718,-0.00199006,0.00234645 0.000268112,0.000247642,0.000132809,0.000217123,0.000228013
227 rs1278719,rs61791757,rs665200,rs72493178,rs9848883 5.74908e-264 30.5823 inf 5 5.74908e-264 1.4786e-07 1.10513e-07,1.88185e-07 -0.00374311,-0.000808185,0.00315639,-0.00210407,0.0025102 0.000266804,0.000132764,0.000246791,0.000223754,0.000238884
228 rs1278719,rs1711170,rs61791757,rs72493178,rs866782 2.50072e-266 28.2208 inf 5 2.50072e-266 1.21757e-07 8.94171e-08,1.5704e-07 -0.00267831,0.000124358,-0.000851155,-0.00153115,-0.00202636 0.000216344,3.95173e-05,0.000132688,0.000174689,0.000182424
229 rs1278719,rs61791757,rs72493178,rs7650071,rs866782 3.25729e-267 27.3356 inf 5 3.25729e-267 1.15203e-07 8.2457e-08,1.53988e-07 -0.00260329,-0.000851307,-0.00153944,-5.12103e-05,-0.0019244 0.000215412,0.000133435,0.000174725,8.31435e-05,0.00018524
230 rs1278719,rs4678428,rs61791757,rs72493178,rs866782 2.50522e-267 27.2216 inf 5 2.50522e-267 1.36647e-07 1.02106e-07,1.78931e-07 -0.0031448,0.000757914,-0.000845164,-0.00138791,-0.00175776 0.00023542,0.000134949,0.000132684,0.000176685,0.000183962
231 rs1278719,rs4678428,rs72493178,rs866782,rs9840812 1.60195e-267 27.0274 inf 5 1.60195e-267 1.36064e-07 9.93641e-08,1.73428e-07 -0.00311971,0.000760042,-0.00139055,-0.00175931,0.000815949 0.000234046,0.000134943,0.000176674,0.00018396,0.000129458
232 rs1278719,rs4678428,rs61791721,rs72493178,rs866782 1.45552e-267 26.9857 inf 5 1.45552e-267 1.35932e-07 9.91975e-08,1.77159e-07 -0.00311791,0.000760079,-0.000813978,-0.00139063,-0.00175933 0.000234046,0.000134943,0.000129458,0.000176674,0.00018396
233 rs1278719,rs4678361,rs4678428,rs72493178,rs866782 8.66455e-268 26.7605 inf 5 8.66455e-268 1.35251e-07 9.83026e-08,1.75041e-07 -0.00309357,0.000786105,0.000760534,-0.00139235,-0.00176488 0.000232837,0.000126621,0.000134942,0.000176668,0.000183955
234 rs1278719,rs4678322,rs4678428,rs72493178,rs866782 6.9344e-268 26.6637 inf 5 6.9344e-268 1.34944e-07 1.01162e-07,1.75766e-07 -0.0030894,-0.000781549,0.000760619,-0.00139252,-0.00176491 0.000232837,0.000126621,0.000134942,0.000176668,0.000183955
235 rs1278719,rs61791757,rs6762209,rs72493178,rs866782 6.28909e-268 26.6213 inf 5 6.28909e-268 1.16266e-07 8.30421e-08,1.51641e-07 -0.0026104,-0.000830469,-0.000115624,-0.00156175,-0.00191149 0.00021522,0.000134374,8.33646e-05,0.000175589,0.000182817
236 rs1278719,rs483465,rs61791757,rs72493178,rs9848883 1.64541e-268 26.039 inf 5 1.64541e-268 1.33583e-07 9.99841e-08,1.73686e-07 -0.00332097,0.00269143,-0.000812682,-0.0019067,0.00210585 0.000250435,0.000225203,0.000132765,0.000220206,0.000222464
237 rs1278719,rs34894639,rs4678428,rs72493178,rs866782 1.41882e-268 25.9746 inf 5 1.41882e-268 1.32817e-07 9.77043e-08,1.72129e-07 -0.00303309,-0.000717014,0.000764526,-0.00139754,-0.0017673 0.000230626,0.000121186,0.000134934,0.000176652,0.000183954
238 rs1278719,rs61791757,rs72493178,rs7653249,rs866782 1.03468e-268 25.8375 inf 5 1.03468e-268 1.37471e-07 9.88169e-08,1.76671e-07 -0.00315487,-0.000844882,-0.00138511,0.000772153,-0.00175416 0.00023542,0.000132684,0.000176685,0.000134949,0.000183962
239 rs1278719,rs1279840,rs61791757,rs72493178,rs866782 8.72157e-269 25.7633 inf 5 8.72157e-269 1.37576e-07 1.02161e-07,1.75434e-07 -0.0031746,0.000793692,-0.000843323,-0.00138643,-0.00175327 0.000236742,0.00013839,0.00013269,0.000176641,0.000183976
240 rs1278719,rs576771,rs61791757,rs72493178,rs866782 6.39686e-269 25.6287 inf 5 6.39686e-269 1.3682e-07 1.03422e-07,1.76912e-07 -0.00314693,0.000760918,-0.000845104,-0.00138732,-0.001757 0.00023542,0.000134949,0.000132684,0.000176685,0.000183962
241 rs1278719,rs61791757,rs72493178,rs7628146,rs866782 5.1611e-269 25.5355 inf 5 5.1611e-269 1.36529e-07 1.04446e-07,1.75452e-07 -0.00314335,-0.000845204,-0.00138832,0.00075585,-0.00175828 0.00023542,0.000132684,0.000176685,0.000134949,0.000183962
242 rs1278719,rs61791757,rs72493178,rs866782 4.92583e-269 23.1554 inf 4 1.24645e-140 1.14254e-07 8.16884e-08,1.51251e-07 -0.00260892,-0.000860165,-0.00153699,-0.0019493 0.000215218,0.000132658,0.000174679,0.000180773
243 rs1278719,rs61791757,rs665200,rs72493178,rs866782 4.67053e-269 25.4921 inf 5 4.67053e-269 1.35862e-07 9.92191e-08,1.76241e-07 -0.00312388,-0.000847722,0.00072452,-0.00139487,-0.00177085 0.000234609,0.000132677,0.000131404,0.000176571,0.000183648
244 rs1278719,rs1711171,rs61791757,rs72493178,rs866782 4.46341e-269 25.4724 inf 5 4.46341e-269 1.34803e-07 9.91006e-08,1.72345e-07 -0.00309197,0.000672441,-0.000852207,-0.00140585,-0.00179235 0.000233245,0.000125167,0.000132666,0.000176377,0.000183119
245 rs1278719,rs1279425,rs61791757,rs72493178,rs866782 3.98134e-269 25.4227 inf 5 3.98134e-269 1.36178e-07 1.00699e-07,1.73676e-07 -0.00313898,0.000749678,-0.000845327,-0.00138953,-0.00175984 0.00023542,0.000134949,0.000132684,0.000176685,0.000183962
246 rs1278719,rs61791757,rs632016,rs72493178,rs866782 2.51495e-269 25.2232 inf 5 2.51495e-269 1.35917e-07 1.01306e-07,1.71548e-07 -0.00311861,-0.000845798,0.000729046,-0.00138947,-0.00175733 0.000234183,0.000132683,0.000132051,0.000176711,0.000184087
247 rs1278719,rs4678428,rs61789601,rs61791757,rs72493178 5.82299e-270 24.5879 inf 5 5.82299e-270 1.28374e-07 9.31083e-08,1.64381e-07 -0.00298442,0.000961048,-0.00154545,-0.000677291,-0.00123581 0.000230977,0.000132671,0.000173575,0.000134209,0.000171336
248 rs1278719,rs3821445,rs4678428,rs61791757,rs72493178 1.17731e-270 23.8936 inf 5 1.17731e-270 1.26219e-07 9.14192e-08,1.66084e-07 -0.0029157,-0.00147997,0.000797542,-0.000854665,-0.00116319 0.000227954,0.000169606,0.000134565,0.000132679,0.00016699
249 rs1278719,rs632016,rs78930792,rs866782,rs9848883 8.81721e-271 23.768 inf 5 8.81721e-271 6.35987e-08 4.01854e-08,9.17466e-08 -0.00134977,0.0010858,8.60077e-05,-0.000436144,0.000167945 0.000183954,0.000761087,0.000127851,0.000661823,0.000703322
250 rs1278719,rs17252498,rs4678428,rs61791757,rs72493178 7.68515e-271 23.7084 inf 5 7.68515e-271 1.25636e-07 9.23637e-08,1.63732e-07 -0.00290611,-0.00146192,0.000801908,-0.000852991,-0.00115527 0.00022775,0.000168476,0.000134501,0.000132679,0.000166844
251 rs1278719,rs4678428,rs72493178,rs866782 5.57417e-271 21.2091 inf 4 1.41052e-142 1.0804e-07 7.42034e-08,1.42859e-07 -0.00237456,0.000775218,-0.00142207,-0.00176891 0.000201991,0.000134922,0.000176603,0.000183954
252 rs1278719,rs1618069,rs61791757,rs72493178,rs866782 5.33624e-271 23.5499 inf 5 5.33624e-271 1.35453e-07 9.67114e-08,1.75918e-07 -0.00309981,0.000685745,-0.000848655,-0.00143522,-0.00178216 0.000233245,0.000125605,0.000132674,0.000175671,0.000183347
253 rs1278719,rs483465,rs61791757,rs72493178,rs866782 5.03616e-271 23.5248 inf 5 5.03616e-271 1.35978e-07 1.00392e-07,1.76366e-07 -0.00311602,0.00071177,-0.000846344,-0.00143122,-0.00177149 0.000233946,0.000128734,0.000132681,0.000175724,0.000183612
254 rs1278719,rs3772390,rs4678428,rs866782 3.03473e-271 20.945 inf 4 7.67924e-143 1.07217e-07 7.61873e-08,1.41242e-07 -0.00235264,-0.00135718,0.000782237,-0.00174204 0.000201016,0.000170121,0.000134819,0.000182364
255 rs1278719,rs3772390,rs4678428,rs72493178,rs866782 1.58241e-271 23.022 inf 5 1.58241e-271 1.23957e-07 8.84111e-08,1.65197e-07 -0.00271922,-0.000910783,0.000721925,-0.00097071,-0.00216977 0.000214868,0.000193606,0.000135396,0.000200984,0.000202731
256 rs1278719,rs589092,rs61791757,rs72493178,rs866782 1.30724e-271 22.9391 inf 5 1.30724e-271 1.1808e-07 8.48162e-08,1.56642e-07 -0.00262129,8.10116e-05,-0.000844931,-0.00152263,-0.00197548 0.000215295,3.79355e-05,0.000132849,0.000174809,0.000181189
257 rs1278719,rs4678428,rs489398,rs61791757,rs72493178 7.77994e-272 22.7137 inf 5 7.77994e-272 1.2246e-07 8.93134e-08,1.64314e-07 -0.00281585,0.000724782,0.00144646,-0.000856446,-0.00113793 0.000224006,0.000136504,0.000172051,0.000132679,0.000168448
258 rs1278719,rs61789561,rs61791757,rs72493178,rs866782 7.71183e-272 22.7099 inf 5 7.71183e-272 1.21881e-07 8.80588e-08,1.59246e-07 -0.00281947,0.000650286,-0.00126486,-0.00138203,-0.00239162 0.000225199,0.000204777,0.000183953,0.000181367,0.000228211
259 rs1278719,rs61791757,rs72493178,rs866782,rs9647335 5.79756e-272 22.586 inf 5 5.79756e-272 1.21487e-07 8.79192e-08,1.58282e-07 -0.00281173,-0.00125442,-0.001385,-0.00237681,0.000634736 0.000225041,0.000184231,0.000181499,0.000227805,0.000205815
260 rs1278719,rs1618069,rs61791757,rs72493178,rs9848883 2.27469e-272 22.1796 inf 5 2.27469e-272 1.2145e-07 8.83624e-08,1.58182e-07 -0.00299625,0.00235245,-0.000827466,-0.00165243,0.00183011 0.000238215,0.000210245,0.000132729,0.000211749,0.000212555
261 rs1278719,rs548288,rs61789601,rs61791757,rs9848883 1.362e-272 21.9569 inf 5 1.362e-272 1.19288e-07 8.73318e-08,1.5676e-07 -0.000829045,-0.00217642,-0.00250006,-0.000650812,-0.00236233 0.000210862,0.000280129,0.000227562,0.000134186,0.000245755
262 rs1278719,rs4678428,rs72493178,rs75439229,rs866782 1.03294e-272 21.8368 inf 5 1.03294e-272 1.20201e-07 8.89629e-08,1.54591e-07 -0.00267371,0.000728962,-0.00103031,-0.000790526,-0.00211684 0.000214868,0.000135396,0.000200984,0.000193606,0.000202731
263 rs1278719,rs1711171,rs61791757,rs72493178,rs9848883 6.5759e-273 21.6407 inf 5 6.5759e-273 1.19732e-07 8.81404e-08,1.60001e-07 -0.00298556,0.00235915,-0.000839163,-0.00154487,0.00185517 0.000239074,0.000212978,0.000132697,0.000206,0.000215802
264 rs1278719,rs72493178,rs7653249,rs866782,rs9848883 6.47456e-273 21.6339 inf 5 6.47456e-273 1.58907e-07 1.19254e-07,2.00193e-07 -0.00413698,-0.00301774,0.00557933,0.00126164,0.00473924 0.000289158,0.000258501,0.000581521,0.000402018,0.000559673
265 rs1278719,rs4678428,rs75439229,rs866782 4.52696e-273 19.1187 inf 4 1.14552e-144 1.0143e-07 7.26182e-08,1.36466e-07 -0.00228463,0.000792977,-0.00126433,-0.00166285 0.000201016,0.000134819,0.000170121,0.000182364
266 rs1278719,rs632016,rs72493178,rs866782,rs9848883 3.75148e-273 21.3969 inf 5 3.75148e-273 1.01879e-07 9.83902e-08,9.84921e-08 0.00167907,-0.0103111,0.00209983,-0.00879889,-0.0107464 NA,NA,NA,NA,NA
267 rs1278719,rs576771,rs72493178,rs866782,rs9848883 3.02524e-273 21.3035 inf 5 3.02524e-273 1.54259e-07 1.13532e-07,1.95592e-07 -0.00405663,0.00537071,-0.00295409,0.00113406,0.00454394 0.000289158,0.000581521,0.000258501,0.000402018,0.000559673
268 rs1278719,rs1279840,rs72493178,rs866782,rs9848883 2.45615e-273 21.213 inf 5 2.45615e-273 1.26502e-07 9.12306e-08,1.65955e-07 -0.00306198,0.00259511,-0.00204209,-0.000637448,0.00179074 0.00024311,0.000387057,0.000216998,0.00029337,0.000363266
269 rs1278719,rs72493178,rs7628146,rs866782,rs9848883 2.15481e-273 21.1561 inf 5 2.15481e-273 1.5222e-07 1.13829e-07,1.89988e-07 -0.00402038,-0.00292538,0.00527661,0.00107651,0.00445584 0.000289158,0.000258501,0.000581521,0.000402018,0.000559673
270 rs1278719,rs1291921,rs61791757,rs72493178,rs866782 1.94998e-273 21.1127 inf 5 1.94998e-273 1.27541e-07 9.51368e-08,1.6573e-07 -0.00290012,0.000395526,-0.000863343,-0.00149082,-0.00186058 0.000225722,9.24375e-05,0.00013266,0.000175012,0.000181958
271 rs1278719,rs1279425,rs72493178,rs866782,rs9848883 1.43018e-273 20.9781 inf 5 1.43018e-273 1.49786e-07 1.10692e-07,1.90808e-07 -0.00397624,0.00516199,-0.0028904,0.00100641,0.00434854 0.000289158,0.000581521,0.000258501,0.000402018,0.000559673
272 rs1278719,rs4678428,rs72493178,rs7349597,rs866782 1.42042e-273 20.9751 inf 5 1.42042e-273 1.1818e-07 8.40412e-08,1.5495e-07 -0.00254201,0.000853526,-0.00142693,0.000159419,-0.00176929 0.000206982,0.000136566,0.000176608,4.3014e-05,0.000183954
273 rs1278719,rs13065565,rs61791757,rs72493178,rs866782 9.81547e-274 20.8146 inf 5 9.81547e-274 1.16783e-07 8.14153e-08,1.51506e-07 -0.00261614,-0.000134094,-0.000832494,-0.0015648,-0.00192039 0.000215263,8.19952e-05,0.000133732,0.000175505,0.000181635
274 rs1278719,rs1279086,rs61791757,rs72493178,rs866782 9.18502e-274 20.7858 inf 5 9.18502e-274 1.26644e-07 8.97486e-08,1.62751e-07 -0.00270519,0.00017644,-0.000832492,-0.00157019,-0.00197253 0.00021648,4.27855e-05,0.000132827,0.000174865,0.000180861
275 rs1278719,rs3772390,rs61791757,rs72493178,rs866782 8.62284e-274 20.7584 inf 5 8.62284e-274 1.1651e-07 8.3222e-08,1.50496e-07 -0.0026201,-0.000368652,-0.000704717,-0.00135695,-0.00210895 0.000215345,0.000244244,0.000167943,0.000211523,0.000209444
276 rs1278719,rs1279831,rs4678428,rs72493178,rs866782 8.35402e-274 20.7446 inf 5 8.35402e-274 1.17456e-07 8.51533e-08,1.54782e-07 -0.00252653,0.000152553,0.000838276,-0.00142973,-0.00177286 0.000206449,4.28362e-05,0.000136079,0.000176616,0.000183957
277 rs1278719,rs1279086,rs4678428,rs72493178,rs866782 7.94704e-274 20.7229 inf 5 7.94704e-274 1.17383e-07 8.472e-08,1.53589e-07 -0.00242261,0.000153646,0.000695138,-0.00146573,-0.00180897 0.000202445,4.33252e-05,0.000136798,0.000177032,0.0001843
278 rs10935177,rs1278719,rs4678428,rs72493178,rs866782 6.70915e-274 20.6494 inf 5 6.70915e-274 1.17152e-07 8.4797e-08,1.5173e-07 0.000150009,-0.00252256,0.000836174,-0.00142852,-0.00177194 4.28737e-05,0.000206372,0.000136042,0.000176613,0.000183956
279 rs1278719,rs4678428,rs72493178,rs863930,rs866782 4.95973e-274 20.5182 inf 5 4.95973e-274 1.16586e-07 8.5344e-08,1.55327e-07 -0.0025445,0.000807738,-0.00145217,0.000162786,-0.00178764 0.000208157,0.000135264,0.000176828,4.81721e-05,0.000184037
280 rs1153872,rs1278719,rs4678428,rs72493178,rs866782 4.86951e-274 20.5102 inf 5 4.86951e-274 1.16573e-07 8.44144e-08,1.49831e-07 0.000161385,-0.00254351,0.000807932,-0.0014514,-0.00178952 4.77982e-05,0.000208097,0.000135269,0.000176817,0.000184055
281 rs3772390,rs548288,rs61791757,rs866782,rs9848883 4.79709e-274 20.5037 inf 5 4.79709e-274 1.13352e-06 1.03053e-06,1.24808e-06 0.00843204,-0.0313557,-0.00765272,-0.0242937,-0.0314402 0.000300093,0.000777699,0.000245727,0.000612881,0.00078675
282 rs1278719,rs4678428,rs661739,rs72493178,rs866782 4.69039e-274 20.4939 inf 5 4.69039e-274 1.16511e-07 8.53241e-08,1.53574e-07 -0.00254377,0.000807633,0.000161761,-0.00145254,-0.00178797 0.000208163,0.000135265,4.80994e-05,0.000176836,0.000184041
283 rs1278719,rs3957816,rs4678428,rs72493178,rs866782 4.55364e-274 20.4811 inf 5 4.55364e-274 1.1647e-07 8.24408e-08,1.54412e-07 -0.00254333,0.000161338,0.000807548,-0.00145246,-0.00178793 0.000208163,4.80994e-05,0.000135265,0.000176836,0.000184041
284 rs1278719,rs4678428,rs668485,rs72493178,rs866782 4.34871e-274 20.4611 inf 5 4.34871e-274 1.16405e-07 8.33483e-08,1.53764e-07 -0.00254253,0.000807362,0.000160901,-0.00145183,-0.00178742 0.000208157,0.000135264,4.81721e-05,0.000176828,0.000184037
285 rs1278719,rs4678428,rs72493178,rs838199,rs866782 4.32492e-274 20.4587 inf 5 4.32492e-274 1.16398e-07 8.30834e-08,1.54111e-07 -0.00254245,0.000807346,-0.00145181,0.000160822,-0.00178741 0.000208157,0.000135264,0.000176828,4.81721e-05,0.000184037
286 rs1278719,rs1698982,rs4678428,rs72493178,rs866782 4.3006e-274 20.4562 inf 5 4.3006e-274 1.1639e-07 8.39595e-08,1.52033e-07 -0.00254261,0.000160746,0.000807634,-0.00145175,-0.00178735 0.000208175,4.81738e-05,0.000135271,0.000176827,0.000184037
287 rs1278719,rs61789606,rs61791757,rs72493178,rs866782 4.1196e-274 20.4376 inf 5 4.1196e-274 1.15248e-07 8.32926e-08,1.5037e-07 -0.00260604,-5.75423e-05,-0.000855008,-0.00153873,-0.00193096 0.000215261,8.63519e-05,0.000132883,0.000174699,0.000182857
288 rs1278719,rs665200,rs72493178,rs866782,rs9848883 3.96293e-274 20.4207 inf 5 3.96293e-274 1.24561e-07 9.12737e-08,1.67509e-07 -0.00300945,0.00264108,-0.00212186,-0.000553093,0.00198652 0.000241261,0.000406881,0.000225337,0.000309356,0.000402136
289 rs1278719,rs4678428,rs634559,rs72493178,rs866782 3.69195e-274 20.39 inf 5 3.69195e-274 1.1618e-07 8.41188e-08,1.53285e-07 -0.00254029,0.000807186,0.000158527,-0.00145134,-0.00178709 0.000208175,0.000135271,4.81738e-05,0.000176827,0.000184037
290 rs1278719,rs4678428,rs668437,rs72493178,rs866782 3.67903e-274 20.3884 inf 5 3.67903e-274 1.16177e-07 8.41833e-08,1.50133e-07 -0.00254033,0.000807231,0.000158255,-0.00145183,-0.0017875 0.000208181,0.000135272,4.81012e-05,0.000176835,0.000184041
291 rs1278719,rs61791757,rs72493178,rs75439229,rs866782 3.59194e-274 20.378 inf 5 3.59194e-274 1.15305e-07 8.24907e-08,1.52001e-07 -0.0026143,-0.000785419,-0.00145042,-0.000177263,-0.00202607 0.000215345,0.000167943,0.000211523,0.000244244,0.000209444
292 rs1278719,rs4678428,rs525773,rs72493178,rs866782 3.49899e-274 20.3667 inf 5 3.49899e-274 1.16179e-07 8.13448e-08,1.56299e-07 -0.00252758,0.000818256,0.00014954,-0.00143818,-0.00178037 0.000207275,0.000135554,4.54471e-05,0.000176671,0.000183987
293 rs1278719,rs13079037,rs61791757,rs72493178,rs866782 3.37213e-274 20.3506 inf 5 3.37213e-274 1.15304e-07 8.38066e-08,1.4735e-07 -0.00260238,-2.88298e-05,-0.000852567,-0.00154699,-0.00193924 0.000215407,3.97869e-05,0.000133071,0.000175223,0.000181306
294 rs1278719,rs483465,rs72493178,rs866782,rs9848883 2.40455e-274 20.2037 inf 5 2.40455e-274 1.17587e-07 8.50242e-08,1.54473e-07 -0.00271664,0.00185243,-0.00196128,-0.00102896,0.00123451 0.000223689,0.000327481,0.000219951,0.000272857,0.000330384
295 rs1278719,rs4678428,rs72493178,rs866782,rs9647335 2.00872e-274 20.1256 inf 5 2.00872e-274 1.14091e-07 8.38178e-08,1.51654e-07 -0.00250476,0.000808267,-0.00150352,-0.00147609,-0.000415306 0.000207305,0.00013544,0.000178997,0.000211759,0.000148769
296 rs1278719,rs4678428,rs61789561,rs72493178,rs866782 1.6868e-274 20.0498 inf 5 1.6868e-274 1.1385e-07 8.11303e-08,1.49104e-07 -0.00250078,0.000808358,-0.000404512,-0.00150073,-0.00148075 0.000207222,0.000135467,0.000148272,0.000178941,0.000212122
297 rs1278719,rs7653249,rs78930792,rs866782,rs9848883 1.25034e-274 19.9197 inf 5 1.25034e-274 6.54846e-08 4.18059e-08,9.21809e-08 -0.001367,0.000924301,9.12975e-05,-0.00061902,-2.75298e-05 0.000165229,0.00042295,0.000127865,0.000368674,0.000382408
298 rs1278719,rs13071085,rs72493178,rs866782,rs9840812 1.08498e-274 19.8581 inf 5 1.08498e-274 1.14236e-07 8.12359e-08,1.5203e-07 -0.00258117,3.82661e-06,-0.00154026,-0.00195416,0.000829588 0.000214226,8.86193e-05,0.000174677,0.000191422,0.000130255
299 rs1278719,rs61683900,rs61791757,rs72493178,rs866782 1.0685e-274 19.8515 inf 5 1.0685e-274 1.14952e-07 8.15789e-08,1.49455e-07 -0.00261128,9.91448e-06,-0.000862399,-0.00153698,-0.00195194 0.000216141,8.37074e-05,0.000133992,0.000174679,0.000182144
300 rs1278719,rs72493178,rs866782,rs9840812,rs9848883 1.01834e-274 19.8306 inf 5 1.01834e-274 1.23874e-07 9.03911e-08,1.61611e-07 -0.00275818,-0.00127915,-0.00213752,0.000830157,-0.000485998 0.000218783,0.000188074,0.000187482,0.000129438,0.000129853
301 rs1278719,rs13071085,rs61791721,rs72493178,rs866782 9.84226e-275 19.8158 inf 5 9.84226e-275 1.14102e-07 8.07894e-08,1.48112e-07 -0.00257932,3.67475e-06,-0.000827593,-0.00154034,-0.00195409 0.000214226,8.86193e-05,0.000130255,0.000174677,0.000191422
302 rs1278719,rs61791721,rs72493178,rs866782,rs9848883 9.23796e-275 19.7883 inf 5 9.23796e-275 1.2374e-07 9.12821e-08,1.62531e-07 -0.00275636,-0.000828186,-0.00127924,-0.00213755,-0.000485993 0.000218783,0.000129438,0.000188074,0.000187482,0.000129853
303 rs1278719,rs3772390,rs4678428,rs61791757,rs866782 8.16127e-275 19.7345 inf 5 8.16127e-275 1.12684e-07 8.16982e-08,1.49384e-07 -0.00252894,-0.00105914,0.00080616,-0.000419691,-0.00149645 0.000211855,0.000204282,0.000135125,0.000159255,0.000204796
304 rs1278719,rs61791757,rs72493178,rs78930792,rs866782 8.1538e-275 19.7341 inf 5 8.1538e-275 1.15588e-07 8.45186e-08,1.55289e-07 -0.00261337,-0.000866433,-0.00153563,0.000124027,-0.00196243 0.000215266,0.000132815,0.000174685,0.000128003,0.000181281
305 rs1278719,rs61791757,rs72493178,rs7623246,rs866782 8.0041e-275 19.726 inf 5 8.0041e-275 1.14945e-07 8.11807e-08,1.50474e-07 -0.00261008,-0.000861248,-0.00153699,4.84327e-06,-0.0019506 0.000216136,0.000133944,0.000174679,8.28417e-05,0.000182131
306 rs1278719,rs13065565,rs4678428,rs72493178,rs866782 7.26471e-275 19.6839 inf 5 7.26471e-275 1.13933e-07 8.01758e-08,1.49901e-07 -0.00244367,-0.000224001,0.000794858,-0.00146259,-0.00171481 0.000203548,8.14501e-05,0.00013511,0.000177217,0.000185003
307 rs1278719,rs4678428,rs6762209,rs72493178,rs866782 7.02361e-275 19.6693 inf 5 7.02361e-275 1.13737e-07 7.96355e-08,1.50218e-07 -0.00244371,0.000793736,-0.000222316,-0.00146348,-0.00169048 0.000203611,0.000135096,8.2406e-05,0.000177269,0.000186237
308 rs1278719,rs1618069,rs72493178,rs866782,rs9848883 6.95682e-275 19.6651 inf 5 6.95682e-275 1.1286e-07 8.12974e-08,1.48467e-07 -0.00254873,0.0014211,-0.00181076,-0.0012992,0.000833355 0.000214376,0.000283494,0.000212382,0.000252943,0.000293118
309 rs1278719,rs61791757,rs72493178,rs75125767,rs866782 5.74676e-275 19.5821 inf 5 5.74676e-275 1.14946e-07 8.16289e-08,1.522e-07 -0.00261033,-0.000861391,-0.00153705,5.56365e-06,-0.00195082 0.000216202,0.000133868,0.000174681,8.15073e-05,0.000182137
310 rs1278719,rs13071085,rs4678361,rs72493178,rs866782 5.74617e-275 19.5821 inf 5 5.74617e-275 1.13396e-07 8.40738e-08,1.49182e-07 -0.00255252,-5.91862e-06,0.000797795,-0.00154196,-0.00195303 0.00021271,8.84736e-05,0.000127191,0.000174672,0.000191419
311 rs1278719,rs1279840,rs61791757,rs866782 5.35998e-275 17.192 inf 4 1.35632e-146 9.44971e-08 6.33223e-08,1.27734e-07 -0.00221576,0.000955126,-0.000874668,-0.000599038 0.000202789,0.000136853,0.00013263,0.00011055
312 rs1278719,rs4678361,rs72493178,rs866782,rs9848883 5.34935e-275 19.551 inf 5 5.34935e-275 1.22999e-07 9.10861e-08,1.59785e-07 -0.00273049,0.000799328,-0.00128154,-0.00214301,-0.000485177 0.000217428,0.000126602,0.000188066,0.000187475,0.000129853
313 rs1278719,rs61791757,rs7653249,rs866782 5.2182e-275 17.1804 inf 4 1.32044e-146 9.44933e-08 6.5118e-08,1.28339e-07 -0.00219491,-0.000876456,0.000931092,-0.000601244 0.000201067,0.000132623,0.000133417,0.000110515
314 rs115064616,rs1278719,rs4678428,rs72493178,rs866782 5.10791e-275 19.531 inf 5 5.10791e-275 1.13793e-07 8.13317e-08,1.50604e-07 0.000259893,-0.00240035,0.000759728,-0.00145448,-0.00179648 9.58021e-05,0.000202214,0.000135042,0.000177007,0.000184234
315 rs1278719,rs13071085,rs4678322,rs72493178,rs866782 4.58354e-275 19.4839 inf 5 4.58354e-275 1.13085e-07 8.06756e-08,1.52002e-07 -0.00254824,-6.22626e-06,-0.000793198,-0.00154214,-0.00195285 0.00021271,8.84736e-05,0.000127191,0.000174672,0.000191419
316 rs1278719,rs4678322,rs72493178,rs866782,rs9848883 4.2657e-275 19.4527 inf 5 4.2657e-275 1.22688e-07 8.96079e-08,1.60902e-07 -0.00272626,-0.000794773,-0.00128173,-0.00214305,-0.00048517 0.000217428,0.000126602,0.000188066,0.000187475,0.000129853
317 rs1278719,rs35087366,rs4678428,rs72493178,rs866782 3.90185e-275 19.414 inf 5 3.90185e-275 1.1287e-07 8.22591e-08,1.46022e-07 -0.00243765,-0.000203779,0.000792394,-0.00145991,-0.00168788 0.000203621,8.30638e-05,0.000135103,0.000177276,0.000186896
318 rs1278719,rs13081352,rs4678428,rs72493178,rs866782 3.72271e-275 19.3936 inf 5 3.72271e-275 1.12797e-07 7.95108e-08,1.47626e-07 -0.00243729,-0.000202512,0.000792256,-0.00145973,-0.00168745 0.000203632,8.32818e-05,0.000135103,0.000177281,0.000186979
319 rs1278719,rs61791757,rs650505,rs72493178,rs866782 3.54584e-275 19.3724 inf 5 3.54584e-275 1.18721e-07 8.50678e-08,1.55835e-07 -0.00271115,-0.000874635,0.000142591,-0.00151079,-0.00191485 0.000219594,0.000132801,6.08455e-05,0.000175037,0.00018137
320 rs1278719,rs13059045,rs4678428,rs72493178,rs866782 3.50723e-275 19.3677 inf 5 3.50723e-275 1.12618e-07 7.83091e-08,1.515e-07 -0.00243844,-0.00020543,0.00079205,-0.0014608,-0.00167583 0.00020377,8.64045e-05,0.000135107,0.000177353,0.000188074
321 rs1278719,rs4678428,rs61789562,rs72493178,rs866782 3.27928e-275 19.3385 inf 5 3.27928e-275 1.12631e-07 8.05051e-08,1.49933e-07 -0.0024358,0.00079189,-0.000197806,-0.0014588,-0.00169025 0.000203621,0.000135103,8.30638e-05,0.000177276,0.000186896
322 rs1278719,rs1711171,rs72493178,rs866782,rs9848883 3.08731e-275 19.3123 inf 5 3.08731e-275 1.11402e-07 7.97742e-08,1.47394e-07 -0.00252539,0.00137793,-0.00173689,-0.00133578,0.000802836 0.000214465,0.000287267,0.000207515,0.00025296,0.000298037
323 rs1278719,rs576771,rs61791757,rs866782 2.94804e-275 16.9324 inf 4 7.45986e-147 9.37075e-08 6.44079e-08,1.24712e-07 -0.00218543,0.000920111,-0.000876729,-0.000602244 0.000201067,0.000133417,0.000132623,0.000110515
324 rs114968564,rs1278719,rs61791757,rs72493178,rs866782 2.91027e-275 19.2866 inf 5 2.91027e-275 1.15523e-07 8.1483e-08,1.52663e-07 -8.29348e-05,-0.00262046,-0.000870129,-0.0015384,-0.0019266 9.02795e-05,0.000215584,0.0001331,0.000174686,0.000182454
325 rs1278719,rs2400730,rs61791757,rs72493178,rs866782 2.67867e-275 19.2506 inf 5 2.67867e-275 1.15021e-07 8.33047e-08,1.52211e-07 -0.00260513,-2.7768e-05,-0.000853949,-0.00153935,-0.00194478 0.000215508,8.20336e-05,0.000133923,0.000174818,0.000181265
326 rs1278719,rs4678428,rs61791757,rs866782 2.53352e-275 16.8666 inf 4 6.41095e-147 9.3499e-08 6.35245e-08,1.27453e-07 -0.0021829,0.000917175,-0.000876802,-0.000602511 0.000201067,0.000133417,0.000132623,0.000110515
327 rs1278719,rs4678428,rs61791757,rs73222262 2.48908e-275 16.8589 inf 4 6.29849e-147 9.42881e-08 6.53613e-08,1.2891e-07 -0.00226572,0.00161183,-0.000869185,0.000654363 0.000207004,0.000172701,0.000132596,0.000117775
328 rs1278719,rs61791757,rs7628146,rs866782 2.28364e-275 16.8215 inf 4 5.77863e-147 9.33561e-08 6.3123e-08,1.26432e-07 -0.00218116,-0.000876852,0.000915157,-0.000602695 0.000201067,0.000132623,0.000133417,0.000110515
329 rs1278719,rs576771,rs78930792,rs866782,rs9848883 2.24102e-275 19.1732 inf 5 2.24102e-275 6.47467e-08 3.95328e-08,9.30541e-08 -0.00134508,0.000813944,9.078e-05,-0.00070703,-0.000122217 0.000165229,0.00042295,0.000127865,0.000368674,0.000382408
330 rs1278719,rs61791757,rs72493178,rs866782,rs9845457 2.14503e-275 19.1541 inf 5 2.14503e-275 1.17147e-07 8.21309e-08,1.54304e-07 -0.00261299,-0.000952482,-0.00152104,-0.00193434,-9.41645e-05 0.00021523,0.000142332,0.000174907,0.000180966,5.26117e-05
331 rs113630844,rs1278719,rs61791757,rs72493178,rs866782 2.07521e-275 19.1398 inf 5 2.07521e-275 1.15707e-07 8.22937e-08,1.49326e-07 -9.5163e-05,-0.00262216,-0.000871598,-0.0015386,-0.00192326 9.02795e-05,0.000215584,0.0001331,0.000174686,0.000182454
332 rs1278719,rs41345846,rs61791757,rs72493178,rs866782 1.98506e-275 19.1205 inf 5 1.98506e-275 1.18861e-07 8.64881e-08,1.55996e-07 -0.00261765,0.000186008,-0.000851637,-0.00153999,-0.00195107 0.000215249,7.79456e-05,0.000132706,0.000174684,0.000180775
333 rs1278719,rs561307,rs61791757,rs72493178,rs866782 1.90133e-275 19.1018 inf 5 1.90133e-275 1.18412e-07 8.65201e-08,1.56812e-07 -0.00266555,0.000108669,-0.000859838,-0.00155995,-0.00197961 0.00021669,4.83967e-05,0.000132658,0.000174978,0.000181276
334 rs1278719,rs41345846,rs4678428,rs72493178,rs866782 1.89864e-275 19.1012 inf 5 1.89864e-275 1.12428e-07 8.00259e-08,1.47852e-07 -0.0023811,0.000180828,0.000761946,-0.00142724,-0.00177384 0.00020201,7.79875e-05,0.000135043,0.000176617,0.000183966
335 rs1278719,rs570621,rs61791757,rs72493178,rs866782 1.77596e-275 19.0721 inf 5 1.77596e-275 1.19733e-07 8.46548e-08,1.5744e-07 -0.00266927,0.000113215,-0.000840575,-0.00155529,-0.0019627 0.00021643,4.29089e-05,0.000132865,0.000174817,0.000180845
336 rs1278719,rs1279425,rs61791757,rs866782 1.67635e-275 16.6872 inf 4 4.24191e-147 9.29306e-08 6.40446e-08,1.24951e-07 -0.00217595,0.000909124,-0.000877002,-0.000603244 0.000201067,0.000133417,0.000132623,0.000110515
337 rs1278719,rs61791757,rs72493178,rs838202,rs866782 1.6433e-275 19.0384 inf 5 1.6433e-275 1.19999e-07 8.70907e-08,1.58641e-07 -0.0026722,-0.000841974,-0.00155881,0.00011598,-0.00196457 0.00021648,0.000132827,0.000174865,4.27855e-05,0.000180861
338 rs1278719,rs61791757,rs696081,rs72493178,rs866782 1.63266e-275 19.0356 inf 5 1.63266e-275 1.1991e-07 8.49814e-08,1.5671e-07 -0.00267089,-0.000841859,0.000115025,-0.00155763,-0.0019636 0.00021645,0.000132832,4.2811e-05,0.000174848,0.000180852
339 rs1278719,rs518972,rs61791757,rs72493178,rs866782 1.60457e-275 19.0281 inf 5 1.60457e-275 1.19997e-07 8.89235e-08,1.58197e-07 -0.00267248,0.000115931,-0.000842011,-0.00155932,-0.001965 0.000216491,4.2774e-05,0.000132827,0.000174874,0.000180866
340 rs1278719,rs61791757,rs650326,rs72493178,rs866782 1.5979e-275 19.0263 inf 5 1.5979e-275 1.1999e-07 8.75039e-08,1.55886e-07 -0.00267243,-0.000842024,0.000115847,-0.00155931,-0.00196499 0.000216491,0.000132827,4.2774e-05,0.000174874,0.000180866
341 rs1278719,rs61791757,rs681783,rs72493178,rs866782 1.59689e-275 19.026 inf 5 1.59689e-275 1.19949e-07 8.83696e-08,1.59172e-07 -0.00267189,-0.000842065,0.000115405,-0.00155871,-0.0019645 0.00021648,0.000132827,4.27855e-05,0.000174865,0.000180861
342 rs1153877,rs1278719,rs61791757,rs72493178,rs866782 1.55313e-275 19.0139 inf 5 1.55313e-275 1.19241e-07 8.66354e-08,1.56383e-07 0.000107691,-0.00266157,-0.000841312,-0.00154894,-0.00195651 4.3086e-05,0.000216246,0.000132872,0.000174745,0.000180796
343 rs1278719,rs1711170,rs4678428,rs72493178,rs866782 1.49792e-275 18.9982 inf 5 1.49792e-275 1.12047e-07 7.97369e-08,1.5082e-07 -0.00238664,8.8498e-05,0.000715609,-0.00142941,-0.00183872 0.000202066,4.02998e-05,0.000137625,0.000176635,0.00018668
344 rs115064616,rs1278719,rs61791757,rs72493178,rs866782 1.48912e-275 18.9956 inf 5 1.48912e-275 1.2035e-07 8.57422e-08,1.5683e-07 0.000268388,-0.00263915,-0.000851511,-0.00156768,-0.00197388 9.57423e-05,0.000215487,0.000132694,0.000175022,0.000180986
345 rs1278719,rs556788,rs61791757,rs72493178,rs866782 1.4881e-275 18.9953 inf 5 1.4881e-275 1.19561e-07 8.51719e-08,1.59985e-07 -0.00266766,0.00011172,-0.000840426,-0.00155447,-0.00196095 0.000216408,4.31222e-05,0.000132876,0.00017481,0.000180829
346 rs12488721,rs1278719,rs61791757,rs72493178,rs866782 1.46024e-275 18.9871 inf 5 1.46024e-275 1.19604e-07 8.47616e-08,1.58982e-07 0.000112143,-0.00266864,-0.000840598,-0.00155553,-0.00196183 4.30847e-05,0.000216437,0.00013287,0.000174824,0.000180837
347 rs1278719,rs4678428,rs866782,rs9840812 1.43507e-275 16.6197 inf 4 3.63137e-147 9.27485e-08 6.52531e-08,1.28846e-07 -0.00215331,0.000919738,-0.000601798,0.000844791 0.000199253,0.000133409,0.000110513,0.000129406
348 rs1278719,rs4678428,rs78930792,rs866782,rs9848883 1.42127e-275 18.9754 inf 5 1.42127e-275 6.45653e-08 4.04981e-08,9.19002e-08 -0.00133922,0.000784436,9.06416e-05,-0.000730563,-0.000147535 0.000165229,0.00042295,0.000127865,0.000368674,0.000382408
349 rs1278719,rs61791757,rs72493178,rs866782,rs9844666 1.40677e-275 18.9709 inf 5 1.40677e-275 1.1685e-07 8.73463e-08,1.5411e-07 -0.00263028,-0.000873798,-0.00152282,-0.00193716,8.16872e-05 0.0002156,0.00013291,0.000174887,0.00018092,4.9057e-05
350 rs1278719,rs4678428,rs518972,rs72493178,rs866782 1.38357e-275 18.9637 inf 5 1.38357e-275 1.11809e-07 7.94351e-08,1.46668e-07 -0.00240348,0.000727515,9.16368e-05,-0.00144851,-0.00179313 0.000202453,0.000136793,4.33119e-05,0.000177045,0.00018431
351 rs1278719,rs4678428,rs72493178,rs838202,rs866782 1.38347e-275 18.9637 inf 5 1.38347e-275 1.11808e-07 8.24267e-08,1.45251e-07 -0.00240322,0.000727449,-0.00144812,9.16513e-05,-0.00179281 0.000202445,0.000136798,0.000177032,4.33252e-05,0.0001843
352 rs1278719,rs61791757,rs632016,rs866782 1.37801e-275 16.6021 inf 4 3.48699e-147 9.26855e-08 6.47468e-08,1.26662e-07 -0.00215298,-0.000877523,0.000886049,-0.000600065 0.000199399,0.000132622,0.000130533,0.000110573
353 rs1278719,rs4678428,rs650326,rs72493178,rs866782 1.37778e-275 18.9619 inf 5 1.37778e-275 1.11803e-07 7.76942e-08,1.49051e-07 -0.00240345,0.000727559,9.1551e-05,-0.00144849,-0.00179311 0.000202453,0.000136793,4.33119e-05,0.000177045,0.00018431
354 rs1278719,rs4678428,rs681783,rs72493178,rs866782 1.34438e-275 18.9512 inf 5 1.34438e-275 1.11768e-07 7.8964e-08,1.47263e-07 -0.00240304,0.000727756,9.10624e-05,-0.00144795,-0.00179265 0.000202445,0.000136798,4.33252e-05,0.000177032,0.0001843
355 rs1278719,rs4678428,rs696081,rs72493178,rs866782 1.3226e-275 18.9441 inf 5 1.3226e-275 1.11744e-07 7.88898e-08,1.48894e-07 -0.00240243,0.0007278,9.07582e-05,-0.00144708,-0.00179193 0.000202429,0.00013681,4.3353e-05,0.000177007,0.000184282
356 rs1278719,rs4678428,rs61791721,rs866782 1.29948e-275 16.5766 inf 4 3.28828e-147 9.26119e-08 6.34718e-08,1.26868e-07 -0.00215146,0.000919783,-0.000842821,-0.000601758 0.000199253,0.000133409,0.000129406,0.000110513
357 rs1278719,rs13072038,rs61791757,rs72493178,rs866782 1.25486e-275 18.9213 inf 5 1.25486e-275 1.16725e-07 8.37001e-08,1.54249e-07 -0.00262938,7.88158e-05,-0.00087311,-0.00152326,-0.00193753 0.000215593,4.89699e-05,0.000132901,0.000174888,0.000180921
358 rs1278719,rs61791757,rs72493178,rs866782,rs9866840 1.23568e-275 18.9146 inf 5 1.23568e-275 1.16677e-07 8.38694e-08,1.51756e-07 -0.00263074,-0.000874508,-0.0015231,-0.00193742,7.70195e-05 0.000215656,0.000132965,0.000174898,0.000180928,4.85079e-05
359 rs1278719,rs61791757,rs72493178,rs866782,rs9872178 1.23069e-275 18.9129 inf 5 1.23069e-275 1.16677e-07 8.35444e-08,1.52927e-07 -0.00263016,-0.000873879,-0.00152313,-0.00193743,7.70052e-05 0.000215633,0.000132939,0.000174897,0.000180928,4.84983e-05
360 rs114051241,rs1278719,rs61791757,rs72493178,rs866782 1.20449e-275 18.9035 inf 5 1.20449e-275 1.16423e-07 8.37518e-08,1.51711e-07 -0.000137192,-0.00259425,-0.00086476,-0.00152249,-0.00193772 9.35305e-05,0.00021545,0.000132695,0.000174959,0.000180946
361 rs1278719,rs4678428,rs570621,rs72493178,rs866782 1.18614e-275 18.8968 inf 5 1.18614e-275 1.11584e-07 7.80476e-08,1.48742e-07 -0.00240111,0.000727137,8.85981e-05,-0.00144521,-0.00179128 0.000202411,0.000136971,4.34924e-05,0.000176968,0.000184281
362 rs12695645,rs1278719,rs61791757,rs72493178,rs866782 1.13735e-275 18.8786 inf 5 1.13735e-275 1.16592e-07 8.38147e-08,1.50039e-07 7.49535e-05,-0.00262943,-0.000873296,-0.00152345,-0.00193769 4.84167e-05,0.000215625,0.000132928,0.000174898,0.000180929
363 rs1278719,rs61791757,rs6805316,rs72493178,rs866782 1.13569e-275 18.878 inf 5 1.13569e-275 1.16601e-07 8.24059e-08,1.5236e-07 -0.0026288,-0.000872655,7.54017e-05,-0.00152353,-0.00193775 0.000215598,0.000132901,4.85635e-05,0.000174895,0.000180926
364 rs12488721,rs1278719,rs4678428,rs72493178,rs866782 1.1215e-275 18.8725 inf 5 1.1215e-275 1.11502e-07 7.87885e-08,1.48098e-07 8.76644e-05,-0.00240112,0.000727946,-0.00144522,-0.00179039 4.36658e-05,0.000202424,0.000136961,0.000176979,0.000184265
365 rs1278719,rs35328261,rs4678428,rs72493178,rs866782 1.11718e-275 18.8708 inf 5 1.11718e-275 1.11699e-07 8.03815e-08,1.47054e-07 -0.00240949,0.000344803,0.000764696,-0.00146937,-0.00180855 0.000202689,0.000165953,0.000135017,0.000178064,0.00018494
366 rs1278719,rs4678428,rs556788,rs72493178,rs866782 1.10006e-275 18.8641 inf 5 1.10006e-275 1.11474e-07 7.99437e-08,1.49374e-07 -0.00240051,0.000728036,8.72948e-05,-0.00144437,-0.00178968 0.000202408,0.000136974,4.37061e-05,0.000176956,0.000184247
367 rs1278719,rs4678428,rs4678429,rs72493178,rs866782 1.09805e-275 18.8633 inf 5 1.09805e-275 1.11676e-07 8.10789e-08,1.47429e-07 -0.00238728,0.000763447,0.000178345,-0.00143672,-0.0017816 0.000202084,0.000135041,8.61646e-05,0.000176745,0.000184056
368 rs1278719,rs56336182,rs61791757,rs72493178,rs866782 1.09431e-275 18.8619 inf 5 1.09431e-275 1.1742e-07 8.39956e-08,1.54792e-07 -0.00260066,-0.000118261,-0.000869141,-0.00153504,-0.00194842 0.000215262,6.23187e-05,0.000132742,0.000174682,0.000180774
369 rs1278719,rs4678428,rs653995,rs72493178,rs866782 1.07959e-275 18.856 inf 5 1.07959e-275 1.11319e-07 7.87633e-08,1.46179e-07 -0.00247227,0.000794067,9.34698e-05,-0.00143933,-0.00177963 0.000208175,0.000135271,4.81738e-05,0.000176827,0.000184037
370 rs1278719,rs17198295,rs61791757,rs72493178,rs866782 1.04255e-275 18.8408 inf 5 1.04255e-275 1.17195e-07 8.41122e-08,1.57279e-07 -0.00260909,0.000128679,-0.000853167,-0.0015304,-0.00194329 0.000215218,7.11269e-05,0.000132714,0.000174717,0.000180804
371 rs1278719,rs7628146,rs78930792,rs866782,rs9848883 1.04049e-275 18.8399 inf 5 1.04049e-275 6.44445e-08 4.0624e-08,9.06843e-08 -0.0013352,0.000764161,9.05465e-05,-0.000746732,-0.000164931 0.000165229,0.00042295,0.000127865,0.000368674,0.000382408
372 rs1278719,rs3913715,rs61791757,rs72493178,rs866782 1.03989e-275 18.8397 inf 5 1.03989e-275 1.17402e-07 8.63246e-08,1.53084e-07 -0.00260115,-0.000117329,-0.000869141,-0.00153567,-0.00194894 0.000215257,6.20647e-05,0.000132743,0.000174681,0.000180773
373 rs1278719,rs61791757,rs67389407,rs72493178,rs866782 1.0264e-275 18.834 inf 5 1.0264e-275 1.17384e-07 8.64346e-08,1.51727e-07 -0.00260117,-0.000869109,-0.000116918,-0.00153568,-0.00194895 0.000215257,0.000132743,6.20647e-05,0.000174681,0.000180773
374 rs1278719,rs61791757,rs72493178,rs866782,rs9826454 1.00953e-275 18.8268 inf 5 1.00953e-275 1.16475e-07 8.36499e-08,1.54971e-07 -0.00262786,-0.000871955,-0.00152402,-0.00193817,7.23453e-05 0.000215591,0.000132893,0.000174896,0.000180927,4.84816e-05
375 rs1278719,rs61791757,rs6808143,rs72493178,rs866782 9.93241e-276 18.8198 inf 5 9.93241e-276 1.17388e-07 8.07479e-08,1.53942e-07 -0.00260162,-0.000869151,-0.000116546,-0.0015363,-0.00194946 0.000215252,0.000132743,6.18149e-05,0.00017468,0.000180773
376 rs1278719,rs61791757,rs665200,rs866782 9.81229e-276 16.4546 inf 4 2.48295e-147 9.22311e-08 6.37695e-08,1.25365e-07 -0.0021503,-0.000880129,0.00087606,-0.000611484 0.000199632,0.000132613,0.000129996,0.000110401
377 rs1278719,rs4678428,rs561307,rs72493178,rs866782 9.76936e-276 18.8126 inf 5 9.76936e-276 1.11469e-07 7.91601e-08,1.50493e-07 -0.00241639,0.000763076,9.66814e-05,-0.00144488,-0.00179894 0.000203076,0.000135059,4.84459e-05,0.000176973,0.000184568
378 rs1278719,rs13067714,rs61791757,rs72493178,rs866782 9.7186e-276 18.8103 inf 5 9.7186e-276 1.17219e-07 8.29226e-08,1.54747e-07 -0.00260056,-0.000113826,-0.000868737,-0.00153452,-0.00194796 0.000215267,6.2577e-05,0.000132741,0.000174685,0.000180775
379 rs1278719,rs4678428,rs56336182,rs72493178,rs866782 9.40513e-276 18.7961 inf 5 9.40513e-276 1.1145e-07 7.9412e-08,1.47443e-07 -0.00236803,0.000790193,-0.000124047,-0.00141748,-0.00176438 0.000202017,0.000135132,6.23761e-05,0.000176618,0.000183968
380 rs1278719,rs4678428,rs72493178,rs866782,rs895894 9.32629e-276 18.7924 inf 5 9.32629e-276 1.11119e-07 7.81713e-08,1.4924e-07 -0.00246834,0.000793184,-0.00143896,-0.00177948,8.96575e-05 0.000208163,0.000135265,0.000176836,0.000184041,4.80994e-05
381 rs1153877,rs1278719,rs4678428,rs72493178,rs866782 9.32008e-276 18.7921 inf 5 9.32008e-276 1.11247e-07 7.95539e-08,1.45381e-07 8.35205e-05,-0.00239658,0.00073062,-0.0014395,-0.00178553 4.36538e-05,0.000202319,0.00013692,0.000176838,0.000184159
382 rs1278719,rs3913715,rs4678428,rs72493178,rs866782 9.25805e-276 18.7892 inf 5 9.25805e-276 1.11428e-07 7.875e-08,1.47238e-07 -0.0023685,-0.000123041,0.000790138,-0.00141816,-0.00176494 0.000202014,6.21216e-05,0.000135132,0.000176614,0.000183965
383 rs1278719,rs4678428,rs632251,rs72493178,rs866782 9.25549e-276 18.7891 inf 5 9.25549e-276 1.11107e-07 7.90787e-08,1.47123e-07 -0.00246806,0.00079311,8.95636e-05,-0.00143864,-0.00177922 0.000208157,0.000135264,4.81721e-05,0.000176828,0.000184037
384 rs1278719,rs3821445,rs4678428,rs61791757 9.19326e-276 16.4263 inf 4 2.32631e-147 9.21431e-08 6.21287e-08,1.23084e-07 -0.00215493,-0.000567926,0.000922455,-0.000878489 0.000200086,0.000107806,0.000133364,0.000132635
385 rs1278719,rs4678428,rs6808143,rs72493178,rs866782 9.15398e-276 18.7843 inf 5 9.15398e-276 1.11412e-07 8.0235e-08,1.51032e-07 -0.00236897,0.000790099,-0.000122186,-0.00141882,-0.00176549 0.000202011,0.000135132,6.18714e-05,0.000176611,0.000183962
386 rs1278719,rs4678428,rs67389407,rs72493178,rs866782 9.13743e-276 18.7835 inf 5 9.13743e-276 1.1141e-07 7.81213e-08,1.469e-07 -0.00236853,0.000790088,-0.000122629,-0.00141817,-0.00176495 0.000202014,0.000135132,6.21216e-05,0.000176614,0.000183965
387 rs113630844,rs1278719,rs13071085,rs61791757,rs72493178 9.09132e-276 18.7813 inf 5 9.09132e-276 1.11719e-07 7.94047e-08,1.48248e-07 -0.00164029,-0.00217164,-0.0015796,-0.000788443,-0.00123928 0.000164458,0.000186975,0.00015392,0.000133551,0.000155497
388 rs1278719,rs61791757,rs67692166,rs72493178,rs866782 9.03489e-276 18.7786 inf 5 9.03489e-276 1.17125e-07 8.36557e-08,1.53181e-07 -0.00260073,-0.000868558,-0.00011145,-0.00153457,-0.00194799 0.000215267,0.000132741,6.2577e-05,0.000174685,0.000180775
389 rs112066868,rs1278719,rs61791757,rs72493178,rs866782 8.93729e-276 18.7739 inf 5 8.93729e-276 1.17111e-07 8.48493e-08,1.55171e-07 -0.000111092,-0.00260076,-0.000868531,-0.00153458,-0.00194799 6.2577e-05,0.000215267,0.000132741,0.000174685,0.000180775
390 rs1278719,rs56264828,rs61791757,rs72493178,rs866782 8.90332e-276 18.7723 inf 5 8.90332e-276 1.17197e-07 8.56419e-08,1.53611e-07 -0.00260148,-0.000112347,-0.00086876,-0.00153573,-0.00194896 0.000215257,6.20647e-05,0.000132743,0.000174681,0.000180773
391 rs111323206,rs1278719,rs61791757,rs72493178,rs866782 8.81181e-276 18.7678 inf 5 8.81181e-276 1.17048e-07 8.40789e-08,1.57211e-07 -0.000109924,-0.00260045,-0.000868377,-0.00153403,-0.00194753 6.28397e-05,0.000215272,0.000132741,0.000174688,0.000180776
392 rs1278719,rs4678428,rs642075,rs72493178,rs866782 8.75058e-276 18.7647 inf 5 8.75058e-276 1.11183e-07 7.99896e-08,1.45443e-07 -0.00245551,0.000808816,8.08342e-05,-0.00142674,-0.00177147 0.000206488,0.000136089,4.27959e-05,0.000176621,0.000183959
393 rs1278719,rs4678428,rs6779146,rs72493178,rs866782 8.73647e-276 18.764 inf 5 8.73647e-276 1.09847e-07 7.95558e-08,1.46015e-07 -0.0022204,0.000778681,0.000169146,-0.00142891,-0.00177114 0.00023542,0.000134949,0.000132684,0.000176685,0.000183962
394 rs1278719,rs4678428,rs480330,rs72493178,rs866782 8.53406e-276 18.7539 inf 5 8.53406e-276 1.11177e-07 8.21583e-08,1.49381e-07 -0.00240237,0.000736388,8.10196e-05,-0.00144979,-0.00179375 0.000202528,0.000136483,4.29466e-05,0.000177214,0.000184424
395 rs1278719,rs4125861,rs61791757,rs72493178,rs866782 8.36877e-276 18.7454 inf 5 8.36877e-276 1.17027e-07 8.5483e-08,1.5587e-07 -0.00260092,-0.000108903,-0.000868366,-0.00153462,-0.00194802 0.000215267,6.2577e-05,0.000132741,0.000174685,0.000180775
396 rs1278719,rs13079037,rs4678428,rs72493178,rs866782 8.25102e-276 18.7392 inf 5 8.25102e-276 1.11207e-07 7.84101e-08,1.4558e-07 -0.00239708,-7.57577e-05,0.000804468,-0.00144167,-0.0017347 0.000202339,3.99212e-05,0.000135799,0.000176905,0.000184835
397 rs1278719,rs17265675,rs61791757,rs72493178,rs866782 8.24311e-276 18.7388 inf 5 8.24311e-276 1.17007e-07 8.39749e-08,1.56634e-07 -0.00260096,-0.000108394,-0.000868328,-0.00153463,-0.00194802 0.000215267,6.2577e-05,0.000132741,0.000174685,0.000180775
398 rs1278493,rs1278719,rs4678428,rs72493178,rs866782 8.09301e-276 18.7308 inf 5 8.09301e-276 1.11074e-07 8.17988e-08,1.51482e-07 -7.9091e-05,-0.00245335,0.000807911,-0.00142605,-0.00177096 4.28362e-05,0.000206449,0.000136079,0.000176616,0.000183957
399 rs1278719,rs13067714,rs4678428,rs72493178,rs866782 8.07683e-276 18.73 inf 5 8.07683e-276 1.11241e-07 7.76882e-08,1.49198e-07 -0.00236785,-0.000119676,0.000789602,-0.00141703,-0.00176403 0.000202021,6.26348e-05,0.000135131,0.000176623,0.000183972
400 rs1278719,rs60288484,rs61791757,rs72493178,rs866782 8.00959e-276 18.7263 inf 5 8.00959e-276 1.16581e-07 8.20958e-08,1.56656e-07 -0.00259879,-0.000111761,-0.000866326,-0.00152988,-0.00194394 0.000215318,7.24256e-05,0.000132718,0.00017474,0.000180807
401 rs1278719,rs17252498,rs4678428,rs61791757 8.00475e-276 16.3662 inf 4 2.02556e-147 9.19555e-08 6.34016e-08,1.25655e-07 -0.00215208,-0.000561858,0.000924005,-0.000877731 0.000200029,0.000107182,0.00013334,0.000132631
402 rs1278719,rs13071085,rs34894639,rs72493178,rs866782 7.98271e-276 18.7249 inf 5 7.98271e-276 1.10737e-07 7.98808e-08,1.45295e-07 -0.0024854,-1.07205e-05,-0.000724849,-0.00154799,-0.0019531 0.000209975,8.84402e-05,0.000121694,0.000174652,0.000191426
403 rs1278719,rs4678428,rs56264828,rs72493178,rs866782 7.92151e-276 18.7215 inf 5 7.92151e-276 1.11213e-07 7.98719e-08,1.48987e-07 -0.00236875,0.000789532,-0.00011805,-0.00141832,-0.0017651 0.000202014,0.000135132,6.21216e-05,0.000176614,0.000183965
404 rs1278719,rs34428695,rs61791757,rs72493178,rs866782 7.81958e-276 18.7159 inf 5 7.81958e-276 1.1662e-07 8.44752e-08,1.5226e-07 -0.00260784,9.57916e-05,-0.000852871,-0.0015285,-0.0019417 0.000215219,6.13572e-05,0.00013274,0.000174764,0.000180839
405 rs1278719,rs3872588,rs61791757,rs72493178,rs866782 7.77193e-276 18.7132 inf 5 7.77193e-276 1.16546e-07 8.39353e-08,1.52106e-07 -0.00259889,-0.00011057,-0.000866261,-0.00152995,-0.001944 0.000215318,7.24256e-05,0.000132718,0.00017474,0.000180807
406 rs1278719,rs55654524,rs61791757,rs72493178,rs866782 7.71829e-276 18.7102 inf 5 7.71829e-276 1.17053e-07 8.45645e-08,1.51558e-07 -0.00260214,-0.000108271,-0.000868513,-0.00153635,-0.00194945 0.000215252,6.18149e-05,0.000132743,0.00017468,0.000180773
407 rs1278719,rs4678428,rs61789601,rs61791757 7.68772e-276 16.3487 inf 4 1.94534e-147 9.18879e-08 6.31614e-08,1.25686e-07 -0.00215631,0.000985924,-0.000562676,-0.000814165 0.000200421,0.000132626,0.00010753,0.00013286
408 rs1278719,rs61791757,rs664088,rs72493178,rs866782 7.67586e-276 18.7078 inf 5 7.67586e-276 1.18298e-07 8.51619e-08,1.54626e-07 -0.00264518,-0.000845488,9.41584e-05,-0.00154117,-0.00194591 0.000215843,0.000132824,4.26381e-05,0.00017469,0.00018078
409 rs1278719,rs4678428,rs67692166,rs72493178,rs866782 7.51653e-276 18.6987 inf 5 7.51653e-276 1.11142e-07 7.92214e-08,1.47027e-07 -0.00236798,0.000789316,-0.000117295,-0.00141713,-0.00176413 0.000202021,0.000135131,6.26348e-05,0.000176623,0.000183972
410 rs1278719,rs34894639,rs72493178,rs866782,rs9848883 7.50425e-276 18.698 inf 5 7.50425e-276 1.20475e-07 8.73179e-08,1.58073e-07 -0.00266732,-0.000729032,-0.00128569,-0.00214788,-0.000488774 0.000214929,0.000121177,0.000188054,0.000187471,0.000129855
411 rs111247900,rs1278719,rs61791757,rs72493178,rs866782 7.45367e-276 18.6951 inf 5 7.45367e-276 1.16413e-07 8.43086e-08,1.52801e-07 -0.000107219,-0.00259851,-0.000865945,-0.00152915,-0.00194331 7.33417e-05,0.000215335,0.000132717,0.000174762,0.00018082
412 rs112066868,rs1278719,rs4678428,rs72493178,rs866782 7.43651e-276 18.6941 inf 5 7.43651e-276 1.11127e-07 7.95383e-08,1.5162e-07 -0.000116937,-0.002368,0.000789272,-0.00141714,-0.00176414 6.26348e-05,0.000202021,0.000135131,0.000176623,0.000183972
413 rs1278719,rs34706807,rs4678428,rs72493178,rs866782 7.31454e-276 18.6869 inf 5 7.31454e-276 1.11047e-07 7.77031e-08,1.45083e-07 -0.00241635,-8.03545e-05,0.000772008,-0.00144535,-0.00178535 0.00020327,4.37725e-05,0.000134933,0.000177058,0.000184172
414 rs1278719,rs35522825,rs61791757,rs72493178,rs866782 7.29362e-276 18.6857 inf 5 7.29362e-276 1.17162e-07 8.48058e-08,1.55073e-07 -0.00261458,0.000109712,-0.00085151,-0.00153589,-0.00194768 0.000215241,6.10897e-05,0.000132745,0.00017468,0.000180776
415 rs1278719,rs61791757,rs6800570,rs72493178,rs866782 7.27026e-276 18.6843 inf 5 7.27026e-276 1.1647e-07 8.50517e-08,1.54549e-07 -0.00259914,-0.000866113,-0.000107894,-0.00153012,-0.00194413 0.000215318,0.000132718,7.24256e-05,0.00017474,0.000180807
416 rs1278719,rs4678361,rs4678428,rs866782 7.15027e-276 16.3172 inf 4 1.80934e-147 9.18222e-08 6.17985e-08,1.21738e-07 -0.00212421,0.00081315,0.000920479,-0.000606004 0.000197699,0.000126574,0.000133408,0.000110532
417 rs111323206,rs1278719,rs4678428,rs72493178,rs866782 7.0951e-276 18.6737 inf 5 7.0951e-276 1.11063e-07 8.00741e-08,1.47602e-07 -0.00011584,-0.00236767,0.000789078,-0.00141659,-0.0017637 6.2898e-05,0.000202025,0.000135131,0.000176628,0.000183976
418 rs1278719,rs4678428,rs55654524,rs72493178,rs866782 7.08917e-276 18.6733 inf 5 7.08917e-276 1.1106e-07 7.85118e-08,1.48359e-07 -0.00236935,0.000789089,-0.000113896,-0.00141904,-0.00176572 0.000202011,0.000135132,6.18714e-05,0.000176611,0.000183962
419 rs1278719,rs4678429,rs61791757,rs72493178,rs866782 7.06013e-276 18.6715 inf 5 7.06013e-276 1.1812e-07 8.33936e-08,1.55684e-07 -0.00262439,0.000185043,-0.000853049,-0.00155009,-0.00195951 0.000215338,8.6115e-05,0.000132699,0.000174786,0.000180836
420 rs1278719,rs35264626,rs4678428,rs72493178,rs866782 7.03596e-276 18.67 inf 5 7.03596e-276 1.10994e-07 7.97805e-08,1.46831e-07 -0.00241587,-7.94232e-05,0.000772046,-0.00144508,-0.00178516 0.00020327,4.37725e-05,0.000134933,0.000177058,0.000184172
421 rs1278719,rs4125861,rs4678428,rs72493178,rs866782 6.97024e-276 18.666 inf 5 6.97024e-276 1.11038e-07 7.85831e-08,1.46131e-07 -0.00236812,-0.000114744,0.000789009,-0.00141724,-0.00176423 0.000202021,6.26348e-05,0.000135131,0.000176623,0.000183972
422 rs1278719,rs17265675,rs4678428,rs72493178,rs866782 6.86713e-276 18.6595 inf 5 6.86713e-276 1.11017e-07 7.87451e-08,1.49164e-07 -0.00236815,-0.000114233,0.000788948,-0.00141726,-0.00176425 0.000202021,6.26348e-05,0.000135131,0.000176623,0.000183972
423 rs1278719,rs61791757,rs72493178,rs78494777,rs866782 6.85701e-276 18.6588 inf 5 6.85701e-276 1.16403e-07 8.35844e-08,1.53991e-07 -0.00259935,-0.000865981,-0.00153028,-0.0001055,-0.00194424 0.000215318,0.000132718,0.00017474,7.24256e-05,0.000180807
424 rs1278719,rs181605755,rs61791757,rs72493178,rs866782 6.83312e-276 18.6573 inf 5 6.83312e-276 1.17145e-07 8.45827e-08,1.56567e-07 -0.00261199,0.000227691,-0.000856484,-0.00153738,-0.00194932 0.000215224,0.000127275,0.000132674,0.00017468,0.000180773
425 rs112490075,rs1278719,rs61791757,rs72493178,rs866782 6.65012e-276 18.6455 inf 5 6.65012e-276 1.16286e-07 8.28233e-08,1.51767e-07 -0.000102489,-0.00259897,-0.00086569,-0.0015295,-0.00194358 7.33417e-05,0.000215335,0.000132717,0.000174762,0.00018082
426 rs1278719,rs61791757,rs72493178,rs78473846,rs866782 6.26999e-276 18.62 inf 5 6.26999e-276 1.16182e-07 8.5959e-08,1.55918e-07 -0.00259899,-0.000865444,-0.00152929,-9.90637e-05,-0.00194338 0.000215345,0.000132716,0.000174774,7.38156e-05,0.000180827
427 rs1278719,rs2400730,rs4678428,rs72493178,rs866782 6.09635e-276 18.6078 inf 5 6.09635e-276 1.10763e-07 7.56377e-08,1.46274e-07 -0.00239887,-0.000140228,0.000795027,-0.00142864,-0.00174052 0.000202485,8.15544e-05,0.000135413,0.000176645,0.000184693
428 rs1278719,rs17198295,rs4678428,rs72493178,rs866782 6.00714e-276 18.6014 inf 5 6.00714e-276 1.1084e-07 7.88959e-08,1.46217e-07 -0.00237362,0.000124671,0.000765046,-0.00141739,-0.00176554 0.000201991,7.11625e-05,0.000135047,0.000176624,0.000183964
429 rs1278719,rs61791757,rs72493178,rs77362515,rs866782 5.95936e-276 18.5979 inf 5 5.95936e-276 1.16243e-07 8.4882e-08,1.54299e-07 -0.00259989,-0.000865654,-0.00153065,-9.95679e-05,-0.00194452 0.000215318,0.000132718,0.00017474,7.24256e-05,0.000180807
430 rs1278719,rs548288,rs61791757,rs72493178,rs866782 5.94575e-276 18.5969 inf 5 5.94575e-276 1.15275e-07 8.26451e-08,1.48293e-07 -0.002541,-9.65746e-05,-0.000862329,-0.00155604,-0.00197432 0.000236336,0.000138841,0.000132694,0.000176813,0.000184319
431 rs1278719,rs181605755,rs4678428,rs72493178,rs866782 5.93985e-276 18.5965 inf 5 5.93985e-276 1.10839e-07 8.13471e-08,1.4433e-07 -0.00237676,0.000222928,0.000769518,-0.00142342,-0.00177031 0.000201995,0.000127297,0.000134961,0.000176605,0.000183956
432 rs1278719,rs61791757,rs72493178,rs74656356,rs866782 5.92445e-276 18.5954 inf 5 5.92445e-276 1.16236e-07 8.38093e-08,1.55633e-07 -0.00259991,-0.00086564,-0.00153067,-9.93131e-05,-0.00194454 0.000215318,0.000132718,0.00017474,7.24256e-05,0.000180807
433 rs1278719,rs34683314,rs4678428,rs72493178,rs866782 5.87769e-276 18.5919 inf 5 5.87769e-276 1.1075e-07 7.86876e-08,1.45382e-07 -0.00240947,-7.4761e-05,0.00076746,-0.00144455,-0.00178552 0.000203016,4.36216e-05,0.000134998,0.000177089,0.000184209
434 rs1278719,rs61791757,rs72493178,rs75262249,rs866782 5.78098e-276 18.5847 inf 5 5.78098e-276 1.1617e-07 8.1565e-08,1.52605e-07 -0.00259978,-0.000865472,-0.00153033,-9.73467e-05,-0.00194425 0.000215326,0.000132717,0.000174751,7.28785e-05,0.000180813
435 rs1278719,rs480330,rs61791757,rs72493178,rs866782 5.75489e-276 18.5827 inf 5 5.75489e-276 1.18636e-07 8.57943e-08,1.55334e-07 -0.00265857,9.85696e-05,-0.000840241,-0.00156227,-0.00196793 0.000216282,4.25445e-05,0.000132936,0.00017502,0.000180952
436 rs113375712,rs1278719,rs61791757,rs72493178,rs866782 5.72344e-276 18.5804 inf 5 5.72344e-276 1.1654e-07 8.66162e-08,1.5564e-07 -9.53416e-05,-0.00260191,-0.000867345,-0.00153492,-0.00194818 6.2577e-05,0.000215267,0.000132741,0.000174685,0.000180775
437 rs1278719,rs4678322,rs4678428,rs866782 5.67868e-276 16.2171 inf 4 1.43696e-147 9.15051e-08 6.423e-08,1.22749e-07 -0.00211993,-0.000808597,0.000920584,-0.000605884 0.000197699,0.000126574,0.000133408,0.000110532
438 rs1278719,rs35522825,rs4678428,rs72493178,rs866782 5.64308e-276 18.5742 inf 5 5.64308e-276 1.10746e-07 7.87288e-08,1.47816e-07 -0.00237824,0.000104685,0.000762304,-0.00142321,-0.00177049 0.000202002,6.11447e-05,0.000135132,0.000176605,0.000183956
439 rs1278719,rs61791757,rs67452583,rs72493178,rs866782 5.62896e-276 18.5731 inf 5 5.62896e-276 1.16636e-07 8.18428e-08,1.53119e-07 -0.00260285,-0.000867641,-9.69637e-05,-0.00153641,-0.00194943 0.000215252,0.000132743,6.18149e-05,0.00017468,0.000180773
440 rs1278719,rs606725,rs61791757,rs72493178,rs866782 5.61127e-276 18.5718 inf 5 5.61127e-276 1.15194e-07 8.26188e-08,1.54014e-07 -0.00254985,-8.39929e-05,-0.000862047,-0.00155356,-0.00197106 0.000236336,0.000138841,0.000132694,0.000176813,0.000184319
441 rs1278719,rs4678428,rs71336055,rs72493178,rs866782 5.58662e-276 18.5699 inf 5 5.58662e-276 1.10138e-07 7.87963e-08,1.46783e-07 -0.00238646,0.000781354,-0.000123496,-0.0014268,-0.00169482 0.000202162,0.00013499,8.62751e-05,0.000176634,0.000191098
442 rs1278719,rs4678428,rs72493178,rs7650071,rs866782 5.46096e-276 18.56 inf 5 5.46096e-276 1.10274e-07 8.09537e-08,1.46081e-07 -0.00238555,0.000781785,-0.00142575,-0.00012393,-0.00170659 0.000202124,0.000134993,0.00017662,8.27028e-05,0.000188597
443 rs116814272,rs1278719,rs61791757,rs72493178,rs866782 5.45432e-276 18.5595 inf 5 5.45432e-276 1.16069e-07 8.20182e-08,1.53242e-07 -9.38224e-05,-0.00259981,-0.000865222,-0.00153013,-0.00194406 7.33417e-05,0.000215335,0.000132717,0.000174762,0.00018082
444 rs1278719,rs60149787,rs61791757,rs72493178,rs866782 5.42883e-276 18.5574 inf 5 5.42883e-276 1.16063e-07 8.28379e-08,1.54743e-07 -0.00259984,-9.36099e-05,-0.000865211,-0.00153015,-0.00194407 0.000215335,7.33417e-05,0.000132717,0.000174762,0.00018082
445 rs1278719,rs3905668,rs61791757,rs72493178,rs866782 5.39346e-276 18.5546 inf 5 5.39346e-276 1.1577e-07 8.38333e-08,1.51943e-07 -0.00262184,5.08474e-05,-0.000867086,-0.00152658,-0.00194031 0.00021554,4.63703e-05,0.000132808,0.000174937,0.000180959
446 rs1153872,rs1278719,rs61791757,rs72493178,rs866782 5.37779e-276 18.5533 inf 5 5.37779e-276 1.18145e-07 8.55641e-08,1.53338e-07 0.000103675,-0.00266859,-0.000823861,-0.0015616,-0.00196853 4.80575e-05,0.000216988,0.000133721,0.000175051,0.000180993
447 rs1278719,rs61791757,rs72493178,rs7634492,rs866782 5.32311e-276 18.5489 inf 5 5.32311e-276 1.16042e-07 8.0723e-08,1.52633e-07 -0.00259992,-0.000865163,-0.00153022,-9.27137e-05,-0.00194412 0.000215335,0.000132717,0.000174762,7.33417e-05,0.00018082
448 rs1278719,rs61791757,rs72493178,rs866782,rs9818740 5.30201e-276 18.5472 inf 5 5.30201e-276 1.15764e-07 8.23939e-08,1.49684e-07 -0.00262165,-0.000866993,-0.00152675,-0.00194046,5.09118e-05 0.000215533,0.000132805,0.000174931,0.000180954,4.66021e-05
449 rs1278719,rs489398,rs61791757,rs72493178,rs9848883 5.28554e-276 18.5458 inf 5 5.28554e-276 1.10314e-07 8.09605e-08,1.43911e-07 -0.00246238,0.00179895,-0.000872498,-0.00105957,-0.00041903 0.000208577,0.000172299,0.000132648,0.000181886,0.000129066
450 rs1278719,rs61791757,rs72493178,rs7619852,rs866782 5.28094e-276 18.5454 inf 5 5.28094e-276 1.16033e-07 8.21459e-08,1.54371e-07 -0.00259996,-0.000865143,-0.00153024,-9.23493e-05,-0.00194414 0.000215335,0.000132717,0.000174762,7.33417e-05,0.00018082
451 rs1278719,rs28631273,rs61791757,rs72493178,rs866782 5.2239e-276 18.5407 inf 5 5.2239e-276 1.15743e-07 8.22296e-08,1.546e-07 -0.00262146,5.00765e-05,-0.000866813,-0.00152679,-0.00194049 0.000215531,4.64251e-05,0.000132801,0.000174935,0.000180958
452 rs1278719,rs56398805,rs61791757,rs72493178,rs866782 5.19907e-276 18.5386 inf 5 5.19907e-276 1.15735e-07 8.35623e-08,1.5393e-07 -0.00262156,4.97671e-05,-0.000866939,-0.0015268,-0.0019405 0.00021554,4.63703e-05,0.000132808,0.000174937,0.000180959
453 rs1278719,rs35320690,rs61791757,rs72493178,rs866782 5.15257e-276 18.5347 inf 5 5.15257e-276 1.1573e-07 8.32143e-08,1.51364e-07 -0.00262136,4.96681e-05,-0.000866758,-0.00152687,-0.00194056 0.000215531,4.64251e-05,0.000132801,0.000174935,0.000180958
454 rs1278719,rs4678428,rs67452583,rs72493178,rs866782 5.14637e-276 18.5342 inf 5 5.14637e-276 1.1062e-07 8.05454e-08,1.46786e-07 -0.00236987,0.00078771,-0.000102568,-0.00141934,-0.00176604 0.000202011,0.000135132,6.18714e-05,0.000176611,0.000183962
455 rs1278719,rs1279840,rs13071085,rs72493178,rs866782 5.11482e-276 18.5315 inf 5 5.11482e-276 1.09929e-07 7.8597e-08,1.45179e-07 -0.00240456,0.000810869,-4.09376e-05,-0.00141944,-0.00173532 0.000203805,0.000138444,8.8119e-05,0.000176569,0.000194018
456 rs1278719,rs61791757,rs72493178,rs77793450,rs866782 5.09446e-276 18.5298 inf 5 5.09446e-276 1.15959e-07 8.14907e-08,1.52293e-07 -0.00259993,-0.000864946,-0.00153001,-8.97131e-05,-0.00194394 0.000215345,0.000132716,0.000174774,7.38156e-05,0.000180827
457 rs1278719,rs1291921,rs4678428,rs72493178,rs866782 4.90612e-276 18.5134 inf 5 4.90612e-276 1.09131e-07 7.51902e-08,1.40993e-07 -0.00237967,9.16049e-05,0.000690237,-0.00142821,-0.00176989 0.000202101,0.000119729,0.000174759,0.000176785,0.000183958
458 rs1278719,rs4678428,rs60288484,rs72493178,rs866782 4.90294e-276 18.5132 inf 5 4.90294e-276 1.10561e-07 7.78441e-08,1.44274e-07 -0.00236565,0.000786063,-0.000118287,-0.00141269,-0.00176061 0.000202064,0.000135085,7.24806e-05,0.000176697,0.000184024
459 rs1278719,rs4678428,rs61791757,rs9856769 4.86941e-276 16.1504 inf 4 1.23218e-147 9.2049e-08 6.34969e-08,1.26832e-07 -0.00223656,0.00157611,-0.000866204,0.00061609 0.000207022,0.000172407,0.00013259,0.000117237
460 rs10935178,rs1278719,rs4678428,rs72493178,rs866782 4.82052e-276 18.5058 inf 5 4.82052e-276 1.10541e-07 7.96199e-08,1.48491e-07 -0.000125664,-0.00237623,0.000783574,-0.00142724,-0.00177277 7.74282e-05,0.000201993,0.00013502,0.000176632,0.000183969
461 rs113375712,rs1278719,rs4678428,rs72493178,rs866782 4.79602e-276 18.5036 inf 5 4.79602e-276 1.10523e-07 7.99834e-08,1.48264e-07 -0.000101157,-0.00236889,0.000787376,-0.00141781,-0.00176479 6.26348e-05,0.000202021,0.000135131,0.000176623,0.000183972
462 rs1278719,rs3872588,rs4678428,rs72493178,rs866782 4.77369e-276 18.5016 inf 5 4.77369e-276 1.10524e-07 7.78589e-08,1.47826e-07 -0.00236574,-0.000117094,0.000785954,-0.00141278,-0.0017607 0.000202064,7.24806e-05,0.000135085,0.000176697,0.000184024
463 rs11720497,rs1278719,rs61791757,rs72493178,rs866782 4.68464e-276 18.4934 inf 5 4.68464e-276 1.15943e-07 8.36135e-08,1.52267e-07 6.65544e-05,-0.00260795,-0.000853582,-0.00152933,-0.00194244 5.52023e-05,0.000215219,0.00013277,0.000174795,0.000180863
464 rs1278719,rs61791757,rs72493178,rs79966407,rs866782 4.66418e-276 18.4915 inf 5 4.66418e-276 1.15866e-07 8.26626e-08,1.52681e-07 -0.00260035,-0.000864722,-0.00153034,-8.55033e-05,-0.00194419 0.000215345,0.000132716,0.000174774,7.38156e-05,0.000180827
465 rs1278719,rs61791757,rs72493178,rs863930,rs866782 4.64487e-276 18.4897 inf 5 4.64487e-276 1.1811e-07 8.77777e-08,1.55584e-07 -0.00266819,-0.000823242,-0.00156196,0.00010396,-0.00196719 0.000216983,0.000133769,0.000175067,4.84526e-05,0.000180966
466 rs1278719,rs35837273,rs61791757,rs72493178,rs866782 4.63628e-276 18.4889 inf 5 4.63628e-276 1.15929e-07 8.39095e-08,1.52353e-07 -0.00260795,6.59087e-05,-0.000853599,-0.00152935,-0.00194246 0.000215219,5.50492e-05,0.000132771,0.000174796,0.000180864
467 rs1278719,rs61791757,rs661739,rs72493178,rs866782 4.50085e-276 18.476 inf 5 4.50085e-276 1.18068e-07 8.69401e-08,1.52153e-07 -0.00266793,-0.000823612,0.000103106,-0.00156212,-0.00196735 0.000216991,0.000133762,4.83764e-05,0.000175077,0.000180972
468 rs1278719,rs4678428,rs6800570,rs72493178,rs866782 4.49989e-276 18.4759 inf 5 4.49989e-276 1.10443e-07 7.91153e-08,1.4469e-07 -0.00236595,0.000785708,-0.000114414,-0.001413,-0.00176089 0.000202064,0.000135085,7.24806e-05,0.000176697,0.000184024
469 rs1278719,rs4678428,rs664088,rs72493178,rs866782 4.49182e-276 18.4751 inf 5 4.49182e-276 1.10257e-07 7.84084e-08,1.46399e-07 -0.00238123,0.000737272,6.45897e-05,-0.00143199,-0.001776 0.00020204,0.000137303,4.33363e-05,0.000176729,0.000184015
470 rs1278719,rs3957816,rs61791757,rs72493178,rs866782 4.44863e-276 18.4709 inf 5 4.44863e-276 1.18042e-07 8.43937e-08,1.57611e-07 -0.00266769,0.000102677,-0.000823764,-0.00156202,-0.00196728 0.000216991,4.83764e-05,0.000133762,0.000175077,0.000180972
471 rs1278719,rs61791757,rs72493178,rs866782,rs9873767 4.42801e-276 18.4689 inf 5 4.42801e-276 1.16153e-07 8.16215e-08,1.52291e-07 -0.00261443,-0.000890588,-0.00153231,-0.00194457,-5.8912e-05 0.000215258,0.000134626,0.000174715,0.000180809,4.44172e-05
472 rs1278719,rs61791757,rs668485,rs72493178,rs866782 4.40893e-276 18.467 inf 5 4.40893e-276 1.17995e-07 8.46224e-08,1.54238e-07 -0.0026671,-0.00082392,0.000102053,-0.0015615,-0.00196687 0.000216983,0.000133769,4.84526e-05,0.000175067,0.000180966
473 rs1278719,rs61791757,rs72493178,rs838199,rs866782 4.39944e-276 18.4661 inf 5 4.39944e-276 1.1799e-07 8.56239e-08,1.5802e-07 -0.00266706,-0.000823948,-0.00156148,0.000101973,-0.00196685 0.000216983,0.000133769,0.000175067,4.84526e-05,0.000180966
474 rs1278719,rs1698982,rs61791757,rs72493178,rs866782 4.36887e-276 18.4631 inf 5 4.36887e-276 1.17975e-07 8.53981e-08,1.55065e-07 -0.00266693,0.000101708,-0.000824056,-0.00156143,-0.00196682 0.000216984,4.84517e-05,0.000133768,0.000175067,0.000180966
475 rs114051241,rs1278719,rs4678428,rs72493178,rs866782 4.33259e-276 18.4595 inf 5 4.33259e-276 1.10397e-07 7.86048e-08,1.46679e-07 -0.000145738,-0.00236089,0.000784093,-0.00140513,-0.00175446 9.35878e-05,0.000202181,0.000135042,0.000176938,0.000184188
476 rs111247900,rs1278719,rs4678428,rs72493178,rs866782 4.31905e-276 18.4581 inf 5 4.31905e-276 1.10387e-07 8.00799e-08,1.43442e-07 -0.00011395,-0.00236529,0.00078553,-0.00141198,-0.00176005 7.33979e-05,0.000202079,0.000135085,0.000176723,0.000184042
477 rs1278719,rs13071085,rs72493178,rs7653249,rs866782 4.29913e-276 18.4561 inf 5 4.29913e-276 1.09723e-07 7.9976e-08,1.47011e-07 -0.00238174,-4.15092e-05,-0.00141847,0.000787248,-0.00173626 0.000202101,8.81161e-05,0.000176611,0.000135003,0.000194014
478 rs1278719,rs141164406,rs61791757,rs72493178,rs866782 4.29232e-276 18.4554 inf 5 4.29232e-276 1.15779e-07 8.43173e-08,1.50277e-07 -0.00260076,-8.13896e-05,-0.000864502,-0.00153066,-0.00194444 0.000215345,7.38156e-05,0.000132716,0.000174774,0.000180827
479 rs1278719,rs4678428,rs72493178,rs78494777,rs866782 4.2733e-276 18.4535 inf 5 4.2733e-276 1.10372e-07 7.58814e-08,1.45916e-07 -0.00236613,0.000785488,-0.00141319,-0.000112016,-0.00176105 0.000202064,0.000135085,0.000176697,7.24806e-05,0.000184024
480 rs1278719,rs61791757,rs634559,rs72493178,rs866782 4.1184e-276 18.4374 inf 5 4.1184e-276 1.17842e-07 8.42704e-08,1.57582e-07 -0.00266565,-0.000824853,9.94635e-05,-0.00156089,-0.00196643 0.000216984,0.000133768,4.84517e-05,0.000175067,0.000180966
481 rs1278719,rs4431046,rs4678428,rs72493178,rs866782 4.11559e-276 18.4371 inf 5 4.11559e-276 1.08873e-07 7.77194e-08,1.43225e-07 -0.00232154,-5.79365e-05,0.000776187,-0.00142421,-0.00176951 0.000232796,0.000126464,0.000134938,0.000176665,0.000183958
482 rs1278719,rs1279425,rs78930792,rs866782,rs9848883 4.1155e-276 18.4371 inf 5 4.1155e-276 6.41022e-08 4.0494e-08,9.10838e-08 -0.00132315,0.00070353,9.02622e-05,-0.000795085,-0.000216953 0.000165229,0.00042295,0.000127865,0.000368674,0.000382408
483 rs1278719,rs1279840,rs61791757 4.10823e-276 13.7167 inf 3 0.220703 7.36044e-08 4.76405e-08,1.01512e-07 -0.00176305,0.00103872,-0.000856813 0.000184779,0.000135981,0.000132589
484 rs1278719,rs4678428,rs66895236,rs72493178,rs866782 4.09732e-276 18.4352 inf 5 4.09732e-276 1.10313e-07 7.81563e-08,1.43734e-07 -0.00238131,0.000765118,0.000107394,-0.00142858,-0.00177479 0.00020204,0.000135086,7.07636e-05,0.000176655,0.000183995
485 rs1278719,rs61791757,rs668437,rs72493178,rs866782 4.07691e-276 18.433 inf 5 4.07691e-276 1.17846e-07 8.58115e-08,1.55851e-07 -0.00266582,-0.000824949,9.93697e-05,-0.00156122,-0.00196671 0.000216993,0.000133761,4.83756e-05,0.000175077,0.000180972
486 rs1278719,rs34153877,rs4678428,rs72493178,rs866782 4.01476e-276 18.4264 inf 5 4.01476e-276 1.10266e-07 8.02797e-08,1.47048e-07 -0.0023796,7.64777e-05,0.000758901,-0.00143973,-0.00177468 0.000202019,5.11682e-05,0.000135363,0.000176998,0.000183994
487 rs1278719,rs61791757,rs866782,rs9848883 3.99747e-276 16.0647 inf 4 1.01154e-147 9.20812e-08 6.24966e-08,1.24677e-07 -0.00203098,-0.00088837,-0.00135432,-0.000810784 0.000190323,0.000132592,0.000148147,0.000120599
488 rs1278719,rs34428695,rs4678428,rs72493178,rs866782 3.98743e-276 18.4234 inf 5 3.98743e-276 1.10268e-07 7.94091e-08,1.4297e-07 -0.00237248,9.18244e-05,0.000764848,-0.00141567,-0.00176413 0.000201996,6.14001e-05,0.0001351,0.000176655,0.000183982
489 rs1278719,rs28568667,rs4678428,rs72493178,rs866782 3.95782e-276 18.4202 inf 5 3.95782e-276 1.10265e-07 8.02745e-08,1.43809e-07 -0.0023763,-0.00010455,0.000783936,-0.00142746,-0.00177294 0.000201994,6.99592e-05,0.000135048,0.00017664,0.000183974
490 rs114737552,rs1278719,rs61791757,rs72493178,rs866782 3.92213e-276 18.4162 inf 5 3.92213e-276 1.15029e-07 8.15937e-08,1.51174e-07 -4.72125e-05,-0.00260737,-0.000857978,-0.00153747,-0.00194472 0.000132943,0.000215262,0.0001328,0.000174685,0.000181233
491 rs112490075,rs1278719,rs4678428,rs72493178,rs866782 3.9154e-276 18.4155 inf 5 3.9154e-276 1.10252e-07 7.70848e-08,1.46229e-07 -0.000109213,-0.00236567,0.000785101,-0.0014124,-0.00176042 7.33979e-05,0.000202079,0.000135085,0.000176723,0.000184042
492 rs116090319,rs1278719,rs61791757,rs72493178,rs866782 3.86344e-276 18.4097 inf 5 3.86344e-276 1.14993e-07 8.28302e-08,1.52603e-07 -3.74821e-05,-0.0026078,-0.000858586,-0.00153734,-0.00194599 0.000138656,0.000215257,0.000132786,0.000174684,0.000181187
493 rs1278719,rs61791757,rs66895236,rs72493178,rs866782 3.84103e-276 18.4072 inf 5 3.84103e-276 1.16706e-07 8.44221e-08,1.52141e-07 -0.00261772,-0.000853648,0.00011319,-0.00154204,-0.00195292 0.000215288,0.00013272,7.0711e-05,0.000174708,0.000180787
494 rs1278719,rs34683314,rs61791757,rs72493178,rs866782 3.83509e-276 18.4065 inf 5 3.83509e-276 1.18242e-07 8.6016e-08,1.58373e-07 -0.00267246,-9.5557e-05,-0.000872816,-0.0015632,-0.00196778 0.000217165,4.36384e-05,0.000132783,0.000175089,0.00018097
495 rs10935178,rs1278719,rs61791757,rs72493178,rs866782 3.79018e-276 18.4014 inf 5 3.79018e-276 1.16645e-07 8.44012e-08,1.4982e-07 -0.00012173,-0.00260973,-0.000865622,-0.00154335,-0.00195498 7.73983e-05,0.000215218,0.000132703,0.000174726,0.000180809
496 rs1278719,rs4678428,rs72493178,rs77362515,rs866782 3.77753e-276 18.3999 inf 5 3.77753e-276 1.10202e-07 7.8504e-08,1.44962e-07 -0.00236657,0.000784944,-0.00141366,-0.000106075,-0.00176147 0.000202064,0.000135085,0.000176697,7.24806e-05,0.000184024
497 rs1278719,rs4678428,rs72493178,rs74656356,rs866782 3.75814e-276 18.3977 inf 5 3.75814e-276 1.10195e-07 7.65472e-08,1.43275e-07 -0.00236659,0.00078492,-0.00141368,-0.00010582,-0.00176149 0.000202064,0.000135085,0.000176697,7.24806e-05,0.000184024
498 rs1278719,rs34706807,rs61791757,rs72493178,rs866782 3.74365e-276 18.396 inf 5 3.74365e-276 1.18247e-07 8.60058e-08,1.54727e-07 -0.00267325,-9.60062e-05,-0.000872703,-0.00156349,-0.00196774 0.00021721,4.38095e-05,0.000132781,0.000175097,0.000180969
499 rs1278719,rs35264626,rs61791757,rs72493178,rs866782 3.63993e-276 18.3838 inf 5 3.63993e-276 1.18183e-07 8.70005e-08,1.56776e-07 -0.00267263,-9.50734e-05,-0.000872581,-0.00156323,-0.00196756 0.00021721,4.38095e-05,0.000132781,0.000175097,0.000180969
500 rs1278719,rs4678428,rs72493178,rs78473846,rs866782 3.61529e-276 18.3809 inf 5 3.61529e-276 1.10142e-07 7.86197e-08,1.48251e-07 -0.00236562,0.000784737,-0.00141221,-0.000105892,-0.00176028 0.000202087,0.000135085,0.000176737,7.38725e-05,0.000184052
501 rs1278719,rs34153877,rs61791757,rs72493178,rs866782 3.61456e-276 18.3808 inf 5 3.61456e-276 1.19542e-07 8.71587e-08,1.54874e-07 -0.00266869,0.000132471,-0.000893136,-0.00156052,-0.00195153 0.000216456,5.12366e-05,0.000133269,0.000174916,0.000180775
502 rs1278719,rs4678428,rs72493178,rs75262249,rs866782 3.57447e-276 18.3759 inf 5 3.57447e-276 1.10126e-07 7.62507e-08,1.44188e-07 -0.00236642,0.000784687,-0.00141334,-0.000103955,-0.00176122 0.000202071,0.000135085,0.00017671,7.29341e-05,0.000184033
503 rs1278719,rs61791757,rs7653249 3.55644e-276 13.6541 inf 3 0.191059 7.34386e-08 4.81858e-08,1.04841e-07 -0.00173663,-0.000858732,0.00101087 0.000182571,0.000132583,0.000132609
504 rs1278719,rs4678428,rs72493178,rs866782,rs9822771 3.54014e-276 18.3717 inf 5 3.54014e-276 1.10121e-07 7.77419e-08,1.4468e-07 -0.00237579,0.0007814,-0.00142589,-0.00177177,-0.000127326 0.000201993,0.000134992,0.000176624,0.000183965,8.95182e-05
505 rs1278719,rs61791757,rs6771887,rs72493178,rs866782 3.4059e-276 18.3549 inf 5 3.4059e-276 1.15179e-07 8.29306e-08,1.52526e-07 -0.00260169,-0.000862622,-4.25954e-05,-0.00153003,-0.00194376 0.00021557,0.000132724,7.25673e-05,0.000175082,0.000181019
506 rs1278719,rs4678428,rs61789606,rs72493178,rs866782 3.39263e-276 18.3532 inf 5 3.39263e-276 1.09824e-07 8.09741e-08,1.41621e-07 -0.00238282,0.000781672,-0.000108825,-0.00142366,-0.00173241 0.000202097,0.000135019,8.62673e-05,0.000176608,0.000186215
507 rs1278719,rs4678428,rs61791757,rs75439229,rs866782 3.38296e-276 18.352 inf 5 3.38296e-276 1.08303e-07 7.61787e-08,1.41954e-07 -0.00248519,0.000820194,-0.000477474,-0.000925254,-0.00138345 0.000211855,0.000135125,0.000159255,0.000204282,0.000204796
508 rs116814272,rs1278719,rs4678428,rs72493178,rs866782 3.30667e-276 18.3421 inf 5 3.30667e-276 1.10019e-07 7.98099e-08,1.49126e-07 -0.000100533,-0.00236638,0.000784315,-0.00141317,-0.0017611 7.33979e-05,0.000202079,0.000135085,0.000176723,0.000184042
509 rs1278719,rs4678428,rs60149787,rs72493178,rs866782 3.29358e-276 18.3404 inf 5 3.29358e-276 1.10014e-07 7.85068e-08,1.4786e-07 -0.00236639,0.000784296,-0.00010032,-0.00141319,-0.00176111 0.000202079,0.000135085,7.33979e-05,0.000176723,0.000184042
510 rs1278719,rs4678428,rs72493178,rs7634492,rs866782 3.23923e-276 18.3332 inf 5 3.23923e-276 1.09991e-07 7.87397e-08,1.46758e-07 -0.00236647,0.000784215,-0.00141327,-9.94221e-05,-0.00176118 0.000202079,0.000135085,0.000176723,7.33979e-05,0.000184042
511 rs1278719,rs4678428,rs72493178,rs7619852,rs866782 3.21752e-276 18.3302 inf 5 3.21752e-276 1.09982e-07 7.70681e-08,1.45212e-07 -0.0023665,0.000784182,-0.0014133,-9.90571e-05,-0.00176121 0.000202079,0.000135085,0.000176723,7.33979e-05,0.000184042
512 rs1278719,rs4678428,rs589092,rs72493178,rs866782 3.13465e-276 18.3189 inf 5 3.13465e-276 1.09912e-07 7.83137e-08,1.46571e-07 -0.00236379,0.000737497,5.07972e-05,-0.0014201,-0.0017947 0.000202157,0.000137953,3.8732e-05,0.00017661,0.000185002
513 rs1278719,rs28568667,rs61791757,rs72493178,rs866782 3.08442e-276 18.3119 inf 5 3.08442e-276 1.16364e-07 8.38048e-08,1.52952e-07 -0.00260976,-0.000100519,-0.000865815,-0.00154358,-0.00195519 0.000215218,6.99246e-05,0.000132716,0.000174739,0.00018082
514 rs1278719,rs61791757,rs72493178,rs866782,rs9822771 3.06274e-276 18.3088 inf 5 3.06274e-276 1.16253e-07 8.21539e-08,1.52158e-07 -0.00260952,-0.000864208,-0.0015417,-0.00195351,-0.00012351 0.000215218,0.00013269,0.000174713,0.000180799,8.94936e-05
515 rs1278719,rs4678428,rs72493178,rs77793450,rs866782 3.03888e-276 18.3054 inf 5 3.03888e-276 1.09903e-07 7.76502e-08,1.43854e-07 -0.00236641,0.000783895,-0.00141308,-9.65266e-05,-0.00176104 0.000202087,0.000135085,0.000176737,7.38725e-05,0.000184052
516 rs1278719,rs13071085,rs576771,rs72493178,rs866782 3.02362e-276 18.3032 inf 5 3.02362e-276 1.09239e-07 8.01153e-08,1.45677e-07 -0.00237473,-6.14109e-05,0.00077861,-0.00141958,-0.00172425 0.000202011,8.80639e-05,0.000134923,0.000176624,0.000194427
517 rs1278719,rs151053585,rs4678428,rs72493178,rs866782 2.96085e-276 18.2941 inf 5 2.96085e-276 1.09881e-07 7.89213e-08,1.47215e-07 -0.00237532,-0.000164725,0.000779043,-0.00142444,-0.00177068 0.000201992,0.000127303,0.000134954,0.000176613,0.000183959
518 rs1278719,rs35773450,rs4678428,rs72493178,rs866782 2.899e-276 18.285 inf 5 2.899e-276 1.0978e-07 7.74381e-08,1.43047e-07 -0.00239744,-5.32077e-05,0.000767127,-0.00143969,-0.00178143 0.000202837,4.30502e-05,0.00013508,0.000177177,0.000184232
519 rs1278719,rs13327606,rs4678428,rs72493178,rs866782 2.8373e-276 18.2756 inf 5 2.8373e-276 1.09817e-07 7.83237e-08,1.42978e-07 -0.0023756,-0.000117499,0.000780427,-0.00142529,-0.00177132 0.000201992,9.34204e-05,0.000134985,0.000176622,0.000183964
520 rs1278719,rs151053585,rs61791757,rs72493178,rs866782 2.83485e-276 18.2752 inf 5 2.83485e-276 1.16044e-07 8.33403e-08,1.53659e-07 -0.00260929,-0.000161059,-0.000862686,-0.00153993,-0.00195193 0.000215218,0.000127286,0.000132673,0.000174695,0.000180785
521 rs1278719,rs4678428,rs72493178,rs79966407,rs866782 2.82508e-276 18.2737 inf 5 2.82508e-276 1.09803e-07 7.80986e-08,1.43093e-07 -0.00236677,0.000783516,-0.00141347,-9.23103e-05,-0.00176139 0.000202087,0.000135085,0.000176737,7.38725e-05,0.000184052
522 rs1278719,rs4678428,rs72493178,rs866782,rs9873767 2.78422e-276 18.2674 inf 5 2.78422e-276 1.09696e-07 7.88506e-08,1.45772e-07 -0.00242325,0.000814015,-0.00141743,-0.00176288,5.33937e-05 0.000206124,0.000138833,0.000176647,0.000184024,4.50367e-05
523 rs1278719,rs4678428,rs72493178,rs7623246,rs866782 2.73306e-276 18.2594 inf 5 2.73306e-276 1.09658e-07 7.8414e-08,1.44301e-07 -0.00237777,0.000784017,-0.0014194,-9.55142e-05,-0.0017407 0.00020201,0.000135134,0.000176618,8.21751e-05,0.000185548
524 rs1278719,rs1279831,rs61791757,rs72493178,rs866782 2.72944e-276 18.2588 inf 5 2.72944e-276 1.16161e-07 8.18793e-08,1.51159e-07 -0.0026108,5.80638e-05,-0.000818537,-0.0015465,-0.00195764 0.000215222,4.36371e-05,0.000136297,0.000174826,0.000180882
525 rs1278719,rs61791757,rs72493178,rs7349597,rs866782 2.72802e-276 18.2586 inf 5 2.72802e-276 1.16141e-07 8.3964e-08,1.54069e-07 -0.00261068,-0.000818883,-0.00154618,5.76159e-05,-0.00195736 0.000215222,0.000136296,0.000174818,4.36618e-05,0.000180876
526 rs1278719,rs4678428,rs72493178,rs75125767,rs866782 2.67569e-276 18.2501 inf 5 2.67569e-276 1.0964e-07 7.51359e-08,1.47504e-07 -0.00237683,0.000784608,-0.00141845,-9.31505e-05,-0.00174074 0.000202,0.000135168,0.000176631,8.09178e-05,0.000185575
527 rs1278719,rs13071085,rs4678428,rs72493178,rs866782 2.65986e-276 18.2476 inf 5 2.65986e-276 1.09063e-07 7.76684e-08,1.44126e-07 -0.00237255,-6.14028e-05,0.000775608,-0.00142018,-0.00172502 0.000202011,8.80639e-05,0.000134923,0.000176624,0.000194427
528 rs10935177,rs1278719,rs61791757,rs72493178,rs866782 2.6536e-276 18.2465 inf 5 2.6536e-276 1.1607e-07 8.23969e-08,1.54622e-07 5.59276e-05,-0.00261052,-0.000820117,-0.00154567,-0.00195691 4.36869e-05,0.000215221,0.000136296,0.000174811,0.000180871
529 rs1278719,rs141164406,rs4678428,rs72493178,rs866782 2.639e-276 18.2441 inf 5 2.639e-276 1.09709e-07 7.76677e-08,1.475e-07 -0.00236711,-8.81903e-05,0.000783146,-0.00141386,-0.00176172 0.000202087,7.38725e-05,0.000135085,0.000176737,0.000184052
530 rs1278719,rs4678428,rs72493178,rs866782,rs9845457 2.60779e-276 18.239 inf 5 2.60779e-276 1.09357e-07 7.84512e-08,1.44651e-07 -0.0024196,0.000781361,-0.00142677,-0.00177397,4.69319e-05 0.000207413,0.000135075,0.000176672,0.00018403,4.90911e-05
531 rs1278719,rs4678428,rs61683900,rs72493178,rs866782 2.60352e-276 18.2383 inf 5 2.60352e-276 1.09587e-07 7.79631e-08,1.43511e-07 -0.0023779,0.000783622,-9.27359e-05,-0.00141963,-0.0017417 0.000202013,0.000135131,8.30021e-05,0.000176617,0.00018556
532 rs1278719,rs13327606,rs61791757,rs72493178,rs866782 2.5667e-276 18.2321 inf 5 2.5667e-276 1.15962e-07 8.34361e-08,1.5354e-07 -0.00260942,-0.000113715,-0.000863563,-0.00154095,-0.00195284 0.000215218,9.33971e-05,0.000132687,0.00017471,0.000180797
533 rs1278719,rs4678428,rs489398,rs61791757 2.54879e-276 15.8692 inf 4 6.44958e-148 9.03698e-08 6.18392e-08,1.24946e-07 -0.00210931,0.000896545,0.000543963,-0.00087832 0.000198091,0.000134115,0.000108413,0.000132639
534 rs1278719,rs55797013,rs61791757,rs72493178,rs866782 2.50774e-276 18.222 inf 5 2.50774e-276 1.15024e-07 8.30789e-08,1.53236e-07 -0.00261482,1.50191e-05,-0.000863787,-0.00153288,-0.00194577 0.000215896,4.35359e-05,0.000133072,0.000175086,0.000181063
535 rs11720497,rs1278719,rs4678428,rs72493178,rs866782 2.48213e-276 18.2175 inf 5 2.48213e-276 1.09605e-07 7.87161e-08,1.4458e-07 6.2367e-05,-0.00237272,0.000766068,-0.00141642,-0.00176469 5.52551e-05,0.000201997,0.000135165,0.000176674,0.000183992
536 rs1278719,rs61791757,rs6776841,rs72493178,rs866782 2.46796e-276 18.215 inf 5 2.46796e-276 1.15018e-07 8.12611e-08,1.54334e-07 -0.00261459,-0.000863653,1.44793e-05,-0.00153305,-0.00194592 0.000215893,0.000133072,4.35842e-05,0.000175082,0.00018106
537 rs1278719,rs1711171,rs61791757,rs866782 2.46147e-276 15.8541 inf 4 6.22862e-148 9.03972e-08 6.17563e-08,1.24186e-07 -0.00209895,0.00081052,-0.000885936,-0.000626759 0.000197186,0.000123963,0.000132598,0.000110219
538 rs1278719,rs35837273,rs4678428,rs72493178,rs866782 2.4585e-276 18.2134 inf 5 2.4585e-276 1.09592e-07 7.9249e-08,1.43164e-07 -0.00237273,6.17141e-05,0.000766099,-0.00141644,-0.0017647 0.000201997,5.51022e-05,0.000135167,0.000176675,0.000183992
539 rs12330635,rs1278719,rs4678428,rs61791757 2.4076e-276 15.8445 inf 4 6.09231e-148 9.10966e-08 6.2334e-08,1.25246e-07 0.000587075,-0.00220407,0.00154183,-0.000867769 0.000114625,0.000205258,0.000169989,0.000132594
540 rs1278719,rs61791757,rs72493178,rs866782,rs9833162 2.39936e-276 18.2028 inf 5 2.39936e-276 1.15004e-07 8.42015e-08,1.50481e-07 -0.00261407,-0.000863346,-0.00153343,-0.00194624,1.30475e-05 0.000215904,0.000133082,0.000175085,0.000181062,4.35631e-05
541 rs1278719,rs3821445,rs61791757,rs72493178,rs9848883 2.3823e-276 18.1997 inf 5 2.3823e-276 1.09217e-07 7.78916e-08,1.44964e-07 -0.00245008,-0.00178575,-0.000872551,-0.00105154,-0.000416629 0.000208577,0.000172299,0.000132648,0.000181886,0.000129066
542 rs1278719,rs61791757,rs6769762,rs72493178,rs866782 2.36064e-276 18.1957 inf 5 2.36064e-276 1.151e-07 8.17723e-08,1.50849e-07 -0.00260864,-0.000856662,2.24009e-05,-0.00153316,-0.00194618 0.000215218,0.00013286,4.68748e-05,0.000174864,0.000180891
543 rs1278719,rs61791757,rs72493178,rs7622833,rs866782 2.34016e-276 18.192 inf 5 2.34016e-276 1.14993e-07 8.31142e-08,1.53447e-07 -0.0026136,-0.000863054,-0.00153376,1.18494e-05,-0.00194652 0.000215904,0.000133082,0.000175085,4.35631e-05,0.000181062
544 rs1278719,rs4678428,rs61789561,rs61791757,rs866782 2.3319e-276 18.1904 inf 5 2.3319e-276 1.06762e-07 7.49608e-08,1.44254e-07 -0.00253335,0.000814445,0.000856704,-0.00140727,-0.00136239 0.000217136,0.000135564,0.000200399,0.000181622,0.000209305
545 rs116096445,rs1278719,rs61791757,rs72493178,rs866782 2.31715e-276 18.1877 inf 5 2.31715e-276 1.15412e-07 8.47758e-08,1.53638e-07 8.91707e-05,-0.00260863,-0.000858198,-0.0015347,-0.00194725 0.000107889,0.000215218,0.000132679,0.000174701,0.00018079
546 rs1278719,rs4678428,rs650505,rs72493178,rs866782 2.31646e-276 18.1875 inf 5 2.31646e-276 1.08819e-07 7.69319e-08,1.43024e-07 -0.00237556,0.000797445,-2.42663e-05,-0.00142203,-0.0017691 0.00020201,0.000148118,6.67244e-05,0.000176603,0.000183955
547 rs1278719,rs61791757,rs67214626,rs72493178,rs866782 2.31225e-276 18.1867 inf 5 2.31225e-276 1.14988e-07 8.38816e-08,1.49043e-07 -0.00261337,-0.000862911,1.12608e-05,-0.00153392,-0.00194666 0.000215904,0.000133082,4.35631e-05,0.000175085,0.000181062
548 rs1278493,rs1278719,rs61791757,rs72493178,rs866782 2.30438e-276 18.1853 inf 5 2.30438e-276 1.15062e-07 8.17166e-08,1.50809e-07 1.81704e-05,-0.00260833,-0.000873192,-0.00153402,-0.00194669 4.36371e-05,0.000215222,0.000136297,0.000174826,0.000180882
549 rs1278719,rs61791757,rs6786582,rs72493178,rs866782 2.2854e-276 18.1817 inf 5 2.2854e-276 1.15102e-07 8.34447e-08,1.49419e-07 -0.00260839,-0.000856582,2.25777e-05,-0.00153282,-0.00194557 0.00021522,0.000132866,4.68662e-05,0.000174894,0.000180939
550 rs1278719,rs61791757,rs72493178,rs866782,rs9843801 2.27539e-276 18.1798 inf 5 2.27539e-276 1.14982e-07 8.36639e-08,1.50891e-07 -0.00261301,-0.000862672,-0.00153415,-0.00194685,1.0395e-05 0.000215896,0.000133072,0.000175086,0.000181063,4.35359e-05
551 rs1278719,rs4678428,rs72493178,rs866782,rs9826146 2.26896e-276 18.1785 inf 5 2.26896e-276 1.09411e-07 7.79111e-08,1.46155e-07 -0.00237737,0.000789251,-0.00143074,-0.00177539,-4.34481e-05 0.000202011,0.000135656,0.000176818,0.000184069,4.36363e-05
552 rs1278719,rs61791757,rs642075,rs72493178,rs866782 2.2612e-276 18.177 inf 5 2.2612e-276 1.15038e-07 8.25578e-08,1.52213e-07 -0.00260832,-0.000871823,-1.62792e-05,-0.0015342,-0.00194686 0.000215224,0.000136281,4.35876e-05,0.00017484,0.000180891
553 rs1278719,rs35328261,rs61791757,rs72493178,rs866782 2.25028e-276 18.1749 inf 5 2.25028e-276 1.18235e-07 8.47941e-08,1.5558e-07 -0.00264937,0.000362805,-0.000855483,-0.00158478,-0.00198829 0.00021601,0.000165858,0.000132675,0.00017604,0.00018165
554 rs1278719,rs61791757,rs72493178,rs866782,rs9872326 2.24157e-276 18.1733 inf 5 2.24157e-276 1.14976e-07 8.20859e-08,1.51676e-07 -0.00261275,-0.000862529,-0.00153435,-0.00194703,9.69412e-06 0.000215904,0.000133082,0.000175085,0.000181062,4.35631e-05
555 rs1278719,rs144469404,rs61791757,rs72493178,rs866782 2.23602e-276 18.1722 inf 5 2.23602e-276 1.15193e-07 8.39418e-08,1.55482e-07 -0.00260664,-9.00155e-05,-0.000856943,-0.0015377,-0.00194255 0.000215251,0.000149158,0.000132765,0.000174683,0.000181119
556 rs1278719,rs35773450,rs61791757,rs72493178,rs866782 2.2312e-276 18.1712 inf 5 2.2312e-276 1.17218e-07 8.54742e-08,1.5477e-07 -0.00266169,-7.8278e-05,-0.000871469,-0.00156005,-0.0019645 0.000217165,4.30468e-05,0.000132803,0.000175139,0.000180966
557 rs1278719,rs28812220,rs61791757,rs72493178,rs866782 2.22342e-276 18.1697 inf 5 2.22342e-276 1.14974e-07 8.30963e-08,1.49607e-07 -0.00261258,9.27273e-06,-0.000862426,-0.00153446,-0.00194712 0.000215904,4.35631e-05,0.000133082,0.000175085,0.000181062
558 rs1278719,rs525773,rs61791757,rs72493178,rs866782 2.22077e-276 18.1692 inf 5 2.22077e-276 1.15847e-07 8.42481e-08,1.52296e-07 -0.00261641,5.35308e-05,-0.000821179,-0.00154754,-0.00195801 0.000215317,4.66979e-05,0.000136948,0.000174921,0.000180933
559 rs1278719,rs61791757,rs72493178,rs866782,rs9881400 2.21214e-276 18.1675 inf 5 2.21214e-276 1.15084e-07 8.25716e-08,1.52819e-07 -0.00260843,-0.000856849,-0.00153313,-0.00194585,2.13747e-05 0.00021522,0.000132859,0.000174887,0.000180934,4.71816e-05
560 rs1278719,rs1403763,rs61791757,rs72493178,rs866782 2.20924e-276 18.167 inf 5 2.20924e-276 1.15005e-07 8.26707e-08,1.52198e-07 -0.00261261,1.40745e-05,-0.000862115,-0.00153443,-0.00194743 0.000215565,4.66532e-05,0.000132815,0.000174886,0.00018088
561 rs116606544,rs1278719,rs61791757,rs72493178,rs866782 2.20225e-276 18.1656 inf 5 2.20225e-276 1.15355e-07 8.3907e-08,1.52154e-07 8.48797e-05,-0.00260865,-0.000858353,-0.00153488,-0.00194741 0.000109597,0.000215218,0.000132678,0.000174701,0.00018079
562 rs1278719,rs61791757,rs72493178,rs866782,rs9843348 2.18803e-276 18.1628 inf 5 2.18803e-276 1.14968e-07 8.2286e-08,1.48839e-07 -0.00261221,-0.000862182,-0.0015347,-0.00194733,8.36411e-06 0.000215896,0.000133072,0.000175086,0.000181063,4.35359e-05
563 rs12695644,rs1278719,rs61791757,rs72493178,rs866782 2.15609e-276 18.1564 inf 5 2.15609e-276 1.1506e-07 8.35863e-08,1.49663e-07 1.93218e-05,-0.00260847,-0.000857085,-0.00153341,-0.00194609 4.68051e-05,0.00021522,0.000132867,0.000174895,0.00018094
564 rs1278719,rs13071085,rs72493178,rs7628146,rs866782 2.14035e-276 18.1532 inf 5 2.14035e-276 1.08763e-07 7.73115e-08,1.44828e-07 -0.00236989,-4.1878e-05,-0.00142168,0.000770933,-0.00174013 0.000202101,8.81161e-05,0.000176611,0.000135003,0.000194014
565 rs1278719,rs1393786,rs61791757,rs72493178,rs866782 2.12776e-276 18.1506 inf 5 2.12776e-276 1.15052e-07 8.41902e-08,1.50575e-07 -0.00260848,1.86734e-05,-0.000857202,-0.00153354,-0.00194621 0.00021522,4.68662e-05,0.000132866,0.000174894,0.000180939
566 rs113021516,rs1278719,rs4678428,rs72493178,rs866782 2.12356e-276 18.1498 inf 5 2.12356e-276 1.09324e-07 7.67212e-08,1.47101e-07 -4.08114e-05,-0.00237712,0.000788011,-0.00142998,-0.00177482 4.3854e-05,0.00020201,0.00013562,0.000176807,0.000184063
567 rs10222451,rs1278719,rs61791757,rs72493178,rs866782 2.12008e-276 18.1491 inf 5 2.12008e-276 1.15049e-07 8.437e-08,1.54211e-07 1.84652e-05,-0.00260849,-0.000857235,-0.00153358,-0.00194625 4.68662e-05,0.00021522,0.000132866,0.000174894,0.000180939
568 rs1278719,rs61791757,rs67109185,rs72493178,rs866782 2.11766e-276 18.1486 inf 5 2.11766e-276 1.15048e-07 8.27787e-08,1.50406e-07 -0.00260849,-0.000857249,1.82965e-05,-0.0015336,-0.00194626 0.00021522,0.000132867,4.68051e-05,0.000174895,0.00018094
569 rs1278719,rs13068210,rs61791757,rs72493178,rs866782 2.11708e-276 18.1484 inf 5 2.11708e-276 1.15048e-07 8.31047e-08,1.52173e-07 -0.00260849,1.83832e-05,-0.000857248,-0.0015336,-0.00194626 0.00021522,4.68662e-05,0.000132866,0.000174894,0.000180939
570 rs1278719,rs4678428,rs72493178,rs866782,rs9843348 2.11412e-276 18.1478 inf 5 2.11412e-276 1.09313e-07 7.9738e-08,1.4742e-07 -0.00237716,0.000788212,-0.0014301,-0.00177491,-4.02312e-05 0.000202011,0.000135656,0.000176818,0.000184069,4.36363e-05
571 rs1278719,rs61791757,rs72493178,rs866782,rs9834966 2.10547e-276 18.1461 inf 5 2.10547e-276 1.15044e-07 8.34962e-08,1.51586e-07 -0.0026085,-0.000857302,-0.00153366,-0.00194632,1.79614e-05 0.00021522,0.000132867,0.000174895,0.00018094,4.68051e-05
572 rs1278719,rs61791757,rs6799320,rs72493178,rs866782 2.10304e-276 18.1456 inf 5 2.10304e-276 1.15043e-07 8.15953e-08,1.50822e-07 -0.0026085,-0.000857313,1.78941e-05,-0.00153367,-0.00194633 0.00021522,0.000132867,4.68051e-05,0.000174895,0.00018094
573 rs1278719,rs13321220,rs61791757,rs72493178,rs866782 2.09278e-276 18.1434 inf 5 2.09278e-276 1.15041e-07 8.17431e-08,1.50556e-07 -0.00260851,1.77096e-05,-0.000857355,-0.00153372,-0.00194637 0.00021522,4.68662e-05,0.000132866,0.000174894,0.000180939
574 rs12330335,rs1278719,rs61791757,rs72493178,rs866782 2.08938e-276 18.1427 inf 5 2.08938e-276 1.1504e-07 8.31933e-08,1.52142e-07 1.76138e-05,-0.00260851,-0.00085737,-0.00153374,-0.00194639 4.68662e-05,0.00021522,0.000132866,0.000174894,0.000180939
575 rs1278719,rs61791757,rs72493178,rs866782,rs9653930 2.08538e-276 18.1419 inf 5 2.08538e-276 1.15037e-07 8.28855e-08,1.56202e-07 -0.00260851,-0.000857392,-0.00153376,-0.00194641,1.73984e-05 0.00021522,0.000132867,0.000174895,0.00018094,4.68051e-05
576 rs1278719,rs28812220,rs4678428,rs72493178,rs866782 2.08175e-276 18.1411 inf 5 2.08175e-276 1.09293e-07 7.9322e-08,1.44394e-07 -0.00237711,-3.95342e-05,0.000787945,-0.00142993,-0.00177479 0.00020201,4.36591e-05,0.000135652,0.000176817,0.000184068
577 rs1278719,rs61791757,rs6799056,rs72493178,rs866782 2.08116e-276 18.141 inf 5 2.08116e-276 1.15035e-07 7.94357e-08,1.52314e-07 -0.00260852,-0.000857415,1.71771e-05,-0.00153379,-0.00194643 0.00021522,0.000132869,4.67446e-05,0.000174897,0.000180941
578 rs1278719,rs61791757,rs6767060,rs72493178,rs866782 2.07608e-276 18.14 inf 5 2.07608e-276 1.15035e-07 8.38648e-08,1.52054e-07 -0.00260852,-0.00085743,1.72348e-05,-0.00153381,-0.00194645 0.00021522,0.000132866,4.68662e-05,0.000174894,0.000180939
579 rs1278719,rs28519617,rs61791757,rs72493178,rs866782 2.07501e-276 18.1397 inf 5 2.07501e-276 1.15035e-07 8.47346e-08,1.51556e-07 -0.00260852,1.72039e-05,-0.000857435,-0.00153382,-0.00194646 0.00021522,4.68662e-05,0.000132866,0.000174894,0.000180939
580 rs1278719,rs61791757,rs6439629,rs72493178,rs866782 2.07004e-276 18.1387 inf 5 2.07004e-276 1.15033e-07 8.31043e-08,1.50947e-07 -0.00260852,-0.000857462,1.69589e-05,-0.00153385,-0.00194648 0.00021522,0.000132867,4.68051e-05,0.000174895,0.00018094
581 rs1278719,rs34864445,rs61791757,rs72493178,rs866782 2.06989e-276 18.1387 inf 5 2.06989e-276 1.15034e-07 8.08069e-08,1.51528e-07 -0.00260852,1.71579e-05,-0.000857454,-0.00153384,-0.00194648 0.00021522,4.6928e-05,0.000132865,0.000174893,0.000180938
582 rs1278719,rs1393787,rs61791757,rs72493178,rs866782 2.06809e-276 18.1383 inf 5 2.06809e-276 1.15037e-07 8.43682e-08,1.50171e-07 -0.00260852,1.75167e-05,-0.000857448,-0.00153383,-0.00194647 0.00021522,4.71816e-05,0.000132859,0.000174887,0.000180934
583 rs1278719,rs13079205,rs61791757,rs72493178,rs866782 2.06675e-276 18.138 inf 5 2.06675e-276 1.15032e-07 8.20713e-08,1.51955e-07 -0.00260852,1.68636e-05,-0.000857477,-0.00153386,-0.0019465 0.00021522,4.68051e-05,0.000132867,0.000174895,0.00018094
584 rs1278719,rs61791757,rs72493178,rs866782,rs9826146 2.06615e-276 18.1379 inf 5 2.06615e-276 1.14952e-07 8.34439e-08,1.50486e-07 -0.00261095,-0.00086141,-0.00153558,-0.00194809,5.16204e-06 0.000215896,0.000133072,0.000175086,0.000181063,4.35359e-05
585 rs1278719,rs4678428,rs72493178,rs866782,rs9872326 2.06366e-276 18.1373 inf 5 2.06366e-276 1.09281e-07 7.80582e-08,1.46797e-07 -0.00237708,0.000787809,-0.00142985,-0.00177472,-3.9111e-05 0.00020201,0.000135652,0.000176817,0.000184068,4.36591e-05
586 rs1278719,rs28535121,rs61791757,rs72493178,rs866782 2.05855e-276 18.1363 inf 5 2.05855e-276 1.15033e-07 8.35926e-08,1.51887e-07 -0.00260853,1.70313e-05,-0.000857499,-0.00153389,-0.00194652 0.00021522,4.70535e-05,0.000132862,0.00017489,0.000180936
587 rs1278719,rs35352346,rs61791757,rs72493178,rs866782 2.04233e-276 18.1328 inf 5 2.04233e-276 1.15024e-07 8.34138e-08,1.52876e-07 -0.00260854,1.61428e-05,-0.000857592,-0.001534,-0.00194662 0.00021522,4.68051e-05,0.000132867,0.000174895,0.00018094
588 rs1278719,rs28509770,rs61791757,rs72493178,rs866782 2.03697e-276 18.1317 inf 5 2.03697e-276 1.1497e-07 8.32028e-08,1.51879e-07 -0.00261141,9.27916e-06,-0.000861483,-0.00153531,-0.00194808 0.000215579,4.65877e-05,0.000132823,0.000174884,0.000180877
589 rs1278719,rs4678428,rs72493178,rs866782,rs9843801 2.02713e-276 18.1296 inf 5 2.02713e-276 1.09256e-07 7.74404e-08,1.45497e-07 -0.00237703,0.000787553,-0.00142969,-0.00177461,-3.81909e-05 0.000202011,0.000135656,0.000176818,0.000184069,4.36363e-05
590 rs1278719,rs61791757,rs6792630,rs72493178,rs866782 2.01837e-276 18.1277 inf 5 2.01837e-276 1.1502e-07 8.28189e-08,1.51157e-07 -0.00260856,-0.000857689,1.58157e-05,-0.00153411,-0.00194672 0.00021522,0.000132862,4.70535e-05,0.00017489,0.000180936
591 rs1278719,rs61791757,rs67589653,rs72493178,rs866782 2.01716e-276 18.1274 inf 5 2.01716e-276 1.15019e-07 8.18582e-08,1.50097e-07 -0.00260856,-0.0008577,1.56768e-05,-0.00153412,-0.00194673 0.00021522,0.000132863,4.69904e-05,0.000174891,0.000180937
592 rs10512987,rs1278719,rs4678428,rs72493178,rs866782 2.01466e-276 18.1269 inf 5 2.01466e-276 1.09253e-07 7.60665e-08,1.44776e-07 -3.82927e-05,-0.00237695,0.000787181,-0.00142946,-0.00177443 4.388e-05,0.000202009,0.000135616,0.000176806,0.000184063
593 rs1278719,rs4678428,rs72493178,rs866782,rs9875207 2.00813e-276 18.1255 inf 5 2.00813e-276 1.09248e-07 7.79183e-08,1.4416e-07 -0.00237695,0.000787157,-0.00142945,-0.00177442,-3.80867e-05 0.00020201,0.00013562,0.000176807,0.000184063,4.3854e-05
594 rs1278719,rs4678428,rs67214626,rs72493178,rs866782 1.99939e-276 18.1236 inf 5 1.99939e-276 1.09237e-07 7.6186e-08,1.47068e-07 -0.00237698,0.000787302,-3.75374e-05,-0.00142954,-0.00177449 0.00020201,0.000135652,4.36591e-05,0.000176817,0.000184068
595 rs1278719,rs4678428,rs72493178,rs7622833,rs866782 1.97643e-276 18.1186 inf 5 1.97643e-276 1.09221e-07 7.84992e-08,1.47286e-07 -0.00237694,0.000787112,-0.00142942,-3.69462e-05,-0.0017744 0.00020201,0.000135652,0.000176817,4.36591e-05,0.000184068
596 rs1278719,rs61791757,rs6799517,rs72493178,rs866782 1.95313e-276 18.1134 inf 5 1.95313e-276 1.14956e-07 8.33677e-08,1.51592e-07 -0.0026107,-0.000861109,6.64177e-06,-0.00153579,-0.00194843 0.000215579,0.000132823,4.65877e-05,0.000174884,0.000180877
597 rs115976517,rs1278719,rs61791757,rs72493178,rs866782 1.95087e-276 18.1129 inf 5 1.95087e-276 1.15388e-07 8.23484e-08,1.50857e-07 3.91272e-05,-0.00261345,-0.000854507,-0.00153735,-0.00194913 4.86484e-05,0.000215291,0.000132844,0.00017468,0.000180773
598 rs1278719,rs4678428,rs72493178,rs866782,rs9833162 1.93159e-276 18.1086 inf 5 1.93159e-276 1.0919e-07 7.72486e-08,1.47432e-07 -0.00237686,0.000786724,-0.00142918,-0.00177422,-3.57428e-05 0.00020201,0.000135652,0.000176817,0.000184068,4.36591e-05
599 rs1278719,rs576771,rs61791757 1.91265e-276 13.3847 inf 3 0.102752 7.25849e-08 4.81697e-08,1.03062e-07 -0.00172639,0.00100002,-0.000858975 0.000182571,0.000132609,0.000132583
600 rs1278719,rs61791757,rs632251,rs72493178,rs866782 1.91177e-276 18.1041 inf 5 1.91177e-276 1.15204e-07 8.21874e-08,1.54192e-07 -0.00262596,-0.000849552,2.98828e-05,-0.00154417,-0.00195444 0.000216983,0.000133769,4.84526e-05,0.000175067,0.000180966
601 rs1278719,rs1279424,rs61791757,rs72493178,rs866782 1.91014e-276 18.1038 inf 5 1.91014e-276 1.1551e-07 8.4668e-08,1.52412e-07 -0.00262815,3.91057e-05,-0.000853362,-0.00154148,-0.00195204 0.000216257,4.30667e-05,0.000132869,0.000174749,0.000180799
602 rs1278719,rs61791757,rs72493178,rs866782,rs9848926 1.91005e-276 18.1038 inf 5 1.91005e-276 1.14987e-07 8.02792e-08,1.50475e-07 -0.00260864,-0.000858281,-0.0015348,-0.00194734,1.18734e-05 0.00021522,0.000132866,0.000174894,0.000180939,4.68662e-05
603 rs1278719,rs61791757,rs72493178,rs866782,rs895894 1.90971e-276 18.1037 inf 5 1.90971e-276 1.1521e-07 8.33181e-08,1.52841e-07 -0.00262619,-0.000849469,-0.00154435,-0.00195458,3.01687e-05 0.000216991,0.000133762,0.000175077,0.000180972,4.83764e-05
604 rs1278719,rs144469404,rs4678428,rs72493178,rs866782 1.90684e-276 18.103 inf 5 1.90684e-276 1.09232e-07 7.79115e-08,1.46801e-07 -0.00237542,-0.000127493,0.000775051,-0.0014229,-0.00175931 0.000201993,0.000149038,0.000134922,0.000176606,0.000184296
605 rs1278719,rs4678428,rs72493178,rs866782,rs9844666 1.89427e-276 18.1002 inf 5 1.89427e-276 1.09214e-07 7.74714e-08,1.46373e-07 -0.00237287,0.000766816,-0.00141689,-0.00176503,4.12479e-05 0.000202001,0.000135292,0.000176711,0.000184012,4.90981e-05
606 rs1278719,rs4678428,rs72493178,rs866782,rs9837224 1.89355e-276 18.1 inf 5 1.89355e-276 1.09167e-07 7.90068e-08,1.45466e-07 -0.00237675,0.000786188,-0.00142885,-0.00177398,-3.49946e-05 0.00020201,0.00013562,0.000176807,0.000184063,4.3854e-05
607 rs1278719,rs61791757,rs653995,rs72493178,rs866782 1.89041e-276 18.0993 inf 5 1.89041e-276 1.15274e-07 8.52078e-08,1.50755e-07 -0.00262812,-0.000848217,3.36533e-05,-0.00154508,-0.0019551 0.000216984,0.000133768,4.84517e-05,0.000175067,0.000180966
608 rs1278719,rs4678428,rs6776841,rs72493178,rs866782 1.86951e-276 18.0944 inf 5 1.86951e-276 1.09145e-07 7.82486e-08,1.4383e-07 -0.00237674,0.000786126,-3.39964e-05,-0.00142881,-0.00177395 0.00020201,0.000135648,4.36822e-05,0.000176815,0.000184068
609 rs1278719,rs4678428,rs55797013,rs72493178,rs866782 1.85729e-276 18.0916 inf 5 1.85729e-276 1.09135e-07 7.79979e-08,1.47085e-07 -0.00237673,0.000786052,-3.35454e-05,-0.00142877,-0.00177391 0.000202011,0.000135656,4.36363e-05,0.000176818,0.000184069
610 rs12330635,rs1278719,rs61791757,rs866782 1.85677e-276 15.7316 inf 4 4.69846e-148 9.10259e-08 6.23984e-08,1.23545e-07 -0.000796909,-0.00202004,-0.000888562,-0.00134288 0.000120599,0.000190323,0.000132592,0.000148147
611 rs1278719,rs4678428,rs61791757,rs866782,rs9647335 1.85244e-276 18.0905 inf 5 1.85244e-276 1.06445e-07 7.40071e-08,1.41558e-07 -0.00252901,0.00081721,-0.0014015,-0.00135064,0.000849132 0.000217146,0.000135503,0.000181776,0.000208881,0.000201179
612 rs1278719,rs13072038,rs4678428,rs72493178,rs866782 1.81905e-276 18.0826 inf 5 1.81905e-276 1.09158e-07 7.94636e-08,1.44593e-07 -0.00237297,3.8725e-05,0.000767289,-0.00141718,-0.00176525 0.000202001,4.90152e-05,0.000135294,0.000176712,0.000184012
613 rs1278719,rs4678428,rs6787409,rs72493178,rs866782 1.81492e-276 18.0816 inf 5 1.81492e-276 1.09114e-07 7.63957e-08,1.46038e-07 -0.00237656,0.000785218,-3.30131e-05,-0.00142825,-0.00177353 0.000202009,0.000135582,4.4131e-05,0.000176796,0.000184057
614 rs1278719,rs4678428,rs72493178,rs73222236,rs866782 1.79679e-276 18.0772 inf 5 1.79679e-276 1.09094e-07 7.72339e-08,1.42792e-07 -0.00237657,0.000785244,-0.00142827,-3.19825e-05,-0.00177354 0.00020201,0.00013562,0.000176807,4.3854e-05,0.000184063
615 rs116096445,rs1278719,rs4678428,rs72493178,rs866782 1.75777e-276 18.0677 inf 5 1.75777e-276 1.09161e-07 7.66636e-08,1.43369e-07 8.55331e-05,-0.00237399,0.000772419,-0.00142035,-0.00176762 0.000107908,0.000201992,0.000134968,0.000176617,0.000183961
616 rs1278719,rs4678428,rs72493178,rs866782,rs9872178 1.74103e-276 18.0635 inf 5 1.74103e-276 1.09095e-07 7.69147e-08,1.42484e-07 -0.00237306,0.000767737,-0.00141745,-0.00176546,3.54396e-05 0.000202001,0.00013531,0.000176717,0.000184015,4.85352e-05
617 rs1278719,rs4678428,rs6805316,rs72493178,rs866782 1.73502e-276 18.062 inf 5 1.73502e-276 1.09091e-07 7.86984e-08,1.4663e-07 -0.00237307,0.000767807,3.52843e-05,-0.0014175,-0.00176549 0.000202001,0.000135307,4.86131e-05,0.000176716,0.000184014
618 rs1278719,rs4678428,rs6784219,rs72493178,rs866782 1.73129e-276 18.0611 inf 5 1.73129e-276 1.09043e-07 7.64874e-08,1.41625e-07 -0.00237642,0.000784517,-2.96655e-05,-0.00142782,-0.00177321 0.00020201,0.00013562,4.3854e-05,0.000176807,0.000184063
619 rs1278719,rs61791757,rs6793835,rs72493178,rs866782 1.73075e-276 18.0609 inf 5 1.73075e-276 1.14948e-07 8.23382e-08,1.50742e-07 -0.00260882,-0.00085948,4.39186e-06,-0.0015362,-0.00194859 0.00021522,0.000132861,4.71172e-05,0.000174889,0.000180935
620 rs1278719,rs4678428,rs72493178,rs866782,rs9866840 1.7166e-276 18.0574 inf 5 1.7166e-276 1.09076e-07 7.89472e-08,1.45023e-07 -0.0023731,0.000767938,-0.00141758,-0.00176555,3.44874e-05 0.000202001,0.00013531,0.000176717,0.000184015,4.85352e-05
621 rs12695645,rs1278719,rs4678428,rs72493178,rs866782 1.70041e-276 18.0533 inf 5 1.70041e-276 1.09062e-07 7.78635e-08,1.42155e-07 3.37603e-05,-0.00237312,0.000768056,-0.00141765,-0.00176561 4.84581e-05,0.000202001,0.000135313,0.000176717,0.000184015
622 rs114352779,rs1278719,rs61791757,rs72493178,rs866782 1.6952e-276 18.0519 inf 5 1.6952e-276 1.15063e-07 8.14223e-08,1.51711e-07 4.75056e-05,-0.00260878,-0.000859218,-0.00153589,-0.00194831 0.000113289,0.000215218,0.000132677,0.000174699,0.000180789
623 rs116606544,rs1278719,rs4678428,rs72493178,rs866782 1.68943e-276 18.0504 inf 5 1.68943e-276 1.09106e-07 7.90851e-08,1.42279e-07 8.12445e-05,-0.00237404,0.000772646,-0.00142049,-0.00176773 0.000109616,0.000201992,0.000134966,0.000176616,0.000183961
624 rs113630844,rs1278719,rs4678428,rs72493178,rs866782 1.67886e-276 18.0477 inf 5 1.67886e-276 1.08903e-07 7.88306e-08,1.47801e-07 -4.5365e-05,-0.00237567,0.000775004,-0.00142313,-0.00175665 8.99797e-05,0.000202003,0.000134922,0.000176616,0.000185554
625 rs115976517,rs1278719,rs4678428,rs72493178,rs866782 1.67432e-276 18.0465 inf 5 1.67432e-276 1.09043e-07 7.75768e-08,1.43064e-07 3.2981e-05,-0.00237733,0.00076769,-0.00142365,-0.00177059 4.8745e-05,0.000202032,0.00013538,0.000176619,0.00018397
626 rs1278719,rs4678428,rs72493178,rs78930792,rs866782 1.67241e-276 18.0461 inf 5 1.67241e-276 1.0903e-07 7.71322e-08,1.41418e-07 -0.00237374,0.000775375,-0.0014213,8.46464e-05,-0.00177791 0.000201995,0.000134922,0.000176607,0.000127851,0.000184455
627 rs1278719,rs4678428,rs72493178,rs866782,rs9826454 1.67026e-276 18.0455 inf 5 1.67026e-276 1.09038e-07 7.74116e-08,1.45288e-07 -0.00237318,0.000768344,-0.00141783,-0.00176574,3.25646e-05 0.000202001,0.00013531,0.000176717,0.000184015,4.85352e-05
628 rs1278719,rs4678428,rs6771887,rs72493178,rs866782 1.66092e-276 18.0431 inf 5 1.66092e-276 1.09068e-07 7.69259e-08,1.4599e-07 -0.00236699,0.0007805,-5.10544e-05,-0.00141281,-0.00176099 0.000202277,0.000135131,7.26436e-05,0.000177094,0.000184299
629 rs1278719,rs1279425,rs13071085,rs72493178,rs866782 1.64991e-276 18.0402 inf 5 1.64991e-276 1.08405e-07 7.47084e-08,1.43789e-07 -0.0023654,0.000764755,-4.20176e-05,-0.0014229,-0.00174159 0.000202101,0.000135003,8.81161e-05,0.000176611,0.000194014
630 rs114737552,rs1278719,rs4678428,rs72493178,rs866782 1.64731e-276 18.0395 inf 5 1.64731e-276 1.09016e-07 7.6258e-08,1.4414e-07 -8.57683e-05,-0.00237531,0.000775072,-0.00142279,-0.00176055 0.0001328,0.000201994,0.000134922,0.000176607,0.000184409
631 rs1278719,rs4678428,rs6799517,rs72493178,rs866782 1.64672e-276 18.0393 inf 5 1.64672e-276 1.09019e-07 7.69854e-08,1.42076e-07 -0.00237561,0.000782378,-3.03575e-05,-0.00142597,-0.00177102 0.000201997,0.00013537,4.66844e-05,0.000176705,0.000183982
632 rs1278719,rs4678428,rs72493178,rs866782,rs9836446 1.63493e-276 18.0362 inf 5 1.63493e-276 1.09048e-07 8.03107e-08,1.45128e-07 -0.00237536,0.000779223,-0.00142455,-0.00177076,-4.74294e-05 0.000201994,0.000135049,0.000176641,0.000183974,6.95721e-05
633 rs1278719,rs4678428,rs61791757 1.62219e-276 13.3131 inf 3 0.0871474 7.23582e-08 4.66999e-08,1.00931e-07 -0.00172365,0.000997122,-0.00085904 0.000182571,0.000132609,0.000132583
634 rs113021516,rs1278719,rs61791757,rs72493178,rs866782 1.62073e-276 18.0324 inf 5 1.62073e-276 1.15378e-07 8.3429e-08,1.52408e-07 -3.48127e-05,-0.00261001,-0.000867522,-0.00154556,-0.00195696 4.37339e-05,0.000215222,0.000132979,0.000175011,0.00018103
635 rs10512987,rs1278719,rs61791757,rs72493178,rs866782 1.59797e-276 18.0263 inf 5 1.59797e-276 1.15318e-07 8.29734e-08,1.48228e-07 -3.23214e-05,-0.00260993,-0.000866973,-0.00154492,-0.00195639 4.37605e-05,0.000215222,0.000132977,0.000175009,0.000181028
636 rs1278719,rs61791757,rs72493178,rs866782,rs9836446 1.59738e-276 18.0261 inf 5 1.59738e-276 1.15211e-07 8.04052e-08,1.52051e-07 -0.00260929,-0.000862638,-0.00153988,-0.00195188,-4.34489e-05 0.000215218,0.000132717,0.00017474,0.00018082,6.95372e-05
637 rs1278495,rs1278719,rs61791757,rs72493178,rs866782 1.5973e-276 18.0261 inf 5 1.5973e-276 1.14953e-07 8.14761e-08,1.48473e-07 7.78869e-06,-0.00260883,-0.000859577,-0.00153631,-0.00194869 6.15988e-05,0.000215219,0.000132739,0.000174763,0.000180838
638 rs1278719,rs61791757,rs72493178,rs866782,rs9875207 1.59649e-276 18.0259 inf 5 1.59649e-276 1.15313e-07 8.06868e-08,1.50998e-07 -0.00260992,-0.000866949,-0.0015449,-0.00195637,-3.21029e-05 0.000215222,0.000132979,0.000175011,0.00018103,4.37339e-05
639 rs1278719,rs28509770,rs4678428,rs72493178,rs866782 1.58964e-276 18.024 inf 5 1.58964e-276 1.08971e-07 7.70618e-08,1.45034e-07 -0.00237552,-2.77092e-05,0.000781753,-0.00142563,-0.00177083 0.000201997,4.66844e-05,0.00013537,0.000176705,0.000183982
640 rs1278719,rs61791757,rs72493178,rs75452345,rs866782 1.58457e-276 18.0226 inf 5 1.58457e-276 1.14952e-07 8.06895e-08,1.4991e-07 -0.0026089,-0.000859574,-0.0015364,6.77567e-06,-0.00194876 0.000215218,0.000132754,0.000174754,5.81251e-05,0.000180833
641 rs114968564,rs1278719,rs4678428,rs72493178,rs866782 1.58275e-276 18.0221 inf 5 1.58275e-276 1.08822e-07 7.59182e-08,1.4455e-07 -3.32178e-05,-0.00237537,0.000775062,-0.00142284,-0.00175994 8.99797e-05,0.000202003,0.000134922,0.000176616,0.000185554
642 rs113915265,rs1278719,rs61791757,rs72493178,rs866782 1.58251e-276 18.0221 inf 5 1.58251e-276 1.1495e-07 8.35472e-08,1.53143e-07 6.71454e-06,-0.00260885,-0.000859673,-0.00153642,-0.00194879 6.23466e-05,0.000215219,0.000132736,0.00017476,0.000180836
643 rs1278719,rs61791757,rs72493178,rs866782,rs9837224 1.57673e-276 18.0205 inf 5 1.57673e-276 1.15246e-07 8.28094e-08,1.50191e-07 -0.00260983,-0.000866299,-0.00154414,-0.00195569,-2.90277e-05 0.000215222,0.000132979,0.000175011,0.00018103,4.37339e-05
644 rs1278719,rs61791757,rs72493178,rs73222236,rs866782 1.56511e-276 18.0173 inf 5 1.56511e-276 1.15186e-07 8.36609e-08,1.51478e-07 -0.00260973,-0.000865666,-0.0015434,-2.60321e-05,-0.00195503 0.000215222,0.000132979,0.000175011,4.37339e-05,0.00018103
645 rs1278719,rs61791757,rs6787409,rs72493178,rs866782 1.56478e-276 18.0172 inf 5 1.56478e-276 1.15205e-07 8.14102e-08,1.50209e-07 -0.00260974,-0.000865717,-2.71889e-05,-0.00154346,-0.00195508 0.000215222,0.000132962,4.40167e-05,0.000174993,0.000181016
646 rs1278719,rs1279424,rs4678428,rs72493178,rs866782 1.56244e-276 18.0165 inf 5 1.56244e-276 1.0879e-07 7.72149e-08,1.44254e-07 -0.00237804,1.30929e-05,0.000768236,-0.00142485,-0.00177156 0.000202324,4.36329e-05,0.000136913,0.000176846,0.000184165
647 rs1278719,rs61791757,rs6784219,rs72493178,rs866782 1.5612e-276 18.0162 inf 5 1.5612e-276 1.15145e-07 8.29652e-08,1.49054e-07 -0.00260966,-0.000865179,-2.37277e-05,-0.00154283,-0.00195452 0.000215222,0.000132979,4.37339e-05,0.000175011,0.00018103
648 rs113587652,rs1278719,rs61791757,rs72493178,rs866782 1.55714e-276 18.015 inf 5 1.55714e-276 1.14945e-07 7.99389e-08,1.53026e-07 4.05721e-06,-0.00260888,-0.000859873,-0.00153665,-0.001949 6.28652e-05,0.000215219,0.000132735,0.000174759,0.000180835
649 rs116090319,rs1278719,rs4678428,rs72493178,rs866782 1.54534e-276 18.0117 inf 5 1.54534e-276 1.08934e-07 7.90986e-08,1.43585e-07 -7.56465e-05,-0.00237516,0.000775101,-0.00142265,-0.00176221 0.000138522,0.000201994,0.000134922,0.000176606,0.000184363
650 rs1278719,rs13092707,rs61791757,rs72493178,rs866782 1.51978e-276 18.0045 inf 5 1.51978e-276 1.15181e-07 8.42192e-08,1.50875e-07 -0.00262568,-2.5226e-05,-0.000864516,-0.00154353,-0.00195452 0.000217093,4.28516e-05,0.000132863,0.000175032,0.00018099
651 rs1278719,rs61791757,rs6775793,rs72493178,rs866782 1.5143e-276 18.0029 inf 5 1.5143e-276 1.14944e-07 8.38507e-08,1.49804e-07 -0.00260896,-0.000860407,3.20451e-06,-0.00153728,-0.00194955 0.000215219,0.000132739,6.15988e-05,0.000174763,0.000180838
652 rs1278719,rs1403763,rs4678428,rs72493178,rs866782 1.49575e-276 17.9976 inf 5 1.49575e-276 1.08887e-07 7.82775e-08,1.41081e-07 -0.00237536,-2.2466e-05,0.000780479,-0.00142499,-0.00177052 0.000201998,4.67511e-05,0.000135365,0.000176707,0.000183984
653 rs1278719,rs144997399,rs61791757,rs72493178,rs866782 1.48726e-276 17.9951 inf 5 1.48726e-276 1.14953e-07 8.32338e-08,1.51979e-07 -0.00261047,2.01138e-05,-0.000859962,-0.00153807,-0.00195079 0.00021559,0.000164952,0.000132668,0.000174901,0.000181184
654 rs1278719,rs483465,rs61791757,rs866782 1.47856e-276 15.6327 inf 4 3.74142e-148 8.96426e-08 6.1394e-08,1.24127e-07 -0.00207715,0.000825915,-0.000880397,-0.000580562 0.000196115,0.000127969,0.000132615,0.000111054
655 rs1278719,rs141390726,rs61791757,rs72493178,rs866782 1.47139e-276 17.9904 inf 5 1.47139e-276 1.14977e-07 8.24765e-08,1.51252e-07 -0.00260897,-4.00982e-05,-0.000860479,-0.00153736,-0.00194963 0.000215218,0.000178684,0.000132665,0.000174687,0.000180779
656 rs1278719,rs61791757,rs7628146 1.449e-276 13.2641 inf 3 0.0778433 7.22029e-08 4.73883e-08,1.00907e-07 -0.00172177,-0.000859085,0.000995129 0.000182571,0.000132583,0.000132609
657 rs1278719,rs4678428,rs6786582,rs72493178,rs866782 1.44106e-276 17.9814 inf 5 1.44106e-276 1.08826e-07 7.72507e-08,1.44073e-07 -0.00237372,0.000771061,1.76604e-05,-0.00141951,-0.00176699 0.000202003,0.000135373,4.69495e-05,0.000176735,0.000184025
658 rs1278719,rs4678428,rs6769762,rs72493178,rs866782 1.43082e-276 17.9783 inf 5 1.43082e-276 1.08822e-07 7.67314e-08,1.4557e-07 -0.0023739,0.000771156,1.73538e-05,-0.00141978,-0.00176747 0.000201999,0.000135369,4.69584e-05,0.000176712,0.000183995
659 rs1278719,rs4678428,rs72493178,rs866782,rs9881400 1.42482e-276 17.9765 inf 5 1.42482e-276 1.08812e-07 7.79997e-08,1.43213e-07 -0.00237379,0.000771422,-0.00141973,-0.00176716,1.64974e-05 0.000202003,0.000135359,0.000176731,0.000184022,4.72627e-05
660 rs1278719,rs13071085,rs632016,rs72493178,rs866782 1.41374e-276 17.9731 inf 5 1.41374e-276 1.08218e-07 7.63544e-08,1.42511e-07 -0.00234446,-5.4371e-05,0.000744746,-0.00142228,-0.00172995 0.000200524,8.80675e-05,0.000132032,0.000176645,0.000194389
661 rs1278719,rs4678428,rs72493178,rs866782,rs9818740 1.41142e-276 17.9724 inf 5 1.41142e-276 1.08796e-07 7.84213e-08,1.42008e-07 -0.00237385,0.000771724,-0.00141992,-0.0017673,1.45841e-05 0.000202003,0.000135385,0.000176739,0.000184026,4.67103e-05
662 rs1278719,rs3905668,rs4678428,rs72493178,rs866782 1.41102e-276 17.9722 inf 5 1.41102e-276 1.08793e-07 7.62714e-08,1.46463e-07 -0.00237386,1.42845e-05,0.000771735,-0.00141992,-0.00176731 0.000202004,4.6481e-05,0.000135397,0.000176742,0.000184028
663 rs12695644,rs1278719,rs4678428,rs72493178,rs866782 1.40774e-276 17.9712 inf 5 1.40774e-276 1.08793e-07 7.80487e-08,1.42818e-07 1.4384e-05,-0.00237387,0.000771817,-0.00141997,-0.00176734 4.68887e-05,0.000202003,0.000135376,0.000176736,0.000184025
664 rs1278719,rs28631273,rs4678428,rs72493178,rs866782 1.40669e-276 17.9709 inf 5 1.40669e-276 1.0879e-07 7.50471e-08,1.44936e-07 -0.00237388,1.38773e-05,0.000771849,-0.00141999,-0.00176736 0.000202003,4.65374e-05,0.000135394,0.000176741,0.000184028
665 rs534944,rs548288,rs61791757,rs866782,rs9848883 1.40314e-276 17.9698 inf 5 1.40314e-276 7.89587e-07 7.06197e-07,8.87484e-07 0.00379521,-0.0214031,-0.000332218,-0.0175083,-0.0185794 0.000223039,0.000637746,0.000132965,0.000534193,0.000560722
666 rs1278719,rs35320690,rs4678428,rs72493178,rs866782 1.40305e-276 17.9698 inf 5 1.40305e-276 1.08786e-07 7.82315e-08,1.45382e-07 -0.0023739,1.3467e-05,0.000771949,-0.00142006,-0.0017674 0.000202003,4.65374e-05,0.000135394,0.000176741,0.000184028
667 rs1278719,rs1393786,rs4678428,rs72493178,rs866782 1.40139e-276 17.9693 inf 5 1.40139e-276 1.08787e-07 7.92938e-08,1.41957e-07 -0.00237391,1.37422e-05,0.000771984,-0.00142008,-0.00176742 0.000202003,4.69495e-05,0.000135373,0.000176735,0.000184025
668 rs1278719,rs4678428,rs56398805,rs72493178,rs866782 1.40131e-276 17.9692 inf 5 1.40131e-276 1.08784e-07 7.67872e-08,1.44835e-07 -0.00237391,0.000772,1.3199e-05,-0.00142009,-0.00176743 0.000202004,0.000135397,4.6481e-05,0.000176742,0.000184028
669 rs1278719,rs13071085,rs483465,rs72493178,rs866782 1.4011e-276 17.9692 inf 5 1.4011e-276 1.08242e-07 7.80774e-08,1.45133e-07 -0.00234083,-5.44046e-05,0.000726456,-0.00146505,-0.00174456 0.000200196,8.80675e-05,0.000128718,0.000175653,0.000193947
670 rs10222451,rs1278719,rs4678428,rs72493178,rs866782 1.39958e-276 17.9687 inf 5 1.39958e-276 1.08786e-07 7.55216e-08,1.45001e-07 1.35333e-05,-0.00237392,0.000772033,-0.00142011,-0.00176744 4.69495e-05,0.000202003,0.000135373,0.000176735,0.000184025
671 rs1278719,rs13068210,rs4678428,rs72493178,rs866782 1.39888e-276 17.9685 inf 5 1.39888e-276 1.08785e-07 7.78742e-08,1.45337e-07 -0.00237392,1.3451e-05,0.000772052,-0.00142012,-0.00176745 0.000202003,4.69495e-05,0.000135373,0.000176735,0.000184025
672 rs1278719,rs4678428,rs67109185,rs72493178,rs866782 1.39863e-276 17.9684 inf 5 1.39863e-276 1.08784e-07 7.74518e-08,1.44383e-07 -0.00237392,0.000772061,1.33549e-05,-0.00142012,-0.00176746 0.000202003,0.000135376,4.68887e-05,0.000176736,0.000184025
673 rs1278719,rs4678428,rs72493178,rs866782,rs9834966 1.39581e-276 17.9675 inf 5 1.39581e-276 1.08782e-07 7.75218e-08,1.43366e-07 -0.00237394,0.00077214,-0.00142017,-0.00176749,1.30187e-05 0.000202003,0.000135376,0.000176736,0.000184025,4.68887e-05
674 rs1278719,rs4678428,rs6799320,rs72493178,rs866782 1.39526e-276 17.9674 inf 5 1.39526e-276 1.08781e-07 7.87427e-08,1.43834e-07 -0.00237394,0.000772156,1.29512e-05,-0.00142018,-0.0017675 0.000202003,0.000135376,4.68887e-05,0.000176736,0.000184025
675 rs1278719,rs13321220,rs4678428,rs72493178,rs866782 1.39326e-276 17.9667 inf 5 1.39326e-276 1.08779e-07 7.81539e-08,1.41756e-07 -0.00237395,1.2775e-05,0.000772211,-0.00142022,-0.00176752 0.000202003,4.69495e-05,0.000135373,0.000176735,0.000184025
676 rs12330335,rs1278719,rs4678428,rs72493178,rs866782 1.39249e-276 17.9665 inf 5 1.39249e-276 1.08779e-07 7.66443e-08,1.42611e-07 1.26788e-05,-0.00237396,0.000772234,-0.00142023,-0.00176754 4.69495e-05,0.000202003,0.000135373,0.000176735,0.000184025
677 rs1278719,rs4678428,rs72493178,rs866782,rs9653930 1.39125e-276 17.9661 inf 5 1.39125e-276 1.08777e-07 7.83612e-08,1.43879e-07 -0.00237397,0.000772274,-0.00142026,-0.00176755,1.24537e-05 0.000202003,0.000135376,0.000176736,0.000184025,4.68887e-05
678 rs1278719,rs4678428,rs6799056,rs72493178,rs866782 1.39e-276 17.9657 inf 5 1.39e-276 1.08775e-07 7.4958e-08,1.45852e-07 -0.00237397,0.000772315,1.22225e-05,-0.00142028,-0.00176757 0.000202003,0.000135379,4.68286e-05,0.000176737,0.000184025
679 rs1278719,rs4678428,rs6767060,rs72493178,rs866782 1.38949e-276 17.9656 inf 5 1.38949e-276 1.08776e-07 7.52075e-08,1.41561e-07 -0.00237397,0.000772323,1.22985e-05,-0.00142029,-0.00176758 0.000202003,0.000135373,4.69495e-05,0.000176735,0.000184025
680 rs1278719,rs1393787,rs4678428,rs72493178,rs866782 1.38931e-276 17.9655 inf 5 1.38931e-276 1.08778e-07 7.7727e-08,1.46032e-07 -0.00237397,1.26261e-05,0.000772313,-0.00142028,-0.00176757 0.000202003,4.72627e-05,0.000135359,0.000176731,0.000184022
681 rs1278719,rs28519617,rs4678428,rs72493178,rs866782 1.38925e-276 17.9655 inf 5 1.38925e-276 1.08775e-07 7.69466e-08,1.44094e-07 -0.00237398,1.22675e-05,0.000772331,-0.00142029,-0.00176758 0.000202003,4.69495e-05,0.000135373,0.000176735,0.000184025
682 rs1278719,rs34864445,rs4678428,rs72493178,rs866782 1.38842e-276 17.9652 inf 5 1.38842e-276 1.08775e-07 7.78183e-08,1.41489e-07 -0.00237398,1.22304e-05,0.000772352,-0.0014203,-0.00176759 0.000202003,4.70108e-05,0.000135371,0.000176734,0.000184024
683 rs1278719,rs4678428,rs6439629,rs72493178,rs866782 1.38784e-276 17.965 inf 5 1.38784e-276 1.08774e-07 7.77507e-08,1.44964e-07 -0.00237399,0.000772378,1.20126e-05,-0.00142032,-0.0017676 0.000202003,0.000135376,4.68887e-05,0.000176736,0.000184025
684 rs1278719,rs13079205,rs4678428,rs72493178,rs866782 1.38712e-276 17.9648 inf 5 1.38712e-276 1.08773e-07 7.8719e-08,1.46669e-07 -0.00237399,1.1917e-05,0.000772401,-0.00142033,-0.00176761 0.000202003,4.68887e-05,0.000135376,0.000176736,0.000184025
685 rs1278719,rs28535121,rs4678428,rs72493178,rs866782 1.38651e-276 17.9646 inf 5 1.38651e-276 1.08774e-07 7.49606e-08,1.45499e-07 -0.00237399,1.21213e-05,0.000772403,-0.00142034,-0.00176761 0.000202003,4.71355e-05,0.000135365,0.000176733,0.000184023
686 rs1278719,rs4678428,rs61791757,rs9848883 1.38344e-276 15.6038 inf 4 3.50073e-148 9.03341e-08 6.16374e-08,1.21596e-07 -0.00219382,0.0015302,-0.000867583,0.000574541 0.000205258,0.000169989,0.000132594,0.000114625
687 rs114352779,rs1278719,rs4678428,rs72493178,rs866782 1.38307e-276 17.9636 inf 5 1.38307e-276 1.08832e-07 7.99005e-08,1.44275e-07 4.38663e-05,-0.0023743,0.000773922,-0.00142127,-0.00176831 0.000113307,0.000201992,0.000134963,0.000176615,0.00018396
688 rs1278719,rs35352346,rs4678428,rs72493178,rs866782 1.38186e-276 17.9632 inf 5 1.38186e-276 1.08768e-07 7.83567e-08,1.47398e-07 -0.00237402,1.11936e-05,0.000772572,-0.00142044,-0.00176769 0.000202003,4.68887e-05,0.000135376,0.000176736,0.000184025
689 rs1278719,rs4678428,rs6792630,rs72493178,rs866782 1.37777e-276 17.9619 inf 5 1.37777e-276 1.08765e-07 7.60889e-08,1.44853e-07 -0.00237405,0.000772687,1.09014e-05,-0.00142051,-0.00176774 0.000202003,0.000135365,4.71355e-05,0.000176733,0.000184023
690 rs1278719,rs4678428,rs67589653,rs72493178,rs866782 1.37729e-276 17.9617 inf 5 1.37729e-276 1.08764e-07 7.68802e-08,1.44358e-07 -0.00237405,0.00077271,1.0753e-05,-0.00142053,-0.00176776 0.000202003,0.000135368,4.70728e-05,0.000176733,0.000184024
691 rs1278719,rs4678428,rs72493178,rs866782,rs9848926 1.35728e-276 17.9554 inf 5 1.35728e-276 1.08743e-07 7.82235e-08,1.41896e-07 -0.00237423,0.00077359,-0.00142107,-0.00176816,6.91805e-06 0.000202003,0.000135373,0.000176735,0.000184025,4.69495e-05
692 rs1278719,rs13092707,rs4678428,rs72493178,rs866782 1.35212e-276 17.9537 inf 5 1.35212e-276 1.0875e-07 7.86167e-08,1.44212e-07 -0.00237818,-7.48911e-06,0.000775004,-0.00142411,-0.00177054 0.000203049,4.2787e-05,0.000134927,0.000176988,0.000184188
693 rs1278719,rs4678428,rs6793835,rs72493178,rs866782 1.3411e-276 17.9502 inf 5 1.3411e-276 1.08729e-07 7.68438e-08,1.50781e-07 -0.00237458,0.000775346,-5.531e-07,-0.00142215,-0.00176897 0.000202003,0.000135362,4.71987e-05,0.000176732,0.000184023
694 rs1278719,rs141390726,rs4678428,rs72493178,rs866782 1.31821e-276 17.9427 inf 5 1.31821e-276 1.0877e-07 7.64956e-08,1.42088e-07 -0.00237466,-4.36744e-05,0.000775725,-0.00142239,-0.00176915 0.000201991,0.000178695,0.000134938,0.000176608,0.000183956
695 rs1278719,rs4678428,rs6775793,rs72493178,rs866782 1.31216e-276 17.9407 inf 5 1.31216e-276 1.08738e-07 7.6853e-08,1.44185e-07 -0.00237472,0.000776035,7.30383e-06,-0.00142258,-0.00176929 0.000201996,0.000135098,6.16414e-05,0.000176655,0.000183981
696 rs1278719,rs4678428,rs72493178,rs75452345,rs866782 1.3086e-276 17.9395 inf 5 1.3086e-276 1.0873e-07 7.75931e-08,1.45825e-07 -0.00237452,0.000774902,-0.00142191,2.42316e-06,-0.0017688 0.000201993,0.000135134,0.000176645,5.81743e-05,0.000183975
697 rs1278495,rs1278719,rs4678428,rs72493178,rs866782 1.30534e-276 17.9384 inf 5 1.30534e-276 1.08731e-07 7.73412e-08,1.44809e-07 3.70458e-06,-0.00237447,0.000774804,-0.00142182,-0.00176872 6.16414e-05,0.000201996,0.000135098,0.000176655,0.000183981
698 rs113915265,rs1278719,rs4678428,rs72493178,rs866782 1.30331e-276 17.9378 inf 5 1.30331e-276 1.0873e-07 7.58805e-08,1.41848e-07 2.64752e-06,-0.0023745,0.00077493,-0.0014219,-0.00176878 6.23883e-05,0.000201995,0.000135092,0.000176653,0.00018398
699 rs113587652,rs1278719,rs4678428,rs72493178,rs866782 1.30158e-276 17.9372 inf 5 1.30158e-276 1.08728e-07 7.53189e-08,1.46583e-07 -1.00147e-09,-0.00237456,0.000775218,-0.00142207,-0.00176891 6.29064e-05,0.000201995,0.000135088,0.000176652,0.00018398
700 rs1278719,rs144997399,rs4678428,rs72493178,rs866782 1.28351e-276 17.9311 inf 5 1.28351e-276 1.08729e-07 8.02118e-08,1.46008e-07 -0.00237482,3.97729e-06,0.000775117,-0.00142231,-0.00176923 0.000202299,0.000165019,0.000134987,0.000176862,0.000184429
701 rs1278719,rs61791757,rs73222262,rs866782 1.27584e-276 15.5687 inf 4 3.22845e-148 9.04921e-08 6.27049e-08,1.23063e-07 -0.00203105,-0.00088773,-0.000808084,-0.00135379 0.000191604,0.000132594,0.000123391,0.000149878
702 rs1278719,rs17252498,rs61791757,rs72493178,rs9848883 1.23166e-276 17.9132 inf 5 1.23166e-276 1.08313e-07 7.57695e-08,1.43939e-07 -0.00243371,-0.00176415,-0.000870644,-0.00104288,-0.000415738 0.000208118,0.000171266,0.000132649,0.000181775,0.000129092
703 rs1278719,rs13071085,rs665200,rs72493178,rs866782 1.18449e-276 17.8962 inf 5 1.18449e-276 1.07988e-07 7.45344e-08,1.46853e-07 -0.00234618,-4.95381e-05,0.000737341,-0.00142857,-0.00174793 0.000200907,8.80804e-05,0.00013141,0.000176499,0.00019388
704 rs1278719,rs1279425,rs61791757 1.03521e-276 13.1181 inf 3 0.0556135 7.17401e-08 4.63636e-08,9.89438e-08 -0.00171615,0.000989169,-0.000859219 0.000182571,0.000132609,0.000132583
705 rs1278719,rs61791757,rs632016 1.01019e-276 13.1074 inf 3 0.0542695 7.17317e-08 4.70045e-08,1.02749e-07 -0.00169716,-0.000859808,0.000967169 0.000180845,0.000132582,0.000129674
706 rs1278719,rs4678428,rs9840812 9.51293e-277 13.0814 inf 3 0.0511054 7.16555e-08 4.52831e-08,9.92516e-08 -0.00169543,0.000999536,0.000827957 0.000180642,0.000132602,0.000129369
707 rs1278719,rs483465,rs61791757,rs9856769 9.39441e-277 15.4357 inf 4 2.37721e-148 8.98272e-08 6.08184e-08,1.21833e-07 -0.00215858,0.00149422,-0.000872151,0.000623886 0.000202806,0.000166701,0.000132585,0.00011876
708 rs1278719,rs34894639,rs4678428,rs866782 9.2307e-277 15.4281 inf 4 2.33578e-148 8.90611e-08 5.84809e-08,1.20017e-07 -0.00205577,-0.000739516,0.000925269,-0.000603973 0.00019475,0.000121153,0.000133395,0.000110527
709 rs1278719,rs4678428,rs61791721 8.6312e-277 13.0391 inf 3 0.0463686 7.15217e-08 4.79482e-08,1.01479e-07 -0.00169361,0.000999576,-0.000825989 0.000180642,0.000132602,0.000129369
710 rs1278719,rs1618069,rs61791757,rs866782 8.01411e-277 15.3667 inf 4 2.02793e-148 8.88351e-08 5.96503e-08,1.20893e-07 -0.00205377,0.000794641,-0.00088322,-0.000589273 0.000194961,0.000124896,0.000132607,0.000110893
711 rs114968564,rs1278719,rs13071085,rs61791757,rs72493178 7.99945e-277 17.7258 inf 5 7.99945e-277 1.08374e-07 7.71815e-08,1.42299e-07 -0.00159972,-0.00214071,-0.00154773,-0.0007894,-0.00121341 0.000164458,0.000186975,0.00015392,0.000133551,0.000155497
712 rs1278719,rs13071085,rs1618069,rs72493178,rs866782 7.77314e-277 17.7133 inf 5 7.77314e-277 1.07466e-07 7.73284e-08,1.42617e-07 -0.00232002,-4.35128e-05,0.000696505,-0.00147006,-0.0017641 0.000199244,8.81093e-05,0.000125655,0.000175593,0.000193489
713 rs1278719,rs483465,rs489398,rs61791757 7.24001e-277 15.3226 inf 4 1.83205e-148 8.86995e-08 5.96535e-08,1.24925e-07 -0.00205457,0.000831356,0.000551806,-0.000882172 0.000195168,0.000127886,0.000108304,0.000132627
714 rs1278719,rs3821445,rs483465,rs61791757 5.67142e-277 15.2166 inf 4 1.43512e-148 8.83635e-08 5.98025e-08,1.2165e-07 -0.00205079,-0.000546591,0.000832235,-0.000881991 0.000195168,0.000108304,0.000127886,0.000132627
715 rs548288,rs61791757,rs866782,rs895893,rs9848883 5.01338e-277 17.5228 inf 5 5.01338e-277 7.44589e-07 6.58089e-07,8.37552e-07 -0.0200888,-0.000283397,-0.0168203,0.00321725,-0.0176756 0.000616711,0.000140133,0.000527377,0.000214897,0.000549471
716 rs1278719,rs17252498,rs483465,rs61791757 5.00157e-277 15.162 inf 4 1.26562e-148 8.81936e-08 6.08233e-08,1.19938e-07 -0.00204828,-0.000540726,0.000833993,-0.00088126 0.000195121,0.000107665,0.000127849,0.000132623
717 rs1278719,rs61791757,rs665200 3.90077e-277 12.6942 inf 3 0.0209557 7.04331e-08 4.66776e-08,1.0028e-07 -0.00167557,-0.000862484,0.000948188 0.000180296,0.000132575,0.000129342
718 rs1278719,rs4678361,rs4678428 3.86895e-277 12.6906 inf 3 0.0207848 7.04501e-08 4.67689e-08,1.02255e-07 -0.00165951,0.000792196,0.0010009 0.000178608,0.000126517,0.000132599
719 rs1278719,rs61789561,rs61791757,rs866782,rs9848883 3.73935e-277 17.3955 inf 5 3.73935e-277 1.05366e-07 7.36741e-08,1.38607e-07 -0.00239579,0.000858051,-0.00141843,-0.00202766,-0.000715721 0.000208549,0.000200545,0.000181463,0.000216135,0.000122629
720 rs1278719,rs13071085,rs1711171,rs72493178,rs866782 3.61918e-277 17.3813 inf 5 3.61918e-277 1.0642e-07 7.5428e-08,1.44554e-07 -0.00230758,-1.14642e-05,0.000679789,-0.00144197,-0.00179812 0.000199272,8.85071e-05,0.00012579,0.000176287,0.000192745
721 rs1278719,rs483465,rs61789601,rs61791757 3.46829e-277 15.003 inf 4 8.77634e-149 8.7682e-08 6.15745e-08,1.21297e-07 -0.00204099,0.000888816,-0.000532816,-0.00082103 0.000195004,0.00012678,0.000107689,0.000132846
722 rs1278719,rs483465,rs61791757 3.11751e-277 12.5968 inf 3 0.0167479 7.01488e-08 4.65266e-08,1.01788e-07 -0.0016548,0.000924343,-0.000863057 0.000178701,0.000126577,0.000132574
723 rs1278719,rs4678322,rs4678428 3.09103e-277 12.5931 inf 3 0.0166057 7.01411e-08 4.5011e-08,9.91893e-08 -0.00165531,-0.000787648,0.00100099 0.000178608,0.000126517,0.000132599
724 rs1278719,rs61791757,rs866782,rs9647335,rs9848883 2.74754e-277 17.2617 inf 5 2.74754e-277 1.04941e-07 7.44011e-08,1.37679e-07 -0.00238845,-0.00141069,-0.00201441,0.000847196,-0.000717062 0.000208439,0.00018167,0.000215825,0.000201436,0.000122641
725 rs1278719,rs61791757,rs866782,rs9856769 2.12599e-277 14.7904 inf 4 5.37971e-149 8.80868e-08 6.07961e-08,1.21365e-07 -0.00194874,-0.000890791,-0.00126858,-0.000740974 0.000187237,0.000132589,0.00014381,0.000118057
726 rs1278719,rs3772390,rs61791757,rs866782 2.11432e-277 14.788 inf 4 5.35017e-149 8.75036e-08 5.81821e-08,1.1801e-07 -0.0019139,-0.00125226,-0.000355861,-0.001731 0.000185082,0.000201701,0.000158895,0.000200987
727 rs1278719,rs483465,rs9840812 1.82192e-277 12.3636 inf 3 0.00978776 6.94413e-08 4.37546e-08,9.78855e-08 -0.00162638,0.000926666,0.000831864 0.000176716,0.000126571,0.000129361
728 rs1278719,rs483465,rs61791721 1.6523e-277 12.3211 inf 3 0.00887648 6.93068e-08 4.35255e-08,1.00274e-07 -0.00162455,0.000926697,-0.000829896 0.000176716,0.000126571,0.000129361
729 rs1153871,rs548288,rs61791757,rs866782,rs9848883 1.47188e-277 16.9906 inf 5 1.47188e-277 7.4158e-07 6.54211e-07,8.33464e-07 0.00318571,-0.0200462,-0.000295548,-0.0167975,-0.0176454 0.000214897,0.000616711,0.000140133,0.000527377,0.000549471
730 rs1278719,rs1618069,rs61791757 1.07459e-277 12.1343 inf 3 0.00577295 6.87163e-08 4.44499e-08,9.58964e-08 -0.0016165,0.000885643,-0.000866022 0.000176745,0.000123716,0.000132567
731 rs1278719,rs4678361,rs483465 7.32904e-278 11.9681 inf 3 0.00393731 6.82208e-08 4.34046e-08,9.51048e-08 -0.00159003,0.000795887,0.000927822 0.000174613,0.000126509,0.000126569
732 rs1278719,rs13071085,rs3772390,rs72493178,rs866782 6.70973e-278 16.6494 inf 5 6.70973e-278 1.04666e-07 7.30549e-08,1.41301e-07 -0.0022294,-5.54339e-05,-0.00099612,-0.00106843,-0.00234923 0.000194501,8.80664e-05,0.000192934,0.000200135,0.000208422
733 rs1278719,rs4678322,rs483465 5.84927e-278 11.8701 inf 3 0.00314235 6.79104e-08 4.35648e-08,9.50663e-08 -0.00158582,-0.000791339,0.000927892 0.000174613,0.000126509,0.000126569
734 rs1278719,rs34894639,rs4678428 5.51648e-278 11.8447 inf 3 0.00296357 6.78256e-08 4.48331e-08,9.38991e-08 -0.00159429,-0.000720469,0.0010053 0.000175487,0.000121103,0.000132589
735 rs1278719,rs3772390,rs61791757,rs866782,rs9848883 5.25399e-278 16.5432 inf 5 5.25399e-278 1.03607e-07 7.23199e-08,1.41497e-07 -0.00223798,-0.000864113,-0.000515871,-0.001915,-0.00061619 0.00019734,0.000217734,0.000162451,0.000204712,0.000130186
736 rs523118,rs548288,rs61791757,rs866782,rs9848883 5.06675e-278 16.5274 inf 5 5.06675e-278 8.6077e-07 7.68094e-07,9.55367e-07 0.00427117,-0.0233392,-0.000468203,-0.0188632,-0.0202153 0.00021545,0.000665503,0.000124957,0.000550051,0.000583052
737 rs1278719,rs1711171,rs61791757 4.27739e-278 11.7342 inf 3 0.0022979 6.74579e-08 4.32186e-08,9.67712e-08 -0.0015971,0.000868482,-0.000868461 0.000176333,0.000123543,0.000132563
738 rs1278719,rs3772390,rs72493178,rs866782,rs9848883 3.60083e-278 16.3791 inf 5 3.60083e-278 1.10093e-07 7.85746e-08,1.46031e-07 -0.00232883,-0.000899856,-0.000915163,-0.0024931,-0.000379396 0.000197356,0.000195867,0.000207193,0.000201765,0.000131831
739 rs1278719,rs13071085,rs489398,rs61791757,rs72493178 3.2517e-278 16.3348 inf 5 3.2517e-278 1.0316e-07 7.09757e-08,1.41818e-07 -0.00232989,-3.34137e-05,0.00164219,-0.000865677,-0.00130611 0.000205033,8.81634e-05,0.00017602,0.000133558,0.000165553
740 rs1278719,rs13071085,rs72493178,rs866782 2.46748e-278 13.8551 inf 4 6.24382e-150 8.56357e-08 6.15464e-08,1.18439e-07 -0.00181002,-5.93059e-05,-0.00157348,-0.00192281 0.000176727,8.80632e-05,0.000174599,0.000191359
741 rs1278719,rs72493178,rs866782,rs9848883 1.8217e-278 13.7234 inf 4 4.60972e-150 9.48811e-08 6.62532e-08,1.26179e-07 -0.00198811,-0.00131538,-0.00215041,-0.000483939 0.00018289,0.00018799,0.000187471,0.000129852
742 rs1278719,rs13071085,rs3821445,rs61791757,rs72493178 1.47416e-278 15.9913 inf 5 1.47416e-278 1.02048e-07 7.03533e-08,1.36748e-07 -0.00232301,4.18031e-06,-0.00165367,-0.000872373,-0.00129516 0.000205531,8.96147e-05,0.000178917,0.000133584,0.000165508
743 rs1278719,rs483465,rs61791757,rs73222262 1.19592e-278 13.5406 inf 4 3.0262e-150 8.39294e-08 5.78374e-08,1.15166e-07 -0.00198584,0.00130471,-0.000873026,0.000479014 0.000194149,0.000153706,0.000132593,0.000109816
744 rs1278719,rs34894639,rs483465 1.03446e-278 11.1178 inf 3 0.000555733 6.55823e-08 4.06839e-08,9.35748e-08 -0.00152442,-0.000723997,0.000931995 0.000171396,0.000121097,0.000126561
745 rs1278719,rs13071085,rs17252498,rs61791757,rs72493178 7.99088e-279 15.7253 inf 5 7.99088e-279 1.01224e-07 7.03157e-08,1.35986e-07 -0.00230284,-2.34498e-05,-0.00161447,-0.000865761,-0.00128625 0.000204705,8.86596e-05,0.000175914,0.000133561,0.000165417
746 rs1278719,rs4678428,rs61789601 7.73802e-279 10.9917 inf 3 0.000415703 6.53597e-08 4.25322e-08,9.30778e-08 -0.00143889,0.00100327,-0.00060521 0.000162673,0.000132596,0.000107306
747 rs1278719,rs665200,rs78930792,rs866782,rs9848883 6.2171e-279 15.6163 inf 5 6.2171e-279 6.39092e-08 4.07763e-08,9.41613e-08 -0.00129051,0.000535446,9.25914e-05,-0.000933017,-0.000361605 0.000157659,0.000339576,0.000127899,0.000306852,0.000315076
748 rs1278719,rs1279840,rs78930792,rs866782,rs9848883 4.99978e-279 15.5217 inf 5 4.99978e-279 6.59069e-08 4.09778e-08,9.46053e-08 -0.00137229,0.000778497,9.04119e-05,-0.000769436,-0.000194058 0.0001639,0.000335338,0.000127858,0.000293288,0.000295596
749 rs1278719,rs61791757,rs75439229,rs866782 4.69116e-279 13.1342 inf 4 1.18707e-150 8.22626e-08 5.45496e-08,1.13815e-07 -0.00185946,-0.000412533,-0.00112174,-0.00162208 0.000185082,0.000158895,0.000201701,0.000200987
750 rs1278719,rs61789561,rs61791757,rs866782 4.68945e-279 13.134 inf 4 1.18664e-150 8.12375e-08 5.38014e-08,1.12093e-07 -0.00193999,0.00107012,-0.00155901,-0.00162351 0.000193375,0.000197226,0.000179857,0.000204742
751 rs1278719,rs61791757,rs75439229,rs866782,rs9848883 4.1923e-279 15.4452 inf 5 4.1923e-279 1.00128e-07 6.97029e-08,1.33992e-07 -0.00220154,-0.000581437,-0.000712015,-0.00181631,-0.000650441 0.00019734,0.000162451,0.000217734,0.000204712,0.000130186
752 rs1278719,rs13071085,rs72493178,rs75439229,rs866782 3.32641e-279 15.3447 inf 5 3.32641e-279 1.00532e-07 6.97935e-08,1.36563e-07 -0.00217912,-5.58981e-05,-0.00112898,-0.000876696,-0.00229811 0.000194501,8.80664e-05,0.000200135,0.000192934,0.000208422
753 rs1278719,rs61791757,rs866782,rs9647335 3.24286e-279 12.9738 inf 4 8.2059e-151 8.07291e-08 5.32321e-08,1.11873e-07 -0.00193186,-0.00155222,-0.00160962,0.0010612 0.000193258,0.00018005,0.000204419,0.000198082
754 rs548288,rs61791757,rs684773,rs866782,rs9848883 3.06961e-279 15.3098 inf 5 3.06961e-279 7.24033e-07 6.4153e-07,8.14723e-07 -0.0195284,-0.000446005,0.00280359,-0.0165304,-0.0172738 0.000608141,0.00013694,0.000201153,0.000524718,0.000544534
755 rs12330635,rs1278719,rs483465,rs61791757 2.6317e-279 12.8831 inf 4 6.65937e-151 8.18629e-08 5.36891e-08,1.13762e-07 0.000429808,-0.00194797,0.00126114,-0.000871707 0.000107373,0.000193127,0.00015199,0.000132591
756 rs1278719,rs1279086,rs4678428,rs61791757,rs866782 2.42501e-279 15.2074 inf 5 2.42501e-279 9.9126e-08 7.04297e-08,1.3464e-07 -0.00218037,0.00011591,0.000860968,-0.000860577,-0.000604968 0.00020107,4.32654e-05,0.000135057,0.000132762,0.000110519
757 rs1278719,rs61789601,rs61791757,rs72493178,rs9848883 1.82982e-279 15.0851 inf 5 1.82982e-279 9.92782e-08 6.95329e-08,1.31911e-07 -0.00223525,-0.0017313,-0.000678525,-0.0010388,-0.000413616 0.000200787,0.000179553,0.000134279,0.000185728,0.000129574
758 rs1278719,rs72493178,rs75439229,rs866782,rs9848883 1.76222e-279 15.0688 inf 5 1.76222e-279 1.06392e-07 7.71399e-08,1.42867e-07 -0.00228223,-0.000969904,-0.000776774,-0.00244623,-0.000393695 0.000197356,0.000207193,0.000195867,0.000201765,0.000131831
759 rs1278719,rs483465,rs61791757,rs9848883 1.75569e-279 12.7073 inf 4 4.44269e-151 8.13058e-08 5.50992e-08,1.13032e-07 -0.00194047,0.00125253,-0.000871485,0.00041881 0.000193127,0.00015199,0.000132591,0.000107373
760 rs1278719,rs4678428,rs73222262 1.67213e-279 10.3263 inf 3 8.98303e-05 6.40318e-08 4.02677e-08,9.03252e-08 -0.0014529,0.00162134,0.000643732 0.000165757,0.000172695,0.000117764
761 rs1278719,rs1279086,rs13071085,rs72493178,rs866782 1.2529e-279 14.9206 inf 5 1.2529e-279 9.9914e-08 7.02175e-08,1.34928e-07 -0.00194126,0.0001899,-5.80942e-05,-0.00160792,-0.00194813 0.000179178,4.27311e-05,8.80636e-05,0.000174771,0.000191444
762 rs1278719,rs4678428,rs866782 1.17637e-279 10.1736 inf 3 6.31971e-05 6.27347e-08 4.02141e-08,9.07728e-08 -0.00135849,0.000939214,-0.000584563 0.000157729,0.000133376,0.000110482
763 rs1278719,rs1291921,rs72493178,rs866782,rs9848883 1.0373e-279 14.8386 inf 5 1.0373e-279 9.95349e-08 6.90522e-08,1.34766e-07 -0.00210406,0.000291171,-0.0014237,-0.00198374,-0.000219117 0.000189162,0.000121288,0.000193329,0.000199914,0.000170383
764 rs1278719,rs1291921,rs13071085,rs72493178,rs866782 9.93426e-280 14.8198 inf 5 9.93426e-280 9.86819e-08 7.03884e-08,1.33165e-07 -0.00209562,0.000391738,-5.66688e-05,-0.00152798,-0.00183688 0.000189141,9.24384e-05,8.80654e-05,0.000174929,0.00019243
765 rs1278719,rs4678428,rs56336182,rs61791757,rs866782 8.75156e-280 14.7648 inf 5 8.75156e-280 9.78939e-08 6.81509e-08,1.2967e-07 -0.002189,0.000933778,-0.000144845,-0.000887322,-0.000601895 0.000201085,0.000133609,6.24072e-05,0.000132701,0.000110515
766 rs1278719,rs3913715,rs4678428,rs61791757,rs866782 8.323e-280 14.743 inf 5 8.323e-280 9.78245e-08 6.70055e-08,1.3179e-07 -0.00218898,-0.000142902,0.000933714,-0.000887282,-0.000601898 0.000201085,6.21544e-05,0.000133611,0.000132702,0.000110515
767 rs1278719,rs4678428,rs61791757,rs67389407,rs866782 8.19717e-280 14.7364 inf 5 8.19717e-280 9.78036e-08 6.86708e-08,1.34354e-07 -0.00218896,0.000933667,-0.000887252,-0.000142489,-0.0006019 0.000201085,0.000133611,0.000132702,6.21544e-05,0.000110515
768 rs1278719,rs4678428,rs61791757,rs6808143,rs866782 7.96018e-280 14.7236 inf 5 7.96018e-280 9.77629e-08 6.72895e-08,1.30048e-07 -0.00218896,0.000933665,-0.000887251,-0.000141119,-0.0006019 0.000201085,0.000133613,0.000132703,6.19056e-05,0.000110515
769 rs1278719,rs4678428,rs61791757,rs71336055 7.79714e-280 12.3548 inf 4 1.97303e-151 7.99311e-08 5.25548e-08,1.09464e-07 -0.00183454,0.000990419,-0.000837635,-0.000245011 0.000185906,0.000132626,0.000132756,7.74592e-05
770 rs1153872,rs1278719,rs4678428,rs61791757,rs866782 7.70857e-280 14.7097 inf 5 7.70857e-280 9.74018e-08 6.90919e-08,1.32268e-07 0.000104016,-0.00224408,0.000941353,-0.000840411,-0.000599312 4.81236e-05,0.00020305,0.000133885,0.000133688,0.000110525
771 rs1278719,rs4678428,rs61791757,rs73222262,rs866782 7.61583e-280 14.7044 inf 5 7.61583e-280 9.498e-08 6.6661e-08,1.27351e-07 -0.00227064,0.00166361,-0.000868572,0.000702941,4.63401e-05 0.000217041,0.000707927,0.000132845,0.000654728,0.000614369
772 rs1278719,rs13067714,rs4678428,rs61791757,rs866782 7.5539e-280 14.7009 inf 5 7.5539e-280 9.76917e-08 6.72837e-08,1.29192e-07 -0.0021888,-0.000141418,0.000933228,-0.000886974,-0.000601916 0.000201084,6.2664e-05,0.000133607,0.0001327,0.000110515
773 rs1278719,rs4678428,rs61791757,rs863930,rs866782 7.3706e-280 14.6902 inf 5 7.3706e-280 9.73278e-08 6.64594e-08,1.33206e-07 -0.00224285,0.000941015,-0.000840037,0.000103646,-0.000597722 0.000203016,0.000133883,0.000133735,4.85142e-05,0.000110538
774 rs1278719,rs4678428,rs61791757,rs661739,rs866782 7.04631e-280 14.6707 inf 5 7.04631e-280 9.72678e-08 6.66867e-08,1.318e-07 -0.0022422,0.000940849,-0.000840521,0.000102485,-0.000597769 0.000203011,0.000133886,0.000133727,4.84361e-05,0.000110538
775 rs1278719,rs4678428,rs61791757,rs7349597,rs866782 6.99942e-280 14.6678 inf 5 6.99942e-280 9.73733e-08 6.68547e-08,1.30543e-07 -0.00221593,0.000966022,-0.000807748,9.52276e-05,-0.000598908 0.000201652,0.000135335,0.000136451,4.42541e-05,0.000110528
776 rs1278719,rs4678428,rs56264828,rs61791757,rs866782 6.94087e-280 14.6641 inf 5 6.94087e-280 9.75746e-08 6.68033e-08,1.29531e-07 -0.00218877,0.000933136,-0.000137905,-0.000886916,-0.000601919 0.000201085,0.000133611,6.21544e-05,0.000132702,0.000110515
777 rs1278719,rs4678428,rs61791757,rs67692166,rs866782 6.93774e-280 14.6639 inf 5 6.93774e-280 9.75746e-08 6.74485e-08,1.30289e-07 -0.0021887,0.000932957,-0.000886802,-0.000139035,-0.000601926 0.000201084,0.000133607,0.0001327,6.2664e-05,0.000110515
778 rs1278719,rs3957816,rs4678428,rs61791757,rs866782 6.91554e-280 14.6625 inf 5 6.91554e-280 9.7242e-08 6.8463e-08,1.27373e-07 -0.00224195,0.000102055,0.00094075,-0.000840673,-0.000597789 0.000203011,4.84361e-05,0.000133886,0.000133727,0.000110538
779 rs112066868,rs1278719,rs4678428,rs61791757,rs866782 6.85026e-280 14.6584 inf 5 6.85026e-280 9.75571e-08 6.66538e-08,1.3306e-07 -0.000138677,-0.00218868,0.000932917,-0.000886777,-0.000601927 6.2664e-05,0.000201084,0.000133607,0.0001327,0.000110515
780 rs1278719,rs1279086,rs72493178,rs866782,rs9848883 6.82478e-280 14.6568 inf 5 6.82478e-280 1.05962e-07 7.46327e-08,1.38614e-07 -0.00207384,0.000168355,-0.00139105,-0.00213989,-0.000399822 0.000184216,4.33205e-05,0.000188995,0.000187491,0.000131644
781 rs1278719,rs4678428,rs61791757,rs668485,rs866782 6.7807e-280 14.654 inf 5 6.7807e-280 9.7213e-08 6.67685e-08,1.31098e-07 -0.00224174,0.000940575,-0.000840715,0.000101734,-0.00059781 0.000203016,0.000133883,0.000133735,4.85142e-05,0.000110538
782 rs1278719,rs4678428,rs61791757,rs838199,rs866782 6.75722e-280 14.6525 inf 5 6.75722e-280 9.72082e-08 6.66826e-08,1.34652e-07 -0.00224169,0.000940556,-0.000840744,0.000101654,-0.000597814 0.000203016,0.000133883,0.000133735,4.85142e-05,0.000110538
783 rs1278719,rs1698982,rs4678428,rs61791757,rs866782 6.7448e-280 14.6517 inf 5 6.7448e-280 9.72057e-08 6.71472e-08,1.31968e-07 -0.00224185,0.000101615,0.000940735,-0.000840767,-0.000597804 0.000203028,4.8516e-05,0.000133891,0.000133735,0.000110538
784 rs111323206,rs1278719,rs4678428,rs61791757,rs866782 6.67892e-280 14.6474 inf 5 6.67892e-280 9.75226e-08 6.8095e-08,1.30194e-07 -0.000138538,-0.00218862,0.000932747,-0.000886669,-0.000601934 6.2925e-05,0.000201084,0.000133605,0.000132699,0.000110515
785 rs114051241,rs1278719,rs4678428,rs61791757,rs866782 6.40553e-280 14.6293 inf 5 6.40553e-280 9.74814e-08 6.78902e-08,1.30687e-07 -0.000204427,-0.00218641,0.00092673,-0.000882856,-0.000602157 9.34309e-05,0.000201074,0.000133489,0.000132652,0.000110515
786 rs1278719,rs4125861,rs4678428,rs61791757,rs866782 6.34319e-280 14.625 inf 5 6.34319e-280 9.74513e-08 6.86207e-08,1.34215e-07 -0.00218859,-0.000136482,0.000932668,-0.000886619,-0.000601937 0.000201084,6.2664e-05,0.000133607,0.0001327,0.000110515
787 rs1278719,rs17265675,rs4678428,rs61791757,rs866782 6.2317e-280 14.6173 inf 5 6.2317e-280 9.74269e-08 6.95627e-08,1.33678e-07 -0.00218857,-0.00013597,0.00093261,-0.000886582,-0.000601939 0.000201084,6.2664e-05,0.000133607,0.0001327,0.000110515
788 rs1278719,rs4678428,rs61791757,rs634559,rs866782 6.12705e-280 14.61 inf 5 6.12705e-280 9.70735e-08 6.61625e-08,1.30042e-07 -0.00224054,0.000940213,-0.000841565,9.93645e-05,-0.000597908 0.000203028,0.000133891,0.000133735,4.8516e-05,0.000110538
789 rs1278719,rs4678428,rs61791757,rs668437,rs866782 6.05776e-280 14.605 inf 5 6.05776e-280 9.70597e-08 6.59265e-08,1.31316e-07 -0.00224034,0.000940221,-0.000841775,9.8967e-05,-0.000597921 0.000203023,0.000133893,0.000133727,4.84379e-05,0.000110538
790 rs1278719,rs1279840,rs61791757,rs866782,rs9848883 5.97798e-280 14.5993 inf 5 5.97798e-280 9.56937e-08 6.70704e-08,1.28074e-07 -0.00218896,0.000691749,-0.000878023,-0.000832548,-0.000254197 0.000205171,0.000335555,0.000132687,0.000293271,0.000295701
791 rs1278719,rs4678428,rs55654524,rs61791757,rs866782 5.91707e-280 14.5948 inf 5 5.91707e-280 9.73547e-08 6.79633e-08,1.33323e-07 -0.0021886,0.000932695,-0.00013282,-0.000886636,-0.000601936 0.000201085,0.000133613,6.19056e-05,0.000132703,0.000110515
792 rs1278719,rs1279086,rs61791757,rs866782,rs9848883 5.75725e-280 14.5829 inf 5 5.75725e-280 9.82746e-08 6.93e-08,1.29419e-07 -0.00204253,0.000122018,-0.000870467,-0.00131301,-0.000764073 0.000190367,4.3139e-05,0.000132743,0.000148865,0.000121725
793 rs1278719,rs61791757,rs7653249,rs866782,rs9848883 5.47217e-280 14.5609 inf 5 5.47217e-280 9.52506e-08 6.67526e-08,1.29597e-07 -0.00218069,-0.000877942,0.000803738,-0.000712824,-0.000121302 0.000206006,0.000132706,0.000423262,0.000368877,0.000382597
794 rs1278719,rs4678428,rs60288484,rs61791757,rs866782 5.11687e-280 14.5317 inf 5 5.11687e-280 9.7164e-08 6.70799e-08,1.30908e-07 -0.0021874,0.000929421,-0.000150734,-0.000884561,-0.000602057 0.000201079,0.000133547,7.24709e-05,0.000132676,0.000110515
795 rs1278719,rs1279840 5.05487e-280 7.44691 inf 2 0.289044 4.41808e-08 2.56662e-08,6.71617e-08 -0.000972392,0.00106006 0.000138468,0.000135941
796 rs1278719,rs3872588,rs4678428,rs61791757,rs866782 4.94543e-280 14.5169 inf 5 4.94543e-280 9.71171e-08 6.85496e-08,1.33355e-07 -0.00218736,-0.000149542,0.000929324,-0.0008845,-0.000602061 0.000201079,7.24709e-05,0.000133547,0.000132676,0.000110515
797 rs1278719,rs1279831,rs4678428,rs61791757,rs866782 4.81392e-280 14.5052 inf 5 4.81392e-280 9.68646e-08 6.6042e-08,1.28945e-07 -0.00220723,8.68983e-05,0.000955178,-0.000813923,-0.000599837 0.000201445,4.40528e-05,0.000134801,0.0001364,0.000110523
798 rs1278719,rs41345846,rs4678428,rs61791757,rs866782 4.77659e-280 14.5018 inf 5 4.77659e-280 9.70723e-08 6.76319e-08,1.33267e-07 -0.00217885,0.000159731,0.000906153,-0.000869818,-0.00060292 0.000201077,7.8007e-05,0.000133526,0.000132667,0.000110515
799 rs111247900,rs1278719,rs4678428,rs61791757,rs866782 4.63107e-280 14.4884 inf 5 4.63107e-280 9.70272e-08 6.82921e-08,1.31889e-07 -0.000149071,-0.00218723,0.000928954,-0.000884265,-0.000602074 7.33763e-05,0.000201079,0.000133543,0.000132674,0.000110515
800 rs1278719,rs4678428,rs61791757,rs6800570,rs866782 4.58523e-280 14.4841 inf 5 4.58523e-280 9.7013e-08 6.73928e-08,1.31811e-07 -0.00218728,0.000929106,-0.000884362,-0.000146862,-0.000602069 0.000201079,0.000133547,0.000132676,7.24709e-05,0.000110515
801 rs115064616,rs1278719,rs4678428,rs61791757,rs866782 4.58176e-280 14.4837 inf 5 4.58176e-280 9.70207e-08 6.75247e-08,1.31367e-07 0.000194006,-0.00217973,0.000908538,-0.000871329,-0.000602831 9.56035e-05,0.000201073,0.000133485,0.000132651,0.000110515
802 rs10935177,rs1278719,rs4678428,rs61791757,rs866782 4.3783e-280 14.464 inf 5 4.3783e-280 9.67326e-08 6.61345e-08,1.29887e-07 8.48026e-05,-0.00220634,0.000953595,-0.000815509,-0.000599932 4.40916e-05,0.000201436,0.000134754,0.000136398,0.000110523
803 rs1278719,rs4678428,rs61791757,rs78494777,rs866782 4.29034e-280 14.4552 inf 5 4.29034e-280 9.69215e-08 6.51753e-08,1.29431e-07 -0.00218721,0.000928911,-0.000884239,-0.000144465,-0.000602076 0.000201079,0.000133547,0.000132676,7.24709e-05,0.000110515
804 rs112490075,rs1278719,rs4678428,rs61791757,rs866782 4.07058e-280 14.4324 inf 5 4.07058e-280 9.68497e-08 6.61047e-08,1.27013e-07 -0.000144337,-0.00218709,0.00092858,-0.000884028,-0.000602088 7.33763e-05,0.000201079,0.000133543,0.000132674,0.000110515
805 rs1278719,rs4678428,rs61791757,rs67452583,rs866782 4.06163e-280 14.4314 inf 5 4.06163e-280 9.68369e-08 6.77539e-08,1.2807e-07 -0.00218812,0.00093137,-0.000885797,-0.000121479,-0.000601985 0.000201085,0.000133613,0.000132703,6.19056e-05,0.000110515
806 rs113375712,rs1278719,rs4678428,rs61791757,rs866782 4.04814e-280 14.43 inf 5 4.04814e-280 9.68332e-08 6.74389e-08,1.31765e-07 -0.000122882,-0.00218803,0.000931124,-0.00088564,-0.000601994 6.2664e-05,0.000201084,0.000133607,0.0001327,0.000110515
807 rs1278719,rs4678428,rs61791757,rs866782,rs9845457 3.97814e-280 14.4224 inf 5 3.97814e-280 9.63859e-08 6.52499e-08,1.28654e-07 -0.00218603,0.00090145,-0.000969066,-0.000602103,-9.41287e-05 0.000201075,0.000133707,0.000142313,0.000110515,5.26574e-05
808 rs1278719,rs7653249 3.97771e-280 7.34284 inf 2 0.227451 4.38836e-08 2.44891e-08,6.55678e-08 -0.000942129,0.00103014 0.000135223,0.000132576
809 rs1278719,rs3821445,rs4678428 3.93845e-280 9.69836 inf 3 2.11581e-05 6.12681e-08 3.78528e-08,8.90516e-08 -0.00132769,-0.000548051,0.00094476 0.000156317,0.000107764,0.000133322
810 rs1278719,rs1711170,rs4678428,rs61791757,rs866782 3.92306e-280 14.4163 inf 5 3.92306e-280 9.67469e-08 6.79291e-08,1.3388e-07 -0.00218473,7.77245e-05,0.000865677,-0.000872356,-0.000658364 0.00020107,4.02987e-05,0.000136063,0.000132643,0.000114246
811 rs1278719,rs13059045,rs4678428,rs61791757 3.91382e-280 12.0555 inf 4 9.90373e-152 7.89199e-08 5.07447e-08,1.09555e-07 -0.00181959,-0.000228998,0.00100356,-0.000808125 0.000185501,7.83813e-05,0.000132627,0.000133724
812 rs1278719,rs4678428,rs9856769 3.78299e-280 9.68087 inf 3 2.0323e-05 6.19927e-08 3.9037e-08,8.7511e-08 -0.00142868,0.00158814,0.000608215 0.00016603,0.000172397,0.000117231
813 rs1278719,rs4678428,rs61791757,rs78473846,rs866782 3.77432e-280 14.3995 inf 5 3.77432e-280 9.6746e-08 6.57452e-08,1.29964e-07 -0.00218698,0.000928268,-0.000883831,-0.0001424,-0.0006021 0.000201078,0.000133541,0.000132673,7.38443e-05,0.000110515
814 rs1278719,rs4678428,rs61791757,rs77362515,rs866782 3.65593e-280 14.3857 inf 5 3.65593e-280 9.67013e-08 6.91142e-08,1.27252e-07 -0.00218704,0.000928429,-0.000883933,-0.000138526,-0.000602094 0.000201079,0.000133547,0.000132676,7.24709e-05,0.000110515
815 rs1278719,rs4678428,rs61791757,rs74656356,rs866782 3.63144e-280 14.3828 inf 5 3.63144e-280 9.6692e-08 6.80314e-08,1.31618e-07 -0.00218703,0.000928408,-0.00088392,-0.000138271,-0.000602095 0.000201079,0.000133547,0.000132676,7.24709e-05,0.000110515
816 rs1278719,rs17252498,rs4678428 3.55748e-280 9.65418 inf 3 1.91115e-05 6.11309e-08 3.86277e-08,8.72545e-08 -0.00132605,-0.000542789,0.000946163 0.000156308,0.000107143,0.000133298
817 rs1278719,rs4678428,rs61791757,rs75262249,rs866782 3.50121e-280 14.3669 inf 5 3.50121e-280 9.6642e-08 6.74854e-08,1.30495e-07 -0.00218696,0.000928211,-0.000883795,-0.00013773,-0.000602102 0.000201079,0.000133545,0.000132675,7.29186e-05,0.000110515
818 rs1278719,rs576771,rs61791757,rs866782,rs9848883 3.44847e-280 14.3603 inf 5 3.44847e-280 9.46152e-08 6.56813e-08,1.26904e-07 -0.00216011,0.000693218,-0.000879376,-0.000801034,-0.000216111 0.000206006,0.000423262,0.000132706,0.000368877,0.000382597
819 rs116814272,rs1278719,rs4678428,rs61791757,rs866782 3.24856e-280 14.3344 inf 5 3.24856e-280 9.65393e-08 6.89191e-08,1.31486e-07 -0.000135662,-0.00218684,0.000927894,-0.000883594,-0.000602114 7.33763e-05,0.000201079,0.000133543,0.000132674,0.000110515
820 rs1278719,rs4678428,rs60149787,rs61791757,rs866782 3.23121e-280 14.3321 inf 5 3.23121e-280 9.65319e-08 6.62308e-08,1.28552e-07 -0.00218683,0.000927877,-0.000135449,-0.000883583,-0.000602114 0.000201079,0.000133543,7.33763e-05,0.000132674,0.000110515
821 rs1278719,rs4678428,rs61791757,rs7634492,rs866782 3.15934e-280 14.3223 inf 5 3.15934e-280 9.65009e-08 6.6108e-08,1.29144e-07 -0.00218681,0.000927806,-0.000883538,-0.000134552,-0.000602117 0.000201079,0.000133543,0.000132674,7.33763e-05,0.000110515
822 rs1278719,rs4678428,rs61791757,rs7619852,rs866782 3.13071e-280 14.3184 inf 5 3.13071e-280 9.64884e-08 6.64194e-08,1.31494e-07 -0.0021868,0.000927778,-0.00088352,-0.000134187,-0.000602118 0.000201079,0.000133543,0.000132674,7.33763e-05,0.000110515
823 rs1278719,rs4678428,rs61791757,rs866782,rs9848883 3.08337e-280 14.3117 inf 5 3.08337e-280 9.44612e-08 6.56555e-08,1.26809e-07 -0.0021546,0.000663668,-0.000879759,-0.00082462,-0.000241461 0.000206006,0.000423262,0.000132706,0.000368877,0.000382597
824 rs1278719,rs4678428,rs61791757,rs6762209 3.02835e-280 11.9441 inf 4 7.66308e-152 7.86792e-08 5.08908e-08,1.09759e-07 -0.00179692,0.00100668,-0.000806013,-0.000221892 0.000184358,0.000132651,0.000133873,7.75554e-05
825 rs1278719,rs4678428,rs61791757,rs77793450,rs866782 2.97986e-280 14.2969 inf 5 2.97986e-280 9.64207e-08 6.78477e-08,1.32569e-07 -0.00218671,0.000927539,-0.000883369,-0.000133042,-0.000602127 0.000201078,0.000133541,0.000132673,7.38443e-05,0.000110515
826 rs1278719,rs61791757,rs7628146,rs866782,rs9848883 2.86324e-280 14.2796 inf 5 2.86324e-280 9.43592e-08 6.59932e-08,1.26452e-07 -0.00215082,-0.000880023,0.000643362,-0.000840826,-0.000258879 0.000206006,0.000132706,0.000423262,0.000368877,0.000382597
827 rs1278719,rs4678428,rs61791757,rs79966407,rs866782 2.69315e-280 14.253 inf 5 2.69315e-280 9.62815e-08 6.63208e-08,1.31994e-07 -0.00218659,0.000927211,-0.000883161,-0.000128829,-0.000602139 0.000201078,0.000133541,0.000132673,7.38443e-05,0.000110515
828 rs12330635,rs1278719,rs4678428,rs61791757,rs866782 2.61768e-280 14.2406 inf 5 2.61768e-280 9.42358e-08 6.41446e-08,1.26682e-07 -0.000101822,-0.00217097,0.000810272,-0.000878049,-0.000696173 0.000382597,0.000206006,0.000423262,0.000132706,0.000368877
829 rs1278719,rs61791757,rs632016,rs866782,rs9848883 2.58582e-280 14.2353 inf 5 2.58582e-280 9.34024e-08 6.49294e-08,1.25888e-07 -0.00213451,-0.000879362,0.000731873,-0.000734188,-0.000144574 0.000218795,0.000132925,0.000762983,0.000663246,0.000704921
830 rs1278719,rs483465,rs61789601 2.52958e-280 9.50609 inf 3 1.35894e-05 6.07103e-08 3.74162e-08,8.9825e-08 -0.00131186,0.00090077,-0.000575372 0.000155268,0.000126765,0.000107469
831 rs1278719,rs141164406,rs4678428,rs61791757,rs866782 2.44735e-280 14.2114 inf 5 2.44735e-280 9.61498e-08 6.61984e-08,1.32278e-07 -0.00218647,-0.000124712,0.00092689,-0.000882958,-0.000602151 0.000201078,7.38443e-05,0.000133541,0.000132673,0.000110515
832 rs1278719,rs17198295,rs4678428,rs61791757,rs866782 2.43125e-280 14.2085 inf 5 2.43125e-280 9.6139e-08 6.73179e-08,1.28255e-07 -0.00217917,0.00011989,0.000907034,-0.000870376,-0.000602887 0.000201079,7.11838e-05,0.000133553,0.000132678,0.000110515
833 rs1278719,rs4678428,rs61791757,rs866782,rs9856769 2.39088e-280 14.2013 inf 5 2.39088e-280 9.43147e-08 6.48765e-08,1.30265e-07 -0.00220586,0.00106894,-0.000874736,-0.000475794,0.000143598 0.000208013,0.000376733,0.00013271,0.000314246,0.00033336
834 rs1278719,rs1279425,rs61791757,rs866782,rs9848883 2.32608e-280 14.1893 inf 5 2.32608e-280 9.40733e-08 6.35032e-08,1.24745e-07 -0.00213951,0.000582642,-0.00088081,-0.000889289,-0.000310968 0.000206006,0.000423262,0.000132706,0.000368877,0.000382597
835 rs10935178,rs1278719,rs4678428,rs61791757,rs866782 2.28955e-280 14.1825 inf 5 2.28955e-280 9.606e-08 6.61657e-08,1.2915e-07 -0.00012776,-0.00218619,0.000926132,-0.000882478,-0.000602179 7.74416e-05,0.000201077,0.000133528,0.000132668,0.000110515
836 rs1278719,rs34153877,rs4678428,rs61791757,rs866782 2.2217e-280 14.1694 inf 5 2.2217e-280 9.59914e-08 6.54109e-08,1.3014e-07 -0.00219485,8.30833e-05,0.00090112,-0.000898258,-0.000593244 0.000201203,5.13083e-05,0.000133785,0.000133284,0.000110663
837 rs1278719,rs1279840,rs61791757,rs78930792,rs866782 2.2118e-280 14.1675 inf 5 2.2118e-280 9.59239e-08 6.51523e-08,1.27683e-07 -0.0022216,0.00095505,-0.000881335,0.000132618,-0.000614283 0.000202867,0.000136853,0.000132786,0.000127998,0.000111525
838 rs1278719,rs181605755,rs4678428,rs61791757,rs866782 2.15697e-280 14.1566 inf 5 2.15697e-280 9.59884e-08 6.58148e-08,1.27421e-07 -0.00218105,0.00020598,0.000912131,-0.000873606,-0.000602698 0.000201071,0.00012731,0.000133454,0.000132638,0.000110515
839 rs1278719,rs61791757,rs7653249,rs78930792,rs866782 2.15468e-280 14.1561 inf 5 2.15468e-280 9.5921e-08 6.56698e-08,1.29697e-07 -0.00220077,-0.000883126,0.000931031,0.000132698,-0.000616497 0.000201147,0.000132779,0.000133417,0.000127998,0.00011149
840 rs1278719,rs4678428,rs525773,rs61791757,rs866782 2.11435e-280 14.1479 inf 5 2.11435e-280 9.56474e-08 6.49173e-08,1.29901e-07 -0.0022006,0.000938954,6.83584e-05,-0.000826822,-0.000600593 0.000201434,0.000134252,4.69252e-05,0.000136989,0.000110523
841 rs1278719,rs576771 2.11393e-280 7.06829 inf 2 0.120878 4.30136e-08 2.37441e-08,6.34186e-08 -0.000931667,0.00101929 0.000135223,0.000132576
842 rs1278719,rs4678428,rs4678429,rs61791757,rs866782 2.08957e-280 14.1428 inf 5 2.08957e-280 9.59376e-08 6.67506e-08,1.2857e-07 -0.00218009,0.000909531,0.000137356,-0.000871959,-0.000602795 0.000201075,0.000133503,8.61181e-05,0.000132658,0.000110515
843 rs1278719,rs1279840,rs13071085,rs61791757,rs866782 2.06639e-280 14.1379 inf 5 2.06639e-280 9.52164e-08 6.65821e-08,1.27664e-07 -0.00222002,0.000956133,1.88848e-05,-0.000877911,-0.000612014 0.000203774,0.000136935,8.8694e-05,0.000133501,0.000126237
844 rs1278719,rs34706807,rs4678428,rs61791757,rs866782 2.06584e-280 14.1378 inf 5 2.06584e-280 9.58533e-08 6.81897e-08,1.26827e-07 -0.00221302,-6.80089e-05,0.000916494,-0.000886181,-0.000600205 0.000201997,4.37051e-05,0.000133418,0.00013276,0.000110525
845 rs1278719,rs13071085,rs4678428,rs61791757 2.05067e-280 11.7748 inf 4 5.18911e-152 7.80667e-08 5.11555e-08,1.08097e-07 -0.00179786,-0.000209297,0.00097938,-0.000827048 0.000184626,7.74867e-05,0.000132772,0.000133111
846 rs1278719,rs13071085,rs61791757,rs7653249,rs866782 2.00957e-280 14.1258 inf 5 2.00957e-280 9.52112e-08 6.50996e-08,1.3125e-07 -0.00219903,1.84407e-05,-0.000879625,0.000932031,-0.000613919 0.000202043,8.86919e-05,0.000133496,0.000133494,0.000126215
847 rs1278719,rs35264626,rs4678428,rs61791757,rs866782 1.99912e-280 14.1235 inf 5 1.99912e-280 9.58081e-08 6.68048e-08,1.3021e-07 -0.00221261,-6.70805e-05,0.000916504,-0.000886053,-0.000600237 0.000201997,4.37051e-05,0.000133418,0.00013276,0.000110525
848 rs1278719,rs13065565,rs4678428,rs61791757 1.98288e-280 11.7602 inf 4 5.01756e-152 7.82134e-08 5.07626e-08,1.07807e-07 -0.00178597,-0.000215105,0.00101026,-0.000817703 0.000183982,7.84983e-05,0.000132696,0.000133439
849 rs1278719,rs13081352,rs4678428,rs61791757 1.97913e-280 11.7593 inf 4 5.00808e-152 7.80453e-08 5.26429e-08,1.09681e-07 -0.00179631,-0.000208603,0.00100501,-0.000805363 0.00018455,7.73947e-05,0.000132641,0.000134071
850 rs1278719,rs4678428,rs61791757,rs866782,rs9844666 1.96729e-280 14.1166 inf 5 1.96729e-280 9.58082e-08 6.44517e-08,1.32963e-07 -0.00219852,0.00090039,-0.000889477,-0.000603582,7.54597e-05 0.000201325,0.000133865,0.00013288,0.000110517,4.91632e-05
851 rs1278719,rs1291921,rs4678428,rs61791757,rs866782 1.95168e-280 14.1131 inf 5 1.95168e-280 9.44075e-08 6.51572e-08,1.29624e-07 -0.00218522,6.77107e-05,0.000854835,-0.000878691,-0.000599496 0.000201109,0.000119644,0.000173014,0.000132665,0.000110643
852 rs1278719,rs61791757,rs866782 1.94853e-280 9.39275 inf 3 1.04679e-05 6.02916e-08 3.69919e-08,8.92164e-08 -0.00139152,-0.000899582,-0.000686016 0.00016485,0.000132582,0.000109845
853 rs1153872,rs1278719,rs61791757,rs866782,rs9848883 1.8929e-280 14.0998 inf 5 1.8929e-280 9.65887e-08 6.7291e-08,1.32323e-07 0.000113712,-0.00210059,-0.000848796,-0.00137992,-0.000843166 4.82658e-05,0.000192603,0.000133652,0.000148545,0.00012138
854 rs1278719,rs61791757,rs863930,rs866782,rs9848883 1.89147e-280 14.0995 inf 5 1.89147e-280 9.6575e-08 6.69896e-08,1.28144e-07 -0.00210059,-0.000847963,0.000114466,-0.00137873,-0.000843904 0.000192611,0.000133701,4.8674e-05,0.00014851,0.000121419
855 rs1278719,rs28568667,rs4678428,rs61791757,rs866782 1.88367e-280 14.0977 inf 5 1.88367e-280 9.5787e-08 6.55158e-08,1.30629e-07 -0.00218635,-0.000106698,0.000926555,-0.000882746,-0.000602163 0.00020108,6.99748e-05,0.000133559,0.000132681,0.000110515
856 rs1278719,rs61791757,rs665200,rs866782,rs9848883 1.87274e-280 14.0952 inf 5 1.87274e-280 9.408e-08 6.5206e-08,1.26534e-07 -0.00212011,-0.000883518,0.000468634,-0.000983391,-0.000409146 0.000200981,0.000132639,0.000339563,0.000306892,0.000315018
857 rs1278719,rs61791757,rs661739,rs866782,rs9848883 1.82826e-280 14.0847 inf 5 1.82826e-280 9.65299e-08 6.75143e-08,1.30789e-07 -0.00210031,-0.000848341,0.000113616,-0.00137886,-0.000844043 0.00019262,0.000133694,4.86013e-05,0.000148519,0.000121436
858 rs1278719,rs4678428,rs561307,rs61791757,rs866782 1.81725e-280 14.0821 inf 5 1.81725e-280 9.5701e-08 6.56917e-08,1.27478e-07 -0.00220217,0.000910111,7.17077e-05,-0.00087715,-0.000610705 0.000201487,0.000133502,4.83449e-05,0.000132624,0.000110653
859 rs1278719,rs13072038,rs4678428,rs61791757,rs866782 1.80742e-280 14.0798 inf 5 1.80742e-280 9.56913e-08 6.72075e-08,1.30808e-07 -0.00219776,7.25592e-05,0.000900958,-0.000888798,-0.000603541 0.000201318,4.90766e-05,0.000133867,0.000132871,0.000110517
860 rs1278719,rs3957816,rs61791757,rs866782,rs9848883 1.79067e-280 14.0757 inf 5 1.79067e-280 9.65013e-08 6.69086e-08,1.27621e-07 -0.00210005,0.000113184,-0.000848493,-0.00137877,-0.000843916 0.00019262,4.86013e-05,0.000133694,0.000148519,0.000121436
861 rs1278719,rs4678428 1.78721e-280 6.99538 inf 2 0.102195 4.27826e-08 2.4015e-08,6.46196e-08 -0.000928869,0.00101639 0.000135223,0.000132576
862 rs1278719,rs4678428,rs61791757,rs6771887,rs866782 1.77614e-280 14.0722 inf 5 1.77614e-280 9.57078e-08 6.74608e-08,1.28493e-07 -0.00218612,0.000925927,-0.000882348,-0.000107734,-0.000602187 0.000201079,0.000133547,0.000132676,7.24709e-05,0.000110515
863 rs1278719,rs1711170,rs61791757,rs866782,rs9848883 1.75218e-280 14.0663 inf 5 1.75218e-280 9.67772e-08 6.54973e-08,1.33238e-07 -0.00205908,9.61283e-05,-0.0008818,-0.00138716,-0.000773862 0.000190679,3.98318e-05,0.00013262,0.000148771,0.000121566
864 rs1278719,rs4678428,rs61791757,rs866782,rs9866840 1.74945e-280 14.0656 inf 5 1.74945e-280 9.56435e-08 6.6588e-08,1.2845e-07 -0.00219895,0.000900848,-0.000890052,-0.00060357,7.07301e-05 0.00020137,0.000133888,0.000132936,0.000110517,4.86183e-05
865 rs1278719,rs4678428,rs61791757,rs866782,rs9872178 1.74826e-280 14.0653 inf 5 1.74826e-280 9.56428e-08 6.65619e-08,1.29491e-07 -0.00219841,0.000900869,-0.000889472,-0.000603558,7.06999e-05 0.00020135,0.000133887,0.000132909,0.000110517,4.86086e-05
866 rs12330635,rs1278719,rs4678428 1.73367e-280 9.342 inf 3 9.31363e-06 6.09359e-08 3.91446e-08,8.81535e-08 0.000577433,-0.00139346,0.00155235 0.000114616,0.000163674,0.000169981
867 rs1278719,rs61791757,rs668485,rs866782,rs9848883 1.72487e-280 14.0595 inf 5 1.72487e-280 9.64481e-08 6.75779e-08,1.30391e-07 -0.00209942,-0.000848643,0.000112542,-0.00137832,-0.000843347 0.000192611,0.000133701,4.8674e-05,0.00014851,0.000121419
868 rs1278719,rs34428695,rs4678428,rs61791757,rs866782 1.72094e-280 14.0585 inf 5 1.72094e-280 9.56545e-08 6.58916e-08,1.26567e-07 -0.00217898,8.96898e-05,0.000906494,-0.000870034,-0.000602907 0.000201085,6.14195e-05,0.000133618,0.000132704,0.000110515
869 rs1278719,rs61791757,rs838199,rs866782,rs9848883 1.71827e-280 14.0578 inf 5 1.71827e-280 9.64428e-08 6.68273e-08,1.30221e-07 -0.00209937,-0.000848671,0.000112461,-0.0013783,-0.000843324 0.000192611,0.000133701,4.8674e-05,0.00014851,0.000121419
870 rs1278719,rs4678428,rs9647335 1.7047e-280 9.33469 inf 3 9.158e-06 6.02805e-08 3.64235e-08,8.75726e-08 -0.00131452,0.00101047,-0.000475159 0.00015612,0.000132581,9.61367e-05
871 rs1278719,rs35522825,rs4678428,rs61791757,rs866782 1.69731e-280 14.0525 inf 5 1.69731e-280 9.56351e-08 6.7354e-08,1.30272e-07 -0.00217898,8.87526e-05,0.000906507,-0.000870042,-0.000602907 0.000201085,6.1182e-05,0.00013362,0.000132705,0.000110515
872 rs1278719,rs1698982,rs61791757,rs866782,rs9848883 1.69637e-280 14.0522 inf 5 1.69637e-280 9.64252e-08 6.48578e-08,1.30763e-07 -0.00209923,0.000112189,-0.000848782,-0.00137825,-0.00084325 0.000192612,4.86731e-05,0.0001337,0.00014851,0.000121419
873 rs1278719,rs34683314,rs4678428,rs61791757,rs866782 1.68458e-280 14.0492 inf 5 1.68458e-280 9.5576e-08 6.53804e-08,1.29464e-07 -0.00220673,-6.18697e-05,0.000912679,-0.000885539,-0.000600942 0.000201765,4.35487e-05,0.000133455,0.000132766,0.000110521
874 rs1278719,rs13065565,rs4678428,rs61791757,rs866782 1.6632e-280 14.0437 inf 5 1.6632e-280 9.52729e-08 6.44999e-08,1.29349e-07 -0.00218163,-0.000102764,0.000928855,-0.000855853,-0.000561779 0.00020107,8.18073e-05,0.000133741,0.000133668,0.000115174
875 rs1278719,rs4678428,rs61791757,rs866782,rs9822771 1.6621e-280 14.0434 inf 5 1.6621e-280 9.56237e-08 6.47699e-08,1.2805e-07 -0.00218533,0.000923797,-0.000880998,-0.000602266,-0.00012936 0.000201074,0.000133496,0.000132655,0.000110515,8.95293e-05
876 rs1278719,rs4678428,rs61791757,rs6805316,rs866782 1.66089e-280 14.0431 inf 5 1.66089e-280 9.5573e-08 6.46793e-08,1.27761e-07 -0.00219722,0.000901343,-0.00088832,6.90761e-05,-0.000603513 0.00020132,0.000133883,0.000132871,4.8673e-05,0.000110517
877 rs12695645,rs1278719,rs4678428,rs61791757,rs866782 1.65018e-280 14.0402 inf 5 1.65018e-280 9.55631e-08 6.46351e-08,1.29682e-07 6.86215e-05,-0.00219778,0.000901276,-0.0008889,-0.000603527 4.85274e-05,0.000201343,0.00013389,0.000132899,0.000110517
878 rs1278719,rs4678428,rs61791757,rs7650071 1.62506e-280 11.6737 inf 4 4.11213e-152 7.78852e-08 4.97144e-08,1.10804e-07 -0.00178704,0.000995132,-0.000826761,-0.00020482 0.000184129,0.000132611,0.000133141,7.72386e-05
879 rs1278719,rs7628146 1.59292e-280 6.9454 inf 2 0.0910856 4.26242e-08 2.35035e-08,6.79756e-08 -0.000926947,0.0010144 0.000135223,0.000132576
880 rs1278719,rs61791757,rs668437,rs866782,rs9848883 1.52942e-280 14.0072 inf 5 1.52942e-280 9.62843e-08 6.64064e-08,1.30519e-07 -0.00209803,-0.000849686,0.000109842,-0.00137806,-0.000842942 0.000192621,0.000133693,4.86005e-05,0.000148519,0.000121436
881 rs1278719,rs4678428,rs61791757,rs866782,rs9826454 1.526e-280 14.0063 inf 5 1.526e-280 9.54562e-08 6.48135e-08,1.30609e-07 -0.00219644,0.000901981,-0.00088763,-0.000603468,6.59891e-05 0.000201314,0.000133886,0.000132863,0.000110517,4.85916e-05
882 rs1278719,rs61791757,rs634559,rs866782,rs9848883 1.52551e-280 14.0061 inf 5 1.52551e-280 9.62791e-08 6.58202e-08,1.28078e-07 -0.00209785,-0.000849581,0.000109924,-0.00137777,-0.000842594 0.000192612,0.0001337,4.86731e-05,0.00014851,0.000121419
883 rs1278719,rs4678428,rs61789561 1.49695e-280 9.27825 inf 3 8.04194e-06 6.01036e-08 3.61851e-08,8.61562e-08 -0.00131242,0.00101118,-0.000470215 0.000156114,0.00013258,9.56411e-05
884 rs1278719,rs4678428,rs61791757,rs9647335 1.48871e-280 11.6357 inf 4 3.76711e-152 7.69873e-08 4.99007e-08,1.05851e-07 -0.00179089,0.000997331,-0.000708255,-0.000254727 0.00018472,0.000132609,0.000146793,0.00010644
885 rs1278719,rs56336182,rs61791757,rs866782,rs9848883 1.47865e-280 13.9926 inf 5 1.47865e-280 9.657e-08 6.55024e-08,1.30653e-07 -0.00203586,-0.00014671,-0.000899212,-0.00136903,-0.000827528 0.000190334,6.24263e-05,0.000132673,0.000148279,0.000120809
886 rs1278719,rs4678428,rs61791757,rs838202,rs866782 1.46394e-280 13.9882 inf 5 1.46394e-280 9.52625e-08 6.39598e-08,1.31119e-07 -0.00218172,0.000890947,-0.000869231,5.40863e-05,-0.000603658 0.00020107,0.000135057,0.000132762,4.32654e-05,0.000110519
887 rs1278719,rs4678428,rs518972,rs61791757,rs866782 1.44954e-280 13.9839 inf 5 1.44954e-280 9.52498e-08 6.40733e-08,1.27087e-07 -0.00218173,0.000891173,5.37456e-05,-0.000869297,-0.000603648 0.00020107,0.000135048,4.32487e-05,0.000132761,0.000110519
888 rs1278719,rs4678428,rs61791757,rs696081,rs866782 1.44671e-280 13.9831 inf 5 1.44671e-280 9.52443e-08 6.59506e-08,1.28662e-07 -0.00218163,0.000891031,-0.000869156,5.36705e-05,-0.000603652 0.00020107,0.000135074,0.000132767,4.33009e-05,0.000110519
889 rs1278719,rs4678428,rs61791757,rs650326,rs866782 1.44598e-280 13.9829 inf 5 1.44598e-280 9.52464e-08 6.73009e-08,1.26886e-07 -0.00218173,0.000891214,-0.000869309,5.36601e-05,-0.000603646 0.00020107,0.000135048,0.000132761,4.32487e-05,0.000110519
890 rs1278719,rs4678428,rs61791757,rs681783,rs866782 1.43945e-280 13.9809 inf 5 1.43945e-280 9.52392e-08 6.71403e-08,1.31747e-07 -0.00218173,0.000891232,-0.000869313,5.34991e-05,-0.000603645 0.00020107,0.000135057,0.000132762,4.32654e-05,0.000110519
891 rs1278719,rs4678428,rs61789561,rs61791757 1.41481e-280 11.6136 inf 4 3.58011e-152 7.69202e-08 4.9022e-08,1.07484e-07 -0.00179069,0.000997679,-0.00025106,-0.00071015 0.000184744,0.000132609,0.000105813,0.000146684
892 rs1278719,rs3913715,rs61791757,rs866782,rs9848883 1.40588e-280 13.9707 inf 5 1.40588e-280 9.65002e-08 6.77245e-08,1.32425e-07 -0.00203584,-0.00014477,-0.000899173,-0.00136897,-0.000827467 0.000190334,6.21737e-05,0.000132674,0.000148281,0.000120812
893 rs1278719,rs61791757,rs67389407,rs866782,rs9848883 1.38435e-280 13.964 inf 5 1.38435e-280 9.6479e-08 6.63043e-08,1.31584e-07 -0.00203583,-0.000899142,-0.000144357,-0.00136893,-0.000827419 0.000190334,0.000132674,6.21737e-05,0.000148281,0.000120812
894 rs1278719,rs1279086,rs4678428,rs61791757 1.3765e-280 11.6016 inf 4 3.48315e-152 7.78195e-08 5.11003e-08,1.06665e-07 -0.00171932,0.000113945,0.000942189,-0.00084302 0.000182578,4.32639e-05,0.000134239,0.000132723
895 rs1278719,rs151053585,rs4678428,rs61791757,rs866782 1.37287e-280 13.9603 inf 5 1.37287e-280 9.53666e-08 6.61233e-08,1.29112e-07 -0.0021844,-0.000166681,0.000921256,-0.000879388,-0.00060236 0.000201071,0.00012731,0.000133454,0.000132638,0.000110515
896 rs1278719,rs4678428,rs570621,rs61791757,rs866782 1.35657e-280 13.9552 inf 5 1.35657e-280 9.51447e-08 6.5911e-08,1.29854e-07 -0.00218117,0.000891097,5.12688e-05,-0.000868791,-0.000604144 0.000201073,0.000135236,4.34596e-05,0.000132797,0.000110524
897 rs1278719,rs4678428,rs61791757,rs6762209,rs866782 1.34485e-280 13.9514 inf 5 1.34485e-280 9.48247e-08 6.38803e-08,1.28465e-07 -0.00217803,0.00092607,-0.000856468,-8.00221e-05,-0.000561452 0.000201131,0.000133737,0.000134295,8.31314e-05,0.000118461
898 rs1278719,rs61791757,rs6808143,rs866782,rs9848883 1.34432e-280 13.9512 inf 5 1.34432e-280 9.64383e-08 6.52194e-08,1.32201e-07 -0.00203583,-0.000899143,-0.000142989,-0.00136893,-0.00082742 0.000190335,0.000132674,6.1925e-05,0.000148282,0.000120814
899 rs1278719,rs13327606,rs4678428,rs61791757,rs866782 1.32532e-280 13.945 inf 5 1.32532e-280 9.53131e-08 6.69322e-08,1.28907e-07 -0.00218495,-0.000119517,0.000922761,-0.000880342,-0.000602304 0.000201074,9.34309e-05,0.000133489,0.000132652,0.000110515
900 rs1153877,rs1278719,rs4678428,rs61791757,rs866782 1.31691e-280 13.9423 inf 5 1.31691e-280 9.5098e-08 6.57322e-08,1.26289e-07 5.02274e-05,-0.00218112,0.000891764,-0.000868783,-0.000603609 4.3656e-05,0.000201073,0.000135233,0.000132806,0.000110519
901 rs1278719,rs1711171,rs61791757,rs866782,rs9848883 1.31385e-280 13.9413 inf 5 1.31385e-280 9.39621e-08 6.28165e-08,1.24296e-07 -0.00209888,0.000342633,-0.000886654,-0.00108768,-0.000517691 0.000197186,0.00026025,0.000132599,0.000250927,0.000253189
902 rs1278719,rs4678428,rs556788,rs61791757,rs866782 1.30053e-280 13.9368 inf 5 1.30053e-280 9.50797e-08 6.48441e-08,1.29176e-07 -0.00218113,0.000891951,4.97486e-05,-0.000868838,-0.000603601 0.000201073,0.000135243,4.36797e-05,0.000132808,0.000110519
903 rs12488721,rs1278719,rs4678428,rs61791757,rs866782 1.29683e-280 13.9356 inf 5 1.29683e-280 9.50779e-08 6.68091e-08,1.278e-07 4.96429e-05,-0.00218122,0.000892114,-0.000868973,-0.000603595 4.36316e-05,0.000201073,0.000135223,0.000132802,0.000110519
904 rs1278719,rs4678428,rs61791757,rs71336055,rs866782 1.28542e-280 13.9318 inf 5 1.28542e-280 9.46571e-08 6.54845e-08,1.27243e-07 -0.00218071,0.000921231,-0.000869223,-7.14608e-05,-0.000557203 0.000201085,0.000133508,0.00013294,8.64659e-05,0.000123365
905 rs1278719,rs13067714,rs61791757,rs866782,rs9848883 1.27335e-280 13.9277 inf 5 1.27335e-280 9.63646e-08 6.68374e-08,1.31416e-07 -0.0020357,-0.000143278,-0.000898856,-0.00136854,-0.000826977 0.000190334,6.2683e-05,0.000132672,0.000148278,0.000120807
906 rs1278719,rs61791757,rs7349597,rs866782,rs9848883 1.26887e-280 13.9261 inf 5 1.26887e-280 9.61437e-08 6.56768e-08,1.32448e-07 -0.00206011,-0.000817727,9.82127e-05,-0.00139546,-0.000859646 0.000190777,0.000136376,4.43514e-05,0.000149308,0.000122601
907 rs1278719,rs576771,rs61791757,rs78930792,rs866782 1.21734e-280 13.9081 inf 5 1.21734e-280 9.51352e-08 6.89219e-08,1.29567e-07 -0.00219129,0.000920049,-0.000883399,0.000132703,-0.000617498 0.000201147,0.000133417,0.000132779,0.000127998,0.00011149
908 rs1278719,rs35087366,rs4678428,rs61791757 1.21324e-280 11.5468 inf 4 3.07003e-152 7.73702e-08 5.05993e-08,1.07724e-07 -0.00178088,-0.000194867,0.00100488,-0.000798139 0.000183993,7.77383e-05,0.000132645,0.000134791
909 rs1278719,rs56264828,rs61791757,rs866782,rs9848883 1.16959e-280 13.8907 inf 5 1.16959e-280 9.6247e-08 6.76809e-08,1.31909e-07 -0.00203567,-0.00013977,-0.0008988,-0.00136847,-0.00082689 0.000190334,6.21737e-05,0.000132674,0.000148281,0.000120812
910 rs1278719,rs61791757,rs67692166,rs866782,rs9848883 1.16817e-280 13.8902 inf 5 1.16817e-280 9.62459e-08 6.88804e-08,1.28788e-07 -0.00203562,-0.000898681,-0.000140893,-0.00136831,-0.000826708 0.000190334,0.000132672,6.2683e-05,0.000148278,0.000120807
911 rs112066868,rs1278719,rs61791757,rs866782,rs9848883 1.15324e-280 13.8846 inf 5 1.15324e-280 9.62282e-08 6.64652e-08,1.29845e-07 -0.000140534,-0.00203561,-0.000898655,-0.00136827,-0.000826667 6.2683e-05,0.000190334,0.000132672,0.000148278,0.000120807
912 rs115064616,rs1278719,rs61791757,rs866782,rs9848883 1.15227e-280 13.8843 inf 5 1.15227e-280 9.62453e-08 6.6833e-08,1.33016e-07 0.000214761,-0.00203572,-0.000882075,-0.0013538,-0.000810788 9.55548e-05,0.000190335,0.000132622,0.000148147,0.000120599
913 rs1278719,rs13059045,rs4678428,rs61791757,rs866782 1.1422e-280 13.8805 inf 5 1.1422e-280 9.4438e-08 6.62461e-08,1.27989e-07 -0.00218028,-5.26014e-05,0.000922946,-0.000864152,-0.000570158 0.000201114,8.71058e-05,0.000133759,0.000134267,0.000122816
914 rs1278719,rs1279425 1.13062e-280 6.79652 inf 2 0.0646504 4.21524e-08 2.49056e-08,6.74586e-08 -0.000921199,0.00100844 0.000135223,0.000132576
915 rs111323206,rs1278719,rs61791757,rs866782,rs9848883 1.12359e-280 13.8733 inf 5 1.12359e-280 9.61927e-08 6.62319e-08,1.30309e-07 -0.000140392,-0.00203556,-0.000898544,-0.00136812,-0.000826495 6.29438e-05,0.000190334,0.000132671,0.000148276,0.000120805
916 rs1278719,rs4678428,rs61791757,rs66895236,rs866782 1.11582e-280 13.8703 inf 5 1.11582e-280 9.50669e-08 6.56178e-08,1.29141e-07 -0.00218038,0.000910317,-0.000872456,8.00253e-05,-0.000602765 0.00020108,0.000133555,0.000132679,7.07725e-05,0.000110515
917 rs1278719,rs13071085,rs576771,rs61791757,rs866782 1.11249e-280 13.869 inf 5 1.11249e-280 9.43982e-08 6.53809e-08,1.27502e-07 -0.00218449,-5.42197e-06,0.000920149,-0.000875789,-0.000598488 0.000201654,8.8642e-05,0.000133419,0.00013351,0.000126425
918 rs1278719,rs4678428,rs489398 1.10269e-280 9.14549 inf 3 5.92387e-06 5.95084e-08 3.61888e-08,8.68858e-08 -0.00128263,0.000920077,0.000523166 0.000153801,0.000134068,0.000108368
919 rs11720497,rs1278719,rs4678428,rs61791757,rs866782 1.07821e-280 13.8554 inf 5 1.07821e-280 9.50008e-08 6.61388e-08,1.27109e-07 6.01135e-05,-0.00217948,0.000907875,-0.000870909,-0.000602856 5.5279e-05,0.000201092,0.000133691,0.000132734,0.000110515
920 rs1278719,rs632016 1.0714e-280 6.77315 inf 2 0.0612638 4.21037e-08 2.18831e-08,6.57442e-08 -0.000900806,0.000985532 0.000132762,0.000129643
921 rs1278719,rs35837273,rs4678428,rs61791757,rs866782 1.06813e-280 13.8513 inf 5 1.06813e-280 9.49876e-08 6.87979e-08,1.31271e-07 -0.0021795,5.94568e-05,0.000907911,-0.000870932,-0.000602855 0.000201092,5.51263e-05,0.000133693,0.000132735,0.000110515
922 rs1278719,rs4125861,rs61791757,rs866782,rs9848883 1.06677e-280 13.8508 inf 5 1.06677e-280 9.61209e-08 6.48849e-08,1.29561e-07 -0.00203553,-0.000138338,-0.000898494,-0.00136805,-0.000826419 0.000190334,6.2683e-05,0.000132672,0.000148278,0.000120807
923 rs113630844,rs1278719,rs4678428,rs61791757,rs866782 1.06237e-280 13.849 inf 5 1.06237e-280 9.48129e-08 6.64673e-08,1.27185e-07 -8.60919e-05,-0.00219335,0.000916738,-0.000887193,-0.000577796 9.02766e-05,0.000201366,0.000133418,0.00013307,0.000113513
924 rs1278719,rs13081352,rs4678428,rs61791757,rs866782 1.062e-280 13.8488 inf 5 1.062e-280 9.44307e-08 6.37393e-08,1.31653e-07 -0.00217886,-5.0108e-05,0.00092281,-0.000863077,-0.000574315 0.000201182,8.42088e-05,0.000133753,0.000134614,0.000120245
925 rs1278719,rs1291921,rs61791757,rs866782 1.05827e-280 11.4875 inf 4 2.67791e-152 7.69212e-08 5.19325e-08,1.08015e-07 -0.00175952,0.000444074,-0.000901821,-0.000629016 0.000181718,9.22617e-05,0.000132583,0.000110482
926 rs1278719,rs17265675,rs61791757,rs866782,rs9848883 1.04777e-280 13.843 inf 5 1.04777e-280 9.60962e-08 6.5969e-08,1.2746e-07 -0.00203552,-0.000137827,-0.000898457,-0.001368,-0.000826361 0.000190334,6.2683e-05,0.000132672,0.000148278,0.000120807
927 rs1278719,rs4678428,rs61791757,rs78930792,rs866782 1.04618e-280 13.8423 inf 5 1.04618e-280 9.49267e-08 6.60682e-08,1.28157e-07 -0.00218876,0.000917113,-0.000883472,0.000132704,-0.000617765 0.000201147,0.000133417,0.000132779,0.000127998,0.00011149
928 rs1278719,rs4678428,rs589092,rs61791757,rs866782 1.04241e-280 13.8407 inf 5 1.04241e-280 9.4939e-08 6.50814e-08,1.25589e-07 -0.0021688,0.000887068,4.05372e-05,-0.000869743,-0.00062426 0.000201519,0.000136491,3.87807e-05,0.000132795,0.000112457
929 rs113021516,rs1278719,rs4678428,rs61791757,rs866782 1.03603e-280 13.8381 inf 5 1.03603e-280 9.48788e-08 6.52668e-08,1.27039e-07 -4.40236e-05,-0.00218825,0.000931726,-0.000886022,-0.000601972 4.39086e-05,0.000201138,0.000134204,0.000132942,0.000110516
930 rs1278719,rs1279831,rs61791757,rs866782,rs9848883 1.0316e-280 13.8362 inf 5 1.0316e-280 9.5863e-08 6.58351e-08,1.27344e-07 -0.00205596,9.37603e-05,-0.000820946,-0.0013908,-0.00085402 0.000190687,4.42194e-05,0.000136352,0.000149143,0.000122311
931 rs1278719,rs4678428,rs61789562,rs61791757 1.02723e-280 11.4745 inf 4 2.59934e-152 7.71412e-08 5.12414e-08,1.08673e-07 -0.00177935,0.00100467,-0.000189635,-0.000799774 0.000183993,0.000132645,7.77383e-05,0.000134791
932 rs1278719,rs483465,rs61791757,rs866782,rs9848883 1.02507e-280 13.8335 inf 5 1.02507e-280 9.35107e-08 6.56118e-08,1.26356e-07 -0.00208011,0.000290591,-0.000884988,-0.00111644,-0.000567208 0.00019612,0.000279979,0.000132632,0.0002729,0.000263855
933 rs1278719,rs4678428,rs61791757,rs7650071,rs866782 1.02108e-280 13.8318 inf 5 1.02108e-280 9.45019e-08 6.57853e-08,1.27892e-07 -0.00217754,0.000920593,-0.000867054,-5.62635e-05,-0.000572628 0.000201224,0.000133513,0.000133404,8.31817e-05,0.000119018
934 rs1278719,rs4678428,rs9848883 1.00539e-280 9.10537 inf 3 5.40119e-06 6.0186e-08 3.83779e-08,8.50568e-08 -0.00138337,0.00154072,0.000564901 0.000163674,0.000169981,0.000114616
935 rs1278719,rs55654524,rs61791757,rs866782,rs9848883 9.95248e-281 13.8206 inf 5 9.95248e-281 9.60245e-08 6.76786e-08,1.27995e-07 -0.00203554,-0.000134685,-0.000898517,-0.00136808,-0.000826454 0.000190335,6.1925e-05,0.000132674,0.000148282,0.000120814
936 rs1278719,rs4678428,rs61791757,rs664088,rs866782 9.93793e-281 13.82 inf 5 9.93793e-281 9.47244e-08 6.58565e-08,1.29694e-07 -0.00217759,0.000895483,-0.000871413,3.83062e-05,-0.000601711 0.000201157,0.000135657,0.000132763,4.33514e-05,0.000110519
937 rs1278719,rs4678428,rs61791757,rs650505,rs866782 9.87683e-281 13.8173 inf 5 9.87683e-281 9.41877e-08 6.40617e-08,1.26127e-07 -0.00218304,0.000915402,-0.000877032,1.92947e-06,-0.000602498 0.000201121,0.000146874,0.000132864,6.68455e-05,0.000110516
938 rs113630844,rs1278719,rs13071085,rs72493178,rs866782 9.8642e-281 13.8168 inf 5 9.8642e-281 9.48644e-08 6.86937e-08,1.30132e-07 -0.000964192,-0.00180377,-0.00095051,-0.0015685,-0.00102544 0.000273689,0.000176736,0.00026786,0.000174605,0.000318591
939 rs10512987,rs1278719,rs4678428,rs61791757,rs866782 9.78553e-281 13.8133 inf 5 9.78553e-281 9.48008e-08 6.49907e-08,1.28144e-07 -4.14913e-05,-0.00218792,0.000930843,-0.000885462,-0.000602004 4.39343e-05,0.000201138,0.0001342,0.00013294,0.000110516
940 rs1278719,rs4678428,rs61791757,rs866782,rs9875207 9.75274e-281 13.8118 inf 5 9.75274e-281 9.47956e-08 6.4666e-08,1.27446e-07 -0.00218792,0.000930823,-0.00088545,-0.000602005,-4.12921e-05 0.000201138,0.000134204,0.000132942,0.000110516,4.39086e-05
941 rs1278719,rs4678428,rs61789606,rs61791757,rs866782 9.73138e-281 13.8109 inf 5 9.73138e-281 9.46463e-08 6.36473e-08,1.26445e-07 -0.00218153,0.00092164,-7.05929e-05,-0.000870419,-0.000577849 0.000201074,0.000133529,8.64147e-05,0.000132853,0.000114564
942 rs1278719,rs35087366,rs4678428,rs61791757,rs866782 9.62526e-281 13.8061 inf 5 9.62526e-281 9.42943e-08 6.37202e-08,1.26007e-07 -0.00217848,-3.33697e-05,0.000920978,-0.000865823,-0.000583857 0.000201379,8.45495e-05,0.000133765,0.000135509,0.000120198
943 rs1278719,rs3905668,rs4678428,rs61791757,rs866782 9.56636e-281 13.8035 inf 5 9.56636e-281 9.48019e-08 6.6039e-08,1.27967e-07 -0.00219116,4.3952e-05,0.000905544,-0.000882842,-0.0006032 0.000201257,4.64984e-05,0.000133984,0.000132777,0.000110517
944 rs1278719,rs13071085,rs4678428,rs61791757,rs866782 9.5606e-281 13.8032 inf 5 9.5606e-281 9.41897e-08 6.58345e-08,1.27488e-07 -0.00218196,-5.41272e-06,0.000917213,-0.000875864,-0.000598762 0.000201654,8.8642e-05,0.000133419,0.00013351,0.000126425
945 rs1278719,rs4678428,rs61791757,rs866782,rs9818740 9.53451e-281 13.802 inf 5 9.53451e-281 9.4799e-08 6.45516e-08,1.29666e-07 -0.00219105,0.000905715,-0.000882769,-0.00060319,4.40651e-05 0.000201253,0.00013397,0.000132774,0.000110517,4.67277e-05
946 rs1278719,rs4678428,rs61791757,rs653995,rs866782 9.53215e-281 13.8019 inf 5 9.53215e-281 9.45128e-08 6.61733e-08,1.29072e-07 -0.00220226,0.000924914,-0.000864965,3.33795e-05,-0.000600965 0.000203028,0.000133891,0.000133735,4.8516e-05,0.000110538
947 rs1278719,rs1618069,rs61791757,rs866782,rs9848883 9.46377e-281 13.7988 inf 5 9.46377e-281 9.35531e-08 6.35027e-08,1.29849e-07 -0.00207727,0.000267836,-0.000885957,-0.00113681,-0.00058646 0.000195203,0.000250971,0.000132612,0.000251967,0.000242337
948 rs1278719,rs61791757,rs7628146,rs78930792,rs866782 9.43006e-281 13.7972 inf 5 9.43006e-281 9.47838e-08 6.57461e-08,1.26994e-07 -0.00218702,-0.000883522,0.000915096,0.000132705,-0.000617949 0.000201147,0.000132779,0.000133417,0.000127998,0.00011149
949 rs114968564,rs1278719,rs4678428,rs61791757,rs866782 9.42243e-281 13.7969 inf 5 9.42243e-281 9.46477e-08 6.59968e-08,1.28755e-07 -7.38645e-05,-0.00219187,0.0009168,-0.000885717,-0.000581306 9.02766e-05,0.000201366,0.000133418,0.00013307,0.000113513
950 rs1278719,rs28631273,rs4678428,rs61791757,rs866782 9.40656e-281 13.7961 inf 5 9.40656e-281 9.47792e-08 6.53639e-08,1.28367e-07 -0.00219087,4.31838e-05,0.000905799,-0.000882591,-0.000603183 0.000201251,4.65526e-05,0.00013398,0.00013277,0.000110517
951 rs1278719,rs4678428,rs61789562,rs61791757,rs866782 9.37627e-281 13.7947 inf 5 9.37627e-281 9.42582e-08 6.70104e-08,1.27777e-07 -0.0021793,0.000920272,-2.71812e-05,-0.000867859,-0.000587316 0.000201379,0.000133765,8.45495e-05,0.000135509,0.000120198
952 rs1278719,rs4678428,rs56398805,rs61791757,rs866782 9.35998e-281 13.794 inf 5 9.35998e-281 9.47719e-08 6.59674e-08,1.27985e-07 -0.00219096,0.000905831,4.28658e-05,-0.000882693,-0.000603183 0.000201257,0.000133984,4.64984e-05,0.000132777,0.000110517
953 rs10935177,rs1278719,rs61791757,rs866782,rs9848883 9.34908e-281 13.7935 inf 5 9.34908e-281 9.57261e-08 6.6565e-08,1.29164e-07 9.17403e-05,-0.00205524,-0.000822465,-0.00138949,-0.000852492 4.42575e-05,0.000190682,0.000136351,0.000149116,0.000122266
954 rs1278719,rs35320690,rs4678428,rs61791757,rs866782 9.33027e-281 13.7926 inf 5 9.33027e-281 9.4768e-08 6.68714e-08,1.2635e-07 -0.00219079,4.27731e-05,0.000905908,-0.000882536,-0.000603176 0.000201251,4.65526e-05,0.00013398,0.00013277,0.000110517
955 rs1278719,rs35773450,rs4678428,rs61791757,rs866782 9.32698e-281 13.7925 inf 5 9.32698e-281 9.47655e-08 6.58095e-08,1.26408e-07 -0.00219626,-3.93901e-05,0.000912535,-0.000882903,-0.000601045 0.000201595,4.29647e-05,0.000133513,0.00013279,0.000110527
956 rs1278719,rs13079037,rs4678428,rs61791757,rs866782 9.30769e-281 13.7916 inf 5 9.30769e-281 9.47452e-08 6.45981e-08,1.33062e-07 -0.00217798,-3.60075e-05,0.000932391,-0.000867255,-0.000578299 0.000201142,3.99803e-05,0.000134483,0.000133046,0.000113738
957 rs1278719,rs35328261,rs4678428,rs61791757,rs866782 9.18836e-281 13.7859 inf 5 9.18836e-281 9.48162e-08 6.61096e-08,1.28565e-07 -0.00218206,0.000157384,0.000914898,-0.000875359,-0.000602596 0.000201069,0.000164603,0.000133439,0.000132632,0.000110515
958 rs1278719,rs4678428,rs61791757,rs866782,rs9837224 9.14905e-281 13.7841 inf 5 9.14905e-281 9.47077e-08 6.5735e-08,1.2818e-07 -0.00218754,0.000929798,-0.000884801,-0.000602043,-3.81923e-05 0.000201138,0.000134204,0.000132942,0.000110516,4.39086e-05
959 rs1278719,rs4678428,rs480330,rs61791757,rs866782 9.1423e-281 13.7838 inf 5 9.1423e-281 9.46494e-08 6.60711e-08,1.27141e-07 -0.00218027,0.000901881,3.5144e-05,-0.000870309,-0.00060314 0.000201093,0.000134716,4.2875e-05,0.00013286,0.000110518
960 rs1278719,rs4678428,rs61791757,rs632251,rs866782 9.03702e-281 13.7787 inf 5 9.03702e-281 9.44394e-08 6.65618e-08,1.25452e-07 -0.00219989,0.000923932,-0.00086638,2.93802e-05,-0.000601154 0.000203016,0.000133883,0.000133735,4.85142e-05,0.000110538
961 rs1278719,rs4678428,rs61791757,rs866782,rs895894 9.02886e-281 13.7783 inf 5 9.02886e-281 9.44401e-08 6.57143e-08,1.26978e-07 -0.00219989,0.000923959,-0.000866405,-0.000601152,2.93682e-05 0.000203011,0.000133886,0.000133727,0.000110538,4.84361e-05
962 rs1278719,rs13071085,rs61791757,rs7628146,rs866782 8.78715e-281 13.7666 inf 5 8.78715e-281 9.40728e-08 6.55504e-08,1.30026e-07 -0.0021852,1.80818e-05,-0.000879959,0.000916078,-0.000615124 0.000202043,8.86919e-05,0.000133496,0.000133494,0.000126215
963 rs1278719,rs4678428,rs61791757,rs6787409,rs866782 8.7224e-281 13.7633 inf 5 8.7224e-281 9.46473e-08 6.5622e-08,1.28977e-07 -0.00218714,0.000928716,-0.000884115,-3.61343e-05,-0.000602083 0.000201134,0.000134162,0.000132924,4.4183e-05,0.000110516
964 rs1278719,rs4678428,rs61791757,rs73222236,rs866782 8.63824e-281 13.7591 inf 5 8.63824e-281 9.46286e-08 6.46769e-08,1.29688e-07 -0.00218717,0.0009288,-0.000884168,-3.51728e-05,-0.00060208 0.000201138,0.000134204,0.000132942,4.39086e-05,0.000110516
965 rs1278719,rs13071085,rs72493178,rs866782,rs9848883 8.56033e-281 13.7552 inf 5 8.56033e-281 9.58644e-08 6.7084e-08,1.28869e-07 -0.00198581,-5.76829e-05,-0.00131389,-0.00210911,-0.000483518 0.000182924,8.80643e-05,0.000188003,0.000197792,0.000129854
966 rs1278719,rs4678428,rs61791757,rs6784219,rs866782 8.29142e-281 13.7413 inf 5 8.29142e-281 9.45722e-08 6.47257e-08,1.2895e-07 -0.00218689,0.000928033,-0.000883682,-3.28499e-05,-0.000602108 0.000201138,0.000134204,0.000132942,4.39086e-05,0.000110516
967 rs1278719,rs60288484,rs61791757,rs866782,rs9848883 8.04562e-281 13.7283 inf 5 8.04562e-281 9.57414e-08 6.54867e-08,1.29415e-07 -0.00203379,-0.000150617,-0.000896272,-0.00136425,-0.000822029 0.000190328,7.24732e-05,0.000132647,0.000148224,0.000120721
968 rs116096445,rs1278719,rs4678428,rs61791757,rs866782 7.87732e-281 13.7191 inf 5 7.87732e-281 9.45999e-08 6.55867e-08,1.26118e-07 8.35859e-05,-0.00218184,0.000914291,-0.000874974,-0.000602618 0.000107917,0.000201072,0.000133469,0.000132644,0.000110515
969 rs1278719,rs2400730,rs4678428,rs61791757,rs866782 7.80178e-281 13.7149 inf 5 7.80178e-281 9.44642e-08 6.52567e-08,1.24899e-07 -0.00217914,-5.22508e-05,0.000925134,-0.000865021,-0.000589652 0.000201155,8.23301e-05,0.000134005,0.000133916,0.000112357
970 rs1278719,rs3872588,rs61791757,rs866782,rs9848883 7.77625e-281 13.7135 inf 5 7.77625e-281 9.56946e-08 6.6836e-08,1.29919e-07 -0.00203377,-0.000149425,-0.000896209,-0.00136417,-0.00082194 0.000190328,7.24732e-05,0.000132647,0.000148224,0.000120721
971 rs1278719,rs4678428,rs61791757,rs866782,rs9836446 7.59174e-281 13.7031 inf 5 7.59174e-281 9.4536e-08 6.56626e-08,1.27004e-07 -0.00218452,0.000921587,-0.000879597,-0.000602348,-4.95554e-05 0.00020108,0.000133561,0.000132681,0.000110515,6.95879e-05
972 rs116606544,rs1278719,rs4678428,rs61791757,rs866782 7.57976e-281 13.7024 inf 5 7.57976e-281 9.45472e-08 6.49449e-08,1.27199e-07 7.92989e-05,-0.00218193,0.000914527,-0.000875124,-0.000602609 0.000109625,0.000201072,0.000133468,0.000132644,0.000110515
973 rs1278719,rs1279424,rs4678428,rs61791757,rs866782 7.57087e-281 13.7019 inf 5 7.57087e-281 9.43372e-08 6.31781e-08,1.28077e-07 -0.00218361,-2.03765e-05,0.000927461,-0.000880031,-0.000602066 0.000201073,4.36322e-05,0.000135223,0.000132803,0.000110519
974 rs1278719,rs483465,rs61791757,rs71336055 7.54107e-281 11.3403 inf 4 1.90823e-152 7.67753e-08 5.09336e-08,1.07072e-07 -0.00174701,0.000906575,-0.00084337,-0.00022778 0.000181437,0.000126721,0.000132743,7.75377e-05
975 rs1278719,rs41345846,rs61791757,rs866782,rs9848883 7.22152e-281 13.6813 inf 5 7.22152e-281 9.55955e-08 6.61523e-08,1.32035e-07 -0.00202782,0.000158116,-0.000881336,-0.00134477,-0.000799921 0.000190329,7.80206e-05,0.000132638,0.000148222,0.000120718
976 rs1278719,rs61791757,rs6800570,rs866782,rs9848883 7.2103e-281 13.6807 inf 5 7.2103e-281 9.55906e-08 6.52793e-08,1.30073e-07 -0.00203372,-0.000896069,-0.000146745,-0.00136399,-0.00082174 0.000190328,0.000132647,7.24732e-05,0.000148224,0.000120721
977 rs1278719,rs4678428,rs61791757,rs642075,rs866782 7.0728e-281 13.6723 inf 5 7.0728e-281 9.42271e-08 6.68185e-08,1.27946e-07 -0.00218588,0.000921848,-0.000869134,1.06101e-05,-0.00060218 0.000201447,0.000134818,0.000136383,4.40048e-05,0.000110524
978 rs1278719,rs489398,rs61791757 7.0521e-281 8.95136 inf 3 3.78854e-06 5.89316e-08 3.62432e-08,8.80293e-08 -0.00135898,0.000652283,-0.000901814 0.000163223,0.000107195,0.000132592
979 rs1278493,rs1278719,rs4678428,rs61791757,rs866782 7.03124e-281 13.6697 inf 5 7.03124e-281 9.42171e-08 6.35385e-08,1.29652e-07 -9.20453e-06,-0.00218548,0.0009212,-0.000870141,-0.000602228 4.40528e-05,0.000201445,0.000134801,0.0001364,0.000110523
980 rs1278719,rs144469404,rs4678428,rs61791757,rs866782 6.98846e-281 13.6671 inf 5 6.98846e-281 9.43933e-08 6.48668e-08,1.27285e-07 -0.00218035,-8.16583e-05,0.000917201,-0.000873894,-0.000595862 0.000201121,0.000149155,0.000133417,0.00013273,0.00011118
981 rs111247900,rs1278719,rs61791757,rs866782,rs9848883 6.94119e-281 13.6641 inf 5 6.94119e-281 9.5539e-08 6.58967e-08,1.27483e-07 -0.000147192,-0.00203299,-0.000895892,-0.00136306,-0.000820629 7.33678e-05,0.000190326,0.000132645,0.000148211,0.000120699
982 rs1278719,rs1279425,rs61791757,rs78930792,rs866782 6.92244e-281 13.663 inf 5 6.92244e-281 9.43584e-08 6.46431e-08,1.30157e-07 -0.00218181,0.000909063,-0.000883672,0.000132707,-0.000618499 0.000201147,0.000133417,0.000132779,0.000127998,0.00011149
983 rs1278719,rs4678428,rs61791757,rs75125767,rs866782 6.8493e-281 13.6584 inf 5 6.8493e-281 9.42962e-08 6.63603e-08,1.26634e-07 -0.00217777,0.00092049,-0.000869545,-3.25218e-05,-0.000593579 0.000201479,0.000133677,0.000133869,8.1665e-05,0.000112768
984 rs1278719,rs61791757,rs67452583,rs866782,rs9848883 6.79411e-281 13.6548 inf 5 6.79411e-281 9.54991e-08 6.829e-08,1.25957e-07 -0.00203516,-0.000897662,-0.000123337,-0.00136692,-0.000825133 0.000190335,0.000132674,6.1925e-05,0.000148282,0.000120814
985 rs1278719,rs4678428,rs61791757,rs7623246,rs866782 6.77591e-281 13.6537 inf 5 6.77591e-281 9.42691e-08 6.66036e-08,1.27961e-07 -0.00217835,0.000919884,-0.00087033,-2.86491e-05,-0.000594585 0.000201499,0.000133648,0.000133942,8.29849e-05,0.000112874
986 rs113375712,rs1278719,rs61791757,rs866782,rs9848883 6.76446e-281 13.6529 inf 5 6.76446e-281 9.5494e-08 6.87268e-08,1.31275e-07 -0.00012473,-0.00203509,-0.000897498,-0.0013667,-0.000824881 6.2683e-05,0.000190334,0.000132672,0.000148278,0.000120807
987 rs1278719,rs61791757,rs78494777,rs866782,rs9848883 6.74693e-281 13.6518 inf 5 6.74693e-281 9.54992e-08 6.69776e-08,1.31492e-07 -0.00203367,-0.000895943,-0.000144348,-0.00136383,-0.000821561 0.000190328,0.000132647,7.24732e-05,0.000148224,0.000120721
988 rs1278719,rs4678428,rs61683900,rs61791757,rs866782 6.65605e-281 13.6459 inf 5 6.65605e-281 9.42402e-08 6.49957e-08,1.26457e-07 -0.00217919,0.000919348,-2.32922e-05,-0.000871499,-0.000596077 0.00020151,0.000133647,8.38512e-05,0.00013399,0.000112916
989 rs1278719,rs144997399,rs4678428,rs61791757,rs866782 6.53105e-281 13.6377 inf 5 6.53105e-281 9.43448e-08 6.23306e-08,1.29523e-07 -0.00218144,-7.8897e-05,0.000918643,-0.000877452,-0.000600006 0.00020109,0.000164787,0.000133453,0.00013263,0.000110639
990 rs1278719,rs4678428,rs61791757,rs866782,rs9873767 6.46454e-281 13.6332 inf 5 6.46454e-281 9.42073e-08 6.55124e-08,1.25481e-07 -0.00218662,0.000922908,-0.000872619,-0.000602107,7.85476e-06 0.000202232,0.000137539,0.000134845,0.00011054,4.578e-05
991 rs1278719,rs1279425,rs13071085,rs61791757,rs866782 6.44835e-281 13.6322 inf 5 6.44835e-281 9.36469e-08 6.32631e-08,1.26527e-07 -0.00217997,0.000910038,1.7946e-05,-0.000880085,-0.00061558 0.000202043,0.000133494,8.86919e-05,0.000133496,0.000126215
992 rs1278719,rs4678428,rs61791757,rs6786582,rs866782 6.42719e-281 13.6307 inf 5 6.42719e-281 9.42573e-08 6.49778e-08,1.28631e-07 -0.00218153,0.000913448,-0.000874441,1.50142e-05,-0.000602649 0.000201113,0.000133926,0.000132829,4.69872e-05,0.000110516
993 rs1278719,rs4678428,rs55797013,rs61791757,rs866782 6.3722e-281 13.627 inf 5 6.3722e-281 9.4204e-08 6.45517e-08,1.29177e-07 -0.002185,0.000914762,6.85258e-06,-0.000878466,-0.000602662 0.000201512,0.000134302,4.37229e-05,0.000133048,0.000110519
994 rs1278719,rs4678428,rs61791757,rs866782,rs9881400 6.366e-281 13.6266 inf 5 6.366e-281 9.42463e-08 6.38615e-08,1.28829e-07 -0.00218166,0.000913809,-0.000874669,-0.000602636,1.38736e-05 0.000201112,0.00013391,0.000132823,0.000110516,4.72995e-05
995 rs1278719,rs4678428,rs61791757,rs6776841,rs866782 6.3559e-281 13.6259 inf 5 6.3559e-281 9.42015e-08 6.53094e-08,1.26126e-07 -0.00218484,0.000914955,-0.000878341,6.34579e-06,-0.00060265 0.000201511,0.000134293,0.000133048,4.37694e-05,0.000110519
996 rs114737552,rs1278719,rs4678428,rs61791757,rs866782 6.34638e-281 13.6252 inf 5 6.34638e-281 9.42452e-08 6.26939e-08,1.27124e-07 -3.86225e-05,-0.00218134,0.000917191,-0.000875022,-0.000598441 0.000132939,0.000201139,0.000133417,0.000132765,0.000111399
997 rs1278719,rs4678428,rs61791757,rs6769762,rs866782 6.34104e-281 13.6249 inf 5 6.34104e-281 9.42451e-08 6.43236e-08,1.27178e-07 -0.00218169,0.000913826,-0.000874691,1.36455e-05,-0.000602836 0.000201111,0.000133915,0.000132822,4.7e-05,0.000110521
998 rs1278719,rs4678428,rs61791757,rs866782,rs9833162 6.33177e-281 13.6242 inf 5 6.33177e-281 9.41957e-08 6.51033e-08,1.29464e-07 -0.00218441,0.000915459,-0.000878002,-0.000602619,4.88676e-06 0.000201519,0.000134298,0.000133058,0.000110519,4.37492e-05
999 rs1278719,rs4678428,rs61791757,rs7622833,rs866782 6.31467e-281 13.6231 inf 5 6.31467e-281 9.41919e-08 6.33543e-08,1.25166e-07 -0.00218403,0.000915883,-0.000877705,3.6784e-06,-0.000602592 0.000201519,0.000134298,0.000133058,4.37492e-05,0.000110519
1000 rs1278719,rs4678428,rs61791757,rs866782,rs9826146 6.31014e-281 13.6227 inf 5 6.31014e-281 9.41905e-08 6.40925e-08,1.26324e-07 -0.00218195,0.000918262,-0.000876051,-0.000602443,-3.08939e-06 0.000201512,0.000134302,0.000133048,0.000110519,4.37229e-05
1001 rs1278719,rs4678428,rs61791757,rs67214626,rs866782 6.30805e-281 13.6226 inf 5 6.30805e-281 9.41905e-08 6.39106e-08,1.26702e-07 -0.00218385,0.000916092,-0.000877559,3.08474e-06,-0.000602579 0.000201519,0.000134298,0.000133058,4.37492e-05,0.000110519
1002 rs12695644,rs1278719,rs4678428,rs61791757,rs866782 6.30298e-281 13.6223 inf 5 6.30298e-281 9.42301e-08 6.53174e-08,1.30947e-07 1.17276e-05,-0.00218183,0.000914251,-0.000874949,-0.00060262 4.69267e-05,0.000201113,0.000133929,0.00013283,0.000110516
1003 rs1278719,rs4678428,rs61791757,rs866782,rs9843801 6.3023e-281 13.6222 inf 5 6.3023e-281 9.41888e-08 6.5786e-08,1.25187e-07 -0.00218357,0.000916404,-0.000877333,-0.000602559,2.18867e-06 0.000201512,0.000134302,0.000133048,0.000110519,4.37229e-05
1004 rs1278719,rs4678428,rs61791757,rs866782,rs9872326 6.29612e-281 13.6218 inf 5 6.29612e-281 9.41879e-08 6.58956e-08,1.2781e-07 -0.00218336,0.000916646,-0.000877171,-0.000602544,1.50469e-06 0.000201519,0.000134298,0.000133058,0.000110519,4.37492e-05
1005 rs1278719,rs4678428,rs61791757,rs866782,rs9843348 6.29444e-281 13.6217 inf 5 6.29444e-281 9.41871e-08 6.61409e-08,1.24659e-07 -0.00218294,0.000917125,-0.000876836,-0.000602514,1.40246e-07 0.000201512,0.000134302,0.000133048,0.000110519,4.37229e-05
1006 rs1278719,rs28812220,rs4678428,rs61791757,rs866782 6.29431e-281 13.6217 inf 5 6.29431e-281 9.41875e-08 6.39019e-08,1.28545e-07 -0.00218323,1.07969e-06,0.000916796,-0.000877067,-0.000602535 0.000201519,4.37492e-05,0.000134298,0.000133058,0.000110519
1007 rs1278719,rs1393786,rs4678428,rs61791757,rs866782 6.27979e-281 13.6207 inf 5 6.27979e-281 9.42254e-08 6.52393e-08,1.29791e-07 -0.00218189,1.10898e-05,0.000914422,-0.000875058,-0.000602613 0.000201113,4.69872e-05,0.000133926,0.000132829,0.000110516
1008 rs10222451,rs1278719,rs4678428,rs61791757,rs866782 6.27326e-281 13.6202 inf 5 6.27326e-281 9.4224e-08 6.3943e-08,1.27567e-07 1.08805e-05,-0.00218191,0.000914474,-0.000875091,-0.000602611 4.69872e-05,0.000201113,0.000133926,0.000132829,0.000110516
1009 rs1278719,rs13068210,rs4678428,rs61791757,rs866782 6.27072e-281 13.62 inf 5 6.27072e-281 9.42234e-08 6.48081e-08,1.26081e-07 -0.00218192,1.07981e-05,0.000914495,-0.000875104,-0.00060261 0.000201113,4.69872e-05,0.000133926,0.000132829,0.000110516
1010 rs1278719,rs4678428,rs61791757,rs67109185,rs866782 6.26999e-281 13.62 inf 5 6.26999e-281 9.42228e-08 6.392e-08,1.24474e-07 -0.00218192,0.000914508,-0.000875112,1.0697e-05,-0.00060261 0.000201113,0.000133929,0.00013283,4.69267e-05,0.000110516
1011 rs1278719,rs4678428,rs61791757,rs866782,rs9834966 6.2599e-281 13.6193 inf 5 6.2599e-281 9.42206e-08 6.6479e-08,1.2791e-07 -0.00218195,0.000914592,-0.000875165,-0.000602607,1.03601e-05 0.000201113,0.000133929,0.00013283,0.000110516,4.69267e-05
1012 rs1278719,rs4678428,rs61791757,rs6799320,rs866782 6.25792e-281 13.6191 inf 5 6.25792e-281 9.42202e-08 6.64232e-08,1.30959e-07 -0.00218196,0.000914609,-0.000875176,1.02925e-05,-0.000602606 0.000201113,0.000133929,0.00013283,4.69267e-05,0.000110516
1013 rs1278719,rs13321220,rs4678428,rs61791757,rs866782 6.25064e-281 13.6186 inf 5 6.25064e-281 9.4219e-08 6.47672e-08,1.26786e-07 -0.00218198,1.0121e-05,0.000914663,-0.00087521,-0.000602604 0.000201113,4.69872e-05,0.000133926,0.000132829,0.000110516
1014 rs12330335,rs1278719,rs4678428,rs61791757,rs866782 6.24789e-281 13.6184 inf 5 6.24789e-281 9.42184e-08 6.61788e-08,1.2523e-07 1.00247e-05,-0.00218199,0.000914687,-0.000875225,-0.000602603 4.69872e-05,0.000201113,0.000133926,0.000132829,0.000110516
1015 rs114352779,rs1278719,rs4678428,rs61791757,rs866782 6.24585e-281 13.6183 inf 5 6.24585e-281 9.42813e-08 6.5372e-08,1.28074e-07 4.19197e-05,-0.00218242,0.000915868,-0.000875974,-0.00060256 0.000113316,0.000201072,0.000133464,0.000132642,0.000110515
1016 rs1278719,rs4678428,rs61791757,rs866782,rs9653930 6.24371e-281 13.6182 inf 5 6.24371e-281 9.42171e-08 6.29161e-08,1.25871e-07 -0.002182,0.000914733,-0.000875255,-0.000602602,9.79425e-06 0.000201113,0.000133929,0.00013283,0.000110516,4.69267e-05
1017 rs1278719,rs4678428,rs61791757,rs6799056,rs866782 6.23949e-281 13.6179 inf 5 6.23949e-281 9.42157e-08 6.45452e-08,1.25669e-07 -0.00218202,0.000914781,-0.000875285,9.55771e-06,-0.0006026 0.000201114,0.000133932,0.000132832,4.68668e-05,0.000110516
1018 rs1278719,rs4678428,rs61791757,rs6767060,rs866782 6.2373e-281 13.6177 inf 5 6.2373e-281 9.42161e-08 6.26953e-08,1.29762e-07 -0.00218202,0.000914781,-0.000875285,9.6437e-06,-0.0006026 0.000201113,0.000133926,0.000132829,4.69872e-05,0.000110516
1019 rs1278719,rs28519617,rs4678428,rs61791757,rs866782 6.23645e-281 13.6176 inf 5 6.23645e-281 9.42159e-08 6.50411e-08,1.24598e-07 -0.00218202,9.61269e-06,0.000914789,-0.00087529,-0.0006026 0.000201113,4.69872e-05,0.000133926,0.000132829,0.000110516
1020 rs1278719,rs1393787,rs4678428,rs61791757,rs866782 6.23567e-281 13.6176 inf 5 6.23567e-281 9.42178e-08 6.57904e-08,1.29074e-07 -0.00218201,9.99634e-06,0.000914749,-0.000875265,-0.000602601 0.000201112,4.72995e-05,0.00013391,0.000132823,0.000110516
1021 rs1278719,rs34864445,rs4678428,rs61791757,rs866782 6.23332e-281 13.6174 inf 5 6.23332e-281 9.42156e-08 6.34756e-08,1.2795e-07 -0.00218203,9.58044e-06,0.000914808,-0.000875302,-0.000602599 0.000201113,4.70484e-05,0.000133923,0.000132828,0.000110516
1022 rs1278719,rs4678428,rs61791757,rs6439629,rs866782 6.23173e-281 13.6173 inf 5 6.23173e-281 9.42144e-08 6.39919e-08,1.30386e-07 -0.00218204,0.000914843,-0.000875324,9.35242e-06,-0.000602598 0.000201113,0.000133929,0.00013283,4.69267e-05,0.000110516
1023 rs1278719,rs13079205,rs4678428,rs61791757,rs866782 6.22921e-281 13.6171 inf 5 6.22921e-281 9.42139e-08 6.51952e-08,1.28108e-07 -0.00218205,9.25664e-06,0.000914867,-0.00087534,-0.000602597 0.000201113,4.69267e-05,0.000133929,0.00013283,0.000110516
1024 rs115976517,rs1278719,rs4678428,rs61791757,rs866782 6.22725e-281 13.617 inf 5 6.22725e-281 9.42245e-08 6.63688e-08,1.27175e-07 1.13737e-05,-0.00218198,0.000914681,-0.000875222,-0.000602604 4.88044e-05,0.000201106,0.000133846,0.000132797,0.000110516
1025 rs1278719,rs28535121,rs4678428,rs61791757,rs866782 6.22617e-281 13.6169 inf 5 6.22617e-281 9.42149e-08 6.39878e-08,1.28075e-07 -0.00218205,9.48097e-06,0.000914853,-0.000875331,-0.000602597 0.000201112,4.71726e-05,0.000133916,0.000132825,0.000110516
1026 rs1278719,rs35352346,rs4678428,rs61791757,rs866782 6.211e-281 13.6159 inf 5 6.211e-281 9.42098e-08 6.59663e-08,1.266e-07 -0.00218212,8.53207e-06,0.000915048,-0.000875454,-0.00060259 0.000201113,4.69267e-05,0.000133929,0.00013283,0.000110516
1027 rs1278719,rs4678428,rs61791757,rs6792630,rs866782 6.19592e-281 13.6148 inf 5 6.19592e-281 9.42082e-08 6.46476e-08,1.29524e-07 -0.00218216,0.000915152,-0.00087552,8.25916e-06,-0.000602586 0.000201112,0.000133916,0.000132825,4.71726e-05,0.000110516
1028 rs1278719,rs4678428,rs61791757,rs67589653,rs866782 6.19456e-281 13.6147 inf 5 6.19456e-281 9.42075e-08 6.35766e-08,1.26017e-07 -0.00218217,0.000915181,-0.000875538,8.10568e-06,-0.000602585 0.000201112,0.00013392,0.000132826,4.71102e-05,0.000110516
1029 rs116090319,rs1278719,rs4678428,rs61791757,rs866782 6.19026e-281 13.6144 inf 5 6.19026e-281 9.42172e-08 6.67873e-08,1.27166e-07 -2.8988e-05,-0.00218183,0.000917186,-0.000875587,-0.000599734 0.000138653,0.000201132,0.000133417,0.00013275,0.00011131
1030 rs1278719,rs4678428,rs61791757,rs866782,rs9848926 6.13239e-281 13.6103 inf 5 6.13239e-281 9.41927e-08 6.55719e-08,1.27407e-07 -0.00218251,0.000916119,-0.000876133,-0.00060255,4.25465e-06 0.000201113,0.000133926,0.000132829,0.000110516,4.69872e-05
1031 rs1278719,rs4678428,rs61791757,rs6793835,rs866782 6.1139e-281 13.609 inf 5 6.1139e-281 9.41903e-08 6.5426e-08,1.28619e-07 -0.00218319,0.000917957,-0.000877297,-3.20838e-06,-0.000602482 0.000201112,0.000133913,0.000132824,4.72357e-05,0.000110516
1032 rs112490075,rs1278719,rs61791757,rs866782,rs9848883 6.11119e-281 13.6088 inf 5 6.11119e-281 9.53637e-08 6.65898e-08,1.28977e-07 -0.000142458,-0.00203292,-0.00089565,-0.00136278,-0.000820312 7.33678e-05,0.000190326,0.000132645,0.000148211,0.000120699
1033 rs1278719,rs1403763,rs4678428,rs61791757,rs866782 6.10642e-281 13.6085 inf 5 6.10642e-281 9.41974e-08 6.5002e-08,1.27271e-07 -0.00218398,5.72532e-06,0.000915728,-0.000877604,-0.000602737 0.00020126,4.67807e-05,0.00013394,0.000132785,0.00011053
1034 rs1278719,rs4678428,rs61791757,rs6799517,rs866782 6.06789e-281 13.6057 inf 5 6.06789e-281 9.41883e-08 6.42568e-08,1.29277e-07 -0.00218252,0.000917677,-0.000876518,-1.97671e-06,-0.000602431 0.000201268,0.000133945,0.000132793,4.67173e-05,0.000110531
1035 rs1278719,rs28509770,rs4678428,rs61791757,rs866782 6.0631e-281 13.6054 inf 5 6.0631e-281 9.41872e-08 6.58151e-08,1.27107e-07 -0.00218303,6.75378e-07,0.000917003,-0.000876899,-0.000602539 0.000201268,4.67173e-05,0.000133945,0.000132793,0.000110531
1036 rs1278719,rs13092707,rs4678428,rs61791757,rs866782 6.05105e-281 13.6045 inf 5 6.05105e-281 9.41875e-08 6.49395e-08,1.28241e-07 -0.0021834,-1.1016e-06,0.000917173,-0.000876999,-0.000602504 0.000202018,4.27654e-05,0.000133417,0.000132845,0.000110515
1037 rs1278719,rs141390726,rs4678428,rs61791757,rs866782 6.00758e-281 13.6014 inf 5 6.00758e-281 9.42319e-08 6.77981e-08,1.27933e-07 -0.00218311,-4.5585e-05,0.000917733,-0.000877155,-0.00060249 0.000201069,0.0001787,0.000133435,0.000132631,0.000110515
1038 rs1278719,rs4678428,rs61791757,rs863930 6.00612e-281 11.2415 inf 4 1.51982e-152 7.65192e-08 4.96295e-08,1.06194e-07 -0.00179051,0.00102152,-0.000820537,0.000108966 0.000184981,0.000133053,0.000133687,4.85043e-05
1039 rs1278719,rs4678428,rs61791757,rs6775793,rs866782 5.99475e-281 13.6005 inf 5 5.99475e-281 9.42034e-08 6.33652e-08,1.3094e-07 -0.00218331,0.000918295,-0.000877512,9.49771e-06,-0.00060247 0.000201085,0.000133615,0.000132703,6.16607e-05,0.000110515
1040 rs1278719,rs4678428,rs61791757,rs75452345,rs866782 5.94848e-281 13.5971 inf 5 5.94848e-281 9.41878e-08 6.39694e-08,1.26792e-07 -0.00218299,0.00091743,-0.000876963,-1.87903e-06,-0.000602502 0.000201088,0.000133651,0.000132718,5.8202e-05,0.000110515
1041 rs1278495,rs1278719,rs4678428,rs61791757,rs866782 5.92585e-281 13.5955 inf 5 5.92585e-281 9.41875e-08 6.54248e-08,1.27973e-07 1.5176e-06,-0.00218283,0.000916996,-0.000876688,-0.000602518 6.16607e-05,0.000201085,0.000133615,0.000132703,0.000110515
1042 rs113587652,rs1278719,rs4678428,rs61791757,rs866782 5.92112e-281 13.5951 inf 5 5.92112e-281 9.41879e-08 6.36802e-08,1.26109e-07 -2.17346e-06,-0.00218299,0.000917419,-0.000876957,-0.000602502 6.2925e-05,0.000201084,0.000133605,0.000132699,0.000110515
1043 rs113915265,rs1278719,rs4678428,rs61791757,rs866782 5.92034e-281 13.5951 inf 5 5.92034e-281 9.41871e-08 6.51883e-08,1.28455e-07 4.69956e-07,-0.00218288,0.000917121,-0.000876768,-0.000602513 6.24072e-05,0.000201085,0.000133609,0.000132701,0.000110515
1044 rs1278719,rs34153877,rs61791757,rs866782,rs9848883 5.90639e-281 13.594 inf 5 5.90639e-281 9.52948e-08 6.59233e-08,1.28373e-07 -0.00205576,9.80709e-05,-0.000913325,-0.00133572,-0.000803582 0.000190762,5.11921e-05,0.000133231,0.000148465,0.000120658
1045 rs1153872,rs1278719,rs4678428,rs61791757 5.79188e-281 11.2257 inf 4 1.4656e-152 7.64813e-08 5.1941e-08,1.07316e-07 0.00010751,-0.0017894,0.00102167,-0.000821525 4.81193e-05,0.000184928,0.000133064,0.000133642
1046 rs1278719,rs4678428,rs56336182,rs61791757 5.77672e-281 11.2246 inf 4 1.46177e-152 7.67951e-08 5.19672e-08,1.07482e-07 -0.00173026,0.00101374,-0.000145661,-0.000869639 0.000182593,0.0001328,6.2407e-05,0.000132661
1047 rs1278719,rs61791757,rs77362515,rs866782,rs9848883 5.75004e-281 13.5824 inf 5 5.75004e-281 9.52791e-08 6.54035e-08,1.29717e-07 -0.00203356,-0.000895631,-0.000138408,-0.00136344,-0.000821117 0.000190328,0.000132647,7.24732e-05,0.000148224,0.000120721
1048 rs1278719,rs4678428,rs61791757,rs661739 5.72857e-281 11.2209 inf 4 1.44959e-152 7.6456e-08 5.14099e-08,1.04188e-07 -0.00178983,0.00102136,-0.000821027,0.000107795 0.000184976,0.000133055,0.000133679,4.84261e-05
1049 rs1278719,rs483465,rs866782 5.72158e-281 8.86055 inf 3 3.07375e-06 5.86274e-08 3.55136e-08,8.56597e-08 -0.00124597,0.000844957,-0.000562122 0.00015095,0.000127937,0.000111019
1050 rs1278719,rs61791757,rs74656356,rs866782,rs9848883 5.71155e-281 13.5795 inf 5 5.71155e-281 9.52699e-08 6.46096e-08,1.27185e-07 -0.00203356,-0.000895618,-0.000138153,-0.00136342,-0.000821098 0.000190328,0.000132647,7.24732e-05,0.000148224,0.000120721
1051 rs1278719,rs3957816,rs4678428,rs61791757 5.61679e-281 11.2124 inf 4 1.4213e-152 7.64288e-08 5.16788e-08,1.08997e-07 -0.00178956,0.000107366,0.00102127,-0.000821178 0.000184976,4.84261e-05,0.000133055,0.000133679
1052 rs1278719,rs61791757,rs78473846,rs866782,rs9848883 5.54443e-281 13.5666 inf 5 5.54443e-281 9.52301e-08 6.61792e-08,1.25411e-07 -0.00203253,-0.00089541,-0.000139618,-0.00136216,-0.000819583 0.000190325,0.000132645,7.38306e-05,0.000148205,0.000120689
1053 rs1278719,rs4678428,rs61791757,rs668485 5.5016e-281 11.2034 inf 4 1.39215e-152 7.63985e-08 4.90344e-08,1.04714e-07 -0.00178934,0.00102109,-0.000821212,0.000107055 0.000184981,0.000133053,0.000133687,4.85043e-05
1054 rs1278719,rs3913715,rs4678428,rs61791757 5.4932e-281 11.2027 inf 4 1.39003e-152 7.67255e-08 5.03028e-08,1.05726e-07 -0.00173023,-0.000143719,0.00101367,-0.000869599 0.000182593,6.21542e-05,0.000132802,0.000132662
1055 rs1278719,rs4678428,rs61791757,rs838199 5.48156e-281 11.2018 inf 4 1.38708e-152 7.63935e-08 5.00215e-08,1.06298e-07 -0.00178929,0.00102107,-0.000821241,0.000106975 0.000184981,0.000133053,0.000133687,4.85043e-05
1056 rs1278719,rs1698982,rs4678428,rs61791757 5.47432e-281 11.2012 inf 4 1.38525e-152 7.63916e-08 5.09376e-08,1.04651e-07 -0.00178947,0.000106949,0.00102126,-0.00082126 0.000184995,4.8506e-05,0.00013306,0.000133686
1057 rs1278719,rs61791757,rs632016,rs78930792,rs866782 5.46249e-281 13.5601 inf 5 5.46249e-281 9.4057e-08 6.5059e-08,1.28595e-07 -0.00215795,-0.000883954,0.000885219,0.000127559,-0.000614803 0.000199461,0.000132779,0.000130535,0.000128001,0.000111557
1058 rs12330635,rs1278719,rs13071085,rs72493178,rs866782 5.43883e-281 13.5582 inf 5 5.43883e-281 9.52402e-08 6.63322e-08,1.27555e-07 -0.000467433,-0.00197996,-5.77369e-05,-0.00132253,-0.00210291 0.000129854,0.000182924,8.80643e-05,0.000188003,0.000197792
1059 rs1278719,rs483465,rs9856769 5.43024e-281 8.83786 inf 3 2.91724e-06 5.93639e-08 3.47498e-08,8.64064e-08 -0.00133987,0.00150067,0.000613687 0.000160125,0.000166698,0.000118749
1060 rs1278719,rs4678428,rs61791757,rs67389407 5.40968e-281 11.196 inf 4 1.36889e-152 7.67045e-08 4.92729e-08,1.04316e-07 -0.00173021,0.00101363,-0.000869569,-0.000143306 0.000182593,0.000132802,0.000132662,6.21542e-05
1061 rs1278719,rs61791757,rs75262249,rs866782,rs9848883 5.38556e-281 13.5539 inf 5 5.38556e-281 9.51894e-08 6.53148e-08,1.27676e-07 -0.00203319,-0.000895451,-0.00013674,-0.00136288,-0.00082046 0.000190327,0.000132646,7.29154e-05,0.000148217,0.00012071
1062 rs1278719,rs4678428,rs61791757,rs7349597 5.36799e-281 11.1927 inf 4 1.35834e-152 7.64811e-08 5.13146e-08,1.04879e-07 -0.00176079,0.00104734,-0.000787462,9.88602e-05 0.000183326,0.0001345,0.000136399,4.42491e-05
1063 rs1278719,rs61791757,rs866782,rs9845457,rs9848883 5.34553e-281 13.5507 inf 5 5.34553e-281 9.47456e-08 6.60553e-08,1.27014e-07 -0.00203368,-0.000975799,-0.00133882,-8.93394e-05,-0.000794103 0.00019033,0.000142276,0.000148429,5.27181e-05,0.000121
1064 rs1278719,rs3821445,rs61791757 5.28274e-281 8.8259 inf 3 2.838e-06 5.8534e-08 3.666e-08,8.37822e-08 -0.00135447,-0.000647174,-0.000901654 0.000163223,0.000107195,0.000132592
1065 rs1278719,rs4678428,rs61791757,rs6808143 5.25327e-281 11.1833 inf 4 1.32931e-152 7.66638e-08 4.96649e-08,1.08322e-07 -0.00173021,0.00101363,-0.000869568,-0.000141937 0.000182593,0.000132804,0.000132663,6.19054e-05
1066 rs1278719,rs13071085,rs61791757,rs632016,rs866782 5.19378e-281 13.5382 inf 5 5.19378e-281 9.33744e-08 6.43593e-08,1.27589e-07 -0.00215357,3.09538e-06,-0.000878057,0.000886091,-0.000602203 0.000200119,8.86449e-05,0.000133503,0.000130538,0.000126391
1067 rs1278719,rs525773,rs61791757,rs866782,rs9848883 5.18688e-281 13.5376 inf 5 5.18688e-281 9.48293e-08 6.59353e-08,1.29689e-07 -0.00205513,8.16451e-05,-0.000828876,-0.001381,-0.000843061 0.000190834,4.7188e-05,0.000136979,0.000148947,0.000122034
1068 rs1278719,rs4678428,rs61789606,rs61791757 5.11335e-281 11.1716 inf 4 1.29391e-152 7.6452e-08 5.01137e-08,1.0737e-07 -0.00176943,0.00100026,-0.000185449,-0.000844182 0.000183727,0.000132616,8.33605e-05,0.000132751
1069 rs1278719,rs13067714,rs4678428,rs61791757 4.98115e-281 11.1602 inf 4 1.26046e-152 7.65915e-08 5.03914e-08,1.07838e-07 -0.00173004,-0.000142233,0.00101319,-0.000869289 0.000182593,6.26638e-05,0.000132798,0.00013266
1070 rs1278719,rs4678428,rs61791757,rs634559 4.94763e-281 11.1573 inf 4 1.25197e-152 7.62524e-08 4.84495e-08,1.09037e-07 -0.00178809,0.00102075,-0.000822054,0.0001047 0.000184995,0.00013306,0.000133686,4.8506e-05
1071 rs116814272,rs1278719,rs61791757,rs866782,rs9848883 4.89187e-281 13.5122 inf 5 4.89187e-281 9.50574e-08 6.49729e-08,1.27439e-07 -0.000133785,-0.0020328,-0.000895207,-0.00136226,-0.000819732 7.33678e-05,0.000190326,0.000132645,0.000148211,0.000120699
1072 rs1278719,rs4678428,rs61791757,rs668437 4.88875e-281 11.1521 inf 4 1.23707e-152 7.62377e-08 5.18855e-08,1.05062e-07 -0.00178787,0.00102077,-0.000822272,0.000104292 0.00018499,0.000133063,0.000133678,4.84279e-05
1073 rs1278719,rs60149787,rs61791757,rs866782,rs9848883 4.8661e-281 13.5099 inf 5 4.8661e-281 9.50502e-08 6.48589e-08,1.29436e-07 -0.0020328,-0.000133573,-0.000895196,-0.00136225,-0.000819718 0.000190326,7.33678e-05,0.000132645,0.000148211,0.000120699
1074 rs1278719,rs61791757,rs7634492,rs866782,rs9848883 4.75936e-281 13.5003 inf 5 4.75936e-281 9.50196e-08 6.44544e-08,1.29251e-07 -0.00203279,-0.000895151,-0.000132676,-0.0013622,-0.000819658 0.000190326,0.000132645,7.33678e-05,0.000148211,0.000120699
1075 rs1278719,rs61791757,rs7619852,rs866782,rs9848883 4.71683e-281 13.4964 inf 5 4.71683e-281 9.50073e-08 6.57437e-08,1.25871e-07 -0.00203278,-0.000895132,-0.000132311,-0.00136218,-0.000819634 0.000190326,0.000132645,7.33678e-05,0.000148211,0.000120699
1076 rs1278719,rs4678428,rs56264828,rs61791757 4.57616e-281 11.1234 inf 4 1.15797e-152 7.64742e-08 5.21246e-08,1.04062e-07 -0.00173,0.0010131,-0.000138722,-0.000869232 0.000182593,0.000132802,6.21542e-05,0.000132662
1077 rs1278719,rs4678428,rs61791757,rs67692166 4.57259e-281 11.123 inf 4 1.15707e-152 7.64737e-08 5.02822e-08,1.0724e-07 -0.00172993,0.00101292,-0.000869117,-0.00013985 0.000182593,0.000132798,0.00013266,6.26638e-05
1078 rs112066868,rs1278719,rs4678428,rs61791757 4.5146e-281 11.1175 inf 4 1.1424e-152 7.64561e-08 5.24838e-08,1.07911e-07 -0.000139491,-0.00172992,0.00101288,-0.000869091 6.26638e-05,0.000182593,0.000132798,0.00013266
1079 rs113630844,rs1278719,rs4678428,rs61791757 4.45715e-281 11.1119 inf 4 1.12786e-152 7.62961e-08 5.23516e-08,1.06853e-07 -0.000191005,-0.00178864,0.000988878,-0.000883711 8.78923e-05,0.000185004,0.000132663,0.000133068
1080 rs111323206,rs1278719,rs4678428,rs61791757 4.40031e-281 11.1064 inf 4 1.11348e-152 7.64211e-08 5.11544e-08,1.06963e-07 -0.000139352,-0.00172985,0.00101271,-0.000868983 6.29248e-05,0.000182592,0.000132796,0.000132659
1081 rs1278719,rs61791757,rs77793450,rs866782,rs9848883 4.39833e-281 13.466 inf 5 4.39833e-281 9.49114e-08 6.53327e-08,1.28149e-07 -0.00203243,-0.000894939,-0.000130263,-0.00136163,-0.000818993 0.000190325,0.000132645,7.38306e-05,0.000148205,0.000120689
1082 rs1278719,rs34706807,rs61791757,rs866782,rs9848883 4.34793e-281 13.461 inf 5 4.34793e-281 9.48317e-08 6.58577e-08,1.30671e-07 -0.00206888,-7.56821e-05,-0.000898724,-0.00135558,-0.000815511 0.000191578,4.37161e-05,0.000132727,0.000148149,0.00012063
1083 rs114051241,rs1278719,rs61791757,rs866782,rs9848883 4.32292e-281 13.4585 inf 5 4.32292e-281 9.48949e-08 6.33791e-08,1.29901e-07 -0.000164197,-0.00202208,-0.000893513,-0.0013494,-0.000804311 9.34244e-05,0.00019039,0.000132625,0.000148173,0.000120655
1084 rs1278719,rs61791757,rs665200,rs78930792,rs866782 4.23126e-281 13.4492 inf 5 4.23126e-281 9.37185e-08 6.26486e-08,1.26132e-07 -0.00215713,-0.000887044,0.000876848,0.000137949,-0.000627269 0.000199733,0.000132768,0.000129998,0.000128,0.000111368
1085 rs1278719,rs17252498,rs61791757 4.20872e-281 8.72719 inf 3 2.26101e-06 5.82239e-08 3.48658e-08,8.31642e-08 -0.00134893,-0.000639551,-0.000900809 0.00016303,0.000106594,0.000132589
1086 rs1278719,rs35264626,rs61791757,rs866782,rs9848883 4.19184e-281 13.4451 inf 5 4.19184e-281 9.47814e-08 6.44203e-08,1.27739e-07 -0.00206841,-7.47532e-05,-0.000898597,-0.00135556,-0.000815453 0.000191578,4.37161e-05,0.000132727,0.000148149,0.00012063
1087 rs1278719,rs4125861,rs4678428,rs61791757 4.17852e-281 11.0839 inf 4 1.05735e-152 7.63497e-08 5.16143e-08,1.0649e-07 -0.00172982,-0.000137296,0.00101263,-0.000868933 0.000182593,6.26638e-05,0.000132798,0.00013266
1088 rs114051241,rs1278719,rs4678428,rs61791757 4.17382e-281 11.0834 inf 4 1.05616e-152 7.63648e-08 4.77049e-08,1.054e-07 -0.000205173,-0.00172745,0.00100667,-0.000865128 9.34308e-05,0.000182579,0.00013268,0.000132612
1089 rs1278719,rs17265675,rs4678428,rs61791757 4.10464e-281 11.0761 inf 4 1.03866e-152 7.63251e-08 5.08048e-08,1.05912e-07 -0.0017298,-0.000136785,0.00101257,-0.000868896 0.000182593,6.26638e-05,0.000132798,0.00013266
1090 rs1278719,rs4678428,rs61791757,rs75439229 4.1008e-281 11.0757 inf 4 1.03769e-152 7.62146e-08 4.77173e-08,1.06817e-07 -0.00179854,0.000995424,-0.000967014,0.000236541 0.000185877,0.000132611,0.000141811,0.000110237
1091 rs1278719,rs13079037,rs4678428,rs61791757 4.01058e-281 11.0661 inf 4 1.01486e-152 7.62679e-08 5.16819e-08,1.07401e-07 -0.00175524,-8.40548e-05,0.00102514,-0.00083842 0.000183154,3.88475e-05,0.00013324,0.000132925
1092 rs1278719,rs61791757,rs79966407,rs866782,rs9848883 3.98368e-281 13.423 inf 5 3.98368e-281 9.47752e-08 6.5138e-08,1.27978e-07 -0.00203238,-0.000894726,-0.000126052,-0.0013614,-0.000818728 0.000190325,0.000132645,7.38306e-05,0.000148205,0.000120689
1093 rs1278719,rs4678428,rs55654524,rs61791757 3.89802e-281 11.0537 inf 4 9.86374e-153 7.62531e-08 4.87446e-08,1.06028e-07 -0.00172983,0.00101266,-0.000133638,-0.000868953 0.000182593,0.000132804,6.19054e-05,0.000132663
1094 rs1278719,rs13071085,rs72493178,rs73222262,rs866782 3.84263e-281 13.4073 inf 5 3.84263e-281 9.47413e-08 6.50892e-08,1.30323e-07 -0.0019826,-5.77126e-05,-0.00132534,-0.000465817,-0.00210489 0.000183486,8.80644e-05,0.000188464,0.000133185,0.000198314
1095 rs1278719,rs13059045,rs483465,rs61791757 3.76885e-281 11.0391 inf 4 9.53687e-153 7.57595e-08 4.95519e-08,1.05078e-07 -0.00173174,-0.000209642,0.000918686,-0.00081669 0.000181002,7.83815e-05,0.000126594,0.000133702
1096 rs1278719,rs34683314,rs61791757,rs866782,rs9848883 3.7612e-281 13.398 inf 5 3.7612e-281 9.46364e-08 6.37076e-08,1.26778e-07 -0.00206458,-7.17157e-05,-0.000898343,-0.00135358,-0.000812669 0.000191413,4.35384e-05,0.000132731,0.000148148,0.000120605
1097 rs1278719,rs1279086,rs483465,rs61791757 3.75495e-281 11.0375 inf 4 9.5017e-153 7.6095e-08 5.11857e-08,1.07296e-07 -0.00165736,0.000119342,0.000874316,-0.000845981 0.000178704,4.31731e-05,0.000127864,0.000132718
1098 rs10935178,rs1278719,rs61791757,rs866782,rs9848883 3.74691e-281 13.3964 inf 5 3.74691e-281 9.46923e-08 6.62686e-08,1.29262e-07 -0.000129478,-0.00203361,-0.000894223,-0.00136226,-0.000819822 7.74553e-05,0.00019033,0.000132639,0.000148223,0.00012072
1099 rs1278719,rs4678429,rs61791757,rs866782,rs9848883 3.72095e-281 13.3934 inf 5 3.72095e-281 9.46868e-08 6.13806e-08,1.27419e-07 -0.00203088,0.00014371,-0.000883176,-0.00134964,-0.000805633 0.000190323,8.60908e-05,0.000132629,0.000148173,0.000120639
1100 rs1278719,rs13071085,rs61791757,rs665200,rs866782 3.71588e-281 13.3928 inf 5 3.71588e-281 9.29264e-08 6.32742e-08,1.25239e-07 -0.00215215,9.05224e-06,-0.00088169,0.000876317,-0.000617727 0.000200451,8.86577e-05,0.000133492,0.00013002,0.000126199
1101 rs1278719,rs17198295,rs61791757,rs866782,rs9848883 3.68856e-281 13.3896 inf 5 3.68856e-281 9.4667e-08 6.47832e-08,1.27408e-07 -0.00202808,0.000118237,-0.000881923,-0.00134557,-0.000800827 0.000190331,7.11993e-05,0.000132649,0.000148241,0.000120748
1102 rs1278719,rs141164406,rs61791757,rs866782,rs9848883 3.62768e-281 13.3823 inf 5 3.62768e-281 9.46463e-08 6.79075e-08,1.27807e-07 -0.00203234,-0.000121936,-0.000894519,-0.00136116,-0.000818469 0.000190325,7.38306e-05,0.000132645,0.000148205,0.000120689
1103 rs1278719,rs665200 3.62147e-281 6.30209 inf 2 0.0207081 4.06217e-08 2.16401e-08,6.31047e-08 -0.00087466,0.000964566 0.000131721,0.000129317
1104 rs1278719,rs1291921,rs61791757,rs866782,rs9848883 3.55801e-281 13.3739 inf 5 3.55801e-281 9.32082e-08 6.38058e-08,1.24917e-07 -0.00204854,9.41917e-05,-0.000889906,-0.001279,-0.000734076 0.000191589,0.000117951,0.000132606,0.000175622,0.000154179
1105 rs1278719,rs1279831,rs4678428,rs61791757 3.52344e-281 11.0098 inf 4 8.91588e-153 7.59081e-08 5.10495e-08,1.08552e-07 -0.00175091,8.98307e-05,0.00103604,-0.000794121 0.00018306,4.40495e-05,0.000133975,0.000136352
1106 rs114968564,rs1278719,rs4678428,rs61791757 3.37581e-281 10.9913 inf 4 8.54232e-153 7.59137e-08 5.10935e-08,1.08012e-07 -0.000179415,-0.00178469,0.000989378,-0.000882214 8.78923e-05,0.000185004,0.000132663,0.000133068
1107 rs1278719,rs13071085,rs61789601,rs61791757,rs72493178 3.36765e-281 13.35 inf 5 3.36765e-281 9.36715e-08 6.47283e-08,1.27439e-07 -0.00211835,-0.000122881,-0.00152539,-0.000678998,-0.00128717 0.000196989,8.59994e-05,0.000178226,0.000134612,0.000171799
1108 rs1278719,rs4678428,rs60288484,rs61791757 3.35066e-281 10.988 inf 4 8.47868e-153 7.60541e-08 4.9611e-08,1.05354e-07 -0.00172852,0.00100937,-0.000151514,-0.000866854 0.000182586,0.000132738,7.24707e-05,0.000132636
1109 rs1278719,rs181605755,rs61791757,rs866782,rs9848883 3.33671e-281 13.346 inf 5 3.33671e-281 9.45434e-08 6.46212e-08,1.27791e-07 -0.00202953,0.000204426,-0.000885143,-0.00134994,-0.0008058 0.000190325,0.000127317,0.000132608,0.000148172,0.000120639
1110 rs1278719,rs3872588,rs4678428,rs61791757 3.23782e-281 10.9731 inf 4 8.19315e-153 7.6007e-08 4.87692e-08,1.04436e-07 -0.00172848,-0.000150322,0.00100927,-0.000866792 0.000182586,7.24707e-05,0.000132738,0.000132636
1111 rs10935177,rs1278719,rs4678428,rs61791757 3.18954e-281 10.9666 inf 4 8.07096e-153 7.57696e-08 5.02394e-08,1.06643e-07 8.77063e-05,-0.00174992,0.00103444,-0.000795728 4.40884e-05,0.000183048,0.000133929,0.00013635
1112 rs1278719,rs28568667,rs61791757,rs866782,rs9848883 3.08838e-281 13.3124 inf 5 3.08838e-281 9.44218e-08 6.63909e-08,1.28799e-07 -0.00203375,-0.000108459,-0.000894518,-0.00136266,-0.000820278 0.000190331,6.99907e-05,0.000132652,0.000148245,0.000120755
1113 rs111247900,rs1278719,rs4678428,rs61791757 3.02995e-281 10.9443 inf 4 7.66714e-153 7.59162e-08 5.07428e-08,1.06317e-07 -0.000149849,-0.00172834,0.0010089,-0.000866556 7.33762e-05,0.000182585,0.000132734,0.000132634
1114 rs1278719,rs4678428,rs61791757,rs6800570 3.0008e-281 10.9401 inf 4 7.59337e-153 7.59024e-08 5.02541e-08,1.07252e-07 -0.0017284,0.00100906,-0.000866654,-0.000147642 0.000182586,0.000132738,0.000132636,7.24707e-05
1115 rs1278719,rs41345846,rs4678428,rs61791757 2.99748e-281 10.9396 inf 4 7.58498e-153 7.59039e-08 5.10492e-08,1.07221e-07 -0.00171931,0.000158962,0.000986208,-0.000852078 0.000182583,7.80069e-05,0.000132717,0.000132627
1116 rs1278719,rs61791757,rs866782,rs9844666,rs9848883 2.96154e-281 13.2942 inf 5 2.96154e-281 9.4325e-08 6.43444e-08,1.25878e-07 -0.00204781,-0.000900607,-0.00134062,7.39622e-05,-0.00079471 0.000190652,0.000132842,0.000148427,4.9191e-05,0.000121072
1117 rs115064616,rs1278719,rs4678428,rs61791757 2.88774e-281 10.9234 inf 4 7.30729e-153 7.58583e-08 5.05914e-08,1.07674e-07 0.000193261,-0.00172025,0.000988561,-0.00085358 9.56034e-05,0.000182579,0.000132677,0.000132611
1118 rs1278719,rs483465,rs61791757,rs6762209 2.88161e-281 10.9225 inf 4 7.29178e-153 7.55027e-08 4.93904e-08,1.06857e-07 -0.0017104,0.000921319,-0.000815064,-0.000201893 0.000179973,0.000126582,0.000133849,7.75341e-05
1119 rs1278719,rs35328261,rs61791757,rs866782,rs9848883 2.85963e-281 13.279 inf 5 2.85963e-281 9.43308e-08 6.5207e-08,1.26142e-07 -0.00204183,0.000248407,-0.000885845,-0.0013636,-0.000822282 0.000190459,0.000164906,0.000132603,0.000148275,0.000120841
1120 rs1278719,rs61791757,rs838202,rs866782,rs9848883 2.82379e-281 13.2735 inf 5 2.82379e-281 9.41252e-08 6.54462e-08,1.28192e-07 -0.00203671,-0.000879485,6.05547e-05,-0.00133382,-0.000787603 0.000190367,0.000132743,4.3139e-05,0.000148865,0.000121725
1121 rs1278719,rs483465 2.81279e-281 6.19234 inf 2 0.0160839 4.02981e-08 2.20861e-08,6.04467e-08 -0.000852644,0.000939955 0.000129427,0.000126554
1122 rs1278719,rs4678428,rs61791757,rs78494777 2.80681e-281 10.9111 inf 4 7.10248e-153 7.58104e-08 4.93043e-08,1.07489e-07 -0.00172832,0.00100886,-0.00086653,-0.000145245 0.000182586,0.000132738,0.000132636,7.24707e-05
1123 rs1278719,rs518972,rs61791757,rs866782,rs9848883 2.79804e-281 13.2696 inf 5 2.79804e-281 9.41136e-08 6.4795e-08,1.27873e-07 -0.00203671,6.02695e-05,-0.000879548,-0.001334,-0.00078781 0.000190367,4.31215e-05,0.000132743,0.000148858,0.000121714
1124 rs1278719,rs61791757,rs650326,rs866782,rs9848883 2.79035e-281 13.2684 inf 5 2.79035e-281 9.41098e-08 6.54697e-08,1.27923e-07 -0.0020367,-0.00087956,6.01845e-05,-0.00133403,-0.000787842 0.000190367,0.000132743,4.31215e-05,0.000148858,0.000121714
1125 rs1278719,rs61791757,rs696081,rs866782,rs9848883 2.77594e-281 13.2661 inf 5 2.77594e-281 9.40998e-08 6.40651e-08,1.26779e-07 -0.00203652,-0.000879412,6.00347e-05,-0.00133383,-0.000787609 0.000190365,0.000132749,4.31762e-05,0.000148878,0.000121746
1126 rs1278719,rs61791757,rs681783,rs866782,rs9848883 2.77091e-281 13.2653 inf 5 2.77091e-281 9.40992e-08 6.65231e-08,1.26463e-07 -0.00203666,-0.000879571,5.99709e-05,-0.00133402,-0.000787826 0.000190367,0.000132743,4.3139e-05,0.000148865,0.000121725
1127 rs1278719,rs13072038,rs61791757,rs866782,rs9848883 2.72471e-281 13.258 inf 5 2.72471e-281 9.421e-08 6.6761e-08,1.23982e-07 -0.00204699,7.1051e-05,-0.000899937,-0.00134109,-0.000795265 0.000190644,4.91046e-05,0.000132833,0.000148429,0.000121075
1128 rs1278719,rs13071085,rs1711170,rs72493178,rs866782 2.69406e-281 13.2531 inf 5 2.69406e-281 9.47386e-08 6.44875e-08,1.29068e-07 -0.00189585,-0.000123457,0.000141123,-0.0015645,-0.00196431 0.000178423,8.99536e-05,4.03563e-05,0.000174618,0.000191726
1129 rs1278719,rs61791757,rs866782,rs9822771,rs9848883 2.69401e-281 13.2531 inf 5 2.69401e-281 9.42428e-08 6.51717e-08,1.27666e-07 -0.00203293,-0.000892695,-0.00136018,-0.000131025,-0.000817462 0.000190328,0.000132625,0.000148201,8.95406e-05,0.000120686
1130 rs1278719,rs589092,rs61791757,rs866782,rs9848883 2.67026e-281 13.2493 inf 5 2.67026e-281 9.42026e-08 6.4013e-08,1.30317e-07 -0.00202557,5.53834e-05,-0.000878083,-0.00135767,-0.000783349 0.00019036,3.83755e-05,0.000132784,0.000148165,0.000122088
1131 rs1278719,rs4678428,rs61791757,rs67452583 2.66923e-281 10.8893 inf 4 6.75435e-153 7.5732e-08 4.95521e-08,1.05797e-07 -0.00172931,0.00101134,-0.000868112,-0.000122298 0.000182593,0.000132804,0.000132663,6.19054e-05
1132 rs112490075,rs1278719,rs4678428,rs61791757 2.66142e-281 10.888 inf 4 6.73459e-153 7.57378e-08 5.01228e-08,1.0766e-07 -0.000145115,-0.00172819,0.00100853,-0.000866319 7.33762e-05,0.000182585,0.000132734,0.000132634
1133 rs1278719,rs561307,rs61791757,rs866782,rs9848883 2.65999e-281 13.2476 inf 5 2.65999e-281 9.41795e-08 6.53154e-08,1.26461e-07 -0.00204945,6.92303e-05,-0.000888643,-0.00135531,-0.000803138 0.00019076,4.83614e-05,0.000132593,0.000148149,0.000120717
1134 rs113375712,rs1278719,rs4678428,rs61791757 2.65916e-281 10.8876 inf 4 6.72887e-153 7.57277e-08 4.98199e-08,1.04961e-07 -0.000123697,-0.00172921,0.00101109,-0.000867953 6.26638e-05,0.000182593,0.000132798,0.00013266
1135 rs1278719,rs61791757,rs866782,rs9848883,rs9866840 2.63882e-281 13.2441 inf 5 2.63882e-281 9.4163e-08 6.28803e-08,1.29513e-07 -0.00204818,-0.000901158,-0.00134104,-0.000795182,6.923e-05 0.000190706,0.000132897,0.000148441,0.000121097,4.8647e-05
1136 rs1278719,rs61791757,rs866782,rs9848883,rs9872178 2.63613e-281 13.2437 inf 5 2.63613e-281 9.41618e-08 6.71249e-08,1.27503e-07 -0.00204763,-0.000900589,-0.00134104,-0.000795198,6.91881e-05 0.000190683,0.00013287,0.000148441,0.000121096,4.86374e-05
1137 rs1278719,rs34428695,rs61791757,rs866782,rs9848883 2.60608e-281 13.2387 inf 5 2.60608e-281 9.41798e-08 6.51813e-08,1.28539e-07 -0.00202795,8.79598e-05,-0.000881617,-0.00134516,-0.000800355 0.000190335,6.14392e-05,0.000132676,0.000148285,0.000120819
1138 rs1278719,rs4678428,rs61791757,rs9845457 2.59906e-281 10.8777 inf 4 6.5768e-153 7.52729e-08 4.9475e-08,1.04751e-07 -0.00172712,0.000981245,-0.000951897,-9.47209e-05 0.000182581,0.000132902,0.000142278,5.26573e-05
1139 rs1278719,rs570621,rs61791757,rs866782,rs9848883 2.58421e-281 13.235 inf 5 2.58421e-281 9.39905e-08 6.65839e-08,1.27727e-07 -0.0020359,5.7718e-05,-0.000878946,-0.00133419,-0.000787376 0.000190359,4.33278e-05,0.000132781,0.000148916,0.000121873
1140 rs1278719,rs483465,rs489398 2.57296e-281 8.51347 inf 3 1.38225e-06 5.75673e-08 3.49169e-08,8.28363e-08 -0.00122054,0.000850735,0.000531428 0.00014956,0.000127852,0.000108261
1141 rs1278719,rs35522825,rs61791757,rs866782,rs9848883 2.57045e-281 13.2327 inf 5 2.57045e-281 9.41605e-08 6.38755e-08,1.28635e-07 -0.00202795,8.70198e-05,-0.000881627,-0.00134517,-0.00080037 0.000190335,6.12019e-05,0.000132677,0.000148287,0.000120821
1142 rs114968564,rs1278719,rs13071085,rs72493178,rs866782 2.52595e-281 13.2251 inf 5 2.52595e-281 9.29896e-08 6.37835e-08,1.27118e-07 -0.00085181,-0.0018045,-0.000846635,-0.00156908,-0.00113004 0.000273689,0.000176736,0.00026786,0.000174605,0.000318591
1143 rs1278719,rs61791757,rs6805316,rs866782,rs9848883 2.50628e-281 13.2217 inf 5 2.50628e-281 9.40931e-08 6.49099e-08,1.28724e-07 -0.00204641,-0.000899459,6.75481e-05,-0.00134141,-0.000795652 0.000190648,0.000132833,4.87018e-05,0.000148439,0.000121092
1144 rs1278719,rs13065565,rs61791757,rs866782,rs9848883 2.50284e-281 13.2211 inf 5 2.50284e-281 9.37904e-08 6.3849e-08,1.27249e-07 -0.00202758,-9.96221e-05,-0.000868209,-0.00132381,-0.000820425 0.000190343,8.1785e-05,0.000133621,0.000150249,0.000120859
1145 rs12695645,rs1278719,rs61791757,rs866782,rs9848883 2.49061e-281 13.219 inf 5 2.49061e-281 9.40834e-08 6.30059e-08,1.25654e-07 6.70995e-05,-0.00204697,-0.000900024,-0.00134138,-0.000795596 4.85564e-05,0.000190674,0.00013286,0.000148443,0.000121099
1146 rs1278719,rs4678428,rs61791757,rs78473846 2.46631e-281 10.8549 inf 4 6.24088e-153 7.56333e-08 5.10863e-08,1.06644e-07 -0.00172806,0.00100822,-0.00086612,-0.000143177 0.000182585,0.000132732,0.000132634,7.38442e-05
1147 rs12488721,rs1278719,rs61791757,rs866782,rs9848883 2.42784e-281 13.2079 inf 5 2.42784e-281 9.38994e-08 6.38126e-08,1.2689e-07 5.57558e-05,-0.00203552,-0.000879191,-0.00133431,-0.000788146 4.35083e-05,0.000190356,0.000132786,0.000148967,0.000121886
1148 rs1278719,rs556788,rs61791757,rs866782,rs9848883 2.42766e-281 13.2079 inf 5 2.42766e-281 9.38972e-08 6.42542e-08,1.27839e-07 -0.0020354,5.5764e-05,-0.000879057,-0.00133416,-0.000787968 0.000190354,4.3558e-05,0.000132792,0.000148982,0.000121909
1149 rs1278719,rs4678428,rs61791757,rs77362515 2.38966e-281 10.8412 inf 4 6.04691e-153 7.5589e-08 4.93877e-08,1.05307e-07 -0.00172813,0.00100838,-0.000866224,-0.000139306 0.000182586,0.000132738,0.000132636,7.24707e-05
1150 rs1278719,rs4678428,rs61791757,rs74656356 2.37356e-281 10.8383 inf 4 6.00617e-153 7.55797e-08 4.77887e-08,1.06426e-07 -0.00172812,0.00100836,-0.000866211,-0.000139051 0.000182586,0.000132738,0.000132636,7.24707e-05
1151 rs1278719,rs13071085,rs483465,rs61791757 2.32642e-281 10.8296 inf 4 5.8869e-153 7.51292e-08 4.98733e-08,1.07331e-07 -0.00171529,-0.000193902,0.00089915,-0.00083355 0.000180335,7.76372e-05,0.000126978,0.000133099
1152 rs1278719,rs34153877,rs4678428,rs61791757 2.32399e-281 10.8291 inf 4 5.88074e-153 7.55281e-08 4.85634e-08,1.04541e-07 -0.00174592,9.7308e-05,0.000976879,-0.00088449 0.000182947,5.12397e-05,0.000133037,0.000133259
1153 rs1278719,rs61791757,rs866782,rs9826454,rs9848883 2.30651e-281 13.1857 inf 5 2.30651e-281 9.39785e-08 6.41465e-08,1.26277e-07 -0.00204556,-0.000898778,-0.00134194,6.44499e-05,-0.000796276 0.000190641,0.000132825,0.000148441,4.86207e-05,0.000121095
1154 rs1278719,rs4678428,rs61791757,rs75262249 2.28761e-281 10.8223 inf 4 5.78869e-153 7.55292e-08 4.96556e-08,1.0513e-07 -0.00172804,0.00100817,-0.000866085,-0.000138509 0.000182586,0.000132736,0.000132635,7.29185e-05
1155 rs1278719,rs151053585,rs61791757,rs866782,rs9848883 2.20211e-281 13.1655 inf 5 2.20211e-281 9.39715e-08 6.70232e-08,1.28686e-07 -0.00203218,-0.000168278,-0.000891026,-0.00135792,-0.000814886 0.000190325,0.000127317,0.000132608,0.000148172,0.000120639
1156 rs1278719,rs13327606,rs61791757,rs866782,rs9848883 2.13908e-281 13.1529 inf 5 2.13908e-281 9.39264e-08 6.52922e-08,1.27679e-07 -0.00203262,-0.000121167,-0.000892021,-0.00135927,-0.000816423 0.000190327,9.34416e-05,0.000132622,0.000148196,0.000120678
1157 rs1278719,rs61791757,rs6771887,rs866782,rs9848883 2.12256e-281 13.1496 inf 5 2.12256e-281 9.39088e-08 6.52203e-08,1.25363e-07 -0.00202914,-0.000893321,-9.31765e-05,-0.00135672,-0.000813198 0.000190328,0.000132648,7.24092e-05,0.000148159,0.000120614
1158 rs116814272,rs1278719,rs4678428,rs61791757 2.12131e-281 10.7895 inf 4 5.36787e-153 7.54256e-08 4.9777e-08,1.04631e-07 -0.00013644,-0.00172792,0.00100785,-0.000865884 7.33762e-05,0.000182585,0.000132734,0.000132634
1159 rs1278719,rs4678428,rs60149787,rs61791757 2.10992e-281 10.7871 inf 4 5.33903e-153 7.54182e-08 5.02322e-08,1.07238e-07 -0.00172791,0.00100783,-0.000136227,-0.000865873 0.000182585,0.000132734,7.33762e-05,0.000132634
1160 rs1278719,rs61791757,rs6762209,rs866782,rs9848883 2.09077e-281 13.143 inf 5 2.09077e-281 9.33867e-08 6.35118e-08,1.25846e-07 -0.00202481,-0.000868472,-7.87343e-05,-0.00132117,-0.000818612 0.000190435,0.000134246,8.31272e-05,0.000152225,0.000120882
1161 rs1278719,rs4678428,rs61791757,rs7634492 2.06272e-281 10.7773 inf 4 5.21961e-153 7.5387e-08 5.00324e-08,1.02298e-07 -0.00172788,0.00100776,-0.000865828,-0.00013533 0.000182585,0.000132734,0.000132634,7.33762e-05
1162 rs1278719,rs4678428,rs61791757,rs7619852 2.04392e-281 10.7733 inf 4 5.17204e-153 7.53744e-08 4.84368e-08,1.06701e-07 -0.00172787,0.00100773,-0.00086581,-0.000134965 0.000182585,0.000132734,0.000132634,7.33762e-05
1163 rs1278719,rs3772390,rs4678428,rs61791757 2.04386e-281 10.7733 inf 4 5.17187e-153 7.52562e-08 5.16051e-08,1.06596e-07 -0.0017862,0.000197553,0.000995704,-0.000949217 0.000185877,0.000110237,0.000132611,0.000141811
1164 rs1278719,rs3821445,rs483465 2.03385e-281 8.41136 inf 3 1.09263e-06 5.72437e-08 3.48077e-08,8.3102e-08 -0.00121693,-0.000526217,0.00085161 0.00014956,0.000108261,0.000127852
1165 rs1278719,rs13081352,rs483465,rs61791757 1.99588e-281 10.763 inf 4 5.05046e-153 7.49487e-08 4.88261e-08,1.07695e-07 -0.00171056,-0.000189155,0.00092076,-0.000814615 0.000180151,7.7381e-05,0.000126585,0.000134047
1166 rs1278719,rs4678428,rs61791757,rs77793450 1.94459e-281 10.7517 inf 4 4.92068e-153 7.53062e-08 5.09806e-08,1.04316e-07 -0.00172778,0.0010075,-0.000865658,-0.000133819 0.000182585,0.000132732,0.000132634,7.38442e-05
1167 rs1278719,rs35773450,rs61791757,rs866782,rs9848883 1.94352e-281 13.1113 inf 5 1.94352e-281 9.37315e-08 6.42396e-08,1.27165e-07 -0.00205346,-5.07676e-05,-0.000896083,-0.00135198,-0.000810906 0.00019127,4.29339e-05,0.000132753,0.00014816,0.000120599
1168 rs1153877,rs1278719,rs61791757,rs866782,rs9848883 1.90733e-281 13.1031 inf 5 1.90733e-281 9.35586e-08 6.46688e-08,1.25227e-07 4.68826e-05,-0.00203124,-0.000880621,-0.0013338,-0.00078727 4.37779e-05,0.000190323,0.00013279,0.000149381,0.000122582
1169 rs1278719,rs13065565,rs483465,rs61791757 1.87125e-281 10.735 inf 4 4.7351e-153 7.50261e-08 4.95397e-08,1.03285e-07 -0.00169975,-0.000193557,0.000924365,-0.000826125 0.000179628,7.8447e-05,0.000126577,0.000133416
1170 rs1278719,rs61791757,rs664088,rs866782,rs9848883 1.859e-281 13.092 inf 5 1.859e-281 9.35464e-08 6.43927e-08,1.25061e-07 -0.00203085,-0.000881554,4.58833e-05,-0.00133406,-0.000790247 0.000190323,0.000132747,4.31796e-05,0.000149368,0.000122138
1171 rs1278719,rs17252498,rs483465 1.85846e-281 8.37219 inf 3 9.98404e-07 5.71226e-08 3.55993e-08,8.43764e-08 -0.00121559,-0.000521175,0.00085319 0.000149562,0.000107625,0.000127816
1172 rs1278719,rs61791757,rs71336055,rs866782,rs9848883 1.82485e-281 13.0839 inf 5 1.82485e-281 9.30947e-08 6.39851e-08,1.26191e-07 -0.00202736,-0.000882132,-5.94245e-05,-0.00131811,-0.000812195 0.000190396,0.000132902,8.642e-05,0.000157226,0.000120617
1173 rs1278719,rs61791757,rs7653249,rs78930792,rs9848883 1.80262e-281 13.0786 inf 5 1.80262e-281 9.33436e-08 6.55711e-08,1.24048e-07 -0.00222122,-0.000873523,0.00156836,0.000125587,0.000598843 0.000205369,0.00013274,0.000170727,0.000127968,0.000115609
1174 rs1278719,rs13059045,rs61791757,rs866782,rs9848883 1.7999e-281 13.078 inf 5 1.7999e-281 9.30184e-08 6.34517e-08,1.26709e-07 -0.00202758,-5.24078e-05,-0.000875837,-0.00132697,-0.000816074 0.000190407,8.71138e-05,0.000134219,0.000154965,0.000120919
1175 rs113630844,rs1278719,rs61791757,rs866782,rs9848883 1.79473e-281 13.0767 inf 5 1.79473e-281 9.34892e-08 6.30368e-08,1.26632e-07 -9.23319e-05,-0.00204325,-0.000899491,-0.00132846,-0.000811618 9.02781e-05,0.000190701,0.000133038,0.000150289,0.000120602
1176 rs1278719,rs61791757,rs653995,rs866782,rs9848883 1.77582e-281 13.0721 inf 5 1.77582e-281 9.33193e-08 6.4615e-08,1.26985e-07 -0.00205745,-0.000873016,4.35112e-05,-0.0013636,-0.000823375 0.000192612,0.0001337,4.86731e-05,0.00014851,0.000121419
1177 rs1278719,rs13071085,rs72493178,rs866782,rs9856769 1.76662e-281 13.0699 inf 5 1.76662e-281 9.37399e-08 6.53993e-08,1.24087e-07 -0.00194462,-5.80632e-05,-0.00134926,-0.00206655,-0.000416161 0.000181421,8.8064e-05,0.000187483,0.000196304,0.000126767
1178 rs1278719,rs4678428,rs61791757,rs79966407 1.75643e-281 10.7075 inf 4 4.44456e-153 7.51661e-08 4.97139e-08,1.04846e-07 -0.00172765,0.00100717,-0.000865449,-0.000129606 0.000182585,0.000132732,0.000132634,7.38442e-05
1179 rs113021516,rs1278719,rs61791757,rs866782,rs9848883 1.73962e-281 13.0632 inf 5 1.73962e-281 9.3545e-08 6.34044e-08,1.27387e-07 -4.66755e-05,-0.00203545,-0.000898316,-0.00136781,-0.000826144 4.39641e-05,0.00019037,0.000132923,0.000148691,0.000121464
1180 rs1278719,rs61791757,rs66895236,rs866782,rs9848883 1.71455e-281 13.0569 inf 5 1.71455e-281 9.36124e-08 6.38846e-08,1.26509e-07 -0.00202904,-0.000884041,7.8353e-05,-0.00134844,-0.000804099 0.000190331,0.00013265,7.07881e-05,0.000148242,0.00012075
1181 rs1278719,rs483465,rs61791757,rs7650071 1.70827e-281 10.6954 inf 4 4.32269e-153 7.48444e-08 5.02839e-08,1.05157e-07 -0.00170307,0.000912503,-0.000833854,-0.000186534 0.000179817,0.000126672,0.000133125,7.72954e-05
1182 rs1278719,rs480330,rs61791757,rs866782,rs9848883 1.70376e-281 13.0541 inf 5 1.70376e-281 9.34652e-08 6.39522e-08,1.2786e-07 -0.00203295,4.29769e-05,-0.000880158,-0.00134194,-0.000796897 0.000190333,4.27393e-05,0.000132844,0.000148658,0.000121387
1183 rs1278719,rs61791757,rs866782,rs895894,rs9848883 1.66889e-281 13.0451 inf 5 1.66889e-281 9.32355e-08 6.46981e-08,1.25977e-07 -0.00205539,-0.000874277,-0.00136296,3.99996e-05,-0.000822493 0.00019262,0.000133694,0.000148519,4.86013e-05,0.000121436
1184 rs1278719,rs61791757,rs632251,rs866782,rs9848883 1.66114e-281 13.0431 inf 5 1.66114e-281 9.32274e-08 6.6416e-08,1.27001e-07 -0.00205513,-0.000874352,3.97102e-05,-0.00136278,-0.000822274 0.000192611,0.000133701,4.8674e-05,0.00014851,0.000121419
1185 rs1278719,rs13081352,rs61791757,rs866782,rs9848883 1.65892e-281 13.0425 inf 5 1.65892e-281 9.29993e-08 6.45528e-08,1.27729e-07 -0.00202619,-4.86727e-05,-0.000875107,-0.00133145,-0.000815667 0.000190504,8.42034e-05,0.000134563,0.000153337,0.000120895
1186 rs11720497,rs1278719,rs61791757,rs866782,rs9848883 1.64194e-281 13.0381 inf 5 1.64194e-281 9.35337e-08 6.44053e-08,1.24598e-07 5.82848e-05,-0.00202837,-0.000882557,-0.00134643,-0.000801807 5.53032e-05,0.000190339,0.000132707,0.000148336,0.0001209
1187 rs10512987,rs1278719,rs61791757,rs866782,rs9848883 1.63705e-281 13.0368 inf 5 1.63705e-281 9.34619e-08 6.2616e-08,1.25636e-07 -4.41306e-05,-0.0020352,-0.000897743,-0.00136703,-0.000825258 4.39895e-05,0.000190369,0.000132921,0.000148688,0.000121459
1188 rs1278719,rs61791757,rs632016,rs78930792,rs9848883 1.63374e-281 13.0359 inf 5 1.63374e-281 9.31994e-08 6.24431e-08,1.25231e-07 -0.00222361,-0.00087499,0.00157018,0.000123421,0.000639624 0.000205715,0.00013274,0.000171138,0.000127948,0.000118518
1189 rs1278719,rs61791757,rs866782,rs9848883,rs9875207 1.63146e-281 13.0353 inf 5 1.63146e-281 9.34566e-08 6.39479e-08,1.28368e-07 -0.00203519,-0.000897733,-0.00136702,-0.000825243,-4.39371e-05 0.00019037,0.000132923,0.000148691,0.000121464,4.39641e-05
1190 rs1278719,rs61791757,rs650505,rs866782,rs9848883 1.63039e-281 13.035 inf 5 1.63039e-281 9.28552e-08 6.41667e-08,1.27288e-07 -0.00203708,-0.000890861,2.32182e-05,-0.00133766,-0.000793125 0.000191104,0.00013278,6.57315e-05,0.000155472,0.00013055
1191 rs1278719,rs35837273,rs61791757,rs866782,rs9848883 1.62682e-281 13.034 inf 5 1.62682e-281 9.35206e-08 6.55893e-08,1.29601e-07 -0.00202838,5.76249e-05,-0.000882582,-0.00134646,-0.000801845 0.000190339,5.51506e-05,0.000132708,0.000148338,0.000120902
1192 rs1278719,rs61791757,rs78930792,rs866782,rs9848883 1.60041e-281 13.0269 inf 5 1.60041e-281 9.34664e-08 6.39276e-08,1.25358e-07 -0.00203625,-0.000894853,0.000128827,-0.00136862,-0.000810182 0.000190395,0.000132749,0.000128,0.000148827,0.000120601
1193 rs1278719,rs141164406,rs4678428,rs61791757 1.59519e-281 10.6657 inf 4 4.03653e-153 7.50336e-08 4.99093e-08,1.04505e-07 -0.00172752,-0.000125489,0.00100685,-0.000865246 0.000182585,7.38442e-05,0.000132732,0.000132634
1194 rs114968564,rs1278719,rs61791757,rs866782,rs9848883 1.57696e-281 13.0205 inf 5 1.57696e-281 9.33111e-08 6.42531e-08,1.27219e-07 -8.01041e-05,-0.00204163,-0.000898018,-0.00133188,-0.000811508 9.02781e-05,0.000190701,0.000133038,0.000150289,0.000120602
1195 rs1278719,rs17198295,rs4678428,rs61791757 1.52818e-281 10.647 inf 4 3.86697e-153 7.49729e-08 4.99074e-08,1.04446e-07 -0.00171967,0.000119105,0.000987098,-0.000852646 0.000182586,7.11837e-05,0.000132744,0.000132638
1196 rs1278719,rs61791757,rs866782,rs9837224,rs9848883 1.52399e-281 13.0057 inf 5 1.52399e-281 9.33629e-08 6.5065e-08,1.26814e-07 -0.00203489,-0.000897071,-0.00136612,-4.08295e-05,-0.00082422 0.00019037,0.000132923,0.000148691,4.39641e-05,0.000121464
1197 rs1278719,rs13071085,rs61791757,rs866782,rs9848883 1.50643e-281 13.0007 inf 5 1.50643e-281 9.277e-08 6.49972e-08,1.27749e-07 -0.00203149,2.6947e-06,-0.000888836,-0.00135621,-0.000810816 0.000191059,8.86444e-05,0.000133476,0.00016068,0.000120604
1198 rs1278719,rs35087366,rs61791757,rs866782,rs9848883 1.50624e-281 13.0006 inf 5 1.50624e-281 9.28654e-08 6.41027e-08,1.25993e-07 -0.00202621,-3.15768e-05,-0.000878026,-0.00133962,-0.000813969 0.000190752,8.45404e-05,0.000135454,0.000153285,0.0001209
1199 rs1278719,rs1291921,rs4678428,rs61791757 1.4981e-281 10.6384 inf 4 3.79087e-153 7.35179e-08 4.84223e-08,1.01494e-07 -0.0017304,9.8929e-05,0.000905456,-0.000861931 0.000182753,0.000119505,0.000172762,0.000132629
1200 rs1278719,rs4678428,rs525773,rs61791757 1.49094e-281 10.6363 inf 4 3.77274e-153 7.46395e-08 4.91639e-08,1.04947e-07 -0.00174366,0.0010196,7.13961e-05,-0.000806899 0.000183044,0.000133429,4.69219e-05,0.00013694
1201 rs10935178,rs1278719,rs4678428,rs61791757 1.49026e-281 10.6361 inf 4 3.77102e-153 7.49418e-08 4.90519e-08,1.03571e-07 -0.000128529,-0.00172722,0.00100609,-0.00086476 7.74415e-05,0.000182584,0.000132719,0.000132628
1202 rs1278719,rs34706807,rs4678428,rs61791757 1.48558e-281 10.6348 inf 4 3.75919e-153 7.48725e-08 4.79278e-08,1.04024e-07 -0.00175702,-7.11912e-05,0.00099609,-0.00086893 0.000183716,4.37012e-05,0.00013261,0.000132722
1203 rs1278719,rs61789562,rs61791757,rs866782,rs9848883 1.46956e-281 12.9899 inf 5 1.46956e-281 9.28314e-08 6.40744e-08,1.25328e-07 -0.00202714,-2.53896e-05,-0.000880053,-0.0013425,-0.000813345 0.000190752,8.45404e-05,0.000135454,0.000153285,0.0001209
1204 rs1278719,rs2400730,rs4678428,rs61791757 1.46203e-281 10.6278 inf 4 3.69959e-153 7.48242e-08 4.97606e-08,1.04154e-07 -0.00173869,-0.000130165,0.0010127,-0.000830637 0.00018281,8.09805e-05,0.000132963,0.000133756
1205 rs1278719,rs61791757,rs7650071,rs866782,rs9848883 1.46019e-281 12.9871 inf 5 1.46019e-281 9.29497e-08 6.44851e-08,1.24145e-07 -0.00202539,-0.000881049,-4.25544e-05,-0.00133268,-0.000811667 0.000190636,0.000133361,8.31306e-05,0.000154059,0.000120612
1206 rs1278719,rs3905668,rs61791757,rs866782,rs9848883 1.45873e-281 12.9867 inf 5 1.45873e-281 9.33362e-08 6.41714e-08,1.25788e-07 -0.00203992,4.2232e-05,-0.000894048,-0.00134493,-0.000799829 0.000190578,4.65332e-05,0.00013274,0.000148507,0.000121202
1207 rs1278719,rs61791757,rs866782,rs9818740,rs9848883 1.45459e-281 12.9854 inf 5 1.45459e-281 9.3334e-08 6.64072e-08,1.29577e-07 -0.00203981,-0.000893982,-0.00134507,4.23577e-05,-0.000799987 0.000190572,0.000132737,0.000148499,4.67618e-05,0.000121187
1208 rs1278719,rs61791757,rs6787409,rs866782,rs9848883 1.4462e-281 12.9829 inf 5 1.4462e-281 9.32962e-08 6.4607e-08,1.26225e-07 -0.00203457,-0.000896341,-3.87062e-05,-0.00136513,-0.000823093 0.000190367,0.000132905,4.42358e-05,0.000148662,0.000121417
1209 rs1278719,rs483465,rs61791757,rs9647335 1.44284e-281 10.6221 inf 4 3.65104e-153 7.38346e-08 4.84421e-08,1.06056e-07 -0.00170297,0.000913378,-0.000731659,-0.000222351 0.000180186,0.000126686,0.000146762,0.000106532
1210 rs1278719,rs35264626,rs4678428,rs61791757 1.43538e-281 10.6198 inf 4 3.63215e-153 7.48252e-08 4.82862e-08,1.05369e-07 -0.00175658,-7.02629e-05,0.000996103,-0.000868801 0.000183716,4.37012e-05,0.00013261,0.000132722
1211 rs1278719,rs28631273,rs61791757,rs866782,rs9848883 1.43534e-281 12.9797 inf 5 1.43534e-281 9.33144e-08 6.52515e-08,1.261e-07 -0.00203961,4.14618e-05,-0.000893806,-0.00134514,-0.000800077 0.00019057,4.65873e-05,0.000132733,0.000148505,0.000121198
1212 rs1278719,rs61791757,rs73222236,rs866782,rs9848883 1.43298e-281 12.9789 inf 5 1.43298e-281 9.32781e-08 6.32294e-08,1.24859e-07 -0.0020346,-0.000896426,-3.78023e-05,-0.00136525,-0.000823224 0.00019037,0.000132923,4.39641e-05,0.000148691,0.000121464
1213 rs1278719,rs56398805,rs61791757,rs866782,rs9848883 1.4285e-281 12.9776 inf 5 1.4285e-281 9.33073e-08 6.45266e-08,1.23826e-07 -0.00203969,4.11441e-05,-0.000893902,-0.00134517,-0.000800111 0.000190578,4.65332e-05,0.00013274,0.000148507,0.000121202
1214 rs1278719,rs35320690,rs61791757,rs866782,rs9848883 1.42416e-281 12.9763 inf 5 1.42416e-281 9.33036e-08 6.54636e-08,1.2958e-07 -0.00203953,4.10506e-05,-0.000893752,-0.00134523,-0.000800183 0.00019057,4.65873e-05,0.000132733,0.000148505,0.000121198
1215 rs1278719,rs483465,rs61789561,rs61791757 1.38633e-281 10.6047 inf 4 3.50804e-153 7.37826e-08 4.74542e-08,1.03575e-07 -0.00170296,0.000913862,-0.000219103,-0.000733337 0.000180211,0.000126678,0.000105897,0.000146652
1216 rs1278719,rs61791757,rs6784219,rs866782,rs9848883 1.3711e-281 12.9598 inf 5 1.3711e-281 9.32174e-08 6.38624e-08,1.25584e-07 -0.00203438,-0.000895929,-3.54735e-05,-0.00136457,-0.000822458 0.00019037,0.000132923,4.39641e-05,0.000148691,0.000121464
1217 rs1278719,rs181605755,rs4678428,rs61791757 1.36842e-281 10.5991 inf 4 3.46272e-153 7.4835e-08 4.82644e-08,1.0442e-07 -0.00172166,0.000205254,0.000992122,-0.000855851 0.000182575,0.00012731,0.000132645,0.000132598
1218 rs1278719,rs4678428,rs4678429,rs61791757 1.3194e-281 10.5832 inf 4 3.33867e-153 7.47777e-08 4.96084e-08,1.04537e-07 -0.00172064,0.000989558,0.000136601,-0.000854216 0.000182581,0.000132695,8.6118e-05,0.000132618
1219 rs1278719,rs61789606,rs61791757,rs866782,rs9848883 1.31485e-281 12.9416 inf 5 1.31485e-281 9.30162e-08 6.2626e-08,1.26434e-07 -0.0020277,-5.17155e-05,-0.000883766,-0.00133712,-0.000811472 0.000190402,8.63462e-05,0.000132815,0.000150905,0.000120605
1220 rs1278719,rs35087366,rs483465,rs61791757 1.27526e-281 10.5685 inf 4 3.22698e-153 7.43306e-08 4.99953e-08,1.03086e-07 -0.0016968,-0.000175127,0.000921314,-0.000808541 0.000179671,7.77215e-05,0.000126584,0.000134763
1221 rs1278719,rs1279424,rs61791757,rs866782,rs9848883 1.2501e-281 12.9197 inf 5 1.2501e-281 9.29782e-08 6.37712e-08,1.26713e-07 -0.00203083,-2.41022e-05,-0.000892325,-0.00136484,-0.000822845 0.000190323,4.37533e-05,0.000132787,0.000149374,0.000122571
1222 rs116096445,rs1278719,rs61791757,rs866782,rs9848883 1.22903e-281 12.9123 inf 5 1.22903e-281 9.31666e-08 6.36681e-08,1.27169e-07 8.20017e-05,-0.00203016,-0.000886546,-0.00135184,-0.000807967 0.000107926,0.000190326,0.000132614,0.000148183,0.000120656
1223 rs1278719,rs28568667,rs4678428,rs61791757 1.22704e-281 10.5517 inf 4 3.10496e-153 7.467e-08 4.78101e-08,1.07598e-07 -0.00172739,-0.000107485,0.00100653,-0.000865039 0.000182587,6.99747e-05,0.00013275,0.000132641
1224 rs1278719,rs61791757,rs866782,rs9836446,rs9848883 1.21985e-281 12.909 inf 5 1.21985e-281 9.31431e-08 6.1956e-08,1.26281e-07 -0.00203231,-0.000891314,-0.00135831,-5.12935e-05,-0.000815331 0.000190332,0.000132653,0.000148246,6.96039e-05,0.000120757
1225 rs1278719,rs4678428,rs61791757,rs9844666 1.19546e-281 10.5404 inf 4 3.02506e-153 7.45955e-08 4.80481e-08,1.03539e-07 -0.00173812,0.000980853,-0.0008714,7.37649e-05 0.000182825,0.000133052,0.000132839,4.91622e-05
1226 rs116606544,rs1278719,rs61791757,rs866782,rs9848883 1.1837e-281 12.896 inf 5 1.1837e-281 9.31151e-08 6.46128e-08,1.27931e-07 7.77158e-05,-0.00203023,-0.000886697,-0.00135205,-0.0008082 0.000109634,0.000190326,0.000132613,0.000148182,0.000120654
1227 rs1278719,rs4678428,rs61791757,rs75125767 1.17773e-281 10.5339 inf 4 2.9802e-153 7.45428e-08 4.91673e-08,1.04734e-07 -0.00172976,0.00100485,-0.000833662,-0.000118024 0.000182618,0.000132712,0.000133696,8.00333e-05
1228 rs1278719,rs61791757,rs642075,rs866782,rs9848883 1.17432e-281 12.8925 inf 5 1.17432e-281 9.2874e-08 6.38078e-08,1.2485e-07 -0.00203562,-0.000875996,1.72296e-05,-0.0013611,-0.000818833 0.000190694,0.000136336,4.41808e-05,0.000149166,0.000122353
1229 rs1278719,rs34683314,rs4678428,rs61791757 1.16695e-281 10.5299 inf 4 2.95291e-153 7.45437e-08 4.94714e-08,1.08043e-07 -0.00174963,-6.42355e-05,0.000992239,-0.00086816 0.000183418,4.35465e-05,0.00013265,0.000132727
1230 rs1278493,rs1278719,rs61791757,rs866782,rs9848883 1.15839e-281 12.8866 inf 5 1.15839e-281 9.28537e-08 6.52118e-08,1.25415e-07 -1.54777e-05,-0.00203511,-0.00087724,-0.00136034,-0.000817921 4.42194e-05,0.000190687,0.000136352,0.000149143,0.000122311
1231 rs1278719,rs4678428,rs61791757,rs6771887 1.15566e-281 10.5257 inf 4 2.92434e-153 7.45892e-08 4.96597e-08,1.0735e-07 -0.00172714,0.00100589,-0.000864636,-0.000108514 0.000182586,0.000132738,0.000132636,7.24707e-05
1232 rs1278719,rs483465,rs56336182,rs61791757 1.15372e-281 10.525 inf 4 2.91943e-153 7.46383e-08 4.94117e-08,1.03783e-07 -0.00166179,0.000941436,-0.000146711,-0.000873768 0.000178726,0.000126785,6.242e-05,0.000132652
1233 rs1278719,rs1711171,rs61791757,rs78930792,rs866782 1.1514e-281 12.8839 inf 5 1.1514e-281 9.19963e-08 6.38049e-08,1.26746e-07 -0.00210762,0.000812934,-0.000893298,0.0001473,-0.000643508 0.00019733,0.000123981,0.000132753,0.000128017,0.000111176
1234 rs1278719,rs4678428,rs61791757,rs7623246 1.13993e-281 10.5198 inf 4 2.88453e-153 7.44869e-08 4.80343e-08,1.06606e-07 -0.00172978,0.00100392,-0.000833442,-0.000117559 0.00018262,0.000132692,0.000133759,8.12503e-05
1235 rs1278719,rs13071085,rs1711171,rs61791757,rs866782 1.13522e-281 12.8778 inf 5 1.13522e-281 9.1357e-08 6.16226e-08,1.23761e-07 -0.00211584,5.59856e-05,0.000818348,-0.000895495,-0.000664929 0.000199008,8.90875e-05,0.000124587,0.000133468,0.000125846
1236 rs1278719,rs144469404,rs61791757,rs866782,rs9848883 1.11823e-281 12.8712 inf 5 1.11823e-281 9.29949e-08 6.29819e-08,1.26772e-07 -0.00202851,-8.53912e-05,-0.000885326,-0.0013476,-0.000811067 0.000190372,0.000149156,0.000132699,0.000148611,0.0001206
1237 rs1278719,rs13072038,rs4678428,rs61791757 1.10054e-281 10.5045 inf 4 2.78486e-153 7.44814e-08 4.93485e-08,1.03974e-07 -0.0017374,7.08703e-05,0.000981416,-0.000870728 0.000182819,4.90756e-05,0.000133054,0.00013283
1238 rs1278719,rs483465,rs61789562,rs61791757 1.09835e-281 10.5036 inf 4 2.77932e-153 7.41251e-08 4.80574e-08,1.02147e-07 -0.00169555,0.000921404,-0.000169898,-0.000810169 0.000179671,0.000126584,7.77215e-05,0.000134763
1239 rs1278719,rs3913715,rs483465,rs61791757 1.09694e-281 10.5031 inf 4 2.77575e-153 7.45686e-08 4.78319e-08,1.03785e-07 -0.00166176,-0.000144771,0.000941373,-0.000873729 0.000178727,6.21674e-05,0.000126788,0.000132653
1240 rs1278719,rs34428695,rs4678428,rs61791757 1.08067e-281 10.4966 inf 4 2.73457e-153 7.4487e-08 4.83835e-08,1.05113e-07 -0.00171946,8.88676e-05,0.000986592,-0.000852323 0.000182594,6.14193e-05,0.000132809,0.000132665
1241 rs1278719,rs483465,rs61791757,rs67389407 1.08014e-281 10.4964 inf 4 2.73324e-153 7.45473e-08 4.89167e-08,1.04649e-07 -0.00166174,0.000941325,-0.000873698,-0.000144358 0.000178727,0.000126788,0.000132653,6.21674e-05
1242 rs1278719,rs4678428,rs61791757,rs9822771 1.07723e-281 10.4952 inf 4 2.72588e-153 7.44997e-08 4.81339e-08,1.05933e-07 -0.00172629,0.00100375,-0.000863268,-0.000130111 0.00018258,0.000132687,0.000132615,8.95292e-05
1243 rs1278719,rs35522825,rs4678428,rs61791757 1.06585e-281 10.4906 inf 4 2.69709e-153 7.44677e-08 4.99903e-08,1.04024e-07 -0.00171947,8.79291e-05,0.000986606,-0.000852332 0.000182594,6.11818e-05,0.000132811,0.000132665
1244 rs1278719,rs4678428,rs61791757,rs9866840 1.06374e-281 10.4897 inf 4 2.69175e-153 7.44317e-08 4.77517e-08,1.04153e-07 -0.00173852,0.000981336,-0.000871933,6.89809e-05 0.000182871,0.000133075,0.000132894,4.86172e-05
1245 rs1278719,rs4678428,rs61791757,rs9872178 1.06365e-281 10.4897 inf 4 2.6915e-153 7.44318e-08 5.05936e-08,1.04229e-07 -0.001738,0.000981351,-0.000871371,6.89709e-05 0.000182851,0.000133074,0.000132868,4.86075e-05
1246 rs1278719,rs4678428,rs61683900,rs61791757 1.05473e-281 10.486 inf 4 2.66894e-153 7.43762e-08 4.86925e-08,1.04445e-07 -0.00172951,0.00100359,-0.000114087,-0.000833996 0.00018262,0.00013269,8.20683e-05,0.000133802
1247 rs1278719,rs483465,rs61791757,rs6808143 1.04891e-281 10.4836 inf 4 2.65421e-153 7.45066e-08 4.98221e-08,1.0679e-07 -0.00166174,0.000941326,-0.000873699,-0.00014299 0.000178727,0.00012679,0.000132654,6.19187e-05
1248 rs1278719,rs13079037,rs61791757,rs866782,rs9848883 1.04606e-281 12.8423 inf 5 1.04606e-281 9.28697e-08 6.41346e-08,1.25893e-07 -0.00202528,-1.51638e-05,-0.000884475,-0.00134669,-0.000813194 0.000190908,3.97178e-05,0.000132984,0.000149488,0.000120764
1249 rs1278719,rs61791757,rs6439629,rs866782,rs9848883 1.04543e-281 12.842 inf 5 1.04543e-281 9.2884e-08 6.34053e-08,1.22713e-07 -0.00203108,-0.000885272,1.91134e-05,-0.00135169,-0.000807912 0.000190323,0.000132809,4.68268e-05,0.000148286,0.000120804
1250 rs1278719,rs2400730,rs61791757,rs866782,rs9848883 1.02401e-281 12.833 inf 5 1.02401e-281 9.27985e-08 6.2002e-08,1.27329e-07 -0.00202818,-1.68763e-05,-0.000884618,-0.00135106,-0.000811586 0.000190809,8.20116e-05,0.00013384,0.000148991,0.000120662
1251 rs1278719,rs61683900,rs61791757,rs866782,rs9848883 1.01308e-281 12.8284 inf 5 1.01308e-281 9.27753e-08 6.30885e-08,1.26314e-07 -0.0020328,7.75623e-06,-0.000890119,-0.00135635,-0.00081073 0.00019133,8.37083e-05,0.000133929,0.000149761,0.000120601
1252 rs1278719,rs4678428,rs61791757,rs6805316 1.01275e-281 10.4684 inf 4 2.5627e-153 7.43651e-08 4.84327e-08,1.0497e-07 -0.00173688,0.000981809,-0.000870247,6.7379e-05 0.000182821,0.000133069,0.00013283,4.8672e-05
1253 rs114737552,rs1278719,rs61791757,rs866782,rs9848883 1.01021e-281 12.8271 inf 5 1.01021e-281 9.28396e-08 6.51436e-08,1.25268e-07 -4.24595e-05,-0.00202939,-0.000886412,-0.00134999,-0.000810966 0.00013294,0.000190388,0.000132734,0.000148764,0.000120601
1254 rs1278719,rs61791757,rs7623246,rs866782,rs9848883 1.00589e-281 12.8253 inf 5 1.00589e-281 9.27698e-08 6.23418e-08,1.24646e-07 -0.00203149,-0.000888857,2.17608e-06,-0.00135489,-0.000810768 0.000191314,0.000133881,8.28427e-05,0.000149731,0.000120601
1255 rs12695645,rs1278719,rs4678428,rs61791757 1.00551e-281 10.4653 inf 4 2.5444e-153 7.43542e-08 4.96766e-08,1.03408e-07 6.68988e-05,-0.0017374,0.000981754,-0.000870806 4.85264e-05,0.000182843,0.000133077,0.000132858
1256 rs1278719,rs61791757,rs866782,rs9848883,rs9873767 1.00317e-281 12.8241 inf 5 1.00317e-281 9.27785e-08 6.48768e-08,1.27071e-07 -0.00202948,-0.000891098,-0.00135182,-0.000807848,-5.22365e-06 0.000190768,0.000134694,0.000149729,0.000123268,4.53907e-05
1257 rs1278719,rs61791757,rs6786582,rs866782,rs9848883 1.00114e-281 12.8232 inf 5 1.00114e-281 9.28208e-08 6.36252e-08,1.27012e-07 -0.00203006,-0.000886313,1.28563e-05,-0.00135153,-0.000807607 0.000190353,0.000132806,4.70255e-05,0.000148498,0.000121158
1258 rs1278719,rs61791757,rs866782,rs9826146,rs9848883 1.00109e-281 12.8232 inf 5 1.00109e-281 9.27788e-08 6.49623e-08,1.26874e-07 -0.00202925,-0.000887149,-0.00135582,-5.11319e-06,-0.000812544 0.000190898,0.000133004,0.000148704,4.37726e-05,0.000121537
1259 rs1278719,rs55797013,rs61791757,rs866782,rs9848883 1.00041e-281 12.8229 inf 5 1.00041e-281 9.27778e-08 6.52168e-08,1.26436e-07 -0.00203262,4.85139e-06,-0.000889529,-0.00135289,-0.000809113 0.000190898,4.37726e-05,0.000133004,0.000148704,0.000121537
1260 rs1278719,rs61791757,rs6776841,rs866782,rs9848883 9.984e-282 12.822 inf 5 9.984e-282 9.27762e-08 6.45909e-08,1.26213e-07 -0.00203245,-0.000889409,4.35392e-06,-0.00135305,-0.000809294 0.000190896,0.000133004,4.38186e-05,0.000148698,0.000121527
1261 rs1278719,rs61791757,rs75125767,rs866782,rs9848883 9.96436e-282 12.8212 inf 5 9.96436e-282 9.27694e-08 6.40175e-08,1.26051e-07 -0.00203118,-0.000888551,8.18628e-07,-0.00135453,-0.00081078 0.000191342,0.000133807,8.15069e-05,0.000149674,0.0001206
1262 rs1278719,rs61791757,rs866782,rs9833162,rs9848883 9.9612e-282 12.821 inf 5 9.9612e-282 9.27724e-08 6.32237e-08,1.27082e-07 -0.00203197,-0.000889068,-0.00135347,2.88959e-06,-0.000809792 0.000190907,0.000133014,0.000148701,4.37986e-05,0.000121533
1263 rs1278719,rs61791757,rs866782,rs9843348,rs9848883 9.95194e-282 12.8206 inf 5 9.95194e-282 9.27706e-08 6.30303e-08,1.28012e-07 -0.00203035,-0.000887922,-0.00135487,-1.87621e-06,-0.00081143 0.000190898,0.000133004,0.000148704,4.37726e-05,0.000121537
1264 rs1278719,rs61791757,rs7622833,rs866782,rs9848883 9.94684e-282 12.8204 inf 5 9.94684e-282 9.27704e-08 6.19887e-08,1.24745e-07 -0.00203155,-0.000888776,1.6785e-06,-0.00135383,-0.000810208 0.000190907,0.000133014,4.37986e-05,0.000148701,0.000121533
1265 rs1278719,rs61791757,rs866782,rs9843801,rs9848883 9.94289e-282 12.8202 inf 5 9.94289e-282 9.27694e-08 6.33141e-08,1.26446e-07 -0.00203104,-0.000888412,-0.00135427,1.76871e-07,-0.000810723 0.000190898,0.000133004,0.000148704,4.37726e-05,0.000121537
1266 rs1278719,rs61791757,rs67214626,rs866782,rs9848883 9.94258e-282 12.8202 inf 5 9.94258e-282 9.27698e-08 6.28393e-08,1.25973e-07 -0.00203135,-0.000888632,1.0835e-06,-0.001354,-0.000810412 0.000190907,0.000133014,4.37986e-05,0.000148701,0.000121533
1267 rs1278719,rs28812220,rs61791757,rs866782,rs9848883 9.94176e-282 12.8202 inf 5 9.94176e-282 9.27697e-08 6.36209e-08,1.28117e-07 -0.00203067,-9.26086e-07,-0.000888146,-0.00135459,-0.000811102 0.000190907,4.37986e-05,0.000133014,0.000148701,0.000121533
1268 rs1278719,rs61791757,rs866782,rs9848883,rs9872326 9.94019e-282 12.8201 inf 5 9.94019e-282 9.27695e-08 6.23546e-08,1.26017e-07 -0.00203081,-0.000888249,-0.00135446,-0.000810955,-5.00122e-07 0.000190907,0.000133014,0.000148701,0.000121533,4.37986e-05
1269 rs1278719,rs61791757,rs6769762,rs866782,rs9848883 9.93694e-282 12.82 inf 5 9.93694e-282 9.28172e-08 6.47589e-08,1.2707e-07 -0.00203019,-0.000886417,1.24026e-05,-0.00135191,-0.000807844 0.000190347,0.000132799,4.70249e-05,0.000148427,0.000121113
1270 rs1278719,rs13067714,rs483465,rs61791757 9.93537e-282 10.4601 inf 4 2.5141e-153 7.44329e-08 4.80318e-08,1.03548e-07 -0.00166156,-0.000143279,0.000940874,-0.000873416 0.000178726,6.26768e-05,0.000126783,0.000132651
1271 rs1278719,rs61791757,rs866782,rs9848883,rs9881400 9.92956e-282 12.8196 inf 5 9.92956e-282 9.28116e-08 6.42285e-08,1.22796e-07 -0.00203016,-0.000886535,-0.00135183,-0.000807949,1.17337e-05 0.000190352,0.000132799,0.000148487,0.00012114,4.73368e-05
1272 rs12695644,rs1278719,rs61791757,rs866782,rs9848883 9.84914e-282 12.8161 inf 5 9.84914e-282 9.27979e-08 6.61234e-08,1.25656e-07 9.56027e-06,-0.00203029,-0.000886834,-0.00135223,-0.000808411 4.69652e-05,0.000190353,0.000132807,0.0001485,0.000121161
1273 rs116090319,rs1278719,rs61791757,rs866782,rs9848883 9.827e-282 12.8151 inf 5 9.827e-282 9.28078e-08 6.25444e-08,1.26922e-07 -3.27822e-05,-0.00202987,-0.000886995,-0.00135128,-0.000810911 0.000138654,0.000190382,0.00013272,0.000148702,0.0001206
1274 rs1278719,rs1393786,rs61791757,rs866782,rs9848883 9.81943e-282 12.8148 inf 5 9.81943e-282 9.27942e-08 6.17026e-08,1.26133e-07 -0.00203034,8.92543e-06,-0.000886942,-0.00135238,-0.000808578 0.000190353,4.70255e-05,0.000132806,0.000148498,0.000121158
1275 rs10222451,rs1278719,rs61791757,rs866782,rs9848883 9.81122e-282 12.8144 inf 5 9.81122e-282 9.2793e-08 6.3083e-08,1.23357e-07 8.71581e-06,-0.00203036,-0.000886976,-0.00135243,-0.00080863 4.70255e-05,0.000190353,0.000132806,0.000148498,0.000121158
1276 rs1278719,rs13068210,rs61791757,rs866782,rs9848883 9.80805e-282 12.8143 inf 5 9.80805e-282 9.27926e-08 6.4575e-08,1.24357e-07 -0.00203036,8.6333e-06,-0.000886989,-0.00135244,-0.000808651 0.000190353,4.70255e-05,0.000132806,0.000148498,0.000121158
1277 rs1278719,rs61791757,rs67109185,rs866782,rs9848883 9.80753e-282 12.8143 inf 5 9.80753e-282 9.27921e-08 6.45648e-08,1.26624e-07 -0.00203037,-0.000886999,8.5279e-06,-0.00135246,-0.000808667 0.000190353,0.000132807,4.69652e-05,0.0001485,0.000121161
1278 rs114352779,rs1278719,rs61791757,rs866782,rs9848883 9.80563e-282 12.8142 inf 5 9.80563e-282 9.28565e-08 6.42958e-08,1.27478e-07 4.03346e-05,-0.00203062,-0.00088756,-0.00135322,-0.000809532 0.000113324,0.000190326,0.000132612,0.000148179,0.00012065
1279 rs1278719,rs61791757,rs866782,rs9834966,rs9848883 9.795e-282 12.8137 inf 5 9.795e-282 9.27903e-08 6.55207e-08,1.23969e-07 -0.00203039,-0.000887054,-0.00135253,8.19054e-06,-0.000808751 0.000190353,0.000132807,0.0001485,4.69652e-05,0.000121161
1280 rs1278719,rs61791757,rs6799320,rs866782,rs9848883 9.79255e-282 12.8136 inf 5 9.79255e-282 9.279e-08 6.27957e-08,1.26301e-07 -0.0020304,-0.000887065,8.1228e-06,-0.00135255,-0.000808768 0.000190353,0.000132807,4.69652e-05,0.0001485,0.000121161
1281 rs1278719,rs13321220,rs61791757,rs866782,rs9848883 9.78313e-282 12.8132 inf 5 9.78313e-282 9.27891e-08 6.39177e-08,1.25242e-07 -0.00203041,7.95506e-06,-0.000887097,-0.00135259,-0.000808818 0.000190353,4.70255e-05,0.000132806,0.000148498,0.000121158
1282 rs12330335,rs1278719,rs61791757,rs866782,rs9848883 9.77975e-282 12.813 inf 5 9.77975e-282 9.27886e-08 6.263e-08,1.27234e-07 7.85858e-06,-0.00203042,-0.000887113,-0.00135261,-0.000808842 4.70255e-05,0.000190353,0.000132806,0.000148498,0.000121158
1283 rs1278719,rs61791757,rs866782,rs9653930,rs9848883 9.77512e-282 12.8128 inf 5 9.77512e-282 9.27875e-08 6.43857e-08,1.24727e-07 -0.00203043,-0.000887145,-0.00135265,7.62371e-06,-0.000808892 0.000190353,0.000132807,0.0001485,4.69652e-05,0.000121161
1284 rs1278719,rs61791757,rs6799056,rs866782,rs9848883 9.77049e-282 12.8126 inf 5 9.77049e-282 9.27864e-08 6.38698e-08,1.24919e-07 -0.00203045,-0.000887178,7.38271e-06,-0.0013527,-0.000808943 0.000190353,0.000132808,4.69055e-05,0.000148503,0.000121165
1285 rs1278719,rs61791757,rs6767060,rs866782,rs9848883 9.76682e-282 12.8125 inf 5 9.76682e-282 9.27868e-08 6.3567e-08,1.26525e-07 -0.00203045,-0.000887174,7.47698e-06,-0.00135269,-0.000808936 0.000190353,0.000132806,4.70255e-05,0.000148498,0.000121158
1286 rs1278719,rs28519617,rs61791757,rs866782,rs9848883 9.7658e-282 12.8124 inf 5 9.7658e-282 9.27866e-08 6.1529e-08,1.25694e-07 -0.00203045,7.44592e-06,-0.000887179,-0.0013527,-0.000808944 0.000190353,4.70255e-05,0.000132806,0.000148498,0.000121158
1287 rs1278719,rs1393787,rs61791757,rs866782,rs9848883 9.76247e-282 12.8123 inf 5 9.76247e-282 9.27883e-08 6.29661e-08,1.26708e-07 -0.00203043,7.85027e-06,-0.000887142,-0.00135265,-0.000808888 0.000190352,4.73368e-05,0.000132799,0.000148487,0.00012114
1288 rs1278719,rs34864445,rs61791757,rs866782,rs9848883 9.7615e-282 12.8122 inf 5 9.7615e-282 9.27864e-08 6.33435e-08,1.27081e-07 -0.00203045,7.41767e-06,-0.000887189,-0.00135271,-0.000808959 0.000190353,4.70865e-05,0.000132804,0.000148496,0.000121154
1289 rs1278719,rs13079205,rs61791757,rs866782,rs9848883 9.75758e-282 12.8121 inf 5 9.75758e-282 9.2785e-08 6.58816e-08,1.26595e-07 -0.00203047,7.08522e-06,-0.000887231,-0.00135277,-0.000809025 0.000190353,4.69652e-05,0.000132807,0.0001485,0.000121161
1290 rs1278719,rs28535121,rs61791757,rs866782,rs9848883 9.75182e-282 12.8118 inf 5 9.75182e-282 9.27859e-08 6.4054e-08,1.2687e-07 -0.00203046,7.32609e-06,-0.000887214,-0.00135275,-0.000808998 0.000190353,4.72104e-05,0.000132802,0.000148492,0.000121147
1291 rs115976517,rs1278719,rs61791757,rs866782,rs9848883 9.74433e-282 12.8115 inf 5 9.74433e-282 9.27944e-08 6.59573e-08,1.26441e-07 9.30986e-06,-0.00203039,-0.000887054,-0.00135253,-0.000808752 4.88379e-05,0.000190348,0.000132772,0.000148443,0.000121069
1292 rs1278719,rs35352346,rs61791757,rs866782,rs9848883 9.73602e-282 12.8111 inf 5 9.73602e-282 9.2782e-08 6.34952e-08,1.24577e-07 -0.00203052,6.35946e-06,-0.000887348,-0.00135293,-0.000809205 0.000190353,4.69652e-05,0.000132807,0.0001485,0.000121161
1293 rs1278719,rs61791757,rs6792630,rs866782,rs9848883 9.71594e-282 12.8102 inf 5 9.71594e-282 9.27809e-08 6.39385e-08,1.26243e-07 -0.00203055,-0.000887407,6.10232e-06,-0.00135301,-0.000809296 0.000190353,0.000132802,4.72104e-05,0.000148492,0.000121147
1294 rs1278719,rs61791757,rs67589653,rs866782,rs9848883 9.71503e-282 12.8102 inf 5 9.71503e-282 9.27803e-08 6.23139e-08,1.2403e-07 -0.00203056,-0.000887427,5.94457e-06,-0.00135304,-0.000809328 0.000190353,0.000132803,4.71481e-05,0.000148494,0.000121151
1295 rs1278719,rs13092707,rs61791757,rs866782,rs9848883 9.70128e-282 12.8095 inf 5 9.70128e-282 9.27915e-08 6.3685e-08,1.26068e-07 -0.00203488,-7.66585e-06,-0.000889737,-0.00135467,-0.000811265 0.000191563,4.2776e-05,0.000132812,0.00014816,0.000120629
1296 rs1278719,rs61791757,rs6793835,rs866782,rs9848883 9.69469e-282 12.8092 inf 5 9.69469e-282 9.27783e-08 6.60799e-08,1.25756e-07 -0.00203136,-0.000889215,-5.37943e-06,-0.00135546,-0.000812089 0.000190352,0.0001328,4.72733e-05,0.000148489,0.000121144
1297 rs1278719,rs61791757,rs866782,rs9848883,rs9848926 9.65357e-282 12.8074 inf 5 9.65357e-282 9.27707e-08 6.51181e-08,1.25214e-07 -0.00203083,-0.000888037,-0.00135387,-0.00081027,2.07914e-06 0.000190353,0.000132806,0.000148498,0.000121158,4.70255e-05
1298 rs1278719,rs1403763,rs61791757,rs866782,rs9848883 9.62336e-282 12.806 inf 5 9.62336e-282 9.27775e-08 6.43372e-08,1.24708e-07 -0.00203209,5.09527e-06,-0.000889069,-0.0013534,-0.000809567 0.000190596,4.67977e-05,0.000132748,0.000148387,0.000121116
1299 rs1278719,rs13071085,rs6762209,rs72493178,rs866782 9.59491e-282 12.8048 inf 5 9.59491e-282 9.22733e-08 6.54563e-08,1.23326e-07 -0.00191613,0.000250513,-0.000377354,-0.00165916,-0.00201861 0.000180374,0.000137321,0.000128333,0.000177014,0.000194113
1300 rs1278719,rs61791757,rs6799517,rs866782,rs9848883 9.58198e-282 12.8042 inf 5 9.58198e-282 9.27713e-08 6.53284e-08,1.24766e-07 -0.00203043,-0.000888023,-2.46688e-06,-0.00135476,-0.000811373 0.000190608,0.000132755,4.67325e-05,0.000148385,0.000121116
1301 rs1278719,rs28509770,rs61791757,rs866782,rs9848883 9.56871e-282 12.8036 inf 5 9.56871e-282 9.27694e-08 6.3861e-08,1.22873e-07 -0.00203102,1.86924e-07,-0.000888396,-0.00135428,-0.000810739 0.000190608,4.67325e-05,0.000132755,0.000148385,0.000121116
1302 rs1278719,rs61791757,rs6775793,rs866782,rs9848883 9.50803e-282 12.8008 inf 5 9.50803e-282 9.27924e-08 6.32575e-08,1.25569e-07 -0.00203137,-0.000889229,1.12885e-05,-0.00135548,-0.00081211 0.000190335,0.000132675,6.16802e-05,0.000148284,0.000120817
1303 rs1278719,rs141390726,rs61791757,rs866782,rs9848883 9.50065e-282 12.8005 inf 5 9.50065e-282 9.28173e-08 6.39729e-08,1.25648e-07 -0.00203115,-4.71423e-05,-0.000888742,-0.00135482,-0.000811358 0.000190324,0.000178705,0.0001326,0.000148159,0.000120619
1304 rs1278719,rs61791757,rs75452345,rs866782,rs9848883 9.40339e-282 12.796 inf 5 9.40339e-282 9.27722e-08 6.36634e-08,1.24673e-07 -0.00203113,-0.000888695,-3.71078e-06,-0.00135476,-0.000811285 0.000190337,0.00013269,5.82237e-05,0.000148308,0.000120856
1305 rs113587652,rs1278719,rs61791757,rs866782,rs9848883 9.35813e-282 12.7939 inf 5 9.35813e-282 9.27721e-08 6.31215e-08,1.27001e-07 -3.94569e-06,-0.00203111,-0.000888656,-0.0013547,-0.000811225 6.29438e-05,0.000190334,0.000132671,0.000148276,0.000120805
1306 rs1278495,rs1278719,rs61791757,rs866782,rs9848883 9.35021e-282 12.7935 inf 5 9.35021e-282 9.27694e-08 6.40221e-08,1.25865e-07 -2.66164e-07,-0.00203099,-0.00088839,-0.00135434,-0.000810815 6.16802e-05,0.000190335,0.000132675,0.000148284,0.000120817
1307 rs113915265,rs1278719,rs61791757,rs866782,rs9848883 9.34593e-282 12.7933 inf 5 9.34593e-282 9.27697e-08 6.53192e-08,1.23876e-07 -1.30618e-06,-0.00203103,-0.000888467,-0.00135445,-0.000810933 6.24263e-05,0.000190334,0.000132673,0.000148279,0.000120809
1308 rs1278719,rs4678428,rs61791757,rs9826454 9.32549e-282 10.4325 inf 4 2.35977e-153 7.42513e-08 4.88873e-08,1.03713e-07 -0.00173613,0.000982441,-0.000869564,6.42976e-05 0.000182814,0.000133072,0.000132822,4.85906e-05
1309 rs1278719,rs144997399,rs61791757,rs866782,rs9848883 9.32516e-282 12.7924 inf 5 9.32516e-282 9.27896e-08 6.53745e-08,1.24479e-07 -0.00202964,-2.82847e-05,-0.000888623,-0.00135309,-0.000810325 0.000190483,0.000164784,0.000132601,0.00014832,0.000120629
1310 rs1278719,rs483465,rs56264828,rs61791757 9.12572e-282 10.4231 inf 4 2.30922e-153 7.43153e-08 4.74682e-08,1.03599e-07 -0.00166152,0.000940785,-0.000139772,-0.00087336 0.000178727,0.000126788,6.21674e-05,0.000132653
1311 rs1278719,rs483465,rs61791757,rs67692166 9.11467e-282 10.4226 inf 4 2.30642e-153 7.43143e-08 4.95982e-08,1.02958e-07 -0.00166145,0.000940599,-0.000873244,-0.000140896 0.000178726,0.000126783,0.000132651,6.26768e-05
1312 rs112066868,rs1278719,rs483465,rs61791757 8.99821e-282 10.417 inf 4 2.27695e-153 7.42966e-08 4.78675e-08,1.04643e-07 -0.000140537,-0.00166143,0.000940557,-0.000873218 6.26768e-05,0.000178726,0.000126783,0.000132651
1313 rs113630844,rs1278719,rs483465,rs61791757 8.88419e-282 10.4115 inf 4 2.2481e-153 7.4137e-08 4.77073e-08,1.0245e-07 -0.000192469,-0.00172102,0.000916817,-0.00088788 8.78887e-05,0.000181242,0.000126623,0.000133057
1314 rs1278719,rs4678428,rs61791757,rs838202 8.86637e-282 10.4106 inf 4 2.24359e-153 7.40452e-08 4.93602e-08,1.05418e-07 -0.00172167,0.000971993,-0.000851712,5.21252e-05 0.000182578,0.000134239,0.000132723,4.32639e-05
1315 rs1278719,rs151053585,rs4678428,rs61791757 8.85633e-282 10.4101 inf 4 2.24105e-153 7.42362e-08 4.87448e-08,1.04847e-07 -0.00172527,-0.000167406,0.0010012,-0.000861642 0.000182575,0.00012731,0.000132645,0.000132598
1316 rs1278719,rs4678428,rs518972,rs61791757 8.78333e-282 10.4065 inf 4 2.22258e-153 7.40332e-08 4.92481e-08,1.04474e-07 -0.00172169,0.000972212,5.17906e-05,-0.000851776 0.000182578,0.000134231,4.32472e-05,0.000132722
1317 rs111323206,rs1278719,rs483465,rs61791757 8.76687e-282 10.4057 inf 4 2.21841e-153 7.4261e-08 4.81216e-08,1.03649e-07 -0.000140395,-0.00166136,0.000940382,-0.000873108 6.29377e-05,0.000178726,0.000126781,0.00013265
1318 rs1278719,rs4678428,rs61791757,rs696081 8.76445e-282 10.4056 inf 4 2.2178e-153 7.40274e-08 4.80414e-08,1.05489e-07 -0.00172159,0.000972084,-0.000851643,5.17006e-05 0.000182579,0.000134257,0.000132728,4.32994e-05
1319 rs1278719,rs4678428,rs61791757,rs650326 8.76257e-282 10.4055 inf 4 2.21732e-153 7.403e-08 4.80831e-08,1.04097e-07 -0.00172169,0.000972253,-0.000851788,5.17051e-05 0.000182578,0.000134231,0.000132722,4.32472e-05
1320 rs1278719,rs4678428,rs61791757,rs681783 8.72337e-282 10.4036 inf 4 2.2074e-153 7.40229e-08 4.5842e-08,1.04493e-07 -0.00172169,0.000972276,-0.000851794,5.1538e-05 0.000182578,0.000134239,0.000132723,4.32639e-05
1321 rs1278719,rs13327606,rs4678428,rs61791757 8.57327e-282 10.396 inf 4 2.16942e-153 7.41865e-08 4.8508e-08,1.02847e-07 -0.00172588,-0.000120263,0.00100272,-0.000862609 0.000182579,9.34308e-05,0.00013268,0.000132612
1322 rs1278719,rs1618069 8.36315e-282 5.66557 inf 2 0.00478216 3.86621e-08 2.07125e-08,6.18286e-08 -0.000809058,0.00089874 0.000126339,0.0001237
1323 rs1278719,rs4125861,rs483465,rs61791757 8.32349e-282 10.3832 inf 4 2.10622e-153 7.41893e-08 4.77553e-08,1.04969e-07 -0.00166133,-0.000138341,0.000940304,-0.000873059 0.000178726,6.26768e-05,0.000126783,0.000132651
1324 rs114051241,rs1278719,rs483465,rs61791757 8.1976e-282 10.3766 inf 4 2.07436e-153 7.41851e-08 4.93808e-08,1.06018e-07 -0.000206109,-0.0016588,0.000934134,-0.000869193 9.34381e-05,0.000178711,0.000126654,0.000132603
1325 rs1278719,rs17265675,rs483465,rs61791757 8.17522e-282 10.3754 inf 4 2.0687e-153 7.41646e-08 4.88204e-08,1.05277e-07 -0.0016613,-0.00013783,0.000940245,-0.000873022 0.000178726,6.26768e-05,0.000126783,0.000132651
1326 rs1278719,rs4678428,rs561307,rs61791757 8.03594e-282 10.3679 inf 4 2.03345e-153 7.40526e-08 5.05998e-08,1.04249e-07 -0.00173426,0.000992256,5.8387e-05,-0.000859128 0.000182782,0.00013267,4.82846e-05,0.000132583
1327 rs1278719,rs4678428,rs570621,rs61791757 8.03085e-282 10.3676 inf 4 2.03217e-153 7.38962e-08 5.01555e-08,1.03067e-07 -0.00172085,0.000972762,4.82928e-05,-0.000851449 0.000182588,0.000134408,4.34562e-05,0.000132759
1328 rs1153877,rs1278719,rs4678428,rs61791757 7.99579e-282 10.3657 inf 4 2.02329e-153 7.38842e-08 4.86032e-08,1.01184e-07 4.81692e-05,-0.00172114,0.000972893,-0.000851319 4.36544e-05,0.000182585,0.000134415,0.000132768
1329 rs1278719,rs4678428,rs556788,rs61791757 7.89956e-282 10.3605 inf 4 1.99894e-153 7.38665e-08 4.83024e-08,1.04978e-07 -0.00172116,0.000973084,4.76837e-05,-0.000851377 0.000182585,0.000134425,4.3678e-05,0.000132769
1330 rs12488721,rs1278719,rs4678428,rs61791757 7.87916e-282 10.3594 inf 4 1.99378e-153 7.3865e-08 4.76146e-08,1.06427e-07 4.75885e-05,-0.00172125,0.000973236,-0.000851505 4.363e-05,0.000182584,0.000134405,0.000132763
1331 rs1278719,rs483465,rs55654524,rs61791757 7.76541e-282 10.353 inf 4 1.965e-153 7.40929e-08 4.83711e-08,1.04897e-07 -0.00166134,0.000940339,-0.000134688,-0.000873081 0.000178727,0.00012679,6.19187e-05,0.000132654
1332 rs1278719,rs483465,rs9647335 7.52106e-282 7.97932 inf 3 4.04047e-07 5.60444e-08 3.35734e-08,8.25241e-08 -0.00119743,0.000912943,-0.00045017 0.000148942,0.000126685,9.62328e-05
1333 rs1278719,rs1711170,rs72493178,rs866782,rs9848883 7.44209e-282 12.6944 inf 5 7.44209e-282 1.01047e-07 7.07254e-08,1.38212e-07 -0.00204077,0.000112441,-0.00133578,-0.00220137,-0.000435437 0.00018384,3.98529e-05,0.000188129,0.000188339,0.000130985
1334 rs12330635,rs1278719,rs61791757,rs78930792,rs866782 7.43797e-282 12.6942 inf 5 7.43797e-282 9.24119e-08 6.27796e-08,1.26825e-07 -0.000796307,-0.00202531,-0.000895048,0.0001289,-0.0013572 0.000120601,0.000190395,0.000132749,0.000128,0.000148827
1335 rs1278719,rs144469404,rs4678428,rs61791757 7.33043e-282 10.328 inf 4 1.85493e-153 7.39402e-08 4.92756e-08,1.01064e-07 -0.00172885,-0.000168977,0.000995352,-0.00085343 0.000182628,0.000148262,0.000132618,0.000132675
1336 rs1278719,rs13071085,rs13081352,rs72493178,rs866782 7.18483e-282 12.6791 inf 5 7.18483e-282 9.16397e-08 6.48067e-08,1.25778e-07 -0.00192468,0.000296394,-0.000407786,-0.00166663,-0.00202115 0.000181478,0.000155347,0.000146715,0.000177786,0.000194602
1337 rs1278719,rs4678428,rs61791757,rs66895236 7.0558e-282 10.3114 inf 4 1.78543e-153 7.3909e-08 4.80729e-08,1.02097e-07 -0.00172096,0.000990365,-0.00085473,7.92398e-05 0.000182587,0.000132746,0.000132639,7.07723e-05
1338 rs12330635,rs1278719,rs13071085,rs61791757,rs866782 6.99694e-282 12.6676 inf 5 6.99694e-282 9.17146e-08 6.29515e-08,1.25269e-07 -0.000796941,-0.00202053,2.60542e-06,-0.000889012,-0.00134471 0.000120604,0.000191059,8.86444e-05,0.000133476,0.00016068
1339 rs1278719,rs576771,rs61791757,rs78930792,rs9848883 6.8884e-282 12.6608 inf 5 6.8884e-282 9.20197e-08 6.34781e-08,1.26094e-07 -0.00220476,0.00155037,-0.000873594,0.000124335,0.000591176 0.000205369,0.000170727,0.00013274,0.000127968,0.000115609
1340 rs113021516,rs1278719,rs4678428,rs61791757 6.81479e-282 10.2963 inf 4 1.72445e-153 7.37752e-08 4.92134e-08,1.03619e-07 -4.51882e-05,-0.00172956,0.00101199,-0.000868521 4.39081e-05,0.000182661,0.000133393,0.000132903
1341 rs11720497,rs1278719,rs4678428,rs61791757 6.78801e-282 10.2946 inf 4 1.71767e-153 7.38369e-08 4.75835e-08,1.00067e-07 5.92484e-05,-0.00172002,0.000988002,-0.000853223 5.52788e-05,0.000182602,0.000132882,0.000132694
1342 rs1278719,rs35837273,rs4678428,rs61791757 6.72495e-282 10.2906 inf 4 1.70171e-153 7.38237e-08 4.88841e-08,1.02168e-07 -0.00172004,5.85902e-05,0.000988038,-0.000853246 0.000182603,5.5126e-05,0.000132884,0.000132695
1343 rs1278719,rs13071085,rs35087366,rs72493178,rs866782 6.71904e-282 12.65 inf 5 6.71904e-282 9.15866e-08 6.3305e-08,1.23073e-07 -0.00192104,0.000282893,-0.000395639,-0.00166368,-0.00201799 0.00018123,0.000151875,0.00014306,0.000177619,0.000194429
1344 rs114968564,rs1278719,rs483465,rs61791757 6.71404e-282 10.2899 inf 4 1.69895e-153 7.37515e-08 4.83084e-08,1.06246e-07 -0.00018088,-0.00171703,0.00091727,-0.000886385 8.78887e-05,0.000181242,0.000126623,0.000133057
1345 rs1278719,rs483465,rs61789561 6.70303e-282 7.92931 inf 3 3.60101e-07 5.58879e-08 3.36908e-08,8.32903e-08 -0.0011957,0.000913875,-0.000445494 0.000148949,0.000126678,9.57318e-05
1346 rs1278719,rs483465,rs61791757,rs863930 6.6981e-282 10.2888 inf 4 1.69492e-153 7.35637e-08 4.93275e-08,1.02142e-07 -0.00170539,0.000936878,-0.000829246,9.63518e-05 0.0001805,0.000126733,0.000133657,4.84022e-05
1347 rs1278719,rs4678428,rs61791757,rs664088 6.62569e-282 10.2841 inf 4 1.6766e-153 7.36393e-08 4.70096e-08,1.05966e-07 -0.00171872,0.000974223,-0.000853404,4.02411e-05 0.000182648,0.000134884,0.000132722,4.33499e-05
1348 rs1278719,rs4678428,rs61791757,rs653995 6.62544e-282 10.2841 inf 4 1.67653e-153 7.34853e-08 4.88074e-08,1.0081e-07 -0.00174749,0.00100587,-0.000845354,3.87421e-05 0.000184995,0.00013306,0.000133686,4.8506e-05
1349 rs1278719,rs483465,rs60288484,rs61791757 6.62295e-282 10.2839 inf 4 1.6759e-153 7.38832e-08 4.85529e-08,1.04443e-07 -0.00165995,0.000936935,-0.000152503,-0.000870948 0.000178718,0.000126718,7.2481e-05,0.000132627
1350 rs1153872,rs1278719,rs483465,rs61791757 6.46303e-282 10.2733 inf 4 1.63544e-153 7.35267e-08 4.62978e-08,1.026e-07 9.49327e-05,-0.00170434,0.000937002,-0.000830166 4.80163e-05,0.00018045,0.000126738,0.000133614
1351 rs1278719,rs35773450,rs4678428,rs61791757 6.4385e-282 10.2717 inf 4 1.62923e-153 7.37284e-08 4.81979e-08,1.02883e-07 -0.00173937,-4.27702e-05,0.000991873,-0.000865712 0.000183252,4.29602e-05,0.000132714,0.000132753
1352 rs1278719,rs483465,rs61791757,rs661739 6.43024e-282 10.2711 inf 4 1.62714e-153 7.35094e-08 4.8192e-08,1.03988e-07 -0.00170484,0.000936831,-0.000829706,9.52335e-05 0.000180496,0.000126735,0.00013365,4.83241e-05
1353 rs10512987,rs1278719,rs4678428,rs61791757 6.42631e-282 10.2708 inf 4 1.62614e-153 7.3695e-08 4.84516e-08,1.02705e-07 -4.26534e-05,-0.00172921,0.0010111,-0.000867959 4.39338e-05,0.000182661,0.000133389,0.000132901
1354 rs1278719,rs13071085,rs72493178,rs838202,rs866782 6.40557e-282 12.6293 inf 5 6.40557e-282 9.26529e-08 6.28988e-08,1.25232e-07 -0.00189958,-5.8479e-05,-0.00159699,0.000129594,-0.00194009 0.000179178,8.80636e-05,0.000174771,4.27311e-05,0.000191444
1355 rs1278719,rs4678428,rs61791757,rs9875207 6.40455e-282 10.2694 inf 4 1.62064e-153 7.36897e-08 4.92362e-08,1.02842e-07 -0.0017292,0.00101109,-0.000867948,-4.24568e-05 0.000182661,0.000133393,0.000132903,4.39081e-05
1356 rs1278719,rs3872588,rs483465,rs61791757 6.39848e-282 10.269 inf 4 1.6191e-153 7.38358e-08 4.78175e-08,1.01326e-07 -0.00165991,-0.00015131,0.000936837,-0.000870886 0.000178718,7.2481e-05,0.000126718,0.000132627
1357 rs1278719,rs13071085,rs518972,rs72493178,rs866782 6.38256e-282 12.6277 inf 5 6.38256e-282 9.26487e-08 6.30441e-08,1.26256e-07 -0.00189984,-5.84766e-05,0.000129516,-0.00159755,-0.00194056 0.000179193,8.80636e-05,4.27197e-05,0.00017478,0.000191448
1358 rs1278719,rs13071085,rs650326,rs72493178,rs866782 6.34488e-282 12.6251 inf 5 6.34488e-282 9.26406e-08 6.49841e-08,1.24397e-07 -0.00189978,-5.84771e-05,0.000129433,-0.00159754,-0.00194055 0.000179193,8.80636e-05,4.27197e-05,0.00017478,0.000191448
1359 rs1278719,rs4678428,rs61791757,rs650505 6.32977e-282 10.2643 inf 4 1.60172e-153 7.30482e-08 4.90421e-08,1.01215e-07 -0.00172391,0.000993949,-0.000859454,3.45008e-06 0.00018264,0.000146165,0.000132825,6.68449e-05
1360 rs1278719,rs3957816,rs483465,rs61791757 6.3193e-282 10.2635 inf 4 1.59907e-153 7.34854e-08 4.79539e-08,1.0429e-07 -0.00170461,9.48058e-05,0.000936775,-0.000829856 0.000180496,4.83241e-05,0.000126735,0.00013365
1361 rs1278719,rs4678428,rs61791757,rs632251 6.22309e-282 10.2569 inf 4 1.57472e-153 7.33992e-08 4.83531e-08,1.01373e-07 -0.00174496,0.0010049,-0.000846768,3.47307e-05 0.000184981,0.000133053,0.000133687,4.85043e-05
1362 rs1278719,rs4678428,rs61791757,rs895894 6.21783e-282 10.2565 inf 4 1.57339e-153 7.33999e-08 4.75202e-08,1.00934e-07 -0.00174496,0.00100493,-0.000846801,3.47085e-05 0.000184976,0.000133055,0.000133679,4.84261e-05
1363 rs114737552,rs1278719,rs4678428,rs61791757 6.20885e-282 10.2559 inf 4 1.57112e-153 7.36988e-08 4.92095e-08,1.02137e-07 -0.000128422,-0.00172877,0.000995381,-0.000853522 0.000131884,0.000182647,0.000132621,0.000132704
1364 rs1278719,rs483465,rs61791757,rs668485 6.19862e-282 10.2552 inf 4 1.56853e-153 7.34571e-08 4.84088e-08,1.02583e-07 -0.00170439,0.00093663,-0.000829914,9.44487e-05 0.0001805,0.000126733,0.000133657,4.84022e-05
1365 rs1278719,rs483465,rs61791757,rs838199 6.17869e-282 10.2538 inf 4 1.56349e-153 7.34526e-08 4.78395e-08,1.01501e-07 -0.00170435,0.00093662,-0.000829942,9.43688e-05 0.0001805,0.000126733,0.000133657,4.84022e-05
1366 rs1278719,rs1698982,rs483465,rs61791757 6.16447e-282 10.2528 inf 4 1.55989e-153 7.34494e-08 4.88859e-08,1.02117e-07 -0.00170447,9.43124e-05,0.000936765,-0.000829971 0.000180511,4.84028e-05,0.000126737,0.000133657
1367 rs1278719,rs13071085,rs681783,rs72493178,rs866782 6.15093e-282 12.6117 inf 5 6.15093e-282 9.25971e-08 6.29578e-08,1.27531e-07 -0.00189919,-5.84826e-05,0.000129021,-0.00159688,-0.00194001 0.000179178,8.80636e-05,4.27311e-05,0.000174771,0.000191444
1368 rs1278719,rs13071085,rs696081,rs72493178,rs866782 6.05524e-282 12.6048 inf 5 6.05524e-282 9.2574e-08 6.40674e-08,1.22922e-07 -0.00189846,-5.84893e-05,0.000128854,-0.00159571,-0.00193903 0.000179147,8.80636e-05,4.27549e-05,0.000174755,0.000191434
1369 rs1278719,rs4678428,rs61791757,rs9837224 5.99688e-282 10.2408 inf 4 1.51748e-153 7.35992e-08 4.82494e-08,1.01612e-07 -0.0017288,0.00101007,-0.000867298,-3.93571e-05 0.000182661,0.000133393,0.000132903,4.39081e-05
1370 rs111247900,rs1278719,rs483465,rs61791757 5.9825e-282 10.2398 inf 4 1.51384e-153 7.37438e-08 4.92103e-08,1.03265e-07 -0.000150833,-0.00165975,0.000936456,-0.000870648 7.33863e-05,0.000178718,0.000126714,0.000132625
1371 rs1278719,rs483465,rs61791757,rs9845457 5.95541e-282 10.2378 inf 4 1.50699e-153 7.33065e-08 4.67805e-08,1.03305e-07 -0.00166172,0.0009111,-0.000960671,-9.96875e-05 0.000178739,0.000126769,0.000142235,5.26211e-05
1372 rs1278719,rs483465,rs61791757,rs6800570 5.9271e-282 10.2357 inf 4 1.49982e-153 7.37304e-08 4.77719e-08,9.94829e-08 -0.00165982,0.000936615,-0.000870748,-0.00014863 0.000178718,0.000126718,0.000132627,7.2481e-05
1373 rs1278719,rs3905668,rs4678428,rs61791757 5.92409e-282 10.2355 inf 4 1.49906e-153 7.36153e-08 4.86238e-08,1.02885e-07 -0.00173109,4.22777e-05,0.000986022,-0.000864832 0.000182754,4.64974e-05,0.00013317,0.000132736
1374 rs1278719,rs4678428,rs61791757,rs9818740 5.90716e-282 10.2343 inf 4 1.49478e-153 7.3613e-08 4.84723e-08,1.04114e-07 -0.001731,0.000986182,-0.000864763,4.24028e-05 0.00018275,0.000133156,0.000132733,4.67267e-05
1375 rs1278719,rs483465,rs61791757,rs78930792,rs866782 5.88794e-282 12.5927 inf 5 5.88794e-282 9.10204e-08 6.42552e-08,1.24745e-07 -0.00208222,0.000825147,-0.000886855,0.000128146,-0.000595385 0.000196181,0.000127972,0.000132772,0.000128001,0.000112037
1376 rs1278719,rs13071085,rs72493178,rs863930,rs866782 5.8627e-282 12.5908 inf 5 5.8627e-282 9.23681e-08 6.25107e-08,1.26346e-07 -0.00193803,-6.00062e-05,-0.00160542,0.000142408,-0.00194589 0.000181929,8.80635e-05,0.000174931,4.80502e-05,0.000191517
1377 rs1278719,rs35328261,rs4678428,rs61791757 5.85881e-282 10.2307 inf 4 1.48254e-153 7.36697e-08 4.70216e-08,1.04079e-07 -0.00172275,0.000156666,0.000994867,-0.000857602 0.000182573,0.000164603,0.00013263,0.000132592
1378 rs1278719,rs13071085,rs570621,rs72493178,rs866782 5.85004e-282 12.5899 inf 5 5.85004e-282 9.25178e-08 6.335e-08,1.25976e-07 -0.00189909,-6.06624e-05,0.000128536,-0.00159322,-0.00193664 0.000179203,8.80644e-05,4.28424e-05,0.000174723,0.000191414
1379 rs1278719,rs28631273,rs4678428,rs61791757 5.8301e-282 10.2286 inf 4 1.47528e-153 7.35937e-08 4.83416e-08,1.04505e-07 -0.00173082,4.15189e-05,0.000986271,-0.000864588 0.000182748,4.65516e-05,0.000133166,0.000132729
1380 rs1278719,rs4678428,rs56398805,rs61791757 5.80116e-282 10.2264 inf 4 1.46795e-153 7.35864e-08 4.89451e-08,1.03391e-07 -0.0017309,0.000986307,4.11915e-05,-0.000864683 0.000182754,0.00013317,4.64974e-05,0.000132736
1381 rs1278719,rs35320690,rs4678428,rs61791757 5.78464e-282 10.2252 inf 4 1.46377e-153 7.3583e-08 4.7099e-08,1.02646e-07 -0.00173075,4.11083e-05,0.000986379,-0.000864533 0.000182748,4.65516e-05,0.000133166,0.000132729
1382 rs1278719,rs483465,rs61791757,rs7349597 5.75399e-282 10.2228 inf 4 1.45602e-153 7.34749e-08 4.65283e-08,1.02177e-07 -0.00167797,0.000958374,-0.000800937,8.62207e-05 0.000179093,0.000127764,0.000136317,4.40363e-05
1383 rs1278719,rs4678428,rs61791757,rs6787409 5.70582e-282 10.2192 inf 4 1.44383e-153 7.35361e-08 4.98353e-08,1.0537e-07 -0.00172836,0.00100897,-0.000866597,-3.72741e-05 0.000182656,0.00013335,0.000132886,4.41825e-05
1384 rs1278719,rs4678428,rs480330,rs61791757 5.67883e-282 10.2171 inf 4 1.437e-153 7.3467e-08 4.67626e-08,1.02098e-07 -0.00172069,0.000982615,3.35204e-05,-0.00085283 0.00018261,0.000133901,4.28739e-05,0.000132821
1385 rs1278719,rs4678428,rs61791757,rs73222236 5.65174e-282 10.2151 inf 4 1.43014e-153 7.35177e-08 4.87232e-08,1.03886e-07 -0.0017284,0.00100907,-0.000866664,-3.63376e-05 0.000182661,0.000133393,0.000132903,4.39081e-05
1386 rs1278719,rs483465,rs61791757,rs634559 5.63907e-282 10.2141 inf 4 1.42694e-153 7.33268e-08 4.84366e-08,1.0343e-07 -0.00170329,0.00093647,-0.000830757,9.20729e-05 0.000180511,0.000126737,0.000133657,4.84028e-05
1387 rs1278719,rs41345846,rs483465,rs61791757 5.62605e-282 10.2131 inf 4 1.42364e-153 7.36618e-08 4.80464e-08,1.01964e-07 -0.00165027,0.000158069,0.000913257,-0.000856111 0.000178716,7.80161e-05,0.000126695,0.000132618
1388 rs1278719,rs483465,rs61791757,rs668437 5.58531e-282 10.2099 inf 4 1.41333e-153 7.33155e-08 4.84043e-08,1.03021e-07 -0.00170314,0.000936519,-0.000830948,9.1715e-05 0.000180508,0.000126739,0.000133649,4.83247e-05
1389 rs1278719,rs13071085,rs661739,rs72493178,rs866782 5.57195e-282 12.5687 inf 5 5.57195e-282 9.22998e-08 6.25245e-08,1.23858e-07 -0.00193734,-6.00129e-05,0.000141386,-0.00160569,-0.00194613 0.000181932,8.80635e-05,4.79773e-05,0.000174941,0.000191522
1390 rs1278719,rs13071085,rs483465,rs61791757,rs866782 5.57168e-282 12.5687 inf 5 5.57168e-282 9.03313e-08 5.93016e-08,1.23727e-07 -0.00207764,2.58222e-06,0.000825948,-0.000880844,-0.000582345 0.000196839,8.86446e-05,0.000127974,0.000133497,0.000126799
1391 rs116090319,rs1278719,rs4678428,rs61791757 5.56379e-282 10.2082 inf 4 1.40789e-153 7.3553e-08 4.90027e-08,1.03307e-07 -0.000118127,-0.00172793,0.000995666,-0.000854426 0.000137662,0.000182639,0.00013262,0.000132692
1392 rs1278719,rs483465,rs61791757,rs78494777 5.54143e-282 10.2065 inf 4 1.40223e-153 7.36378e-08 4.77351e-08,1.02012e-07 -0.00165974,0.000936417,-0.000870624,-0.000146232 0.000178718,0.000126718,0.000132627,7.2481e-05
1393 rs1153872,rs1278719,rs13071085,rs72493178,rs866782 5.47913e-282 12.5614 inf 5 5.47913e-282 9.22866e-08 6.22304e-08,1.27576e-07 0.000140368,-0.00193652,-5.42969e-05,-0.00160476,-0.00195151 4.76843e-05,0.000181877,8.80796e-05,0.000174922,0.000191607
1394 rs1278719,rs483465,rs61789606,rs61791757 5.4718e-282 10.201 inf 4 1.38461e-153 7.34363e-08 4.68279e-08,1.02711e-07 -0.0016858,0.00091754,-0.00016207,-0.000850269 0.000179412,0.000126625,8.33876e-05,0.000132737
1395 rs115064616,rs1278719,rs483465,rs61791757 5.44715e-282 10.199 inf 4 1.37837e-153 7.36231e-08 4.90152e-08,1.06202e-07 0.000192388,-0.00165124,0.000915638,-0.000857603 9.56104e-05,0.00017871,0.00012665,0.000132601
1396 rs1278719,rs13071085,rs3957816,rs72493178,rs866782 5.42972e-282 12.5575 inf 5 5.42972e-282 9.22642e-08 6.25335e-08,1.2771e-07 -0.00193696,-6.00108e-05,0.000140965,-0.0016056,-0.00194606 0.000181932,8.80635e-05,4.79773e-05,0.000174941,0.000191522
1397 rs1278719,rs4678428,rs61791757,rs6784219 5.41721e-282 10.1966 inf 4 1.3708e-153 7.34593e-08 4.80932e-08,1.01276e-07 -0.0017281,0.00100831,-0.000866177,-3.40148e-05 0.000182661,0.000133393,0.000132903,4.39081e-05
1398 rs1278719,rs4678428,rs61791757,rs78930792,rs9848883 5.33614e-282 12.5499 inf 5 5.33614e-282 9.16683e-08 6.16663e-08,1.22762e-07 -0.00220036,0.00154557,-0.000873612,0.000124001,0.000589125 0.000205369,0.000170727,0.00013274,0.000127968,0.000115609
1399 rs1278719,rs483465,rs61791757,rs67452583 5.30103e-282 10.1872 inf 4 1.3414e-153 7.35674e-08 4.70927e-08,1.02496e-07 -0.00166079,0.000938992,-0.000872237,-0.000123342 0.000178727,0.00012679,0.000132654,6.19187e-05
1400 rs113375712,rs1278719,rs483465,rs61791757 5.2779e-282 10.1853 inf 4 1.33555e-153 7.35623e-08 4.63902e-08,1.02218e-07 -0.000124736,-0.00166069,0.000938734,-0.000872075 6.26768e-05,0.000178726,0.000126783,0.000132651
1401 rs12488721,rs1278719,rs13071085,rs72493178,rs866782 5.26139e-282 12.5438 inf 5 5.26139e-282 9.23668e-08 6.44741e-08,1.25443e-07 0.000127474,-0.00189854,-5.84886e-05,-0.00159359,-0.00193722 4.30159e-05,0.000179234,8.80636e-05,0.000174731,0.00019142
1402 rs112490075,rs1278719,rs483465,rs61791757 5.25031e-282 10.1831 inf 4 1.32856e-153 7.35641e-08 4.73977e-08,1.02574e-07 -0.000146097,-0.0016596,0.000936076,-0.000870409 7.33863e-05,0.000178718,0.000126714,0.000132625
1403 rs1278719,rs13071085,rs668485,rs72493178,rs866782 5.22622e-282 12.5409 inf 5 5.22622e-282 9.22099e-08 6.206e-08,1.23439e-07 -0.00193634,-5.99969e-05,0.000140532,-0.001605,-0.00194559 0.000181929,8.80635e-05,4.80502e-05,0.000174931,0.000191517
1404 rs1278719,rs13071085,rs72493178,rs838199,rs866782 5.20124e-282 12.5388 inf 5 5.20124e-282 9.22033e-08 6.33752e-08,1.24731e-07 -0.00193627,-5.99966e-05,-0.00160498,0.000140454,-0.00194557 0.000181929,8.80635e-05,0.000174931,4.80502e-05,0.000191517
1405 rs1278719,rs13071085,rs556788,rs72493178,rs866782 5.15682e-282 12.5351 inf 5 5.15682e-282 9.23375e-08 6.33756e-08,1.23043e-07 -0.00189779,-5.84955e-05,0.00012727,-0.00159242,-0.00193625 0.000179204,8.80636e-05,4.30514e-05,0.000174717,0.000191413
1406 rs1278719,rs72493178,rs863930,rs866782,rs9848883 5.14885e-282 12.5344 inf 5 5.14885e-282 1.03256e-07 7.18201e-08,1.38184e-07 -0.00214868,-0.00132869,0.000161367,-0.00219346,-0.000526567 0.000189096,0.000188032,4.82812e-05,0.000187913,0.000130477
1407 rs1278719,rs13071085,rs1698982,rs72493178,rs866782 5.11597e-282 12.5316 inf 5 5.11597e-282 9.21806e-08 6.33964e-08,1.28589e-07 -0.00193604,-6.00146e-05,0.00014018,-0.00160493,-0.00194553 0.00018193,8.80635e-05,4.80496e-05,0.000174932,0.000191517
1408 rs1278719,rs61791757,rs73222262,rs78930792,rs866782 5.10655e-282 12.5308 inf 5 5.10655e-282 9.18769e-08 6.24985e-08,1.23888e-07 -0.00203628,-0.000894212,-0.000807446,0.000128794,-0.00136807 0.000191675,0.000132751,0.000123393,0.000128,0.000150547
1409 rs116096445,rs1278719,rs4678428,rs61791757 5.01734e-282 10.1633 inf 4 1.26961e-153 7.34519e-08 4.68598e-08,1.00075e-07 8.28508e-05,-0.00172252,0.000994278,-0.000857226 0.000107917,0.000182577,0.000132661,0.000132604
1410 rs1153872,rs1278719,rs72493178,rs866782,rs9848883 4.9808e-282 12.52 inf 5 4.9808e-282 1.03184e-07 7.15236e-08,1.39406e-07 0.000159327,-0.00214652,-0.00132849,-0.00219478,-0.000525319 4.78936e-05,0.000188988,0.000188031,0.000187945,0.000130447
1411 rs1278719,rs1279424,rs4678428,rs61791757 4.9603e-282 10.1584 inf 4 1.25518e-153 7.32281e-08 4.90029e-08,1.0302e-07 -0.0017248,-2.24243e-05,0.00100838,-0.000862609 0.000182585,4.36306e-05,0.000134405,0.000132765
1412 rs1278719,rs483465,rs61791757,rs9844666 4.9074e-282 10.1537 inf 4 1.24179e-153 7.34348e-08 4.77254e-08,1.03251e-07 -0.00168803,0.000918761,-0.000878653,9.52305e-05 0.000179518,0.000126609,0.000132817,4.90113e-05
1413 rs1278719,rs4678428,rs61791757,rs9836446 4.90061e-282 10.1531 inf 4 1.24007e-153 7.34065e-08 4.6476e-08,1.03217e-07 -0.00172542,0.00100158,-0.000861886,-5.03439e-05 0.000182587,0.000132752,0.000132642,6.95877e-05
1414 rs1278719,rs661739,rs72493178,rs866782,rs9848883 4.89625e-282 12.5126 inf 5 4.89625e-282 1.03195e-07 7.33804e-08,1.40659e-07 -0.00214825,0.000160501,-0.00132895,-0.00219388,-0.0005268 0.000189111,4.82124e-05,0.000188034,0.000187925,0.000130489
1415 rs1278719,rs144997399,rs4678428,rs61791757 4.88363e-282 10.1516 inf 4 1.23578e-153 7.34192e-08 4.73852e-08,1.03829e-07 -0.00172434,-0.000121157,0.000998867,-0.000860153 0.000182573,0.000164603,0.00013263,0.000132592
1416 rs1278719,rs483465,rs61791757,rs78473846 4.86188e-282 10.1497 inf 4 1.23027e-153 7.34586e-08 4.83783e-08,1.04141e-07 -0.00165947,0.000935757,-0.00087021,-0.000144157 0.000178717,0.000126712,0.000132624,7.38542e-05
1417 rs116606544,rs1278719,rs4678428,rs61791757 4.8299e-282 10.1468 inf 4 1.22218e-153 7.33998e-08 4.87139e-08,1.0117e-07 7.85648e-05,-0.00172261,0.000994512,-0.000857376 0.000109625,0.000182577,0.000132659,0.000132604
1418 rs1278719,rs13071085,rs61791757,rs73222262,rs866782 4.80788e-282 12.5047 inf 5 4.80788e-282 9.11808e-08 5.92723e-08,1.21323e-07 -0.00203155,2.6516e-06,-0.000888189,-0.000808116,-0.00135566 0.000192338,8.86446e-05,0.000133477,0.000123396,0.000162292
1419 rs1278719,rs13071085,rs61789562,rs72493178,rs866782 4.80718e-282 12.5046 inf 5 4.80718e-282 9.11258e-08 6.22379e-08,1.24783e-07 -0.00191607,0.000267569,-0.000377921,-0.00165964,-0.00201373 0.00018123,0.000151875,0.00014306,0.000177619,0.000194429
1420 rs1278719,rs3957816,rs72493178,rs866782,rs9848883 4.76859e-282 12.5011 inf 5 4.76859e-282 1.03155e-07 7.27397e-08,1.36439e-07 -0.00214782,0.000160076,-0.00132891,-0.00219376,-0.000526686 0.000189111,4.82124e-05,0.000188034,0.000187925,0.000130489
1421 rs1278719,rs13079037,rs483465,rs61791757 4.72428e-282 10.1372 inf 4 1.19545e-153 7.33881e-08 4.70802e-08,1.05361e-07 -0.0016751,-7.46202e-05,0.000941015,-0.000844978 0.000179012,3.87539e-05,0.000126872,0.000132906
1422 rs1278719,rs483465,rs61791757,rs77362515 4.71261e-282 10.1361 inf 4 1.1925e-153 7.34149e-08 4.78247e-08,1.01683e-07 -0.00165954,0.000935927,-0.000870316,-0.000140291 0.000178718,0.000126718,0.000132627,7.2481e-05
1423 rs1278719,rs483465,rs61791757,rs74656356 4.68063e-282 10.1332 inf 4 1.18441e-153 7.34055e-08 4.71011e-08,1.02146e-07 -0.00165953,0.000935906,-0.000870303,-0.000140036 0.000178718,0.000126718,0.000132627,7.2481e-05
1424 rs1278719,rs4678428,rs61791757,rs642075 4.61352e-282 10.1269 inf 4 1.16743e-153 7.3112e-08 4.6856e-08,1.0336e-07 -0.00172779,0.00100305,-0.00084923,1.35926e-05 0.000183062,0.000133991,0.000136334,4.40014e-05
1425 rs1278719,rs668485,rs72493178,rs866782,rs9848883 4.57859e-282 12.4834 inf 5 4.57859e-282 1.03076e-07 7.31725e-08,1.36783e-07 -0.0021468,0.000159473,-0.00132854,-0.00219295,-0.000526067 0.000189096,4.82812e-05,0.000188032,0.000187913,0.000130477
1426 rs1278493,rs1278719,rs4678428,rs61791757 4.57523e-282 10.1233 inf 4 1.15774e-153 7.30987e-08 4.71462e-08,1.01691e-07 -1.21486e-05,-0.00172734,0.00100239,-0.000850261 4.40495e-05,0.00018306,0.000133975,0.000136352
1427 rs1278719,rs72493178,rs838199,rs866782,rs9848883 4.55624e-282 12.4813 inf 5 4.55624e-282 1.03069e-07 7.43554e-08,1.39692e-07 -0.00214672,-0.00132853,0.000159394,-0.00219293,-0.000526046 0.000189096,0.000188032,4.82812e-05,0.000187913,0.000130477
1428 rs1278719,rs483465,rs61791757,rs75262249 4.50907e-282 10.117 inf 4 1.141e-153 7.33544e-08 4.87533e-08,1.02757e-07 -0.00165945,0.000935703,-0.000870176,-0.000139492 0.000178718,0.000126716,0.000132626,7.29287e-05
1429 rs1278719,rs61791757,rs7628146,rs78930792,rs9848883 4.4795e-282 12.4739 inf 5 4.4795e-282 9.14275e-08 6.28875e-08,1.24319e-07 -0.00219734,-0.000873625,0.00154226,0.000123771,0.000587717 0.000205369,0.00013274,0.000170727,0.000127968,0.000115609
1430 rs1278719,rs1698982,rs72493178,rs866782,rs9848883 4.47926e-282 12.4739 inf 5 4.47926e-282 1.03043e-07 7.36189e-08,1.37646e-07 -0.00214646,0.000159116,-0.00132852,-0.00219288,-0.000525976 0.000189097,4.82807e-05,0.000188032,0.000187913,0.000130477
1431 rs1278719,rs13071085,rs634559,rs72493178,rs866782 4.4791e-282 12.4739 inf 5 4.4791e-282 9.19976e-08 6.34106e-08,1.24594e-07 -0.00193406,-6.00034e-05,0.000137973,-0.00160443,-0.00194517 0.00018193,8.80635e-05,4.80496e-05,0.000174932,0.000191517
1432 rs1278719,rs13071085,rs668437,rs72493178,rs866782 4.45541e-282 12.4716 inf 5 4.45541e-282 9.1992e-08 6.53436e-08,1.25693e-07 -0.00193403,-5.99868e-05,0.000137696,-0.00160486,-0.00194555 0.000181933,8.80635e-05,4.79768e-05,0.000174941,0.000191523
1433 rs115064616,rs1278719,rs13071085,rs72493178,rs866782 4.4528e-282 12.4713 inf 5 4.4528e-282 9.23218e-08 6.32675e-08,1.25066e-07 0.000282591,-0.0018503,-5.89341e-05,-0.0016054,-0.00194878 9.57165e-05,0.000177253,8.80633e-05,0.000174934,0.000191561
1434 rs1278719,rs34706807,rs483465,rs61791757 4.41579e-282 10.1079 inf 4 1.11739e-153 7.32627e-08 4.82387e-08,1.03249e-07 -0.0017009,-8.2085e-05,0.000931238,-0.000874297 0.00018038,4.37191e-05,0.00012663,0.000132709
1435 rs1278719,rs13072038,rs483465,rs61791757 4.37992e-282 10.1043 inf 4 1.10832e-153 7.3278e-08 4.79336e-08,1.00946e-07 -0.00168668,9.21494e-05,0.000918761,-0.000877907 0.000179501,4.89248e-05,0.000126611,0.000132808
1436 rs1278719,rs34153877,rs483465,rs61791757 4.30913e-282 10.0973 inf 4 1.0904e-153 7.32687e-08 4.89438e-08,1.05533e-07 -0.00167657,9.63663e-05,0.000903989,-0.000888215 0.000179076,5.12614e-05,0.000127039,0.000133247
1437 rs1278719,rs483465,rs61791757,rs9872178 4.25257e-282 10.0915 inf 4 1.07609e-153 7.3235e-08 4.91862e-08,1.01325e-07 -0.00168777,0.000918654,-0.000878877,9.04493e-05 0.000179572,0.000126613,0.000132844,4.84517e-05
1438 rs1278719,rs1711170,rs4678428,rs61791757 4.25246e-282 10.0915 inf 4 1.07606e-153 7.32075e-08 4.96948e-08,1.02547e-07 -0.00171376,1.88606e-05,0.000986424,-0.000857562 0.000183711,3.89826e-05,0.00013444,0.000132619
1439 rs1278719,rs4678428,rs61791757,rs9873767 4.25012e-282 10.0913 inf 4 1.07547e-153 7.31033e-08 4.86731e-08,1.01159e-07 -0.0017304,0.00100665,-0.000852048,1.31694e-05 0.000184072,0.000136677,0.000134792,4.57696e-05
1440 rs1278719,rs35264626,rs483465,rs61791757 4.24404e-282 10.0907 inf 4 1.07393e-153 7.32081e-08 4.6693e-08,1.03112e-07 -0.00170038,-8.1156e-05,0.00093116,-0.00087417 0.00018038,4.37191e-05,0.00012663,0.000132709
1441 rs116814272,rs1278719,rs483465,rs61791757 4.1782e-282 10.0839 inf 4 1.05727e-153 7.32498e-08 4.67323e-08,1.00601e-07 -0.00013742,-0.00165931,0.000935379,-0.000869973 7.33863e-05,0.000178718,0.000126714,0.000132625
1442 rs1278719,rs483465,rs60149787,rs61791757 4.15559e-282 10.0815 inf 4 1.05155e-153 7.32423e-08 4.6581e-08,1.04942e-07 -0.00165931,0.000935362,-0.000137207,-0.000869962 0.000178718,0.000126714,7.33863e-05,0.000132625
1443 rs1278719,rs1279831,rs483465,rs61791757 4.12629e-282 10.0784 inf 4 1.04414e-153 7.30223e-08 4.8779e-08,1.00987e-07 -0.00167071,7.81985e-05,0.000949937,-0.000806796 0.000178924,4.38801e-05,0.000127389,0.000136281
1444 rs1278719,rs4678428,rs61791757,rs72493178 4.1013e-282 10.0758 inf 4 1.03781e-153 7.31359e-08 4.84882e-08,1.05109e-07 -0.00172589,0.000996958,-0.000857229,-3.82805e-05 0.000182677,0.00013261,0.000132678,0.000106143
1445 rs1278719,rs4678428,rs61791757,rs6786582 4.08821e-282 10.0744 inf 4 1.0345e-153 7.31076e-08 4.70899e-08,1.03446e-07 -0.00172228,0.000993662,-0.000856833,1.40117e-05 0.000182629,0.000133116,0.00013279,4.69868e-05
1446 rs1278719,rs483465,rs61791757,rs6805316 4.0844e-282 10.074 inf 4 1.03354e-153 7.31802e-08 4.67438e-08,1.03102e-07 -0.00168676,0.000919234,-0.000877593,8.95283e-05 0.000179539,0.000126607,0.000132808,4.85152e-05
1447 rs1278719,rs4678428,rs61791757,rs78930792 4.06811e-282 10.0723 inf 4 1.02942e-153 7.31117e-08 4.89044e-08,1.01653e-07 -0.00172195,0.000997701,-0.000860874,3.91064e-05 0.000182654,0.000132622,0.000132717,0.000126879
1448 rs1278719,rs483465,rs61791757,rs7634492 4.06198e-282 10.0716 inf 4 1.02786e-153 7.3211e-08 4.93631e-08,1.0287e-07 -0.00165928,0.00093529,-0.000869917,-0.00013631 0.000178718,0.000126714,0.000132625,7.33863e-05
1449 rs1278719,rs4678428,rs61791757,rs9826146 4.05832e-282 10.0712 inf 4 1.02694e-153 7.3056e-08 4.80614e-08,1.01638e-07 -0.00172216,0.000998926,-0.000857789,-5.16527e-06 0.000183009,0.000133485,0.000133006,4.37213e-05
1450 rs1278719,rs4678428,rs55797013,rs61791757 4.05421e-282 10.0708 inf 4 1.0259e-153 7.30546e-08 4.7126e-08,1.00873e-07 -0.00172503,0.000995455,4.77594e-06,-0.000860197 0.000183009,0.000133485,4.37213e-05,0.000133006
1451 rs1278719,rs4678428,rs61791757,rs9881400 4.05192e-282 10.0705 inf 4 1.02532e-153 7.30974e-08 4.81264e-08,1.00781e-07 -0.00172241,0.000994013,-0.000857057,1.28806e-05 0.000182627,0.0001331,0.000132783,4.72991e-05
1452 rs1278719,rs4678428,rs61791757,rs6776841 4.04618e-282 10.0699 inf 4 1.02387e-153 7.30529e-08 4.84271e-08,1.00247e-07 -0.00172489,0.000995639,-0.000860075,4.27582e-06 0.000183008,0.000133475,0.000133006,4.37678e-05
1453 rs1278719,rs4678428,rs61791757,rs9833162 4.03711e-282 10.0689 inf 4 1.02157e-153 7.30492e-08 4.77787e-08,1.02777e-07 -0.00172447,0.000996145,-0.000859728,2.80788e-06 0.000183016,0.00013348,0.000133015,4.37476e-05
1454 rs1278719,rs4678428,rs61791757,rs9843348 4.03405e-282 10.0686 inf 4 1.0208e-153 7.30477e-08 4.88252e-08,1.02998e-07 -0.00172309,0.000997798,-0.000858572,-1.93588e-06 0.000183009,0.000133485,0.000133006,4.37213e-05
1455 rs1278719,rs4678428,rs61791757,rs7622833 4.0315e-282 10.0683 inf 4 1.02015e-153 7.30473e-08 4.83113e-08,1.02073e-07 -0.00172412,0.000996565,-0.000859432,1.59961e-06 0.000183016,0.00013348,0.000133015,4.37476e-05
1456 rs1278719,rs4678428,rs61791757,rs9843801 4.03011e-282 10.0682 inf 4 1.0198e-153 7.30464e-08 4.68621e-08,1.01057e-07 -0.00172368,0.000997083,-0.000859068,1.12381e-07 0.000183009,0.000133485,0.000133006,4.37213e-05
1457 rs1278719,rs4678428,rs61791757,rs67214626 4.02987e-282 10.0682 inf 4 1.01974e-153 7.30467e-08 4.81287e-08,1.02201e-07 -0.00172394,0.000996772,-0.000859287,1.006e-06 0.000183016,0.00013348,0.000133015,4.37476e-05
1458 rs1278719,rs28812220,rs4678428,rs61791757 4.02985e-282 10.0682 inf 4 1.01973e-153 7.30467e-08 4.68007e-08,1.05515e-07 -0.00172336,-9.98906e-07,0.00099747,-0.000858796 0.000183016,4.37476e-05,0.00013348,0.000133015
1459 rs1278719,rs4678428,rs61791757,rs9872326 4.02915e-282 10.0681 inf 4 1.01956e-153 7.30465e-08 4.6721e-08,1.04975e-07 -0.00172348,0.000997322,-0.0008589,-5.73934e-07 0.000183016,0.00013348,0.000133015,4.37476e-05
1460 rs1278719,rs483465,rs61791757,rs7619852 4.02469e-282 10.0676 inf 4 1.01843e-153 7.31983e-08 4.90791e-08,1.03963e-07 -0.00165926,0.00093526,-0.000869899,-0.000135945 0.000178718,0.000126714,0.000132625,7.33863e-05
1461 rs12695644,rs1278719,rs4678428,rs61791757 4.0151e-282 10.0666 inf 4 1.016e-153 7.30823e-08 4.71814e-08,1.00756e-07 1.07233e-05,-0.00172259,0.000994462,-0.000857344 4.69263e-05,0.00018263,0.000133119,0.000132791
1462 rs1278719,rs1393786,rs4678428,rs61791757 4.00157e-282 10.0651 inf 4 1.01258e-153 7.30781e-08 4.82156e-08,1.04896e-07 -0.00172266,1.00874e-05,0.000994631,-0.000857451 0.000182629,4.69868e-05,0.000133116,0.00013279
1463 rs1278719,rs4678428,rs61791757,rs6769762 4.00148e-282 10.0651 inf 4 1.01256e-153 7.30844e-08 4.72386e-08,1.04399e-07 -0.00172247,0.000994445,-0.000857323,1.10526e-05 0.00018264,0.000133097,0.000132784,4.69976e-05
1464 rs10222451,rs1278719,rs4678428,rs61791757 3.99779e-282 10.0647 inf 4 1.01162e-153 7.30768e-08 4.75288e-08,1.04116e-07 9.87808e-06,-0.00172268,0.000994683,-0.000857484 4.69868e-05,0.000182629,0.000133116,0.00013279
1465 rs1278719,rs13068210,rs4678428,rs61791757 3.99632e-282 10.0645 inf 4 1.01125e-153 7.30763e-08 4.70136e-08,1.03312e-07 -0.00172269,9.79571e-06,0.000994703,-0.000857497 0.000182629,4.69868e-05,0.000133116,0.00013279
1466 rs1278719,rs4678428,rs61791757,rs67109185 3.99596e-282 10.0645 inf 4 1.01116e-153 7.30757e-08 4.73938e-08,1.01205e-07 -0.0017227,0.000994718,-0.000857507,9.69263e-06 0.00018263,0.000133119,0.000132791,4.69263e-05
1467 rs1278719,rs4678428,rs61791757,rs9834966 3.99014e-282 10.0639 inf 4 1.00968e-153 7.30737e-08 4.86568e-08,1.00653e-07 -0.00172273,0.000994801,-0.00085756,9.35582e-06 0.00018263,0.000133119,0.000132791,4.69263e-05
1468 rs114352779,rs1278719,rs4678428,rs61791757 3.98969e-282 10.0638 inf 4 1.00957e-153 7.31373e-08 4.97149e-08,1.04838e-07 4.11877e-05,-0.00172314,0.000995845,-0.000858226 0.000113315,0.000182576,0.000132656,0.000132602
1469 rs1278719,rs4678428,rs61791757,rs6799320 3.989e-282 10.0637 inf 4 1.0094e-153 7.30733e-08 4.79208e-08,1.0139e-07 -0.00172274,0.000994818,-0.000857571,9.2882e-06 0.00018263,0.000133119,0.000132791,4.69263e-05
1470 rs1278719,rs13321220,rs4678428,rs61791757 3.98475e-282 10.0633 inf 4 1.00832e-153 7.30723e-08 4.82847e-08,1.02669e-07 -0.00172276,9.11859e-06,0.00099487,-0.000857604 0.000182629,4.69868e-05,0.000133116,0.00013279
1471 rs12330335,rs1278719,rs4678428,rs61791757 3.98317e-282 10.0631 inf 4 1.00792e-153 7.30717e-08 4.87867e-08,1.02983e-07 9.02227e-06,-0.00172277,0.000994894,-0.000857619 4.69868e-05,0.000182629,0.000133116,0.00013279
1472 rs1278719,rs4678428,rs61791757,rs9653930 3.98085e-282 10.0628 inf 4 1.00733e-153 7.30705e-08 4.7865e-08,1.00443e-07 -0.00172278,0.000994942,-0.00085765,8.78993e-06 0.00018263,0.000133119,0.000132791,4.69263e-05
1473 rs1278719,rs4678428,rs61791757,rs6799056 3.97852e-282 10.0626 inf 4 1.00674e-153 7.30693e-08 4.87781e-08,1.05146e-07 -0.0017228,0.000994991,-0.000857681,8.55149e-06 0.00018263,0.000133122,0.000132792,4.68664e-05
1474 rs1278719,rs4678428,rs61791757,rs6767060 3.97711e-282 10.0624 inf 4 1.00639e-153 7.30696e-08 4.73284e-08,1.00448e-07 -0.0017228,0.000994988,-0.000857679,8.64129e-06 0.000182629,0.000133116,0.00013279,4.69868e-05
1475 rs1278719,rs28519617,rs4678428,rs61791757 3.97662e-282 10.0624 inf 4 1.00626e-153 7.30695e-08 4.74997e-08,1.02244e-07 -0.00172281,8.61028e-06,0.000994996,-0.000857684 0.000182629,4.69868e-05,0.000133116,0.00013279
1476 rs1278719,rs1393787,rs4678428,rs61791757 3.97581e-282 10.0623 inf 4 1.00606e-153 7.30713e-08 4.70357e-08,1.01007e-07 -0.00172279,9.00334e-06,0.000994949,-0.000857654 0.000182627,4.72991e-05,0.0001331,0.000132783
1477 rs1278719,rs34864445,rs4678428,rs61791757 3.97476e-282 10.0622 inf 4 1.00579e-153 7.30693e-08 4.75032e-08,1.06489e-07 -0.00172281,8.57993e-06,0.000995013,-0.000857695 0.000182629,4.7048e-05,0.000133112,0.000132788
1478 rs1278719,rs4678428,rs61791757,rs6439629 3.97401e-282 10.0621 inf 4 1.0056e-153 7.30681e-08 4.79161e-08,1.03344e-07 -0.00172283,0.000995051,-0.00085772,8.34811e-06 0.00018263,0.000133119,0.000132791,4.69263e-05
1479 rs1278719,rs13079205,rs4678428,rs61791757 3.97258e-282 10.0619 inf 4 1.00524e-153 7.30676e-08 4.77296e-08,1.02961e-07 -0.00172284,8.25233e-06,0.000995075,-0.000857735 0.00018263,4.69263e-05,0.000133119,0.000132791
1480 rs1278719,rs28535121,rs4678428,rs61791757 3.97052e-282 10.0617 inf 4 1.00472e-153 7.30686e-08 4.49643e-08,1.01376e-07 -0.00172283,8.48423e-06,0.000995055,-0.000857722 0.000182628,4.71723e-05,0.000133106,0.000132786
1481 rs115976517,rs1278719,rs4678428,rs61791757 3.96983e-282 10.0616 inf 4 1.00455e-153 7.30777e-08 4.83932e-08,1.03938e-07 1.04184e-05,-0.00172275,0.000994849,-0.000857591 4.88041e-05,0.00018262,0.000133036,0.000132757
1482 rs1278719,rs35352346,rs4678428,rs61791757 3.96228e-282 10.0608 inf 4 1.00263e-153 7.30641e-08 4.82324e-08,1.02052e-07 -0.00172291,7.52778e-06,0.000995255,-0.000857849 0.00018263,4.69263e-05,0.000133119,0.000132791
1483 rs1278719,rs4678428,rs61791757,rs6792630 3.95339e-282 10.0598 inf 4 1.00038e-153 7.30627e-08 4.65889e-08,1.01219e-07 -0.00172295,0.000995353,-0.000857912,7.26244e-06 0.000182628,0.000133106,0.000132786,4.71723e-05
1484 rs1278719,rs4678428,rs61791757,rs67589653 3.95273e-282 10.0598 inf 4 1.00022e-153 7.3062e-08 4.76239e-08,9.90708e-08 -0.00172296,0.000995383,-0.000857931,7.10708e-06 0.000182628,0.000133109,0.000132787,4.71098e-05
1485 rs12695645,rs1278719,rs483465,rs61791757 3.92431e-282 10.0566 inf 4 9.93026e-154 7.31241e-08 4.87577e-08,1.01297e-07 8.81867e-05,-0.00168665,0.000918619,-0.000878226 4.83707e-05,0.000179553,0.000126615,0.000132835
1486 rs1278719,rs4678428,rs61791757,rs6793835 3.92111e-282 10.0563 inf 4 9.92217e-154 7.30518e-08 4.82665e-08,1.01169e-07 -0.00172406,0.000998142,-0.000859691,-4.20306e-06 0.000182628,0.000133103,0.000132785,4.72354e-05
1487 rs1278719,rs4678428,rs61791757,rs9848926 3.91979e-282 10.0561 inf 4 9.91883e-154 7.30497e-08 4.67123e-08,1.02229e-07 -0.00172333,0.000996319,-0.000858528,3.25232e-06 0.000182629,0.000133116,0.00013279,4.69868e-05
1488 rs1278719,rs4678428,rs61791757,rs6799517 3.91716e-282 10.0558 inf 4 9.91218e-154 7.30591e-08 4.63109e-08,1.01746e-07 -0.00172263,0.000998702,-0.000858136,-6.34742e-06 0.000182726,0.000133118,0.00013275,4.67105e-05
1489 rs1153877,rs1278719,rs13071085,rs72493178,rs866782 3.91131e-282 12.415 inf 5 3.91131e-282 9.19584e-08 6.30074e-08,1.24867e-07 0.000123094,-0.00189019,-5.85657e-05,-0.00158621,-0.00193118 4.30167e-05,0.000178934,8.80636e-05,0.000174656,0.000191381
1490 rs1278719,rs634559,rs72493178,rs866782,rs9848883 3.91035e-282 12.4149 inf 5 3.91035e-282 1.02835e-07 7.04988e-08,1.3853e-07 -0.00214424,0.000156888,-0.00132833,-0.00219228,-0.000525387 0.000189097,4.82807e-05,0.000188032,0.000187913,0.000130477
1491 rs1278719,rs668437,rs72493178,rs866782,rs9848883 3.89627e-282 12.4134 inf 5 3.89627e-282 1.02846e-07 7.30074e-08,1.37462e-07 -0.00214455,0.000156777,-0.00132864,-0.00219289,-0.000525809 0.000189112,4.82119e-05,0.000188034,0.000187925,0.000130489
1492 rs1278719,rs28509770,rs4678428,rs61791757 3.89333e-282 10.0532 inf 4 9.85187e-154 7.30507e-08 4.71887e-08,1.01755e-07 -0.00172306,-3.69612e-06,0.000998042,-0.000858514 0.000182726,4.67105e-05,0.000133118,0.00013275
1493 rs1278719,rs1403763,rs4678428,rs61791757 3.88209e-282 10.0519 inf 4 9.82342e-154 7.3047e-08 4.73166e-08,1.03468e-07 -0.00172388,1.47104e-06,0.000996758,-0.000859245 0.000182721,4.67742e-05,0.000133113,0.000132743
1494 rs1278719,rs13092707,rs4678428,rs61791757 3.87599e-282 10.0513 inf 4 9.808e-154 7.30474e-08 4.79297e-08,1.02188e-07 -0.00172441,-1.64338e-06,0.000997118,-0.000859335 0.000183638,4.27652e-05,0.000132609,0.000132805
1495 rs1278719,rs141390726,rs4678428,rs61791757 3.85055e-282 10.0484 inf 4 9.74362e-154 7.30926e-08 4.88938e-08,1.0351e-07 -0.00172388,-4.63001e-05,0.000997686,-0.0008594 0.000182573,0.0001787,0.000132627,0.000132591
1496 rs1278719,rs4678428,rs61791757,rs6775793 3.84658e-282 10.0479 inf 4 9.73358e-154 7.30656e-08 4.71048e-08,1.04881e-07 -0.00172413,0.000998333,-0.000859813,1.03181e-05 0.000182594,0.000132806,0.000132664,6.16605e-05
1497 rs1278719,rs483465,rs61791757,rs77793450 3.82696e-282 10.0457 inf 4 9.68393e-154 7.31292e-08 4.66594e-08,1.0082e-07 -0.00165916,0.000935016,-0.000869745,-0.000134797 0.000178717,0.000126712,0.000132624,7.38542e-05
1498 rs1278719,rs4678428,rs61791757,rs75452345 3.81091e-282 10.0439 inf 4 9.64332e-154 7.30479e-08 4.68972e-08,1.02182e-07 -0.0017238,0.00099749,-0.000859275,-2.72032e-06 0.000182598,0.000132842,0.000132678,5.82017e-05
1499 rs1278719,rs4678428,rs589092,rs61791757 3.79895e-282 10.0425 inf 4 9.61306e-154 7.30466e-08 4.9155e-08,1.02451e-07 -0.00172312,0.000996648,7.06701e-07,-0.000858906 0.000184835,0.000135056,3.81112e-05,0.000132781
1500 rs1278495,rs1278719,rs4678428,rs61791757 3.79335e-282 10.0419 inf 4 9.59886e-154 7.30465e-08 4.98339e-08,1.02069e-07 6.97153e-07,-0.00172362,0.00099704,-0.000858988 6.16605e-05,0.000182594,0.000132806,0.000132664
1501 rs113587652,rs1278719,rs4678428,rs61791757 3.79324e-282 10.0419 inf 4 9.59859e-154 7.30479e-08 4.63678e-08,9.91897e-08 -2.98757e-06,-0.00172378,0.000997456,-0.000859254 6.29248e-05,0.000182592,0.000132796,0.000132659
1502 rs10935177,rs1278719,rs483465,rs61791757 3.79315e-282 10.0419 inf 4 9.59838e-154 7.29048e-08 4.90106e-08,1.03418e-07 7.61405e-05,-0.00167004,0.000948718,-0.000808337 4.39224e-05,0.000178918,0.000127355,0.00013628
1503 rs113915265,rs1278719,rs4678428,rs61791757 3.79067e-282 10.0416 inf 4 9.5921e-154 7.30464e-08 4.69975e-08,1.02405e-07 -3.46683e-07,-0.00172367,0.000997162,-0.000859066 6.2407e-05,0.000182593,0.0001328,0.000132661
1504 rs1278719,rs72493178,rs838202,rs866782,rs9848883 3.73885e-282 12.3954 inf 5 3.73885e-282 9.97182e-08 6.92815e-08,1.32831e-07 -0.00204228,-0.00136319,0.000106373,-0.00214376,-0.00043079 0.000184216,0.000188995,4.33205e-05,0.000187491,0.000131644
1505 rs1278719,rs518972,rs72493178,rs866782,rs9848883 3.72581e-282 12.3939 inf 5 3.72581e-282 9.97173e-08 6.93251e-08,1.32651e-07 -0.00204253,0.00010633,-0.00136361,-0.00214418,-0.000430871 0.000184229,4.33073e-05,0.000189013,0.000187488,0.000131639
1506 rs1278719,rs13071085,rs589092,rs72493178,rs866782 3.71326e-282 12.3925 inf 5 3.71326e-282 9.19811e-08 6.33569e-08,1.25964e-07 -0.00184435,-0.000148263,0.000115159,-0.00154947,-0.00189618 0.000177132,9.33685e-05,4.01629e-05,0.0001748,0.000191584
1507 rs1278719,rs650326,rs72493178,rs866782,rs9848883 3.70425e-282 12.3914 inf 5 3.70425e-282 9.97106e-08 6.87918e-08,1.3552e-07 -0.00204249,0.000106244,-0.00136357,-0.00214419,-0.000430914 0.000184229,4.33073e-05,0.000189013,0.000187488,0.000131639
1508 rs1278719,rs483465,rs61791757,rs9826454 3.63372e-282 10.0232 inf 4 9.19495e-154 7.3019e-08 4.81281e-08,1.02189e-07 -0.00168531,0.000919241,-0.000876833,8.62493e-05 0.000179521,0.000126609,0.000132799,4.84339e-05
1509 rs1278719,rs681783,rs72493178,rs866782,rs9848883 3.59308e-282 12.3782 inf 5 3.59308e-282 9.96724e-08 7.12227e-08,1.33648e-07 -0.00204198,0.000105784,-0.00136292,-0.0021438,-0.000431085 0.000184216,4.33205e-05,0.000188995,0.000187491,0.000131644
1510 rs1278719,rs483465,rs61791757,rs75439229 3.58942e-282 10.0179 inf 4 9.08284e-154 7.29202e-08 4.76714e-08,1.02839e-07 -0.00170401,0.000910625,-0.000951021,0.000192177 0.000180925,0.000126822,0.000141886,0.000110449
1511 rs1278719,rs696081,rs72493178,rs866782,rs9848883 3.53799e-282 12.3715 inf 5 3.53799e-282 9.96481e-08 7.03208e-08,1.31171e-07 -0.00204131,0.000105539,-0.00136194,-0.00214299,-0.000431088 0.000184191,4.3348e-05,0.00018896,0.000187496,0.000131654
1512 rs1278719,rs483465,rs61791757,rs79966407 3.45406e-282 10.0012 inf 4 8.74033e-154 7.29881e-08 4.84032e-08,1.01434e-07 -0.00165903,0.000934682,-0.000869536,-0.000130582 0.000178717,0.000126712,0.000132624,7.38542e-05
1513 rs1278719,rs34683314,rs483465,rs61791757 3.38429e-282 9.99234 inf 4 8.56376e-154 7.29009e-08 4.74958e-08,1.03041e-07 -0.00169267,-7.53976e-05,0.000926429,-0.000873592 0.000180034,4.35349e-05,0.000126582,0.000132713
1514 rs1278719,rs570621,rs72493178,rs866782,rs9848883 3.34699e-282 12.3474 inf 5 3.34699e-282 9.95159e-08 6.91471e-08,1.33738e-07 -0.0020407,0.000104134,-0.00136037,-0.00214175,-0.000429985 0.000184204,4.34818e-05,0.000188926,0.000187506,0.000131792
1515 rs1278719,rs1618069,rs61791757,rs78930792,rs866782 3.3192e-282 12.3437 inf 5 3.3192e-282 9.02669e-08 6.29279e-08,1.2167e-07 -0.00205969,0.000794638,-0.000889907,0.000133071,-0.000604564 0.000195045,0.000124896,0.000132763,0.000127998,0.000111864
1516 rs1278719,rs72493178,rs7349597,rs866782,rs9848883 3.16498e-282 12.3231 inf 5 3.16498e-282 1.03859e-07 7.22072e-08,1.37789e-07 -0.00212088,-0.0012919,0.000149765,-0.00219975,-0.000563233 0.000186848,0.000188111,4.31488e-05,0.000188009,0.000131847
1517 rs1278719,rs1279831,rs72493178,rs866782,rs9848883 3.14624e-282 12.3205 inf 5 3.14624e-282 1.03614e-07 7.37957e-08,1.39222e-07 -0.00211652,0.000147093,-0.00129639,-0.00219698,-0.000555423 0.000186707,4.30189e-05,0.000188072,0.000187965,0.000131525
1518 rs1278719,rs141164406,rs483465,rs61791757 3.13466e-282 9.95906 inf 4 7.93209e-154 7.28546e-08 4.80789e-08,1.02314e-07 -0.00165889,-0.000126464,0.000934356,-0.000869332 0.000178717,7.38542e-05,0.000126712,0.000132624
1519 rs115064616,rs1278719,rs72493178,rs866782,rs9848883 3.09987e-282 12.3141 inf 5 3.09987e-282 1.01202e-07 6.94843e-08,1.35627e-07 0.000273938,-0.00202376,-0.00135129,-0.00217178,-0.000474651 9.57463e-05,0.000183315,0.000188408,0.00018762,0.000129893
1520 rs1278719,rs13071085,rs1618069,rs61791757,rs866782 3.0659e-282 12.3093 inf 5 3.0659e-282 8.95439e-08 5.92379e-08,1.20979e-07 -0.00205711,1.53881e-05,0.000795329,-0.000885869,-0.000599838 0.000195908,8.86857e-05,0.000124959,0.000133483,0.000126509
1521 rs12488721,rs1278719,rs72493178,rs866782,rs9848883 3.06431e-282 12.309 inf 5 3.06431e-282 9.93987e-08 6.79231e-08,1.35301e-07 0.000103015,-0.00204015,-0.00136035,-0.00214109,-0.000430396 4.36678e-05,0.000184217,0.000188954,0.000187513,0.000131821
1522 rs1278719,rs556788,rs72493178,rs866782,rs9848883 3.0044e-282 12.3005 inf 5 3.0044e-282 9.93698e-08 7.07275e-08,1.32616e-07 -0.00203948,0.000102719,-0.00135937,-0.00214031,-0.000430446 0.000184192,4.37076e-05,0.000188919,0.00018752,0.000131832
1523 rs1278719,rs1711171 2.94707e-282 5.21259 inf 2 0.00168517 3.7236e-08 1.85014e-08,5.702e-08 -0.000785495,0.00087972 0.000125485,0.000123531
1524 rs10935178,rs1278719,rs483465,rs61791757 2.92327e-282 9.92874 inf 4 7.39718e-154 7.27604e-08 4.82264e-08,1.01342e-07 -0.000129492,-0.00165857,0.00093357,-0.00086884 7.74508e-05,0.000178716,0.000126697,0.000132619
1525 rs1278719,rs17198295,rs483465,rs61791757 2.87388e-282 9.92134 inf 4 7.2722e-154 7.27334e-08 4.81857e-08,1.01307e-07 -0.00165065,0.000118191,0.000914182,-0.000856691 0.000178719,7.11942e-05,0.000126724,0.000132629
1526 rs1278719,rs483465,rs61791757,rs9866840 2.85014e-282 9.91774 inf 4 7.21214e-154 7.26822e-08 4.66449e-08,1.01035e-07 -0.00167816,0.000912757,-0.00087773,7.94599e-05 0.00017927,0.000126774,0.000132876,4.85226e-05
1527 rs1278719,rs1279831,rs13071085,rs72493178,rs866782 2.82079e-282 12.2731 inf 5 2.82079e-282 9.15188e-08 6.178e-08,1.23004e-07 -0.00189198,0.000116913,-4.46181e-05,-0.00158934,-0.00194854 0.000179227,4.25502e-05,8.82253e-05,0.000174695,0.000191588
1528 rs1278719,rs13071085,rs72493178,rs7349597,rs866782 2.74097e-282 12.2606 inf 5 2.74097e-282 9.14784e-08 6.16796e-08,1.26068e-07 -0.00189144,-4.47102e-05,-0.00158878,0.000116522,-0.00194798 0.000179214,8.82245e-05,0.000174689,4.2574e-05,0.00019158
1529 rs1278719,rs1291921,rs483465,rs61791757 2.7312e-282 9.89923 inf 4 6.91117e-154 7.11804e-08 4.61556e-08,1.03011e-07 -0.00166034,8.79074e-05,0.000842385,-0.000865426 0.000178873,0.000124427,0.000171695,0.000132616
1530 rs10935177,rs1278719,rs72493178,rs866782,rs9848883 2.72731e-282 12.2584 inf 5 2.72731e-282 1.03353e-07 7.20772e-08,1.398e-07 0.000144816,-0.00211361,-0.00129582,-0.0021949,-0.000553599 4.30581e-05,0.000186659,0.00018808,0.000187937,0.000131494
1531 rs1278719,rs1279840,rs61791757,rs78930792,rs9848883 2.66814e-282 12.2489 inf 5 2.66814e-282 9.07209e-08 6.17325e-08,1.22636e-07 -0.00218689,0.00152742,-0.000869885,0.0001167,0.000536274 0.000205238,0.000170158,0.000132743,0.000127904,0.000112366
1532 rs1278719,rs1279425,rs61791757,rs78930792,rs9848883 2.66036e-282 12.2476 inf 5 2.66036e-282 9.07104e-08 6.24473e-08,1.21224e-07 -0.0021883,0.00153238,-0.000873664,0.000123083,0.000583504 0.000205369,0.000170727,0.00013274,0.000127968,0.000115609
1533 rs1278719,rs525773,rs72493178,rs866782,rs9848883 2.65702e-282 12.2471 inf 5 2.65702e-282 1.02935e-07 7.09526e-08,1.36666e-07 -0.00213156,0.000149451,-0.00130788,-0.00219563,-0.000543697 0.000188073,4.56804e-05,0.000188004,0.00018798,0.000131131
1534 rs1278719,rs13071085,rs480330,rs72493178,rs866782 2.61262e-282 12.2398 inf 5 2.61262e-282 9.145e-08 6.18687e-08,1.23105e-07 -0.00189011,-5.85664e-05,0.000115878,-0.00160218,-0.00194481 0.000179147,8.80636e-05,4.24556e-05,0.000174916,0.000191528
1535 rs1278719,rs181605755,rs483465,rs61791757 2.60114e-282 9.87804 inf 4 6.58205e-154 7.26104e-08 4.69444e-08,1.01234e-07 -0.00165272,0.000204391,0.000919256,-0.00085987 0.000178706,0.000127315,0.000126616,0.000132589
1536 rs1278719,rs13071085,rs525773,rs72493178,rs866782 2.53725e-282 12.2271 inf 5 2.53725e-282 9.12884e-08 6.35449e-08,1.24885e-07 -0.00190967,-4.55253e-05,0.000121709,-0.00159392,-0.00195082 0.000180579,8.82125e-05,4.53117e-05,0.000174765,0.000191643
1537 rs1278719,rs72493178,rs866782,rs9647335,rs9848883 2.50378e-282 12.2213 inf 5 2.50378e-282 9.99642e-08 7.13162e-08,1.30768e-07 -0.00209191,-0.00138337,-0.00190155,-0.000375334,-0.000505395 0.000187446,0.000189905,0.00021176,0.000148516,0.00013013
1538 rs1278719,rs4678429,rs483465,rs61791757 2.49422e-282 9.85981 inf 4 6.31151e-154 7.25455e-08 4.71602e-08,1.00546e-07 -0.00165166,0.000135712,0.000916667,-0.000858248 0.000178713,8.61261e-05,0.00012667,0.000132609
1539 rs10935177,rs1278719,rs13071085,rs72493178,rs866782 2.47124e-282 12.2156 inf 5 2.47124e-282 9.13349e-08 6.00588e-08,1.24763e-07 0.000114954,-0.00189009,-4.49486e-05,-0.00158808,-0.00194719 4.25982e-05,0.0001792,8.82238e-05,0.000174683,0.000191572
1540 rs1278719,rs4678428,rs7349597,rs866782 2.40529e-282 9.84404 inf 4 6.08646e-154 7.25718e-08 4.68219e-08,9.99496e-08 -0.00151983,0.00101681,0.000156839,-0.000580957 0.000163817,0.000135062,4.30129e-05,0.000110486
1541 rs1278719,rs13065565,rs13071085,rs72493178,rs866782 2.30895e-282 12.1861 inf 5 2.30895e-282 9.0772e-08 6.22159e-08,1.25955e-07 -0.0018793,-0.0002576,0.000106997,-0.00162947,-0.00198491 0.000178815,0.000101318,0.000109697,0.000175983,0.000192912
1542 rs1278719,rs483465,rs61791757,rs6771887 2.26599e-282 9.81813 inf 4 5.73398e-154 7.24072e-08 4.6697e-08,1.02812e-07 -0.0016585,0.000933384,-0.000868722,-0.00010949 0.000178718,0.000126718,0.000132627,7.2481e-05
1543 rs1153877,rs1278719,rs72493178,rs866782,rs9848883 2.23498e-282 12.172 inf 5 2.23498e-282 9.875e-08 6.95269e-08,1.32901e-07 9.44619e-05,-0.00202851,-0.00135629,-0.00213421,-0.000425903 4.39362e-05,0.000183854,0.00018895,0.000187622,0.000132628
1544 rs1278719,rs61789561,rs72493178,rs866782,rs9848883 2.08766e-282 12.1424 inf 5 2.08766e-282 9.97057e-08 7.19065e-08,1.35327e-07 -0.00208738,-0.00036285,-0.00138056,-0.00190747,-0.000504875 0.000187319,0.000147994,0.00018986,0.000212047,0.000130133
1545 rs1278719,rs3772390,rs483465,rs61791757 2.06312e-282 9.7774 inf 4 5.22061e-154 7.2158e-08 4.50793e-08,9.92837e-08 -0.00169399,0.000153039,0.000913418,-0.000933107 0.000180925,0.000110449,0.000126822,0.000141886
1546 rs1278719,rs13071085,rs72493178,rs866782,rs9647335 2.0407e-282 12.1325 inf 5 2.0407e-282 8.96471e-08 5.92171e-08,1.23427e-07 -0.00189569,-2.68477e-05,-0.0016444,-0.00171977,-0.000330229 0.000180976,8.92932e-05,0.000177556,0.000212495,0.00015027
1547 rs1278719,rs34428695,rs483465,rs61791757 2.03031e-282 9.77044 inf 4 5.1376e-154 7.2246e-08 4.65782e-08,1.00134e-07 -0.00165045,8.79108e-05,0.000913702,-0.00085639 0.000178727,6.14327e-05,0.000126795,0.000132656
1548 rs1278719,rs35522825,rs483465,rs61791757 2.00255e-282 9.76446 inf 4 5.06735e-154 7.22268e-08 4.51951e-08,1.0261e-07 -0.00165046,8.69707e-05,0.000913718,-0.0008564 0.000178728,6.11954e-05,0.000126797,0.000132657
1549 rs1278719,rs35837273,rs483465,rs61791757 1.99233e-282 9.76224 inf 4 5.0415e-154 7.22125e-08 4.54609e-08,1.00268e-07 -0.00165837,7.7793e-05,0.000921141,-0.000855157 0.000178719,5.50207e-05,0.000126597,0.000132691
1550 rs11720497,rs1278719,rs483465,rs61791757 1.98937e-282 9.76159 inf 4 5.03399e-154 7.22108e-08 4.55344e-08,1.03327e-07 7.79612e-05,-0.00165815,0.000920952,-0.000855201 5.51752e-05,0.000178717,0.000126599,0.00013269
1551 rs1278719,rs483465,rs525773,rs61791757 1.97936e-282 9.7594 inf 4 5.00866e-154 7.19253e-08 4.67408e-08,1.01752e-07 -0.00166565,0.000936896,5.88291e-05,-0.00082026 0.00017891,0.00012697,4.67781e-05,0.000136872
1552 rs1278719,rs3905668,rs483465,rs61791757 1.88997e-282 9.73933 inf 4 4.78247e-154 7.21085e-08 4.70504e-08,1.01708e-07 -0.00167623,6.29733e-05,0.000918777,-0.000871423 0.000179396,4.63258e-05,0.000126643,0.000132717
1553 rs1278719,rs483465,rs61791757,rs9818740 1.87463e-282 9.73579 inf 4 4.74366e-154 7.20988e-08 4.7211e-08,1.00649e-07 -0.00167596,0.000918917,-0.000871309,6.30492e-05 0.000179383,0.00012664,0.000132714,4.65581e-05
1554 rs1278719,rs28631273,rs483465,rs61791757 1.83344e-282 9.72614 inf 4 4.63944e-154 7.20671e-08 4.59226e-08,1.01325e-07 -0.00167558,6.20156e-05,0.000918806,-0.00087109 0.000179376,4.63817e-05,0.000126644,0.00013271
1555 rs1278719,rs483465,rs56398805,rs61791757 1.8316e-282 9.72571 inf 4 4.63478e-154 7.20653e-08 4.71783e-08,9.96336e-08 -0.00167587,0.000918872,6.1895e-05,-0.00087128 0.000179396,0.000126643,4.63258e-05,0.000132717
1556 rs1278719,rs2400730,rs483465,rs61791757 1.82759e-282 9.72475 inf 4 4.62462e-154 7.20257e-08 4.82173e-08,1.01227e-07 -0.00166064,-0.00010622,0.000930235,-0.000840047 0.000178757,8.08157e-05,0.000126656,0.000133725
1557 rs1278719,rs35320690,rs483465,rs61791757 1.8121e-282 9.72106 inf 4 4.58542e-154 7.2051e-08 4.80974e-08,1.02491e-07 -0.00167544,6.1608e-05,0.000918842,-0.000871037 0.000179376,4.63817e-05,0.000126644,0.00013271
1558 rs1278719,rs1291921,rs61791757 1.76426e-282 7.3496 inf 3 9.47795e-08 5.39281e-08 3.35609e-08,7.84301e-08 -0.00125438,0.000500378,-0.000885625 0.000158585,9.17301e-05,0.000132552
1559 rs1278719,rs13071085,rs61789561,rs72493178,rs866782 1.75237e-282 12.0663 inf 5 1.75237e-282 8.94428e-08 6.18019e-08,1.20881e-07 -0.0018912,-3.29542e-05,-0.000317483,-0.00164114,-0.00172202 0.000180794,8.89288e-05,0.000149126,0.000177467,0.000213338
1560 rs1278719,rs151053585,rs483465,rs61791757 1.71776e-282 9.69784 inf 4 4.3467e-154 7.20394e-08 4.71741e-08,9.86987e-08 -0.00165651,-0.000168299,0.000928531,-0.000865682 0.000178706,0.000127315,0.000126616,0.000132589
1561 rs1278719,rs35773450,rs483465,rs61791757 1.68645e-282 9.68985 inf 4 4.26747e-154 7.19462e-08 4.57616e-08,1.03614e-07 -0.00168065,-5.45023e-05,0.000923818,-0.000871419 0.000179857,4.29265e-05,0.000126577,0.000132737
1562 rs1278719,rs3772390,rs548288,rs61791757,rs866782 1.65716e-282 12.0421 inf 5 1.65716e-282 8.82673e-08 6.07174e-08,1.19681e-07 -0.00187886,-0.00126321,-4.608e-05,-0.000352375,-0.0017446 0.000213138,0.000204384,0.00013899,0.000159242,0.000205133
1563 rs1278719,rs483465,rs61791757,rs838202 1.62334e-282 9.67328 inf 4 4.10777e-154 7.17667e-08 4.58084e-08,1.00697e-07 -0.00165244,0.000899575,-0.000855921,5.03782e-05 0.000178713,0.000128357,0.000132716,4.33398e-05
1564 rs1278719,rs483465,rs518972,rs61791757 1.60879e-282 9.66937 inf 4 4.07097e-154 7.17553e-08 4.63309e-08,1.01082e-07 -0.00165246,0.000899795,5.00474e-05,-0.000855985 0.000178713,0.000128348,4.33227e-05,0.000132715
1565 rs1278719,rs483465,rs61791757,rs650326 1.60512e-282 9.66838 inf 4 4.06167e-154 7.17521e-08 4.66094e-08,1.00957e-07 -0.00165246,0.000899837,-0.000855997,4.99616e-05 0.000178713,0.000128348,0.000132715,4.33227e-05
1566 rs1278719,rs483465,rs61791757,rs696081 1.60497e-282 9.66834 inf 4 4.06128e-154 7.17491e-08 4.74987e-08,9.92997e-08 -0.00165236,0.000899678,-0.000855859,4.99411e-05 0.000178714,0.000128377,0.000132721,4.33762e-05
1567 rs1278719,rs483465,rs61791757,rs681783 1.59803e-282 9.66646 inf 4 4.04373e-154 7.17451e-08 4.69349e-08,9.94228e-08 -0.00165247,0.000899865,-0.000856005,4.97889e-05 0.000178713,0.000128357,0.000132716,4.33398e-05
1568 rs1278719,rs480330,rs72493178,rs866782,rs9848883 1.57492e-282 12.02 inf 5 1.57492e-282 9.89189e-08 6.95389e-08,1.31703e-07 -0.00203803,9.47054e-05,-0.00136173,-0.00215162,-0.000441254 0.000184285,4.2924e-05,0.00018916,0.000187472,0.000131286
1569 rs1278719,rs483465,rs61791757,rs75125767 1.57329e-282 9.65968 inf 4 3.98112e-154 7.18339e-08 4.63063e-08,9.95777e-08 -0.00165437,0.000924908,-0.000842488,-9.62607e-05 0.000178702,0.000126577,0.000133671,7.99714e-05
1570 rs1278719,rs13071085,rs664088,rs72493178,rs866782 1.57302e-282 12.0194 inf 5 1.57302e-282 9.07229e-08 6.02388e-08,1.23627e-07 -0.00186705,-5.87794e-05,0.000107672,-0.00157752,-0.00191899 0.000178161,8.80634e-05,4.25848e-05,0.000174607,0.000191365
1571 rs1278719,rs483465,rs61791757,rs7623246 1.5323e-282 9.64822 inf 4 3.87739e-154 7.17864e-08 4.68515e-08,9.96668e-08 -0.00165447,0.000924242,-0.000842414,-9.53805e-05 0.000178702,0.000126577,0.000133734,8.11993e-05
1572 rs1278719,rs13071085,rs41345846,rs72493178,rs866782 1.51137e-282 12.0021 inf 5 1.51137e-282 9.08322e-08 6.27308e-08,1.23522e-07 -0.00182786,-5.91412e-05,0.00019944,-0.00157629,-0.00192465 0.000176864,8.80632e-05,7.79174e-05,0.000174603,0.00019136
1573 rs1278719,rs483465,rs570621,rs61791757 1.47161e-282 9.63067 inf 4 3.72383e-154 7.16185e-08 4.52143e-08,1.02542e-07 -0.00165166,0.000900456,4.64047e-05,-0.000855712 0.000178726,0.000128546,4.35414e-05,0.000132753
1574 rs1153877,rs1278719,rs483465,rs61791757 1.46667e-282 9.62921 inf 4 3.71133e-154 7.16079e-08 4.70222e-08,9.82439e-08 4.62989e-05,-0.00165195,0.000900591,-0.000855585 4.37395e-05,0.000178722,0.00012855,0.000132762
1575 rs1278719,rs483465,rs556788,rs61791757 1.44958e-282 9.62412 inf 4 3.66809e-154 7.15908e-08 4.68626e-08,1.00317e-07 -0.00165197,0.000900792,4.58057e-05,-0.000855645 0.000178722,0.000128561,4.37636e-05,0.000132763
1576 rs1278719,rs28568667,rs483465,rs61791757 1.44905e-282 9.62396 inf 4 3.66674e-154 7.17918e-08 4.61642e-08,1.00517e-07 -0.00165068,-8.23424e-05,0.000924145,-0.000867818 0.000178736,6.99003e-05,0.000126577,0.000132635
1577 rs12488721,rs1278719,rs483465,rs61791757 1.44625e-282 9.62312 inf 4 3.65966e-154 7.15897e-08 4.69726e-08,1.01336e-07 4.57225e-05,-0.00165206,0.000900937,-0.000855767 4.37145e-05,0.000178721,0.000128539,0.000132757
1578 rs1278719,rs483465,rs561307,rs61791757 1.44323e-282 9.62221 inf 4 3.65201e-154 7.17495e-08 4.72214e-08,1.00509e-07 -0.00166389,0.000918628,5.56216e-05,-0.00086315 0.000178876,0.000126674,4.82994e-05,0.000132574
1579 rs1278719,rs483465,rs61683900,rs61791757 1.43051e-282 9.61837 inf 4 3.61983e-154 7.16879e-08 4.67039e-08,1.02057e-07 -0.00165436,0.000924078,-9.12099e-05,-0.000843156 0.000178702,0.000126577,8.2018e-05,0.000133776
1580 rs1278719,rs144469404,rs483465,rs61791757 1.41774e-282 9.61447 inf 4 3.58752e-154 7.17395e-08 4.64015e-08,1.01307e-07 -0.00166016,-0.000169801,0.000922705,-0.000857412 0.000178763,0.000148262,0.000126585,0.000132665
1581 rs1278719,rs483465,rs61791757,rs66895236 1.3363e-282 9.58878 inf 4 3.38144e-154 7.16792e-08 4.74356e-08,1.01719e-07 -0.00165201,0.000917522,-0.000858783,7.83125e-05 0.000178719,0.000126727,0.00013263,7.0783e-05
1582 rs1278719,rs483465,rs61791757,rs650505 1.2897e-282 9.57336 inf 4 3.26353e-154 7.09391e-08 4.57079e-08,9.84553e-08 -0.00165919,0.00090363,-0.000865986,2.53859e-05 0.000179065,0.000137519,0.000132791,6.58881e-05
1583 rs1278719,rs1279831,rs4678428,rs866782 1.24816e-282 9.55914 inf 4 3.15841e-154 7.16749e-08 4.67936e-08,1.01753e-07 -0.00150095,0.00014833,0.00100138,-0.000582196 0.000163005,4.2833e-05,0.000134579,0.000110484
1584 rs1278719,rs483465,rs61791757,rs664088 1.24276e-282 9.55726 inf 4 3.14474e-154 7.13939e-08 4.70992e-08,9.99819e-08 -0.00164993,0.000902017,-0.000857529,3.90733e-05 0.000178784,0.000128986,0.000132716,4.34301e-05
1585 rs1278719,rs6762209,rs72493178,rs866782,rs9848883 1.20164e-282 11.9025 inf 5 1.20164e-282 9.99596e-08 7.09529e-08,1.33485e-07 -0.00204415,-0.000207993,-0.00135176,-0.00208554,-0.000494695 0.000184231,8.23438e-05,0.000188541,0.000189222,0.000129922
1586 rs114737552,rs1278719,rs483465,rs61791757 1.2007e-282 9.54231 inf 4 3.03831e-154 7.1498e-08 4.79634e-08,1.00967e-07 -0.000129267,-0.00166008,0.000922729,-0.000857495 0.000131883,0.000178783,0.000126587,0.000132695
1587 rs1278719,rs4678428,rs61791757,rs72493178,rs75439229 1.19632e-282 11.9006 inf 5 1.19632e-282 8.89722e-08 6.07964e-08,1.21597e-07 -0.0020867,0.000986364,-0.00127036,-0.000850221,0.000989246 0.000198202,0.000132629,0.000159237,0.000203009,0.00021084
1588 rs1278719,rs13065565,rs72493178,rs866782,rs9848883 1.16356e-282 11.8885 inf 5 1.16356e-282 1.00086e-07 6.9551e-08,1.35021e-07 -0.00204301,-0.000208502,-0.00135103,-0.00210872,-0.000494501 0.000184142,8.13772e-05,0.000188504,0.000188176,0.000129918
1589 rs1278719,rs483465,rs61791757,rs9822771 1.15196e-282 9.52431 inf 4 2.91497e-154 7.14837e-08 4.71147e-08,1.01521e-07 -0.00164882,0.000920561,-0.000866052,-8.67852e-05 0.000178808,0.000126637,0.00013261,8.95188e-05
1590 rs1278719,rs35328261,rs483465,rs61791757 1.12037e-282 9.51223 inf 4 2.83503e-154 7.14534e-08 4.83599e-08,1.01114e-07 -0.00165386,0.000155805,0.000922051,-0.000861622 0.000178704,0.000164606,0.0001266,0.000132582
1591 rs1278719,rs61789601,rs61791757 1.0874e-282 7.13943 inf 3 5.84175e-08 5.31731e-08 3.10832e-08,7.85471e-08 -0.0012361,-0.000575575,-0.000835239 0.000157625,0.000107516,0.00013283
1592 rs116090319,rs1278719,rs483465,rs61791757 1.07485e-282 9.49422 inf 4 2.71986e-154 7.13508e-08 4.81196e-08,9.95988e-08 -0.000118963,-0.00165922,0.000922993,-0.000858404 0.000137661,0.000178775,0.000126586,0.000132683
1593 rs1278719,rs483465,rs61791757,rs653995 1.07164e-282 9.49292 inf 4 2.71172e-154 7.10416e-08 4.6765e-08,1.04146e-07 -0.0016687,0.000927819,-0.000853797,2.63955e-05 0.000180511,0.000126737,0.000133657,4.84028e-05
1594 rs1278719,rs480330,rs483465,rs61791757 1.06071e-282 9.48847 inf 4 2.68407e-154 7.12164e-08 4.61557e-08,9.85435e-08 -0.00165172,3.18841e-05,0.000910261,-0.00085712 0.00017875,4.2934e-05,0.000127989,0.000132815
1595 rs10935177,rs1278719,rs4678428,rs866782 1.05848e-282 9.48756 inf 4 2.67844e-154 7.14465e-08 4.62757e-08,1.0171e-07 0.000146394,-0.00149844,0.000999426,-0.000582277 4.28713e-05,0.000162966,0.000134536,0.000110484
1596 rs1278719,rs41345846,rs72493178,rs866782,rs9848883 1.03641e-282 11.8382 inf 5 1.03641e-282 9.94486e-08 7.00539e-08,1.34064e-07 -0.00199898,0.000185243,-0.00132638,-0.00214603,-0.0004683 0.000182948,7.80176e-05,0.000188047,0.00018748,0.000130019
1597 rs1278719,rs13327606,rs483465,rs61791757 1.03157e-282 9.47637 inf 4 2.61034e-154 7.13329e-08 4.53484e-08,1.02279e-07 -0.00165013,-7.93051e-05,0.000921523,-0.000865549 0.000178786,9.34128e-05,0.00012662,0.000132606
1598 rs1278719,rs483465,rs61791757,rs632251 1.02823e-282 9.47496 inf 4 2.60188e-154 7.09847e-08 4.57543e-08,1.00735e-07 -0.00166658,0.00092726,-0.000855187,2.24282e-05 0.0001805,0.000126733,0.000133657,4.84022e-05
1599 rs1278719,rs483465,rs61791757,rs895894 1.02746e-282 9.47464 inf 4 2.59993e-154 7.09855e-08 4.67412e-08,9.92175e-08 -0.0016666,0.000927287,-0.000855194,2.24543e-05 0.000180496,0.000126735,0.00013365,4.83241e-05
1600 rs1278719,rs483465,rs61791757,rs6786582 9.9818e-283 9.46208 inf 4 2.52584e-154 7.12323e-08 4.59092e-08,1.00039e-07 -0.00165717,0.000921783,-0.00085732,3.54954e-05 0.000178729,0.000126622,0.00013279,4.68246e-05
1601 rs1278719,rs483465,rs61791757,rs72493178 9.89443e-283 9.45826 inf 4 2.50373e-154 7.12376e-08 4.37609e-08,9.94648e-08 -0.00166457,0.000929316,-0.000859112,-8.10996e-05 0.00017916,0.000126744,0.000132675,0.000106283
1602 rs1278719,rs1279424,rs483465,rs61791757 9.80049e-283 9.45412 inf 4 2.47996e-154 7.10542e-08 4.59462e-08,9.98741e-08 -0.00165629,-2.45622e-05,0.000936916,-0.000866992 0.000178721,4.37151e-05,0.000128539,0.000132759
1603 rs1278719,rs483465,rs61791757,rs9881400 9.77513e-283 9.453 inf 4 2.47355e-154 7.12055e-08 4.52243e-08,9.96313e-08 -0.00165714,0.000921998,-0.000857604,3.4502e-05 0.00017873,0.000126617,0.000132783,4.71398e-05
1604 rs116096445,rs1278719,rs483465,rs61791757 9.58261e-283 9.44436 inf 4 2.42483e-154 7.12339e-08 4.62239e-08,1.01906e-07 8.19699e-05,-0.00165362,0.000921468,-0.000861256 0.000107923,0.000178708,0.000126633,0.000132595
1605 rs12695644,rs1278719,rs483465,rs61791757 9.53138e-283 9.44203 inf 4 2.41187e-154 7.11684e-08 4.64802e-08,9.89317e-08 3.24569e-05,-0.00165702,0.00092204,-0.000857787 4.67626e-05,0.00017873,0.00012662,0.000132791
1606 rs1278719,rs664088,rs72493178,rs866782,rs9848883 9.45835e-283 11.7985 inf 5 9.45835e-283 9.80769e-08 6.84761e-08,1.32242e-07 -0.00201585,8.2561e-05,-0.00134205,-0.00213038,-0.000440012 0.000183467,4.32482e-05,0.000188508,0.000187764,0.000131875
1607 rs1278719,rs483465,rs61791757,rs6769762 9.45144e-283 9.43837 inf 4 2.39164e-154 7.11634e-08 4.71196e-08,1.02108e-07 -0.0016566,0.000922086,-0.000857914,3.22648e-05 0.000178721,0.000126619,0.000132784,4.6841e-05
1608 rs113021516,rs1278719,rs483465,rs61791757 9.44689e-283 9.43816 inf 4 2.39049e-154 7.11219e-08 4.61769e-08,1.00589e-07 -2.81381e-05,-0.00165431,0.000929184,-0.000869072 4.3727e-05,0.000178703,0.0001268,0.000132903
1609 rs1278719,rs144997399,rs483465,rs61791757 9.42231e-283 9.43703 inf 4 2.38427e-154 7.12151e-08 4.47937e-08,1.00584e-07 -0.00165553,-0.000122031,0.000926137,-0.000864182 0.000178704,0.000164606,0.0001266,0.000132582
1610 rs1278719,rs1393786,rs483465,rs61791757 9.40398e-283 9.43619 inf 4 2.37963e-154 7.11503e-08 4.6056e-08,1.00705e-07 -0.00165691,3.15981e-05,0.000922064,-0.00085795 0.000178729,4.68246e-05,0.000126622,0.00013279
1611 rs1278719,rs483465,rs61791757,rs67109185 9.38993e-283 9.43554 inf 4 2.37607e-154 7.11478e-08 4.26807e-08,9.97185e-08 -0.00165695,0.000922113,-0.000857953,3.14334e-05 0.00017873,0.00012662,0.000132791,4.67626e-05
1612 rs10222451,rs1278719,rs483465,rs61791757 9.37595e-283 9.43489 inf 4 2.37254e-154 7.11462e-08 4.63221e-08,1.01154e-07 3.13902e-05,-0.0016569,0.000922079,-0.000857984 4.68246e-05,0.000178729,0.000126622,0.00013279
1613 rs1278719,rs13068210,rs483465,rs61791757 9.36499e-283 9.43438 inf 4 2.36976e-154 7.11446e-08 4.49275e-08,1.00048e-07 -0.00165689,3.13084e-05,0.000922085,-0.000857997 0.000178729,4.68246e-05,0.000126622,0.00013279
1614 rs1278719,rs483465,rs61791757,rs9834966 9.28995e-283 9.43089 inf 4 2.35077e-154 7.11331e-08 4.70688e-08,1.00404e-07 -0.00165681,0.000922063,-0.000858078,3.06784e-05 0.000178728,0.000126624,0.000132791,4.67641e-05
1615 rs1278719,rs483465,rs61791757,rs6799320 9.28121e-283 9.43048 inf 4 2.34856e-154 7.11318e-08 4.4798e-08,1.00098e-07 -0.0016568,0.000922068,-0.000858088,3.06112e-05 0.000178728,0.000126624,0.000132791,4.67641e-05
1616 rs1278719,rs13321220,rs483465,rs61791757 9.27645e-283 9.43026 inf 4 2.34736e-154 7.11315e-08 4.53141e-08,1.01108e-07 -0.00165685,3.0636e-05,0.000922133,-0.000858106 0.000178729,4.68246e-05,0.000126622,0.00013279
1617 rs12330335,rs1278719,rs483465,rs61791757 9.26408e-283 9.42968 inf 4 2.34423e-154 7.11296e-08 4.59312e-08,1.02413e-07 3.05403e-05,-0.00165684,0.00092214,-0.000858121 4.68246e-05,0.000178729,0.000126622,0.00013279
1618 rs1278719,rs1393787,rs483465,rs61791757 9.23854e-283 9.42848 inf 4 2.33777e-154 7.11278e-08 4.6199e-08,9.96439e-08 -0.00165688,3.06508e-05,0.00092226,-0.000858213 0.00017873,4.71398e-05,0.000126617,0.000132783
1619 rs116606544,rs1278719,rs483465,rs61791757 9.22935e-283 9.42804 inf 4 2.33544e-154 7.11824e-08 4.6639e-08,1.00229e-07 7.76844e-05,-0.00165372,0.000921706,-0.000861405 0.000109631,0.000178708,0.000126631,0.000132594
1620 rs1278719,rs483465,rs61791757,rs6799056 9.22345e-283 9.42777 inf 4 2.33395e-154 7.11228e-08 4.75292e-08,1.01658e-07 -0.00165682,0.00092214,-0.000858148,3.01025e-05 0.000178729,0.000126623,0.000132792,4.67027e-05
1621 rs1278719,rs483465,rs61791757,rs9653930 9.21766e-283 9.42749 inf 4 2.33248e-154 7.11223e-08 4.58548e-08,1.00406e-07 -0.00165677,0.000922105,-0.000858169,3.01164e-05 0.000178728,0.000126624,0.000132791,4.67641e-05
1622 rs1278719,rs483465,rs61791757,rs6767060 9.21568e-283 9.4274 inf 4 2.33198e-154 7.11224e-08 4.58437e-08,1.00396e-07 -0.00165682,0.000922167,-0.000858182,3.0162e-05 0.000178729,0.000126622,0.00013279,4.68246e-05
1623 rs1278719,rs483465,rs61791757,rs6439629 9.21519e-283 9.42738 inf 4 2.33186e-154 7.1122e-08 4.56988e-08,1.00795e-07 -0.00165686,0.000922207,-0.00085817,3.00983e-05 0.00017873,0.00012662,0.000132791,4.67626e-05
1624 rs1278719,rs28519617,rs483465,rs61791757 9.21178e-283 9.42722 inf 4 2.33099e-154 7.11219e-08 4.61265e-08,1.01925e-07 -0.00165681,3.01312e-05,0.00092217,-0.000858187 0.000178729,4.68246e-05,0.000126622,0.00013279
1625 rs1278719,rs28535121,rs483465,rs61791757 9.19353e-283 9.42636 inf 4 2.32638e-154 7.11203e-08 4.62343e-08,9.96056e-08 -0.00165685,3.01705e-05,0.000922263,-0.000858245 0.00017873,4.70115e-05,0.000126618,0.000132786
1626 rs1278719,rs13079205,rs483465,rs61791757 9.15073e-283 9.42433 inf 4 2.31555e-154 7.11123e-08 4.61146e-08,9.86705e-08 -0.00165673,2.95825e-05,0.000922145,-0.000858255 0.000178728,4.67641e-05,0.000126624,0.000132791
1627 rs1278719,rs35352346,rs483465,rs61791757 9.11382e-283 9.42257 inf 4 2.30621e-154 7.11068e-08 4.68192e-08,1.00712e-07 -0.00165681,2.92837e-05,0.000922265,-0.000858302 0.00017873,4.67626e-05,0.00012662,0.000132791
1628 rs1278719,rs1711170,rs483465,rs61791757 9.09047e-283 9.42146 inf 4 2.3003e-154 7.11491e-08 4.58307e-08,9.93375e-08 -0.00164343,2.61695e-05,0.000911987,-0.000860918 0.000179497,3.88534e-05,0.000127899,0.000132612
1629 rs10512987,rs1278719,rs483465,rs61791757 9.07568e-283 9.42075 inf 4 2.29655e-154 7.10673e-08 4.76212e-08,9.76082e-08 -2.53145e-05,-0.00165429,0.000928605,-0.000868452 4.37509e-05,0.000178704,0.000126791,0.000132901
1630 rs1278719,rs483465,rs61791757,rs9875207 9.07026e-283 9.42049 inf 4 2.29518e-154 7.10659e-08 4.52299e-08,9.78156e-08 -0.00165432,0.000928636,-0.00086845,-2.52243e-05 0.000178703,0.000126795,0.000132903,4.37254e-05
1631 rs1278719,rs483465,rs61791757,rs6792630 9.0455e-283 9.41931 inf 4 2.28892e-154 7.1098e-08 4.50609e-08,1.02115e-07 -0.00165677,0.000922347,-0.000858439,2.8957e-05 0.00017873,0.000126618,0.000132786,4.70115e-05
1632 rs1278719,rs483465,rs61791757,rs67589653 9.0114e-283 9.41767 inf 4 2.28029e-154 7.10924e-08 4.72152e-08,9.88101e-08 -0.0016567,0.000922309,-0.000858475,2.8606e-05 0.000178729,0.000126621,0.000132787,4.69491e-05
1633 rs1278719,rs483465,rs61791757,rs9837224 8.73132e-283 9.40395 inf 4 2.20941e-154 7.10135e-08 4.69436e-08,1.00412e-07 -0.00165438,0.000928113,-0.000867793,-2.21503e-05 0.000178703,0.000126795,0.000132903,4.37254e-05
1634 rs1278719,rs483465,rs55797013,rs61791757 8.6265e-283 9.39871 inf 4 2.18289e-154 7.09911e-08 4.50827e-08,1.00012e-07 -0.0016637,0.000920262,2.06099e-05,-0.000867969 0.000179689,0.00012687,4.3535e-05,0.000132979
1635 rs1278719,rs13071085,rs3772390,rs61791757,rs866782 8.61909e-283 11.7582 inf 5 8.61909e-283 8.82982e-08 5.9774e-08,1.2261e-07 -0.00190958,-3.49267e-05,-0.00125692,-0.000347791,-0.00171072 0.000185408,8.87939e-05,0.000202048,0.000160214,0.000207494
1636 rs1278719,rs61791757,rs78930792,rs866782,rs9856769 8.55187e-283 11.7548 inf 5 8.55187e-283 8.94785e-08 6.14294e-08,1.21401e-07 -0.0019541,-0.000897302,0.000129427,-0.00128303,-0.000740429 0.000187312,0.000132746,0.000128,0.000144518,0.000118058
1637 rs1278719,rs483465,rs61791757,rs73222236 8.47108e-283 9.39081 inf 4 2.14356e-154 7.09718e-08 4.47172e-08,9.94696e-08 -0.00165447,0.000927674,-0.000867196,-1.93603e-05 0.000178703,0.0001268,0.000132903,4.3727e-05
1638 rs1278719,rs483465,rs61791757,rs642075 8.43499e-283 9.38896 inf 4 2.13443e-154 7.08393e-08 4.7323e-08,1.01998e-07 -0.00165533,0.000925192,-0.000861209,2.57234e-06 0.000178926,0.000127402,0.000136263,4.38314e-05
1639 rs1278493,rs1278719,rs483465,rs61791757 8.43468e-283 9.38894 inf 4 2.13435e-154 7.08374e-08 4.40878e-08,9.89274e-08 -1.11287e-06,-0.00165503,0.000924707,-0.000862257 4.38801e-05,0.000178924,0.000127389,0.000136281
1640 rs1278719,rs483465,rs61791757,rs6787409 8.4137e-283 9.38786 inf 4 2.12904e-154 7.09679e-08 4.64105e-08,9.84293e-08 -0.00165424,0.000927284,-0.000867027,-1.91927e-05 0.000178706,0.000126756,0.000132886,4.39991e-05
1641 rs1278719,rs483465,rs61791757,rs67214626 8.31664e-283 9.38282 inf 4 2.10448e-154 7.09412e-08 4.60303e-08,1.00865e-07 -0.00166218,0.000921013,-0.000867145,1.69613e-05 0.000179703,0.000126865,0.000132989,4.3561e-05
1642 rs1278719,rs483465,rs61791757,rs6784219 8.27201e-283 9.38048 inf 4 2.09319e-154 7.09391e-08 4.69119e-08,1.00376e-07 -0.00165448,0.000927211,-0.00086666,-1.68524e-05 0.000178703,0.000126795,0.000132903,4.37254e-05
1643 rs1278719,rs483465,rs61791757,rs9843801 8.24987e-283 9.37932 inf 4 2.08759e-154 7.09297e-08 4.56638e-08,9.91741e-08 -0.00166171,0.000921178,-0.000866867,1.5986e-05 0.000179689,0.00012687,0.000132979,4.3535e-05
1644 rs1278719,rs1403763,rs483465,rs61791757 8.23671e-283 9.37863 inf 4 2.08426e-154 7.09783e-08 4.39181e-08,1.01821e-07 -0.00166136,2.11344e-05,0.000922519,-0.000865914 0.000179286,4.66206e-05,0.00012664,0.000132723
1645 rs1278719,rs483465,rs61791757,rs9872326 8.20631e-283 9.37702 inf 4 2.07656e-154 7.09229e-08 4.65538e-08,1.00045e-07 -0.0016615,0.000921321,-0.000866767,1.53948e-05 0.000179703,0.000126865,0.000132989,4.3561e-05
1646 rs1278719,rs13071085,rs4678429,rs72493178,rs866782 8.20263e-283 11.7367 inf 5 8.20263e-283 8.99932e-08 6.01596e-08,1.23467e-07 -0.00183373,-5.9087e-05,0.000198796,-0.00158722,-0.00193379 0.000177025,8.80632e-05,8.60882e-05,0.000174701,0.000191418
1647 rs1278719,rs28812220,rs483465,rs61791757 8.17869e-283 9.37556 inf 4 2.06957e-154 7.09182e-08 4.69507e-08,1.00905e-07 -0.00166131,1.49735e-05,0.000921403,-0.000866666 0.000179703,4.3561e-05,0.000126865,0.000132989
1648 rs1278719,rs34864445,rs483465,rs61791757 8.14176e-283 9.37359 inf 4 2.06023e-154 7.09504e-08 4.65439e-08,1.01515e-07 -0.0016545,1.9068e-05,0.000921313,-0.000860022 0.000178703,4.69514e-05,0.000126796,0.000132784
1649 rs1278719,rs483465,rs61791757,rs9843348 8.11859e-283 9.37235 inf 4 2.05437e-154 7.09076e-08 4.54334e-08,9.77728e-08 -0.00166083,0.00092158,-0.000866383,1.39551e-05 0.000179689,0.00012687,0.000132979,4.3535e-05
1650 rs1278719,rs483465,rs61791757,rs6793835 8.03267e-283 9.36773 inf 4 2.03263e-154 7.0935e-08 4.5789e-08,1.00102e-07 -0.00165603,0.000923157,-0.000860235,1.77704e-05 0.000178731,0.000126616,0.000132784,4.70746e-05
1651 rs1278719,rs13071085,rs61791757,rs866782,rs9856769 8.01019e-283 11.7264 inf 5 8.01019e-283 8.87753e-08 6.11936e-08,1.21752e-07 -0.00194914,2.09059e-06,-0.000891152,-0.00127005,-0.000740997 0.000187977,8.86441e-05,0.000133473,0.00015665,0.000118061
1652 rs1278719,rs483465,rs61791757,rs9826146 7.9509e-283 9.36329 inf 4 2.01193e-154 7.08789e-08 4.66107e-08,1.00372e-07 -0.00165945,0.000922214,-0.00086562,1.07532e-05 0.000179689,0.00012687,0.000132979,4.3535e-05
1653 rs1278719,rs483465,rs61791757,rs9833162 7.93871e-283 9.36262 inf 4 2.00885e-154 7.08742e-08 4.45584e-08,9.86685e-08 -0.00165846,0.000921547,-0.000865522,1.01619e-05 0.000179393,0.000127145,0.000132996,4.36572e-05
1654 rs1278719,rs28509770,rs483465,rs61791757 7.89821e-283 9.3604 inf 4 1.9986e-154 7.09203e-08 4.76441e-08,9.86796e-08 -0.00165991,1.62042e-05,0.000922954,-0.000865305 0.000179303,4.65551e-05,0.000126639,0.000132731
1655 rs1278719,rs13071085,rs35328261,rs72493178,rs866782 7.8623e-283 11.7183 inf 5 7.8623e-283 8.99334e-08 6.14448e-08,1.21418e-07 -0.00185692,-5.88729e-05,0.000379819,-0.0016233,-0.00196385 0.00017791,8.80634e-05,0.000165837,0.000175949,0.000192196
1656 rs1278719,rs483465,rs61791757,rs9848926 7.82458e-283 9.35634 inf 4 1.97997e-154 7.08953e-08 4.64677e-08,9.8917e-08 -0.00165457,0.000922149,-0.000860874,1.36573e-05 0.000178703,0.0001268,0.000132786,4.68907e-05
1657 rs1278719,rs483465,rs61791757,rs78930792 7.80199e-283 9.35508 inf 4 1.97425e-154 7.08995e-08 4.64685e-08,9.86995e-08 -0.00165309,0.000924863,-0.000864853,3.82517e-05 0.000178791,0.000126588,0.000132707,0.000126878
1658 rs1278719,rs483465,rs61791757,rs9873767 7.78575e-283 9.35417 inf 4 1.97014e-154 7.08373e-08 4.54383e-08,9.86378e-08 -0.00165521,0.000924956,-0.000862528,1.00502e-06 0.000179652,0.00012958,0.00013472,4.54612e-05
1659 rs1278719,rs13071085,rs561307,rs72493178,rs866782 7.77039e-283 11.7132 inf 5 7.77039e-283 8.98718e-08 6.18505e-08,1.21556e-07 -0.00186741,-6.44901e-05,0.000109931,-0.00159653,-0.00194976 0.000178526,8.80928e-05,4.8413e-05,0.000174894,0.000191727
1660 rs1278719,rs483465,rs61791757,rs6776841 7.7643e-283 9.35298 inf 4 1.96472e-154 7.08402e-08 4.56546e-08,9.96061e-08 -0.00165566,0.00092327,-0.000863792,3.04514e-06 0.000179133,0.000127513,0.000132994,4.38054e-05
1661 rs1278719,rs483465,rs61791757,rs9836446 7.76338e-283 9.35292 inf 4 1.96448e-154 7.09327e-08 4.65172e-08,1.01622e-07 -0.00165354,0.00092434,-0.000864574,-2.59304e-05 0.000178733,0.000126577,0.000132636,6.95127e-05
1662 rs1278719,rs483465,rs61791757,rs6799517 7.75661e-283 9.35255 inf 4 1.96277e-154 7.08954e-08 4.59146e-08,1.04071e-07 -0.00165908,0.00092318,-0.000864939,1.35705e-05 0.000179303,0.000126639,0.000132731,4.65551e-05
1663 rs1278719,rs483465,rs61791757,rs7622833 7.74948e-283 9.35215 inf 4 1.96097e-154 7.0837e-08 4.44653e-08,1.00986e-07 -0.0016549,0.000924215,-0.000863146,3.62349e-07 0.000179142,0.000127518,0.000133004,4.37854e-05
1664 rs1278719,rs13092707,rs483465,rs61791757 7.74396e-283 9.35184 inf 4 1.95957e-154 7.08907e-08 4.52923e-08,1.00287e-07 -0.00166143,-1.1961e-05,0.000925482,-0.000865179 0.00018027,4.27874e-05,0.000126642,0.000132791
1665 rs114352779,rs1278719,rs483465,rs61791757 7.64627e-283 9.34632 inf 4 1.93485e-154 7.0924e-08 4.43154e-08,1.0077e-07 4.03054e-05,-0.00165428,0.000923066,-0.000862257 0.000113321,0.000178708,0.000126627,0.000132593
1666 rs115976517,rs1278719,rs483465,rs61791757 7.59651e-283 9.34349 inf 4 1.92226e-154 7.08617e-08 4.76294e-08,9.89243e-08 9.27012e-06,-0.00165396,0.000922277,-0.000861763 4.88269e-05,0.000178757,0.000127043,0.000132749
1667 rs1278719,rs589092,rs72493178,rs866782,rs9848883 7.51625e-283 11.6987 inf 5 7.51625e-283 9.81482e-08 6.79236e-08,1.32998e-07 -0.00199829,7.41996e-05,-0.00132239,-0.00215932,-0.000445229 0.000182966,3.83273e-05,0.000188024,0.000187527,0.000131383
1668 rs1278719,rs483465,rs61791757,rs6775793 7.41492e-283 9.33298 inf 4 1.87631e-154 7.08601e-08 4.58194e-08,9.96145e-08 -0.00165536,0.000925699,-0.000863908,1.13166e-05 0.000178727,0.000126792,0.000132655,6.16738e-05
1669 rs1278719,rs141390726,rs483465,rs61791757 7.4095e-283 9.33266 inf 4 1.87494e-154 7.08849e-08 4.65861e-08,9.83151e-08 -0.00165504,-4.7168e-05,0.000924929,-0.000863425 0.000178704,0.000178703,0.000126596,0.000132581
1670 rs1278719,rs483465,rs61791757,rs75452345 7.33279e-283 9.32814 inf 4 1.85552e-154 7.08398e-08 4.65604e-08,1.00248e-07 -0.00165501,0.000924859,-0.000863381,-3.74117e-06 0.000178732,0.000126831,0.000132669,5.82166e-05
1671 rs1278719,rs483465,rs589092,rs61791757 7.30891e-283 9.32673 inf 4 1.84948e-154 7.08377e-08 4.52496e-08,9.71868e-08 -0.00165384,0.000923497,1.2943e-06,-0.000862809 0.000180911,0.000129003,3.81381e-05,0.000132776
1672 rs113587652,rs1278719,rs483465,rs61791757 7.29764e-283 9.32606 inf 4 1.84663e-154 7.08397e-08 4.62501e-08,1.00506e-07 -3.97521e-06,-0.00165499,0.000924797,-0.000863342 6.29377e-05,0.000178726,0.000126781,0.00013265
1673 rs1278495,rs1278719,rs483465,rs61791757 7.29122e-283 9.32567 inf 4 1.84501e-154 7.08369e-08 4.6807e-08,9.97039e-08 -2.96635e-07,-0.00165481,0.000924378,-0.00086308 6.16738e-05,0.000178727,0.000126792,0.000132655
1674 rs113915265,rs1278719,rs483465,rs61791757 7.28797e-283 9.32548 inf 4 1.84418e-154 7.08372e-08 4.54371e-08,1.02036e-07 -1.3363e-06,-0.00165486,0.000924498,-0.000863155 6.242e-05,0.000178726,0.000126785,0.000132652
1675 rs1278719,rs35087366,rs72493178,rs866782,rs9848883 7.06928e-283 11.6721 inf 5 7.06928e-283 9.91416e-08 7.01223e-08,1.32847e-07 -0.0020387,-0.000189114,-0.00134831,-0.00208305,-0.000493867 0.000184234,8.29989e-05,0.000188544,0.000189788,0.000129925
1676 rs1278719,rs13071085,rs650505,rs72493178,rs866782 7.0287e-283 11.6696 inf 5 7.0287e-283 8.91924e-08 6.19931e-08,1.22988e-07 -0.0018873,-5.99086e-05,0.000124097,-0.00155122,-0.00189263 0.000180735,8.80637e-05,6.078e-05,0.000174939,0.000191929
[truncated: 318,037 more chars]
