# Supplementary material for: Precision medicine for atherosclerotic cardiovascular disease: Integrative genomics maps risk loci and AI‐predicted functional consequences
Source: Clin Transl Med. 2026 Jul 10;16(7):e70732. doi: 10.1002/ctm2.70732 (PMC13351343; doi:10.1002/ctm2.70732)
Supplement: Supplementary file 6 — Supporting Information [file CTM2-16-e70732-s005.zip › PPP2R3A/FINEMAP/data.ld]

1 0.826522859083954 -0.496759803931898 -0.137938652414538 -0.147060121151759 0.0874496930544638 0.0832208259889223 -0.147060121151759 0.824548950848796 0.0832208259889223 -0.178282184872067 -0.135587784285287 -0.180237970148393 -0.11139294315161 0.317057505033793 -0.0797967753801951 -0.135587784285287 -0.108595788483272 0.296266504571582 -0.471389730550434 -0.473747607503104 0.290539114040891 -0.263348229405711 -0.076006037368655 0.334123474232379 0.328521780583233 -0.147060121151759 0.750285063829683 1 -0.11814386539741 -0.480109623910661 0.997128014144554 0.868247519465894 0.501732139198535 -0.183148441928671 0.29463090014594 -0.462974933207063 -0.480109623910661 0.306071776517851 -0.494778776108212 0.305255001253089 0.313745137543864 -0.217237187441991 -0.174331343065219 0.0832208259889223 1 -0.212790008103707 0.859188539047793 0.44623613016515 0.997128014144554 -0.207397157475299 -0.262968750810369 1 0.391124100841755 1 0.98558387072276 0.912025333434338 -0.145942790569529 0.197021332379805 -0.0699677430963755 0.186253260316266 -0.0797967753801951 0.296066655854157 -0.468243538436162 -0.39256394854474 0.303621350668178 -0.152558662435171 -0.269153139571961 0.0832208259889223 -0.0420669531210339 -0.141409827165735 0.909174606126843 1 0.991353437635494 0.547018643322718 0.980253706503179 0.780635534486982 0.607359167191961 0.628852252926016 -0.30604833586649 -0.304610696109897 0.997118801668027 -0.297901588490354 -0.206491972001343 -0.304610696109897 0.980253706503179 0.214400355638228 0.997128014144554 0.632313217243237 -0.306374710647569 0.745875586286725 0.293812879194336 -0.102810372752879 -0.267497181766416 -0.149276745696882 0.977499202627232 0.0842526164975922 -0.466302027962963 0.0832208259889223 -0.136767024364837 0.297901588490353 -0.296266504571582 0.296266504571582 0.306071776517851 -0.122047139921892 -0.423744202240747 0.286183950117493 0.267497181766417 0.295448772116503 -0.454583419067507 0.29217635217029 -0.579095263196886 0.29463090014594 0.306888530113012 0.0800719537640438 -0.474699367863436 0.78443926338616 -0.266668451482569 0.0842526164975922 0.0884736789921951 0.977499202627232 -0.482043116446916 0.306071776517851 -0.584523441193881 -0.147060121151759 -0.149276745696882 0.306888530113012 -0.139102868574684 -0.266668451482569 -0.206491972001343 -0.271633502508875 -0.148171391899183 -0.297084106915069 -0.296266504571582 0.308522007053379 -0.467793889250529 -0.468243538436162 -0.499733063835914 0.997128014144554 0.290539114040891 -0.462036476473069 -0.00782034415366596 -0.468243538436162 -0.466302027962963 -0.461296458430396 0.305255001253089 -0.466756439057788 -0.467793889250529 0.528988515873589 0.997128014144554 0.780635534486982 0.0842526164975922 0.0800719537640438 0.98843944734176 -0.197329765735857 1 0.0832208259889223 0.979716885902178 -0.149276745696882 0.183148441928671 0.776808702499938 -0.296266504571582 0.824548950848796 1 0.833352800424838 0.991353437635494 0.98264142554104 0.99427337155925 0.997128014144554 0.909174606126843 -0.149276745696882 0.887114182495122 0.0800719537640438 -0.462974933207063 0.295448772116503 0.291357826847601 -0.457470608611033 -0.207397157475299 -0.0998108781418402 0.824548950848796 -0.116819367318406 -0.495768322397739 -0.149276745696882 -0.141409827165735 -0.148171391899183 -0.102810372752879 -0.198255540619664 -0.147060121151759 0.774892086650971 -0.140259865176986 0.306071776517851 -0.147060121151759 -0.186988065343529 0.306071776517851 -0.149276745696882 -0.145942790569529 -0.145942790569529 -0.149276745696882 -0.0834298432184535 -0.145942790569529 -0.467793889250529 -0.462974933207063 -0.467793889250529 -0.269153139571961 0.296266504571582 -0.466302027962963 -0.265009425941463 0.997128014144554 0.971320566152997 0.410177419777181 0.78443926338616 0.883918971012992 0.78061748712107 0.997128014144554 0.550767049048947 0.824548950848796 0.297084106915069 0.78443926338616 0.78443926338616 0.856096840572315 0.0265149758497999 -0.11814386539741 0.994232836308481 -0.0892787291498095 0.858817558142345 0.865141622650942 0.780635534486982 -0.325687347153757 0.824548950848796 0.98558387072276
0.826522859083954 1 -0.59811429099722 0.388875025610083 0.416010016358638 0.499504332151176 0.493509039835684 0.416010016358638 0.992820474845963 0.493509039835684 -0.215701456907871 -0.164046018564521 -0.218067737833838 0.308654413851065 0.262055275554555 -0.0965451523853029 -0.164046018564521 -0.131388729651871 0.358449256805721 -0.312509254012368 -0.576161871927497 0.351519756347573 -0.318621834243742 -0.0919587843618673 0.27616068920961 0.271530761359004 0.426782583196461 0.620127756084496 0.826522859083954 -0.142940832306017 -0.580878820995675 0.828903458091121 0.719311332547436 0.607039640445772 -0.221589082401976 0.356470358814376 -0.560147766173322 -0.580878820995675 0.37031253661523 -0.601383614885608 0.36932433011158 0.384226162699583 -0.262832642865749 -0.210921381240966 0.493509039835684 0.826522859083954 -0.257452054429014 0.713807815047205 0.421450006488636 0.828903458091121 -0.250927309748166 -0.13252504520247 0.826522859083954 0.323273010084368 0.826522859083954 0.814607598696805 0.758650074133055 0.423539982629878 0.162842634939087 -0.0846531252310703 0.148304866843105 0.190749215830343 0.353267144664584 -0.30860876657641 -0.543206996833273 0.36734779604848 -0.184578878561512 -0.325645124770375 0.493509039835684 0.231577899302582 -0.150329316883933 0.755391871308659 0.826522859083954 0.819376277637194 0.452123413051318 0.815267730205696 0.949983584063122 0.493845903969042 0.516945797921003 -0.177016064190697 -0.172395335798412 0.824141482801023 -0.360427525042105 -0.249832136802848 -0.172395335798412 0.815267730205696 0.177206794930725 0.828903458091121 0.519809997226786 -0.177012010806453 0.615258290788611 0.355480645169298 -0.12438902520715 -0.323641601471116 0.422623278471683 0.817711200046975 0.499489241747728 -0.306336821143094 0.493509039835684 -0.165472766859004 0.360427525042105 -0.358449256805721 0.358449256805721 0.37031253661523 -0.147663356893913 -0.512682979767055 0.354162169737894 0.323641601471116 0.357459892209095 -0.552978806315747 0.353500630937314 -0.402226297805729 0.356470358814376 0.371300716901092 0.493637939979439 -0.57733041730566 0.952522110909602 -0.322638930734621 0.499489241747728 0.496459086130047 0.817711200046975 -0.583218130205341 0.37031253661523 -0.704448712060716 0.416010016358638 0.422623278471683 0.371300716901092 -0.168298876487039 -0.322638930734621 -0.249832136802848 -0.328646085856512 -0.179270773059324 -0.359438463981905 -0.358449256805721 0.373277040873761 -0.30860876657641 -0.30860876657641 -0.604620983368536 0.823258486994207 0.351519756347573 -0.559012338733318 0.0816905190214915 -0.30860876657641 -0.306336821143094 -0.561010946853907 0.36932433011158 -0.307821478835148 -0.30860876657641 0.435626956123236 0.828903458091121 0.945135961139152 0.499489241747728 0.484851759610201 0.821759299108024 -0.238746894374537 0.826522859083954 0.493509039835684 0.807954393874609 0.401293421253545 0.221589082401976 0.942585812703388 -0.358449256805721 0.997611792325569 0.826522859083954 0.968731607318635 0.819376277637194 0.816992387782844 0.831283309727761 0.828903458091121 0.755391871308659 0.422623278471683 0.738722861995269 0.493637939979439 -0.560147766173322 0.357459892209095 0.343190421374695 -0.556434009077176 -0.250927309748166 -0.120759972993927 0.992820474845963 -0.14133833811672 -0.60259471197299 0.422623278471683 -0.171090037754627 0.430007597540946 -0.12438902520715 -0.239866978197546 0.426782583196461 0.94513318902254 -0.149834694843305 0.37031253661523 0.426782583196461 -0.226234596283 0.37031253661523 0.422623278471683 0.423539982629878 0.412641636017171 0.422623278471683 -0.100940757175089 0.423539982629878 -0.30860876657641 -0.560147766173322 -0.30860876657641 -0.325645124770375 0.358449256805721 -0.306336821143094 -0.32063169581925 0.828903458091121 0.807931884414719 0.339021013725916 0.952522110909602 0.73511819885984 0.94513318902254 0.828903458091121 0.455221556069168 0.997611792325569 0.359438463981905 0.952522110909602 0.952522110909602 0.71127210595604 -0.185493025044739 -0.142940832306017 0.826522859083954 -0.115213428622561 0.710503733569585 0.716759786097308 0.949983584063122 -0.39404517803019 0.997611792325569 0.814607598696805
-0.496759803931898 -0.59811429099722 1 -0.230729168598123 -0.247437816325768 -0.304296664258312 -0.295141501795159 -0.247437816325768 -0.599610108886843 -0.295141501795159 0.353918319054642 -0.192912429642892 0.357800861990302 -0.197024159247956 -0.159713983945499 -0.141139035698005 -0.192912429642892 0.21557980649605 0.481459849983554 0.788768535679503 0.930238239207467 0.513885557316158 0.522787864329613 -0.134434239608396 -0.168310764931039 -0.165488977730473 -0.247717748882971 -0.368368973802167 -0.496759803931898 0.00689232797044697 0.932441691988967 -0.498246205520171 -0.471664774848421 -0.99601760797501 0.363578608549056 0.485309657057741 0.897937702277353 0.932444355946178 0.42133881502459 0.992014950687157 0.426429645344087 0.36932844099297 -0.384234162436079 -0.308345262511319 -0.295141501795159 -0.496759803931898 -0.376368298177894 -0.461377280701996 -0.601559924941604 -0.498246205520171 -0.366829795729262 -0.0900624344427679 -0.496759803931898 -0.197024159247956 -0.496759803931898 -0.489376426824573 -0.466524859209852 -0.258133547751999 -0.0992471757237694 -0.123754120934554 -0.10800165400489 -0.141139035698005 0.423999808320659 0.793939336892245 0.599333514958574 0.415577888111404 0.302853060753237 -0.429590986364313 -0.295141501795159 -0.141139035698005 -0.162327684741311 -0.467991537123657 -0.496759803931898 -0.492356987322467 -0.275554198940099 -0.507090165968216 -0.605880226395927 -0.321376914739786 -0.325645737322019 -0.0769201077122813 -0.0869579131776553 -0.495272359987944 -0.526907794608296 -0.365228766059664 -0.0869579131776553 -0.507090165968216 -0.10800165400489 -0.498246205520171 -0.327346019344355 -0.0602240129004113 -0.369939658925823 0.483981248408546 -0.181843900345064 -0.434131849225291 -0.251764424766931 -0.508570972248026 -0.299116216236913 0.795666823795754 -0.295141501795159 0.271504162909167 0.526907794608296 -0.524015770883263 0.524015770883263 0.42191151143759 0.226908288253425 0.827687152986788 0.426077172080572 0.434131849225291 0.486951961635986 0.896043043362309 0.480851893010979 0.861220536450164 0.485309657057741 0.42343763518934 -0.300775194414 0.932186066729367 -0.607362711906316 0.522162132595401 -0.299116216236913 -0.297136070962154 -0.508570972248026 0.932189151382542 0.42191151143759 0.735304895761832 -0.247437816325768 -0.251764424766931 0.42343763518934 -0.157057245744624 -0.463864001190761 -0.365228766059664 -0.434326607009753 -0.262075344160738 -0.525461889549015 -0.524015770883263 0.420560678345022 0.798489480463637 0.793939336892245 0.992049127374943 -0.498216436518934 0.513885557316158 0.900300553562851 0.519387120847374 0.793939336892245 0.795666823795754 0.892391826505067 0.419811973649228 0.795666823795754 0.798489480463637 -0.27175081815283 -0.498246205520171 -0.60584488771625 -0.299116216236913 -0.289869274544102 -0.493845577572328 -0.34902328719143 -0.496759803931898 -0.295141501795159 -0.492325743370064 -0.238268973664685 -0.363578608549056 -0.604291222786868 -0.524015770883263 -0.599584903030921 -0.496759803931898 -0.584715028689674 -0.492356987322467 -0.490898763927131 -0.499731596250275 -0.498246205520171 -0.467991537123657 -0.251764424766931 -0.46873040483216 -0.300775194414 0.902185011345049 0.479969439338665 0.515333640092713 0.901729868986097 -0.366829795729262 -0.112448078349698 -0.599610108886843 0.00687042770810261 0.99400897611397 -0.251495522322433 -0.124277828594358 -0.249610932526584 -0.181843900345064 0.393568587516083 -0.247717748882971 -0.605809393431212 -0.160986981009961 0.42133881502459 -0.247717748882971 -0.330731600417167 0.42133881502459 -0.251495522322433 -0.258133547751999 -0.245244149340612 -0.251764424766931 -0.147564955653719 -0.258133547751999 0.798489480463637 0.902185011345049 0.798489480463637 -0.437334721820507 0.481459849983554 0.795666823795754 -0.46873040483216 -0.498246205520171 -0.502699468377658 -0.206622044256977 -0.607362711906316 -0.462762900715422 -0.605809393431212 -0.498246205520171 -0.277442414177005 -0.599584903030921 0.525461889549015 -0.607362711906316 -0.607362711906316 -0.45990352298156 0.755784634061224 0.00689232797044697 -0.496759803931898 -0.00349984271435111 -0.470198058582809 -0.470198058582809 -0.605880226395927 0.646540867360006 -0.599584903030921 -0.489376426824573
-0.137938652414538 0.388875025610083 -0.230729168598123 1 0.905617438804361 0.745268016610503 0.741133721141673 0.905617438804361 0.399355179348497 0.741133721141673 -0.0863477102735191 -0.0527509282390937 -0.0872949590438812 0.596003886053898 -0.0417322699542557 -0.0386481063502517 -0.0527509282390937 -0.0525963807747106 0.143491254153367 0.224688614135882 -0.233000153820498 0.140717297470469 -0.127547890609969 -0.0368121318372683 -0.0460885417756786 -0.0453158517024755 0.905623204474584 -0.103493310631421 -0.137938652414538 -0.0572208169158887 -0.232532301164665 -0.13833595131 -0.113797996683335 0.243004770339316 -0.0887045927334329 0.142699079112609 -0.2242334276145 -0.232532301164665 0.148240257996779 -0.243004770339317 0.14784466785988 0.157344240496143 -0.105214852147653 -0.0844341924202419 0.741133721141673 -0.137938652414538 -0.103060942303483 -0.115202003593796 0.0440747206445332 -0.101309897879154 -0.100449013893785 0.142313274033698 -0.137938652414538 -0.029215187096984 -0.137938652414538 -0.135950110969002 -0.0860209379627033 0.89630087301672 -0.01618176982994 -0.0338875946226104 -0.0248483862074878 0.549262526249454 0.148635837638404 0.226058189573822 -0.30846237077453 0.147053439126087 -0.0738889934130033 -0.130359392508259 0.741133721141673 0.578494671242596 -0.06343082295045 -0.0871190083699806 -0.137938652414538 -0.136745957253959 -0.0710492074336906 -0.140717297470469 0.391853308237328 -0.110219924596197 -0.0733689499948356 0.149175026740981 0.150305371897019 -0.137541223799287 -0.144283177096157 -0.100010603891658 0.150305371897019 -0.140717297470469 -0.0248483862074878 -0.13833595131 -0.0752982069356261 0.140370587741948 -0.103924872457697 0.142302885650107 -0.0373826241147064 -0.129557359680802 0.924046486749068 -0.141113826020317 0.761203939905128 0.22651606766963 0.741133721141673 -0.0662406028022398 0.144283177096157 -0.143491254153367 0.143491254153367 0.148240257996779 -0.0591112964273446 -0.205232741742669 0.14903141099915 0.129557359680801 0.143095200418872 -0.223778903287074 0.141510263765713 0.238196823874969 0.142699079112609 0.148635837638404 0.757150431714877 -0.233468752854757 0.39093336263082 -0.129155979349413 0.761203939905128 0.751200551498041 -0.141113826020317 -0.233468752854757 0.148240257996779 -0.286154179383927 0.905623204474584 0.924046486749068 0.148635837638404 -0.0673719261547157 -0.129155979349413 -0.100010603891658 -0.131560710858735 -0.0717640992997461 -0.143887244870695 -0.143491254153367 0.149426982270643 0.226058189573822 0.226058189573822 -0.242036554808693 -0.13833595131 0.140717297470469 -0.223778903287074 0.183449410240742 0.226058189573822 0.22651606766963 -0.226974629447954 0.14784466785988 0.22651606766963 0.226058189573822 -0.0485425270344671 -0.13833595131 0.391853308237328 0.761203939905128 0.729094805076766 -0.098727114908326 -0.0955730571303477 -0.137938652414538 0.741133721141673 -0.136745957253959 0.875995160530613 0.0883401826764074 0.392777130157087 -0.143491254153367 0.399355179348497 -0.137938652414538 0.339241693312906 -0.136745957253959 -0.0969585606932968 -0.102152723750096 -0.101309897879154 -0.0871190083699806 0.924046486749068 -0.109522575784942 0.757150431714877 -0.2242334276145 0.143095200418872 0.117001199434379 -0.225144467113433 -0.100449013893785 -0.0483415703824905 0.399355179348497 -0.0565793205349363 -0.243490148311432 0.908060893208841 -0.0684892592868856 0.898764911979643 -0.0373826241147064 -0.0960214392359557 0.905623204474584 0.391853308237328 -0.0679322962639037 0.148240257996779 0.905623204474584 -0.0905642439959736 0.148240257996779 0.908060893208841 0.89630087301672 0.89630087301672 0.924046486749068 -0.0404077162031754 0.89630087301672 0.226058189573822 -0.2242334276145 0.226058189573822 -0.130359392508259 0.143491254153367 0.22651606766963 -0.128352460720434 -0.101309897879154 -0.139527119399731 -0.0393321219877359 0.39093336263082 -0.111655284558571 0.391853308237328 -0.101309897879154 -0.0730427411855036 0.399355179348497 0.143887244870695 0.39093336263082 0.39093336263082 -0.113092046521946 -0.32079807450812 -0.0572208169158887 -0.100458118827224 -0.0565793205349363 -0.111655284558571 -0.111655284558571 0.391853308237328 -0.157740700294671 0.399355179348497 -0.135950110969002
-0.147060121151759 0.416010016358638 -0.247437816325768 0.905617438804361 0.999999999999999 0.824872778271633 0.820365708172413 0.999999999999999 0.425763337755957 0.820365708172413 -0.0854426399930567 -0.0499063145486536 -0.0896181928807613 0.757465329684164 -0.046626515102343 -0.0412037895300979 -0.0499063145486536 -0.0560744214437286 0.152979899764397 0.239546597257907 -0.248407754095253 0.150022509658607 -0.135982249481339 -0.0392464075375655 -0.0491362386002601 -0.0483124528535621 0.984830878262256 -0.110337012385149 -0.147060121151759 -0.0558464771203589 -0.247908963748648 -0.147483692229753 -0.128752075326979 0.259073945852097 -0.0945703609956484 0.152135340567768 -0.239061310619177 -0.247908963748648 0.158042940966682 -0.259073945852098 0.157621191642322 0.167748942481735 -0.112172394270599 -0.090017571937386 0.820365708172413 -0.147060121151759 -0.109876052838451 -0.128146935870007 0.0590889377127424 -0.112269247311616 -0.10709140544886 0.181719914536023 -0.147060121151759 -0.0427942224855639 -0.147060121151759 -0.144940083433709 -0.0984442246708889 0.977117625850494 -0.0226306167283312 -0.03612847946177 -0.0315297422751382 0.514724240998455 0.158464679101745 0.241006738605559 -0.343833771031272 0.156777641329097 -0.0787750505959889 -0.138979667554834 0.820365708172413 0.542613284656884 -0.0730182482721008 -0.0995692260735455 -0.147060121151759 -0.145788556642889 -0.0549626437216128 -0.150022509658607 0.417765390442699 -0.123383191701444 -0.0816779146015108 0.188167754054599 0.189400789269431 -0.146636411775998 -0.153824190192577 -0.106624004710211 0.189400789269431 -0.150022509658607 -0.0315297422751382 -0.147483692229753 -0.0837692843847279 0.177540866922146 -0.110797112098648 0.151712948021697 -0.00192655074576181 -0.138124598705682 0.985150905221206 -0.150445259450345 0.81154006990898 0.241494894804446 0.820365708172413 -0.0706208948887511 0.153824190192576 -0.152979899764398 0.152979899764396 0.158042940966682 -0.0630201488986463 -0.218804166465843 0.158886410540595 0.138124598705682 0.152557656186126 -0.238576729963301 0.150867912433006 0.253948064330411 0.152135340567768 0.158464679101745 0.807218515398235 -0.248907340176045 0.41678461159661 -0.137696676298666 0.81154006990898 0.815921978208485 -0.150445259450345 -0.248907340176045 0.158042940966682 -0.305076695702498 0.984830878262256 0.985150905221206 0.158464679101745 -0.0718270292562011 -0.137696676298666 -0.106624004710211 -0.140260425479248 -0.0765096436178841 -0.153402076158365 -0.152979899764398 0.159308139752034 0.241006738605559 0.241006738605559 -0.258041705136808 -0.147483692229753 0.150022509658607 -0.238576729963301 0.195580368685543 0.241006738605559 0.241494894804446 -0.241983779895721 0.157621191642322 0.241494894804446 0.241006738605559 -0.0504456126065205 -0.147483692229753 0.417765390442699 0.81154006990898 0.807218515398235 -0.109600828699655 -0.101893016311298 -0.147060121151759 0.820365708172413 -0.145788556642889 0.955108935810058 0.0795822817444333 0.41875030193099 -0.152979899764398 0.425763337755957 -0.147060121151759 0.381380964391258 -0.145788556642889 -0.107770144157159 -0.113138801074401 -0.112269247311616 -0.0995692260735455 0.985150905221206 -0.124005068314392 0.807218515398235 -0.239061310619177 0.152557656186126 0.12448917838543 -0.24003259442355 -0.10709140544886 -0.0193887944895317 0.425763337755957 -0.0533116965991074 -0.259591420411507 0.985150905221206 -0.0730182482721008 0.977413564077808 -0.00192655074576181 -0.0968934603694604 0.984830878262256 0.417765390442699 -0.0724244549574414 0.158042940966682 0.984830878262256 -0.0965529854100685 0.158042940966682 0.985150905221206 0.977117625850494 0.992402219082379 0.985150905221206 -0.0430797570969928 0.977117625850494 0.241006738605559 -0.239061310619177 0.241006738605559 -0.138979667554834 0.152979899764397 0.241494894804446 -0.136840023396401 -0.112269247311616 -0.148753628687168 -0.0318737373265326 0.41678461159661 -0.126372135981767 0.417765390442699 -0.112269247311616 -0.0572002999420322 0.425763337755957 0.153402076158366 0.41678461159661 0.41678461159661 -0.125812203177137 -0.342011487546206 -0.0558464771203589 -0.111389864127125 -0.0533116965991074 -0.126372135981767 -0.126372135981767 0.417765390442699 -0.168171618975834 0.425763337755957 -0.144940083433709
0.0874496930544638 0.499504332151176 -0.304296664258312 0.745268016610503 0.824872778271633 1 0.983555222163696 0.824872778271633 0.507212105356285 0.983555222163696 -0.111602209944751 -0.0848760989697784 -0.112826504784822 0.624812530941015 -0.0565257047275111 -0.049951690267232 -0.0848760989697784 -0.0679794786793903 0.185458780789127 0.290404294538404 -0.301146747278708 0.181873512631793 -0.164852390651397 -0.0475787401055919 -0.0595682630031953 -0.0585695808204397 0.811539806892904 0.156227377220452 0.0874496930544638 -0.0739564442696704 -0.300542059671426 0.0856460978088826 -0.166930804271639 0.314077458580872 -0.114648420322226 0.184434914783513 -0.289815977586369 -0.300542059671426 0.191596746952701 -0.314077458580872 0.191085456805337 0.20336341178966 -0.135987508892745 -0.109129036996468 0.983555222163696 0.0874496930544638 -0.133203635436576 -0.163289871636052 0.129993879947392 0.090668268741682 -0.129827784683658 0.0982258030121363 0.0874496930544638 -0.0680425749135211 0.0874496930544638 0.0869740358646136 0.109766593549894 0.805164305832143 -0.0075808315658798 -0.0437988504572438 -0.0204758177909286 0.423001581381989 0.192108023535192 0.292174435808809 -0.411653972227373 0.190062813877305 -0.0954996366361442 -0.168486185040607 0.983555222163696 0.447586927642017 -0.0885206182038099 0.108028363435128 0.0874496930544638 0.0928829906491057 -0.0920985926376923 0.0939538782959452 0.497539409273255 -0.149578450097446 -0.0937028711827245 0.107690018859255 0.109296544434944 0.0892570125837542 -0.186482320964557 -0.129261150954237 0.109296544434944 0.0939538782959452 0.0130509270657841 0.0856460978088826 -0.0964533242948521 0.0948401233031076 0.153910971069947 0.183922844853219 -0.0470387127261763 -0.167449578097482 0.811004348081603 0.0921376492146936 0.972927478092828 0.292766231552038 0.983555222163696 -0.0856142871349495 0.186482320964556 -0.185458780789127 0.185458780789127 0.191596746952701 -0.0763998407496155 -0.265258076432472 0.192619291999807 0.167449578097482 0.184946891453713 -0.289228516503106 0.18289840131362 0.0856333688789588 0.184434914783513 0.192108023535192 0.967723126049258 -0.301752399561038 0.496345127231055 -0.166930804271639 0.972927478092828 0.978203970907061 0.0921376492146936 -0.301752399561038 0.191596746952701 -0.369846967603573 0.811539806892904 0.811004348081603 0.192108023535192 -0.0870764936705767 -0.166930804271639 -0.129261150954237 -0.170038858323265 -0.0927532652710351 -0.185970588676463 -0.185458780789127 0.193130557764114 0.292174435808809 0.292174435808809 -0.312826064738718 0.0856460978088826 0.181873512631793 -0.289228516503106 0.237103676878931 0.292174435808809 0.292766231552038 -0.293358910937457 0.191085456805337 0.292766231552038 0.292174435808809 -0.0545140402877575 0.0856460978088826 0.497539409273255 0.972927478092828 0.967723126049258 0.0959426673816671 -0.123525735113717 0.0874496930544638 0.983555222163696 0.0833725852012529 0.78458933608204 0.114648420322226 0.498738582494729 -0.185458780789127 0.507212105356285 0.0874496930544638 0.474273609403704 0.0928829906491057 0.0994795341114662 0.0889182010366042 0.090668268741682 0.108028363435128 0.811004348081603 -0.165892276968 0.967723126049258 -0.289815977586369 0.184946891453713 0.158798712772427 -0.290993472868013 -0.129827784683658 -0.0394979555562943 0.507212105356285 -0.0731273265830638 -0.314704797211798 0.811004348081603 -0.0885206182038099 0.804609858177368 -0.0470387127261763 -0.124105257532171 0.811539806892904 0.497539409273255 -0.0878007577231404 0.191596746952701 0.811539806892904 -0.117051972077895 0.191596746952701 0.811004348081603 0.805164305832143 0.818605575617415 0.811004348081603 -0.0522259410563369 0.805164305832143 0.292174435808809 -0.289815977586369 0.292174435808809 -0.168486185040607 0.185458780789127 0.292766231552038 -0.165892276968 0.090668268741682 0.0994207901171519 -0.0425915895536221 0.496345127231055 -0.166411706516384 0.497539409273255 0.090668268741682 -0.0949166211324898 0.507212105356285 0.185970588676464 0.496345127231055 0.496345127231055 -0.162768281780942 -0.222383357103908 -0.0739564442696704 0.0924223409773952 -0.0731273265830638 -0.166411706516384 -0.166411706516384 0.497539409273255 -0.203875825952465 0.507212105356285 0.0869740358646136
0.0832208259889223 0.493509039835684 -0.295141501795159 0.741133721141673 0.820365708172413 0.983555222163696 1 0.820365708172413 0.501174073182717 1 -0.112215349887631 -0.0853424062812564 -0.113446370975046 0.621398581602401 -0.0568362556331335 -0.0502261236904811 -0.0853424062812564 -0.068352956352417 0.186477687012541 0.291999768970795 -0.302801240496326 0.18287272147543 -0.165758085847196 -0.0478401365959048 -0.0598955296531394 -0.0588913607337272 0.807076535883131 0.15292190018049 0.0832208259889223 -0.0743627592524788 -0.30219323074941 0.0814106556902787 -0.167847918223474 0.305000337713143 -0.115278296073991 0.185448195910933 -0.291408219819123 -0.30219323074941 0.192649375019301 -0.305000337713143 0.192135275855773 0.204480685638898 -0.136734621100256 -0.109728589384757 1 0.0832208259889223 -0.133935453108138 -0.164186982388763 0.130389808226032 0.0865391478817986 -0.130541055509787 0.102265516124418 0.0832208259889223 -0.0695132269485513 0.0832208259889223 0.0828535178525823 0.105675028321129 0.800735385072327 -0.00835063168656699 -0.0440394803218365 -0.0212810987426195 0.420634198563109 0.193163460543431 0.293779635356123 -0.414084122175229 0.191107014551305 -0.0960243094162015 -0.16941184421817 1 0.445141331531304 -0.0890069484190992 0.103930848421561 0.0832208259889223 0.0886743430782442 -0.0943555829396459 0.089523374757056 0.509242873368493 -0.150400230619481 -0.0966006147680526 0.111715658647812 0.113342255085874 0.0850348051010396 -0.187506850493863 -0.129971308707849 0.113342255085874 0.089523374757056 0.0121499301740091 0.0814106556902787 -0.0993720314871638 0.107475267872116 0.150599542008012 0.184933312680364 -0.0484179324065287 -0.168369542180636 0.80651570034396 0.0876992512605088 0.989241824499109 0.294374682411386 1 -0.0860846500350175 0.187506850493863 -0.186477687012542 0.186477687012541 0.192649375019301 -0.0768195796957928 -0.266715398128096 0.193677537905086 0.168369542180636 0.185962985369037 -0.290817531238348 0.183903240871812 0.0914332370009793 0.185448195910933 0.193163460543431 0.983973985451603 -0.303410220218193 0.50804733479793 -0.167847918223474 0.989241824499109 0.99458323291715 0.0876992512605088 -0.303410220218193 0.192649375019301 -0.371878898232033 0.807076535883131 0.80651570034396 0.193163460543431 -0.0875548898993039 -0.167847918223474 -0.129971308707849 -0.170973047851691 -0.0932628495507575 -0.186992306760493 -0.186477687012542 0.194191612551598 0.293779635356123 0.293779635356123 -0.303678296864326 0.0814106556902787 0.18287272147543 -0.290817531238348 0.238406318958958 0.293779635356123 0.294374682411386 -0.294970617963548 0.192135275855773 0.294374682411386 0.293779635356123 -0.0567947307073333 0.0814106556902787 0.509242873368493 0.989241824499109 0.983973985451603 0.0918310316838481 -0.124204382626245 0.0832208259889223 1 0.0792399870379702 0.780187067236152 0.115278296073991 0.510443449499943 -0.186477687012542 0.501174073182717 0.0832208259889223 0.468345071376598 0.0886743430782442 0.0953799127084073 0.0847834051664958 0.0865391478817986 0.103930848421561 0.80651570034396 -0.166803685275009 0.983973985451603 -0.291408219819123 0.185962985369037 0.160358248743195 -0.292592184232429 -0.130541055509787 -0.0408475564883632 0.501174073182717 -0.0735290864126072 -0.305662490536185 0.80651570034396 -0.0890069484190992 0.800155703964602 -0.0484179324065287 -0.124787088927373 0.807076535883131 0.509242873368493 -0.0882831330417086 0.192649375019301 0.807076535883131 -0.117695052887043 0.192649375019301 0.80651570034396 0.800735385072327 0.81413274924939 0.80651570034396 -0.0525128691604678 0.800735385072327 0.293779635356123 -0.291408219819123 0.293779635356123 -0.16941184421817 0.186477687012541 0.294374682411386 -0.16680368527501 0.0865391478817986 0.0950144079487098 -0.0442169148326154 0.50804733479793 -0.167325968557238 0.509242873368493 0.0865391478817986 -0.0971912699379323 0.501174073182717 0.186992306760494 0.50804733479793 0.50804733479793 -0.163662526931134 -0.21603744538842 -0.0743627592524788 0.0882989735608042 -0.0735290864126072 -0.167325968557238 -0.167325968557238 0.509242873368493 -0.204995914993182 0.501174073182717 0.0828535178525823
-0.147060121151759 0.416010016358638 -0.247437816325768 0.905617438804361 0.999999999999999 0.824872778271633 0.820365708172413 0.999999999999999 0.425763337755957 0.820365708172413 -0.0854426399930567 -0.0499063145486536 -0.0896181928807613 0.757465329684164 -0.046626515102343 -0.0412037895300979 -0.0499063145486536 -0.0560744214437286 0.152979899764397 0.239546597257907 -0.248407754095253 0.150022509658607 -0.135982249481339 -0.0392464075375655 -0.0491362386002601 -0.0483124528535621 0.984830878262256 -0.110337012385149 -0.147060121151759 -0.0558464771203589 -0.247908963748648 -0.147483692229753 -0.128752075326979 0.259073945852097 -0.0945703609956484 0.152135340567768 -0.239061310619177 -0.247908963748648 0.158042940966682 -0.259073945852098 0.157621191642322 0.167748942481735 -0.112172394270599 -0.090017571937386 0.820365708172413 -0.147060121151759 -0.109876052838451 -0.128146935870007 0.0590889377127424 -0.112269247311616 -0.10709140544886 0.181719914536023 -0.147060121151759 -0.0427942224855639 -0.147060121151759 -0.144940083433709 -0.0984442246708889 0.977117625850494 -0.0226306167283312 -0.03612847946177 -0.0315297422751382 0.514724240998455 0.158464679101745 0.241006738605559 -0.343833771031272 0.156777641329097 -0.0787750505959889 -0.138979667554834 0.820365708172413 0.542613284656884 -0.0730182482721008 -0.0995692260735455 -0.147060121151759 -0.145788556642889 -0.0549626437216128 -0.150022509658607 0.417765390442699 -0.123383191701444 -0.0816779146015108 0.188167754054599 0.189400789269431 -0.146636411775998 -0.153824190192577 -0.106624004710211 0.189400789269431 -0.150022509658607 -0.0315297422751382 -0.147483692229753 -0.0837692843847279 0.177540866922146 -0.110797112098648 0.151712948021697 -0.00192655074576181 -0.138124598705682 0.985150905221206 -0.150445259450345 0.81154006990898 0.241494894804446 0.820365708172413 -0.0706208948887511 0.153824190192576 -0.152979899764398 0.152979899764396 0.158042940966682 -0.0630201488986463 -0.218804166465843 0.158886410540595 0.138124598705682 0.152557656186126 -0.238576729963301 0.150867912433006 0.253948064330411 0.152135340567768 0.158464679101745 0.807218515398235 -0.248907340176045 0.41678461159661 -0.137696676298666 0.81154006990898 0.815921978208485 -0.150445259450345 -0.248907340176045 0.158042940966682 -0.305076695702498 0.984830878262256 0.985150905221206 0.158464679101745 -0.0718270292562011 -0.137696676298666 -0.106624004710211 -0.140260425479248 -0.0765096436178841 -0.153402076158365 -0.152979899764398 0.159308139752034 0.241006738605559 0.241006738605559 -0.258041705136808 -0.147483692229753 0.150022509658607 -0.238576729963301 0.195580368685543 0.241006738605559 0.241494894804446 -0.241983779895721 0.157621191642322 0.241494894804446 0.241006738605559 -0.0504456126065205 -0.147483692229753 0.417765390442699 0.81154006990898 0.807218515398235 -0.109600828699655 -0.101893016311298 -0.147060121151759 0.820365708172413 -0.145788556642889 0.955108935810058 0.0795822817444333 0.41875030193099 -0.152979899764398 0.425763337755957 -0.147060121151759 0.381380964391258 -0.145788556642889 -0.107770144157159 -0.113138801074401 -0.112269247311616 -0.0995692260735455 0.985150905221206 -0.124005068314392 0.807218515398235 -0.239061310619177 0.152557656186126 0.12448917838543 -0.24003259442355 -0.10709140544886 -0.0193887944895317 0.425763337755957 -0.0533116965991074 -0.259591420411507 0.985150905221206 -0.0730182482721008 0.977413564077808 -0.00192655074576181 -0.0968934603694604 0.984830878262256 0.417765390442699 -0.0724244549574414 0.158042940966682 0.984830878262256 -0.0965529854100685 0.158042940966682 0.985150905221206 0.977117625850494 0.992402219082379 0.985150905221206 -0.0430797570969928 0.977117625850494 0.241006738605559 -0.239061310619177 0.241006738605559 -0.138979667554834 0.152979899764397 0.241494894804446 -0.136840023396401 -0.112269247311616 -0.148753628687168 -0.0318737373265326 0.41678461159661 -0.126372135981767 0.417765390442699 -0.112269247311616 -0.0572002999420322 0.425763337755957 0.153402076158366 0.41678461159661 0.41678461159661 -0.125812203177137 -0.342011487546206 -0.0558464771203589 -0.111389864127125 -0.0533116965991074 -0.126372135981767 -0.126372135981767 0.417765390442699 -0.168171618975834 0.425763337755957 -0.144940083433709
0.824548950848796 0.992820474845963 -0.599610108886843 0.399355179348497 0.425763337755957 0.507212105356285 0.501174073182717 0.425763337755957 1 0.501174073182717 -0.216217829988799 -0.164438732407228 -0.218589775613509 0.322500967000747 0.261429433134351 -0.0967762742261116 -0.164438732407228 -0.131703264398654 0.359307357394129 -0.304054314803593 -0.577575494218478 0.352361268232538 -0.319384590975003 -0.0921789267822283 0.275501160132263 0.270882289510883 0.425763337755957 0.618646762218287 0.824548950848796 -0.143283021918579 -0.582269401248322 0.826923864491145 0.717497775762456 0.608492847734568 -0.222119550015964 0.357323722069679 -0.561488717838369 -0.582269401248322 0.371199037004145 -0.602854889816056 0.370208464808375 0.385300406278298 -0.263461844464619 -0.211426311179902 0.501174073182717 0.824548950848796 -0.258068375303442 0.712030099578591 0.423421035213776 0.826923864491145 -0.251528010874069 -0.128546151608017 0.824548950848796 0.322500967000747 0.824548950848796 0.812662146577948 0.756717943252705 0.422528481192932 0.162453732908601 -0.0848557784523885 0.14783983758867 0.21041862734103 0.354450053908691 -0.30023525415374 -0.546047428317307 0.368227199071236 -0.1850207465283 -0.326424694731455 0.501174073182717 0.231024843186238 -0.150882003915403 0.753456734899919 0.824548950848796 0.817419436922694 0.451043648446479 0.813262980419142 0.957212877322719 0.492541968689006 0.515716043434627 -0.172547649888683 -0.167910083666283 0.822173261786981 -0.35181850251411 -0.250430216167006 -0.167910083666283 0.813262980419142 0.176783588303111 0.826923864491145 0.518572487218823 -0.172738596759592 0.613782015272567 0.356331639124498 -0.12468680318742 -0.324416375147955 0.432180831890273 0.815700494784507 0.507092544628433 -0.297959227818595 0.501174073182717 -0.165868896229928 0.351934259777591 -0.349941748274496 0.349941748274496 0.371199037004145 -0.148016851875507 -0.513910304299753 0.355350314377933 0.324416375147956 0.358315624332996 -0.554338347383386 0.354346884887213 -0.393184961405097 0.357323722069679 0.372189582919363 0.501230010871705 -0.578746910341533 0.959727246788846 -0.323411304093053 0.507092544628433 0.504139486174227 0.815700494784507 -0.58461431058847 0.371199037004145 -0.711370430618201 0.425763337755957 0.432180831890273 0.372189582919363 -0.168701771352071 -0.323411304093053 -0.250430216167006 -0.329432839892953 -0.179699933820368 -0.350995112440364 -0.359307357394129 0.365251400441619 -0.30023525415374 -0.30023525415374 -0.606068400574017 0.821280743126519 0.352361268232538 -0.560350572270385 0.0827000147545986 -0.30023525415374 -0.297959227818595 -0.562389271568855 0.370208464808375 -0.299490812969834 -0.30023525415374 0.434609588629283 0.826923864491145 0.952384501019074 0.507092544628433 0.492357136507952 0.81979676724336 -0.239318436501221 0.824548950848796 0.501174073182717 0.806001745551453 0.400240764888599 0.222119550015965 0.94985941136206 -0.359307357394129 0.995217968468347 0.824548950848796 0.96639515269357 0.817419436922694 0.81504124029239 0.829298032547843 0.826923864491145 0.753456734899919 0.432180831890273 0.736904513084049 0.501230010871705 -0.561488717838369 0.358315624332996 0.344198569481863 -0.557801279543292 -0.251528010874069 -0.121049063295872 1 -0.141676691478596 -0.604068943668456 0.421582892608595 -0.171499614450017 0.418323874948711 -0.12468680318742 -0.240441201720745 0.425763337755957 0.952382453836987 -0.150368403025977 0.371199037004145 0.425763337755957 -0.226776184908176 0.371199037004145 0.421582892608595 0.422528481192932 0.422528481192932 0.432180831890273 -0.101182401763498 0.422528481192932 -0.30023525415374 -0.561488717838369 -0.30023525415374 -0.326424694731455 0.359307357394129 -0.297959227818595 -0.321399264008111 0.826923864491145 0.805945039730103 0.338211361139142 0.959727246788846 0.733297747614939 0.952382453836987 0.826923864491145 0.454134392455397 0.995217968468347 0.350995112440365 0.959727246788846 0.959727246788846 0.709500920279968 -0.184407926505604 -0.143283021918579 0.824548950848796 -0.115733670905611 0.708700600949974 0.714952872229756 0.957212877322719 -0.394988492579479 0.995217968468347 0.812662146577948
0.0832208259889223 0.493509039835684 -0.295141501795159 0.741133721141673 0.820365708172413 0.983555222163696 1 0.820365708172413 0.501174073182717 1 -0.112215349887631 -0.0853424062812564 -0.113446370975046 0.621398581602401 -0.0568362556331335 -0.0502261236904811 -0.0853424062812564 -0.068352956352417 0.186477687012541 0.291999768970795 -0.302801240496326 0.18287272147543 -0.165758085847196 -0.0478401365959048 -0.0598955296531394 -0.0588913607337272 0.807076535883131 0.15292190018049 0.0832208259889223 -0.0743627592524788 -0.30219323074941 0.0814106556902787 -0.167847918223474 0.305000337713143 -0.115278296073991 0.185448195910933 -0.291408219819123 -0.30219323074941 0.192649375019301 -0.305000337713143 0.192135275855773 0.204480685638898 -0.136734621100256 -0.109728589384757 1 0.0832208259889223 -0.133935453108138 -0.164186982388763 0.130389808226032 0.0865391478817986 -0.130541055509787 0.102265516124418 0.0832208259889223 -0.0695132269485513 0.0832208259889223 0.0828535178525823 0.105675028321129 0.800735385072327 -0.00835063168656699 -0.0440394803218365 -0.0212810987426195 0.420634198563109 0.193163460543431 0.293779635356123 -0.414084122175229 0.191107014551305 -0.0960243094162015 -0.16941184421817 1 0.445141331531304 -0.0890069484190992 0.103930848421561 0.0832208259889223 0.0886743430782442 -0.0943555829396459 0.089523374757056 0.509242873368493 -0.150400230619481 -0.0966006147680526 0.111715658647812 0.113342255085874 0.0850348051010396 -0.187506850493863 -0.129971308707849 0.113342255085874 0.089523374757056 0.0121499301740091 0.0814106556902787 -0.0993720314871638 0.107475267872116 0.150599542008012 0.184933312680364 -0.0484179324065287 -0.168369542180636 0.80651570034396 0.0876992512605088 0.989241824499109 0.294374682411386 1 -0.0860846500350175 0.187506850493863 -0.186477687012542 0.186477687012541 0.192649375019301 -0.0768195796957928 -0.266715398128096 0.193677537905086 0.168369542180636 0.185962985369037 -0.290817531238348 0.183903240871812 0.0914332370009793 0.185448195910933 0.193163460543431 0.983973985451603 -0.303410220218193 0.50804733479793 -0.167847918223474 0.989241824499109 0.99458323291715 0.0876992512605088 -0.303410220218193 0.192649375019301 -0.371878898232033 0.807076535883131 0.80651570034396 0.193163460543431 -0.0875548898993039 -0.167847918223474 -0.129971308707849 -0.170973047851691 -0.0932628495507575 -0.186992306760493 -0.186477687012542 0.194191612551598 0.293779635356123 0.293779635356123 -0.303678296864326 0.0814106556902787 0.18287272147543 -0.290817531238348 0.238406318958958 0.293779635356123 0.294374682411386 -0.294970617963548 0.192135275855773 0.294374682411386 0.293779635356123 -0.0567947307073333 0.0814106556902787 0.509242873368493 0.989241824499109 0.983973985451603 0.0918310316838481 -0.124204382626245 0.0832208259889223 1 0.0792399870379702 0.780187067236152 0.115278296073991 0.510443449499943 -0.186477687012542 0.501174073182717 0.0832208259889223 0.468345071376598 0.0886743430782442 0.0953799127084073 0.0847834051664958 0.0865391478817986 0.103930848421561 0.80651570034396 -0.166803685275009 0.983973985451603 -0.291408219819123 0.185962985369037 0.160358248743195 -0.292592184232429 -0.130541055509787 -0.0408475564883632 0.501174073182717 -0.0735290864126072 -0.305662490536185 0.80651570034396 -0.0890069484190992 0.800155703964602 -0.0484179324065287 -0.124787088927373 0.807076535883131 0.509242873368493 -0.0882831330417086 0.192649375019301 0.807076535883131 -0.117695052887043 0.192649375019301 0.80651570034396 0.800735385072327 0.81413274924939 0.80651570034396 -0.0525128691604678 0.800735385072327 0.293779635356123 -0.291408219819123 0.293779635356123 -0.16941184421817 0.186477687012541 0.294374682411386 -0.16680368527501 0.0865391478817986 0.0950144079487098 -0.0442169148326154 0.50804733479793 -0.167325968557238 0.509242873368493 0.0865391478817986 -0.0971912699379323 0.501174073182717 0.186992306760494 0.50804733479793 0.50804733479793 -0.163662526931134 -0.21603744538842 -0.0743627592524788 0.0882989735608042 -0.0735290864126072 -0.167325968557238 -0.167325968557238 0.509242873368493 -0.204995914993182 0.501174073182717 0.0828535178525823
-0.178282184872067 -0.215701456907871 0.353918319054642 -0.0863477102735191 -0.0854426399930567 -0.111602209944751 -0.112215349887631 -0.0854426399930567 -0.216217829988799 -0.112215349887631 1 -0.0848760989697784 0.989148872045575 -0.0680425749135211 -0.0565257047275111 -0.0372140102616879 -0.0848760989697784 -0.0679794786793903 0.185458780789127 0.290404294538404 0.370590786562489 0.181873512631793 0.676982660086194 -0.0278500006861054 -0.0501149198452559 -0.0462399515975468 -0.0920576249783811 -0.133762460456434 -0.178282184872067 -0.0739564442696704 0.37133641150514 -0.178795683546227 -0.166930804271639 -0.355333395936834 0.973429983867958 0.184434914783513 0.385079562811517 0.37133641150514 0.191596746952701 0.355333395936834 0.191085456805337 0.20336341178966 -0.135323330034182 -0.109129036996468 -0.112215349887631 -0.178282184872067 -0.133203635436576 -0.163289871636052 -0.368408646067814 -0.178795683546227 -0.104598813890908 -0.149857642121242 -0.178282184872067 -0.0697304592541911 -0.178282184872067 -0.175712045847123 -0.177254678045192 -0.0913581913119991 -0.0351253936030764 -0.0418278154832807 -0.0204758177909286 -0.0372140102616879 0.192108023535192 0.292174435808809 0.259180590703313 0.190062813877305 -0.0954996366361442 -0.168486185040607 -0.112215349887631 -0.049951690267232 -0.0885206182038099 -0.177768518538394 -0.178282184872067 -0.176740656842091 -0.0975236788973288 -0.181873512631793 -0.220357231796606 -0.149578450097446 -0.115251991960319 -0.171242359216864 -0.20952071550941 -0.177768518538394 -0.186482320964557 -0.101835697420862 -0.20952071550941 -0.181873512631793 -0.0204758177909286 -0.178795683546227 -0.115853752915583 -0.180654029720011 -0.13432024309349 0.183922844853219 -0.0643578875404661 -0.167449578097482 -0.0911871860234534 -0.182386015653923 -0.113435711176536 0.292766231552038 -0.112215349887631 -0.0856142871349495 0.186482320964557 -0.185458780789127 0.185458780789127 0.191596746952701 -0.0763998407496155 0.420730676500862 0.192619291999807 0.167449578097482 0.184946891453713 0.38586170995194 0.18289840131362 0.307863310585315 0.184434914783513 0.192108023535192 -0.114043004740749 0.369846967603573 -0.220875777120774 0.668553718600347 -0.113435711176536 -0.112826504784822 -0.182386015653923 0.369846967603573 0.191596746952701 0.301752399561037 -0.0854426399930567 -0.0911871860234534 0.192108023535192 -0.0870764936705767 -0.166930804271639 -0.101835697420862 -0.170038858323265 -0.0883231560046354 -0.185970588676463 -0.185458780789127 0.193130557764114 0.292174435808809 0.292174435808809 0.345698473489612 -0.178795683546227 0.181873512631793 0.38586170995194 0.237103676878931 0.292174435808809 0.292766231552038 0.380428907334418 0.191085456805337 0.292766231552038 0.292174435808809 -0.0961775927623731 -0.178795683546227 -0.220357231796606 -0.113435711176536 -0.114043004740749 -0.177254678045192 -0.0886201765431339 -0.178282184872067 -0.112215349887631 -0.176740656842091 -0.0748953714270011 -0.973429983867958 -0.219838945915679 -0.185458780789127 -0.216217829988799 -0.178282184872067 -0.211063385710085 -0.176740656842091 -0.176226448327399 -0.179309021011475 -0.178795683546227 -0.177768518538394 -0.0911871860234534 -0.165892276968 -0.114043004740749 0.385079562811517 0.184946891453713 0.182386015653923 0.383521351337565 -0.129827784683658 -0.0624802449282798 -0.216217829988799 -0.0731273265830638 0.354625067471223 -0.0748953714270011 -0.0385981413342275 -0.0883231560046354 -0.0643578875404661 0.899254489003595 -0.0920576249783811 -0.220357231796606 -0.0878007577231404 0.191596746952701 -0.0920576249783811 -0.117051972077895 0.191596746952701 -0.0748953714270011 -0.0913581913119991 -0.0825447274109454 -0.0911871860234534 -0.0522259410563369 -0.0913581913119991 0.292174435808809 0.385079562811517 0.292174435808809 -0.168486185040607 0.185458780789127 0.292766231552038 -0.165892276968 -0.178795683546227 -0.18033523787614 -0.0731273265830638 -0.220875777120774 -0.139602147546627 -0.220357231796606 -0.178795683546227 -0.0981919528599876 -0.216217829988799 0.185970588676464 -0.220875777120774 -0.220875777120774 -0.162768281780942 0.269165300963594 -0.0739564442696704 -0.178282184872067 -0.0731273265830638 -0.166411706516384 -0.166411706516384 -0.220357231796606 -0.203875825952465 -0.216217829988799 -0.175712045847123
-0.135587784285287 -0.164046018564521 -0.192912429642892 -0.0527509282390937 -0.0499063145486536 -0.0848760989697784 -0.0853424062812564 -0.0499063145486536 -0.164438732407228 -0.0853424062812564 -0.0848760989697784 1 -0.0858072039189143 -0.0256538881296606 -0.0391281326595653 0.588524812916012 0.982531686310644 -0.0516999884067027 -0.457654787811243 -0.27873117572867 -0.229029166529125 -0.418456936451423 -0.12537411070318 0.560566999227109 -0.0203236704724378 -0.0173268546870993 -0.0499063145486536 -0.10172948938701 -0.135587784285287 -0.0562456109640925 -0.228569287417171 -0.135978312074211 -0.126954793023172 0.191622853107482 -0.0871928134291895 -0.460195397760809 -0.220411850346167 -0.228569287417171 -0.442993424051886 -0.191622853107481 -0.444178748026046 -0.417361698561429 -0.103421690924834 -0.0829951929193367 -0.0853424062812564 -0.135587784285287 -0.101304489848778 -0.124185778333648 0.0731946074708428 -0.135978312074211 -0.0987370761501265 -0.107938917686663 -0.135587784285287 -0.0530316502137089 -0.135587784285287 -0.133633133258615 -0.114491064036378 -0.0478206982733388 -0.0144885400565943 0.51603279355284 0.0568560302241766 -0.0208864148943162 -0.44181444068749 -0.290498033254766 -0.174040029124442 -0.42269241963556 -0.0601095300507049 0.503757022864062 -0.0853424062812564 -0.0379894323681245 0.596138796335566 -0.115017882997608 -0.135587784285287 -0.134415416052597 -0.0660735714233404 -0.138319073302933 -0.167586844596844 -0.113757920568973 -0.0876518438203945 -0.117372800347058 -0.116722791518137 -0.135197128987367 0.407148117430699 -0.0983061379050707 -0.116722791518137 -0.138319073302933 -0.0290700691709659 -0.135978312074211 -0.0881094971448248 -0.118175184534692 -0.102153696168667 -0.461476653634385 -0.0489456833791579 0.506875561790719 -0.0540306272264954 -0.138708843875132 -0.0862705196724459 -0.289910822432721 -0.0853424062812564 -0.0651116739685558 -0.4071481174307 0.409667605503214 -0.409667605503214 -0.442993424051886 -0.0581038713117767 -0.201734990364093 -0.440641734732703 -0.506875561790718 -0.45892146822604 -0.219965072409883 -0.464061459040535 -0.23175055179391 -0.460195397760809 -0.44181444068749 -0.086732380675784 -0.229489779299085 -0.1679812104815 -0.126954793023172 -0.0862705196724459 -0.0858072039189143 -0.138708843875132 -0.229489779299085 -0.442993424051886 -0.281277295866578 -0.0499063145486536 -0.0540306272264954 -0.44181444068749 0.607581520105619 0.459874832154246 -0.0983061379050707 0.499157073899074 -0.0705410343290853 0.408404695548301 0.409667605503214 -0.439475243857815 -0.290498033254766 -0.290498033254766 -0.190329227690312 -0.135978312074211 -0.418456936451423 -0.219965072409883 -0.357970403863112 -0.290498033254766 -0.289910822432721 -0.223106334280661 -0.444178748026046 -0.289910822432721 -0.290498033254766 -0.0731453157246198 -0.135978312074211 -0.167586844596844 -0.0862705196724459 -0.086732380675784 -0.134806341237042 -0.0939442195993857 -0.135587784285287 -0.0853424062812564 -0.109207509739036 -0.0540306272264954 0.0871928134291918 -0.167192676024861 0.409667605503214 -0.164438732407228 -0.135587784285287 -0.160518656604509 -0.134415416052597 -0.134024348413296 -0.136368717259975 -0.135978312074211 -0.115017882997608 -0.0540306272264954 -0.126164968643797 -0.086732380675784 -0.220411850346167 -0.447054798827804 -0.417145538564854 -0.221307363133153 -0.0987370761501265 -0.0475176921210987 -0.164438732407228 -0.0556150475114409 -0.192268132750042 -0.0540306272264954 0.56045219163592 -0.0519760654695902 -0.0489456833791579 -0.094384959994835 -0.0499063145486536 -0.167586844596844 0.601799656597713 -0.442993424051886 -0.0499063145486536 -0.0890207709292641 -0.442993424051886 -0.0540306272264954 -0.0478206982733388 -0.0478206982733388 -0.0540306272264954 0.327758763328487 -0.0478206982733388 -0.290498033254766 -0.220411850346167 -0.290498033254766 0.503757022864062 -0.457654787811243 -0.289910822432721 0.450811460706142 -0.135978312074211 -0.137149179261694 -0.0556150475114409 -0.1679812104815 -0.126560007001715 -0.167586844596844 -0.135978312074211 -0.0680385913371282 -0.164438732407228 -0.4084046955483 -0.1679812104815 -0.1679812104815 -0.123789097011784 -0.266006564473228 -0.0562456109640925 -0.135587784285287 -0.0556150475114409 -0.126560007001715 -0.126560007001715 -0.167586844596844 -0.117638608920023 -0.164438732407228 -0.133633133258615
-0.180237970148393 -0.218067737833838 0.357800861990302 -0.0872949590438812 -0.0896181928807613 -0.112826504784822 -0.113446370975046 -0.0896181928807613 -0.218589775613509 -0.113446370975046 0.989148872045575 -0.0858072039189143 1 -0.070495414011833 -0.0571458011276043 -0.039289901059243 -0.0858072039189143 -0.0687252248883511 0.187493294518544 0.29359007804138 0.374656229244948 0.183868695372088 0.68440927267721 -0.0298612498812838 -0.0526043944851783 -0.0486984121050426 -0.0930675124645331 -0.135229856937319 -0.180237970148393 -0.0747677587871357 0.375410033817469 -0.180757101988576 -0.168762063011227 -0.359231462501694 0.973383487956372 0.186458196532236 0.389303949783784 0.375410033817469 0.193698595193741 0.359231462501695 0.193181696108261 0.205594342304714 -0.128560867337925 -0.110326200717175 -0.113446370975046 -0.180237970148393 -0.134664901513874 -0.165081188737916 -0.372754974165295 -0.180757101988576 -0.0973803692341395 -0.155955969492589 -0.180237970148393 -0.070495414011833 -0.180237970148393 -0.177639636270067 -0.179199191400407 -0.0923604058942754 -0.0355107250240687 -0.0435801212330839 -0.0220827471805865 -0.039289901059243 0.194215480565538 0.295379638056492 0.262023844972218 0.192147834616898 -0.0965472835637468 -0.170334506566413 -0.113446370975046 -0.050499668633227 -0.0894917041362517 -0.179718668809443 -0.180237970148393 -0.178679531299053 -0.0985935299058146 -0.183868695372088 -0.222774587348923 -0.15121935062021 -0.116516325517286 -0.176714182310341 -0.2118191926723 -0.179718668809443 -0.188528063100258 -0.0945745844613359 -0.2118191926723 -0.183868695372088 -0.0220827471805865 -0.180757101988576 -0.117124687890503 -0.185740711233875 -0.135793758542851 0.185940509109477 -0.0650639042911434 -0.169286527872386 -0.0944703110673555 -0.184386820637773 -0.114680119830647 0.295977925897639 -0.113446370975046 -0.0865534901312664 0.188528063100258 -0.187493294518544 0.187493294518544 0.193698595193741 -0.0772379597336232 0.42534616213107 0.194732357730406 0.169286527872385 0.186975789671821 0.390094677208672 0.184904827253539 0.311240622403631 0.186458196532236 0.194215480565538 -0.115294075506456 0.373904250468105 -0.223298821201706 0.675887864298695 -0.114680119830647 -0.114064230343299 -0.184386820637773 0.373904250468105 0.193698595193741 0.305062673667118 -0.0896181928807613 -0.0944703110673555 0.194215480565538 -0.0880317373162435 -0.168762063011227 -0.0945745844613359 -0.171904212933713 -0.0925325537863892 -0.18801071702369 -0.187493294518544 0.195249232165343 0.295379638056492 0.295379638056492 0.349766102952756 -0.180757101988576 0.183868695372088 0.390094677208672 0.239704743724367 0.295379638056492 0.295977925897639 0.384602275841133 0.193181696108261 0.295977925897639 0.295379638056492 -0.0972326769816514 -0.180757101988576 -0.222774587348923 -0.114680119830647 -0.115294075506456 -0.179199191400407 -0.0808052250635795 -0.180237970148393 -0.113446370975046 -0.178679531299053 -0.0791991552119276 -0.97338348795637 -0.222250615785518 -0.187493294518544 -0.218589775613509 -0.180237970148393 -0.213378786222141 -0.178679531299053 -0.17815968183127 -0.181276070851358 -0.180757101988576 -0.179718668809443 -0.0944703110673555 -0.167712142890009 -0.115294075506456 0.389303949783784 0.186975789671821 0.184386820637773 0.387728644470308 -0.125976048964278 -0.0631656636266196 -0.218589775613509 -0.0739295455413439 0.358515363554783 -0.0791991552119276 -0.0411519307977509 -0.0925325537863892 -0.0650639042911434 0.909119460596384 -0.0930675124645331 -0.222774587348923 -0.0887639466661542 0.193698595193741 -0.0930675124645331 -0.118336051716694 0.193698595193741 -0.0791991552119276 -0.0923604058942754 -0.0866867572694339 -0.0944703110673555 -0.0527988683324618 -0.0923604058942754 0.295379638056492 0.389303949783784 0.295379638056492 -0.170334506566413 0.187493294518544 0.295977925897639 -0.167712142890009 -0.180757101988576 -0.182313545486034 -0.0739295455413439 -0.223298821201706 -0.14270231167387 -0.222774587348923 -0.180757101988576 -0.0992691349452027 -0.218589775613509 0.18801071702369 -0.223298821201706 -0.223298821201706 -0.164553876955179 0.272118089167868 -0.0747677587871357 -0.180237970148393 -0.0739295455413439 -0.168237270667095 -0.168237270667095 -0.222774587348923 -0.206112377736272 -0.218589775613509 -0.177639636270067
-0.11139294315161 0.308654413851065 -0.197024159247956 0.596003886053898 0.757465329684164 0.624812530941015 0.621398581602401 0.757465329684164 0.322500967000747 0.621398581602401 -0.0680425749135211 -0.0256538881296606 -0.070495414011833 1 -0.011025352122734 -0.0305130475235063 -0.0256538881296606 -0.0373900314604969 0.11587697021009 0.18144824226668 -0.188160261351864 0.113636849738603 -0.103001839434577 -0.0255261180284418 -0.0183443192721106 -0.0159724693167449 0.73746494783894 -0.0835764614626832 -0.11139294315161 0.00196498070328469 -0.187782444957531 -0.111713783557849 -0.104300458308983 0.196239531807437 -0.0716337696699201 0.115237245899778 -0.181080654462883 -0.187782444957531 0.119712048383583 -0.196239531807437 0.119392587892563 0.127064008021097 -0.0849666996076399 -0.0681851898049208 0.621398581602401 -0.11139294315161 -0.0832273005876712 -0.102025557973955 0.183665192748949 -0.111713783557849 -0.0811180267346613 0.299889864295169 -0.11139294315161 -0.0411913180743718 -0.11139294315161 -0.109787088082566 -0.110750944010551 0.743137981400944 0.0041220720256021 -0.0172435770102934 -0.00399052358378476 0.681652349150003 0.120031500399098 0.182554248713965 -0.254110369826757 0.11875362777645 -0.0508420604355976 -0.105272279703818 0.621398581602401 -0.0312104420206546 -0.0553087915003889 -0.111071997989608 -0.11139294315161 -0.110429777121685 -0.0340912233644326 -0.113636849738604 0.316442799202313 -0.0934584899796199 -0.0720108887927206 0.331994837576327 0.332809379180738 -0.111071997989608 -0.116516490937619 -0.0807639868800657 0.332809379180738 -0.113636849738604 -0.0238826866272928 -0.111713783557849 -0.0723868765782002 0.323273010084368 -0.0839249710438564 0.114917298190611 0.0289403305414092 -0.104624594696093 0.746217655212037 -0.113957068048976 0.614713466605518 0.182924010110093 0.621398581602401 -0.0508422689572568 0.11347866718239 -0.115876970210091 0.11587697021009 0.119712048383583 -0.0477355778622578 -0.165736570088319 0.120350947342466 0.104624594696093 0.115557135338868 -0.180713601416621 0.114277213029829 0.192356854270691 0.115237245899778 0.120031500399098 0.611440038893288 -0.188538680487258 0.315699893230314 -0.104300458308983 0.614713466605518 0.618032610220248 -0.113957068048976 -0.188538680487258 0.119712048383583 -0.231085019889249 0.757465329684164 0.746217655212037 0.120031500399098 -0.0540975918068399 -0.104300458308983 -0.0807639868800657 -0.106242409427281 -0.0579534024270398 -0.116196754191532 -0.115876970210091 0.120670392598645 0.182554248713965 0.182554248713965 -0.195457645253717 -0.111713783557849 0.113636849738603 -0.180713601416621 0.148145348446146 0.182554248713965 0.182924010110093 -0.183294323616933 0.119392587892563 0.182924010110093 0.182554248713965 -0.0600929651536738 -0.111713783557849 0.316442799202313 0.614713466605518 0.611440038893288 -0.110750944010551 -0.0771804271927502 -0.11139294315161 0.621398581602401 -0.110429777121685 0.726430113621795 0.055675619488609 0.317188835507501 -0.115876970210091 0.322500967000747 -0.11139294315161 0.271279404474308 -0.110429777121685 -0.110108493198191 -0.112034523238736 -0.111713783557849 -0.111071997989608 0.746217655212037 -0.103651573435944 0.611440038893288 -0.181080654462883 0.115557135338868 0.0725626114387096 -0.181816368269981 -0.0811180267346613 0.0048131521531631 0.322500967000747 0.00417358695661672 -0.196631500845184 0.746217655212037 -0.0553087915003889 0.731891736701761 0.0289403305414092 -0.0775425200617628 0.73746494783894 0.316442799202313 -0.054859013651533 0.119712048383583 0.73746494783894 -0.073135538925628 0.119712048383583 0.746217655212037 0.743137981400944 0.763264445724996 0.746217655212037 -0.0326314224121855 0.743137981400944 0.182554248713965 -0.181080654462883 0.182554248713965 -0.105272279703818 0.11587697021009 0.182924010110093 -0.103651573435944 -0.111713783557849 -0.112675716395241 -0.0220998673569107 0.315699893230314 -0.103976119526715 0.316442799202313 -0.111713783557849 -0.0357246383815765 0.322500967000747 0.116196754191531 0.315699893230314 0.315699893230314 -0.101699662096472 -0.25906184416996 0.00196498070328469 -0.11139294315161 0.00417358695661672 -0.103976119526715 -0.103976119526715 0.316442799202313 -0.127384170811049 0.322500967000747 -0.109787088082566
0.317057505033793 0.262055275554555 -0.159713983945499 -0.0417322699542557 -0.046626515102343 -0.0565257047275111 -0.0568362556331335 -0.046626515102343 0.261429433134351 -0.0568362556331335 -0.0565257047275111 -0.0391281326595653 -0.0571458011276043 -0.011025352122734 1 -0.0253001665117886 -0.0391281326595653 -0.00754895342287327 0.0939335187645484 -0.194644865074597 -0.123521085635683 0.0921176066125333 -0.0834965325704409 -0.0240982845756093 0.948923166090636 0.965103453630723 -0.046626515102343 0.422582722646023 0.317057505033793 -0.0374583991979521 -0.152222359499825 0.316146920363973 0.338617578547868 0.159077940249555 -0.0580685880487317 0.0934149381061321 -0.146789677215817 -0.152222359499825 0.0970423538240103 -0.130527147363058 0.0967833890963902 0.10300208367641 -0.068876680650916 -0.0552730606814474 -0.0568362556331335 0.317057505033793 -0.067466669065481 0.346167855735094 0.14888478528735 0.316146920363973 -0.0657568253002195 -0.107162690812787 0.317057505033793 -0.0353179686340209 0.317057505033793 0.321695103229808 0.318895418450393 -0.0462722570556435 0.621405673266757 -0.022183798058977 0.567305872729164 0.0337479780837362 0.0973013116811192 -0.193465607526662 0.131273077374095 0.0962654279178425 -0.0317751536278407 -0.085337022904696 -0.0568362556331335 -0.0253001665117886 -0.0448350469884281 0.317973650184313 0.317057505033793 0.319822873454712 -0.0493950315143391 0.310796794484026 0.238301081975412 0.377900056396402 0.490453169321124 -0.106381077765708 -0.106120713066925 0.317973650184315 -0.0944519343923545 -0.0654698294522525 -0.106120713066925 0.310796794484026 -0.0193600573814257 0.316146920363973 0.487905685443771 -0.109251213470631 0.420827891803081 0.0931555784241506 -0.0325968002766211 -0.084811989054431 -0.0473293125502182 0.30992345835751 -0.0574543597182736 -0.193074537414551 -0.0568362556331335 -0.0125555163214033 0.0944519343923541 -0.0939335187645484 0.0939335187645484 0.0970423538240103 -0.0237626945875126 -0.134351279534986 0.097560265426584 0.084811989054431 0.0936742505525552 -0.146492132465156 0.0926367052489846 -0.183606499326091 0.0934149381061321 0.0973013116811184 -0.0577619494757753 -0.152835387819372 0.25591626870249 -0.0845492338982867 -0.0574543597182736 -0.0571458011276043 0.30992345835751 -0.152835387819372 0.0970423538240103 -0.187324789495426 -0.046626515102343 -0.0473293125502182 0.0973013116811184 -0.0441036084533313 -0.0845492338982867 -0.0654698294522525 -0.0861234405890533 -0.0469788518329405 -0.0941927457236838 -0.0939335187645484 0.0978192178043614 -0.193465607526662 -0.193465607526662 -0.158444118402708 0.316146920363973 0.0921176066125333 -0.146492132465156 0.12009128166638 -0.193465607526662 -0.193074537414551 -0.148584147097481 0.0967833890963902 -0.193074537414551 -0.193465607526662 -0.0487132487123665 0.316146920363973 0.238301081975412 -0.0574543597182736 -0.0577619494757753 0.318895418450393 -0.0625648831931106 0.317057505033793 -0.0568362556331335 0.319822873454712 -0.0473293125502182 0.0580685880487306 0.257123252170213 -0.0939335187645484 0.261429433134351 0.317057505033793 0.267813882248408 0.319822873454712 0.320756079828015 0.315241834508112 0.316146920363973 0.317973650184313 -0.0473293125502182 0.340737409604755 -0.0577619494757753 -0.146789677215817 0.0936742505525552 0.0923771856523678 -0.147386069981169 -0.0657568253002195 -0.0316457879988838 0.261429433134351 -0.0370384571415984 -0.159395682687034 -0.0473293125502182 -0.0448350469884281 -0.0469788518329405 -0.0325968002766211 -0.0628584070679955 -0.046626515102343 0.256518491663053 -0.0444704429093919 0.0970423538240103 -0.046626515102343 -0.059285969468915 0.0970423538240103 -0.0473293125502182 -0.0462722570556435 -0.0462722570556435 -0.0473293125502182 -0.0264520579362042 -0.0462722570556435 -0.193465607526662 -0.146789677215817 -0.193465607526662 -0.085337022904696 0.0939335187645484 -0.193074537414551 -0.0840232273994386 0.316146920363973 0.313447917296865 -0.0370384571415984 0.25591626870249 0.339673848137274 0.256518491663053 0.316146920363973 -0.0497335073985444 0.261429433134351 0.0941927457236842 0.25591626870249 0.25591626870249 0.328863582593727 0.136330260240293 -0.0374583991979521 0.317057505033793 -0.0370384571415984 0.339673848137274 0.321319380523106 0.238301081975412 -0.103261617709644 0.261429433134351 0.321695103229808
-0.0797967753801951 -0.0965451523853029 -0.141139035698005 -0.0386481063502517 -0.0412037895300979 -0.049951690267232 -0.0502261236904811 -0.0412037895300979 -0.0967762742261116 -0.0502261236904811 -0.0372140102616879 0.588524812916012 -0.039289901059243 -0.0305130475235063 -0.0253001665117886 1 0.558972843843654 -0.0304267260048194 -0.269341198376732 -0.172007409004158 -0.134789347383865 -0.27465071490844 -0.0737857750461017 0.952495097784611 -0.0148145341525661 -0.0131859551741849 -0.0412037895300979 -0.0598703287095253 -0.0797967753801951 -0.0331019376699919 -0.134518697115538 -0.0800266106741131 -0.0747160458127551 0.140576964727826 -0.042375249516658 -0.270836410371993 -0.129717842989451 -0.134518697115538 -0.260712622013162 -0.140576964727828 -0.2614102145833 -0.245627715564177 -0.060866231302997 -0.0330107393245591 -0.0502261236904811 -0.0797967753801951 -0.0596202059358075 -0.0730864119606404 0.0323267054908383 -0.0800266106741131 -0.0581092192691289 -0.094699527683698 -0.0797967753801951 -0.0305130475235063 -0.0797967753801951 -0.0786464147504103 -0.0519752094496065 -0.0408907321642681 -0.0157216670050274 0.876824191992848 0.0891874909772238 0.00183840347861352 -0.2600187610492 -0.170965300673733 -0.144304840162109 -0.262816745938937 -0.00932590876740732 0.296473507636202 -0.0502261236904811 -0.0223577235772386 0.41988527535932 -0.0523246486939468 -0.0797967753801951 -0.0791068075853847 -0.0436503238100045 -0.0814042067383266 -0.0986290163635434 -0.0669493589205718 -0.0433967160814638 -0.094008817271066 -0.0937787333322149 -0.0795668650440738 0.267862873053393 -0.0578556014190781 -0.0937787333322149 -0.0814042067383266 -0.0171084570202992 -0.0800266106741131 -0.04441493566917 -0.0965451523853029 -0.0601199849263446 -0.271590461245287 -0.0223876937294651 0.298308845174584 -0.0418248507022848 -0.0816335963914099 -0.0507723414503955 -0.170619712534547 -0.0502261236904811 -0.0221149157988009 -0.267862873053393 0.269341198376732 -0.269341198376732 -0.260712622013162 -0.034195569993463 -0.118726047462645 -0.259328594496554 -0.298308845174584 -0.270086671230874 -0.129454903088085 -0.273111683363366 -0.162252819838331 -0.270836410371993 -0.2600187610492 -0.0510441581109793 -0.135060429428133 -0.0988611104720316 -0.0747160458127551 -0.0507723414503955 -0.050499668633227 -0.0816335963914099 -0.135060429428133 -0.260712622013162 -0.165538667927401 -0.0412037895300979 -0.0418248507022848 -0.2600187610492 0.427487145722678 0.299235904871977 -0.0578556014190781 0.293766323532158 -0.0043748313428042 0.268599947027822 0.269341198376732 -0.258642085672642 -0.170965300673733 -0.170965300673733 -0.140016857202748 -0.0800266106741131 -0.27465071490844 -0.129454903088085 -0.21067446496301 -0.170965300673733 -0.170619712534547 -0.131303613642905 -0.2614102145833 -0.170619712534547 -0.170965300673733 -0.0392431218510586 -0.0800266106741131 -0.0986290163635434 -0.0507723414503955 -0.0510441581109793 -0.0793368767564244 -0.0552885042642704 -0.0797967753801951 -0.0502261236904811 -0.0791068075853847 -0.0418248507022848 0.0423752495166577 -0.0983970383784601 0.269341198376732 -0.0967762742261116 -0.0797967753801951 -0.0944692123476989 -0.0791068075853847 -0.0788766545761277 -0.0802563738130241 -0.0800266106741131 -0.0523246486939468 -0.0418248507022848 -0.0742512145676469 -0.0510441581109793 -0.129717842989451 -0.270086671230874 -0.273878948932216 -0.130244874484877 -0.0581092192691289 -0.0279653408657753 -0.0967762742261116 -0.0327308354319881 -0.140857753298235 -0.0418248507022848 0.41988527535932 -0.0415151490314295 -0.0223876937294651 -0.0555478909230492 -0.0412037895300979 -0.0986290163635434 0.42364501704091 -0.260712622013162 -0.0412037895300979 -0.0464421957346331 -0.260712622013162 -0.0418248507022848 -0.0408907321642681 -0.0408907321642681 -0.0418248507022848 -0.0233756485006216 -0.0408907321642681 -0.170965300673733 -0.129717842989451 -0.170965300673733 0.296473507636202 -0.269341198376732 -0.170619712534547 0.301109196764273 -0.0800266106741131 -0.0807156950665741 -0.0327308354319881 -0.0988611104720316 -0.0744837044433355 -0.0986290163635434 -0.0800266106741131 -0.0439494344997728 -0.0967762742261116 -0.268599947027823 -0.0988611104720316 -0.0988611104720316 -0.0728529551599052 -0.185579976647834 -0.0331019376699919 -0.0797967753801951 -0.0327308354319881 -0.0744837044433355 -0.0744837044433355 -0.0986290163635434 -0.0912521545585442 -0.0967762742261116 -0.0786464147504103
-0.135587784285287 -0.164046018564521 -0.192912429642892 -0.0527509282390937 -0.0499063145486536 -0.0848760989697784 -0.0853424062812564 -0.0499063145486536 -0.164438732407228 -0.0853424062812564 -0.0848760989697784 0.982531686310644 -0.0858072039189143 -0.0256538881296606 -0.0391281326595653 0.558972843843654 1 -0.0516999884067027 -0.457654787811243 -0.27873117572867 -0.229029166529125 -0.418456936451423 -0.12537411070318 0.529567282216006 -0.0203236704724378 -0.0173268546870993 -0.0499063145486536 -0.10172948938701 -0.135587784285287 -0.0562456109640925 -0.228569287417171 -0.135978312074211 -0.126954793023172 0.191622853107482 -0.0871928134291895 -0.460195397760809 -0.220411850346167 -0.228569287417171 -0.442993424051886 -0.191622853107481 -0.444178748026046 -0.417361698561429 -0.103421690924834 -0.0829951929193367 -0.0853424062812564 -0.135587784285287 -0.101304489848778 -0.124185778333648 0.087766576992116 -0.135978312074211 -0.0987370761501265 -0.104564950708428 -0.135587784285287 -0.0530316502137089 -0.135587784285287 -0.133633133258615 -0.114491064036378 -0.0478206982733388 -0.0144885400565943 0.482416019304885 0.0568560302241766 -0.0208864148943162 -0.44181444068749 -0.290498033254766 -0.174040029124442 -0.42269241963556 -0.0601095300507049 0.503757022864062 -0.0853424062812564 -0.0379894323681245 0.596138796335566 -0.115017882997608 -0.135587784285287 -0.134415416052597 -0.0660735714233404 -0.138319073302933 -0.167586844596844 -0.113757920568973 -0.0876518438203945 -0.114046603849979 -0.113352562871311 -0.135197128987367 0.407148117430699 -0.0983061379050707 -0.113352562871311 -0.138319073302933 -0.0290700691709659 -0.135978312074211 -0.0881094971448248 -0.11447761470127 -0.102153696168667 -0.461476653634385 -0.0489456833791579 0.506875561790719 -0.0540306272264954 -0.138708843875132 -0.0862705196724459 -0.289910822432721 -0.0853424062812564 -0.0651116739685558 -0.4071481174307 0.409667605503214 -0.409667605503214 -0.442993424051886 -0.0581038713117767 -0.201734990364093 -0.440641734732703 -0.506875561790718 -0.45892146822604 -0.219965072409883 -0.464061459040535 -0.23175055179391 -0.460195397760809 -0.44181444068749 -0.086732380675784 -0.229489779299085 -0.1679812104815 -0.126954793023172 -0.0862705196724459 -0.0858072039189143 -0.138708843875132 -0.229489779299085 -0.442993424051886 -0.281277295866578 -0.0499063145486536 -0.0540306272264954 -0.44181444068749 0.607581520105619 0.459874832154246 -0.0983061379050707 0.499157073899074 -0.0705410343290853 0.408404695548301 0.409667605503214 -0.439475243857815 -0.290498033254766 -0.290498033254766 -0.190329227690312 -0.135978312074211 -0.418456936451423 -0.219965072409883 -0.357970403863112 -0.290498033254766 -0.289910822432721 -0.223106334280661 -0.444178748026046 -0.289910822432721 -0.290498033254766 -0.0731453157246198 -0.135978312074211 -0.167586844596844 -0.0862705196724459 -0.086732380675784 -0.134806341237042 -0.0939442195993857 -0.135587784285287 -0.0853424062812564 -0.109207509739036 -0.0540306272264954 0.0871928134291918 -0.167192676024861 0.409667605503214 -0.164438732407228 -0.135587784285287 -0.160518656604509 -0.134415416052597 -0.134024348413296 -0.136368717259975 -0.135978312074211 -0.115017882997608 -0.0540306272264954 -0.126164968643797 -0.086732380675784 -0.220411850346167 -0.447054798827804 -0.417145538564854 -0.221307363133153 -0.0987370761501265 -0.0475176921210987 -0.164438732407228 -0.0556150475114409 -0.192268132750042 -0.0540306272264954 0.56045219163592 -0.0519760654695902 -0.0489456833791579 -0.094384959994835 -0.0499063145486536 -0.167586844596844 0.601799656597713 -0.442993424051886 -0.0499063145486536 -0.0890207709292641 -0.442993424051886 -0.0540306272264954 -0.0478206982733388 -0.0478206982733388 -0.0540306272264954 0.327758763328487 -0.0478206982733388 -0.290498033254766 -0.220411850346167 -0.290498033254766 0.503757022864062 -0.457654787811243 -0.289910822432721 0.450811460706142 -0.135978312074211 -0.137149179261694 -0.0556150475114409 -0.1679812104815 -0.126560007001715 -0.167586844596844 -0.135978312074211 -0.0680385913371282 -0.164438732407228 -0.4084046955483 -0.1679812104815 -0.1679812104815 -0.123789097011784 -0.266006564473228 -0.0562456109640925 -0.135587784285287 -0.0556150475114409 -0.126560007001715 -0.126560007001715 -0.167586844596844 -0.112579154979401 -0.164438732407228 -0.133633133258615
-0.108595788483272 -0.131388729651871 0.21557980649605 -0.0525963807747106 -0.0560744214437286 -0.0679794786793903 -0.068352956352417 -0.0560744214437286 -0.131703264398654 -0.068352956352417 -0.0679794786793903 -0.0516999884067027 -0.0687252248883511 -0.0373900314604969 -0.00754895342287327 -0.0304267260048194 -0.0516999884067027 0.999999999999998 0.081675298129919 0.155434596968694 0.225735390781017 0.110783349007329 -0.100415391246115 -0.0289813073612207 -0.0148063460609316 -0.012455686397523 -0.0560744214437286 -0.0814777980938064 -0.108595788483272 -0.019611799901365 0.226189568121384 -0.108908572362636 -0.101681400892826 -0.216441762444684 -0.0304096396922972 0.112343558102191 0.234560838382806 0.226189568121384 0.116705995167656 0.216441762444684 0.116394556552874 0.123873341959512 -0.0828331263871424 -0.0664730120261653 -0.068352956352417 -0.108595788483272 -0.0811374048924395 -0.0994636248954093 0.120306408712843 -0.108908572362636 -0.0790810963802996 0.277688382193232 -0.108595788483272 -0.0373900314604969 -0.108595788483272 -0.107030257557535 -0.107969910389416 -0.0556483802745153 0.00646831338568188 -0.0266788894441588 -0.00161108910318849 -0.0304267260048194 0.117017425519759 0.17797018391984 0.157872872307369 0.115771641171921 0.651964499477218 -0.102628819173114 -0.068352956352417 -0.0304267260048194 -0.0539199490839097 -0.108282902478635 -0.108595788483272 -0.107656808225628 -0.0279393545876279 -0.110783349007332 -0.134224669459348 -0.0911116819669557 -0.0702026450381456 0.280112907439396 0.280927091473997 -0.108282902478635 -0.113590680402918 -0.0787359467139338 0.280927091473997 -0.110783349007332 -0.0232829756716271 -0.108908572362636 -0.070569191507509 0.271918699798248 -0.0818175563557829 0.112031644503652 0.00408301896665006 -0.101997397988678 -0.0569196263704781 -0.111095526412093 -0.0690963065446869 0.15725250062726 -0.068352956352417 0.772406016976257 0.113590680402917 -0.112967218487894 0.112967218487892 0.116705995167656 0.866154019573171 -0.161574808960363 0.117328850927078 0.101997397988678 0.112655414893857 0.235037262235728 0.111407632328688 0.187526639198827 0.112343558102191 0.117017425519759 -0.0694662230536978 0.225282313506973 -0.134540527369563 -0.101681400892826 -0.0690963065446869 -0.0687252248883511 -0.111095526412093 0.225282313506973 0.116705995167656 0.183804342428072 -0.0560744214437286 -0.0569196263704781 0.117017425519759 -0.0530402995414292 -0.101681400892826 -0.0787359467139338 -0.0788390490028564 -0.0388835011553425 -0.113278972470025 -0.112967218487894 0.117640274689578 0.17797018391984 0.17797018391984 0.217307591476336 -0.108908572362636 0.110783349007329 0.235037262235728 0.144425315190227 0.17797018391984 0.15725250062726 0.231728016926966 0.116394556552874 0.178330660348841 0.17797018391984 -0.0585839887925304 -0.108908572362636 -0.134224669459348 -0.0690963065446869 -0.0694662230536978 -0.107969910389416 -0.0752423727153443 -0.108595788483272 -0.068352956352417 -0.107656808225628 -0.0569196263704781 0.0304096396922961 -0.133908969581993 -0.112967218487894 -0.131703264398654 -0.108595788483272 -0.128563573570647 -0.107656808225628 -0.107343591966037 -0.109221258045933 -0.108908572362636 -0.108282902478635 -0.0569196263704781 -0.101048809972532 -0.0694662230536978 0.234560838382806 0.081117855064381 0.111095526412092 0.233611695854858 -0.0790810963802996 0.00903945570804092 -0.131703264398654 -0.0176530257381666 0.216010303248224 -0.0569196263704781 -0.0539199490839097 -0.0564981519815567 0.00408301896665006 -0.042223105863133 -0.0560744214437286 -0.134224669459348 -0.053481465471242 0.116705995167656 -0.0560744214437286 -0.071299054420063 0.116705995167656 -0.0569196263704781 -0.0556483802745153 -0.0556483802745153 -0.0569196263704781 -0.0318120245854289 -0.0556483802745153 0.17797018391984 0.234560838382806 0.17797018391984 -0.102628819173114 0.081675298129919 0.15725250062726 -0.101048809972532 -0.108908572362636 -0.109846350394073 -0.0445435403187365 -0.134540527369563 -0.101365206484101 -0.134224669459348 -0.108908572362636 -0.0295476855831714 -0.131703264398654 0.113278972470025 -0.134540527369563 -0.134540527369563 -0.0991459124912176 0.163954789489785 -0.019611799901365 -0.108595788483272 -0.0176530257381666 -0.101365206484101 -0.101365206484101 -0.134224669459348 0.333435699704982 -0.131703264398654 -0.107030257557535
0.296266504571582 0.358449256805721 0.481459849983554 0.143491254153367 0.152979899764397 0.185458780789127 0.186477687012541 0.152979899764397 0.359307357394129 0.186477687012541 0.185458780789127 -0.457654787811243 0.187493294518544 0.11587697021009 0.0939335187645484 -0.269341198376732 -0.457654787811243 0.081675298129919 1 0.626462876340864 0.493073305712964 0.969406734415863 0.273949085735097 -0.256546171085268 0.09898959380614 0.0973299996090261 0.152979899764397 0.222284333293087 0.296266504571582 -0.180036453275441 0.492009071522611 0.297119828516454 0.277402960494177 -0.479122159317318 0.190520924835498 0.988925789021553 0.47390847424399 0.492044495583828 0.940333178708629 0.479122159317318 0.942913334282204 0.884422596530354 -0.733249233679412 -0.588427447501404 0.186477687012541 0.296266504571582 -0.710658144268392 0.271352516440554 -0.242652387487523 0.297119828516454 -0.700035793027654 -0.279565086581172 0.296266504571582 0.11587697021009 0.296266504571582 0.291995488341162 0.273593589268307 0.151817592001187 0.0583708214702009 -0.236164878637067 0.063519643943842 0.0830089258976403 0.932206508275042 0.628676387138348 0.080282888513622 0.931381632417338 0.13035910357901 -0.896402142573007 0.186477687012541 0.0830089258976403 -0.362060903555688 0.274183730090988 0.296266504571582 0.29370481776329 0.162063301392711 0.30223451602998 0.366186149604894 0.207094699965341 0.191523930601915 -0.325418317081538 -0.33302777571545 0.295412902012791 -0.938764898823017 -0.696980484850766 -0.33302777571545 0.30223451602998 0.063519643943842 0.297119828516454 0.192523927404354 -0.317003735133609 0.223211247624486 0.986150743547281 -0.24545160649748 -0.896825451089421 0.15528575262289 0.303086185416116 0.188505664029078 0.633470533148432 0.186477687012541 0.142272463224863 0.944394032070118 -0.944212950676037 0.944212950676037 0.940333178708629 0.0992024744291813 0.432196409802376 0.935211110409364 0.896825451089421 0.997239875441668 0.47294656207743 0.980598384251627 0.564385054380059 0.988925789021553 0.943312852695609 0.189514854833236 0.494068840714192 0.367047859992633 0.258558351386394 0.188505664029078 0.187493294518544 0.303086185416116 0.486673759409567 0.940333178708629 0.0654600514408229 0.152979899764397 0.15528575262289 0.943312852695609 -0.363770763330079 -0.881794873817966 -0.696980484850766 -0.916855258078099 -0.500128734139038 -0.947112500267688 -0.949845781918505 0.938214354237112 0.628688056179032 0.628676387138348 0.476979587529627 0.297119828516454 0.969406734415863 0.47294656207743 0.754270063955616 0.628676387138348 0.633470533148432 0.472160024526769 0.937352199809736 0.627394937432635 0.628688056179032 0.159826396822905 0.297119828516454 0.366186149604894 0.188505664029078 0.189514854833236 0.294559010038461 -0.666054929230715 0.296266504571582 0.186477687012541 0.282486522491203 0.15528575262289 -0.190520924835498 0.365324870355814 -0.949845781918505 0.359307357394129 0.296266504571582 0.350741783719119 0.29370481776329 0.292850314216691 0.297972884566916 0.297119828516454 0.274183730090988 0.15528575262289 0.275677152307721 0.189514854833236 0.47390847424399 0.997239875441668 0.960919857929665 0.475920045688464 -0.692252520535422 -0.249905580859787 0.359307357394129 -0.185332338866822 0.480290788957844 0.15528575262289 -0.337386730442332 0.154135903759366 -0.24545160649748 0.206236146782677 0.152979899764397 0.366186149604894 -0.357389221469458 0.940333178708629 0.152979899764397 -0.631148180635284 0.940333178708629 0.15528575262289 0.151817592001187 0.151817592001187 0.15528575262289 -0.28160403532319 0.151817592001187 0.628688056179032 0.47390847424399 0.628688056179032 -0.902449223062646 1 0.633470533148432 -0.882238674288991 0.297119828516454 0.299678235461314 0.121521830411577 0.367047859992633 0.276540332085225 0.366186149604894 0.297119828516454 0.163173828454937 0.359307357394129 0.947112500267688 0.367047859992633 0.367047859992633 0.270485746699626 0.636338616677006 -0.180036453275441 0.296266504571582 -0.170271913559987 0.276540332085225 0.276540332085225 0.366186149604894 0.293963127131694 0.359307357394129 0.291995488341162
-0.471389730550434 -0.312509254012368 0.788768535679503 0.224688614135882 0.239546597257907 0.290404294538404 0.291999768970795 0.239546597257907 -0.304054314803593 0.291999768970795 0.290404294538404 -0.27873117572867 0.29359007804138 0.18144824226668 -0.194644865074597 -0.172007409004158 -0.27873117572867 0.155434596968694 0.626462876340864 1 0.760249455702377 0.601347515802357 0.428968586139901 -0.163836213859091 -0.205121839185876 -0.201682901809481 0.239546597257907 -0.285923543805059 -0.471389730550434 -0.04817560546086 0.763328502445701 -0.473844264622537 -0.574822092548512 -0.7854178288198 0.298330952766086 0.616674635235418 0.73498456439502 0.763343093545488 0.562955505418475 0.780841743679288 0.567010883593066 0.531098244546977 -0.468269620836348 -0.375783137676833 0.291999768970795 -0.471389730550434 -0.449940197415261 -0.562284631140186 -0.522873581525126 -0.467249395997528 -0.447058762991157 -0.0636783160258488 -0.471389730550434 -0.240115110436046 -0.471389730550434 -0.460378734724815 -0.435304579819108 0.23772657469238 -0.120953423429598 -0.150820257416856 -0.131622584649749 0.129981165966492 0.565325954454994 0.985794502640822 0.395659626393772 0.563113491184626 0.233740469498948 -0.553372401618827 0.291999768970795 0.129981165966492 -0.197417778712606 -0.43733154838273 -0.471389730550434 -0.464886244519786 -0.335820374324498 -0.486746187230571 -0.313002638799877 -0.400941655987652 -0.396867381536183 -0.0388241227879979 -0.0488476878908994 -0.468923086215894 -0.617856054890843 -0.445107573769519 -0.0488476878908994 -0.486746187230571 -0.131622584649749 -0.473844264622537 -0.398939530490524 -0.0209726876811645 -0.288025476751899 0.614907442183315 -0.221614792724611 -0.556384517461414 0.243157262494844 -0.489152846119827 0.295175316832813 0.991932344788833 0.291999768970795 0.222780146290487 0.611734245008167 -0.61422522729028 0.61422522729028 0.563164887028956 0.164682883520389 0.674687948141557 0.567481258457103 0.556384517461414 0.624649746173373 0.733418197761607 0.611260459693911 0.913934537461276 0.616674635235418 0.565120153338669 0.296755578184091 0.761831391832736 -0.315072341427599 0.425541944069132 0.295175316832813 0.29359007804138 -0.489152846119827 0.761849503622394 0.563164887028956 0.527763535220229 0.239546597257907 0.243157262494844 0.565120153338669 -0.190172807748545 -0.540850194372875 -0.445107573769519 -0.572284263683891 -0.319393573082197 -0.616040790489736 -0.61422522729028 0.563082242629714 0.989872477657518 0.985794502640822 0.782098348954622 -0.473405904283654 0.601347515802357 0.738249931688004 0.677939160352762 0.985794502640822 0.991932344788833 0.734774604925936 0.560997909460652 0.987860015899294 0.989872477657518 -0.331185160037827 -0.473844264622537 -0.311534086341682 0.295175316832813 0.296755578184091 -0.460718439214077 -0.425357811288776 -0.471389730550434 0.291999768970795 -0.464421225197272 0.243157262494844 -0.298330952766086 -0.306450353422064 -0.61422522729028 -0.308544398211004 -0.471389730550434 -0.33083092134179 -0.464886244519786 -0.45618605534457 -0.469726059443211 -0.467249395997528 -0.43733154838273 0.243157262494844 -0.571245949484615 0.296755578184091 0.73979320957132 0.624673359643007 0.596898979212537 0.738105255657296 -0.438067470870188 -0.126479288204579 -0.304054314803593 -0.0508832379162506 0.782509972965414 0.243157262494844 -0.16760542987149 0.24135674894344 -0.221614792724611 0.322938943413206 0.239546597257907 -0.310045458545415 -0.194903149484848 0.562955505418475 0.239546597257907 -0.403065568516984 0.562955505418475 0.243157262494844 0.23772657469238 0.23772657469238 0.243157262494844 -0.179838735302968 0.23772657469238 0.989872477657518 0.73979320957132 0.989872477657518 -0.560101018768807 0.626462876340864 0.991932344788833 -0.54398290081614 -0.467249395997528 -0.480305951722529 -0.251812139001934 -0.315072341427599 -0.566336697138093 -0.310045458545415 -0.467249395997528 -0.338121559173438 -0.308544398211004 0.616040790489736 -0.315072341427599 -0.315072341427599 -0.560488549384786 0.607949153598876 -0.04817560546086 -0.464760305528552 -0.0588251626793056 -0.573034592277276 -0.573034592277276 -0.313002638799877 0.49784890607045 -0.308544398211004 -0.460378734724815
-0.473747607503104 -0.576161871927497 0.930238239207467 -0.233000153820498 -0.248407754095253 -0.301146747278708 -0.302801240496326 -0.248407754095253 -0.577575494218478 -0.302801240496326 0.370590786562489 -0.229029166529125 0.374656229244948 -0.188160261351864 -0.123521085635683 -0.134789347383865 -0.229029166529125 0.225735390781017 0.493073305712964 0.760249455702377 1 0.475633226340804 0.547415478138399 -0.128386192616718 -0.132001542003281 -0.130084555675038 -0.248407754095253 -0.350926371062717 -0.473747607503104 -0.199563634475839 0.993963777553759 -0.475173430852588 -0.442649696796151 -0.934106570663615 0.380706155249024 0.49767808987991 0.954121116152697 0.997992050013008 0.517003535705532 0.929957967431655 0.515623873377425 0.459705425817891 -0.366947894614793 -0.294473151933223 -0.302801240496326 -0.473747607503104 -0.359435906845233 -0.432622820530839 -0.568030961442137 -0.475173430852588 -0.350326531017971 -0.116098934221637 -0.473747607503104 -0.188160261351864 -0.473747607503104 -0.466681507059613 -0.442467098408742 -0.246520406401399 -0.0426856311848987 -0.118186560609103 -0.0557642025769665 -0.134789347383865 0.518383161430264 0.765157403532678 0.679010898977525 0.512864379711869 0.317119934049165 -0.44645128842071 -0.302801240496326 -0.134789347383865 -0.128078896179184 -0.443853155346931 -0.473747607503104 -0.469541124591279 -0.263157321858794 -0.483639298749141 -0.594610658944293 -0.280648866932026 -0.298807251966612 -0.10534730437263 -0.107211203057831 -0.472320654259486 -0.48861608589998 -0.348797529893371 -0.107211203057831 -0.483639298749141 -0.103142779654848 -0.475173430852588 -0.300602491407425 -0.0909649999163365 -0.352415719913671 0.496296323390128 -0.173662945421373 -0.451844957211979 -0.252151982786307 -0.485059214405647 -0.306094256224604 0.766797279770224 -0.302801240496326 0.284294244944026 0.48861608589998 -0.485830788415815 0.485830788415815 0.517003535705532 0.253696383706604 0.87643215485844 0.51976276524977 0.451844957211979 0.499059604717201 0.952158893650003 0.493531970964905 0.799303222698451 0.49767808987991 0.518383161430264 -0.307732973608395 0.993966287704718 -0.590288881400413 0.547318369672309 -0.306094256224604 -0.304450377278327 -0.485059214405647 0.993966320200576 0.517003535705532 0.809748641907909 -0.248407754095253 -0.252151982786307 0.518383161430264 -0.118811549362341 -0.425519123910707 -0.348797529893371 -0.450755190073032 -0.250284865771738 -0.487223362545782 -0.48576087442548 0.52114236178278 0.769831480667352 0.765157403532678 0.929694407826075 -0.475173430852588 0.475633226340804 0.956296174621521 0.589536735945885 0.765157403532678 0.766797279770224 0.949467897333321 0.515623873377425 0.766797279770224 0.769831480667352 -0.259525050944989 -0.475173430852588 -0.594610658944293 -0.306094256224604 -0.286113939928102 -0.470969111143799 -0.333321117504057 -0.473747607503104 -0.302801240496326 -0.469541124591279 -0.238706155820737 -0.380706155249024 -0.587439579395702 -0.48576087442548 -0.577560126110597 -0.473747607503104 -0.563487625879446 -0.469541124591279 -0.468150936243369 -0.476598158360319 -0.475173430852588 -0.443853155346931 -0.252151982786307 -0.439797899836829 -0.307732973608395 0.958252259857857 0.491685505120048 0.477028299784058 0.958053127862913 -0.350326531017971 -0.106895506121127 -0.577575494218478 -0.197326348184138 0.932170404388712 -0.252151982786307 -0.0851425310140565 -0.250284865771738 -0.173662945421373 0.412108909206688 -0.248407754095253 -0.588857086128609 -0.123530268323042 0.517003535705532 -0.248407754095253 -0.315852353383206 0.517003535705532 -0.252151982786307 -0.246520406401399 -0.246520406401399 -0.252151982786307 -0.140926172344359 -0.246520406401399 0.769831480667352 0.958252259857857 0.769831480667352 -0.454642131293777 0.493073305712964 0.766797279770224 -0.430898944524674 -0.475173430852588 -0.479444458688059 -0.197326348184138 -0.590288881400413 -0.433370158500498 -0.588857086128609 -0.475173430852588 -0.264960588391288 -0.577560126110597 0.487223362545783 -0.590288881400413 -0.590288881400413 -0.439212974749699 0.706618523573358 -0.199563634475839 -0.473747607503104 -0.197326348184138 -0.441150464790038 -0.449044370638512 -0.594610658944293 0.559938014620521 -0.577560126110597 -0.466681507059613
0.290539114040891 0.351519756347573 0.513885557316158 0.140717297470469 0.150022509658607 0.181873512631793 0.18287272147543 0.150022509658607 0.352361268232538 0.18287272147543 0.181873512631793 -0.418456936451423 0.183868695372088 0.113636849738603 0.0921176066125333 -0.27465071490844 -0.418456936451423 0.110783349007329 0.969406734415863 0.601347515802357 0.475633226340804 1 0.268653133019147 -0.261603459553326 0.0970759381837396 0.095448427073788 0.150022509658607 0.217987157723189 0.290539114040891 -0.188495554441693 0.474517913888169 0.291375941623852 0.272040237862343 -0.511839063570945 0.186837795882465 0.963520762476739 0.456477481614088 0.474597140495349 0.915453399241035 0.511839063570945 0.9179803304516 0.860634485655239 -0.732780931683209 -0.600027103547523 0.18287272147543 0.290539114040891 -0.709544193417329 0.266106760308289 -0.237291316117267 0.291375941623852 -0.706024235396564 -0.257817413831381 0.290539114040891 0.113636849738603 0.290539114040891 0.286350664612783 0.26818634077002 0.14888267149751 0.0572424033567847 -0.240820391179855 0.0622916893771784 0.0814042067383261 0.907265314236595 0.610046045058105 0.0640295886410215 0.90600061788305 0.155631813910081 -0.865261269380345 0.18287272147543 0.0814042067383261 -0.382986966234823 0.268750544458024 0.290539114040891 0.288026949472008 0.158930311994833 0.29639175257732 0.359107080410926 0.201322895579801 0.187821411654941 -0.305438943487487 -0.312912303120773 0.289702013230143 -0.969664839903492 -0.710720044297654 -0.312912303120773 0.29639175257732 0.0622916893771825 0.291375941623852 0.188802076632388 -0.29747842950359 0.218896153051655 0.960577970586546 -0.252702885562731 -0.865421344280795 0.15228378603065 0.297226957587287 0.184861493869839 0.608819146037361 0.18287272147543 0.139522068070234 0.975285548201429 -0.975043146442755 0.975043146442754 0.915453399241035 0.124505665331545 0.423447554917911 0.91043447051156 0.865421344280795 0.972115952719693 0.455555458517082 0.954683878432729 0.590760595297997 0.963520762476739 0.918597787213619 0.185851175111605 0.476592930026113 0.35995213231099 0.253490267135231 0.184861493869839 0.183868695372088 0.297226957587287 0.468990868904939 0.915453399241035 0.0460931103797673 0.150022509658607 0.15228378603065 0.918597787213619 -0.385280872592235 -0.911733359540707 -0.710720044297654 -0.880447371703053 -0.498915754675729 -0.977969225812375 -0.980668113194323 0.913601688208895 0.610072246032909 0.610046045058105 0.509799718706081 0.291375941623852 1 0.455555458517082 0.7328887606123 0.610046045058105 0.608819146037361 0.454429020087852 0.912307110283536 0.608792789191375 0.610072246032909 0.156736651010965 0.291375941623852 0.359107080410926 0.184861493869839 0.185851175111605 0.288864628598805 -0.679184853947356 0.290539114040891 0.18287272147543 0.276947960555539 0.15228378603065 -0.186837795882465 0.358262451314797 -0.980668113194323 0.352361268232538 0.290539114040891 0.343961283258239 0.288026949472008 0.287188965091247 0.292212506491307 0.291375941623852 0.268750544458024 0.15228378603065 0.270347792804397 0.185851175111605 0.456477481614088 0.966465558114885 0.991550388126703 0.458512130523992 -0.690344922329051 -0.256891689334736 0.352361268232538 -0.193857107967701 0.512861411430119 0.15228378603065 -0.3592266629821 0.151156165915199 -0.252702885562731 0.202249212937836 0.150022509658607 0.359107080410926 -0.378834088548693 0.915453399241035 0.150022509658607 -0.634923996375056 0.915453399241035 0.15228378603065 0.14888267149751 0.14888267149751 0.15228378603065 -0.287155288863144 0.14888267149751 0.610072246032909 0.456477481614088 0.610072246032909 -0.871434812713468 0.969406734415863 0.608819146037361 -0.912129944418312 0.291375941623852 0.29388488973525 0.119172584141641 0.35995213231099 0.271194285688149 0.359107080410926 0.291375941623852 0.160019370473597 0.352361268232538 0.977969225812375 0.35995213231099 0.35995213231099 0.26525674686188 0.675694496952978 -0.188495554441693 0.290539114040891 -0.178836101801469 0.271194285688149 0.271194285688149 0.359107080410926 0.332248013950969 0.352361268232538 0.286350664612783
-0.263348229405711 -0.318621834243742 0.522787864329613 -0.127547890609969 -0.135982249481339 -0.164852390651397 -0.165758085847196 -0.135982249481339 -0.319384590975003 -0.165758085847196 0.676982660086194 -0.12537411070318 0.68440927267721 -0.103001839434577 -0.0834965325704409 -0.0737857750461017 -0.12537411070318 -0.100415391246115 0.273949085735097 0.428968586139901 0.547415478138399 0.268653133019147 1 -0.0701223510886591 -0.0879908253419822 -0.0865156292378058 -0.135982249481339 -0.197586243109098 -0.263348229405711 -0.109244222385628 0.548516872585572 -0.264106740227973 -0.246580620322514 -0.524878134827843 0.659108146684705 0.272436689530616 0.568817468327015 0.548516872585572 0.283015737697487 0.517637959556883 0.282260489184476 0.300396780862552 -0.200872957182436 -0.161199161264447 -0.165758085847196 -0.263348229405711 -0.196760778805792 -0.241202443228401 -0.525927463689681 -0.264106740227973 -0.191774165481769 -0.285440135320613 -0.263348229405711 -0.103001839434577 -0.263348229405711 -0.259551767285666 -0.26183045518865 -0.134949086141094 -0.0518852190373749 -0.0646971525853649 -0.0564619540412823 -0.0737857750461017 0.283770966173243 0.422785911625085 0.372337395092895 0.280749899640126 -0.141066591903529 -0.248878139684044 -0.165758085847196 -0.0737857750461017 -0.0770413226121259 -0.262589470926419 -0.263348229405711 -0.261071172516572 -0.144056391170952 -0.268653133019148 -0.325499078172179 -0.145334583882752 -0.170243639542621 -0.296059357083645 -0.309491997155044 -0.262589470926419 -0.275461000641897 -0.190937166600072 -0.309491997155044 -0.268653133019148 -0.0564619540412823 -0.264106740227973 -0.171132526349836 -0.278757907171667 -0.198410167664247 0.271680289166937 -0.0950657843027632 -0.24734692329662 -0.138031898220511 -0.269410173121275 -0.167560733626609 0.432457504177083 -0.165758085847196 -0.126464519968723 0.275461000641898 -0.273949085735097 0.273949085735097 0.283015737697487 -0.0928169671072224 0.614944647611826 0.284526182657739 0.24734692329662 0.273192952135827 0.569972811272317 0.27016703986234 0.446424830495685 0.272436689530616 0.283770966173243 -0.168457792886791 0.546316751386931 -0.326265043616702 0.987549250545392 -0.167560733626609 -0.166660848847231 -0.269410173121275 0.546316751386931 0.283015737697487 0.445731356727243 -0.135982249481339 -0.138031898220511 0.283770966173243 -0.0776288970833538 -0.246580620322514 -0.190937166600072 -0.251171659701912 -0.137009809467241 -0.274705099023933 -0.273949085735097 0.285281395153495 0.431583337410162 0.422785911625085 0.512490542534482 -0.264106740227973 0.268653133019147 0.569972811272317 0.350235967415683 0.422785911625085 0.432457504177083 0.561947786500147 0.282260489184476 0.423694598697249 0.431583337410162 -0.142068029851944 -0.264106740227973 -0.325499078172179 -0.167560733626609 -0.168457792886791 -0.26183045518865 -0.182465138912109 -0.263348229405711 -0.165758085847196 -0.261071172516572 -0.138031898220511 -0.659108146684706 -0.324733495962347 -0.273949085735097 -0.319384590975003 -0.263348229405711 -0.311770741193301 -0.261071172516572 -0.260311613158544 -0.264865012921668 -0.264106740227973 -0.262589470926419 -0.138031898220511 -0.24504656728856 -0.168457792886791 0.568817468327015 0.273192952135827 0.269410173121275 0.566515767610259 -0.191774165481769 -0.065182645843052 -0.319384590975003 -0.108019497240524 0.523831832599777 -0.138031898220511 -0.0571639613295337 -0.137009809467241 -0.0950657843027632 0.598887160922467 -0.135982249481339 -0.325499078172179 -0.0798845218719224 0.283015737697487 -0.135982249481339 -0.172902467048405 0.283015737697487 -0.138031898220511 -0.134949086141094 -0.134949086141094 -0.138031898220511 -0.0771451680161015 -0.134949086141094 0.431583337410162 0.568817468327015 0.431583337410162 -0.248878139684044 0.273949085735097 0.432457504177083 -0.24504656728856 -0.264106740227973 -0.266380881680455 -0.108019497240524 -0.326265043616702 -0.228976320437866 -0.325499078172179 -0.264106740227973 -0.145043527182049 -0.319384590975003 0.274705099023933 -0.326265043616702 -0.326265043616702 -0.240431980577195 0.397595561648984 -0.109244222385628 -0.263348229405711 -0.108019497240524 -0.245813838858437 -0.245813838858437 -0.325499078172179 -0.301153689706774 -0.319384590975003 -0.259551767285666
-0.076006037368655 -0.0919587843618673 -0.134434239608396 -0.0368121318372683 -0.0392464075375655 -0.0475787401055919 -0.0478401365959048 -0.0392464075375655 -0.0921789267822283 -0.0478401365959048 -0.0278500006861054 0.560566999227109 -0.0298612498812838 -0.0255261180284418 -0.0240982845756093 0.952495097784611 0.529567282216006 -0.0289813073612207 -0.256546171085268 -0.163836213859091 -0.128386192616718 -0.261603459553326 -0.0701223510886591 0.999999999999995 -0.010121076583836 -0.00851518928416115 -0.0392464075375655 -0.0570261945985803 -0.076006037368655 -0.0315294333578377 -0.128128399562921 -0.0762249543594079 -0.0711666673624972 0.133898869764694 -0.0328473546080935 -0.257970353180902 -0.123555609542644 -0.128128399562921 -0.248327494398108 -0.133898869764695 -0.248991947901414 -0.23395919495491 -0.057974786936728 -0.0237722975919462 -0.0478401365959048 -0.076006037368655 -0.0567879538827641 -0.0696144491071678 0.0221645529877494 -0.0762249543594079 -0.0553487464899366 -0.0902008358812386 -0.076006037368655 -0.0255261180284418 -0.076006037368655 -0.0749103245080983 -0.0755679861840343 -0.0389482219312903 -0.0149748107512802 0.920555070605871 0.0966053366516546 0.00637199229338523 -0.24766659523139 -0.162843610783 -0.134176771168031 -0.250331662122539 -0.0307674005013652 0.282389562646489 -0.0478401365959048 -0.0212956221049381 0.416354450237358 -0.0757870489005679 -0.076006037368655 -0.0753488464264679 -0.0415767194457383 -0.0775371078572988 -0.0939436545855909 -0.0637689361716655 -0.0338351372298728 -0.0895429375992202 -0.0893237837753823 -0.0757870489005679 0.255138073461856 -0.0551071767310503 -0.0893237837753823 -0.0775371078572988 -0.0162957214424955 -0.0762249543594079 -0.0348193734519128 -0.0919587843618673 -0.057263990921228 -0.258688582941194 -0.0274373348569783 0.284137712654578 -0.039837965259497 -0.0777556003773449 -0.0483604063345454 -0.162514439774573 -0.0478401365959048 -0.0364994556912092 -0.255138073461856 0.256546171085269 -0.256546171085268 -0.248327494398108 -0.0325711127847215 -0.113085978187509 -0.247009214973338 -0.284137712654577 -0.25725623032437 -0.123305160575583 -0.260137539551306 -0.154545015497738 -0.257970353180902 -0.24766659523139 -0.0486193103712475 -0.128644396934981 -0.0941647230861522 -0.0711666673624972 -0.0483604063345454 -0.0481006868128936 -0.0777556003773449 -0.128644396934981 -0.248327494398108 -0.157674769694643 -0.0392464075375655 -0.039837965259497 -0.24766659523139 0.423793688102009 0.285020732471699 -0.0551071767310503 0.279810983058588 0.00420476745258309 0.255840132809204 0.256546171085269 -0.246355318683977 -0.162843610783 -0.162843610783 -0.133365370092823 -0.0762249543594079 -0.261603459553326 -0.123305160575583 -0.200666395105661 -0.162843610783 -0.162514439774573 -0.125066048316271 -0.248991947901414 -0.162514439774573 -0.162843610783 -0.0318177580542269 -0.0762249543594079 -0.0939436545855909 -0.0483604063345454 -0.0486193103712475 -0.0755679861840343 -0.0473520737849622 -0.076006037368655 -0.0478401365959048 -0.0753488464264679 -0.039837965259497 0.0328473546080922 -0.0937226966920054 0.256546171085269 -0.0921789267822283 -0.076006037368655 -0.0899814616527549 -0.0753488464264679 -0.0751296268134105 -0.0764438026228737 -0.0762249543594079 -0.0757870489005679 -0.039837965259497 -0.070723917880235 -0.0486193103712475 -0.123555609542644 -0.25725623032437 -0.260868356244335 -0.124057604458416 -0.0553487464899366 -0.02663685008252 -0.0921789267822283 -0.0303950107950048 -0.134166319501521 -0.039837965259497 0.416354450237358 -0.0395429759362288 -0.0274373348569783 -0.0483001860806785 -0.0392464075375655 -0.0939436545855909 0.420033520863157 -0.248327494398108 -0.0392464075375655 -0.0367777721686101 -0.248327494398108 -0.039837965259497 -0.0389482219312903 -0.0389482219312903 -0.039837965259497 -0.0222651906043772 -0.0389482219312903 -0.162843610783 -0.123555609542644 -0.162843610783 0.282389562646489 -0.256546171085268 -0.162514439774573 0.286805033815831 -0.0762249543594079 -0.0768813038651877 -0.0303950107950048 -0.0941647230861522 -0.0709453633471127 -0.0939436545855909 -0.0762249543594079 -0.041861620911437 -0.0921789267822283 -0.255840132809205 -0.0941647230861522 -0.0941647230861522 -0.0693920826489296 -0.176764018004043 -0.0315294333578377 -0.076006037368655 -0.0303950107950048 -0.0709453633471127 -0.0709453633471127 -0.0939436545855909 -0.0869172298792953 -0.0921789267822283 -0.0749103245080983
0.334123474232379 0.27616068920961 -0.168310764931039 -0.0460885417756786 -0.0491362386002601 -0.0595682630031953 -0.0598955296531394 -0.0491362386002601 0.275501160132263 -0.0598955296531394 -0.0501149198452559 -0.0203236704724378 -0.0526043944851783 -0.0183443192721106 0.948923166090636 -0.0148145341525661 -0.0203236704724378 -0.0148063460609316 0.09898959380614 -0.205121839185876 -0.132001542003281 0.0970759381837396 -0.0879908253419822 -0.010121076583836 1 0.983234659995028 -0.0491362386002601 0.426617797913843 0.334123474232379 -0.0394746387658246 -0.16041589555343 0.333163876340411 0.356844042434861 0.167640485483058 -0.0563082123747521 0.0984430999729748 -0.154690793165648 -0.16041589555343 0.102265765334621 -0.139750005319013 0.101992861545491 0.108546284206291 -0.0725840438005883 -0.0582481940125479 -0.0598955296531394 0.334123474232379 -0.0710981367895456 0.364800721602395 0.156898672735248 0.333163876340411 -0.0692962588015665 -0.11293084060143 0.334123474232379 -0.0372189971707845 0.334123474232379 0.339010696255971 0.318629027030814 -0.0487629122242591 0.589666238902974 -0.00224038367374472 0.53767889181706 0.0267819796158168 0.102538661883428 -0.203879106802398 0.13833899525808 0.101447020536379 -0.0415768696512744 -0.0899303820943358 -0.0598955296531394 -0.0266619758225709 -0.0472483427432142 0.317656943659539 0.334123474232379 0.33703769165244 -0.0520537734554802 0.327525774046008 0.252768036088731 0.380246356722766 0.496570489365778 -0.112107156371759 -0.111832777256476 0.335088931904044 -0.0995359137257412 -0.0689938150861817 -0.111832777256476 0.327525774046008 -0.0204021337798957 0.333163876340411 0.493943898658929 -0.115131780290203 0.424801034532684 0.0981697799706287 -0.0343513589313179 -0.0893770877191649 -0.0498768648943457 0.32660542964119 -0.0605469038710198 -0.203466986911045 -0.0598955296531394 -0.0218368929697534 0.0995359137257411 -0.0989895938061396 0.09898959380614 0.102265765334621 -0.0313568174275056 -0.141582885038507 0.102811554099275 0.0893770877191653 0.0987163701972562 -0.154377232741268 0.0976229778756806 -0.193489321250857 0.0984430999729748 0.102538661883427 -0.0608710499857884 -0.161061920797046 0.269691243556431 -0.0891001894775223 -0.0605469038710198 -0.0602217367745721 0.32660542964119 -0.161061920797046 0.102265765334621 -0.197407752481335 -0.0491362386002601 -0.0498768648943457 0.102538661883427 -0.0464775337238643 -0.0891001894775223 -0.0689938150861817 -0.0907591295761751 -0.0495075402432024 -0.099262773941686 -0.0989895938061396 0.103084444873821 -0.203879106802398 -0.203879106802398 -0.166972547477647 0.333163876340411 0.0970759381837396 -0.154377232741268 0.126555327088421 -0.203879106802398 -0.203466986911045 -0.156581852363891 0.101992861545491 -0.203466986911045 -0.203879106802398 -0.0513352929437465 0.333163876340411 0.252768036088731 -0.0605469038710198 -0.0608710499857884 0.336060315361647 -0.065932506897126 0.334123474232379 -0.0598955296531394 0.33703769165244 -0.0498768648943457 0.0563082123747523 0.27096319423785 -0.0989895938061396 0.275501160132263 0.334123474232379 0.282229259247347 0.33703769165244 0.338021128885979 0.332210073242117 0.333163876340411 0.317656943659539 -0.0498768648943457 0.359077975731715 -0.0608710499857884 -0.154690793165648 0.0987163701972562 0.0973494893511162 -0.155319287428053 -0.0692962588015665 -0.0333491573709359 0.275501160132263 -0.0390320928660536 -0.167975330756978 -0.0498768648943457 -0.0472483427432142 -0.0495075402432024 -0.0343513589313179 -0.066241830017661 -0.0491362386002601 0.270325881830722 -0.0468641134483005 0.102265765334621 -0.0491362386002601 -0.0624771020325713 0.102265765334621 -0.0498768648943457 -0.0487629122242591 -0.0487629122242591 -0.0498768648943457 -0.0278758690708125 -0.0487629122242591 -0.203879106802398 -0.154690793165648 -0.203879106802398 -0.0899303820943358 0.09898959380614 -0.203466986911045 -0.0885458700998893 0.333163876340411 0.330319596462382 -0.0390320928660536 0.269691243556431 0.357957166897568 0.270325881830722 0.333163876340411 -0.0524104681767191 0.275501160132263 0.0992627739416863 0.269691243556431 0.269691243556431 0.348426697005429 0.143668386558571 -0.0394746387658246 0.334123474232379 -0.0390320928660536 0.357957166897568 0.340466582287587 0.252768036088731 -0.10881978794454 0.275501160132263 0.339010696255971
0.328521780583233 0.271530761359004 -0.165488977730473 -0.0453158517024755 -0.0483124528535621 -0.0585695808204397 -0.0588913607337272 -0.0483124528535621 0.270882289510883 -0.0588913607337272 -0.0462399515975468 -0.0173268546870993 -0.0486984121050426 -0.0159724693167449 0.965103453630723 -0.0131859551741849 -0.0173268546870993 -0.012455686397523 0.0973299996090261 -0.201682901809481 -0.130084555675038 0.095448427073788 -0.0865156292378058 -0.00851518928416115 0.983234659995028 0.999999999999994 -0.0483124528535621 0.437862615718826 0.328521780583233 -0.0388128330253418 -0.157726468522275 0.327578270676192 0.350861430734692 0.164829935745337 -0.0523547004302122 0.0967926679307847 -0.152097349422586 -0.157726468522275 0.100551245007917 -0.137501139957345 0.100282916543601 0.106726468845298 -0.0713671476273366 -0.057271643235251 -0.0588913607337272 0.328521780583233 -0.0699061523525504 0.358684713470674 0.154268213140513 0.327578270676192 -0.0681344834616843 -0.111037516661701 0.328521780583233 -0.0365950080285728 0.328521780583233 0.333327066667919 0.312724084138682 -0.0479453854211878 0.599720761375476 -0.000663128843472028 0.547068523393885 0.0290237282533032 0.100819566353297 -0.200461004256946 0.136019694966633 0.0997462267445937 -0.0383927028807658 -0.0884226686617464 -0.0588913607337272 -0.0262149787327036 -0.0464562082124544 0.311768471097385 0.328521780583233 0.331387140157398 -0.0511810742449591 0.322034693083738 0.248021634464516 0.391564298080937 0.508187145612253 -0.110227641778195 -0.109957862722071 0.329471052028771 -0.0978671602894238 -0.0678371103180223 -0.109957862722071 0.322034693083738 -0.0200600850702497 0.327578270676192 0.505547548926771 -0.11320155684826 0.436044333091884 0.0965239302312094 -0.0337754467191966 -0.0878786504548983 -0.0490406622960104 0.321129778565788 -0.059531814441374 -0.200055793695694 -0.0588913607337272 -0.0188287149068342 0.0978671602894242 -0.0973299996090261 0.0973299996090261 0.100551245007917 -0.0288912201982152 -0.139209199831952 0.101087883438362 0.0878786504548983 0.0970613566868431 -0.151789045945335 0.0959862954592971 -0.190245406992756 0.0967926679307847 0.100819566353297 -0.0598505261363171 -0.158361662933031 0.265169778161845 -0.0876063945064253 -0.059531814441374 -0.0592120988818547 0.321129778565788 -0.158361662933031 0.100551245007917 -0.194098144391369 -0.0483124528535621 -0.0490406622960104 0.100819566353297 -0.0456983220683879 -0.0876063945064253 -0.0678371103180223 -0.0892375219102741 -0.0486775294982133 -0.0975985997867158 -0.0973299996090261 0.101356199106288 -0.200461004256946 -0.200461004256946 -0.164173195947689 0.327578270676192 0.095448427073788 -0.151789045945335 0.124433584000343 -0.200461004256946 -0.200055793695694 -0.153956704370403 0.100282916543601 -0.200055793695694 -0.200461004256946 -0.0504746393032871 0.327578270676192 0.248021634464516 -0.059531814441374 -0.0598505261363171 0.330426149912434 -0.0648271260016135 0.328521780583233 -0.0588913607337272 0.331387140157398 -0.0490406622960104 0.0523547004302138 0.266420404157621 -0.0973299996090261 0.270882289510883 0.328521780583233 0.277497589756716 0.331387140157398 0.332354089731341 0.326640458411139 0.327578270676192 0.311768471097385 -0.0490406622960104 0.353057911380277 -0.0598505261363171 -0.152097349422586 0.0970613566868431 0.0957173920628347 -0.152715306764992 -0.0681344834616843 -0.0327900474087319 0.270882289510883 -0.0383777065580453 -0.16515916722439 -0.0490406622960104 -0.0464562082124544 -0.0486775294982133 -0.0337754467191966 -0.0651312632148632 -0.0483124528535621 0.265793776509688 -0.0460784206523074 0.100551245007917 -0.0483124528535621 -0.0614296521744694 0.100551245007917 -0.0490406622960104 -0.0479453854211878 -0.0479453854211878 -0.0490406622960104 -0.027408520647908 -0.0479453854211878 -0.200461004256946 -0.152097349422586 -0.200461004256946 -0.0884226686617464 0.0973299996090261 -0.200055793695694 -0.0870613684816283 0.327578270676192 0.324781676117388 -0.0383777065580453 0.265169778161845 0.351955893287315 0.265793776509688 0.327578270676192 -0.0515317888579159 0.270882289510883 0.0975985997867177 0.265169778161845 0.265169778161845 0.342013522480557 0.141259737209951 -0.0388128330253418 0.328521780583233 -0.0383777065580453 0.351955893287315 0.334189753206336 0.248021634464516 -0.106995387200382 0.270882289510883 0.333327066667919
-0.147060121151759 0.426782583196461 -0.247717748882971 0.905623204474584 0.984830878262256 0.811539806892904 0.807076535883131 0.984830878262256 0.425763337755957 0.807076535883131 -0.0920576249783811 -0.0499063145486536 -0.0930675124645331 0.73746494783894 -0.046626515102343 -0.0412037895300979 -0.0499063145486536 -0.0560744214437286 0.152979899764397 0.239546597257907 -0.248407754095253 0.150022509658607 -0.135982249481339 -0.0392464075375655 -0.0491362386002601 -0.0483124528535621 1 -0.110337012385149 -0.147060121151759 -0.0558464771203589 -0.247908963748648 -0.147483692229753 -0.128752075326979 0.259073945852097 -0.0945703609956484 0.152135340567768 -0.239061310619177 -0.247908963748648 0.158042940966682 -0.259073945852098 0.157621191642322 0.167748942481735 -0.112172394270599 -0.090017571937386 0.807076535883131 -0.147060121151759 -0.109876052838451 -0.128146935870007 0.0646738046772132 -0.112269247311616 -0.10709140544886 0.184477952237643 -0.147060121151759 -0.0427942224855639 -0.147060121151759 -0.144940083433709 -0.0984442246708889 0.992402219082379 -0.0226306167283312 -0.03612847946177 -0.0315297422751382 0.48678833885504 0.158464679101745 0.241006738605559 -0.332776610883332 0.156777641329097 -0.0787750505959889 -0.138979667554834 0.807076535883131 0.542613284656884 -0.0730182482721008 -0.0995692260735455 -0.147060121151759 -0.145788556642889 -0.0549626437216128 -0.150022509658607 0.417765390442699 -0.123383191701444 -0.0816779146015108 0.190758579924454 0.191969951676831 -0.146636411775998 -0.153824190192577 -0.106624004710211 0.191969951676831 -0.150022509658607 -0.0315297422751382 -0.147483692229753 -0.0837692843847279 0.180275887106246 -0.110797112098648 0.151712948021697 -0.00192655074576181 -0.138124598705682 0.985150905221206 -0.150445259450345 0.81154006990898 0.241494894804446 0.807076535883131 -0.0706208948887511 0.153824190192576 -0.152979899764398 0.152979899764396 0.158042940966682 -0.0630201488986463 -0.218804166465843 0.158886410540595 0.138124598705682 0.152557656186126 -0.238576729963301 0.150867912433006 0.253948064330411 0.152135340567768 0.158464679101745 0.807218515398235 -0.248907340176045 0.41678461159661 -0.137696676298666 0.81154006990898 0.802675768946334 -0.150445259450345 -0.248907340176045 0.158042940966682 -0.305076695702498 0.984831110967621 0.985150905221206 0.158464679101745 -0.0718270292562011 -0.137696676298666 -0.106624004710211 -0.140260425479248 -0.0765096436178841 -0.153402076158365 -0.152979899764398 0.159308139752034 0.241006738605559 0.241006738605559 -0.258041705136808 -0.147483692229753 0.150022509658607 -0.238576729963301 0.195580368685543 0.241006738605559 0.241494894804446 -0.241983779895721 0.157621191642322 0.241494894804446 0.241006738605559 -0.0504456126065205 -0.147483692229753 0.417765390442699 0.81154006990898 0.794063398552094 -0.109600828699655 -0.101893016311298 -0.147060121151759 0.807076535883131 -0.145788556642889 0.955110821552332 0.0945703609956486 0.41875030193099 -0.152979899764398 0.425763337755957 -0.147060121151759 0.370864083721181 -0.145788556642889 -0.107770144157159 -0.113138801074401 -0.112269247311616 -0.0995692260735455 0.985150905221206 -0.124005068314392 0.807218515398235 -0.239061310619177 0.152557656186126 0.12448917838543 -0.24003259442355 -0.10709140544886 -0.0193887944895317 0.425763337755957 -0.0533116965991074 -0.259591420411507 0.985150905221206 -0.0730182482721008 0.992500099154228 -0.00192655074576181 -0.102371048578678 1 0.417765390442699 -0.0724244549574414 0.158042940966682 1 -0.0965529854100685 0.158042940966682 0.985150905221206 0.992402219082379 0.977118102104024 0.985150905221206 -0.0430797570969928 0.992402219082379 0.241006738605559 -0.239061310619177 0.241006738605559 -0.138979667554834 0.152979899764397 0.241494894804446 -0.136840023396401 -0.112269247311616 -0.148753628687168 -0.0318737373265326 0.41678461159661 -0.126372135981767 0.417765390442699 -0.112269247311616 -0.0572002999420322 0.425763337755957 0.153402076158366 0.41678461159661 0.41678461159661 -0.125812203177137 -0.342011487546206 -0.0558464771203589 -0.111389864127125 -0.0533116965991074 -0.126372135981767 -0.126372135981767 0.417765390442699 -0.168171618975834 0.425763337755957 -0.144940083433709
0.750285063829683 0.620127756084496 -0.368368973802167 -0.103493310631421 -0.110337012385149 0.156227377220452 0.15292190018049 -0.110337012385149 0.618646762218287 0.15292190018049 -0.133762460456434 -0.10172948938701 -0.135229856937319 -0.0835764614626832 0.422582722646023 -0.0598703287095253 -0.10172948938701 -0.0814777980938064 0.222284333293087 -0.285923543805059 -0.350926371062717 0.217987157723189 -0.197586243109098 -0.0570261945985803 0.426617797913843 0.437862615718826 -0.110337012385149 0.999999999999999 0.750285063829683 -0.0886415775907808 -0.360219079821055 0.748130255738813 0.571213878545028 0.376442130083976 -0.137413540442759 0.221057163722194 -0.347363177312805 -0.360219079821055 0.22964108238116 -0.366995354214033 0.229028268099504 0.227173292403688 -0.162989817046095 -0.130798202859203 0.15292190018049 0.750285063829683 -0.159653164812409 0.5879760619419 0.352321042268602 0.748130255738813 -0.15560698953445 -0.225628085563171 0.750285063829683 -0.0663859568280132 0.750285063829683 0.761259478890899 0.693590206865833 -0.109498695937941 0.262595301276756 -0.0464523404848296 0.226819723696449 -0.0598703287095319 0.21442171711597 -0.28481128290987 -0.185568781060593 0.227802564466129 -0.114462485782943 -0.201941580503707 0.15292190018049 -0.0261888509928107 -0.106097681201187 0.691434406485578 0.750285063829683 0.756829033265079 -0.116888431228448 0.735469714753022 0.584531464152366 0.639679852188116 0.832576600378924 -0.223190380756229 -0.221412131144228 0.744875941230756 -0.223511112335449 -0.154927842393344 -0.221412131144228 0.735469714753022 0.257879327795961 0.748130255738813 0.837222106314555 -0.231215661016468 0.995847367275333 0.220443414820306 -0.0771370870832463 -0.200699140095876 -0.112000112673472 0.733403051636638 0.157263964967386 -0.282134725509616 0.15292190018049 -0.102614255605367 0.223511112335449 -0.222284333293087 0.222284333293087 0.22964108238116 -0.0915701461665265 -0.317928945825657 0.214508562848769 0.200699140095876 0.221670800845832 -0.336396432832408 0.21921555303761 -0.434486526511143 0.221057163722194 0.230253880404439 0.153996447101768 -0.351570963652613 0.590610040582873 -0.200077356141961 0.157263964967386 0.160560114050523 0.733403051636638 -0.361669750392033 0.22964108238116 -0.434653479298606 -0.110337012385149 -0.112000112673472 0.230253880404439 -0.104366804627447 -0.200077356141961 -0.154927842393344 -0.20380255976815 -0.11117078222881 -0.222897768119556 -0.222284333293087 0.231479453754906 -0.283427111248497 -0.28481128290987 -0.374942253697932 0.748130255738813 0.217987157723189 -0.346659067242238 -0.194510598783558 -0.28481128290987 -0.282134725509616 -0.341483109187841 0.229028268099504 -0.283532323927945 -0.283427111248497 0.695908936689141 0.748130255738813 0.584531464152366 0.157263964967386 0.143180888000524 0.754634303204858 -0.148053575880622 0.750285063829683 0.15292190018049 0.756829033265079 -0.112000112673472 0.13741354044276 0.585925950987192 -0.222284333293087 0.618646762218287 0.750285063829683 0.626285047755402 0.756829033265079 0.751456439195823 0.745988460044486 0.748130255738813 0.691434406485578 -0.112000112673472 0.575936151728716 0.153996447101768 -0.347363177312805 0.221670800845832 0.21860142571363 -0.338626298808255 -0.15560698953445 -0.0748866110775471 0.618646762218287 -0.0876478264650314 -0.36768161377221 -0.112000112673472 -0.106097681201187 -0.11117078222881 -0.0771370870832463 -0.148748170948413 -0.110337012385149 0.584482896866348 -0.105234881897058 0.22964108238116 -0.110337012385149 -0.140294352541626 0.22964108238116 -0.112000112673472 -0.109498695937941 -0.109498695937941 -0.112000112673472 -0.0615910703621046 -0.109498695937941 -0.283427111248497 -0.347363177312805 -0.283427111248497 -0.201941580503707 0.222284333293087 -0.282134725509616 -0.198832614057958 0.748130255738813 0.741743333315182 -0.0341559384017422 0.590610040582873 0.573568512454066 0.584482896866348 0.748130255738813 -0.117689400757174 0.618646762218287 0.222897768119557 0.590610040582873 0.590610040582873 0.582205414063192 0.312263094294841 -0.0886415775907808 0.742717604765273 -0.0631512928223794 0.556527065018226 0.56538599043817 0.584531464152366 -0.244358352047777 0.618646762218287 0.761259478890899
1 0.826522859083954 -0.496759803931898 -0.137938652414538 -0.147060121151759 0.0874496930544638 0.0832208259889223 -0.147060121151759 0.824548950848796 0.0832208259889223 -0.178282184872067 -0.135587784285287 -0.180237970148393 -0.11139294315161 0.317057505033793 -0.0797967753801951 -0.135587784285287 -0.108595788483272 0.296266504571582 -0.471389730550434 -0.473747607503104 0.290539114040891 -0.263348229405711 -0.076006037368655 0.334123474232379 0.328521780583233 -0.147060121151759 0.750285063829683 1 -0.11814386539741 -0.480109623910661 0.997128014144554 0.868247519465894 0.501732139198535 -0.183148441928671 0.29463090014594 -0.462974933207063 -0.480109623910661 0.306071776517851 -0.494778776108212 0.305255001253089 0.313745137543864 -0.217237187441991 -0.174331343065219 0.0832208259889223 1 -0.212790008103707 0.859188539047793 0.44623613016515 0.997128014144554 -0.207397157475299 -0.262968750810369 1 0.391124100841755 1 0.98558387072276 0.912025333434338 -0.145942790569529 0.197021332379805 -0.0699677430963755 0.186253260316266 -0.0797967753801951 0.296066655854157 -0.468243538436162 -0.39256394854474 0.303621350668178 -0.152558662435171 -0.269153139571961 0.0832208259889223 -0.0420669531210339 -0.141409827165735 0.909174606126843 1 0.991353437635494 0.547018643322718 0.980253706503179 0.780635534486982 0.607359167191961 0.628852252926016 -0.30604833586649 -0.304610696109897 0.997118801668027 -0.297901588490354 -0.206491972001343 -0.304610696109897 0.980253706503179 0.214400355638228 0.997128014144554 0.632313217243237 -0.306374710647569 0.745875586286725 0.293812879194336 -0.102810372752879 -0.267497181766416 -0.149276745696882 0.977499202627232 0.0842526164975922 -0.466302027962963 0.0832208259889223 -0.136767024364837 0.297901588490353 -0.296266504571582 0.296266504571582 0.306071776517851 -0.122047139921892 -0.423744202240747 0.286183950117493 0.267497181766417 0.295448772116503 -0.454583419067507 0.29217635217029 -0.579095263196886 0.29463090014594 0.306888530113012 0.0800719537640438 -0.474699367863436 0.78443926338616 -0.266668451482569 0.0842526164975922 0.0884736789921951 0.977499202627232 -0.482043116446916 0.306071776517851 -0.584523441193881 -0.147060121151759 -0.149276745696882 0.306888530113012 -0.139102868574684 -0.266668451482569 -0.206491972001343 -0.271633502508875 -0.148171391899183 -0.297084106915069 -0.296266504571582 0.308522007053379 -0.467793889250529 -0.468243538436162 -0.499733063835914 0.997128014144554 0.290539114040891 -0.462036476473069 -0.00782034415366596 -0.468243538436162 -0.466302027962963 -0.461296458430396 0.305255001253089 -0.466756439057788 -0.467793889250529 0.528988515873589 0.997128014144554 0.780635534486982 0.0842526164975922 0.0800719537640438 0.98843944734176 -0.197329765735857 1 0.0832208259889223 0.979716885902178 -0.149276745696882 0.183148441928671 0.776808702499938 -0.296266504571582 0.824548950848796 1 0.833352800424838 0.991353437635494 0.98264142554104 0.99427337155925 0.997128014144554 0.909174606126843 -0.149276745696882 0.887114182495122 0.0800719537640438 -0.462974933207063 0.295448772116503 0.291357826847601 -0.457470608611033 -0.207397157475299 -0.0998108781418402 0.824548950848796 -0.116819367318406 -0.495768322397739 -0.149276745696882 -0.141409827165735 -0.148171391899183 -0.102810372752879 -0.198255540619664 -0.147060121151759 0.774892086650971 -0.140259865176986 0.306071776517851 -0.147060121151759 -0.186988065343529 0.306071776517851 -0.149276745696882 -0.145942790569529 -0.145942790569529 -0.149276745696882 -0.0834298432184535 -0.145942790569529 -0.467793889250529 -0.462974933207063 -0.467793889250529 -0.269153139571961 0.296266504571582 -0.466302027962963 -0.265009425941463 0.997128014144554 0.971320566152997 0.410177419777181 0.78443926338616 0.883918971012992 0.78061748712107 0.997128014144554 0.550767049048947 0.824548950848796 0.297084106915069 0.78443926338616 0.78443926338616 0.856096840572315 0.0265149758497999 -0.11814386539741 0.994232836308481 -0.0892787291498095 0.858817558142345 0.865141622650942 0.780635534486982 -0.325687347153757 0.824548950848796 0.98558387072276
-0.11814386539741 -0.142940832306017 0.00689232797044697 -0.0572208169158887 -0.0558464771203589 -0.0739564442696704 -0.0743627592524788 -0.0558464771203589 -0.143283021918579 -0.0743627592524788 -0.0739564442696704 -0.0562456109640925 -0.0747677587871357 0.00196498070328469 -0.0374583991979521 -0.0331019376699919 -0.0562456109640925 -0.019611799901365 -0.180036453275441 -0.04817560546086 -0.199563634475839 -0.188495554441693 -0.109244222385628 -0.0315294333578377 -0.0394746387658246 -0.0388128330253418 -0.0558464771203589 -0.0886415775907808 -0.11814386539741 0.999999999999999 -0.177875169205272 -0.118484150200881 -0.11062154350813 -0.0087077962057926 -0.0759751040088179 -0.182440739350879 -0.169920125036847 -0.199162920678589 -0.372078680767717 0.00870779620579207 -0.358976046566936 -0.335718634183348 -0.0901160705310079 -0.0723175244184414 -0.0743627592524788 -0.11814386539741 -0.0882712559684929 -0.108208773799656 -0.132121454342475 -0.118484150200881 -0.0860341504649862 0.0319471435363613 -0.11814386539741 -0.0462089131235301 -0.11814386539741 -0.116440688160527 -0.11746295816971 -0.0541352299527456 -0.0232768617730967 -0.0290245797508859 -0.0253300867576797 -0.0331019376699919 -0.357112259720238 -0.0452469049509732 -0.25640194568813 -0.375208514370113 -0.0632856066035899 -0.111652261727915 -0.0743627592524788 -0.0331019376699919 -0.0586607574361463 -0.117803469489494 -0.11814386539741 -0.117122327097267 -0.0646268969665937 -0.120523762994846 -0.146026116694753 -0.0188831926560054 -0.0763750782766883 0.0433454271364078 0.0350293617394832 -0.117803469489494 0.177641458364355 -0.0856586541746171 0.0350293617394832 -0.120523762994846 0.0349083137210638 -0.118484150200881 -0.0767738526430177 0.0438764971864559 -0.0890112084478438 -0.169121641063933 0.689509695024899 -0.110965324044003 -0.0592326902005756 -0.120863388000596 -0.0751714670880706 -0.044268818550095 -0.0743627592524788 -0.056734792781594 -0.177641458364356 0.180036453275441 -0.180036453275441 -0.372078680767717 -0.0405402452093351 -0.15070777747135 -0.356079502796839 0.110965324044003 -0.181237402458386 -0.169407613526968 -0.171543413632257 -0.0195629418642048 -0.182440739350879 -0.371046066008913 -0.0755739077983349 -0.178894158774198 -0.146369745807357 -0.11062154350813 -0.0751714670880706 -0.0747677587871357 -0.120863388000596 -0.178894158774198 -0.372078680767717 -0.22900556315578 -0.0558464771203589 -0.0592326902005756 -0.371046066008913 -0.0577037663907762 -0.11062154350813 -0.0856586541746171 -0.112681185753296 -0.0614656438904146 0.178837826753161 0.180036453275441 -0.382934969617802 -0.0452469049509732 -0.0452469049509732 0.0105233111642449 -0.0920898909768782 -0.188495554441693 -0.169407613526968 -0.297411137207465 -0.0452469049509732 -0.044268818550095 -0.17297114249096 -0.373116589667586 -0.044268818550095 -0.0452469049509732 -0.0637348739119309 -0.118484150200881 -0.146026116694753 -0.0751714670880706 -0.0755739077983349 -0.11746295816971 -0.081857914366841 -0.11814386539741 -0.0743627592524788 -0.117122327097267 -0.0381706716759655 0.0759751040088181 -0.145682659509742 0.180036453275441 -0.143283021918579 -0.11814386539741 -0.139867279782034 -0.117122327097267 -0.116781571897361 -0.118824328174587 -0.118484150200881 -0.117803469489494 -0.0592326902005756 -0.109933333241575 -0.0755739077983349 -0.169920125036847 -0.181237402458386 -0.187279284030335 -0.170941564883158 -0.0860341504649862 0.712155179541838 -0.143283021918579 0.988789108308349 0.0167010571801863 -0.0592326902005756 -0.0586607574361463 -0.0575454575515716 0.689509695024899 -0.0822419517211609 -0.0558464771203589 -0.146026116694753 -0.0581837209908377 -0.372078680767717 -0.0558464771203589 -0.077567887355631 -0.372078680767717 -0.0592326902005756 -0.0541352299527456 -0.0541352299527456 -0.0592326902005756 -0.0346090359776577 -0.0541352299527456 -0.0452469049509732 -0.169920125036847 -0.0452469049509732 -0.111652261727915 -0.180036453275441 -0.044268818550095 -0.109933333241575 -0.118484150200881 -0.119504380571379 -0.0484599458712129 -0.146369745807357 -0.110277548311027 -0.146026116694753 -0.118484150200881 -0.0650697481081665 -0.143283021918579 -0.178837826753159 -0.146369745807357 -0.146369745807357 -0.107863127140238 -0.0835575228026024 0.999999999999999 -0.11814386539741 0.966198254703024 -0.110277548311025 -0.110277548311027 -0.146026116694753 0.0789336329797979 -0.143283021918579 -0.116440688160527
-0.480109623910661 -0.580878820995675 0.932441691988967 -0.232532301164665 -0.247908963748648 -0.300542059671426 -0.30219323074941 -0.247908963748648 -0.582269401248322 -0.30219323074941 0.37133641150514 -0.228569287417171 0.375410033817469 -0.187782444957531 -0.152222359499825 -0.134518697115538 -0.228569287417171 0.226189568121384 0.492009071522611 0.763328502445701 0.993963777553759 0.474517913888169 0.548516872585572 -0.128128399562921 -0.16041589555343 -0.157726468522275 -0.247908963748648 -0.360219079821055 -0.480109623910661 -0.177875169205272 1 -0.481492463455208 -0.449540629735225 -0.936294302033895 0.381472132211936 0.49667877716581 0.956063195282642 0.995975045130948 0.515965418462738 0.932148020054837 0.514588526427584 0.457927927847556 -0.366211081594574 -0.293881864571629 -0.30219323074941 -0.480109623910661 -0.358714177520759 -0.439735685962462 -0.575370600695965 -0.481492463455208 -0.349623092864571 -0.121585806793315 -0.480109623910661 -0.187782444957531 -0.480109623910661 -0.473188301505118 -0.44857274677595 -0.246025405754572 -0.0945918377912452 -0.117949247906264 -0.102935674111782 -0.134518697115538 0.517342273968014 0.768201273182043 0.677537233209154 0.511834573687299 0.317757976173289 -0.445509664485821 -0.30219323074941 -0.134518697115538 -0.127220103806011 -0.449957645171405 -0.480109623910661 -0.475958326105718 -0.26262891511779 -0.489780982949136 -0.593416710479401 -0.286516753799385 -0.310370834611039 -0.110624700508708 -0.11262810354655 -0.478726332863085 -0.487489321822953 -0.348097161897758 -0.11262810354655 -0.489780982949136 -0.102935674111782 -0.481492463455208 -0.311991362349821 -0.0956597386325394 -0.361721175009606 0.495299785194033 -0.173314238912372 -0.450937675136023 -0.251645674215751 -0.491161141226782 -0.3054796342668 0.769829575408819 -0.30219323074941 0.284866242111168 0.487489321822953 -0.484708784975535 0.484708784975535 0.515965418462738 0.25420681828407 0.878207568406216 0.518719107612048 0.450937675136023 0.498057517990401 0.954097026178363 0.492540983450226 0.802100487033972 0.49667877716581 0.517342273968014 -0.307115061188041 0.995988963496656 -0.594813140530701 0.548426167243541 -0.3054796342668 -0.303839056147232 -0.491161141226782 0.995988963496656 0.515965418462738 0.812611934116405 -0.247908963748648 -0.251645674215751 0.517342273968014 -0.117926349098902 -0.424526013434196 -0.348097161897758 -0.449806009521873 -0.249782306278767 -0.48609897621206 -0.484637345906651 0.513091706674932 0.772874820351108 0.768201273182043 0.931872222765512 -0.481492463455208 0.474517913888169 0.958231423284038 0.58802411158379 0.768201273182043 0.769829575408819 0.951445603710568 0.514588526427584 0.769829575408819 0.772874820351108 -0.259003937622319 -0.481492463455208 -0.593416710479401 -0.3054796342668 -0.285429900741141 -0.477342572808101 -0.332651825370501 -0.480109623910661 -0.30219323074941 -0.475958326105718 -0.238154719486357 -0.381472132211936 -0.592020979102492 -0.484637345906651 -0.582269401248322 -0.480109623910661 -0.568388607124684 -0.475958326105718 -0.47457357497774 -0.482874868868044 -0.481492463455208 -0.449957645171405 -0.251645674215751 -0.446743900754541 -0.307115061188041 0.960191462941109 0.490623830625949 0.475910650918802 0.96000315420774 -0.349623092864571 -0.0998270630463612 -0.582269401248322 -0.196930126745868 0.934365979250348 -0.251645674215751 -0.0842240201288663 -0.249782306278767 -0.173314238912372 0.412938068195349 -0.247908963748648 -0.593416710479401 -0.122658794628445 0.515965418462738 -0.247908963748648 -0.315218137654338 0.515965418462738 -0.251645674215751 -0.246025405754572 -0.246025405754572 -0.251645674215751 -0.140643199638434 -0.246025405754572 0.772874820351108 0.960191462941109 0.772874820351108 -0.453729232632159 0.492009071522611 0.769829575408819 -0.429940121843529 -0.481492463455208 -0.485638446133483 -0.196930126745868 -0.594813140530701 -0.440274113662743 -0.593416710479401 -0.481492463455208 -0.264428560781275 -0.582269401248322 0.48609897621206 -0.594813140530701 -0.594813140530701 -0.438331057062764 0.705099552417601 -0.177875169205272 -0.480109623910661 -0.196930126745868 -0.448142712000329 -0.448142712000329 -0.593416710479401 0.566699668609585 -0.582269401248322 -0.473188301505118
0.997128014144554 0.828903458091121 -0.498246205520171 -0.13833595131 -0.147483692229753 0.0856460978088826 0.0814106556902787 -0.147483692229753 0.826923864491145 0.0814106556902787 -0.178795683546227 -0.135978312074211 -0.180757101988576 -0.111713783557849 0.316146920363973 -0.0800266106741131 -0.135978312074211 -0.108908572362636 0.297119828516454 -0.473844264622537 -0.475173430852588 0.291375941623852 -0.264106740227973 -0.0762249543594079 0.333163876340411 0.327578270676192 -0.147483692229753 0.748130255738813 0.997128014144554 -0.118484150200881 -0.481492463455208 1 0.865593612062421 0.503177257163891 -0.183675956678236 0.295479513128219 -0.464308420423083 -0.481492463455208 0.306953342174859 -0.496258909411275 0.306134214386676 0.314579223207499 -0.217862886570649 -0.174833462295993 0.0814106556902787 0.997128014144554 -0.213402898208874 0.856587561133221 0.447731394352055 0.994251258944398 -0.207994514779757 -0.264526566966196 0.997128014144554 0.390000797956413 0.997128014144554 0.982753287786689 0.909217455573132 -0.146363143447268 0.19645548989999 -0.0701692682422545 0.185626852618053 -0.0800266106741131 0.286266589471208 -0.470233573542088 -0.38855663937156 0.304495858466736 -0.152998070730219 -0.269928370032678 0.0814106556902787 -0.0431622006199998 -0.118289754344077 0.90636155035206 0.997128014144554 0.988506284584857 0.545447613516431 0.977347846778195 0.783035305293726 0.605042532372111 0.627000695473676 -0.307219140907862 -0.3057901115922 0.994255090573438 -0.298759621898625 -0.207086722138175 -0.3057901115922 0.977347846778195 0.213784600849433 1 0.630451923175672 -0.307099800513484 0.743714853402583 0.294659136065294 -0.10310649314279 -0.268267642641557 -0.149706701225267 0.980314652442934 0.0824089485307139 -0.468742329426198 0.0814106556902787 -0.137160948669335 0.298759621898625 -0.297119828516455 0.297119828516454 0.306953342174859 -0.122398667162709 -0.424964694833372 0.286829782985882 0.268267642641557 0.296299740780998 -0.45595540607068 0.293017895421333 -0.580763206912502 0.295479513128219 0.307772448231027 0.0782217063168943 -0.476128296356337 0.786819714630209 -0.267436525400749 0.0824089485307139 0.0866369022397494 0.980314652442934 -0.483431524948645 0.306953342174859 -0.586237027608329 -0.147483692229753 -0.149706701225267 0.307772448231027 -0.139503520712957 -0.267436525400749 -0.207086722138175 -0.272415877054574 -0.148598163723542 -0.297939785765562 -0.297119828516455 0.309410630006281 -0.470233573542088 -0.470233573542088 -0.501172423948634 0.99425122583789 0.291375941623852 -0.463367260691652 -0.00950657339429943 -0.470233573542088 -0.468742329426198 -0.462646407890415 0.306134214386676 -0.469188336708118 -0.470233573542088 0.527441984510306 1 0.777327841255213 0.0824089485307139 0.0782217063168943 0.985587528180069 -0.197898126355569 0.997128014144554 0.0814106556902787 0.976876670610206 -0.149706701225267 0.183675956678236 0.773506071784427 -0.297119828516455 0.826923864491145 0.997128014144554 0.830143665018899 0.988506284584857 0.979806043983011 0.997137135307793 0.994251258944398 0.90636155035206 -0.149706701225267 0.884464759163733 0.0782217063168943 -0.464308420423083 0.296299740780998 0.292197012534604 -0.458849756843311 -0.207994514779757 -0.100098359213657 0.826923864491145 -0.117155837225801 -0.497251588203415 -0.149706701225267 -0.14181712393975 -0.148598163723542 -0.10310649314279 -0.198826567709813 -0.147483692229752 0.777306119069837 -0.116479032406991 0.306953342174859 -0.147483692229752 -0.187526639198828 0.306953342174859 -0.149706701225267 -0.146363143447268 -0.146363143447268 -0.149706701225267 -0.08367014268477 -0.146363143447268 -0.470233573542088 -0.464308420423083 -0.470233573542088 -0.269928370032678 0.297119828516454 -0.468742329426198 -0.265772721438197 0.994251258944398 0.968439561161553 0.40899939602936 0.786819714630209 0.881264281163195 0.777306119069837 0.994251258944398 0.549185253874433 0.826923864491145 0.297939785765562 0.786819714630209 0.786819714630209 0.853504325331716 0.0206101816231238 -0.118484150200881 0.991364323497706 -0.0898265919000849 0.856173891547875 0.862496136080343 0.783035305293726 -0.326625410713356 0.826923864491145 0.982753287786689
0.868247519465894 0.719311332547436 -0.471664774848421 -0.113797996683335 -0.128752075326979 -0.166930804271639 -0.167847918223474 -0.128752075326979 0.717497775762456 -0.167847918223474 -0.166930804271639 -0.126954793023172 -0.168762063011227 -0.104300458308983 0.338617578547868 -0.0747160458127551 -0.126954793023172 -0.101681400892826 0.277402960494177 -0.574822092548512 -0.442649696796151 0.272040237862343 -0.246580620322514 -0.0711666673624972 0.356844042434861 0.350861430734692 -0.128752075326979 0.571213878545028 0.868247519465894 -0.11062154350813 -0.449540629735225 0.865593612062421 1 0.469786420810596 -0.171487222540992 0.275871496414136 -0.433496919579048 -0.449540629735225 0.286583922311911 -0.462315658211733 0.285819151833281 0.29303657972887 -0.203405508202755 -0.163231515972921 -0.167847918223474 0.868247519465894 -0.199241484611656 0.978188970864464 0.414007759363095 0.865610377931188 -0.194192001437759 -0.233821859937756 0.868247519465894 0.417720740988711 0.868247519465894 0.850197967709731 0.823142770175833 -0.12287448874936 0.210418884377503 -0.0655128364986675 0.200185453458922 -0.0747160458127551 0.27684041296244 -0.571339528078612 -0.359385508318971 0.284289517191246 -0.142845120712331 -0.252015926847795 -0.167847918223474 -0.0186647556669887 -0.132406141407952 0.820485445292321 0.868247519465894 0.85743030563124 0.563200235292247 0.893360921712869 0.75154268698619 0.704696211626587 0.681487143197644 -0.282071656017543 -0.280518668969897 0.8646279836863 -0.24002200596473 -0.193344449904268 -0.280518668969897 0.893360921712869 0.22897969016151 0.865593612062421 0.685136610606697 -0.281682283928362 0.567281221168982 0.27510555956262 0.00792338102757069 -0.25046540530512 -0.124554411937351 0.890792927261932 -0.169673293290508 -0.570184626098069 -0.167847918223474 -0.12805894986896 0.241925001496763 -0.23982004262834 0.23982004262834 0.286583922311911 -0.114276293174409 -0.396764043116541 0.267236338264824 0.250465405305121 0.276637293770363 -0.424750256224094 0.273573231626813 -0.542223767925668 0.275871496414136 0.287348672500663 -0.170581662427222 -0.443531094296737 0.755767818670143 -0.249689440993788 -0.169673293290508 -0.168762063011227 0.890792927261932 -0.451351015132744 0.286583922311911 -0.553204562795443 -0.137696676298666 -0.124554411937351 0.287348672500663 -0.130246068861713 -0.249689440993788 -0.193344449904268 -0.254338362935517 -0.138737191478373 -0.240875367164801 -0.240738303279936 0.288878144554252 -0.571339528078612 -0.571339528078612 -0.467914628301875 0.865593612062421 0.272040237862343 -0.432618215195364 -0.0117845130399234 -0.571339528078612 -0.570184626098069 -0.423417874220629 0.285819151833281 -0.570184626098069 -0.571339528078612 0.565467119509986 0.865593612062421 0.75154268698619 -0.169673293290508 -0.170581662427222 0.854761369697835 -0.184765609220338 0.868247519465894 -0.167847918223474 0.85111303839318 -0.139772166445654 0.171487222540993 0.74730599269615 -0.240738303279936 0.717449100145138 0.868247519465894 0.730151930665209 0.85743030563124 0.84748236884136 0.862972211497042 0.865610377931188 0.820485445292321 -0.124554411937351 0.981247293113231 -0.170581662427222 -0.433496919579048 0.276637293770363 0.272806822517954 -0.427462433364433 -0.194192001437759 -0.093455833375791 0.717497775762456 -0.109381377365096 -0.463234197716905 -0.139772166445636 -0.132406141407952 -0.134624496693581 0.00792338102757069 -0.185632439218185 -0.128752075326979 0.745516581643702 -0.131329398491651 0.286583922311911 -0.128752075326979 -0.175082373818741 0.286583922311911 -0.139772166445636 -0.12287448874936 -0.136650487119063 -0.124554411937351 -0.07811779308576 -0.12287448874936 -0.571339528078612 -0.433496919579048 -0.571339528078612 -0.252015926847795 0.277402960494177 -0.570184626098069 -0.248136047040923 0.865610377931188 0.882634454442393 0.424123989286177 0.755767818670143 0.978128492645087 0.751537670868825 0.865610377931188 0.567336677574984 0.717449100145138 0.240875367164802 0.755767818670143 0.755767818670143 0.975064383659685 -0.0651302472430944 -0.11062154350813 0.861979666470378 -0.070229456113846 0.990648750869352 0.996890341734586 0.75154268698619 -0.30495055263366 0.717449100145138 0.850197967709731
0.501732139198535 0.607039640445772 -0.99601760797501 0.243004770339316 0.259073945852097 0.314077458580872 0.305000337713143 0.259073945852097 0.608492847734568 0.305000337713143 -0.355333395936834 0.191622853107482 -0.359231462501694 0.196239531807437 0.159077940249555 0.140576964727826 0.191622853107482 -0.216441762444684 -0.479122159317318 -0.7854178288198 -0.934106570663615 -0.511839063570945 -0.524878134827843 0.133898869764694 0.167640485483058 0.164829935745337 0.259073945852097 0.376442130083976 0.501732139198535 -0.0087077962057926 -0.936294302033895 0.503177257163891 0.469786420810596 1 -0.3650323103105 -0.483019663032451 -0.901657128604626 -0.936296762010815 -0.418441108511855 -0.996004618319594 -0.423571474909826 -0.365740963093977 0.382703991371865 0.30711731079695 0.305000337713143 0.501732139198535 0.374869452068771 0.459539895498817 0.601282990026354 0.503177257163891 0.365368935676221 0.0886647887211918 0.501732139198535 0.196239531807437 0.501732139198535 0.494499103817303 0.471375110609257 0.25710555877005 0.0988519345626654 0.123261283510286 0.107571549079294 0.140576964727826 -0.421121475364817 -0.79056997464166 -0.606859164608833 -0.412677081450397 -0.304063962653194 0.427413391178132 0.305000337713143 0.140576964727826 0.160783623069433 0.472833124410884 0.501732139198535 0.497393880966678 0.274456834095787 0.511839063570944 0.614573240142714 0.319998668792795 0.324348888334736 0.0756848848201334 0.0856453822697883 0.500286549395979 0.524809441209143 0.363774281934412 0.0856453822697883 0.511839063570944 0.107571549079294 0.503177257163891 0.326042399167506 0.058957803030978 0.378011874564606 -0.481701134033711 0.181119726646538 0.432009477267405 0.262978945133207 0.513281379514199 0.308687466156238 -0.792291214473615 0.305000337713143 -0.272589722044331 -0.524809441209143 0.521928934656328 -0.521928934656328 -0.41902798863597 -0.227959264762102 -0.831083458402828 -0.42320375969399 -0.432009477267405 -0.484659394608833 -0.89975535337452 -0.478580625325052 -0.862076085045999 -0.483019663032451 -0.420545450033405 0.310368236738868 -0.936062207806737 0.616038338857744 -0.524312622404261 0.308687466156238 0.306848735240095 0.513281379514199 -0.936065048663702 -0.41902798863597 -0.741004124369301 0.259073945852097 0.262978945133207 -0.420545450033405 0.155528456647422 0.461938035756219 0.363774281934412 0.432133596278396 0.261031657400207 0.523369294310639 0.521928934656328 -0.417636403026514 -0.79513196744018 -0.79056997464166 -0.996015652164889 0.503177257163891 -0.511839063570945 -0.904003467951457 -0.516381864207404 -0.79056997464166 -0.792291214473615 -0.896191902256083 -0.416922982090702 -0.792291214473615 -0.79513196744018 0.270668599861834 0.503177257163891 0.614561677636067 0.308687466156238 0.299677919530445 0.498840469463505 0.347633339635983 0.501732139198535 0.305000337713143 0.497393880966678 0.250086856893457 0.3650323103105 0.613073784818146 0.521928934656328 0.608492847734568 0.501732139198535 0.593986909543412 0.497393880966678 0.495946765326631 0.504621921445712 0.503177257163891 0.472833124410884 0.262978945133207 0.466863736606086 0.310368236738868 -0.905895299997431 -0.477638110442765 -0.513281379514198 -0.905463803705431 0.365368935676221 0.11088314286997 0.608492847734568 -0.0087975717217146 -0.998006580654364 0.262978945133207 0.122634218027068 0.261031657400207 0.181119726646538 -0.395142198656751 0.259073945852097 0.614550066364006 0.159474271337349 -0.418441108511855 0.259073945852097 0.329414497529253 -0.418441108511855 0.262978945133207 0.25710555877005 0.25710555877005 0.262978945133207 0.146977294151156 0.25710555877005 -0.79513196744018 -0.905895299997431 -0.79513196744018 0.435203617332957 -0.479122159317318 -0.792291214473615 0.466863736606086 0.503177257163891 0.507509960893735 0.205799194275742 0.616038338857744 0.460890975369338 0.614550066364006 0.503177257163891 0.276337529719392 0.608492847734568 -0.523369294310639 0.616038338857744 0.616038338857744 0.458072006859374 -0.757500713531139 -0.0087077962057926 0.501732139198535 0.0016604164576726 0.468325545584143 0.468325545584143 0.614573240142714 -0.649125941331981 0.608492847734568 0.494499103817303
-0.183148441928671 -0.221589082401976 0.363578608549056 -0.0887045927334329 -0.0945703609956484 -0.114648420322226 -0.115278296073991 -0.0945703609956484 -0.222119550015964 -0.115278296073991 0.973429983867958 -0.0871928134291895 0.973383487956372 -0.0716337696699201 -0.0580685880487317 -0.042375249516658 -0.0871928134291895 -0.0304096396922972 0.190520924835498 0.298330952766086 0.380706155249024 0.186837795882465 0.659108146684705 -0.0328473546080935 -0.0563082123747521 -0.0523547004302122 -0.0945703609956484 -0.137413540442759 -0.183148441928671 -0.0759751040088179 0.381472132211936 -0.183675956678236 -0.171487222540992 -0.3650323103105 1 0.189469112149858 0.395590406288279 0.381472132211936 0.196826428328605 0.3650323103105 0.196301182388129 0.208914267240453 -0.139699322135521 -0.112107741496559 -0.115278296073991 -0.18314844192867 -0.136839462153495 -0.167746909733779 -0.379361325348347 -0.183675956678236 -0.122163437605269 -0.164334762918506 -0.18314844192867 -0.0716337696699201 -0.18314844192867 -0.180508150312902 -0.182092889044638 -0.0938518361115029 -0.0360841500520735 -0.0449943510915947 -0.02446718756205 -0.042375249516658 0.19735166033395 0.300149410487485 0.266254990085112 0.195250626164281 -0.0981063232269401 -0.173085057819076 -0.115278296073991 -0.0513151342110356 -0.0909368107319547 -0.182620754943282 -0.18314844192867 -0.181564837503573 -0.100185612230491 -0.186837795882465 -0.22637193783677 -0.153661231497195 -0.118397824055472 -0.184067373553503 -0.215239636113192 -0.182620754943282 -0.191572402797336 -0.119267662202788 -0.215239636113192 -0.186837795882465 -0.02446718756205 -0.183675956678236 -0.119016010227294 -0.192635781837392 -0.137986547897122 0.188943065142082 -0.066114552260593 -0.172020156428832 -0.0959958119049931 -0.187364287803428 -0.116531967431079 0.300757359444304 -0.115278296073991 -0.0595764247791368 0.191572402797336 -0.190520924835498 0.190520924835498 0.196826428328605 -0.0482438491372272 0.413260656631358 0.197876883999841 0.172020156428832 0.189995063351983 0.396393902331532 0.187890659158522 0.316266517045231 0.189469112149858 0.19735166033395 -0.117155837225801 0.379942033564626 -0.226904636985925 0.650527635254795 -0.116531967431079 -0.115906132597747 -0.187364287803428 0.379942033564626 0.196826428328605 0.309988807168251 -0.0945703609956484 -0.0959958119049931 0.19735166033395 -0.0894532684565299 -0.171487222540992 -0.119267662202788 -0.174680111709328 -0.0952849889649763 -0.191046702647788 -0.190520924835498 0.198402104891718 0.300149410487485 0.300149410487485 0.355980758370404 -0.183675956678236 0.186837795882465 0.396393902331532 0.24357548134771 0.300149410487485 0.300757359444304 0.390812810000747 0.196301182388129 0.300757359444304 0.300149410487485 -0.0988027843360731 -0.183675956678236 -0.22637193783677 -0.116531967431079 -0.117155837225801 -0.182092889044638 -0.104789303860698 -0.18314844192867 -0.115278296073991 -0.181564837503573 -0.0856161863019707 -0.989443843851341 -0.225839505212426 -0.190520924835498 -0.222119550015964 -0.18314844192867 -0.216824413884826 -0.181564837503573 -0.1810365935382 -0.184203305818652 -0.183675956678236 -0.182620754943282 -0.0959958119049931 -0.170420348373512 -0.117155837225801 0.395590406288279 0.189995063351983 0.187364287803429 0.393989663040407 -0.13337146670558 -0.0641856589212645 -0.222119550015964 -0.0751233553465129 0.364304647841346 -0.0856161863019707 -0.0448475365809258 -0.0952849889649763 -0.066114552260593 0.913700335585746 -0.0945703609956484 -0.22637193783677 -0.0901973014784903 0.196826428328605 -0.0945703609956484 -0.120246935082876 0.196826428328605 -0.0856161863019707 -0.0938518361115029 -0.0928656865525122 -0.0959958119049931 -0.0536514612471823 -0.0938518361115029 0.300149410487485 0.395590406288279 0.300149410487485 -0.173085057819076 0.190520924835498 0.300757359444304 -0.170420348373512 -0.183675956678236 -0.185257533530631 -0.0751233553465129 -0.226904636985925 -0.147112932522888 -0.22637193783677 -0.183675956678236 -0.100872126898966 -0.222119550015964 0.191046702647789 -0.226904636985925 -0.226904636985925 -0.167211082952445 0.276512235522124 -0.0759751040088179 -0.18314844192867 -0.0751233553465129 -0.170953955882005 -0.170953955882005 -0.22637193783677 -0.152776345252166 -0.222119550015964 -0.180508150312902
0.29463090014594 0.356470358814376 0.485309657057741 0.142699079112609 0.152135340567768 0.184434914783513 0.185448195910933 0.152135340567768 0.357323722069679 0.185448195910933 0.184434914783513 -0.460195397760809 0.186458196532236 0.115237245899778 0.0934149381061321 -0.270836410371993 -0.460195397760809 0.112343558102191 0.988925789021553 0.616674635235418 0.49767808987991 0.963520762476739 0.272436689530616 -0.257970353180902 0.0984430999729748 0.0967926679307847 0.152135340567768 0.221057163722194 0.29463090014594 -0.182440739350879 0.49667877716581 0.295479513128219 0.275871496414136 -0.483019663032451 0.189469112149858 1 0.47895274793845 0.49667877716581 0.945991048777546 0.483019663032451 0.948560946281283 0.890348662206311 -0.729875884263884 -0.591694024553661 0.185448195910933 0.29463090014594 -0.71463456577085 0.269854455168184 -0.244339004815728 0.295479513128219 -0.696118028298827 -0.276020763042296 0.29463090014594 0.115237245899777 0.29463090014594 0.290383463000367 0.27126284575823 0.150979449580307 0.0580485725070147 -0.23747591668667 0.063168969773301 0.0825506568578707 0.937869429398228 0.625121544294842 0.0849957062688396 0.936991457612104 0.157823643040431 -0.901431126406652 0.185448195910933 0.0825506568578707 -0.353183348201452 0.271828661689681 0.29463090014594 0.292083355693318 0.161168595278784 0.300565963883948 0.364164538394512 0.206382658314304 0.190466580602253 -0.322399790540339 -0.330067653568637 0.293782010087892 -0.932982645629171 -0.693013185744837 -0.330067653568637 0.300565963883948 0.0631689697732998 0.295479513128219 0.191461056702315 -0.314058247335725 0.221978960819079 0.991651300964741 -0.247505524055673 -0.901830432306444 0.154428463458203 0.301412931441845 0.187464977034136 0.623859408173242 0.185448195910933 0.141487016787595 0.938642042602371 -0.938401888906522 0.938401888906522 0.945991048777546 0.126259131652544 0.438368117859681 0.940890543467927 0.901830432306443 0.991675924086896 0.47798190394814 0.991669074851164 0.567156373785924 1 0.948987078386862 0.188468596378409 0.498678996825528 0.365021491520455 0.275871496414136 0.187464977034136 0.186458196532236 0.301412931441845 0.491215663918956 0.945991048777546 0.0604240395838934 0.152135340567768 0.154428463458203 0.948987078386862 -0.354621459328236 -0.874485060084215 -0.693013185744837 -0.903939109715291 -0.502905132577028 -0.941346069570821 -0.944064817493402 0.943910276117787 0.625133594639253 0.625121544294842 0.480896123554214 0.295479513128219 0.963520762476739 0.47798190394814 0.761053422526253 0.625121544294842 0.623859408173242 0.477053240236252 0.942993693433925 0.623847281044672 0.625133594639253 0.158944040032839 0.295479513128219 0.364164538394512 0.187464977034136 0.188468596378409 0.292932832212087 -0.669752444967967 0.29463090014594 0.185448195910933 0.280450223573981 0.154428463458203 -0.189469112149859 0.363308014027033 -0.944064817493402 0.357323722069679 0.29463090014594 0.348805436528814 0.292083355693318 0.291233569621564 0.296327859695057 0.295479513128219 0.271828661689681 0.154428463458203 0.274155215931502 0.188468596378409 0.47895274793845 0.986108505063326 0.955020080636179 0.480898688274538 -0.703921949030356 -0.251883040391173 0.357323722069679 -0.18775621030087 0.484164352012404 0.154428463458203 -0.328376866597533 0.153284962588328 -0.247505524055673 0.205097574756478 0.152135340567768 0.364164538394512 -0.348419715088938 0.945991048777546 0.152135340567768 -0.634651916180237 0.945991048777546 0.154428463458203 0.150979449580307 0.150979449580307 0.154428463458203 -0.283167322833853 0.150979449580307 0.625133594639253 0.47895274793845 0.625133594639253 -0.907485445655593 0.988925789021553 0.623859408173242 -0.874861181365522 0.295479513128219 0.298023795824616 0.120850942408491 0.365021491520455 0.27501363033512 0.364164538394512 0.295479513128219 0.162272991432015 0.357323722069679 0.941346069570821 0.365021491520455 0.365021491520455 0.268992470620325 0.63213299151465 -0.182440739350879 0.29463090014594 -0.172708234421221 0.27501363033512 0.27501363033512 0.364164538394512 0.302283599260797 0.357323722069679 0.290383463000367
-0.462974933207063 -0.560147766173322 0.897937702277353 -0.2242334276145 -0.239061310619177 -0.289815977586369 -0.291408219819123 -0.239061310619177 -0.561488717838369 -0.291408219819123 0.385079562811517 -0.220411850346167 0.389303949783784 -0.181080654462883 -0.146789677215817 -0.129717842989451 -0.220411850346167 0.234560838382806 0.47390847424399 0.73498456439502 0.954121116152697 0.456477481614088 0.568817468327015 -0.123555609542644 -0.154690793165648 -0.152097349422586 -0.239061310619177 -0.347363177312805 -0.462974933207063 -0.169920125036847 0.956063195282642 -0.464308420423083 -0.433496919579048 -0.901657128604626 0.395590406288279 0.47895274793845 1 0.956063905366144 0.497551065950703 0.897414887145023 0.496223313982692 0.500939016570927 -0.353141329806969 -0.283393478998736 -0.291408219819123 -0.462974933207063 -0.345911983653557 -0.424041905635944 -0.604814873251205 -0.464308420423083 -0.337145351822278 -0.146835626605485 -0.462974933207063 -0.181080654462883 -0.462974933207063 -0.456300626717829 -0.438580178970093 -0.237244975155214 -0.091215938198908 -0.113739742866282 -0.09926199033118 -0.129717842989451 0.498878782692556 0.739692088285818 0.652041062490883 0.493567647396374 0.329518190927498 -0.428991489587217 -0.291408219819123 -0.129717842989451 -0.115588840942273 -0.439904616675209 -0.462974933207063 -0.458971791573885 -0.253255919855354 -0.472301129937693 -0.572238189395843 -0.325360803698001 -0.299293972182913 -0.137010262749896 -0.142451104974982 -0.461641010601762 -0.469032642005126 -0.335673879991149 -0.142451104974982 -0.472301129937693 -0.09926199033118 -0.464308420423083 -0.300856664710323 -0.115300441101537 -0.348811664043658 0.477622970978708 -0.167128805981236 -0.434844105656789 -0.242664661172389 -0.473632031578872 -0.294577334482066 0.741265106029686 -0.291408219819123 0.295409134610032 0.469032642005126 -0.466361510192349 0.466361510192349 0.497551065950703 0.249355668476246 0.835915368973202 0.492943353306412 0.434844105656789 0.480282282714228 0.993906613234428 0.474962628445545 0.771873604271615 0.47895274793845 0.498878782692556 -0.296154394453202 0.95631666453115 -0.573584782085369 0.569225938208046 -0.294577334482066 -0.292995307154346 -0.473632031578872 0.956317036914436 0.497551065950703 0.778991025285039 -0.239061310619177 -0.242664661172389 0.498878782692556 -0.106276570527061 -0.407519791136334 -0.335673879991149 -0.43314473996909 -0.240867795200118 -0.467696948770763 -0.466277533818235 0.494275522395627 0.744472603893152 0.739692088285818 0.896905186752195 -0.464308420423083 0.456477481614088 0.993906646375982 0.563911650695477 0.739692088285818 0.741265106029686 0.983843664570302 0.496223313982692 0.741265106029686 0.744472603893152 -0.249760314622173 -0.464308420423083 -0.572238189395843 -0.294577334482066 -0.273144272013456 -0.460306635727514 -0.320779773955903 -0.462974933207063 -0.291408219819123 -0.458971791573885 -0.228264652863496 -0.395590406288278 -0.570892270445633 -0.466277533818235 -0.561488717838369 -0.462974933207063 -0.548103317062799 -0.458971791573885 -0.457636460997168 -0.465641489001171 -0.464308420423083 -0.439904616675209 -0.242664661172389 -0.430800003398774 -0.296154394453202 0.9959389261992 0.472575131100938 0.45781475853348 0.991886539620454 -0.337145351822278 -0.0924834012666427 -0.561488717838369 -0.189901863524386 0.899795479970381 -0.242664661172389 -0.0728713962585303 -0.240867795200118 -0.167128805981236 0.428220895775787 -0.239061310619177 -0.572238189395843 -0.111017809877132 0.497551065950703 -0.239061310619177 -0.303968279238927 0.497551065950703 -0.242664661172389 -0.237244975155214 -0.237244975155214 -0.242664661172389 -0.135623767397647 -0.237244975155214 0.744472603893152 0.9959389261992 0.744472603893152 -0.437536034918257 0.47390847424399 0.741265106029686 -0.413342275955707 -0.464308420423083 -0.468306436621794 -0.189901863524386 -0.573584782085369 -0.424256393761623 -0.572238189395843 -0.464308420423083 -0.254991337746087 -0.561488717838369 0.467696948770763 -0.573584782085369 -0.573584782085369 -0.422687406707717 0.673627976513337 -0.169920125036847 -0.462974933207063 -0.189901863524386 -0.432148892300048 -0.432148892300048 -0.572238189395843 0.491538798227516 -0.561488717838369 -0.456300626717829
-0.480109623910661 -0.580878820995675 0.932444355946178 -0.232532301164665 -0.247908963748648 -0.300542059671426 -0.30219323074941 -0.247908963748648 -0.582269401248322 -0.30219323074941 0.37133641150514 -0.228569287417171 0.375410033817469 -0.187782444957531 -0.152222359499825 -0.134518697115538 -0.228569287417171 0.226189568121384 0.492044495583828 0.763343093545488 0.997992050013008 0.474597140495349 0.548516872585572 -0.128128399562921 -0.16041589555343 -0.157726468522275 -0.247908963748648 -0.360219079821055 -0.480109623910661 -0.199162920678589 0.995975045130948 -0.481492463455208 -0.449540629735225 -0.936296762010815 0.381472132211936 0.49667877716581 0.956063905366144 1 0.515965418462738 0.932151107121346 0.514588526427584 0.458317962772349 -0.366211081594574 -0.293881864571629 -0.30219323074941 -0.480109623910661 -0.358714177520759 -0.439735685962462 -0.570602875616061 -0.481492463455208 -0.349623092864571 -0.11921386075294 -0.480109623910661 -0.187782444957531 -0.480109623910661 -0.473188301505118 -0.44857274677595 -0.246025405754572 -0.0945918377912452 -0.117949247906264 -0.102935674111782 -0.134518697115538 0.517342273968014 0.768215269409062 0.677565200039221 0.511834573687299 0.317757976173289 -0.445509664485821 -0.30219323074941 -0.134518697115538 -0.127220103806011 -0.449957645171405 -0.480109623910661 -0.475958326105718 -0.26262891511779 -0.489780982949136 -0.593416710479401 -0.287690786917026 -0.310370834611039 -0.108423072426491 -0.110356780699056 -0.478726332863085 -0.487559014252592 -0.348097161897758 -0.110356780699056 -0.489780982949136 -0.102935674111782 -0.481492463455208 -0.311991362349821 -0.0937751643352469 -0.361721175009606 0.495299785194033 -0.173314238912372 -0.450937675136023 -0.251645674215751 -0.491161141226782 -0.3054796342668 0.769843377852663 -0.30219323074941 0.284866242111168 0.487559014252592 -0.484779516031462 0.484779516031462 0.515965418462738 0.25420681828407 0.878208923958421 0.518719107612048 0.450937675136023 0.498057517990401 0.954097775389546 0.492540983450226 0.802115676742663 0.49667877716581 0.517342273968014 -0.307115061188041 0.995988963496656 -0.594813140530701 0.548448340249287 -0.3054796342668 -0.303839056147232 -0.491161141226782 0.995988963496656 0.515965418462738 0.812611934116405 -0.247908963748648 -0.251645674215751 0.517342273968014 -0.117926349098902 -0.424526013434196 -0.348097161897758 -0.449806009521873 -0.249782306278767 -0.486169187924139 -0.484708784975535 0.520095933984217 0.772885122847296 0.768215269409062 0.931875698527255 -0.481492463455208 0.474597140495349 0.958231776962202 0.588133581081756 0.768215269409062 0.769843377852663 0.9514475321446 0.514588526427584 0.769843377852663 0.772885122847296 -0.259003937622319 -0.481492463455208 -0.593416710479401 -0.3054796342668 -0.285429900741141 -0.477342572808101 -0.332651825370501 -0.480109623910661 -0.30219323074941 -0.475958326105718 -0.238154719486357 -0.381472132211936 -0.592020979102492 -0.484708784975535 -0.582269401248322 -0.480109623910661 -0.568388607124684 -0.475958326105718 -0.47457357497774 -0.482874868868044 -0.481492463455208 -0.449957645171405 -0.251645674215751 -0.446743900754541 -0.307115061188041 0.960191797380628 0.490659525680228 0.475989294904174 0.96000378726831 -0.349623092864571 -0.106177196808367 -0.582269401248322 -0.196930126745868 0.934368540795985 -0.251645674215751 -0.0842240201288663 -0.249782306278767 -0.173314238912372 0.412938068195349 -0.247908963748648 -0.593416710479401 -0.122658794628445 0.515965418462738 -0.247908963748648 -0.315218137654338 0.515965418462738 -0.251645674215751 -0.246025405754572 -0.246025405754572 -0.251645674215751 -0.140643199638434 -0.246025405754572 0.772885122847296 0.960191797380628 0.772885122847296 -0.453729232632159 0.492044495583828 0.769843377852663 -0.429940121843529 -0.481492463455208 -0.485638446133483 -0.196930126745868 -0.594813140530701 -0.440274113662743 -0.593416710479401 -0.481492463455208 -0.264428560781275 -0.582269401248322 0.486169187924139 -0.594813140530701 -0.594813140530701 -0.438331057062764 0.705122216432878 -0.199162920678589 -0.480109623910661 -0.196930126745868 -0.448142712000329 -0.448142712000329 -0.593416710479401 0.561240234768332 -0.582269401248322 -0.473188301505118
0.306071776517851 0.37031253661523 0.42133881502459 0.148240257996779 0.158042940966682 0.191596746952701 0.192649375019301 0.158042940966682 0.371199037004145 0.192649375019301 0.191596746952701 -0.442993424051886 0.193698595193741 0.119712048383583 0.0970423538240103 -0.260712622013162 -0.442993424051886 0.116705995167656 0.940333178708629 0.562955505418475 0.517003535705532 0.915453399241035 0.283015737697487 -0.248327494398108 0.102265765334621 0.100551245007917 0.158042940966682 0.22964108238116 0.306071776517851 -0.372078680767717 0.515965418462738 0.306953342174859 0.286583922311911 -0.418441108511855 0.196826428328605 0.945991048777546 0.497551065950703 0.515965418462738 1 0.418441108511855 0.997331425739236 0.936820310860159 -0.687452367776966 -0.551015448805449 0.192649375019301 0.306071776517851 -0.6952291077753 0.28033323203259 -0.198417812838809 0.306953342174859 -0.654219853588161 -0.260954145001286 0.306071776517851 0.119712048383583 0.306071776517851 0.301659406219455 0.283753422501405 0.15684216532564 0.0603026692134007 -0.228599134139031 0.0656218977362515 0.0857561993147653 0.991997671688982 0.571244077189851 0.133692596117079 0.991993950315998 0.163952127146124 -0.867342034054321 0.192649375019301 0.0857561993147653 -0.324462055813359 0.284405172248397 0.306071776517851 0.303425307814174 0.167426967950169 0.31223730600284 0.378305490551064 0.232008647642313 0.197862629694766 -0.312319379083448 -0.307003077865017 0.305189923025884 -0.88423337626613 -0.6511661882895 -0.307003077865017 0.31223730600284 0.0656218977362515 0.306953342174859 0.198895722511914 -0.308963340939088 0.230598673980999 0.948846606765431 -0.234885577346103 -0.873968795194728 0.16042510860932 0.313117162341636 0.194744470207623 0.570131537563139 0.192649375019301 0.146981129816797 0.889895167331911 -0.889810067389344 0.889810067389344 0.994657397880637 0.131161927372022 0.455390485300895 0.989352019023943 0.873968795194728 0.943154027888461 0.496542522906886 0.943441887912545 0.509034376937021 0.945991048777546 0.997338598497441 0.19578706131228 0.518043309085794 0.379195720209664 0.26990554167933 0.194744470207623 0.193698595193741 0.313117162341636 0.511003430511949 0.994657397880637 0.112399117370786 0.158042940966682 0.16042510860932 0.997338598497441 -0.337512167420175 -0.828512245558857 -0.6511661882895 -0.857551917902539 -0.473086619145224 -0.89267774434651 -0.895474389305107 0.99205816609671 0.571424389691299 0.571244077189851 0.416135077103271 0.306953342174859 0.915453399241035 0.496542522906886 0.802690919150295 0.571244077189851 0.570131537563139 0.503633512750589 0.997331425739236 0.569950183639232 0.571424389691299 0.165116030517092 0.306953342174859 0.378305490551064 0.194744470207623 0.19578706131228 0.304307770539846 -0.628320660775282 0.306071776517851 0.192649375019301 0.292485036498426 0.16042510860932 -0.196826428328605 0.377415706300141 -0.895474389305107 0.371199037004145 0.306071776517851 0.362349976070321 0.303425307814174 0.302542523515199 0.307834631071191 0.306953342174859 0.284405172248397 0.16042510860932 0.284800996569694 0.19578706131228 0.497551065950703 0.93759203965317 0.906884904764278 0.499572569517943 -0.677609545822343 -0.239625161598359 0.371199037004145 -0.3816731116062 0.41270729101086 0.16042510860932 -0.311089596925736 0.159237204209209 -0.234885577346103 0.213061763155608 0.158042940966682 0.378305490551064 -0.331297275140613 1 0.158042940966682 -0.602300864252547 1 0.16042510860932 0.15684216532564 0.15684216532564 0.16042510860932 -0.27258260845749 0.15684216532564 0.571424389691299 0.497551065950703 0.571424389691299 -0.873367348311006 0.940333178708629 0.570131537563139 -0.829029579033772 0.306953342174859 0.309596422464348 0.12554373155871 0.379195720209664 0.285692744249159 0.378305490551064 0.306953342174859 0.168574249149906 0.371199037004145 0.89267774434651 0.379195720209664 0.379195720209664 0.279437775575839 0.584471003979782 -0.372078680767717 0.306071776517851 -0.367501075527207 0.285692744249159 0.285692744249159 0.378305490551064 0.213408902929229 0.371199037004145 0.301659406219455
-0.494778776108212 -0.601383614885608 0.992014950687157 -0.243004770339317 -0.259073945852098 -0.314077458580872 -0.305000337713143 -0.259073945852098 -0.602854889816056 -0.305000337713143 0.355333395936834 -0.191622853107481 0.359231462501695 -0.196239531807437 -0.130527147363058 -0.140576964727828 -0.191622853107481 0.216441762444684 0.479122159317318 0.780841743679288 0.929957967431655 0.511839063570945 0.517637959556883 -0.133898869764695 -0.139750005319013 -0.137501139957345 -0.259073945852098 -0.366995354214033 -0.494778776108212 0.00870779620579207 0.932148020054837 -0.496258909411275 -0.462315658211733 -0.996004618319594 0.3650323103105 0.483019663032451 0.897414887145023 0.932151107121346 0.418441108511855 1 0.423571474909826 0.365740963093977 -0.382703991371865 -0.30711731079695 -0.305000337713143 -0.494778776108212 -0.374869452068771 -0.451919736930766 -0.596546124407179 -0.496258909411275 -0.365368935676221 -0.0886647887211918 -0.494778776108212 -0.196239531807437 -0.494778776108212 -0.487427105492795 -0.464680850310186 -0.25710555877005 -0.0371471650806565 -0.123261283510286 -0.0542344009213806 -0.140576964727828 0.421121475364817 0.790589149643962 0.607048223128531 0.412677081450397 0.304063962653194 -0.427413391178132 -0.305000337713143 -0.140576964727828 -0.160783623069434 -0.466138805259446 -0.494778776108212 -0.490395011159994 -0.274456834095788 -0.505065307283575 -0.609017579119017 -0.31291760358054 -0.313080348227597 -0.0756848848201337 -0.0856453822697881 -0.493297614104534 -0.524809441209143 -0.363774281934411 -0.0856453822697881 -0.505065307283575 -0.107571549079295 -0.496258909411275 -0.314916169983365 -0.0589578030309782 -0.368558103790132 0.481701134033711 -0.181119726646538 -0.432009477267405 -0.262978945133207 -0.506539926359559 -0.308687466156238 0.787747524927651 -0.305000337713143 0.272589722044331 0.524809441209143 -0.521928934656329 0.521928934656328 0.41902798863597 0.227959264762101 0.826576722063932 0.42320375969399 0.432009477267405 0.484659394608833 0.895506808864185 0.478580625325052 0.86207766641204 0.483019663032451 0.420545450033405 -0.310368236738868 0.931917883586561 -0.610488020857794 0.517163754051672 -0.308687466156238 -0.306848735240094 -0.506539926359559 0.931921354343406 0.41902798863597 0.736430411263894 -0.259073945852098 -0.262978945133207 0.420545450033405 -0.155528456647422 -0.461938035756219 -0.363774281934411 -0.432133596278395 -0.261031657400207 -0.523369294310639 -0.521928934656329 0.417636403026514 0.790589149643962 0.790589149643962 0.996015652164889 -0.496229044917912 0.511839063570945 0.899764513390993 0.516745868693814 0.790589149643962 0.787747524927651 0.891948519889015 0.416922982090702 0.792310098591269 0.790589149643962 -0.270668599861834 -0.496258909411275 -0.608994198652512 -0.308687466156238 -0.299677919530446 -0.49187729635496 -0.347633339635983 -0.494778776108212 -0.305000337713143 -0.490363686937427 -0.250086856893457 -0.3650323103105 -0.60747692257576 -0.521928934656329 -0.602842390134149 -0.494778776108212 -0.588186721512545 -0.490395011159994 -0.488943182430816 -0.497738045070789 -0.496258909411275 -0.466138805259446 -0.262978945133207 -0.459465707448982 -0.310368236738868 0.901661587384261 0.477638110442765 0.513281379514198 0.901232990526252 -0.365368935676221 -0.110883142869969 -0.602854889816056 0.0087975717217146 0.994007612723525 -0.262978945133207 -0.122634218027068 -0.261031657400207 -0.181119726646538 0.395142198656751 -0.259073945852098 -0.608970717047859 -0.159474271337349 0.418441108511855 -0.259073945852098 -0.329414497529254 0.418441108511855 -0.262978945133207 -0.25710555877005 -0.25710555877005 -0.262978945133207 -0.146977294151156 -0.25710555877005 0.790589149643962 0.901661587384261 0.790589149643962 -0.435203617332957 0.479122159317318 0.787747524927651 -0.466863736606086 -0.496258909411275 -0.500693445012797 -0.205799194275742 -0.610488020857794 -0.453545803947762 -0.608970717047859 -0.496258909411275 -0.276337529719392 -0.602842390134149 0.523369294310639 -0.610488020857794 -0.610488020857794 -0.450448859283017 0.757500713531139 0.00870779620579208 -0.494778776108212 -0.0016604164576726 -0.460769729856388 -0.460851001239566 -0.609017579119017 0.649125941331981 -0.602842390134149 -0.487427105492795
0.305255001253089 0.36932433011158 0.426429645344087 0.14784466785988 0.157621191642322 0.191085456805337 0.192135275855773 0.157621191642322 0.370208464808375 0.192135275855773 0.191085456805337 -0.444178748026046 0.193181696108261 0.119392587892563 0.0967833890963902 -0.2614102145833 -0.444178748026046 0.116394556552874 0.942913334282204 0.567010883593066 0.515623873377425 0.9179803304516 0.282260489184476 -0.248991947901414 0.101992861545491 0.100282916543601 0.157621191642322 0.229028268099504 0.305255001253089 -0.358976046566936 0.514588526427584 0.306134214386676 0.285819151833281 -0.423571474909826 0.196301182388129 0.948560946281283 0.496223313982692 0.514588526427584 0.997331425739236 0.423571474909826 1 0.934292640438408 -0.689351096083257 -0.552541797957423 0.192135275855773 0.305255001253089 -0.697089342452021 0.279585141985151 -0.20245651218896 0.306134214386676 -0.65603355509533 -0.262148642111081 0.305255001253089 0.119392587892563 0.305255001253089 0.300854405692501 0.282812874794472 0.15642362036025 0.0601417470624825 -0.229210800180683 0.0654467808290098 0.085527352528573 0.989323370802373 0.575329865236676 0.127849553940964 0.989265265730225 0.163514608719624 -0.869692474617694 0.192135275855773 0.085527352528573 -0.325715236307432 0.283457898660495 0.305255001253089 0.302615594847677 0.166980176652939 0.31140407756479 0.377295954256274 0.231154075996909 0.197334618573996 -0.313886131260344 -0.308533789908937 0.304375501052653 -0.8868044171733 -0.652971972980471 -0.308533789908937 0.31140407756479 0.0654467808290098 0.306134214386676 0.198364954506243 -0.310638302632743 0.229983304295047 0.95141118691826 -0.234384365793585 -0.876307286263371 0.159997002293705 0.312281585941608 0.194224780127001 0.574203833009966 0.192135275855773 0.146588899756949 0.892468621227286 -0.89237051385174 0.89237051385174 0.991975997527162 0.130811912028645 0.454175241973224 0.986684750462452 0.876307286263371 0.945729072724182 0.495217462310882 0.945992095179976 0.51333882826496 0.948560946281283 0.994677126384224 0.195264588999871 0.516660872045207 0.37818380827092 0.268936854486775 0.194224780127001 0.193181696108261 0.312281585941608 0.509584436594126 0.991975997527162 0.107313578677485 0.157621191642322 0.159997002293705 0.994677126384224 -0.338748781834936 -0.830835834125835 -0.652971972980471 -0.85992033108846 -0.474384858213111 -0.895245879212593 -0.898037236778255 0.989410785209484 0.575496927945789 0.575329865236676 0.421271496758913 0.306134214386676 0.9179803304516 0.495217462310882 0.800518748909749 0.575329865236676 0.574203833009966 0.502289529321605 0.994642916701555 0.574035792136309 0.575496927945789 0.164675406128014 0.306134214386676 0.377295954256274 0.194224780127001 0.195264588999871 0.303495702656033 -0.630046866993753 0.305255001253089 0.192135275855773 0.291598782257365 0.159997002293705 -0.196301182388129 0.3764085444607 -0.898037236778255 0.370208464808375 0.305255001253089 0.361383018250791 0.302615594847677 0.301735166324159 0.307013151498143 0.306134214386676 0.283457898660495 0.159997002293705 0.284040983960808 0.195264588999871 0.496223313982692 0.940164878839802 0.909414321275888 0.498239423017544 -0.679422635579832 -0.239269864686156 0.370208464808375 -0.368418136738304 0.417777944287471 0.159997002293705 -0.312358965199654 0.1588122679047 -0.234384365793585 0.212493192018498 0.157621191642322 0.377295954256274 -0.332539128366203 0.997331425739236 0.157621191642322 -0.603936189795506 0.997331425739236 0.159997002293705 0.15642362036025 0.15642362036025 0.159997002293705 -0.273311961723705 0.15642362036025 0.575496927945789 0.496223313982692 0.575496927945789 -0.875719029850373 0.942913334282204 0.574203833009966 -0.83133963619289 0.306134214386676 0.308770241420135 0.125208708788073 0.37818380827092 0.284930351945369 0.377295954256274 0.306134214386676 0.168124396247597 0.370208464808375 0.895245879212593 0.37818380827092 0.37818380827092 0.278692075120452 0.588069004706206 -0.358976046566936 0.305255001253089 -0.354120880480246 0.284930351945369 0.284930351945369 0.377295954256274 0.221040565471202 0.370208464808375 0.300854405692501
0.313745137543864 0.384226162699583 0.36932844099297 0.157344240496143 0.167748942481735 0.20336341178966 0.204480685638898 0.167748942481735 0.385300406278298 0.204480685638898 0.20336341178966 -0.417361698561429 0.205594342304714 0.127064008021097 0.10300208367641 -0.245627715564177 -0.417361698561429 0.123873341959512 0.884422596530354 0.531098244546977 0.459705425817891 0.860634485655239 0.300396780862552 -0.23395919495491 0.108546284206291 0.106726468845298 0.167748942481735 0.227173292403688 0.313745137543864 -0.335718634183348 0.457927927847556 0.314579223207499 0.29303657972887 -0.365740963093977 0.208914267240453 0.890348662206311 0.500939016570927 0.458317962772349 0.936820310860159 0.365740963093977 0.934292640438408 1 -0.65385474799327 -0.527343205689904 0.204480685638898 0.313745137543864 -0.655002953895905 0.286392370939528 -0.209617541453245 0.314773246083925 -0.622842046937972 -0.268646188801178 0.313745137543864 0.127064008021097 0.313745137543864 0.308986528965199 0.281181791976107 0.166474422767596 0.0640060791548198 -0.215372323230611 0.0664819119581692 0.0591311923294215 0.939347775165249 0.538842991416361 0.0802941726979314 0.929238227807782 0.17402103363915 -0.822503196043414 0.204480685638898 0.0910228046777325 -0.308231951052405 0.28172455715702 0.313745137543864 0.310850435836763 0.177709277268417 0.320724852697273 0.39326672905246 0.189052452276297 0.210014105564826 -0.320133246745368 -0.321425521506223 0.323932764921573 -0.82814664606987 -0.619992960721102 -0.321425521506223 0.320724852697273 0.0696519811740371 0.314579223207499 0.211110644432693 -0.308029408642953 0.227801430856728 0.893342917702595 -0.198084081129306 -0.823400712172728 0.170277407849581 0.321568449506399 0.206704448371291 0.537815793270921 0.204480685638898 0.156007784597833 0.833799602353274 -0.834015564207418 0.834015564207418 0.936820310860159 0.139217066424759 0.37890640481474 0.941874410302664 0.823400712172728 0.88737709636801 0.499895837951216 0.888246084187442 0.472125026052617 0.890348662206311 0.939347088432801 0.207811068851632 0.460710915368215 0.394251349323513 0.289996456398051 0.206704448371291 0.205594342304714 0.321568449506399 0.453736357892319 0.936820310860159 0.0715614490003577 0.167748942481735 0.170277407849581 0.939347088432801 -0.322001161686977 -0.784335932283357 -0.619992960721102 -0.812281828645423 -0.456096130836803 -0.836727884273923 -0.839669408127152 0.933804170975328 0.539173099329548 0.538842991416361 0.36318729180356 0.314579223207499 0.860634485655239 0.499895837951216 0.753254417782466 0.538842991416361 0.537815793270921 0.507569144597272 0.934293398337833 0.53748377563855 0.539173099329548 0.175256416620741 0.314579223207499 0.39326672905246 0.206704448371291 0.207811068851632 0.311881523275014 -0.599214461737932 0.313745137543864 0.204480685638898 0.299572865937942 0.170277407849581 -0.208914267240452 0.400594200668493 -0.839669408127152 0.385215191136168 0.313745137543864 0.375404829072973 0.310850435836763 0.309816854544502 0.315609140550163 0.314773246083925 0.28172455715702 0.170277407849581 0.290716892186344 0.207811068851632 0.500939016570927 0.881836272208125 0.851947379667971 0.503251566024836 -0.638402864808051 -0.203084198521005 0.385300406278298 -0.345346577954855 0.360532041372714 0.170277407849581 -0.294611921176633 0.169016549846881 -0.198084081129306 0.226146674024384 0.167748942481735 0.401538629861067 -0.315447251860708 0.936820310860159 0.167748942481735 -0.575580292678031 0.936820310860159 0.170277407849581 0.166474422767596 0.166474422767596 0.170277407849581 -0.256810901217348 0.166474422767596 0.539173099329548 0.500939016570927 0.539173099329548 -0.828498025076771 0.884422596530354 0.537815793270921 -0.785176853692126 0.314773246083925 0.31784403251068 0.133253836428065 0.394251349323513 0.291767589142434 0.401538629861067 0.314773246083925 0.178927017249766 0.385215191136168 0.836727884273924 0.394251349323513 0.394251349323513 0.285344320101652 0.524239832287569 -0.335718634183348 0.324868776297952 -0.359589396831616 0.303238192287276 0.291993937378637 0.39326672905246 0.132596438937939 0.385215191136168 0.308986528965199
-0.217237187441991 -0.262832642865749 -0.384234162436079 -0.105214852147653 -0.112172394270599 -0.135987508892745 -0.136734621100256 -0.112172394270599 -0.263461844464619 -0.136734621100256 -0.135323330034182 -0.103421690924834 -0.128560867337925 -0.0849666996076399 -0.068876680650916 -0.060866231302997 -0.103421690924834 -0.0828331263871424 -0.733249233679412 -0.468269620836348 -0.366947894614793 -0.732780931683209 -0.200872957182436 -0.057974786936728 -0.0725840438005883 -0.0713671476273366 -0.112172394270599 -0.162989817046095 -0.217237187441991 -0.0901160705310079 -0.366211081594574 -0.217862886570649 -0.203405508202755 0.382703991371865 -0.139699322135521 -0.729875884263884 -0.353141329806969 -0.366211081594574 -0.687452367776966 -0.382703991371865 -0.689351096083257 -0.65385474799327 1 0.802493095763224 -0.136734621100256 -0.217237187441991 0.971204749345985 -0.198969024737016 0.284068279345177 -0.217862886570649 0.954703749930846 0.391693781660917 -0.217237187441991 -0.0849666996076399 -0.217237187441991 -0.214105468064003 -0.201043128175732 -0.111320132993924 -0.0428003601122618 -0.0499106580184192 -0.046575730245411 -0.060866231302997 -0.685589994900069 -0.465432605410187 0.130890528526393 -0.693178482013545 -0.116366492139722 0.784415195218707 -0.136734621100256 -0.060866231302997 0.0658285172330993 -0.201141853453633 -0.217237187441991 -0.215358832552884 -0.118832791553762 -0.22161322727045 -0.268505713581803 -0.168363820876046 -0.140434775345124 0.428111401994 0.436845295532623 -0.21661128401989 0.70685322135388 0.950536942743668 0.436845295532623 -0.22161322727045 -0.046575730245411 -0.217862886570649 -0.141168022234193 0.41707876721997 -0.16366947626928 -0.72447808403613 -0.0784202105725321 0.781770651117589 -0.113863159112065 -0.222237713195183 -0.13822163369355 -0.464491782989576 -0.136734621100256 -0.104321174633313 -0.714328586892133 0.710871391824281 -0.710871391824281 -0.687452367776966 -0.0930933538725244 -0.323217479703947 -0.69113810320569 -0.774143996450914 -0.735278694461213 -0.35242550733962 -0.721114252269205 -0.441713917238802 -0.729875884263884 -0.693017104875783 -0.138961622077337 -0.367685883093426 -0.269137562063267 -0.16921031927477 -0.13822163369355 -0.137479314525751 -0.222237713195183 -0.356913335460269 -0.687452367776966 0.2087723090293 -0.112172394270599 -0.113863159112065 -0.693017104875783 0.0542921370024539 0.799478180966269 0.950536942743668 0.799743718781131 0.682071949300806 0.716333100855249 0.718348766583332 -0.689268848274036 -0.465432605410187 -0.465432605410187 -0.381179165552354 -0.217862886570649 -0.732780931683209 -0.35242550733962 -0.55076337117961 -0.465432605410187 -0.464491782989576 -0.346282554845903 -0.681879492422929 -0.464491782989576 -0.465432605410187 -0.117192582992135 -0.217862886570649 -0.268505713581803 -0.13822163369355 -0.138961622077337 -0.215985168384068 0.908360893728427 -0.217237187441991 -0.136734621100256 -0.215358832552884 -0.113863159112065 0.139699322135522 -0.267874181232431 0.718348766583332 -0.263461844464619 -0.217237187441991 -0.257181144131394 -0.215358832552884 -0.214732268482165 -0.218488389265934 -0.217862886570649 -0.201141853453633 -0.113863159112065 -0.202140060672559 -0.138961622077337 -0.353141329806969 -0.735278694461213 -0.723218657354252 -0.354576110087422 0.946170117560723 -0.0761322994142462 -0.263461844464619 -0.0891057890246082 -0.383468404708251 -0.113863159112065 0.0470565289843645 -0.113020033314038 -0.0784202105725321 -0.130576902633788 -0.112172394270599 -0.268505713581803 0.0575925534404044 -0.687452367776966 -0.112172394270599 0.86075532253639 -0.687452367776966 -0.113863159112065 -0.111320132993924 -0.111320132993924 -0.113863159112065 0.13214492403967 -0.111320132993924 -0.465432605410187 -0.353141329806969 -0.465432605410187 0.784415195218707 -0.733249233679412 -0.464491782989576 0.804555869884528 -0.217862886570649 -0.219738836502407 -0.0891057890246082 -0.269137562063267 -0.202772986582942 -0.268505713581803 -0.217862886570649 -0.119647084671118 -0.263461844464619 -0.71633310085525 -0.269137562063267 -0.269137562063267 -0.198333466488705 -0.488965592271331 -0.0901160705310079 -0.217237187441991 -0.0891057890246082 -0.202772986582942 -0.202772986582942 -0.268505713581803 -0.248423088650768 -0.263461844464619 -0.214105468064003
-0.174331343065219 -0.210921381240966 -0.308345262511319 -0.0844341924202419 -0.090017571937386 -0.109129036996468 -0.109728589384757 -0.090017571937386 -0.211426311179902 -0.109728589384757 -0.109129036996468 -0.0829951929193367 -0.110326200717175 -0.0681851898049208 -0.0552730606814474 -0.0330107393245591 -0.0829951929193367 -0.0664730120261653 -0.588427447501404 -0.375783137676833 -0.294473151933223 -0.600027103547523 -0.161199161264447 -0.0237722975919462 -0.0582481940125479 -0.057271643235251 -0.090017571937386 -0.130798202859203 -0.174331343065219 -0.0723175244184414 -0.293881864571629 -0.174833462295993 -0.163231515972921 0.30711731079695 -0.112107741496559 -0.591694024553661 -0.283393478998736 -0.293881864571629 -0.551015448805449 -0.30711731079695 -0.552541797957423 -0.527343205689904 0.802493095763224 1 -0.109728589384757 -0.174331343065219 0.778240679100587 -0.159671268622198 0.222388161323798 -0.174833462295993 0.840567658628505 0.386564672855015 -0.174331343065219 -0.0681851898049208 -0.174331343065219 -0.171818159886516 -0.153628432807582 -0.0893336381470687 -0.0343469934862731 -0.0083219185129721 -0.037376701952072 -0.0330107393245591 -0.549496972255908 -0.373506452384765 0.223457580088915 -0.555618443473851 -0.093383306520314 0.628867267341836 -0.109728589384757 -0.0330107393245591 -0.0289176399506652 -0.154309137100831 -0.174331343065219 -0.172823976235318 -0.095362494772165 -0.177843084814343 -0.215473981322375 -0.127616185569184 -0.112697937619522 0.389934195932739 0.4005220944253 -0.173829059890369 0.575889749154055 0.844252400592528 0.4005220944253 -0.177843084814343 -0.037376701952072 -0.174833462295993 -0.113286363185489 0.37489696984948 -0.13134362469328 -0.574743932294684 -0.0629316775527547 0.623396799709938 -0.0913743990492231 -0.178344230457343 -0.110921906724189 -0.372751448887885 -0.109728589384757 -0.0837170223851434 -0.585197762619061 0.579119576596047 -0.579119576596048 -0.551015448805449 -0.0747067737441457 -0.259379795892408 -0.557279808591113 -0.61391685478025 -0.590056075766921 -0.282819036410897 -0.578063993782423 -0.354472368886667 -0.591694024553661 -0.558789025485476 -0.111515742293121 -0.295065382592079 -0.215981035366318 -0.163231515972921 -0.110921906724189 -0.110326200717175 -0.178344230457343 -0.281399871347674 -0.551015448805449 0.272026970699124 -0.090017571937386 -0.0913743990492231 -0.558789025485476 -0.0567631692437625 0.653738160986076 0.844252400592528 0.641788812701863 0.836524704754502 0.586808041922813 0.588427447501403 -0.555778443460291 -0.373506452384765 -0.373506452384765 -0.305893648604552 -0.174833462295993 -0.600027103547523 -0.282819036410897 -0.441273130804012 -0.373506452384765 -0.372751448887885 -0.286857898788795 -0.543232620228304 -0.372751448887885 -0.373506452384765 -0.0940462387258483 -0.174833462295993 -0.215473981322375 -0.110921906724189 -0.111515742293121 -0.173326606415473 0.883451832089929 -0.174331343065219 -0.109728589384757 -0.172823976235318 -0.0913743990492231 0.112107741496559 -0.214967180972254 0.588427447501403 -0.211426311179902 -0.174331343065219 -0.20638609252593 -0.172823976235318 -0.172321162894513 -0.17533542389034 -0.174833462295993 -0.154309137100831 -0.0913743990492231 -0.162216003066888 -0.111515742293121 -0.283393478998736 -0.590056075766921 -0.589049796935402 -0.284544880267738 0.799020963068509 -0.0610956446445129 -0.211426311179902 -0.0715067804847823 -0.30773074722171 -0.0913743990492231 -0.0626631300634005 -0.0906977964174461 -0.0629316775527547 -0.0927167362337776 -0.090017571937386 -0.215473981322375 -0.0597253050486655 -0.551015448805449 -0.090017571937386 0.910400144664794 -0.551015448805449 -0.0913743990492231 -0.0893336381470687 -0.0893336381470687 -0.0913743990492231 -0.0415965694217039 -0.0893336381470687 -0.373506452384765 -0.283393478998736 -0.373506452384765 0.628867267341836 -0.588427447501404 -0.372751448887885 0.657830726004916 -0.174833462295993 -0.176338899164225 -0.0715067804847823 -0.215981035366318 -0.162723921740101 -0.215473981322375 -0.174833462295993 -0.0960159593767698 -0.211426311179902 -0.586808041922813 -0.215981035366318 -0.215981035366318 -0.159161237515973 -0.405435011889696 -0.0723175244184485 -0.174331343065219 -0.0715067804847823 -0.162723921740101 -0.162723921740101 -0.215473981322375 -0.199357813470418 -0.211426311179902 -0.171818159886516
0.0832208259889223 0.493509039835684 -0.295141501795159 0.741133721141673 0.820365708172413 0.983555222163696 1 0.820365708172413 0.501174073182717 1 -0.112215349887631 -0.0853424062812564 -0.113446370975046 0.621398581602401 -0.0568362556331335 -0.0502261236904811 -0.0853424062812564 -0.068352956352417 0.186477687012541 0.291999768970795 -0.302801240496326 0.18287272147543 -0.165758085847196 -0.0478401365959048 -0.0598955296531394 -0.0588913607337272 0.807076535883131 0.15292190018049 0.0832208259889223 -0.0743627592524788 -0.30219323074941 0.0814106556902787 -0.167847918223474 0.305000337713143 -0.115278296073991 0.185448195910933 -0.291408219819123 -0.30219323074941 0.192649375019301 -0.305000337713143 0.192135275855773 0.204480685638898 -0.136734621100256 -0.109728589384757 1 0.0832208259889223 -0.133935453108138 -0.164186982388763 0.130389808226032 0.0865391478817986 -0.130541055509787 0.102265516124418 0.0832208259889223 -0.0695132269485513 0.0832208259889223 0.0828535178525823 0.105675028321129 0.800735385072327 -0.00835063168656699 -0.0440394803218365 -0.0212810987426195 0.420634198563109 0.193163460543431 0.293779635356123 -0.414084122175229 0.191107014551305 -0.0960243094162015 -0.16941184421817 1 0.445141331531304 -0.0890069484190992 0.103930848421561 0.0832208259889223 0.0886743430782442 -0.0943555829396459 0.089523374757056 0.509242873368493 -0.150400230619481 -0.0966006147680526 0.111715658647812 0.113342255085874 0.0850348051010396 -0.187506850493863 -0.129971308707849 0.113342255085874 0.089523374757056 0.0121499301740091 0.0814106556902787 -0.0993720314871638 0.107475267872116 0.150599542008012 0.184933312680364 -0.0484179324065287 -0.168369542180636 0.80651570034396 0.0876992512605088 0.989241824499109 0.294374682411386 1 -0.0860846500350175 0.187506850493863 -0.186477687012542 0.186477687012541 0.192649375019301 -0.0768195796957928 -0.266715398128096 0.193677537905086 0.168369542180636 0.185962985369037 -0.290817531238348 0.183903240871812 0.0914332370009793 0.185448195910933 0.193163460543431 0.983973985451603 -0.303410220218193 0.50804733479793 -0.167847918223474 0.989241824499109 0.99458323291715 0.0876992512605088 -0.303410220218193 0.192649375019301 -0.371878898232033 0.807076535883131 0.80651570034396 0.193163460543431 -0.0875548898993039 -0.167847918223474 -0.129971308707849 -0.170973047851691 -0.0932628495507575 -0.186992306760493 -0.186477687012542 0.194191612551598 0.293779635356123 0.293779635356123 -0.303678296864326 0.0814106556902787 0.18287272147543 -0.290817531238348 0.238406318958958 0.293779635356123 0.294374682411386 -0.294970617963548 0.192135275855773 0.294374682411386 0.293779635356123 -0.0567947307073333 0.0814106556902787 0.509242873368493 0.989241824499109 0.983973985451603 0.0918310316838481 -0.124204382626245 0.0832208259889223 1 0.0792399870379702 0.780187067236152 0.115278296073991 0.510443449499943 -0.186477687012542 0.501174073182717 0.0832208259889223 0.468345071376598 0.0886743430782442 0.0953799127084073 0.0847834051664958 0.0865391478817986 0.103930848421561 0.80651570034396 -0.166803685275009 0.983973985451603 -0.291408219819123 0.185962985369037 0.160358248743195 -0.292592184232429 -0.130541055509787 -0.0408475564883632 0.501174073182717 -0.0735290864126072 -0.305662490536185 0.80651570034396 -0.0890069484190992 0.800155703964602 -0.0484179324065287 -0.124787088927373 0.807076535883131 0.509242873368493 -0.0882831330417086 0.192649375019301 0.807076535883131 -0.117695052887043 0.192649375019301 0.80651570034396 0.800735385072327 0.81413274924939 0.80651570034396 -0.0525128691604678 0.800735385072327 0.293779635356123 -0.291408219819123 0.293779635356123 -0.16941184421817 0.186477687012541 0.294374682411386 -0.16680368527501 0.0865391478817986 0.0950144079487098 -0.0442169148326154 0.50804733479793 -0.167325968557238 0.509242873368493 0.0865391478817986 -0.0971912699379323 0.501174073182717 0.186992306760494 0.50804733479793 0.50804733479793 -0.163662526931134 -0.21603744538842 -0.0743627592524788 0.0882989735608042 -0.0735290864126072 -0.167325968557238 -0.167325968557238 0.509242873368493 -0.204995914993182 0.501174073182717 0.0828535178525823
1 0.826522859083954 -0.496759803931898 -0.137938652414538 -0.147060121151759 0.0874496930544638 0.0832208259889223 -0.147060121151759 0.824548950848796 0.0832208259889223 -0.178282184872067 -0.135587784285287 -0.180237970148393 -0.11139294315161 0.317057505033793 -0.0797967753801951 -0.135587784285287 -0.108595788483272 0.296266504571582 -0.471389730550434 -0.473747607503104 0.290539114040891 -0.263348229405711 -0.076006037368655 0.334123474232379 0.328521780583233 -0.147060121151759 0.750285063829683 1 -0.11814386539741 -0.480109623910661 0.997128014144554 0.868247519465894 0.501732139198535 -0.18314844192867 0.29463090014594 -0.462974933207063 -0.480109623910661 0.306071776517851 -0.494778776108212 0.305255001253089 0.313745137543864 -0.217237187441991 -0.174331343065219 0.0832208259889223 1 -0.212790008103707 0.859188539047793 0.44623613016515 0.997128014144554 -0.207397157475299 -0.262968750810369 1 0.391124100841755 1 0.98558387072276 0.912025333434338 -0.145942790569529 0.197021332379805 -0.0699677430963755 0.186253260316266 -0.0797967753801951 0.296066655854157 -0.468243538436162 -0.39256394854474 0.303621350668178 -0.152558662435171 -0.269153139571961 0.0832208259889223 -0.0420669531210339 -0.141409827165735 0.909174606126843 1 0.991353437635494 0.547018643322718 0.980253706503179 0.780635534486982 0.607359167191961 0.628852252926016 -0.30604833586649 -0.304610696109897 0.997118801668027 -0.297901588490354 -0.206491972001343 -0.304610696109897 0.980253706503179 0.214400355638228 0.997128014144554 0.632313217243237 -0.306374710647569 0.745875586286725 0.293812879194336 -0.102810372752879 -0.267497181766416 -0.149276745696882 0.977499202627232 0.0842526164975922 -0.466302027962963 0.0832208259889223 -0.136767024364837 0.297901588490353 -0.296266504571582 0.296266504571582 0.306071776517851 -0.122047139921892 -0.423744202240747 0.286183950117493 0.267497181766417 0.295448772116503 -0.454583419067507 0.29217635217029 -0.579095263196886 0.29463090014594 0.306888530113012 0.0800719537640438 -0.474699367863436 0.78443926338616 -0.266668451482569 0.0842526164975922 0.0884736789921951 0.977499202627232 -0.482043116446916 0.306071776517851 -0.584523441193881 -0.147060121151759 -0.149276745696882 0.306888530113012 -0.139102868574684 -0.266668451482569 -0.206491972001343 -0.271633502508875 -0.148171391899183 -0.297084106915069 -0.296266504571582 0.308522007053379 -0.467793889250529 -0.468243538436162 -0.499733063835914 0.997128014144554 0.290539114040891 -0.462036476473069 -0.00782034415366596 -0.468243538436162 -0.466302027962963 -0.461296458430396 0.305255001253089 -0.466756439057788 -0.467793889250529 0.528988515873589 0.997128014144554 0.780635534486982 0.0842526164975922 0.0800719537640438 0.98843944734176 -0.197329765735857 1 0.0832208259889223 0.979716885902178 -0.149276745696882 0.183148441928671 0.776808702499938 -0.296266504571582 0.824548950848796 1 0.833352800424838 0.991353437635494 0.98264142554104 0.99427337155925 0.997128014144554 0.909174606126843 -0.149276745696882 0.887114182495122 0.0800719537640438 -0.462974933207063 0.295448772116503 0.291357826847601 -0.457470608611033 -0.207397157475299 -0.0998108781418402 0.824548950848796 -0.116819367318406 -0.495768322397739 -0.149276745696882 -0.141409827165735 -0.148171391899183 -0.102810372752879 -0.198255540619664 -0.147060121151759 0.774892086650971 -0.140259865176986 0.306071776517851 -0.147060121151759 -0.186988065343529 0.306071776517851 -0.149276745696882 -0.145942790569529 -0.145942790569529 -0.149276745696882 -0.0834298432184535 -0.145942790569529 -0.467793889250529 -0.462974933207063 -0.467793889250529 -0.269153139571961 0.296266504571582 -0.466302027962963 -0.265009425941463 0.997128014144554 0.971320566152997 0.410177419777181 0.78443926338616 0.883918971012992 0.78061748712107 0.997128014144554 0.550767049048947 0.824548950848796 0.297084106915069 0.78443926338616 0.78443926338616 0.856096840572315 0.0265149758497999 -0.11814386539741 0.994232836308481 -0.0892787291498095 0.858817558142345 0.865141622650942 0.780635534486982 -0.325687347153757 0.824548950848796 0.98558387072276
-0.212790008103707 -0.257452054429014 -0.376368298177894 -0.103060942303483 -0.109876052838451 -0.133203635436576 -0.133935453108138 -0.109876052838451 -0.258068375303442 -0.133935453108138 -0.133203635436576 -0.101304489848778 -0.134664901513874 -0.0832273005876712 -0.067466669065481 -0.0596202059358075 -0.101304489848778 -0.0811374048924395 -0.710658144268392 -0.449940197415261 -0.359435906845233 -0.709544193417329 -0.196760778805792 -0.0567879538827641 -0.0710981367895456 -0.0699061523525504 -0.109876052838451 -0.159653164812409 -0.212790008103707 -0.0882712559684929 -0.358714177520759 -0.213402898208874 -0.199241484611656 0.374869452068771 -0.136839462153495 -0.71463456577085 -0.345911983653557 -0.358714177520759 -0.6952291077753 -0.374869452068771 -0.697089342452021 -0.655002953895905 0.971204749345985 0.778240679100587 -0.133935453108138 -0.212790008103707 1 -0.194895822785784 0.286900821642388 -0.213402898208874 0.922680631384508 0.390447294705171 -0.212790008103707 -0.0832273005876712 -0.212790008103707 -0.209722399837979 -0.19561321568182 -0.109041238660891 -0.041924170913702 -0.0455862377141597 -0.0456222534136948 -0.0596202059358075 -0.693378823983244 -0.447151718439096 0.13799364493436 -0.700840068181703 -0.113984291073663 0.790590845204743 -0.133935453108139 -0.0596202059358075 0.0618945611482426 -0.195607448606183 -0.212790008103707 -0.210950106028094 -0.116400101545521 -0.217076463666518 -0.263008988662314 -0.178530455138943 -0.137559859504768 0.427033352058179 0.428043712458548 -0.212176917887298 0.683842696737933 0.918206076334806 0.428043712458548 -0.217076463666518 -0.0456222534136948 -0.213402898208874 -0.138278095702282 0.416572122544775 -0.160318910365977 -0.724236489180453 -0.076814828251629 0.795485046603291 -0.111532205123213 -0.217688165403909 -0.135392024266619 -0.446260981526853 -0.133935453108139 -0.102185559742337 -0.691483352800306 0.687776452261054 -0.687776452261055 -0.687666298918608 -0.0911875897409406 -0.316600720785102 -0.691538391890207 -0.787775367941368 -0.712644651323616 -0.345210815173051 -0.720696977509926 -0.432671353995796 -0.71463456577085 -0.693378823983244 -0.136116863950085 -0.360158787564681 -0.263627902233577 -0.166387960115092 -0.135392024266619 -0.134664901513874 -0.217688165403909 -0.349309385674933 -0.687666298918608 0.210970333150973 -0.109876052838451 -0.111532205123213 -0.693378823983244 0.06236543169395 0.774746134599123 0.918206076334806 0.775687634327337 0.672200534525927 0.693445796860978 0.695419041828191 -0.689707713676616 -0.447202165546224 -0.447151718439096 -0.373375841778972 -0.213402898208874 -0.709544193417329 -0.345210815173051 -0.554088893739131 -0.447151718439096 -0.446260981526853 -0.350140677715332 -0.689526339915913 -0.446260981526853 -0.447202165546224 -0.114793470575797 -0.213402898208874 -0.263008988662314 -0.135392024266619 -0.136116863950085 -0.211563619801508 0.89103496857237 -0.212790008103707 -0.133935453108139 -0.210950106028094 -0.111532205123213 0.136839462153493 -0.262390384751431 0.695419041828191 -0.258068375303442 -0.212790008103707 -0.251916250565771 -0.210950106028094 -0.21033636868756 -0.214015595901963 -0.213402898208874 -0.195607448606183 -0.111532205123213 -0.198001942738664 -0.136116863950085 -0.345911983653557 -0.712644651323616 -0.699872984971868 -0.347317391774974 0.974656466831 -0.0745737541535676 -0.258068375303442 -0.0872816564783437 -0.375618216688491 -0.111532205123213 0.0551490631838965 -0.110706339407001 -0.076814828251629 -0.141989563817989 -0.109876052838451 -0.263008988662314 0.0653303264577129 -0.6952291077753 -0.109876052838451 0.859656690087242 -0.6952291077753 -0.111532205123213 -0.109041238660891 -0.109041238660891 -0.111532205123213 0.1377094614726 -0.109041238660891 -0.447202165546224 -0.345911983653557 -0.447202165546224 0.790590845204743 -0.710658144268392 -0.446260981526853 0.779707912788719 -0.213402898208874 -0.215240444560314 -0.0872816564783437 -0.263627902233577 -0.19862191168222 -0.263008988662314 -0.213402898208874 -0.11719772483038 -0.258068375303442 -0.693445796860978 -0.263627902233577 -0.263627902233577 -0.194273275392306 -0.470096718727917 -0.0882712559684929 -0.212790008103707 -0.0872816564783437 -0.19862191168222 -0.19862191168222 -0.263008988662314 -0.243337485950746 -0.258068375303442 -0.209722399837979
0.859188539047793 0.713807815047205 -0.461377280701996 -0.115202003593796 -0.128146935870007 -0.163289871636052 -0.164186982388763 -0.128146935870007 0.712030099578591 -0.164186982388763 -0.163289871636052 -0.124185778333648 -0.165081188737916 -0.102025557973955 0.346167855735094 -0.0730864119606404 -0.124185778333648 -0.0994636248954093 0.271352516440554 -0.562284631140186 -0.432622820530839 0.266106760308289 -0.241202443228401 -0.0696144491071678 0.364800721602395 0.358684713470674 -0.128146935870007 0.5879760619419 0.859188539047793 -0.108208773799656 -0.439735685962462 0.856587561133221 0.978188970864464 0.459539895498817 -0.167746909733779 0.269854455168184 -0.424041905635944 -0.439735685962462 0.28033323203259 -0.451919736930766 0.279585141985151 0.286392370939528 -0.198969024737016 -0.159671268622198 -0.164186982388763 0.859188539047793 -0.194895822785784 1 0.412982268129207 0.856603976135357 -0.189956474036513 -0.224847448481049 0.859188539047793 0.427034809664186 0.859188539047793 0.872425060546806 0.826082329840732 -0.122549373768509 0.215110669456378 -0.0640839341130433 0.205305490684459 -0.0730864119606404 0.270674561111765 -0.558878024985406 -0.339101382007669 0.27808887024886 -0.139729521622605 -0.2465192001247 -0.164186982388763 -0.0350397690613276 -0.129518227199979 0.823472543403323 0.859188539047793 0.867083408452223 0.576130204074915 0.885358821500364 0.734901784191223 0.723614509895536 0.696840016623784 -0.274520730629569 -0.272932398721339 0.855415528387123 -0.235357880246157 -0.189127408474212 -0.272932398721339 0.885358821500364 0.234085332161486 0.856587561133221 0.700570072377358 -0.28426684124795 0.584088419962672 0.269105224187652 0.00144845623578442 -0.245002497052567 -0.123523923327907 0.88284164775865 -0.165972544147026 -0.557748312605609 -0.164186982388763 -0.125265852382304 0.237180721011963 -0.235174304261162 0.235174304261161 0.28033323203259 -0.111783809614481 -0.388110211012193 0.26115852627868 0.245002497052567 0.270603549695961 -0.415129740750034 0.267606317901097 -0.530397309525461 0.269854455168184 0.281081302232693 -0.166861100818033 -0.43348088538304 0.739283744757427 -0.244243457321437 -0.165972544147026 -0.165081188737914 0.88284164775865 -0.44150658499133 0.28033323203259 -0.5411386019584 -0.134693370080049 -0.123523923327907 0.281081302232693 -0.127405268058983 -0.244243457321437 -0.189127408474212 -0.248790981491246 -0.135711190552857 -0.236179894052656 -0.236052335612311 0.282577414926759 -0.558878024985406 -0.558878024985406 -0.457708928711039 0.856587561133221 0.266106760308289 -0.423182366699174 -0.0201756673101155 -0.558878024985406 -0.557748312605609 -0.413496894341125 0.279585141985151 -0.557748312605609 -0.558878024985406 0.578267957175166 0.856587561133221 0.734901784191223 -0.165972544147026 -0.166861100818033 0.864451349914977 -0.180735681134388 0.859188539047793 -0.164186982388763 0.867083408452223 -0.136723591650971 0.167746909733779 0.730507012652519 -0.236052335612311 0.711988830987819 0.859188539047793 0.730446658563075 0.867083408452223 0.85697004655659 0.854018484278088 0.856603976135357 0.823472543403323 -0.123523923327907 0.971574956229536 -0.166861100818033 -0.424041905635944 0.270603549695961 0.266856624963641 -0.417787153242631 -0.189956474036513 -0.0914174654711473 0.712030099578591 -0.106995656956501 -0.452814909776297 -0.136723591650971 -0.129518227199979 -0.133736630411084 0.00144845623578442 -0.181583604677896 -0.128146935870007 0.728756428037921 -0.128464969154796 0.28033323203259 -0.128146935870007 -0.171263647062262 0.28033323203259 -0.136723591650971 -0.122549373768509 -0.133669999363103 -0.123523923327907 -0.0764139636247622 -0.122549373768509 -0.558878024985406 -0.424041905635944 -0.558878024985406 -0.2465192001247 0.271352516440554 -0.557748312605609 -0.242723944489337 0.856603976135357 0.892999144907413 0.43383144707715 0.739283744757427 0.968513820618904 0.734896095435165 0.856603976135357 0.569840049986069 0.711988830987819 0.236179894052656 0.739283744757427 0.739283744757427 0.996805742757438 -0.0421136804030521 -0.108208773799656 0.852820467087075 -0.0768595762268462 0.968512485418912 0.974883417090747 0.734901784191223 -0.298299267245269 0.711988830987819 0.872425060546806
0.44623613016515 0.421450006488636 -0.601559924941604 0.0440747206445332 0.0590889377127424 0.129993879947392 0.130389808226032 0.0590889377127424 0.423421035213776 0.130389808226032 -0.368408646067814 0.0731946074708428 -0.372754974165295 0.183665192748949 0.14888478528735 0.0323267054908383 0.087766576992116 0.120306408712843 -0.242652387487523 -0.522873581525126 -0.568030961442137 -0.237291316117267 -0.525927463689681 0.0221645529877494 0.156898672735248 0.154268213140513 0.0646738046772132 0.352321042268602 0.44623613016515 -0.132121454342475 -0.575370600695965 0.447731394352055 0.414007759363095 0.601282990026354 -0.379361325348347 -0.244339004815728 -0.604814873251205 -0.570602875616061 -0.198417812838809 -0.596546124407179 -0.20245651218896 -0.209617541453245 0.284068279345177 0.222388161323798 0.130389808226032 0.44623613016515 0.286900821642388 0.412982268129207 1 0.447731394352055 0.284288357338994 0.506885867434945 0.44623613016515 0.163139042322597 0.44623613016515 0.447233130855252 0.466876526514007 0.068916220246539 0.0925178502406644 0.0128244904884328 0.10067874252441 0.131569287212394 -0.212009881600601 -0.529367790583199 -0.28624586225063 -0.190629415761959 -0.0124009313357268 0.311768610702608 0.130389808226032 -0.169931175055645 0.233157168023123 0.468229946730016 0.44623613016515 0.449947881037266 0.241681248635633 0.456270057603553 0.429251811951027 0.297581462970353 0.290206598929075 0.515409375457254 0.526677282631781 0.444737809686239 0.256895116007418 0.28297909520152 0.526677282631781 0.456270057603553 0.10067874252441 0.447731394352055 0.291736842239324 0.474252486753879 0.353790203043427 -0.245568080657303 -0.082959467709013 0.308146998323986 0.0697057740808641 0.45775272794384 0.138265035493844 -0.531523229567493 0.130389808226032 0.0266069826642232 -0.256895116007418 0.254860607040068 -0.254860607040068 -0.201155917972049 0.0687502539561976 -0.599105134727837 -0.207969332660611 -0.308146998323986 -0.247536946548624 -0.602045237158921 -0.241433492694106 -0.580861963624869 -0.244339004815728 -0.20190259421985 0.138725782872908 -0.570612468844334 0.431233365692915 -0.519339229166589 0.138265035493844 0.134371811916264 0.45775272794384 -0.570991027679134 -0.201155917972049 -0.41223939839543 0.0590889377127424 0.0697057740808641 -0.20190259421985 0.229353444175802 0.297126981244523 0.28297909520152 0.30812309395792 0.182929825602054 0.255873850378245 0.252802969110985 -0.201408972898621 -0.534827578666638 -0.529367790583199 -0.595983567126156 0.447594380121356 -0.237291316117267 -0.602351860736793 -0.299961032964775 -0.529367790583199 -0.531523229567493 -0.595312488396881 -0.19768902144735 -0.531523229567493 -0.534827578666638 0.237459935950636 0.447731394352055 0.428649529425169 0.138265035493844 0.12579699179943 0.451396882225187 0.263977811685873 0.44623613016515 0.130389808226032 0.450040026141754 0.0431323798489321 0.379361325348347 0.420869148488922 0.252802969110985 0.422816289078999 0.44623613016515 0.418527156025632 0.449947881037266 0.44859049788865 0.449223689418401 0.447731394352055 0.468229946730016 0.0697057740808641 0.411658387581808 0.138725782872908 -0.604814873251205 -0.241692578241747 -0.238231189548485 -0.59993973002278 0.274407897402777 -0.145385722349614 0.423421035213776 -0.138198179462642 -0.59920177137271 0.0642749532188024 0.212493942058161 0.0644818349667484 -0.082959467709013 -0.412637591958755 0.0646738046772132 0.422885370636036 0.231261105450918 -0.198417812838809 0.0646738046772132 0.227240491084115 -0.198417812838809 0.0642749532188024 0.068916220246539 0.0535166469511214 0.0697057740808641 0.0928477228650332 0.068916220246539 -0.534827578666638 -0.604814873251205 -0.534827578666638 0.311768610702608 -0.242652387487523 -0.531523229567493 0.30332573489816 0.447731394352055 0.459797731831367 0.174698759796802 0.431233365692915 0.404621092828361 0.422249309103784 0.447731394352055 0.243321268969304 0.422816289078999 -0.255873850378245 0.431233365692915 0.431233365692915 0.411481228643211 -0.378294566286822 -0.132121454342475 0.44623613016515 -0.123555418331667 0.403581052119757 0.412449115057439 0.429251811951027 -0.197062539945787 0.422816289078999 0.447233130855252
0.997128014144554 0.828903458091121 -0.498246205520171 -0.101309897879154 -0.112269247311616 0.090668268741682 0.0865391478817986 -0.112269247311616 0.826923864491145 0.0865391478817986 -0.178795683546227 -0.135978312074211 -0.180757101988576 -0.111713783557849 0.316146920363973 -0.0800266106741131 -0.135978312074211 -0.108908572362636 0.297119828516454 -0.467249395997528 -0.475173430852588 0.291375941623852 -0.264106740227973 -0.0762249543594079 0.333163876340411 0.327578270676192 -0.112269247311616 0.748130255738813 0.997128014144554 -0.118484150200881 -0.481492463455208 0.994251258944398 0.865610377931188 0.503177257163891 -0.183675956678236 0.295479513128219 -0.464308420423083 -0.481492463455208 0.306953342174859 -0.496258909411275 0.306134214386676 0.314773246083925 -0.217862886570649 -0.174833462295993 0.0865391478817986 0.997128014144554 -0.213402898208874 0.856603976135357 0.447731394352055 1 -0.207994514779757 -0.264526566966196 0.997128014144554 0.390000797956413 0.997128014144554 0.982753287786689 0.915171160260109 -0.109793270033497 0.19645548989999 -0.0701692682422545 0.185626852618053 -0.0800266106741131 0.297031951980003 -0.464127965531421 -0.39589603336681 0.304495858466736 -0.152998070730219 -0.269928370032678 0.0865391478817986 -0.0431622006199998 -0.14181712393975 0.912312599842551 0.997128014144554 0.988506284584857 0.545447613516431 0.977348080918355 0.783052980659504 0.60528731074153 0.627029899887564 -0.307219140907862 -0.3057901115922 0.994255090573438 -0.298759621898625 -0.207086722138175 -0.3057901115922 0.977348080918355 0.213784600849433 0.994251258944398 0.630480447695405 -0.307625367471656 0.743721306612247 0.294659136065294 -0.10310649314279 -0.268267642641557 -0.112717298666027 0.974588634418814 0.0875226025999788 -0.462155533200735 0.0865391478817986 -0.137160948669335 0.298759621898624 -0.297119828516455 0.297119828516454 0.306953342174859 -0.122398667162709 -0.424964694833372 0.287229410118599 0.268267642641557 0.296299740780998 -0.45595540607068 0.293017895421333 -0.57441328825443 0.295479513128219 0.307772448231027 0.083441462300949 -0.476128296356337 0.786833743939064 -0.267436525400749 0.0875226025999788 0.0916445297570885 0.974588634418814 -0.483431524948645 0.306953342174859 -0.586252340253399 -0.147483692229753 -0.112717298666027 0.307772448231027 -0.139503520712957 -0.267436525400749 -0.207086722138175 -0.272415877054574 -0.148598163723542 -0.297939785765562 -0.297119828516455 0.309410630006281 -0.463658709831203 -0.464127965531421 -0.501172423948634 0.994251258944398 0.291375941623852 -0.463367260691652 -0.00927524697276091 -0.464127965531421 -0.462155533200735 -0.462685928100264 0.306134214386676 -0.462629744253021 -0.463658709831203 0.527472476565938 0.994251258944398 0.783052980659504 0.0875226025999788 0.083441462300949 0.991381192932228 -0.197898126355569 0.997128014144554 0.0865391478817986 0.976877085082408 -0.149706701225267 0.183675956678236 0.779249620111588 -0.297119828516455 0.826923864491145 0.997128014144554 0.835819128104431 0.988506284584857 0.985630328608223 0.997137135307793 1 0.912312599842551 -0.112717298666027 0.884474544543818 0.083441462300949 -0.464308420423083 0.296299740780998 0.292197012534604 -0.458849756843311 -0.207994514779757 -0.100098359213657 0.826923864491145 -0.117155837225801 -0.497251588203415 -0.116948872041386 -0.14181712393975 -0.114652350624809 -0.10310649314279 -0.198826567709813 -0.112269247311616 0.777327841255213 -0.140663849763879 0.306953342174859 -0.112269247311616 -0.187526639198828 0.306953342174859 -0.116948872041386 -0.109793270033497 -0.146363143447268 -0.112717298666027 -0.08367014268477 -0.109793270033497 -0.463658709831203 -0.464308420423083 -0.463658709831203 -0.269928370032678 0.297119828516454 -0.462155533200735 -0.265772721438197 1 0.968440520705392 0.40899939602936 0.786833743939064 0.881275485380403 0.783035305293726 1 0.549185253874433 0.826923864491145 0.297939785765562 0.786833743939064 0.786833743939064 0.853521319224126 0.025079866830256 -0.118484150200881 0.997128014144554 -0.0898265919000849 0.856193685063685 0.86251355388232 0.783052980659504 -0.326625410713356 0.826923864491145 0.982753287786689
-0.207397157475299 -0.250927309748166 -0.366829795729262 -0.100449013893785 -0.10709140544886 -0.129827784683658 -0.130541055509787 -0.10709140544886 -0.251528010874069 -0.130541055509787 -0.104598813890908 -0.0987370761501265 -0.0973803692341395 -0.0811180267346613 -0.0657568253002195 -0.0581092192691289 -0.0987370761501265 -0.0790810963802996 -0.700035793027654 -0.447058762991157 -0.350326531017971 -0.706024235396564 -0.191774165481769 -0.0553487464899366 -0.0692962588015665 -0.0681344834616843 -0.10709140544886 -0.15560698953445 -0.207397157475299 -0.0860341504649862 -0.349623092864571 -0.207994514779757 -0.194192001437759 0.365368935676221 -0.122163437605269 -0.696118028298827 -0.337145351822278 -0.349623092864571 -0.654219853588161 -0.365368935676221 -0.65603355509533 -0.622842046937972 0.954703749930846 0.840567658628505 -0.130541055509787 -0.207397157475299 0.922680631384508 -0.189956474036513 0.284288357338994 -0.207994514779757 1 0.440690269609092 -0.207397157475299 -0.0811180267346613 -0.207397157475299 -0.204407293241403 -0.19241719473926 -0.1062777484121 -0.0408616642975664 -0.0403707085711541 -0.0444660243210625 -0.0581092192691289 -0.652415510910502 -0.444350253725189 0.115823795939516 -0.65968942557385 -0.111095526412092 0.746782711471302 -0.130541055509787 -0.0581092192691289 -0.0286713202594896 -0.192518245973658 -0.207397157475299 -0.205603885018967 -0.113450111711126 -0.211574979109377 -0.256343411634405 -0.160796451410904 -0.134073606642686 0.477498565392143 0.486599610060582 -0.206799605131125 0.680573858025394 0.995635497202688 0.486599610060582 -0.211574979109377 -0.0444660243210625 -0.207994514779757 -0.134773640197304 0.460171872342356 -0.156255862743499 -0.690270632271605 -0.0748680691039637 0.743552309152465 -0.108705584983261 -0.212171178163497 -0.1319607120088 -0.443452047032213 -0.130541055509787 -0.0995958166196144 -0.68839341777637 0.684412914979892 -0.684412914979891 -0.654219853588161 -0.0888765740357383 -0.308576939916556 -0.65843697677925 -0.735564644129293 -0.701973326846377 -0.336461953428415 -0.686354496256666 -0.421705933184528 -0.696118028298827 -0.660231559722846 -0.132667181693705 -0.351031091385929 -0.256946639749046 -0.150732063458025 -0.1319607120088 -0.131252017115656 -0.212171178163497 -0.33919114063573 -0.654219853588161 0.19344914968006 -0.10709140544886 -0.108705584983261 -0.660231559722846 -0.0341265420675214 0.769806711367744 0.995635497202688 0.763518327303985 0.702243179087671 0.690308345226159 0.692234012951682 -0.656651675520399 -0.444350253725189 -0.444350253725189 -0.363913178748343 -0.207994514779757 -0.706024235396564 -0.336461953428415 -0.523538523172948 -0.444350253725189 -0.443452047032213 -0.329336384728863 -0.648199225984205 -0.443452047032213 -0.444350253725189 -0.111884198446675 -0.207994514779757 -0.256343411634405 -0.1319607120088 -0.132667181693705 -0.206201850185714 0.951458390934595 -0.207397157475299 -0.130541055509787 -0.205603885018967 -0.108705584983261 0.122163437605283 -0.255740485332257 0.692234012951682 -0.251528010874069 -0.207397157475299 -0.245531802713747 -0.205603885018967 -0.205005701951079 -0.208591684548538 -0.207994514779757 -0.192518245973658 -0.108705584983261 -0.192983873935341 -0.132667181693705 -0.337145351822278 -0.701973326846377 -0.696209183208585 -0.338515141936355 0.894054301591997 -0.0726837917416385 -0.251528010874069 -0.0850696309223402 -0.366098723954966 -0.108705584983261 -0.0396616160238633 -0.107900649622221 -0.0748680691039637 -0.0941499260361515 -0.10709140544886 -0.256343411634405 -0.0369266036766248 -0.654219853588161 -0.10709140544886 0.804038998435563 -0.654219853588161 -0.108705584983261 -0.1062777484121 -0.1062777484121 -0.108705584983261 -0.0305945742433665 -0.1062777484121 -0.444350253725189 -0.337145351822278 -0.444350253725189 0.746782711471302 -0.700035793027654 -0.443452047032213 0.774664517648838 -0.207994514779757 -0.209785491214288 -0.0850696309223402 -0.256946639749046 -0.193588130675412 -0.256343411634405 -0.207994514779757 -0.11422752040381 -0.251528010874069 -0.690308345226159 -0.256946639749046 -0.256946639749046 -0.18934970419355 -0.473735805904391 -0.0860341504649862 -0.207397157475299 -0.0850696309223402 -0.193588130675412 -0.193588130675412 -0.256343411634405 -0.237170454304291 -0.251528010874069 -0.204407293241403
-0.262968750810369 -0.13252504520247 -0.0900624344427679 0.142313274033698 0.181719914536023 0.0982258030121363 0.102265516124418 0.181719914536023 -0.128546151608017 0.102265516124418 -0.149857642121242 -0.107938917686663 -0.155955969492589 0.299889864295169 -0.107162690812787 -0.094699527683698 -0.104564950708428 0.277688382193232 -0.279565086581172 -0.0636783160258488 -0.116098934221637 -0.257817413831381 -0.285440135320613 -0.0902008358812386 -0.11293084060143 -0.111037516661701 0.184477952237643 -0.225628085563171 -0.262968750810369 0.0319471435363613 -0.121585806793315 -0.264526566966196 -0.233821859937756 0.0886647887211918 -0.164334762918506 -0.276020763042296 -0.146835626605485 -0.11921386075294 -0.260954145001286 -0.0886647887211918 -0.262148642111081 -0.268646188801178 0.391693781660917 0.386564672855015 0.102265516124418 -0.262968750810369 0.390447294705171 -0.224847448481049 0.506885867434945 -0.264526566966196 0.440690269609092 1 -0.262968750810369 -0.00058018269698929 -0.262968750810369 -0.256321989272605 -0.295535601763279 0.188341453707025 -0.0108281186674901 -0.083034836843363 -0.0488331797961125 0.236091183600326 -0.251837489472976 -0.0594778380619011 0.0298745994952418 -0.269879413014532 0.116205643551811 0.245481981439724 0.102265516124418 -0.094699527683698 -0.167819360852918 -0.29680548355894 -0.262968750810369 -0.259499617552609 -0.0864215237169252 -0.272550243397651 -0.131143786688788 -0.197802891357179 -0.184587818909733 0.933286191833528 0.930731794002261 -0.26139875858301 0.236058999487181 0.445401167576938 0.930731794002261 -0.272550243397651 -0.0724654633832495 -0.264526566966196 -0.18481842418176 0.89679695349393 -0.227046553848213 -0.28083565494285 0.0280165681557974 0.252028025533328 0.193267859683305 -0.274052181240846 0.114838726772863 -0.0608193332624712 0.102265516124418 0.169200111497917 -0.24880387088247 0.242277320824705 -0.242277320824705 -0.260954145001286 0.222013840520125 -0.216731800293174 -0.248889547457235 -0.258543142240814 -0.281009533602375 -0.150282795320249 -0.272568475850389 0.0118364041614866 -0.276020763042296 -0.257990227007101 0.109674687549402 -0.120823693851939 -0.130279066321027 -0.263238268498934 0.114838726772863 0.106328533671332 -0.274052181240846 -0.115255221829453 -0.260954145001286 0.100512364684417 0.195382740025996 0.193267859683305 -0.257990227007101 -0.165081557377558 0.225507679391815 0.445401167576938 0.25049657223565 0.341162375465402 0.245532756623633 0.242277320824705 -0.260042278759719 -0.0594778380619011 -0.0594778380619011 -0.0872920774393528 -0.263305876279244 -0.257817413831381 -0.144529063515188 -0.14538344033575 -0.0594778380619011 -0.0608193332624712 -0.146374328601987 -0.263923596927049 -0.0567234864766996 -0.0594778380619011 -0.160682759151836 -0.264526566966196 -0.131143786688788 0.114838726772863 0.100615979164733 -0.261069453497632 0.418016869271563 -0.262968750810369 0.102265516124418 -0.259499617552609 0.190638973277457 0.160785582294837 -0.122359958396231 0.242277320824705 -0.131652386060831 -0.262968750810369 -0.140750074452773 -0.259499617552609 -0.268974175801299 -0.26607255001794 -0.264526566966196 -0.29680548355894 0.193267859683305 -0.233563954711715 0.109674687549402 -0.143911018741329 -0.282658468983349 -0.254670301889026 -0.142841705125695 0.3667549499458 0.0299549706597454 -0.128546151608017 0.03044757305276 -0.0910970213949409 0.193267859683305 -0.167819360852918 0.188877073018383 0.0280165681557974 -0.183366949135801 0.184477952237643 -0.124719077553012 -0.166454633310108 -0.260954145001286 0.184477952237643 0.353320308720841 -0.260954145001286 0.193267859683305 0.188341453707025 0.188341453707025 0.193267859683305 -0.0990111030159904 0.188341453707025 -0.0594778380619011 -0.143911018741329 -0.0594778380619011 0.251962404137377 -0.279565086581172 -0.0608193332624712 0.225613873295708 -0.264526566966196 -0.269130331480949 0.00728640373278284 -0.130279066321027 -0.235256748520635 -0.124719077553012 -0.264526566966196 -0.0900300305876464 -0.131652386060831 -0.245532756623633 -0.130279066321027 -0.130279066321027 -0.224796063659279 -0.255913594680634 0.0319471435363613 -0.262968750810369 0.0214545843434228 -0.230390402397886 -0.233697805000227 -0.131143786688788 0.105731321523439 -0.131652386060831 -0.256321989272605
1 0.826522859083954 -0.496759803931898 -0.137938652414538 -0.147060121151759 0.0874496930544638 0.0832208259889223 -0.147060121151759 0.824548950848796 0.0832208259889223 -0.178282184872067 -0.135587784285287 -0.180237970148393 -0.11139294315161 0.317057505033793 -0.0797967753801951 -0.135587784285287 -0.108595788483272 0.296266504571582 -0.471389730550434 -0.473747607503104 0.290539114040891 -0.263348229405711 -0.076006037368655 0.334123474232379 0.328521780583233 -0.147060121151759 0.750285063829683 1 -0.11814386539741 -0.480109623910661 0.997128014144554 0.868247519465894 0.501732139198535 -0.18314844192867 0.29463090014594 -0.462974933207063 -0.480109623910661 0.306071776517851 -0.494778776108212 0.305255001253089 0.313745137543864 -0.217237187441991 -0.174331343065219 0.0832208259889223 1 -0.212790008103707 0.859188539047793 0.44623613016515 0.997128014144554 -0.207397157475299 -0.262968750810369 1 0.391124100841755 1 0.98558387072276 0.912025333434338 -0.145942790569529 0.197021332379805 -0.0699677430963755 0.186253260316266 -0.0797967753801951 0.296066655854157 -0.468243538436162 -0.39256394854474 0.303621350668178 -0.152558662435171 -0.269153139571961 0.0832208259889223 -0.0420669531210339 -0.141409827165735 0.909174606126843 1 0.991353437635494 0.547018643322718 0.980253706503179 0.780635534486982 0.607359167191961 0.628852252926016 -0.30604833586649 -0.304610696109897 0.997118801668027 -0.297901588490354 -0.206491972001343 -0.304610696109897 0.980253706503179 0.214400355638228 0.997128014144554 0.632313217243237 -0.306374710647569 0.745875586286725 0.293812879194336 -0.102810372752879 -0.267497181766416 -0.149276745696882 0.977499202627232 0.0842526164975922 -0.466302027962963 0.0832208259889223 -0.136767024364837 0.297901588490353 -0.296266504571582 0.296266504571582 0.306071776517851 -0.122047139921892 -0.423744202240747 0.286183950117493 0.267497181766417 0.295448772116503 -0.454583419067507 0.29217635217029 -0.579095263196886 0.29463090014594 0.306888530113012 0.0800719537640438 -0.474699367863436 0.78443926338616 -0.266668451482569 0.0842526164975922 0.0884736789921951 0.977499202627232 -0.482043116446916 0.306071776517851 -0.584523441193881 -0.147060121151759 -0.149276745696882 0.306888530113012 -0.139102868574684 -0.266668451482569 -0.206491972001343 -0.271633502508875 -0.148171391899183 -0.297084106915069 -0.296266504571582 0.308522007053379 -0.467793889250529 -0.468243538436162 -0.499733063835914 0.997128014144554 0.290539114040891 -0.462036476473069 -0.00782034415366596 -0.468243538436162 -0.466302027962963 -0.461296458430396 0.305255001253089 -0.466756439057788 -0.467793889250529 0.528988515873589 0.997128014144554 0.780635534486982 0.0842526164975922 0.0800719537640438 0.98843944734176 -0.197329765735857 1 0.0832208259889223 0.979716885902178 -0.149276745696882 0.183148441928671 0.776808702499938 -0.296266504571582 0.824548950848796 1 0.833352800424838 0.991353437635494 0.98264142554104 0.99427337155925 0.997128014144554 0.909174606126843 -0.149276745696882 0.887114182495122 0.0800719537640438 -0.462974933207063 0.295448772116503 0.291357826847601 -0.457470608611033 -0.207397157475299 -0.0998108781418402 0.824548950848796 -0.116819367318406 -0.495768322397739 -0.149276745696882 -0.141409827165735 -0.148171391899183 -0.102810372752879 -0.198255540619664 -0.147060121151759 0.774892086650971 -0.140259865176986 0.306071776517851 -0.147060121151759 -0.186988065343529 0.306071776517851 -0.149276745696882 -0.145942790569529 -0.145942790569529 -0.149276745696882 -0.0834298432184535 -0.145942790569529 -0.467793889250529 -0.462974933207063 -0.467793889250529 -0.269153139571961 0.296266504571582 -0.466302027962963 -0.265009425941463 0.997128014144554 0.971320566152997 0.410177419777181 0.78443926338616 0.883918971012992 0.78061748712107 0.997128014144554 0.550767049048947 0.824548950848796 0.297084106915069 0.78443926338616 0.78443926338616 0.856096840572315 0.0265149758497999 -0.11814386539741 0.994232836308481 -0.0892787291498095 0.858817558142345 0.865141622650942 0.780635534486982 -0.325687347153757 0.824548950848796 0.98558387072276
0.391124100841755 0.323273010084368 -0.197024159247956 -0.029215187096984 -0.0427942224855639 -0.0680425749135211 -0.0695132269485513 -0.0427942224855639 0.322500967000747 -0.0695132269485513 -0.0697304592541911 -0.0530316502137089 -0.070495414011833 -0.0411913180743718 -0.0353179686340209 -0.0305130475235063 -0.0530316502137089 -0.0373900314604969 0.11587697021009 -0.240115110436046 -0.188160261351864 0.113636849738603 -0.103001839434577 -0.0255261180284418 -0.0372189971707845 -0.0365950080285728 -0.0427942224855639 -0.0663859568280132 0.391124100841755 -0.0462089131235301 -0.187782444957531 0.390000797956413 0.417720740988711 0.196239531807437 -0.0716337696699201 0.115237245899777 -0.181080654462883 -0.187782444957531 0.119712048383583 -0.196239531807437 0.119392587892563 0.127064008021097 -0.0849666996076399 -0.0681851898049208 -0.0695132269485513 0.391124100841755 -0.0832273005876712 0.427034809664186 0.163139042322597 0.390000797956413 -0.0811180267346613 -0.00058018269698929 0.391124100841755 1 0.391124100841755 0.396845070683766 0.364557721648167 -0.0411480811237721 -0.0219467860774386 -0.0273660706064969 -0.00399052358378476 -0.0312104420206546 0.120031500399099 -0.238660371025139 -0.269041979821753 0.11875362777645 -0.059669369670578 -0.105272279703818 -0.0695132269485513 0.0059354243740178 -0.0553087915003889 0.363427944778585 0.391124100841755 0.394535476443836 0.715010549669706 0.383400849552853 0.316442799202313 -0.0909660505104586 -0.0376119157336455 -0.13123235604612 -0.130911168542007 0.392254263170511 -0.116516490937619 -0.0807639868800657 -0.130911168542007 0.383400849552853 -0.0238826866272928 0.390000797956413 -0.0391436270709827 -0.134772973218271 -0.0678565894120619 0.114917298190612 -0.0402116146001744 -0.104624594696093 -0.0460484184618426 0.382323496701108 -0.0708760537993051 -0.238177944514057 -0.0695132269485513 -0.0508422689572568 0.11651649093762 -0.115876970210091 0.11587697021009 0.119712048383583 -0.0477355778622578 -0.165736570088319 0.0997425535549602 0.104624594696092 0.115557135338868 -0.180713601416621 0.114277213029829 -0.226498114119602 0.115237245899777 0.120031500399099 -0.0712554984281882 -0.188538680487258 0.315699893230314 -0.104300458308983 -0.0708760537993051 -0.070495414011833 0.382323496701108 -0.188538680487258 0.119712048383583 -0.231085019889249 -0.0427942224855639 -0.0460484184618426 0.120031500399099 -0.0544064843957813 -0.104300458308983 -0.0807639868800657 -0.106242409427281 -0.0579534024270398 -0.116196754191532 -0.115876970210091 0.120670392598646 -0.238660371025139 -0.238660371025139 -0.195457645253717 0.390000797956413 0.113636849738603 -0.180713601416621 0.148145348446146 -0.238660371025139 -0.238177944514057 -0.183294323616933 0.119392587892563 -0.238177944514057 -0.238660371025139 0.0122488038091582 0.390000797956413 0.316442799202313 -0.0708760537993051 -0.0541767807375395 0.393391362209424 -0.0771804271927502 0.391124100841755 -0.0695132269485513 0.394535476443836 -0.0460484184618426 0.0716337696699196 0.30316896614633 -0.115876970210091 0.322500967000747 0.391124100841755 0.330376862948517 0.394535476443836 0.395686685602624 0.388884278442011 0.390000797956413 0.363427944778585 -0.0460484184618426 0.420335777702548 -0.0712554984281882 -0.181080654462883 0.115557135338868 0.113957068048975 -0.181816368269981 -0.0811180267346613 -0.0390384399674534 0.322500967000747 -0.0456908700033137 -0.196631500845184 -0.0460484184618426 -0.0553087915003889 -0.0444274929679597 -0.0402116146001744 -0.0775425200617628 -0.0427942224855639 0.302414354893405 -0.054859013651533 0.119712048383583 -0.0427942224855639 -0.073135538925628 0.119712048383583 -0.0460484184618426 -0.0411480811237721 -0.0411480811237721 -0.0460484184618426 -0.0326314224121855 -0.0411480811237721 -0.238660371025139 -0.181080654462883 -0.238660371025139 -0.105272279703818 0.11587697021009 -0.238177944514057 -0.103651573435944 0.390000797956413 0.386671291065609 0.953548591373512 0.315699893230314 0.419023761692665 0.316442799202313 0.390000797956413 0.71014433691547 0.322500967000747 0.116196754191532 0.315699893230314 0.315699893230314 0.428403239815704 -0.25906184416996 -0.0462089131235301 0.391124100841755 -0.0456908700033137 0.419023761692665 0.419023761692665 0.316442799202313 -0.127384170811049 0.322500967000747 0.396845070683766
1 0.826522859083954 -0.496759803931898 -0.137938652414538 -0.147060121151759 0.0874496930544638 0.0832208259889223 -0.147060121151759 0.824548950848796 0.0832208259889223 -0.178282184872067 -0.135587784285287 -0.180237970148393 -0.11139294315161 0.317057505033793 -0.0797967753801951 -0.135587784285287 -0.108595788483272 0.296266504571582 -0.471389730550434 -0.473747607503104 0.290539114040891 -0.263348229405711 -0.076006037368655 0.334123474232379 0.328521780583233 -0.147060121151759 0.750285063829683 1 -0.11814386539741 -0.480109623910661 0.997128014144554 0.868247519465894 0.501732139198535 -0.18314844192867 0.29463090014594 -0.462974933207063 -0.480109623910661 0.306071776517851 -0.494778776108212 0.305255001253089 0.313745137543864 -0.217237187441991 -0.174331343065219 0.0832208259889223 1 -0.212790008103707 0.859188539047793 0.44623613016515 0.997128014144554 -0.207397157475299 -0.262968750810369 1 0.391124100841755 1 0.98558387072276 0.912025333434338 -0.145942790569529 0.197021332379805 -0.0699677430963755 0.186253260316266 -0.0797967753801951 0.296066655854157 -0.468243538436162 -0.39256394854474 0.303621350668178 -0.152558662435171 -0.269153139571961 0.0832208259889223 -0.0420669531210339 -0.141409827165735 0.909174606126843 1 0.991353437635494 0.547018643322718 0.980253706503179 0.780635534486982 0.607359167191961 0.628852252926016 -0.30604833586649 -0.304610696109897 0.997118801668027 -0.297901588490354 -0.206491972001343 -0.304610696109897 0.980253706503179 0.214400355638228 0.997128014144554 0.632313217243237 -0.306374710647569 0.745875586286725 0.293812879194336 -0.102810372752879 -0.267497181766416 -0.149276745696882 0.977499202627232 0.0842526164975922 -0.466302027962963 0.0832208259889223 -0.136767024364837 0.297901588490353 -0.296266504571582 0.296266504571582 0.306071776517851 -0.122047139921892 -0.423744202240747 0.286183950117493 0.267497181766417 0.295448772116503 -0.454583419067507 0.29217635217029 -0.579095263196886 0.29463090014594 0.306888530113012 0.0800719537640438 -0.474699367863436 0.78443926338616 -0.266668451482569 0.0842526164975922 0.0884736789921951 0.977499202627232 -0.482043116446916 0.306071776517851 -0.584523441193881 -0.147060121151759 -0.149276745696882 0.306888530113012 -0.139102868574684 -0.266668451482569 -0.206491972001343 -0.271633502508875 -0.148171391899183 -0.297084106915069 -0.296266504571582 0.308522007053379 -0.467793889250529 -0.468243538436162 -0.499733063835914 0.997128014144554 0.290539114040891 -0.462036476473069 -0.00782034415366596 -0.468243538436162 -0.466302027962963 -0.461296458430396 0.305255001253089 -0.466756439057788 -0.467793889250529 0.528988515873589 0.997128014144554 0.780635534486982 0.0842526164975922 0.0800719537640438 0.98843944734176 -0.197329765735857 1 0.0832208259889223 0.979716885902178 -0.149276745696882 0.183148441928671 0.776808702499938 -0.296266504571582 0.824548950848796 1 0.833352800424838 0.991353437635494 0.98264142554104 0.99427337155925 0.997128014144554 0.909174606126843 -0.149276745696882 0.887114182495122 0.0800719537640438 -0.462974933207063 0.295448772116503 0.291357826847601 -0.457470608611033 -0.207397157475299 -0.0998108781418402 0.824548950848796 -0.116819367318406 -0.495768322397739 -0.149276745696882 -0.141409827165735 -0.148171391899183 -0.102810372752879 -0.198255540619664 -0.147060121151759 0.774892086650971 -0.140259865176986 0.306071776517851 -0.147060121151759 -0.186988065343529 0.306071776517851 -0.149276745696882 -0.145942790569529 -0.145942790569529 -0.149276745696882 -0.0834298432184535 -0.145942790569529 -0.467793889250529 -0.462974933207063 -0.467793889250529 -0.269153139571961 0.296266504571582 -0.466302027962963 -0.265009425941463 0.997128014144554 0.971320566152997 0.410177419777181 0.78443926338616 0.883918971012992 0.78061748712107 0.997128014144554 0.550767049048947 0.824548950848796 0.297084106915069 0.78443926338616 0.78443926338616 0.856096840572315 0.0265149758497999 -0.11814386539741 0.994232836308481 -0.0892787291498095 0.858817558142345 0.865141622650942 0.780635534486982 -0.325687347153757 0.824548950848796 0.98558387072276
0.98558387072276 0.814607598696805 -0.489376426824573 -0.135950110969002 -0.144940083433709 0.0869740358646136 0.0828535178525823 -0.144940083433709 0.812662146577948 0.0828535178525823 -0.175712045847123 -0.133633133258615 -0.177639636270067 -0.109787088082566 0.321695103229808 -0.0786464147504103 -0.133633133258615 -0.107030257557535 0.291995488341162 -0.460378734724815 -0.466681507059613 0.286350664612783 -0.259551767285666 -0.0749103245080983 0.339010696255971 0.333327066667919 -0.144940083433709 0.761259478890899 0.98558387072276 -0.116440688160527 -0.473188301505118 0.982753287786689 0.850197967709731 0.494499103817303 -0.180508150312902 0.290383463000367 -0.456300626717829 -0.473188301505118 0.301659406219455 -0.487427105492795 0.300854405692501 0.308986528965199 -0.214105468064003 -0.171818159886516 0.0828535178525823 0.98558387072276 -0.209722399837979 0.872425060546806 0.447233130855252 0.982753287786689 -0.204407293241403 -0.256321989272605 0.98558387072276 0.396845070683766 0.98558387072276 1 0.908340797024288 -0.143838860433597 0.199903162209141 -0.068959079066662 0.189434162567737 -0.0786464147504103 0.291640702554636 -0.457361190556326 -0.378456973969063 0.299244306025616 -0.150359357035142 -0.265272993116516 0.0828535178525823 -0.0607307441601082 -0.139371244816243 0.905525726675386 0.98558387072276 0.994180111054545 0.555019881688579 0.966122242345736 0.768600191624341 0.619111529190564 0.638278427802602 -0.300599416924019 -0.299137102008642 0.982584825668271 -0.293607000678781 -0.20351515703826 -0.299137102008642 0.966122242345736 0.217536388334967 0.982753287786689 0.641788995989648 -0.310449769476639 0.756878695036245 0.289577234744553 -0.101328245128233 -0.263640907812774 -0.14712475283283 0.96340744775376 0.0840611714005306 -0.455398916545745 0.0828535178525823 -0.13479537326073 0.293607000678782 -0.291995488341162 0.291995488341162 0.301659406219455 -0.120287692574859 -0.417635451040764 0.281751388375919 0.263640907812774 0.29118954442287 -0.447797696516536 0.287964300105651 -0.570746951018803 0.290383463000367 0.302464385389201 0.0799865504845377 -0.46761758418954 0.772505529853774 -0.262824124611835 0.0840611714005306 0.0881753610842146 0.96340744775376 -0.475093920563013 0.301659406219455 -0.575914230861391 -0.144940083433709 -0.14712475283283 0.302464385389201 -0.137097543638476 -0.262824124611835 -0.20351515703826 -0.267717598820677 -0.146035333958376 -0.292801304023568 -0.291995488341162 0.304074313914824 -0.456879766377358 -0.457361190556326 -0.492528847383544 0.982753287786689 0.286350664612783 -0.455375698897433 -0.0143716198843639 -0.457361190556326 -0.455398916545745 -0.454417937630754 0.300854405692501 -0.455885414269797 -0.456879766377358 0.53686269983125 0.982753287786689 0.768600191624341 0.0840611714005306 0.0799865504845377 0.991297086118792 -0.194485034322761 0.98558387072276 0.0828535178525823 0.994180111054545 -0.14712475283283 0.180508150312902 0.764669487552169 -0.291995488341162 0.812662146577948 0.98558387072276 0.826775939822772 0.994180111054545 0.985353469016619 0.979939798097935 0.982753287786689 0.905525726675386 -0.14712475283283 0.869130630578951 0.0799865504845377 -0.456300626717829 0.29118954442287 0.28715757474983 -0.450646378352956 -0.204407293241403 -0.0983719916192735 0.812662146577948 -0.115135284217058 -0.488400808783783 -0.14712475283283 -0.139371244816243 -0.146035333958376 -0.101328245128233 -0.195397463116162 -0.144940083433709 0.762779969615552 -0.138237860828186 0.301659406219455 -0.144940083433709 -0.184292421220236 0.301659406219455 -0.14712475283283 -0.143838860433597 -0.143838860433597 -0.14712475283283 -0.0822271078130363 -0.143838860433597 -0.456879766377358 -0.456300626717829 -0.456879766377358 -0.265272993116516 0.291995488341162 -0.455398916545745 -0.261189015797404 0.982753287786689 0.97436334637941 0.416177082399275 0.772505529853774 0.865985249304728 0.768580302959779 0.982753287786689 0.548495897069135 0.812662146577948 0.292801304023568 0.772505529853774 0.772505529853774 0.869290228344633 0.0460723933383883 -0.116440688160527 0.979740709531435 -0.0901497938812329 0.840534174180183 0.846959682919982 0.768600191624341 -0.320992196253228 0.812662146577948 1
0.912025333434338 0.758650074133055 -0.466524859209852 -0.0860209379627033 -0.0984442246708889 0.109766593549894 0.105675028321129 -0.0984442246708889 0.756717943252705 0.105675028321129 -0.177254678045192 -0.114491064036378 -0.179199191400407 -0.110750944010551 0.318895418450393 -0.0519752094496065 -0.114491064036378 -0.107969910389416 0.273593589268307 -0.435304579819108 -0.442467098408742 0.26818634077002 -0.26183045518865 -0.0755679861840343 0.318629027030814 0.312724084138682 -0.0984442246708889 0.693590206865833 0.912025333434338 -0.11746295816971 -0.44857274677595 0.909217455573132 0.823142770175833 0.471375110609257 -0.182092889044638 0.27126284575823 -0.438580178970093 -0.44857274677595 0.283753422501405 -0.464680850310186 0.282812874794472 0.281181791976107 -0.201043128175732 -0.153628432807582 0.105675028321129 0.912025333434338 -0.19561321568182 0.826082329840732 0.466876526514007 0.915171160260109 -0.19241719473926 -0.295535601763279 0.912025333434338 0.364557721648167 0.912025333434338 0.908340797024288 1 -0.0952263574253521 0.19816342220385 -0.0695644928571889 0.187515720013182 -0.0793368767564244 0.274460140031111 -0.432494046133416 -0.360785897630212 0.281307969658535 -0.151679409876854 -0.24377377755486 0.105675028321129 -0.0158869986559022 -0.140594829509608 0.997109496679013 0.912025333434338 0.914575860586842 0.508682080909573 0.933956078633055 0.741437861632017 0.612260515561047 0.57020446279459 -0.333592367938822 -0.332775909991426 0.908875782154083 -0.240291880800034 -0.19192967824543 -0.332775909991426 0.933956078633055 0.21564318788126 0.909217455573132 0.573983773441143 -0.342592609205599 0.689297713975278 0.270300258141321 0.00202842091224847 -0.242345150111085 -0.0981221211829239 0.931238587354998 0.106730865553884 -0.430364992307341 0.105675028321129 -0.13597878491552 0.242478293883973 -0.240149191505502 0.240149191505501 0.283375552163192 -0.121343736665081 -0.388976787060496 0.26528055443821 0.242345150111084 0.272643983242481 -0.430366666930234 0.26836606133551 -0.543815774568429 0.27126284575823 0.284320158541028 0.102689426589149 -0.443335602549197 0.745314862599803 -0.265131541585444 0.106730865553884 0.11081192434928 0.931238587354998 -0.450651231687848 0.283375552163192 -0.549803605168911 -0.146212558740782 -0.0981221211829239 0.284320158541028 -0.138301166782656 -0.243030683346901 -0.19192967824543 -0.247356548982733 -0.147317424819784 -0.241316792809333 -0.241214579122373 0.285829935823205 -0.431894682366776 -0.432494046133416 -0.469381845099426 0.909217455573132 0.26818634077002 -0.437711100123065 0.0241769179597563 -0.432494046133416 -0.430364992307341 -0.437318575583737 0.282812874794472 -0.430970543178406 -0.431894682366776 0.479077059459157 0.909217455573132 0.741437861632017 0.106730865553884 0.102689426589149 0.917697433701605 -0.181119158484068 0.912025333434338 0.105675028321129 0.902597500829016 -0.148416408050654 0.182092889044638 0.737509056197488 -0.241214579122373 0.756675944205434 0.912025333434338 0.76503562267096 0.914575860586842 0.923420820350233 0.91237669867803 0.915171160260109 0.997109496679013 -0.0981221211829239 0.84211209144094 0.102689426589149 -0.43870418548173 0.272643983242481 0.269130344190133 -0.433410797717807 -0.188793999105449 -0.0992356307677927 0.756717943252705 -0.116146093667889 -0.465601590641729 -0.104494841505563 -0.140594829509608 -0.101531814955436 0.00202842091224847 -0.197112919882775 -0.0984442246708889 0.735596942571671 -0.139451495181354 0.283753422501405 -0.0984442246708889 -0.164346352644765 0.283753422501405 -0.104494841505563 -0.0952263574253521 -0.145101667752063 -0.0981221211829239 -0.0829490058676338 -0.0952263574253521 -0.431894682366776 -0.43870418548173 -0.431894682366776 -0.24377377755486 0.273593589268307 -0.430364992307341 -0.241054542686954 0.915171160260109 0.936340425054937 0.385049058097378 0.745314862599803 0.838970012927802 0.741391304711423 0.915171160260109 0.512705625352056 0.756675944205434 0.241316792809332 0.745314862599803 0.745314862599803 0.822865055028336 -0.00876728630175199 -0.11746295816971 0.912025333434338 -0.0881722630224545 0.813409839998387 0.819880589046961 0.741437861632017 -0.295512453442253 0.756675944205434 0.908340797024288
-0.145942790569529 0.423539982629878 -0.258133547751999 0.89630087301672 0.977117625850494 0.805164305832143 0.800735385072327 0.977117625850494 0.422528481192932 0.800735385072327 -0.0913581913119991 -0.0478206982733388 -0.0923604058942754 0.743137981400944 -0.0462722570556435 -0.0408907321642681 -0.0478206982733388 -0.0556483802745153 0.151817592001187 0.23772657469238 -0.246520406401399 0.14888267149751 -0.134949086141094 -0.0389482219312903 -0.0487629122242591 -0.0479453854211878 0.992402219082379 -0.109498695937941 -0.145942790569529 -0.0541352299527456 -0.246025405754572 -0.146363143447268 -0.12287448874936 0.25710555877005 -0.0938518361115029 0.150979449580307 -0.237244975155214 -0.246025405754572 0.15684216532564 -0.25710555877005 0.15642362036025 0.166474422767596 -0.111320132993924 -0.0893336381470687 0.800735385072327 -0.145942790569529 -0.109041238660891 -0.122549373768509 0.068916220246539 -0.109793270033497 -0.1062777484121 0.188341453707025 -0.145942790569529 -0.0411480811237721 -0.145942790569529 -0.143838860433597 -0.0952263574253521 0.999999999999998 -0.0218495700965073 -0.0358539831899321 -0.0307542290269582 0.490475551667017 0.157260699186749 0.239175622205963 -0.32976732115629 0.155586479157496 -0.0781765350197842 -0.137923730488748 0.800735385072327 0.546767504367944 -0.0724634716187384 -0.0963801129286628 -0.145942790569529 -0.144680887129219 -0.0524699393087247 -0.14888267149751 0.41459130053115 -0.122445753241981 -0.0786163085341854 0.194623889682197 0.195844378355969 -0.145522300444777 -0.152655467695663 -0.105813898881862 0.195844378355969 -0.14888267149751 -0.0307542290269582 -0.146363143447268 -0.0806905400070495 0.184009662658109 -0.109955299914617 0.150560266280262 -0.000236145764774071 -0.137075158265383 0.977665944472538 -0.149302209328946 0.805374166251941 0.239660069500998 0.800735385072327 -0.0700843328011797 0.152655467695663 -0.151817592001187 0.151817592001187 0.15684216532564 -0.0625413356139178 -0.217141740345172 0.157679226402521 0.137075158265382 0.151398556537118 -0.236764076236996 0.149721651086841 0.252018622573175 0.150979449580307 0.157260699186749 0.801085445965592 -0.2470161967366 0.413617973427864 -0.136650487119063 0.805374166251941 0.796368480850537 -0.149302209328946 -0.2470161967366 0.15684216532564 -0.302758789805478 0.977118102104024 0.977665944472538 0.157260699186749 -0.0712813032239483 -0.136650487119063 -0.105813898881862 -0.139194757495044 -0.0759283401075904 -0.152236560791405 -0.151817592001187 0.158097751407804 0.239175622205963 0.239175622205963 -0.256081160793569 -0.146363143447268 0.14888267149751 -0.236764076236996 0.194094391892483 0.239175622205963 0.239660069500998 -0.240145240150454 0.15642362036025 0.239660069500998 0.239175622205963 -0.0479805248879188 -0.146363143447268 0.41459130053115 0.805374166251941 0.787822828125645 -0.107060782396243 -0.101118855496329 -0.145942790569529 0.800735385072327 -0.14468088712922 0.947396152759631 0.092865686552513 0.41556872887773 -0.151817592001187 0.422528481192932 -0.145942790569529 0.366760107485477 -0.144680887129219 -0.105185735157955 -0.110683479703658 -0.109793270033497 -0.0963801129286628 0.977665944472538 -0.118209324359663 0.801085445965592 -0.237244975155214 0.151398556537118 0.122549554141842 -0.238208879358031 -0.1062777484121 -0.0178397760721591 0.422528481192932 -0.0516137002875608 -0.257619101671126 0.977665944472538 -0.0724634716187384 0.984959300840137 -0.000236145764774071 -0.10159325577927 0.992402219082379 0.41459130053115 -0.071874189815596 0.15684216532564 0.992402219082379 -0.0958193969799785 0.15684216532564 0.977665944472538 0.999999999999998 0.969229680275045 0.977665944472538 -0.0427524465405838 0.999999999999998 0.239175622205963 -0.237244975155214 0.239175622205963 -0.137923730488748 0.151817592001187 0.239660069500998 -0.135800342877874 -0.109793270033497 -0.147623431205701 -0.0300717977856819 0.413617973427864 -0.120535809039011 0.41459130053115 -0.109793270033497 -0.0546935810155428 0.422528481192932 0.152236560791406 0.413617973427864 0.413617973427864 -0.120252847677909 -0.33941295919252 -0.0541352299527456 -0.108892874793323 -0.0516137002875608 -0.120535809039011 -0.120535809039011 0.41459130053115 -0.166893887858294 0.422528481192932 -0.143838860433597
0.197021332379805 0.162842634939087 -0.0992471757237694 -0.01618176982994 -0.0226306167283312 -0.0075808315658798 -0.00835063168656699 -0.0226306167283312 0.162453732908601 -0.00835063168656699 -0.0351253936030764 -0.0144885400565943 -0.0355107250240687 0.0041220720256021 0.621405673266757 -0.0157216670050274 -0.0144885400565943 0.00646831338568188 0.0583708214702009 -0.120953423429598 -0.0426856311848987 0.0572424033567847 -0.0518852190373749 -0.0149748107512802 0.589666238902974 0.599720761375476 -0.0226306167283312 0.262595301276756 0.197021332379805 -0.0232768617730967 -0.0945918377912452 0.19645548989999 0.210418884377503 0.0988519345626654 -0.0360841500520735 0.0580485725070147 -0.091215938198908 -0.0945918377912452 0.0603026692134007 -0.0371471650806565 0.0601417470624825 0.0640060791548198 -0.0428003601122618 -0.0343469934862731 -0.00835063168656699 0.197021332379805 -0.041924170913702 0.215110669456378 0.0925178502406644 0.19645548989999 -0.0408616642975664 -0.0108281186674901 0.197021332379805 -0.0219467860774386 0.197021332379805 0.199903162209141 0.19816342220385 -0.0218495700965073 0.999999999999999 -0.0137851379684524 0.918941257318871 0.0350725961421941 0.0604635870949453 -0.12022062609907 0.0815738350274504 0.0598198830475979 0.0134812005850338 -0.053028910172675 -0.00835063168656699 -0.0157216670050274 -0.0278607525597945 0.197590630173875 0.197021332379805 0.19873974800524 -0.0306943528142073 0.193130891325499 0.128199872322116 0.234829238972552 0.304770381887813 -0.00838427408260317 -0.00757793555219956 0.197590630173875 -0.0586929678824293 -0.0406833234494377 -0.00757793555219956 0.193130891325499 -0.0120304494915827 0.19645548989999 0.303187360953873 -0.0175435637962402 0.261504839435331 0.0578874049292151 -0.0202558366222345 -0.0527026511594634 -0.0241739528150006 0.192588195301815 -0.00987821048478223 -0.119977612912758 -0.00835063168656699 0.0277281713304203 0.0586929678824299 -0.058370821470204 0.0583708214702009 0.0603026692134008 -0.00439088456207184 -0.0834866473136889 0.0606245024214907 0.052702651159462 0.058209710732371 -0.091031042202794 0.057564974194462 -0.114094120329884 0.0580485725070146 0.0604635870949453 -0.0106362552716478 -0.0949727770668876 0.159027821252989 -0.0525393736147542 -0.00987821048478223 -0.00911637966715547 0.192588195301815 -0.0949727770668876 0.0603026692134008 -0.116404686935962 -0.0226306167283312 -0.0241739528150006 0.0604635870949453 -0.0274062325044387 -0.0525393736147542 -0.0406833234494377 -0.0535175945832919 -0.0291929250525484 -0.0585319065732714 -0.058370821470204 0.0607854168981474 -0.12022062609907 -0.12022062609907 -0.0984580740711952 0.19645548989999 0.0572424033567847 -0.091031042202794 0.0746254037373666 -0.12022062609907 -0.119977612912758 -0.0923310319638783 0.0601417470624825 -0.119977612912758 -0.12022062609907 -0.0302706891131211 0.19645548989999 0.128199872322116 -0.00987821048478223 -0.0106362552716478 0.19816342220385 -0.0388781733634749 0.197021332379805 -0.00835063168656699 0.19873974800524 -0.0241739528150006 0.0360841500520722 0.159777847627373 -0.058370821470204 0.162453732908601 0.197021332379805 0.166421065808758 0.19873974800524 0.199319647739935 0.195893064414361 0.19645548989999 0.197590630173875 -0.0241739528150006 0.211736159422612 -0.0106362552716478 -0.091215938198908 0.058209710732371 0.0574037072447992 -0.0915865400467936 -0.0408616642975664 -0.0196648721975047 0.162453732908601 -0.0230159073968383 -0.0990493815159541 -0.0241739528150006 -0.0278607525597945 -0.0234053292679686 -0.0202558366222345 -0.0390605707645656 -0.0226306167283312 0.159402046017256 -0.0276341855165819 0.0603026692134008 -0.0226306167283312 -0.0368406377731088 0.0603026692134008 -0.0241739528150006 -0.0218495700965073 -0.0218495700965073 -0.0241739528150006 -0.0164374588711363 -0.0218495700965073 -0.12022062609907 -0.091215938198908 -0.12022062609907 -0.053028910172675 0.0583708214702009 -0.119977612912758 -0.0522125101921922 0.19645548989999 0.194778314081923 -0.0230159073968383 0.159027821252989 0.211075256292857 0.159402046017256 0.19645548989999 -0.0309046836489117 0.162453732908601 0.0585319065732714 0.159027821252989 0.159027821252989 0.184444146863049 0.0847163971512526 -0.0232768617730967 0.197021332379805 -0.0230159073968383 0.211075256292857 0.179706384232667 0.128199872322116 0.00104662054523359 0.162453732908601 0.199903162209141
-0.0699677430963755 -0.0846531252310703 -0.123754120934554 -0.0338875946226104 -0.03612847946177 -0.0437988504572438 -0.0440394803218365 -0.03612847946177 -0.0848557784523885 -0.0440394803218365 -0.0418278154832807 0.51603279355284 -0.0435801212330839 -0.0172435770102934 -0.022183798058977 0.876824191992848 0.482416019304885 -0.0266788894441588 -0.236164878637067 -0.150820257416856 -0.118186560609103 -0.240820391179855 -0.0646971525853649 0.920555070605871 -0.00224038367374472 -0.000663128843472028 -0.03612847946177 -0.0464523404848296 -0.0699677430963755 -0.0290245797508859 -0.117949247906264 -0.0701692682422545 -0.0655128364986675 0.123261283510286 -0.0449943510915947 -0.23747591668667 -0.113739742866282 -0.117949247906264 -0.228599134139031 -0.123261283510286 -0.229210800180683 -0.215372323230611 -0.0499106580184192 -0.0083219185129721 -0.0440394803218365 -0.0699677430963755 -0.0455862377141597 -0.0640839341130433 0.0128244904884328 -0.0701692682422545 -0.0403707085711541 -0.083034836843363 -0.0699677430963755 -0.0273660706064969 -0.0699677430963755 -0.068959079066662 -0.0695644928571889 -0.0358539831899321 -0.0137851379684524 0.999999999999997 -0.015001109003066 0.014081729800061 -0.227990740059948 -0.149906511622062 -0.114843519462369 -0.230444080900102 -0.0184587443631226 0.259955143780404 -0.0440394803218365 -0.0196037929104104 0.363299325104719 -0.0697661521516719 -0.0699677430963755 -0.069362762642188 -0.0382736599049329 -0.0713771777981505 -0.0864803075800138 -0.0587028175399674 -0.0179095404141445 -0.0824292052439054 -0.0822274620801326 -0.0697661521516719 0.234868647229928 -0.0394975288519772 -0.0822274620801326 -0.0713771777981505 -0.015001109003066 -0.0701692682422545 -0.018843414393067 -0.0846531252310703 -0.0473177565409514 -0.238137086734367 -0.0252575777264973 0.26156441213453 -0.0366730409222519 -0.0715783121953684 -0.0445184172678265 -0.149603491581157 -0.0440394803218365 -0.0335997590108921 -0.234868647229927 0.236164878637069 -0.236164878637067 -0.228599134139031 -0.0299835030292512 -0.104101870634939 -0.227385585330085 -0.261564412134529 -0.236818527270053 -0.113509190799725 -0.239470931088893 -0.142267197653307 -0.23747591668667 -0.227990740059948 -0.0447567526916125 -0.118424251903532 -0.0866838133091567 -0.0655128364986675 -0.0445184172678265 -0.0442793311452322 -0.0715783121953684 -0.118424251903532 -0.228599134139031 -0.145148308749017 -0.03612847946177 -0.0366730409222519 -0.227990740059948 0.369901002164688 0.262377280504627 -0.0394975288519772 0.257581419265799 0.0187281408657493 0.235514931521997 0.236164878637069 -0.226783637785262 -0.149906511622062 -0.149906511622062 -0.122770167682178 -0.0701692682422545 -0.240820391179855 -0.113509190799725 -0.184724467514719 -0.149906511622062 -0.149603491581157 -0.115130184938183 -0.229210800180683 -0.149603491581157 -0.149906511622062 -0.0194656852899139 -0.0701692682422545 -0.0864803075800138 -0.0445184172678265 -0.0447567526916125 -0.0695644928571848 -0.0306763388040986 -0.0699677430963755 -0.0440394803218365 -0.069362762642188 -0.0366730409222519 0.0449943510915971 -0.0862769036706838 0.236164878637069 -0.0848557784523885 -0.0699677430963755 -0.0828328907849721 -0.069362762642188 -0.0691609589158125 -0.0703707301208806 -0.0701692682422545 -0.0697661521516719 -0.0366730409222519 -0.0651052612177639 -0.0447567526916125 -0.113739742866282 -0.236818527270053 -0.240143688101344 -0.114201856831413 -0.0403707085711541 -0.024520687408433 -0.0848557784523885 -0.0286991883308983 -0.123507485721655 -0.0366730409222519 0.363299325104719 -0.0364014870049428 -0.0252575777264973 -0.0487057345755084 -0.03612847946177 -0.0864803075800138 0.36656444061081 -0.228599134139031 -0.03612847946177 -0.0206995822193471 -0.228599134139031 -0.0366730409222519 -0.0358539831899321 -0.0358539831899321 -0.0366730409222519 -0.020496334108867 -0.0358539831899321 -0.149906511622062 -0.113739742866282 -0.149906511622062 0.259955143780404 -0.236164878637067 -0.149603491581157 0.264019828154455 -0.0701692682422545 -0.0707734741078903 -0.0286991883308983 -0.0866838133091567 -0.0653091139651627 -0.0864803075800138 -0.0701692682422545 -0.0385359273938039 -0.0848557784523885 -0.235514931521996 -0.0866838133091567 -0.0866838133091567 -0.0638792335423749 -0.162721013074292 -0.0290245797508859 -0.0699677430963755 -0.0286991883308983 -0.0653091139651627 -0.0653091139651627 -0.0864803075800138 -0.0800120966884022 -0.0848557784523885 -0.068959079066662
0.186253260316266 0.148304866843105 -0.10800165400489 -0.0248483862074878 -0.0315297422751382 -0.0204758177909286 -0.0212810987426195 -0.0315297422751382 0.14783983758867 -0.0212810987426195 -0.0204758177909286 0.0568560302241766 -0.0220827471805865 -0.00399052358378476 0.567305872729164 0.0891874909772238 0.0568560302241766 -0.00161108910318849 0.063519643943842 -0.131622584649749 -0.0557642025769665 0.0622916893771784 -0.0564619540412823 0.0966053366516546 0.53767889181706 0.547068523393885 -0.0315297422751382 0.226819723696449 0.186253260316266 -0.0253300867576797 -0.102935674111782 0.185626852618053 0.200185453458922 0.107571549079294 -0.02446718756205 0.063168969773301 -0.09926199033118 -0.102935674111782 0.0656218977362515 -0.0542344009213806 0.0654467808290098 0.0664819119581692 -0.046575730245411 -0.037376701952072 -0.0212810987426195 0.186253260316266 -0.0456222534136948 0.205305490684459 0.10067874252441 0.185626852618053 -0.0444660243210625 -0.0488331797961125 0.186253260316266 -0.00399052358378476 0.186253260316266 0.189434162567737 0.187515720013182 -0.0307542290269582 0.918941257318871 -0.015001109003066 0.999999999999988 0.0269108054399594 0.0657970099975225 -0.130825148116463 0.0549727600052911 0.0650965255626032 0.00131813558495468 -0.0383431551249122 -0.0212810987426195 -0.0171084570202992 0.0114167422054357 0.186882868705097 0.186253260316266 0.1881518570524 -0.0334018660820133 0.181933326412088 0.11561423033869 0.198639992483477 0.267692970372735 -0.0458562475177223 -0.0448763172896515 0.186882868705097 -0.0638702065175243 -0.0442719522335282 -0.0448763172896515 0.181933326412088 -0.0130916414904362 0.185626852618053 0.266143069710237 -0.0570670860187429 0.225728128561378 0.0629935857903572 -0.0220425804815185 -0.0367540644096675 -0.032004987365928 0.181328187489661 -0.0228808939051319 -0.130560699018792 -0.0212810987426195 0.0158027706243388 0.0638702065175249 -0.0635196439438397 0.0635196439438386 0.0656218977362515 -0.0126777106876935 -0.090850907660053 0.0659721194784214 0.0367540644096651 0.0633443218146466 -0.0990607848736587 0.0615002760984688 -0.124158230377825 0.063168969773301 0.0657970099975225 -0.0236756661149132 -0.103350215599178 0.143707209101726 -0.0571738108353572 -0.0228808939051319 -0.0220827471805865 0.181328187489661 -0.103350215599178 0.0656218977362515 -0.126672609384834 -0.0315297422751382 -0.032004987365928 0.0657970099975225 0.0135809638810949 -0.0571738108353572 -0.0442719522335282 -0.0407392662004898 -0.0317679991185957 -0.0636949381770536 -0.0635196439438397 0.066147228034464 -0.130825148116463 -0.130825148116463 -0.1071429466106 0.185626852618053 0.0622916893771784 -0.0990607848736587 0.0812080240635788 -0.130825148116463 -0.130560699018792 -0.100475445224068 0.0654467808290098 -0.130560699018792 -0.130825148116463 -0.0329408314971525 0.185626852618053 0.11561423033869 -0.0228808939051319 -0.0236756661149132 0.187515720013182 -0.0423075719517749 0.186253260316266 -0.0212810987426195 0.1881518570524 -0.032004987365928 0.02446718756205 0.144617749131216 -0.0635196439438397 0.14783983758867 0.186253260316266 0.152548453335763 0.1881518570524 0.188791323231112 0.18500360395211 0.185626852618053 0.186882868705097 -0.032004987365928 0.201626270040591 -0.0236756661149132 -0.09926199033118 0.0633443218146466 0.0624672216941052 -0.0996652825383068 -0.0444660243210625 -0.0213994877701729 0.14783983758867 -0.0250461138984999 -0.107786412599367 -0.032004987365928 0.0114167422054357 -0.0317679991185957 -0.0220425804815185 -0.0367791151076259 -0.0315297422751382 0.144161946324781 0.0124919424120092 0.0656218977362515 -0.0315297422751382 -0.0400903077097508 0.0656218977362515 -0.032004987365928 -0.0307542290269582 -0.0307542290269582 -0.032004987365928 -0.0178873880568779 -0.0307542290269582 -0.130825148116463 -0.09926199033118 -0.130825148116463 -0.0383431551249122 0.063519643943842 -0.130560699018792 -0.056818115169332 0.185626852618053 0.18376641985937 -0.00848253531139941 0.143707209101726 0.20090371804747 0.144161946324781 0.185626852618053 -0.0336307499557471 0.14783983758867 0.0636949381770536 0.143707209101726 0.143707209101726 0.177129547329878 0.0652822344960211 -0.0253300867576797 0.186253260316266 -0.0250461138984999 0.20090371804747 0.171961542566669 0.11561423033869 -0.0344669743058753 0.14783983758867 0.189434162567737
-0.0797967753801951 0.190749215830343 -0.141139035698005 0.549262526249454 0.514724240998455 0.423001581381989 0.420634198563109 0.514724240998455 0.21041862734103 0.420634198563109 -0.0372140102616879 -0.0208864148943162 -0.039289901059243 0.681652349150003 0.0337479780837362 0.00183840347861352 -0.0208864148943162 -0.0304267260048194 0.0830089258976403 0.129981165966492 -0.134789347383865 0.0814042067383261 -0.0737857750461017 0.00637199229338523 0.0267819796158168 0.0290237282533032 0.48678833885504 -0.0598703287095319 -0.0797967753801951 -0.0331019376699919 -0.134518697115538 -0.0800266106741131 -0.0747160458127551 0.140576964727826 -0.042375249516658 0.0825506568578707 -0.129717842989451 -0.134518697115538 0.0857561993147653 -0.140576964727828 0.085527352528573 0.0591311923294215 -0.060866231302997 -0.0330107393245591 0.420634198563109 -0.0797967753801951 -0.0596202059358075 -0.0730864119606404 0.131569287212394 -0.0800266106741131 -0.0581092192691289 0.236091183600326 -0.0797967753801951 -0.0312104420206546 -0.0797967753801951 -0.0786464147504103 -0.0793368767564244 0.490475551667017 0.0350725961421941 0.014081729800061 0.0269108054399594 1 0.0859850400294973 0.130773458059205 -0.169242520660983 0.0850696309223362 -0.0427443889529052 -0.0754122139124498 0.420634198563109 -0.0223577235772386 -0.0269041480603659 -0.0795668650440738 -0.0797967753801951 -0.0791068075853847 -0.0436503238100045 -0.0814042067383266 0.206468842097503 -0.0318971389213806 -0.0433967160814638 0.23782581492084 0.23840931502063 -0.0795668650440738 -0.08346704910008 -0.0578556014190781 0.23840931502063 -0.0814042067383266 -0.0171084570202992 -0.0800266106741131 -0.04441493566917 0.231577899302582 -0.0601199849263446 0.0823214610510325 -0.0223876937294651 -0.0749482421956039 0.50696279740234 -0.0816335963914099 0.41599714172003 0.131038338097709 0.420634198563109 -0.038319835740993 0.0834670491000791 -0.0830089258976412 0.0830089258976403 0.0857561993147653 -0.034195569993463 -0.118726047462645 0.0862138771107733 0.0749482421955963 0.0827798109227095 -0.129454903088085 0.0818629335145988 0.137795593318582 0.0825506568578707 0.0859850400294973 0.413725915949208 -0.135060429428133 0.205918878158732 -0.0747160458127551 0.41599714172003 0.418299648342686 -0.0816335963914099 -0.135060429428133 0.0857561993147653 -0.142867980412215 0.514724240998455 0.50696279740234 0.0859850400294973 -0.0245334415153302 -0.0747160458127551 -0.0578556014190781 -0.0761071701766671 -0.0043748313428042 -0.0832380044174762 -0.0830089258976412 0.0864427129834293 0.130773458059205 0.130773458059205 -0.140016857202748 -0.0800266106741131 0.0814042067383261 -0.129454903088085 0.106124506266867 0.130773458059205 0.131038338097709 -0.131303613642905 0.085527352528573 0.131038338097709 0.130773458059205 -0.0430478332525159 -0.0800266106741131 0.206468842097503 0.41599714172003 0.413843938192892 -0.0793368767564244 -0.0552885042642704 -0.0797967753801951 0.420634198563109 -0.0791068075853847 0.50696279740234 0.0164470576899044 0.207020739955475 -0.0830089258976412 0.21041862734103 -0.0797967753801951 0.215728068583427 -0.0791068075853847 -0.0788766545761277 -0.0802563738130241 -0.0800266106741131 -0.0795668650440738 0.50696279740234 -0.0742512145676469 0.413725915949208 -0.129717842989451 0.0827798109227095 0.0816335963914086 -0.130244874484877 -0.0581092192691289 -0.0279653408657753 0.21041862734103 -0.0327308354319881 -0.140857753298235 0.50696279740234 -0.0269041480603659 0.483018596723319 -0.0223876937294651 -0.0555478909230492 0.48678833885504 0.206468842097503 -0.0257245239655709 0.0857561993147653 0.48678833885504 -0.0464421957346331 0.0857561993147653 0.50696279740234 0.490475551667017 0.518725033762307 0.50696279740234 -0.0233756485006216 0.490475551667017 0.130773458059205 -0.129717842989451 0.130773458059205 -0.0754122139124498 0.0830089258976403 0.131038338097709 -0.0742512145676469 -0.0800266106741131 -0.0807156950665741 -0.0327308354319881 0.205918878158732 -0.0744837044433355 0.206468842097503 -0.0800266106741131 -0.0439494344997728 0.21041862734103 0.0832380044174762 0.205918878158732 0.205918878158732 -0.0728529551599052 -0.185579976647834 -0.0331019376699919 -0.0797967753801951 -0.0327308354319881 -0.0744837044433355 -0.0744837044433355 0.206468842097503 -0.0912521545585442 0.21041862734103 -0.0786464147504103
0.296066655854157 0.353267144664584 0.423999808320659 0.148635837638404 0.158464679101745 0.192108023535192 0.193163460543431 0.158464679101745 0.354450053908691 0.193163460543431 0.192108023535192 -0.44181444068749 0.194215480565538 0.120031500399098 0.0973013116811192 -0.2600187610492 -0.44181444068749 0.117017425519759 0.932206508275042 0.565325954454994 0.518383161430264 0.907265314236595 0.283770966173243 -0.24766659523139 0.102538661883428 0.100819566353297 0.158464679101745 0.21442171711597 0.296066655854157 -0.357112259720238 0.517342273968014 0.286266589471208 0.27684041296244 -0.421121475364817 0.19735166033395 0.937869429398228 0.498878782692556 0.517342273968014 0.991997671688982 0.421121475364817 0.989323370802373 0.939347775165249 -0.685589994900069 -0.549496972255908 0.193163460543431 0.296066655854157 -0.693378823983244 0.270674561111765 -0.212009881600601 0.297031951980003 -0.652415510910502 -0.251837489472976 0.296066655854157 0.120031500399099 0.296066655854157 0.291640702554636 0.274460140031111 0.157260699186749 0.0604635870949453 -0.227990740059948 0.0657970099975225 0.0859850400294973 1 0.567383212546026 0.129286143171164 0.983974341627425 0.164389633964963 -0.86500802780055 0.193163460543431 0.0859850400294973 -0.335405411841493 0.275002442573914 0.296066655854157 0.293369833751112 0.167873747393723 0.302605011955441 0.362437614219503 0.23286020847566 0.198390626807044 -0.30299338001391 -0.29764657330062 0.306004323391949 -0.876003867900139 -0.649369718747278 -0.29764657330062 0.302605011955441 0.0657970099975225 0.286266589471208 0.199426476435951 -0.300928789425811 0.214955914433915 0.940729103660561 -0.216992327172576 -0.871642813330008 0.160853203566984 0.293136548399076 0.195264146500515 0.572400393279511 0.193163460543431 0.147373349470514 0.881676284450102 -0.88158861711329 0.88158861711329 0.986645648657746 0.131511933429255 0.456605696387337 0.992019087671767 0.871642813330008 0.935029864372238 0.497867548348135 0.935309553357549 0.511524566990353 0.937869429398228 0.989332431063514 0.196309519763144 0.51942570944939 0.363408388119228 0.271372173269386 0.195264146500515 0.194215480565538 0.293136548399076 0.512450683375619 0.986645648657746 0.114813632383068 0.158464679101745 0.160853203566984 0.989332431063514 -0.337023349538771 -0.826218349990212 -0.649369718747278 -0.855205889678092 -0.471795133725372 -0.88446290946144 -0.887263486373702 0.984044254587532 0.573696703208865 0.567383212546026 0.418817226875397 0.296829428502828 0.907265314236595 0.497867548348135 0.799484535003608 0.567383212546026 0.572400393279511 0.497718805280219 0.989323457376781 0.572222997547012 0.573696703208865 0.165556643216106 0.286266589471208 0.370824609980197 0.195264146500515 0.196309519763144 0.294337070810159 -0.626603440511092 0.296066655854157 0.193163460543431 0.282486515835707 0.160853203566984 -0.19735166033395 0.378422841418896 -0.887263486373702 0.354251027443226 0.296066655854157 0.353881211339069 0.293369833751112 0.29240054504414 0.287308565726484 0.297031951980003 0.275002442573914 0.160853203566984 0.274669413937376 0.196309519763144 0.498878782692556 0.929458679106716 0.898684821023083 0.500905680649063 -0.675806154758943 -0.221332643650279 0.354450053908691 -0.366479114326293 0.415462453816268 0.160853203566984 -0.310838350283867 0.159662129239869 -0.216992327172576 0.21363031920814 0.158464679101745 0.370909803696269 -0.342267784645367 0.991997671688982 0.158464679101745 -0.600691498994155 0.991997671688982 0.160853203566984 0.157260699186749 0.157260699186749 0.160853203566984 -0.27185715669377 0.157260699186749 0.573696703208865 0.498878782692556 0.573696703208865 -0.871030114211656 0.932206508275042 0.572400393279511 -0.826747051708389 0.297031951980003 0.299916555652492 0.125878745440968 0.363408388119228 0.275648038331797 0.379315000062173 0.297031951980003 0.169024090117312 0.354251027443226 0.884462909461439 0.363408388119228 0.363408388119228 0.269699767772718 0.580900521968375 -0.357112259720238 0.306888530113012 -0.380657326213485 0.286455116326165 0.27586845675643 0.362437614219503 0.215392060823898 0.354251027443226 0.291640702554636
-0.468243538436162 -0.30860876657641 0.793939336892245 0.226058189573822 0.241006738605559 0.292174435808809 0.293779635356123 0.241006738605559 -0.30023525415374 0.293779635356123 0.292174435808809 -0.290498033254766 0.295379638056492 0.182554248713965 -0.193465607526662 -0.170965300673733 -0.290498033254766 0.17797018391984 0.628676387138348 0.985794502640822 0.765157403532678 0.610046045058105 0.422785911625085 -0.162843610783 -0.203879106802398 -0.200461004256946 0.241006738605559 -0.28481128290987 -0.468243538436162 -0.0452469049509732 0.768201273182043 -0.470233573542088 -0.571339528078612 -0.79056997464166 0.300149410487485 0.625121544294842 0.739692088285818 0.768215269409062 0.571244077189851 0.790589149643962 0.575329865236676 0.538842991416361 -0.465432605410187 -0.373506452384765 0.293779635356123 -0.468243538436162 -0.447151718439096 -0.558878024985406 -0.529367790583199 -0.464127965531421 -0.444350253725189 -0.0594778380619011 -0.468243538436162 -0.238660371025139 -0.468243538436162 -0.457361190556326 -0.432494046133416 0.239175622205963 -0.12022062609907 -0.149906511622062 -0.130825148116463 0.130773458059205 0.567383212546026 1 0.398494037159457 0.565294623819451 0.250017920504664 -0.563298502568659 0.293779635356123 0.130773458059205 -0.198950116931133 -0.434489912709344 -0.468243538436162 -0.461816945221844 -0.333785803769448 -0.48343126617584 -0.30895613659462 -0.398315649243321 -0.394462957175817 -0.0348287885548438 -0.0447151850793065 -0.465800401632533 -0.62613594348706 -0.442410885799819 -0.0447151850793065 -0.48343126617584 -0.130825148116463 -0.470233573542088 -0.396522551998335 -0.0121293192776115 -0.28686823529677 0.623367569850158 -0.220272137643758 -0.566393333812102 0.24463941242732 -0.485415918699059 0.296974539572137 0.993922983541414 0.293779635356123 0.22413808878167 0.620046661215899 -0.622580096935993 0.622580096935993 0.571424389691299 0.182358490333504 0.67899917671734 0.575611359329231 0.566393333812102 0.633001620904085 0.738117172650819 0.619821954357017 0.924020185488117 0.625121544294842 0.573343049698022 0.29856443330795 0.766749559967243 -0.310978669568687 0.419569440757151 0.296974539572137 0.295379638056492 -0.485415918699059 0.766766928659357 0.571424389691299 0.531254707057832 0.241006738605559 0.24463941242732 0.573343049698022 -0.204297154319987 -0.551018021355033 -0.442410885799819 -0.575365947934758 -0.317458524440279 -0.624358159439592 -0.622580096935993 0.57123824661644 0.99594765997592 1 0.791801821354462 -0.470233573542088 0.610046045058105 0.742920064797075 0.688213496976059 1 0.993922983541414 0.744361419509476 0.569323412069102 0.997978606548672 0.99594765997592 -0.329178671967419 -0.470233573542088 -0.30895613659462 0.296974539572137 0.29856443330795 -0.457675982096 -0.422780777420748 -0.468243538436162 0.293779635356123 -0.461816945221844 0.24463941242732 -0.300149410487484 -0.303943795959454 -0.622580096935993 -0.304654631143379 -0.468243538436162 -0.328258932920309 -0.461816945221844 -0.453196811064293 -0.466120158703159 -0.464127965531421 -0.434489912709344 0.24463941242732 -0.567785051107468 0.29856443330795 0.744472603893152 0.626911146780122 0.605633059597142 0.742830621961521 -0.435352172238315 -0.124220053947409 -0.30023525415374 -0.0477871598973004 0.787696277171068 0.24463941242732 -0.170461502779237 0.242827923957827 -0.220272137643758 0.324907397607265 0.241006738605559 -0.305972230562396 -0.196506836055223 0.571244077189851 0.241006738605559 -0.400623592388798 0.571244077189851 0.24463941242732 0.239175622205963 0.239175622205963 0.24463941242732 -0.178749180816464 0.239175622205963 0.99594765997592 0.744472603893152 0.99594765997592 -0.569989599524531 0.628676387138348 0.993922983541414 -0.554194700901819 -0.464127965531421 -0.477062802250612 -0.250286533045334 -0.310978669568687 -0.562886383722447 -0.307474321221893 -0.464127965531421 -0.336073046870677 -0.304654631143379 0.624358159439592 -0.310978669568687 -0.310978669568687 -0.557092824806387 0.611864305978993 -0.0452469049509732 -0.461663110126184 -0.0559198304880545 -0.569562857392764 -0.569562857392764 -0.30895613659462 0.507841230665609 -0.304654631143379 -0.457361190556326
-0.39256394854474 -0.543206996833273 0.599333514958574 -0.30846237077453 -0.343833771031272 -0.411653972227373 -0.414084122175229 -0.343833771031272 -0.546047428317307 -0.414084122175229 0.259180590703313 -0.174040029124442 0.262023844972218 -0.254110369826757 0.131273077374095 -0.144304840162109 -0.174040029124442 0.157872872307369 0.080282888513622 0.395659626393772 0.679010898977525 0.0640295886410215 0.372337395092895 -0.134176771168031 0.13833899525808 0.136019694966633 -0.332776610883332 -0.185568781060593 -0.39256394854474 -0.25640194568813 0.677537233209154 -0.38855663937156 -0.359385508318971 -0.606859164608833 0.266254990085112 0.0849957062688396 0.652041062490883 0.677565200039221 0.133692596117079 0.607048223128531 0.127849553940964 0.0802941726979314 0.130890528526393 0.223457580088915 -0.414084122175229 -0.39256394854474 0.13799364493436 -0.339101382007669 -0.28624586225063 -0.39589603336681 0.115823795939516 0.0298745994952418 -0.39256394854474 -0.269041979821753 -0.39256394854474 -0.378456973969063 -0.360785897630212 -0.32976732115629 0.0815738350274504 -0.114843519462369 0.0549727600052911 -0.169242520660983 0.129286143171164 0.398494037159457 1 0.1264003129121 0.221784606662905 0.0250843490923735 -0.414084122175229 -0.192729286292936 -0.034074479422312 -0.363164587965334 -0.39256394854474 -0.385230632649906 -0.34308031312795 -0.406718509939897 -0.57317200447175 -0.171415487996391 -0.115136190142592 0.0520811801921922 0.0581472963495758 -0.395704302971022 -0.0864955870869344 0.126240775702064 0.0581472963495758 -0.406718509939897 -0.147479268168992 -0.38855663937156 -0.121317871398476 0.0578130258581816 -0.180496076718691 0.0829473326370701 -0.248312913269561 0.0164806851655486 -0.338288175783533 -0.402829025672729 -0.409729468155314 0.394725018733396 -0.414084122175229 0.198827259095177 0.0929535822889152 -0.095372489452431 0.0953724894524306 0.133692596117079 0.177427990583044 0.598979368709511 0.128518070642001 -0.0107320135647775 0.0848261443896527 0.650629217707176 0.0743846580513832 0.435007979362496 0.0849957062688396 0.129286143171164 -0.402898789634128 0.680403721302832 -0.570186386088921 0.366770138709439 -0.409729468155314 -0.416506650529271 -0.402829025672729 0.675309972214385 0.133692596117079 0.822851583635536 -0.332548049995134 -0.338288175783533 0.129286143171164 -0.0393462522633253 0.0403004924915885 0.126240775702064 0.02060658438514 0.215406541631291 -0.0909258967744661 -0.0889219347545736 0.130710766971415 0.397462037308569 0.398494037159457 0.603837559786478 -0.395016035484932 0.0640295886410215 0.650663369813103 0.268047255367598 0.398494037159457 0.394725018733396 0.655245077820871 0.138107746375754 0.395772885188428 0.397462037308569 -0.238147038001483 -0.38855663937156 -0.57317200447175 -0.409729468155314 -0.402898789634128 -0.388579485910653 0.164703163730562 -0.39256394854474 -0.414084122175229 -0.38430291945237 -0.315864528479149 -0.266254990085112 -0.575838442039758 -0.0889219347545736 -0.545654663612745 -0.39256394854474 -0.52992760048463 -0.385230632649906 -0.382794120643808 -0.391915471734388 -0.39589603336681 -0.363164587965334 -0.338288175783533 -0.353473783713872 -0.402898789634128 0.652074818824698 0.0782981156541885 0.0642137115853955 0.654869319550829 0.16539501428709 -0.204707216525287 -0.546047428317307 -0.267241088261557 0.603100428892052 -0.327264398600135 -0.0234305676535455 -0.324482642097075 -0.248312913269561 0.288217177531685 -0.332776610883332 -0.57284129061156 -0.0312640237690637 0.133692596117079 -0.332776610883332 0.258006816031283 0.133692596117079 -0.327264398600135 -0.32976732115629 -0.340974933087958 -0.338288175783533 -0.0753636746301434 -0.32976732115629 0.397462037308569 0.652074818824698 0.397462037308569 0.0195032622164146 0.080282888513622 0.394725018733396 0.0437769567676627 -0.39589603336681 -0.399418537180995 -0.282148159260787 -0.570186386088921 -0.349204884654282 -0.57826533878315 -0.39589603336681 -0.345787263242586 -0.545654663612745 0.090925896774466 -0.570186386088921 -0.570186386088921 -0.343444763591202 0.474409546359522 -0.25640194568813 -0.399027864801314 -0.267241088261557 -0.368374802807019 -0.363636018513214 -0.57317200447175 0.370044725168509 -0.545654663612745 -0.378456973969063
0.303621350668178 0.36734779604848 0.415577888111404 0.147053439126087 0.156777641329097 0.190062813877305 0.191107014551305 0.156777641329097 0.368227199071236 0.191107014551305 0.190062813877305 -0.42269241963556 0.192147834616898 0.11875362777645 0.0962654279178425 -0.262816745938937 -0.42269241963556 0.115771641171921 0.931381632417338 0.563113491184626 0.512864379711869 0.90600061788305 0.280749899640126 -0.250331662122539 0.101447020536379 0.0997462267445937 0.156777641329097 0.227802564466129 0.303621350668178 -0.375208514370113 0.511834573687299 0.304495858466736 0.284289517191246 -0.412677081450397 0.195250626164281 0.936991457612104 0.493567647396374 0.511834573687299 0.991993950315998 0.412677081450397 0.989265265730225 0.929238227807782 -0.693178482013545 -0.555618443473851 0.191107014551305 0.303621350668178 -0.700840068181703 0.27808887024886 -0.190629415761959 0.304495858466736 -0.65968942557385 -0.269879413014532 0.303621350668178 0.11875362777645 0.303621350668178 0.299244306025616 0.281307969658535 0.155586479157496 0.0598198830475979 -0.230444080900102 0.0650965255626032 0.0850696309223362 0.983974341627425 0.565294623819451 0.1264003129121 1 0.162639518270394 -0.856252300237495 0.191107014551305 0.0850696309223402 -0.304437109590122 0.28194640058133 0.303621350668178 0.30099606972443 0.166086539326318 0.309737518617782 0.375276757997981 0.230138108553417 0.196278531650823 -0.314955605560671 -0.309630875664359 0.302746557339082 -0.874938347090387 -0.656611877053519 -0.309630875664359 0.309737518617782 0.0650965255626163 0.304495858466736 0.197303353475549 -0.311986463858978 0.228752489540042 0.939826267183952 -0.237817268875965 -0.862825453975306 0.159140737219232 0.310610330783015 0.193185336303456 0.564205233897563 0.191107014551305 0.145804391588873 0.880643842195351 -0.880472091071246 0.880472091071246 0.986612709659867 0.130111838464832 0.451744606449954 0.981349844616866 0.862825453975306 0.934178514307462 0.492567178798274 0.934290649572489 0.502801379263758 0.936991457612104 0.989353856126098 0.194219580371929 0.513895828614789 0.376159860433704 0.267544385226911 0.193185336303456 0.192147834616898 0.310610330783015 0.506775339298062 0.986612709659867 0.100920207233728 0.156777641329097 0.159140737219232 0.989353856126098 -0.317017989421261 -0.816953334051807 -0.656611877053519 -0.846547191436913 -0.477001878210266 -0.883404959580284 -0.886179995068581 0.984115699129519 0.565482404144313 0.565294623819451 0.410394600657514 0.304495858466736 0.906000617883051 0.492567178798274 0.796180380852751 0.565294623819451 0.564205233897563 0.499601397824979 0.989265353258425 0.564016409527114 0.565482404144313 0.163794103373147 0.304495858466736 0.375276757997981 0.193185336303456 0.194219580371929 0.301871467409676 -0.633526610156823 0.303621350668178 0.191107014551305 0.30099606972443 0.159140737219232 -0.195250626164281 0.374394097403979 -0.886179995068581 0.368227199071236 0.303621350668178 0.359448984158905 0.30099606972443 0.300120353040412 0.305370091720379 0.304495858466736 0.28194640058133 0.159140737219232 0.282520865641103 0.194219580371929 0.493567647396374 0.928576560931962 0.897414392130319 0.495572966705618 -0.683078304667576 -0.242442570973335 0.368227199071236 -0.384753466978926 0.406863251113865 0.159140737219232 -0.302241806659193 0.157962343240768 -0.237817268875965 0.211355980094023 0.156777641329097 0.375276757997981 -0.311136257793582 0.991993950315998 0.156777641329097 -0.607233045104217 0.991993950315998 0.159140737219232 0.155586479157496 0.155586479157496 0.159140737219232 -0.2747825310534 0.155586479157496 0.565482404144313 0.493567647396374 0.565482404144313 -0.862324390289278 0.931381632417338 0.564205233897563 -0.817367950358653 0.304495858466736 0.307117778124109 0.124538622206337 0.376159860433704 0.283405473944342 0.375276757997981 0.304495858466736 0.167224635335768 0.368227199071236 0.883404959580284 0.376159860433704 0.376159860433704 0.277200582860992 0.577762523114793 -0.375208514370113 0.303621350668178 -0.370598517588653 0.283405473944342 0.283405473944342 0.375276757997981 0.207343885675424 0.368227199071236 0.299244306025616
-0.152558662435171 -0.184578878561512 0.302853060753237 -0.0738889934130033 -0.0787750505959889 -0.0954996366361442 -0.0960243094162015 -0.0787750505959889 -0.1850207465283 -0.0960243094162015 -0.0954996366361442 -0.0601095300507049 -0.0965472835637468 -0.0508420604355976 -0.0317751536278407 -0.00932590876740732 -0.0601095300507049 0.651964499477218 0.13035910357901 0.233740469498948 0.317119934049165 0.155631813910081 -0.141066591903529 -0.0307674005013652 -0.0415768696512744 -0.0383927028807658 -0.0787750505959889 -0.114462485782943 -0.152558662435171 -0.0632856066035899 0.317757976173289 -0.152998070730219 -0.142845120712331 -0.304063962653194 -0.0981063232269401 0.157823643040431 0.329518190927498 0.317757976173289 0.163952127146124 0.304063962653194 0.163514608719624 0.17402103363915 -0.116366492139722 -0.093383306520314 -0.0960243094162015 -0.152558662435171 -0.113984291073663 -0.139729521622605 -0.0124009313357268 -0.152998070730219 -0.111095526412092 0.116205643551811 -0.152558662435171 -0.059669369670578 -0.152558662435171 -0.150359357035142 -0.151679409876854 -0.0781765350197842 0.0134812005850338 -0.0184587443631226 0.00131813558495468 -0.0427443889529052 0.164389633964963 0.250017920504664 0.221784606662905 0.162639518270394 1 -0.144176082691854 -0.0960243094162015 -0.0427443889529052 0.0258880352152368 -0.152119110671434 -0.152558662435171 -0.151239554446179 -0.0834524325524163 -0.155631813910081 -0.188562892949345 -0.111400988525235 -0.098622808269219 0.110836463559763 0.11197668311766 -0.152119110671434 -0.15957563833186 -0.110610649676298 0.11197668311766 -0.155631813910081 -0.0327086314817944 -0.152998070730219 -0.099137743883826 0.119617416749868 -0.114939788510076 0.15738545734232 -0.0101387997805938 -0.143289043031511 -0.0799624201515598 -0.156070370211185 -0.0970685903467751 0.236006626264285 -0.0960243094162015 0.8328752075716 0.15957563833186 -0.158699780094964 0.158699780094963 0.163952127146124 0.693288161134123 -0.103781680288225 0.164827133837219 0.143289043031511 0.158261748934521 0.330187485628232 0.156508826083545 0.263443119173472 0.157823643040431 0.164389633964963 -0.0975882602954495 0.316483437331629 -0.189006619736314 -0.142845120712331 -0.0970685903467751 -0.0965472835637468 -0.156070370211185 0.316483437331629 0.163952127146124 0.258213923599091 -0.0787750505959889 -0.0799624201515598 0.164389633964963 0.0302653280310457 -0.142845120712331 -0.110610649676298 -0.116555409329881 -0.0793703201270374 -0.159137741559098 -0.158699780094964 0.165264631398781 0.250017920504664 0.250017920504664 0.305280305577825 -0.152998070730219 0.155631813910081 0.330187485628232 0.202893069933304 0.250017920504664 0.236006626264285 0.325538557294769 0.163514608719624 0.250524328742182 0.250017920504664 -0.0823005670397816 -0.152998070730219 -0.188562892949345 -0.0970685903467751 -0.0445139674982938 -0.151679409876854 -0.105702770800081 -0.152558662435171 -0.0960243094162015 -0.151239554446179 -0.0799624201515598 0.0981063232269394 -0.188119388171737 -0.158699780094964 -0.1850207465283 -0.152558662435171 -0.180610013479894 -0.151239554446179 -0.15079953873025 -0.153437341076452 -0.152998070730219 -0.152119110671434 -0.0799624201515598 -0.141956437771523 -0.0975882602954495 0.329518190927498 0.12959850637395 0.156070370211185 0.328184806672487 -0.111095526412092 -0.05070148864463 -0.1850207465283 -0.0625761185223164 0.303457835667731 -0.0799624201515598 0.0258880352152368 -0.0793703201270374 -0.0101387997805938 -0.106198676574816 -0.0787750505959889 -0.188562892949345 0.028057463929346 0.163952127146124 -0.0787750505959889 -0.100163077474157 0.163952127146124 -0.0799624201515598 -0.0781765350197842 -0.0781765350197842 -0.0799624201515598 0.0103238408459671 -0.0781765350197842 0.250017920504664 0.329518190927498 0.250017920504664 -0.144176082691854 0.13035910357901 0.236006626264285 -0.141956437771523 -0.152998070730219 -0.154315489795316 -0.0625761185223164 -0.189006619736314 -0.142400921202033 -0.188562892949345 -0.152998070730219 -0.0840242843162728 -0.1850207465283 0.159137741559098 -0.189006619736314 -0.189006619736314 -0.139283189586163 0.2303286686689 -0.0632856066035899 -0.152558662435171 -0.0625761185223164 -0.142400921202033 -0.142400921202033 -0.188562892949345 0.468420599597772 -0.1850207465283 -0.150359357035142
-0.269153139571961 -0.325645124770375 -0.429590986364313 -0.130359392508259 -0.138979667554834 -0.168486185040607 -0.16941184421817 -0.138979667554834 -0.326424694731455 -0.16941184421817 -0.168486185040607 0.503757022864062 -0.170334506566413 -0.105272279703818 -0.085337022904696 0.296473507636202 0.503757022864062 -0.102628819173114 -0.896402142573007 -0.553372401618827 -0.44645128842071 -0.865261269380345 -0.248878139684044 0.282389562646489 -0.0899303820943358 -0.0884226686617464 -0.138979667554834 -0.201941580503707 -0.269153139571961 -0.111652261727915 -0.445509664485821 -0.269928370032678 -0.252015926847795 0.427413391178132 -0.173085057819076 -0.901431126406652 -0.428991489587217 -0.445509664485821 -0.867342034054321 -0.427413391178132 -0.869692474617694 -0.822503196043414 0.784415195218707 0.628867267341836 -0.16941184421817 -0.269153139571961 0.790590845204743 -0.2465192001247 0.311768610702608 -0.269928370032678 0.746782711471302 0.245481981439724 -0.269153139571961 -0.105272279703818 -0.269153139571961 -0.265272993116516 -0.24377377755486 -0.137923730488748 -0.053028910172675 0.259955143780404 -0.0383431551249122 -0.0754122139124498 -0.86500802780055 -0.563298502568659 0.0250843490923735 -0.856252300237495 -0.144176082691854 1 -0.16941184421817 -0.0754122139124498 0.397551110529475 -0.244120730769565 -0.269153139571961 -0.266825890165049 -0.147231785254704 -0.274574977667873 -0.332673961831926 -0.212732810181007 -0.173996271698723 0.2913321317753 0.298670399301986 -0.26837765599518 0.836409515107052 0.74332031585785 0.298670399301986 -0.274574977667873 -0.0577065288453745 -0.269928370032678 -0.174904751985169 0.286128688749663 -0.202783666593633 -0.910027773227725 -0.0971612923644917 0.993847525582731 -0.141074496118569 -0.27534870498979 -0.171254227250198 -0.562182987110757 -0.16941184421817 -0.129252141435907 -0.842577045323314 0.841355343156512 -0.841355343156512 -0.867342034054321 -0.115341064589894 -0.390836255502564 -0.868703366656452 -0.987657650517338 -0.898909438287281 -0.428134218933649 -0.909091320158256 -0.505715904278558 -0.901431126406652 -0.871028173438641 -0.17217106013267 -0.447394028319585 -0.333456811235025 -0.232577919962609 -0.171254227250198 -0.170334506566413 -0.27534870498979 -0.439230248461313 -0.867342034054321 0.0177433951860625 -0.138979667554834 -0.141074496118569 -0.871028173438641 0.410323749505991 0.947050696023756 0.74332031585785 0.978576749789061 0.550509617442408 0.845044968917943 0.847526120044403 -0.866386844655294 -0.563335274777928 -0.563298502568659 -0.425517685710894 -0.269928370032678 -0.865261269380345 -0.428134218933649 -0.698425873340893 -0.563298502568659 -0.562182987110757 -0.434352780946759 -0.863652384751612 -0.562146060662919 -0.563335274777928 -0.145199595052315 -0.269928370032678 -0.332673961831926 -0.171254227250198 -0.17217106013267 -0.267601909489248 0.716505261083546 -0.269153139571961 -0.16941184421817 -0.253755286031598 -0.141074496118569 0.173085057819075 -0.331891504111054 0.847526120044403 -0.326424694731455 -0.269153139571961 -0.318643015023188 -0.266825890165049 -0.26604958805599 -0.270703357115826 -0.269928370032678 -0.244120730769565 -0.141074496118569 -0.250448059118856 -0.17217106013267 -0.428991489587217 -0.892849785498117 -0.856516409221124 -0.430834117672295 0.77055447989619 -0.0943266097829078 -0.326424694731455 -0.110400540314553 -0.428502145874447 -0.141074496118569 0.384683085443009 -0.14002987775343 -0.0971612923644917 -0.187362072806882 -0.138979667554834 -0.332673961831926 0.404099945307237 -0.867342034054321 -0.138979667554834 0.6947274166703 -0.867342034054321 -0.141074496118569 -0.137923730488748 -0.137923730488748 -0.141074496118569 0.309971651644613 -0.137923730488748 -0.563335274777928 -0.428991489587217 -0.563335274777928 0.993845056110529 -0.896402142573007 -0.562182987110757 0.946954623578048 -0.269928370032678 -0.272252639738791 -0.110400540314553 -0.333456811235025 -0.251232243437858 -0.332673961831926 -0.269928370032678 -0.148240680424308 -0.326424694731455 -0.845044968917943 -0.333456811235025 -0.333456811235025 -0.245731754384271 -0.561746236380388 -0.111652261727915 -0.269153139571961 -0.110400540314553 -0.251232243437858 -0.251232243437858 -0.332673961831926 -0.257925256062326 -0.326424694731455 -0.265272993116516
0.0832208259889223 0.493509039835684 -0.295141501795159 0.741133721141673 0.820365708172413 0.983555222163696 1 0.820365708172413 0.501174073182717 1 -0.112215349887631 -0.0853424062812564 -0.113446370975046 0.621398581602401 -0.0568362556331335 -0.0502261236904811 -0.0853424062812564 -0.068352956352417 0.186477687012541 0.291999768970795 -0.302801240496326 0.18287272147543 -0.165758085847196 -0.0478401365959048 -0.0598955296531394 -0.0588913607337272 0.807076535883131 0.15292190018049 0.0832208259889223 -0.0743627592524788 -0.30219323074941 0.0814106556902787 -0.167847918223474 0.305000337713143 -0.115278296073991 0.185448195910933 -0.291408219819123 -0.30219323074941 0.192649375019301 -0.305000337713143 0.192135275855773 0.204480685638898 -0.136734621100256 -0.109728589384757 1 0.0832208259889223 -0.133935453108139 -0.164186982388763 0.130389808226032 0.0865391478817986 -0.130541055509787 0.102265516124418 0.0832208259889223 -0.0695132269485513 0.0832208259889223 0.0828535178525823 0.105675028321129 0.800735385072327 -0.00835063168656699 -0.0440394803218365 -0.0212810987426195 0.420634198563109 0.193163460543431 0.293779635356123 -0.414084122175229 0.191107014551305 -0.0960243094162015 -0.16941184421817 1 0.445141331531304 -0.0890069484190992 0.103930848421561 0.0832208259889223 0.0886743430782442 -0.0943555829396459 0.089523374757056 0.509242873368493 -0.150400230619481 -0.0966006147680526 0.111715658647812 0.113342255085874 0.0850348051010396 -0.187506850493863 -0.129971308707849 0.113342255085874 0.089523374757056 0.0121499301740091 0.0814106556902787 -0.0993720314871638 0.107475267872116 0.150599542008012 0.184933312680364 -0.0484179324065287 -0.168369542180636 0.80651570034396 0.0876992512605088 0.989241824499109 0.294374682411386 1 -0.0860846500350175 0.187506850493863 -0.186477687012542 0.186477687012541 0.192649375019301 -0.0768195796957928 -0.266715398128096 0.193677537905086 0.168369542180636 0.185962985369037 -0.290817531238348 0.183903240871812 0.0914332370009793 0.185448195910933 0.193163460543431 0.983973985451603 -0.303410220218193 0.50804733479793 -0.167847918223474 0.989241824499109 0.99458323291715 0.0876992512605088 -0.303410220218193 0.192649375019301 -0.371878898232033 0.807076535883131 0.80651570034396 0.193163460543431 -0.0875548898993039 -0.167847918223474 -0.129971308707849 -0.170973047851691 -0.0932628495507575 -0.186992306760493 -0.186477687012542 0.194191612551598 0.293779635356123 0.293779635356123 -0.303678296864326 0.0814106556902787 0.18287272147543 -0.290817531238348 0.238406318958958 0.293779635356123 0.294374682411386 -0.294970617963548 0.192135275855773 0.294374682411386 0.293779635356123 -0.0567947307073333 0.0814106556902787 0.509242873368493 0.989241824499109 0.983973985451603 0.0918310316838481 -0.124204382626245 0.0832208259889223 1 0.0792399870379702 0.780187067236152 0.115278296073991 0.510443449499943 -0.186477687012542 0.501174073182717 0.0832208259889223 0.468345071376598 0.0886743430782442 0.0953799127084073 0.0847834051664958 0.0865391478817986 0.103930848421561 0.80651570034396 -0.166803685275009 0.983973985451603 -0.291408219819123 0.185962985369037 0.160358248743195 -0.292592184232429 -0.130541055509787 -0.0408475564883632 0.501174073182717 -0.0735290864126072 -0.305662490536185 0.80651570034396 -0.0890069484190992 0.800155703964602 -0.0484179324065287 -0.124787088927373 0.807076535883131 0.509242873368493 -0.0882831330417086 0.192649375019301 0.807076535883131 -0.117695052887043 0.192649375019301 0.80651570034396 0.800735385072327 0.81413274924939 0.80651570034396 -0.0525128691604678 0.800735385072327 0.293779635356123 -0.291408219819123 0.293779635356123 -0.16941184421817 0.186477687012541 0.294374682411386 -0.16680368527501 0.0865391478817986 0.0950144079487098 -0.0442169148326154 0.50804733479793 -0.167325968557238 0.509242873368493 0.0865391478817986 -0.0971912699379323 0.501174073182717 0.186992306760494 0.50804733479793 0.50804733479793 -0.163662526931134 -0.21603744538842 -0.0743627592524788 0.0882989735608042 -0.0735290864126072 -0.167325968557238 -0.167325968557238 0.509242873368493 -0.204995914993182 0.501174073182717 0.0828535178525823
-0.0420669531210339 0.231577899302582 -0.141139035698005 0.578494671242596 0.542613284656884 0.447586927642017 0.445141331531304 0.542613284656884 0.231024843186238 0.445141331531304 -0.049951690267232 -0.0379894323681245 -0.050499668633227 -0.0312104420206546 -0.0253001665117886 -0.0223577235772386 -0.0379894323681245 -0.0304267260048194 0.0830089258976403 0.129981165966492 -0.134789347383865 0.0814042067383261 -0.0737857750461017 -0.0212956221049381 -0.0266619758225709 -0.0262149787327036 0.542613284656884 -0.0261888509928107 -0.0420669531210339 -0.0331019376699919 -0.134518697115538 -0.0431622006199998 -0.0186647556669887 0.140576964727826 -0.0513151342110356 0.0825506568578707 -0.129717842989451 -0.134518697115538 0.0857561993147653 -0.140576964727828 0.085527352528573 0.0910228046777325 -0.060866231302997 -0.0330107393245591 0.445141331531304 -0.0420669531210339 -0.0596202059358075 -0.0350397690613276 -0.169931175055645 -0.0431622006199998 -0.0581092192691289 -0.094699527683698 -0.0420669531210339 0.0059354243740178 -0.0420669531210339 -0.0607307441601082 -0.0158869986559022 0.546767504367944 -0.0157216670050274 -0.0196037929104104 -0.0171084570202992 -0.0223577235772386 0.0859850400294973 0.130773458059205 -0.192729286292936 0.0850696309223402 -0.0427443889529052 -0.0754122139124498 0.445141331531304 1 -0.0396206715348175 -0.0169469754427118 -0.0420669531210339 -0.0388009935041266 -0.041382566322216 -0.0255253700843975 0.226685050724078 -0.0318971389213806 -0.017532656863843 -0.094008817271066 -0.0937787333322149 -0.040975063937573 -0.08346704910008 -0.0578556014190781 -0.0937787333322149 -0.0255253700843975 0.0269108054399594 -0.0431622006199998 -0.0186135161473234 -0.0965451523853029 -0.0272168092039136 0.0823214610510325 -0.0223876937294651 -0.0749482421956039 0.534555968564779 -0.0266113287809477 0.44035242296399 0.131038338097709 0.445141331531304 -0.038319835740993 0.0834670491000782 -0.0830089258976412 0.0830089258976403 0.0857561993147653 -0.034195569993463 -0.118726047462645 0.0862138771107746 0.0749482421956044 0.0827798109227095 -0.129454903088085 0.0818629335146002 0.137795593318582 0.0825506568578707 0.0859850400294973 0.438007490076084 -0.135060429428133 0.226152867092881 -0.0747160458127551 0.44035242296399 0.442730104619448 -0.0266113287809477 -0.135060429428133 0.0857561993147653 -0.165538667927401 0.542613284656884 0.534555968564779 0.0859850400294973 -0.0389743002718519 -0.0747160458127551 -0.0578556014190781 -0.0761071701766671 -0.0337659332725095 -0.0832380044174762 -0.0830089258976412 0.0864427129834293 0.130773458059205 0.130773458059205 -0.140016857202748 -0.0431622006199998 0.0814042067383261 -0.129454903088085 0.106124506266867 0.130773458059205 0.131038338097709 -0.131303613642905 0.085527352528573 0.131038338097709 0.130773458059205 0.0180830396351693 -0.0431622006199998 0.226685050724078 0.44035242296399 0.438007490076084 -0.0398864411026596 -0.0552885042642704 -0.0420669531210339 0.445141331531304 -0.0629495077751779 0.534555968564779 0.0513151342110362 0.227219476781837 -0.0830089258976412 0.231024843186238 -0.0420669531210339 0.21671893573923 -0.0388009935041266 -0.0377186308503193 -0.0442608992911393 -0.0431622006199998 -0.0169469754427118 0.534555968564779 -0.0165860645464675 0.438007490076084 -0.129717842989451 0.0827798109227095 0.0816335963914086 -0.130244874484877 -0.0581092192691289 -0.0194618635526543 0.231024843186238 -0.0327308354319881 -0.140857753298235 0.534555968564779 -0.0396206715348175 0.538543738824351 -0.0223876937294651 -0.0555478909230492 0.542613284656884 0.226685050724078 -0.0392984713939451 0.0857561993147653 0.542613284656884 -0.0464421957346331 0.0857561993147653 0.534555968564779 0.546767504367944 0.546767504367944 0.534555968564779 -0.0233756485006216 0.546767504367944 0.130773458059205 -0.129717842989451 0.130773458059205 -0.0754122139124498 0.0830089258976403 0.131038338097709 -0.0742512145676469 -0.0431622006199998 -0.0222866096336802 -0.000417936790107177 0.226152867092881 -0.0176247087006801 0.226685050724078 -0.0431622006199998 -0.0424423946892611 0.231024843186238 0.0832380044174762 0.226152867092881 0.226152867092881 -0.0339971112234426 -0.185579976647834 -0.0331019376699919 -0.0420669531210339 -0.0327308354319881 -0.0176247087006801 -0.0176247087006801 0.226685050724078 -0.0912521545585442 0.231024843186238 -0.0607307441601081
-0.141409827165735 -0.150329316883933 -0.162327684741311 -0.06343082295045 -0.0730182482721008 -0.0885206182038099 -0.0890069484190992 -0.0730182482721008 -0.150882003915403 -0.0890069484190992 -0.0885206182038099 0.596138796335566 -0.0894917041362517 -0.0553087915003889 -0.0448350469884281 0.41988527535932 0.596138796335566 -0.0539199490839097 -0.362060903555688 -0.197417778712606 -0.128078896179184 -0.382986966234823 -0.0770413226121259 0.416354450237358 -0.0472483427432142 -0.0464562082124544 -0.0730182482721008 -0.106097681201187 -0.141409827165735 -0.0586607574361463 -0.127220103806011 -0.118289754344077 -0.132406141407952 0.160783623069433 -0.0909368107319547 -0.353183348201452 -0.115588840942273 -0.127220103806011 -0.324462055813359 -0.160783623069434 -0.325715236307432 -0.308231951052405 0.0658285172330993 -0.0289176399506652 -0.0890069484190992 -0.141409827165735 0.0618945611482426 -0.129518227199979 0.233157168023123 -0.14181712393975 -0.0286713202594896 -0.167819360852918 -0.141409827165735 -0.0553087915003889 -0.141409827165735 -0.139371244816243 -0.140594829509608 -0.0724634716187384 -0.0278607525597945 0.363299325104719 0.0114167422054357 -0.0269041480603659 -0.335405411841493 -0.198950116931133 -0.034074479422312 -0.304437109590122 0.0258880352152368 0.397551110529475 -0.0890069484190992 -0.0396206715348175 1 -0.14100239740758 -0.141409827165735 -0.140187118276192 -0.077353811808701 -0.144258395788352 -0.155229200586556 -0.118642604650468 -0.0914155515611978 -0.166595335952085 -0.166187598548265 -0.14100239740758 0.370968495112494 -0.0271596980580968 -0.166187598548265 -0.144258395788352 -0.0303183172350725 -0.118289754344077 -0.0918928561934014 -0.150329316883933 -0.106540103119893 -0.34300013084268 -0.0510473761603241 0.389000961650227 -0.0741188460418711 -0.122451789999532 -0.0899749143382288 -0.21196660315781 -0.0890069484190992 -0.00262651085725104 -0.370968495112495 0.373597401695066 -0.373597401695068 -0.31308122760682 -0.0605988101595543 -0.130739651025715 -0.321969402826331 -0.377345761401734 -0.363383442689574 -0.114718042206896 -0.345679196140633 -0.206046935035052 -0.353183348201452 -0.323213465561102 -0.0904566073240739 -0.128935308576653 -0.155764080620663 -0.0804194404103854 -0.0899749143382288 -0.0894917041362502 -0.122451789999532 -0.128935308576653 -0.31308122760682 -0.0934957687990263 -0.0730182482720973 -0.0741188460418711 -0.323213465561102 0.967186483586677 0.425580961932697 -0.0271596980580968 0.404578987321289 -0.0637774835616426 0.372280059551212 0.373597401695066 -0.320729805567594 -0.212775034629875 -0.198950116931133 -0.159232935631885 -0.141817123939749 -0.382986966234823 -0.114718042206896 -0.23638940986105 -0.198950116931133 -0.21196660315781 -0.100178597426575 -0.314333676336533 -0.21196660315781 -0.212775034629875 -0.0762861234817321 -0.118289754344077 -0.174782904334711 -0.0899749143382288 -0.0904566073240739 -0.140594829509608 -0.0296999056328114 -0.141409827165735 -0.0890069484190992 -0.115827547386884 -0.0741188460418711 0.090936810731949 -0.174371810445005 0.373597401695066 -0.150882003915403 -0.141409827165735 -0.16741121338453 -0.140187118276192 -0.139779258471009 -0.118895307399142 -0.141817123939749 -0.14100239740758 -0.0741188460418711 -0.131582402532304 -0.0904566073240739 -0.115588840942273 -0.351856198203956 -0.381627035058183 -0.117322849178745 0.0715298039691626 -0.0495580679747746 -0.150882003915403 -0.0580031180379786 -0.161556467858387 -0.0741188460418711 0.918499524548747 -0.0735700160980571 -0.0510473761603241 -0.09843778294829 -0.0730182482720973 -0.155229200586556 0.975504252225846 -0.324462055813359 -0.0730182482720973 0.072153641764878 -0.324462055813359 -0.0741188460418711 -0.0724634716187384 -0.0724634716187384 -0.0741188460418711 0.53489692217855 -0.0724634716187384 -0.212775034629875 -0.115588840942273 -0.212775034629875 0.385903389103711 -0.362060903555688 -0.21196660315781 0.428777144069465 -0.141817123939749 -0.143038267330277 -0.0580031180379786 -0.155764080620663 -0.131994403555933 -0.174782904334711 -0.141817123939749 -0.0778838732145932 -0.150882003915403 -0.372280059551213 -0.155764080620663 -0.155764080620663 -0.129104512664703 -0.245126645793813 -0.0586607574361464 -0.141409827165735 -0.0580031180379786 -0.131994403555933 -0.131994403555933 -0.155229200586556 -0.0954579358532392 -0.150882003915403 -0.139371244816243
0.909174606126843 0.755391871308659 -0.467991537123657 -0.0871190083699806 -0.0995692260735455 0.108028363435128 0.103930848421561 -0.0995692260735455 0.753456734899919 0.103930848421561 -0.177768518538394 -0.115017882997608 -0.179718668809443 -0.111071997989608 0.317973650184313 -0.0523246486939468 -0.115017882997608 -0.108282902478635 0.274183730090988 -0.43733154838273 -0.443853155346931 0.268750544458024 -0.262589470926419 -0.0757870489005679 0.317656943659539 0.311768471097385 -0.0995692260735455 0.691434406485578 0.909174606126843 -0.117803469489494 -0.449957645171405 0.90636155035206 0.820485445292321 0.472833124410884 -0.182620754943282 0.271828661689681 -0.439904616675209 -0.449957645171405 0.284405172248397 -0.466138805259446 0.283457898660495 0.28172455715702 -0.201141853453633 -0.154309137100831 0.103930848421561 0.909174606126843 -0.195607448606183 0.823472543403323 0.468229946730016 0.912312599842551 -0.192518245973658 -0.29680548355894 0.909174606126843 0.363427944778585 0.909174606126843 0.905525726675386 0.997109496679013 -0.0963801129286628 0.197590630173875 -0.0697661521516719 0.186882868705097 -0.0795668650440738 0.275002442573914 -0.434489912709344 -0.363164587965334 0.28194640058133 -0.152119110671434 -0.244120730769565 0.103930848421561 -0.0169469754427118 -0.14100239740758 1 0.909174606126843 0.911743843892553 0.507104054272269 0.931048002157905 0.738141945422445 0.609924913253489 0.568347785254048 -0.334559413033262 -0.333740588270168 0.906032880039857 -0.240418607750721 -0.192051365579183 -0.333740588270168 0.931048002157905 0.215019870530541 0.90636155035206 0.572117033497397 -0.343585744942399 0.687135698175752 0.270858025070479 0.00123221921200232 -0.242687471431155 -0.0993161107767463 0.92832544202578 0.104955254239143 -0.432361632956404 0.103930848421561 -0.136372971442367 0.242652572253619 -0.240292772469867 0.240292772469867 0.284020422884499 -0.121695497905926 -0.390140225430283 0.265715885654726 0.242687471431155 0.273226667752878 -0.431682213917887 0.268907245135759 -0.545536479071589 0.271828661689681 0.284971865718285 0.100907836166315 -0.444726127822481 0.742009560466246 -0.265900126784967 0.104955254239143 0.109042522348776 0.92832544202578 -0.452042666029417 0.284020422884499 -0.551567381099896 -0.146636411775998 -0.0993161107767463 0.284971865718285 -0.138702085621773 -0.24341419434715 -0.192051365579183 -0.247754166098291 -0.147744480731996 -0.241475882055286 -0.241381385928958 0.286488415651872 -0.433896111472455 -0.434489912709344 -0.470832561373303 0.90636155035206 0.268750544458024 -0.439031800276447 0.022767462186834 -0.434489912709344 -0.432361632956404 -0.438658263865844 0.283457898660495 -0.432961592982675 -0.433896111472455 0.477524538550896 0.90636155035206 0.738141945422445 0.104955254239143 0.100907836166315 0.914857505505115 -0.181046968531208 0.909174606126843 0.103930848421561 0.899772192322693 -0.148846649786178 0.182620754943282 0.734218129885181 -0.241381385928958 0.753410784230201 0.909174606126843 0.761832287002336 0.911743843892553 0.920590438927311 0.909513000068815 0.912312599842551 1 -0.0993161107767463 0.839459188118016 0.100907836166315 -0.440028063471053 0.273226667752878 0.269701964508834 -0.434736409077372 -0.188628632821157 -0.0995233032062263 0.753456734899919 -0.116482787552145 -0.467063902148068 -0.105563648599771 -0.14100239740758 -0.102628423443271 0.00123221921200232 -0.197684327086727 -0.0995692260735455 0.732298988728823 -0.139855748687395 0.284405172248397 -0.0995692260735455 -0.165122249865786 0.284405172248397 -0.105563648599771 -0.0963801129286628 -0.145522300444777 -0.0993161107767463 -0.0831894652933364 -0.0963801129286628 -0.433896111472455 -0.440028063471053 -0.433896111472455 -0.244120730769566 0.274183730090988 -0.432361632956404 -0.241417182019322 0.912312599842551 0.933450825536526 0.383863691299663 0.742009560466246 0.836311758253878 0.738091007785151 0.912312599842551 0.511116449240998 0.753410784230201 0.241475882055286 0.742009560466246 0.742009560466246 0.820263923275799 -0.00975638854502884 -0.117803469489494 0.909174606126843 -0.0887273093187445 0.81076210864357 0.817231892486108 0.738141945422445 -0.296628844507111 0.753410784230201 0.905525726675386
1 0.826522859083954 -0.496759803931898 -0.137938652414538 -0.147060121151759 0.0874496930544638 0.0832208259889223 -0.147060121151759 0.824548950848796 0.0832208259889223 -0.178282184872067 -0.135587784285287 -0.180237970148393 -0.11139294315161 0.317057505033793 -0.0797967753801951 -0.135587784285287 -0.108595788483272 0.296266504571582 -0.471389730550434 -0.473747607503104 0.290539114040891 -0.263348229405711 -0.076006037368655 0.334123474232379 0.328521780583233 -0.147060121151759 0.750285063829683 1 -0.11814386539741 -0.480109623910661 0.997128014144554 0.868247519465894 0.501732139198535 -0.18314844192867 0.29463090014594 -0.462974933207063 -0.480109623910661 0.306071776517851 -0.494778776108212 0.305255001253089 0.313745137543864 -0.217237187441991 -0.174331343065219 0.0832208259889223 1 -0.212790008103707 0.859188539047793 0.44623613016515 0.997128014144554 -0.207397157475299 -0.262968750810369 1 0.391124100841755 1 0.98558387072276 0.912025333434338 -0.145942790569529 0.197021332379805 -0.0699677430963755 0.186253260316266 -0.0797967753801951 0.296066655854157 -0.468243538436162 -0.39256394854474 0.303621350668178 -0.152558662435171 -0.269153139571961 0.0832208259889223 -0.0420669531210339 -0.141409827165735 0.909174606126843 1 0.991353437635494 0.547018643322718 0.980253706503179 0.780635534486982 0.607359167191961 0.628852252926016 -0.30604833586649 -0.304610696109897 0.997118801668027 -0.297901588490354 -0.206491972001343 -0.304610696109897 0.980253706503179 0.214400355638228 0.997128014144554 0.632313217243237 -0.306374710647569 0.745875586286725 0.293812879194336 -0.102810372752879 -0.267497181766416 -0.149276745696882 0.977499202627232 0.0842526164975922 -0.466302027962963 0.0832208259889223 -0.136767024364837 0.297901588490353 -0.296266504571582 0.296266504571582 0.306071776517851 -0.122047139921892 -0.423744202240747 0.286183950117493 0.267497181766417 0.295448772116503 -0.454583419067507 0.29217635217029 -0.579095263196886 0.29463090014594 0.306888530113012 0.0800719537640438 -0.474699367863436 0.78443926338616 -0.266668451482569 0.0842526164975922 0.0884736789921951 0.977499202627232 -0.482043116446916 0.306071776517851 -0.584523441193881 -0.147060121151759 -0.149276745696882 0.306888530113012 -0.139102868574684 -0.266668451482569 -0.206491972001343 -0.271633502508875 -0.148171391899183 -0.297084106915069 -0.296266504571582 0.308522007053379 -0.467793889250529 -0.468243538436162 -0.499733063835914 0.997128014144554 0.290539114040891 -0.462036476473069 -0.00782034415366596 -0.468243538436162 -0.466302027962963 -0.461296458430396 0.305255001253089 -0.466756439057788 -0.467793889250529 0.528988515873589 0.997128014144554 0.780635534486982 0.0842526164975922 0.0800719537640438 0.98843944734176 -0.197329765735857 1 0.0832208259889223 0.979716885902178 -0.149276745696882 0.183148441928671 0.776808702499938 -0.296266504571582 0.824548950848796 1 0.833352800424838 0.991353437635494 0.98264142554104 0.99427337155925 0.997128014144554 0.909174606126843 -0.149276745696882 0.887114182495122 0.0800719537640438 -0.462974933207063 0.295448772116503 0.291357826847601 -0.457470608611033 -0.207397157475299 -0.0998108781418402 0.824548950848796 -0.116819367318406 -0.495768322397739 -0.149276745696882 -0.141409827165735 -0.148171391899183 -0.102810372752879 -0.198255540619664 -0.147060121151759 0.774892086650971 -0.140259865176986 0.306071776517851 -0.147060121151759 -0.186988065343529 0.306071776517851 -0.149276745696882 -0.145942790569529 -0.145942790569529 -0.149276745696882 -0.0834298432184535 -0.145942790569529 -0.467793889250529 -0.462974933207063 -0.467793889250529 -0.269153139571961 0.296266504571582 -0.466302027962963 -0.265009425941463 0.997128014144554 0.971320566152997 0.410177419777181 0.78443926338616 0.883918971012992 0.78061748712107 0.997128014144554 0.550767049048947 0.824548950848796 0.297084106915069 0.78443926338616 0.78443926338616 0.856096840572315 0.0265149758497999 -0.11814386539741 0.994232836308481 -0.0892787291498095 0.858817558142345 0.865141622650942 0.780635534486982 -0.325687347153757 0.824548950848796 0.98558387072276
0.991353437635494 0.819376277637194 -0.492356987322467 -0.136745957253959 -0.145788556642889 0.0928829906491057 0.0886743430782442 -0.145788556642889 0.817419436922694 0.0886743430782442 -0.176740656842091 -0.134415416052597 -0.178679531299053 -0.110429777121685 0.319822873454712 -0.0791068075853847 -0.134415416052597 -0.107656808225628 0.29370481776329 -0.464886244519786 -0.469541124591279 0.288026949472008 -0.261071172516572 -0.0753488464264679 0.33703769165244 0.331387140157398 -0.145788556642889 0.756829033265079 0.991353437635494 -0.117122327097267 -0.475958326105718 0.988506284584857 0.85743030563124 0.497393880966678 -0.181564837503573 0.292083355693318 -0.458971791573885 -0.475958326105718 0.303425307814174 -0.490395011159994 0.302615594847677 0.310850435836763 -0.215358832552884 -0.172823976235318 0.0886743430782442 0.991353437635494 -0.210950106028094 0.867083408452223 0.449947881037266 0.988506284584857 -0.205603885018967 -0.259499617552609 0.991353437635494 0.394535476443836 0.991353437635494 0.994180111054545 0.914575860586842 -0.144680887129219 0.19873974800524 -0.069362762642188 0.1881518570524 -0.0791068075853847 0.293369833751112 -0.461816945221844 -0.385230632649906 0.30099606972443 -0.151239554446179 -0.266825890165049 0.0886743430782442 -0.0388009935041266 -0.140187118276192 0.911743843892553 0.991353437635494 1 0.551789727614632 0.971777881696861 0.773429692160515 0.614376147650767 0.634473764659745 -0.302963886316683 -0.301520435968022 0.98840182513395 -0.295325763826986 -0.204706526287663 -0.301520435968022 0.971777881696861 0.216270350713263 0.988506284584857 0.637964304387371 -0.31284312392282 0.75243695803894 0.291272407810887 -0.101921416453154 -0.265184250701943 -0.147986015005644 0.969047194810461 0.0898062685082656 -0.459865078732954 0.0886743430782442 -0.135584459759257 0.295325763826986 -0.29370481776329 0.29370481776329 0.303425307814174 -0.120991851715147 -0.420080271569474 0.283442204137908 0.265184250701943 0.292894155882881 -0.450549292410467 0.289650031119816 -0.574088079888664 0.292083355693318 0.304234999298438 0.0856458849196058 -0.470483486588913 0.777291744427816 -0.264362686086177 0.0898062685082656 0.0940061638202471 0.969047194810461 -0.477875100578176 0.303425307814174 -0.579379434503617 -0.145788556642889 -0.147986015005644 0.304234999298438 -0.137900106946472 -0.264362686086177 -0.204706526287663 -0.269284806489142 -0.146890218718491 -0.294515350657124 -0.29370481776329 0.305854352278569 -0.461349327393928 -0.461816945221844 -0.495412090733851 0.988506284584857 0.288026949472008 -0.458041449264568 -0.0127623675481663 -0.461816945221844 -0.459865078732954 -0.457204449487555 0.302615594847677 -0.460337626889846 -0.461349327393928 0.533684289162358 0.988506284584857 0.773429692160515 0.0898062685082656 0.0856458849196058 0.997100097956401 -0.195623541610048 0.991353437635493 0.0886743430782442 0.988341596884753 -0.147986015005644 0.181564837503572 0.769543254165057 -0.29370481776329 0.817419436922694 0.991353437635493 0.831678528417594 1 0.991251848274197 0.985676324844695 0.988506284584857 0.911743843892553 -0.147986015005644 0.876336154111709 0.0856458849196058 -0.458971791573885 0.292894155882881 0.288838583227376 -0.453412231027696 -0.205603885018967 -0.0989478571593309 0.817419436922694 -0.115809281373505 -0.491375038550367 -0.147986015005644 -0.140187118276192 -0.146890218718491 -0.101921416453154 -0.196541311723587 -0.145788556642889 0.767643087504772 -0.139047099505496 0.303425307814174 -0.145788556642889 -0.185371261375117 0.303425307814174 -0.147986015005644 -0.144680887129219 -0.14468088712922 -0.147986015005644 -0.0827084618760044 -0.144680887129219 -0.461349327393928 -0.458971791573885 -0.461349327393928 -0.266825890165049 0.29370481776329 -0.459865078732954 -0.262718005412879 0.988506284584857 0.980067228810164 0.413754977998068 0.777291744427816 0.873170808550958 0.773410572907724 0.988506284584857 0.545249902409357 0.817419436922694 0.294515350657124 0.777291744427816 0.777291744427816 0.863965996225421 0.0340528315772244 -0.117122327097267 0.985540958232654 -0.0876135198160133 0.847860742037299 0.854245244454786 0.773429692160515 -0.322871271195262 0.817419436922694 0.994180111054545
0.547018643322718 0.452123413051318 -0.275554198940099 -0.0710492074336906 -0.0549626437216128 -0.0920985926376923 -0.0943555829396459 -0.0549626437216128 0.451043648446479 -0.0943555829396459 -0.0975236788973288 -0.0660735714233404 -0.0985935299058146 -0.0340912233644326 -0.0493950315143391 -0.0436503238100045 -0.0660735714233404 -0.0279393545876279 0.162063301392711 -0.335820374324498 -0.263157321858794 0.158930311994833 -0.144056391170952 -0.0415767194457383 -0.0520537734554802 -0.0511810742449591 -0.0549626437216128 -0.116888431228448 0.547018643322718 -0.0646268969665937 -0.26262891511779 0.545447613516431 0.563200235292247 0.274456834095787 -0.100185612230491 0.161168595278784 -0.253255919855354 -0.26262891511779 0.167426967950169 -0.274456834095788 0.166980176652939 0.177709277268417 -0.118832791553762 -0.095362494772165 -0.0943555829396459 0.547018643322718 -0.116400101545521 0.576130204074915 0.241681248635633 0.545447613516431 -0.113450111711126 -0.0864215237169252 0.547018643322718 0.715010549669706 0.547018643322718 0.555019881688579 0.508682080909573 -0.0524699393087247 -0.0306943528142073 -0.0382736599049329 -0.0334018660820133 -0.0436503238100045 0.167873747393723 -0.333785803769448 -0.34308031312795 0.166086539326318 -0.0834524325524163 -0.147231785254704 -0.0943555829396459 -0.041382566322216 -0.077353811808701 0.507104054272269 0.547018643322718 0.551789727614632 1 0.536217052643434 0.422174435956152 0.148882823426789 -0.100713043780943 -0.183539048629062 -0.183089841964543 0.548599266614609 -0.162957722779677 -0.112954958381207 -0.183089841964543 0.536217052643434 -0.0334018660820133 0.545447613516431 -0.10123889306478 -0.188490887694635 -0.117375850024345 0.160721122567628 -0.0562391906227833 -0.146325945462515 -0.0598938786401233 0.534710287670188 -0.0988561850583518 -0.333111091331563 -0.0943555829396459 -0.0685720226923692 0.162957722779676 -0.162063301392711 0.162063301392711 0.167426967950169 -0.0568229336701916 -0.231795978625601 0.151392613359649 0.146325945462515 0.161615986494532 -0.252742566525907 0.159825911775173 -0.316775905228574 0.161168595278784 0.167873747393723 -0.0996565693486648 -0.263686571581848 0.421122397767575 -0.145872614546965 -0.0988561850583518 -0.0966079909337614 0.534710287670188 -0.263686571581848 0.167426967950169 -0.323191063398989 -0.0549626437216128 -0.0598938786401233 0.167873747393723 -0.0735061332827087 -0.145872614546965 -0.112954958381207 -0.148588590023403 -0.0810525137759304 -0.162510545117422 -0.162063301392711 0.168767289733541 -0.333785803769448 -0.333785803769448 -0.273363302603027 0.545447613516431 0.158930311994833 -0.252742566525907 0.207193234441898 -0.333785803769448 -0.333111091331563 -0.256351914949512 0.166980176652939 -0.333111091331563 -0.333785803769448 -0.0695615154196171 0.545447613516431 0.422174435956152 -0.0988561850583518 -0.0853116050023615 0.550189591455885 -0.107943060740017 0.547018643322718 -0.0943555829396459 0.551789727614632 -0.0598938786401233 0.100185612230491 0.413053967057947 -0.162063301392711 0.451043648446479 0.547018643322718 0.462058725009206 0.551789727614632 0.553399786598125 0.543886070802246 0.545447613516431 0.507104054272269 -0.0598938786401233 0.587873532630698 -0.0996565693486648 -0.253255919855354 0.161615986494532 0.15937816316363 -0.254284875032918 -0.113450111711126 -0.0545984111500001 0.451043648446479 -0.0639023718243331 -0.275005034451612 -0.0598938786401233 -0.077353811808701 -0.0574370165441069 -0.0562391906227833 -0.108449476860982 -0.0549626437216128 0.41199179125256 -0.0759437604549421 0.167426967950169 -0.0549626437216128 -0.102285957821758 0.167426967950169 -0.0598938786401233 -0.0524699393087247 -0.0524699393087247 -0.0598938786401233 -0.0456376796499896 -0.0524699393087247 -0.333785803769448 -0.253255919855354 -0.333785803769448 -0.147231785254704 0.162063301392711 -0.333111091331563 -0.144965096646231 0.545447613516431 0.540791029229187 0.731538769217818 0.421122397767575 0.586038572278728 0.422174435956152 0.545447613516431 0.993194208454006 0.451043648446479 0.162510545117422 0.421122397767575 0.421122397767575 0.578028682388659 -0.362318911643514 -0.0646268969665937 0.547018643322718 -0.0639023718243331 0.565010003760069 0.565010003760069 0.422174435956152 -0.178157050787424 0.451043648446479 0.555019881688579
0.980253706503179 0.815267730205696 -0.507090165968216 -0.140717297470469 -0.150022509658607 0.0939538782959452 0.089523374757056 -0.150022509658607 0.813262980419142 0.089523374757056 -0.181873512631793 -0.138319073302933 -0.183868695372088 -0.113636849738604 0.310796794484026 -0.0814042067383266 -0.138319073302933 -0.110783349007332 0.30223451602998 -0.486746187230571 -0.483639298749141 0.29639175257732 -0.268653133019148 -0.0775371078572988 0.327525774046008 0.322034693083738 -0.150022509658607 0.735469714753022 0.980253706503179 -0.120523762994846 -0.489780982949136 0.977347846778195 0.893360921712869 0.511839063570944 -0.186837795882465 0.300565963883948 -0.472301129937693 -0.489780982949136 0.31223730600284 -0.505065307283575 0.31140407756479 0.320724852697273 -0.22161322727045 -0.177843084814343 0.089523374757056 0.980253706503179 -0.217076463666518 0.885358821500364 0.456270057603553 0.977348080918355 -0.211574979109377 -0.272550243397651 0.980253706503179 0.383400849552853 0.980253706503179 0.966122242345736 0.933956078633055 -0.14888267149751 0.193130891325499 -0.0713771777981505 0.181933326412088 -0.0814042067383266 0.302605011955441 -0.48343126617584 -0.406718509939897 0.309737518617782 -0.155631813910081 -0.274574977667873 0.089523374757056 -0.0255253700843975 -0.144258395788352 0.931048002157905 0.980253706503179 0.971777881696861 0.536217052643434 1 0.797475814456421 0.642012013508048 0.616147794054014 -0.313771345994569 -0.312370755480394 0.977429401159093 -0.269905109416012 -0.210651559521211 -0.312370755480394 1 0.210166743289973 0.977347846778194 0.619541123792507 -0.314555296977901 0.731024458938999 0.29973146466586 -0.0177822261854379 -0.272885662142149 -0.152283786030651 0.997190009221416 0.0902994250833264 -0.481516495060042 0.089523374757056 -0.139522068070235 0.271211143480065 -0.269077447650529 0.269077447650529 0.31223730600284 -0.124505665331545 -0.432280132612151 0.293077063073964 0.27288566214215 0.30140031111991 -0.464088569759385 0.298061971336543 -0.590760595297997 0.300565963883948 0.313070512334774 0.0859216611632478 -0.484612698330162 0.801132655647595 -0.272040237862343 0.0902994250833264 0.0947182572311472 0.997190009221416 -0.491753423882975 0.31223730600284 -0.596579550616255 -0.150022509658607 -0.152283786030651 0.313070512334774 -0.14190496567557 -0.272040237862343 -0.210651559521211 -0.277105305194777 -0.151156165915198 -0.270146542596238 -0.269716120039882 0.314736894139332 -0.483023052374208 -0.48343126617584 -0.509799718706081 0.977347846778194 0.29639175257732 -0.471343768871095 0.0101611207905632 -0.48343126617584 -0.481516495060042 -0.470929372638616 0.31140407756479 -0.481929056481178 -0.483023052374208 0.518352210534619 0.977347846778194 0.797475814456421 0.0902994250833264 0.0859216611632478 0.968830477679969 -0.201304789185427 0.980253706503179 0.089523374757056 0.960188011418316 -0.152283786030651 0.186837795882465 0.793799006135908 -0.269716120039882 0.813249165479764 0.980253706503179 0.822543034049363 0.971777881696861 0.963146294759809 0.974459561126528 0.977348080918355 0.931048002157905 -0.152283786030651 0.912129944418312 0.0859216611632478 -0.472301129937693 0.30140031111991 0.297226957587287 -0.467028725141668 -0.211574979109376 -0.10182147486888 0.813262980419142 -0.11917258414164 -0.506076755716442 -0.152283786030651 -0.144258395788352 -0.151156165915198 -0.0177822261854379 -0.202249212937836 -0.150022509658607 0.791845289866713 -0.14308526889159 0.31223730600284 -0.150022509658607 -0.190754764917507 0.31223730600284 -0.152283786030651 -0.14888267149751 -0.14888267149751 -0.152283786030651 -0.0851104593279938 -0.14888267149751 -0.483023052374208 -0.472301129937693 -0.483023052374208 -0.274574977667873 0.30223451602998 -0.481516495060042 -0.270347792804396 0.977348080918355 0.991542062758932 0.402077936060494 0.801132655647595 0.908867925835669 0.797460182685946 0.977348080918355 0.539891441250049 0.813249165479764 0.270146542596238 0.801132655647595 0.801132655647595 0.882454543518252 0.000341526035341912 -0.120523762994846 0.974509633703457 -0.0930428209192077 0.884252708197783 0.890437098782362 0.797475814456421 -0.332248013950969 0.813249165479764 0.966122242345736
0.780635534486982 0.949983584063122 -0.605880226395927 0.391853308237328 0.417765390442699 0.497539409273255 0.509242873368493 0.417765390442699 0.957212877322719 0.509242873368493 -0.220357231796606 -0.167586844596844 -0.222774587348923 0.316442799202313 0.238301081975412 -0.0986290163635434 -0.167586844596844 -0.134224669459348 0.366186149604894 -0.313002638799877 -0.594610658944293 0.359107080410926 -0.325499078172179 -0.0939436545855909 0.252768036088731 0.248021634464516 0.417765390442699 0.584531464152366 0.780635534486982 -0.146026116694753 -0.593416710479401 0.783035305293726 0.75154268698619 0.614573240142714 -0.22637193783677 0.364164538394512 -0.572238189395843 -0.593416710479401 0.378305490551064 -0.609017579119017 0.377295954256274 0.39326672905246 -0.268505713581803 -0.215473981322375 0.509242873368493 0.780635534486982 -0.263008988662314 0.734901784191223 0.429251811951027 0.783052980659504 -0.256343411634405 -0.131143786688788 0.780635534486982 0.316442799202313 0.780635534486982 0.768600191624341 0.741437861632017 0.41459130053115 0.128199872322116 -0.0864803075800138 0.11561423033869 0.206468842097503 0.362437614219503 -0.30895613659462 -0.57317200447175 0.375276757997981 -0.188562892949345 -0.332673961831926 0.509242873368493 0.226685050724078 -0.155229200586556 0.738141945422445 0.780635534486982 0.773429692160515 0.422174435956152 0.797475814456421 1 0.515282511462125 0.505683659218119 -0.174758452096433 -0.170083199743443 0.778216295772609 -0.311906374817266 -0.255224600097254 -0.170083199743443 0.797475814456421 0.173462715649889 0.783035305293726 0.508486344266673 -0.175606560899431 0.579641934607218 0.363153462427632 -0.0185445403684706 -0.330627193792464 0.424062332205737 0.799867681909173 0.514780977468621 -0.306639493904863 0.509242873368493 -0.169044388320238 0.31259555928054 -0.310530777536083 0.310530777536083 0.378305490551064 -0.150850573887568 -0.523748906614738 0.363369787279384 0.330627193792464 0.365175430220449 -0.565211244582009 0.361130710883287 -0.393671144153178 0.364164538394512 0.379315000062173 0.5088278751465 -0.590079453502284 0.997652321449969 -0.329602881063821 0.514780977468621 0.512016346660967 0.799867681909173 -0.595806512148559 0.378305490551064 -0.730258424182083 0.417765390442699 0.424062332205737 0.379315000062173 -0.17193149767645 -0.329602881063821 -0.255224600097254 -0.335739696700621 -0.183140215461143 -0.311902296404723 -0.319991906691472 0.372853889607179 -0.30895613659462 -0.30895613659462 -0.612091995712482 0.777327841255213 0.359107080410926 -0.571078254497063 0.107181876967391 -0.30895613659462 -0.306639493904863 -0.567586843717312 0.377295954256274 -0.308118863427018 -0.30895613659462 0.426210447602655 0.783035305293726 0.995290347419887 0.514780977468621 0.500052005200656 0.775851488355265 -0.243900089960355 0.780635534486982 0.509242873368493 0.767643087504772 0.392358966886229 0.22637193783677 0.988202016777454 -0.319991906691472 0.952382453836987 0.780635534486982 0.923470032565237 0.773429692160515 0.771025466418854 0.78545137130581 0.783052980659504 0.738141945422445 0.424062332205737 0.734690954118525 0.5088278751465 -0.572238189395843 0.365175430220449 0.350892952835369 -0.56873689087145 -0.256343411634405 -0.12336649803965 0.957212877322719 -0.144389033716334 -0.610254749383645 0.413537825428668 -0.174782904334711 0.41034247491323 -0.0185445403684706 -0.245044350060203 0.417765390442699 0.990571715899802 -0.155724289794327 0.378305490551064 0.417765390442699 -0.231117722096969 0.378305490551064 0.413537825428668 0.41459130053115 0.41459130053115 0.424062332205737 -0.1031194974082 0.41459130053115 -0.30895613659462 -0.572238189395843 -0.30895613659462 -0.332673961831926 0.366186149604894 -0.306639493904863 -0.32755232129544 0.783052980659504 0.790295029187122 0.318546476043991 0.997652321449969 0.731039845856539 0.990571715899802 0.783052980659504 0.425309682176575 0.952382453836987 0.311902296404723 0.997652321449969 0.997652321449969 0.738656410111288 -0.211739072848011 -0.146026116694753 0.780635534486982 -0.117127488579843 0.743118636013081 0.755190583760761 1 -0.402550385510933 0.952382453836987 0.768600191624341
0.607359167191961 0.493845903969042 -0.321376914739786 -0.110219924596197 -0.123383191701444 -0.149578450097446 -0.150400230619481 -0.123383191701444 0.492541968689006 -0.150400230619481 -0.149578450097446 -0.113757920568973 -0.15121935062021 -0.0934584899796199 0.377900056396402 -0.0669493589205718 -0.113757920568973 -0.0911116819669557 0.207094699965341 -0.400941655987652 -0.280648866932026 0.201322895579801 -0.145334583882752 -0.0637689361716655 0.380246356722766 0.391564298080937 -0.123383191701444 0.639679852188116 0.607359167191961 -0.0188831926560054 -0.286516753799385 0.605042532372111 0.704696211626587 0.319998668792795 -0.153661231497195 0.206382658314304 -0.325360803698001 -0.287690786917026 0.232008647642313 -0.31291760358054 0.231154075996909 0.189052452276297 -0.168363820876046 -0.127616185569184 -0.150400230619481 0.607359167191961 -0.178530455138943 0.723614509895536 0.297581462970353 0.60528731074153 -0.160796451410904 -0.197802891357179 0.607359167191961 -0.0909660505104586 0.607359167191961 0.619111529190564 0.612260515561047 -0.122445753241981 0.234829238972552 -0.0587028175399674 0.198639992483477 -0.0318971389213806 0.23286020847566 -0.398315649243321 -0.171415487996391 0.230138108553417 -0.111400988525235 -0.212732810181007 -0.150400230619481 -0.0318971389213806 -0.118642604650468 0.609924913253489 0.607359167191961 0.614376147650767 0.148882823426789 0.642012013508048 0.515282511462125 1 0.76129337798299 -0.194502736390618 -0.182697133455422 0.609447994692783 -0.157473962625453 -0.159917841793324 -0.182697133455422 0.642012013508048 0.255543253828543 0.605042532372111 0.765362844279182 -0.204801319448746 0.635948432330496 0.205383108615259 0.126573462980127 -0.224429680861086 -0.125242935927405 0.6397613348436 -0.149162173382677 -0.396483756272312 -0.150400230619481 -0.114747300991469 0.163070839401413 -0.160393702454504 0.160393702454504 0.219821829524445 -0.081234330395321 -0.231081009271974 0.221668570659288 0.224429680861086 0.206083666700324 -0.314936218598263 0.203365732027789 -0.384786110653518 0.206382658314304 0.220747206060553 -0.152849803798881 -0.279329283530154 0.520533203159949 -0.152257896243847 -0.149162173382677 -0.144529047972508 0.6397613348436 -0.288876000827669 0.219821829524445 -0.396672918192177 -0.123383191701444 -0.125242935927405 0.220747206060553 -0.116707070313505 -0.209814755567241 -0.159917841793324 -0.214170028558717 -0.102623480550494 -0.161737426814628 -0.163057492409342 0.210743664350434 -0.397739333523795 -0.398315649243321 -0.318633191943021 0.612277804048472 0.201322895579801 -0.324358536703531 -0.113848126274384 -0.398315649243321 -0.396483756272312 -0.313670740853547 0.231154075996909 -0.397065738356686 -0.397739333523795 0.64299097028828 0.605042532372111 0.515282511462125 -0.149162173382677 -0.152849803798881 0.612260515561047 -0.151683281778484 0.607359167191961 -0.150400230619481 0.614376147650767 -0.125242935927405 0.153661231497195 0.530459799550456 -0.163057492409342 0.492109842481144 0.607359167191961 0.509297590570261 0.614376147650767 0.609476677225742 0.602985018846786 0.60528731074153 0.609924913253489 -0.125242935927405 0.702716037069612 -0.152849803798881 -0.325360803698001 0.206083666700324 0.200930272302795 -0.318038351016051 -0.174005862627453 0.0261692429799814 0.492541968689006 -0.030841936276165 -0.313120001584726 -0.125242935927405 -0.118642604650468 -0.124315545969806 0.126573462980127 -0.16633606162276 -0.123383191701444 0.528795163046265 -0.117677788496394 0.232008647642313 -0.123383191701444 -0.137415951556493 0.232008647642313 -0.125242935927405 -0.122445753241981 -0.122445753241979 -0.125242935927405 -0.0699974966620707 -0.122445753241981 -0.397739333523795 -0.325360803698001 -0.397739333523795 -0.212732810181007 0.207094699965341 -0.396483756272312 -0.20817618668279 0.60528731074153 0.648830069451341 -0.0760030578423836 0.520533203159949 0.700051202194142 0.528795163046265 0.60528731074153 0.144808222703333 0.492109842481144 0.161737426814629 0.520533203159949 0.520533203159949 0.7190468835794 0.120118695656041 -0.0188831926560054 0.607359167191961 -0.030841936276165 0.707115443931901 0.700051202194142 0.515282511462125 -0.209365914690816 0.492109842481144 0.619111529190564
0.628852252926016 0.516945797921003 -0.325645737322019 -0.0733689499948356 -0.0816779146015108 -0.0937028711827245 -0.0966006147680526 -0.0816779146015108 0.515716043434627 -0.0966006147680526 -0.115251991960319 -0.0876518438203945 -0.116516325517286 -0.0720108887927206 0.490453169321124 -0.0433967160814638 -0.0876518438203945 -0.0702026450381456 0.191523930601915 -0.396867381536183 -0.298807251966612 0.187821411654941 -0.170243639542621 -0.0338351372298728 0.496570489365778 0.508187145612253 -0.0816779146015108 0.832576600378924 0.628852252926016 -0.0763750782766883 -0.310370834611039 0.627000695473676 0.681487143197644 0.324348888334736 -0.118397824055472 0.190466580602253 -0.299293972182913 -0.310370834611039 0.197862629694766 -0.313080348227597 0.197334618573996 0.210014105564826 -0.140434775345124 -0.112697937619522 -0.0966006147680526 0.628852252926016 -0.137559859504768 0.696840016623784 0.290206598929075 0.627029899887564 -0.134073606642686 -0.184587818909733 0.628852252926016 -0.0376119157336455 0.628852252926016 0.638278427802602 0.57020446279459 -0.0786163085341854 0.304770381887813 -0.0179095404141445 0.267692970372735 -0.0433967160814638 0.198390626807044 -0.394462957175817 -0.115136190142592 0.196278531650823 -0.098622808269219 -0.173996271698723 -0.0966006147680526 -0.017532656863843 -0.0914155515611978 0.568347785254048 0.628852252926016 0.634473764659745 -0.100713043780943 0.616147794054014 0.505683659218119 0.76129337798299 1 -0.18223700693979 -0.179768056930083 0.630686187510955 -0.192580944115609 -0.133488442011448 -0.179768056930083 0.616147794054014 0.269088255385882 0.627000695473676 0.99480585703855 -0.190686320356386 0.829054738071968 0.189937764196927 -0.0664626152212286 -0.172925764088396 -0.0717018723375745 0.614370568400727 -0.0877502128012942 -0.39366559233739 -0.0966006147680526 -0.0884141733165533 0.192580944115609 -0.191523930601916 0.191523930601915 0.197862629694767 -0.0788983823546448 -0.273932941897291 0.198918615535964 0.172925764088396 0.190995300697553 -0.298687299070627 0.188879817775901 -0.374360919270308 0.190466580602253 0.198390626807044 -0.0906491341551255 -0.311620756841932 0.513124721047592 -0.172390024546725 -0.0877502128012942 -0.0848469801327073 0.614370568400727 -0.311620756841932 0.197862629694767 -0.381942255067323 -0.0950682308096264 -0.0717018723375745 0.198390626807044 -0.089924199112385 -0.172390024546725 -0.133488442011448 -0.175599722820151 -0.0957866209692687 -0.192052476394563 -0.191523930601916 0.199446601476267 -0.394462957175817 -0.394462957175817 -0.32305656954368 0.627000695473676 0.187821411654941 -0.298687299070627 -0.256824586357677 -0.394462957175817 -0.39366559233739 -0.30295277182763 0.197334618573996 -0.39366559233739 -0.394462957175817 0.821977948329247 0.627000695473676 0.505683659218119 -0.0877502128012942 -0.105270663750029 0.632616931983655 -0.127565458043047 0.628852252926016 -0.0966006147680526 0.634473764659745 -0.0965011860678351 0.118397824055471 0.524256480034818 -0.191523930601916 0.515660511414923 0.628852252926016 0.528708624528028 0.634473764659745 0.627527747313291 0.625189587984074 0.627029899887564 0.568347785254048 -0.0717018723375745 0.676836079465776 -0.0906491341551255 -0.299293972182913 0.190995300697553 0.188350675315718 -0.300509975672455 -0.134073606642686 -0.0645235671382997 0.515716043434627 -0.0755188455461867 -0.313596902792822 -0.0877462644876498 -0.0914155515611978 -0.0847209045784598 -0.0664626152212286 -0.128163932868461 -0.0816779146015108 0.523023415300018 -0.0906721491288283 0.197862629694766 -0.0816779146015108 -0.120879980347518 0.197862629694766 -0.0877462644876498 -0.0786163085341854 -0.094345923219731 -0.0717018723375745 -0.0523089939454335 -0.0786163085341854 -0.394462957175817 -0.299293972182913 -0.394462957175817 -0.173996271698723 0.191523930601915 -0.39366559233739 -0.17131753377339 0.627029899887564 0.621541274027777 -0.0146733797551094 0.513124721047592 0.67467872463729 0.523023415300018 0.627029899887564 -0.101403172636005 0.515660511414923 0.192052476394563 0.513124721047592 0.513124721047592 0.690096063644866 0.265065199594347 -0.0763750782766884 0.628852252926016 -0.0755188455461867 0.692571420442536 0.67467872463729 0.505683659218119 -0.210543277460268 0.515660511414923 0.638278427802602
-0.30604833586649 -0.177016064190697 -0.0769201077122813 0.149175026740981 0.188167754054599 0.107690018859255 0.111715658647812 0.188167754054599 -0.172547649888683 0.111715658647812 -0.171242359216864 -0.117372800347058 -0.176714182310341 0.331994837576327 -0.106381077765708 -0.094008817271066 -0.114046603849979 0.280112907439396 -0.325418317081538 -0.0388241227879979 -0.10534730437263 -0.305438943487487 -0.296059357083645 -0.0895429375992202 -0.112107156371759 -0.110227641778195 0.190758579924454 -0.223190380756229 -0.30604833586649 0.0433454271364078 -0.110624700508708 -0.307219140907862 -0.282071656017543 0.0756848848201334 -0.184067373553503 -0.322399790540339 -0.137010262749896 -0.108423072426491 -0.312319379083448 -0.0756848848201337 -0.313886131260344 -0.320133246745368 0.428111401994 0.389934195932739 0.111715658647812 -0.30604833586649 0.427033352058179 -0.274520730629569 0.515409375457254 -0.307219140907862 0.477498565392143 0.933286191833528 -0.30604833586649 -0.13123235604612 -0.30604833586649 -0.300599416924019 -0.333592367938822 0.194623889682197 -0.00838427408260317 -0.0824292052439054 -0.0458562475177223 0.23782581492084 -0.30299338001391 -0.0348287885548438 0.0520811801921922 -0.314955605560671 0.110836463559763 0.2913321317753 0.111715658647812 -0.094008817271066 -0.166595335952085 -0.334559413033262 -0.30604833586649 -0.302963886316683 -0.183539048629062 -0.313771345994569 -0.174758452096433 -0.194502736390618 -0.18223700693979 1 0.99264222034062 -0.304873244398811 0.283778245258164 0.482233645931906 0.99264222034062 -0.313771345994569 -0.0719369216751859 -0.307219140907862 -0.182405162165192 0.963924703331619 -0.22461663179346 -0.326914536652251 0.0306105622289419 0.298009583381131 0.199512636158301 -0.314922178811757 0.123935256985723 -0.036543575719869 0.111715658647812 0.16168830293772 -0.296767941695118 0.290001237790726 -0.290001237790727 -0.312319379083448 0.2247576382724 -0.206176844357944 -0.300015302574479 -0.304709344497469 -0.327180147809839 -0.140434658928569 -0.318745447719941 0.0317532278425609 -0.322399790540338 -0.309330706637066 0.11890707377631 -0.109924060963036 -0.174283439261394 -0.272375892594948 0.123935256985723 0.115762774440814 -0.314922178811757 -0.1043735324552 -0.312319379083448 0.110094308774329 0.201490371766053 0.199512636158301 -0.309330706637066 -0.163877501207451 0.273090869645219 0.482233645931906 0.296217768184614 0.344521681119016 0.293378941858755 0.290001237790726 -0.311164550213018 -0.0348287885548438 -0.0348287885548438 -0.0744721363388037 -0.306784974110151 -0.305438943487487 -0.134681733869772 -0.192965012716741 -0.0348287885548438 -0.036543575719869 -0.136548371484299 -0.315312982969525 -0.0319890358849348 -0.0348287885548438 -0.158798884422473 -0.307219140907862 -0.174758452096433 0.123935256985723 0.101211671089684 -0.304139401637521 0.456353951357997 -0.30604833586649 0.111715658647812 -0.302963886316683 0.197040969308555 0.181335766054859 -0.167602989157472 0.290001237790726 -0.176548782212314 -0.30604833586649 -0.186421697876056 -0.302963886316683 -0.311796430986676 -0.308385782134797 -0.307219140907862 -0.334559413033262 0.199512636158301 -0.280732676808361 0.11890707377631 -0.133950074425113 -0.328524550638246 -0.303787468193145 -0.132928514681285 0.404368510975816 0.0324335793499813 -0.172547649888683 0.0424387414383367 -0.0780884323882138 0.199512636158301 -0.166595335952085 0.195139762692311 0.0306105622289419 -0.205147088832464 0.190758579924454 -0.169679539872756 -0.165240562329292 -0.312319379083448 0.190758579924454 0.356744900456564 -0.312319379083448 0.199512636158301 0.194623889682197 0.194623889682197 0.199512636158301 -0.0982889452450723 0.194623889682197 -0.0348287885548438 -0.133950074425113 -0.0348287885548438 0.298006857183904 -0.325418317081538 -0.036543575719869 0.27311605435827 -0.307219140907862 -0.310707043193792 -0.137625242419047 -0.174283439261394 -0.281956549417532 -0.169679539872756 -0.307219140907862 -0.184796736697404 -0.176548782212314 -0.293378941858755 -0.174283439261394 -0.174283439261394 -0.273876010946539 -0.243776643727422 0.0433454271364078 -0.30604833586649 0.0328407037111903 -0.280236252383767 -0.28140360151161 -0.174758452096433 0.118281041341317 -0.176548782212314 -0.300599416924019
-0.304610696109897 -0.172395335798412 -0.0869579131776553 0.150305371897019 0.189400789269431 0.109296544434944 0.113342255085874 0.189400789269431 -0.167910083666283 0.113342255085874 -0.20952071550941 -0.116722791518137 -0.2118191926723 0.332809379180738 -0.106120713066925 -0.0937787333322149 -0.113352562871311 0.280927091473997 -0.33302777571545 -0.0488476878908994 -0.107211203057831 -0.312912303120773 -0.309491997155044 -0.0893237837753823 -0.111832777256476 -0.109957862722071 0.191969951676831 -0.221412131144228 -0.304610696109897 0.0350293617394832 -0.11262810354655 -0.3057901115922 -0.280518668969897 0.0856453822697883 -0.215239636113192 -0.330067653568637 -0.142451104974982 -0.110356780699056 -0.307003077865017 -0.0856453822697881 -0.308533789908937 -0.321425521506223 0.436845295532623 0.4005220944253 0.113342255085874 -0.304610696109897 0.428043712458548 -0.272932398721339 0.526677282631781 -0.3057901115922 0.486599610060582 0.930731794002261 -0.304610696109897 -0.130911168542007 -0.304610696109897 -0.299137102008642 -0.332775909991426 0.195844378355969 -0.00757793555219956 -0.0822274620801326 -0.0448763172896515 0.23840931502063 -0.29764657330062 -0.0447151850793065 0.0581472963495758 -0.309630875664359 0.11197668311766 0.298670399301986 0.113342255085874 -0.0937787333322149 -0.166187598548265 -0.333740588270168 -0.304610696109897 -0.301520435968022 -0.183089841964543 -0.312370755480394 -0.170083199743443 -0.182697133455422 -0.179768056930083 0.99264222034062 1 -0.303426686350252 0.291131932790127 0.491365209829077 1 -0.312370755480394 -0.0717608580806386 -0.3057901115922 -0.179835093650027 0.956594099565849 -0.222871198903699 -0.334558028060996 0.0314779728740193 0.298657878618187 0.200752136379342 -0.313528790644083 0.125561908524632 -0.046338917660166 0.113342255085874 0.162763194094674 -0.304252136736113 0.297396624003572 -0.297396624003572 -0.313388302264436 0.237745388575275 -0.212500149979229 -0.301018946802304 -0.305404672529632 -0.334844333954161 -0.145947497204302 -0.326355083342447 0.0230701012225654 -0.330067653568637 -0.310388649748635 0.120542991979724 -0.111873623292305 -0.169552844517102 -0.284702887068363 0.125561908524632 0.117408939207729 -0.313528790644083 -0.106233500678729 -0.313388302264436 0.111891920929411 0.20270400695752 0.200752136379342 -0.310388649748635 -0.163476415627804 0.280259111762345 0.491365209829077 0.303572582775112 0.356358422862508 0.300819138643495 0.297396624003572 -0.312243937100172 -0.0447151850793065 -0.0447151850793065 -0.084356689900859 -0.305335451120277 -0.312912303120773 -0.140138076991218 -0.193770122584221 -0.0447151850793065 -0.046338917660166 -0.141841220158182 -0.310002321035358 -0.0418531175061707 -0.0447151850793065 -0.15640497199721 -0.3057901115922 -0.170083199743443 0.125561908524632 0.102823395058183 -0.30270489700466 0.465777137508971 -0.304610696109897 0.113342255085874 -0.301520435968022 0.198301694735154 0.215239636113193 -0.162702032874731 0.297396624003572 -0.171872051900958 -0.304610696109897 -0.181922121500017 -0.301520435968022 -0.310560695976678 -0.306965066556019 -0.3057901115922 -0.333740588270168 0.200752136379342 -0.279213690058132 0.120542991979724 -0.139444265829678 -0.336149377493668 -0.311201284898784 -0.138335328441725 0.405261651734801 0.0332624859280132 -0.167910083666283 0.0336422254890453 -0.0880554286775245 0.200752136379342 -0.166187598548265 0.196365381125745 0.0314779728740193 -0.232993794383575 0.191969951676831 -0.164817035392767 -0.164836140695849 -0.307003077865017 0.191969951676831 0.366070054413284 -0.307003077865017 0.200752136379342 0.195844378355969 0.195844378355969 0.200752136379342 -0.0980483858132657 0.195844378355969 -0.0447151850793065 -0.139444265829678 -0.0447151850793065 0.305414824042123 -0.33302777571545 -0.046338917660166 0.280270359971324 -0.3057901115922 -0.309302107107371 -0.13728840850516 -0.169552844517102 -0.280449982664817 -0.164817035392767 -0.3057901115922 -0.184344451876675 -0.171872051900958 -0.300819138643494 -0.169552844517102 -0.169552844517102 -0.272306804095974 -0.251402244399488 0.0350293617394832 -0.304610696109897 0.0245212350446757 -0.278636652876723 -0.27986774333532 -0.170083199743443 0.112570755628068 -0.171872051900958 -0.299137102008642
0.997118801668027 0.824141482801023 -0.495272359987944 -0.137541223799287 -0.146636411775998 0.0892570125837542 0.0850348051010396 -0.146636411775998 0.822173261786981 0.0850348051010396 -0.177768518538394 -0.135197128987367 -0.179718668809443 -0.111071997989608 0.317973650184315 -0.0795668650440738 -0.135197128987367 -0.108282902478635 0.295412902012791 -0.468923086215894 -0.472320654259486 0.289702013230143 -0.262589470926419 -0.0757870489005679 0.335088931904044 0.329471052028771 -0.146636411775998 0.744875941230756 0.997118801668027 -0.117803469489494 -0.478726332863085 0.994255090573438 0.8646279836863 0.500286549395979 -0.182620754943282 0.293782010087892 -0.461641010601762 -0.478726332863085 0.305189923025884 -0.493297614104534 0.304375501052653 0.323932764921573 -0.21661128401989 -0.173829059890369 0.0850348051010396 0.997118801668027 -0.212176917887298 0.855415528387123 0.444737809686239 0.994255090573438 -0.206799605131125 -0.26139875858301 0.997118801668027 0.392254263170511 0.997118801668027 0.982584825668271 0.908875782154083 -0.145522300444777 0.197590630173875 -0.0697661521516719 0.186882868705097 -0.0795668650440738 0.306004323391949 -0.465800401632533 -0.395704302971022 0.302746557339082 -0.152119110671434 -0.26837765599518 0.0850348051010396 -0.040975063937573 -0.14100239740758 0.906032880039857 0.997118801668027 0.98840182513395 0.548599266614609 0.977429401159093 0.778216295772609 0.609447994692783 0.630686187510955 -0.304873244398811 -0.303426686350252 1 -0.297043274930503 -0.205897027676047 -0.303426686350252 0.977429401159093 0.215019870530541 0.994255090573438 0.634157622530626 -0.305118820663551 0.74047890272666 0.29296634601689 -0.102514155678394 -0.266726469332504 -0.148846649786178 0.974682833555119 0.0861000333394619 -0.463849647378267 0.0850348051010396 -0.136372971442367 0.297043274930503 -0.295412902012791 0.295412902012791 0.305189923025884 -0.121695497905926 -0.422523311152068 0.295781709433081 0.266726469332504 0.294597525607098 -0.453210299958608 0.291334534151776 -0.57742677489051 0.293782010087892 0.306004323391949 0.081926042496757 -0.473269300453967 0.782043201331233 -0.265900126784967 0.0861000333394619 0.0903141201279666 0.974682833555119 -0.48065425462387 0.305189923025884 -0.582793595484132 -0.146636411775998 -0.148846649786178 0.306004323391949 -0.138702085621773 -0.265900126784967 -0.205897027676047 -0.270850872514537 -0.147744480731996 -0.296228148681769 -0.295412902012791 0.30763309396128 -0.465342229990504 -0.465800401632533 -0.498293233765958 0.994255090573438 0.289702013230143 -0.460705257747744 -0.00631387684180085 -0.465800401632533 -0.463849647378267 -0.459905886251983 0.304375501052653 -0.464312687700251 -0.465342229990504 0.530544339611524 0.994255090573438 0.778216295772609 0.0861000333394619 0.081926042496757 0.985496276452514 -0.196761219543969 0.997118801668027 0.0850348051010396 0.976734552962308 -0.148846649786178 0.182620754943282 0.780107629414406 -0.295412902012791 0.822173261786981 0.997118801668027 0.830885294305822 0.98840182513395 0.979650763885266 0.991408672779589 0.994255090573438 0.906032880039857 -0.148846649786178 0.883514543551056 0.081926042496757 -0.461641010601762 0.294597525607098 0.29051836716288 -0.456090348574733 -0.206799605131125 -0.0995233032062263 0.822173261786981 -0.116482787552145 -0.49428402105578 -0.148846649786178 -0.14100239740758 -0.147744480731996 -0.102514155678394 -0.197684327086727 -0.146636411775998 0.778197869789619 -0.139855748687395 0.305189923025884 -0.146636411775998 -0.186449315641563 0.305189923025884 -0.148846649786178 -0.145522300444777 -0.145522300444777 -0.148846649786178 -0.0831894652933364 -0.145522300444777 -0.465342229990504 -0.461641010601762 -0.465342229990504 -0.26837765599518 0.295412902012791 -0.463849647378267 -0.264245881225483 0.994255090573438 0.968426452949429 0.411362637121092 0.782043201331233 0.88032788932285 0.783928962014434 0.994255090573438 0.552358503447732 0.822173261786981 0.29622814868177 0.782043201331233 0.782043201331233 0.852296100359073 0.0228500303774961 -0.117803469489494 0.997118801668027 -0.116482787552145 0.861457826393064 0.86149507505772 0.778216295772609 -0.324748977312394 0.822173261786981 0.982584825668271
-0.297901588490354 -0.360427525042105 -0.526907794608296 -0.144283177096157 -0.153824190192577 -0.186482320964557 -0.187506850493863 -0.153824190192577 -0.35181850251411 -0.187506850493863 -0.186482320964557 0.407148117430699 -0.188528063100258 -0.116516490937619 -0.0944519343923545 0.267862873053393 0.407148117430699 -0.113590680402918 -0.938764898823017 -0.617856054890843 -0.48861608589998 -0.969664839903492 -0.275461000641897 0.255138073461856 -0.0995359137257412 -0.0978671602894238 -0.153824190192577 -0.223511112335449 -0.297901588490354 0.177641458364355 -0.487489321822953 -0.298759621898625 -0.24002200596473 0.524809441209143 -0.191572402797336 -0.932982645629171 -0.469032642005126 -0.487559014252592 -0.88423337626613 -0.524809441209143 -0.8868044171733 -0.82814664606987 0.70685322135388 0.575889749154055 -0.187506850493863 -0.297901588490354 0.683842696737933 -0.235357880246157 0.256895116007418 -0.298759621898625 0.680573858025394 0.236058999487181 -0.297901588490354 -0.116516490937619 -0.297901588490354 -0.293607000678781 -0.240291880800034 -0.152655467695663 -0.0586929678824293 0.234868647229928 -0.0638702065175243 -0.08346704910008 -0.876003867900139 -0.62613594348706 -0.0864955870869344 -0.874938347090387 -0.15957563833186 0.836409515107052 -0.187506850493863 -0.08346704910008 0.370968495112494 -0.240418607750721 -0.297901588490354 -0.295325763826986 -0.162957722779677 -0.269905109416012 -0.311906374817266 -0.157473962625453 -0.192580944115609 0.283778245258164 0.291131932790127 -0.297043274930503 1 0.685322315015127 0.291131932790127 -0.269905109416012 -0.0638702065175243 -0.298759621898625 -0.193586459863541 0.274416854443425 -0.224443142272878 -0.9300987295556 0.345115221687407 0.836670626749369 -0.156142768968005 -0.270340799850198 -0.189546019840805 -0.624872215601662 -0.187506850493863 -0.143057659705441 -0.989001013891895 0.994511328633536 -0.994511328633536 -0.88423337626613 -0.127660730297042 -0.434807005884126 -0.879116817747242 -0.836670626749369 -0.941518975096126 -0.468079709995353 -0.924311231116403 -0.605730902490504 -0.932982645629171 -0.887321726959052 -0.190560780331815 -0.489606153569019 -0.313072734586072 -0.262949934691864 -0.189546019840805 -0.188528063100258 -0.270340799850198 -0.482279858894432 -0.88423337626613 -0.0888989149135235 -0.153824190192577 -0.156142768968005 -0.887321726959052 0.373466424446853 0.882973267715945 0.685322315015127 0.851434819007039 0.475192610566443 0.991748449131653 0.988990084100299 -0.887872729631261 -0.626159156094162 -0.62613594348706 -0.522718417848216 -0.298759621898625 -0.969664839903492 -0.468079709995353 -0.70199464972261 -0.62613594348706 -0.624872215601662 -0.467431258766888 -0.881143095700041 -0.624848852557457 -0.626159156094162 -0.160708472815998 -0.298759621898625 -0.311906374817266 -0.189546019840805 -0.190560780331815 -0.29618467035784 0.654174272075956 -0.297901588490354 -0.187506850493863 -0.283798199439354 -0.156142768968005 0.191572402797336 -0.311435498536043 0.988990084100299 -0.361290361456031 -0.297901588490354 -0.352677514695624 -0.295325763826986 -0.29446654430681 -0.299617385933986 -0.298759621898625 -0.240418607750721 -0.156142768968005 -0.239516822730522 -0.190560780331815 -0.469032642005126 -0.935879198023689 -0.961179847170567 -0.471106828001946 0.664876481566123 0.247942257223315 -0.35181850251411 0.182917046107622 -0.525857696113628 -0.156142768968005 0.347173677782026 -0.154986574130984 0.345115221687407 -0.207374356475202 -0.153824190192577 -0.311906374817266 0.366964634981635 -0.88423337626613 -0.153824190192577 0.610346362230266 -0.88423337626613 -0.156142768968005 -0.152655467695663 -0.152655467695663 -0.156142768968005 0.280058403317832 -0.152655467695663 -0.626159156094162 -0.469032642005126 -0.626159156094162 0.842577045323315 -0.938764898823017 -0.624872215601662 0.883467204817253 -0.298759621898625 -0.267232172038365 -0.122192504914497 -0.313072734586072 -0.240724987471585 -0.311906374817266 -0.298759621898625 -0.164074378799826 -0.361290361456031 -0.991748449131653 -0.313072734586072 -0.313072734586072 -0.23414109119127 -0.681308345303151 0.177641458364355 -0.297901588490354 0.16784323622005 -0.23772998075822 -0.238779095509645 -0.311906374817266 -0.340667422544796 -0.361290361456031 -0.293607000678781
-0.206491972001343 -0.249832136802848 -0.365228766059664 -0.100010603891658 -0.106624004710211 -0.129261150954237 -0.129971308707849 -0.106624004710211 -0.250430216167006 -0.129971308707849 -0.101835697420862 -0.0983061379050707 -0.0945745844613359 -0.0807639868800657 -0.0654698294522525 -0.0578556014190781 -0.0983061379050707 -0.0787359467139338 -0.696980484850766 -0.445107573769519 -0.348797529893371 -0.710720044297654 -0.190937166600072 -0.0551071767310503 -0.0689938150861817 -0.0678371103180223 -0.106624004710211 -0.154927842393344 -0.206491972001343 -0.0856586541746171 -0.348097161897758 -0.207086722138175 -0.193344449904268 0.363774281934412 -0.119267662202788 -0.693013185744837 -0.335673879991149 -0.348097161897758 -0.6511661882895 -0.363774281934411 -0.652971972980471 -0.619992960721102 0.950536942743668 0.844252400592528 -0.129971308707849 -0.206491972001343 0.918206076334806 -0.189127408474212 0.28297909520152 -0.207086722138175 0.995635497202688 0.445401167576938 -0.206491972001343 -0.0807639868800657 -0.206491972001343 -0.20351515703826 -0.19192967824543 -0.105813898881862 -0.0406833234494377 -0.0394975288519772 -0.0442719522335282 -0.0578556014190781 -0.649369718747278 -0.442410885799819 0.126240775702064 -0.656611877053519 -0.110610649676298 0.74332031585785 -0.129971308707849 -0.0578556014190781 -0.0271596980580968 -0.192051365579183 -0.206491972001343 -0.204706526287663 -0.112954958381207 -0.210651559521211 -0.255224600097254 -0.159917841793324 -0.133488442011448 0.482233645931906 0.491365209829077 -0.205897027676047 0.685322315015127 1 0.491365209829077 -0.210651559521211 -0.0442719522335282 -0.207086722138175 -0.134185420267659 0.465042416957402 -0.155573883593458 -0.687125076443643 -0.0745413072069257 0.740035805534024 -0.108231139153518 -0.211245156462893 -0.131384769112102 -0.441516599332467 -0.129971308707849 -0.0991611303993758 -0.693154988020581 0.689146137066931 -0.689146137066931 -0.6511661882895 -0.0874204785072532 -0.307230154999103 -0.655431044632772 -0.73201496544345 -0.698909562297717 -0.334993464291488 -0.683158683461254 -0.419865396459501 -0.693013185744837 -0.65721779905632 -0.132088155408091 -0.349499015205631 -0.255825195421102 -0.148407796242125 -0.131384769112102 -0.130679167319801 -0.211245156462893 -0.337499701343906 -0.6511661882895 0.202253325658963 -0.106624004710211 -0.108231139153518 -0.65721779905632 -0.0327157225614693 0.774339712303167 1 0.760185949428667 0.705349951928232 0.695062331491114 0.696980484850767 -0.653653529496193 -0.442410885799819 -0.442410885799819 -0.362324878661717 -0.207086722138175 -0.710720044297654 -0.334993464291488 -0.521061000869371 -0.442410885799819 -0.441516599332467 -0.327686426029515 -0.645105667158424 -0.441516599332467 -0.442410885799819 -0.111395879549578 -0.207086722138175 -0.255224600097254 -0.131384769112102 -0.132088155408091 -0.205301881633768 0.955629237414484 -0.206491972001343 -0.129971308707849 -0.204706526287663 -0.108231139153518 0.119267662202789 -0.254624305268638 0.696980484850767 -0.250430216167006 -0.206491972001343 -0.244460178473973 -0.204706526287663 -0.204110953991449 -0.207681285557829 -0.207086722138175 -0.192051365579183 -0.108231139153518 -0.192141595277713 -0.132088155408091 -0.335673879991149 -0.698909562297717 -0.700889525101503 -0.337037691652441 0.88923800414998 -0.0723665631292642 -0.250430216167006 -0.0846983442802116 -0.364500885050172 -0.108231139153518 -0.0382694705162087 -0.107429716935112 -0.0745413072069257 -0.090887969144461 -0.106624004710211 -0.255224600097254 -0.0355247588379101 -0.6511661882895 -0.106624004710211 0.807783445504157 -0.6511661882895 -0.108231139153518 -0.105813898881862 -0.105813898881862 -0.108231139153518 -0.0295136699625443 -0.105813898881862 -0.442410885799819 -0.335673879991149 -0.442410885799819 0.74332031585785 -0.696980484850766 -0.441516599332467 0.779187273312136 -0.207086722138175 -0.208869881851048 -0.0846983442802116 -0.255825195421102 -0.192743214737552 -0.255224600097254 -0.207086722138175 -0.113728974071477 -0.250430216167006 -0.695062331491114 -0.255825195421102 -0.255825195421102 -0.188523286879927 -0.480229622806102 -0.0856586541746171 -0.206491972001343 -0.0846983442802116 -0.192743214737552 -0.192743214737552 -0.255224600097254 -0.23613532319304 -0.250430216167006 -0.20351515703826
-0.304610696109897 -0.172395335798412 -0.0869579131776553 0.150305371897019 0.189400789269431 0.109296544434944 0.113342255085874 0.189400789269431 -0.167910083666283 0.113342255085874 -0.20952071550941 -0.116722791518137 -0.2118191926723 0.332809379180738 -0.106120713066925 -0.0937787333322149 -0.113352562871311 0.280927091473997 -0.33302777571545 -0.0488476878908994 -0.107211203057831 -0.312912303120773 -0.309491997155044 -0.0893237837753823 -0.111832777256476 -0.109957862722071 0.191969951676831 -0.221412131144228 -0.304610696109897 0.0350293617394832 -0.11262810354655 -0.3057901115922 -0.280518668969897 0.0856453822697883 -0.215239636113192 -0.330067653568637 -0.142451104974982 -0.110356780699056 -0.307003077865017 -0.0856453822697881 -0.308533789908937 -0.321425521506223 0.436845295532623 0.4005220944253 0.113342255085874 -0.304610696109897 0.428043712458548 -0.272932398721339 0.526677282631781 -0.3057901115922 0.486599610060582 0.930731794002261 -0.304610696109897 -0.130911168542007 -0.304610696109897 -0.299137102008642 -0.332775909991426 0.195844378355969 -0.00757793555219956 -0.0822274620801326 -0.0448763172896515 0.23840931502063 -0.29764657330062 -0.0447151850793065 0.0581472963495758 -0.309630875664359 0.11197668311766 0.298670399301986 0.113342255085874 -0.0937787333322149 -0.166187598548265 -0.333740588270168 -0.304610696109897 -0.301520435968022 -0.183089841964543 -0.312370755480394 -0.170083199743443 -0.182697133455422 -0.179768056930083 0.99264222034062 1 -0.303426686350252 0.291131932790127 0.491365209829077 1 -0.312370755480394 -0.0717608580806386 -0.3057901115922 -0.179835093650027 0.956594099565849 -0.222871198903699 -0.334558028060996 0.0314779728740193 0.298657878618187 0.200752136379342 -0.313528790644083 0.125561908524632 -0.046338917660166 0.113342255085874 0.162763194094674 -0.304252136736113 0.297396624003572 -0.297396624003572 -0.313388302264436 0.237745388575275 -0.212500149979229 -0.301018946802304 -0.305404672529632 -0.334844333954161 -0.145947497204302 -0.326355083342447 0.0230701012225654 -0.330067653568637 -0.310388649748635 0.120542991979724 -0.111873623292305 -0.169552844517102 -0.284702887068363 0.125561908524632 0.117408939207729 -0.313528790644083 -0.106233500678729 -0.313388302264436 0.111891920929411 0.20270400695752 0.200752136379342 -0.310388649748635 -0.163476415627804 0.280259111762345 0.491365209829077 0.303572582775112 0.356358422862508 0.300819138643495 0.297396624003572 -0.312243937100172 -0.0447151850793065 -0.0447151850793065 -0.084356689900859 -0.305335451120277 -0.312912303120773 -0.140138076991218 -0.193770122584221 -0.0447151850793065 -0.046338917660166 -0.141841220158182 -0.310002321035358 -0.0418531175061707 -0.0447151850793065 -0.15640497199721 -0.3057901115922 -0.170083199743443 0.125561908524632 0.102823395058183 -0.30270489700466 0.465777137508971 -0.304610696109897 0.113342255085874 -0.301520435968022 0.198301694735154 0.215239636113193 -0.162702032874731 0.297396624003572 -0.171872051900958 -0.304610696109897 -0.181922121500017 -0.301520435968022 -0.310560695976678 -0.306965066556019 -0.3057901115922 -0.333740588270168 0.200752136379342 -0.279213690058132 0.120542991979724 -0.139444265829678 -0.336149377493668 -0.311201284898784 -0.138335328441725 0.405261651734801 0.0332624859280132 -0.167910083666283 0.0336422254890453 -0.0880554286775245 0.200752136379342 -0.166187598548265 0.196365381125745 0.0314779728740193 -0.232993794383575 0.191969951676831 -0.164817035392767 -0.164836140695849 -0.307003077865017 0.191969951676831 0.366070054413284 -0.307003077865017 0.200752136379342 0.195844378355969 0.195844378355969 0.200752136379342 -0.0980483858132657 0.195844378355969 -0.0447151850793065 -0.139444265829678 -0.0447151850793065 0.305414824042123 -0.33302777571545 -0.046338917660166 0.280270359971324 -0.3057901115922 -0.309302107107371 -0.13728840850516 -0.169552844517102 -0.280449982664817 -0.164817035392767 -0.3057901115922 -0.184344451876675 -0.171872051900958 -0.300819138643494 -0.169552844517102 -0.169552844517102 -0.272306804095974 -0.251402244399488 0.0350293617394832 -0.304610696109897 0.0245212350446757 -0.278636652876723 -0.27986774333532 -0.170083199743443 0.112570755628068 -0.171872051900958 -0.299137102008642
0.980253706503179 0.815267730205696 -0.507090165968216 -0.140717297470469 -0.150022509658607 0.0939538782959452 0.089523374757056 -0.150022509658607 0.813262980419142 0.089523374757056 -0.181873512631793 -0.138319073302933 -0.183868695372088 -0.113636849738604 0.310796794484026 -0.0814042067383266 -0.138319073302933 -0.110783349007332 0.30223451602998 -0.486746187230571 -0.483639298749141 0.29639175257732 -0.268653133019148 -0.0775371078572988 0.327525774046008 0.322034693083738 -0.150022509658607 0.735469714753022 0.980253706503179 -0.120523762994846 -0.489780982949136 0.977347846778195 0.893360921712869 0.511839063570944 -0.186837795882465 0.300565963883948 -0.472301129937693 -0.489780982949136 0.31223730600284 -0.505065307283575 0.31140407756479 0.320724852697273 -0.22161322727045 -0.177843084814343 0.089523374757056 0.980253706503179 -0.217076463666518 0.885358821500364 0.456270057603553 0.977348080918355 -0.211574979109377 -0.272550243397651 0.980253706503179 0.383400849552853 0.980253706503179 0.966122242345736 0.933956078633055 -0.14888267149751 0.193130891325499 -0.0713771777981505 0.181933326412088 -0.0814042067383266 0.302605011955441 -0.48343126617584 -0.406718509939897 0.309737518617782 -0.155631813910081 -0.274574977667873 0.089523374757056 -0.0255253700843975 -0.144258395788352 0.931048002157905 0.980253706503179 0.971777881696861 0.536217052643434 1 0.797475814456421 0.642012013508048 0.616147794054014 -0.313771345994569 -0.312370755480394 0.977429401159093 -0.269905109416012 -0.210651559521211 -0.312370755480394 1 0.210166743289973 0.977347846778194 0.619541123792507 -0.314555296977901 0.731024458938999 0.29973146466586 -0.0177822261854379 -0.272885662142149 -0.152283786030651 0.997190009221416 0.0902994250833264 -0.481516495060042 0.089523374757056 -0.139522068070235 0.271211143480065 -0.269077447650529 0.269077447650529 0.31223730600284 -0.124505665331545 -0.432280132612151 0.293077063073964 0.27288566214215 0.30140031111991 -0.464088569759385 0.298061971336543 -0.590760595297997 0.300565963883948 0.313070512334774 0.0859216611632478 -0.484612698330162 0.801132655647595 -0.272040237862343 0.0902994250833264 0.0947182572311472 0.997190009221416 -0.491753423882975 0.31223730600284 -0.596579550616255 -0.150022509658607 -0.152283786030651 0.313070512334774 -0.14190496567557 -0.272040237862343 -0.210651559521211 -0.277105305194777 -0.151156165915198 -0.270146542596238 -0.269716120039882 0.314736894139332 -0.483023052374208 -0.48343126617584 -0.509799718706081 0.977347846778194 0.29639175257732 -0.471343768871095 0.0101611207905632 -0.48343126617584 -0.481516495060042 -0.470929372638616 0.31140407756479 -0.481929056481178 -0.483023052374208 0.518352210534619 0.977347846778194 0.797475814456421 0.0902994250833264 0.0859216611632478 0.968830477679969 -0.201304789185427 0.980253706503179 0.089523374757056 0.960188011418316 -0.152283786030651 0.186837795882465 0.793799006135908 -0.269716120039882 0.813249165479764 0.980253706503179 0.822543034049363 0.971777881696861 0.963146294759809 0.974459561126528 0.977348080918355 0.931048002157905 -0.152283786030651 0.912129944418312 0.0859216611632478 -0.472301129937693 0.30140031111991 0.297226957587287 -0.467028725141668 -0.211574979109376 -0.10182147486888 0.813262980419142 -0.11917258414164 -0.506076755716442 -0.152283786030651 -0.144258395788352 -0.151156165915198 -0.0177822261854379 -0.202249212937836 -0.150022509658607 0.791845289866713 -0.14308526889159 0.31223730600284 -0.150022509658607 -0.190754764917507 0.31223730600284 -0.152283786030651 -0.14888267149751 -0.14888267149751 -0.152283786030651 -0.0851104593279938 -0.14888267149751 -0.483023052374208 -0.472301129937693 -0.483023052374208 -0.274574977667873 0.30223451602998 -0.481516495060042 -0.270347792804396 0.977348080918355 0.991542062758932 0.402077936060494 0.801132655647595 0.908867925835669 0.797460182685946 0.977348080918355 0.539891441250049 0.813249165479764 0.270146542596238 0.801132655647595 0.801132655647595 0.882454543518252 0.000341526035341912 -0.120523762994846 0.974509633703457 -0.0930428209192077 0.884252708197783 0.890437098782362 0.797475814456421 -0.332248013950969 0.813249165479764 0.966122242345736
0.214400355638228 0.177206794930725 -0.10800165400489 -0.0248483862074878 -0.0315297422751382 0.0130509270657841 0.0121499301740091 -0.0315297422751382 0.176783588303111 0.0121499301740091 -0.0204758177909286 -0.0290700691709659 -0.0220827471805865 -0.0238826866272928 -0.0193600573814257 -0.0171084570202992 -0.0290700691709659 -0.0232829756716271 0.063519643943842 -0.131622584649749 -0.103142779654848 0.0622916893771825 -0.0564619540412823 -0.0162957214424955 -0.0204021337798957 -0.0200600850702497 -0.0315297422751382 0.257879327795961 0.214400355638228 0.0349083137210638 -0.102935674111782 0.213784600849433 0.22897969016151 0.107571549079294 -0.02446718756205 0.0631689697732998 -0.09926199033118 -0.102935674111782 0.0656218977362515 -0.107571549079295 0.0654467808290098 0.0696519811740371 -0.046575730245411 -0.037376701952072 0.0121499301740091 0.214400355638228 -0.0456222534136948 0.234085332161486 0.10067874252441 0.213784600849433 -0.0444660243210625 -0.0724654633832495 0.214400355638228 -0.0238826866272928 0.214400355638228 0.217536388334967 0.21564318788126 -0.0307542290269582 -0.0120304494915827 -0.015001109003066 -0.0130916414904362 -0.0171084570202992 0.0657970099975225 -0.130825148116463 -0.147479268168992 0.0650965255626163 -0.0327086314817944 -0.0577065288453745 0.0121499301740091 0.0269108054399594 -0.0303183172350725 0.215019870530541 0.214400355638228 0.216270350713263 -0.0334018660820133 0.210166743289973 0.173462715649889 0.255543253828543 0.269088255385882 -0.0719369216751859 -0.0717608580806386 0.215019870530541 -0.0638702065175243 -0.0442719522335282 -0.0717608580806386 0.210166743289973 0.999999999999988 0.213784600849433 0.298717124787284 -0.0738777623936533 0.256753127013039 0.0629935857903572 0.0533159740060876 -0.0573514909029445 -0.032004987365928 0.209576176679363 0.0103649568713042 -0.130560699018792 0.0121499301740091 -0.0293228986634037 0.0638702065175249 -0.063519643943842 0.063519643943842 0.0656218977362515 -0.0261669502038806 -0.090850907660053 0.0659721194784214 0.0573514909029433 0.0633443218146558 -0.0990607848736587 0.0626427138143902 -0.124158230377825 0.0631689697732998 0.0657970099975225 0.00948063286995712 -0.103350215599178 0.173055480953128 -0.0571738108353572 0.0103649568713042 0.0112546655749458 0.209576176679363 -0.103350215599178 0.0656218977362515 -0.126672609384834 -0.0315297422751382 -0.032004987365928 0.0657970099975225 -0.0298237044927096 -0.0571738108353572 -0.0442719522335282 -0.0582383195411598 -0.0317679991185957 -0.0636949381770559 -0.063519643943842 0.066147228034464 -0.130825148116463 -0.130825148116463 -0.1071429466106 0.213784600849433 0.0622916893771825 -0.0990607848736587 -0.135398143876003 -0.130825148116463 -0.130560699018792 -0.100475445224068 0.0654467808290098 -0.130560699018792 -0.130825148116463 0.327610234866908 0.213784600849433 0.173462715649889 0.0103649568713042 0.00948063286995712 0.21564318788126 -0.0423075719517749 0.214400355638228 0.0121499301740091 0.216270350713263 -0.032004987365928 0.02446718756205 0.173871666284248 -0.063519643943842 0.176783588303111 0.214400355638228 0.181100875037774 0.216270350713263 0.216901402731093 0.213172564463924 0.213784600849433 0.215019870530541 -0.032004987365928 0.23041316051081 0.00948063286995712 -0.09926199033118 0.0633443218146558 0.062467221694107 -0.0996652825383068 -0.0444660243210625 0.0573203337206078 0.176783588303111 0.03638402106407 -0.107786412599367 -0.032004987365928 -0.0303183172350725 -0.0317679991185957 0.0533159740060876 -0.0367791151076259 -0.0315297422751382 0.173462715649889 -0.0300717649757147 0.0656218977362515 -0.0315297422751382 -0.0400903077097571 0.0656218977362515 -0.032004987365928 -0.0307542290269582 -0.0307542290269582 -0.032004987365928 -0.0178873880568779 -0.0307542290269582 -0.130825148116463 -0.09926199033118 -0.130825148116463 -0.0577065288453745 0.063519643943842 -0.130560699018792 -0.056818115169332 0.213784600849433 0.211959483297347 -0.00848253531139941 0.173055480953128 0.229693959882373 0.173462715649889 0.213784600849433 -0.0336307499557471 0.176783588303111 0.0636949381770553 0.173055480953128 0.173055480953128 0.234835457020883 0.0921891323047396 0.0349083137210638 0.214400355638228 0.03638402106407 0.229693959882373 0.229693959882373 0.173462715649889 -0.0698274830566354 0.176783588303111 0.217536388334967
0.997128014144554 0.828903458091121 -0.498246205520171 -0.13833595131 -0.147483692229753 0.0856460978088826 0.0814106556902787 -0.147483692229753 0.826923864491145 0.0814106556902787 -0.178795683546227 -0.135978312074211 -0.180757101988576 -0.111713783557849 0.316146920363973 -0.0800266106741131 -0.135978312074211 -0.108908572362636 0.297119828516454 -0.473844264622537 -0.475173430852588 0.291375941623852 -0.264106740227973 -0.0762249543594079 0.333163876340411 0.327578270676192 -0.147483692229753 0.748130255738813 0.997128014144554 -0.118484150200881 -0.481492463455208 1 0.865593612062421 0.503177257163891 -0.183675956678236 0.295479513128219 -0.464308420423083 -0.481492463455208 0.306953342174859 -0.496258909411275 0.306134214386676 0.314579223207499 -0.217862886570649 -0.174833462295993 0.0814106556902787 0.997128014144554 -0.213402898208874 0.856587561133221 0.447731394352055 0.994251258944398 -0.207994514779757 -0.264526566966196 0.997128014144554 0.390000797956413 0.997128014144554 0.982753287786689 0.909217455573132 -0.146363143447268 0.19645548989999 -0.0701692682422545 0.185626852618053 -0.0800266106741131 0.286266589471208 -0.470233573542088 -0.38855663937156 0.304495858466736 -0.152998070730219 -0.269928370032678 0.0814106556902787 -0.0431622006199998 -0.118289754344077 0.90636155035206 0.997128014144554 0.988506284584857 0.545447613516431 0.977347846778194 0.783035305293726 0.605042532372111 0.627000695473676 -0.307219140907862 -0.3057901115922 0.994255090573438 -0.298759621898625 -0.207086722138175 -0.3057901115922 0.977347846778194 0.213784600849433 1 0.630451923175672 -0.307099800513484 0.743714853402583 0.294659136065294 -0.10310649314279 -0.268267642641557 -0.149706701225267 0.980314652442934 0.0824089485307139 -0.468742329426198 0.0814106556902787 -0.137160948669335 0.298759621898625 -0.297119828516455 0.297119828516454 0.306953342174859 -0.122398667162709 -0.424964694833372 0.286829782985882 0.268267642641557 0.296299740780998 -0.45595540607068 0.293017895421333 -0.580763206912502 0.295479513128219 0.307772448231027 0.0782217063168943 -0.476128296356337 0.786819714630209 -0.267436525400749 0.0824089485307139 0.0866369022397494 0.980314652442934 -0.483431524948645 0.306953342174859 -0.586237027608329 -0.147483692229753 -0.149706701225267 0.307772448231027 -0.139503520712957 -0.267436525400749 -0.207086722138175 -0.272415877054574 -0.148598163723542 -0.297939785765562 -0.297119828516455 0.309410630006281 -0.470233573542088 -0.470233573542088 -0.501172423948634 0.99425122583789 0.291375941623852 -0.463367260691652 -0.00950657339429943 -0.470233573542088 -0.468742329426198 -0.462646407890415 0.306134214386676 -0.469188336708118 -0.470233573542088 0.527441984510306 1 0.777327841255213 0.0824089485307139 0.0782217063168943 0.985587528180069 -0.197898126355569 0.997128014144554 0.0814106556902787 0.976876670610206 -0.149706701225267 0.183675956678236 0.773506071784427 -0.297119828516455 0.826923864491145 0.997128014144554 0.830143665018899 0.988506284584857 0.979806043983011 0.997137135307793 0.994251258944398 0.90636155035206 -0.149706701225267 0.884464759163733 0.0782217063168943 -0.464308420423083 0.296299740780998 0.292197012534604 -0.458849756843311 -0.207994514779757 -0.100098359213657 0.826923864491145 -0.117155837225801 -0.497251588203415 -0.149706701225267 -0.14181712393975 -0.148598163723542 -0.10310649314279 -0.198826567709813 -0.147483692229752 0.777306119069837 -0.116479032406991 0.306953342174859 -0.147483692229752 -0.187526639198828 0.306953342174859 -0.149706701225267 -0.146363143447268 -0.146363143447268 -0.149706701225267 -0.08367014268477 -0.146363143447268 -0.470233573542088 -0.464308420423083 -0.470233573542088 -0.269928370032678 0.297119828516454 -0.468742329426198 -0.265772721438197 0.994251258944398 0.968439561161553 0.40899939602936 0.786819714630209 0.881264281163195 0.777306119069837 0.994251258944398 0.549185253874433 0.826923864491145 0.297939785765562 0.786819714630209 0.786819714630209 0.853504325331716 0.0206101816231238 -0.118484150200881 0.991364323497706 -0.0898265919000849 0.856173891547875 0.862496136080343 0.783035305293726 -0.326625410713356 0.826923864491145 0.982753287786689
0.632313217243237 0.519809997226786 -0.327346019344355 -0.0752982069356261 -0.0837692843847279 -0.0964533242948521 -0.0993720314871638 -0.0837692843847279 0.518572487218823 -0.0993720314871638 -0.115853752915583 -0.0881094971448248 -0.117124687890503 -0.0723868765782002 0.487905685443771 -0.04441493566917 -0.0881094971448248 -0.070569191507509 0.192523927404354 -0.398939530490524 -0.300602491407425 0.188802076632388 -0.171132526349836 -0.0348193734519128 0.493943898658929 0.505547548926771 -0.0837692843847279 0.837222106314555 0.632313217243237 -0.0767738526430177 -0.311991362349821 0.630451923175672 0.685136610606697 0.326042399167506 -0.119016010227294 0.191461056702315 -0.300856664710323 -0.311991362349821 0.198895722511914 -0.314916169983365 0.198364954506243 0.211110644432693 -0.141168022234193 -0.113286363185489 -0.0993720314871638 0.632313217243237 -0.138278095702282 0.700570072377358 0.291736842239324 0.630480447695405 -0.134773640197304 -0.18481842418176 0.632313217243237 -0.0391436270709827 0.632313217243237 0.641788995989648 0.573983773441143 -0.0806905400070495 0.303187360953873 -0.018843414393067 0.266143069710237 -0.04441493566917 0.199426476435951 -0.396522551998335 -0.121317871398476 0.197303353475549 -0.099137743883826 -0.174904751985169 -0.0993720314871638 -0.0186135161473234 -0.0918928561934014 0.572117033497397 0.632313217243237 0.637964304387371 -0.10123889306478 0.619541123792507 0.508486344266673 0.765362844279182 0.99480585703855 -0.182405162165192 -0.179835093650027 0.634157622530626 -0.193586459863541 -0.134185420267659 -0.179835093650027 0.619541123792507 0.298717124787284 0.630451923175672 1 -0.191065916474913 0.833681293544581 0.190929479207486 -0.0565951953084265 -0.173828654973123 -0.0738527154018642 0.617754561378365 -0.0905750512263134 -0.395721023908422 -0.0993720314871638 -0.0888758069637374 0.193586459863542 -0.192523927404354 0.192523927404354 0.198895722511914 -0.0793103315550607 -0.275363217816957 0.199957221932858 0.173828654973123 0.191992537384258 -0.300246823998196 0.189866008970011 -0.376315556067138 0.191461056702315 0.199426476435951 -0.0934951306017084 -0.313247810753346 0.515885372344875 -0.173290118194432 -0.0905750512263134 -0.0876509275856191 0.617754561378365 -0.313247810753346 0.198895722511914 -0.383936476011844 -0.0955646070406726 -0.0738527154018642 0.199426476435951 -0.0903937170013041 -0.173290118194433 -0.134185420267659 -0.176516575146527 -0.0962867481042135 -0.193055232873565 -0.192523927404354 0.200487964626587 -0.396522551998335 -0.396522551998335 -0.324743332840229 0.630451923175672 0.188802076632388 -0.300246823998196 -0.261831473514162 -0.396522551998335 -0.395721023908422 -0.304534567910058 0.198364954506243 -0.395721023908422 -0.396522551998335 0.817681098569549 0.630451923175672 0.508486344266673 -0.0905750512263134 -0.108106583926622 0.63609688720942 -0.128231510842525 0.632313217243237 -0.0993720314871638 0.637964304387371 -0.0970050441350543 0.119016010227293 0.526993760969084 -0.192523927404354 0.518518005823565 0.632313217243237 0.531635521956599 0.637964304387371 0.631071010893957 0.628630453762981 0.630480447695405 0.572117033497396 -0.0738527154018642 0.680552829558109 -0.0934951306017084 -0.300856664710323 0.191992537384258 0.189334103717907 -0.302079017273829 -0.134773640197305 -0.0488412746899231 0.518572487218823 -0.0759131492962839 -0.31544050948773 -0.0898724293330957 -0.0918928561934014 -0.0868295846658447 -0.0565951953084265 -0.12883311046237 -0.0837692843847279 0.525754258079073 -0.0911455722614565 0.198895722511914 -0.0837692843847279 -0.121511126510018 0.198895722511914 -0.0898724293330957 -0.0806905400070495 -0.0948385280928986 -0.0738527154018642 -0.0533614011692909 -0.0806905400070495 -0.396522551998335 -0.300856664710323 -0.396522551998335 -0.174904751985169 0.192523927404354 -0.395721023908422 -0.172212027664761 0.630480447695405 0.62496295247291 -0.0163441885775588 0.515885372344875 0.678384094646121 0.525754258079073 0.630480447695405 -0.101932625264062 0.518518005823565 0.193055232873565 0.515885372344875 0.515885372344875 0.69388281511845 0.266407264296611 -0.0767738526430177 0.632313217243237 -0.0759131492962839 0.696187517938688 0.678384094646121 0.508486344266673 -0.211642579273745 0.518518005823565 0.641788995989648
-0.306374710647569 -0.177012010806453 -0.0602240129004113 0.140370587741948 0.177540866922146 0.0948401233031076 0.107475267872116 0.177540866922146 -0.172738596759592 0.107475267872116 -0.180654029720011 -0.118175184534692 -0.185740711233875 0.323273010084368 -0.109251213470631 -0.0965451523853029 -0.11447761470127 0.271918699798248 -0.317003735133609 -0.0209726876811645 -0.0909649999163365 -0.29747842950359 -0.278757907171667 -0.0919587843618673 -0.115131780290203 -0.11320155684826 0.180275887106246 -0.231215661016468 -0.306374710647569 0.0438764971864559 -0.0956597386325394 -0.307099800513484 -0.281682283928362 0.058957803030978 -0.192635781837392 -0.314058247335725 -0.115300441101537 -0.0937751643352469 -0.308963340939088 -0.0589578030309782 -0.310638302632743 -0.308029408642953 0.41707876721997 0.37489696984948 0.107475267872116 -0.306374710647569 0.416572122544775 -0.28426684124795 0.474252486753879 -0.307625367471656 0.460171872342356 0.89679695349393 -0.306374710647569 -0.134772973218271 -0.306374710647569 -0.310449769476639 -0.342592609205599 0.184009662658109 -0.0175435637962402 -0.0846531252310703 -0.0570670860187429 0.231577899302582 -0.300928789425811 -0.0121293192776115 0.0578130258581816 -0.311986463858978 0.119617416749868 0.286128688749663 0.107475267872116 -0.0965451523853029 -0.150329316883933 -0.343585744942399 -0.306374710647569 -0.31284312392282 -0.188490887694635 -0.314555296977901 -0.175606560899431 -0.204801319448746 -0.190686320356386 0.963924703331619 0.956594099565849 -0.305118820663551 0.274416854443425 0.465042416957402 0.956594099565849 -0.314555296977901 -0.0738777623936533 -0.307099800513484 -0.191065916474913 1 -0.232641238599706 -0.318814741303249 0.021159166565222 0.293147261880741 0.188602723536137 -0.315305112143143 0.119295195280038 -0.0187284240649559 0.107475267872116 0.174212568309208 -0.287588640876637 0.280974508731411 -0.280974508731411 -0.308963340939088 0.216487206418375 -0.20011175941846 -0.296240928641379 -0.299940350753529 -0.318844047878229 -0.118356092488488 -0.310718787447211 0.0460478580197207 -0.314058247335725 -0.305814008966714 0.114187916820955 -0.0953469916343244 -0.175210483409408 -0.257309590018074 0.119295195280038 0.111289129140715 -0.315305112143143 -0.0899510578258244 -0.308963340939088 0.115391732583097 0.190806438871209 0.188602723536137 -0.305814008966714 -0.168298876487039 0.274701276839386 0.465042416957402 0.290760630243359 0.342509636279623 0.284275830198469 0.280974508731411 -0.307476889197913 -0.0169238118435988 -0.0121293192776115 -0.0577141420802253 -0.307099800513484 -0.29747842950359 -0.112860796918568 -0.178305952420866 -0.0121293192776115 -0.0187284240649559 -0.112574393355749 -0.312116931293461 -0.0140131848394605 -0.0169238118435988 -0.165568719959535 -0.307099800513484 -0.178041907755993 0.119295195280038 0.0968103407190946 -0.314033482261215 0.440176352131208 -0.306374710647569 0.107475267872116 -0.31284312392282 0.185982813006735 0.190396876441215 -0.171010392867462 0.280974508731411 -0.176616641825725 -0.306374710647569 -0.194516722965355 -0.31284312392282 -0.321362248477056 -0.308354911111739 -0.307625367471656 -0.343585744942399 0.188602723536137 -0.280378466218012 0.114187916820955 -0.112032940547237 -0.320267693849165 -0.295750766760088 -0.111488401287152 0.395039544281251 0.0234040309002169 -0.172738596759592 0.0431795847554487 -0.0614419571586884 0.188602723536137 -0.171090037754627 0.184440985944904 0.021159166565222 -0.212551503906213 0.180275887106246 -0.170568753271972 -0.149834694843305 -0.308963340939088 0.180275887106246 0.348824003365922 -0.308963340939088 0.188602723536137 0.184009662658109 0.184009662658109 0.188602723536137 -0.100940757175089 0.184009662658109 -0.0169238118435988 -0.112032940547237 -0.0169238118435988 0.292898010076339 -0.317003735133609 -0.0187284240649559 0.268218983258536 -0.307625367471656 -0.320735799325447 -0.14133833811672 -0.175210483409408 -0.281682641514068 -0.173116147657976 -0.307625367471656 -0.189782507882357 -0.176616641825725 -0.284275830198469 -0.175210483409408 -0.175210483409408 -0.283543105385758 -0.232877213130571 0.0438764971864559 -0.306374710647569 0.0334043293391194 -0.279662736787179 -0.281031619653493 -0.175606560899431 0.133582587828809 -0.176616641825725 -0.310449769476639
0.745875586286725 0.615258290788611 -0.369939658925823 -0.103924872457697 -0.110797112098648 0.153910971069947 0.150599542008012 -0.110797112098648 0.613782015272567 0.150599542008012 -0.13432024309349 -0.102153696168667 -0.135793758542851 -0.0839249710438564 0.420827891803081 -0.0601199849263446 -0.102153696168667 -0.0818175563557829 0.223211247624486 -0.288025476751899 -0.352415719913671 0.218896153051655 -0.198410167664247 -0.057263990921228 0.424801034532684 0.436044333091884 -0.110797112098648 0.995847367275333 0.745875586286725 -0.0890112084478438 -0.361721175009606 0.743714853402583 0.567281221168982 0.378011874564606 -0.137986547897122 0.221978960819079 -0.348811664043658 -0.361721175009606 0.230598673980999 -0.368558103790132 0.229983304295047 0.227801430856728 -0.16366947626928 -0.13134362469328 0.150599542008012 0.745875586286725 -0.160318910365977 0.584088419962672 0.353790203043427 0.743721306612247 -0.156255862743499 -0.227046553848213 0.745875586286725 -0.0678565894120619 0.745875586286725 0.756878695036245 0.689297713975278 -0.109955299914617 0.261504839435331 -0.0473177565409514 0.225728128561378 -0.0601199849263446 0.214955914433915 -0.28686823529677 -0.180496076718691 0.228752489540042 -0.114939788510076 -0.202783666593633 0.150599542008012 -0.0272168092039136 -0.106540103119893 0.687135698175752 0.745875586286725 0.75243695803894 -0.117375850024345 0.731024458938999 0.579641934607218 0.635948432330496 0.829054738071968 -0.22461663179346 -0.222871198903699 0.74047890272666 -0.224443142272878 -0.155573883593458 -0.222871198903699 0.731024458938999 0.256753127013039 0.743714853402583 0.833681293544581 -0.232641238599706 1 0.221362652615576 -0.0774587448017224 -0.201536045272675 -0.112467147430342 0.728951529058974 0.154899549314316 -0.284194314161212 0.150599542008012 -0.103042151817023 0.224443142272879 -0.223211247624486 0.223211247624486 0.230598673980999 -0.0919519890051667 -0.319254693312611 0.215023534615151 0.201536045272676 0.222595156778222 -0.337814264947316 0.220129670711879 -0.436298313164105 0.221978960819079 0.231214027340776 0.151625812985623 -0.353064199189876 0.585697967075039 -0.20091166851139 0.154899549314316 0.15820194025666 0.728951529058974 -0.363177894802868 0.230598673980999 -0.436519128954186 -0.110797112098648 -0.112467147430342 0.231214027340776 -0.104802008879132 -0.20091166851139 -0.155573883593458 -0.204652406046683 -0.11163435872003 -0.223827240442892 -0.223211247624486 0.2324447112696 -0.28549461549699 -0.28686823529677 -0.376505743770539 0.743714853402583 0.218896153051655 -0.348104617870013 -0.197448586882659 -0.28686823529677 -0.284194314161212 -0.342925922642882 0.229983304295047 -0.285581379010865 -0.28549461549699 0.692966774747828 0.743714853402583 0.579641934607218 0.154899549314316 0.140840867407872 0.750242676528699 -0.148670951740026 0.745875586286725 0.150599542008012 0.75243695803894 -0.112467147430342 0.137986547897121 0.58103006788053 -0.223211247624486 0.613767803379015 0.745875586286725 0.621497000146929 0.75243695803894 0.747083235237711 0.741573613702868 0.743721306612247 0.687135698175752 -0.112467147430342 0.572016688792771 0.151625812985623 -0.348811664043658 0.222595156778222 0.219512982508283 -0.340054788255514 -0.156255862743499 -0.0751988844258713 0.613782015272567 -0.0880133134305914 -0.369248318828323 -0.112467147430342 -0.106540103119893 -0.11163435872003 -0.0774587448017224 -0.149368443233818 -0.110797112098648 0.579576974264034 -0.105673705986674 0.230598673980999 -0.110797112098648 -0.140879372835526 0.230598673980999 -0.112467147430342 -0.109955299914617 -0.109955299914616 -0.112467147430342 -0.0626338162074027 -0.109955299914617 -0.28549461549699 -0.348811664043658 -0.28549461549699 -0.202783666593633 0.223211247624486 -0.284194314161212 -0.199661735916389 0.743721306612247 0.737316507923952 -0.0351490060267407 0.585697967075039 0.569642485603869 0.579576974264034 0.743721306612247 -0.118180159555149 0.613767803379015 0.223827240442892 0.585697967075039 0.585697967075039 0.578338429425492 0.313555642702353 -0.0890112084478438 0.738321110121284 -0.0637057870082147 0.552606621072575 0.561474144915897 0.579641934607218 -0.245377313911416 0.613767803379015 0.756878695036245
0.293812879194336 0.355480645169298 0.483981248408546 0.142302885650107 0.151712948021697 0.183922844853219 0.184933312680364 0.151712948021697 0.356331639124498 0.184933312680364 0.183922844853219 -0.461476653634385 0.185940509109477 0.114917298190611 0.0931555784241506 -0.271590461245287 -0.461476653634385 0.112031644503652 0.986150743547281 0.614907442183315 0.496296323390128 0.960577970586546 0.271680289166937 -0.258688582941194 0.0981697799706287 0.0965239302312094 0.151712948021697 0.220443414820306 0.293812879194336 -0.169121641063933 0.495299785194033 0.294659136065294 0.27510555956262 -0.481701134033711 0.188943065142082 0.991651300964741 0.477622970978708 0.495299785194033 0.948846606765431 0.481701134033711 0.95141118691826 0.893342917702595 -0.72447808403613 -0.574743932294684 0.184933312680364 0.293812879194336 -0.724236489180453 0.269105224187652 -0.245568080657303 0.294659136065294 -0.690270632271605 -0.28083565494285 0.293812879194336 0.114917298190612 0.293812879194336 0.289577234744553 0.270300258141321 0.150560266280262 0.0578874049292151 -0.238137086734367 0.0629935857903572 0.0823214610510325 0.940729103660561 0.623367569850158 0.0829473326370701 0.939826267183952 0.15738545734232 -0.910027773227725 0.184933312680364 0.0823214610510325 -0.34300013084268 0.270858025070479 0.293812879194336 0.291272407810887 0.160721122567628 0.29973146466586 0.363153462427632 0.205383108615259 0.189937764196927 -0.326914536652251 -0.334558028060996 0.29296634601689 -0.9300987295556 -0.687125076443643 -0.334558028060996 0.29973146466586 0.0629935857903572 0.294659136065294 0.190929479207486 -0.318814741303249 0.221362652615576 1 -0.248537719272624 -0.910433819306764 0.15399970422565 0.300576080680837 0.186944494359611 0.622109281479659 0.184933312680364 0.141094188526693 0.935771771486531 -0.935502167178363 0.935502167178363 0.948846606765431 0.125908582490958 0.43715102113036 0.943757260478425 0.910433819306764 0.988893175114993 0.476654822465093 0.994430036462209 0.565514037623745 0.991651300964741 0.951849758286908 0.187945327228837 0.497294451391475 0.36400803628646 0.256174846072271 0.186944494359611 0.185940509109477 0.300576080680837 0.489824072665766 0.948846606765431 0.0594232345709478 0.151712948021697 0.15399970422565 0.951849758286908 -0.355937118666795 -0.870839460733626 -0.687125076443643 -0.900473533368792 -0.504305299023935 -0.938467953572239 -0.941178813133945 0.946784044301236 0.623379718159324 0.623367569850158 0.479587276897924 0.294659136065294 0.960577970586546 0.476654822465093 0.764493698755775 0.623367569850158 0.622109281479659 0.475701651303254 0.945842136915771 0.622097056895813 0.623379718159324 0.158502743635159 0.294659136065294 0.363153462427632 0.186944494359611 0.187945327228837 0.292119525820791 -0.655188190017744 0.293812879194336 0.184933312680364 0.279801610439969 0.15399970422565 -0.188943065142082 0.362299316136851 -0.941178813133945 0.356331639124498 0.293812879194336 0.34783700397482 0.291272407810887 0.290424981107451 0.295505127260494 0.294659136065294 0.270858025070479 0.15399970422565 0.273394044206091 0.187945327228837 0.477622970978708 0.983311831597464 0.952071870066094 0.479563508555056 -0.705881777694708 -0.252877219912804 0.356331639124498 -0.1739294326016 0.482840869633071 0.15399970422565 -0.329721538685136 0.152859378201556 -0.248537719272624 0.204528136475595 0.151712948021697 0.363153462427632 -0.349740289015415 0.948846606765431 0.151712948021697 -0.636418886252599 0.948846606765431 0.15399970422565 0.150560266280262 0.150560266280262 0.15399970422565 -0.283955704893627 0.150560266280262 0.623379718159324 0.477622970978708 0.623379718159324 -0.916069916029565 0.986150743547281 0.622109281479659 -0.871178652065014 0.294659136065294 0.297196354748543 0.120515408685238 0.36400803628646 0.274250075285465 0.363153462427632 0.294659136065294 0.161822452446439 0.356331639124498 0.938467953572239 0.36400803628646 0.36400803628646 0.268245632876279 0.630196916407795 -0.169121641063933 0.293812879194336 -0.158927244418782 0.274250075285465 0.274250075285465 0.363153462427632 0.301648376105107 0.356331639124498 0.289577234744553
-0.102810372752879 -0.12438902520715 -0.181843900345064 -0.0373826241147064 -0.00192655074576181 -0.0470387127261763 -0.0484179324065287 -0.00192655074576181 -0.12468680318742 -0.0484179324065287 -0.0643578875404661 -0.0489456833791579 -0.0650639042911434 0.0289403305414092 -0.0325968002766211 -0.0223876937294651 -0.0489456833791579 0.00408301896665006 -0.24545160649748 -0.221614792724611 -0.173662945421373 -0.252702885562731 -0.0950657843027632 -0.0274373348569783 -0.0343513589313179 -0.0337754467191966 -0.00192655074576181 -0.0771370870832463 -0.102810372752879 0.689509695024899 -0.173314238912372 -0.10310649314279 0.00792338102757069 0.181119726646538 -0.066114552260593 -0.247505524055673 -0.167128805981236 -0.173314238912372 -0.234885577346103 -0.181119726646538 -0.234384365793585 -0.198084081129306 -0.0784202105725321 -0.0629316775527547 -0.0484179324065287 -0.102810372752879 -0.076814828251629 0.00144845623578442 -0.082959467709013 -0.10310649314279 -0.0748680691039637 0.0280165681557974 -0.102810372752879 -0.0402116146001744 -0.102810372752879 -0.101328245128233 0.00202842091224847 -0.000236145764774071 -0.0202558366222345 -0.0252575777264973 -0.0220425804815185 -0.0223876937294651 -0.216992327172576 -0.220272137643758 -0.248312913269561 -0.237817268875965 -0.0101387997805938 -0.0971612923644917 -0.0484179324065287 -0.0223876937294651 -0.0510473761603241 0.00123221921200232 -0.102810372752879 -0.101921416453154 -0.0562391906227833 -0.0177822261854379 -0.0185445403684706 0.126573462980127 -0.0664626152212286 0.0306105622289419 0.0314779728740193 -0.102514155678394 0.345115221687407 -0.0745413072069257 0.0314779728740193 -0.0177822261854379 0.0533159740060876 -0.10310649314279 -0.0565951953084265 0.021159166565222 -0.0774587448017224 -0.248537719272624 0.999999999999996 -0.0965635099988705 -0.00525756176923292 -0.0186153902113818 -0.051161522414135 -0.219826880987215 -0.0484179324065287 -0.0108845454446823 -0.345115221687408 0.347019899875447 -0.347019899875447 -0.234885577346103 0.0114145498324245 -0.152966948062162 -0.216011101139619 0.0965635099988709 -0.246476840592165 -0.166790033529062 -0.25061289735595 -0.209046954695923 -0.247505524055673 -0.233914105673155 -0.0525263213615084 -0.174012208231618 -0.0192442955561075 -0.0962643475758408 -0.051161522414135 -0.0497921299485983 -0.0186153902113818 -0.174012208231618 -0.234885577346103 -0.213280449912204 -0.00192655074576181 -0.00525756176923292 -0.233914105673155 -0.0502145897455187 -0.0962643475758408 -0.0745413072069257 -0.0980566758211621 -0.0534882258897825 0.346064869711361 0.347019899875447 -0.233452897011517 -0.220272137643758 -0.220272137643758 -0.180398082655778 -0.10310649314279 -0.252702885562731 -0.166790033529062 -0.164412993164545 -0.220272137643758 -0.219826880987215 -0.169171917011793 -0.235859892386446 -0.219826880987215 -0.220272137643758 -0.0554629402229386 -0.10310649314279 -0.0185445403684706 -0.051161522414135 -0.0525263213615084 -0.102217838170957 -0.0712338525620363 -0.102810372752879 -0.0484179324065287 -0.101921416453154 0.0181166365661678 0.066114552260592 -0.00805106229685014 0.347019899875447 -0.12468680318742 -0.102810372752879 -0.121714378668345 -0.101921416453154 -0.101624886717969 -0.10340252056801 -0.10310649314279 0.00123221921200232 -0.00525756176923292 0.0098088569937313 -0.0525263213615084 -0.167128805981236 -0.246476840592165 -0.251656007893717 -0.167807834729439 -0.0748680691039637 0.821670311544214 -0.12468680318742 0.697587510965906 -0.181481495370285 -0.00525756176923292 -0.0510473761603241 -0.00360014207085221 0.999999999999996 -0.0715680470072231 -0.00192655074576181 -0.00880112984387038 -0.0506322526615819 -0.234885577346103 -0.00192655074576181 -0.0675006136447318 -0.234885577346103 -0.00525756176923292 -0.000236145764774071 -0.000236145764774071 -0.00525756176923292 -0.0301172462701472 -0.000236145764774071 -0.220272137643758 -0.167128805981236 -0.220272137643758 -0.0971612923644917 -0.24545160649748 -0.219826880987215 -0.0956654577917744 -0.10310649314279 -0.0152616950871161 -0.0421704934221072 -0.0192442955561075 0.0088642389235107 -0.00880112984387038 -0.10310649314279 -0.0566245656127246 -0.12468680318742 -0.34606486971136 -0.0192442955561075 -0.0192442955561075 0.00235291182647823 -0.23910172414523 0.689509695024899 -0.102810372752879 0.671297230172585 0.022593778194249 0.0088642389235107 -0.0185445403684706 -0.117569513053224 -0.12468680318742 -0.101328245128233
[truncated: 580,202 more chars]
