# Supplementary material for: Precision medicine for atherosclerotic cardiovascular disease: Integrative genomics maps risk loci and AI‐predicted functional consequences
Source: Clin Transl Med. 2026 Jul 10;16(7):e70732. doi: 10.1002/ctm2.70732 (PMC13351343; doi:10.1002/ctm2.70732)
Supplement: Supplementary file 6 — Supporting Information [file CTM2-16-e70732-s005.zip › PPP2R3A/FINEMAP/data.snp]

index rsid chromosome position allele1 allele2 maf beta se z prob log10bf mean sd mean_incl sd_incl
36 rs1278719 3 135961569 G A 0.233598 0.00280438 0.00237201 1.18228 1 12.161 0.011094 0.00040645 0.011094 0.00040645
114 rs548288 3 135969755 T C 0.248509 0.00376026 0.00231581 1.62373 1 12.161 -0.0380484 0.00105895 -0.0380484 0.00105895
204 rs866782 3 135983497 C T 0.202783 -0.0036487 0.00100391 -3.63447 1 12.161 -0.0271718 0.00072257 -0.0271718 0.00072257
222 rs9848883 3 136008432 A G 0.0467197 -0.00133131 0.00115393 -1.15371 1 12.161 -0.0351869 0.000972274 -0.0351869 0.000972274
186 rs75439229 3 135886948 T C 0.0357853 -0.000748759 0.00126023 -0.594144 1 11.8749 0.00733915 0.000295914 0.00733915 0.000295914
93 rs3772390 3 135806811 A G 0.0357853 -0.00114788 0.00125519 -0.914512 9.3288e-11 -7.86895 6.58447e-13 6.82322e-08 0.00705822 0.000295914
87 rs35328261 3 135789199 G A 0.0129225 0.00303308 0.00245248 1.23674 5.986e-101 -98.0616 1.32667e-103 1.72022e-53 0.00221628 0.000177677
65 rs1711170 3 136020975 A C 0.375746 0.00099662 0.000502665 1.98267 7.674e-107 -103.954 3.63937e-110 4.17061e-57 0.000474247 4.18466e-05
134 rs61791757 3 135905325 G A 0.235586 -0.00285503 0.00086283 -3.30891 5.67689e-114 -111.085 -4.8894e-117 2.07665e-60 -0.000861282 0.000133594
179 rs72493178 3 135972597 C T 0.0337972 -0.00124429 0.00135864 -0.915829 5.67591e-114 -111.085 -8.72462e-117 3.68566e-60 -0.00153713 0.00017469
47 rs13071085 3 136014923 G A 0.137177 -0.0038977 0.00114569 -3.40206 5.67591e-114 -111.085 3.50493e-119 2.11705e-61 6.1751e-06 8.86465e-05
49 rs13079037 3 135791382 T C 0.436382 -0.00113196 0.000536134 -2.11134 6.49646e-115 -112.026 2.63865e-118 3.29164e-61 0.000406168 4.25354e-05
217 rs9840812 3 135843162 C T 0.236581 0.00288411 0.000867789 3.32352 7.53747e-118 -114.962 8.51219e-121 3.12088e-62 0.00112932 0.000129762
133 rs61791721 3 135804550 T A 0.236581 -0.00287637 0.000866799 -3.31838 6.60068e-118 -115.019 -7.44119e-121 2.91545e-62 -0.00112734 0.000129762
103 rs4678361 3 135833005 A G 0.235586 0.00288381 0.000868046 3.32218 1.37226e-118 -115.701 1.48149e-121 1.27338e-62 0.0010796 0.000126895
102 rs4678322 3 135812523 G T 0.235586 -0.00285847 0.000863649 -3.30976 1.01037e-118 -115.834 -1.08617e-121 1.08808e-62 -0.00107502 0.000126895
83 rs34894639 3 135798658 C T 0.237575 -0.00281965 0.000858891 -3.28289 2.28357e-119 -116.48 -2.30267e-122 4.8535e-63 -0.00100836 0.000121501
124 rs589092 3 135979698 A G 0.449304 0.000875425 0.00046247 1.89293 9.52826e-120 -116.86 3.12129e-123 1.01847e-63 0.000327582 3.94166e-05
42 rs1291921 3 136036226 A G 0.270378 0.00312843 0.000889159 3.51841 7.29601e-120 -116.976 7.28106e-123 2.71577e-63 0.000997952 0.000122381
112 rs525773 3 135936453 G A 0.459245 0.00138508 0.000540305 2.56352 4.62278e-120 -117.174 1.75961e-123 8.24457e-64 0.000380639 4.64014e-05
127 rs606725 3 135986087 A G 0.248509 0.00382497 0.00231571 1.65175 1.19102e-122 -119.763 -2.04851e-124 1.87835e-63 -0.0171997 0.000637746
144 rs661739 3 135953476 C T 0.434394 0.00144912 0.000550348 2.63311 5.02881e-124 -121.137 1.71283e-127 7.71565e-66 0.000340603 4.868e-05
98 rs3957816 3 135955852 G A 0.434394 0.00144223 0.000549159 2.62625 4.72486e-124 -121.164 1.60725e-127 7.4695e-66 0.000340169 4.868e-05
78 rs34153877 3 136021052 C A 0.166998 0.00146397 0.000720107 2.03299 3.75174e-124 -121.265 1.36519e-127 7.12001e-66 0.000363882 5.20882e-05
30 rs12330635 3 136009590 A G 0.0467197 -0.0012315 0.00115108 -1.06987 3.17906e-124 -121.336 -4.92984e-126 2.76673e-64 -0.0155072 0.000560722
203 rs863930 3 135949737 T G 0.4334 0.00147934 0.000557891 2.65167 2.50974e-124 -121.439 8.43309e-128 5.37886e-66 0.000336015 4.87215e-05
148 rs668485 3 135951009 A G 0.4334 0.00143918 0.000549041 2.62127 1.91173e-124 -121.557 6.38682e-128 4.66811e-66 0.000334086 4.87215e-05
201 rs838199 3 135950090 T C 0.4334 0.00143777 0.000548769 2.61999 1.89007e-124 -121.562 6.31294e-128 4.6405e-66 0.000334005 4.87215e-05
147 rs668437 3 135941739 G A 0.434394 0.00139772 0.000543246 2.57291 1.60597e-124 -121.633 5.33857e-128 4.25755e-66 0.000332421 4.86582e-05
64 rs1698982 3 135943021 G A 0.4334 0.00144141 0.000551146 2.6153 1.00814e-124 -121.835 3.3205e-128 3.34302e-66 0.000329369 4.87004e-05
137 rs634559 3 135941764 A G 0.4334 0.00140439 0.000544438 2.57952 7.36637e-125 -121.972 2.40955e-128 2.83838e-66 0.000327102 4.87004e-05
37 rs1279086 3 136038574 G A 0.429423 0.00448296 0.00107855 4.15646 4.50618e-125 -122.185 1.30415e-128 1.96456e-66 0.000289414 4.34534e-05
14 rs114051241 3 135810865 T C 0.0417495 -0.00224852 0.00135782 -1.65598 2.81094e-125 -122.39 1.81471e-128 3.46181e-66 0.000645586 9.77636e-05
20 rs1153872 3 135955800 G A 0.430417 0.00146172 0.00055588 2.62957 2.30847e-125 -122.475 7.28845e-129 1.53457e-66 0.000315726 4.82532e-05
18 rs115064616 3 135966726 A G 0.0397614 0.00400162 0.00158935 2.51777 2.18034e-125 -122.5 1.38487e-128 3e-66 0.000635165 9.66732e-05
3 rs10935177 3 135851077 A C 0.471173 0.00153644 0.000572881 2.68195 6.92484e-127 -123.998 1.79545e-130 2.18735e-67 0.000259277 4.32108e-05
40 rs1279831 3 135933264 A G 0.469185 0.00156674 0.000578532 2.70813 6.91556e-127 -123.999 1.79121e-130 2.18365e-67 0.000259012 4.31667e-05
61 rs144997399 3 135836658 G A 0.0129225 -0.000654948 0.00146408 -0.447344 1.18144e-127 -124.766 1.13941e-130 3.3652e-67 0.000964419 0.000168611
206 rs895894 3 135955443 G A 0.434394 0.00291081 0.00198441 1.46684 3.90089e-128 -125.248 1.04055e-131 5.35546e-68 0.000266748 4.868e-05
145 rs664088 3 136036986 T C 0.435388 0.00178409 0.000624013 2.85907 3.07772e-128 -125.351 7.32506e-132 4.24493e-68 0.000238003 4.36199e-05
106 rs480330 3 136028987 C T 0.38668 0.00145812 0.000578586 2.52014 3.02693e-128 -125.358 7.12742e-132 4.16485e-68 0.000235467 4.31371e-05
136 rs632251 3 135951491 G A 0.4334 0.00291883 0.00198483 1.47057 2.03334e-128 -125.531 5.30931e-132 3.7876e-68 0.000261112 4.87215e-05
143 rs653995 3 135943350 G A 0.4334 0.003042 0.00198798 1.53019 1.94813e-128 -125.549 5.07709e-132 3.7005e-68 0.000260614 4.87004e-05
110 rs518972 3 136039268 C A 0.428429 0.00184408 0.000633836 2.90939 9.71183e-129 -125.851 2.21146e-132 2.2845e-68 0.000227708 4.34409e-05
141 rs650326 3 136037707 G A 0.428429 0.00184188 0.000633453 2.90768 9.61125e-129 -125.856 2.18773e-132 2.27181e-68 0.000227622 4.34409e-05
122 rs570621 3 136000743 A G 0.449304 0.00185017 0.000634459 2.91614 8.92762e-129 -125.888 2.03513e-132 2.193e-68 0.000227959 4.36381e-05
202 rs838202 3 136035217 G A 0.429423 0.00185652 0.000636052 2.91882 8.90833e-129 -125.889 2.02265e-132 2.1819e-68 0.000227052 4.34534e-05
174 rs681783 3 136035303 C T 0.429423 0.0018481 0.000635727 2.90706 8.29666e-129 -125.92 1.87886e-132 2.10036e-68 0.000226459 4.34534e-05
177 rs696081 3 136047189 A G 0.431412 0.00185727 0.000636268 2.919 6.74264e-129 -126.01 1.51608e-132 1.88052e-68 0.00022485 4.34797e-05
139 rs6439629 3 135901270 G A 0.222664 0.000860638 0.000569263 1.51185 2.8956e-129 -126.377 6.88366e-133 1.30434e-68 0.000237728 4.73268e-05
31 rs12488721 3 135992645 T C 0.447316 0.00187142 0.00064555 2.89896 2.7083e-129 -126.406 5.91629e-133 1.15945e-68 0.00021845 4.378e-05
116 rs556788 3 136027549 A G 0.449304 0.00184642 0.000634651 2.90935 2.25241e-129 -126.486 4.88799e-133 1.05071e-68 0.000217012 4.38198e-05
182 rs7349597 3 135911172 C T 0.470179 0.00156629 0.000578575 2.70715 3.04149e-130 -127.356 5.94751e-134 3.4923e-69 0.000195546 4.31406e-05
138 rs642075 3 135933899 G A 0.467197 0.00246384 0.00199068 1.23769 1.98157e-130 -127.542 3.79429e-134 2.76302e-69 0.000191479 4.31525e-05
34 rs1278493 3 135814009 G A 0.469185 -0.00242822 0.00199018 -1.2201 9.65887e-131 -127.854 -1.78122e-134 1.86139e-69 -0.000184413 4.31667e-05
228 rs9873767 3 135930406 C T 0.271372 -3.14726e-06 0.000232223 -0.0135528 8.67553e-131 -127.9 -1.68442e-134 1.85756e-69 -0.000194158 4.55629e-05
44 rs13065565 3 135889651 T C 0.0964215 -0.00412541 0.00125883 -3.27717 6.20561e-131 -128.046 -2.09183e-134 2.73176e-69 -0.000337087 8.14028e-05
155 rs6762209 3 135891736 T C 0.120278 -0.00425622 0.00123833 -3.43706 3.17879e-131 -128.337 -1.03334e-134 1.89064e-69 -0.000325073 8.23221e-05
90 rs35773450 3 135790885 C T 0.294235 -0.000747739 0.000581917 -1.28496 3.04926e-131 -128.355 -5.28721e-135 9.8672e-70 -0.000173393 4.31785e-05
142 rs650505 3 135994043 G C 0.33499 0.00178028 0.000639477 2.78396 2.46283e-131 -128.447 6.27652e-135 1.30685e-69 0.00025485 6.63109e-05
80 rs34683314 3 135791069 T C 0.2833 -0.000991527 0.000596094 -1.66337 1.25995e-131 -128.738 -2.08506e-135 6.07523e-70 -0.000165488 4.36734e-05
84 rs35087366 3 135917197 G A 0.130219 -0.00386767 0.00116011 -3.33388 5.09539e-132 -129.132 -1.4544e-135 6.70948e-70 -0.000285434 8.29215e-05
51 rs13081352 3 135941416 C A 0.131213 -0.00385475 0.00115919 -3.32538 4.69256e-132 -129.167 -1.33287e-135 6.41108e-70 -0.000284038 8.3137e-05
130 rs61789562 3 135926784 T C 0.130219 -0.00374826 0.00114062 -3.28617 3.99008e-132 -129.238 -1.11516e-135 5.82324e-70 -0.000279482 8.29215e-05
43 rs13059045 3 135953306 T C 0.142147 -0.00374756 0.00111902 -3.34898 3.8516e-132 -129.253 -1.10838e-135 5.89577e-70 -0.000287772 8.62308e-05
105 rs4678429 3 135993276 G C 0.0497018 0.00270363 0.00125994 2.14585 2.46521e-132 -129.447 7.11006e-136 4.72636e-70 0.000288416 8.62047e-05
207 rs9647335 3 135880410 A T 0.197813 -0.00337437 0.000974739 -3.46182 2.2873e-132 -129.479 -9.96822e-136 6.95704e-70 -0.000435806 0.000147232
221 rs9845457 3 135914476 G A 0.393638 0.00192873 0.00203126 0.949521 9.96239e-133 -129.84 1.46311e-136 1.5462e-70 0.000146863 4.92845e-05
129 rs61789561 3 135917627 G A 0.199801 -0.00329182 0.000954626 -3.44828 7.70502e-133 -129.952 -2.89995e-136 3.5457e-70 -0.000376372 0.000146663
71 rs2400730 3 135796524 G A 0.0656064 -0.00240652 0.00109079 -2.20622 6.94246e-133 -129.997 1.66256e-136 2.10953e-70 0.000239477 8.21661e-05
81 rs34706807 3 135795889 C T 0.282306 -0.00101517 0.000606533 -1.67373 5.2434e-133 -130.119 -6.48521e-137 9.49941e-71 -0.000123683 4.37311e-05
85 rs35264626 3 135792313 A C 0.282306 -0.000994625 0.000601453 -1.6537 4.93859e-133 -130.145 -6.0623e-137 9.1576e-71 -0.000122754 4.37311e-05
159 rs6771887 3 135798396 G A 0.0725646 -0.000725825 0.000935939 -0.775504 3.73552e-133 -130.266 7.4269e-137 1.29471e-70 0.000198819 7.31107e-05
184 rs75125767 3 135789212 T C 0.0656064 -0.00236238 0.00103022 -2.29309 3.04558e-133 -130.355 6.49978e-137 1.26066e-70 0.000213417 8.14598e-05
101 rs4431046 3 135849123 A C 0.237575 0.00230095 0.0022368 1.02868 1.81639e-133 -130.58 4.52584e-137 1.19151e-70 0.000249166 0.00012679
120 rs56336182 3 136016478 A G 0.102386 -0.00118056 0.000819253 -1.44102 1.58734e-133 -130.638 -2.36221e-137 6.42902e-71 -0.000148815 6.23917e-05
97 rs3913715 3 136035119 G A 0.10338 -0.00115809 0.000818659 -1.41462 1.50878e-133 -130.66 -2.21608e-137 6.19476e-71 -0.000146878 6.21388e-05
152 rs67389407 3 136034503 T C 0.10338 -0.00114966 0.000816453 -1.40811 1.48534e-133 -130.667 -2.17552e-137 6.13183e-71 -0.000146466 6.21388e-05
173 rs6808143 3 135989705 G A 0.104374 -0.00113554 0.000816669 -1.39046 1.44241e-133 -130.68 -2.09295e-137 5.99116e-71 -0.000145101 6.18899e-05
45 rs13067714 3 136030446 T C 0.101392 -0.00113454 0.000820307 -1.38307 1.36339e-133 -130.704 -1.98216e-137 5.8454e-71 -0.000145384 6.26486e-05
119 rs56264828 3 136043392 T C 0.10338 -0.00108254 0.000810393 -1.33582 1.25178e-133 -130.741 -1.77607e-137 5.48025e-71 -0.000141884 6.21388e-05
157 rs67692166 3 135970704 C A 0.101392 -0.00109916 0.000816746 -1.34579 1.24917e-133 -130.742 -1.78636e-137 5.51799e-71 -0.000143003 6.26486e-05
7 rs112066868 3 136028054 C T 0.101392 -0.00109106 0.000814122 -1.34017 1.23298e-133 -130.748 -1.75877e-137 5.47057e-71 -0.000142644 6.26486e-05
6 rs111323206 3 135949806 C G 0.100398 -0.0011297 0.000846839 -1.33402 1.2003e-133 -130.759 -1.71043e-137 5.39667e-71 -0.000142501 6.29097e-05
99 rs4125861 3 136038421 G A 0.101392 -0.00105752 0.000809848 -1.30582 1.13918e-133 -130.782 -1.59998e-137 5.19066e-71 -0.00014045 6.26486e-05
69 rs17265675 3 136045213 G A 0.101392 -0.00105018 0.000809189 -1.29782 1.11858e-133 -130.79 -1.56533e-137 5.12791e-71 -0.000139939 6.26486e-05
115 rs55654524 3 135994801 C T 0.104374 -0.00106156 0.000843125 -1.25908 1.06298e-133 -130.812 -1.45423e-137 4.89554e-71 -0.000136807 6.18899e-05
153 rs67452583 3 136044493 C T 0.104374 -0.000851094 0.000788375 -1.07955 7.21092e-134 -130.981 -9.04768e-138 3.75691e-71 -0.000125472 6.18899e-05
10 rs113375712 3 135972167 G A 0.101392 -0.000862132 0.000788778 -1.093 7.17077e-134 -130.983 -9.09666e-138 3.7887e-71 -0.000126857 6.26486e-05
100 rs41345846 3 135956639 G A 0.0616302 0.0034283 0.00128984 2.65793 6.74607e-134 -131.01 1.0516e-137 4.52733e-71 0.000155884 7.79961e-05
190 rs7623246 3 135795681 T C 0.0646123 -0.00242841 0.00104345 -2.32729 6.53585e-134 -131.023 1.04769e-137 4.60907e-71 0.000160298 8.25076e-05
128 rs61683900 3 135794544 T G 0.0636183 -0.00250713 0.00109266 -2.29451 5.82254e-134 -131.074 9.12433e-138 4.28241e-71 0.000156707 8.33042e-05
162 rs6779146 3 135907213 T C 0.235586 -0.00187979 0.00237765 -0.790607 4.87784e-134 -131.151 -6.93462e-138 4.29913e-71 -0.000142166 0.000132965
4 rs10935178 3 135893295 A G 0.0626243 -0.000993307 0.00100107 -0.992248 3.8757e-134 -131.25 -5.09776e-138 3.0048e-71 -0.000131531 7.74306e-05
126 rs60288484 3 135916678 A T 0.0725646 -0.00132533 0.000973847 -1.36092 3.59505e-134 -131.283 -4.30462e-138 2.6535e-71 -0.000119737 7.24462e-05
95 rs3872588 3 135926656 A G 0.0725646 -0.00130948 0.000973815 -1.34469 3.49913e-134 -131.295 -4.14808e-138 2.59882e-71 -0.000118546 7.24462e-05
67 rs17198295 3 135856318 T A 0.0755467 0.00251471 0.00106238 2.36706 3.46245e-134 -131.299 4.0153e-138 2.53185e-71 0.000115967 7.11713e-05
171 rs6800570 3 135909962 A C 0.0725646 -0.00127048 0.000971164 -1.3082 3.29599e-134 -131.321 -3.81899e-138 2.4809e-71 -0.000115868 7.24462e-05
70 rs181605755 3 135888641 C T 0.0218688 0.0129716 0.00654712 1.98126 3.21501e-134 -131.332 6.50612e-138 4.28679e-71 0.000202367 0.000127304
75 rs28568667 3 135823772 T C 0.0785288 -0.000605234 0.000774731 -0.781218 3.2017e-134 -131.333 -3.5397e-138 2.34105e-71 -0.000110557 6.9962e-05
198 rs78494777 3 135906401 A G 0.0725646 -0.00123394 0.000967363 -1.27557 3.12794e-134 -131.344 -3.54936e-138 2.38102e-71 -0.000113473 7.24462e-05
195 rs77362515 3 135843006 T C 0.0725646 -0.00114349 0.000957128 -1.19471 2.76049e-134 -131.398 -2.96855e-138 2.15433e-71 -0.000107537 7.24462e-05
210 rs9822771 3 135915822 C A 0.0457256 -0.000938944 0.00105241 -0.892187 2.75435e-134 -131.399 -3.66467e-138 2.66142e-71 -0.00013305 8.95202e-05
183 rs74656356 3 135842111 A G 0.0725646 -0.00113974 0.00095677 -1.19124 2.74613e-134 -131.4 -2.94611e-138 2.14521e-71 -0.000107282 7.24462e-05
79 rs34428695 3 136034741 G C 0.106362 0.00189049 0.000828096 2.28294 2.44033e-134 -131.451 2.08835e-138 1.64537e-71 8.55764e-05 6.14036e-05
89 rs35522825 3 136038198 C T 0.107356 0.00188471 0.000827493 2.27762 2.40716e-134 -131.457 2.03725e-138 1.62011e-71 8.46329e-05 6.1166e-05
62 rs151053585 3 135794741 C T 0.0218688 -0.00174672 0.00186856 -0.934794 2.22268e-134 -131.492 -3.78431e-138 3.16943e-71 -0.000170259 0.000127304
54 rs13327606 3 135936985 G C 0.0417495 -0.00079931 0.0010602 -0.753924 2.17572e-134 -131.501 -2.68027e-138 2.28051e-71 -0.00012319 9.34222e-05
211 rs9826146 3 135983089 A G 0.304175 0.000325564 0.000503393 0.64674 2.02111e-134 -131.533 -1.06132e-138 9.70743e-72 -5.25117e-05 4.36466e-05
185 rs75262249 3 135822011 A G 0.0715706 -0.00112237 0.000952891 -1.17786 1.98463e-134 -131.541 -1.79751e-138 1.63787e-71 -9.05717e-05 7.28958e-05
9 rs113021516 3 135874294 G C 0.295229 0.000337201 0.000502722 0.670751 1.85539e-134 -131.57 -9.22025e-139 9.02872e-72 -4.96944e-05 4.38638e-05
218 rs9843348 3 136007257 A G 0.304175 0.000359102 0.000502343 0.714854 1.85457e-134 -131.571 -9.14177e-139 8.9662e-72 -4.92933e-05 4.36466e-05
77 rs28812220 3 135984966 A G 0.303181 0.000367621 0.000506341 0.726034 1.81879e-134 -131.579 -8.83491e-139 8.80913e-72 -4.85758e-05 4.36693e-05
5 rs111247900 3 135907212 G A 0.0705765 -0.00129422 0.000977282 -1.32431 1.80659e-134 -131.582 -1.54329e-138 1.51348e-71 -8.54257e-05 7.33602e-05
227 rs9872326 3 135986544 T G 0.303181 0.000369944 0.000503328 0.734995 1.79936e-134 -131.584 -8.66434e-139 8.71979e-72 -4.81523e-05 4.36693e-05
38 rs1279424 3 136007333 A G 0.447316 0.00305792 0.00200087 1.5283 1.77069e-134 -131.591 -7.83458e-139 8.27616e-72 -4.42459e-05 4.37099e-05
219 rs9843801 3 136000746 T C 0.304175 0.000381901 0.000503789 0.758057 1.76108e-134 -131.593 -8.32145e-139 8.53637e-72 -4.72521e-05 4.36466e-05
2 rs10512987 3 135823077 C T 0.294235 0.000363089 0.000503934 0.720509 1.73865e-134 -131.599 -8.19865e-139 8.49428e-72 -4.71552e-05 4.38898e-05
229 rs9875207 3 135830138 G C 0.295229 0.0003672 0.000504145 0.728362 1.73259e-134 -131.6 -8.13774e-139 8.45917e-72 -4.69685e-05 4.38638e-05
151 rs67214626 3 135989376 C T 0.303181 0.000387254 0.000504033 0.76831 1.73036e-134 -131.601 -8.05969e-139 8.39872e-72 -4.6578e-05 4.36693e-05
193 rs7650071 3 135977305 A G 0.109344 -0.00391485 0.00118837 -3.29431 1.70685e-134 -131.607 -1.10055e-138 1.36965e-71 -6.44788e-05 8.26627e-05
189 rs7622833 3 136041921 T C 0.303181 0.00039421 0.000504861 0.780827 1.7057e-134 -131.607 -7.84392e-139 8.28247e-72 -4.59865e-05 4.36693e-05
178 rs71336055 3 136020454 C T 0.131213 -0.00394967 0.00116052 -3.40337 1.68473e-134 -131.612 -8.4744e-139 1.29583e-71 -5.03012e-05 8.62372e-05
8 rs112490075 3 135873966 G A 0.0705765 -0.00121818 0.000966337 -1.26062 1.67934e-134 -131.614 -1.35512e-138 1.41324e-71 -8.06933e-05 7.33602e-05
213 rs9833162 3 136035737 A G 0.303181 0.00040746 0.000505343 0.806305 1.65752e-134 -131.619 -7.42281e-139 8.05297e-72 -4.47826e-05 4.36693e-05
149 rs66895236 3 136032049 G A 0.0765408 0.0017267 0.000945568 1.8261 1.6375e-134 -131.625 1.24631e-138 1.32983e-71 7.61103e-05 7.07599e-05
216 rs9837224 3 135830227 A G 0.295229 0.000402224 0.000506743 0.793743 1.61057e-134 -131.632 -7.0664e-139 7.87349e-72 -4.3875e-05 4.38638e-05
161 rs6776841 3 136042164 T C 0.302187 0.00042554 0.000506778 0.839697 1.58998e-134 -131.637 -6.83934e-139 7.73128e-72 -4.30151e-05 4.36924e-05
117 rs55797013 3 136019204 A C 0.304175 0.000434809 0.000507704 0.856421 1.57825e-134 -131.641 -6.72403e-139 7.66246e-72 -4.26044e-05 4.36466e-05
28 rs11720497 3 135881890 T A 0.138171 0.00147795 0.000722068 2.04682 1.5495e-134 -131.649 8.64501e-139 9.77486e-72 5.57922e-05 5.52594e-05
91 rs35837273 3 135878634 T C 0.139165 0.00147354 0.000721601 2.04204 1.53554e-134 -131.653 8.46522e-139 9.65908e-72 5.51286e-05 5.51066e-05
165 rs6787409 3 135798738 T C 0.285288 0.000413468 0.000516316 0.800803 1.5201e-134 -131.657 -6.33907e-139 7.4868e-72 -4.17017e-05 4.41404e-05
180 rs73222236 3 135888642 A G 0.295229 0.000436633 0.000509234 0.857431 1.50717e-134 -131.661 -6.15854e-139 7.35957e-72 -4.08616e-05 4.38638e-05
27 rs116814272 3 135847506 C T 0.0705765 -0.00109403 0.000956381 -1.14393 1.48493e-134 -131.667 -1.06948e-138 1.25276e-71 -7.20221e-05 7.33602e-05
125 rs60149787 3 135808356 A G 0.0705765 -0.00110157 0.000965389 -1.14107 1.48072e-134 -131.668 -1.0633e-138 1.24917e-71 -7.18095e-05 7.33602e-05
192 rs7634492 3 135824130 G A 0.0705765 -0.0010757 0.000952786 -1.129 1.46322e-134 -131.673 -1.03761e-138 1.23421e-71 -7.09128e-05 7.33602e-05
188 rs7619852 3 135844311 G T 0.0705765 -0.00107158 0.000953283 -1.12409 1.45623e-134 -131.676 -1.02734e-138 1.2282e-71 -7.05482e-05 7.33602e-05
163 rs6784219 3 135834842 A G 0.295229 0.000466235 0.000514367 0.906425 1.43677e-134 -131.681 -5.53782e-139 6.99919e-72 -3.85435e-05 4.38638e-05
52 rs13092707 3 135789956 G A 0.286282 2.23076e-07 0.0010293 0.000216725 1.40971e-134 -131.69 -5.40299e-139 6.81624e-72 -3.83269e-05 4.27415e-05
132 rs61789606 3 136037742 C T 0.0715706 -0.0037017 0.00135403 -2.73383 1.36705e-134 -131.703 -8.01696e-139 1.21905e-71 -5.86441e-05 8.6207e-05
199 rs78930792 3 135810352 G A 0.0238569 -0.000649707 0.00151333 -0.429322 1.34532e-134 -131.71 1.42975e-138 1.92835e-71 0.000106276 0.000127851
197 rs78473846 3 135806933 T A 0.0695825 -0.00119418 0.000972475 -1.22798 1.30378e-134 -131.724 -8.07595e-139 1.1005e-71 -6.19428e-05 7.38399e-05
21 rs1153877 3 136004925 C T 0.44831 0.0018541 0.000635845 2.91596 1.27748e-134 -131.732 3.39935e-139 5.78611e-72 2.66097e-05 4.37336e-05
215 rs9836446 3 135889931 A T 0.0795229 9.58091e-06 0.000387984 0.0246941 1.23404e-134 -131.747 -6.59484e-139 9.74574e-72 -5.34408e-05 6.95749e-05
60 rs144469404 3 135884272 A G 0.0168986 -0.0002948 0.000172002 -1.71394 1.21138e-134 -131.755 -1.29223e-138 2.01723e-71 -0.000106674 0.000149038
220 rs9844666 3 135974216 G A 0.191849 0.0012279 0.000626284 1.96061 1.20005e-134 -131.76 4.08478e-139 6.54519e-72 3.40385e-05 4.9104e-05
25 rs116096445 3 135952592 C T 0.0308151 0.00144436 0.00119275 1.21095 1.19761e-134 -131.76 9.57314e-139 1.46962e-71 7.99357e-05 0.00010791
196 rs77793450 3 135858922 G T 0.0695825 -0.00108614 0.000984818 -1.10288 1.18175e-134 -131.766 -6.21435e-139 9.85452e-72 -5.25861e-05 7.38399e-05
48 rs13072038 3 135978797 T C 0.192843 0.00119455 0.000623434 1.91607 1.16051e-134 -131.774 3.65586e-139 6.27731e-72 3.15021e-05 4.9021e-05
26 rs116606544 3 135932888 A G 0.0298211 0.00137991 0.00119701 1.1528 1.15482e-134 -131.776 8.73677e-139 1.4313e-71 7.56547e-05 0.000109618
200 rs79966407 3 135855642 G T 0.0695825 -0.00100502 0.00096031 -1.04656 1.13654e-134 -131.783 -5.49786e-139 9.4108e-72 -4.83735e-05 7.38399e-05
158 rs6769762 3 135908178 G A 0.218688 0.000873028 0.000568913 1.53455 1.13479e-134 -131.784 3.20202e-139 5.83534e-72 2.82168e-05 4.69518e-05
226 rs9872178 3 135986438 T G 0.198807 0.00116834 0.000621586 1.87961 1.11859e-134 -131.79 3.14749e-139 5.93407e-72 2.81379e-05 4.85412e-05
172 rs6805316 3 135952112 A G 0.197813 0.0011581 0.000618661 1.87194 1.11579e-134 -131.791 3.12374e-139 5.92625e-72 2.79958e-05 4.86191e-05
225 rs9866840 3 136029258 G C 0.198807 0.00115559 0.000621009 1.86082 1.10616e-134 -131.795 3.00714e-139 5.8514e-72 2.71855e-05 4.85412e-05
33 rs12695645 3 135990881 A T 0.199801 0.0011455 0.000618844 1.85103 1.0977e-134 -131.798 2.90288e-139 5.7844e-72 2.6445e-05 4.84641e-05
58 rs141164406 3 135849875 G T 0.0695825 -0.000952931 0.000961083 -0.991518 1.09749e-134 -131.798 -4.85717e-139 9.0186e-72 -4.42571e-05 7.38399e-05
212 rs9826454 3 135953220 A G 0.198807 0.00112077 0.000614831 1.82289 1.08273e-134 -131.804 2.73522e-139 5.694e-72 2.52622e-05 4.85412e-05
12 rs113630844 3 135994639 G A 0.0606362 -0.00226723 0.00105152 -2.15615 1.06971e-134 -131.81 -1.94002e-139 9.49355e-72 -1.81359e-05 8.99806e-05
118 rs561307 3 135960485 C T 0.199801 0.00108408 0.000634689 1.70805 1.06868e-134 -131.81 2.57116e-139 5.58661e-72 2.40593e-05 4.83902e-05
16 rs114737552 3 135904235 C T 0.0218688 -0.00248199 0.00152321 -1.62945 1.06623e-134 -131.811 -6.86412e-139 1.52391e-71 -6.43774e-05 0.0001328
17 rs114968564 3 135987156 G C 0.0606362 -0.00209201 0.00102573 -2.03954 1.05052e-134 -131.817 -6.2911e-140 9.24297e-72 -5.98854e-06 8.99806e-05
24 rs116090319 3 135809730 G A 0.0198807 -0.0022271 0.0014963 -1.48841 1.01973e-134 -131.83 -5.55633e-139 1.50315e-71 -5.44881e-05 0.000138523
170 rs6799517 3 135792010 C A 0.220676 0.000281639 0.000546729 0.515135 9.75447e-135 -131.85 -1.15046e-139 4.7548e-72 -1.17942e-05 4.66756e-05
164 rs6786582 3 135898984 T C 0.22167 0.000933173 0.000575188 1.62238 9.74012e-135 -131.85 9.77701e-140 4.73891e-72 1.00379e-05 4.69563e-05
230 rs9881400 3 135861666 G T 0.2167 0.000902403 0.000571548 1.57887 9.67748e-135 -131.853 8.65714e-140 4.73262e-72 8.94566e-06 4.72693e-05
167 rs6793835 3 135819934 G A 0.217694 0.000688568 0.00055581 1.23886 9.65043e-135 -131.854 -7.83977e-140 4.70547e-72 -8.12376e-06 4.72054e-05
96 rs3905668 3 135931586 A G 0.229622 0.000906069 0.000571545 1.5853 9.63863e-135 -131.855 6.30786e-140 4.60904e-72 6.54436e-06 4.6488e-05
209 rs9818740 3 135939586 G A 0.225646 0.000908777 0.000576719 1.57577 9.63638e-135 -131.855 6.65188e-140 4.63579e-72 6.90288e-06 4.67173e-05
15 rs114352779 3 135793677 C G 0.027833 0.000946498 0.00120383 0.786236 9.63216e-135 -131.855 3.68822e-139 1.17383e-71 3.82907e-05 0.000113309
72 rs28509770 3 135793657 C G 0.220676 0.000312258 0.000548316 0.569486 9.63114e-135 -131.855 -8.80949e-140 4.6678e-72 -9.14687e-06 4.66756e-05
76 rs28631273 3 135934711 G A 0.228628 0.000896704 0.000570025 1.57309 9.62432e-135 -131.855 5.92077e-140 4.60589e-72 6.15188e-06 4.65444e-05
32 rs12695644 3 135844938 C T 0.222664 0.000904491 0.000579826 1.55993 9.62204e-135 -131.856 6.49115e-140 4.64743e-72 6.74613e-06 4.68956e-05
86 rs35320690 3 135932494 T C 0.228628 0.000892508 0.000570392 1.56473 9.61348e-135 -131.856 5.51947e-140 4.5982e-72 5.74139e-06 4.65444e-05
121 rs56398805 3 135932400 A G 0.229622 0.000890513 0.000569696 1.56314 9.60961e-135 -131.856 5.24546e-140 4.58847e-72 5.45855e-06 4.6488e-05
55 rs1393786 3 135854035 C A 0.22167 0.000879522 0.000570007 1.543 9.60125e-135 -131.856 5.87462e-140 4.63995e-72 6.11859e-06 4.69563e-05
1 rs10222451 3 135877413 G C 0.22167 0.000876306 0.000569485 1.53877 9.59578e-135 -131.857 5.67071e-140 4.63603e-72 5.90959e-06 4.69563e-05
150 rs67109185 3 135827392 G A 0.222664 0.000876601 0.000569567 1.53907 9.59401e-135 -131.857 5.48472e-140 4.62738e-72 5.71682e-06 4.68956e-05
46 rs13068210 3 135905546 T G 0.22167 0.000875662 0.000569684 1.5371 9.59368e-135 -131.857 5.59054e-140 4.63452e-72 5.82732e-06 4.69563e-05
214 rs9834966 3 135808620 T G 0.222664 0.000871404 0.00056871 1.53225 9.58588e-135 -131.857 5.15763e-140 4.62155e-72 5.38045e-06 4.68956e-05
169 rs6799320 3 135802439 G A 0.222664 0.000870976 0.000568939 1.53088 9.5843e-135 -131.857 5.09206e-140 4.62042e-72 5.31292e-06 4.68956e-05
53 rs13321220 3 135885205 G A 0.22167 0.00086648 0.000568777 1.52341 9.57754e-135 -131.858 4.93347e-140 4.62294e-72 5.15108e-06 4.69563e-05
29 rs12330335 3 135853532 A C 0.22167 0.000864446 0.000568169 1.52146 9.57541e-135 -131.858 4.84026e-140 4.62141e-72 5.05488e-06 4.69563e-05
208 rs9653930 3 135810314 C T 0.222664 0.000864227 0.000568275 1.52079 9.57333e-135 -131.858 4.60985e-140 4.61255e-72 4.8153e-06 4.68956e-05
168 rs6799056 3 135802350 C T 0.223658 0.000864292 0.000568619 1.51999 9.57135e-135 -131.858 4.37373e-140 4.60383e-72 4.5696e-06 4.68355e-05
156 rs6767060 3 135867090 C G 0.22167 0.000859643 0.000567889 1.51375 9.56738e-135 -131.858 4.47218e-140 4.61563e-72 4.67441e-06 4.69563e-05
73 rs28519617 3 135874930 T G 0.22167 0.000859397 0.000567961 1.51313 9.56675e-135 -131.858 4.44226e-140 4.61518e-72 4.64344e-06 4.69563e-05
82 rs34864445 3 135822924 C T 0.220676 0.000855736 0.000567283 1.50848 9.56326e-135 -131.858 4.41884e-140 4.62009e-72 4.62064e-06 4.70176e-05
50 rs13079205 3 135800693 A G 0.222664 0.00086207 0.000570943 1.50991 9.5627e-135 -131.858 4.09132e-140 4.60492e-72 4.27841e-06 4.68956e-05
56 rs1393787 3 135854201 G A 0.2167 0.00085091 0.000566953 1.50085 9.56063e-135 -131.858 4.8504e-140 4.64847e-72 5.0733e-06 4.72693e-05
74 rs28535121 3 135892798 T C 0.218688 0.000850059 0.00056728 1.49848 9.55565e-135 -131.859 4.33827e-140 4.62961e-72 4.54001e-06 4.71421e-05
88 rs35352346 3 135881488 G A 0.222664 0.000848093 0.000567197 1.49524 9.55039e-135 -131.859 3.39498e-140 4.59607e-72 3.5548e-06 4.68956e-05
57 rs1403763 3 135796240 C G 0.219682 0.000372561 0.000548378 0.679387 9.5411e-135 -131.859 -6.30185e-140 4.61116e-72 -6.60495e-06 4.67431e-05
23 rs115976517 3 135902903 A T 0.195825 0.0010071 0.000698136 1.44256 9.53584e-135 -131.859 6.32816e-140 4.80707e-72 6.63619e-06 4.87773e-05
154 rs67589653 3 135811574 T C 0.219682 0.000833034 0.000564877 1.47472 9.53573e-135 -131.859 3.01059e-140 4.60769e-72 3.15717e-06 4.70795e-05
166 rs6792630 3 135824901 C A 0.218688 0.000832484 0.000564839 1.47384 9.53505e-135 -131.859 3.16543e-140 4.61472e-72 3.31978e-06 4.71421e-05
223 rs9848926 3 135816302 T C 0.22167 0.000788391 0.000561232 1.40475 9.52117e-135 -131.86 -6.73672e-141 4.58235e-72 -7.07552e-07 4.69563e-05
160 rs6775793 3 135811285 T C 0.105368 -0.000565967 0.000811891 -0.697097 9.46417e-135 -131.863 1.28272e-139 6.14029e-72 1.35535e-05 6.16448e-05
59 rs141390726 3 135882569 C A 0.0109344 1.64559e-06 0.000316597 0.00519773 9.41991e-135 -131.865 -4.62742e-139 1.79869e-71 -4.91238e-05 0.000178696
187 rs75452345 3 135851017 G A 0.121272 0.000690009 0.000778399 0.886446 9.32109e-135 -131.869 -5.63128e-140 5.64765e-72 -6.04144e-06 5.81843e-05
11 rs113587652 3 135882530 A T 0.100398 0.000647782 0.000818314 0.791605 9.27316e-135 -131.872 -5.75112e-140 6.0874e-72 -6.2019e-06 6.29097e-05
13 rs113915265 3 135927206 C A 0.102386 0.000691638 0.000821498 0.841923 9.24732e-135 -131.873 -3.30329e-140 6.0096e-72 -3.57216e-06 6.23917e-05
35 rs1278495 3 135826181 C G 0.105368 0.000713387 0.000817982 0.872131 9.24603e-135 -131.873 -2.352e-140 5.93258e-72 -2.5438e-06 6.16448e-05
224 rs9856769 3 136027640 G A 0.0457256 -0.00127022 0.00115328 -1.1014 1.7929e-197 -194.585 -1.61036e-199 3.80761e-101 -0.00898188 0.000434128
108 rs489398 3 135995498 T C 0.200795 0.00361742 0.000998751 3.62194 1.67298e-229 -226.615 9.87716e-232 2.41862e-117 0.00590394 0.000330868
94 rs3821445 3 136002809 T C 0.200795 -0.00357896 0.000993783 -3.60135 1.22509e-230 -227.751 -7.17325e-233 6.49118e-118 -0.00585526 0.000330868
68 rs17252498 3 136014198 A C 0.202783 -0.00355042 0.000988364 -3.59222 2.38372e-233 -230.462 -1.34076e-235 2.75072e-119 -0.00562468 0.000324351
181 rs73222262 3 135982417 A C 0.0457256 -0.00105387 0.00113839 -0.925757 9.5525e-239 -235.859 4.26625e-241 4.3748e-122 0.00446611 0.000298899
104 rs4678428 3 135988412 G A 0.247515 0.00337187 0.000935628 3.60386 9.5525e-239 -235.859 4.94485e-241 5.06839e-122 0.0051765 0.000309562
135 rs632016 3 135977040 G A 0.250497 0.0034031 0.000938492 3.62613 3.53079e-242 -239.291 1.77583e-244 9.46867e-124 0.00502956 0.000309871
194 rs7653249 3 136005792 C G 0.247515 0.00344772 0.000947837 3.63746 4.61088e-255 -252.175 1.78999e-257 2.64252e-130 0.0038821 0.000271543
123 rs576771 3 135989292 C T 0.247515 0.00338725 0.000938049 3.61095 4.26369e-256 -253.209 1.63581e-258 7.94192e-131 0.00383661 0.000271543
191 rs7628146 3 135998453 T G 0.247515 0.00334679 0.000929926 3.59899 1.47005e-256 -253.671 5.60984e-259 4.63854e-131 0.00381609 0.000271543
39 rs1279425 3 136006984 T C 0.247515 0.00332769 0.000928375 3.58442 4.04999e-257 -254.231 1.53539e-259 2.41882e-131 0.0037911 0.000271543
41 rs1279840 3 136006576 T C 0.246521 0.00333316 0.000928393 3.59025 6.1764e-264 -261.048 1.95703e-266 7.89867e-135 0.00316856 0.000247802
146 rs665200 3 135995016 T C 0.246521 0.0033627 0.000934787 3.59729 5.74913e-264 -261.079 1.81464e-266 7.59125e-135 0.00315637 0.000246888
107 rs483465 3 136047977 A G 0.249503 0.00340537 0.000938608 3.62811 1.65045e-268 -265.621 4.43209e-271 3.46484e-137 0.00268539 0.000250071
66 rs1711171 3 136020541 T C 0.244533 0.00336913 0.000936993 3.59568 4.46407e-269 -266.189 3.00293e-272 4.5737e-138 0.00067269 0.000126849
131 rs61789601 3 135954979 C T 0.205765 -0.00343787 0.00097172 -3.53792 5.83662e-270 -267.073 -9.03322e-273 3.76418e-138 -0.00154768 0.000179727
63 rs1618069 3 136027145 A G 0.248509 0.00345753 0.000952522 3.62987 5.56442e-271 -268.093 4.19541e-274 6.21601e-139 0.00075397 0.000354849
113 rs534944 3 135961031 T G 0.233598 0.00324658 0.000924941 3.51004 1.40314e-276 -273.692 5.32521e-279 4.50334e-141 0.00379521 0.000223039
205 rs895893 3 135955604 C T 0.235586 0.0032564 0.000927202 3.51207 5.01338e-277 -274.139 1.61293e-279 2.28306e-141 0.00321725 0.000214897
19 rs1153871 3 135954599 T C 0.235586 0.00318765 0.000915409 3.48222 1.47188e-277 -274.671 4.68897e-280 1.22498e-141 0.00318571 0.000214897
111 rs523118 3 135965888 T G 0.230616 0.00326802 0.000926637 3.52676 5.06675e-278 -275.134 2.1641e-280 9.6264e-142 0.00427117 0.000215451
175 rs684773 3 135956305 A C 0.234592 0.00319408 0.000916396 3.48548 3.06962e-279 -276.352 8.60593e-282 1.55729e-142 0.00280359 0.000201158
92 rs3755636 3 135968828 G C 0.232604 0.00319889 0.000919261 3.47985 9.24703e-286 -282.873 1.41274e-289 4.83382e-147 0.000152777 4.39035e-05
109 rs511154 3 135950921 A G 0.234592 0.00317529 0.000913209 3.47707 9.15824e-286 -282.877 1.39393e-289 4.79282e-147 0.000152205 4.37738e-05
176 rs687339 3 135932359 C T 0.229622 0.00302721 0.000890917 3.39786 6.97517e-286 -282.995 1.04525e-289 4.12552e-147 0.000149853 4.41021e-05
22 rs1154988 3 135925191 T A 0.228628 0.00303065 0.000893425 3.39217 6.84172e-286 -283.004 1.02509e-289 4.0858e-147 0.00014983 4.41693e-05
140 rs645040 3 135926622 G T 0.228628 0.00300933 0.00089073 3.3785 6.53242e-286 -283.024 9.74809e-290 3.97758e-147 0.000149226 4.41693e-05
