# Supplementary material for: Precision medicine for atherosclerotic cardiovascular disease: Integrative genomics maps risk loci and AI‐predicted functional consequences
Source: Clin Transl Med. 2026 Jul 10;16(7):e70732. doi: 10.1002/ctm2.70732 (PMC13351343; doi:10.1002/ctm2.70732)
Supplement: Supplementary file 6 — Supporting Information [file CTM2-16-e70732-s005.zip › PRKAG3/FINEMAP/data.bf5]

index rsid bf1 bf2 bf3 bf4 bf5
1 rs10187066 1089.42 -inf -inf -inf -inf 
2 rs10190250 -inf 201.547 -inf -inf -inf 
3 rs10498061 -inf -inf 185.704 -inf -inf 
4 rs1078802 -inf -inf -inf -inf 4.57163e+06 
5 rs1078803 -2.29745 10.4389 -0.111991 111447 1.95118e+06 
6 rs1079177 -2.31568 10.3527 -0.151337 111439 1.95114e+06 
7 rs111699701 -inf -inf 183.463 -inf -inf 
8 rs111767800 -3.18041 -0.676474 -3.16596 -inf -inf 
9 rs114354238 -inf -inf 186.051 -inf -inf 
10 rs115111187 -2.98112 -2.95865 -2.85722 1303.83 1.20143e+06 
11 rs116288064 -2.8495 -0.763225 -2.78242 -inf -inf 
12 rs11694090 16.7552 -inf -inf -inf -inf 
13 rs11896209 -2.34631 10.4337 -0.188954 114464 2.0015e+06 
14 rs11898059 -inf -inf -inf -inf -inf 
15 rs12611632 -2.29523 10.9132 -0.0931934 431363 831.554 
16 rs12613545 -2.3284 10.7523 -0.165413 431393 830.448 
17 rs12694439 -2.26887 10.8048 -0.0203159 114498 2.00165e+06 
18 rs12694440 -2.27821 10.9943 -0.0565631 431348 832.11 
19 rs12989189 -2.79456 -2.50635 -1.97657 -inf -inf 
20 rs12989964 -inf -inf 186.687 -inf -inf 
21 rs12991012 -inf -inf 180.439 -inf -inf 
22 rs12993599 -2.76216 -2.76478 12.1916 -inf -inf 
23 rs12995175 -inf -inf -inf -inf -inf 
24 rs13003001 -inf -inf 181.086 -inf -inf 
25 rs13004222 -2.76057 -2.76456 12.0299 -inf -inf 
26 rs13009016 -inf -inf 1.02962e+07 -inf -inf 
27 rs13010106 -inf -inf 185.063 -inf -inf 
28 rs13011338 -inf -inf 183.21 -inf -inf 
29 rs13011342 -inf -inf 181.095 -inf -inf 
30 rs13022583 -2.26897 10.8044 -0.020518 114498 2.00165e+06 
31 rs13022721 -inf -inf 1.02682e+07 -inf -inf 
32 rs13023453 -inf -inf 1.02201e+07 -inf -inf 
33 rs13026613 -inf -inf 181.346 -inf -inf 
34 rs13032578 -inf -inf 179.388 -inf -inf 
35 rs13032927 -inf -inf 179.381 -inf -inf 
36 rs13382651 -2.28468 10.9636 -0.0704511 431353 831.9 
37 rs13383705 -inf -inf 189.634 -inf -inf 
38 rs13390199 -2.2497 10.6601 -0.010396 111467 1.95126e+06 
39 rs13408305 -2.27985 10.9865 -0.0600815 431349 832.057 
40 rs13408427 -2.33637 10.7131 -0.182925 431400 830.178 
41 rs13412324 -2.29541 10.9123 -0.093582 431363 831.549 
42 rs13421421 -2.12427 -inf -inf -inf -inf 
43 rs13428906 -2.30531 10.8647 -0.115018 431372 831.222 
44 rs13431399 -inf 209.932 -inf -inf -inf 
45 rs1344642 -2.51816 -inf -inf -inf -inf 
46 rs1344645 -0.63565 -inf -inf -inf -inf 
47 rs142177470 -2.84507 -0.752091 -2.77762 -inf -inf 
48 rs149807009 -2.97245 -1.88794 -3.0263 -inf -inf 
49 rs1529382 -2.28556 10.9594 -0.0723554 431354 831.871 
50 rs1541777 -2.24894 10.8974 0.0221595 114507 2.00168e+06 
51 rs1554622 -2.38564 10.0114 -0.305566 111407 1.95101e+06 
52 rs1554623 -2.36795 10.0993 -0.266059 111415 1.95104e+06 
53 rs16859170 -inf -inf 1.02042e+07 -inf -inf 
54 rs16859232 -inf -inf -inf -inf -inf 
55 rs17601474 -inf -inf 179.349 -inf -inf 
56 rs1803383 -inf -inf 185.896 -inf -inf 
57 rs1807165 -2.75492 -2.76185 11.6848 -inf -inf 
58 rs1863703 -2.86532 -2.85241 11.0671 -inf -inf 
59 rs1863704 -inf 130.272 -inf -inf -inf 
60 rs1968346 -inf 405.695 -inf -inf -inf 
61 rs2037622 -2.34671 10.2034 -0.219087 111425 1.95109e+06 
62 rs2042803 -2.27084 10.563 -0.0551121 111458 1.95123e+06 
63 rs2069333 -inf -inf 1.02039e+07 -inf -inf 
64 rs2162526 -inf -inf -inf -inf -inf 
65 rs2230115 1.05009e+07 -inf -inf -inf -inf 
66 rs2241527 -inf 93.4498 -inf -inf -inf 
67 rs2243911 1.00498e+07 -inf -inf -inf -inf 
68 rs2272188 -2.32343 10.3157 -0.168176 111435 1.95113e+06 
69 rs2272189 -1.67136 12.9748 1.10717 111671 1.95212e+06 
70 rs2272191 -2.32768 10.2954 -0.177418 111433 1.95112e+06 
71 rs2272192 -inf -inf -inf -inf 4.57158e+06 
72 rs2278529 210.979 -inf -inf -inf -inf 
73 rs2278530 -2.05985 -inf -inf -inf -inf 
74 rs2303561 9858.3 -inf -inf -inf -inf 
75 rs2303563 -inf -inf 1.02462e+07 -inf -inf 
76 rs2303564 -2.25791 -2.27589 37.9605 31020.8 -2.94704 
77 rs2303565 -2.39593 -inf -inf -inf -inf 
78 rs2303566 -2.45483 -inf -inf -inf -inf 
79 rs2384950 -1.57296 -inf -inf -inf -inf 
80 rs2556384 12956.9 -inf -inf -inf -inf 
81 rs2556386 1.01713e+07 -inf -inf -inf -inf 
82 rs2556388 -2.33881 -inf -inf -inf -inf 
83 rs2556391 -inf 128.453 -inf -inf -inf 
84 rs2577761 -inf 9.74352e+06 -inf -inf -inf 
85 rs2710246 -inf 1.00749e+07 -inf -inf -inf 
86 rs2710250 -2.35993 -inf -inf -inf -inf 
87 rs2710251 -2.34967 -inf -inf -inf -inf 
88 rs2912737 -2.40518 -inf -inf -inf -inf 
89 rs33946522 -inf -inf 186.411 -inf -inf 
90 rs34146317 -inf -inf 186.002 -inf -inf 
91 rs34237608 -inf -inf 8.2486e+06 -inf -inf 
92 rs34683377 -inf -inf 185.773 -inf -inf 
93 rs34734099 -inf -inf 1.03062e+07 -inf -inf 
94 rs34972248 -inf -inf 179.429 -inf -inf 
95 rs35021258 -inf -inf 185.704 -inf -inf 
96 rs35353159 -inf -inf 184.602 -inf -inf 
97 rs35354127 -inf -inf -inf -inf -inf 
98 rs35358516 -2.29981 10.8912 -0.103101 431367 831.403 
99 rs35472563 -3.01264 -3.01642 13.1847 11027.3 -3.07167 
100 rs35475810 -inf -inf -inf -inf 4.57169e+06 
101 rs35482367 -inf -inf -inf -inf 4.57157e+06 
102 rs35561320 -inf -inf 185.22 -inf -inf 
103 rs35588689 -inf -inf 180.19 -inf -inf 
104 rs35620463 -inf -inf 185.801 -inf -inf 
105 rs35695178 -2.2484 10.8999 0.0233144 114507 2.00168e+06 
106 rs35840045 -inf -inf -inf -inf -inf 
107 rs35843327 -inf -inf 1.05008e+07 -inf -inf 
108 rs35990362 -inf -inf 184.667 -inf -inf 
109 rs36068653 -inf -inf 185.006 -inf -inf 
110 rs3731867 -inf 139.303 -inf -inf -inf 
111 rs3731869 -inf -inf 185.668 -inf -inf 
112 rs3731872 -inf -inf 190.935 -inf -inf 
113 rs3731876 -2.32084 10.3281 -0.162538 111436 1.95113e+06 
114 rs3755045 -2.32057 10.3294 -0.161944 111437 1.95113e+06 
115 rs3770214 -inf 446.981 -inf -inf -inf 
116 rs3770218 9050.61 -inf -inf -inf -inf 
117 rs3770219 -2.30926 10.6116 -0.153259 420474 808.58 
118 rs3770220 -2.29585 10.9102 -0.0945416 431363 831.534 
119 rs3806556 -inf -inf 185.864 -inf -inf 
120 rs3821035 -2.2954 10.9124 -0.0935614 431363 831.549 
121 rs3821044 -inf -inf 178.813 -inf -inf 
122 rs3845836 -1.30835 -inf -inf -inf -inf 
123 rs3931102 -1.00408 -inf -inf -inf -inf 
124 rs4006668 -1.9285 12.0116 0.63078 111588 1.95177e+06 
125 rs4006669 -2.21552 10.5882 0.0308443 112904 1.93522e+06 
126 rs4672897 -2.2213 11.0239 0.0805003 114519 2.00173e+06 
127 rs4672901 -2.70058 8.54804 -1.0979 431822 814.658 
128 rs4674317 746.136 -inf -inf -inf -inf 
129 rs4674319 -2.41166 -inf -inf -inf -inf 
130 rs4674321 -1.95693 -inf -inf -inf -inf 
131 rs4674322 -inf -inf -inf 6.20718e+06 -inf 
132 rs4674323 1052.26 -inf -inf -inf -inf 
133 rs4674324 9394.34 -inf -inf -inf -inf 
134 rs4674328 -2.34369 10.2181 -0.21244 111426 1.95109e+06 
135 rs4674329 -2.29881 10.4325 -0.114913 111446 1.95118e+06 
136 rs4674330 -2.31583 10.352 -0.151664 111439 1.95114e+06 
137 rs4674331 -2.36078 10.0522 -2.742 -inf -inf 
138 rs4674332 3.6454 -2.8226 2.68895 -inf -inf 
139 rs4674337 -2.62242 9.103 -0.873922 431710 818.752 
140 rs489321 0.685581 -inf -inf -inf -inf 
141 rs503188 2476.96 -inf -inf -inf -inf 
142 rs529474 3921.41 -inf -inf -inf -inf 
143 rs538483 -0.884476 -inf -inf -inf -inf 
144 rs55900247 -2.36805 10.0221 -2.74474 -inf -inf 
145 rs55996799 -inf 126.917 -inf -inf -inf 
146 rs56025682 -inf -inf 189.832 -inf -inf 
147 rs56190215 -inf 134.087 -inf -inf -inf 
148 rs56200903 -2.48965 9.18337 -2.21171 -inf -inf 
149 rs56249267 -2.15307 10.9943 -2.62286 -inf -inf 
150 rs56296980 -inf 206.641 -inf -inf -inf 
151 rs56923478 -2.30292 10.8762 -0.109853 431369 831.3 
152 rs58018761 -inf -inf 183.132 -inf -inf 
153 rs580273 4967.65 -inf -inf -inf -inf 
154 rs58227790 -2.75373 -2.78369 406.28 -inf -inf 
155 rs585185 -inf 9.72117e+06 -inf -inf -inf 
156 rs586194 -2.31197 10.8324 -0.129506 431378 831 
157 rs588770 -inf 9.60978e+06 -inf -inf -inf 
158 rs591573 -inf 401.12 -inf -inf -inf 
159 rs59341668 -inf -inf 183.06 -inf -inf 
160 rs596076 4202.44 -inf -inf -inf -inf 
161 rs600057 -0.912717 -inf -inf -inf -inf 
162 rs601462 -inf 9.84631e+06 -inf -inf -inf 
163 rs60520272 -inf -inf 185.456 -inf -inf 
164 rs608047 -2.26504 11.0565 -0.0284109 431336 832.535 
165 rs611203 -0.997099 -inf -inf -inf -inf 
166 rs612874 5935.77 -inf -inf -inf -inf 
167 rs613539 2937.7 -inf -inf -inf -inf 
168 rs61382498 -inf -inf -inf -inf -inf 
169 rs620596 -inf 516628 -inf -inf -inf 
170 rs620887 -inf 9.66269e+06 -inf -inf -inf 
171 rs62191565 -0.147922 -inf -inf -inf -inf 
172 rs62191629 -inf -inf -inf -inf -inf 
173 rs62191658 -2.37782 10.5056 -0.275179 431439 828.74 
174 rs62191659 -2.33641 10.7129 -0.183027 431400 830.176 
175 rs62193260 -2.3057 10.8628 -0.115876 431372 831.208 
176 rs6436065 -2.79833 -2.82536 3.6768 -inf -inf 
177 rs6436066 -2.4496 -inf -inf -inf -inf 
178 rs6436069 -2.37774 10.0508 -0.287872 111411 1.95103e+06 
179 rs6436070 -2.28541 10.4953 -0.0861708 111452 1.9512e+06 
180 rs6436072 -2.35497 10.1631 -0.237299 111421 1.95107e+06 
181 rs6436073 -2.34617 10.6646 -0.204566 431409 829.843 
182 rs6436074 -2.3453 10.669 -0.202634 431408 829.873 
183 rs6436081 -2.3518 10.6366 -0.217053 431414 829.649 
184 rs6436082 -2.29721 10.9037 -0.0974771 431364 831.489 
185 rs6436083 -2.2975 10.9023 -0.0980966 431365 831.48 
186 rs6436084 -2.2965 10.9071 -0.0959486 431364 831.512 
187 rs6436085 -2.64997 8.91633 -0.950135 431748 817.385 
188 rs6436086 -2.32425 10.5396 -0.185687 420487 808.086 
189 rs6708683 -2.24727 -inf -inf -inf -inf 
190 rs6709931 -inf -inf -inf -inf -inf 
191 rs6711592 -inf -inf -inf -inf -inf 
192 rs6716635 9705.75 -inf -inf -inf -inf 
193 rs6717107 -2.26412 10.827 -0.0101485 114501 2.00166e+06 
194 rs6718166 -1.57812 -1.66687 4.26956 -inf -inf 
195 rs6720523 -inf -inf 1.03078e+07 -inf -inf 
196 rs6723334 -2.27602 11.0047 -0.051862 431346 832.181 
197 rs6723798 -inf 135.939 -inf -inf -inf 
198 rs6726695 -2.15055 11.5772 0.210325 431241 836.062 
199 rs6726728 -2.32642 10.3014 -0.174667 111434 1.95112e+06 
200 rs6728701 -inf -inf 179.145 -inf -inf 
201 rs6729341 -2.30603 10.8612 -0.116585 431372 831.198 
202 rs673262 -inf 9.77289e+06 -inf -inf -inf 
203 rs6736648 -inf -inf 184.626 -inf -inf 
204 rs673669 23505.7 -inf -inf -inf -inf 
205 rs6737386 -2.32753 10.2961 -0.177095 111433 1.95112e+06 
206 rs673764 22082.6 -inf -inf -inf -inf 
207 rs6743566 -inf -inf 175.828 -inf -inf 
208 rs6745700 -2.30026 10.889 -0.104085 431367 831.388 
209 rs6746040 -2.33408 10.4936 -0.16191 114469 2.00153e+06 
210 rs6748412 -inf -inf 1.02881e+07 -inf -inf 
211 rs6748692 -inf -inf 183.258 -inf -inf 
212 rs6750401 -inf -inf -inf -inf 4.57167e+06 
213 rs6752977 -2.30277 10.8769 -0.109526 431369 831.305 
214 rs6756521 -inf -inf 172.084 -inf -inf 
215 rs6761437 -2.3041 10.4076 -0.12631 111444 1.95117e+06 
216 rs690882 -2.3253 10.5341 -0.187972 420488 812.031 
217 rs691140 -2.37807 2.27707 -1.41647 98317.2 51.5383 
218 rs691625 -2.56443 9.47154 -0.720962 431637 821.425 
219 rs692049 -2.29202 10.9285 -0.0862625 431360 831.66 
220 rs71415846 -inf -inf 180.608 -inf -inf 
221 rs71415849 -inf -inf 179.657 -inf -inf 
222 rs71415850 -inf -inf 184.815 -inf -inf 
223 rs71415853 -2.76331 -2.76385 12.4426 -inf -inf 
224 rs71415857 -3.09596 -3.09953 9.38933 -inf -inf 
225 rs72963905 -inf 124.907 -inf -inf -inf 
226 rs7355239 -2.73688 8.25756 -1.21194 431882 812.479 
227 rs73992536 -inf -inf 185.22 -inf -inf 
228 rs7558110 -inf -inf -inf -inf -inf 
229 rs7562426 -2.31286 10.3661 -0.145233 111440 1.95115e+06 
230 rs7572951 -inf -inf 184.029 -inf -inf 
231 rs7573075 -2.27413 11.0136 -0.0478241 431344 832.242 
232 rs7573999 -2.30494 10.4036 -0.128113 111443 1.95116e+06 
233 rs7574429 -inf 406.297 -inf -inf -inf 
234 rs7575249 -inf 8.86617e+06 -inf -inf -inf 
235 rs7582329 -2.29621 10.9085 -0.0953159 431363 831.522 
236 rs7586384 -2.32708 10.5277 -0.146505 114473 2.00154e+06 
237 rs7593544 -2.34391 10.6759 -0.199565 431407 829.92 
238 rs7594046 -2.36829 10.5539 -0.253791 431430 829.076 
239 rs7595901 -2.3777 10.051 -0.287777 111411 1.95103e+06 
240 rs7599568 -2.30467 10.4049 -0.127535 111444 1.95116e+06 
241 rs7599945 -2.2999 10.8907 -0.103305 431367 831.4 
242 rs7603660 -inf -inf -inf -inf 4.57159e+06 
243 rs7603812 -2.53858 8.91538 -2.27562 -inf -inf 
244 rs7603912 -2.55902 9.50448 -0.707131 431631 821.662 
245 rs7604319 -inf 92.5074 -inf -inf -inf 
246 rs832798 -inf 507663 -inf -inf -inf 
247 rs832799 -0.478276 -inf -inf -inf -inf 
248 rs832801 -0.587505 -inf -inf -inf -inf 
249 rs832805 -inf 1.05009e+07 -inf -inf -inf 
250 rs864990 4947.73 -inf -inf -inf -inf 
