# Supplementary material for: Precision medicine for atherosclerotic cardiovascular disease: Integrative genomics maps risk loci and AI‐predicted functional consequences
Source: Clin Transl Med. 2026 Jul 10;16(7):e70732. doi: 10.1002/ctm2.70732 (PMC13351343; doi:10.1002/ctm2.70732)
Supplement: Supplementary file 6 — Supporting Information [file CTM2-16-e70732-s005.zip › PRKAG3/FINEMAP/data.config]

rank config prob log10bf odds k prob_norm_k h2 h2_0.95CI mean sd
1 rs2230115,rs35475810,rs35843327,rs4674322,rs832805 1 1.05009e+07 1 5 1 4.73922e-09 8.91615e-10,1.43606e-08 594.442,0.682105,593.829,-0.521528,-594.823 0.0881647,0.000155395,0.0880741,0.000101593,0.0882213
2 rs2230115,rs35843327,rs4674322,rs6750401,rs832805 2.00686e-22 1.05008e+07 inf 5 2.00686e-22 4.73447e-09 1.1607e-09,1.49652e-08 594.441,593.829,-0.521527,0.682103,-594.822 0.0881647,0.0880741,0.000101593,0.000155395,0.0882213
3 rs1078802,rs2230115,rs35843327,rs4674322,rs832805 8.63048e-58 1.05008e+07 inf 5 8.63048e-58 4.72694e-09 1.1796e-09,1.4954e-08 0.682101,594.44,593.828,-0.521526,-594.821 0.000155395,0.0881648,0.0880741,0.000101593,0.0882213
4 rs2230115,rs35843327,rs4674322,rs7603660,rs832805 2.71485e-96 1.05008e+07 inf 5 2.71485e-96 4.71901e-09 8.87319e-10,1.46016e-08 594.439,593.827,-0.521526,0.682098,-594.82 0.0881648,0.0880741,0.000101593,0.000155395,0.0882213
5 rs2230115,rs2272192,rs35843327,rs4674322,rs832805 2.3457e-104 1.05008e+07 inf 5 2.3457e-104 4.71739e-09 9.8937e-10,1.46931e-08 594.439,0.682097,593.827,-0.521525,-594.82 0.0881648,0.000155395,0.0880741,0.000101593,0.0882213
6 rs2230115,rs35482367,rs35843327,rs4674322,rs832805 5.23764e-118 1.05007e+07 inf 5 5.23764e-118 4.71467e-09 1.15259e-09,1.49404e-08 594.439,0.682096,593.826,-0.521525,-594.82 0.0881648,0.000155395,0.0880741,0.000101593,0.0882213
7 rs2230115,rs35475810,rs4674322,rs6720523,rs832805 0 1.03079e+07 inf 5 0 4.78114e-09 1.1255e-09,1.45565e-08 589.451,0.676388,-0.51715,588.844,-589.83 0.0881901,0.000155402,0.000101604,0.0880994,0.0882467
8 rs2230115,rs34734099,rs35475810,rs4674322,rs832805 0 1.03062e+07 inf 5 0 4.78156e-09 1.06184e-09,1.47399e-08 589.409,588.802,0.676339,-0.517112,-589.787 0.0881903,0.0880997,0.000155402,0.000101605,0.0882469
9 rs13009016,rs2230115,rs35475810,rs4674322,rs832805 0 1.02962e+07 inf 5 0 4.78419e-09 9.55893e-10,1.59156e-08 588.541,589.147,0.676039,-0.516883,-589.525 0.088101,0.0881916,0.000155402,0.000101605,0.0882482
10 rs2230115,rs35475810,rs4674322,rs6748412,rs832805 0 1.02881e+07 inf 5 0 4.78633e-09 9.93505e-10,1.60583e-08 588.937,0.675798,-0.516698,588.331,-589.315 0.0881927,0.000155402,0.000101606,0.088102,0.0882493
11 rs13022721,rs2230115,rs35475810,rs4674322,rs832805 0 1.02683e+07 inf 5 0 4.79172e-09 1.06445e-09,1.54022e-08 587.814,588.42,0.675206,-0.516245,-588.797 0.0881046,0.0881953,0.000155403,0.000101607,0.0882519
12 rs2230115,rs2303563,rs35475810,rs4674322,rs832805 0 1.02462e+07 inf 5 0 4.7979e-09 1.1077e-09,1.55386e-08 587.845,587.24,0.674547,-0.51574,-588.222 0.0881982,0.0881075,0.000155404,0.000101608,0.0882548
13 rs13023453,rs2230115,rs35475810,rs4674322,rs832805 0 1.02202e+07 inf 5 0 4.80549e-09 1.17919e-09,1.55037e-08 586.559,587.164,0.673767,-0.515143,-587.54 0.088111,0.0882016,0.000155405,0.00010161,0.0882582
14 rs16859170,rs2230115,rs35475810,rs4674322,rs832805 0 1.02043e+07 inf 5 0 4.81027e-09 1.14614e-09,1.49186e-08 586.144,586.748,0.67329,-0.514778,-587.124 0.0881131,0.0882037,0.000155405,0.000101611,0.0882603
15 rs2069333,rs2230115,rs35475810,rs4674322,rs832805 0 1.02039e+07 inf 5 0 4.81037e-09 9.50112e-10,1.54523e-08 586.135,586.739,0.67328,-0.51477,-587.115 0.0881131,0.0882038,0.000155405,0.000101611,0.0882604
16 rs2230115,rs2710246,rs35475810,rs35843327,rs4674322 0 1.00749e+07 inf 5 0 4.87083e-09 1.02796e-09,1.52215e-08 583.347,583.721,0.669374,582.746,-0.511789 0.0882208,0.0882774,0.00015541,0.0881301,0.000101618
17 rs2230115,rs2710246,rs35475810,rs4674322,rs6720523 0 9.88585e+06 inf 5 0 4.90976e-09 1.08642e-09,1.60997e-08 578.328,578.699,0.663623,-0.507385,577.732 0.0882457,0.0883023,0.000155417,0.000101629,0.088155
18 rs2230115,rs35475810,rs35843327,rs4674322,rs601462 0 9.8463e+06 inf 5 0 4.9442e-09 1.13575e-09,1.56349e-08 577.27,0.6624,576.675,-0.506455,-577.64 0.0882509,0.000155418,0.0881602,0.000101631,0.0883075
19 rs2230115,rs35475810,rs35843327,rs4674322,rs673262 0 9.77288e+06 inf 5 0 4.96818e-09 1.07509e-09,1.66612e-08 575.299,0.660139,574.707,-0.504725,-575.668 0.0882606,0.000155421,0.0881699,0.000101636,0.0883172
20 rs2230115,rs2577761,rs35475810,rs35843327,rs4674322 0 9.74351e+06 inf 5 0 4.97784e-09 1.16794e-09,1.63924e-08 574.508,-574.876,0.659231,573.916,-0.50403 0.0882645,0.0883211,0.000155422,0.0881737,0.000101637
21 rs2230115,rs35475810,rs35843327,rs4674322,rs585185 0 9.72117e+06 inf 5 0 4.98521e-09 1.15563e-09,1.53544e-08 573.905,0.658539,573.314,-0.503501,-574.273 0.0882674,0.000155423,0.0881767,0.000101639,0.0883241
22 rs2230115,rs35475810,rs35843327,rs4674322,rs620887 0 9.66268e+06 inf 5 0 5.00458e-09 1.04385e-09,1.50859e-08 572.323,0.656724,571.734,-0.502112,-572.69 0.0882752,0.000155425,0.0881844,0.000101642,0.0883318
23 rs2230115,rs35475810,rs4674322,rs601462,rs6720523 0 9.65944e+06 inf 5 0 4.9815e-09 1.17535e-09,1.53745e-08 572.235,0.656632,-0.502038,-572.602,571.646 0.0882756,0.000155425,0.000101642,0.0883322,0.0881848
24 rs2230115,rs35475810,rs35843327,rs4674322,rs588770 0 9.60977e+06 inf 5 0 5.02223e-09 8.92586e-10,1.68288e-08 570.887,0.655076,570.299,-0.500852,-571.253 0.0882821,0.000155427,0.0881914,0.000101645,0.0883388
25 rs2230115,rs35475810,rs4674322,rs6720523,rs673262 0 9.58673e+06 inf 5 0 5.00496e-09 1.16365e-09,1.53642e-08 570.26,0.654365,-0.500303,569.672,-570.625 0.0882852,0.000155428,0.000101647,0.0881944,0.0883418
26 rs2230115,rs2577761,rs35475810,rs4674322,rs6720523 0 9.55764e+06 inf 5 0 5.0144e-09 1.14928e-09,1.47016e-08 569.466,-569.832,0.653455,-0.499607,568.88 0.088289,0.0883457,0.000155429,0.000101648,0.0881983
27 rs2230115,rs35475810,rs4674322,rs585185,rs6720523 0 9.53551e+06 inf 5 0 5.02161e-09 1.17204e-09,1.53908e-08 568.862,0.652761,-0.499077,-569.227,568.276 0.088292,0.000155429,0.00010165,0.0883486,0.0882012
28 rs2230115,rs35475810,rs4674322,rs620887,rs6720523 0 9.47759e+06 inf 5 0 5.04056e-09 1.03433e-09,1.57117e-08 567.276,0.650942,-0.497684,-567.64,566.692 0.0882996,0.000155432,0.000101653,0.0883563,0.0882088
29 rs2230115,rs35475810,rs4674322,rs588770,rs6720523 0 9.42519e+06 inf 5 0 5.05782e-09 9.27382e-10,1.53319e-08 565.836,0.649289,-0.49642,-566.199,565.254 0.0883066,0.000155433,0.000101656,0.0883632,0.0882158
30 rs2230115,rs35475810,rs35843327,rs4674322,rs7575249 0 8.86616e+06 inf 5 0 5.28245e-09 1.11425e-09,1.61037e-08 550.151,0.631282,549.585,-0.48265,-550.504 0.0883807,0.000155454,0.0882898,0.000101689,0.0884374
31 rs2230115,rs35475810,rs4674322,rs6720523,rs7575249 0 8.68889e+06 inf 5 0 5.31254e-09 8.9833e-10,1.58806e-08 545.049,0.625437,-0.478174,544.488,-545.399 0.0884043,0.000155461,0.0001017,0.0883134,0.088461
32 rs2230115,rs34237608,rs35475810,rs4674322,rs832805 0 8.24862e+06 inf 5 0 6.33654e-09 1.6469e-09,1.66026e-08 532.094,531.546,0.610672,-0.466826,-532.436 0.0884629,0.088372,0.000155477,0.000101726,0.0885197
33 rs2230115,rs35843327,rs4672897,rs4674322,rs832805 0 7.9309e+06 inf 5 0 1.85855e-08 7.79416e-09,3.63999e-08 451.306,451.064,0.266918,-0.403428,-451.351 0.076911,0.0768699,9.19681e-05,9.52773e-05,0.0769186
34 rs2230115,rs35695178,rs35843327,rs4674322,rs832805 0 7.93085e+06 inf 5 0 1.83945e-08 7.58539e-09,3.4412e-08 451.305,0.266915,451.063,-0.403427,-451.349 0.076911,9.19681e-05,0.0768699,9.52773e-05,0.0769187
35 rs1541777,rs2230115,rs35843327,rs4674322,rs832805 0 7.93085e+06 inf 5 0 1.83906e-08 7.87486e-09,3.49247e-08 0.266915,451.305,451.063,-0.403427,-451.349 9.19681e-05,0.076911,0.0768699,9.52773e-05,0.0769187
36 rs2230115,rs35843327,rs4674322,rs6717107,rs832805 0 7.93083e+06 inf 5 0 1.82824e-08 7.80542e-09,3.52886e-08 451.304,451.062,-0.403426,0.266913,-451.349 0.076911,0.0768699,9.52773e-05,9.19681e-05,0.0769187
37 rs12694439,rs2230115,rs35843327,rs4674322,rs832805 0 7.93082e+06 inf 5 0 1.82484e-08 7.92556e-09,3.57927e-08 0.266912,451.304,451.062,-0.403426,-451.348 9.19681e-05,0.076911,0.0768699,9.52773e-05,0.0769187
38 rs13022583,rs2230115,rs35843327,rs4674322,rs832805 0 7.93082e+06 inf 5 0 1.82477e-08 7.34267e-09,3.45907e-08 0.266912,451.304,451.062,-0.403426,-451.348 9.19681e-05,0.076911,0.0768699,9.52773e-05,0.0769187
39 rs2230115,rs35843327,rs4674322,rs7586384,rs832805 0 7.93071e+06 inf 5 0 1.78241e-08 7.19055e-09,3.23531e-08 451.301,451.059,-0.403423,0.266905,-451.345 0.076911,0.0768699,9.52773e-05,9.19681e-05,0.0769187
40 rs2230115,rs35843327,rs4674322,rs6746040,rs832805 0 7.9307e+06 inf 5 0 1.77722e-08 7.17926e-09,3.45079e-08 451.3,451.059,-0.403423,0.266904,-451.345 0.076911,0.0768699,9.52773e-05,9.19681e-05,0.0769187
41 rs11896209,rs2230115,rs35843327,rs4674322,rs832805 0 7.93067e+06 inf 5 0 1.76808e-08 7.07591e-09,3.4244e-08 0.266903,451.3,451.058,-0.403422,-451.345 9.19681e-05,0.076911,0.0768699,9.52773e-05,0.0769187
42 rs2230115,rs2272189,rs35843327,rs4674322,rs832805 0 7.88129e+06 inf 5 0 2.19646e-08 9.37874e-09,4.09434e-08 448.494,0.260889,448.258,-0.400821,-448.542 0.076672,9.10315e-05,0.0766318,9.51132e-05,0.0766804
43 rs2230115,rs35843327,rs4006668,rs4674322,rs832805 0 7.88094e+06 inf 5 0 2.04173e-08 7.92763e-09,3.78693e-08 448.485,448.249,0.260865,-0.400812,-448.533 0.076672,0.0766319,9.10315e-05,9.51132e-05,0.0766804
44 rs13390199,rs2230115,rs35843327,rs4674322,rs832805 0 7.88043e+06 inf 5 0 1.82932e-08 8.27218e-09,3.57427e-08 0.260831,448.471,448.235,-0.4008,-448.52 9.10315e-05,0.0766721,0.0766319,9.51132e-05,0.0766805
45 rs2042803,rs2230115,rs35843327,rs4674322,rs832805 0 7.8804e+06 inf 5 0 1.8143e-08 7.86488e-09,3.55058e-08 0.260828,448.47,448.235,-0.400799,-448.519 9.10315e-05,0.0766721,0.0766319,9.51132e-05,0.0766805
46 rs2230115,rs35843327,rs4674322,rs6436070,rs832805 0 7.88037e+06 inf 5 0 1.80384e-08 6.94468e-09,3.52385e-08 448.47,448.234,-0.400798,0.260826,-448.518 0.0766721,0.0766319,9.51132e-05,9.10315e-05,0.0766805
47 rs1078803,rs2230115,rs35843327,rs4674322,rs832805 0 7.88035e+06 inf 5 0 1.79514e-08 7.51575e-09,3.38193e-08 0.260825,448.469,448.233,-0.400798,-448.518 9.10315e-05,0.0766721,0.0766319,9.51132e-05,0.0766805
48 rs2230115,rs35843327,rs4674322,rs4674329,rs832805 0 7.88035e+06 inf 5 0 1.79415e-08 7.32985e-09,3.51144e-08 448.469,448.233,-0.400797,0.260825,-448.518 0.0766721,0.0766319,9.51132e-05,9.10315e-05,0.0766805
49 rs2230115,rs35843327,rs4674322,rs6761437,rs832805 0 7.88034e+06 inf 5 0 1.79031e-08 6.78783e-09,3.55284e-08 448.469,448.233,-0.400797,0.260824,-448.517 0.0766721,0.0766319,9.51132e-05,9.10315e-05,0.0766805
50 rs2230115,rs35843327,rs4674322,rs7599568,rs832805 0 7.88033e+06 inf 5 0 1.78989e-08 7.13519e-09,3.45658e-08 448.469,448.233,-0.400797,0.260824,-448.517 0.0766721,0.0766319,9.51132e-05,9.10315e-05,0.0766805
51 rs2230115,rs35843327,rs4674322,rs7573999,rs832805 0 7.88033e+06 inf 5 0 1.7897e-08 7.64441e-09,3.54739e-08 448.469,448.233,-0.400797,0.260824,-448.517 0.0766721,0.0766319,9.51132e-05,9.10315e-05,0.0766805
52 rs2230115,rs35843327,rs4674322,rs7562426,rs832805 0 7.88032e+06 inf 5 0 1.78392e-08 6.64672e-09,3.42499e-08 448.468,448.233,-0.400797,0.260823,-448.517 0.0766721,0.0766319,9.51132e-05,9.10315e-05,0.0766805
53 rs1079177,rs2230115,rs35843327,rs4674322,rs832805 0 7.88031e+06 inf 5 0 1.78185e-08 7.21013e-09,3.35356e-08 0.260823,448.468,448.232,-0.400797,-448.517 9.10315e-05,0.0766721,0.0766319,9.51132e-05,0.0766805
54 rs2230115,rs35843327,rs4674322,rs4674330,rs832805 0 7.88031e+06 inf 5 0 1.78174e-08 6.89334e-09,3.38179e-08 448.468,448.232,-0.400797,0.260822,-448.517 0.0766721,0.0766319,9.51132e-05,9.10315e-05,0.0766805
55 rs2230115,rs35843327,rs3755045,rs4674322,rs832805 0 7.88031e+06 inf 5 0 1.77827e-08 7.38157e-09,3.43619e-08 448.468,448.232,0.260822,-0.400796,-448.517 0.0766721,0.0766319,9.10315e-05,9.51132e-05,0.0766805
56 rs2230115,rs35843327,rs3731876,rs4674322,rs832805 0 7.8803e+06 inf 5 0 1.77807e-08 6.81603e-09,3.36436e-08 448.468,448.232,0.260822,-0.400796,-448.517 0.0766721,0.0766319,9.10315e-05,9.51132e-05,0.0766805
57 rs2230115,rs2272188,rs35843327,rs4674322,rs832805 0 7.8803e+06 inf 5 0 1.77616e-08 7.04582e-09,3.40556e-08 448.468,0.260822,448.232,-0.400796,-448.516 0.0766721,9.10315e-05,0.0766319,9.51132e-05,0.0766805
58 rs2230115,rs35843327,rs4674322,rs6726728,rs832805 0 7.88029e+06 inf 5 0 1.77397e-08 7.61303e-09,3.49059e-08 448.468,448.232,-0.400796,0.260821,-448.516 0.0766721,0.0766319,9.51132e-05,9.10315e-05,0.0766805
59 rs2230115,rs35843327,rs4674322,rs6737386,rs832805 0 7.88029e+06 inf 5 0 1.77315e-08 7.38875e-09,3.65453e-08 448.468,448.232,-0.400796,0.260821,-448.516 0.0766721,0.0766319,9.51132e-05,9.10315e-05,0.0766805
60 rs2230115,rs2272191,rs35843327,rs4674322,rs832805 0 7.88029e+06 inf 5 0 1.77304e-08 6.97755e-09,3.42697e-08 448.467,0.260821,448.232,-0.400796,-448.516 0.0766721,9.10315e-05,0.0766319,9.51132e-05,0.0766805
61 rs2230115,rs35843327,rs4674322,rs4674328,rs832805 0 7.88026e+06 inf 5 0 1.76118e-08 7.0905e-09,3.32163e-08 448.467,448.231,-0.400795,0.260819,-448.515 0.0766721,0.0766319,9.51132e-05,9.10315e-05,0.0766805
62 rs2037622,rs2230115,rs35843327,rs4674322,rs832805 0 7.88026e+06 inf 5 0 1.75892e-08 6.88898e-09,3.3379e-08 0.260819,448.467,448.231,-0.400795,-448.515 9.10315e-05,0.0766721,0.0766319,9.51132e-05,0.0766805
63 rs2230115,rs35843327,rs4674322,rs6436072,rs832805 0 7.88024e+06 inf 5 0 1.75275e-08 7.49697e-09,3.38513e-08 448.466,448.23,-0.400795,0.260817,-448.515 0.0766721,0.0766319,9.51132e-05,9.10315e-05,0.0766805
64 rs1554623,rs2230115,rs35843327,rs4674322,rs832805 0 7.88021e+06 inf 5 0 1.74298e-08 6.3055e-09,3.35803e-08 0.260816,448.465,448.23,-0.400794,-448.514 9.10315e-05,0.0766721,0.076632,9.51132e-05,0.0766805
65 rs2230115,rs35843327,rs4674322,rs7595901,rs832805 0 7.8802e+06 inf 5 0 1.73559e-08 7.50388e-09,3.33983e-08 448.465,448.229,-0.400794,0.260814,-448.514 0.0766721,0.076632,9.51132e-05,9.10315e-05,0.0766805
66 rs2230115,rs35843327,rs4674322,rs6436069,rs832805 0 7.8802e+06 inf 5 0 1.73556e-08 6.76401e-09,3.33092e-08 448.465,448.229,-0.400794,0.260814,-448.514 0.0766721,0.076632,9.51132e-05,9.10315e-05,0.0766805
67 rs1554622,rs2230115,rs35843327,rs4674322,rs832805 0 7.88018e+06 inf 5 0 1.72954e-08 6.76441e-09,3.4533e-08 0.260813,448.465,448.229,-0.400793,-448.513 9.10315e-05,0.0766721,0.076632,9.51132e-05,0.0766805
68 rs2230115,rs35843327,rs4006669,rs4674322,rs832805 0 7.86439e+06 inf 5 0 1.84353e-08 7.73806e-09,3.60195e-08 447.567,447.335,0.257668,-0.399926,-447.619 0.0765956,0.0765559,9.03019e-05,9.50562e-05,0.0766044
69 rs2230115,rs2710246,rs35843327,rs3755045,rs4674322 0 7.56083e+06 inf 5 0 1.8234e-08 7.02897e-09,3.46253e-08 440.01,440.058,439.779,0.255913,-0.393233 0.0767087,0.0767172,0.0766686,9.10178e-05,9.51209e-05
70 rs2230115,rs35843327,rs3755045,rs4674322,rs601462 0 7.38942e+06 inf 5 0 1.84833e-08 7.92352e-09,3.46598e-08 435.38,435.151,0.253226,-0.389093,-435.427 0.0767284,0.0766883,9.10104e-05,9.5125e-05,0.0767369
71 rs2230115,rs35843327,rs3755045,rs4674322,rs673262 0 7.33436e+06 inf 5 0 1.85644e-08 7.57975e-09,3.82033e-08 433.879,433.651,0.252355,-0.38775,-433.926 0.0767348,0.0766946,9.10081e-05,9.51264e-05,0.0767432
72 rs2230115,rs2577761,rs35843327,rs3755045,rs4674322 0 7.31233e+06 inf 5 0 1.8597e-08 8.265e-09,3.5808e-08 433.276,-433.323,433.049,0.252006,-0.387211 0.0767373,0.0767457,0.0766971,9.10071e-05,9.51269e-05
73 rs2230115,rs35843327,rs3755045,rs4674322,rs585185 0 7.29557e+06 inf 5 0 1.86219e-08 6.88761e-09,3.51956e-08 432.817,432.59,0.251739,-0.386801,-432.864 0.0767392,0.076699,9.10064e-05,9.51273e-05,0.0767477
74 rs2230115,rs35843327,rs3755045,rs4674322,rs620887 0 7.25171e+06 inf 5 0 1.86872e-08 8.08341e-09,3.64215e-08 431.612,431.385,0.25104,-0.385723,-431.659 0.0767443,0.0767041,9.10045e-05,9.51284e-05,0.0767527
75 rs2230115,rs35843327,rs3755045,rs4674322,rs588770 0 7.21203e+06 inf 5 0 1.87466e-08 7.06925e-09,3.56918e-08 430.519,430.292,0.250405,-0.384745,-430.565 0.0767489,0.0767087,9.10028e-05,9.51293e-05,0.0767573
76 rs115111187,rs2230115,rs35843327,rs4674322,rs832805 0 7.1306e+06 inf 5 0 6.00043e-09 1.12098e-09,1.61095e-08 0.179291,406.22,406.219,-0.43156,-406.471 7.98592e-05,0.0730228,0.0730226,0.000106106,0.0730679
77 rs2230115,rs35843327,rs3755045,rs4674322,rs7575249 0 6.65433e+06 inf 5 0 1.96131e-08 7.74842e-09,3.55932e-08 414.738,414.52,0.241247,-0.370633,-414.783 0.0768133,0.076773,9.0979e-05,9.51431e-05,0.0768217
78 rs2230115,rs35843327,rs4674322,rs6726695,rs832805 0 5.93001e+06 inf 5 0 1.96888e-08 7.97786e-09,3.5803e-08 337.839,337.834,-0.298213,0.00475964,-338.045 0.0667213,0.0667203,8.85464e-05,8.04061e-05,0.066762
79 rs2230115,rs35843327,rs4674322,rs608047,rs832805 0 5.93e+06 inf 5 0 1.88853e-08 8.12244e-09,3.47343e-08 337.839,337.834,-0.298213,0.00474924,-338.045 0.0667213,0.0667203,8.85464e-05,8.04061e-05,0.066762
80 rs2230115,rs35843327,rs4674322,rs7573075,rs832805 0 5.93e+06 inf 5 0 1.88196e-08 7.896e-09,3.41451e-08 337.839,337.834,-0.298213,0.00474838,-338.045 0.0667213,0.0667203,8.85464e-05,8.04061e-05,0.066762
81 rs2230115,rs35843327,rs4674322,rs6723334,rs832805 0 5.93e+06 inf 5 0 1.88059e-08 7.00199e-09,3.46015e-08 337.839,337.834,-0.298213,0.0047482,-338.045 0.0667213,0.0667203,8.85464e-05,8.04061e-05,0.066762
82 rs12694440,rs2230115,rs35843327,rs4674322,rs832805 0 5.93e+06 inf 5 0 1.879e-08 6.53695e-09,3.50362e-08 0.00474799,337.839,337.834,-0.298213,-338.045 8.04061e-05,0.0667213,0.0667203,8.85464e-05,0.066762
83 rs13408305,rs2230115,rs35843327,rs4674322,rs832805 0 5.93e+06 inf 5 0 1.87781e-08 7.71174e-09,3.6002e-08 0.00474783,337.839,337.834,-0.298213,-338.045 8.04061e-05,0.0667213,0.0667203,8.85464e-05,0.066762
84 rs13382651,rs2230115,rs35843327,rs4674322,rs832805 0 5.93e+06 inf 5 0 1.87429e-08 7.29075e-09,3.57876e-08 0.00474737,337.839,337.834,-0.298213,-338.045 8.04061e-05,0.0667213,0.0667203,8.85464e-05,0.066762
85 rs1529382,rs2230115,rs35843327,rs4674322,rs832805 0 5.93e+06 inf 5 0 1.87365e-08 7.6077e-09,3.56762e-08 0.00474728,337.839,337.834,-0.298213,-338.045 8.04061e-05,0.0667213,0.0667203,8.85464e-05,0.066762
86 rs2230115,rs35843327,rs4674322,rs692049,rs832805 0 5.93e+06 inf 5 0 1.86893e-08 7.48724e-09,3.61145e-08 337.839,337.834,-0.298213,0.00474666,-338.045 0.0667213,0.0667203,8.85464e-05,8.04061e-05,0.066762
87 rs12611632,rs2230115,rs35843327,rs4674322,rs832805 0 5.93e+06 inf 5 0 1.86658e-08 7.62669e-09,3.62687e-08 0.00474635,337.839,337.834,-0.298213,-338.045 8.04061e-05,0.0667213,0.0667203,8.85464e-05,0.066762
88 rs2230115,rs35843327,rs3821035,rs4674322,rs832805 0 5.93e+06 inf 5 0 1.86645e-08 7.35291e-09,3.57916e-08 337.839,337.834,0.00474633,-0.298213,-338.045 0.0667213,0.0667203,8.04061e-05,8.85464e-05,0.066762
89 rs13412324,rs2230115,rs35843327,rs4674322,rs832805 0 5.93e+06 inf 5 0 1.86645e-08 7.63776e-09,3.65057e-08 0.00474633,337.839,337.834,-0.298213,-338.045 8.04061e-05,0.0667213,0.0667203,8.85464e-05,0.066762
90 rs2230115,rs35843327,rs3770220,rs4674322,rs832805 0 5.93e+06 inf 5 0 1.86612e-08 7.47611e-09,3.54721e-08 337.839,337.834,0.00474629,-0.298213,-338.045 0.0667213,0.0667203,8.04061e-05,8.85464e-05,0.066762
91 rs2230115,rs35843327,rs4674322,rs7582329,rs832805 0 5.93e+06 inf 5 0 1.86586e-08 7.21503e-09,3.56007e-08 337.839,337.834,-0.298213,0.00474625,-338.045 0.0667213,0.0667203,8.85464e-05,8.04061e-05,0.066762
92 rs2230115,rs35843327,rs4674322,rs6436084,rs832805 0 5.93e+06 inf 5 0 1.86564e-08 7.88812e-09,3.50017e-08 337.839,337.834,-0.298213,0.00474622,-338.045 0.0667213,0.0667203,8.85464e-05,8.04061e-05,0.066762
93 rs2230115,rs35843327,rs4674322,rs6436082,rs832805 0 5.93e+06 inf 5 0 1.86512e-08 6.7732e-09,3.33765e-08 337.839,337.834,-0.298213,0.00474615,-338.045 0.0667213,0.0667203,8.85464e-05,8.04061e-05,0.066762
94 rs2230115,rs35843327,rs4674322,rs6436083,rs832805 0 5.93e+06 inf 5 0 1.86491e-08 7.05462e-09,3.40279e-08 337.839,337.834,-0.298213,0.00474613,-338.045 0.0667213,0.0667203,8.85464e-05,8.04061e-05,0.066762
95 rs2230115,rs35358516,rs35843327,rs4674322,rs832805 0 5.93e+06 inf 5 0 1.86321e-08 7.66435e-09,3.71731e-08 337.839,0.0047459,337.834,-0.298213,-338.045 0.0667213,8.04061e-05,0.0667203,8.85464e-05,0.066762
96 rs2230115,rs35843327,rs4674322,rs7599945,rs832805 0 5.93e+06 inf 5 0 1.86314e-08 7.67832e-09,3.4808e-08 337.839,337.834,-0.298213,0.00474589,-338.045 0.0667213,0.0667203,8.85464e-05,8.04061e-05,0.066762
97 rs2230115,rs35843327,rs4674322,rs6745700,rs832805 0 5.93e+06 inf 5 0 1.86288e-08 7.51871e-09,3.47869e-08 337.839,337.834,-0.298213,0.00474586,-338.045 0.0667213,0.0667203,8.85464e-05,8.04061e-05,0.066762
98 rs2230115,rs35843327,rs4674322,rs6752977,rs832805 0 5.93e+06 inf 5 0 1.86103e-08 8.06236e-09,3.4546e-08 337.839,337.834,-0.298213,0.00474561,-338.045 0.0667213,0.0667203,8.85464e-05,8.04061e-05,0.066762
99 rs2230115,rs35843327,rs4674322,rs56923478,rs832805 0 5.93e+06 inf 5 0 1.86092e-08 7.47377e-09,3.44016e-08 337.839,337.834,-0.298213,0.0047456,-338.045 0.0667213,0.0667203,8.85464e-05,8.04061e-05,0.066762
100 rs13428906,rs2230115,rs35843327,rs4674322,rs832805 0 5.93e+06 inf 5 0 1.85916e-08 7.88902e-09,3.44637e-08 0.00474536,337.839,337.834,-0.298213,-338.045 8.04061e-05,0.0667213,0.0667203,8.85464e-05,0.066762
101 rs2230115,rs35843327,rs4674322,rs62193260,rs832805 0 5.93e+06 inf 5 0 1.85887e-08 7.18213e-09,3.36442e-08 337.839,337.834,-0.298213,0.00474532,-338.045 0.0667213,0.0667203,8.85464e-05,8.04061e-05,0.066762
102 rs2230115,rs35843327,rs4674322,rs6729341,rs832805 0 5.93e+06 inf 5 0 1.85863e-08 7.59698e-09,3.27706e-08 337.839,337.834,-0.298213,0.00474529,-338.045 0.0667213,0.0667203,8.85464e-05,8.04061e-05,0.066762
103 rs2230115,rs35843327,rs4674322,rs586194,rs832805 0 5.93e+06 inf 5 0 1.85424e-08 7.65675e-09,3.71645e-08 337.839,337.834,-0.298213,0.00474471,-338.045 0.0667213,0.0667203,8.85464e-05,8.04061e-05,0.066762
104 rs12613545,rs2230115,rs35843327,rs4674322,rs832805 0 5.93e+06 inf 5 0 1.84202e-08 7.13855e-09,3.53599e-08 0.00474308,337.839,337.834,-0.298213,-338.045 8.04061e-05,0.0667213,0.0667203,8.85464e-05,0.066762
105 rs13408427,rs2230115,rs35843327,rs4674322,rs832805 0 5.93e+06 inf 5 0 1.83605e-08 7.93808e-09,3.30502e-08 0.00474228,337.839,337.834,-0.298213,-338.045 8.04061e-05,0.0667213,0.0667203,8.85464e-05,0.066762
106 rs2230115,rs35843327,rs4674322,rs62191659,rs832805 0 5.93e+06 inf 5 0 1.83602e-08 6.74293e-09,3.36317e-08 337.839,337.834,-0.298213,0.00474228,-338.045 0.0667213,0.0667203,8.85464e-05,8.04061e-05,0.066762
107 rs2230115,rs35843327,rs4674322,rs7593544,rs832805 0 5.93e+06 inf 5 0 1.83037e-08 7.73455e-09,3.32041e-08 337.839,337.834,-0.298213,0.00474152,-338.045 0.0667213,0.0667203,8.85464e-05,8.04061e-05,0.066762
108 rs2230115,rs35843327,rs4674322,rs6436074,rs832805 0 5.93e+06 inf 5 0 1.82933e-08 7.17002e-09,3.52868e-08 337.839,337.834,-0.298213,0.00474138,-338.045 0.0667213,0.0667203,8.85464e-05,8.04061e-05,0.066762
109 rs2230115,rs35843327,rs4674322,rs6436073,rs832805 0 5.93e+06 inf 5 0 1.82867e-08 7.22234e-09,3.59125e-08 337.839,337.834,-0.298213,0.00474129,-338.045 0.0667213,0.0667203,8.85464e-05,8.04061e-05,0.066762
110 rs2230115,rs35843327,rs4674322,rs6436081,rs832805 0 5.93e+06 inf 5 0 1.8244e-08 7.05881e-09,3.52186e-08 337.839,337.834,-0.298213,0.00474072,-338.045 0.0667213,0.0667203,8.85464e-05,8.04061e-05,0.066762
111 rs2230115,rs35843327,rs4674322,rs7594046,rs832805 0 5.93e+06 inf 5 0 1.81184e-08 6.69422e-09,3.38077e-08 337.839,337.834,-0.298213,0.00473902,-338.045 0.0667213,0.0667203,8.85464e-05,8.04061e-05,0.066762
112 rs2230115,rs35843327,rs4674322,rs62191658,rs832805 0 5.93e+06 inf 5 0 1.80452e-08 7.20982e-09,3.41041e-08 337.839,337.834,-0.298213,0.00473803,-338.045 0.0667213,0.0667203,8.85464e-05,8.04061e-05,0.066762
113 rs2230115,rs35843327,rs4674322,rs7603912,rs832805 0 5.92999e+06 inf 5 0 1.65465e-08 6.59651e-09,3.10117e-08 337.839,337.833,-0.298212,0.00471705,-338.045 0.0667213,0.0667203,8.85464e-05,8.04061e-05,0.066762
114 rs2230115,rs35843327,rs4674322,rs691625,rs832805 0 5.92999e+06 inf 5 0 1.64979e-08 6.41477e-09,3.117e-08 337.839,337.833,-0.298212,0.00471634,-338.045 0.0667213,0.0667203,8.85464e-05,8.04061e-05,0.066762
115 rs2230115,rs35843327,rs4674322,rs4674337,rs832805 0 5.92999e+06 inf 5 0 1.59565e-08 5.89895e-09,3.07321e-08 337.839,337.833,-0.298212,0.00470839,-338.045 0.0667213,0.0667203,8.85464e-05,8.04061e-05,0.066762
116 rs2230115,rs35843327,rs4674322,rs6436085,rs832805 0 5.92999e+06 inf 5 0 1.56844e-08 5.14631e-09,3.1553e-08 337.839,337.833,-0.298212,0.00470432,-338.044 0.0667213,0.0667203,8.85464e-05,8.04061e-05,0.066762
117 rs2230115,rs35843327,rs4672901,rs4674322,rs832805 0 5.92998e+06 inf 5 0 1.5152e-08 5.12907e-09,3.03516e-08 337.839,337.833,0.00469619,-0.298212,-338.044 0.0667213,0.0667203,8.04061e-05,8.85464e-05,0.066762
118 rs2230115,rs35843327,rs4674322,rs7355239,rs832805 0 5.92998e+06 inf 5 0 1.47365e-08 4.97088e-09,2.89708e-08 337.839,337.833,-0.298212,0.00468969,-338.044 0.0667213,0.0667203,8.85464e-05,8.04061e-05,0.066762
119 rs2230115,rs35843327,rs4674322,rs690882,rs832805 0 5.92998e+06 inf 5 0 1.83413e-08 7.33716e-09,3.56201e-08 337.838,337.833,-0.298211,0.00465685,-338.044 0.0667212,0.0667203,8.85462e-05,7.98293e-05,0.0667619
120 rs2230115,rs35843327,rs3770219,rs4674322,rs832805 0 5.92998e+06 inf 5 0 1.84601e-08 7.95299e-09,3.47657e-08 337.838,337.833,0.00464707,-0.298211,-338.044 0.0667211,0.0667202,7.98292e-05,8.85461e-05,0.0667619
121 rs2230115,rs35843327,rs4674322,rs6436086,rs832805 0 5.92998e+06 inf 5 0 1.83494e-08 7.56175e-09,3.589e-08 337.838,337.833,-0.298211,0.0046456,-338.044 0.0667211,0.0667202,8.85461e-05,7.98292e-05,0.0667619
122 rs2230115,rs35843327,rs4674322,rs691140,rs832805 0 5.92922e+06 inf 5 0 1.33103e-08 4.57159e-09,2.66443e-08 337.795,337.794,-0.298131,0.000825875,-338.005 0.0667171,0.0667169,8.85353e-05,5.43488e-05,0.0667585
123 rs2230115,rs35843327,rs4674322,rs832805 0 5.92917e+06 inf 4 -nan 4.86314e-09 5.86662e-10,1.38133e-08 337.793,337.791,-0.298127,-338.003 0.0667169,0.0667167,8.85348e-05,0.0667583
124 rs2230115,rs2303564,rs35843327,rs4674322,rs832805 0 5.92917e+06 inf 5 0 6.07995e-09 1.18038e-09,1.50381e-08 337.793,-4.29903e-05,337.792,-0.298127,-338.003 0.0667169,0.000274021,0.066717,8.85348e-05,0.0667583
125 rs2230115,rs35472563,rs35843327,rs4674322,rs832805 0 5.92917e+06 inf 5 0 5.57167e-09 8.85846e-10,1.47228e-08 337.793,7.67578e-05,337.791,-0.298127,-338.003 0.0667169,0.000227206,0.0667168,8.85348e-05,0.0667583
126 rs2230115,rs35475810,rs35843327,rs7355239,rs832805 0 4.72556e+06 inf 5 0 1.40449e-08 4.5683e-09,2.73234e-08 267.6,0.398872,267.357,-0.127269,-267.722 0.0596751,0.000161606,0.0596212,9.59089e-05,0.0597025
127 rs2230115,rs35475810,rs35843327,rs4672901,rs832805 0 4.7255e+06 inf 5 0 1.45547e-08 4.59939e-09,2.89977e-08 267.598,0.398864,267.356,-0.12726,-267.721 0.0596751,0.000161606,0.0596212,9.59088e-05,0.0597025
128 rs2230115,rs35475810,rs35843327,rs6436085,rs832805 0 4.72542e+06 inf 5 0 1.52084e-08 5.4813e-09,2.95569e-08 267.596,0.398854,267.354,-0.127249,-267.719 0.0596751,0.000161606,0.0596212,9.59088e-05,0.0597025
129 rs2230115,rs35475810,rs35843327,rs4674337,rs832805 0 4.72539e+06 inf 5 0 1.55428e-08 5.69561e-09,2.92598e-08 267.595,0.398849,267.353,-0.127243,-267.718 0.0596751,0.000161606,0.0596212,9.59088e-05,0.0597025
130 rs2230115,rs35475810,rs35843327,rs691625,rs832805 0 4.72531e+06 inf 5 0 1.62088e-08 5.32921e-09,3.13516e-08 267.593,0.398839,267.351,-0.127232,-267.716 0.0596751,0.000161606,0.0596213,9.59088e-05,0.0597025
131 rs2230115,rs35475810,rs35843327,rs7603912,rs832805 0 4.72531e+06 inf 5 0 1.62687e-08 5.33441e-09,3.1151e-08 267.593,0.398838,267.351,-0.127231,-267.716 0.0596751,0.000161606,0.0596213,9.59088e-05,0.0597025
132 rs2230115,rs35475810,rs35843327,rs62191658,rs832805 0 4.72512e+06 inf 5 0 1.81161e-08 6.89053e-09,3.36196e-08 267.588,0.398812,267.346,-0.127202,-267.711 0.0596751,0.000161605,0.0596213,9.59087e-05,0.0597025
133 rs2230115,rs35475810,rs35843327,rs7594046,rs832805 0 4.72511e+06 inf 5 0 1.82065e-08 7.23882e-09,3.39819e-08 267.588,0.398811,267.346,-0.1272,-267.711 0.0596751,0.000161605,0.0596213,9.59087e-05,0.0597025
134 rs2230115,rs35475810,rs35843327,rs6436081,rs832805 0 4.72509e+06 inf 5 0 1.83616e-08 7.64423e-09,3.46157e-08 267.588,0.398809,267.345,-0.127198,-267.71 0.0596751,0.000161605,0.0596213,9.59087e-05,0.0597025
135 rs2230115,rs35475810,rs35843327,rs6436073,rs832805 0 4.72509e+06 inf 5 0 1.84143e-08 6.92146e-09,3.5117e-08 267.588,0.398808,267.345,-0.127197,-267.71 0.0596751,0.000161605,0.0596213,9.59087e-05,0.0597025
136 rs2230115,rs35475810,rs35843327,rs6436074,rs832805 0 4.72509e+06 inf 5 0 1.84224e-08 7.30708e-09,3.43566e-08 267.588,0.398808,267.345,-0.127197,-267.71 0.0596751,0.000161605,0.0596213,9.59087e-05,0.0597025
137 rs2230115,rs35475810,rs35843327,rs7593544,rs832805 0 4.72508e+06 inf 5 0 1.84353e-08 6.89917e-09,3.40266e-08 267.588,0.398808,267.345,-0.127197,-267.71 0.0596751,0.000161605,0.0596213,9.59087e-05,0.0597025
138 rs2230115,rs35475810,rs35843327,rs62191659,rs832805 0 4.72508e+06 inf 5 0 1.8505e-08 6.67991e-09,3.53569e-08 267.587,0.398807,267.345,-0.127196,-267.71 0.0596751,0.000161605,0.0596213,9.59087e-05,0.0597025
139 rs13408427,rs2230115,rs35475810,rs35843327,rs832805 0 4.72508e+06 inf 5 0 1.85054e-08 7.25551e-09,3.4879e-08 -0.127196,267.587,0.398807,267.345,-267.71 9.59087e-05,0.0596751,0.000161605,0.0596213,0.0597025
140 rs12613545,rs2230115,rs35475810,rs35843327,rs832805 0 4.72507e+06 inf 5 0 1.85791e-08 7.10299e-09,3.50727e-08 -0.127195,267.587,0.398806,267.345,-267.71 9.59087e-05,0.0596751,0.000161605,0.0596213,0.0597025
141 rs2230115,rs35475810,rs35843327,rs586194,rs832805 0 4.72505e+06 inf 5 0 1.87301e-08 7.77248e-09,3.33332e-08 267.587,0.398804,267.344,-0.127192,-267.709 0.0596751,0.000161605,0.0596213,9.59087e-05,0.0597025
142 rs2230115,rs35475810,rs35843327,rs6729341,rs832805 0 4.72505e+06 inf 5 0 1.87844e-08 7.37596e-09,3.60221e-08 267.587,0.398803,267.344,-0.127192,-267.709 0.0596751,0.000161605,0.0596213,9.59087e-05,0.0597025
143 rs2230115,rs35475810,rs35843327,rs62193260,rs832805 0 4.72505e+06 inf 5 0 1.87873e-08 8.09654e-09,3.36079e-08 267.587,0.398803,267.344,-0.127191,-267.709 0.0596751,0.000161605,0.0596213,9.59087e-05,0.0597025
144 rs13428906,rs2230115,rs35475810,rs35843327,rs832805 0 4.72505e+06 inf 5 0 1.87909e-08 8.00407e-09,3.53237e-08 -0.127191,267.587,0.398803,267.344,-267.709 9.59087e-05,0.0596751,0.000161605,0.0596213,0.0597025
145 rs2230115,rs35475810,rs35843327,rs56923478,rs832805 0 4.72505e+06 inf 5 0 1.88126e-08 7.34402e-09,3.45058e-08 267.587,0.398802,267.344,-0.127191,-267.709 0.0596751,0.000161605,0.0596213,9.59087e-05,0.0597025
146 rs2230115,rs35475810,rs35843327,rs6752977,rs832805 0 4.72505e+06 inf 5 0 1.8814e-08 7.53179e-09,3.51341e-08 267.587,0.398802,267.344,-0.127191,-267.709 0.0596751,0.000161605,0.0596213,9.59087e-05,0.0597025
147 rs2230115,rs35475810,rs35843327,rs6745700,rs832805 0 4.72504e+06 inf 5 0 1.88368e-08 7.13642e-09,3.54436e-08 267.587,0.398802,267.344,-0.127191,-267.709 0.0596751,0.000161605,0.0596213,9.59087e-05,0.0597025
148 rs2230115,rs35475810,rs35843327,rs7599945,rs832805 0 4.72504e+06 inf 5 0 1.88401e-08 7.27125e-09,3.4212e-08 267.587,0.398802,267.344,-0.127191,-267.709 0.0596751,0.000161605,0.0596213,9.59087e-05,0.0597025
149 rs2230115,rs35358516,rs35475810,rs35843327,rs832805 0 4.72504e+06 inf 5 0 1.8841e-08 8.26758e-09,3.60751e-08 267.587,-0.127191,0.398802,267.344,-267.709 0.0596751,9.59087e-05,0.000161605,0.0596213,0.0597025
150 rs2230115,rs35475810,rs35843327,rs6436083,rs832805 0 4.72504e+06 inf 5 0 1.8862e-08 7.25799e-09,3.35626e-08 267.586,0.398802,267.344,-0.12719,-267.709 0.0596751,0.000161605,0.0596213,9.59087e-05,0.0597025
151 rs2230115,rs35475810,rs35843327,rs6436082,rs832805 0 4.72504e+06 inf 5 0 1.88646e-08 7.58747e-09,3.51162e-08 267.586,0.398802,267.344,-0.12719,-267.709 0.0596751,0.000161605,0.0596213,9.59087e-05,0.0597025
152 rs2230115,rs35475810,rs35843327,rs6436084,rs832805 0 4.72504e+06 inf 5 0 1.8871e-08 8.03234e-09,3.77699e-08 267.586,0.398802,267.344,-0.12719,-267.709 0.0596751,0.000161605,0.0596213,9.59087e-05,0.0597025
153 rs2230115,rs35475810,rs35843327,rs7582329,rs832805 0 4.72504e+06 inf 5 0 1.88736e-08 7.35711e-09,3.36517e-08 267.586,0.398802,267.344,-0.12719,-267.709 0.0596751,0.000161605,0.0596213,9.59087e-05,0.0597025
154 rs2230115,rs35475810,rs35843327,rs3770220,rs832805 0 4.72504e+06 inf 5 0 1.88769e-08 6.75157e-09,3.46872e-08 267.586,0.398802,267.344,-0.12719,-267.709 0.0596751,0.000161605,0.0596213,9.59087e-05,0.0597025
155 rs13412324,rs2230115,rs35475810,rs35843327,rs832805 0 4.72504e+06 inf 5 0 1.88809e-08 7.69442e-09,3.62082e-08 -0.12719,267.586,0.398802,267.344,-267.709 9.59087e-05,0.0596751,0.000161605,0.0596213,0.0597025
156 rs2230115,rs35475810,rs35843327,rs3821035,rs832805 0 4.72504e+06 inf 5 0 1.8881e-08 7.19603e-09,3.6035e-08 267.586,0.398802,267.344,-0.12719,-267.709 0.0596751,0.000161605,0.0596213,9.59087e-05,0.0597025
157 rs12611632,rs2230115,rs35475810,rs35843327,rs832805 0 4.72504e+06 inf 5 0 1.88825e-08 7.6418e-09,3.56874e-08 -0.12719,267.586,0.398802,267.344,-267.709 9.59087e-05,0.0596751,0.000161605,0.0596213,0.0597025
158 rs2230115,rs35475810,rs35843327,rs692049,rs832805 0 4.72504e+06 inf 5 0 1.89116e-08 7.38974e-09,3.44679e-08 267.586,0.398801,267.344,-0.12719,-267.709 0.0596751,0.000161605,0.0596213,9.59087e-05,0.0597025
159 rs1529382,rs2230115,rs35475810,rs35843327,rs832805 0 4.72503e+06 inf 5 0 1.89699e-08 7.75607e-09,3.54726e-08 -0.127189,267.586,0.3988,267.344,-267.709 9.59087e-05,0.0596751,0.000161605,0.0596213,0.0597025
160 rs13382651,rs2230115,rs35475810,rs35843327,rs832805 0 4.72503e+06 inf 5 0 1.89779e-08 8.33607e-09,3.48552e-08 -0.127189,267.586,0.3988,267.344,-267.709 9.59087e-05,0.0596751,0.000161605,0.0596213,0.0597025
161 rs13408305,rs2230115,rs35475810,rs35843327,rs832805 0 4.72503e+06 inf 5 0 1.90213e-08 7.36408e-09,3.48891e-08 -0.127188,267.586,0.3988,267.344,-267.708 9.59087e-05,0.0596751,0.000161605,0.0596213,0.0597025
162 rs12694440,rs2230115,rs35475810,rs35843327,rs832805 0 4.72502e+06 inf 5 0 1.9036e-08 7.37445e-09,3.44863e-08 -0.127188,267.586,0.398799,267.344,-267.708 9.59087e-05,0.0596751,0.000161605,0.0596213,0.0597025
163 rs2230115,rs35475810,rs35843327,rs6723334,rs832805 0 4.72502e+06 inf 5 0 1.90557e-08 7.66527e-09,3.43207e-08 267.586,0.398799,267.343,-0.127187,-267.708 0.0596751,0.000161605,0.0596213,9.59087e-05,0.0597025
164 rs2230115,rs35475810,rs35843327,rs7573075,rs832805 0 4.72502e+06 inf 5 0 1.90726e-08 8.20593e-09,3.57723e-08 267.586,0.398799,267.343,-0.127187,-267.708 0.0596751,0.000161605,0.0596213,9.59087e-05,0.0597025
165 rs2230115,rs35475810,rs35843327,rs608047,rs832805 0 4.72501e+06 inf 5 0 1.91538e-08 7.67826e-09,3.51021e-08 267.586,0.398798,267.343,-0.127186,-267.708 0.0596751,0.000161605,0.0596213,9.59087e-05,0.0597025
166 rs2230115,rs35475810,rs35843327,rs6726695,rs832805 0 4.72492e+06 inf 5 0 2.01475e-08 8.56366e-09,3.66158e-08 267.583,0.398785,267.341,-0.127171,-267.706 0.0596751,0.000161605,0.0596213,9.59087e-05,0.0597025
167 rs2230115,rs35475810,rs35843327,rs690882,rs832805 0 4.71417e+06 inf 5 0 1.84175e-08 7.73509e-09,3.2821e-08 266.935,0.395808,266.693,-0.124198,-267.055 0.0596073,0.000161022,0.0595533,9.48797e-05,0.059634
168 rs2230115,rs35475810,rs35843327,rs6436086,rs832805 0 4.71416e+06 inf 5 0 1.8427e-08 6.87497e-09,3.38801e-08 266.935,0.395808,266.693,-0.124198,-267.055 0.0596073,0.000161022,0.0595533,9.48797e-05,0.059634
169 rs2230115,rs35475810,rs35843327,rs3770219,rs832805 0 4.71415e+06 inf 5 0 1.85631e-08 7.34071e-09,3.41837e-08 266.935,0.395806,266.692,-0.124196,-267.054 0.0596073,0.000161022,0.0595533,9.48797e-05,0.059634
170 rs2230115,rs35475810,rs6720523,rs7355239,rs832805 0 4.6387e+06 inf 5 0 1.40695e-08 4.49522e-09,2.77502e-08 265.352,0.395528,265.111,-0.126198,-265.473 0.0596827,0.000161579,0.0596288,9.58844e-05,0.0597101
171 rs2230115,rs35475810,rs4672901,rs6720523,rs832805 0 4.63864e+06 inf 5 0 1.45779e-08 4.97242e-09,2.90058e-08 265.35,0.39552,-0.126189,265.11,-265.471 0.0596827,0.000161579,9.58844e-05,0.0596288,0.0597101
172 rs2230115,rs35475810,rs6436085,rs6720523,rs832805 0 4.63856e+06 inf 5 0 1.523e-08 5.41347e-09,3.16271e-08 265.348,0.39551,-0.126177,265.108,-265.47 0.0596827,0.000161579,9.58843e-05,0.0596288,0.0597101
173 rs2230115,rs35475810,rs4674337,rs6720523,rs832805 0 4.63853e+06 inf 5 0 1.55635e-08 5.98926e-09,2.9594e-08 265.347,0.395505,-0.126172,265.107,-265.469 0.0596827,0.000161579,9.58843e-05,0.0596288,0.0597101
174 rs2230115,rs35475810,rs6720523,rs691625,rs832805 0 4.63846e+06 inf 5 0 1.62279e-08 5.99628e-09,3.03702e-08 265.345,0.395495,265.105,-0.126161,-265.467 0.0596827,0.000161579,0.0596288,9.58843e-05,0.0597101
175 rs2230115,rs35475810,rs6720523,rs7603912,rs832805 0 4.63845e+06 inf 5 0 1.62876e-08 6.87475e-09,3.24595e-08 265.345,0.395494,265.105,-0.12616,-265.466 0.0596827,0.000161579,0.0596288,9.58843e-05,0.0597101
176 rs2230115,rs35475810,rs62191658,rs6720523,rs832805 0 4.63826e+06 inf 5 0 1.81307e-08 6.57527e-09,3.25237e-08 265.34,0.395468,-0.12613,265.1,-265.462 0.0596827,0.000161579,9.58843e-05,0.0596289,0.0597101
177 rs2230115,rs35475810,rs6720523,rs7594046,rs832805 0 4.63825e+06 inf 5 0 1.82209e-08 7.12375e-09,3.32732e-08 265.34,0.395467,265.099,-0.126129,-265.461 0.0596827,0.000161579,0.0596289,9.58843e-05,0.0597101
178 rs2230115,rs35475810,rs6436081,rs6720523,rs832805 0 4.63823e+06 inf 5 0 1.83756e-08 7.05971e-09,3.4056e-08 265.339,0.395465,-0.126127,265.099,-265.461 0.0596827,0.000161579,9.58842e-05,0.0596289,0.0597101
179 rs2230115,rs35475810,rs6436073,rs6720523,rs832805 0 4.63823e+06 inf 5 0 1.84281e-08 7.56076e-09,3.38578e-08 265.339,0.395464,-0.126126,265.099,-265.461 0.0596827,0.000161579,9.58842e-05,0.0596289,0.0597101
180 rs2230115,rs35475810,rs6436074,rs6720523,rs832805 0 4.63823e+06 inf 5 0 1.84363e-08 7.44298e-09,3.49076e-08 265.339,0.395464,-0.126126,265.099,-265.461 0.0596827,0.000161579,9.58842e-05,0.0596289,0.0597101
181 rs2230115,rs35475810,rs6720523,rs7593544,rs832805 0 4.63823e+06 inf 5 0 1.84492e-08 6.98551e-09,3.3199e-08 265.339,0.395464,265.099,-0.126125,-265.461 0.0596827,0.000161579,0.0596289,9.58842e-05,0.0597101
182 rs2230115,rs35475810,rs62191659,rs6720523,rs832805 0 4.63822e+06 inf 5 0 1.85187e-08 7.87961e-09,3.52753e-08 265.339,0.395463,-0.126124,265.099,-265.46 0.0596827,0.000161579,9.58842e-05,0.0596289,0.0597101
183 rs13408427,rs2230115,rs35475810,rs6720523,rs832805 0 4.63822e+06 inf 5 0 1.85191e-08 7.26481e-09,3.45267e-08 -0.126124,265.339,0.395463,265.099,-265.46 9.58842e-05,0.0596827,0.000161579,0.0596289,0.0597101
184 rs12613545,rs2230115,rs35475810,rs6720523,rs832805 0 4.63821e+06 inf 5 0 1.85926e-08 7.17672e-09,3.40337e-08 -0.126123,265.339,0.395462,265.098,-265.46 9.58842e-05,0.0596827,0.000161579,0.0596289,0.0597101
185 rs2230115,rs35475810,rs586194,rs6720523,rs832805 0 4.6382e+06 inf 5 0 1.87433e-08 7.61313e-09,3.56485e-08 265.339,0.39546,-0.126121,265.098,-265.46 0.0596827,0.000161579,9.58842e-05,0.0596289,0.0597101
186 rs2230115,rs35475810,rs6720523,rs6729341,rs832805 0 4.63819e+06 inf 5 0 1.87974e-08 7.25295e-09,3.42697e-08 265.338,0.395459,265.098,-0.12612,-265.46 0.0596827,0.000161579,0.0596289,9.58842e-05,0.0597101
187 rs2230115,rs35475810,rs62193260,rs6720523,rs832805 0 4.63819e+06 inf 5 0 1.88004e-08 7.29548e-09,3.53642e-08 265.338,0.395459,-0.12612,265.098,-265.46 0.0596827,0.000161579,9.58842e-05,0.0596289,0.0597101
188 rs13428906,rs2230115,rs35475810,rs6720523,rs832805 0 4.63819e+06 inf 5 0 1.8804e-08 6.74551e-09,3.63513e-08 -0.12612,265.338,0.395459,265.098,-265.46 9.58842e-05,0.0596827,0.000161579,0.0596289,0.0597101
189 rs2230115,rs35475810,rs56923478,rs6720523,rs832805 0 4.63819e+06 inf 5 0 1.88256e-08 6.83566e-09,3.4995e-08 265.338,0.395459,-0.12612,265.098,-265.46 0.0596827,0.000161579,9.58842e-05,0.0596289,0.0597101
190 rs2230115,rs35475810,rs6720523,rs6752977,rs832805 0 4.63819e+06 inf 5 0 1.8827e-08 7.52433e-09,3.46638e-08 265.338,0.395459,265.098,-0.12612,-265.46 0.0596827,0.000161579,0.0596289,9.58842e-05,0.0597101
191 rs2230115,rs35475810,rs6720523,rs6745700,rs832805 0 4.63819e+06 inf 5 0 1.88498e-08 7.2993e-09,3.4435e-08 265.338,0.395458,265.098,-0.126119,-265.46 0.0596827,0.000161579,0.0596289,9.58842e-05,0.0597101
192 rs2230115,rs35475810,rs6720523,rs7599945,rs832805 0 4.63819e+06 inf 5 0 1.8853e-08 7.07113e-09,3.63264e-08 265.338,0.395458,265.098,-0.126119,-265.46 0.0596827,0.000161579,0.0596289,9.58842e-05,0.0597101
193 rs2230115,rs35358516,rs35475810,rs6720523,rs832805 0 4.63819e+06 inf 5 0 1.88539e-08 8.00173e-09,3.57759e-08 265.338,-0.126119,0.395458,265.098,-265.46 0.0596827,9.58842e-05,0.000161579,0.0596289,0.0597101
194 rs2230115,rs35475810,rs6436083,rs6720523,rs832805 0 4.63818e+06 inf 5 0 1.88748e-08 6.44042e-09,3.43502e-08 265.338,0.395458,-0.126119,265.098,-265.46 0.0596827,0.000161579,9.58842e-05,0.0596289,0.0597101
195 rs2230115,rs35475810,rs6436082,rs6720523,rs832805 0 4.63818e+06 inf 5 0 1.88774e-08 7.52432e-09,3.49452e-08 265.338,0.395458,-0.126119,265.098,-265.46 0.0596827,0.000161579,9.58842e-05,0.0596289,0.0597101
196 rs2230115,rs35475810,rs6436084,rs6720523,rs832805 0 4.63818e+06 inf 5 0 1.88838e-08 7.45112e-09,3.3666e-08 265.338,0.395458,-0.126119,265.098,-265.46 0.0596827,0.000161579,9.58842e-05,0.0596289,0.0597101
197 rs2230115,rs35475810,rs6720523,rs7582329,rs832805 0 4.63818e+06 inf 5 0 1.88865e-08 7.30533e-09,3.49793e-08 265.338,0.395458,265.098,-0.126119,-265.46 0.0596827,0.000161579,0.0596289,9.58842e-05,0.0597101
198 rs2230115,rs35475810,rs3770220,rs6720523,rs832805 0 4.63818e+06 inf 5 0 1.88897e-08 7.19561e-09,3.65858e-08 265.338,0.395458,-0.126119,265.098,-265.46 0.0596827,0.000161579,9.58842e-05,0.0596289,0.0597101
199 rs13412324,rs2230115,rs35475810,rs6720523,rs832805 0 4.63818e+06 inf 5 0 1.88937e-08 7.39185e-09,3.57757e-08 -0.126119,265.338,0.395458,265.098,-265.46 9.58842e-05,0.0596827,0.000161579,0.0596289,0.0597101
200 rs2230115,rs35475810,rs3821035,rs6720523,rs832805 0 4.63818e+06 inf 5 0 1.88938e-08 7.49187e-09,3.45845e-08 265.338,0.395458,-0.126119,265.098,-265.46 0.0596827,0.000161579,9.58842e-05,0.0596289,0.0597101
201 rs12611632,rs2230115,rs35475810,rs6720523,rs832805 0 4.63818e+06 inf 5 0 1.88953e-08 7.02867e-09,3.48211e-08 -0.126119,265.338,0.395458,265.098,-265.46 9.58842e-05,0.0596827,0.000161579,0.0596289,0.0597101
202 rs2230115,rs35475810,rs6720523,rs692049,rs832805 0 4.63818e+06 inf 5 0 1.89243e-08 7.10629e-09,3.52678e-08 265.338,0.395457,265.098,-0.126118,-265.459 0.0596827,0.000161579,0.0596289,9.58842e-05,0.0597101
203 rs1529382,rs2230115,rs35475810,rs6720523,rs832805 0 4.63817e+06 inf 5 0 1.89825e-08 7.37863e-09,3.62248e-08 -0.126117,265.338,0.395457,265.097,-265.459 9.58842e-05,0.0596827,0.000161579,0.0596289,0.0597101
204 rs13382651,rs2230115,rs35475810,rs6720523,rs832805 0 4.63817e+06 inf 5 0 1.89905e-08 7.32005e-09,3.62649e-08 -0.126117,265.338,0.395456,265.097,-265.459 9.58842e-05,0.0596827,0.000161579,0.0596289,0.0597101
205 rs13408305,rs2230115,rs35475810,rs6720523,rs832805 0 4.63817e+06 inf 5 0 1.90338e-08 8.0125e-09,3.56469e-08 -0.126117,265.338,0.395456,265.097,-265.459 9.58842e-05,0.0596827,0.000161579,0.0596289,0.0597101
206 rs12694440,rs2230115,rs35475810,rs6720523,rs832805 0 4.63817e+06 inf 5 0 1.90485e-08 7.7685e-09,3.55861e-08 -0.126116,265.338,0.395456,265.097,-265.459 9.58842e-05,0.0596827,0.000161579,0.0596289,0.0597101
207 rs2230115,rs35475810,rs6720523,rs6723334,rs832805 0 4.63817e+06 inf 5 0 1.90681e-08 7.62764e-09,3.40261e-08 265.338,0.395455,265.097,-0.126116,-265.459 0.0596827,0.000161579,0.0596289,9.58842e-05,0.0597101
208 rs2230115,rs35475810,rs6720523,rs7573075,rs832805 0 4.63816e+06 inf 5 0 1.9085e-08 7.26647e-09,3.60138e-08 265.338,0.395455,265.097,-0.126116,-265.459 0.0596827,0.000161579,0.0596289,9.58842e-05,0.0597101
209 rs2230115,rs35475810,rs608047,rs6720523,rs832805 0 4.63816e+06 inf 5 0 1.91661e-08 7.51955e-09,3.63102e-08 265.337,0.395454,-0.126115,265.097,-265.459 0.0596827,0.000161579,9.58842e-05,0.0596289,0.0597101
210 rs2230115,rs35475810,rs6720523,rs6726695,rs832805 0 4.63806e+06 inf 5 0 2.01575e-08 8.32474e-09,3.59206e-08 265.335,0.395441,265.095,-0.1261,-265.456 0.0596827,0.000161579,0.0596289,9.58842e-05,0.0597101
211 rs2230115,rs35475810,rs6720523,rs690882,rs832805 0 4.62751e+06 inf 5 0 1.84321e-08 7.00894e-09,3.38566e-08 264.693,0.39249,264.452,-0.123152,-264.812 0.0596148,0.000160995,0.0595608,9.48553e-05,0.0596416
212 rs2230115,rs35475810,rs6436086,rs6720523,rs832805 0 4.62751e+06 inf 5 0 1.84416e-08 7.47958e-09,3.51234e-08 264.693,0.39249,-0.123152,264.452,-264.812 0.0596148,0.000160995,9.48553e-05,0.0595608,0.0596416
213 rs2230115,rs35475810,rs3770219,rs6720523,rs832805 0 4.62749e+06 inf 5 0 1.85774e-08 7.36488e-09,3.48268e-08 264.693,0.392488,-0.12315,264.452,-264.811 0.0596148,0.000160995,9.48553e-05,0.0595608,0.0596416
214 rs2230115,rs35475810,rs35843327,rs4672897,rs832805 0 4.4082e+06 inf 5 0 1.95431e-08 7.77188e-09,3.64346e-08 248.346,0.244492,248.071,0.0627777,-248.295 0.0576594,0.000146728,0.0575957,9.27057e-05,0.0576476
215 rs2230115,rs35475810,rs35695178,rs35843327,rs832805 0 4.40818e+06 inf 5 0 1.93059e-08 7.30216e-09,3.48557e-08 248.345,0.244494,0.0627744,248.07,-248.294 0.0576594,0.000146728,9.27057e-05,0.0575957,0.0576476
216 rs1541777,rs2230115,rs35475810,rs35843327,rs832805 0 4.40818e+06 inf 5 0 1.93011e-08 8.30139e-09,3.53825e-08 0.0627743,248.345,0.244494,248.07,-248.294 9.27057e-05,0.0576594,0.000146728,0.0575957,0.0576476
217 rs2230115,rs35475810,rs35843327,rs6717107,rs832805 0 4.40818e+06 inf 5 0 1.91669e-08 7.40063e-09,3.6851e-08 248.345,0.244495,248.07,0.0627725,-248.294 0.0576594,0.000146728,0.0575957,9.27057e-05,0.0576476
218 rs12694439,rs2230115,rs35475810,rs35843327,rs832805 0 4.40818e+06 inf 5 0 1.91246e-08 6.85551e-09,3.56075e-08 0.0627719,248.345,0.244496,248.07,-248.294 9.27057e-05,0.0576594,0.000146728,0.0575957,0.0576476
219 rs13022583,rs2230115,rs35475810,rs35843327,rs832805 0 4.40818e+06 inf 5 0 1.91238e-08 7.8161e-09,3.57783e-08 0.0627719,248.345,0.244496,248.07,-248.294 9.27057e-05,0.0576594,0.000146728,0.0575957,0.0576476
220 rs2230115,rs35475810,rs35843327,rs7586384,rs832805 0 4.40815e+06 inf 5 0 1.85983e-08 7.737e-09,3.37679e-08 248.345,0.2445,248.069,0.0627645,-248.293 0.0576594,0.000146728,0.0575957,9.27057e-05,0.0576476
221 rs2230115,rs35475810,rs35843327,rs6746040,rs832805 0 4.40815e+06 inf 5 0 1.85339e-08 7.04639e-09,3.54818e-08 248.345,0.244501,248.069,0.0627636,-248.293 0.0576594,0.000146728,0.0575957,9.27057e-05,0.0576476
222 rs11896209,rs2230115,rs35475810,rs35843327,rs832805 0 4.40814e+06 inf 5 0 1.84206e-08 7.23826e-09,3.51968e-08 0.0627619,248.344,0.244502,248.069,-248.293 9.27057e-05,0.0576594,0.000146728,0.0575957,0.0576476
223 rs2230115,rs35475810,rs35843327,rs4006669,rs832805 0 4.40658e+06 inf 5 0 1.92002e-08 8.30819e-09,3.45066e-08 248.247,0.245682,247.972,0.0611308,-248.197 0.0576489,0.000146219,0.0575854,9.09226e-05,0.0576375
224 rs2230115,rs2272189,rs35475810,rs35843327,rs832805 0 4.40535e+06 inf 5 0 2.36418e-08 1.06404e-08,4.20854e-08 248.164,0.0613693,0.245341,247.89,-248.114 0.0576398,9.17804e-05,0.000146503,0.0575763,0.0576283
225 rs2230115,rs35475810,rs35843327,rs4006668,rs832805 0 4.40527e+06 inf 5 0 2.17245e-08 9.18285e-09,3.89851e-08 248.162,0.245355,247.888,0.0613454,-248.112 0.0576398,0.000146503,0.0575763,9.17804e-05,0.0576283
226 rs13390199,rs2230115,rs35475810,rs35843327,rs832805 0 4.40514e+06 inf 5 0 1.90977e-08 7.27182e-09,3.51184e-08 0.0613105,248.159,0.245376,247.885,-248.109 9.17803e-05,0.0576398,0.000146503,0.0575763,0.0576283
227 rs2042803,rs2230115,rs35475810,rs35843327,rs832805 0 4.40514e+06 inf 5 0 1.89122e-08 6.69132e-09,3.6156e-08 0.0613079,248.159,0.245378,247.884,-248.109 9.17803e-05,0.0576398,0.000146503,0.0575763,0.0576283
228 rs2230115,rs35475810,rs35843327,rs6436070,rs832805 0 4.40513e+06 inf 5 0 1.87831e-08 7.16889e-09,3.45293e-08 248.159,0.245379,247.884,0.0613061,-248.109 0.0576398,0.000146503,0.0575763,9.17803e-05,0.0576283
229 rs1078803,rs2230115,rs35475810,rs35843327,rs832805 0 4.40512e+06 inf 5 0 1.86756e-08 7.0518e-09,3.4469e-08 0.0613046,248.159,0.245379,247.884,-248.109 9.17803e-05,0.0576398,0.000146503,0.0575763,0.0576283
230 rs2230115,rs35475810,rs35843327,rs4674329,rs832805 0 4.40512e+06 inf 5 0 1.86635e-08 7.04076e-09,3.47197e-08 248.159,0.24538,247.884,0.0613044,-248.109 0.0576398,0.000146503,0.0575763,9.17803e-05,0.0576283
231 rs2230115,rs35475810,rs35843327,rs6761437,rs832805 0 4.40512e+06 inf 5 0 1.8616e-08 6.97486e-09,3.46998e-08 248.158,0.24538,247.884,0.0613038,-248.109 0.0576398,0.000146503,0.0575763,9.17803e-05,0.0576283
232 rs2230115,rs35475810,rs35843327,rs7599568,rs832805 0 4.40512e+06 inf 5 0 1.86109e-08 7.19477e-09,3.52516e-08 248.158,0.24538,247.884,0.0613037,-248.109 0.0576398,0.000146503,0.0575763,9.17803e-05,0.0576283
233 rs2230115,rs35475810,rs35843327,rs7573999,rs832805 0 4.40512e+06 inf 5 0 1.86085e-08 7.03219e-09,3.46671e-08 248.158,0.24538,247.884,0.0613037,-248.109 0.0576398,0.000146503,0.0575763,9.17803e-05,0.0576283
234 rs2230115,rs35475810,rs35843327,rs7562426,rs832805 0 4.40512e+06 inf 5 0 1.85371e-08 7.56402e-09,3.43862e-08 248.158,0.245381,247.884,0.0613027,-248.109 0.0576398,0.000146503,0.0575763,9.17803e-05,0.0576283
235 rs1079177,rs2230115,rs35475810,rs35843327,rs832805 0 4.40512e+06 inf 5 0 1.85117e-08 8.1704e-09,3.35799e-08 0.0613023,248.158,0.245381,247.884,-248.109 9.17803e-05,0.0576398,0.000146503,0.0575763,0.0576283
236 rs2230115,rs35475810,rs35843327,rs4674330,rs832805 0 4.40512e+06 inf 5 0 1.85103e-08 7.67956e-09,3.39786e-08 248.158,0.245381,247.884,0.0613023,-248.109 0.0576398,0.000146503,0.0575763,9.17803e-05,0.0576283
237 rs2230115,rs35475810,rs35843327,rs3755045,rs832805 0 4.40511e+06 inf 5 0 1.84674e-08 7.12808e-09,3.52057e-08 248.158,0.245381,247.884,0.0613017,-248.108 0.0576398,0.000146503,0.0575763,9.17803e-05,0.0576283
238 rs2230115,rs35475810,rs35843327,rs3731876,rs832805 0 4.40511e+06 inf 5 0 1.84649e-08 6.90354e-09,3.40264e-08 248.158,0.245381,247.884,0.0613016,-248.108 0.0576398,0.000146503,0.0575763,9.17803e-05,0.0576283
239 rs2230115,rs2272188,rs35475810,rs35843327,rs832805 0 4.40511e+06 inf 5 0 1.84414e-08 7.44326e-09,3.44609e-08 248.158,0.0613013,0.245381,247.884,-248.108 0.0576398,9.17803e-05,0.000146503,0.0575763,0.0576283
240 rs2230115,rs35475810,rs35843327,rs6726728,rs832805 0 4.40511e+06 inf 5 0 1.84143e-08 7.49417e-09,3.44368e-08 248.158,0.245382,247.884,0.0613009,-248.108 0.0576398,0.000146503,0.0575763,9.17803e-05,0.0576283
241 rs2230115,rs35475810,rs35843327,rs6737386,rs832805 0 4.40511e+06 inf 5 0 1.84042e-08 7.72452e-09,3.5406e-08 248.158,0.245382,247.884,0.0613008,-248.108 0.0576398,0.000146503,0.0575763,9.17803e-05,0.0576283
242 rs2230115,rs2272191,rs35475810,rs35843327,rs832805 0 4.40511e+06 inf 5 0 1.84028e-08 7.04705e-09,3.33818e-08 248.158,0.0613008,0.245382,247.884,-248.108 0.0576398,9.17803e-05,0.000146503,0.0575763,0.0576283
243 rs2230115,rs35843327,rs3755045,rs6750401,rs832805 0 4.40511e+06 inf 5 0 1.84907e-08 7.40662e-09,3.58746e-08 248.158,247.884,0.061302,0.24538,-248.108 0.0576398,0.0575763,9.17803e-05,0.000146503,0.0576283
244 rs2230115,rs35475810,rs35843327,rs4674328,rs832805 0 4.4051e+06 inf 5 0 1.82565e-08 6.06814e-09,3.46249e-08 248.158,0.245383,247.884,0.0612987,-248.108 0.0576398,0.000146503,0.0575763,9.17803e-05,0.0576283
245 rs2037622,rs2230115,rs35475810,rs35843327,rs832805 0 4.4051e+06 inf 5 0 1.82287e-08 6.90047e-09,3.48764e-08 0.0612983,248.158,0.245383,247.883,-248.108 9.17803e-05,0.0576398,0.000146503,0.0575763,0.0576283
246 rs2230115,rs35475810,rs35843327,rs6436072,rs832805 0 4.4051e+06 inf 5 0 1.81525e-08 6.93654e-09,3.36122e-08 248.158,0.245384,247.883,0.0612972,-248.108 0.0576398,0.000146503,0.0575763,9.17803e-05,0.0576283
247 rs1078802,rs2230115,rs35843327,rs3755045,rs832805 0 4.40509e+06 inf 5 0 1.85288e-08 7.32391e-09,3.47524e-08 0.245377,248.158,247.883,0.0613026,-248.108 0.000146503,0.0576398,0.0575763,9.17803e-05,0.0576283
248 rs1554623,rs2230115,rs35475810,rs35843327,rs832805 0 4.40509e+06 inf 5 0 1.8032e-08 6.74786e-09,3.32013e-08 0.0612955,248.158,0.245385,247.883,-248.108 9.17803e-05,0.0576398,0.000146503,0.0575763,0.0576283
249 rs2230115,rs35475810,rs35843327,rs7595901,rs832805 0 4.40509e+06 inf 5 0 1.79409e-08 7.06321e-09,3.332e-08 248.158,0.245386,247.883,0.0612942,-248.108 0.0576398,0.000146503,0.0575763,9.17803e-05,0.0576283
250 rs2230115,rs35475810,rs35843327,rs6436069,rs832805 0 4.40509e+06 inf 5 0 1.79405e-08 7.80735e-09,3.1871e-08 248.158,0.245386,247.883,0.0612942,-248.108 0.0576398,0.000146503,0.0575763,9.17803e-05,0.0576283
251 rs1554622,rs2230115,rs35475810,rs35843327,rs832805 0 4.40508e+06 inf 5 0 1.78662e-08 6.84265e-09,3.43098e-08 0.0612931,248.158,0.245386,247.883,-248.108 9.17803e-05,0.0576398,0.000146503,0.0575763,0.0576283
252 rs2230115,rs35843327,rs3755045,rs7603660,rs832805 0 4.40508e+06 inf 5 0 1.85706e-08 6.61897e-09,3.44476e-08 248.157,247.883,0.0613031,0.245375,-248.108 0.0576398,0.0575763,9.17803e-05,0.000146503,0.0576283
253 rs2230115,rs2272192,rs35843327,rs3755045,rs832805 0 4.40508e+06 inf 5 0 1.85794e-08 6.71886e-09,3.50617e-08 248.157,0.245374,247.883,0.0613033,-248.108 0.0576398,0.000146503,0.0575763,9.17803e-05,0.0576283
254 rs2230115,rs35482367,rs35843327,rs3755045,rs832805 0 4.40507e+06 inf 5 0 1.85944e-08 7.18796e-09,3.43038e-08 248.157,0.245374,247.883,0.0613035,-248.107 0.0576398,0.000146503,0.0575763,9.17803e-05,0.0576283
255 rs2230115,rs35475810,rs35843327,rs691140,rs832805 0 4.39199e+06 inf 5 0 1.12091e-08 3.00299e-09,2.36326e-08 247.401,0.30713,247.152,-0.035913,-247.433 0.0575621,0.000142682,0.0575044,5.72996e-05,0.0575696
256 rs2230115,rs35475810,rs4672897,rs6720523,rs832805 0 4.32719e+06 inf 5 0 1.95552e-08 8.1715e-09,3.50168e-08 246.282,0.242467,0.0622586,246.009,-246.231 0.0576661,0.000146687,9.26747e-05,0.0576025,0.0576543
257 rs2230115,rs35475810,rs35695178,rs6720523,rs832805 0 4.32718e+06 inf 5 0 1.93185e-08 7.3648e-09,3.41843e-08 246.281,0.242469,0.0622553,246.008,-246.231 0.0576661,0.000146687,9.26747e-05,0.0576025,0.0576543
258 rs1541777,rs2230115,rs35475810,rs6720523,rs832805 0 4.32718e+06 inf 5 0 1.93137e-08 8.01683e-09,3.68176e-08 0.0622552,246.281,0.242469,246.008,-246.231 9.26747e-05,0.0576661,0.000146687,0.0576025,0.0576543
259 rs2230115,rs35475810,rs6717107,rs6720523,rs832805 0 4.32718e+06 inf 5 0 1.91798e-08 7.60659e-09,3.63555e-08 246.281,0.24247,0.0622534,246.008,-246.23 0.0576661,0.000146687,9.26747e-05,0.0576025,0.0576543
260 rs12694439,rs2230115,rs35475810,rs6720523,rs832805 0 4.32717e+06 inf 5 0 1.91376e-08 7.16489e-09,3.61322e-08 0.0622528,246.281,0.242471,246.008,-246.23 9.26747e-05,0.0576661,0.000146687,0.0576025,0.0576543
261 rs13022583,rs2230115,rs35475810,rs6720523,rs832805 0 4.32717e+06 inf 5 0 1.91368e-08 7.88889e-09,3.56669e-08 0.0622528,246.281,0.242471,246.008,-246.23 9.26747e-05,0.0576661,0.000146687,0.0576025,0.0576543
262 rs2230115,rs35475810,rs6720523,rs7586384,rs832805 0 4.32715e+06 inf 5 0 1.86125e-08 7.26047e-09,3.52061e-08 246.28,0.242475,246.008,0.0622454,-246.23 0.0576661,0.000146687,0.0576025,9.26747e-05,0.0576543
263 rs2230115,rs35475810,rs6720523,rs6746040,rs832805 0 4.32715e+06 inf 5 0 1.85482e-08 6.61045e-09,3.44785e-08 246.28,0.242475,246.008,0.0622445,-246.23 0.0576661,0.000146687,0.0576025,9.26747e-05,0.0576543
264 rs11896209,rs2230115,rs35475810,rs6720523,rs832805 0 4.32714e+06 inf 5 0 1.84352e-08 7.02472e-09,3.4336e-08 0.0622428,246.28,0.242476,246.007,-246.229 9.26747e-05,0.0576661,0.000146687,0.0576025,0.0576543
265 rs2230115,rs35475810,rs4006669,rs6720523,rs832805 0 4.32561e+06 inf 5 0 1.92145e-08 7.38991e-09,3.59513e-08 246.184,0.243647,0.0606254,245.911,-246.134 0.0576557,0.000146179,9.08921e-05,0.0575922,0.0576443
266 rs2230115,rs2303564,rs35475810,rs35843327,rs832805 0 4.3247e+06 inf 5 0 4.02699e-09 6.71254e-10,1.13172e-08 243.206,-0.0985128,0.288486,243.025,-243.212 0.0571204,0.000280498,0.000138494,0.0570784,0.0571218
267 rs2230115,rs2272189,rs35475810,rs6720523,rs832805 0 4.3244e+06 inf 5 0 2.36464e-08 1.05381e-08,4.11698e-08 246.102,0.0608624,0.243309,245.83,-246.052 0.0576465,9.17496e-05,0.000146463,0.057583,0.0576351
268 rs2230115,rs35475810,rs4006668,rs6720523,rs832805 0 4.32432e+06 inf 5 0 2.17329e-08 9.14875e-09,3.98865e-08 246.1,0.243323,0.0608385,245.828,-246.05 0.0576466,0.000146463,9.17496e-05,0.057583,0.0576351
269 rs13390199,rs2230115,rs35475810,rs6720523,rs832805 0 4.3242e+06 inf 5 0 1.91116e-08 7.29031e-09,3.48364e-08 0.0608036,246.097,0.243344,245.824,-246.047 9.17495e-05,0.0576466,0.000146463,0.057583,0.0576351
270 rs2042803,rs2230115,rs35475810,rs6720523,rs832805 0 4.32419e+06 inf 5 0 1.89264e-08 7.28243e-09,3.51955e-08 0.060801,246.096,0.243345,245.824,-246.047 9.17495e-05,0.0576466,0.000146463,0.057583,0.0576351
271 rs2230115,rs35475810,rs6436070,rs6720523,rs832805 0 4.32418e+06 inf 5 0 1.87976e-08 7.43729e-09,3.66675e-08 246.096,0.243346,0.0607992,245.824,-246.047 0.0576466,0.000146463,9.17495e-05,0.057583,0.0576351
272 rs1078803,rs2230115,rs35475810,rs6720523,rs832805 0 4.32418e+06 inf 5 0 1.86904e-08 7.49058e-09,3.52465e-08 0.0607977,246.096,0.243347,245.824,-246.047 9.17495e-05,0.0576466,0.000146463,0.057583,0.0576351
273 rs2230115,rs35475810,rs4674329,rs6720523,rs832805 0 4.32418e+06 inf 5 0 1.86782e-08 7.14641e-09,3.62667e-08 246.096,0.243347,0.0607975,245.824,-246.047 0.0576466,0.000146463,9.17495e-05,0.057583,0.0576351
274 rs2230115,rs35475810,rs6720523,rs6761437,rs832805 0 4.32417e+06 inf 5 0 1.86309e-08 7.63829e-09,3.58058e-08 246.096,0.243348,245.824,0.0607969,-246.047 0.0576466,0.000146463,0.057583,9.17495e-05,0.0576351
275 rs2230115,rs35475810,rs6720523,rs7599568,rs832805 0 4.32417e+06 inf 5 0 1.86258e-08 7.84261e-09,3.21333e-08 246.096,0.243348,245.824,0.0607968,-246.047 0.0576466,0.000146463,0.057583,9.17495e-05,0.0576351
276 rs2230115,rs35475810,rs6720523,rs7573999,rs832805 0 4.32417e+06 inf 5 0 1.86234e-08 7.1158e-09,3.4592e-08 246.096,0.243348,245.824,0.0607967,-246.047 0.0576466,0.000146463,0.057583,9.17495e-05,0.0576351
277 rs2230115,rs35475810,rs6720523,rs7562426,rs832805 0 4.32417e+06 inf 5 0 1.85522e-08 6.59921e-09,3.56254e-08 246.096,0.243348,245.824,0.0607957,-246.047 0.0576466,0.000146463,0.057583,9.17495e-05,0.0576351
278 rs1079177,rs2230115,rs35475810,rs6720523,rs832805 0 4.32417e+06 inf 5 0 1.85268e-08 7.17406e-09,3.66196e-08 0.0607954,246.096,0.243349,245.824,-246.047 9.17495e-05,0.0576466,0.000146463,0.057583,0.0576351
279 rs2230115,rs35475810,rs4674330,rs6720523,rs832805 0 4.32417e+06 inf 5 0 1.85254e-08 7.62507e-09,3.46557e-08 246.096,0.243349,0.0607954,245.824,-246.047 0.0576466,0.000146463,9.17495e-05,0.057583,0.0576351
280 rs2230115,rs35475810,rs3755045,rs6720523,rs832805 0 4.32417e+06 inf 5 0 1.84826e-08 6.62764e-09,3.53854e-08 246.096,0.243349,0.0607948,245.824,-246.047 0.0576466,0.000146463,9.17495e-05,0.057583,0.0576351
281 rs2230115,rs35475810,rs3731876,rs6720523,rs832805 0 4.32417e+06 inf 5 0 1.84802e-08 7.23656e-09,3.36658e-08 246.096,0.243349,0.0607947,245.824,-246.047 0.0576466,0.000146463,9.17495e-05,0.057583,0.0576351
282 rs2230115,rs2272188,rs35475810,rs6720523,rs832805 0 4.32417e+06 inf 5 0 1.84567e-08 6.7691e-09,3.57715e-08 246.096,0.0607944,0.243349,245.824,-246.047 0.0576466,9.17495e-05,0.000146463,0.057583,0.0576351
283 rs2230115,rs35475810,rs6720523,rs6726728,rs832805 0 4.32417e+06 inf 5 0 1.84297e-08 6.73758e-09,3.47424e-08 246.096,0.243349,245.824,0.060794,-246.046 0.0576466,0.000146463,0.057583,9.17495e-05,0.0576351
284 rs2230115,rs35475810,rs6720523,rs6737386,rs832805 0 4.32416e+06 inf 5 0 1.84195e-08 7.39674e-09,3.52479e-08 246.096,0.24335,245.824,0.0607939,-246.046 0.0576466,0.000146463,0.057583,9.17495e-05,0.0576351
285 rs2230115,rs2272191,rs35475810,rs6720523,rs832805 0 4.32416e+06 inf 5 0 1.84182e-08 7.55308e-09,3.45316e-08 246.096,0.0607938,0.24335,245.824,-246.046 0.0576466,9.17495e-05,0.000146463,0.057583,0.0576351
286 rs2230115,rs35475810,rs4674328,rs6720523,rs832805 0 4.32416e+06 inf 5 0 1.82722e-08 7.25225e-09,3.48484e-08 246.096,0.243351,0.0607918,245.823,-246.046 0.0576466,0.000146463,9.17495e-05,0.057583,0.0576351
287 rs2037622,rs2230115,rs35475810,rs6720523,rs832805 0 4.32416e+06 inf 5 0 1.82444e-08 6.44552e-09,3.37853e-08 0.0607914,246.096,0.243351,245.823,-246.046 9.17495e-05,0.0576466,0.000146463,0.057583,0.0576351
288 rs2230115,rs35475810,rs6436072,rs6720523,rs832805 0 4.32415e+06 inf 5 0 1.81684e-08 6.83417e-09,3.23398e-08 246.096,0.243352,0.0607903,245.823,-246.046 0.0576466,0.000146463,9.17495e-05,0.057583,0.0576351
289 rs1554623,rs2230115,rs35475810,rs6720523,rs832805 0 4.32415e+06 inf 5 0 1.80482e-08 7.61332e-09,3.36572e-08 0.0607886,246.095,0.243353,245.823,-246.046 9.17495e-05,0.0576466,0.000146463,0.057583,0.0576351
290 rs2230115,rs35475810,rs6720523,rs7595901,rs832805 0 4.32414e+06 inf 5 0 1.79573e-08 7.33822e-09,3.26312e-08 246.095,0.243353,245.823,0.0607873,-246.046 0.0576466,0.000146463,0.057583,9.17495e-05,0.0576351
291 rs2230115,rs35475810,rs6436069,rs6720523,rs832805 0 4.32414e+06 inf 5 0 1.79569e-08 6.4269e-09,3.31121e-08 246.095,0.243353,0.0607873,245.823,-246.046 0.0576466,0.000146463,9.17495e-05,0.057583,0.0576351
292 rs1554622,rs2230115,rs35475810,rs6720523,rs832805 0 4.32414e+06 inf 5 0 1.78828e-08 6.50556e-09,3.40751e-08 0.0607862,246.095,0.243354,245.823,-246.046 9.17495e-05,0.0576466,0.000146463,0.057583,0.0576351
293 rs2230115,rs35475810,rs6720523,rs691140,rs832805 0 4.31127e+06 inf 5 0 1.12666e-08 3.22944e-09,2.46127e-08 245.345,0.304586,245.099,-0.0356134,-245.377 0.0575688,0.000142649,0.0575111,5.72802e-05,0.0575764
294 rs2230115,rs35472563,rs35475810,rs35843327,rs832805 0 4.3047e+06 inf 5 0 3.4428e-09 4.64928e-10,1.01047e-08 241.969,-0.0482259,0.283013,241.744,-241.975 0.0569916,0.000230516,0.000137255,0.0569388,0.056993
295 rs115111187,rs2230115,rs35475810,rs35843327,rs832805 0 4.29498e+06 inf 5 0 5.49898e-09 8.44422e-10,1.29974e-08 0.00485807,241.363,0.280335,241.112,-241.367 6.74063e-05,0.0569283,0.000136641,0.0568694,0.0569294
296 rs2230115,rs35475810,rs35843327,rs832805 0 4.29368e+06 inf 4 -nan 2.71885e-09 2.31135e-10,8.99685e-09 241.283,0.279984,241.032,-241.289 0.05692,0.000136562,0.0568611,0.0569214
297 rs2230115,rs35843327,rs6750401,rs832805 0 4.29367e+06 inf 4 -nan 2.71429e-09 2.54344e-10,8.88163e-09 241.283,241.032,0.279983,-241.288 0.05692,0.0568611,0.000136562,0.0569214
298 rs1078802,rs2230115,rs35843327,rs832805 0 4.29365e+06 inf 4 -nan 2.70705e-09 2.16566e-10,8.88388e-09 0.279981,241.282,241.032,-241.288 0.000136562,0.05692,0.0568612,0.0569214
299 rs2230115,rs35843327,rs7603660,rs832805 0 4.29364e+06 inf 4 -nan 2.69945e-09 2.72132e-10,8.31416e-09 241.282,241.031,0.279978,-241.288 0.05692,0.0568612,0.000136562,0.0569214
300 rs2230115,rs2272192,rs35843327,rs832805 0 4.29363e+06 inf 4 -nan 2.69789e-09 2.40807e-10,8.85095e-09 241.282,0.279978,241.031,-241.288 0.05692,0.000136562,0.0568612,0.0569214
301 rs2230115,rs35482367,rs35843327,rs832805 0 4.29363e+06 inf 4 -nan 2.69529e-09 2.63147e-10,8.68145e-09 241.282,0.279977,241.031,-241.287 0.05692,0.000136562,0.0568612,0.0569214
302 rs2230115,rs2303564,rs35475810,rs6720523,rs832805 0 4.2452e+06 inf 5 0 3.94748e-09 6.33603e-10,1.14985e-08 241.191,-0.0976618,0.286103,241.012,-241.197 0.0571269,0.000280397,0.000138459,0.057085,0.0571283
303 rs2230115,rs35472563,rs35475810,rs6720523,rs832805 0 4.22559e+06 inf 5 0 3.51571e-09 5.08772e-10,1.0122e-08 239.967,-0.0478088,0.280679,239.744,-239.973 0.0569981,0.000230431,0.00013722,0.0569453,0.0569995
304 rs115111187,rs2230115,rs35475810,rs6720523,rs832805 0 4.21605e+06 inf 5 0 5.57028e-09 8.78997e-10,1.42405e-08 0.00481855,239.367,0.278026,239.119,-239.372 6.73812e-05,0.0569348,0.000136606,0.0568759,0.0569358
305 rs2230115,rs35475810,rs6720523,rs832805 0 4.21477e+06 inf 4 -nan 2.80116e-09 2.50898e-10,8.75479e-09 239.288,0.277678,239.04,-239.294 0.0569265,0.000136527,0.0568676,0.0569278
306 rs2230115,rs35843327,rs3755045,rs691140,rs832805 0 3.93531e+06 inf 5 0 1.73537e-08 6.14913e-09,3.39576e-08 217.896,217.788,0.17083,-0.0626733,-217.789 0.0545242,0.0544973,0.000105165,6.7497e-05,0.0544973
307 rs2230115,rs35843327,rs4672897,rs832805 0 3.71882e+06 inf 4 -nan 1.65198e-08 5.87055e-09,3.20205e-08 201.771,201.669,0.114347,-201.669 0.053022,0.0529951,8.77003e-05,0.0529951
308 rs2230115,rs35695178,rs35843327,rs832805 0 3.71879e+06 inf 4 -nan 1.63269e-08 5.3469e-09,3.24965e-08 201.771,0.114344,201.668,-201.668 0.053022,8.77002e-05,0.0529951,0.0529951
309 rs1541777,rs2230115,rs35843327,rs832805 0 3.71879e+06 inf 4 -nan 1.6323e-08 5.73499e-09,3.22992e-08 0.114344,201.771,201.668,-201.668 8.77002e-05,0.053022,0.0529951,0.0529951
310 rs2230115,rs35843327,rs6717107,rs832805 0 3.71878e+06 inf 4 -nan 1.62137e-08 5.86767e-09,3.22008e-08 201.771,201.668,0.114343,-201.668 0.053022,0.0529951,8.77002e-05,0.0529951
311 rs12694439,rs2230115,rs35843327,rs832805 0 3.71878e+06 inf 4 -nan 1.61793e-08 5.33912e-09,3.10292e-08 0.114342,201.771,201.668,-201.668 8.77002e-05,0.053022,0.0529951,0.0529951
312 rs13022583,rs2230115,rs35843327,rs832805 0 3.71878e+06 inf 4 -nan 1.61786e-08 5.36941e-09,3.26421e-08 0.114342,201.771,201.668,-201.668 8.77002e-05,0.053022,0.0529951,0.0529951
313 rs2230115,rs35843327,rs7586384,rs832805 0 3.71873e+06 inf 4 -nan 1.57508e-08 5.28691e-09,3.12108e-08 201.769,201.667,0.114336,-201.667 0.053022,0.0529951,8.77002e-05,0.0529951
314 rs2230115,rs35843327,rs6746040,rs832805 0 3.71872e+06 inf 4 -nan 1.56984e-08 5.42502e-09,3.06313e-08 201.769,201.666,0.114335,-201.667 0.053022,0.0529952,8.77002e-05,0.0529951
315 rs11896209,rs2230115,rs35843327,rs832805 0 3.71871e+06 inf 4 -nan 1.56061e-08 4.8934e-09,3.1358e-08 0.114334,201.769,201.666,-201.667 8.77002e-05,0.053022,0.0529952,0.0529951
316 rs2230115,rs2272189,rs35843327,rs832805 0 3.70896e+06 inf 4 -nan 1.99219e-08 7.12506e-09,3.64336e-08 200.941,0.112027,200.84,-200.841 0.0529503,8.70181e-05,0.052924,0.0529239
317 rs2230115,rs35843327,rs4006668,rs832805 0 3.7088e+06 inf 4 -nan 1.8361e-08 6.15854e-09,3.50765e-08 200.937,200.837,0.112007,-200.837 0.0529503,0.052924,8.7018e-05,0.052924
318 rs13390199,rs2230115,rs35843327,rs832805 0 3.70857e+06 inf 4 -nan 1.6217e-08 5.4362e-09,3.07749e-08 0.111977,200.932,200.832,-200.832 8.70178e-05,0.0529503,0.052924,0.052924
319 rs2042803,rs2230115,rs35843327,rs832805 0 3.70856e+06 inf 4 -nan 1.60653e-08 5.36204e-09,3.15224e-08 0.111975,200.932,200.831,-200.832 8.70178e-05,0.0529503,0.052924,0.052924
320 rs2230115,rs35843327,rs6436070,rs832805 0 3.70855e+06 inf 4 -nan 1.59597e-08 5.2121e-09,3.07021e-08 200.932,200.831,0.111973,-200.831 0.0529503,0.052924,8.70178e-05,0.052924
321 rs1078803,rs2230115,rs35843327,rs832805 0 3.70854e+06 inf 4 -nan 1.58718e-08 5.3209e-09,3.06035e-08 0.111972,200.931,200.831,-200.831 8.70178e-05,0.0529503,0.052924,0.052924
322 rs2230115,rs35843327,rs4674329,rs832805 0 3.70853e+06 inf 4 -nan 1.58618e-08 4.92518e-09,3.26083e-08 200.931,200.831,0.111972,-200.831 0.0529503,0.052924,8.70178e-05,0.052924
323 rs2230115,rs35843327,rs6761437,rs832805 0 3.70853e+06 inf 4 -nan 1.5823e-08 5.1635e-09,3.10628e-08 200.931,200.831,0.111971,-200.831 0.0529503,0.052924,8.70178e-05,0.052924
324 rs2230115,rs35843327,rs7599568,rs832805 0 3.70853e+06 inf 4 -nan 1.58188e-08 5.04182e-09,3.05352e-08 200.931,200.831,0.111971,-200.831 0.0529503,0.052924,8.70178e-05,0.052924
325 rs2230115,rs35843327,rs7573999,rs832805 0 3.70853e+06 inf 4 -nan 1.58169e-08 5.32732e-09,3.09666e-08 200.931,200.831,0.111971,-200.831 0.0529503,0.052924,8.70178e-05,0.052924
326 rs2230115,rs35843327,rs7562426,rs832805 0 3.70852e+06 inf 4 -nan 1.57585e-08 4.8888e-09,2.94277e-08 200.931,200.831,0.11197,-200.831 0.0529503,0.052924,8.70177e-05,0.052924
327 rs1079177,rs2230115,rs35843327,rs832805 0 3.70852e+06 inf 4 -nan 1.57377e-08 4.6359e-09,2.96646e-08 0.11197,200.931,200.83,-200.831 8.70177e-05,0.0529503,0.052924,0.052924
328 rs2230115,rs35843327,rs4674330,rs832805 0 3.70852e+06 inf 4 -nan 1.57365e-08 5.51306e-09,3.0915e-08 200.931,200.83,0.11197,-200.831 0.0529503,0.052924,8.70177e-05,0.052924
329 rs115111187,rs2230115,rs35843327,rs3755045,rs832805 0 3.70852e+06 inf 5 0 1.84299e-08 6.05057e-09,3.29965e-08 -0.000337091,200.932,200.831,0.111972,-200.832 6.86798e-05,0.0529504,0.0529241,8.70188e-05,0.0529241
330 rs2230115,rs35843327,rs3755045,rs832805 0 3.70852e+06 inf 4 -nan 1.57014e-08 5.22541e-09,3.10159e-08 200.931,200.83,0.11197,-200.831 0.0529503,0.052924,8.70177e-05,0.052924
331 rs2230115,rs35843327,rs3731876,rs832805 0 3.70852e+06 inf 4 -nan 1.56994e-08 5.38572e-09,3.05234e-08 200.931,200.83,0.11197,-200.831 0.0529503,0.052924,8.70177e-05,0.052924
332 rs2230115,rs2272188,rs35843327,rs832805 0 3.70851e+06 inf 4 -nan 1.56802e-08 5.69444e-09,3.0195e-08 200.931,0.111969,200.83,-200.831 0.0529503,8.70177e-05,0.052924,0.052924
333 rs2230115,rs35843327,rs6726728,rs832805 0 3.70851e+06 inf 4 -nan 1.5658e-08 4.72364e-09,3.03817e-08 200.931,200.83,0.111969,-200.831 0.0529503,0.052924,8.70177e-05,0.052924
334 rs2230115,rs2303564,rs35843327,rs3755045,rs832805 0 3.70851e+06 inf 5 0 1.6959e-08 5.52773e-09,3.12641e-08 200.931,-0.000202737,200.831,0.11197,-200.831 0.0529503,0.000282006,0.0529244,8.70177e-05,0.052924
335 rs2230115,rs35472563,rs35843327,rs3755045,rs832805 0 3.70851e+06 inf 5 0 1.64515e-08 5.25853e-09,3.18065e-08 200.931,-3.1157e-06,200.83,0.11197,-200.831 0.0529503,0.000233827,0.0529242,8.70177e-05,0.052924
336 rs2230115,rs35843327,rs6737386,rs832805 0 3.70851e+06 inf 4 -nan 1.56497e-08 5.6846e-09,3.0884e-08 200.931,200.83,0.111969,-200.831 0.0529503,0.052924,8.70177e-05,0.052924
337 rs2230115,rs2272191,rs35843327,rs832805 0 3.70851e+06 inf 4 -nan 1.56486e-08 5.30444e-09,3.15748e-08 200.931,0.111969,200.83,-200.831 0.0529503,8.70177e-05,0.052924,0.052924
338 rs2230115,rs35843327,rs4674328,rs832805 0 3.7085e+06 inf 4 -nan 1.55288e-08 5.2775e-09,2.97893e-08 200.93,200.83,0.111967,-200.83 0.0529503,0.052924,8.70177e-05,0.052924
339 rs2037622,rs2230115,rs35843327,rs832805 0 3.70849e+06 inf 4 -nan 1.5506e-08 4.82205e-09,3.02963e-08 0.111967,200.93,200.83,-200.83 8.70177e-05,0.0529503,0.052924,0.052924
340 rs2230115,rs35843327,rs6436072,rs832805 0 3.70849e+06 inf 4 -nan 1.54437e-08 5.22081e-09,3.15022e-08 200.93,200.83,0.111966,-200.83 0.0529503,0.052924,8.70177e-05,0.052924
341 rs1554623,rs2230115,rs35843327,rs832805 0 3.70848e+06 inf 4 -nan 1.5345e-08 4.85031e-09,2.94847e-08 0.111964,200.93,200.829,-200.83 8.70177e-05,0.0529503,0.052924,0.052924
342 rs2230115,rs35843327,rs7595901,rs832805 0 3.70847e+06 inf 4 -nan 1.52704e-08 4.56818e-09,3.08484e-08 200.93,200.829,0.111963,-200.83 0.0529503,0.052924,8.70177e-05,0.052924
343 rs2230115,rs35843327,rs6436069,rs832805 0 3.70847e+06 inf 4 -nan 1.52701e-08 4.75116e-09,3.18031e-08 200.93,200.829,0.111963,-200.83 0.0529503,0.052924,8.70177e-05,0.052924
344 rs1554622,rs2230115,rs35843327,rs832805 0 3.70846e+06 inf 4 -nan 1.52092e-08 5.06559e-09,3.09817e-08 0.111962,200.93,200.829,-200.829 8.70177e-05,0.0529503,0.052924,0.052924
345 rs2230115,rs35843327,rs4006669,rs832805 0 3.70566e+06 inf 4 -nan 1.6356e-08 4.92394e-09,3.18431e-08 200.689,200.59,0.110747,-200.59 0.0529296,0.0529036,8.63899e-05,0.0529036
346 rs2230115,rs3755045,rs6720523,rs832805 0 3.64033e+06 inf 4 -nan 1.58838e-08 5.34631e-09,3.00644e-08 199.393,0.111117,199.293,-199.294 0.0529551,8.69642e-05,0.0529288,0.0529288
347 rs2230115,rs34734099,rs3755045,rs832805 0 3.63976e+06 inf 4 -nan 1.58854e-08 5.54556e-09,2.97658e-08 199.38,199.28,0.11111,-199.281 0.0529552,0.0529289,8.69638e-05,0.0529288
348 rs13009016,rs2230115,rs3755045,rs832805 0 3.6362e+06 inf 4 -nan 1.58952e-08 5.28963e-09,3.01747e-08 199.199,199.299,0.111065,-199.2 0.0529291,0.0529554,8.6961e-05,0.0529291
349 rs2230115,rs3755045,rs6748412,rs832805 0 3.63335e+06 inf 4 -nan 1.59031e-08 4.9655e-09,3.17542e-08 199.234,0.111029,199.135,-199.135 0.0529556,8.69587e-05,0.0529293,0.0529293
350 rs13022721,rs2230115,rs3755045,rs832805 0 3.62634e+06 inf 4 -nan 1.59226e-08 4.89414e-09,2.92802e-08 198.975,199.075,0.110941,-198.975 0.0529298,0.0529561,8.69532e-05,0.0529298
351 rs2230115,rs2303563,rs3755045,rs832805 0 3.61856e+06 inf 4 -nan 1.59443e-08 5.68332e-09,3.29204e-08 198.897,198.798,0.110842,-198.798 0.0529567,0.0529304,8.69471e-05,0.0529303
352 rs13023453,rs2230115,rs3755045,rs832805 0 3.60935e+06 inf 4 -nan 1.59702e-08 4.81593e-09,3.09524e-08 198.587,198.687,0.110726,-198.588 0.052931,0.0529573,8.69399e-05,0.052931
353 rs16859170,rs2230115,rs3755045,rs832805 0 3.60373e+06 inf 4 -nan 1.59861e-08 5.25888e-09,3.12248e-08 198.459,198.558,0.110655,-198.459 0.0529314,0.0529577,8.69355e-05,0.0529314
354 rs2069333,rs2230115,rs3755045,rs832805 0 3.60361e+06 inf 4 -nan 1.59865e-08 4.92651e-09,3.15001e-08 198.456,198.556,0.110653,-198.457 0.0529314,0.0529577,8.69354e-05,0.0529314
355 rs2556386,rs35843327,rs3755045,rs832805 0 3.59216e+06 inf 4 -nan 1.53969e-08 4.81289e-09,2.92696e-08 -198.293,198.194,0.110501,-198.194 0.0529586,0.0529323,8.69264e-05,0.0529322
356 rs2230115,rs2710246,rs35843327,rs3755045 0 3.55827e+06 inf 4 -nan 1.60513e-08 4.50667e-09,3.17501e-08 197.512,197.414,197.414,0.110075 0.052961,0.0529346,0.0529347,8.68998e-05
357 rs2243911,rs35843327,rs3755045,rs832805 0 3.54926e+06 inf 4 -nan 1.52843e-08 5.01868e-09,2.91719e-08 -197.304,197.205,0.10995,-197.205 0.0529616,0.0529353,8.68927e-05,0.0529353
358 rs2230115,rs35843327,rs3755045,rs601462 0 3.47765e+06 inf 4 -nan 1.62444e-08 5.03227e-09,3.13873e-08 195.632,195.534,0.109032,-195.534 0.0529667,0.0529404,8.68364e-05,0.0529404
359 rs2230115,rs35843327,rs3755045,rs673262 0 3.45175e+06 inf 4 -nan 1.63073e-08 5.20263e-09,3.28798e-08 195.021,194.923,0.108694,-194.924 0.0529686,0.0529423,8.6816e-05,0.0529422
360 rs2230115,rs2577761,rs35843327,rs3755045 0 3.44139e+06 inf 4 -nan 1.63325e-08 5.78707e-09,3.13742e-08 194.776,-194.678,194.678,0.108558 0.0529693,0.052943,0.052943,8.68079e-05
361 rs2230115,rs35843327,rs3755045,rs585185 0 3.43351e+06 inf 4 -nan 1.63518e-08 5.96134e-09,3.16474e-08 194.589,194.491,0.108454,-194.491 0.0529699,0.0529436,8.68017e-05,0.0529435
362 rs2230115,rs35843327,rs3755045,rs620887 0 3.41288e+06 inf 4 -nan 1.64024e-08 5.40347e-09,3.08744e-08 194.097,194,0.108182,-194.001 0.0529714,0.0529451,8.67855e-05,0.052945
363 rs2230115,rs35843327,rs3755045,rs588770 0 3.39422e+06 inf 4 -nan 1.64484e-08 5.34338e-09,3.19149e-08 193.651,193.554,0.107934,-193.554 0.0529727,0.0529464,8.67708e-05,0.0529464
364 rs2230115,rs35843327,rs832805 0 3.24688e+06 inf 3 -nan 0.0202357 0.000521273,0.0869748 -6.12494e-05,1.01902e-05,-2.10408e-05 0.105955,0.269967,0.106884
365 rs2230115,rs35843327,rs6726695,rs832805 0 3.24688e+06 inf 4 -nan 2.14069 0.00660724,10.0795 -0.000940942,0.000378958,0.000839685,-0.000880668 0.7461,0.41077,0.704951,0.729565
366 rs2230115,rs35843327,rs608047,rs832805 0 3.24688e+06 inf 4 -nan 2.14069 0.00825105,10.536 -0.00102524,0.000414295,0.000920149,-0.000963043 0.7461,0.41077,0.704951,0.729565
367 rs2230115,rs35843327,rs7573075,rs832805 0 3.24688e+06 inf 4 -nan 2.14069 0.00505752,12.0297 -0.00103225,0.000417233,0.000926836,-0.000969889 0.7461,0.41077,0.704951,0.729565
368 rs2230115,rs35843327,rs6723334,rs832805 0 3.24688e+06 inf 4 -nan 2.14069 0.00730549,10.1551 -0.00103371,0.000417845,0.00092823,-0.000971316 0.7461,0.41077,0.704951,0.729565
369 rs12694440,rs2230115,rs35843327,rs832805 0 3.24688e+06 inf 4 -nan 0.0288054 0.000644652,0.126728 -6.35641e-06,-2.94799e-05,1.14553e-06,-8.32646e-07 0.0963147,0.0991514,0.251157,0.0994211
370 rs13408305,rs2230115,rs35843327,rs832805 0 3.24688e+06 inf 4 -nan 0.0288054 0.000830001,0.123944 -6.34004e-06,-2.94875e-05,1.14926e-06,-8.39976e-07 0.0963147,0.0991514,0.251157,0.0994211
371 rs13382651,rs2230115,rs35843327,rs832805 0 3.24688e+06 inf 4 -nan 0.0288054 0.000704474,0.119389 -6.29173e-06,-2.95098e-05,1.16027e-06,-8.61608e-07 0.0963147,0.0991514,0.251157,0.0994211
372 rs1529382,rs2230115,rs35843327,rs832805 0 3.24688e+06 inf 4 -nan 0.0288054 0.000932404,0.130527 -6.28285e-06,-2.95139e-05,1.16229e-06,-8.65585e-07 0.0963147,0.0991514,0.251157,0.0994211
373 rs2230115,rs35843327,rs692049,rs832805 0 3.24688e+06 inf 4 -nan 2.14069 0.00535942,10.0084 -0.00104619,0.000423078,0.000940146,-0.000983515 0.7461,0.41077,0.704951,0.729565
374 rs12611632,rs2230115,rs35843327,rs832805 0 3.24688e+06 inf 4 -nan 0.0288054 0.000840477,0.13169 -6.18548e-06,-2.9559e-05,1.18448e-06,-9.09189e-07 0.0963147,0.0991514,0.251157,0.0994211
375 rs2230115,rs35843327,rs3821035,rs832805 0 3.24688e+06 inf 4 -nan 2.14069 0.00721981,10.8817 -0.00104885,0.000424192,0.000942684,-0.000986113 0.7461,0.41077,0.704951,0.729565
376 rs13412324,rs2230115,rs35843327,rs832805 0 3.24688e+06 inf 4 -nan 0.0288054 0.00103655,0.125284 -6.18367e-06,-2.95598e-05,1.18489e-06,-9.10004e-07 0.0963147,0.0991514,0.251157,0.0994211
377 rs2230115,rs35843327,rs3770220,rs832805 0 3.24688e+06 inf 4 -nan 2.14069 0.0049013,11.0519 -0.00104921,0.000424342,0.000943025,-0.000986462 0.7461,0.41077,0.704951,0.729565
378 rs2230115,rs35843327,rs7582329,rs832805 0 3.24688e+06 inf 4 -nan 2.14069 0.00640658,11.7655 -0.00104949,0.00042446,0.000943294,-0.000986738 0.7461,0.41077,0.704951,0.729565
379 rs2230115,rs35843327,rs6436084,rs832805 0 3.24688e+06 inf 4 -nan 2.14069 0.0083399,11.5876 -0.00104972,0.000424557,0.000943514,-0.000986963 0.7461,0.41077,0.704951,0.729565
380 rs2230115,rs35843327,rs6436082,rs832805 0 3.24688e+06 inf 4 -nan 2.14069 0.00907166,11.1765 -0.00105028,0.000424791,0.000944046,-0.000987508 0.7461,0.41077,0.704951,0.729565
381 rs2230115,rs35843327,rs6436083,rs832805 0 3.24688e+06 inf 4 -nan 2.14069 0.00514699,10.1931 -0.0010505,0.000424885,0.000944262,-0.000987729 0.7461,0.41077,0.704951,0.729565
382 rs2230115,rs35358516,rs35843327,rs832805 0 3.24688e+06 inf 4 -nan 2.14069 0.005472,12.4488 -0.00105233,0.000946005,0.000425651,-0.000989514 0.7461,0.704951,0.41077,0.729565
383 rs2230115,rs35843327,rs7599945,rs832805 0 3.24688e+06 inf 4 -nan 2.14069 0.00776248,10.7788 -0.0010524,0.000425682,0.000946076,-0.000989586 0.7461,0.41077,0.704951,0.729565
384 rs2230115,rs35843327,rs6745700,rs832805 0 3.24688e+06 inf 4 -nan 2.14069 0.00902432,11.7481 -0.00105269,0.000425802,0.000946348,-0.000989864 0.7461,0.41077,0.704951,0.729565
385 rs2230115,rs35843327,rs6752977,rs832805 0 3.24688e+06 inf 4 -nan 2.14069 0.00363106,10.5441 -0.00105467,0.000426635,0.000948246,-0.000991807 0.7461,0.41077,0.704951,0.729565
386 rs2230115,rs35843327,rs56923478,rs832805 0 3.24688e+06 inf 4 -nan 2.14069 0.00566544,11.7135 -0.00105479,0.000426685,0.00094836,-0.000991924 0.7461,0.41077,0.704951,0.729565
387 rs13428906,rs2230115,rs35843327,rs832805 0 3.24688e+06 inf 4 -nan 0.0288054 0.00091154,0.131459 -6.08311e-06,-2.96063e-05,1.2078e-06,-9.55033e-07 0.0963147,0.0991514,0.251157,0.0994211
388 rs2230115,rs35843327,rs62193260,rs832805 0 3.24688e+06 inf 4 -nan 2.14069 0.00650295,11.5809 -0.001057,0.000427608,0.000950462,-0.000994076 0.7461,0.41077,0.704951,0.729565
389 rs2230115,rs35843327,rs6729341,rs832805 0 3.24688e+06 inf 4 -nan 2.14069 0.00737036,11.5634 -0.00105726,0.000427717,0.00095071,-0.00099433 0.7461,0.41077,0.704951,0.729565
390 rs2230115,rs35843327,rs586194,rs832805 0 3.24688e+06 inf 4 -nan 2.14069 0.00866847,10.9399 -0.00106199,0.000429702,0.000955229,-0.000998956 0.7461,0.41077,0.704951,0.729565
391 rs2230115,rs35843327,rs3770219,rs832805 0 3.24688e+06 inf 4 -nan 1.71154 0.00605452,8.70897 -0.000845976,0.000339148,0.000750438,-0.000787869 0.667887,0.38639,0.630616,0.653193
392 rs12613545,rs2230115,rs35843327,rs832805 0 3.24688e+06 inf 4 -nan 0.0288054 0.000908444,0.123527 -5.84519e-06,-2.97163e-05,1.26201e-06,-1.06158e-06 0.0963147,0.0991514,0.251157,0.0994211
393 rs13408427,rs2230115,rs35843327,rs832805 0 3.24688e+06 inf 4 -nan 0.0288054 0.000733741,0.128504 -5.762e-06,-2.97547e-05,1.28096e-06,-1.09884e-06 0.0963147,0.0991514,0.251157,0.0994211
394 rs2230115,rs35843327,rs62191659,rs832805 0 3.24688e+06 inf 4 -nan 2.14069 0.00816201,10.4762 -0.00108172,0.000437972,0.00097406,-0.00101823 0.7461,0.41077,0.704951,0.729565
395 rs2230115,rs35843327,rs6436086,rs832805 0 3.24688e+06 inf 4 -nan 1.71154 0.00383429,9.9294 -0.000855633,0.000343197,0.000759674,-0.000797306 0.667887,0.38639,0.630616,0.653193
396 rs2230115,rs35843327,rs690882,rs832805 0 3.24688e+06 inf 4 -nan 1.71154 0.00421069,8.76406 -0.000856312,0.000343481,0.000760323,-0.000797969 0.667887,0.38639,0.630616,0.653193
397 rs2230115,rs35843327,rs7593544,rs832805 0 3.24688e+06 inf 4 -nan 2.14069 0.00707408,10.6959 -0.00108785,0.000440544,0.000979917,-0.00102423 0.7461,0.41077,0.704951,0.729565
398 rs2230115,rs35843327,rs6436074,rs832805 0 3.24688e+06 inf 4 -nan 2.14069 0.0061918,10.1813 -0.001089,0.000441022,0.000981006,-0.00102534 0.7461,0.41077,0.704951,0.729565
399 rs2230115,rs35843327,rs6436073,rs832805 0 3.24688e+06 inf 4 -nan 2.14069 0.00627604,9.40598 -0.00108971,0.000441323,0.000981691,-0.00102605 0.7461,0.41077,0.704951,0.729565
400 rs2230115,rs35843327,rs6436081,rs832805 0 3.24688e+06 inf 4 -nan 2.14069 0.00822169,11.688 -0.00109436,0.000443272,0.000986129,-0.00103059 0.7461,0.41077,0.704951,0.729565
401 rs2230115,rs35843327,rs7594046,rs832805 0 3.24688e+06 inf 4 -nan 2.14069 0.00541873,11.9693 -0.00110811,0.000449033,0.000999247,-0.00104402 0.7461,0.41077,0.704951,0.729565
402 rs2230115,rs35843327,rs62191658,rs832805 0 3.24688e+06 inf 4 -nan 2.14069 0.00590661,9.73106 -0.00111615,0.000452405,0.00100693,-0.00105188 0.7461,0.41077,0.704951,0.729565
403 rs2230115,rs35843327,rs7603912,rs832805 0 3.24688e+06 inf 4 -nan 2.14069 0.0073002,11.1182 -0.00128627,0.000523721,0.00116931,-0.00121812 0.7461,0.41077,0.704951,0.729565
404 rs2230115,rs35843327,rs691625,rs832805 0 3.24688e+06 inf 4 -nan 2.14069 0.00419403,11.4289 -0.00129199,0.000526116,0.00117476,-0.00122371 0.7461,0.41077,0.704951,0.729565
405 rs2230115,rs35843327,rs4674337,rs832805 0 3.24688e+06 inf 4 -nan 2.14069 0.00742175,9.82291 -0.00135642,0.000553128,0.00123627,-0.00128667 0.7461,0.41077,0.704951,0.729565
406 rs2230115,rs35843327,rs6436085,rs832805 0 3.24688e+06 inf 4 -nan 2.14069 0.00580936,11.4561 -0.00138944,0.000566968,0.00126778,-0.00131893 0.7461,0.41077,0.704951,0.729565
407 rs2230115,rs35843327,rs4672901,rs832805 0 3.24688e+06 inf 4 -nan 2.14069 0.00532954,11.7824 -0.00145535,0.000594598,0.0013307,-0.00138334 0.7461,0.41077,0.704951,0.729565
408 rs2230115,rs35843327,rs7355239,rs832805 0 3.24688e+06 inf 4 -nan 2.14069 0.00560891,10.9644 -0.00150809,0.000616706,0.00138104,-0.00143488 0.7461,0.41077,0.704951,0.729565
409 rs2230115,rs35843327,rs691140,rs832805 0 3.24688e+06 inf 4 -nan 0.08611 0.00190362,0.436093 -5.62938e-05,8.11279e-06,-5.88261e-06,-1.61982e-05 0.164922,0.275116,0.150026,0.16333
410 rs115111187,rs2230115,rs35843327,rs832805 0 3.24688e+06 inf 4 -nan 0.0389682 0.00178773,0.168869 -5.71491e-06,-6.30337e-05,1.14061e-05,-2.17865e-05 0.166519,0.123451,0.271886,0.125208
411 rs2230115,rs2303564,rs35843327,rs832805 0 3.24688e+06 inf 4 -nan 0.0310516 0.00119336,0.114421 -6.25169e-05,9.47476e-05,5.1244e-05,-1.83274e-05 0.105354,0.347273,0.309198,0.105353
412 rs2230115,rs35472563,rs35843327,rs832805 0 3.24688e+06 inf 4 -nan 0.0302121 0.00151935,0.107807 -6.51708e-05,6.3668e-05,3.21328e-05,-2.20664e-05 0.107825,0.39567,0.301834,0.108012
413 rs2230115,rs35843327,rs3755045,rs7575249 0 3.13193e+06 inf 4 -nan 1.71191e-08 5.97452e-09,3.35561e-08 187.175,187.081,0.104344,-187.081 0.0529916,0.0529653,8.65642e-05,0.0529653
414 rs2230115,rs34237608,rs3755045,rs832805 0 2.91284e+06 inf 4 -nan 1.85691e-08 6.89977e-09,3.42632e-08 181.451,181.361,0.101171,-181.361 0.0530076,0.0529813,8.63913e-05,0.0529813
415 rs2230115,rs35475810,rs35843327,rs4674322,rs620596 0 516619 inf 5 0 1.24022e-08 4.84701e-09,2.79988e-08 137.875,0.158198,137.733,-0.120768,-137.963 0.0895253,0.000155794,0.0894332,0.00010221,0.0895827
416 rs2230115,rs35475810,rs35843327,rs4674322,rs832798 0 507655 inf 5 0 1.2428e-08 4.47101e-09,2.70475e-08 136.679,0.156826,136.538,-0.119719,-136.767 0.0895265,0.000155794,0.0894345,0.000102211,0.089584
417 rs2230115,rs35475810,rs4674322,rs620596,rs6720523 0 474508 inf 5 0 1.23307e-08 4.90708e-09,2.83588e-08 132.162,0.151652,-0.115756,-132.246,132.026 0.0895312,0.000155796,0.000102213,0.0895887,0.0894392
418 rs2230115,rs35475810,rs4674322,rs6720523,rs832798 0 465919 inf 5 0 1.23562e-08 4.23983e-09,2.67731e-08 130.965,0.150279,-0.114705,130.83,-131.049 0.0895325,0.000155796,0.000102214,0.0894404,0.0895899
419 rs2230115,rs35843327,rs3755045,rs4674322,rs620596 0 389508 inf 5 0 4.01565e-08 2.26824e-08,6.39219e-08 103.723,103.668,0.0607403,-0.09251,-103.734 0.0775595,0.0775188,9.07184e-05,9.53142e-05,0.077568
420 rs2230115,rs35843327,rs3755045,rs4674322,rs832798 0 382770 inf 5 0 4.02255e-08 2.31418e-08,6.39483e-08 102.825,102.771,0.0602194,-0.0917075,-102.836 0.0775603,0.0775196,9.07181e-05,9.53144e-05,0.0775688
421 rs2230115,rs35843327,rs3755045,rs620596 0 184142 inf 4 -nan 3.29095e-08 1.71226e-08,5.39589e-08 48.7944,48.7696,0.027609,-48.7696 0.0532213,0.0531949,8.4211e-05,0.0531948
422 rs2230115,rs35843327,rs3755045,rs832798 0 180965 inf 4 -nan 3.29623e-08 1.71416e-08,5.38752e-08 48.3757,48.3511,0.0273767,-48.3511 0.0532216,0.0531951,8.42085e-05,0.0531951
423 rs35843327,rs3755045,rs3770214,rs3931102 0 9538.89 inf 4 -nan 3.92183e-09 3.70501e-10,1.14156e-08 11.1472,0.00622684,-11.1473,11.1528 0.0531734,8.33777e-05,0.0531734,0.0531994
424 rs35843327,rs3755045,rs673669,rs832805 0 8227.28 inf 4 -nan 3.48923e-09 2.51868e-10,1.07566e-08 -10.3609,-0.00565288,-10.366,10.3609 0.0532096,8.40687e-05,0.0532361,0.0532096
425 rs35843327,rs3755045,rs673764,rs832805 0 7726.76 inf 4 -nan 3.49499e-09 2.81209e-10,1.02115e-08 -10.0413,-0.0054749,-10.0462,10.0413 0.0532097,8.40683e-05,0.0532361,0.0532096
426 rs2556384,rs35843327,rs3755045,rs832805 0 4611.41 inf 4 -nan 3.86463e-09 3.19883e-10,1.10887e-08 -7.76476,7.76079,0.0044383,-7.76081 0.0532364,0.0532099,8.40658e-05,0.0532099
427 rs2303561,rs35843327,rs3755045,rs832805 0 3511.58 inf 4 -nan 3.84162e-09 4.22625e-10,1.13855e-08 -6.77811,6.77464,0.00388915,-6.77465 0.0532365,0.05321,8.40649e-05,0.05321
428 rs35843327,rs3755045,rs6716635,rs832805 0 3457.42 inf 4 -nan 3.84041e-09 3.87897e-10,1.14725e-08 6.72233,0.00386002,6.72578,-6.72234 0.05321,8.40649e-05,0.0532365,0.05321
429 rs35843327,rs3755045,rs4674324,rs832805 0 3346.83 inf 4 -nan 3.83791e-09 3.76619e-10,1.0559e-08 6.61425,0.00379984,6.61765,-6.61426 0.05321,8.40648e-05,0.0532365,0.05321
430 rs35843327,rs3755045,rs3770218,rs832805 0 3224.76 inf 4 -nan 3.8351e-09 3.40516e-10,1.04883e-08 6.49286,0.00373224,6.49619,-6.49287 0.0532101,8.40647e-05,0.0532365,0.05321
431 rs35475810,rs4674322,rs6720523,rs832805 0 2533.73 inf 4 -nan 3.02136e-09 4.09275e-10,8.81733e-09 1.63568e-05,1.8914e-05,-4.7219e-06,-7.72034e-06 0.000117086,6.53762e-05,0.000154608,6.01033e-05
432 rs35843327,rs3755045,rs612874,rs832805 0 2117.76 inf 4 -nan 3.80699e-09 3.43727e-10,1.05819e-08 5.2657,0.00304889,5.26842,-5.26571 0.0532101,8.40638e-05,0.0532366,0.0532101
433 rs35843327,rs3755045,rs580273,rs832805 0 1773.32 inf 4 -nan 3.79691e-09 2.77453e-10,1.00638e-08 4.82053,0.00280099,4.82302,-4.82054 0.0532102,8.40635e-05,0.0532366,0.0532101
434 rs35843327,rs3755045,rs832805,rs864990 0 1766.23 inf 4 -nan 3.79669e-09 3.33933e-10,1.1131e-08 4.81093,0.00279565,-4.81094,4.81342 0.0532102,8.40635e-05,0.0532101,0.0532366
435 rs35843327,rs3755045,rs596076,rs832805 0 1500.88 inf 4 -nan 3.78827e-09 3.5904e-10,1.10913e-08 4.43688,0.00258735,4.43918,-4.43689 0.0532102,8.40633e-05,0.0532366,0.0532102
436 rs35843327,rs3755045,rs529474,rs832805 0 1400.77 inf 4 -nan 3.78491e-09 3.1136e-10,1.12305e-08 4.28729,0.00250405,4.28952,-4.2873 0.0532102,8.40632e-05,0.0532367,0.0532102
437 rs35843327,rs3755045,rs613539,rs832805 0 1050.07 inf 4 -nan 3.77216e-09 3.03856e-10,1.07503e-08 3.71603,0.00218594,3.71797,-3.71603 0.0532102,8.40629e-05,0.0532367,0.0532102
438 rs12989189,rs2230115,rs35843327,rs3770214 0 891.808 inf 4 -nan 2.86508e-06 2.70044e-06,3.04101e-06 0.00419601,0.0546484,0.0512445,-0.0552804 9.21826e-05,0.00084739,0.000803059,0.000858004
439 rs12989189,rs2230115,rs35843327,rs3755045,rs3770214 0 888.875 inf 5 0 2.86582e-06 2.68536e-06,3.04563e-06 0.0042002,0.0546557,0.0512682,-2.18951e-05,-0.055308 9.34367e-05,0.000847811,0.000807656,7.97775e-05,0.000863867
440 rs35843327,rs3755045,rs503188,rs832805 0 885.615 inf 4 -nan 3.76548e-09 2.80542e-10,1.0857e-08 3.41538,0.00201852,3.41717,-3.41538 0.0532103,8.40628e-05,0.0532367,0.0532102
441 rs2230115,rs35843327,rs3755045,rs3770214,rs58227790 0 688.762 inf 5 0 2.23093e-06 2.0754e-06,2.37549e-06 0.0417673,0.0279479,0.000571867,-0.0412318,0.0143028 0.00073434,0.000599537,7.87071e-05,0.000730787,0.000431729
442 rs2230115,rs35843327,rs3770214,rs58227790 0 680.253 inf 4 -nan 2.19392e-06 2.04871e-06,2.35074e-06 0.0412259,0.0279289,-0.041202,0.0142929 0.000730549,0.000599532,0.000730775,0.000431727
443 rs2230115,rs35354127,rs35843327,rs3755045,rs3770214 0 612.865 inf 5 0 1.99139e-06 1.86174e-06,2.13874e-06 0.0372736,0.00471885,0.0337772,-0.000843495,-0.0381519 0.000693741,0.000172386,0.000649281,9.40073e-05,0.000718228
444 rs2230115,rs35843327,rs3755045,rs3770214,rs62191629 0 610.045 inf 5 0 1.98246e-06 1.83279e-06,2.12549e-06 0.0371879,0.0337173,-0.000831246,-0.038054,0.00467777 0.000693741,0.000649281,9.40073e-05,0.000718228,0.000172386
445 rs2230115,rs35840045,rs35843327,rs3755045,rs3770214 0 609.25 inf 5 0 1.97994e-06 1.83601e-06,2.14185e-06 0.0371637,0.00466614,0.0337004,-0.000827776,-0.0380263 0.000693741,0.000172386,0.000649281,9.40073e-05,0.000718228
446 rs2230115,rs35843327,rs3755045,rs3770214,rs6711592 0 609.138 inf 5 0 1.97958e-06 1.8348e-06,2.12897e-06 0.0371602,0.033698,-0.000827286,-0.0380224,0.00466449 0.000693741,0.000649281,9.40073e-05,0.000718228,0.000172386
447 rs11898059,rs2230115,rs35843327,rs3755045,rs3770214 0 608.375 inf 5 0 1.97716e-06 1.83171e-06,2.124e-06 0.00465329,0.0371368,0.0336816,-0.000823943,-0.0379956 0.000172386,0.000693741,0.000649281,9.40073e-05,0.000718228
448 rs2230115,rs35843327,rs3755045,rs3770214,rs61382498 0 608.25 inf 5 0 1.97677e-06 1.84173e-06,2.12526e-06 0.037133,0.033679,-0.000823396,-0.0379913,0.00465145 0.000693741,0.000649281,9.40073e-05,0.000718228,0.000172386
449 rs2230115,rs35354127,rs35843327,rs3770214 0 598.26 inf 4 -nan 1.93534e-06 1.78974e-06,2.07468e-06 0.0360591,0.00387303,0.0325633,-0.0361563 0.000680409,0.000144329,0.00063503,0.000682922
450 rs2230115,rs35843327,rs3770214,rs62191629 0 595.944 inf 4 -nan 1.928e-06 1.78371e-06,2.07559e-06 0.0359911,0.0325211,-0.0360873,0.00384423 0.000680409,0.00063503,0.000682922,0.000144329
451 rs2230115,rs35840045,rs35843327,rs3770214 0 595.291 inf 4 -nan 1.92593e-06 1.79052e-06,2.07314e-06 0.0359718,0.00383608,0.0325091,-0.0360678 0.000680409,0.000144329,0.00063503,0.000682922
452 rs2230115,rs35843327,rs3770214,rs6711592 0 595.199 inf 4 -nan 1.92564e-06 1.78895e-06,2.06377e-06 0.0359691,0.0325074,-0.0360651,0.00383493 0.000680409,0.00063503,0.000682922,0.000144329
453 rs11898059,rs2230115,rs35843327,rs3770214 0 594.571 inf 4 -nan 1.92365e-06 1.78191e-06,2.0725e-06 0.00382707,0.0359506,0.0324959,-0.0360462 0.000144329,0.000680409,0.00063503,0.000682922
454 rs2230115,rs35843327,rs3770214,rs61382498 0 594.469 inf 4 -nan 1.92332e-06 1.77927e-06,2.07818e-06 0.0359475,0.032494,-0.0360432,0.00382578 0.000680409,0.00063503,0.000682922,0.000144329
455 rs2230115,rs35843327,rs3755045,rs3770214,rs6709931 0 591.906 inf 5 0 1.92499e-06 1.78413e-06,2.06511e-06 0.0366179,0.033319,-0.000749743,-0.0374025,0.00440446 0.000693741,0.000649281,9.40073e-05,0.000718228,0.000172386
456 rs16859232,rs2230115,rs35843327,rs3755045,rs3770214 0 590.229 inf 5 0 1.91968e-06 1.78462e-06,2.07092e-06 0.00437833,0.0365634,0.0332809,-0.00074195,-0.0373402 0.000172386,0.000693741,0.000649281,9.40073e-05,0.000718228
457 rs12995175,rs2230115,rs35843327,rs3755045,rs3770214 0 590.006 inf 5 0 1.91897e-06 1.7798e-06,2.06442e-06 0.00437484,0.0365561,0.0332758,-0.000740908,-0.0373319 0.000172386,0.000693741,0.000649281,9.40073e-05,0.000718228
458 rs2162526,rs2230115,rs35843327,rs3755045,rs3770214 0 589.684 inf 5 0 1.91795e-06 1.7719e-06,2.06042e-06 0.0043698,0.0365456,0.0332685,-0.000739406,-0.0373199 0.000172386,0.000693741,0.000649281,9.40073e-05,0.000718228
459 rs2230115,rs35843327,rs3770214,rs6709931 0 580.972 inf 4 -nan 1.88056e-06 1.75181e-06,2.01881e-06 0.0355384,0.03224,-0.0356287,0.00365265 0.000680409,0.00063503,0.000682922,0.000144329
460 rs16859232,rs2230115,rs35843327,rs3770214 0 579.58 inf 4 -nan 1.87615e-06 1.74021e-06,2.03495e-06 0.00363433,0.0354951,0.0322132,-0.0355848 0.000144329,0.000680409,0.00063503,0.000682922
461 rs12995175,rs2230115,rs35843327,rs3770214 0 579.395 inf 4 -nan 1.87556e-06 1.7377e-06,2.01264e-06 0.00363188,0.0354894,0.0322096,-0.035579 0.000144329,0.000680409,0.00063503,0.000682922
462 rs2162526,rs2230115,rs35843327,rs3770214 0 579.128 inf 4 -nan 1.87472e-06 1.73714e-06,2.01684e-06 0.00362835,0.035481,0.0322044,-0.0355705 0.000144329,0.000680409,0.00063503,0.000682922
463 rs2230115,rs35843327,rs3755045,rs3770214,rs55900247 0 564.28 inf 5 0 1.8364e-06 1.69579e-06,1.97553e-06 0.0343869,0.0313892,0.00302521,-0.0350845,-0.00370489 0.000666578,0.000630004,0.000133258,0.000688999,0.000161848
464 rs2230115,rs35843327,rs3755045,rs3770214,rs71415853 0 560.392 inf 5 0 1.82523e-06 1.68186e-06,1.96483e-06 0.0342052,0.0311755,-0.000472055,-0.0347123,0.0038133 0.000665109,0.000628052,9.11458e-05,0.000683438,0.00016923
465 rs12993599,rs2230115,rs35843327,rs3755045,rs3770214 0 560.055 inf 5 0 1.82416e-06 1.68043e-06,1.97464e-06 0.00380747,0.0341949,0.031169,-0.00047047,-0.0347003 0.00016923,0.000665109,0.000628052,9.11458e-05,0.000683438
466 rs2230115,rs35843327,rs3770214,rs71415853 0 557.458 inf 4 -nan 1.80609e-06 1.67934e-06,1.94848e-06 0.0337473,0.0306911,-0.0338194,0.0033713 0.000659206,0.000621049,0.000661336,0.000146134
467 rs13004222,rs2230115,rs35843327,rs3755045,rs3770214 0 559.836 inf 5 0 1.82347e-06 1.68929e-06,1.96377e-06 0.00380368,0.0341882,0.0311647,-0.000469442,-0.0346926 0.00016923,0.000665109,0.000628052,9.11458e-05,0.000683438
468 rs12993599,rs2230115,rs35843327,rs3770214 0 557.16 inf 4 -nan 1.80515e-06 1.67549e-06,1.93848e-06 0.00336695,0.0337385,0.0306862,-0.0338104 0.000146134,0.000659206,0.000621049,0.000661336
469 rs1807165,rs2230115,rs35843327,rs3755045,rs3770214 0 559.367 inf 5 0 1.82198e-06 1.68909e-06,1.96191e-06 0.00379553,0.0341737,0.0311556,-0.000467229,-0.0346759 0.00016923,0.000665109,0.000628052,9.11458e-05,0.000683438
470 rs13004222,rs2230115,rs35843327,rs3770214 0 556.967 inf 4 -nan 1.80454e-06 1.67232e-06,1.94041e-06 0.00336413,0.0337328,0.030683,-0.0338046 0.000146134,0.000659206,0.000621049,0.000661336
471 rs2230115,rs35843327,rs3755045,rs3770214,rs56249267 0 559.264 inf 5 0 1.82051e-06 1.67966e-06,1.96698e-06 0.0342319,0.0312891,0.00297034,-0.0349021,-0.0036223 0.000666578,0.000630004,0.000133258,0.000688999,0.000161848
472 rs1807165,rs2230115,rs35843327,rs3770214 0 556.552 inf 4 -nan 1.80322e-06 1.66477e-06,1.95278e-06 0.00335805,0.0337205,0.0306762,-0.0337921 0.000146134,0.000659206,0.000621049,0.000661336
473 rs2230115,rs35843327,rs3770214,rs6718166 0 546.218 inf 4 -nan 1.77048e-06 1.63502e-06,1.8969e-06 0.0334062,0.0305012,-0.0334735,0.00320316 0.000659206,0.000621049,0.000661336,0.000146134
474 rs2230115,rs35843327,rs3755045,rs3770214,rs6718166 0 547.738 inf 5 0 1.78514e-06 1.65303e-06,1.93388e-06 0.0338047,0.0309227,-0.00041081,-0.0342505,0.00358782 0.000665109,0.000628052,9.11458e-05,0.000683438,0.00016923
475 rs2230115,rs35843327,rs3755045,rs3770214,rs4674332 0 531.23 inf 5 0 1.73198e-06 1.5988e-06,1.87856e-06 0.0297143,0.0273687,0.00237911,-0.029986,-0.00265199 0.000604987,0.000599195,0.000122683,0.000610351,0.000137475
476 rs1863703,rs2230115,rs35843327,rs3770214 0 504.233 inf 4 -nan 1.6375e-06 1.50485e-06,1.76922e-06 0.00235363,0.0306126,0.0282994,-0.0306393 0.0001389,0.000628061,0.000604514,0.000629368
477 rs1863703,rs2230115,rs35843327,rs3755045,rs3770214 0 501.564 inf 5 0 1.63891e-06 1.50304e-06,1.77521e-06 0.00243087,0.0306487,0.028343,-9.19459e-05,-0.0307593 0.000157939,0.000629043,0.000606001,8.9495e-05,0.000640121
478 rs2230115,rs35843327,rs3770214,rs6436065 0 472.728 inf 4 -nan 1.53782e-06 1.41256e-06,1.67565e-06 0.0286944,0.0272947,-0.0287217,0.00153691 0.000607536,0.000599697,0.000608879,0.000128871
479 rs2230115,rs35843327,rs3755045,rs3770214,rs6436065 0 470.9 inf 5 0 1.54194e-06 1.42338e-06,1.67332e-06 0.0287154,0.0272639,0.000194797,-0.0285638,0.00139923 0.000607609,0.000599855,8.72551e-05,0.000612971,0.000142868
480 rs2230115,rs35843327,rs3755045,rs3770214,rs4674331 0 469.619 inf 5 0 1.53664e-06 1.4145e-06,1.66736e-06 0.0286432,0.0271479,0.00152809,-0.0285554,-0.00141263 0.000607162,0.000599284,0.000129372,0.000614755,0.000150397
481 rs2230115,rs35843327,rs3755045,rs3770214,rs7603812 0 466.635 inf 5 0 1.52733e-06 1.41972e-06,1.65561e-06 0.0284156,0.0271013,0.00134457,-0.0282655,-0.0011743 0.000604128,0.000599156,0.000119831,0.000609781,0.000135884
482 rs2230115,rs35843327,rs3755045,rs3770214,rs56200903 0 466.164 inf 5 0 1.52584e-06 1.40694e-06,1.65497e-06 0.0284012,0.0270984,0.00133315,-0.0282456,-0.00115713 0.000604128,0.000599156,0.000119831,0.000609781,0.000135884
483 rs149807009,rs2230115,rs35843327,rs3755045,rs3770214 0 464.755 inf 5 0 1.5231e-06 1.40686e-06,1.64561e-06 -0.00145904,0.0284252,0.0279274,0.000565159,-0.0279418 0.000176252,0.00060532,0.000611436,7.8707e-05,0.000602266
484 rs2230115,rs35843327,rs3755045,rs3770214,rs71415857 0 461.179 inf 5 0 1.51132e-06 1.38574e-06,1.64693e-06 0.0281319,0.0268135,0.000529109,-0.0276383,0.00143932 0.000601288,0.000598823,7.88544e-05,0.000597912,0.000200757
485 rs2230115,rs35843327,rs3755045,rs3770214,rs7558110 0 460.23 inf 5 0 1.50815e-06 1.37766e-06,1.63343e-06 0.0279711,0.028062,0.000846543,-0.0271767,-0.000906171 0.000598519,0.000622336,8.89058e-05,0.000590414,0.000132459
486 rs149807009,rs2230115,rs35843327,rs3770214 0 456.513 inf 4 -nan 1.48693e-06 1.35363e-06,1.62198e-06 -0.00145619,0.0278979,0.0279074,-0.0279201 0.000176252,0.000600849,0.000611429,0.000602259
487 rs2230115,rs2272189,rs35843327,rs3770214 0 455.283 inf 4 -nan 1.48206e-06 1.35802e-06,1.61103e-06 0.0274799,0.000615528,0.0269015,-0.0269053 0.000593304,7.87068e-05,0.000598702,0.000589062
488 rs2230115,rs35843327,rs3770214,rs55900247 0 455.094 inf 4 -nan 1.48119e-06 1.35868e-06,1.6082e-06 0.0278399,0.0277628,-0.0285008,-0.000739989 0.000600963,0.000609418,0.000624994,9.55927e-05
489 rs2230115,rs35843327,rs3770214,rs4006668 0 454.504 inf 4 -nan 1.47959e-06 1.35347e-06,1.6085e-06 0.0274629,0.0269009,-0.0269047,0.000597194 0.000593304,0.000598702,0.000589062,7.87068e-05
490 rs2230115,rs35843327,rs3770214,rs71415857 0 454.356 inf 4 -nan 1.47965e-06 1.34179e-06,1.59794e-06 0.027682,0.0267918,-0.027662,0.00152171 0.000597537,0.000598814,0.000597901,0.000200381
491 rs111767800,rs2230115,rs35843327,rs3755045,rs3770214 0 456.565 inf 5 0 1.49713e-06 1.36171e-06,1.62944e-06 -0.000527171,0.0278222,0.0273029,0.000565107,-0.0273537 9.5014e-05,0.000597463,0.000603094,7.87072e-05,0.000594625
492 rs2230115,rs35843327,rs3770214,rs56249267 0 454.1 inf 4 -nan 1.47804e-06 1.35355e-06,1.60924e-06 0.0278036,0.0277285,-0.0284379,-0.000711177 0.000600963,0.000609418,0.000624994,9.55927e-05
493 rs2230115,rs35843327,rs3770214,rs4672897 0 453.654 inf 4 -nan 1.47688e-06 1.35624e-06,1.60165e-06 0.0274485,0.0269004,-0.0269041,0.000580618 0.000593387,0.000598702,0.000589063,7.92754e-05
494 rs2230115,rs35695178,rs35843327,rs3770214 0 453.554 inf 4 -nan 1.47657e-06 1.34304e-06,1.59853e-06 0.0274462,0.000578119,0.0269003,-0.0269041 0.000593387,7.92754e-05,0.000598702,0.000589063
495 rs1541777,rs2230115,rs35843327,rs3770214 0 453.552 inf 4 -nan 1.47656e-06 1.35553e-06,1.59517e-06 0.000578068,0.0274461,0.0269003,-0.026904 7.92754e-05,0.000593387,0.000598702,0.000589063
496 rs2230115,rs35843327,rs3770214,rs6717107 0 453.495 inf 4 -nan 1.47638e-06 1.34456e-06,1.60467e-06 0.0274448,0.0269003,-0.026904,0.000576645 0.000593387,0.000598702,0.000589063,7.92754e-05
497 rs12694439,rs2230115,rs35843327,rs3770214 0 453.477 inf 4 -nan 1.47632e-06 1.35135e-06,1.60417e-06 0.000576196,0.0274444,0.0269003,-0.026904 7.92754e-05,0.000593387,0.000598702,0.000589063
498 rs13022583,rs2230115,rs35843327,rs3770214 0 453.477 inf 4 -nan 1.47632e-06 1.35714e-06,1.60576e-06 0.000576187,0.0274444,0.0269003,-0.026904 7.92754e-05,0.000593387,0.000598702,0.000589063
499 rs13390199,rs2230115,rs35843327,rs3770214 0 453.409 inf 4 -nan 1.47612e-06 1.35491e-06,1.60411e-06 0.000570437,0.027438,0.0269,-0.0269037 7.87068e-05,0.000593304,0.000598702,0.000589062
500 rs2230115,rs35843327,rs3770214,rs4006669 0 453.401 inf 4 -nan 1.4761e-06 1.35868e-06,1.60153e-06 0.0274333,0.0269,-0.0269037,0.000566302 0.000593226,0.000598702,0.000589062,7.81521e-05
501 rs2042803,rs2230115,rs35843327,rs3770214 0 453.33 inf 4 -nan 1.47587e-06 1.35384e-06,1.60519e-06 0.000568466,0.0274362,0.0269,-0.0269037 7.87068e-05,0.000593304,0.000598702,0.000589062
502 rs2230115,rs35843327,rs3770214,rs6726695 0 453.284 inf 4 -nan 1.47571e-06 1.35341e-06,1.60752e-06 0.0274221,0.0268818,-0.0268839,0.000572903 0.000593085,0.000598697,0.000589056,7.94979e-05
503 rs2230115,rs35843327,rs3770214,rs6436070 0 453.275 inf 4 -nan 1.47569e-06 1.35297e-06,1.60331e-06 0.0274349,0.0268999,-0.0269036,0.000567087 0.000593304,0.000598702,0.000589062,7.87068e-05
504 rs2230115,rs35843327,rs3770214,rs7586384 0 453.253 inf 4 -nan 1.47561e-06 1.3576e-06,1.60666e-06 0.0274391,0.0269001,-0.0269038,0.000570551 0.000593387,0.000598702,0.000589063,7.92754e-05
505 rs1078803,rs2230115,rs35843327,rs3770214 0 453.229 inf 4 -nan 1.47555e-06 1.35202e-06,1.60009e-06 0.000565935,0.0274338,0.0268999,-0.0269036 7.87068e-05,0.000593304,0.000598702,0.000589062
506 rs2230115,rs35843327,rs3770214,rs6746040 0 453.226 inf 4 -nan 1.47553e-06 1.34476e-06,1.59899e-06 0.0274385,0.0269001,-0.0269038,0.000569853 0.000593387,0.000598702,0.000589063,7.92754e-05
507 rs2230115,rs35843327,rs3770214,rs4674329 0 453.224 inf 4 -nan 1.47553e-06 1.35394e-06,1.61546e-06 0.0274337,0.0268999,-0.0269036,0.000565804 0.000593304,0.000598702,0.000589062,7.87068e-05
508 rs2230115,rs35843327,rs3770214,rs6761437 0 453.204 inf 4 -nan 1.47547e-06 1.347e-06,1.60485e-06 0.0274332,0.0268999,-0.0269036,0.000565293 0.000593304,0.000598702,0.000589062,7.87068e-05
509 rs2230115,rs35843327,rs3770214,rs7599568 0 453.202 inf 4 -nan 1.47546e-06 1.35916e-06,1.6035e-06 0.0274332,0.0268999,-0.0269036,0.000565239 0.000593304,0.000598702,0.000589062,7.87068e-05
510 rs2230115,rs35843327,rs3770214,rs7573999 0 453.201 inf 4 -nan 1.47546e-06 1.36157e-06,1.59461e-06 0.0274332,0.0268999,-0.0269036,0.000565213 0.000593304,0.000598702,0.000589062,7.87068e-05
511 rs11896209,rs2230115,rs35843327,rs3770214 0 453.177 inf 4 -nan 1.47537e-06 1.34376e-06,1.59986e-06 0.000568623,0.0274373,0.0269,-0.0269037 7.92754e-05,0.000593387,0.000598702,0.000589063
512 rs2230115,rs35843327,rs3770214,rs7562426 0 453.17 inf 4 -nan 1.47536e-06 1.35515e-06,1.60428e-06 0.0274324,0.0268998,-0.0269035,0.000564444 0.000593304,0.000598702,0.000589062,7.87068e-05
513 rs1079177,rs2230115,rs35843327,rs3770214 0 453.16 inf 4 -nan 1.47533e-06 1.34734e-06,1.5948e-06 0.000564169,0.0274322,0.0268998,-0.0269035 7.87068e-05,0.000593304,0.000598702,0.000589062
514 rs2230115,rs35843327,rs3770214,rs4674330 0 453.159 inf 4 -nan 1.47533e-06 1.35787e-06,1.5941e-06 0.0274322,0.0268998,-0.0269035,0.000564154 0.000593304,0.000598702,0.000589062,7.87068e-05
515 rs2230115,rs35843327,rs3755045,rs3770214 0 453.141 inf 4 -nan 1.47527e-06 1.35037e-06,1.60575e-06 0.0274317,0.0268998,0.000563691,-0.0269035 0.000593304,0.000598702,7.87068e-05,0.000589062
516 rs2230115,rs35843327,rs3731876,rs3770214 0 453.14 inf 4 -nan 1.47526e-06 1.34993e-06,1.60117e-06 0.0274317,0.0268998,0.000563664,-0.0269035 0.000593304,0.000598702,7.87068e-05,0.000589062
517 rs2230115,rs2272188,rs35843327,rs3770214 0 453.129 inf 4 -nan 1.47523e-06 1.34315e-06,1.60354e-06 0.0274315,0.000563409,0.0268998,-0.0269035 0.000593304,7.87068e-05,0.000598702,0.000589062
518 rs2230115,rs35843327,rs3770214,rs6726728 0 453.118 inf 4 -nan 1.4752e-06 1.35183e-06,1.60531e-06 0.0274312,0.0268998,-0.0269035,0.000563116 0.000593304,0.000598702,0.000589062,7.87068e-05
519 rs2230115,rs35843327,rs3770214,rs6737386 0 453.114 inf 4 -nan 1.47518e-06 1.35296e-06,1.59819e-06 0.0274311,0.0268998,-0.0269035,0.000563006 0.000593304,0.000598702,0.000589062,7.87068e-05
520 rs2230115,rs2272191,rs35843327,rs3770214 0 453.113 inf 4 -nan 1.47518e-06 1.35113e-06,1.60496e-06 0.0274311,0.000562991,0.0268998,-0.0269035 0.000593304,7.87068e-05,0.000598702,0.000589062
521 rs2230115,rs35843327,rs3770214,rs4674328 0 453.05 inf 4 -nan 1.47498e-06 1.35529e-06,1.60967e-06 0.0274296,0.0268998,-0.0269034,0.000561401 0.000593304,0.000598702,0.000589062,7.87068e-05
522 rs2037622,rs2230115,rs35843327,rs3770214 0 453.038 inf 4 -nan 1.47494e-06 1.35793e-06,1.60035e-06 0.000561098,0.0274293,0.0268997,-0.0269034 7.87068e-05,0.000593304,0.000598702,0.000589062
523 rs2230115,rs35843327,rs3770214,rs6436072 0 453.006 inf 4 -nan 1.47484e-06 1.34836e-06,1.60227e-06 0.0274286,0.0268997,-0.0269034,0.000560266 0.000593304,0.000598702,0.000589062,7.87068e-05
524 rs1554623,rs2230115,rs35843327,rs3770214 0 452.954 inf 4 -nan 1.47468e-06 1.34673e-06,1.59906e-06 0.000558947,0.0274273,0.0268997,-0.0269033 7.87068e-05,0.000593304,0.000598702,0.000589062
525 rs2230115,rs35843327,rs3770214,rs7595901 0 452.915 inf 4 -nan 1.47455e-06 1.35768e-06,1.60936e-06 0.0274264,0.0268996,-0.0269033,0.000557945 0.000593304,0.000598702,0.000589062,7.87068e-05
526 rs2230115,rs35843327,rs3770214,rs6436069 0 452.915 inf 4 -nan 1.47455e-06 1.35197e-06,1.60296e-06 0.0274264,0.0268996,-0.0269033,0.000557941 0.000593304,0.000598702,0.000589062,7.87068e-05
527 rs1554622,rs2230115,rs35843327,rs3770214 0 452.883 inf 4 -nan 1.47445e-06 1.35125e-06,1.60567e-06 0.000557122,0.0274256,0.0268996,-0.0269033 7.87068e-05,0.000593304,0.000598702,0.000589062
528 rs2230115,rs35843327,rs3770214,rs608047 0 452.879 inf 4 -nan 1.47442e-06 1.35579e-06,1.5975e-06 0.0274127,0.0268818,-0.0268839,0.000562508 0.000593085,0.000598697,0.000589056,7.94979e-05
529 rs2230115,rs35843327,rs3770214,rs7573075 0 452.845 inf 4 -nan 1.47432e-06 1.3453e-06,1.60132e-06 0.027412,0.0268818,-0.0268839,0.000561644 0.000593085,0.000598697,0.000589056,7.94979e-05
530 rs2230115,rs35843327,rs3770214,rs6723334 0 452.838 inf 4 -nan 1.4743e-06 1.34651e-06,1.60144e-06 0.0274118,0.0268818,-0.0268839,0.000561464 0.000593085,0.000598697,0.000589056,7.94979e-05
531 rs12694440,rs2230115,rs35843327,rs3770214 0 452.83 inf 4 -nan 1.47427e-06 1.35225e-06,1.60264e-06 0.000561255,0.0274116,0.0268818,-0.0268839 7.94979e-05,0.000593085,0.000598697,0.000589056
532 rs13408305,rs2230115,rs35843327,rs3770214 0 452.824 inf 4 -nan 1.47425e-06 1.33872e-06,1.61262e-06 0.000561097,0.0274115,0.0268818,-0.0268839 7.94979e-05,0.000593085,0.000598697,0.000589056
533 rs13382651,rs2230115,rs35843327,rs3770214 0 452.806 inf 4 -nan 1.47419e-06 1.34924e-06,1.60153e-06 0.000560634,0.0274111,0.0268818,-0.0268839 7.94979e-05,0.000593085,0.000598697,0.000589056
534 rs1529382,rs2230115,rs35843327,rs3770214 0 452.803 inf 4 -nan 1.47418e-06 1.35761e-06,1.59949e-06 0.000560548,0.027411,0.0268818,-0.0268839 7.94979e-05,0.000593085,0.000598697,0.000589056
535 rs2230115,rs35843327,rs3770214,rs692049 0 452.779 inf 4 -nan 1.47411e-06 1.35474e-06,1.599e-06 0.0274104,0.0268818,-0.0268839,0.000559925 0.000593085,0.000598697,0.000589056,7.94979e-05
536 rs12611632,rs2230115,rs35843327,rs3770214 0 452.767 inf 4 -nan 1.47407e-06 1.35919e-06,1.60111e-06 0.000559614,0.0274101,0.0268818,-0.0268839 7.94979e-05,0.000593085,0.000598697,0.000589056
537 rs2230115,rs35843327,rs3770214,rs3821035 0 452.766 inf 4 -nan 1.47407e-06 1.35171e-06,1.5881e-06 0.0274101,0.0268818,-0.0268839,0.000559597 0.000593085,0.000598697,0.000589056,7.94979e-05
538 rs13412324,rs2230115,rs35843327,rs3770214 0 452.766 inf 4 -nan 1.47407e-06 1.35276e-06,1.60783e-06 0.000559596,0.0274101,0.0268818,-0.0268839 7.94979e-05,0.000593085,0.000598697,0.000589056
539 rs2230115,rs35843327,rs3770214,rs3770220 0 452.765 inf 4 -nan 1.47406e-06 1.34381e-06,1.59831e-06 0.0274101,0.0268818,-0.0268839,0.000559553 0.000593085,0.000598697,0.000589056,7.94979e-05
540 rs2230115,rs35843327,rs3770214,rs7582329 0 452.763 inf 4 -nan 1.47406e-06 1.34689e-06,1.59247e-06 0.0274101,0.0268818,-0.0268839,0.000559518 0.000593085,0.000598697,0.000589056,7.94979e-05
541 rs2230115,rs35843327,rs3770214,rs6436084 0 452.762 inf 4 -nan 1.47405e-06 1.36158e-06,1.60992e-06 0.02741,0.0268818,-0.0268839,0.00055949 0.000593085,0.000598697,0.000589056,7.94979e-05
542 rs2230115,rs35843327,rs3770214,rs6436082 0 452.76 inf 4 -nan 1.47405e-06 1.33921e-06,1.59567e-06 0.02741,0.0268818,-0.0268839,0.000559421 0.000593085,0.000598697,0.000589056,7.94979e-05
543 rs2230115,rs35843327,rs3770214,rs6436083 0 452.759 inf 4 -nan 1.47404e-06 1.34927e-06,1.60622e-06 0.0274099,0.0268818,-0.0268839,0.000559393 0.000593085,0.000598697,0.000589056,7.94979e-05
544 rs2230115,rs35358516,rs35843327,rs3770214 0 452.75 inf 4 -nan 1.47402e-06 1.35893e-06,1.60393e-06 0.0274097,0.000559168,0.0268818,-0.0268839 0.000593085,7.94979e-05,0.000598697,0.000589056
545 rs2230115,rs35843327,rs3770214,rs7599945 0 452.75 inf 4 -nan 1.47401e-06 1.35926e-06,1.59463e-06 0.0274097,0.0268818,-0.0268839,0.000559159 0.000593085,0.000598697,0.000589056,7.94979e-05
546 rs2230115,rs35843327,rs3770214,rs6745700 0 452.748 inf 4 -nan 1.47401e-06 1.35822e-06,1.60421e-06 0.0274097,0.0268818,-0.0268839,0.000559124 0.000593085,0.000598697,0.000589056,7.94979e-05
547 rs2230115,rs35843327,rs3770214,rs6752977 0 452.739 inf 4 -nan 1.47398e-06 1.34357e-06,1.59673e-06 0.0274095,0.0268818,-0.0268839,0.000558879 0.000593085,0.000598697,0.000589056,7.94979e-05
548 rs2230115,rs35843327,rs3770214,rs56923478 0 452.738 inf 4 -nan 1.47398e-06 1.35208e-06,1.60966e-06 0.0274095,0.0268818,-0.0268839,0.000558864 0.000593085,0.000598697,0.000589056,7.94979e-05
549 rs13428906,rs2230115,rs35843327,rs3770214 0 452.729 inf 4 -nan 1.47395e-06 1.35622e-06,1.59953e-06 0.000558631,0.0274093,0.0268818,-0.0268839 7.94979e-05,0.000593085,0.000598697,0.000589056
550 rs2230115,rs35843327,rs3770214,rs62193260 0 452.728 inf 4 -nan 1.47395e-06 1.35319e-06,1.60089e-06 0.0274092,0.0268818,-0.0268839,0.000558592 0.000593085,0.000598697,0.000589056,7.94979e-05
551 rs2230115,rs35843327,rs3770214,rs6729341 0 452.727 inf 4 -nan 1.47394e-06 1.34546e-06,1.60887e-06 0.0274092,0.0268818,-0.0268839,0.00055856 0.000593085,0.000598697,0.000589056,7.94979e-05
552 rs2230115,rs35843327,rs3770214,rs586194 0 452.704 inf 4 -nan 1.47387e-06 1.35718e-06,1.60563e-06 0.0274087,0.0268818,-0.0268839,0.000557977 0.000593085,0.000598697,0.000589056,7.94979e-05
553 rs12613545,rs2230115,rs35843327,rs3770214 0 452.642 inf 4 -nan 1.47367e-06 1.35014e-06,1.60258e-06 0.000556347,0.0274072,0.0268818,-0.0268839 7.94979e-05,0.000593085,0.000598697,0.000589056
554 rs13408427,rs2230115,rs35843327,rs3770214 0 452.611 inf 4 -nan 1.47358e-06 1.34881e-06,1.59962e-06 0.000555549,0.0274065,0.0268818,-0.0268839 7.94979e-05,0.000593085,0.000598697,0.000589056
555 rs2230115,rs35843327,rs3770214,rs62191659 0 452.611 inf 4 -nan 1.47358e-06 1.34686e-06,1.59901e-06 0.0274065,0.0268818,-0.0268839,0.000555544 0.000593085,0.000598697,0.000589056,7.94979e-05
556 rs2230115,rs35843327,rs3770214,rs3770219 0 452.585 inf 4 -nan 1.4735e-06 1.35582e-06,1.59199e-06 0.0274015,0.0268818,-0.0268839,0.000550971 0.000593008,0.000598697,0.000589056,7.89279e-05
557 rs2230115,rs35843327,rs3770214,rs7593544 0 452.582 inf 4 -nan 1.47348e-06 1.35929e-06,1.60943e-06 0.0274058,0.0268818,-0.0268839,0.000554787 0.000593085,0.000598697,0.000589056,7.94979e-05
558 rs2230115,rs35843327,rs3770214,rs6436074 0 452.577 inf 4 -nan 1.47347e-06 1.34748e-06,1.60525e-06 0.0274057,0.0268818,-0.0268839,0.000554647 0.000593085,0.000598697,0.000589056,7.94979e-05
559 rs2230115,rs35843327,rs3770214,rs6436073 0 452.574 inf 4 -nan 1.47346e-06 1.34602e-06,1.61039e-06 0.0274056,0.0268818,-0.0268839,0.000554558 0.000593085,0.000598697,0.000589056,7.94979e-05
560 rs2230115,rs35843327,rs3770214,rs6436081 0 452.552 inf 4 -nan 1.47339e-06 1.35035e-06,1.61107e-06 0.0274051,0.0268818,-0.0268839,0.000553985 0.000593085,0.000598697,0.000589056,7.94979e-05
561 rs2230115,rs35843327,rs3770214,rs6436086 0 452.529 inf 4 -nan 1.47333e-06 1.35319e-06,1.60134e-06 0.0274001,0.0268818,-0.0268839,0.000549502 0.000593008,0.000598697,0.000589056,7.89279e-05
562 rs2230115,rs35843327,rs3770214,rs690882 0 452.525 inf 4 -nan 1.47331e-06 1.34976e-06,1.5945e-06 0.0274,0.0268818,-0.0268839,0.000549399 0.000593008,0.000598697,0.000589056,7.89279e-05
563 rs2230115,rs35843327,rs3770214,rs7594046 0 452.487 inf 4 -nan 1.47318e-06 1.34476e-06,1.60048e-06 0.0274036,0.0268818,-0.0268839,0.00055229 0.000593085,0.000598697,0.000589056,7.94979e-05
564 rs2230115,rs35843327,rs3770214,rs62191658 0 452.45 inf 4 -nan 1.47306e-06 1.3508e-06,1.59798e-06 0.0274027,0.0268818,-0.0268839,0.000551298 0.000593085,0.000598697,0.000589056,7.94979e-05
565 rs2230115,rs35843327,rs3770214,rs4674332 0 452.331 inf 4 -nan 1.47256e-06 1.35267e-06,1.5954e-06 0.0270439,0.0269759,-0.027575,-0.000606975 0.000589107,0.000598853,0.000597554,8.81967e-05
566 rs2230115,rs35843327,rs3770214,rs7603912 0 451.67 inf 4 -nan 1.47059e-06 1.34639e-06,1.59846e-06 0.0273838,0.0268818,-0.0268839,0.000530321 0.000593085,0.000598697,0.000589056,7.94979e-05
567 rs2230115,rs35843327,rs3770214,rs691625 0 451.644 inf 4 -nan 1.47051e-06 1.35666e-06,1.60144e-06 0.0273832,0.0268818,-0.0268839,0.000529617 0.000593085,0.000598697,0.000589056,7.94979e-05
568 rs2230115,rs35843327,rs3770214,rs4674337 0 451.357 inf 4 -nan 1.4696e-06 1.34466e-06,1.59443e-06 0.0273761,0.0268818,-0.0268839,0.000521671 0.000593085,0.000598697,0.000589056,7.94979e-05
569 rs2230115,rs35843327,rs3770214,rs6436085 0 451.212 inf 4 -nan 1.46914e-06 1.34769e-06,1.59778e-06 0.0273724,0.0268818,-0.0268839,0.0005176 0.000593085,0.000598697,0.000589056,7.94979e-05
570 rs2230115,rs35482367,rs35843327,rs3755045,rs3770214 0 453.534 inf 5 0 1.48699e-06 1.36976e-06,1.6213e-06 0.0275991,-0.000530024,0.027392,0.000729821,-0.0269112 0.000594773,0.000132344,0.000611187,8.89691e-05,0.000589066
571 rs2230115,rs2272192,rs35843327,rs3755045,rs3770214 0 453.524 inf 5 0 1.48696e-06 1.36237e-06,1.61898e-06 0.0275989,-0.000529254,0.0273913,0.000729579,-0.0269112 0.000594773,0.000132344,0.000611187,8.89691e-05,0.000589066
572 rs2230115,rs35843327,rs3755045,rs3770214,rs7603660 0 453.518 inf 5 0 1.48694e-06 1.37272e-06,1.62375e-06 0.0275987,0.0273909,0.000729437,-0.0269112,-0.000528799 0.000594773,0.000611187,8.89691e-05,0.000589066,0.000132344
573 rs1078802,rs2230115,rs35843327,rs3755045,rs3770214 0 453.489 inf 5 0 1.48685e-06 1.36204e-06,1.61626e-06 -0.000526627,0.027598,0.0273889,0.000728756,-0.0269112 0.000132344,0.000594773,0.000611187,8.89691e-05,0.000589066
574 rs2230115,rs35843327,rs3755045,rs3770214,rs6750401 0 453.463 inf 5 0 1.48677e-06 1.36593e-06,1.6075e-06 0.0275974,0.027387,0.000728131,-0.0269111,-0.000524632 0.000594773,0.000611187,8.89691e-05,0.000589066,0.000132344
575 rs2230115,rs35475810,rs35843327,rs3755045,rs3770214 0 453.447 inf 5 0 1.48672e-06 1.3637e-06,1.61606e-06 0.027597,-0.000523408,0.0273859,0.000727747,-0.0269111 0.000594773,0.000132344,0.000611187,8.89691e-05,0.000589066
576 rs2230115,rs35843327,rs3770214,rs4672901 0 450.925 inf 4 -nan 1.46823e-06 1.34066e-06,1.59696e-06 0.0273651,0.0268818,-0.0268839,0.000509473 0.000593085,0.000598697,0.000589056,7.94979e-05
577 rs2230115,rs35843327,rs3770214,rs7355239 0 450.699 inf 4 -nan 1.46752e-06 1.34881e-06,1.60161e-06 0.0273593,0.0268818,-0.0268839,0.00050297 0.000593085,0.000598697,0.000589056,7.94979e-05
578 rs116288064,rs2230115,rs35843327,rs3755045,rs3770214 0 451.413 inf 5 0 1.48084e-06 1.35227e-06,1.60654e-06 -0.000345714,0.0275619,0.0270342,0.000564156,-0.0270533 0.000129685,0.00059531,0.000600821,7.8707e-05,0.000591736
579 rs142177470,rs2230115,rs35843327,rs3755045,rs3770214 0 451.405 inf 5 0 1.48082e-06 1.35129e-06,1.60717e-06 -0.000344797,0.0275616,0.0270339,0.000564155,-0.0270529 0.000129685,0.00059531,0.000600821,7.8707e-05,0.000591736
580 rs2230115,rs2303564,rs35843327,rs3755045,rs3770214 0 450.856 inf 5 0 1.47806e-06 1.36149e-06,1.60617e-06 0.0274317,-0.00047435,0.0272725,0.000563691,-0.0269035 0.000593304,0.000270962,0.000635428,7.87068e-05,0.000589062
581 rs111767800,rs2230115,rs35843327,rs3770214 0 448.326 inf 4 -nan 1.46098e-06 1.3419e-06,1.59355e-06 -0.000524957,0.0272952,0.0272832,-0.0273322 9.50135e-05,0.000592938,0.000603088,0.000594618
582 rs2230115,rs35843327,rs3755045,rs3770214,rs691140 0 450.364 inf 5 0 1.47682e-06 1.34675e-06,1.6014e-06 0.0274309,0.026898,0.000507329,-0.0269015,7.14365e-05 0.000593304,0.000598704,9.34221e-05,0.000589065,6.37893e-05
583 rs2230115,rs35472563,rs35843327,rs3755045,rs3770214 0 450.124 inf 5 0 1.47622e-06 1.34824e-06,1.60904e-06 0.0274317,-0.000138922,0.0269792,0.000563691,-0.0269035 0.000593304,0.00022467,0.000612312,7.87068e-05,0.000589062
584 rs115111187,rs2230115,rs35843327,rs3755045,rs3770214 0 450.117 inf 5 0 1.47661e-06 1.35282e-06,1.60236e-06 6.42584e-05,0.0274314,0.0268998,0.000563317,-0.0268844 6.60265e-05,0.000593304,0.000598702,7.87077e-05,0.00058939
585 rs2230115,rs35843327,rs3755045,rs3770214,rs4674322 0 450.074 inf 5 0 1.47601e-06 1.35682e-06,1.60975e-06 0.0274337,0.0269012,0.00056423,-0.0269181,-1.86521e-05 0.000593344,0.000598722,7.87297e-05,0.00059131,6.5601e-05
586 rs2230115,rs35843327,rs3770214 0 444.957 inf 3 -nan 1.43929e-06 1.31297e-06,1.56306e-06 0.0269077,0.0268819,-0.0268839 0.000588775,0.000598697,0.000589056
587 rs2230115,rs35843327,rs3770214,rs691140 0 446.84 inf 4 -nan 1.45584e-06 1.34315e-06,1.56929e-06 0.027094,0.0268818,-0.0268839,0.000258053 0.000590052,0.000598697,0.000589056,5.37416e-05
588 rs2230115,rs3755045,rs3770214,rs6720523 0 444.801 inf 4 -nan 1.44884e-06 1.332e-06,1.56737e-06 0.0271834,0.000563549,-0.0266553,0.0266427 0.000593304,7.87068e-05,0.000589062,0.000598702
589 rs2230115,rs34734099,rs3755045,rs3770214 0 444.731 inf 4 -nan 1.44862e-06 1.32342e-06,1.5786e-06 0.0271813,0.0266405,0.000563548,-0.0266532 0.000593304,0.000598702,7.87068e-05,0.000589062
590 rs13009016,rs2230115,rs3755045,rs3770214 0 444.296 inf 4 -nan 1.44724e-06 1.32626e-06,1.56901e-06 0.0266271,0.0271683,0.00056354,-0.0266402 0.000598702,0.000593304,7.87068e-05,0.000589062
591 rs2230115,rs3755045,rs3770214,rs6748412 0 443.947 inf 4 -nan 1.44614e-06 1.32112e-06,1.56878e-06 0.0271578,0.000563534,-0.0266297,0.0266163 0.000593304,7.87068e-05,0.000589062,0.000598702
592 rs2230115,rs35843327,rs3770214,rs7558110 0 443.444 inf 4 -nan 1.44509e-06 1.32364e-06,1.57512e-06 0.0270052,0.0272886,-0.0269768,-0.000319622 0.00058986,0.000617013,0.000590041,0.000117264
593 rs116288064,rs2230115,rs35843327,rs3770214 0 443.211 inf 4 -nan 1.44481e-06 1.32437e-06,1.56646e-06 -0.00034365,0.0270367,0.0270154,-0.0270328 0.000129685,0.000590784,0.000600816,0.000591729
594 rs142177470,rs2230115,rs35843327,rs3770214 0 443.203 inf 4 -nan 1.44478e-06 1.32921e-06,1.57275e-06 -0.000342734,0.0270364,0.0270151,-0.0270324 0.000129685,0.000590784,0.000600816,0.000591729
595 rs13022721,rs2230115,rs3755045,rs3770214 0 443.09 inf 4 -nan 1.44342e-06 1.31837e-06,1.55745e-06 0.0265897,0.0271321,0.00056352,-0.026604 0.000598702,0.000593304,7.87068e-05,0.000589062
596 rs2230115,rs2303564,rs35843327,rs3770214 0 442.672 inf 4 -nan 1.44208e-06 1.31667e-06,1.56662e-06 0.0269077,-0.00047435,0.0272546,-0.0268839 0.000588775,0.000270962,0.000635424,0.000589056
597 rs2230115,rs2303563,rs3755045,rs3770214 0 442.139 inf 4 -nan 1.44041e-06 1.31891e-06,1.55066e-06 0.0271036,0.0265601,0.000563503,-0.0265755 0.000593304,0.000598702,7.87068e-05,0.000589062
598 rs2230115,rs35843327,rs3770214,rs7603812 0 442.068 inf 4 -nan 1.44003e-06 1.32925e-06,1.55746e-06 0.0269131,0.0268856,-0.0269119,-2.46033e-05 0.000589101,0.000598847,0.000597729,8.92507e-05
599 rs2230115,rs35843327,rs3770214,rs4674331 0 442.063 inf 4 -nan 1.43998e-06 1.32437e-06,1.55824e-06 0.0269084,0.0268823,-0.0268871,-2.76415e-06 0.000589129,0.000598862,0.00059831,9.1498e-05
600 rs2230115,rs35843327,rs3770214,rs56200903 0 442.06 inf 4 -nan 1.44e-06 1.31778e-06,1.57423e-06 0.0269115,0.0268844,-0.0269035,-1.7195e-05 0.000589101,0.000598847,0.000597729,8.92507e-05
601 rs115111187,rs2230115,rs35843327,rs3770214 0 441.948 inf 4 -nan 1.44067e-06 1.31432e-06,1.55706e-06 6.65657e-05,0.0269077,0.0268819,-0.0268641 6.60257e-05,0.000588775,0.000598697,0.000589383
602 rs2230115,rs35472563,rs35843327,rs3770214 0 441.94 inf 4 -nan 1.44024e-06 1.31835e-06,1.55435e-06 0.0269077,-0.000138922,0.0269612,-0.0268839 0.000588775,0.00022467,0.000612307,0.000589056
603 rs2230115,rs35843327,rs3770214,rs4674322 0 441.876 inf 4 -nan 1.43998e-06 1.32045e-06,1.56802e-06 0.0269083,0.0268824,-0.0268896,-7.31656e-06 0.000588797,0.000598717,0.000591297,6.55819e-05
604 rs2230115,rs35482367,rs35843327,rs3770214 0 441.823 inf 4 -nan 1.44e-06 1.31844e-06,1.5655e-06 0.0269083,-2.38478e-05,0.0269038,-0.026884 0.000588782,0.000117079,0.000608281,0.000589056
605 rs2230115,rs2272192,rs35843327,rs3770214 0 441.823 inf 4 -nan 1.44e-06 1.32038e-06,1.56282e-06 0.0269083,-2.32451e-05,0.0269032,-0.026884 0.000588782,0.000117079,0.000608281,0.000589056
606 rs2230115,rs35843327,rs3770214,rs7603660 0 441.822 inf 4 -nan 1.44e-06 1.31904e-06,1.55913e-06 0.0269083,0.0269029,-0.026884,-2.28891e-05 0.000588782,0.000608281,0.000589056,0.000117079
607 rs1078802,rs2230115,rs35843327,rs3770214 0 441.821 inf 4 -nan 1.44e-06 1.31474e-06,1.56874e-06 -2.11894e-05,0.0269083,0.0269013,-0.026884 0.000117079,0.000588782,0.000608281,0.000589056
608 rs2230115,rs35843327,rs3770214,rs6750401 0 441.82 inf 4 -nan 1.43999e-06 1.31531e-06,1.56607e-06 0.0269082,0.0268999,-0.026884,-1.96281e-05 0.000588782,0.000608281,0.000589056,0.000117079
609 rs2230115,rs35475810,rs35843327,rs3770214 0 441.82 inf 4 -nan 1.43999e-06 1.3189e-06,1.57118e-06 0.0269082,-1.86702e-05,0.026899,-0.026884 0.000588782,0.000117079,0.000608281,0.000589056
610 rs13023453,rs2230115,rs3755045,rs3770214 0 441.012 inf 4 -nan 1.43684e-06 1.3187e-06,1.55969e-06 0.0265251,0.0270697,0.000563484,-0.0265417 0.000598702,0.000593304,7.87068e-05,0.000589062
611 rs16859170,rs2230115,rs3755045,rs3770214 0 440.325 inf 4 -nan 1.43466e-06 1.30951e-06,1.56024e-06 0.0265037,0.0270491,0.000563472,-0.026521 0.000598702,0.000593304,7.87068e-05,0.000589062
612 rs2069333,rs2230115,rs3755045,rs3770214 0 440.311 inf 4 -nan 1.43462e-06 1.30914e-06,1.57033e-06 0.0265033,0.0270487,0.000563472,-0.0265206 0.000598702,0.000593304,7.87068e-05,0.000589062
613 rs2230115,rs3755045,rs58227790,rs832805 0 439.345 inf 4 -nan 1.43156e-06 1.31669e-06,1.5541e-06 0.0270192,0.000563037,0.0264734,-0.0264915 0.000593295,7.87067e-05,0.000599084,0.00058906
614 rs2230115,rs3770214,rs6720523 0 436.623 inf 3 -nan 1.41288e-06 1.29785e-06,1.53286e-06 0.0266595,-0.0266357,0.0266248 0.000588775,0.000589056,0.000598697
615 rs2230115,rs34734099,rs3770214 0 436.553 inf 3 -nan 1.41266e-06 1.29621e-06,1.53522e-06 0.0266574,0.0266226,-0.0266336 0.000588775,0.000598697,0.000589056
616 rs2556386,rs35843327,rs3755045,rs3770214 0 438.632 inf 4 -nan 1.4293e-06 1.31551e-06,1.55561e-06 -0.0269997,0.0264748,0.000556622,-0.0264785 0.000593304,0.000598702,7.87068e-05,0.000589062
617 rs13009016,rs2230115,rs3770214 0 436.118 inf 3 -nan 1.41128e-06 1.29869e-06,1.53126e-06 0.0266091,0.0266444,-0.0266206 0.000598697,0.000588775,0.000589056
618 rs2230115,rs3770214,rs6748412 0 435.77 inf 3 -nan 1.41018e-06 1.28855e-06,1.53245e-06 0.026634,-0.0266101,0.0265983 0.000588775,0.000589056,0.000598697
619 rs13022721,rs2230115,rs3770214 0 434.913 inf 3 -nan 1.40746e-06 1.28312e-06,1.52975e-06 0.0265717,0.0266083,-0.0265845 0.000598697,0.000588775,0.000589056
620 rs2230115,rs2303563,rs3770214 0 433.962 inf 3 -nan 1.40445e-06 1.29572e-06,1.52594e-06 0.0265797,0.0265422,-0.0265559 0.000588775,0.000598697,0.000589056
621 rs2230115,rs35475810,rs35843327,rs3770214,rs4674322 0 438.738 inf 5 0 1.44069e-06 1.31678e-06,1.55988e-06 0.0269088,-1.87865e-05,0.0268997,-0.0268898,-7.40906e-06 0.000588805,0.000117083,0.000608309,0.000591298,6.55844e-05
622 rs13023453,rs2230115,rs3770214 0 432.837 inf 3 -nan 1.40089e-06 1.27827e-06,1.52192e-06 0.0265071,0.0265459,-0.0265221 0.000598697,0.000588775,0.000589056
623 rs16859170,rs2230115,rs3770214 0 432.15 inf 3 -nan 1.39871e-06 1.2772e-06,1.53084e-06 0.0264857,0.0265253,-0.0265015 0.000598697,0.000588775,0.000589056
624 rs2069333,rs2230115,rs3770214 0 432.136 inf 3 -nan 1.39866e-06 1.2839e-06,1.52271e-06 0.0264853,0.0265248,-0.026501 0.000598697,0.000588775,0.000589056
625 rs2243911,rs35843327,rs3755045,rs3770214 0 433.283 inf 4 -nan 1.41235e-06 1.29219e-06,1.53205e-06 -0.0268386,0.0263164,0.000553987,-0.02632 0.000593304,0.000598702,7.87068e-05,0.000589062
626 rs2230115,rs35475810,rs3770214,rs4674322,rs6720523 0 430.4 inf 5 0 1.41427e-06 1.28843e-06,1.53228e-06 0.0266603,-9.75007e-06,-0.0266413,-7.13544e-06,0.0266342 0.000588805,0.000117083,0.000591298,6.55844e-05,0.000608309
627 rs2230115,rs35475810,rs4674322,rs58227790,rs832805 0 424.969 inf 5 0 1.39704e-06 1.28035e-06,1.53461e-06 0.0264969,-6.12695e-06,-5.80739e-06,0.0264622,-0.026477 0.000588804,0.000119311,6.53786e-05,0.000609858,0.000591256
628 rs2230115,rs35843327,rs3755045,rs7574429 0 412.428 inf 4 -nan 1.34627e-06 1.23838e-06,1.47742e-06 0.0261967,0.0256655,0.000562923,-0.0256659 0.000593304,0.000598702,7.87068e-05,0.000589063
629 rs1968346,rs2230115,rs35843327,rs3755045 0 411.825 inf 4 -nan 1.34436e-06 1.22803e-06,1.47506e-06 0.0256472,0.026178,0.0256468,0.000562911 0.000589063,0.000593304,0.000598702,7.87068e-05
630 rs2278529,rs35843327,rs3755045,rs3770214 0 407.687 inf 4 -nan 1.33124e-06 1.21186e-06,1.45117e-06 0.0261697,0.0248377,-6.5751e-05,-0.0262701 0.000595936,0.00058302,7.82143e-05,0.000605353
631 rs2230115,rs35843327,rs3755045,rs591573 0 407.672 inf 4 -nan 1.33125e-06 1.21679e-06,1.44838e-06 0.0254628,0.024908,0.000636842,-0.024843 0.0005799,0.000584894,7.87332e-05,0.000573485
632 rs2230115,rs35843327,rs3755045,rs4674322,rs7574429 0 409.346 inf 5 0 1.34697e-06 1.22361e-06,1.46428e-06 0.0261974,0.025666,0.000563114,-6.60069e-06,-0.0256711 0.000593344,0.000598723,7.87297e-05,6.5601e-05,0.00059131
633 rs1968346,rs2230115,rs35843327,rs3755045,rs4674322 0 408.743 inf 5 0 1.34505e-06 1.22096e-06,1.46916e-06 0.0256522,0.0261787,0.0256473,0.000563097,-6.41783e-06 0.00059131,0.000593344,0.000598723,7.87297e-05,6.5601e-05
634 rs2230115,rs35843327,rs3755045,rs4674322,rs591573 0 406.914 inf 5 0 1.33931e-06 1.22759e-06,1.46162e-06 0.0255896,0.0250411,0.00063069,0.000213943,-0.0248247 0.000581194,0.000586307,7.87557e-05,6.53547e-05,0.000573512
635 rs2230115,rs35475810,rs35843327,rs4674322,rs7574429 0 398.054 inf 5 0 1.31178e-06 1.19551e-06,1.4307e-06 0.0256735,-1.84181e-05,0.0256641,4.62175e-06,-0.0256428 0.000588805,0.000117083,0.000608309,6.55844e-05,0.000591298
636 rs1968346,rs2230115,rs35475810,rs35843327,rs4674322 0 397.452 inf 5 0 1.30987e-06 1.20401e-06,1.4251e-06 0.0256239,0.0256548,-1.84125e-05,0.0256454,4.8043e-06 0.000591298,0.000588805,0.000117083,0.000608309,6.55844e-05
637 rs2230115,rs35475810,rs35843327,rs4674322,rs591573 0 392.877 inf 5 0 1.29543e-06 1.17763e-06,1.41506e-06 0.0249165,7.02754e-05,0.0248712,0.000226769,-0.0247082 0.00057505,0.000117098,0.000594201,6.53385e-05,0.000573384
638 rs2230115,rs35475810,rs4674322,rs6720523,rs7574429 0 390.101 inf 5 0 1.28658e-06 1.17086e-06,1.40797e-06 0.0254251,-9.38171e-06,4.89537e-06,0.0253987,-0.0253943 0.000588805,0.000117083,6.55844e-05,0.000608309,0.000591298
639 rs1968346,rs2230115,rs35475810,rs4674322,rs6720523 0 389.504 inf 5 0 1.28469e-06 1.16958e-06,1.39896e-06 0.0253754,0.0254063,-9.37612e-06,5.07792e-06,0.02538 0.000591298,0.000588805,0.000117083,6.55844e-05,0.000608309
640 rs2230115,rs35475810,rs4674322,rs591573,rs6720523 0 385.169 inf 5 0 1.27101e-06 1.15669e-06,1.3947e-06 0.0246799,7.84672e-05,0.000224885,-0.0244733,0.0246179 0.00057505,0.000117098,6.53385e-05,0.000573384,0.000594201
641 rs35843327,rs3755045,rs4674323,rs832805 0 375.62 inf 4 -nan 3.73965e-09 2.81649e-10,1.11341e-08 2.23959,0.00136378,2.24079,-2.23959 0.0532103,8.40624e-05,0.0532367,0.0532103
642 rs10187066,rs35843327,rs3755045,rs832805 0 362.217 inf 4 -nan 3.6459e-09 3.70044e-10,1.09204e-08 -2.20141,-2.2004,-0.00110865,2.2004 0.0532367,0.0532103,8.40624e-05,0.0532103
643 rs2230115,rs34237608,rs3755045,rs3770214 0 356.011 inf 4 -nan 1.16752e-06 1.06042e-06,1.28167e-06 0.0243729,0.0237333,0.000561946,-0.0238462 0.000593304,0.000598702,7.87068e-05,0.000589063
644 rs2230115,rs34237608,rs3770214 0 347.897 inf 3 -nan 1.13175e-06 1.02578e-06,1.24984e-06 0.0238505,0.0237154,-0.0238266 0.000588775,0.000598697,0.000589056
645 rs35843327,rs3755045,rs4674317,rs832805 0 265.469 inf 4 -nan 3.73209e-09 3.00406e-10,1.17095e-08 1.89199,0.00117022,1.89302,-1.892 0.0532103,8.40623e-05,0.0532367,0.0532103
646 rs2230115,rs3731872,rs3755045,rs832805 0 223.689 inf 4 -nan 7.48783e-07 6.61765e-07,8.34698e-07 0.013907,0.0133778,0.000555765,-0.0133858 0.000422843,0.0004317,7.87064e-05,0.000417086
647 rs2230115,rs3755045,rs56025682,rs832805 0 222.588 inf 4 -nan 7.45294e-07 6.56456e-07,8.37323e-07 0.0138742,0.000555747,0.0133424,-0.013353 0.000422843,7.87064e-05,0.0004317,0.000417086
648 rs13383705,rs2230115,rs3755045,rs832805 0 222.391 inf 4 -nan 7.44671e-07 6.60866e-07,8.3642e-07 0.0133361,0.0138683,0.000555744,-0.0133471 0.0004317,0.000422843,7.87064e-05,0.000417086
649 rs2230115,rs3755045,rs3770214,rs58227790 0 219.45 inf 4 -nan 7.35351e-07 6.45478e-07,8.25948e-07 0.0137802,0.000555905,-0.013259,0.0132408 0.000422849,7.87064e-05,0.000417089,0.000431128
650 rs12989964,rs2230115,rs3755045,rs832805 0 219.448 inf 4 -nan 7.35345e-07 6.4871e-07,8.22529e-07 0.013241,0.01378,0.000555695,-0.0132588 0.0004317,0.000422843,7.87064e-05,0.000417086
651 rs2230115,rs33946522,rs3755045,rs832805 0 219.172 inf 4 -nan 7.3447e-07 6.53519e-07,8.24581e-07 0.0137717,0.0132321,0.00055569,-0.0132505 0.000422843,0.0004317,7.87064e-05,0.000417086
652 rs114354238,rs2230115,rs3755045,rs832805 0 218.812 inf 4 -nan 7.33331e-07 6.49502e-07,8.28019e-07 0.0132204,0.0137608,0.000555684,-0.0132397 0.0004317,0.000422843,7.87064e-05,0.000417086
653 rs2230115,rs34146317,rs3755045,rs832805 0 218.764 inf 4 -nan 7.33176e-07 6.44503e-07,8.22336e-07 0.0137594,0.0132188,0.000555683,-0.0132382 0.000422843,0.0004317,7.87064e-05,0.000417086
654 rs1803383,rs2230115,rs3755045,rs832805 0 218.658 inf 4 -nan 7.32841e-07 6.53499e-07,8.2405e-07 0.0132154,0.0137562,0.000555681,-0.013235 0.0004317,0.000422843,7.87064e-05,0.000417086
655 rs2230115,rs3755045,rs3806556,rs832805 0 218.625 inf 4 -nan 7.32738e-07 6.43488e-07,8.18384e-07 0.0137552,0.000555681,0.0132144,-0.0132341 0.000422843,7.87064e-05,0.0004317,0.000417086
656 rs2230115,rs35620463,rs3755045,rs832805 0 218.562 inf 4 -nan 7.32538e-07 6.51949e-07,8.15433e-07 0.0137533,0.0132123,0.00055568,-0.0132322 0.000422843,0.0004317,7.87064e-05,0.000417086
657 rs2230115,rs34683377,rs3755045,rs832805 0 218.535 inf 4 -nan 7.32452e-07 6.51946e-07,8.23209e-07 0.0137525,0.0132114,0.000555679,-0.0132313 0.000422843,0.0004317,7.87064e-05,0.000417086
658 rs2230115,rs35021258,rs3755045,rs832805 0 218.466 inf 4 -nan 7.32233e-07 6.48644e-07,8.20665e-07 0.0137504,0.0132092,0.000555678,-0.0132293 0.000422843,0.0004317,7.87064e-05,0.000417086
659 rs10498061,rs2230115,rs3755045,rs832805 0 218.465 inf 4 -nan 7.32231e-07 6.51606e-07,8.18822e-07 0.0132092,0.0137504,0.000555678,-0.0132292 0.0004317,0.000422843,7.87064e-05,0.000417086
660 rs2230115,rs3731869,rs3755045,rs832805 0 218.429 inf 4 -nan 7.32118e-07 6.42268e-07,8.23759e-07 0.0137493,0.013208,0.000555678,-0.0132282 0.000422843,0.0004317,7.87064e-05,0.000417086
661 rs2230115,rs3755045,rs60520272,rs832805 0 218.217 inf 4 -nan 7.31446e-07 6.45481e-07,8.22954e-07 0.0137429,0.000555674,0.0132011,-0.0132218 0.000422843,7.87064e-05,0.0004317,0.000417086
662 rs2230115,rs35561320,rs3755045,rs832805 0 217.982 inf 4 -nan 7.30698e-07 6.50921e-07,8.1701e-07 0.0137358,0.0131934,0.00055567,-0.0132146 0.000422843,0.0004317,7.87064e-05,0.000417086
663 rs2230115,rs3755045,rs73992536,rs832805 0 217.982 inf 4 -nan 7.30698e-07 6.41463e-07,8.12205e-07 0.0137358,0.00055567,0.0131934,-0.0132146 0.000422843,7.87064e-05,0.0004317,0.000417086
664 rs13010106,rs2230115,rs3755045,rs832805 0 217.825 inf 4 -nan 7.30201e-07 6.48319e-07,8.16478e-07 0.0131883,0.013731,0.000555667,-0.0132099 0.0004317,0.000422843,7.87064e-05,0.000417086
665 rs2230115,rs36068653,rs3755045,rs832805 0 217.768 inf 4 -nan 7.30023e-07 6.40353e-07,8.21646e-07 0.0137293,0.0131865,0.000555667,-0.0132082 0.000422843,0.0004317,7.87064e-05,0.000417086
666 rs2230115,rs3755045,rs71415850,rs832805 0 217.578 inf 4 -nan 7.29419e-07 6.40431e-07,8.18387e-07 0.0137236,0.000555663,0.0131803,-0.0132024 0.000422843,7.87064e-05,0.0004317,0.000417086
667 rs2230115,rs35990362,rs3755045,rs832805 0 217.429 inf 4 -nan 7.28948e-07 6.35663e-07,8.2271e-07 0.0137191,0.0131754,0.000555661,-0.0131979 0.000422843,0.0004317,7.87064e-05,0.000417086
668 rs2230115,rs3755045,rs6736648,rs832805 0 217.388 inf 4 -nan 7.28818e-07 6.43751e-07,8.24899e-07 0.0137178,0.00055566,0.0131741,-0.0131967 0.000422843,7.87064e-05,0.0004317,0.000417086
669 rs2230115,rs35353159,rs3755045,rs832805 0 217.364 inf 4 -nan 7.28742e-07 6.43821e-07,8.20823e-07 0.0137171,0.0131733,0.00055566,-0.013196 0.000422843,0.0004317,7.87064e-05,0.000417086
670 rs2230115,rs3755045,rs7572951,rs832805 0 216.792 inf 4 -nan 7.26929e-07 6.49331e-07,8.17308e-07 0.0136998,0.00055565,0.0131547,-0.0131787 0.000422843,7.87064e-05,0.0004317,0.000417086
671 rs111699701,rs2230115,rs3755045,rs832805 0 216.226 inf 4 -nan 7.25135e-07 6.34565e-07,8.15873e-07 0.0131362,0.0136826,0.000555641,-0.0131615 0.0004317,0.000422843,7.87064e-05,0.000417086
672 rs2230115,rs3755045,rs6748692,rs832805 0 216.021 inf 4 -nan 7.24485e-07 6.41383e-07,8.07082e-07 0.0136764,0.000555637,0.0131295,-0.0131553 0.000422843,7.87064e-05,0.0004317,0.000417086
673 rs13011338,rs2230115,rs3755045,rs832805 0 215.973 inf 4 -nan 7.24333e-07 6.43394e-07,8.11388e-07 0.0131279,0.0136749,0.000555636,-0.0131538 0.0004317,0.000422843,7.87064e-05,0.000417086
674 rs2230115,rs3755045,rs58018761,rs832805 0 215.896 inf 4 -nan 7.24089e-07 6.38748e-07,8.14987e-07 0.0136726,0.000555635,0.0131254,-0.0131515 0.000422843,7.87064e-05,0.0004317,0.000417086
675 rs2230115,rs3755045,rs59341668,rs832805 0 215.823 inf 4 -nan 7.23858e-07 6.42291e-07,8.13929e-07 0.0136704,0.000555634,0.013123,-0.0131493 0.000422843,7.87064e-05,0.0004317,0.000417086
676 rs13431399,rs2230115,rs35843327,rs3755045 0 215.778 inf 4 -nan 7.23715e-07 6.41528e-07,8.14885e-07 0.0131467,0.0136698,0.0131446,0.000556143 0.000417092,0.000422859,0.000430597,7.87065e-05
677 rs13026613,rs2230115,rs3755045,rs832805 0 214.11 inf 4 -nan 7.18429e-07 6.34763e-07,8.07703e-07 0.0130669,0.0136182,0.000555605,-0.0130971 0.0004317,0.000422843,7.87064e-05,0.000417086
678 rs2230115,rs3770214,rs58227790 0 211.572 inf 3 -nan 7.00337e-07 6.2037e-07,7.90422e-07 0.0132723,-0.0132485,0.013232 0.00041669,0.000417087,0.000431126
679 rs13011342,rs2230115,rs3755045,rs832805 0 213.859 inf 4 -nan 7.17635e-07 6.33713e-07,8.05307e-07 0.0130587,0.0136106,0.000555601,-0.0130895 0.0004317,0.000422843,7.87064e-05,0.000417086
680 rs13003001,rs2230115,rs3755045,rs832805 0 213.85 inf 4 -nan 7.17606e-07 6.34566e-07,7.99687e-07 0.0130584,0.0136103,0.0005556,-0.0130892 0.0004317,0.000422843,7.87064e-05,0.000417086
681 rs2230115,rs3755045,rs71415846,rs832805 0 213.372 inf 4 -nan 7.16091e-07 6.37391e-07,8.00169e-07 0.0135957,0.000555592,0.0130426,-0.0130746 0.000422843,7.87064e-05,0.0004317,0.000417086
682 rs12991012,rs2230115,rs3755045,rs832805 0 213.203 inf 4 -nan 7.15555e-07 6.22137e-07,8.1032e-07 0.0130371,0.0135905,0.00055559,-0.0130694 0.0004317,0.000422843,7.87064e-05,0.000417086
683 rs2230115,rs35588689,rs3755045,rs832805 0 212.953 inf 4 -nan 7.14766e-07 6.31632e-07,8.03477e-07 0.0135829,0.0130289,0.000555585,-0.0130618 0.000422843,0.0004317,7.87064e-05,0.000417086
684 rs2230115,rs35843327,rs3755045,rs56296980 0 212.482 inf 4 -nan 7.13272e-07 6.27277e-07,7.96965e-07 0.0135694,0.0130444,0.000556072,0.0130459 0.000422859,0.000430597,7.87065e-05,0.000417092
685 rs2230115,rs3755045,rs71415849,rs832805 0 212.42 inf 4 -nan 7.13075e-07 6.27403e-07,8.01235e-07 0.0135665,0.000555576,0.0130113,-0.0130455 0.000422843,7.87064e-05,0.0004317,0.000417086
686 rs2230115,rs34972248,rs3755045,rs832805 0 212.193 inf 4 -nan 7.12355e-07 6.28467e-07,7.98155e-07 0.0135596,0.0130038,0.000555572,-0.0130385 0.000422843,0.0004317,7.87064e-05,0.000417086
687 rs13032578,rs2230115,rs3755045,rs832805 0 212.151 inf 4 -nan 7.12223e-07 6.22651e-07,8.00604e-07 0.0130024,0.0135583,0.000555572,-0.0130373 0.0004317,0.000422843,7.87064e-05,0.000417086
688 rs13032927,rs2230115,rs3755045,rs832805 0 212.145 inf 4 -nan 7.12203e-07 6.21703e-07,8.03822e-07 0.0130022,0.0135581,0.000555572,-0.0130371 0.0004317,0.000422843,7.87064e-05,0.000417086
689 rs17601474,rs2230115,rs3755045,rs832805 0 212.113 inf 4 -nan 7.12102e-07 6.245e-07,7.96646e-07 0.0130011,0.0135571,0.000555571,-0.0130361 0.0004317,0.000422843,7.87064e-05,0.000417086
690 rs2230115,rs3755045,rs6728701,rs832805 0 211.908 inf 4 -nan 7.11454e-07 6.28567e-07,7.98596e-07 0.0135509,0.000555568,0.0129944,-0.0130298 0.000422843,7.87064e-05,0.0004317,0.000417086
691 rs2230115,rs3755045,rs3821044,rs832805 0 211.576 inf 4 -nan 7.10402e-07 6.26012e-07,7.98389e-07 0.0135407,0.000555562,0.0129834,-0.0130196 0.000422843,7.87064e-05,0.0004317,0.000417086
692 rs13431399,rs2230115,rs35843327,rs3755045,rs4674322 0 212.695 inf 5 0 7.24403e-07 6.4069e-07,8.14106e-07 0.0131471,0.0136698,0.0131447,0.00055616,-6.05111e-07 0.000420003,0.000422882,0.000430604,7.87296e-05,6.58077e-05
693 rs2230115,rs3755045,rs6743566,rs832805 0 208.589 inf 4 -nan 7.00936e-07 6.16848e-07,7.87054e-07 0.0134486,0.000555511,0.0128843,-0.0129276 0.000422843,7.87064e-05,0.0004317,0.000417086
694 rs10190250,rs2230115,rs35843327,rs3755045 0 207.38 inf 4 -nan 6.97104e-07 6.13654e-07,7.87577e-07 0.0128883,0.0134125,0.0128876,0.000555963 0.000417092,0.000422859,0.000430597,7.87065e-05
695 rs2230115,rs35475810,rs3731872,rs4674322,rs832805 0 209.624 inf 5 0 7.15222e-07 6.34535e-07,8.07463e-07 0.0134007,-3.40546e-05,0.0134033,5.62385e-06,-0.0133721 0.000416728,0.000121861,0.00044885,6.53777e-05,0.000419918
696 rs2230115,rs35843327,rs3755045,rs4674322,rs56296980 0 209.4 inf 5 0 7.1396e-07 6.30752e-07,7.9995e-07 0.0135694,0.0130443,0.000556035,1.27709e-06,0.0130449 0.000422882,0.000430604,7.87296e-05,6.58077e-05,0.000420003
697 rs2230115,rs35475810,rs4674322,rs56025682,rs832805 0 208.521 inf 5 0 7.11727e-07 6.26382e-07,8.01065e-07 0.0133677,-3.12133e-05,5.66596e-06,0.0133651,-0.0133392 0.000416728,0.000121861,6.53777e-05,0.00044885,0.000419918
698 rs13383705,rs2230115,rs35475810,rs4674322,rs832805 0 208.324 inf 5 0 7.11102e-07 6.26733e-07,7.96778e-07 0.0133582,0.0133618,-3.07044e-05,5.6735e-06,-0.0133333 0.00044885,0.000416728,0.000121861,6.53777e-05,0.000419918
699 rs2230115,rs3755045,rs6756521,rs832805 0 204.839 inf 4 -nan 6.89054e-07 6.06395e-07,7.72798e-07 0.013332,0.000555446,0.0127588,-0.0128111 0.000422843,7.87064e-05,0.0004317,0.000417086
700 rs12989964,rs2230115,rs35475810,rs4674322,rs832805 0 205.376 inf 5 0 7.01763e-07 6.2244e-07,7.90436e-07 0.0132555,0.0132732,-2.30683e-05,5.78667e-06,-0.0132448 0.00044885,0.000416728,0.000121861,6.53777e-05,0.000419918
701 rs2230115,rs33946522,rs35475810,rs4674322,rs832805 0 205.1 inf 5 0 7.00887e-07 6.17581e-07,7.83632e-07 0.0132649,0.0132458,-2.23491e-05,5.79733e-06,-0.0132365 0.000416728,0.00044885,0.000121861,6.53777e-05,0.000419918
702 rs114354238,rs2230115,rs35475810,rs4674322,rs832805 0 204.74 inf 5 0 6.99747e-07 6.14761e-07,7.84344e-07 0.0132332,0.013254,-2.14122e-05,5.81121e-06,-0.0132256 0.00044885,0.000416728,0.000121861,6.53777e-05,0.000419918
703 rs2230115,rs34146317,rs35475810,rs4674322,rs832805 0 204.691 inf 5 0 6.99592e-07 6.19191e-07,7.87885e-07 0.0132526,0.0132315,-2.12849e-05,5.8131e-06,-0.0132241 0.000416728,0.00044885,0.000121861,6.53777e-05,0.000419918
704 rs1803383,rs2230115,rs35475810,rs4674322,rs832805 0 204.585 inf 5 0 6.99256e-07 6.12426e-07,7.90249e-07 0.0132278,0.0132493,-2.10086e-05,5.8172e-06,-0.0132209 0.00044885,0.000416728,0.000121861,6.53777e-05,0.000419918
705 rs2230115,rs35475810,rs3806556,rs4674322,rs832805 0 204.553 inf 5 0 6.99154e-07 6.12897e-07,7.90626e-07 0.0132484,-2.09244e-05,0.0132266,5.81844e-06,-0.01322 0.000416728,0.000121861,0.00044885,6.53777e-05,0.000419918
706 rs2230115,rs35475810,rs35620463,rs4674322,rs832805 0 204.49 inf 5 0 6.98954e-07 6.21583e-07,7.85566e-07 0.0132465,-2.07594e-05,0.0132244,5.82089e-06,-0.013218 0.000416728,0.000121861,0.00044885,6.53777e-05,0.000419918
707 rs2230115,rs34683377,rs35475810,rs4674322,rs832805 0 204.463 inf 5 0 6.98867e-07 6.1293e-07,7.89454e-07 0.0132456,0.0132234,-2.06883e-05,5.82194e-06,-0.0132172 0.000416728,0.00044885,0.000121861,6.53777e-05,0.000419918
708 rs2230115,rs35021258,rs35475810,rs4674322,rs832805 0 204.393 inf 5 0 6.98648e-07 6.14539e-07,7.90593e-07 0.0132435,0.013221,-2.05082e-05,5.82461e-06,-0.0132151 0.000416728,0.00044885,0.000121861,6.53777e-05,0.000419918
709 rs10498061,rs2230115,rs35475810,rs4674322,rs832805 0 204.393 inf 5 0 6.98647e-07 6.212e-07,7.83799e-07 0.013221,0.0132435,-2.05067e-05,5.82463e-06,-0.0132151 0.00044885,0.000416728,0.000121861,6.53777e-05,0.000419918
710 rs2230115,rs35475810,rs3731869,rs4674322,rs832805 0 204.357 inf 5 0 6.98533e-07 6.14454e-07,7.89194e-07 0.0132424,-2.04131e-05,0.0132197,5.82602e-06,-0.013214 0.000416728,0.000121861,0.00044885,6.53777e-05,0.000419918
711 rs10190250,rs2230115,rs35843327,rs3755045,rs4674322 0 204.298 inf 5 0 6.97795e-07 6.1095e-07,7.86561e-07 0.0128851,0.0134123,0.0128874,0.000555841,4.22021e-06 0.000420003,0.000422882,0.000430604,7.87296e-05,6.58077e-05
712 rs2230115,rs35475810,rs4674322,rs60520272,rs832805 0 204.145 inf 5 0 6.9786e-07 6.12922e-07,7.91415e-07 0.013236,-1.98595e-05,5.83422e-06,0.0132123,-0.0132076 0.000416728,0.000121861,6.53777e-05,0.00044885,0.000419918
713 rs2230115,rs35475810,rs35561320,rs4674322,rs832805 0 203.909 inf 5 0 6.97112e-07 6.14179e-07,7.87663e-07 0.0132289,-1.92434e-05,0.013204,5.84336e-06,-0.0132005 0.000416728,0.000121861,0.00044885,6.53777e-05,0.000419918
714 rs2230115,rs35475810,rs4674322,rs73992536,rs832805 0 203.909 inf 5 0 6.97112e-07 6.11475e-07,7.83642e-07 0.0132289,-1.92433e-05,5.84336e-06,0.013204,-0.0132005 0.000416728,0.000121861,6.53777e-05,0.00044885,0.000419918
715 rs13010106,rs2230115,rs35475810,rs4674322,rs832805 0 203.752 inf 5 0 6.96615e-07 6.07569e-07,7.82412e-07 0.0131985,0.0132241,-1.88335e-05,5.84943e-06,-0.0131957 0.00044885,0.000416728,0.000121861,6.53777e-05,0.000419918
716 rs2230115,rs35475810,rs36068653,rs4674322,rs832805 0 203.695 inf 5 0 6.96437e-07 6.14261e-07,7.83404e-07 0.0132224,-1.86863e-05,0.0131965,5.85161e-06,-0.013194 0.000416728,0.000121861,0.00044885,6.53777e-05,0.000419918
717 rs2230115,rs35475810,rs4674322,rs71415850,rs832805 0 203.505 inf 5 0 6.95832e-07 6.145e-07,7.79265e-07 0.0132166,-1.81874e-05,5.85901e-06,0.0131898,-0.0131882 0.000416728,0.000121861,6.53777e-05,0.00044885,0.000419918
718 rs2230115,rs35475810,rs35990362,rs4674322,rs832805 0 203.356 inf 5 0 6.95361e-07 6.0849e-07,7.87595e-07 0.0132121,-1.77987e-05,0.0131846,5.86477e-06,-0.0131837 0.000416728,0.000121861,0.00044885,6.53777e-05,0.000419918
719 rs2230115,rs35475810,rs4674322,rs6736648,rs832805 0 203.315 inf 5 0 6.95231e-07 6.15376e-07,7.92322e-07 0.0132109,-1.76915e-05,5.86636e-06,0.0131831,-0.0131825 0.000416728,0.000121861,6.53777e-05,0.00044885,0.000419918
720 rs2230115,rs35353159,rs35475810,rs4674322,rs832805 0 203.291 inf 5 0 6.95154e-07 6.173e-07,7.82172e-07 0.0132101,0.0131823,-1.76286e-05,5.86729e-06,-0.0131818 0.000416728,0.00044885,0.000121861,6.53777e-05,0.000419918
721 rs2230115,rs35475810,rs4674322,rs7572951,rs832805 0 202.718 inf 5 0 6.93341e-07 6.12618e-07,7.81651e-07 0.0131928,-1.61303e-05,5.88949e-06,0.0131621,-0.0131644 0.000416728,0.000121861,6.53777e-05,0.00044885,0.000419918
722 rs111699701,rs2230115,rs35475810,rs4674322,rs832805 0 202.152 inf 5 0 6.91546e-07 6.08098e-07,7.76092e-07 0.0131421,0.0131755,-1.46455e-05,5.9115e-06,-0.0131472 0.00044885,0.000416728,0.000121861,6.53777e-05,0.000419918
723 rs2230115,rs35475810,rs4674322,rs6748692,rs832805 0 201.947 inf 5 0 6.90896e-07 6.12131e-07,7.76229e-07 0.0131693,-1.41069e-05,5.91948e-06,0.0131349,-0.0131409 0.000416728,0.000121861,6.53777e-05,0.00044885,0.000419918
724 rs13011338,rs2230115,rs35475810,rs4674322,rs832805 0 201.899 inf 5 0 6.90743e-07 6.07728e-07,7.72967e-07 0.0131332,0.0131678,-1.39808e-05,5.92135e-06,-0.0131395 0.00044885,0.000416728,0.000121861,6.53777e-05,0.000419918
725 rs2230115,rs35475810,rs4674322,rs58018761,rs832805 0 201.822 inf 5 0 6.90499e-07 6.0313e-07,7.81549e-07 0.0131655,-1.37782e-05,5.92435e-06,0.0131305,-0.0131371 0.000416728,0.000121861,6.53777e-05,0.00044885,0.000419918
726 rs2230115,rs35475810,rs4674322,rs59341668,rs832805 0 201.749 inf 5 0 6.90268e-07 6.05099e-07,7.81837e-07 0.0131633,-1.35871e-05,5.92718e-06,0.0131279,-0.0131349 0.000416728,0.000121861,6.53777e-05,0.00044885,0.000419918
727 rs13431399,rs2230115,rs35475810,rs35843327,rs4674322 0 201.689 inf 5 0 6.90123e-07 6.11808e-07,7.79193e-07 0.0131286,0.0131621,-3.37768e-05,0.0131665,1.04745e-05 0.000420002,0.000416724,0.000117086,0.000444261,6.57913e-05
728 rs13026613,rs2230115,rs35475810,rs4674322,rs832805 0 200.035 inf 5 0 6.84838e-07 5.9943e-07,7.72332e-07 0.0130672,0.0131109,-9.07609e-06,5.99404e-06,-0.0130827 0.00044885,0.000416728,0.000121861,6.53777e-05,0.000419918
729 rs13011342,rs2230115,rs35475810,rs4674322,rs832805 0 199.785 inf 5 0 6.84044e-07 5.98078e-07,7.70144e-07 0.0130583,0.0131033,-8.41455e-06,6.00384e-06,-0.013075 0.00044885,0.000416728,0.000121861,6.53777e-05,0.000419918
730 rs13003001,rs2230115,rs35475810,rs4674322,rs832805 0 199.775 inf 5 0 6.84015e-07 6.01197e-07,7.62509e-07 0.013058,0.013103,-8.39032e-06,6.0042e-06,-0.0130747 0.00044885,0.000416728,0.000121861,6.53777e-05,0.000419918
731 rs2230115,rs35475810,rs4674322,rs71415846,rs832805 0 199.297 inf 5 0 6.825e-07 5.98783e-07,7.78096e-07 0.0130883,-7.12721e-06,6.02292e-06,0.013041,-0.0130601 0.000416728,0.000121861,6.53777e-05,0.00044885,0.000419918
732 rs12991012,rs2230115,rs35475810,rs4674322,rs832805 0 199.128 inf 5 0 6.81964e-07 6.003e-07,7.68549e-07 0.013035,0.0130832,-6.68009e-06,6.02955e-06,-0.0130549 0.00044885,0.000416728,0.000121861,6.53777e-05,0.000419918
733 rs2230115,rs35475810,rs35588689,rs4674322,rs832805 0 198.879 inf 5 0 6.81175e-07 5.99258e-07,7.70097e-07 0.0130755,-6.0212e-06,0.0130261,6.03931e-06,-0.0130473 0.000416728,0.000121861,0.00044885,6.53777e-05,0.000419918
734 rs2230115,rs35475810,rs35843327,rs4674322,rs56296980 0 198.398 inf 5 0 6.79695e-07 5.94034e-07,7.70018e-07 0.0130618,-3.35982e-05,0.013066,1.23551e-05,0.0130264 0.000416724,0.000117086,0.000444261,6.57913e-05,0.000420002
735 rs2230115,rs35475810,rs4674322,rs71415849,rs832805 0 198.346 inf 5 0 6.79485e-07 5.921e-07,7.72435e-07 0.0130591,-4.6083e-06,6.06025e-06,0.0130071,-0.0130309 0.000416728,0.000121861,6.53777e-05,0.00044885,0.000419918
736 rs2230115,rs34972248,rs35475810,rs4674322,rs832805 0 198.119 inf 5 0 6.78765e-07 5.95935e-07,7.63981e-07 0.0130521,0.012999,-4.00598e-06,6.06918e-06,-0.0130239 0.000416728,0.00044885,0.000121861,6.53777e-05,0.000419918
737 rs13032578,rs2230115,rs35475810,rs4674322,rs832805 0 198.077 inf 5 0 6.78633e-07 5.98784e-07,7.66962e-07 0.0129975,0.0130509,-3.89535e-06,6.07082e-06,-0.0130226 0.00044885,0.000416728,0.000121861,6.53777e-05,0.000419918
738 rs13032927,rs2230115,rs35475810,rs4674322,rs832805 0 198.07 inf 5 0 6.78613e-07 5.91965e-07,7.65857e-07 0.0129973,0.0130507,-3.87831e-06,6.07107e-06,-0.0130224 0.00044885,0.000416728,0.000121861,6.53777e-05,0.000419918
739 rs17601474,rs2230115,rs35475810,rs4674322,rs832805 0 198.039 inf 5 0 6.78512e-07 5.90497e-07,7.6568e-07 0.0129961,0.0130497,-3.79392e-06,6.07232e-06,-0.0130214 0.00044885,0.000416728,0.000121861,6.53777e-05,0.000419918
740 rs2230115,rs35475810,rs4674322,rs6728701,rs832805 0 197.834 inf 5 0 6.77864e-07 5.94298e-07,7.68494e-07 0.0130434,-3.25155e-06,6.08036e-06,0.0129888,-0.0130152 0.000416728,0.000121861,6.53777e-05,0.00044885,0.000419918
741 rs13431399,rs2230115,rs35475810,rs4674322,rs6720523 0 197.609 inf 5 0 6.77197e-07 6.02924e-07,7.61203e-07 0.0130042,0.0130377,-2.45964e-05,1.06399e-05,0.0130249 0.000420002,0.000416724,0.000117086,6.57913e-05,0.000444261
742 rs2230115,rs35475810,rs3821044,rs4674322,rs832805 0 197.502 inf 5 0 6.76813e-07 5.96456e-07,7.60066e-07 0.0130332,-2.37027e-06,0.012977,6.09342e-06,-0.0130049 0.000416728,0.000121861,0.00044885,6.53777e-05,0.000419918
743 rs2230115,rs35475810,rs4674322,rs6743566,rs832805 0 194.517 inf 5 0 6.67354e-07 5.89919e-07,7.55895e-07 0.0129408,5.59331e-06,6.21144e-06,0.0128698,-0.0129127 0.000416728,0.000121861,6.53777e-05,0.00044885,0.000419918
744 rs2230115,rs35475810,rs4674322,rs56296980,rs6720523 0 194.35 inf 5 0 6.66868e-07 5.84866e-07,7.60089e-07 0.0129373,-2.44179e-05,1.25205e-05,0.012902,0.0129244 0.000416724,0.000117086,6.57913e-05,0.000420002,0.000444261
745 rs10190250,rs2230115,rs35475810,rs35843327,rs4674322 0 193.303 inf 5 0 6.63553e-07 5.83157e-07,7.57563e-07 0.0128666,0.0129049,-3.3319e-05,0.0129088,1.52957e-05 0.000420002,0.000416724,0.000117086,0.000444261,6.57913e-05
746 rs2278529,rs35843327,rs3755045,rs832805 0 190.212 inf 4 -nan 6.42718e-07 5.60613e-07,7.21975e-07 0.0125985,0.0119092,3.24712e-05,-0.0125661 0.000413662,0.000415975,7.87153e-05,0.000423014
747 rs2230115,rs35475810,rs4674322,rs6756521,rs832805 0 190.773 inf 5 0 6.55491e-07 5.68316e-07,7.42796e-07 0.0128239,1.56766e-05,6.36088e-06,0.0127342,-0.0127958 0.000416728,0.000121861,6.53777e-05,0.00044885,0.000419918
748 rs10190250,rs2230115,rs35475810,rs4674322,rs6720523 0 189.304 inf 5 0 6.50881e-07 5.70276e-07,7.40477e-07 0.0127421,0.0127804,-2.41387e-05,1.54612e-05,0.0127673 0.000420002,0.000416724,0.000117086,6.57913e-05,0.000444261
749 rs2230115,rs3731872,rs3755045,rs3770214 0 148.936 inf 4 -nan 5.12202e-07 4.44136e-07,5.90456e-07 0.00945142,0.00892425,0.000553436,-0.00893236 0.000347938,0.000358724,7.87063e-05,0.000341001
750 rs2230115,rs3755045,rs3770214,rs56025682 0 148.201 inf 4 -nan 5.09875e-07 4.35974e-07,5.84789e-07 0.00942952,0.000553423,-0.00891047,0.00889984 0.000347938,7.87063e-05,0.000341001,0.000358724
751 rs13383705,rs2230115,rs3755045,rs3770214 0 148.07 inf 4 -nan 5.09458e-07 4.37062e-07,5.89606e-07 0.00889546,0.00942559,0.000553421,-0.00890655 0.000358724,0.000347938,7.87063e-05,0.000341001
752 rs12989964,rs2230115,rs3755045,rs3770214 0 146.107 inf 4 -nan 5.03239e-07 4.32637e-07,5.7961e-07 0.00882984,0.00936673,0.000553387,-0.00884771 0.000358724,0.000347938,7.87063e-05,0.000341001
753 rs2230115,rs33946522,rs3755045,rs3770214 0 145.923 inf 4 -nan 5.02655e-07 4.32048e-07,5.77053e-07 0.00936118,0.00882366,0.000553384,-0.00884217 0.000347938,0.000358724,7.87063e-05,0.000341001
754 rs114354238,rs2230115,rs3755045,rs3770214 0 145.683 inf 4 -nan 5.01896e-07 4.31664e-07,5.77595e-07 0.00881561,0.00935396,0.00055338,-0.00883495 0.000358724,0.000347938,7.87063e-05,0.000341001
755 rs2230115,rs34146317,rs3755045,rs3770214 0 145.651 inf 4 -nan 5.01793e-07 4.37058e-07,5.77847e-07 0.00935298,0.00881451,0.00055338,-0.00883397 0.000347938,0.000358724,7.87063e-05,0.000341001
756 rs1803383,rs2230115,rs3755045,rs3770214 0 145.58 inf 4 -nan 5.01569e-07 4.28814e-07,5.78939e-07 0.00881214,0.00935085,0.000553378,-0.00883184 0.000358724,0.000347938,7.87063e-05,0.000341001
757 rs2230115,rs3755045,rs3770214,rs3806556 0 145.558 inf 4 -nan 5.01501e-07 4.31587e-07,5.76836e-07 0.0093502,0.000553378,-0.00883119,0.00881141 0.000347938,7.87063e-05,0.000341001,0.000358724
758 rs2230115,rs35620463,rs3755045,rs3770214 0 145.516 inf 4 -nan 5.01367e-07 4.31402e-07,5.70606e-07 0.00934893,0.00881,0.000553377,-0.00882992 0.000347938,0.000358724,7.87063e-05,0.000341001
759 rs2230115,rs34683377,rs3755045,rs3770214 0 145.498 inf 4 -nan 5.01309e-07 4.28383e-07,5.80189e-07 0.00934838,0.00880938,0.000553377,-0.00882937 0.000347938,0.000358724,7.87063e-05,0.000341001
760 rs2230115,rs35021258,rs3755045,rs3770214 0 145.452 inf 4 -nan 5.01164e-07 4.31418e-07,5.8186e-07 0.00934699,0.00880784,0.000553376,-0.00882798 0.000347938,0.000358724,7.87063e-05,0.000341001
761 rs10498061,rs2230115,rs3755045,rs3770214 0 145.452 inf 4 -nan 5.01162e-07 4.32326e-07,5.7768e-07 0.00880782,0.00934698,0.000553376,-0.00882797 0.000358724,0.000347938,7.87063e-05,0.000341001
762 rs2230115,rs3731869,rs3755045,rs3770214 0 145.428 inf 4 -nan 5.01087e-07 4.27395e-07,5.73576e-07 0.00934626,0.00880702,0.000553376,-0.00882725 0.000347938,0.000358724,7.87063e-05,0.000341001
763 rs2230115,rs3755045,rs3770214,rs60520272 0 145.286 inf 4 -nan 5.00639e-07 4.29588e-07,5.75174e-07 0.00934199,0.000553373,-0.00882299,0.00880226 0.000347938,7.87063e-05,0.000341001,0.000358724
764 rs2230115,rs35561320,rs3755045,rs3770214 0 145.129 inf 4 -nan 5.0014e-07 4.26153e-07,5.71104e-07 0.00933724,0.00879697,0.000553371,-0.00881824 0.000347938,0.000358724,7.87063e-05,0.000341001
765 rs2230115,rs3755045,rs3770214,rs73992536 0 145.129 inf 4 -nan 5.0014e-07 4.29569e-07,5.79358e-07 0.00933724,0.000553371,-0.00881824,0.00879697 0.000347938,7.87063e-05,0.000341001,0.000358724
766 rs2230115,rs35843327,rs3731867,rs3755045 0 145.044 inf 4 -nan 4.99868e-07 4.25203e-07,5.69107e-07 0.00933517,0.00881221,0.00881465,0.000553707 0.00034795,0.000357396,0.000341008,7.87064e-05
767 rs13010106,rs2230115,rs3755045,rs3770214 0 145.025 inf 4 -nan 4.99809e-07 4.26481e-07,5.77467e-07 0.00879344,0.00933408,0.000553369,-0.00881508 0.000358724,0.000347938,7.87063e-05,0.000341001
768 rs2230115,rs36068653,rs3755045,rs3770214 0 144.987 inf 4 -nan 4.9969e-07 4.3302e-07,5.73876e-07 0.00933295,0.00879218,0.000553368,-0.00881395 0.000347938,0.000358724,7.87063e-05,0.000341001
769 rs2230115,rs3755045,rs3770214,rs71415850 0 144.86 inf 4 -nan 4.99287e-07 4.33362e-07,5.76698e-07 0.0093291,0.000553366,-0.0088101,0.00878789 0.000347938,7.87063e-05,0.000341001,0.000358724
770 rs2230115,rs35990362,rs3755045,rs3770214 0 144.761 inf 4 -nan 4.98973e-07 4.2824e-07,5.7527e-07 0.0093261,0.00878455,0.000553364,-0.00880711 0.000347938,0.000358724,7.87063e-05,0.000341001
771 rs2230115,rs3755045,rs3770214,rs6736648 0 144.733 inf 4 -nan 4.98887e-07 4.31577e-07,5.78128e-07 0.00932528,0.000553364,-0.00880628,0.00878363 0.000347938,7.87063e-05,0.000341001,0.000358724
772 rs2230115,rs35353159,rs3755045,rs3770214 0 144.717 inf 4 -nan 4.98836e-07 4.31399e-07,5.80633e-07 0.00932479,0.00878309,0.000553363,-0.0088058 0.000347938,0.000358724,7.87063e-05,0.000341001
773 rs2230115,rs3755045,rs3770214,rs7572951 0 144.336 inf 4 -nan 4.97627e-07 4.27791e-07,5.70168e-07 0.00931324,0.000553357,-0.00879425,0.00877021 0.000347938,7.87063e-05,0.000341001,0.000358724
774 rs111699701,rs2230115,rs3755045,rs3770214 0 143.959 inf 4 -nan 4.96431e-07 4.27477e-07,5.70682e-07 0.00875745,0.0093018,0.00055335,-0.00878281 0.000358724,0.000347938,7.87063e-05,0.000341001
775 rs2230115,rs3755045,rs3770214,rs6748692 0 143.822 inf 4 -nan 4.95998e-07 4.24846e-07,5.67191e-07 0.00929765,0.000553348,-0.00877866,0.00875282 0.000347938,7.87063e-05,0.000341001,0.000358724
776 rs13011338,rs2230115,rs3755045,rs3770214 0 143.79 inf 4 -nan 4.95896e-07 4.27728e-07,5.67542e-07 0.00875174,0.00929667,0.000553347,-0.00877769 0.000358724,0.000347938,7.87063e-05,0.000341001
777 rs2230115,rs3755045,rs3770214,rs58018761 0 143.738 inf 4 -nan 4.95734e-07 4.25134e-07,5.6511e-07 0.00929511,0.000553347,-0.00877613,0.00875 0.000347938,7.87063e-05,0.000341001,0.000358724
778 rs2230115,rs3755045,rs3770214,rs59341668 0 143.69 inf 4 -nan 4.9558e-07 4.24667e-07,5.68092e-07 0.00929364,0.000553346,-0.00877466,0.00874836 0.000347938,7.87063e-05,0.000341001,0.000358724
779 rs2230115,rs3731872,rs3770214 0 141.153 inf 3 -nan 4.77491e-07 4.0406e-07,5.47383e-07 0.00894871,0.00891837,-0.00892488 0.000340513,0.000358723,0.000340999
780 rs2230115,rs3770214,rs56025682 0 140.419 inf 3 -nan 4.75166e-07 4.01913e-07,5.48958e-07 0.00892682,-0.00890299,0.00889395 0.000340513,0.000340999,0.000358723
781 rs13383705,rs2230115,rs3770214 0 140.288 inf 3 -nan 4.7475e-07 4.0267e-07,5.44184e-07 0.00888958,0.0089229,-0.00889907 0.000358723,0.000340513,0.000340999
782 rs13026613,rs2230115,rs3755045,rs3770214 0 142.548 inf 4 -nan 4.91961e-07 4.28698e-07,5.66571e-07 0.00870959,0.00925886,0.000553326,-0.0087399 0.000358724,0.000347938,7.87063e-05,0.000341001
783 rs13011342,rs2230115,rs3755045,rs3770214 0 142.381 inf 4 -nan 4.91431e-07 4.25378e-07,5.61452e-07 0.0087039,0.00925376,0.000553323,-0.0087348 0.000358724,0.000347938,7.87063e-05,0.000341001
784 rs13003001,rs2230115,rs3755045,rs3770214 0 142.375 inf 4 -nan 4.91412e-07 4.24864e-07,5.63212e-07 0.0087037,0.00925358,0.000553323,-0.00873462 0.000358724,0.000347938,7.87063e-05,0.000341001
785 rs2230115,rs3755045,rs3770214,rs71415846 0 142.056 inf 4 -nan 4.90402e-07 4.19879e-07,5.65709e-07 0.00924384,0.000553317,-0.00872488,0.00869284 0.000347938,7.87063e-05,0.000341001,0.000358724
786 rs12991012,rs2230115,rs3755045,rs3770214 0 141.943 inf 4 -nan 4.90045e-07 4.23233e-07,5.67183e-07 0.008689,0.00924039,0.000553315,-0.00872144 0.000358724,0.000347938,7.87063e-05,0.000341001
787 rs2230115,rs35588689,rs3755045,rs3770214 0 141.777 inf 4 -nan 4.89519e-07 4.21843e-07,5.57158e-07 0.00923531,0.00868334,0.000553312,-0.00871636 0.000347938,0.000358724,7.87063e-05,0.000341001
788 rs2230115,rs3755045,rs3770214,rs71415849 0 141.422 inf 4 -nan 4.88392e-07 4.17306e-07,5.64581e-07 0.00922442,0.000553306,-0.00870548,0.00867119 0.000347938,7.87063e-05,0.000341001,0.000358724
789 rs2230115,rs34972248,rs3755045,rs3770214 0 141.27 inf 4 -nan 4.87913e-07 4.19094e-07,5.60146e-07 0.00921978,0.00866602,0.000553304,-0.00870083 0.000347938,0.000358724,7.87063e-05,0.000341001
790 rs13032578,rs2230115,rs3755045,rs3770214 0 141.242 inf 4 -nan 4.87824e-07 4.13708e-07,5.65059e-07 0.00866507,0.00921893,0.000553303,-0.00869998 0.000358724,0.000347938,7.87063e-05,0.000341001
791 rs13032927,rs2230115,rs3755045,rs3770214 0 141.238 inf 4 -nan 4.87811e-07 4.20828e-07,5.61522e-07 0.00866492,0.00921879,0.000553303,-0.00869985 0.000358724,0.000347938,7.87063e-05,0.000341001
792 rs17601474,rs2230115,rs3755045,rs3770214 0 141.217 inf 4 -nan 4.87744e-07 4.15741e-07,5.63656e-07 0.00866419,0.00921814,0.000553303,-0.0086992 0.000358724,0.000347938,7.87063e-05,0.000341001
793 rs2230115,rs3755045,rs3770214,rs6728701 0 141.081 inf 4 -nan 4.87312e-07 4.1423e-07,5.63137e-07 0.00921396,0.0005533,-0.00869502,0.00865953 0.000347938,7.87063e-05,0.000341001,0.000358724
794 rs2230115,rs3755045,rs3770214,rs3821044 0 140.859 inf 4 -nan 4.86611e-07 4.20188e-07,5.67717e-07 0.00920717,0.000553296,-0.00868823,0.00865196 0.000347938,7.87063e-05,0.000341001,0.000358724
795 rs12989964,rs2230115,rs3770214 0 138.327 inf 3 -nan 4.68534e-07 3.97296e-07,5.43456e-07 0.00882396,0.00886406,-0.00884024 0.000358723,0.000340513,0.000340999
796 rs2230115,rs33946522,rs3770214 0 138.143 inf 3 -nan 4.67951e-07 3.99246e-07,5.41363e-07 0.00885852,0.00881778,-0.00883469 0.000340513,0.000358723,0.000340999
797 rs114354238,rs2230115,rs3770214 0 137.903 inf 3 -nan 4.67192e-07 3.97684e-07,5.42634e-07 0.00880972,0.0088513,-0.00882748 0.000358723,0.000340513,0.000340999
798 rs2230115,rs34146317,rs3770214 0 137.871 inf 3 -nan 4.67089e-07 3.9987e-07,5.41832e-07 0.00885032,0.00880863,-0.00882649 0.000340513,0.000358723,0.000340999
799 rs1803383,rs2230115,rs3770214 0 137.8 inf 3 -nan 4.66865e-07 4.04138e-07,5.38813e-07 0.00880626,0.00884819,-0.00882437 0.000358723,0.000340513,0.000340999
800 rs2230115,rs3770214,rs3806556 0 137.778 inf 3 -nan 4.66797e-07 4.0024e-07,5.34923e-07 0.00884754,-0.00882372,0.00880553 0.000340513,0.000340999,0.000358723
801 rs2230115,rs35620463,rs3770214 0 137.736 inf 3 -nan 4.66664e-07 3.99008e-07,5.35149e-07 0.00884627,0.00880411,-0.00882245 0.000340513,0.000358723,0.000340999
802 rs2230115,rs34683377,rs3770214 0 137.718 inf 3 -nan 4.66606e-07 3.98045e-07,5.37247e-07 0.00884572,0.0088035,-0.0088219 0.000340513,0.000358723,0.000340999
803 rs2230115,rs35021258,rs3770214 0 137.672 inf 3 -nan 4.6646e-07 3.96073e-07,5.35838e-07 0.00884434,0.00880196,-0.00882051 0.000340513,0.000358723,0.000340999
804 rs10498061,rs2230115,rs3770214 0 137.672 inf 3 -nan 4.66459e-07 3.96818e-07,5.37391e-07 0.00880194,0.00884432,-0.0088205 0.000358723,0.000340513,0.000340999
805 rs2230115,rs3731869,rs3770214 0 137.648 inf 3 -nan 4.66384e-07 3.96723e-07,5.42812e-07 0.0088436,0.00880114,-0.00881978 0.000340513,0.000358723,0.000340999
806 rs2230115,rs3770214,rs60520272 0 137.507 inf 3 -nan 4.65936e-07 3.95038e-07,5.35248e-07 0.00883934,-0.00881551,0.00879638 0.000340513,0.000340999,0.000358723
807 rs2230115,rs35843327,rs3755045,rs56190215 0 139.817 inf 4 -nan 4.83307e-07 4.15035e-07,5.60365e-07 0.0091761,0.00865326,0.000553585,0.00865443 0.00034795,0.000357396,7.87064e-05,0.000341008
808 rs2230115,rs35561320,rs3770214 0 137.349 inf 3 -nan 4.65438e-07 4.00664e-07,5.34114e-07 0.00883459,0.00879109,-0.00881076 0.000340513,0.000358723,0.000340999
809 rs2230115,rs3770214,rs73992536 0 137.349 inf 3 -nan 4.65438e-07 3.96538e-07,5.37845e-07 0.00883459,-0.00881076,0.00879109 0.000340513,0.000340999,0.000358723
810 rs13010106,rs2230115,rs3770214 0 137.245 inf 3 -nan 4.65107e-07 3.93246e-07,5.33504e-07 0.00878756,0.00883143,-0.00880761 0.000358723,0.000340513,0.000340999
811 rs2230115,rs36068653,rs3770214 0 137.207 inf 3 -nan 4.64988e-07 3.94673e-07,5.45265e-07 0.0088303,0.0087863,-0.00880647 0.000340513,0.000358723,0.000340999
812 rs2230115,rs35843327,rs3731867,rs3755045,rs4674322 0 141.963 inf 5 0 5.00557e-07 4.32266e-07,5.81835e-07 0.00933506,0.00881216,0.00881324,0.000553651,1.90906e-06 0.00034797,0.0003574,0.000344491,7.87297e-05,6.60192e-05
813 rs2230115,rs3770214,rs71415850 0 137.08 inf 3 -nan 4.64585e-07 3.99076e-07,5.3714e-07 0.00882645,-0.00880263,0.00878201 0.000340513,0.000340999,0.000358723
814 rs2230115,rs35990362,rs3770214 0 136.981 inf 3 -nan 4.64271e-07 3.9374e-07,5.4433e-07 0.00882346,0.00877867,-0.00879963 0.000340513,0.000358723,0.000340999
815 rs2230115,rs3770214,rs6736648 0 136.954 inf 3 -nan 4.64185e-07 3.92217e-07,5.36966e-07 0.00882263,-0.00879881,0.00877775 0.000340513,0.000340999,0.000358723
816 rs2230115,rs35353159,rs3770214 0 136.938 inf 3 -nan 4.64134e-07 3.95894e-07,5.37654e-07 0.00882215,0.00877721,-0.00879832 0.000340513,0.000358723,0.000340999
817 rs2230115,rs3770214,rs7572951 0 136.557 inf 3 -nan 4.62926e-07 3.95987e-07,5.35146e-07 0.0088106,-0.00878678,0.00876433 0.000340513,0.000340999,0.000358723
818 rs2230115,rs3755045,rs3770214,rs6743566 0 138.869 inf 4 -nan 4.80303e-07 4.09375e-07,5.52093e-07 0.00914578,0.000553261,-0.00862687,0.00858352 0.000347938,7.87063e-05,0.000341001,0.000358724
819 rs111699701,rs2230115,rs3770214 0 136.18 inf 3 -nan 4.61731e-07 3.96236e-07,5.33711e-07 0.00875157,0.00879916,-0.00877534 0.000358723,0.000340513,0.000340999
820 rs2230115,rs3770214,rs6748692 0 136.043 inf 3 -nan 4.61298e-07 3.91835e-07,5.28891e-07 0.00879501,-0.00877119,0.00874694 0.000340513,0.000340999,0.000358723
821 rs13011338,rs2230115,rs3770214 0 136.011 inf 3 -nan 4.61197e-07 3.92227e-07,5.38122e-07 0.00874586,0.00879404,-0.00877022 0.000358723,0.000340513,0.000340999
822 rs2230115,rs35843327,rs3755045,rs6723798 0 138.362 inf 4 -nan 4.78697e-07 4.09569e-07,5.53912e-07 0.00913122,0.00860848,0.000553466,-0.0086093 0.000347947,0.000357396,7.87064e-05,0.000341008
823 rs2230115,rs3770214,rs58018761 0 135.96 inf 3 -nan 4.61034e-07 3.9314e-07,5.36464e-07 0.00879248,-0.00876866,0.00874412 0.000340513,0.000340999,0.000358723
824 rs2230115,rs3770214,rs59341668 0 135.911 inf 3 -nan 4.6088e-07 3.9344e-07,5.37045e-07 0.00879101,-0.00876718,0.00874248 0.000340513,0.000340999,0.000358723
825 rs13026613,rs2230115,rs3770214 0 134.77 inf 3 -nan 4.57264e-07 3.88056e-07,5.28715e-07 0.00870371,0.00875625,-0.00873243 0.000358723,0.000340513,0.000340999
826 rs13011342,rs2230115,rs3770214 0 134.603 inf 3 -nan 4.56735e-07 3.89625e-07,5.27053e-07 0.00869802,0.00875115,-0.00872733 0.000358723,0.000340513,0.000340999
827 rs13003001,rs2230115,rs3770214 0 134.597 inf 3 -nan 4.56716e-07 3.90192e-07,5.2866e-07 0.00869781,0.00875097,-0.00872714 0.000358723,0.000340513,0.000340999
828 rs2230115,rs3770214,rs71415846 0 134.278 inf 3 -nan 4.55706e-07 3.84948e-07,5.26834e-07 0.00874124,-0.00871741,0.00868696 0.000340513,0.000340999,0.000358723
829 rs12991012,rs2230115,rs3770214 0 134.166 inf 3 -nan 4.5535e-07 3.88614e-07,5.28965e-07 0.00868312,0.00873779,-0.00871397 0.000358723,0.000340513,0.000340999
830 rs2230115,rs35588689,rs3770214 0 134 inf 3 -nan 4.54824e-07 3.8521e-07,5.27333e-07 0.00873271,0.00867745,-0.00870889 0.000340513,0.000358723,0.000340999
831 rs2230115,rs3755045,rs3770214,rs6756521 0 136.371 inf 4 -nan 4.72389e-07 4.02499e-07,5.40256e-07 0.00906805,0.000553217,-0.00854918,0.00849686 0.000347938,7.87063e-05,0.000341001,0.000358724
832 rs2230115,rs3770214,rs71415849 0 133.645 inf 3 -nan 4.53698e-07 3.90347e-07,5.26959e-07 0.00872183,-0.008698,0.00866531 0.000340513,0.000340999,0.000358723
833 rs1863704,rs2230115,rs35843327,rs3755045 0 135.993 inf 4 -nan 4.71188e-07 4.00507e-07,5.446e-07 0.00853529,0.00905781,0.00853505,0.000553494 0.000341008,0.00034795,0.000357396,7.87064e-05
834 rs2230115,rs35843327,rs3755045,rs4674322,rs6723798 0 138.328 inf 5 0 4.89055e-07 4.16982e-07,5.588e-07 0.00930015,0.00878461,0.000546498,0.000244991,-0.00861202 0.000350853,0.000360471,7.87283e-05,6.53518e-05,0.000341009
835 rs2230115,rs34972248,rs3770214 0 133.493 inf 3 -nan 4.53218e-07 3.82171e-07,5.22468e-07 0.00871719,0.00866014,-0.00869336 0.000340513,0.000358723,0.000340999
836 rs13032578,rs2230115,rs3770214 0 133.465 inf 3 -nan 4.5313e-07 3.82119e-07,5.21349e-07 0.00865919,0.00871633,-0.00869251 0.000358723,0.000340513,0.000340999
837 rs13032927,rs2230115,rs3770214 0 133.461 inf 3 -nan 4.53117e-07 3.79142e-07,5.27178e-07 0.00865904,0.0087162,-0.00869238 0.000358723,0.000340513,0.000340999
838 rs17601474,rs2230115,rs3770214 0 133.44 inf 3 -nan 4.5305e-07 3.86387e-07,5.24442e-07 0.00865831,0.00871555,-0.00869173 0.000358723,0.000340513,0.000340999
839 rs2230115,rs3770214,rs6728701 0 133.304 inf 3 -nan 4.52618e-07 3.89322e-07,5.24613e-07 0.00871137,-0.00868755,0.00865365 0.000340513,0.000340999,0.000358723
840 rs2230115,rs3770214,rs3821044 0 133.083 inf 3 -nan 4.51917e-07 3.81532e-07,5.24803e-07 0.00870458,-0.00868076,0.00864608 0.000340513,0.000340999,0.000358723
841 rs2230115,rs35843327,rs3755045,rs4674322,rs56190215 0 136.738 inf 5 0 4.84002e-07 4.19837e-07,5.59632e-07 0.00917574,0.00865309,0.0005534,6.35388e-06,0.00864973 0.00034797,0.0003574,7.87297e-05,6.60192e-05,0.000344491
842 rs2230115,rs2556391,rs35843327,rs3755045 0 134.169 inf 4 -nan 4.65408e-07 3.9546e-07,5.36494e-07 0.00900081,0.00847787,0.00847808,0.00055345 0.00034795,0.000341008,0.000357396,7.87064e-05
843 rs2230115,rs3770214,rs6743566 0 131.094 inf 3 -nan 4.45614e-07 3.80528e-07,5.20305e-07 0.00864323,-0.0086194,0.00857764 0.000340513,0.000340999,0.000358723
844 rs2230115,rs35843327,rs3755045,rs55996799 0 132.628 inf 4 -nan 4.60526e-07 3.96215e-07,5.32231e-07 0.00895236,0.00842967,0.000553413,0.00842907 0.00034795,0.000357396,7.87064e-05,0.000341008
845 rs2230115,rs3770214,rs6756521 0 128.598 inf 3 -nan 4.37705e-07 3.73026e-07,5.06165e-07 0.00856554,-0.00854171,0.00849099 0.000340513,0.000340999,0.000358723
846 rs2230115,rs35843327,rs3755045,rs72963905 0 130.612 inf 4 -nan 4.54138e-07 3.88024e-07,5.25099e-07 0.00888854,0.00836589,0.000553364,0.00836479 0.00034795,0.000357396,7.87064e-05,0.000341008
847 rs1863704,rs2230115,rs35843327,rs3755045,rs4674322 0 132.916 inf 5 0 4.71891e-07 4.02155e-07,5.47572e-07 0.00852814,0.00905727,0.00853479,0.000553214,9.65925e-06 0.000344491,0.00034797,0.0003574,7.87297e-05,6.60192e-05
848 rs2230115,rs2556391,rs35843327,rs3755045,rs4674322 0 131.094 inf 5 0 4.66116e-07 3.93402e-07,5.3746e-07 0.00900017,0.00846954,0.00847778,0.000553124,1.12522e-05 0.00034797,0.000344491,0.0003574,7.87297e-05,6.60192e-05
849 rs2230115,rs35475810,rs35843327,rs3731867,rs4674322 0 131.06 inf 5 0 4.66605e-07 4.0132e-07,5.41429e-07 0.00883312,-3.90703e-05,0.00884223,0.00879806,1.2985e-05 0.000340559,0.000117088,0.000373914,0.000344499,6.60029e-05
850 rs2230115,rs35843327,rs3755045,rs4674322,rs55996799 0 129.555 inf 5 0 4.6124e-07 3.97227e-07,5.31398e-07 0.00895165,0.00842934,0.000553047,1.26059e-05,0.00841974 0.00034797,0.0003574,7.87297e-05,6.60192e-05,0.000344491
851 rs2230115,rs35475810,rs3731867,rs4674322,rs6720523 0 128.321 inf 5 0 4.57927e-07 3.93167e-07,5.29068e-07 0.00874996,-2.98408e-05,0.00871499,1.31182e-05,0.00874195 0.000340559,0.000117088,0.000344499,6.60029e-05,0.000373914
852 rs149807009,rs2230115,rs4674322,rs6720523,rs832805 0 128.249 inf 5 0 9.16927e-09 5.44541e-09,6.12793e-09 0.0387758,-0.600995,0.00461604,-0.601953,0.60549 NA,NA,6.46049e-05,NA,NA
853 rs2230115,rs35475810,rs35843327,rs4674322,rs6723798 0 127.696 inf 5 0 4.5596e-07 3.90192e-07,5.21413e-07 0.0088125,-3.47545e-05,0.00881868,0.000255532,-0.00860525 0.000343739,0.000117087,0.000376727,6.5336e-05,0.000341018
854 rs2230115,rs35843327,rs3755045,rs4674322,rs72963905 0 127.541 inf 5 0 4.54859e-07 3.8631e-07,5.28354e-07 0.00888773,0.00836551,0.000552947,1.43894e-05,0.00835414 0.00034797,0.0003574,7.87297e-05,6.60192e-05,0.000344491
855 rs2230115,rs35475810,rs35843327,rs4674322,rs56190215 0 125.844 inf 5 0 4.50078e-07 3.88439e-07,5.20279e-07 0.00867401,-3.85457e-05,0.00868267,1.74277e-05,0.00863454 0.000340559,0.000117088,0.000373914,6.60029e-05,0.000344499
856 rs2230115,rs35475810,rs4674322,rs6720523,rs6723798 0 124.965 inf 5 0 4.47305e-07 3.76092e-07,5.21652e-07 0.0087278,-2.55609e-05,0.000253375,0.00871688,-0.00852226 0.000343739,0.000117087,6.5336e-05,0.000376727,0.000341018
857 rs2230115,rs35475810,rs4674322,rs56190215,rs6720523 0 123.155 inf 5 0 4.41557e-07 3.70878e-07,5.06823e-07 0.00859085,-2.93162e-05,1.75609e-05,0.00855147,0.00858239 0.000340559,0.000117088,6.60029e-05,0.000344499,0.000373914
858 rs1863704,rs2230115,rs35475810,rs35843327,rs4674322 0 122.029 inf 5 0 4.37989e-07 3.71397e-07,5.09267e-07 0.00851294,0.00855569,-3.81555e-05,0.00856401,2.07314e-05 0.000344499,0.000340559,0.000117088,0.000373914,6.60029e-05
859 rs2230115,rs2556391,rs35475810,rs35843327,rs4674322 0 120.21 inf 5 0 4.32225e-07 3.68989e-07,4.9866e-07 0.00849867,0.00845434,-3.79675e-05,0.00850683,2.23236e-05 0.000340559,0.000344499,0.000117088,0.000373914,6.60029e-05
860 rs1863704,rs2230115,rs35475810,rs4674322,rs6720523 0 119.377 inf 5 0 4.29586e-07 3.62704e-07,4.93715e-07 0.00842988,0.00847253,-2.8926e-05,2.08646e-05,0.00846373 0.000344499,0.000340559,0.000117088,6.60029e-05,0.000373914
861 rs2230115,rs35475810,rs35843327,rs4674322,rs55996799 0 118.674 inf 5 0 4.27357e-07 3.63695e-07,4.96757e-07 0.00845021,-3.78078e-05,0.00845823,2.36766e-05,0.00840454 0.000340559,0.000117089,0.000373914,6.60029e-05,0.000344499
862 rs2230115,rs2556391,rs35475810,rs4674322,rs6720523 0 117.575 inf 5 0 4.23877e-07 3.62327e-07,4.93692e-07 0.00841551,0.00837128,-2.8738e-05,2.24568e-05,0.00840654 0.000340559,0.000344499,0.000117089,6.60029e-05,0.000373914
863 rs2230115,rs35475810,rs35843327,rs4674322,rs72963905 0 116.664 inf 5 0 4.20988e-07 3.54302e-07,4.88214e-07 0.00838637,-3.75973e-05,0.00839421,2.54592e-05,0.00833893 0.000340559,0.000117089,0.000373914,6.60029e-05,0.000344499
864 rs2230115,rs35475810,rs4674322,rs55996799,rs6720523 0 116.054 inf 5 0 4.19057e-07 3.5956e-07,4.93184e-07 0.00836705,-2.85782e-05,2.38098e-05,0.00832148,0.00835795 0.000340559,0.000117089,6.60029e-05,0.000344499,0.000373914
865 rs2230115,rs35475810,rs4674322,rs6720523,rs72963905 0 114.064 inf 5 0 4.12751e-07 3.50115e-07,4.82509e-07 0.00830321,-2.83677e-05,2.55924e-05,0.00829392,0.00825587 0.000340559,0.000117089,6.60029e-05,0.000373914,0.000344499
866 rs2230115,rs2241527,rs35843327,rs3755045 0 98.4912 inf 4 -nan 3.52555e-07 2.89614e-07,4.12316e-07 0.00682375,0.00630133,0.00630214,0.000552206 0.000303642,0.000295715,0.000314468,7.87063e-05
867 rs2230115,rs35843327,rs3755045,rs7604319 0 97.5402 inf 4 -nan 3.49542e-07 2.94224e-07,4.14433e-07 0.00679358,0.006272,0.000552181,0.00627086 0.000303642,0.000314468,7.87063e-05,0.000295715
868 rs2230115,rs2241527,rs35843327,rs3755045,rs4674322 0 95.9399 inf 5 0 3.5493e-07 2.98272e-07,4.20561e-07 0.0068473,0.00625465,0.00632875,0.000549242,0.000102823 0.000304014,0.000297214,0.000314927,7.87291e-05,6.5683e-05
869 rs2230115,rs35843327,rs3755045,rs4674322,rs7604319 0 94.996 inf 5 0 3.51939e-07 2.95439e-07,4.17044e-07 0.00681729,0.00629878,0.000549197,0.000103505,0.00622388 0.000304014,0.000314927,7.87291e-05,6.5683e-05,0.000297214
870 rs2230115,rs3755045,rs4674332,rs832805 0 88.4257 inf 4 -nan 3.20168e-07 2.65322e-07,3.91339e-07 0.00336563,0.00232781,-0.00259906,-0.00363494 0.000168821,0.000124802,0.000141507,0.000185534
871 rs2230115,rs2241527,rs35475810,rs35843327,rs4674322 0 85.2067 inf 5 0 3.21516e-07 2.6887e-07,3.78416e-07 0.00635399,0.00624436,-3.87245e-05,0.00636317,0.00011363 0.000295663,0.000297229,0.000117091,0.000333591,6.56671e-05
872 rs2230115,rs35475810,rs35843327,rs4674322,rs7604319 0 84.2644 inf 5 0 3.18529e-07 2.63587e-07,3.71319e-07 0.00632401,-3.85871e-05,0.00633308,0.000114312,0.00621358 0.000295663,0.000117091,0.000333591,6.56671e-05,0.000297229
873 rs2230115,rs2241527,rs35475810,rs4674322,rs6720523 0 83.237 inf 5 0 3.15274e-07 2.63882e-07,3.78985e-07 0.0062913,0.00618239,-2.94848e-05,0.00011288,0.00628335 0.000295663,0.000297229,0.000117091,6.56671e-05,0.000333591
874 rs2230115,rs3755045,rs3770214,rs4674332 0 80.7555 inf 4 -nan 2.95927e-07 2.4373e-07,3.49475e-07 0.00310016,0.00218968,-0.00330852,-0.00239727 0.000162788,0.000122613,0.0001772,0.000137362
875 rs2230115,rs35475810,rs4674322,rs6720523,rs7604319 0 82.304 inf 5 0 3.12317e-07 2.56538e-07,3.7454e-07 0.00626132,-2.93474e-05,0.000113562,0.00625326,0.00615162 0.000295663,0.000117091,6.56671e-05,0.000333591,0.000297229
876 rs2230115,rs2272189,rs4674322,rs6720523,rs832805 0 77.6938 inf 5 0 2.21301e-08 1.04365e-08,4.0616e-08 444.685,0.258678,-0.397417,444.451,-444.733 0.0766886,9.10253e-05,9.51167e-05,0.0766484,0.076697
877 rs2230115,rs4006668,rs4674322,rs6720523,rs832805 0 76.8233 inf 5 0 2.05748e-08 9.48041e-09,3.8481e-08 444.676,0.258655,-0.397408,444.442,-444.724 0.0766886,9.10253e-05,9.51167e-05,0.0766485,0.076697
878 rs2230115,rs4672897,rs4674322,rs6720523,rs832805 0 75.8976 inf 5 0 1.87345e-08 7.59439e-09,3.64492e-08 447.474,0.264657,-0.400003,447.234,-447.518 0.0769277,9.19621e-05,9.52809e-05,0.0768867,0.0769354
879 rs2230115,rs35695178,rs4674322,rs6720523,rs832805 0 75.7852 inf 5 0 1.85424e-08 7.33871e-09,3.51343e-08 447.472,0.264653,-0.400001,447.233,-447.517 0.0769277,9.19621e-05,9.52809e-05,0.0768867,0.0769354
880 rs1541777,rs2230115,rs4674322,rs6720523,rs832805 0 75.7829 inf 5 0 1.85385e-08 7.47392e-09,3.4935e-08 0.264653,447.472,-0.400001,447.233,-447.517 9.19621e-05,0.0769277,9.52809e-05,0.0768867,0.0769354
881 rs2230115,rs4674322,rs6717107,rs6720523,rs832805 0 75.719 inf 5 0 1.84297e-08 7.41225e-09,3.52147e-08 447.472,-0.400001,0.264651,447.232,-447.516 0.0769277,9.52809e-05,9.19621e-05,0.0768867,0.0769354
882 rs12694439,rs2230115,rs4674322,rs6720523,rs832805 0 75.6989 inf 5 0 1.83955e-08 7.66337e-09,3.56956e-08 0.264651,447.472,-0.400001,447.232,-447.516 9.19621e-05,0.0769277,9.52809e-05,0.0768867,0.0769354
883 rs13022583,rs2230115,rs4674322,rs6720523,rs832805 0 75.6985 inf 5 0 1.83948e-08 8.40279e-09,3.54431e-08 0.264651,447.472,-0.400001,447.232,-447.516 9.19621e-05,0.0769277,9.52809e-05,0.0768867,0.0769354
884 rs13390199,rs2230115,rs4674322,rs6720523,rs832805 0 75.5953 inf 5 0 1.84391e-08 7.47304e-09,3.45396e-08 0.25862,444.663,-0.397396,444.429,-444.711 9.10253e-05,0.0766887,9.51167e-05,0.0766485,0.0766971
885 rs2230115,rs4006669,rs4674322,rs6720523,rs832805 0 75.5535 inf 5 0 1.85807e-08 7.68918e-09,3.5052e-08 443.766,0.255485,-0.396529,443.536,-443.817 0.0766121,9.02956e-05,9.50596e-05,0.0765725,0.076621
886 rs2042803,rs2230115,rs4674322,rs6720523,rs832805 0 75.5067 inf 5 0 1.8288e-08 6.99019e-09,3.45708e-08 0.258618,444.662,-0.397395,444.428,-444.71 9.10253e-05,0.0766887,9.51167e-05,0.0766485,0.0766971
887 rs2230115,rs4674322,rs6720523,rs7586384,rs832805 0 75.4471 inf 5 0 1.79688e-08 8.01394e-09,3.34283e-08 447.469,-0.399998,447.229,0.264644,-447.513 0.0769277,9.52809e-05,0.0768867,9.19621e-05,0.0769354
888 rs2230115,rs4674322,rs6436070,rs6720523,rs832805 0 75.445 inf 5 0 1.81829e-08 7.69628e-09,3.35841e-08 444.661,-0.397394,0.258616,444.427,-444.709 0.0766887,9.51167e-05,9.10253e-05,0.0766485,0.0766971
889 rs2230115,rs4674322,rs6720523,rs6746040,rs832805 0 75.4162 inf 5 0 1.79165e-08 7.30039e-09,3.39423e-08 447.468,-0.399998,447.229,0.264643,-447.513 0.0769277,9.52809e-05,0.0768867,9.19621e-05,0.0769354
890 rs1078803,rs2230115,rs4674322,rs6720523,rs832805 0 75.3936 inf 5 0 1.80953e-08 6.91743e-09,3.45707e-08 0.258615,444.66,-0.397394,444.427,-444.709 9.10253e-05,0.0766887,9.51167e-05,0.0766485,0.0766971
891 rs2230115,rs4674322,rs4674329,rs6720523,rs832805 0 75.3877 inf 5 0 1.80854e-08 7.21177e-09,3.46637e-08 444.66,-0.397394,0.258614,444.426,-444.709 0.0766887,9.51167e-05,9.10253e-05,0.0766485,0.0766971
892 rs2230115,rs4674322,rs6720523,rs6761437,rs832805 0 75.3649 inf 5 0 1.80468e-08 7.62577e-09,3.48581e-08 444.66,-0.397393,444.426,0.258614,-444.708 0.0766887,9.51167e-05,0.0766485,9.10253e-05,0.0766971
893 rs2230115,rs4674322,rs6720523,rs7599568,rs832805 0 75.3625 inf 5 0 1.80426e-08 7.65175e-09,3.52106e-08 444.66,-0.397393,444.426,0.258614,-444.708 0.0766887,9.51167e-05,0.0766485,9.10253e-05,0.0766971
894 rs11896209,rs2230115,rs4674322,rs6720523,rs832805 0 75.3617 inf 5 0 1.78246e-08 7.36191e-09,3.44513e-08 0.264641,447.468,-0.399997,447.228,-447.512 9.19621e-05,0.0769277,9.52809e-05,0.0768867,0.0769354
895 rs2230115,rs4674322,rs6720523,rs7573999,rs832805 0 75.3613 inf 5 0 1.80406e-08 7.58585e-09,3.49321e-08 444.66,-0.397393,444.426,0.258614,-444.708 0.0766887,9.51167e-05,0.0766485,9.10253e-05,0.0766971
896 rs2230115,rs4674322,rs6720523,rs7562426,rs832805 0 75.3271 inf 5 0 1.79825e-08 7.09988e-09,3.25641e-08 444.66,-0.397393,444.426,0.258613,-444.708 0.0766887,9.51167e-05,0.0766485,9.10253e-05,0.0766971
897 rs1079177,rs2230115,rs4674322,rs6720523,rs832805 0 75.3148 inf 5 0 1.79618e-08 7.66868e-09,3.46195e-08 0.258612,444.659,-0.397393,444.426,-444.708 9.10253e-05,0.0766887,9.51167e-05,0.0766485,0.0766971
898 rs2230115,rs4674322,rs4674330,rs6720523,rs832805 0 75.3142 inf 5 0 1.79606e-08 7.31272e-09,3.56171e-08 444.659,-0.397393,0.258612,444.426,-444.708 0.0766887,9.51167e-05,9.10253e-05,0.0766485,0.0766971
899 rs2230115,rs3755045,rs4674322,rs6720523,rs832805 0 75.2936 inf 5 0 1.79257e-08 7.12619e-09,3.37415e-08 444.659,0.258612,-0.397393,444.425,-444.707 0.0766887,9.10253e-05,9.51167e-05,0.0766485,0.0766971
900 rs2230115,rs3731876,rs4674322,rs6720523,rs832805 0 75.2924 inf 5 0 1.79237e-08 7.68602e-09,3.40606e-08 444.659,0.258612,-0.397393,444.425,-444.707 0.0766887,9.10253e-05,9.51167e-05,0.0766485,0.0766971
901 rs2230115,rs2272188,rs4674322,rs6720523,rs832805 0 75.2811 inf 5 0 1.79045e-08 7.46838e-09,3.40445e-08 444.659,0.258611,-0.397393,444.425,-444.707 0.0766887,9.10253e-05,9.51167e-05,0.0766485,0.0766971
902 rs2230115,rs4674322,rs6720523,rs6726728,rs832805 0 75.268 inf 5 0 1.78824e-08 7.57102e-09,3.42258e-08 444.659,-0.397392,444.425,0.258611,-444.707 0.0766887,9.51167e-05,0.0766485,9.10253e-05,0.0766971
903 rs2230115,rs4674322,rs6720523,rs6737386,rs832805 0 75.2631 inf 5 0 1.78742e-08 7.27283e-09,3.32505e-08 444.659,-0.397392,444.425,0.258611,-444.707 0.0766887,9.51167e-05,0.0766485,9.10253e-05,0.0766971
904 rs2230115,rs2272191,rs4674322,rs6720523,rs832805 0 75.2625 inf 5 0 1.78731e-08 6.79723e-09,3.58755e-08 444.659,0.258611,-0.397392,444.425,-444.707 0.0766887,9.10253e-05,9.51167e-05,0.0766485,0.0766971
905 rs2230115,rs4674322,rs4674328,rs6720523,rs832805 0 75.1919 inf 5 0 1.77538e-08 7.43624e-09,3.43859e-08 444.658,-0.397392,0.258609,444.424,-444.706 0.0766887,9.51167e-05,9.10253e-05,0.0766485,0.0766971
906 rs2037622,rs2230115,rs4674322,rs6720523,rs832805 0 75.1785 inf 5 0 1.77311e-08 7.08937e-09,3.57646e-08 0.258608,444.658,-0.397391,444.424,-444.706 9.10253e-05,0.0766887,9.51167e-05,0.0766485,0.0766971
907 rs2230115,rs4674322,rs6436072,rs6720523,rs832805 0 75.1417 inf 5 0 1.7669e-08 7.13288e-09,3.49881e-08 444.657,-0.397391,0.258607,444.424,-444.706 0.0766887,9.51167e-05,9.10253e-05,0.0766485,0.0766971
908 rs1554623,rs2230115,rs4674322,rs6720523,rs832805 0 75.0834 inf 5 0 1.75707e-08 6.22847e-09,3.34278e-08 0.258605,444.657,-0.39739,444.423,-444.705 9.10253e-05,0.0766887,9.51167e-05,0.0766485,0.0766971
909 rs2230115,rs4674322,rs6720523,rs7595901,rs832805 0 75.0392 inf 5 0 1.74965e-08 6.89571e-09,3.41406e-08 444.656,-0.39739,444.423,0.258604,-444.705 0.0766887,9.51167e-05,0.0766485,9.10253e-05,0.0766971
910 rs2230115,rs4674322,rs6436069,rs6720523,rs832805 0 75.039 inf 5 0 1.74961e-08 7.94836e-09,3.24536e-08 444.656,-0.39739,0.258604,444.423,-444.705 0.0766887,9.51167e-05,9.10253e-05,0.0766485,0.0766971
911 rs1554622,rs2230115,rs4674322,rs6720523,rs832805 0 75.0029 inf 5 0 1.74356e-08 6.83799e-09,3.35649e-08 0.258603,444.656,-0.39739,444.422,-444.704 9.10253e-05,0.0766887,9.51167e-05,0.0766486,0.0766971
912 rs2230115,rs4674322,rs6720523,rs6726695,rs832805 0 73.9843 inf 5 0 1.984e-08 8.05699e-09,3.57088e-08 334.963,-0.295674,334.957,0.00472414,-335.167 0.0667321,8.85427e-05,0.0667312,8.03897e-05,0.0667728
913 rs2230115,rs4674322,rs608047,rs6720523,rs832805 0 73.553 inf 5 0 1.9032e-08 7.38117e-09,3.56115e-08 334.963,-0.295674,0.00471375,334.957,-335.167 0.0667321,8.85427e-05,8.03897e-05,0.0667312,0.0667728
914 rs2230115,rs4674322,rs6720523,rs7573075,rs832805 0 73.5175 inf 5 0 1.8966e-08 7.70178e-09,3.55697e-08 334.963,-0.295674,334.957,0.00471288,-335.167 0.0667321,8.85427e-05,0.0667312,8.03897e-05,0.0667728
915 rs2230115,rs4674322,rs6720523,rs6723334,rs832805 0 73.5101 inf 5 0 1.89522e-08 8.6198e-09,3.50794e-08 334.963,-0.295674,334.957,0.0047127,-335.167 0.0667321,8.85427e-05,0.0667312,8.03897e-05,0.0667728
916 rs12694440,rs2230115,rs4674322,rs6720523,rs832805 0 73.5015 inf 5 0 1.89362e-08 7.93626e-09,3.50962e-08 0.00471249,334.963,-0.295674,334.957,-335.167 8.03897e-05,0.0667321,8.85427e-05,0.0667312,0.0667728
917 rs13408305,rs2230115,rs4674322,rs6720523,rs832805 0 73.495 inf 5 0 1.89242e-08 7.54897e-09,3.51635e-08 0.00471234,334.963,-0.295674,334.957,-335.167 8.03897e-05,0.0667321,8.85427e-05,0.0667312,0.0667728
918 rs13382651,rs2230115,rs4674322,rs6720523,rs832805 0 73.476 inf 5 0 1.88888e-08 6.91301e-09,3.52278e-08 0.00471187,334.963,-0.295674,334.957,-335.167 8.03897e-05,0.0667321,8.85427e-05,0.0667312,0.0667728
919 rs1529382,rs2230115,rs4674322,rs6720523,rs832805 0 73.4725 inf 5 0 1.88823e-08 8.45124e-09,3.64119e-08 0.00471179,334.963,-0.295674,334.957,-335.167 8.03897e-05,0.0667321,8.85427e-05,0.0667312,0.0667728
920 rs2230115,rs4674322,rs6720523,rs692049,rs832805 0 73.447 inf 5 0 1.88349e-08 8.37687e-09,3.68873e-08 334.963,-0.295674,334.957,0.00471116,-335.167 0.0667321,8.85427e-05,0.0667312,8.03897e-05,0.0667728
921 rs12611632,rs2230115,rs4674322,rs6720523,rs832805 0 73.4342 inf 5 0 1.88113e-08 6.84555e-09,3.49337e-08 0.00471085,334.963,-0.295674,334.957,-335.167 8.03897e-05,0.0667321,8.85427e-05,0.0667312,0.0667728
922 rs2230115,rs3821035,rs4674322,rs6720523,rs832805 0 73.4335 inf 5 0 1.881e-08 8.00965e-09,3.51811e-08 334.963,0.00471083,-0.295674,334.957,-335.167 0.0667321,8.03897e-05,8.85427e-05,0.0667312,0.0667728
923 rs13412324,rs2230115,rs4674322,rs6720523,rs832805 0 73.4335 inf 5 0 1.88099e-08 8.37047e-09,3.54271e-08 0.00471083,334.963,-0.295674,334.957,-335.167 8.03897e-05,0.0667321,8.85427e-05,0.0667312,0.0667728
924 rs2230115,rs3770220,rs4674322,rs6720523,rs832805 0 73.4317 inf 5 0 1.88066e-08 6.78744e-09,3.52888e-08 334.963,0.00471079,-0.295674,334.957,-335.167 0.0667321,8.03897e-05,8.85427e-05,0.0667312,0.0667728
925 rs2230115,rs4674322,rs6720523,rs7582329,rs832805 0 73.4303 inf 5 0 1.8804e-08 7.92024e-09,3.51498e-08 334.963,-0.295674,334.957,0.00471076,-335.167 0.0667321,8.85427e-05,0.0667312,8.03897e-05,0.0667728
926 rs2230115,rs4674322,rs6436084,rs6720523,rs832805 0 73.4292 inf 5 0 1.88018e-08 7.53602e-09,3.35125e-08 334.963,-0.295674,0.00471073,334.957,-335.167 0.0667321,8.85427e-05,8.03897e-05,0.0667312,0.0667728
927 rs2230115,rs4674322,rs6436082,rs6720523,rs832805 0 73.4263 inf 5 0 1.87966e-08 7.30905e-09,3.3613e-08 334.963,-0.295674,0.00471066,334.957,-335.167 0.0667321,8.85427e-05,8.03897e-05,0.0667312,0.0667728
928 rs2230115,rs4674322,rs6436083,rs6720523,rs832805 0 73.4252 inf 5 0 1.87945e-08 7.63084e-09,3.48382e-08 334.963,-0.295674,0.00471063,334.957,-335.167 0.0667321,8.85427e-05,8.03897e-05,0.0667312,0.0667728
929 rs2230115,rs35358516,rs4674322,rs6720523,rs832805 0 73.416 inf 5 0 1.87774e-08 7.70206e-09,3.46757e-08 334.963,0.00471041,-0.295674,334.957,-335.167 0.0667321,8.03897e-05,8.85427e-05,0.0667312,0.0667728
930 rs2230115,rs4674322,rs6720523,rs7599945,rs832805 0 73.4156 inf 5 0 1.87767e-08 7.03398e-09,3.51794e-08 334.963,-0.295674,334.957,0.0047104,-335.167 0.0667321,8.85427e-05,0.0667312,8.03897e-05,0.0667728
931 rs2230115,rs4674322,rs6720523,rs6745700,rs832805 0 73.4142 inf 5 0 1.87741e-08 8.36608e-09,3.55865e-08 334.963,-0.295674,334.957,0.00471036,-335.167 0.0667321,8.85427e-05,0.0667312,8.03897e-05,0.0667728
932 rs2230115,rs4674322,rs6720523,rs6752977,rs832805 0 73.4042 inf 5 0 1.87555e-08 7.93416e-09,3.42409e-08 334.963,-0.295674,334.957,0.00471012,-335.167 0.0667321,8.85427e-05,0.0667312,8.03897e-05,0.0667728
933 rs2230115,rs4674322,rs56923478,rs6720523,rs832805 0 73.4035 inf 5 0 1.87544e-08 7.72336e-09,3.47649e-08 334.963,-0.295674,0.0047101,334.957,-335.167 0.0667321,8.85427e-05,8.03897e-05,0.0667312,0.0667728
934 rs13428906,rs2230115,rs4674322,rs6720523,rs832805 0 73.394 inf 5 0 1.87367e-08 7.81484e-09,3.63269e-08 0.00470987,334.963,-0.295674,334.957,-335.167 8.03897e-05,0.0667321,8.85427e-05,0.0667312,0.0667728
935 rs2230115,rs4674322,rs62193260,rs6720523,rs832805 0 73.3924 inf 5 0 1.87338e-08 7.40716e-09,3.42406e-08 334.963,-0.295674,0.00470983,334.957,-335.167 0.0667321,8.85427e-05,8.03897e-05,0.0667312,0.0667728
936 rs2230115,rs4674322,rs6720523,rs6729341,rs832805 0 73.3911 inf 5 0 1.87313e-08 7.71218e-09,3.52065e-08 334.963,-0.295674,334.957,0.0047098,-335.167 0.0667321,8.85427e-05,0.0667312,8.03897e-05,0.0667728
937 rs2230115,rs4674322,rs586194,rs6720523,rs832805 0 73.3673 inf 5 0 1.86872e-08 7.09954e-09,3.52943e-08 334.963,-0.295674,0.00470921,334.957,-335.166 0.0667321,8.85427e-05,8.03897e-05,0.0667312,0.0667728
938 rs12613545,rs2230115,rs4674322,rs6720523,rs832805 0 73.3009 inf 5 0 1.85643e-08 7.24761e-09,3.43261e-08 0.00470758,334.963,-0.295674,334.957,-335.166 8.03897e-05,0.0667321,8.85427e-05,0.0667312,0.0667728
939 rs13408427,rs2230115,rs4674322,rs6720523,rs832805 0 73.2684 inf 5 0 1.85042e-08 7.86153e-09,3.38411e-08 0.00470679,334.963,-0.295674,334.957,-335.166 8.03897e-05,0.0667321,8.85427e-05,0.0667312,0.0667728
940 rs2230115,rs4674322,rs62191659,rs6720523,rs832805 0 73.2682 inf 5 0 1.85039e-08 7.01523e-09,3.41526e-08 334.963,-0.295674,0.00470678,334.957,-335.166 0.0667321,8.85427e-05,8.03897e-05,0.0667312,0.0667728
941 rs2230115,rs4674322,rs6720523,rs7593544,rs832805 0 73.2375 inf 5 0 1.84471e-08 7.27721e-09,3.4675e-08 334.963,-0.295674,334.957,0.00470602,-335.166 0.0667321,8.85427e-05,0.0667312,8.03897e-05,0.0667728
942 rs2230115,rs4674322,rs6436074,rs6720523,rs832805 0 73.2317 inf 5 0 1.84366e-08 7.70465e-09,3.53129e-08 334.963,-0.295674,0.00470588,334.957,-335.166 0.0667321,8.85427e-05,8.03897e-05,0.0667312,0.0667728
943 rs2230115,rs4674322,rs6436073,rs6720523,rs832805 0 73.2281 inf 5 0 1.843e-08 7.10155e-09,3.44485e-08 334.963,-0.295674,0.00470579,334.957,-335.166 0.0667321,8.85427e-05,8.03897e-05,0.0667312,0.0667728
944 rs2230115,rs3770219,rs4674322,rs6720523,rs832805 0 73.2204 inf 5 0 1.86031e-08 7.21791e-09,3.37207e-08 334.961,0.00461234,-0.295671,334.956,-335.165 0.066732,7.98129e-05,8.85424e-05,0.0667311,0.0667727
945 rs2230115,rs4674322,rs6436081,rs6720523,rs832805 0 73.2049 inf 5 0 1.83871e-08 7.90092e-09,3.38187e-08 334.963,-0.295674,0.00470522,334.957,-335.166 0.0667321,8.85427e-05,8.03897e-05,0.0667312,0.0667728
946 rs2230115,rs4674322,rs6436086,rs6720523,rs832805 0 73.1604 inf 5 0 1.84918e-08 7.12895e-09,3.37657e-08 334.961,-0.295671,0.00461087,334.956,-335.165 0.066732,8.85424e-05,7.98129e-05,0.0667311,0.0667727
947 rs2230115,rs4674322,rs6720523,rs690882,rs832805 0 73.1598 inf 5 0 1.84836e-08 7.88272e-09,3.53838e-08 334.962,-0.295672,334.956,0.00462203,-335.166 0.066732,8.85424e-05,0.0667311,7.9813e-05,0.0667727
948 rs2230115,rs4674322,rs6720523,rs7594046,rs832805 0 73.1363 inf 5 0 1.82608e-08 7.29618e-09,3.46714e-08 334.963,-0.295674,334.957,0.00470353,-335.166 0.0667321,8.85427e-05,0.0667312,8.03897e-05,0.0667728
949 rs2230115,rs4674322,rs62191658,rs6720523,rs832805 0 73.0962 inf 5 0 1.81871e-08 6.85374e-09,3.41861e-08 334.963,-0.295674,0.00470253,334.957,-335.166 0.0667321,8.85427e-05,8.03897e-05,0.0667312,0.0667728
950 rs2230115,rs4674322,rs6720523,rs7603912,rs832805 0 72.2646 inf 5 0 1.66795e-08 6.13633e-09,3.34732e-08 334.962,-0.295673,334.957,0.00468155,-335.166 0.0667321,8.85427e-05,0.0667312,8.03897e-05,0.0667728
951 rs2230115,rs4674322,rs6720523,rs691625,rs832805 0 72.2372 inf 5 0 1.66305e-08 6.21176e-09,3.19287e-08 334.962,-0.295673,334.957,0.00468085,-335.166 0.0667321,8.85427e-05,0.0667312,8.03897e-05,0.0667728
952 rs2230115,rs4674322,rs4674337,rs6720523,rs832805 0 71.9306 inf 5 0 1.60857e-08 5.92368e-09,3.10643e-08 334.962,-0.295673,0.0046729,334.957,-335.166 0.0667321,8.85427e-05,8.03897e-05,0.0667312,0.0667728
953 rs2230115,rs4674322,rs6436085,rs6720523,rs832805 0 71.7751 inf 5 0 1.58119e-08 5.85362e-09,3.20711e-08 334.962,-0.295673,0.00466883,334.957,-335.166 0.0667321,8.85427e-05,8.03897e-05,0.0667312,0.0667728
954 rs2230115,rs4672901,rs4674322,rs6720523,rs832805 0 71.4682 inf 5 0 1.52761e-08 5.67179e-09,3.03656e-08 334.962,0.0046607,-0.295673,334.957,-335.166 0.0667321,8.03897e-05,8.85427e-05,0.0667312,0.0667728
955 rs2230115,rs4674322,rs6720523,rs7355239,rs832805 0 71.2259 inf 5 0 1.48577e-08 5.0842e-09,2.8332e-08 334.962,-0.295673,334.957,0.00465419,-335.166 0.0667321,8.85427e-05,0.0667312,8.03897e-05,0.0667728
956 rs2230115,rs4674322,rs6720523,rs832805 0 64.2029 inf 4 -nan 4.86011e-09 7.49515e-10,1.43018e-08 334.916,-0.295588,334.915,-335.125 0.0667277,8.85311e-05,0.0667276,0.0667692
957 rs2230115,rs4674322,rs6720523,rs691140,rs832805 0 66.3022 inf 5 0 1.33688e-08 4.339e-09,2.69406e-08 334.919,-0.295593,334.917,0.000821097,-335.127 0.0667279,8.85316e-05,0.0667277,5.43377e-05,0.0667693
958 rs2230115,rs2303564,rs3755045,rs832805 0 62.387 inf 4 -nan 2.3843e-07 1.92876e-07,2.8778e-07 0.0046277,0.00400586,0.000550619,-0.00411109 0.000251626,0.00027096,7.87062e-05,0.000242064
959 rs115111187,rs2230115,rs4674322,rs6720523,rs832805 0 61.0812 inf 5 0 5.99695e-09 1.1009e-09,1.64411e-08 0.177765,402.761,-0.427885,402.76,-403.01 7.98504e-05,0.0730371,0.000106109,0.0730369,0.0730822
960 rs2230115,rs2303564,rs35475810,rs4674322,rs832805 0 56.6497 inf 5 0 2.31295e-07 1.87263e-07,2.83319e-07 0.00458842,0.00375892,0.000725722,1.68839e-05,-0.00456773 0.000252703,0.000273871,0.000118465,6.53763e-05,0.00025831
961 rs2230115,rs2303564,rs3755045,rs3770214 0 53.3747 inf 4 -nan 2.09977e-07 1.64436e-07,2.57412e-07 0.0040437,0.0034221,0.000550351,-0.0035274 0.000234666,0.000255301,7.87062e-05,0.000224403
962 rs2230115,rs2303564,rs3770214 0 45.7118 inf 3 -nan 1.75644e-07 1.34527e-07,2.20154e-07 0.00354713,0.00341959,-0.00352331 0.000223663,0.000255301,0.000224402
963 rs35843327,rs3755045,rs4674322,rs4674332,rs832805 0 49.2334 inf 5 0 7.28826e-08 4.78366e-08,1.02794e-07 -0.000976297,0.00100827,4.95554e-05,-0.00134275,-0.000314257 0.00016127,0.000119518,6.54756e-05,0.0001354,0.000100582
964 rs2230115,rs35472563,rs3755045,rs832805 0 33.7703 inf 4 -nan 1.48223e-07 1.11521e-07,1.88827e-07 0.00267996,0.0021012,0.000549538,-0.00216432 0.000185592,0.000224669,7.87062e-05,0.000172488
965 rs1863703,rs2230115,rs3770214 0 30.9043 inf 3 -nan 1.29041e-07 9.55791e-08,1.66049e-07 0.00145377,0.00239594,-0.00240331 0.000137563,0.000176518,0.000179735
966 rs1863703,rs2230115,rs3755045,rs832805 0 32.672 inf 4 -nan 1.44441e-07 1.05535e-07,1.87632e-07 0.00147144,0.00263652,0.000151533,-0.00250869 0.000162521,0.000185202,9.01146e-05,0.000205893
967 rs2230115,rs35354127,rs3770214 0 29.8083 inf 3 -nan 1.2561e-07 9.00539e-08,1.61237e-07 0.00228332,0.00140553,-0.0023034 0.000170595,0.000136071,0.000174776
968 rs2230115,rs3770214,rs71415853 0 29.6903 inf 3 -nan 1.25217e-07 9.17604e-08,1.62411e-07 0.00231399,-0.00233143,0.00145125 0.000173117,0.000177131,0.000140875
969 rs12993599,rs2230115,rs3770214 0 29.5621 inf 3 -nan 1.24811e-07 9.24582e-08,1.63122e-07 0.00144721,0.00231019,-0.00232753 0.000140875,0.000173117,0.000177131
970 rs13004222,rs2230115,rs3770214 0 29.4791 inf 3 -nan 1.24548e-07 9.02553e-08,1.62101e-07 0.00144458,0.00230773,-0.00232499 0.000140875,0.000173117,0.000177131
971 rs1807165,rs2230115,rs3770214 0 29.3009 inf 3 -nan 1.23983e-07 9.07853e-08,1.61662e-07 0.00143894,0.00230244,-0.00231954 0.000140875,0.000173117,0.000177131
972 rs2230115,rs3770214,rs62191629 0 28.9722 inf 3 -nan 1.22961e-07 8.93297e-08,1.63508e-07 0.0022591,-0.00227837,0.00137994 0.000170595,0.000174776,0.000136071
973 rs2230115,rs35840045,rs3770214 0 28.7382 inf 3 -nan 1.22219e-07 8.79288e-08,1.59075e-07 0.00225224,0.00137269,-0.00227129 0.000170595,0.000136071,0.000174776
974 rs2230115,rs3755045,rs71415853,rs832805 0 31.1107 inf 4 -nan 1.39507e-07 1.02545e-07,1.8016e-07 0.00253298,0.00015444,0.00144891,-0.0024121 0.000181123,9.09642e-05,0.000167526,0.000203267
975 rs2230115,rs35472563,rs3755045,rs3770214 0 31.1025 inf 4 -nan 1.39823e-07 1.04341e-07,1.77259e-07 0.00251533,0.00193662,0.00054948,-0.0019998 0.000179511,0.000219676,7.87062e-05,0.000165939
976 rs2230115,rs3770214,rs6711592 0 28.7052 inf 3 -nan 1.22115e-07 8.91357e-08,1.63319e-07 0.00225127,-0.00227028,0.00137166 0.000170595,0.000174776,0.000136071
977 rs12993599,rs2230115,rs3755045,rs832805 0 30.9828 inf 4 -nan 1.39102e-07 1.05874e-07,1.80806e-07 0.00144319,0.00252881,0.000155996,-0.00240638 0.000167526,0.000181123,9.09642e-05,0.000203267
978 rs2230115,rs35354127,rs3755045,rs832805 0 30.9055 inf 4 -nan 1.38849e-07 1.00565e-07,1.76391e-07 0.0024894,0.00141819,0.000124828,-0.00239811 0.000178268,0.000165033,9.28958e-05,0.000202817
979 rs13004222,rs2230115,rs3755045,rs832805 0 30.9 inf 4 -nan 1.3884e-07 1.00733e-07,1.7962e-07 0.00143948,0.00252611,0.000157006,-0.00240267 0.000167526,0.000181123,9.09642e-05,0.000203267
980 rs11898059,rs2230115,rs3770214 0 28.4811 inf 3 -nan 1.21405e-07 8.81976e-08,1.58258e-07 0.00136468,0.00224466,-0.00226345 0.000136071,0.000170595,0.000174776
981 rs2230115,rs3770214,rs61382498 0 28.4445 inf 3 -nan 1.21289e-07 8.66595e-08,1.57969e-07 0.00224358,-0.00226234,0.00136354 0.000170595,0.000174776,0.000136071
982 rs1807165,rs2230115,rs3755045,rs832805 0 30.7227 inf 4 -nan 1.38277e-07 1.00879e-07,1.79973e-07 0.00143149,0.0025203,0.00015918,-0.00239469 0.000167526,0.000181123,9.09642e-05,0.000203267
983 rs2230115,rs3755045,rs71415857,rs832805 0 30.6319 inf 4 -nan 1.38325e-07 9.98589e-08,1.75183e-07 0.0024671,0.00050688,0.00175035,-0.00199408 0.000176957,7.88592e-05,0.000204744,0.000166729
984 rs2230115,rs3755045,rs62191629,rs832805 0 30.0655 inf 4 -nan 1.36187e-07 1.00562e-07,1.77236e-07 0.00246257,0.000136084,0.00138054,-0.00236003 0.000178268,9.28958e-05,0.000165033,0.000202817
985 rs2230115,rs35840045,rs3755045,rs832805 0 29.8316 inf 4 -nan 1.35446e-07 9.93271e-08,1.76645e-07 0.00245497,0.00136988,0.000139272,-0.00234924 0.000178268,0.000165033,9.28958e-05,0.000202817
986 rs2230115,rs3755045,rs6711592,rs832805 0 29.7987 inf 4 -nan 1.35342e-07 1.00008e-07,1.7574e-07 0.00245389,0.000139723,0.00136837,-0.00234772 0.000178268,9.28958e-05,0.000165033,0.000202817
987 rs11898059,rs2230115,rs3755045,rs832805 0 29.5754 inf 4 -nan 1.34634e-07 1.01996e-07,1.74101e-07 0.0013581,0.00244657,0.000142795,-0.00233733 0.000165033,0.000178268,9.28958e-05,0.000202817
988 rs2230115,rs3755045,rs61382498,rs832805 0 29.539 inf 4 -nan 1.34519e-07 9.79857e-08,1.74819e-07 0.00244538,0.000143298,0.00135642,-0.00233563 0.000178268,9.28958e-05,0.000165033,0.000202817
989 rs2230115,rs35472563,rs35475810,rs4674322,rs832805 0 31.8738 inf 5 0 1.53268e-07 1.15843e-07,1.99398e-07 0.00288266,0.00195301,0.00087279,1.90635e-05,-0.00286349 0.000195621,0.000225538,0.000117659,6.5376e-05,0.000202925
990 rs2230115,rs3755045,rs4674331,rs832805 0 29.4512 inf 4 -nan 1.33153e-07 9.82528e-08,1.69565e-07 0.00239144,0.00140945,-0.00126072,-0.00226953 0.000175077,0.000132248,0.000155693,0.000198189
991 rs1863703,rs2230115,rs3755045,rs3770214 0 29.1062 inf 4 -nan 1.3322e-07 9.93794e-08,1.73435e-07 0.00128788,0.00241203,0.000201091,-0.00223589 0.000156037,0.000176663,8.92754e-05,0.000194496
992 rs2230115,rs35475810,rs4674322,rs71415853,rs832805 0 31.1318 inf 5 0 1.49656e-07 1.11546e-07,1.91011e-07 0.00274956,-0.00112251,1.22734e-05,0.00284811,-0.0027747 0.000188797,0.000275778,6.53831e-05,0.00034106,0.000199327
993 rs12993599,rs2230115,rs35475810,rs4674322,rs832805 0 30.8808 inf 5 0 1.48861e-07 1.12391e-07,1.91745e-07 0.00282441,0.00274204,-0.00110516,1.23409e-05,-0.00276682 0.00034106,0.000188797,0.000275778,6.53831e-05,0.000199327
994 rs2230115,rs3755045,rs3770214,rs71415857 0 28.3582 inf 4 -nan 1.31171e-07 9.72719e-08,1.70531e-07 0.00232824,0.000510001,-0.00185215,0.00162003 0.000171637,7.88533e-05,0.000160817,0.000200716
995 rs13004222,rs2230115,rs35475810,rs4674322,rs832805 0 30.7191 inf 5 0 1.48349e-07 1.07548e-07,1.88534e-07 0.00280903,0.00273717,-0.0010939,1.23848e-05,-0.00276172 0.00034106,0.000188797,0.000275778,6.53831e-05,0.000199327
996 rs1807165,rs2230115,rs35475810,rs4674322,rs832805 0 30.374 inf 5 0 1.47255e-07 1.1274e-07,1.89731e-07 0.00277594,0.00272668,-0.00106968,1.2479e-05,-0.00275072 0.00034106,0.000188797,0.000275778,6.53831e-05,0.000199327
997 rs2230115,rs3755045,rs3770214,rs71415853 0 27.882 inf 4 -nan 1.29351e-07 9.66989e-08,1.68503e-07 0.0023303,0.000201677,-0.00216228,0.00127536 0.000173271,9.01296e-05,0.000192588,0.000161322
998 rs2230115,rs3770214,rs6436065 0 25.4548 inf 3 -nan 1.11892e-07 7.96404e-08,1.49079e-07 0.00203531,-0.00205132,0.00119837 0.000161299,0.00016541,0.000128656
999 rs12993599,rs2230115,rs3755045,rs3770214 0 27.7693 inf 4 -nan 1.28994e-07 9.43945e-08,1.67465e-07 0.00127006,0.00232663,0.000203121,-0.00215716 0.000161322,0.000173271,9.01296e-05,0.000192588
1000 rs2230115,rs3755045,rs3770214,rs55900247 0 27.7677 inf 4 -nan 1.27858e-07 9.40797e-08,1.68642e-07 0.00229065,0.00134181,-0.00217166,-0.00119466 0.000171278,0.000128904,0.000195821,0.000153806
1001 rs2230115,rs35354127,rs3755045,rs3770214 0 27.7125 inf 4 -nan 1.28806e-07 9.45871e-08,1.68818e-07 0.00229261,0.00124868,0.000175505,-0.00215073 0.000170665,0.000158958,9.19441e-05,0.000192205
1002 rs13004222,rs2230115,rs3755045,rs3770214 0 27.6965 inf 4 -nan 1.28763e-07 9.17353e-08,1.65568e-07 0.00126662,0.00232424,0.000204057,-0.00215384 0.000161322,0.000173271,9.01296e-05,0.000192588
1003 rs1807165,rs2230115,rs3755045,rs3770214 0 27.5405 inf 4 -nan 1.28269e-07 9.29921e-08,1.66788e-07 0.00125921,0.00231911,0.000206073,-0.00214669 0.000161322,0.000173271,9.01296e-05,0.000192588
1004 rs2230115,rs3770214,rs6718166 0 24.995 inf 3 -nan 1.10338e-07 7.94677e-08,1.45163e-07 0.00216745,-0.00218045,0.001295 0.000173117,0.000177131,0.000140875
1005 rs2230115,rs3755045,rs55900247,rs832805 0 27.3636 inf 4 -nan 1.26603e-07 9.33174e-08,1.64667e-07 0.00226419,0.00128651,-0.00111146,-0.0021146 0.00017016,0.000126104,0.000148459,0.000192105
1006 rs1863703,rs2230115,rs35475810,rs4674322,rs832805 0 29.7563 inf 5 0 1.457e-07 1.09536e-07,1.87123e-07 0.0019556,0.00268479,-0.000350294,5.86901e-05,-0.00265437 0.000244476,0.000186901,0.000201633,6.5551e-05,0.000193784
1007 rs2230115,rs3755045,rs7603812,rs832805 0 27.29 inf 4 -nan 1.26455e-07 9.3405e-08,1.64446e-07 0.00221827,0.00124327,-0.0010444,-0.00203963 0.000166561,0.000121782,0.000139771,0.000184407
1008 rs2230115,rs3755045,rs6436065,rs832805 0 27.2204 inf 4 -nan 1.27335e-07 9.30585e-08,1.68163e-07 0.00225346,0.000256718,0.00110757,-0.00203667 0.00016869,8.76877e-05,0.000146556,0.000182838
1009 rs2230115,rs3755045,rs3770214,rs62191629 0 26.9734 inf 4 -nan 1.26464e-07 9.30066e-08,1.63355e-07 0.00226894,0.000185948,-0.00211663,0.00121375 0.000170665,9.19441e-05,0.000192205,0.000158958
1010 rs2230115,rs3755045,rs56200903,rs832805 0 26.8719 inf 4 -nan 1.25129e-07 8.98561e-08,1.60545e-07 0.0022054,0.00123119,-0.00102623,-0.00202091 0.000166561,0.000121782,0.000139771,0.000184407
1011 rs2230115,rs35840045,rs3755045,rs3770214 0 26.7679 inf 4 -nan 1.25812e-07 9.20664e-08,1.62252e-07 0.00226223,0.00120386,0.000188906,-0.00210697 0.000170665,0.000158958,9.19441e-05,0.000192205
1012 rs2230115,rs3755045,rs3770214,rs6711592 0 26.739 inf 4 -nan 1.25721e-07 9.09192e-08,1.63573e-07 0.00226128,0.000189324,-0.0021056,0.00120246 0.000170665,9.19441e-05,0.000192205,0.000158958
1013 rs2230115,rs3755045,rs3770214,rs4674331 0 26.5586 inf 4 -nan 1.24059e-07 9.04264e-08,1.64238e-07 0.00221159,0.00130818,-0.00204347,-0.00111237 0.000167943,0.000129281,0.000188183,0.000150251
1014 rs11898059,rs2230115,rs3755045,rs3770214 0 26.5428 inf 4 -nan 1.25099e-07 9.0028e-08,1.63232e-07 0.00119293,0.00225483,0.000192174,-0.00209629 0.000158958,0.000170665,9.19441e-05,0.000192205
1015 rs2230115,rs3755045,rs6718166,rs832805 0 26.5341 inf 4 -nan 1.25005e-07 9.40976e-08,1.6264e-07 0.00237219,0.000214594,0.00122794,-0.0021912 0.000181123,9.09642e-05,0.000167526,0.000203267
1016 rs2230115,rs3755045,rs3770214,rs61382498 0 26.5108 inf 4 -nan 1.24998e-07 8.93865e-08,1.62333e-07 0.00225377,0.00019264,-0.00209477,0.00119137 0.000170665,9.19441e-05,0.000192205,0.000158958
1017 rs2230115,rs3770214,rs6709931 0 23.8005 inf 3 -nan 1.06572e-07 7.50578e-08,1.4041e-07 0.00209792,-0.00211187,0.00120965 0.000170595,0.000174776,0.000136071
1018 rs2230115,rs3755045,rs3770214,rs56249267 0 26.1829 inf 4 -nan 1.22836e-07 8.753e-08,1.60612e-07 0.00223793,0.0012923,-0.00209422,-0.00112008 0.000171278,0.000128904,0.000195821,0.000153806
1019 rs2230115,rs3755045,rs56249267,rs832805 0 25.8892 inf 4 -nan 1.21932e-07 8.81168e-08,1.59238e-07 0.00221508,0.00124039,-0.00104197,-0.00204264 0.00017016,0.000126104,0.000148459,0.000192105
1020 rs2230115,rs35472563,rs3770214 0 23.4732 inf 3 -nan 1.05596e-07 7.384e-08,1.42428e-07 0.0020207,0.00193527,-0.00199688 0.000164938,0.000219676,0.000165938
1021 rs16859232,rs2230115,rs3770214 0 23.3416 inf 3 -nan 1.05118e-07 7.46313e-08,1.41956e-07 0.00119337,0.00208251,-0.00209596 0.000136071,0.000170595,0.000174776
1022 rs2230115,rs35475810,rs4674322,rs71415857,rs832805 0 28.0785 inf 5 0 1.41274e-07 1.05908e-07,1.81412e-07 0.00262264,0.000796076,1.36676e-05,0.00157716,-0.00260967 0.000185516,0.000119232,6.53818e-05,0.000207894,0.000193638
1023 rs12995175,rs2230115,rs3770214 0 23.2807 inf 3 -nan 1.04925e-07 7.45943e-08,1.38148e-07 0.00119119,0.00208045,-0.00209383 0.000136071,0.000170595,0.000174776
1024 rs2162526,rs2230115,rs3770214 0 23.1932 inf 3 -nan 1.04648e-07 7.27153e-08,1.40061e-07 0.00118805,0.00207748,-0.00209076 0.000136071,0.000170595,0.000174776
1025 rs2230115,rs3755045,rs6709931,rs832805 0 25.0515 inf 4 -nan 1.20299e-07 8.6441e-08,1.58428e-07 0.00228405,0.000210982,0.00113005,-0.00210666 0.000178268,9.28958e-05,0.000165033,0.000202817
1026 rs2230115,rs3755045,rs3770214,rs7603812 0 24.9109 inf 4 -nan 1.18978e-07 8.49248e-08,1.56115e-07 0.00207474,0.00117059,-0.00186093,-0.000935085 0.000160769,0.00011977,0.000176259,0.000135781
1027 rs2230115,rs3755045,rs3770214,rs6436065 0 24.8778 inf 4 -nan 1.19973e-07 8.781e-08,1.55911e-07 0.00211028,0.000285921,-0.00186374,0.000996837 0.000162913,8.72322e-05,0.000175031,0.000142593
1028 rs2230115,rs3770214,rs71415857 0 22.2283 inf 3 -nan 1.01698e-07 6.99967e-08,1.36663e-07 0.00191471,-0.00189519,0.00169931 0.000159284,0.000160679,0.000200341
1029 rs16859232,rs2230115,rs3755045,rs832805 0 24.6245 inf 4 -nan 1.18945e-07 8.36216e-08,1.57659e-07 0.0011061,0.00226698,0.000218143,-0.00208244 0.000165033,0.000178268,9.28958e-05,0.000202817
1030 rs12995175,rs2230115,rs3755045,rs832805 0 24.5681 inf 4 -nan 1.18767e-07 8.77326e-08,1.56917e-07 0.0011029,0.0022647,0.000219101,-0.0020792 0.000165033,0.000178268,9.28958e-05,0.000202817
1031 rs2230115,rs3755045,rs3770214,rs56200903 0 24.5367 inf 4 -nan 1.17793e-07 8.73073e-08,1.52492e-07 0.00206322,0.00115919,-0.00184388,-0.000917938 0.000160769,0.00011977,0.000176259,0.000135781
1032 rs2162526,rs2230115,rs3755045,rs832805 0 24.4871 inf 4 -nan 1.1851e-07 8.37594e-08,1.56494e-07 0.00109828,0.00226141,0.000220481,-0.00207453 0.000165033,0.000178268,9.28958e-05,0.000202817
1033 rs2230115,rs3755045,rs3770214,rs6718166 0 23.8713 inf 4 -nan 1.16642e-07 8.40458e-08,1.51249e-07 0.00218827,0.000257459,-0.00196451,0.00107045 0.000173271,9.01296e-05,0.000192588,0.000161322
1034 rs2230115,rs3770214,rs7558110 0 21.2419 inf 3 -nan 9.86204e-08 6.92252e-08,1.35042e-07 0.00181622,-0.00180585,0.000934636 0.000153491,0.000155684,0.000113783
1035 rs2230115,rs3755045,rs7558110,rs832805 0 23.0677 inf 4 -nan 1.14245e-07 8.14351e-08,1.51221e-07 0.00202568,0.000297966,0.000805667,-0.00174685 0.000160628,8.85859e-05,0.000130544,0.000171392
1036 rs2230115,rs3755045,rs3770214,rs6709931 0 22.5895 inf 4 -nan 1.12571e-07 8.05695e-08,1.49626e-07 0.00211143,0.000255434,-0.00188969,0.000981366 0.000170665,9.19441e-05,0.000192205,0.000158958
1037 rs16859232,rs2230115,rs3755045,rs3770214 0 22.2189 inf 4 -nan 1.11397e-07 7.98376e-08,1.47118e-07 0.000959147,0.00209638,0.000262077,-0.00186799 0.000158958,0.000170665,9.19441e-05,0.000192205
1038 rs12995175,rs2230115,rs3755045,rs3770214 0 22.17 inf 4 -nan 1.11242e-07 7.78122e-08,1.47734e-07 0.000956175,0.00209436,0.000262966,-0.00186509 0.000158958,0.000170665,9.19441e-05,0.000192205
1039 rs2230115,rs35475810,rs3770214 0 19.7315 inf 3 -nan 9.38666e-08 6.42011e-08,1.27229e-07 0.00172654,0.000896788,-0.00172128 0.000149652,0.000115234,0.000152337
1040 rs2230115,rs3770214,rs6750401 0 19.7043 inf 3 -nan 9.37804e-08 6.36884e-08,1.26788e-07 0.00172574,-0.00172046,0.00089586 0.000149652,0.000152337,0.000115234
1041 rs2162526,rs2230115,rs3755045,rs3770214 0 22.0998 inf 4 -nan 1.1102e-07 7.88115e-08,1.48376e-07 0.000951894,0.00209146,0.000264246,-0.00186091 0.000158958,0.000170665,9.19441e-05,0.000192205
1042 rs1078802,rs2230115,rs3770214 0 19.66 inf 3 -nan 9.36401e-08 6.56974e-08,1.26429e-07 0.000894348,0.00172444,-0.00171913 0.000115234,0.000149652,0.000152337
1043 rs2230115,rs3770214,rs7603660 0 19.6119 inf 3 -nan 9.34876e-08 6.55938e-08,1.28248e-07 0.00172302,-0.00171767,0.000892701 0.000149652,0.000152337,0.000115234
1044 rs2230115,rs2272192,rs3770214 0 19.6018 inf 3 -nan 9.34557e-08 6.57686e-08,1.27095e-07 0.00172272,0.000892356,-0.00171737 0.000149652,0.000115234,0.000152337
1045 rs2230115,rs35482367,rs3770214 0 19.5848 inf 3 -nan 9.34018e-08 6.44082e-08,1.26376e-07 0.00172222,0.000891773,-0.00171685 0.000149652,0.000115234,0.000152337
1046 rs2230115,rs2272189,rs3770214 0 19.4245 inf 3 -nan 9.22754e-08 6.18945e-08,1.26116e-07 0.00149289,0.000600706,-0.000931534 0.000132362,7.87061e-05,0.000113341
1047 rs2230115,rs35475810,rs3755045,rs832805 0 21.6036 inf 4 -nan 1.09635e-07 7.90294e-08,1.45487e-07 0.00193442,0.000742152,0.000316637,-0.00164261 0.000156724,0.000132464,8.8954e-05,0.000167202
1048 rs2230115,rs3755045,rs6750401,rs832805 0 21.5811 inf 4 -nan 1.09564e-07 7.65143e-08,1.46763e-07 0.00193366,0.000317021,0.000740926,-0.00164149 0.000156724,8.8954e-05,0.000132464,0.000167202
1049 rs1078802,rs2230115,rs3755045,rs832805 0 21.5445 inf 4 -nan 1.09448e-07 7.76904e-08,1.46823e-07 0.000738928,0.00193244,0.000317646,-0.00163966 0.000132464,0.000156724,8.8954e-05,0.000167202
1050 rs2230115,rs3755045,rs7603660,rs832805 0 21.5048 inf 4 -nan 1.09322e-07 7.88068e-08,1.43071e-07 0.0019311,0.000318327,0.000736752,-0.00163767 0.000156724,8.8954e-05,0.000132464,0.000167202
1051 rs2230115,rs2272192,rs3755045,rs832805 0 21.4965 inf 4 -nan 1.09295e-07 7.78282e-08,1.45757e-07 0.00193082,0.000736296,0.000318469,-0.00163726 0.000156724,0.000132464,8.8954e-05,0.000167202
1052 rs2230115,rs35482367,rs3755045,rs832805 0 21.4824 inf 4 -nan 1.09251e-07 7.79738e-08,1.46264e-07 0.00193035,0.000735525,0.000318711,-0.00163655 0.000156724,0.000132464,8.8954e-05,0.000167202
1053 rs2230115,rs3755045,rs3770214,rs7558110 0 21.2585 inf 4 -nan 1.08568e-07 7.79134e-08,1.45764e-07 0.00191246,0.000323335,-0.00160973,0.000724182 0.000155717,8.81454e-05,0.000164609,0.000127429
1054 rs2230115,rs3770214,rs4006668 0 18.6642 inf 3 -nan 8.9866e-08 6.23272e-08,1.24842e-07 0.00147642,-0.000931461,0.000582373 0.000132362,0.000113341,7.87061e-05
1055 rs2230115,rs35843327,rs4674322,rs56249267,rs832805 0 23.2266 inf 5 0 2.32196e-08 1.94106e-08,2.03939e-08 -0.819753,-0.818158,-0.000164814,0.0234603,0.841307 NA,NA,6.54696e-05,NA,NA
1056 rs2230115,rs35475810,rs4674322,rs6718166,rs832805 0 22.9587 inf 5 0 1.23757e-07 9.10748e-08,1.62905e-07 0.0024592,-0.000452162,1.48826e-05,0.00193225,-0.00247039 0.000188797,0.000275778,6.53831e-05,0.00034106,0.000199327
1057 rs2230115,rs3770214,rs6726695 0 18.0582 inf 3 -nan 8.79316e-08 5.93178e-08,1.20972e-07 0.00146736,-0.000929144,0.000572931 0.000132701,0.000113341,7.9498e-05
1058 rs2230115,rs3755045,rs832805 0 17.8766 inf 3 -nan 8.73471e-08 5.73132e-08,1.17745e-07 0.00147868,0.000548872,-0.00096364 0.000133962,7.87061e-05,0.000115196
1059 rs2230115,rs3770214,rs4672897 0 17.8298 inf 3 -nan 8.72122e-08 5.83267e-08,1.18861e-07 0.00146224,-0.000931395,0.000565543 0.000132707,0.000113341,7.92748e-05
1060 rs2230115,rs35695178,rs3770214 0 17.7324 inf 3 -nan 8.69034e-08 5.71211e-08,1.186e-07 0.00145999,0.000563045,-0.000931385 0.000132707,7.92748e-05,0.000113341
1061 rs1541777,rs2230115,rs3770214 0 17.7304 inf 3 -nan 8.68972e-08 5.88579e-08,1.19013e-07 0.000562994,0.00145994,-0.000931384 7.92748e-05,0.000132707,0.000113341
1062 rs2230115,rs3770214,rs6717107 0 17.6751 inf 3 -nan 8.6722e-08 5.99209e-08,1.17608e-07 0.00145866,-0.000931379,0.000561571 0.000132707,0.000113341,7.92748e-05
1063 rs12694439,rs2230115,rs3770214 0 17.6577 inf 3 -nan 8.66667e-08 5.95989e-08,1.17424e-07 0.000561122,0.00145826,-0.000931377 7.92748e-05,0.000132707,0.000113341
1064 rs13022583,rs2230115,rs3770214 0 17.6573 inf 3 -nan 8.66656e-08 5.80072e-08,1.18855e-07 0.000561113,0.00145825,-0.000931377 7.92748e-05,0.000132707,0.000113341
1065 rs2230115,rs3770214,rs608047 0 17.6526 inf 3 -nan 8.66465e-08 5.84441e-08,1.21273e-07 0.00145803,-0.000929144,0.000562537 0.000132701,0.000113341,7.9498e-05
1066 rs2230115,rs35475810,rs3755045,rs3770214 0 20.0205 inf 4 -nan 1.04671e-07 7.32901e-08,1.39719e-07 0.00183525,0.00066905,0.000339506,-0.00152147 0.000152314,0.000129641,8.85462e-05,0.000161004
1067 rs2230115,rs3770214,rs7573075 0 17.6193 inf 3 -nan 8.65408e-08 5.83723e-08,1.17768e-07 0.00145725,-0.000929144,0.000561673 0.000132701,0.000113341,7.9498e-05
1068 rs2230115,rs3770214,rs6723334 0 17.6123 inf 3 -nan 8.65188e-08 5.90116e-08,1.20327e-07 0.00145709,-0.000929144,0.000561493 0.000132701,0.000113341,7.9498e-05
1069 rs12694440,rs2230115,rs3770214 0 17.6042 inf 3 -nan 8.64931e-08 5.67756e-08,1.14718e-07 0.000561283,0.0014569,-0.000929144 7.9498e-05,0.000132701,0.000113341
1070 rs2230115,rs3755045,rs3770214,rs6750401 0 20.0002 inf 4 -nan 1.04607e-07 7.4389e-08,1.4055e-07 0.00183457,0.000339874,-0.00152043,0.000667875 0.000152314,8.85462e-05,0.000161004,0.000129641
1071 rs13408305,rs2230115,rs3770214 0 17.5982 inf 3 -nan 8.64739e-08 5.80761e-08,1.19865e-07 0.000561126,0.00145676,-0.000929144 7.9498e-05,0.000132701,0.000113341
1072 rs13390199,rs2230115,rs3770214 0 17.5969 inf 3 -nan 8.64838e-08 5.87367e-08,1.20836e-07 0.000555617,0.00145237,-0.000931355 7.87061e-05,0.000132362,0.000113341
1073 rs2230115,rs3770214,rs4006669 0 17.591 inf 3 -nan 8.64748e-08 5.87716e-08,1.19959e-07 0.00144786,-0.000931343,0.000551629 0.000132026,0.000113341,7.81515e-05
1074 rs13382651,rs2230115,rs3770214 0 17.5803 inf 3 -nan 8.64173e-08 5.794e-08,1.17466e-07 0.000560662,0.00145634,-0.000929144 7.9498e-05,0.000132701,0.000113341
1075 rs1529382,rs2230115,rs3770214 0 17.577 inf 3 -nan 8.64069e-08 5.71585e-08,1.19813e-07 0.000560577,0.00145627,-0.000929144 7.9498e-05,0.000132701,0.000113341
1076 rs2230115,rs35475810,rs4674322,rs6436065,rs832805 0 22.366 inf 5 0 1.22268e-07 8.63456e-08,1.60228e-07 0.00219987,-8.44088e-05,1.65438e-05,0.00137751,-0.00220837 0.000167695,0.000224335,6.53796e-05,0.000251779,0.000178082
1077 rs1078802,rs2230115,rs3755045,rs3770214 0 19.9672 inf 4 -nan 1.04502e-07 7.51912e-08,1.39195e-07 0.000665961,0.00183345,0.000340473,-0.00151875 0.000129641,0.000152314,8.85462e-05,0.000161004
1078 rs2230115,rs3770214,rs692049 0 17.553 inf 3 -nan 8.63308e-08 5.88549e-08,1.19386e-07 0.00145571,-0.000929144,0.000559953 0.000132701,0.000113341,7.9498e-05
1079 rs12611632,rs2230115,rs3770214 0 17.541 inf 3 -nan 8.62929e-08 5.82383e-08,1.18461e-07 0.000559642,0.00145543,-0.000929144 7.9498e-05,0.000132701,0.000113341
1080 rs2230115,rs3770214,rs3821035 0 17.5404 inf 3 -nan 8.62909e-08 6.01452e-08,1.16927e-07 0.00145541,-0.000929144,0.000559626 0.000132701,0.000113341,7.9498e-05
1081 rs13412324,rs2230115,rs3770214 0 17.5404 inf 3 -nan 8.62907e-08 5.78503e-08,1.18848e-07 0.000559625,0.00145541,-0.000929144 7.9498e-05,0.000132701,0.000113341
1082 rs2230115,rs3770214,rs3770220 0 17.5387 inf 3 -nan 8.62855e-08 5.85864e-08,1.19059e-07 0.00145537,-0.000929144,0.000559582 0.000132701,0.000113341,7.9498e-05
1083 rs2230115,rs3770214,rs7582329 0 17.5374 inf 3 -nan 8.62812e-08 5.93351e-08,1.19322e-07 0.00145534,-0.000929144,0.000559547 0.000132701,0.000113341,7.9498e-05
1084 rs2230115,rs3770214,rs6436084 0 17.5363 inf 3 -nan 8.62778e-08 5.73766e-08,1.16625e-07 0.00145532,-0.000929144,0.000559518 0.000132701,0.000113341,7.9498e-05
1085 rs2230115,rs3755045,rs3770214,rs7603660 0 19.9314 inf 4 -nan 1.04389e-07 7.25597e-08,1.39684e-07 0.00183224,0.000341125,-0.00151691,0.000663877 0.000152314,8.85462e-05,0.000161004,0.000129641
1086 rs2230115,rs3770214,rs6436082 0 17.5336 inf 3 -nan 8.62694e-08 5.77427e-08,1.19623e-07 0.00145525,-0.000929144,0.00055945 0.000132701,0.000113341,7.9498e-05
1087 rs2230115,rs3770214,rs6436083 0 17.5326 inf 3 -nan 8.6266e-08 5.92241e-08,1.15902e-07 0.00145523,-0.000929144,0.000559422 0.000132701,0.000113341,7.9498e-05
1088 rs2230115,rs2272192,rs3755045,rs3770214 0 19.9239 inf 4 -nan 1.04365e-07 7.3347e-08,1.38542e-07 0.00183199,0.000663441,0.000341261,-0.00151652 0.000152314,0.000129641,8.85462e-05,0.000161004
1089 rs2230115,rs35358516,rs3770214 0 17.5239 inf 3 -nan 8.62386e-08 5.924e-08,1.20917e-07 0.00145503,0.000559197,-0.000929144 0.000132701,7.9498e-05,0.000113341
1090 rs2230115,rs3770214,rs7599945 0 17.5235 inf 3 -nan 8.62375e-08 5.83653e-08,1.19259e-07 0.00145502,-0.000929144,0.000559187 0.000132701,0.000113341,7.9498e-05
1091 rs2230115,rs3770214,rs6745700 0 17.5222 inf 3 -nan 8.62332e-08 5.83675e-08,1.17684e-07 0.00145499,-0.000929144,0.000559152 0.000132701,0.000113341,7.9498e-05
1092 rs2042803,rs2230115,rs3770214 0 17.5202 inf 3 -nan 8.62408e-08 5.82719e-08,1.21316e-07 0.000553645,0.0014506,-0.000931347 7.87061e-05,0.000132362,0.000113341
1093 rs2230115,rs35482367,rs3755045,rs3770214 0 19.9113 inf 4 -nan 1.04325e-07 7.29218e-08,1.41461e-07 0.00183156,0.000662702,0.000341493,-0.00151587 0.000152314,0.000129641,8.85462e-05,0.000161004
1094 rs2230115,rs3770214,rs6752977 0 17.5128 inf 3 -nan 8.62034e-08 5.8355e-08,1.17257e-07 0.00145477,-0.000929144,0.000558907 0.000132701,0.000113341,7.9498e-05
1095 rs2230115,rs3770214,rs56923478 0 17.5122 inf 3 -nan 8.62016e-08 5.92373e-08,1.18814e-07 0.00145475,-0.000929144,0.000558892 0.000132701,0.000113341,7.9498e-05
1096 rs13428906,rs2230115,rs3770214 0 17.5033 inf 3 -nan 8.61732e-08 5.80264e-08,1.15561e-07 0.00055866,0.00145454,-0.000929144 7.9498e-05,0.000132701,0.000113341
1097 rs2230115,rs3770214,rs62193260 0 17.5018 inf 3 -nan 8.61685e-08 5.59012e-08,1.18005e-07 0.00145451,-0.000929144,0.000558621 0.000132701,0.000113341,7.9498e-05
1098 rs2230115,rs3770214,rs6729341 0 17.5006 inf 3 -nan 8.61646e-08 5.69163e-08,1.16413e-07 0.00145448,-0.000929144,0.000558589 0.000132701,0.000113341,7.9498e-05
1099 rs2230115,rs35843327,rs4674322,rs4674331,rs832805 0 22.2797 inf 5 0 2.14095e-08 1.75888e-08,1.85676e-08 -0.811783,-0.810196,-0.000166674,0.0233327,0.833217 NA,NA,6.54694e-05,NA,NA
1100 rs2230115,rs3770214,rs586194 0 17.4782 inf 3 -nan 8.60936e-08 5.97116e-08,1.21908e-07 0.00145396,-0.000929144,0.000558005 0.000132701,0.000113341,7.9498e-05
1101 rs2230115,rs3770214,rs6436070 0 17.4667 inf 3 -nan 8.60714e-08 5.87151e-08,1.18009e-07 0.00144936,-0.000931341,0.000552266 0.000132362,0.000113341,7.87061e-05
1102 rs2230115,rs35843327,rs4674322,rs55900247,rs832805 0 22.2565 inf 5 0 2.13401e-08 1.75197e-08,1.85271e-08 -0.820706,-0.819111,-0.000163975,0.0234603,0.842261 NA,NA,6.54696e-05,NA,NA
1103 rs2230115,rs3770214,rs7586384 0 17.4399 inf 3 -nan 8.59765e-08 5.64437e-08,1.18391e-07 0.00145317,-0.000931355,0.000555476 0.000132707,0.000113341,7.92748e-05
1104 rs1078803,rs2230115,rs3770214 0 17.4222 inf 3 -nan 8.59302e-08 5.79919e-08,1.17771e-07 0.000551114,0.00144832,-0.000931337 7.87061e-05,0.000132362,0.000113341
1105 rs2230115,rs3770214,rs4674329 0 17.4171 inf 3 -nan 8.59142e-08 5.90162e-08,1.17912e-07 0.0014482,-0.000931336,0.000550983 0.000132362,0.000113341,7.87061e-05
1106 rs12613545,rs2230115,rs3770214 0 17.4158 inf 3 -nan 8.58959e-08 5.97098e-08,1.16271e-07 0.000556376,0.00145249,-0.000929144 7.9498e-05,0.000132701,0.000113341
1107 rs2230115,rs3770214,rs6746040 0 17.4131 inf 3 -nan 8.58917e-08 5.89041e-08,1.17019e-07 0.00145255,-0.000931352,0.000554778 0.000132707,0.000113341,7.92748e-05
1108 rs2230115,rs3770214,rs6761437 0 17.3974 inf 3 -nan 8.58518e-08 5.79598e-08,1.171e-07 0.00144774,-0.000931334,0.000550473 0.000132362,0.000113341,7.87061e-05
1109 rs2230115,rs3770214,rs7599568 0 17.3953 inf 3 -nan 8.58451e-08 5.80384e-08,1.22601e-07 0.00144769,-0.000931334,0.000550418 0.000132362,0.000113341,7.87061e-05
1110 rs2230115,rs3770214,rs7573999 0 17.3943 inf 3 -nan 8.58419e-08 5.82394e-08,1.17421e-07 0.00144767,-0.000931334,0.000550392 0.000132362,0.000113341,7.87061e-05
1111 rs13408427,rs2230115,rs3770214 0 17.3853 inf 3 -nan 8.57993e-08 5.87862e-08,1.22432e-07 0.000555577,0.00145178,-0.000929144 7.9498e-05,0.000132701,0.000113341
1112 rs2230115,rs3770214,rs62191659 0 17.3851 inf 3 -nan 8.57987e-08 5.85689e-08,1.16304e-07 0.00145177,-0.000929144,0.000555572 0.000132701,0.000113341,7.9498e-05
1113 rs11896209,rs2230115,rs3770214 0 17.366 inf 3 -nan 8.57424e-08 5.66325e-08,1.16473e-07 0.000553548,0.00145144,-0.000931347 7.92748e-05,0.000132707,0.000113341
1114 rs2230115,rs3770214,rs7562426 0 17.3647 inf 3 -nan 8.57479e-08 5.62091e-08,1.15988e-07 0.00144698,-0.000931331,0.000549623 0.000132362,0.000113341,7.87061e-05
1115 rs2230115,rs3770214,rs3770219 0 17.3594 inf 3 -nan 8.57269e-08 5.9431e-08,1.15726e-07 0.00144674,-0.000929144,0.000550999 0.000132355,0.000113341,7.89279e-05
1116 rs2230115,rs3770214,rs7593544 0 17.3562 inf 3 -nan 8.57072e-08 5.72815e-08,1.16664e-07 0.00145109,-0.000929144,0.000554816 0.000132701,0.000113341,7.9498e-05
1117 rs1079177,rs2230115,rs3770214 0 17.3541 inf 3 -nan 8.57144e-08 5.89505e-08,1.18721e-07 0.000549348,0.00144673,-0.00093133 7.87061e-05,0.000132362,0.000113341
1118 rs2230115,rs3770214,rs4674330 0 17.3535 inf 3 -nan 8.57126e-08 5.79641e-08,1.16792e-07 0.00144672,-0.00093133,0.000549334 0.000132362,0.000113341,7.87061e-05
1119 rs2230115,rs3770214,rs6436074 0 17.3509 inf 3 -nan 8.56902e-08 5.83747e-08,1.18776e-07 0.00145097,-0.000929144,0.000554675 0.000132701,0.000113341,7.9498e-05
1120 rs2230115,rs3770214,rs6436073 0 17.3475 inf 3 -nan 8.56795e-08 5.93416e-08,1.17002e-07 0.00145089,-0.000929144,0.000554587 0.000132701,0.000113341,7.9498e-05
1121 rs2230115,rs3755045,rs3770214 0 17.3357 inf 3 -nan 8.5656e-08 5.77593e-08,1.17222e-07 0.0014463,0.00054887,-0.000931328 0.000132362,7.87061e-05,0.000113341
1122 rs2230115,rs3731876,rs3770214 0 17.3346 inf 3 -nan 8.56528e-08 5.63971e-08,1.17573e-07 0.00144628,0.000548843,-0.000931328 0.000132362,7.87061e-05,0.000113341
1123 rs2230115,rs3770214,rs6436081 0 17.3256 inf 3 -nan 8.56103e-08 5.66546e-08,1.18578e-07 0.00145037,-0.000929144,0.000554013 0.000132701,0.000113341,7.9498e-05
1124 rs2230115,rs2272188,rs3770214 0 17.3248 inf 3 -nan 8.56217e-08 5.81164e-08,1.17224e-07 0.00144605,0.000548589,-0.000931327 0.000132362,7.87061e-05,0.000113341
1125 rs2230115,rs3770214,rs6726728 0 17.3135 inf 3 -nan 8.5586e-08 5.86427e-08,1.18997e-07 0.00144579,-0.000931326,0.000548295 0.000132362,0.000113341,7.87061e-05
1126 rs2230115,rs3770214,rs6737386 0 17.3093 inf 3 -nan 8.55726e-08 5.76624e-08,1.16926e-07 0.00144569,-0.000931325,0.000548185 0.000132362,0.000113341,7.87061e-05
1127 rs2230115,rs2272191,rs3770214 0 17.3088 inf 3 -nan 8.55708e-08 5.77728e-08,1.15965e-07 0.00144567,0.000548171,-0.000931325 0.000132362,7.87061e-05,0.000113341
1128 rs2230115,rs3770214,rs6436086 0 17.303 inf 3 -nan 8.55483e-08 5.85905e-08,1.1823e-07 0.00144543,-0.000929144,0.00054953 0.000132355,0.000113341,7.89279e-05
1129 rs2230115,rs3770214,rs690882 0 17.299 inf 3 -nan 8.55358e-08 5.83241e-08,1.16656e-07 0.00144533,-0.000929144,0.000549427 0.000132355,0.000113341,7.89279e-05
1130 rs2230115,rs3770214,rs7594046 0 17.2612 inf 3 -nan 8.54062e-08 5.693e-08,1.14942e-07 0.00144885,-0.000929144,0.000552319 0.000132701,0.000113341,7.9498e-05
1131 rs2230115,rs3770214,rs4674328 0 17.2477 inf 3 -nan 8.53775e-08 5.75466e-08,1.14904e-07 0.00144425,-0.000931319,0.000546581 0.000132362,0.000113341,7.87061e-05
1132 rs2037622,rs2230115,rs3770214 0 17.2361 inf 3 -nan 8.53407e-08 5.7825e-08,1.18896e-07 0.000546278,0.00144397,-0.000931318 7.87061e-05,0.000132362,0.000113341
1133 rs2230115,rs3770214,rs62191658 0 17.2236 inf 3 -nan 8.5287e-08 5.67545e-08,1.17487e-07 0.00144796,-0.000929144,0.000551327 0.000132701,0.000113341,7.9498e-05
1134 rs2230115,rs2710246,rs3755045 0 17.2186 inf 3 -nan 8.52621e-08 5.71167e-08,1.19022e-07 0.001459,0.000942547,0.000548833 0.000133962,0.000115196,7.87061e-05
1135 rs2230115,rs3770214,rs6436072 0 17.2043 inf 3 -nan 8.52398e-08 5.8068e-08,1.17033e-07 0.00144323,-0.000931314,0.000545446 0.000132362,0.000113341,7.87061e-05
1136 rs1554623,rs2230115,rs3770214 0 17.1539 inf 3 -nan 8.50801e-08 5.78534e-08,1.16505e-07 0.000544126,0.00144204,-0.000931309 7.87061e-05,0.000132362,0.000113341
1137 rs2230115,rs3770214,rs7595901 0 17.1157 inf 3 -nan 8.49591e-08 5.81179e-08,1.14555e-07 0.00144114,-0.000931305,0.000543125 0.000132362,0.000113341,7.87061e-05
1138 rs2230115,rs3770214,rs6436069 0 17.1156 inf 3 -nan 8.49586e-08 5.54844e-08,1.16674e-07 0.00144114,-0.000931305,0.000543121 0.000132362,0.000113341,7.87061e-05
1139 rs1554622,rs2230115,rs3770214 0 17.0844 inf 3 -nan 8.48599e-08 5.68817e-08,1.18806e-07 0.000542302,0.0014404,-0.000931302 7.87061e-05,0.000132362,0.000113341
1140 rs2230115,rs3755045,rs601462 0 16.866 inf 3 -nan 8.41446e-08 5.67441e-08,1.15956e-07 0.00144826,0.000548812,-0.000931045 0.000133962,7.87061e-05,0.000115196
1141 rs2230115,rs3755045,rs673262 0 16.7528 inf 3 -nan 8.37859e-08 5.53586e-08,1.15743e-07 0.00144479,0.000548805,-0.000927322 0.000133962,7.87061e-05,0.000115196
1142 rs2230115,rs2577761,rs3755045 0 16.7075 inf 3 -nan 8.36424e-08 5.73282e-08,1.14143e-07 0.0014434,-0.000925829,0.000548802 0.000133962,0.000115196,7.87061e-05
1143 rs2230115,rs3755045,rs585185 0 16.6731 inf 3 -nan 8.35333e-08 5.67369e-08,1.16203e-07 0.00144234,0.0005488,-0.000924691 0.000133962,7.87061e-05,0.000115196
1144 rs2230115,rs35475810,rs4674322,rs4674332,rs832805 0 21.3781 inf 5 0 1.19384e-07 8.47723e-08,1.53882e-07 0.00182058,0.000876467,3.70387e-05,-0.000458029,-0.0022076 0.000154852,0.000118415,6.54582e-05,9.02774e-05,0.000180211
1145 rs2230115,rs3755045,rs620887 0 16.5829 inf 3 -nan 8.32476e-08 5.47013e-08,1.15246e-07 0.00143955,0.000548794,-0.000921708 0.000133962,7.87061e-05,0.000115196
1146 rs2556386,rs3755045,rs3770214 0 16.5704 inf 3 -nan 8.3231e-08 5.58808e-08,1.15112e-07 -0.0014248,0.000542036,-0.00091665 0.000132362,7.87061e-05,0.000113341
1147 rs2230115,rs3755045,rs588770 0 16.5014 inf 3 -nan 8.29892e-08 5.47896e-08,1.13902e-07 0.00143703,0.000548789,-0.000919001 0.000133962,7.87061e-05,0.000115196
1148 rs2230115,rs3770214,rs7603912 0 16.444 inf 3 -nan 8.28164e-08 5.40861e-08,1.14308e-07 0.00142913,-0.000929144,0.000530349 0.000132701,0.000113341,7.9498e-05
1149 rs2230115,rs3755045,rs591573 0 16.4376 inf 3 -nan 8.28137e-08 5.54481e-08,1.16683e-07 0.00141947,0.000551506,-0.000899267 0.000132371,7.87078e-05,0.000112949
1150 rs2230115,rs3770214,rs691625 0 16.4183 inf 3 -nan 8.27351e-08 5.4692e-08,1.16455e-07 0.00142849,-0.000929144,0.000529645 0.000132701,0.000113341,7.9498e-05
1151 rs2230115,rs35475810,rs4674322,rs832805 0 18.6892 inf 4 -nan 1.00983e-07 6.96853e-08,1.36991e-07 0.00184662,0.000962115,2.03874e-05,-0.00182838 0.000154767,0.000117206,6.53758e-05,0.00016398
1152 rs2243911,rs3755045,rs3770214 0 16.288 inf 3 -nan 8.23362e-08 5.66352e-08,1.12051e-07 -0.00141678,0.000539488,-0.000911179 0.000132362,7.87061e-05,0.000113341
1153 rs2278529,rs3755045,rs3770214 0 16.1509 inf 3 -nan 8.18605e-08 5.49023e-08,1.12686e-07 0.00145693,0.000504353,-0.000986427 0.000136525,7.7061e-05,0.000119262
1154 rs2230115,rs3770214,rs4674337 0 16.1313 inf 3 -nan 8.18256e-08 5.59472e-08,1.1324e-07 0.00142136,-0.000929144,0.0005217 0.000132701,0.000113341,7.9498e-05
1155 rs13431399,rs2230115,rs3755045 0 16.1235 inf 3 -nan 8.1837e-08 5.35698e-08,1.11952e-07 0.000878391,0.00139494,0.000548832 0.000111583,0.00013085,7.87061e-05
1156 rs2230115,rs35843327,rs4674322,rs56200903,rs832805 0 20.8123 inf 5 0 1.95805e-08 1.57454e-08,1.6729e-08 -0.857363,-0.855771,0.000119365,0.0233516,0.878886 NA,NA,6.54234e-05,NA,NA
1157 rs2230115,rs3770214,rs6436085 0 15.9859 inf 3 -nan 8.13649e-08 5.47775e-08,1.12204e-07 0.00141771,-0.000929144,0.000517628 0.000132701,0.000113341,7.9498e-05
1158 rs2230115,rs3755045,rs7574429 0 15.9286 inf 3 -nan 8.11972e-08 5.5818e-08,1.10761e-07 0.00140366,0.000548782,-0.000885512 0.000132362,7.87061e-05,0.000113341
1159 rs1968346,rs2230115,rs3755045 0 15.9078 inf 3 -nan 8.11313e-08 5.52771e-08,1.11435e-07 0.000884817,0.00140301,0.000548781 0.000113341,0.000132362,7.87061e-05
1160 rs2230115,rs3755045,rs56296980 0 15.9034 inf 3 -nan 8.11394e-08 5.5434e-08,1.13947e-07 0.00138824,0.000548817,0.000871176 0.00013085,7.87061e-05,0.000111583
1161 rs2230115,rs3731867,rs3755045 0 15.8075 inf 3 -nan 8.08573e-08 5.20691e-08,1.10418e-07 0.00137141,0.000855252,0.000548839 0.00012942,0.000109914,7.87062e-05
1162 rs2230115,rs35843327,rs4674322,rs7603812,rs832805 0 20.5555 inf 5 0 1.9094e-08 1.52741e-08,1.62256e-08 -0.857643,-0.856051,0.000119611,0.0233516,0.879166 NA,NA,6.54234e-05,NA,NA
1163 rs2230115,rs3770214,rs4672901 0 15.6991 inf 3 -nan 8.0456e-08 5.29868e-08,1.1165e-07 0.00141041,-0.000929144,0.000509501 0.000132701,0.000113341,7.9498e-05
1164 rs10190250,rs2230115,rs3755045 0 15.5628 inf 3 -nan 8.00602e-08 5.29061e-08,1.10845e-07 0.000859895,0.00137777,0.000548795 0.000111583,0.00013085,7.87061e-05
1165 rs2230115,rs3770214,rs7355239 0 15.4729 inf 3 -nan 7.97391e-08 5.42177e-08,1.09806e-07 0.00140457,-0.000929144,0.000502998 0.000132701,0.000113341,7.9498e-05
1166 rs2230115,rs3755045,rs7575249 0 15.3572 inf 3 -nan 7.93636e-08 5.24503e-08,1.11378e-07 0.00140076,0.000548717,-0.000880138 0.000133962,7.87061e-05,0.000115196
1167 rs2230115,rs3755045,rs56190215 0 15.3008 inf 3 -nan 7.92514e-08 5.26377e-08,1.10173e-07 0.001356,0.000548805,0.000838607 0.00012942,7.87062e-05,0.000109914
1168 rs2230115,rs3755045,rs6723798 0 15.1598 inf 3 -nan 7.88048e-08 5.3515e-08,1.11947e-07 0.00135165,0.000548787,-0.000833919 0.000129419,7.87062e-05,0.000109914
1169 rs2230115,rs2272189,rs35475810,rs4674322,rs832805 0 19.7964 inf 5 0 1.14373e-07 8.23306e-08,1.5231e-07 0.00195271,0.000382359,0.000696691,1.17709e-05,-0.00159286 0.000156725,8.89958e-05,0.000132491,6.54066e-05,0.0001729
1170 rs1863704,rs2230115,rs3755045 0 14.9304 inf 3 -nan 7.80776e-08 5.25164e-08,1.09386e-07 0.000826229,0.00134453,0.000548779 0.000109914,0.00012942,7.87062e-05
1171 rs12989189,rs2230115,rs3755045,rs832805 0 17.2297 inf 4 -nan 9.60699e-08 6.86586e-08,1.29686e-07 0.000239005,0.00169823,0.000514788,-0.00125105 6.99438e-05,0.000148573,7.93357e-05,0.000142633
1172 rs2230115,rs2556391,rs3755045 0 14.7538 inf 3 -nan 7.75182e-08 5.16951e-08,1.09152e-07 0.00133901,0.000820264,0.000548767 0.00012942,0.000109914,7.87062e-05
1173 rs2230115,rs3755045,rs55996799 0 14.6048 inf 3 -nan 7.7046e-08 4.95917e-08,1.07912e-07 0.00133432,0.000548756,0.000815194 0.00012942,7.87062e-05,0.000109914
1174 rs2230115,rs35475810,rs4006668,rs4674322,rs832805 0 19.32 inf 5 0 1.12864e-07 8.08115e-08,1.48884e-07 0.00194621,0.000712963,0.000358919,1.22991e-05,-0.0016073 0.000156725,0.000132491,8.89958e-05,6.54066e-05,0.0001729
1175 rs2230115,rs3755045,rs72963905 0 14.4099 inf 3 -nan 7.64283e-08 5.08793e-08,1.05657e-07 0.00132813,0.000548743,0.000808516 0.00012942,7.87062e-05,0.000109914
1176 rs2230115,rs3770214,rs4674332 0 14.2639 inf 3 -nan 7.57838e-08 5.13979e-08,1.04765e-07 0.000991534,-0.00143971,-0.00051629 0.000112064,0.000143001,8.81738e-05
1177 rs2230115,rs2241527,rs3755045 0 14.1139 inf 3 -nan 7.55112e-08 4.92915e-08,1.05783e-07 0.00130629,0.000786963,0.000548747 0.000128065,0.000108326,7.87062e-05
1178 rs2230115,rs35475810,rs4674322,rs6726695,rs832805 0 18.8995 inf 5 0 1.11513e-07 7.97289e-08,1.47121e-07 0.00194067,0.000725261,1.59599e-05,0.000340911,-0.00161454 0.000156752,0.000132889,6.53863e-05,9.01426e-05,0.000173455
1179 rs2230115,rs3755045,rs7604319 0 13.9952 inf 3 -nan 7.51349e-08 4.84546e-08,1.04614e-07 0.00130252,0.000548739,0.000782875 0.000128065,7.87062e-05,0.000108326
1180 rs2230115,rs35475810,rs4672897,rs4674322,rs832805 0 18.7697 inf 5 0 1.11107e-07 8.01424e-08,1.45325e-07 0.00193913,0.000730681,0.000332774,1.28734e-05,-0.00162302 0.00015677,0.000132829,8.9868e-05,6.54073e-05,0.000173104
1181 rs12989189,rs2230115,rs3755045,rs3770214 0 16.325 inf 4 -nan 9.32397e-08 6.40852e-08,1.25985e-07 0.000219259,0.00163862,0.0005176,-0.00118589 6.92632e-05,0.000145637,7.93236e-05,0.000138971
1182 rs2230115,rs35475810,rs4006669,rs4674322,rs832805 0 18.72 inf 5 0 1.10975e-07 7.99803e-08,1.46681e-07 0.00193639,0.000737528,0.000324139,1.31042e-05,-0.0016291 0.000156681,0.000132165,8.8151e-05,6.54058e-05,0.000172704
1183 rs2230115,rs35475810,rs35695178,rs4674322,rs832805 0 18.7125 inf 5 0 1.10925e-07 7.78706e-08,1.47473e-07 0.00193823,0.000732915,0.000329563,1.29459e-05,-0.001625 0.00015677,0.000132829,8.9868e-05,6.54073e-05,0.000173104
1184 rs1541777,rs2230115,rs35475810,rs4674322,rs832805 0 18.7113 inf 5 0 1.10922e-07 7.91515e-08,1.46611e-07 0.000329497,0.00193821,0.00073296,1.29474e-05,-0.00162504 8.9868e-05,0.00015677,0.000132829,6.54073e-05,0.000173104
1185 rs2230115,rs35475810,rs4674322,rs6717107,rs832805 0 18.679 inf 5 0 1.10819e-07 7.91393e-08,1.49184e-07 0.00193771,0.000734232,1.29887e-05,0.000327669,-0.00162617 0.00015677,0.000132829,6.54073e-05,8.9868e-05,0.000173104
1186 rs13390199,rs2230115,rs35475810,rs4674322,rs832805 0 18.6788 inf 5 0 1.10832e-07 7.65695e-08,1.4616e-07 0.00032471,0.00193671,0.00073671,1.307e-05,-0.00162837 8.89958e-05,0.000156725,0.000132491,6.54066e-05,0.0001729
1187 rs12694439,rs2230115,rs35475810,rs4674322,rs832805 0 18.6689 inf 5 0 1.10787e-07 7.9318e-08,1.48231e-07 0.000327091,0.00193755,0.000734633,1.30017e-05,-0.00162653 8.9868e-05,0.00015677,0.000132829,6.54073e-05,0.000173104
1188 rs13022583,rs2230115,rs35475810,rs4674322,rs832805 0 18.6687 inf 5 0 1.10786e-07 7.99287e-08,1.45122e-07 0.00032708,0.00193754,0.000734641,1.3002e-05,-0.00162654 8.9868e-05,0.00015677,0.000132829,6.54073e-05,0.000173104
1189 rs2230115,rs35475810,rs4674322,rs608047,rs832805 0 18.6608 inf 5 0 1.10757e-07 7.98786e-08,1.4657e-07 0.00193698,0.000734546,1.61334e-05,0.000327547,-0.00162292 0.000156752,0.000132889,6.53863e-05,9.01426e-05,0.000173455
1190 rs2230115,rs35475810,rs4674322,rs7573075,rs832805 0 18.6414 inf 5 0 1.10695e-07 7.99369e-08,1.46482e-07 0.00193667,0.000735318,1.61479e-05,0.000326436,-0.00162362 0.000156752,0.000132889,6.53863e-05,9.01426e-05,0.000173455
1191 rs2230115,rs35475810,rs4674322,rs6723334,rs832805 0 18.6373 inf 5 0 1.10682e-07 7.77586e-08,1.47279e-07 0.00193661,0.000735479,1.61509e-05,0.000326204,-0.00162376 0.000156752,0.000132889,6.53863e-05,9.01426e-05,0.000173455
1192 rs2042803,rs2230115,rs35475810,rs4674322,rs832805 0 18.6341 inf 5 0 1.1069e-07 7.96293e-08,1.46033e-07 0.000322188,0.00193602,0.00073846,1.31268e-05,-0.00162993 8.89958e-05,0.000156725,0.000132491,6.54066e-05,0.0001729
1193 rs12694440,rs2230115,rs35475810,rs4674322,rs832805 0 18.6326 inf 5 0 1.10668e-07 7.85735e-08,1.48015e-07 0.000325935,0.00193653,0.000735666,1.61544e-05,-0.00162393 9.01426e-05,0.000156752,0.000132889,6.53863e-05,0.000173455
1194 rs13408305,rs2230115,rs35475810,rs4674322,rs832805 0 18.6291 inf 5 0 1.10656e-07 7.773e-08,1.47602e-07 0.000325733,0.00193648,0.000735807,1.6157e-05,-0.00162406 9.01426e-05,0.000156752,0.000132889,6.53863e-05,0.000173455
1195 rs13382651,rs2230115,rs35475810,rs4674322,rs832805 0 18.6187 inf 5 0 1.10624e-07 7.94835e-08,1.47587e-07 0.000325136,0.00193631,0.000736221,1.61648e-05,-0.00162443 9.01426e-05,0.000156752,0.000132889,6.53863e-05,0.000173455
1196 rs1529382,rs2230115,rs35475810,rs4674322,rs832805 0 18.6168 inf 5 0 1.10618e-07 7.84067e-08,1.49069e-07 0.000325027,0.00193628,0.000736297,1.61662e-05,-0.0016245 9.01426e-05,0.000156752,0.000132889,6.53863e-05,0.000173455
1197 rs2230115,rs35475810,rs4674322,rs6436070,rs832805 0 18.603 inf 5 0 1.10592e-07 7.94582e-08,1.44799e-07 0.00193553,0.000739684,1.31666e-05,0.000320425,-0.00163101 0.000156725,0.000132491,6.54066e-05,8.89958e-05,0.0001729
1198 rs2230115,rs35475810,rs4674322,rs692049,rs832805 0 18.6029 inf 5 0 1.10573e-07 7.85619e-08,1.48647e-07 0.00193606,0.000736854,1.61766e-05,0.000324225,-0.00162501 0.000156752,0.000132889,6.53863e-05,9.01426e-05,0.000173455
1199 rs12611632,rs2230115,rs35475810,rs4674322,rs832805 0 18.596 inf 5 0 1.10552e-07 7.79419e-08,1.4685e-07 0.000323825,0.00193595,0.000737132,1.61818e-05,-0.00162526 9.01426e-05,0.000156752,0.000132889,6.53863e-05,0.000173455
1200 rs2230115,rs35475810,rs3821035,rs4674322,rs832805 0 18.5956 inf 5 0 1.1055e-07 7.77891e-08,1.44705e-07 0.00193595,0.000737147,0.000323804,1.61821e-05,-0.00162527 0.000156752,0.000132889,9.01426e-05,6.53863e-05,0.000173455
1201 rs13412324,rs2230115,rs35475810,rs4674322,rs832805 0 18.5956 inf 5 0 1.1055e-07 7.88497e-08,1.46712e-07 0.000323803,0.00193595,0.000737148,1.61821e-05,-0.00162527 9.01426e-05,0.000156752,0.000132889,6.53863e-05,0.000173455
1202 rs2230115,rs35475810,rs3770220,rs4674322,rs832805 0 18.5946 inf 5 0 1.10547e-07 7.93238e-08,1.47886e-07 0.00193593,0.000737186,0.000323747,1.61828e-05,-0.00162531 0.000156752,0.000132889,9.01426e-05,6.53863e-05,0.000173455
1203 rs2230115,rs35475810,rs4674322,rs7582329,rs832805 0 18.5939 inf 5 0 1.10545e-07 7.84692e-08,1.51444e-07 0.00193592,0.000737217,1.61834e-05,0.000323702,-0.00162533 0.000156752,0.000132889,6.53863e-05,9.01426e-05,0.000173455
1204 rs2230115,rs35475810,rs4674322,rs6436084,rs832805 0 18.5932 inf 5 0 1.10543e-07 8.11401e-08,1.46384e-07 0.00193591,0.000737243,1.61839e-05,0.000323666,-0.00162536 0.000156752,0.000132889,6.53863e-05,9.01426e-05,0.000173455
1205 rs2230115,rs35475810,rs4674322,rs6436082,rs832805 0 18.5917 inf 5 0 1.10538e-07 8.05735e-08,1.43513e-07 0.00193588,0.000737304,1.6185e-05,0.000323577,-0.00162541 0.000156752,0.000132889,6.53863e-05,9.01426e-05,0.000173455
1206 rs2230115,rs35475810,rs4674322,rs6436083,rs832805 0 18.5911 inf 5 0 1.10536e-07 7.94235e-08,1.46793e-07 0.00193587,0.000737329,1.61855e-05,0.000323542,-0.00162543 0.000156752,0.000132889,6.53863e-05,9.01426e-05,0.000173455
1207 rs2230115,rs35358516,rs35475810,rs4674322,rs832805 0 18.5861 inf 5 0 1.1052e-07 7.98327e-08,1.45281e-07 0.00193579,0.000323252,0.00073753,1.61892e-05,-0.00162562 0.000156752,9.01426e-05,0.000132889,6.53863e-05,0.000173455
1208 rs2230115,rs35475810,rs4674322,rs7599945,rs832805 0 18.5859 inf 5 0 1.10519e-07 8.00726e-08,1.44469e-07 0.00193579,0.000737538,1.61894e-05,0.00032324,-0.00162562 0.000156752,0.000132889,6.53863e-05,9.01426e-05,0.000173455
1209 rs2230115,rs35475810,rs4674322,rs6745700,rs832805 0 18.5851 inf 5 0 1.10517e-07 8.00958e-08,1.46229e-07 0.00193578,0.00073757,1.619e-05,0.000323195,-0.00162565 0.000156752,0.000132889,6.53863e-05,9.01426e-05,0.000173455
1210 rs2230115,rs35475810,rs4674322,rs6752977,rs832805 0 18.5797 inf 5 0 1.105e-07 7.9086e-08,1.47342e-07 0.00193569,0.000737789,1.61941e-05,0.00032288,-0.00162585 0.000156752,0.000132889,6.53863e-05,9.01426e-05,0.000173455
1211 rs2230115,rs35475810,rs4674322,rs56923478,rs832805 0 18.5793 inf 5 0 1.10499e-07 7.89702e-08,1.46275e-07 0.00193569,0.000737802,1.61943e-05,0.000322861,-0.00162586 0.000156752,0.000132889,6.53863e-05,9.01426e-05,0.000173455
1212 rs1078803,rs2230115,rs35475810,rs4674322,rs832805 0 18.5772 inf 5 0 1.1051e-07 7.82482e-08,1.43727e-07 0.000318953,0.00193512,0.000740706,1.31998e-05,-0.00163192 8.89958e-05,0.000156725,0.000132491,6.54066e-05,0.0001729
1213 rs2230115,rs35475810,rs4674322,rs4674329,rs832805 0 18.5743 inf 5 0 1.105e-07 7.80198e-08,1.45186e-07 0.00193507,0.000740822,1.32035e-05,0.000318785,-0.00163202 0.000156725,0.000132491,6.54066e-05,8.89958e-05,0.0001729
1214 rs13428906,rs2230115,rs35475810,rs4674322,rs832805 0 18.5742 inf 5 0 1.10482e-07 8.01718e-08,1.46825e-07 0.000322561,0.0019356,0.00073801,1.61982e-05,-0.00162605 9.01426e-05,0.000156752,0.000132889,6.53863e-05,0.000173455
1215 rs2230115,rs35475810,rs4674322,rs62193260,rs832805 0 18.5733 inf 5 0 1.1048e-07 7.80902e-08,1.47086e-07 0.00193559,0.000738044,1.61988e-05,0.000322512,-0.00162608 0.000156752,0.000132889,6.53863e-05,9.01426e-05,0.000173455
1216 rs2230115,rs35475810,rs4674322,rs6729341,rs832805 0 18.5726 inf 5 0 1.10477e-07 7.71509e-08,1.44745e-07 0.00193558,0.000738073,1.61994e-05,0.000322471,-0.00162611 0.000156752,0.000132889,6.53863e-05,9.01426e-05,0.000173455
1217 rs2230115,rs35475810,rs4674322,rs6761437,rs832805 0 18.5629 inf 5 0 1.10464e-07 7.7804e-08,1.50506e-07 0.00193489,0.000741275,1.32182e-05,0.000318133,-0.00163242 0.000156725,0.000132491,6.54066e-05,8.89958e-05,0.0001729
1218 rs2230115,rs35475810,rs4674322,rs7599568,rs832805 0 18.5617 inf 5 0 1.1046e-07 7.9181e-08,1.47833e-07 0.00193487,0.000741324,1.32198e-05,0.000318062,-0.00163247 0.000156725,0.000132491,6.54066e-05,8.89958e-05,0.0001729
1219 rs2230115,rs35475810,rs4674322,rs7573999,rs832805 0 18.5611 inf 5 0 1.10459e-07 7.66356e-08,1.4373e-07 0.00193486,0.000741347,1.32206e-05,0.000318029,-0.00163249 0.000156725,0.000132491,6.54066e-05,8.89958e-05,0.0001729
1220 rs2230115,rs35475810,rs4674322,rs586194,rs832805 0 18.5597 inf 5 0 1.10436e-07 7.91042e-08,1.45956e-07 0.00193537,0.000738595,1.62091e-05,0.00032172,-0.00162658 0.000156752,0.000132889,6.53863e-05,9.01426e-05,0.000173455
1221 rs2230115,rs35475810,rs4674322,rs7562426,rs832805 0 18.544 inf 5 0 1.10404e-07 7.82217e-08,1.45183e-07 0.00193459,0.00074203,1.32427e-05,0.000317046,-0.00163309 0.000156725,0.000132491,6.54066e-05,8.89958e-05,0.0001729
1222 rs2230115,rs35475810,rs4674322,rs7586384,rs832805 0 18.5427 inf 5 0 1.10387e-07 8.03848e-08,1.46786e-07 0.00193553,0.000739679,1.31655e-05,0.000319837,-0.00163101 0.00015677,0.000132829,6.54073e-05,8.9868e-05,0.000173104
1223 rs1079177,rs2230115,rs35475810,rs4674322,rs832805 0 18.5379 inf 5 0 1.10385e-07 7.64783e-08,1.43562e-07 0.000316695,0.00193449,0.000742274,1.32506e-05,-0.00163331 8.89958e-05,0.000156725,0.000132491,6.54066e-05,0.0001729
1224 rs2230115,rs35475810,rs4674322,rs4674330,rs832805 0 18.5375 inf 5 0 1.10384e-07 7.84061e-08,1.45253e-07 0.00193449,0.000742287,1.32511e-05,0.000316676,-0.00163332 0.000156725,0.000132491,6.54066e-05,8.89958e-05,0.0001729
1225 rs2230115,rs35475810,rs3770219,rs4674322,rs832805 0 18.5359 inf 5 0 1.10374e-07 7.88938e-08,1.47514e-07 0.00193403,0.000741961,0.000317467,1.62889e-05,-0.0016296 0.000156707,0.000132549,8.92673e-05,6.5386e-05,0.000173244
1226 rs2230115,rs35475810,rs4674322,rs6746040,rs832805 0 18.5273 inf 5 0 1.10338e-07 8.08815e-08,1.46777e-07 0.00193528,0.000740302,1.31858e-05,0.00031894,-0.00163156 0.00015677,0.000132829,6.54073e-05,8.9868e-05,0.000173104
1227 rs2230115,rs35475810,rs3755045,rs4674322,rs832805 0 18.5272 inf 5 0 1.10351e-07 7.87683e-08,1.46918e-07 0.00193432,0.000742698,0.000316083,1.32644e-05,-0.00163369 0.000156725,0.000132491,8.89958e-05,6.54066e-05,0.0001729
1228 rs2230115,rs35475810,rs3731876,rs4674322,rs832805 0 18.5267 inf 5 0 1.1035e-07 7.58959e-08,1.46363e-07 0.00193431,0.000742722,0.000316049,1.32652e-05,-0.00163371 0.000156725,0.000132491,8.89958e-05,6.54066e-05,0.0001729
1229 rs12613545,rs2230115,rs35475810,rs4674322,rs832805 0 18.5238 inf 5 0 1.10323e-07 7.98044e-08,1.4434e-07 0.000319625,0.00193479,0.00074005,1.62363e-05,-0.00162789 9.01426e-05,0.000156752,0.000132889,6.53863e-05,0.000173455
1230 rs2230115,rs2272188,rs35475810,rs4674322,rs832805 0 18.521 inf 5 0 1.10332e-07 7.92055e-08,1.45733e-07 0.00193422,0.000315724,0.000742948,1.32725e-05,-0.00163391 0.000156725,8.89958e-05,0.000132491,6.54066e-05,0.0001729
1231 rs2230115,rs35475810,rs4674322,rs6726728,rs832805 0 18.5145 inf 5 0 1.10311e-07 7.71548e-08,1.45818e-07 0.00193412,0.000743208,1.3281e-05,0.000315348,-0.00163414 0.000156725,0.000132491,6.54066e-05,8.89958e-05,0.0001729
1232 rs2230115,rs35475810,rs4674322,rs6737386,rs832805 0 18.5121 inf 5 0 1.10303e-07 8.09261e-08,1.44909e-07 0.00193408,0.000743306,1.32841e-05,0.000315208,-0.00163423 0.000156725,0.000132491,6.54066e-05,8.89958e-05,0.0001729
1233 rs2230115,rs2272191,rs35475810,rs4674322,rs832805 0 18.5118 inf 5 0 1.10302e-07 7.88653e-08,1.46981e-07 0.00193407,0.000315189,0.000743319,1.32846e-05,-0.00163424 0.000156725,8.89958e-05,0.000132491,6.54066e-05,0.0001729
1234 rs13408427,rs2230115,rs35475810,rs4674322,rs832805 0 18.5063 inf 5 0 1.10267e-07 8.01344e-08,1.44668e-07 0.000318598,0.00193451,0.000740763,1.62497e-05,-0.00162854 9.01426e-05,0.000156752,0.000132889,6.53863e-05,0.000173455
1235 rs2230115,rs35475810,rs4674322,rs62191659,rs832805 0 18.5062 inf 5 0 1.10267e-07 7.82931e-08,1.47288e-07 0.00193451,0.000740768,1.62497e-05,0.000318592,-0.00162854 0.000156752,0.000132889,6.53863e-05,9.01426e-05,0.000173455
1236 rs2230115,rs35475810,rs4674322,rs6436086,rs832805 0 18.5035 inf 5 0 1.10272e-07 7.84714e-08,1.47997e-07 0.00193352,0.000743265,1.63132e-05,0.000315587,-0.00163078 0.000156707,0.000132549,6.5386e-05,8.92673e-05,0.000173244
1237 rs2230115,rs35475810,rs4674322,rs690882,rs832805 0 18.5012 inf 5 0 1.10264e-07 7.85831e-08,1.49067e-07 0.00193348,0.000743357,1.63066e-05,0.000315454,-0.00163087 0.000156707,0.00013255,6.5386e-05,8.92674e-05,0.000173244
1238 rs11896209,rs2230115,rs35475810,rs4674322,rs832805 0 18.5002 inf 5 0 1.10253e-07 7.82652e-08,1.4445e-07 0.000317359,0.00193484,0.000741402,1.32215e-05,-0.00163253 8.9868e-05,0.00015677,0.000132829,6.54073e-05,0.000173104
1239 rs2230115,rs35475810,rs4674322,rs7593544,rs832805 0 18.4896 inf 5 0 1.10214e-07 7.58124e-08,1.45159e-07 0.00193424,0.000741443,1.62624e-05,0.00031762,-0.00162915 0.000156752,0.000132889,6.53863e-05,9.01426e-05,0.000173455
1240 rs2230115,rs35475810,rs4674322,rs6436074,rs832805 0 18.4866 inf 5 0 1.10205e-07 7.73397e-08,1.47157e-07 0.00193419,0.000741569,1.62647e-05,0.000317439,-0.00162926 0.000156752,0.000132889,6.53863e-05,9.01426e-05,0.000173455
1241 rs2230115,rs35475810,rs4674322,rs6436073,rs832805 0 18.4846 inf 5 0 1.10199e-07 7.9428e-08,1.45941e-07 0.00193416,0.000741648,1.62662e-05,0.000317325,-0.00162933 0.000156752,0.000132889,6.53863e-05,9.01426e-05,0.000173455
1242 rs2230115,rs35475810,rs4674322,rs4674328,rs832805 0 18.4767 inf 5 0 1.10191e-07 7.76094e-08,1.44482e-07 0.00193351,0.00074473,1.33304e-05,0.000313156,-0.00163549 0.000156725,0.000132491,6.54066e-05,8.89958e-05,0.0001729
1243 rs2230115,rs35475810,rs4674322,rs6436081,rs832805 0 18.4721 inf 5 0 1.10159e-07 7.75295e-08,1.46186e-07 0.00193396,0.00074216,1.62758e-05,0.000316588,-0.0016298 0.000156752,0.000132889,6.53863e-05,9.01426e-05,0.000173455
1244 rs2037622,rs2230115,rs35475810,rs4674322,rs832805 0 18.4701 inf 5 0 1.1017e-07 7.89027e-08,1.46118e-07 0.000312769,0.0019334,0.000744999,1.33391e-05,-0.00163573 8.89958e-05,0.000156725,0.000132491,6.54066e-05,0.0001729
1245 rs2230115,rs35475810,rs4674322,rs6436072,rs832805 0 18.4519 inf 5 0 1.10113e-07 8.08044e-08,1.43024e-07 0.00193311,0.000745737,1.33631e-05,0.000311705,-0.00163638 0.000156725,0.000132491,6.54066e-05,8.89958e-05,0.0001729
1246 rs2230115,rs35475810,rs4674322,rs7594046,rs832805 0 18.4354 inf 5 0 1.10043e-07 8.01703e-08,1.45415e-07 0.00193335,0.000743674,1.63041e-05,0.000314409,-0.00163116 0.000156752,0.000132889,6.53863e-05,9.01426e-05,0.000173455
1247 rs1554623,rs2230115,rs35475810,rs4674322,rs832805 0 18.4231 inf 5 0 1.10022e-07 7.90435e-08,1.46771e-07 0.000310018,0.00193264,0.000746908,1.34011e-05,-0.00163742 8.89958e-05,0.000156725,0.000132491,6.54066e-05,0.0001729
1248 rs2230115,rs35475810,rs4674322,rs62191658,rs832805 0 18.414 inf 5 0 1.09975e-07 7.93341e-08,1.46052e-07 0.001933,0.00074456,1.63206e-05,0.000313134,-0.00163196 0.000156752,0.000132889,6.53863e-05,9.01426e-05,0.000173455
1249 rs2230115,rs35475810,rs4674322,rs7595901,rs832805 0 18.4014 inf 5 0 1.09953e-07 7.95657e-08,1.46635e-07 0.00193228,0.000747797,1.343e-05,0.000308738,-0.00163821 0.000156725,0.000132491,6.54066e-05,8.89958e-05,0.0001729
1250 rs2230115,rs35475810,rs4674322,rs6436069,rs832805 0 18.4013 inf 5 0 1.09952e-07 7.85919e-08,1.48757e-07 0.00193228,0.000747801,1.34301e-05,0.000308732,-0.00163821 0.000156725,0.000132491,6.54066e-05,8.89958e-05,0.0001729
1251 rs1554622,rs2230115,rs35475810,rs4674322,rs832805 0 18.3836 inf 5 0 1.09896e-07 7.9532e-08,1.45771e-07 0.000307685,0.00193199,0.000748528,1.34537e-05,-0.00163886 8.89958e-05,0.000156725,0.000132491,6.54066e-05,0.0001729
1252 rs2230115,rs35475810,rs4674322,rs7603912,rs832805 0 17.9821 inf 5 0 1.08606e-07 7.80997e-08,1.44238e-07 0.00192556,0.000763299,1.66709e-05,0.000286162,-0.00164888 0.000156752,0.000132889,6.53863e-05,9.01426e-05,0.000173455
1253 rs2230115,rs35475810,rs4674322,rs691625,rs832805 0 17.9682 inf 5 0 1.08562e-07 7.79907e-08,1.4477e-07 0.00192531,0.000763928,1.66827e-05,0.000285257,-0.00164945 0.000156752,0.000132889,6.53863e-05,9.01426e-05,0.000173455
1254 rs2230115,rs35475810,rs4674322,rs4674337,rs832805 0 17.8153 inf 5 0 1.08077e-07 7.41927e-08,1.45258e-07 0.00192249,0.000771026,1.68153e-05,0.000275041,-0.00165586 0.000156752,0.000132889,6.53863e-05,9.01426e-05,0.000173455
1255 rs2230115,rs35475810,rs4674322,rs6436085,rs832805 0 17.7391 inf 5 0 1.07836e-07 7.52774e-08,1.44086e-07 0.00192105,0.000774662,1.68833e-05,0.000269807,-0.00165914 0.000156752,0.000132889,6.53863e-05,9.01426e-05,0.000173455
1256 rs2230115,rs35475810,rs4672901,rs4674322,rs832805 0 17.5913 inf 5 0 1.07368e-07 7.62681e-08,1.41605e-07 0.00191817,0.000781922,0.000259357,1.7019e-05,-0.00166569 0.000156752,0.000132889,9.01426e-05,6.53863e-05,0.000173455
1257 rs2230115,rs3755045,rs691140,rs832805 0 15.1615 inf 4 -nan 8.90941e-08 6.1224e-08,1.20119e-07 0.0014797,0.000486441,7.91303e-05,-0.000963392 0.000133965,9.3421e-05,6.37892e-05,0.000115196
1258 rs2230115,rs35475810,rs4674322,rs7355239,rs832805 0 17.4773 inf 5 0 1.07006e-07 7.55484e-08,1.38732e-07 0.00191586,0.000787731,1.71276e-05,0.000250996,-0.00167094 0.000156752,0.000132889,6.53863e-05,9.01426e-05,0.000173455
1259 rs2230115,rs832805 0 10.2707 inf 2 -nan 5.31942e-08 3.12438e-08,7.89196e-08 0.000985342,-0.000961458 0.00011376,0.000115196
1260 rs142177470,rs2230115,rs3755045,rs832805 0 14.8776 inf 4 -nan 8.89006e-08 6.05858e-08,1.16463e-07 0.000144907,0.00147854,0.000548708,-0.000955272 0.000129217,0.000133962,7.87063e-05,0.000115437
1261 rs2230115,rs35475810,rs4674322,rs691140,rs832805 0 17.2727 inf 5 0 1.07035e-07 7.55618e-08,1.43787e-07 0.00188106,0.000875412,1.9514e-05,0.000155214,-0.00174957 0.000155258,0.000121251,6.53766e-05,5.55965e-05,0.000166392
1262 rs116288064,rs2230115,rs3755045,rs832805 0 14.8742 inf 4 -nan 8.88897e-08 5.93665e-08,1.2288e-07 0.000143998,0.00147854,0.000548709,-0.000955325 0.000129217,0.000133962,7.87063e-05,0.000115437
1263 rs115111187,rs2230115,rs3755045,rs832805 0 14.8533 inf 4 -nan 8.86892e-08 6.11467e-08,1.21353e-07 6.43338e-05,0.00147835,0.000548499,-0.000944558 6.59899e-05,0.000133963,7.87071e-05,0.000116847
1264 rs149807009,rs2230115,rs3755045,rs832805 0 14.8251 inf 4 -nan 8.87461e-08 6.07731e-08,1.19171e-07 0.00017541,0.00147859,0.000548764,-0.000958115 0.000172574,0.000133962,7.87062e-05,0.000115324
1265 rs2230115,rs3755045,rs4674322,rs832805 0 14.7929 inf 4 -nan 8.80407e-08 5.92864e-08,1.19033e-07 0.00147849,0.000548704,5.81788e-06,-0.000959505 0.000133979,7.87287e-05,6.53931e-05,0.000124218
1266 rs2230115,rs3755045,rs3770214,rs691140 0 14.6206 inf 4 -nan 8.74031e-08 5.95693e-08,1.20319e-07 0.00144732,0.000486438,-0.000931079,7.91314e-05 0.000132364,9.3421e-05,0.000113341,6.37892e-05
1267 rs111767800,rs2230115,rs3755045,rs832805 0 14.6153 inf 4 -nan 8.80414e-08 6.01038e-08,1.1901e-07 -8.94616e-06,0.0014787,0.000548892,-0.000964673 9.4306e-05,0.000133963,7.87064e-05,0.00011571
1268 rs2230115,rs3770214 0 9.72983 inf 2 -nan 5.15034e-08 3.04413e-08,7.4973e-08 0.000952969,-0.000929145 0.000111871,0.000113341
1269 rs2230115,rs2710246 0 9.61422 inf 2 -nan 5.1114e-08 2.994e-08,7.86508e-08 0.000965693,0.000940365 0.00011376,0.000115196
1270 rs142177470,rs2230115,rs3755045,rs3770214 0 14.3365 inf 4 -nan 8.72089e-08 6.01246e-08,1.19379e-07 0.000144862,0.00144616,0.000548706,-0.000922941 0.000129228,0.000132362,7.87063e-05,0.000113588
1271 rs116288064,rs2230115,rs3755045,rs3770214 0 14.3331 inf 4 -nan 8.7198e-08 6.04013e-08,1.19053e-07 0.000143952,0.00144616,0.000548707,-0.000922993 0.000129228,0.000132362,7.87063e-05,0.000113588
1272 rs12989189,rs2230115,rs35475810,rs4674322,rs832805 0 16.7126 inf 5 0 1.05462e-07 7.37596e-08,1.40102e-07 0.000167868,0.00196077,0.00089335,2.06961e-05,-0.00196712 7.15245e-05,0.00016223,0.000120813,6.5376e-05,0.00017431
1273 rs115111187,rs2230115,rs3755045,rs3770214 0 14.3123 inf 4 -nan 8.6997e-08 5.80461e-08,1.17894e-07 6.43128e-05,0.00144597,0.000548496,-0.000912202 6.60266e-05,0.000132362,7.87071e-05,0.00011503
1274 rs149807009,rs2230115,rs3755045,rs3770214 0 14.2841 inf 4 -nan 8.70546e-08 5.81217e-08,1.19959e-07 0.000175358,0.00144621,0.000548762,-0.00092579 0.000172582,0.000132362,7.87062e-05,0.000113472
1275 rs2230115,rs3755045,rs3770214,rs4674322 0 14.2532 inf 4 -nan 8.63492e-08 6.00556e-08,1.15675e-07 0.00144612,0.000548707,-0.000927314,5.63295e-06 0.000132379,7.8729e-05,0.000122602,6.55988e-05
1276 rs2230115,rs35475810,rs4674322,rs56200903,rs832805 0 16.4775 inf 5 0 1.03838e-07 7.43172e-08,1.38676e-07 0.00185598,0.000992548,1.59718e-05,0.000162104,-0.00169282 0.000154857,0.000118454,6.54232e-05,9.13626e-05,0.000180906
1277 rs111767800,rs2230115,rs3755045,rs3770214 0 14.0745 inf 4 -nan 8.63505e-08 5.82344e-08,1.18393e-07 -9.02273e-06,0.00144632,0.000548891,-0.000932373 9.43222e-05,0.000132362,7.87064e-05,0.000113866
1278 rs2230115,rs601462 0 9.2624 inf 2 -nan 4.99991e-08 2.90383e-08,7.37234e-08 0.000954978,-0.000928863 0.00011376,0.000115196
1279 rs2230115,rs35475810,rs4674322,rs7603812,rs832805 0 16.4136 inf 5 0 1.03635e-07 7.21435e-08,1.36832e-07 0.00185553,0.000991091,1.61832e-05,0.00015434,-0.00169931 0.000154857,0.000118454,6.54232e-05,9.13626e-05,0.000180906
1280 rs2230115,rs3770214,rs691140 0 11.6133 inf 3 -nan 6.80585e-08 4.44185e-08,9.55838e-08 0.00113928,-0.000929144,0.000258064 0.000118408,0.000113341,5.37417e-05
1281 rs2230115,rs673262 0 9.14946 inf 2 -nan 4.96412e-08 2.96714e-08,7.60398e-08 0.00095151,-0.00092514 0.00011376,0.000115196
1282 rs2230115,rs2577761 0 9.10429 inf 2 -nan 4.94981e-08 2.96072e-08,7.57405e-08 0.000950119,-0.000923647 0.00011376,0.000115196
1283 rs2230115,rs585185 0 9.06993 inf 2 -nan 4.93892e-08 2.78419e-08,7.45592e-08 0.00094906,-0.00092251 0.00011376,0.000115196
1284 rs2230115,rs620887 0 8.98 inf 2 -nan 4.91042e-08 2.80769e-08,7.20486e-08 0.00094628,-0.000919526 0.00011376,0.000115196
1285 rs2230115,rs588770 0 8.89866 inf 2 -nan 4.88464e-08 2.88945e-08,7.35614e-08 0.000943759,-0.000916819 0.00011376,0.000115196
1286 rs2230115,rs35475810,rs4674322,rs56249267,rs832805 0 16.0663 inf 5 0 1.02512e-07 7.07236e-08,1.37139e-07 0.00183604,0.000962902,1.64387e-05,0.000102588,-0.00172594 0.000155063,0.000117208,6.54734e-05,9.2799e-05,0.00018835
1287 rs2230115,rs35475810,rs4674322,rs4674331,rs832805 0 15.9472 inf 5 0 1.02135e-07 7.08948e-08,1.40726e-07 0.00183874,0.000962682,1.74569e-05,7.6153e-05,-0.00175231 0.000155065,0.000117208,6.54733e-05,9.27992e-05,0.00018837
1288 rs2230115,rs35475810,rs4674322,rs55900247,rs832805 0 15.9444 inf 5 0 1.02126e-07 7.31058e-08,1.35967e-07 0.00183884,0.000962693,1.74838e-05,7.54359e-05,-0.00175305 0.000155063,0.000117208,6.54734e-05,9.2799e-05,0.00018835
1289 rs2230115,rs591573 0 8.73058 inf 2 -nan 4.83403e-08 2.76911e-08,7.11286e-08 0.000920608,-0.000893682 0.000111596,0.000112946
1290 rs142177470,rs2230115,rs35475810,rs4674322,rs832805 0 15.9116 inf 5 0 1.0313e-07 7.42279e-08,1.39414e-07 0.000203462,0.00184869,0.000964701,5.95305e-05,-0.00179118 0.000139723,0.000154774,0.000117219,7.06864e-05,0.000165958
1291 rs116288064,rs2230115,rs35475810,rs4674322,rs832805 0 15.9068 inf 5 0 1.03115e-07 7.31349e-08,1.3888e-07 0.000202399,0.00184868,0.000964687,5.93259e-05,-0.00179138 0.000139723,0.000154774,0.000117219,7.06864e-05,0.000165958
1292 rs115111187,rs2230115,rs35475810,rs4674322,rs832805 0 15.832 inf 5 0 1.02723e-07 6.8534e-08,1.38143e-07 8.95505e-05,0.00185073,0.000966437,-1.60759e-05,-0.00183169 7.24246e-05,0.000154803,0.000117258,7.17193e-05,0.000164002
1293 rs13431399,rs2230115 0 8.51914 inf 2 -nan 4.76891e-08 2.63242e-08,7.1218e-08 0.000876196,0.000901632 0.000111583,0.000110078
1294 rs149807009,rs2230115,rs35475810,rs4674322,rs832805 0 15.6629 inf 5 0 1.02407e-07 7.01735e-08,1.38693e-07 0.000185708,0.00184508,0.000960527,3.98641e-05,-0.00180724 0.000179614,0.000154774,0.000117216,6.80357e-05,0.00016525
1295 rs111767800,rs2230115,rs35475810,rs4674322,rs832805 0 15.5232 inf 5 0 1.01726e-07 7.18552e-08,1.35323e-07 3.19005e-05,0.00184727,0.000962926,3.26617e-05,-0.00181672 0.000113395,0.000154784,0.000117241,7.8598e-05,0.00016914
1296 rs2230115,rs7574429 0 8.32615 inf 2 -nan 4.70553e-08 2.80692e-08,7.01285e-08 0.000910402,-0.000883329 0.000111871,0.000113341
1297 rs1968346,rs2230115 0 8.3054 inf 2 -nan 4.69895e-08 2.53733e-08,7.22339e-08 0.000882634,0.000909756 0.000113341,0.000111871
1298 rs2230115,rs56296980 0 8.29956 inf 2 -nan 4.69932e-08 2.68063e-08,7.22029e-08 0.000894947,0.000868982 0.000110078,0.000111583
1299 rs2230115,rs3731867 0 8.20293 inf 2 -nan 4.67085e-08 2.63202e-08,7.17342e-08 0.000878104,0.000853056 0.000108375,0.000109913
1300 rs10190250,rs2230115 0 7.95984 inf 2 -nan 4.59167e-08 2.57943e-08,7.29398e-08 0.000857701,0.000884493 0.000111583,0.000110078
1301 rs2230115,rs7575249 0 7.75729 inf 2 -nan 4.52296e-08 2.46743e-08,6.7793e-08 0.000907557,-0.000877957 0.00011376,0.000115196
1302 rs2230115,rs56190215 0 7.69747 inf 2 -nan 4.51068e-08 2.70942e-08,7.00028e-08 0.00086272,0.000836411 0.000108375,0.000109913
1303 rs12989189,rs2230115,rs3770214 0 10.0304 inf 3 -nan 6.32529e-08 3.91578e-08,9.23171e-08 0.00027554,0.00122997,-0.00124921 6.8724e-05,0.000131484,0.000138632
1304 rs2230115,rs2272189 0 7.56483 inf 2 -nan 4.51054e-08 2.50025e-08,6.71503e-08 0.000625812,0.000598919 7.9934e-05,7.87058e-05
1305 rs2230115,rs6723798 0 7.55722 inf 2 -nan 4.46623e-08 2.45589e-08,6.69653e-08 0.000858397,-0.000831733 0.000108375,0.000109913
1306 rs1863704,rs2230115 0 7.32805 inf 2 -nan 4.39361e-08 2.53271e-08,6.89151e-08 0.000824033,0.000851281 0.000109913,0.000108375
1307 rs2230115,rs2556391 0 7.15198 inf 2 -nan 4.33782e-08 2.46119e-08,6.63362e-08 0.000845767,0.000818068 0.000108375,0.000109913
1308 rs2230115,rs55996799 0 7.00336 inf 2 -nan 4.29072e-08 2.49793e-08,6.66614e-08 0.000841082,0.000812998 0.000108375,0.000109913
1309 rs2230115,rs72963905 0 6.80897 inf 2 -nan 4.22912e-08 2.34099e-08,6.45437e-08 0.00083491,0.00080632 0.000108375,0.000109913
1310 rs2230115,rs4006668 0 6.80681 inf 2 -nan 4.27034e-08 2.39205e-08,6.6003e-08 0.000609401,0.000580586 7.9934e-05,7.87058e-05
1311 rs2230115,rs2241527 0 6.51284 inf 2 -nan 4.13735e-08 2.35542e-08,6.34103e-08 0.00081307,0.000784766 0.000106753,0.000108326
1312 rs2230115,rs7604319 0 6.39442 inf 2 -nan 4.09983e-08 2.26029e-08,6.39653e-08 0.000809302,0.000780678 0.000106753,0.000108326
1313 rs2230115,rs6726695 0 6.27356 inf 2 -nan 4.09995e-08 2.28259e-08,6.32915e-08 0.000604096,0.000572932 8.07492e-05,7.9498e-05
1314 rs2230115,rs4672897 0 5.97452 inf 2 -nan 4.00562e-08 2.17318e-08,6.21606e-08 0.00059526,0.000563731 8.05005e-05,7.92745e-05
1315 rs2230115,rs35695178 0 5.87739 inf 2 -nan 3.97484e-08 2.22058e-08,6.20562e-08 0.000593019,0.000561232 8.05005e-05,7.92745e-05
1316 rs1541777,rs2230115 0 5.87542 inf 2 -nan 3.97421e-08 2.16168e-08,6.23213e-08 0.000561181,0.000592973 7.92745e-05,8.05005e-05
1317 rs2230115,rs608047 0 5.86803 inf 2 -nan 3.97145e-08 2.14647e-08,6.39168e-08 0.000594764,0.000562538 8.07492e-05,7.9498e-05
1318 rs2230115,rs7573075 0 5.83466 inf 2 -nan 3.96087e-08 2.0859e-08,6.29829e-08 0.000593988,0.000561674 8.07492e-05,7.9498e-05
1319 rs2230115,rs6723334 0 5.82771 inf 2 -nan 3.95867e-08 2.13767e-08,6.19398e-08 0.000593826,0.000561494 8.07492e-05,7.9498e-05
1320 rs2230115,rs6717107 0 5.82031 inf 2 -nan 3.95675e-08 2.03127e-08,6.04702e-08 0.000591697,0.000559758 8.05005e-05,7.92745e-05
1321 rs12694440,rs2230115 0 5.81962 inf 2 -nan 3.9561e-08 2.2435e-08,6.17953e-08 0.000561284,0.000593638 7.9498e-05,8.07492e-05
1322 rs13408305,rs2230115 0 5.81356 inf 2 -nan 3.95418e-08 2.0878e-08,6.33259e-08 0.000561127,0.000593497 7.9498e-05,8.07492e-05
1323 rs12694439,rs2230115 0 5.80293 inf 2 -nan 3.95124e-08 2.21923e-08,6.13095e-08 0.000559309,0.000591294 7.92745e-05,8.05005e-05
1324 rs13022583,rs2230115 0 5.80259 inf 2 -nan 3.95113e-08 2.25924e-08,6.345e-08 0.0005593,0.000591286 7.92745e-05,8.05005e-05
1325 rs13382651,rs2230115 0 5.79569 inf 2 -nan 3.94852e-08 2.04276e-08,6.25637e-08 0.000560663,0.000593081 7.9498e-05,8.07492e-05
1326 rs1529382,rs2230115 0 5.7924 inf 2 -nan 3.94748e-08 2.27226e-08,6.09176e-08 0.000560578,0.000593004 7.9498e-05,8.07492e-05
1327 rs2230115,rs692049 0 5.7684 inf 2 -nan 3.93987e-08 2.11506e-08,6.15165e-08 0.000592444,0.000559954 8.07492e-05,7.9498e-05
1328 rs12611632,rs2230115 0 5.75643 inf 2 -nan 3.93608e-08 2.17117e-08,6.21519e-08 0.000559643,0.000592165 7.9498e-05,8.07492e-05
1329 rs2230115,rs3821035 0 5.75579 inf 2 -nan 3.93588e-08 2.05208e-08,6.01732e-08 0.00059215,0.000559627 8.07492e-05,7.9498e-05
1330 rs13412324,rs2230115 0 5.75575 inf 2 -nan 3.93587e-08 2.11498e-08,6.07822e-08 0.000559626,0.000592149 7.9498e-05,8.07492e-05
1331 rs2230115,rs3770220 0 5.7541 inf 2 -nan 3.93534e-08 2.07106e-08,6.0758e-08 0.00059211,0.000559583 8.07492e-05,7.9498e-05
1332 rs2230115,rs7582329 0 5.75276 inf 2 -nan 3.93492e-08 2.14051e-08,6.14711e-08 0.000592079,0.000559548 8.07492e-05,7.9498e-05
1333 rs2230115,rs6436084 0 5.75166 inf 2 -nan 3.93457e-08 2.19412e-08,5.97871e-08 0.000592054,0.000559519 8.07492e-05,7.9498e-05
1334 rs2230115,rs6436082 0 5.74902 inf 2 -nan 3.93373e-08 2.09518e-08,6.06259e-08 0.000591992,0.000559451 8.07492e-05,7.9498e-05
1335 rs2230115,rs6436083 0 5.74795 inf 2 -nan 3.93339e-08 2.14366e-08,6.31965e-08 0.000591967,0.000559423 8.07492e-05,7.9498e-05
1336 rs13390199,rs2230115 0 5.74284 inf 2 -nan 3.93317e-08 2.21783e-08,6.18866e-08 0.000553831,0.000585451 7.87058e-05,7.9934e-05
1337 rs2230115,rs35358516 0 5.73929 inf 2 -nan 3.93065e-08 2.05707e-08,6.36375e-08 0.000591765,0.000559198 8.07492e-05,7.9498e-05
1338 rs2230115,rs7599945 0 5.73894 inf 2 -nan 3.93054e-08 2.22047e-08,6.26805e-08 0.000591757,0.000559188 8.07492e-05,7.9498e-05
1339 rs2230115,rs6745700 0 5.73759 inf 2 -nan 3.93011e-08 2.16678e-08,6.30643e-08 0.000591725,0.000559153 8.07492e-05,7.9498e-05
1340 rs2230115,rs4006669 0 5.73733 inf 2 -nan 3.93238e-08 2.15589e-08,6.11306e-08 0.000580977,0.000549864 7.93813e-05,7.81512e-05
1341 rs2230115,rs6752977 0 5.72818 inf 2 -nan 3.92713e-08 2.21788e-08,6.17237e-08 0.000591505,0.000558908 8.07492e-05,7.9498e-05
1342 rs2230115,rs56923478 0 5.72761 inf 2 -nan 3.92695e-08 2.08482e-08,6.29066e-08 0.000591492,0.000558893 8.07492e-05,7.9498e-05
1343 rs13428906,rs2230115 0 5.71867 inf 2 -nan 3.92411e-08 2.12593e-08,6.08873e-08 0.00055866,0.000591283 7.9498e-05,8.07492e-05
1344 rs2230115,rs62193260 0 5.71718 inf 2 -nan 3.92364e-08 2.05447e-08,6.20034e-08 0.000591248,0.000558622 8.07492e-05,7.9498e-05
1345 rs2230115,rs6729341 0 5.71595 inf 2 -nan 3.92325e-08 2.20754e-08,6.13543e-08 0.000591219,0.00055859 8.07492e-05,7.9498e-05
1346 rs2230115,rs586194 0 5.69356 inf 2 -nan 3.91616e-08 2.08191e-08,6.01942e-08 0.000590695,0.000558006 8.07492e-05,7.9498e-05
1347 rs2042803,rs2230115 0 5.66641 inf 2 -nan 3.90895e-08 2.07263e-08,6.13674e-08 0.000551859,0.000583686 7.87058e-05,7.9934e-05
1348 rs12613545,rs2230115 0 5.63116 inf 2 -nan 3.89639e-08 2.08033e-08,6.15548e-08 0.000556377,0.000589232 7.9498e-05,8.07492e-05
1349 rs2230115,rs6436070 0 5.61314 inf 2 -nan 3.89207e-08 2.00101e-08,6.15355e-08 0.000582452,0.00055048 7.9934e-05,7.87058e-05
1350 rs13408427,rs2230115 0 5.60066 inf 2 -nan 3.88672e-08 2.18329e-08,5.96923e-08 0.000555578,0.000588515 7.9498e-05,8.07492e-05
1351 rs2230115,rs62191659 0 5.60048 inf 2 -nan 3.88666e-08 2.11045e-08,6.08841e-08 0.000588511,0.000555573 8.07492e-05,7.9498e-05
1352 rs2230115,rs7586384 0 5.58584 inf 2 -nan 3.88245e-08 1.97499e-08,6.16252e-08 0.000586232,0.000553664 8.05005e-05,7.92745e-05
1353 rs2230115,rs3770219 0 5.57477 inf 2 -nan 3.87949e-08 2.09242e-08,6.13832e-08 0.000583482,0.000551 8.01806e-05,7.89279e-05
1354 rs2230115,rs7593544 0 5.57161 inf 2 -nan 3.87751e-08 2.03095e-08,6.07446e-08 0.000587832,0.000554817 8.07492e-05,7.9498e-05
1355 rs1078803,rs2230115 0 5.56872 inf 2 -nan 3.87799e-08 2.12175e-08,6.01532e-08 0.000549328,0.000581421 7.87058e-05,7.9934e-05
1356 rs2230115,rs6436074 0 5.56625 inf 2 -nan 3.87582e-08 2.13552e-08,6.04574e-08 0.000587705,0.000554676 8.07492e-05,7.9498e-05
1357 rs2230115,rs4674329 0 5.56369 inf 2 -nan 3.8764e-08 2.07716e-08,5.9793e-08 0.000581304,0.000549197 7.9934e-05,7.87058e-05
1358 rs2230115,rs6436073 0 5.56288 inf 2 -nan 3.87475e-08 1.9951e-08,5.98538e-08 0.000587626,0.000554588 8.07492e-05,7.9498e-05
1359 rs2230115,rs6746040 0 5.55915 inf 2 -nan 3.87399e-08 2.1198e-08,6.04853e-08 0.000585606,0.000552966 8.05005e-05,7.92745e-05
1360 rs2230115,rs6761437 0 5.54404 inf 2 -nan 3.87017e-08 2.11093e-08,6.23909e-08 0.000580847,0.000548687 7.9934e-05,7.87058e-05
1361 rs2230115,rs7599568 0 5.54193 inf 2 -nan 3.8695e-08 2.07582e-08,6.24145e-08 0.000580798,0.000548632 7.9934e-05,7.87058e-05
1362 rs2230115,rs6436081 0 5.54104 inf 2 -nan 3.86783e-08 2.06564e-08,5.96504e-08 0.000587111,0.000554014 8.07492e-05,7.9498e-05
1363 rs2230115,rs7573999 0 5.54093 inf 2 -nan 3.86919e-08 2.09475e-08,5.98805e-08 0.000580775,0.000548606 7.9934e-05,7.87058e-05
1364 rs2230115,rs6436086 0 5.51839 inf 2 -nan 3.86162e-08 2.18287e-08,6.12539e-08 0.000582165,0.000549531 8.01806e-05,7.89279e-05
1365 rs2230115,rs690882 0 5.51443 inf 2 -nan 3.86037e-08 1.96209e-08,5.97364e-08 0.000582073,0.000549427 8.01806e-05,7.89279e-05
1366 rs11896209,rs2230115 0 5.5122 inf 2 -nan 3.85911e-08 2.16844e-08,6.18954e-08 0.000551736,0.000584503 7.92745e-05,8.05005e-05
1367 rs2230115,rs7562426 0 5.51138 inf 2 -nan 3.85982e-08 2.04289e-08,6.17309e-08 0.000580086,0.000547837 7.9934e-05,7.87058e-05
1368 rs1079177,rs2230115 0 5.50082 inf 2 -nan 3.85648e-08 2.07762e-08,5.91146e-08 0.000547562,0.00057984 7.87058e-05,7.9934e-05
1369 rs2230115,rs4674330 0 5.50026 inf 2 -nan 3.8563e-08 2.06323e-08,5.8822e-08 0.000579827,0.000547547 7.9934e-05,7.87058e-05
1370 rs2230115,rs3755045 0 5.48248 inf 2 -nan 3.85066e-08 2.05889e-08,6.07241e-08 0.000579412,0.000547084 7.9934e-05,7.87058e-05
1371 rs2230115,rs3731876 0 5.48145 inf 2 -nan 3.85034e-08 2.02702e-08,6.08961e-08 0.000579388,0.000547057 7.9934e-05,7.87058e-05
1372 rs2230115,rs7594046 0 5.47662 inf 2 -nan 3.84741e-08 2.03253e-08,5.95406e-08 0.00058559,0.00055232 8.07492e-05,7.9498e-05
1373 rs2230115,rs2272188 0 5.47169 inf 2 -nan 3.84724e-08 2.10461e-08,6.21795e-08 0.00057916,0.000546802 7.9934e-05,7.87058e-05
1374 rs2230115,rs6726728 0 5.46044 inf 2 -nan 3.84368e-08 2.09674e-08,6.05855e-08 0.000578898,0.000546509 7.9934e-05,7.87058e-05
1375 rs2230115,rs6737386 0 5.45623 inf 2 -nan 3.84235e-08 2.03313e-08,6.29123e-08 0.000578799,0.000546399 7.9934e-05,7.87058e-05
1376 rs2230115,rs2272191 0 5.45567 inf 2 -nan 3.84217e-08 1.98049e-08,5.92529e-08 0.000578786,0.000546385 7.9934e-05,7.87058e-05
1377 rs2230115,rs62191658 0 5.43901 inf 2 -nan 3.83549e-08 2.12725e-08,6.15126e-08 0.000584699,0.000551328 8.07492e-05,7.9498e-05
1378 rs2230115,rs4674328 0 5.39485 inf 2 -nan 3.8229e-08 2.02423e-08,5.92289e-08 0.000577363,0.000544795 7.9934e-05,7.87058e-05
1379 rs2037622,rs2230115 0 5.38329 inf 2 -nan 3.81923e-08 2.06301e-08,6.00214e-08 0.000544492,0.000577092 7.87058e-05,7.9934e-05
1380 rs2230115,rs6436072 0 5.35155 inf 2 -nan 3.80918e-08 2.09579e-08,5.77737e-08 0.000576347,0.00054366 7.9934e-05,7.87058e-05
1381 rs1554623,rs2230115 0 5.30131 inf 2 -nan 3.79326e-08 2.06948e-08,5.94618e-08 0.00054234,0.000575166 7.87058e-05,7.9934e-05
1382 rs2230115,rs3755045,rs4674332 0 7.67038 inf 3 -nan 5.53573e-08 3.44667e-08,8.31137e-08 0.000480145,0.000837718,-0.000425808 8.25165e-05,9.89487e-05,8.78599e-05
1383 rs2230115,rs7595901 0 5.26328 inf 2 -nan 3.7812e-08 2.04544e-08,5.8895e-08 0.00057427,0.000541339 7.9934e-05,7.87058e-05
1384 rs2230115,rs6436069 0 5.26311 inf 2 -nan 3.78115e-08 2.10286e-08,6.11619e-08 0.000574266,0.000541334 7.9934e-05,7.87058e-05
1385 rs1554622,rs2230115 0 5.23206 inf 2 -nan 3.77131e-08 1.99239e-08,5.76793e-08 0.000540515,0.000573533 7.87058e-05,7.9934e-05
1386 rs2556386,rs3755045 0 5.17569 inf 2 -nan 3.75345e-08 1.92591e-08,6.39783e-08 -0.000571569,0.000540278 7.9934e-05,7.87058e-05
1387 rs2243911,rs3755045 0 5.06239 inf 2 -nan 3.71754e-08 1.98961e-08,5.9073e-08 -0.000568646,0.00053774 7.9934e-05,7.87058e-05
1388 rs35843327,rs3755045,rs4674332,rs832805 0 9.5529 inf 4 -nan 7.18003e-08 4.82437e-08,1.02154e-07 -0.000974261,0.00100618,-0.00133755,-0.000346263 0.000161247,0.000119486,0.000135225,9.12605e-05
1389 rs2230115,rs3770214,rs56249267 0 7.09834 inf 3 -nan 5.29887e-08 3.17126e-08,7.70084e-08 0.000941831,-0.000824467,0.00010108 0.000112348,0.000149346,9.39111e-05
1390 rs35843327,rs3755045,rs3770214,rs4674332 0 9.47354 inf 4 -nan 7.15629e-08 4.72532e-08,1.02589e-07 -0.000975676,0.00100758,-0.000338793,-0.0013314 0.00016123,0.000119463,9.03817e-05,0.00013482
1391 rs2230115,rs3770214,rs4674331 0 7.06358 inf 3 -nan 5.29148e-08 3.34108e-08,7.8252e-08 0.000945987,-0.00083564,9.37785e-05 0.000112078,0.000145481,9.14728e-05
1392 rs2230115,rs7603912 0 4.65937 inf 2 -nan 3.58843e-08 1.78918e-08,5.66004e-08 0.000565865,0.00053035 8.07492e-05,7.9498e-05
1393 rs2230115,rs691625 0 4.63372 inf 2 -nan 3.5803e-08 1.90619e-08,5.79751e-08 0.000565233,0.000529646 8.07492e-05,7.9498e-05
1394 rs2230115,rs3770214,rs55900247 0 6.97897 inf 3 -nan 5.26105e-08 3.05569e-08,7.90725e-08 0.000944895,-0.000853263,7.32741e-05 0.000112348,0.000149346,9.39111e-05
1395 rs2230115,rs3770214,rs56200903 0 6.9681 inf 3 -nan 5.26474e-08 3.06848e-08,7.66808e-08 0.000947561,-0.000857139,7.26238e-05 0.000112068,0.000143781,8.92283e-05
1396 rs2230115,rs3770214,rs7603812 0 6.94026 inf 3 -nan 5.25592e-08 3.14732e-08,7.94545e-08 0.000948113,-0.000864481,6.52192e-05 0.000112068,0.000143781,8.92283e-05
1397 rs2230115,rs35843327,rs3755045,rs4674332 0 9.18548 inf 4 -nan 7.06443e-08 4.46625e-08,1.00547e-07 0.000319465,-0.000801277,0.00115133,-0.000883751 8.95875e-05,0.000173962,0.000120111,0.00013268
1398 rs2230115,rs4674337 0 4.3467 inf 2 -nan 3.48935e-08 1.75722e-08,5.35387e-08 0.000558099,0.0005217 8.07492e-05,7.9498e-05
1399 rs142177470,rs2230115,rs3770214 0 6.73706 inf 3 -nan 5.30763e-08 3.22565e-08,8.04044e-08 0.000146538,0.000952969,-0.000920661 0.000129228,0.000111871,0.000113587
1400 rs116288064,rs2230115,rs3770214 0 6.7336 inf 3 -nan 5.30654e-08 3.134e-08,7.90296e-08 0.000145628,0.000952969,-0.000920714 0.000129228,0.000111871,0.000113587
1401 rs115111187,rs2230115,rs3770214 0 6.72113 inf 3 -nan 5.28908e-08 3.14345e-08,7.73645e-08 6.65593e-05,0.000952969,-0.000909352 6.60258e-05,0.000111871,0.000115029
1402 rs149807009,rs2230115,rs3770214 0 6.68243 inf 3 -nan 5.29152e-08 3.1061e-08,7.59075e-08 0.000176989,0.000952969,-0.000923556 0.000172582,0.000111871,0.000113472
1403 rs2230115,rs3770214,rs4674322 0 6.65966 inf 3 -nan 5.22358e-08 3.18333e-08,7.77074e-08 0.000952862,-0.000917289,1.66403e-05 0.000111872,0.000122594,6.55798e-05
1404 rs2230115,rs6436085 0 4.20132 inf 2 -nan 3.44328e-08 1.81467e-08,5.50221e-08 0.000554444,0.000517629 8.07492e-05,7.9498e-05
1405 rs2278529,rs3755045 0 4.08195 inf 2 -nan 3.40976e-08 1.67414e-08,5.46709e-08 0.000532212,0.000502711 7.83553e-05,7.70608e-05
1406 rs111767800,rs2230115,rs3770214 0 6.46798 inf 3 -nan 5.21956e-08 3.14913e-08,7.79658e-08 -7.23623e-06,0.000952969,-0.000929983 9.43218e-05,0.000111871,0.000113866
1407 rs2230115,rs4672901 0 3.91449 inf 2 -nan 3.35239e-08 1.62655e-08,5.44308e-08 0.000547147,0.000509502 8.07492e-05,7.9498e-05
1408 rs2230115,rs7355239 0 3.68826 inf 2 -nan 3.2807e-08 1.59456e-08,5.41201e-08 0.000541308,0.000502999 8.07492e-05,7.9498e-05
1409 rs3755045,rs4674332 0 3.25884 inf 2 -nan 3.13707e-08 1.55301e-08,5.19351e-08 0.000533324,-0.000552709 8.39897e-05,8.51102e-05
1410 rs2230115,rs56249267 0 3.16923 inf 2 -nan 3.13295e-08 1.49331e-08,5.17017e-08 0.000463448,0.000438682 7.15051e-05,7.12704e-05
1411 rs2230115,rs35843327,rs3755045,rs4674322,rs4674332 0 9.88485 inf 5 0 8.33234e-08 5.32622e-08,1.16478e-07 0.000493335,-0.000646066,0.00117027,0.000273483,-0.000922833 9.87966e-05,0.000177891,0.000120197,6.55141e-05,0.00013301
1412 rs2230115,rs4674331 0 2.59924 inf 2 -nan 2.95234e-08 1.45689e-08,4.99343e-08 0.000450227,0.000423178 7.1499e-05,7.12643e-05
1413 rs2230115,rs55900247 0 2.57951 inf 2 -nan 2.94608e-08 1.32032e-08,4.8771e-08 0.000449804,0.000422667 7.15051e-05,7.12704e-05
1414 rs2230115,rs35843327,rs4674322,rs58227790,rs832805 0 9.73455 inf 5 0 6.77263e-09 3.28774e-09,3.37522e-09 -0.0761578,-0.0512822,8.48276e-05,-0.0268185,0.0762414 NA,NA,6.53685e-05,NA,NA
1415 rs111767800,rs2230115,rs35843327,rs4674322,rs832805 0 9.53624 inf 5 0 8.89085e-09 4.98702e-09,6.44643e-09 0.0352046,-1.23707,-1.23796,0.0146517,1.25147 NA,NA,NA,6.28245e-05,NA
1416 rs2230115,rs35354127,rs35843327,rs4674322,rs832805 0 9.48896 inf 5 0 6.95919e-09 3.46092e-09,3.58176e-09 -0.104371,-0.0112229,-0.0943421,0.00010005,0.104816 NA,NA,NA,6.53681e-05,NA
1417 rs3755045,rs3770214,rs4674332 0 4.64641 inf 3 -nan 4.56758e-08 2.65974e-08,6.95754e-08 0.000496003,-0.000399568,-0.000874429 8.44076e-05,8.9822e-05,0.000111688
1418 rs2230115,rs35843327,rs4674322,rs4674332,rs832805 0 9.43877 inf 5 0 1.09024e-08 7.0503e-09,8.06696e-09 -0.892785,-0.891199,-5.85714e-05,0.023255,0.914029 NA,NA,6.54588e-05,NA,NA
1419 rs2230115,rs35843327,rs4674322,rs62191629,rs832805 0 9.40102 inf 5 0 6.85116e-09 3.34963e-09,3.47267e-09 -0.104172,-0.0941422,9.98737e-05,-0.0112229,0.104616 NA,NA,6.53681e-05,NA,NA
1420 rs2230115,rs3755045,rs4674322 0 4.60507 inf 3 -nan 4.62954e-08 2.62746e-08,7.08822e-08 0.000702313,0.000541721,0.000194806 8.86184e-05,7.87235e-05,6.06436e-05
1421 rs2230115,rs35840045,rs35843327,rs4674322,rs832805 0 9.37848 inf 5 0 6.82805e-09 3.33298e-09,3.45173e-09 -0.104115,-0.0112229,-0.0940856,9.98237e-05,0.10456 NA,NA,NA,6.53681e-05,NA
1422 rs2230115,rs35843327,rs4674322,rs6711592,rs832805 0 9.37537 inf 5 0 6.82505e-09 3.32347e-09,3.45062e-09 -0.104107,-0.0940776,9.98166e-05,-0.0112229,0.104552 NA,NA,6.53681e-05,NA,NA
1423 rs11898059,rs2230115,rs35843327,rs4674322,rs832805 0 9.35479 inf 5 0 6.80636e-09 3.30629e-09,3.42684e-09 -0.0112229,-0.104052,-0.0940231,9.97685e-05,0.104497 NA,NA,NA,6.53681e-05,NA
1424 rs2230115,rs35843327,rs4674322,rs61382498,rs832805 0 9.35151 inf 5 0 6.8036e-09 3.30463e-09,3.42719e-09 -0.104044,-0.0940142,9.97606e-05,-0.0112229,0.104488 NA,NA,6.53681e-05,NA,NA
1425 rs2230115,rs35843327,rs4674322,rs71415853,rs832805 0 9.32381 inf 5 0 6.82365e-09 3.31173e-09,3.45973e-09 -0.129046,-0.117331,0.00012125,-0.0130617,0.129527 NA,NA,6.53664e-05,NA,NA
1426 rs12993599,rs2230115,rs35843327,rs4674322,rs832805 0 9.3138 inf 5 0 6.81284e-09 3.29942e-09,3.45577e-09 -0.0130617,-0.129012,-0.117297,0.00012122,0.129493 NA,NA,NA,6.53664e-05,NA
1427 rs13004222,rs2230115,rs35843327,rs4674322,rs832805 0 9.30747 inf 5 0 6.80634e-09 3.29499e-09,3.44301e-09 -0.0130617,-0.12899,-0.117274,0.0001212,0.12947 NA,NA,NA,6.53664e-05,NA
1428 rs1807165,rs2230115,rs35843327,rs4674322,rs832805 0 9.29428 inf 5 0 6.79376e-09 3.28244e-09,3.42823e-09 -0.0130617,-0.128942,-0.117227,0.000121158,0.129422 NA,NA,NA,6.53664e-05,NA
1429 rs1863703,rs2230115,rs35843327,rs4674322,rs832805 0 9.23006 inf 5 0 6.85491e-09 3.30319e-09,3.54026e-09 -0.0166286,-0.209521,-0.193388,-0.000180588,0.209775 NA,NA,NA,6.54251e-05,NA
1430 rs2230115,rs35843327,rs4674322,rs6436065,rs832805 0 9.21872 inf 5 0 6.97066e-09 3.31934e-09,3.7845e-09 -0.417995,-0.397914,0.0003659,-0.0224909,0.419024 NA,NA,6.53465e-05,NA,NA
1431 rs2230115,rs35843327,rs4674322,rs7558110,rs832805 0 9.1686 inf 5 0 7.01248e-09 2.9574e-09,3.49126e-08 -11.7365,-11.8465,0.0132547,0.113686,11.7442 NA,NA,6.39737e-05,NA,NA
1432 rs2230115,rs35843327,rs4674322,rs6718166,rs832805 0 9.1615 inf 5 0 7.11695e-09 3.60678e-09,3.7489e-09 -0.127721,-0.116006,0.000120081,-0.0130616,0.128201 NA,NA,6.53664e-05,NA,NA
1433 rs2162526,rs2230115,rs35843327,rs4674322,rs832805 0 9.15684 inf 5 0 7.35363e-09 3.85425e-09,3.9736e-09 -0.0112229,-0.102673,-0.0926437,9.8551e-05,0.103117 NA,NA,NA,6.53681e-05,NA
1434 rs12995175,rs2230115,rs35843327,rs4674322,rs832805 0 9.15494 inf 5 0 7.32679e-09 3.82958e-09,3.94557e-09 -0.0112229,-0.102698,-0.0926682,9.85726e-05,0.103141 NA,NA,NA,6.53681e-05,NA
1435 rs16859232,rs2230115,rs35843327,rs4674322,rs832805 0 9.15374 inf 5 0 7.30852e-09 3.80761e-09,3.9275e-09 -0.0112229,-0.102715,-0.0926852,9.85876e-05,0.103158 NA,NA,NA,6.53681e-05,NA
1436 rs2230115,rs35843327,rs4674322,rs6709931,rs832805 0 9.14773 inf 5 0 7.18142e-09 3.6818e-09,3.80393e-09 -0.102842,-0.0928124,9.86999e-05,-0.0112229,0.103286 NA,NA,6.53681e-05,NA,NA
1437 rs2230115,rs56200903 0 1.95614 inf 2 -nan 2.75045e-08 1.20674e-08,4.59025e-08 0.00042833,0.000399922 7.052e-05,7.03378e-05
1438 rs2230115,rs35843327,rs4674322,rs71415857,rs832805 0 9.14435 inf 5 0 6.76172e-09 2.92807e-09,3.93532e-09 -0.9123,-0.882423,0.000998861,-0.0526403,0.913161 NA,NA,6.5275e-05,NA,NA
1439 rs142177470,rs2230115,rs35843327,rs4674322,rs832805 0 9.12188 inf 5 0 1.05474e-08 6.54156e-09,1.02663e-08 0.0696576,-3.16515,-3.16605,0.0162089,3.18061 NA,NA,NA,6.27004e-05,NA
1440 rs116288064,rs2230115,rs35843327,rs4674322,rs832805 0 9.11995 inf 5 0 1.0523e-08 6.52469e-09,1.03107e-08 0.0696576,-3.1652,-3.1661,0.016209,3.18066 NA,NA,NA,6.27004e-05,NA
1441 rs2162526,rs2230115,rs3755045 0 4.32389 inf 3 -nan 4.58292e-08 2.75242e-08,6.85894e-08 -0.000291054,0.000646713,0.000634657 9.37354e-05,8.28205e-05,8.36064e-05
1442 rs12995175,rs2230115,rs3755045 0 4.30253 inf 3 -nan 4.57615e-08 2.72164e-08,6.85463e-08 -0.000289566,0.000646369,0.000634209 9.37354e-05,8.28205e-05,8.36064e-05
1443 rs16859232,rs2230115,rs3755045 0 4.28776 inf 3 -nan 4.57147e-08 2.51676e-08,6.71758e-08 -0.000288532,0.00064613,0.000633898 9.37354e-05,8.28205e-05,8.36064e-05
1444 rs12989189,rs2230115,rs35843327,rs4674322,rs832805 0 9.06412 inf 5 0 8.18435e-09 4.71588e-09,4.77199e-09 -0.0039697,-0.0484797,-0.0453096,4.3262e-05,0.0491545 NA,NA,NA,6.53735e-05,NA
1445 rs149807009,rs2230115,rs35843327,rs4674322,rs832805 0 9.03619 inf 5 0 9.18153e-09 5.44628e-09,6.12597e-09 0.0391375,-0.60664,-0.607598,0.00465897,0.611177 NA,NA,NA,6.4605e-05,NA
1446 rs2230115,rs7603812 0 1.79554 inf 2 -nan 2.69955e-08 1.21296e-08,4.51116e-08 0.000424434,0.000395321 7.052e-05,7.03378e-05
1447 rs2230115,rs3755045,rs6709931 0 4.17905 inf 3 -nan 4.53702e-08 2.61334e-08,7.03901e-08 0.000644343,0.000631573,-0.000280806 8.28205e-05,8.36064e-05,9.37354e-05
1448 rs2230115,rs3755045,rs56249267 0 3.91786 inf 3 -nan 4.34464e-08 2.34591e-08,6.59785e-08 0.000636864,0.000400653,0.000221282 8.32086e-05,9.83109e-05,8.90233e-05
1449 rs2230115,rs3755045,rs6718166 0 3.85497 inf 3 -nan 4.43542e-08 2.58044e-08,6.80345e-08 0.000632774,0.000618336,-0.000259967 8.22753e-05,8.28959e-05,9.49405e-05
1450 rs2230115,rs3755045,rs55900247 0 3.63197 inf 3 -nan 4.25404e-08 2.49318e-08,6.7505e-08 0.000630376,0.000417188,0.000196295 8.32086e-05,9.83109e-05,8.90233e-05
1451 rs2230115,rs3755045,rs4674331 0 3.54133 inf 3 -nan 4.22306e-08 2.23935e-08,6.53118e-08 0.000625534,0.0004177,0.000190078 8.28952e-05,9.99451e-05,9.04955e-05
1452 rs115111187,rs2230115,rs3755045 0 3.45857 inf 3 -nan 4.30351e-08 2.39391e-08,6.67252e-08 0.000153692,0.000621153,0.000546277 6.50575e-05,8.18635e-05,7.87066e-05
1453 rs2230115,rs3755045,rs56200903 0 3.38951 inf 3 -nan 4.17997e-08 2.36936e-08,6.43249e-08 0.000622441,0.000434458,0.000169881 8.29369e-05,9.77004e-05,8.73128e-05
1454 rs2230115,rs3755045,rs7603812 0 3.32233 inf 3 -nan 4.15868e-08 2.21881e-08,6.45631e-08 0.000620645,0.000439158,0.000162791 8.29369e-05,9.77004e-05,8.73128e-05
1455 rs2230115,rs35482367,rs3755045 0 3.31855 inf 3 -nan 4.26398e-08 2.33763e-08,6.72456e-08 0.000628357,-0.0002042,0.000611329 8.28731e-05,9.12626e-05,8.37797e-05
1456 rs2230115,rs2272192,rs3755045 0 3.31466 inf 3 -nan 4.26274e-08 2.33001e-08,6.43327e-08 0.000628269,-0.000203834,0.000611214 8.28731e-05,9.12626e-05,8.37797e-05
1457 rs2230115,rs3755045,rs7603660 0 3.31236 inf 3 -nan 4.26201e-08 2.38961e-08,6.64183e-08 0.000628217,0.000611146,-0.000203617 8.28731e-05,8.37797e-05,9.12626e-05
1458 rs1078802,rs2230115,rs3755045 0 3.30142 inf 3 -nan 4.25855e-08 2.33737e-08,6.65258e-08 -0.000202584,0.00062797,0.000610821 9.12626e-05,8.28731e-05,8.37797e-05
1459 rs2230115,rs3755045,rs61382498 0 3.29726 inf 3 -nan 4.25759e-08 2.39149e-08,6.26704e-08 0.000627457,0.000609601,-0.00020778 8.28205e-05,8.36064e-05,9.37354e-05
1460 rs11898059,rs2230115,rs3755045 0 3.2917 inf 3 -nan 4.25583e-08 2.35887e-08,6.81971e-08 -0.000207238,0.000627332,0.000609438 9.37354e-05,8.28205e-05,8.36064e-05
1461 rs2230115,rs3755045,rs6750401 0 3.29143 inf 3 -nan 4.25538e-08 2.49525e-08,6.61738e-08 0.000627742,0.000610522,-0.000201636 8.28731e-05,8.37797e-05,9.12626e-05
1462 rs2230115,rs35475810,rs3755045 0 3.28531 inf 3 -nan 4.25344e-08 2.38078e-08,6.47997e-08 0.000627603,-0.000201054,0.000610339 8.28731e-05,9.12626e-05,8.37797e-05
1463 rs2230115,rs3755045,rs6711592 0 3.25802 inf 3 -nan 4.24516e-08 2.40505e-08,6.59865e-08 0.000626566,0.000608441,-0.000203923 8.28205e-05,8.36064e-05,9.37354e-05
1464 rs2230115,rs35840045,rs3755045 0 3.25312 inf 3 -nan 4.2436e-08 2.39765e-08,6.5838e-08 0.000626453,-0.000203437,0.000608294 8.28205e-05,9.37354e-05,8.36064e-05
1465 rs12989189,rs2230115,rs3755045 0 3.23268 inf 3 -nan 4.24442e-08 2.30217e-08,6.83861e-08 -0.000122753,0.000604404,0.000564864 5.64892e-05,8.07571e-05,7.913e-05
1466 rs2230115,rs3755045,rs62191629 0 3.21882 inf 3 -nan 4.23273e-08 2.25924e-08,6.64159e-08 0.000625658,0.000607259,-0.000199997 8.28205e-05,8.36064e-05,9.37354e-05
1467 rs1807165,rs2230115,rs3755045 0 3.13906 inf 3 -nan 4.20855e-08 2.28735e-08,6.58934e-08 -0.000194591,0.000619355,0.000600418 9.49405e-05,8.22753e-05,8.28959e-05
1468 rs2230115,rs3755045,rs7558110 0 3.13904 inf 3 -nan 4.2075e-08 2.27857e-08,6.36684e-08 0.000620387,0.000603311,-0.000179508 8.24049e-05,8.33663e-05,8.77412e-05
1469 rs13004222,rs2230115,rs3755045 0 3.11517 inf 3 -nan 4.20098e-08 2.25762e-08,6.40256e-08 -0.000192026,0.000618828,0.000599715 9.49405e-05,8.22753e-05,8.28959e-05
1470 rs2230115,rs3755045,rs620596 0 3.11426 inf 3 -nan 4.05668e-08 2.24208e-08,6.20426e-08 0.000731214,0.000547386,-0.000162667 0.000133962,7.87061e-05,0.000115196
1471 rs12993599,rs2230115,rs3755045 0 3.10418 inf 3 -nan 4.1975e-08 2.32956e-08,6.41512e-08 -0.000190835,0.000618584,0.000599388 9.49405e-05,8.22753e-05,8.28959e-05
1472 rs2230115,rs3755045,rs832798 0 3.10373 inf 3 -nan 4.05335e-08 2.33582e-08,6.28385e-08 0.000729357,0.000547382,-0.000160678 0.000133962,7.87061e-05,0.000115196
1473 rs2230115,rs35354127,rs3755045 0 3.10241 inf 3 -nan 4.19584e-08 2.42347e-08,6.67032e-08 0.000622849,-0.000187852,0.000603605 8.28205e-05,9.37354e-05,8.36064e-05
1474 rs2230115,rs3755045,rs71415853 0 3.08737 inf 3 -nan 4.19217e-08 2.35479e-08,6.48702e-08 0.000618207,0.000598885,-0.000188998 8.22753e-05,8.28959e-05,9.49405e-05
1475 rs2162526,rs2230115,rs35843327,rs3755045 0 5.40371 inf 4 -nan 5.97386e-08 3.8275e-08,8.55877e-08 -0.000755012,0.000805247,0.000761625,0.000773262 0.000141385,9.03732e-05,0.000173755,8.93863e-05
1476 rs1863703,rs2230115,rs3755045 0 2.98325 inf 3 -nan 4.15954e-08 2.26793e-08,6.41599e-08 -0.000169839,0.000612194,0.000593277 9.09294e-05,8.18381e-05,8.24999e-05
1477 rs12995175,rs2230115,rs35843327,rs3755045 0 5.34828 inf 4 -nan 5.95629e-08 3.86866e-08,8.77466e-08 -0.000751625,0.000804255,0.000758509,0.000772247 0.000141385,9.03732e-05,0.000173755,8.93863e-05
1478 rs16859232,rs2230115,rs35843327,rs3755045 0 5.30994 inf 4 -nan 5.94414e-08 3.82399e-08,8.79389e-08 -0.000749274,0.000803565,0.000756346,0.000771542 0.000141385,9.03732e-05,0.000173755,8.93863e-05
1479 rs2230115,rs3755045,rs6436065 0 2.87717 inf 3 -nan 4.12654e-08 2.23547e-08,6.33063e-08 0.000612178,0.000589622,-0.000160174 8.21355e-05,8.24376e-05,9.23364e-05
1480 rs142177470,rs2230115,rs3755045 0 2.80778 inf 3 -nan 4.10905e-08 2.18614e-08,6.34132e-08 0.000214028,0.000590729,0.000546865 0.000128947,8.02243e-05,7.87059e-05
1481 rs116288064,rs2230115,rs3755045 0 2.80272 inf 3 -nan 4.10745e-08 2.30953e-08,6.36211e-08 0.000213122,0.000590681,0.000546866 0.000128947,8.02243e-05,7.87059e-05
1482 rs2230115,rs3755045,rs691140 0 2.77527 inf 3 -nan 4.02786e-08 2.22657e-08,6.23966e-08 0.000580672,0.000483922,8.00573e-05 7.99403e-05,9.34205e-05,6.37891e-05
1483 rs2230115 0 -2.05481 inf 1 -nan 4.57109e-09 1.34531e-10,1.39249e-08 8.97049e-05 3.7763e-05
1484 rs2556386 0 -2.10216 inf 1 -nan 4.42103e-09 1.06243e-10,1.24103e-08 -8.79544e-05 3.7763e-05
1485 rs2243911 0 -2.11958 inf 1 -nan 4.36584e-09 9.13242e-11,1.24539e-08 -8.73019e-05 3.7763e-05
1486 rs149807009,rs2230115,rs3755045 0 2.63766 inf 3 -nan 4.0562e-08 2.20542e-08,6.30913e-08 0.00024299,0.00058642,0.000546948 0.000172383,8.00885e-05,7.87059e-05
1487 rs2230115,rs35843327,rs3755045,rs6709931 0 5.02716 inf 4 -nan 5.85453e-08 3.86111e-08,8.70455e-08 0.000798413,0.000740173,0.000766274,-0.000731696 9.03732e-05,0.000173755,8.93863e-05,0.000141385
1488 rs2278529 0 -2.19553 inf 1 -nan 4.12515e-09 4.41469e-11,1.2301e-08 8.4496e-05 3.78074e-05
1489 rs111767800,rs2230115,rs3755045 0 2.32162 inf 3 -nan 3.95252e-08 2.17708e-08,6.11826e-08 6.5062e-05,0.000586293,0.000546951 9.38873e-05,8.05483e-05,7.87061e-05
1490 rs2230115,rs35843327,rs3755045 0 2.28504 inf 3 -nan 3.94275e-08 2.1168e-08,6.2736e-08 0.00058392,6.69875e-05,0.000546997 8.0309e-05,0.000115196,7.8706e-05
1491 rs2230115,rs3731872,rs3755045 0 2.2694 inf 3 -nan 3.93801e-08 2.13454e-08,6.35839e-08 0.000583279,6.18779e-05,0.000547009 8.02805e-05,0.000119232,7.8706e-05
1492 rs2230115,rs3755045,rs6720523 0 2.26565 inf 3 -nan 3.9366e-08 2.19031e-08,5.98286e-08 0.00058328,0.000547009,5.74693e-05 8.0309e-05,7.8706e-05,0.000115196
1493 rs2230115,rs34734099,rs3755045 0 2.2655 inf 3 -nan 3.93655e-08 2.1445e-08,6.24593e-08 0.000583274,5.73885e-05,0.000547009 8.0309e-05,0.000115196,7.8706e-05
1494 rs13009016,rs2230115,rs3755045 0 2.26457 inf 3 -nan 3.93626e-08 2.04523e-08,6.15649e-08 5.68899e-05,0.000583241,0.00054701 0.000115196,8.0309e-05,7.8706e-05
1495 rs2230115,rs3755045,rs56025682 0 2.26441 inf 3 -nan 3.93643e-08 2.0704e-08,6.05296e-08 0.00058311,0.000547012,5.91803e-05 8.02805e-05,7.8706e-05,0.000119232
1496 rs2230115,rs3755045,rs6748412 0 2.26383 inf 3 -nan 3.93602e-08 2.10073e-08,6.14251e-08 0.000583214,0.00054701,5.64896e-05 8.0309e-05,7.8706e-05,0.000115196
1497 rs13383705,rs2230115,rs3755045 0 2.26354 inf 3 -nan 3.93615e-08 2.13216e-08,6.06303e-08 5.86972e-05,0.00058308,0.000547013 0.000119232,8.02805e-05,7.8706e-05
1498 rs13022721,rs2230115,rs3755045 0 2.26202 inf 3 -nan 3.93545e-08 1.9734e-08,6.10099e-08 5.55049e-05,0.000583147,0.000547012 0.000115196,8.0309e-05,7.8706e-05
1499 rs2230115,rs2303563,rs3755045 0 2.26005 inf 3 -nan 3.93483e-08 2.08415e-08,6.07166e-08 0.000583074,5.4411e-05,0.000547013 8.0309e-05,0.000115196,7.8706e-05
1500 rs13023453,rs2230115,rs3755045 0 2.25777 inf 3 -nan 3.93411e-08 2.15503e-08,6.1116e-08 5.31143e-05,0.000582987,0.000547015 0.000115196,8.0309e-05,7.8706e-05
1501 rs16859170,rs2230115,rs3755045 0 2.25641 inf 3 -nan 3.93367e-08 2.1171e-08,6.10458e-08 5.23228e-05,0.000582933,0.000547016 0.000115196,8.0309e-05,7.8706e-05
1502 rs2069333,rs2230115,rs3755045 0 2.25638 inf 3 -nan 3.93366e-08 2.15382e-08,6.11284e-08 5.23058e-05,0.000582932,0.000547016 0.000115196,8.0309e-05,7.8706e-05
1503 rs2230115,rs3755045,rs58227790 0 2.25292 inf 3 -nan 3.93268e-08 2.18068e-08,6.14634e-08 0.000582742,0.000547019,5.13123e-05 8.02947e-05,7.8706e-05,0.000117156
1504 rs2230115,rs34237608,rs3755045 0 2.25292 inf 3 -nan 3.93257e-08 1.99209e-08,6.09287e-08 0.000576031,-5.02419e-05,0.000547149 8.0309e-05,0.000115196,7.8706e-05
1505 rs12989964,rs2230115,rs3755045 0 2.25135 inf 3 -nan 3.93229e-08 2.18241e-08,6.20256e-08 5.14473e-05,0.000582627,0.000547022 0.000119232,8.02805e-05,7.8706e-05
1506 rs2230115,rs33946522,rs3755045 0 2.25028 inf 3 -nan 3.93195e-08 2.07785e-08,6.39817e-08 0.000582584,5.07644e-05,0.000547023 8.02805e-05,0.000119232,7.8706e-05
1507 rs114354238,rs2230115,rs3755045 0 2.24891 inf 3 -nan 3.93152e-08 2.13075e-08,6.17892e-08 4.98749e-05,0.000582529,0.000547024 0.000119232,8.02805e-05,7.8706e-05
1508 rs2230115,rs34146317,rs3755045 0 2.24873 inf 3 -nan 3.93146e-08 2.14187e-08,6.06599e-08 0.000582521,4.9754e-05,0.000547024 8.02805e-05,0.000119232,7.8706e-05
1509 rs1803383,rs2230115,rs3755045 0 2.24833 inf 3 -nan 3.93133e-08 2.11679e-08,6.34899e-08 4.94917e-05,0.000582505,0.000547024 0.000119232,8.02805e-05,7.8706e-05
1510 rs2230115,rs3755045,rs3806556 0 2.24821 inf 3 -nan 3.93129e-08 2.13506e-08,6.02609e-08 0.0005825,0.000547024,4.94118e-05 8.02805e-05,7.8706e-05,0.000119232
1511 rs2230115,rs35620463,rs3755045 0 2.24797 inf 3 -nan 3.93122e-08 2.01726e-08,6.12389e-08 0.00058249,4.92551e-05,0.000547024 8.02805e-05,0.000119232,7.8706e-05
1512 rs2230115,rs34683377,rs3755045 0 2.24787 inf 3 -nan 3.93119e-08 2.04857e-08,6.00971e-08 0.000582486,4.91876e-05,0.000547024 8.02805e-05,0.000119232,7.8706e-05
1513 rs2230115,rs35021258,rs3755045 0 2.24762 inf 3 -nan 3.93111e-08 2.12265e-08,6.07606e-08 0.000582475,4.90166e-05,0.000547025 8.02805e-05,0.000119232,7.8706e-05
1514 rs10498061,rs2230115,rs3755045 0 2.24761 inf 3 -nan 3.93111e-08 2.11585e-08,6.20533e-08 4.90152e-05,0.000582475,0.000547025 0.000119232,8.02805e-05,7.8706e-05
1515 rs2230115,rs3731869,rs3755045 0 2.24748 inf 3 -nan 3.93106e-08 2.14753e-08,6.03995e-08 0.00058247,4.89264e-05,0.000547025 8.02805e-05,0.000119232,7.8706e-05
1516 rs2230115,rs3755045,rs60520272 0 2.2467 inf 3 -nan 3.93082e-08 2.12719e-08,6.07693e-08 0.000582437,0.000547025,4.84007e-05 8.02805e-05,7.8706e-05,0.000119232
1517 rs2230115,rs35561320,rs3755045 0 2.24584 inf 3 -nan 3.93054e-08 2.16144e-08,6.10364e-08 0.0005824,4.78157e-05,0.000547026 8.02805e-05,0.000119232,7.8706e-05
1518 rs2230115,rs3755045,rs73992536 0 2.24584 inf 3 -nan 3.93054e-08 2.13496e-08,6.09328e-08 0.0005824,0.000547026,4.78157e-05 8.02805e-05,7.8706e-05,0.000119232
1519 rs13010106,rs2230115,rs3755045 0 2.24527 inf 3 -nan 3.93036e-08 2.1795e-08,6.10236e-08 4.74266e-05,0.000582376,0.000547027 0.000119232,8.02805e-05,7.8706e-05
1520 rs2230115,rs36068653,rs3755045 0 2.24507 inf 3 -nan 3.9303e-08 2.09671e-08,6.10876e-08 0.000582367,4.72868e-05,0.000547027 8.02805e-05,0.000119232,7.8706e-05
1521 rs2230115,rs3755045,rs71415850 0 2.24439 inf 3 -nan 3.93008e-08 2.11921e-08,6.10572e-08 0.000582338,0.000547027,4.68132e-05 8.02805e-05,7.8706e-05,0.000119232
1522 rs2230115,rs35990362,rs3755045 0 2.24386 inf 3 -nan 3.92992e-08 2.06467e-08,6.09358e-08 0.000582314,4.64441e-05,0.000547028 8.02805e-05,0.000119232,7.8706e-05
1523 rs2230115,rs3755045,rs6736648 0 2.24372 inf 3 -nan 3.92987e-08 2.14887e-08,6.29918e-08 0.000582308,0.000547028,4.63423e-05 8.02805e-05,7.8706e-05,0.000119232
1524 rs2230115,rs35353159,rs3755045 0 2.24364 inf 3 -nan 3.92984e-08 2.0467e-08,6.07961e-08 0.000582304,4.62826e-05,0.000547028 8.02805e-05,0.000119232,7.8706e-05
1525 rs2230115,rs3755045,rs7572951 0 2.24166 inf 3 -nan 3.92922e-08 2.0346e-08,6.09867e-08 0.000582215,0.00054703,4.48601e-05 8.02805e-05,7.8706e-05,0.000119232
1526 rs111699701,rs2230115,rs3755045 0 2.23975 inf 3 -nan 3.92861e-08 2.10965e-08,6.3185e-08 4.34504e-05,0.000582127,0.000547031 0.000119232,8.02805e-05,7.8706e-05
1527 rs2230115,rs3755045,rs6748692 0 2.23908 inf 3 -nan 3.9284e-08 2.06374e-08,6.29768e-08 0.000582095,0.000547032,4.2939e-05 8.02805e-05,7.8706e-05,0.000119232
1528 rs13011338,rs2230115,rs3755045 0 2.23892 inf 3 -nan 3.92835e-08 2.10898e-08,6.22881e-08 4.28194e-05,0.000582088,0.000547032 0.000119232,8.02805e-05,7.8706e-05
1529 rs2230115,rs3755045,rs58018761 0 2.23867 inf 3 -nan 3.92827e-08 2.09653e-08,6.17447e-08 0.000582076,0.000547032,4.2627e-05 8.02805e-05,7.8706e-05,0.000119232
1530 rs2230115,rs3755045,rs59341668 0 2.23844 inf 3 -nan 3.9282e-08 2.13449e-08,6.07677e-08 0.000582065,0.000547033,4.24455e-05 8.02805e-05,7.8706e-05,0.000119232
1531 rs13026613,rs2230115,rs3755045 0 2.23316 inf 3 -nan 3.92653e-08 2.13124e-08,6.21496e-08 3.81627e-05,0.000581797,0.000547038 0.000119232,8.02805e-05,7.8706e-05
1532 rs13011342,rs2230115,rs3755045 0 2.23244 inf 3 -nan 3.9263e-08 2.163e-08,6.32496e-08 3.75346e-05,0.000581758,0.000547039 0.000119232,8.02805e-05,7.8706e-05
1533 rs13003001,rs2230115,rs3755045 0 2.23241 inf 3 -nan 3.92629e-08 2.11418e-08,6.10586e-08 3.75116e-05,0.000581756,0.000547039 0.000119232,8.02805e-05,7.8706e-05
1534 rs2230115,rs2303564,rs3755045 0 2.23202 inf 3 -nan 3.9266e-08 2.08333e-08,6.10564e-08 0.000577219,-4.1484e-05,0.000547126 8.02243e-05,0.000128947,7.87059e-05
1535 rs2230115,rs3755045,rs71415846 0 2.23106 inf 3 -nan 3.92586e-08 2.11018e-08,6.2517e-08 0.000581681,0.00054704,3.63124e-05 8.02805e-05,7.8706e-05,0.000119232
1536 rs12991012,rs2230115,rs3755045 0 2.23059 inf 3 -nan 3.92571e-08 2.11146e-08,6.12525e-08 3.58878e-05,0.000581655,0.00054704 0.000119232,8.02805e-05,7.8706e-05
1537 rs2230115,rs35588689,rs3755045 0 2.22991 inf 3 -nan 3.9255e-08 2.08207e-08,6.37354e-08 0.000581616,3.52623e-05,0.000547041 8.02805e-05,0.000119232,7.8706e-05
1538 rs2230115,rs3755045,rs71415849 0 2.22849 inf 3 -nan 3.92505e-08 2.13218e-08,6.14369e-08 0.000581532,0.000547043,3.39208e-05 8.02805e-05,7.8706e-05,0.000119232
1539 rs2230115,rs34972248,rs3755045 0 2.2279 inf 3 -nan 3.92486e-08 2.14296e-08,6.17058e-08 0.000581496,3.3349e-05,0.000547044 8.02805e-05,0.000119232,7.8706e-05
1540 rs13032578,rs2230115,rs3755045 0 2.2278 inf 3 -nan 3.92483e-08 2.14116e-08,5.9454e-08 3.32439e-05,0.00058149,0.000547044 0.000119232,8.02805e-05,7.8706e-05
1541 rs13032927,rs2230115,rs3755045 0 2.22778 inf 3 -nan 3.92482e-08 2.22947e-08,6.38424e-08 3.32278e-05,0.000581489,0.000547044 0.000119232,8.02805e-05,7.8706e-05
1542 rs17601474,rs2230115,rs3755045 0 2.2277 inf 3 -nan 3.92479e-08 2.10105e-08,6.14907e-08 3.31476e-05,0.000581484,0.000547044 0.000119232,8.02805e-05,7.8706e-05
1543 rs2230115,rs3755045,rs6728701 0 2.22718 inf 3 -nan 3.92463e-08 2.29274e-08,6.23101e-08 0.000581451,0.000547044,3.26327e-05 8.02805e-05,7.8706e-05,0.000119232
1544 rs2230115,rs3755045,rs3821044 0 2.22636 inf 3 -nan 3.92437e-08 2.13054e-08,6.1336e-08 0.000581399,0.000547045,3.1796e-05 8.02805e-05,7.8706e-05,0.000119232
1545 rs2230115,rs691140 0 -0.17137 inf 2 -nan 2.11263e-08 8.35121e-09,3.83719e-08 0.000276012,0.000258064 5.4142e-05,5.37417e-05
1546 rs4674332 0 -2.5705 inf 1 -nan 2.93691e-09 1.98172e-11,9.86246e-09 -6.81145e-05 3.76789e-05
1547 rs2230115,rs3755045,rs6743566 0 2.21989 inf 3 -nan 3.92232e-08 2.10109e-08,6.10363e-08 0.000580927,0.000547055,2.42352e-05 8.02805e-05,7.8706e-05,0.000119232
1548 rs2230115,rs3755045,rs6756521 0 2.2142 inf 3 -nan 3.92052e-08 2.15624e-08,5.94421e-08 0.000580328,0.000547066,1.46619e-05 8.02805e-05,7.8706e-05,0.000119232
1549 rs2230115,rs3755045,rs71415857 0 2.21138 inf 3 -nan 3.92084e-08 2.11956e-08,6.0089e-08 0.000579107,0.000547584,-1.99249e-05 7.99634e-05,7.87858e-05,0.000141462
1550 rs2230115,rs35472563,rs3755045 0 2.20761 inf 3 -nan 3.9195e-08 2.13599e-08,6.18931e-08 0.000579527,2.97232e-06,0.000547082 8.0142e-05,0.000150045,7.87059e-05
1551 rs832798 0 -2.58902 inf 1 -nan 2.87823e-09 9.59467e-12,9.69433e-09 6.82202e-05 3.82396e-05
1552 rs620596 0 -2.59345 inf 1 -nan 2.86418e-09 1.24232e-11,9.50719e-09 6.8001e-05 3.82396e-05
1553 rs691140 0 -2.69111 inf 1 -nan 2.5547e-09 1.17748e-11,7.77082e-09 6.17352e-05 3.74838e-05
1554 rs2272189 0 -2.7907 inf 1 -nan 2.23911e-09 7.15909e-12,8.51116e-09 5.58231e-05 3.71828e-05
1555 rs2230115,rs35843327,rs3755045,rs6718166 0 4.39787 inf 4 -nan 5.65368e-08 3.48852e-08,8.18934e-08 0.000774349,0.000723334,0.000741438,-0.000712542 8.92699e-05,0.000176981,8.81982e-05,0.000145861
1556 rs4006668 0 -2.85982 inf 1 -nan 2.02007e-09 2.95872e-12,7.54827e-09 5.17313e-05 3.71828e-05
1557 rs6726695 0 -2.92954 inf 1 -nan 1.79914e-09 4.23103e-12,6.95243e-09 4.72402e-05 3.71778e-05
1558 rs4006669 0 -2.93669 inf 1 -nan 1.77649e-09 7.087e-12,6.81792e-09 4.67563e-05 3.71778e-05
1559 rs4672897 0 -2.94734 inf 1 -nan 1.74272e-09 2.74596e-12,7.51937e-09 4.60375e-05 3.71879e-05
1560 rs56249267 0 -2.94976 inf 1 -nan 1.73507e-09 2.73428e-12,7.51512e-09 4.64267e-05 3.76391e-05
1561 rs13390199 0 -2.95126 inf 1 -nan 1.73032e-09 2.98702e-12,7.12109e-09 4.57598e-05 3.71828e-05
1562 rs35695178 0 -2.95525 inf 1 -nan 1.71768e-09 1.85605e-12,6.67654e-09 4.54877e-05 3.71879e-05
1563 rs1541777 0 -2.95541 inf 1 -nan 1.71717e-09 4.2755e-12,6.19e-09 4.54765e-05 3.71879e-05
1564 rs2042803 0 -2.95755 inf 1 -nan 1.71037e-09 4.024e-12,6.39084e-09 4.53197e-05 3.71828e-05
1565 rs142177470 0 -2.95968 inf 1 -nan 1.70364e-09 4.86803e-12,6.59701e-09 0.00015407 0.000126825
1566 rs6717107 0 -2.95986 inf 1 -nan 1.70305e-09 1.73754e-12,7.33694e-09 4.51634e-05 3.71879e-05
1567 rs12694439 0 -2.96126 inf 1 -nan 1.69861e-09 4.05068e-12,6.51524e-09 4.50645e-05 3.71879e-05
1568 rs13022583 0 -2.96129 inf 1 -nan 1.69852e-09 2.67306e-12,6.97953e-09 4.50625e-05 3.71879e-05
1569 rs6436070 0 -2.96192 inf 1 -nan 1.69653e-09 4.50637e-12,6.93493e-09 4.5012e-05 3.71828e-05
1570 rs608047 0 -2.96247 inf 1 -nan 1.69478e-09 2.48282e-12,7.19985e-09 4.49669e-05 3.71778e-05
1571 rs116288064 0 -2.96331 inf 1 -nan 1.69212e-09 1.6874e-12,7.87867e-09 0.000153194 0.000126825
1572 rs7573075 0 -2.96514 inf 1 -nan 1.68634e-09 1.82469e-12,7.23847e-09 4.47779e-05 3.71778e-05
1573 rs1078803 0 -2.96554 inf 1 -nan 1.68504e-09 1.73253e-12,7.26393e-09 4.47548e-05 3.71828e-05
1574 rs6723334 0 -2.96569 inf 1 -nan 1.68458e-09 1.35156e-12,6.62086e-09 4.47385e-05 3.71778e-05
1575 rs4674329 0 -2.96595 inf 1 -nan 1.68374e-09 2.27646e-12,6.58706e-09 4.47257e-05 3.71828e-05
1576 rs12694440 0 -2.96633 inf 1 -nan 1.68254e-09 2.75989e-12,6.97594e-09 4.46927e-05 3.71778e-05
1577 rs13408305 0 -2.96682 inf 1 -nan 1.68101e-09 2.54606e-12,7.15483e-09 4.46583e-05 3.71778e-05
1578 rs6761437 0 -2.96755 inf 1 -nan 1.67868e-09 2.38451e-12,6.68032e-09 4.46117e-05 3.71828e-05
1579 rs7599568 0 -2.96772 inf 1 -nan 1.67813e-09 4.27182e-12,7.11153e-09 4.45995e-05 3.71828e-05
1580 rs7573999 0 -2.9678 inf 1 -nan 1.67788e-09 8.77068e-13,6.53599e-09 4.45937e-05 3.71828e-05
1581 rs13382651 0 -2.96824 inf 1 -nan 1.67651e-09 2.47283e-12,6.68221e-09 4.45569e-05 3.71778e-05
1582 rs1529382 0 -2.9685 inf 1 -nan 1.67568e-09 1.95567e-12,6.9261e-09 4.45382e-05 3.71778e-05
1583 rs7562426 0 -2.9702 inf 1 -nan 1.67027e-09 3.70493e-12,7.55873e-09 4.44221e-05 3.71828e-05
1584 rs692049 0 -2.9704 inf 1 -nan 1.66964e-09 2.02281e-12,6.84832e-09 4.44019e-05 3.71778e-05
1585 rs1079177 0 -2.97106 inf 1 -nan 1.66756e-09 4.11553e-12,7.0971e-09 4.43607e-05 3.71828e-05
1586 rs4674330 0 -2.97111 inf 1 -nan 1.66742e-09 4.65547e-12,6.82883e-09 4.43574e-05 3.71828e-05
1587 rs12611632 0 -2.97135 inf 1 -nan 1.66664e-09 3.18275e-12,7.04712e-09 4.43338e-05 3.71778e-05
1588 rs3770219 0 -2.9714 inf 1 -nan 1.66649e-09 1.02778e-12,7.09802e-09 4.43248e-05 3.71731e-05
1589 rs3821035 0 -2.9714 inf 1 -nan 1.66648e-09 4.33663e-12,7.39004e-09 4.43302e-05 3.71778e-05
1590 rs13412324 0 -2.97141 inf 1 -nan 1.66647e-09 4.63119e-12,7.24281e-09 4.433e-05 3.71778e-05
1591 rs3770220 0 -2.97154 inf 1 -nan 1.66605e-09 1.18549e-12,6.88342e-09 4.43206e-05 3.71778e-05
1592 rs7582329 0 -2.97164 inf 1 -nan 1.66571e-09 1.58369e-12,7.28065e-09 4.4313e-05 3.71778e-05
1593 rs6436084 0 -2.97173 inf 1 -nan 1.66544e-09 2.57884e-12,7.45366e-09 4.43067e-05 3.71778e-05
1594 rs6436082 0 -2.97194 inf 1 -nan 1.66478e-09 3.30884e-12,6.73572e-09 4.42917e-05 3.71778e-05
1595 rs6436083 0 -2.97202 inf 1 -nan 1.66451e-09 3.28894e-12,7.00716e-09 4.42856e-05 3.71778e-05
1596 rs3755045 0 -2.97255 inf 1 -nan 1.66286e-09 4.44279e-12,6.93414e-09 4.4254e-05 3.71828e-05
1597 rs3731876 0 -2.97263 inf 1 -nan 1.66259e-09 2.60966e-12,6.96984e-09 4.4248e-05 3.71828e-05
1598 rs35358516 0 -2.97271 inf 1 -nan 1.66234e-09 2.99334e-12,6.10897e-09 4.42364e-05 3.71778e-05
1599 rs7599945 0 -2.97274 inf 1 -nan 1.66225e-09 1.48297e-12,6.48614e-09 4.42344e-05 3.71778e-05
1600 rs6745700 0 -2.97284 inf 1 -nan 1.66191e-09 1.74133e-12,6.86215e-09 4.42267e-05 3.71778e-05
1601 rs2272188 0 -2.97342 inf 1 -nan 1.66009e-09 1.78374e-12,7.53581e-09 4.41912e-05 3.71828e-05
1602 rs6752977 0 -2.97359 inf 1 -nan 1.65955e-09 3.2014e-12,7.00013e-09 4.41731e-05 3.71778e-05
1603 rs56923478 0 -2.97363 inf 1 -nan 1.65941e-09 4.3007e-12,7.18799e-09 4.41698e-05 3.71778e-05
1604 rs6726728 0 -2.97433 inf 1 -nan 1.65721e-09 4.53947e-12,6.5322e-09 4.41257e-05 3.71828e-05
1605 rs13428906 0 -2.97434 inf 1 -nan 1.65717e-09 2.06762e-12,6.50948e-09 4.41189e-05 3.71778e-05
1606 rs62193260 0 -2.97446 inf 1 -nan 1.6568e-09 3.43384e-12,7.48243e-09 4.41104e-05 3.71778e-05
1607 rs6729341 0 -2.97455 inf 1 -nan 1.65649e-09 2.98803e-12,7.05938e-09 4.41034e-05 3.71778e-05
1608 rs6737386 0 -2.97467 inf 1 -nan 1.65614e-09 2.86885e-12,6.56186e-09 4.41012e-05 3.71828e-05
1609 rs2272191 0 -2.97471 inf 1 -nan 1.65599e-09 2.09252e-12,7.05943e-09 4.40979e-05 3.71828e-05
1610 rs6436086 0 -2.97592 inf 1 -nan 1.65215e-09 9.89036e-13,6.67253e-09 4.39988e-05 3.71731e-05
1611 rs690882 0 -2.97624 inf 1 -nan 1.65115e-09 2.69345e-12,7.14795e-09 4.39759e-05 3.71731e-05
1612 rs586194 0 -2.97632 inf 1 -nan 1.65089e-09 3.58576e-12,6.65553e-09 4.39758e-05 3.71778e-05
1613 rs7586384 0 -2.9786 inf 1 -nan 1.64367e-09 3.05912e-12,6.46181e-09 4.38222e-05 3.71879e-05
1614 rs4674328 0 -2.97961 inf 1 -nan 1.64048e-09 5.15952e-12,6.51183e-09 4.37431e-05 3.71828e-05
1615 rs2037622 0 -2.98054 inf 1 -nan 1.63754e-09 1.99372e-12,6.61376e-09 4.36754e-05 3.71828e-05
1616 rs6746040 0 -2.98071 inf 1 -nan 1.63698e-09 1.81891e-12,6.85285e-09 4.36687e-05 3.71879e-05
1617 rs12989189 0 -2.98072 inf 1 -nan 1.63694e-09 3.92575e-12,6.9102e-09 -6.55809e-05 5.58494e-05
1618 rs12613545 0 -2.98122 inf 1 -nan 1.63535e-09 5.18685e-12,7.23358e-09 4.36194e-05 3.71778e-05
1619 rs6436072 0 -2.98308 inf 1 -nan 1.62948e-09 2.66679e-12,6.69822e-09 4.34898e-05 3.71828e-05
1620 rs13408427 0 -2.98361 inf 1 -nan 1.62778e-09 1.95923e-12,6.37129e-09 4.34447e-05 3.71778e-05
1621 rs62191659 0 -2.98363 inf 1 -nan 1.62774e-09 1.75647e-12,6.7165e-09 4.34437e-05 3.71778e-05
1622 rs11896209 0 -2.98441 inf 1 -nan 1.62525e-09 1.91784e-12,6.39249e-09 4.3398e-05 3.71879e-05
1623 rs7593544 0 -2.98588 inf 1 -nan 1.62059e-09 2.69919e-12,7.10339e-09 4.32783e-05 3.71778e-05
1624 rs6436074 0 -2.9863 inf 1 -nan 1.61927e-09 2.08617e-12,6.42552e-09 4.32475e-05 3.71778e-05
1625 rs6436073 0 -2.98656 inf 1 -nan 1.61844e-09 2.21643e-12,6.91065e-09 4.32281e-05 3.71778e-05
1626 rs1554623 0 -2.98709 inf 1 -nan 1.61677e-09 3.20088e-12,6.84722e-09 4.31952e-05 3.71828e-05
1627 rs6436081 0 -2.98826 inf 1 -nan 1.61305e-09 3.14791e-12,6.30017e-09 4.31027e-05 3.71778e-05
1628 rs7595901 0 -2.99011 inf 1 -nan 1.60719e-09 2.59826e-12,7.23377e-09 4.29718e-05 3.71828e-05
1629 rs6436069 0 -2.99012 inf 1 -nan 1.60715e-09 2.78556e-12,6.93697e-09 4.29708e-05 3.71828e-05
1630 rs1554622 0 -2.99259 inf 1 -nan 1.59935e-09 2.90728e-12,6.35627e-09 4.2788e-05 3.71828e-05
1631 rs7594046 0 -2.99326 inf 1 -nan 1.59721e-09 2.41396e-12,6.42302e-09 4.27321e-05 3.71778e-05
1632 rs62191658 0 -2.99617 inf 1 -nan 1.588e-09 1.87089e-12,6.21141e-09 4.25152e-05 3.71778e-05
1633 rs115111187 0 -2.99823 inf 1 -nan 1.58147e-09 2.16341e-12,6.87936e-09 6.69313e-05 5.87423e-05
1634 rs3755045,rs832798 0 -0.602835 inf 2 -nan 1.94478e-08 7.25122e-09,3.50124e-08 0.000321091,0.000342619 6.68367e-05,6.87363e-05
1635 rs4674331 0 -3.00814 inf 1 -nan 1.55005e-09 2.65217e-12,6.95052e-09 4.21251e-05 3.76391e-05
1636 rs55900247 0 -3.01027 inf 1 -nan 1.5433e-09 2.72467e-12,5.9405e-09 4.196e-05 3.76391e-05
1637 rs3755045,rs620596 0 -0.625119 inf 2 -nan 1.93772e-08 7.96613e-09,3.43773e-08 0.000320519,0.000341911 6.68367e-05,6.87363e-05
1638 rs149807009 0 -3.02205 inf 1 -nan 1.50598e-09 4.51238e-12,6.65451e-09 0.000186268 0.000170857
1639 rs56200903 0 -3.04595 inf 1 -nan 1.43025e-09 2.49924e-12,6.38152e-09 3.91155e-05 3.76654e-05
1640 rs7603912 0 -3.05415 inf 1 -nan 1.40427e-09 1.39885e-12,6.69922e-09 3.79274e-05 3.71778e-05
1641 rs691625 0 -3.05598 inf 1 -nan 1.39846e-09 1.06268e-12,5.53337e-09 3.77733e-05 3.71778e-05
1642 rs7603812 0 -3.06148 inf 1 -nan 1.38102e-09 3.10054e-12,5.968e-09 3.77961e-05 3.76654e-05
1643 rs4674337 0 -3.07613 inf 1 -nan 1.33461e-09 1.83717e-12,5.58024e-09 3.60356e-05 3.71778e-05
1644 rs6436085 0 -3.08609 inf 1 -nan 1.30306e-09 2.19035e-12,5.30042e-09 3.51452e-05 3.71778e-05
1645 rs34237608 0 -3.10441 inf 1 -nan 1.24498e-09 1.61412e-12,5.93103e-09 -0.00010144 0.000112763
1646 rs4672901 0 -3.10522 inf 1 -nan 1.24243e-09 1.10953e-12,5.65238e-09 3.33677e-05 3.71778e-05
1647 rs2230115,rs35843327,rs3755045,rs56249267 0 4.07675 inf 4 -nan 5.4396e-08 3.30706e-08,8.25605e-08 0.000789604,0.000691447,0.00012905,0.000630361 9.21308e-05,0.000179054,0.000120879,0.000138372
1648 rs7355239 0 -3.11981 inf 1 -nan 1.19618e-09 1.7623e-12,5.68122e-09 3.19455e-05 3.71778e-05
1649 rs2162526 0 -3.14578 inf 1 -nan 1.1139e-09 1.4372e-12,5.08304e-09 -6.91377e-05 8.78936e-05
1650 rs12995175 0 -3.15082 inf 1 -nan 1.09793e-09 2.64076e-12,5.02954e-09 -6.78288e-05 8.78936e-05
1651 rs16859232 0 -3.15426 inf 1 -nan 1.08702e-09 1.7614e-12,4.78747e-09 -6.69202e-05 8.78936e-05
1652 rs4674319 0 -3.1616 inf 1 -nan 1.06377e-09 7.41959e-13,4.71345e-09 -2.77907e-05 3.76134e-05
1653 rs2303564 0 -3.16312 inf 1 -nan 1.05895e-09 1.9576e-12,5.00865e-09 -9.31027e-05 0.000126825
1654 rs673669 0 -3.17552 inf 1 -nan 1.01964e-09 7.71745e-13,5.00855e-09 -2.62114e-05 3.7763e-05
1655 rs673764 0 -3.1768 inf 1 -nan 1.01558e-09 1.09232e-12,4.59879e-09 -2.60504e-05 3.7763e-05
1656 rs6709931 0 -3.17852 inf 1 -nan 1.01015e-09 7.82333e-13,5.14073e-09 -6.0127e-05 8.78936e-05
1657 rs6718166 0 -3.1906 inf 1 -nan 9.71868e-10 1.41331e-12,4.71314e-09 -5.76209e-05 8.97321e-05
1658 rs4674322 0 -3.20414 inf 1 -nan 9.28951e-10 5.55775e-13,4.94086e-09 2.47061e-05 4.17622e-05
1659 rs10187066 0 -3.20575 inf 1 -nan 9.23845e-10 1.23825e-12,4.51437e-09 -2.21022e-05 3.7763e-05
1660 rs11694090 0 -3.21403 inf 1 -nan 8.976e-10 1.57005e-12,4.50184e-09 -2.08355e-05 3.7763e-05
1661 rs6708683 0 -3.21511 inf 1 -nan 8.94182e-10 1.55896e-12,4.07852e-09 -2.06809e-05 3.77924e-05
1662 rs3770214 0 -3.21886 inf 1 -nan 8.82293e-10 1.7833e-12,4.62497e-09 -2.03234e-05 3.82593e-05
1663 rs4674317 0 -3.21897 inf 1 -nan 8.81949e-10 5.77855e-13,3.9496e-09 -2.0042e-05 3.7763e-05
1664 rs832805 0 -3.21918 inf 1 -nan 8.81283e-10 5.57684e-13,4.39409e-09 -2.02601e-05 3.82396e-05
1665 rs4674323 0 -3.22004 inf 1 -nan 8.78579e-10 1.0838e-12,4.04997e-09 -1.9867e-05 3.7763e-05
1666 rs503188 0 -3.22356 inf 1 -nan 8.67398e-10 1.14972e-12,4.37208e-09 -1.92751e-05 3.7763e-05
1667 rs613539 0 -3.22445 inf 1 -nan 8.64594e-10 9.00927e-13,4.34693e-09 -1.91237e-05 3.7763e-05
1668 rs529474 0 -3.22611 inf 1 -nan 8.59326e-10 7.77685e-13,4.43577e-09 -1.88361e-05 3.7763e-05
1669 rs596076 0 -3.22654 inf 1 -nan 8.57959e-10 8.81181e-13,4.51915e-09 -1.87608e-05 3.7763e-05
1670 rs864990 0 -3.22761 inf 1 -nan 8.54567e-10 1.27136e-12,3.92523e-09 -1.85725e-05 3.7763e-05
1671 rs580273 0 -3.22764 inf 1 -nan 8.5448e-10 1.14847e-12,3.98229e-09 -1.85676e-05 3.7763e-05
1672 rs612874 0 -3.2289 inf 1 -nan 8.50488e-10 9.4337e-13,4.18827e-09 -1.83435e-05 3.7763e-05
1673 rs2303566 0 -3.22898 inf 1 -nan 8.50235e-10 7.85626e-13,4.58822e-09 1.82098e-05 3.75171e-05
1674 rs1344642 0 -3.23056 inf 1 -nan 8.4524e-10 1.19079e-12,3.78272e-09 1.79382e-05 3.75402e-05
1675 rs3731867 0 -3.23057 inf 1 -nan 8.452e-10 8.12342e-13,4.55144e-09 1.82985e-05 3.82992e-05
1676 rs2278530 0 -3.2321 inf 1 -nan 8.40344e-10 1.62026e-12,4.48116e-09 -1.77751e-05 3.77924e-05
1677 rs3770218 0 -3.23229 inf 1 -nan 8.39733e-10 9.37931e-13,4.23646e-09 -1.77256e-05 3.7763e-05
1678 rs2710246 0 -3.23237 inf 1 -nan 8.39505e-10 4.74967e-13,4.0944e-09 1.79357e-05 3.82396e-05
1679 rs4674324 0 -3.23262 inf 1 -nan 8.3869e-10 1.43596e-12,4.12571e-09 -1.76645e-05 3.7763e-05
1680 rs6716635 0 -3.23292 inf 1 -nan 8.37763e-10 5.08144e-13,4.37497e-09 -1.761e-05 3.7763e-05
1681 rs2303561 0 -3.23306 inf 1 -nan 8.37316e-10 4.53138e-13,3.70478e-09 1.75837e-05 3.7763e-05
1682 rs13431399 0 -3.23369 inf 1 -nan 8.35323e-10 7.36744e-13,4.15516e-09 1.77045e-05 3.82791e-05
1683 rs6436066 0 -3.23564 inf 1 -nan 8.29133e-10 7.4095e-13,4.64065e-09 1.69783e-05 3.75059e-05
1684 rs2556384 0 -3.23568 inf 1 -nan 8.29008e-10 9.27244e-13,4.35637e-09 1.70871e-05 3.7763e-05
1685 rs13421421 0 -3.23619 inf 1 -nan 8.27381e-10 5.59701e-13,4.03503e-09 -1.70014e-05 3.77924e-05
1686 rs2912737 0 -3.23641 inf 1 -nan 8.26684e-10 4.67999e-13,4.12593e-09 1.68353e-05 3.75171e-05
1687 rs2303565 0 -3.23746 inf 1 -nan 8.23357e-10 9.25725e-13,4.14519e-09 1.66319e-05 3.75171e-05
1688 rs591573 0 -3.23768 inf 1 -nan 8.22668e-10 6.10256e-13,3.99673e-09 -1.69003e-05 3.82201e-05
1689 rs56296980 0 -3.23803 inf 1 -nan 8.21543e-10 1.03707e-12,4.07414e-09 1.68555e-05 3.82791e-05
1690 rs601462 0 -3.23888 inf 1 -nan 8.18865e-10 1.27505e-12,3.7671e-09 -1.66683e-05 3.82396e-05
1691 rs673262 0 -3.24088 inf 1 -nan 8.12509e-10 8.90712e-13,4.14102e-09 -1.62581e-05 3.82396e-05
1692 rs56190215 0 -3.24091 inf 1 -nan 8.12419e-10 4.26932e-13,3.88701e-09 1.62775e-05 3.82992e-05
1693 rs2710250 0 -3.24102 inf 1 -nan 8.12095e-10 1.00172e-12,3.82986e-09 1.59244e-05 3.75171e-05
1694 rs611203 0 -3.24156 inf 1 -nan 8.10367e-10 4.10205e-13,3.76856e-09 -1.5929e-05 3.77924e-05
1695 rs2577761 0 -3.24168 inf 1 -nan 8.10004e-10 1.26377e-12,4.33447e-09 -1.60935e-05 3.82396e-05
1696 rs2710251 0 -3.24191 inf 1 -nan 8.09266e-10 1.86905e-12,4.5765e-09 1.57416e-05 3.75171e-05
1697 rs585185 0 -3.24227 inf 1 -nan 8.08113e-10 1.08014e-12,4.19597e-09 -1.59682e-05 3.82396e-05
1698 rs600057 0 -3.24251 inf 1 -nan 8.0736e-10 9.74266e-13,3.76529e-09 -1.57319e-05 3.77924e-05
1699 rs2556388 0 -3.24281 inf 1 -nan 8.06419e-10 1.06941e-12,3.94297e-09 1.55555e-05 3.75171e-05
1700 rs538483 0 -3.24282 inf 1 -nan 8.06386e-10 7.17215e-13,3.87165e-09 -1.56675e-05 3.77924e-05
1701 rs6723798 0 -3.2436 inf 1 -nan 8.03897e-10 7.80254e-13,4.47921e-09 -1.57096e-05 3.82992e-05
1702 rs620887 0 -3.24382 inf 1 -nan 8.03223e-10 3.33623e-13,4.39852e-09 -1.56394e-05 3.82396e-05
1703 rs3931102 0 -3.24393 inf 1 -nan 8.0287e-10 1.65578e-12,4.36239e-09 -1.54268e-05 3.77776e-05
1704 rs10190250 0 -3.24441 inf 1 -nan 8.01353e-10 1.57554e-12,3.90149e-09 1.55279e-05 3.82791e-05
1705 rs2384950 0 -3.24519 inf 1 -nan 7.98881e-10 9.18843e-13,4.12492e-09 -1.51682e-05 3.78074e-05
1706 rs588770 0 -3.24519 inf 1 -nan 7.98875e-10 9.25482e-13,3.6042e-09 -1.53412e-05 3.82396e-05
1707 rs832801 0 -3.24578 inf 1 -nan 7.96997e-10 9.80301e-13,3.91063e-09 -1.50327e-05 3.77924e-05
1708 rs7574429 0 -3.2463 inf 1 -nan 7.95351e-10 9.92455e-13,3.87995e-09 -1.51029e-05 3.82593e-05
1709 rs1968346 0 -3.24665 inf 1 -nan 7.94229e-10 6.42299e-13,3.86487e-09 1.50237e-05 3.82593e-05
1710 rs832799 0 -3.24677 inf 1 -nan 7.93875e-10 7.27131e-13,3.72575e-09 -1.48156e-05 3.77924e-05
1711 rs1863704 0 -3.24782 inf 1 -nan 7.90526e-10 9.76568e-13,4.3433e-09 1.47747e-05 3.82992e-05
1712 rs62191565 0 -3.24948 inf 1 -nan 7.85282e-10 1.3281e-12,3.95116e-09 -1.42009e-05 3.77924e-05
1713 rs4674321 0 -3.24972 inf 1 -nan 7.84513e-10 7.46375e-13,3.6721e-09 -1.41391e-05 3.77776e-05
1714 rs3845836 0 -3.24999 inf 1 -nan 7.83669e-10 1.2133e-12,3.96936e-09 -1.40881e-05 3.78074e-05
1715 rs2556391 0 -3.25091 inf 1 -nan 7.80732e-10 9.38655e-13,4.22446e-09 1.40504e-05 3.82992e-05
1716 rs55996799 0 -3.25342 inf 1 -nan 7.72796e-10 7.86989e-13,4.20884e-09 1.34349e-05 3.82992e-05
1717 rs2241527 0 -3.25492 inf 1 -nan 7.68049e-10 1.27582e-12,4.27123e-09 1.30597e-05 3.83195e-05
1718 rs489321 0 -3.25502 inf 1 -nan 7.6772e-10 5.27404e-13,3.61898e-09 -1.28536e-05 3.77924e-05
1719 rs35472563 0 -3.25569 inf 1 -nan 7.65597e-10 4.19367e-13,3.5512e-09 -4.97494e-05 0.000148265
1720 rs6756521 0 -3.25585 inf 1 -nan 7.65083e-10 7.45059e-13,3.53123e-09 -3.90949e-05 0.0001169
1721 rs72963905 0 -3.25655 inf 1 -nan 7.62883e-10 1.40014e-12,3.38422e-09 1.2624e-05 3.82992e-05
1722 rs7604319 0 -3.25685 inf 1 -nan 7.6191e-10 9.26643e-13,3.84704e-09 1.25482e-05 3.83195e-05
1723 rs1344645 0 -3.26057 inf 1 -nan 7.50125e-10 3.61704e-13,4.09758e-09 1.13444e-05 3.77924e-05
1724 rs7575249 0 -3.26198 inf 1 -nan 7.45673e-10 5.99291e-13,3.97225e-09 -1.10588e-05 3.82396e-05
1725 rs6743566 0 -3.26594 inf 1 -nan 7.33115e-10 6.605e-13,3.41733e-09 -2.98924e-05 0.0001169
1726 rs35354127 0 -3.26702 inf 1 -nan 7.29686e-10 4.95507e-13,3.6073e-09 2.16016e-05 8.78936e-05
1727 rs6436065 0 -3.26895 inf 1 -nan 7.23577e-10 3.04849e-13,3.36423e-09 1.99509e-05 8.78936e-05
1728 rs3821044 0 -3.272 inf 1 -nan 7.13896e-10 1.30481e-12,3.79181e-09 -2.26243e-05 0.0001169
1729 rs6728701 0 -3.27257 inf 1 -nan 7.12096e-10 7.85383e-13,3.48223e-09 -2.182e-05 0.0001169
1730 rs17601474 0 -3.27291 inf 1 -nan 7.1102e-10 8.11122e-13,3.85537e-09 -2.1325e-05 0.0001169
1731 rs13032927 0 -3.27296 inf 1 -nan 7.10855e-10 3.63519e-13,3.23401e-09 -2.1248e-05 0.0001169
1732 rs13032578 0 -3.27297 inf 1 -nan 7.10822e-10 7.56485e-13,3.62205e-09 -2.12325e-05 0.0001169
1733 rs34972248 0 -3.27304 inf 1 -nan 7.10607e-10 1.08897e-12,3.09645e-09 -2.11315e-05 0.0001169
1734 rs71415849 0 -3.27341 inf 1 -nan 7.09452e-10 8.3544e-13,3.51341e-09 -2.05818e-05 0.0001169
1735 rs35588689 0 -3.27422 inf 1 -nan 7.06863e-10 6.32391e-13,3.49091e-09 -1.92923e-05 0.0001169
1736 rs71415857 0 -3.27445 inf 1 -nan 7.06144e-10 7.97797e-13,3.38633e-09 -2.26453e-05 0.000139927
1737 rs12991012 0 -3.27459 inf 1 -nan 7.05713e-10 1.44004e-12,3.3822e-09 -1.8691e-05 0.0001169
1738 rs71415846 0 -3.27483 inf 1 -nan 7.04953e-10 7.20717e-13,3.57329e-09 -1.82829e-05 0.0001169
1739 rs13003001 0 -3.27547 inf 1 -nan 7.02898e-10 8.01758e-13,3.18919e-09 -1.71301e-05 0.0001169
1740 rs13011342 0 -3.27549 inf 1 -nan 7.02859e-10 5.40704e-13,4.084e-09 -1.7108e-05 0.0001169
1741 rs13026613 0 -3.27581 inf 1 -nan 7.01838e-10 1.36965e-12,3.28547e-09 -1.65042e-05 0.0001169
1742 rs62191629 0 -3.27678 inf 1 -nan 6.9875e-10 7.51145e-13,3.6707e-09 1.09234e-05 8.78936e-05
1743 rs59341668 0 -3.2777 inf 1 -nan 6.95848e-10 6.89771e-13,3.62589e-09 -1.23873e-05 0.0001169
1744 rs58018761 0 -3.27777 inf 1 -nan 6.95632e-10 8.35382e-13,3.58154e-09 -1.22128e-05 0.0001169
1745 rs13011338 0 -3.27784 inf 1 -nan 6.95406e-10 4.60467e-13,3.34619e-09 -1.20279e-05 0.0001169
1746 rs6748692 0 -3.27788 inf 1 -nan 6.95268e-10 5.45765e-13,3.68823e-09 -1.19129e-05 0.0001169
1747 rs111699701 0 -3.27806 inf 1 -nan 6.9469e-10 5.23579e-13,3.33115e-09 -1.14213e-05 0.0001169
1748 rs35843327 0 -3.27811 inf 1 -nan 6.9454e-10 1.17108e-12,3.68277e-09 1.08902e-05 0.000112763
1749 rs35840045 0 -3.27838 inf 1 -nan 6.93679e-10 6.47168e-13,3.50001e-09 7.89883e-06 8.78936e-05
1750 rs7558110 0 -3.27846 inf 1 -nan 6.93434e-10 5.12733e-13,3.2349e-09 7.2313e-06 8.23001e-05
1751 rs7572951 0 -3.27853 inf 1 -nan 6.93224e-10 1.20393e-12,3.41715e-09 -1.00662e-05 0.0001169
1752 rs35475810 0 -3.27853 inf 1 -nan 6.93222e-10 5.72771e-13,3.35925e-09 7.34831e-06 8.53496e-05
1753 rs6711592 0 -3.27857 inf 1 -nan 6.93094e-10 5.5135e-13,3.27122e-09 7.47113e-06 8.78936e-05
1754 rs6750401 0 -3.27874 inf 1 -nan 6.9254e-10 1.01563e-12,3.41752e-09 6.83927e-06 8.53496e-05
1755 rs35353159 0 -3.27894 inf 1 -nan 6.91932e-10 2.87828e-13,3.48538e-09 -8.69877e-06 0.0001169
1756 rs6736648 0 -3.27895 inf 1 -nan 6.91882e-10 1.02285e-12,3.1867e-09 -8.64136e-06 0.0001169
1757 rs35990362 0 -3.27898 inf 1 -nan 6.91797e-10 9.35427e-13,3.44158e-09 -8.54352e-06 0.0001169
1758 rs111767800 0 -3.27901 inf 1 -nan 6.91693e-10 1.17021e-12,3.66705e-09 6.53385e-06 9.06988e-05
1759 rs1078802 0 -3.27906 inf 1 -nan 6.91533e-10 7.70059e-13,3.21676e-09 6.00954e-06 8.53496e-05
1760 rs71415850 0 -3.27907 inf 1 -nan 6.91498e-10 1.365e-12,3.30673e-09 -8.18879e-06 0.0001169
1761 rs36068653 0 -3.27919 inf 1 -nan 6.91133e-10 7.92271e-13,3.79562e-09 -7.73346e-06 0.0001169
1762 rs13010106 0 -3.27922 inf 1 -nan 6.91029e-10 6.83177e-13,3.30667e-09 -7.59908e-06 0.0001169
1763 rs71415853 0 -3.27924 inf 1 -nan 6.90972e-10 6.53485e-13,3.46786e-09 5.7751e-06 8.97321e-05
1764 rs73992536 0 -3.27931 inf 1 -nan 6.9075e-10 3.00135e-13,3.5879e-09 -7.22509e-06 0.0001169
1765 rs35561320 0 -3.27931 inf 1 -nan 6.9075e-10 3.09375e-13,3.46786e-09 -7.22503e-06 0.0001169
1766 rs7603660 0 -3.27936 inf 1 -nan 6.90585e-10 7.32324e-13,3.43203e-09 5.10624e-06 8.53496e-05
1767 rs2272192 0 -3.27942 inf 1 -nan 6.90406e-10 4.83341e-13,3.57135e-09 4.91706e-06 8.53496e-05
1768 rs60520272 0 -3.27943 inf 1 -nan 6.90357e-10 8.64947e-13,3.39025e-09 -6.6627e-06 0.0001169
1769 rs35482367 0 -3.27951 inf 1 -nan 6.90118e-10 6.24103e-13,3.56016e-09 4.59679e-06 8.53496e-05
1770 rs3731872 0 -3.27951 inf 1 -nan 6.90115e-10 6.09333e-13,3.66304e-09 6.29253e-06 0.0001169
1771 rs3731869 0 -3.27953 inf 1 -nan 6.90031e-10 4.40841e-13,3.59654e-09 -6.15742e-06 0.0001169
1772 rs10498061 0 -3.27955 inf 1 -nan 6.89978e-10 7.50829e-13,3.54345e-09 -6.07202e-06 0.0001169
1773 rs35021258 0 -3.27955 inf 1 -nan 6.89977e-10 1.23294e-12,3.60261e-09 -6.07065e-06 0.0001169
1774 rs11898059 0 -3.27955 inf 1 -nan 6.89972e-10 1.04982e-12,3.33618e-09 4.55724e-06 8.78936e-05
1775 rs34683377 0 -3.27958 inf 1 -nan 6.89878e-10 7.35478e-13,3.40572e-09 -5.90629e-06 0.0001169
1776 rs35620463 0 -3.2796 inf 1 -nan 6.8984e-10 5.44633e-13,3.49803e-09 -5.84145e-06 0.0001169
1777 rs3806556 0 -3.27962 inf 1 -nan 6.89752e-10 9.92378e-13,3.72857e-09 -5.69078e-06 0.0001169
1778 rs1803383 0 -3.27964 inf 1 -nan 6.89709e-10 1.02534e-12,3.17669e-09 -5.614e-06 0.0001169
1779 rs61382498 0 -3.27967 inf 1 -nan 6.89605e-10 5.4763e-13,3.85238e-09 4.0805e-06 8.78936e-05
1780 rs12993599 0 -3.27968 inf 1 -nan 6.89583e-10 1.06443e-12,3.70342e-09 4.13453e-06 8.97321e-05
1781 rs34146317 0 -3.27968 inf 1 -nan 6.89569e-10 7.31426e-13,3.31914e-09 -5.3618e-06 0.0001169
1782 rs114354238 0 -3.2797 inf 1 -nan 6.89507e-10 7.50005e-13,3.3544e-09 -5.24561e-06 0.0001169
1783 rs33946522 0 -3.27983 inf 1 -nan 6.89092e-10 7.03167e-13,3.81531e-09 -4.39052e-06 0.0001169
1784 rs58227790 0 -3.27987 inf 1 -nan 6.88956e-10 3.09141e-13,3.65909e-09 -3.99667e-06 0.000114774
1785 rs13004222 0 -3.27988 inf 1 -nan 6.88927e-10 8.6475e-13,3.41009e-09 3.0701e-06 8.97321e-05
1786 rs12989964 0 -3.27992 inf 1 -nan 6.88824e-10 3.77497e-13,3.35819e-09 -3.73416e-06 0.0001169
1787 rs56025682 0 -3.27992 inf 1 -nan 6.88811e-10 5.09413e-13,3.09041e-09 3.6994e-06 0.0001169
1788 rs2069333 0 -3.27996 inf 1 -nan 6.88668e-10 1.06194e-12,3.5479e-09 -3.17786e-06 0.000112763
1789 rs16859170 0 -3.27997 inf 1 -nan 6.88663e-10 1.40377e-12,3.50596e-09 -3.16162e-06 0.000112763
1790 rs13383705 0 -3.27997 inf 1 -nan 6.88649e-10 9.84271e-13,3.33008e-09 3.23499e-06 0.0001169
1791 rs1863703 0 -3.27999 inf 1 -nan 6.886e-10 7.55187e-13,3.53872e-09 2.27285e-06 8.6171e-05
1792 rs13023453 0 -3.28004 inf 1 -nan 6.88434e-10 1.14164e-12,3.37251e-09 -2.40316e-06 0.000112763
1793 rs6720523 0 -3.28008 inf 1 -nan 6.88291e-10 5.96743e-13,3.34295e-09 1.76984e-06 0.000112763
1794 rs34734099 0 -3.28009 inf 1 -nan 6.88277e-10 5.32969e-13,3.64957e-09 1.69236e-06 0.000112763
1795 rs13009016 0 -3.28011 inf 1 -nan 6.88201e-10 7.75276e-13,3.61933e-09 1.21458e-06 0.000112763
1796 rs2303563 0 -3.28011 inf 1 -nan 6.88195e-10 1.2848e-12,3.20739e-09 -1.16072e-06 0.000112763
1797 rs1807165 0 -3.28012 inf 1 -nan 6.88174e-10 4.84919e-13,3.74053e-09 7.79243e-07 8.97321e-05
1798 rs6748412 0 -3.28013 inf 1 -nan 6.88159e-10 4.51842e-13,3.79623e-09 8.31081e-07 0.000112763
1799 rs13022721 0 -3.28014 inf 1 -nan 6.88122e-10 4.19049e-13,3.61229e-09 -1.12508e-07 0.000112763
1800 rs2230115,rs35843327,rs3755045,rs55900247 0 3.25493 inf 4 -nan 5.17918e-08 3.05569e-08,7.66202e-08 0.000769906,0.000631644,0.000169076,0.000569992 9.21308e-05,0.000179054,0.000120879,0.000138372
1801 rs2230115,rs35843327,rs3755045,rs4674331 0 3.17713 inf 4 -nan 5.14893e-08 3.14341e-08,7.55207e-08 0.000765144,0.000647417,0.000147432,0.000585894 9.18505e-05,0.000183447,0.000125911,0.000144112
1802 rs2230115,rs35843327,rs3755045,rs61382498 0 2.6859 inf 4 -nan 5.11261e-08 3.02274e-08,7.58977e-08 0.000749709,0.000587318,0.000716485,-0.000565555 9.03732e-05,0.000173755,8.93863e-05,0.000141385
1803 rs11898059,rs2230115,rs35843327,rs3755045 0 2.67076 inf 4 -nan 5.10781e-08 2.9722e-08,7.68866e-08 -0.000564321,0.000749348,0.000586183,0.000716115 0.000141385,9.03732e-05,0.000173755,8.93863e-05
1804 rs2230115,rs35843327,rs3755045,rs6711592 0 2.57893 inf 4 -nan 5.07871e-08 3.09235e-08,7.66235e-08 0.000747137,0.000579246,0.000713855,-0.000556782 9.03732e-05,0.000173755,8.93863e-05,0.000141385
1805 rs2230115,rs35840045,rs35843327,rs3755045 0 2.56556 inf 4 -nan 5.07447e-08 2.98771e-08,7.54605e-08 0.000746813,-0.000555675,0.000578228,0.000713524 9.03732e-05,0.000141385,0.000173755,8.93863e-05
1806 rs2230115,rs35843327,rs3755045,rs62191629 0 2.47174 inf 4 -nan 5.04474e-08 2.95561e-08,7.54032e-08 0.000744519,0.000571027,0.000711178,-0.000547849 9.03732e-05,0.000173755,8.93863e-05,0.000141385
1807 rs2230115,rs35482367,rs35843327,rs3755045 0 2.42308 inf 4 -nan 5.03438e-08 2.94287e-08,7.35426e-08 0.000737606,-0.000510236,0.000533406,0.00070692 8.96581e-05,0.000132344,0.000167051,8.89678e-05
1808 rs2230115,rs2272192,rs35843327,rs3755045 0 2.41335 inf 4 -nan 5.03129e-08 2.98302e-08,7.64984e-08 0.000737374,-0.000509466,0.000532702,0.000706679 8.96581e-05,0.000132344,0.000167051,8.89678e-05
1809 rs2230115,rs35843327,rs3755045,rs7603660 0 2.4076 inf 4 -nan 5.02947e-08 3.01214e-08,7.502e-08 0.000737237,0.000532287,0.000706536,-0.000509012 8.96581e-05,0.000167051,8.89678e-05,0.000132344
1810 rs2162526,rs2230115,rs35843327,rs3755045,rs4674322 0 4.80182 inf 5 0 6.8295e-08 4.46226e-08,9.42922e-08 -0.000726329,0.000947054,0.000891961,0.000758368,0.000221384 0.000141639,9.96291e-05,0.000177978,8.94948e-05,6.54692e-05
1811 rs1807165,rs2230115,rs35843327,rs3755045 0 2.39644 inf 4 -nan 5.01944e-08 2.87091e-08,7.53142e-08 -0.000558231,0.000733108,0.000581193,0.000699329 0.000145861,8.92699e-05,0.000176981,8.81982e-05
1812 rs1078802,rs2230115,rs35843327,rs3755045 0 2.38025 inf 4 -nan 5.0208e-08 2.95739e-08,7.51168e-08 -0.00050684,0.000736583,0.000530301,0.000705855 0.000132344,8.96581e-05,0.000167051,8.89678e-05
1813 rs2230115,rs35843327,rs3755045,rs6750401 0 2.35523 inf 4 -nan 5.01287e-08 2.89573e-08,7.36225e-08 0.000735982,0.000528478,0.00070523,-0.000504845 8.96581e-05,0.000167051,8.89678e-05,0.000132344
1814 rs12995175,rs2230115,rs35843327,rs3755045,rs4674322 0 4.74849 inf 5 0 6.81261e-08 4.3745e-08,9.47456e-08 -0.00072293,0.000946122,0.0008889,0.000757347,0.000221478 0.000141639,9.96291e-05,0.000177978,8.94948e-05,6.54692e-05
1815 rs2230115,rs35475810,rs35843327,rs3755045 0 2.33992 inf 4 -nan 5.00802e-08 2.93346e-08,7.37264e-08 0.000735614,-0.000503621,0.000527359,0.000704847 8.96581e-05,0.000132344,0.000167051,8.89678e-05
1816 rs2230115,rs2272189,rs35475810,rs35843327,rs4674322 0 4.73179 inf 5 0 6.81258e-08 4.59927e-08,9.61165e-08 0.000951796,0.000761091,-0.000538975,0.000725574,0.000234543 9.96385e-05,8.90113e-05,0.000132377,0.000172642,6.53679e-05
1817 rs13004222,rs2230115,rs35843327,rs3755045 0 2.32784 inf 4 -nan 4.9977e-08 2.86114e-08,7.4405e-08 -0.000552177,0.000731491,0.000575617,0.000697677 0.000145861,8.92699e-05,0.000176981,8.81982e-05
1818 rs2230115,rs35843327,rs3755045,rs56200903 0 2.32698 inf 4 -nan 4.89247e-08 2.86828e-08,7.24586e-08 0.00073402,0.000529691,0.000235019,0.000469669 9.0606e-05,0.000173188,0.000117463,0.000131267
1819 rs16859232,rs2230115,rs35843327,rs3755045,rs4674322 0 4.71163 inf 5 0 6.80092e-08 4.30946e-08,9.87538e-08 -0.00072057,0.000945474,0.000886775,0.000756638,0.000221544 0.000141639,9.96291e-05,0.000177978,8.94948e-05,6.54692e-05
1820 rs12993599,rs2230115,rs35843327,rs3755045 0 2.29622 inf 4 -nan 4.98768e-08 2.89703e-08,7.3587e-08 -0.000549365,0.000730739,0.000573026,0.00069691 0.000145861,8.92699e-05,0.000176981,8.81982e-05
1821 rs2230115,rs35843327,rs3755045,rs71415853 0 2.2478 inf 4 -nan 4.97234e-08 2.96692e-08,7.43154e-08 0.000729581,0.000569033,0.000695727,-0.00054503 8.92699e-05,0.000176981,8.81982e-05,0.000145861
1822 rs2230115,rs35843327,rs3755045,rs7558110 0 2.24226 inf 4 -nan 4.97226e-08 2.94529e-08,7.50367e-08 0.000729262,0.000551799,0.000701039,-0.000493801 8.92333e-05,0.000173509,8.88496e-05,0.000132156
1823 rs1863703,rs2230115,rs35843327,rs3755045 0 2.22175 inf 4 -nan 4.959e-08 2.87298e-08,7.16115e-08 -0.000539304,0.000723883,0.00059999,0.000692985 0.000145341,8.87261e-05,0.000184129,8.79917e-05
1824 rs2230115,rs35843327,rs3755045,rs4674322 0 2.16447 inf 4 -nan 4.95117e-08 2.90434e-08,7.57159e-08 0.000747777,0.000237946,0.000540127,0.00024149 9.17378e-05,0.000124139,7.87279e-05,6.53516e-05
1825 rs2230115,rs35354127,rs35843327,rs3755045 0 2.15116 inf 4 -nan 4.94315e-08 2.9677e-08,7.35898e-08 0.000736419,-0.000520218,0.000545606,0.000702898 9.03732e-05,0.000141385,0.000173755,8.93863e-05
1826 rs2230115,rs35843327,rs3755045,rs7603812 0 2.14052 inf 4 -nan 4.83338e-08 2.81481e-08,7.48321e-08 0.000728898,0.000513903,0.000245664,0.000453644 9.0606e-05,0.000173188,0.000117463,0.000131267
1827 rs2230115,rs2272189,rs35475810,rs4674322,rs6720523 0 4.5091 inf 5 0 6.74201e-08 4.37407e-08,9.64381e-08 0.000946338,0.000757591,-0.000527584,0.0002325,0.000704195 9.96385e-05,8.90113e-05,0.000132377,6.53679e-05,0.000172642
1828 rs2230115,rs35843327,rs3755045,rs4674322,rs6709931 0 4.43981 inf 5 0 6.71479e-08 4.22452e-08,9.4158e-08 0.000940634,0.000870891,0.000751337,0.000222032,-0.000702929 9.96291e-05,0.000177978,8.94948e-05,6.54692e-05,0.000141639
1829 rs2230115,rs35843327,rs3755045,rs4674322,rs6718166 0 3.87814 inf 5 0 6.53541e-08 4.23427e-08,8.88569e-08 0.000919753,0.000857671,0.000727659,0.000224947,-0.000685499 9.87866e-05,0.000181245,8.82893e-05,6.54467e-05,0.000146073
1830 rs2230115,rs35843327,rs3755045,rs6436065 0 1.44893 inf 4 -nan 4.72467e-08 2.77778e-08,7.08323e-08 0.000701796,0.000475058,0.000663846,-0.00044198 8.82628e-05,0.000171286,8.66727e-05,0.000137295
1831 rs2230115,rs35475810,rs35843327,rs4006668,rs4674322 0 3.76862 inf 5 0 6.50736e-08 4.18847e-08,9.27574e-08 0.000930854,-0.000522704,0.000711132,0.000737643,0.000235082 9.96385e-05,0.000132377,0.000172642,8.90113e-05,6.53679e-05
1832 rs2230115,rs35475810,rs4006668,rs4674322,rs6720523 0 3.55043 inf 5 0 6.43822e-08 4.25125e-08,9.18967e-08 0.000925395,-0.000511312,0.000734143,0.000233039,0.000689754 9.96385e-05,0.000132377,8.90113e-05,6.53679e-05,0.000172642
1833 rs2230115,rs35843327,rs3755045,rs4674322,rs56249267 0 3.43464 inf 5 0 6.28234e-08 3.78954e-08,8.88233e-08 0.000927038,0.000811481,0.000146613,0.000219823,0.000594439 0.000100834,0.000182596,0.000120992,6.55471e-05,0.000138786
1834 rs2230115,rs35475810,rs35843327,rs4674322,rs6726695 0 3.3342 inf 5 0 6.36798e-08 4.11826e-08,9.11101e-08 0.000936044,-0.000520946,0.000716435,0.000241944,0.000735709 0.000101108,0.000132712,0.000173116,6.53476e-05,9.0117e-05
1835 rs2230115,rs35475810,rs4674322,rs6720523,rs6726695 0 3.11437 inf 5 0 6.29832e-08 4.02547e-08,9.09922e-08 0.000930427,-0.00050946,0.00023987,0.00069494,0.00073207 0.000101108,0.000132712,6.53476e-05,0.000173116,9.0117e-05
1836 rs12989189,rs2230115,rs35843327,rs3755045 0 0.709441 inf 4 -nan 4.53358e-08 2.47344e-08,7.07761e-08 -0.000175487,0.000630787,0.000232505,0.000572199 6.37136e-05,8.20919e-05,0.000129928,7.92361e-05
1837 rs2230115,rs35475810,rs35843327,rs4674322,rs608047 0 2.81346 inf 5 0 6.20296e-08 3.97938e-08,8.76904e-08 0.000923989,-0.000511685,0.000708091,0.000242127,0.000722353 0.000101108,0.000132712,0.000173116,6.53476e-05,9.0117e-05
1838 rs115111187,rs2230115,rs35843327,rs3755045 0 0.407245 inf 4 -nan 4.43994e-08 2.6174e-08,6.82154e-08 0.000164649,0.000631923,0.000115823,0.000546069 6.59899e-05,8.25814e-05,0.000116847,7.87069e-05
1839 rs2230115,rs35475810,rs35843327,rs4672897,rs4674322 0 2.78084 inf 5 0 6.19302e-08 3.86828e-08,8.92515e-08 0.000916011,-0.000511168,0.000700897,0.000719675,0.000235462 0.000100382,0.000132715,0.000172846,8.9884e-05,6.53686e-05
1840 rs2230115,rs35475810,rs35843327,rs4674322,rs7573075 0 2.7706 inf 5 0 6.18938e-08 3.98055e-08,9.0671e-08 0.000922987,-0.000510915,0.000707398,0.000242142,0.000721242 0.000101108,0.000132712,0.000173116,6.53476e-05,9.0117e-05
1841 rs2230115,rs35475810,rs35843327,rs4674322,rs6723334 0 2.76168 inf 5 0 6.18655e-08 3.98083e-08,8.75072e-08 0.000922778,-0.000510755,0.000707253,0.000242145,0.000721011 0.000101108,0.000132712,0.000173116,6.53476e-05,9.0117e-05
1842 rs12694440,rs2230115,rs35475810,rs35843327,rs4674322 0 2.75129 inf 5 0 6.18326e-08 3.8509e-08,8.64681e-08 0.000720741,0.000922534,-0.000510568,0.000707085,0.000242149 9.0117e-05,0.000101108,0.000132712,0.000173116,6.53476e-05
1843 rs2230115,rs35475810,rs35843327,rs4674322,rs56249267 0 2.75126 inf 5 0 6.18456e-08 3.89447e-08,8.866e-08 0.000911086,2.54744e-05,0.000913233,0.000216471,0.000722904 9.99512e-05,0.000117171,0.000183122,6.54869e-05,9.0374e-05
1844 rs13408305,rs2230115,rs35475810,rs35843327,rs4674322 0 2.74351 inf 5 0 6.18079e-08 3.74371e-08,8.76719e-08 0.000720539,0.000922352,-0.000510428,0.000706959,0.000242151 9.0117e-05,0.000101108,0.000132712,0.000173116,6.53476e-05
1845 rs13382651,rs2230115,rs35475810,rs35843327,rs4674322 0 2.72056 inf 5 0 6.17352e-08 4.05193e-08,8.88486e-08 0.000719944,0.000921814,-0.000510014,0.000706586,0.00024216 9.0117e-05,0.000101108,0.000132712,0.000173116,6.53476e-05
1846 rs1529382,rs2230115,rs35475810,rs35843327,rs4674322 0 2.71634 inf 5 0 6.17218e-08 3.73581e-08,8.99938e-08 0.000719834,0.000921716,-0.000509939,0.000706518,0.000242161 9.0117e-05,0.000101108,0.000132712,0.000173116,6.53476e-05
1847 rs2230115,rs35475810,rs35843327,rs4674322,rs692049 0 2.68552 inf 5 0 6.16242e-08 3.85756e-08,8.91584e-08 0.000920993,-0.000509383,0.000706017,0.000242172,0.000719033 0.000101108,0.000132712,0.000173116,6.53476e-05,9.0117e-05
1848 rs12611632,rs2230115,rs35475810,rs35843327,rs4674322 0 2.67014 inf 5 0 6.15754e-08 3.81507e-08,9.22982e-08 0.000718633,0.000920632,-0.000509106,0.000705768,0.000242178 9.0117e-05,0.000101108,0.000132712,0.000173116,6.53476e-05
1849 rs2230115,rs35475810,rs35843327,rs3821035,rs4674322 0 2.66933 inf 5 0 6.15729e-08 3.75588e-08,8.57654e-08 0.000920612,-0.000509091,0.000705754,0.000718612,0.000242178 0.000101108,0.000132712,0.000173116,9.0117e-05,6.53476e-05
1850 rs13412324,rs2230115,rs35475810,rs35843327,rs4674322 0 2.66928 inf 5 0 6.15727e-08 3.76146e-08,8.79764e-08 0.000718611,0.000920611,-0.00050909,0.000705754,0.000242178 9.0117e-05,0.000101108,0.000132712,0.000173116,6.53476e-05
1851 rs2230115,rs35475810,rs35843327,rs3770220,rs4674322 0 2.66715 inf 5 0 6.1566e-08 3.95964e-08,8.83503e-08 0.000920561,-0.000509052,0.000705719,0.000718555,0.000242179 0.000101108,0.000132712,0.000173116,9.0117e-05,6.53476e-05
1852 rs2230115,rs35475810,rs35843327,rs4674322,rs7582329 0 2.66543 inf 5 0 6.15605e-08 3.78814e-08,8.88537e-08 0.000920521,-0.000509021,0.000705691,0.000242179,0.00071851 0.000101108,0.000132712,0.000173116,6.53476e-05,9.0117e-05
1853 rs2230115,rs35475810,rs35843327,rs4674322,rs6436084 0 2.66403 inf 5 0 6.15561e-08 3.88659e-08,8.8663e-08 0.000920488,-0.000508995,0.000705668,0.00024218,0.000718474 0.000101108,0.000132712,0.000173116,6.53476e-05,9.0117e-05
1854 rs2230115,rs35843327,rs3755045,rs4674322,rs55900247 0 2.66226 inf 5 0 6.03758e-08 3.86344e-08,8.86736e-08 0.000908725,0.000752887,0.000186816,0.000222036,0.000533709 0.000100834,0.000182596,0.000120992,6.55471e-05,0.000138786
1855 rs2230115,rs35475810,rs35843327,rs4674322,rs6436082 0 2.66063 inf 5 0 6.15453e-08 3.87301e-08,8.7947e-08 0.000920408,-0.000508934,0.000705613,0.000242181,0.000718386 0.000101108,0.000132712,0.000173116,6.53476e-05,9.0117e-05
1856 rs2230115,rs35475810,rs35843327,rs4674322,rs6436083 0 2.65926 inf 5 0 6.1541e-08 3.8166e-08,8.71067e-08 0.000920376,-0.000508909,0.000705591,0.000242181,0.00071835 0.000101108,0.000132712,0.000173116,6.53476e-05,9.0117e-05
1857 rs2230115,rs35475810,rs35695178,rs35843327,rs4674322 0 2.65685 inf 5 0 6.15373e-08 3.7412e-08,8.82415e-08 0.000913136,-0.000508935,0.000716463,0.000698915,0.000235536 0.000100382,0.000132715,8.9884e-05,0.000172846,6.53686e-05
1858 rs1541777,rs2230115,rs35475810,rs35843327,rs4674322 0 2.65434 inf 5 0 6.15293e-08 4.06056e-08,8.70188e-08 0.000716398,0.000913078,-0.000508889,0.000698875,0.000235537 8.9884e-05,0.000100382,0.000132715,0.000172846,6.53686e-05
1859 rs2230115,rs35358516,rs35475810,rs35843327,rs4674322 0 2.64814 inf 5 0 6.15057e-08 3.7981e-08,8.9053e-08 0.000920115,0.00071806,-0.000508709,0.00070541,0.000242185 0.000101108,9.0117e-05,0.000132712,0.000173116,6.53476e-05
1860 rs2230115,rs35475810,rs35843327,rs4674322,rs7599945 0 2.64769 inf 5 0 6.15043e-08 3.8196e-08,8.79964e-08 0.000920104,-0.000508701,0.000705403,0.000242186,0.000718049 0.000101108,0.000132712,0.000173116,6.53476e-05,9.0117e-05
1861 rs2230115,rs35475810,rs35843327,rs4674322,rs6745700 0 2.64596 inf 5 0 6.14988e-08 3.70438e-08,8.75693e-08 0.000920063,-0.000508669,0.000705374,0.000242186,0.000718003 0.000101108,0.000132712,0.000173116,6.53476e-05,9.0117e-05
1862 rs2230115,rs35475810,rs35843327,rs4674322,rs6752977 0 2.63387 inf 5 0 6.14605e-08 3.83095e-08,8.78506e-08 0.000919779,-0.000508451,0.000705178,0.00024219,0.000717688 0.000101108,0.000132712,0.000173116,6.53476e-05,9.0117e-05
1863 rs2230115,rs35475810,rs35843327,rs4674322,rs56923478 0 2.63314 inf 5 0 6.14582e-08 3.87858e-08,8.86833e-08 0.000919762,-0.000508438,0.000705166,0.000242191,0.00071767 0.000101108,0.000132712,0.000173116,6.53476e-05,9.0117e-05
1864 rs13428906,rs2230115,rs35475810,rs35843327,rs4674322 0 2.62166 inf 5 0 6.14218e-08 3.89135e-08,8.89396e-08 0.00071737,0.000919492,-0.00050823,0.000704979,0.000242195 9.0117e-05,0.000101108,0.000132712,0.000173116,6.53476e-05
1865 rs2230115,rs35475810,rs35843327,rs4674322,rs62193260 0 2.61975 inf 5 0 6.14158e-08 3.94476e-08,8.69485e-08 0.000919447,-0.000508196,0.000704948,0.000242196,0.000717321 0.000101108,0.000132712,0.000173116,6.53476e-05,9.0117e-05
1866 rs2230115,rs35475810,rs35843327,rs4674322,rs6729341 0 2.61817 inf 5 0 6.14108e-08 3.84019e-08,8.91694e-08 0.00091941,-0.000508167,0.000704922,0.000242196,0.000717279 0.000101108,0.000132712,0.000173116,6.53476e-05,9.0117e-05
1867 rs2230115,rs35475810,rs4674322,rs608047,rs6720523 0 2.59623 inf 5 0 6.13412e-08 3.86523e-08,8.88839e-08 0.000918372,-0.000500199,0.000240053,0.000718714,0.000686595 0.000101108,0.000132712,6.53476e-05,9.0117e-05,0.000173116
1868 rs2230115,rs35475810,rs35843327,rs4674322,rs586194 0 2.58941 inf 5 0 6.13196e-08 3.69605e-08,8.7774e-08 0.000918733,-0.000507647,0.000704453,0.000242206,0.000716529 0.000101108,0.000132712,0.000173116,6.53476e-05,9.0117e-05
1869 rs2230115,rs35475810,rs35843327,rs4674322,rs6717107 0 2.58399 inf 5 0 6.13064e-08 3.85563e-08,8.667e-08 0.000911441,-0.000507618,0.000697746,0.000235579,0.000714568 0.000100382,0.000132715,0.000172846,6.53686e-05,8.9884e-05
1870 rs2230115,rs35843327,rs3755045,rs4674322,rs4674331 0 2.57677 inf 5 0 6.00487e-08 3.64523e-08,8.62705e-08 0.000903548,0.000765804,0.000167686,0.000221733,0.000546946 0.000100554,0.000186756,0.000126054,6.556e-05,0.000144571
1871 rs2230115,rs35475810,rs4672897,rs4674322,rs6720523 0 2.56585 inf 5 0 6.12489e-08 3.83471e-08,8.71059e-08 0.000910479,-0.000499719,0.000716099,0.000233421,0.000679468 0.000100382,0.000132715,8.9884e-05,6.53686e-05,0.000172846
1872 rs12694439,rs2230115,rs35475810,rs35843327,rs4674322 0 2.5618 inf 5 0 6.12361e-08 3.77023e-08,8.7933e-08 0.000713991,0.000910924,-0.000507216,0.00069739,0.000235593 8.9884e-05,0.000100382,0.000132715,0.000172846,6.53686e-05
1873 rs13022583,rs2230115,rs35475810,rs35843327,rs4674322 0 2.56136 inf 5 0 6.12347e-08 3.74613e-08,8.94136e-08 0.000713979,0.000910914,-0.000507208,0.000697383,0.000235593 8.9884e-05,0.000100382,0.000132715,0.000172846,6.53686e-05
1874 rs2230115,rs35475810,rs4674322,rs6720523,rs7573075 0 2.5536 inf 5 0 6.12061e-08 3.8176e-08,8.79183e-08 0.00091737,-0.000499429,0.000240068,0.000685902,0.000717603 0.000101108,0.000132712,6.53476e-05,0.000173116,9.0117e-05
1875 rs2230115,rs35475810,rs4674322,rs6720523,rs6723334 0 2.54472 inf 5 0 6.1178e-08 3.79354e-08,9.00435e-08 0.000917161,-0.000499268,0.000240071,0.000685757,0.000717372 0.000101108,0.000132712,6.53476e-05,0.000173116,9.0117e-05
1876 rs12694440,rs2230115,rs35475810,rs4674322,rs6720523 0 2.53438 inf 5 0 6.11452e-08 3.78407e-08,8.75476e-08 0.000717102,0.000916918,-0.000499082,0.000240075,0.000685589 9.0117e-05,0.000101108,0.000132712,6.53476e-05,0.000173116
1877 rs13408305,rs2230115,rs35475810,rs4674322,rs6720523 0 2.52663 inf 5 0 6.11207e-08 3.94871e-08,8.84086e-08 0.000716901,0.000916736,-0.000498942,0.000240078,0.000685463 9.0117e-05,0.000101108,0.000132712,6.53476e-05,0.000173116
1878 rs12613545,rs2230115,rs35475810,rs35843327,rs4674322 0 2.5093 inf 5 0 6.10657e-08 4.034e-08,8.77228e-08 0.000714435,0.000916843,-0.000506195,0.000703145,0.000242235 9.0117e-05,0.000101108,0.000132712,0.000173116,6.53476e-05
1879 rs13382651,rs2230115,rs35475810,rs4674322,rs6720523 0 2.5038 inf 5 0 6.10483e-08 3.80224e-08,8.88096e-08 0.000716305,0.000916198,-0.000498528,0.000240086,0.000685091 9.0117e-05,0.000101108,0.000132712,6.53476e-05,0.000173116
1880 rs1529382,rs2230115,rs35475810,rs4674322,rs6720523 0 2.49961 inf 5 0 6.1035e-08 3.62307e-08,8.98824e-08 0.000716195,0.000916099,-0.000498452,0.000240087,0.000685022 9.0117e-05,0.000101108,0.000132712,6.53476e-05,0.000173116
1881 rs2230115,rs35475810,rs4674322,rs56249267,rs6720523 0 2.47053 inf 5 0 6.0956e-08 3.83955e-08,8.53359e-08 0.000904052,3.41701e-05,0.000214609,0.000717585,0.00088918 9.99512e-05,0.000117171,6.54869e-05,9.0374e-05,0.000183122
1882 rs13408427,rs2230115,rs35475810,rs35843327,rs4674322 0 2.47012 inf 5 0 6.09416e-08 3.75658e-08,8.69843e-08 0.000713409,0.000915917,-0.000505484,0.000702504,0.000242249 9.0117e-05,0.000101108,0.000132712,0.000173116,6.53476e-05
1883 rs2230115,rs35475810,rs35843327,rs4674322,rs62191659 0 2.46989 inf 5 0 6.09409e-08 3.76929e-08,8.81971e-08 0.000915912,-0.00050548,0.000702501,0.000242249,0.000713403 0.000101108,0.000132712,0.000173116,6.53476e-05,9.0117e-05
1884 rs2230115,rs35475810,rs4674322,rs6720523,rs692049 0 2.46894 inf 5 0 6.09379e-08 3.81656e-08,8.58598e-08 0.000915376,-0.000497897,0.000240098,0.000684522,0.000715394 0.000101108,0.000132712,6.53476e-05,0.000173116,9.0117e-05
1885 rs12611632,rs2230115,rs35475810,rs4674322,rs6720523 0 2.45364 inf 5 0 6.08894e-08 3.87164e-08,8.82104e-08 0.000714994,0.000915015,-0.00049762,0.000240104,0.000684272 9.0117e-05,0.000101108,0.000132712,6.53476e-05,0.000173116
1886 rs2230115,rs35475810,rs3821035,rs4674322,rs6720523 0 2.45283 inf 5 0 6.08868e-08 3.71046e-08,8.89576e-08 0.000914996,-0.000497605,0.000714973,0.000240104,0.000684259 0.000101108,0.000132712,9.0117e-05,6.53476e-05,0.000173116
1887 rs13412324,rs2230115,rs35475810,rs4674322,rs6720523 0 2.45278 inf 5 0 6.08867e-08 3.73083e-08,8.81146e-08 0.000714972,0.000914995,-0.000497604,0.000240104,0.000684258 9.0117e-05,0.000101108,0.000132712,6.53476e-05,0.000173116
1888 rs2230115,rs35475810,rs3770220,rs4674322,rs6720523 0 2.45067 inf 5 0 6.08799e-08 3.80927e-08,8.79608e-08 0.000914945,-0.000497566,0.000714916,0.000240105,0.000684223 0.000101108,0.000132712,9.0117e-05,6.53476e-05,0.000173116
1889 rs2230115,rs35475810,rs4674322,rs6720523,rs7582329 0 2.44896 inf 5 0 6.08745e-08 3.69202e-08,8.72933e-08 0.000914904,-0.000497535,0.000240105,0.000684195,0.000714872 0.000101108,0.000132712,6.53476e-05,0.000173116,9.0117e-05
1890 rs2230115,rs35475810,rs4674322,rs6436084,rs6720523 0 2.44756 inf 5 0 6.08701e-08 3.89189e-08,8.70223e-08 0.000914871,-0.000497509,0.000240106,0.000714835,0.000684172 0.000101108,0.000132712,6.53476e-05,9.0117e-05,0.000173116
1891 rs2230115,rs35475810,rs4674322,rs6436082,rs6720523 0 2.44418 inf 5 0 6.08594e-08 3.70769e-08,8.72545e-08 0.000914792,-0.000497448,0.000240107,0.000714747,0.000684117 0.000101108,0.000132712,6.53476e-05,9.0117e-05,0.000173116
1892 rs2230115,rs35475810,rs4674322,rs6436083,rs6720523 0 2.44281 inf 5 0 6.08551e-08 3.89781e-08,8.84497e-08 0.000914759,-0.000497423,0.000240108,0.000714711,0.000684095 0.000101108,0.000132712,6.53476e-05,9.0117e-05,0.000173116
1893 rs2230115,rs35475810,rs35695178,rs4674322,rs6720523 0 2.44247 inf 5 0 6.08579e-08 3.78854e-08,8.77799e-08 0.000907605,-0.000497486,0.000712887,0.000233495,0.000677486 0.000100382,0.000132715,8.9884e-05,6.53686e-05,0.000172846
1894 rs1541777,rs2230115,rs35475810,rs4674322,rs6720523 0 2.43997 inf 5 0 6.085e-08 3.76539e-08,8.74419e-08 0.000712822,0.000907546,-0.000497441,0.000233496,0.000677446 8.9884e-05,0.000100382,0.000132715,6.53686e-05,0.000172846
1895 rs2230115,rs35475810,rs35843327,rs4674322,rs7593544 0 2.43283 inf 5 0 6.08234e-08 3.71849e-08,8.66121e-08 0.000915034,-0.000504806,0.000701893,0.000242263,0.000712431 0.000101108,0.000132712,0.000173116,6.53476e-05,9.0117e-05
1896 rs2230115,rs35358516,rs35475810,rs4674322,rs6720523 0 2.43175 inf 5 0 6.082e-08 3.88858e-08,8.76261e-08 0.000914498,0.000714421,-0.000497223,0.000240112,0.000683914 0.000101108,9.0117e-05,0.000132712,6.53476e-05,0.000173116
1897 rs2230115,rs35475810,rs4674322,rs6720523,rs7599945 0 2.4313 inf 5 0 6.08186e-08 3.90327e-08,8.52296e-08 0.000914488,-0.000497215,0.000240112,0.000683907,0.00071441 0.000101108,0.000132712,6.53476e-05,0.000173116,9.0117e-05
1898 rs2230115,rs35475810,rs4674322,rs6720523,rs6745700 0 2.42958 inf 5 0 6.08131e-08 3.87418e-08,8.75307e-08 0.000914447,-0.000497183,0.000240112,0.000683879,0.000714365 0.000101108,0.000132712,6.53476e-05,0.000173116,9.0117e-05
1899 rs2230115,rs35475810,rs35843327,rs4674322,rs6436074 0 2.42594 inf 5 0 6.08016e-08 3.90998e-08,8.76587e-08 0.000914871,-0.00050468,0.00070178,0.000242265,0.00071225 0.000101108,0.000132712,0.000173116,6.53476e-05,9.0117e-05
1900 rs2230115,rs35475810,rs35843327,rs4674322,rs6436073 0 2.42161 inf 5 0 6.07879e-08 3.78862e-08,8.93556e-08 0.000914768,-0.000504601,0.000701709,0.000242267,0.000712137 0.000101108,0.000132712,0.000173116,6.53476e-05,9.0117e-05
1901 rs2230115,rs35475810,rs4674322,rs6720523,rs6752977 0 2.41755 inf 5 0 6.0775e-08 3.727e-08,8.72022e-08 0.000914163,-0.000496965,0.000240117,0.000683682,0.00071405 0.000101108,0.000132712,6.53476e-05,0.000173116,9.0117e-05
1902 rs13390199,rs2230115,rs35475810,rs35843327,rs4674322 0 2.41704 inf 5 0 6.07906e-08 3.85079e-08,8.52847e-08 0.000703421,0.00090029,-0.000498958,0.000690056,0.000235868 8.90113e-05,9.96385e-05,0.000132377,0.000172642,6.53679e-05
1903 rs2230115,rs35475810,rs4674322,rs56923478,rs6720523 0 2.41683 inf 5 0 6.07727e-08 3.73112e-08,8.82951e-08 0.000914146,-0.000496952,0.000240117,0.000714031,0.00068367 0.000101108,0.000132712,6.53476e-05,9.0117e-05,0.000173116
1904 rs13428906,rs2230115,rs35475810,rs4674322,rs6720523 0 2.4054 inf 5 0 6.07365e-08 3.88887e-08,8.82406e-08 0.000713731,0.000913875,-0.000496744,0.000240121,0.000683483 9.0117e-05,0.000101108,0.000132712,6.53476e-05,0.000173116
1905 rs2230115,rs35475810,rs4674322,rs62193260,rs6720523 0 2.4035 inf 5 0 6.07305e-08 3.76485e-08,8.65144e-08 0.000913831,-0.00049671,0.000240122,0.000713682,0.000683452 0.000101108,0.000132712,6.53476e-05,9.0117e-05,0.000173116
1906 rs2230115,rs35475810,rs4674322,rs6720523,rs6729341 0 2.40193 inf 5 0 6.07255e-08 3.84356e-08,8.60893e-08 0.000913793,-0.000496681,0.000240122,0.000683426,0.00071364 0.000101108,0.000132712,6.53476e-05,0.000173116,9.0117e-05
1907 rs2230115,rs2303564,rs35843327,rs3755045 0 0.000176819 inf 4 -nan 4.22247e-08 2.43581e-08,6.44605e-08 0.00058392,-0.000474383,0.000439717,0.000546997 8.0309e-05,0.000270962,0.000242066,7.8706e-05
1908 rs2230115,rs35475810,rs35843327,rs4674322,rs6436081 0 2.39357 inf 5 0 6.0699e-08 3.68637e-08,8.71806e-08 0.000914103,-0.000504091,0.000701249,0.000242277,0.0007114 0.000101108,0.000132712,0.000173116,6.53476e-05,9.0117e-05
1909 rs2230115,rs35475810,rs4674322,rs586194,rs6720523 0 2.37332 inf 5 0 6.06348e-08 3.80648e-08,8.96541e-08 0.000913116,-0.000496161,0.000240133,0.00071289,0.000682958 0.000101108,0.000132712,6.53476e-05,9.0117e-05,0.000173116
1910 rs2230115,rs35475810,rs4674322,rs6717107,rs6720523 0 2.36998 inf 5 0 6.06282e-08 3.77669e-08,8.75172e-08 0.00090591,-0.000496169,0.000233538,0.000710993,0.000676317 0.000100382,0.000132715,6.53686e-05,8.9884e-05,0.000172846
1911 rs2230115,rs35475810,rs35843327,rs3770219,rs4674322 0 2.36856 inf 5 0 6.0633e-08 3.82155e-08,8.75342e-08 0.000906224,-0.000498017,0.000695803,0.000703954,0.000242434 0.000100357,0.000132374,0.000172907,8.92425e-05,6.53472e-05
1912 rs12694439,rs2230115,rs35475810,rs4674322,rs6720523 0 2.3479 inf 5 0 6.05582e-08 3.82942e-08,8.78281e-08 0.000710415,0.000905393,-0.000495767,0.000233551,0.000675961 8.9884e-05,0.000100382,0.000132715,6.53686e-05,0.000172846
1913 rs13022583,rs2230115,rs35475810,rs4674322,rs6720523 0 2.34746 inf 5 0 6.05568e-08 3.76129e-08,8.68923e-08 0.000710404,0.000905382,-0.000495759,0.000233552,0.000675954 8.9884e-05,0.000100382,0.000132715,6.53686e-05,0.000172846
1914 rs2230115,rs35475810,rs35843327,rs4006669,rs4674322 0 2.34518 inf 5 0 6.05758e-08 3.71171e-08,8.69072e-08 0.000891615,-0.000492214,0.000684077,0.000695,0.000236109 9.89211e-05,0.000132051,0.000172445,8.81663e-05,6.53671e-05
1915 rs2042803,rs2230115,rs35475810,rs35843327,rs4674322 0 2.31997 inf 5 0 6.0483e-08 3.6889e-08,8.73387e-08 0.000700899,0.000898037,-0.000497208,0.000688502,0.000235926 8.90113e-05,9.96385e-05,0.000132377,0.000172642,6.53679e-05
1916 rs2230115,rs35475810,rs35843327,rs4674322,rs7594046 0 2.31085 inf 5 0 6.04369e-08 3.71511e-08,8.67439e-08 0.000912138,-0.000502581,0.000699889,0.000242306,0.000709222 0.000101108,0.000132712,0.000173116,6.53476e-05,9.0117e-05
1917 rs2230115,rs35475810,rs35843327,rs4674322,rs6436086 0 2.29654 inf 5 0 6.04048e-08 3.7695e-08,8.53256e-08 0.000904532,-0.000496717,0.000694631,0.00024246,0.000702075 0.000100357,0.000132374,0.000172907,6.53472e-05,8.92425e-05
1918 rs12613545,rs2230115,rs35475810,rs4674322,rs6720523 0 2.29361 inf 5 0 6.03823e-08 3.89456e-08,8.68024e-08 0.000710796,0.000911227,-0.000494709,0.000240161,0.00068165 9.0117e-05,0.000101108,0.000132712,6.53476e-05,0.000173116
1919 rs2230115,rs35475810,rs35843327,rs4674322,rs690882 0 2.29103 inf 5 0 6.03873e-08 3.84256e-08,8.87317e-08 0.00090439,-0.000496618,0.000694529,0.000242443,0.000701932 0.000100356,0.000132374,0.000172906,6.53472e-05,8.92425e-05
1920 rs2230115,rs35475810,rs35843327,rs4674322,rs7586384 0 2.28468 inf 5 0 6.03579e-08 3.77336e-08,8.59792e-08 0.00090443,-0.000502171,0.000692912,0.00023576,0.000706733 0.000100382,0.000132715,0.000172846,6.53686e-05,8.9884e-05
1921 rs2230115,rs35475810,rs35843327,rs4674322,rs62191658 0 2.26255 inf 5 0 6.02838e-08 3.81649e-08,8.49304e-08 0.000910988,-0.000501697,0.000699092,0.000242324,0.000707948 0.000101108,0.000132712,0.000173116,6.53476e-05,9.0117e-05
1922 rs13408427,rs2230115,rs35475810,rs4674322,rs6720523 0 2.25464 inf 5 0 6.02587e-08 3.87233e-08,8.53751e-08 0.00070977,0.000910301,-0.000493998,0.000240175,0.000681009 9.0117e-05,0.000101108,0.000132712,6.53476e-05,0.000173116
1923 rs2230115,rs35475810,rs4674322,rs62191659,rs6720523 0 2.25441 inf 5 0 6.0258e-08 3.83189e-08,8.67326e-08 0.000910295,-0.000493994,0.000240175,0.000709764,0.000681005 0.000101108,0.000132712,6.53476e-05,9.0117e-05,0.000173116
1924 rs2230115,rs35475810,rs35843327,rs4674322,rs6436070 0 2.25231 inf 5 0 6.02685e-08 3.77251e-08,8.63787e-08 0.000896462,-0.000495984,0.000687416,0.000235966,0.000699136 9.96385e-05,0.000132377,0.000172642,6.53679e-05,8.90113e-05
1925 rs2230115,rs35475810,rs35843327,rs4674322,rs6746040 0 2.25061 inf 5 0 6.02499e-08 3.77634e-08,8.81403e-08 0.000903628,-0.000501547,0.000692358,0.00023578,0.000705836 0.000100382,0.000132715,0.000172846,6.53686e-05,8.9884e-05
1926 rs2230115,rs35475810,rs4674322,rs6720523,rs7593544 0 2.21753 inf 5 0 6.01412e-08 3.77411e-08,8.50511e-08 0.000909418,-0.00049332,0.000240189,0.000680397,0.000708792 0.000101108,0.000132712,6.53476e-05,0.000173116,9.0117e-05
1927 rs2230115,rs35475810,rs4674322,rs6436074,rs6720523 0 2.21068 inf 5 0 6.01195e-08 3.79674e-08,8.64449e-08 0.000909255,-0.000493194,0.000240191,0.000708611,0.000680285 0.000101108,0.000132712,6.53476e-05,9.0117e-05,0.000173116
1928 rs2230115,rs35475810,rs4674322,rs6436073,rs6720523 0 2.20637 inf 5 0 6.01058e-08 3.89165e-08,8.74436e-08 0.000909152,-0.000493115,0.000240193,0.000708498,0.000680213 0.000101108,0.000132712,6.53476e-05,9.0117e-05,0.000173116
1929 rs13390199,rs2230115,rs35475810,rs4674322,rs6720523 0 2.20542 inf 5 0 6.012e-08 3.62382e-08,8.71005e-08 0.000699921,0.000894831,-0.000487566,0.000233825,0.000668678 8.90113e-05,9.96385e-05,0.000132377,6.53679e-05,0.000172642
1930 rs2230115,rs35843327,rs3755045,rs4674322,rs61382498 0 2.20347 inf 5 0 6.00611e-08 3.7784e-08,8.7388e-08 0.000894888,0.000720753,0.000701237,0.000226647,-0.000536191 9.96291e-05,0.000177978,8.94948e-05,6.54692e-05,0.000141639
1931 rs1078803,rs2230115,rs35475810,rs35843327,rs4674322 0 2.1959 inf 5 0 6.00898e-08 3.92084e-08,8.97628e-08 0.000697662,0.000895146,-0.000494961,0.000686509,0.000236 8.90113e-05,9.96385e-05,0.000132377,0.000172642,6.53679e-05
1932 rs11896209,rs2230115,rs35475810,rs35843327,rs4674322 0 2.19068 inf 5 0 6.006e-08 3.74552e-08,8.72852e-08 0.000704255,0.000902213,-0.000500448,0.000691382,0.000235817 8.9884e-05,0.000100382,0.000132715,0.000172846,6.53686e-05
1933 rs2230115,rs35475810,rs35843327,rs4674322,rs4674329 0 2.18951 inf 5 0 6.00695e-08 3.72643e-08,8.72498e-08 0.000894997,-0.000494845,0.000686406,0.000236004,0.000697495 9.96385e-05,0.000132377,0.000172642,6.53679e-05,8.90113e-05
1934 rs11898059,rs2230115,rs35843327,rs3755045,rs4674322 0 2.18911 inf 5 0 6.00156e-08 3.7562e-08,8.73613e-08 -0.000534953,0.000894548,0.000719638,0.000700865,0.000226682 0.000141639,9.96291e-05,0.000177978,8.94948e-05,6.54692e-05
1935 rs2230115,rs35475810,rs4674322,rs6436081,rs6720523 0 2.17847 inf 5 0 6.00174e-08 3.76468e-08,8.60656e-08 0.000908487,-0.000492605,0.000240203,0.000707761,0.000679753 0.000101108,0.000132712,6.53476e-05,9.0117e-05,0.000173116
1936 rs2230115,rs35482367,rs35843327,rs3755045,rs4674322 0 2.16778 inf 5 0 6.00007e-08 3.81113e-08,8.75939e-08 0.000894527,-0.000499589,0.00069074,0.000696869,0.000235993 9.96385e-05,0.000132377,0.000172642,8.90113e-05,6.53679e-05
1937 rs2230115,rs35475810,rs35843327,rs4674322,rs6761437 0 2.16456 inf 5 0 5.99905e-08 3.64699e-08,8.53192e-08 0.000894414,-0.000494392,0.000686004,0.000236019,0.000696842 9.96385e-05,0.000132377,0.000172642,6.53679e-05,8.90113e-05
1938 rs2230115,rs35475810,rs35843327,rs4674322,rs7599568 0 2.16187 inf 5 0 5.9982e-08 3.57669e-08,9.07522e-08 0.000894351,-0.000494344,0.000685961,0.000236021,0.000696772 9.96385e-05,0.000132377,0.000172642,6.53679e-05,8.90113e-05
1939 rs2230115,rs35475810,rs35843327,rs4674322,rs7573999 0 2.16061 inf 5 0 5.99779e-08 3.70398e-08,8.65597e-08 0.000894321,-0.000494321,0.00068594,0.000236021,0.000696739 9.96385e-05,0.000132377,0.000172642,6.53679e-05,8.90113e-05
1940 rs2230115,rs2272192,rs35843327,rs3755045,rs4674322 0 2.15824 inf 5 0 5.99705e-08 3.79998e-08,8.60868e-08 0.000894301,-0.000498818,0.000690042,0.000696627,0.000236002 9.96385e-05,0.000132377,0.000172642,8.90113e-05,6.53679e-05
1941 rs2230115,rs35475810,rs3770219,rs4674322,rs6720523 0 2.15516 inf 5 0 5.99567e-08 3.60894e-08,8.66985e-08 0.000900683,-0.000486589,0.000700392,0.000240359,0.000674359 0.000100357,0.000132374,8.92425e-05,6.53472e-05,0.000172907
1942 rs2230115,rs35843327,rs3755045,rs4674322,rs7603660 0 2.15262 inf 5 0 5.99526e-08 3.69737e-08,8.45784e-08 0.000894167,0.00068963,0.000696484,0.000236007,-0.000498363 9.96385e-05,0.000172642,8.90113e-05,6.53679e-05,0.000132377
1943 rs2230115,rs35475810,rs4006669,rs4674322,rs6720523 0 2.13541 inf 5 0 5.99111e-08 3.6968e-08,8.88731e-08 0.000886227,-0.000480877,0.000691573,0.000234064,0.000662747 9.89211e-05,0.000132051,8.81663e-05,6.53671e-05,0.000172445
1944 rs1078802,rs2230115,rs35843327,rs3755045,rs4674322 0 2.12584 inf 5 0 5.98678e-08 3.69994e-08,8.61474e-08 -0.00049619,0.000893529,0.00068766,0.000695803,0.000236031 0.000132377,9.96385e-05,0.000172642,8.90113e-05,6.53679e-05
1945 rs2230115,rs35475810,rs35843327,rs4674322,rs7562426 0 2.12307 inf 5 0 5.9859e-08 3.76181e-08,8.89126e-08 0.000893443,-0.000493638,0.000685334,0.000236044,0.000695755 9.96385e-05,0.000132377,0.000172642,6.53679e-05,8.90113e-05
1946 rs1079177,rs2230115,rs35475810,rs35843327,rs4674322 0 2.10967 inf 5 0 5.98165e-08 3.76372e-08,8.7734e-08 0.000695404,0.000893129,-0.000493394,0.000685118,0.000236052 8.90113e-05,9.96385e-05,0.000132377,0.000172642,6.53679e-05
1947 rs2230115,rs35475810,rs35843327,rs4674322,rs4674330 0 2.10895 inf 5 0 5.98143e-08 3.71808e-08,8.50941e-08 0.000893112,-0.000493381,0.000685106,0.000236053,0.000695385 9.96385e-05,0.000132377,0.000172642,6.53679e-05,8.90113e-05
1948 rs2042803,rs2230115,rs35475810,rs4674322,rs6720523 0 2.10883 inf 5 0 5.98139e-08 3.50147e-08,8.62252e-08 0.000697399,0.000892579,-0.000485816,0.000233883,0.000667124 8.90113e-05,9.96385e-05,0.000132377,6.53679e-05,0.000172642
1949 rs2230115,rs35843327,rs3755045,rs4674322,rs6711592 0 2.1021 inf 5 0 5.97399e-08 3.75343e-08,8.53596e-08 0.000892472,0.000712824,0.000698591,0.000226891,-0.000527386 9.96291e-05,0.000177978,8.94948e-05,6.54692e-05,0.000141639
1950 rs2230115,rs35843327,rs3755045,rs4674322,rs6750401 0 2.10135 inf 5 0 5.97902e-08 3.75704e-08,8.50177e-08 0.000892942,0.000685851,0.000695177,0.000236053,-0.000494194 9.96385e-05,0.000172642,8.90113e-05,6.53679e-05,0.000132377
1951 rs2230115,rs35475810,rs4674322,rs6720523,rs7594046 0 2.09618 inf 5 0 5.97566e-08 3.86642e-08,8.51133e-08 0.000906522,-0.000491095,0.000240233,0.000678393,0.000705583 0.000101108,0.000132712,6.53476e-05,0.000173116,9.0117e-05
1952 rs2230115,rs35840045,rs35843327,rs3755045,rs4674322 0 2.08944 inf 5 0 5.96998e-08 3.66805e-08,8.49564e-08 0.000892167,-0.000526275,0.000711824,0.000698257,0.000226922 9.96291e-05,0.000141639,0.000177978,8.94948e-05,6.54692e-05
1953 rs2230115,rs35475810,rs35843327,rs3755045,rs4674322 0 2.08637 inf 5 0 5.97427e-08 3.87327e-08,8.57427e-08 0.000892583,-0.00049297,0.000684741,0.000694792,0.000236066 9.96385e-05,0.000132377,0.000172642,8.90113e-05,6.53679e-05
1954 rs2230115,rs35475810,rs35843327,rs3731876,rs4674322 0 2.08506 inf 5 0 5.97386e-08 3.83355e-08,8.52833e-08 0.000892552,-0.000492946,0.00068472,0.000694758,0.000236067 9.96385e-05,0.000132377,0.000172642,8.90113e-05,6.53679e-05
1955 rs2230115,rs35475810,rs4674322,rs6436086,rs6720523 0 2.0835 inf 5 0 5.97297e-08 3.7232e-08,8.53881e-08 0.000898991,-0.000485289,0.000240384,0.000698513,0.000673188 0.000100357,0.000132374,6.53472e-05,8.92425e-05,0.000172907
1956 rs2230115,rs35475810,rs4674322,rs6720523,rs690882 0 2.07802 inf 5 0 5.97123e-08 3.74236e-08,8.63889e-08 0.000898849,-0.00048519,0.000240368,0.000673086,0.00069837 0.000100356,0.000132374,6.53472e-05,0.000172906,8.92425e-05
1957 rs2230115,rs2272188,rs35475810,rs35843327,rs4674322 0 2.07266 inf 5 0 5.96993e-08 3.71637e-08,8.45556e-08 0.000892261,0.000694432,-0.00049272,0.00068452,0.000236074 9.96385e-05,8.90113e-05,0.000132377,0.000172642,6.53679e-05
1958 rs2230115,rs35475810,rs4674322,rs6720523,rs7586384 0 2.07217 inf 5 0 5.96845e-08 3.60671e-08,8.6116e-08 0.000898899,-0.000490722,0.000233718,0.000671483,0.000703158 0.000100382,0.000132715,6.53686e-05,0.000172846,8.9884e-05
1959 rs2230115,rs35475810,rs35843327,rs4674322,rs6726728 0 2.05838 inf 5 0 5.9654e-08 3.75871e-08,8.65018e-08 0.000891926,-0.00049246,0.000684288,0.000236083,0.000694057 9.96385e-05,0.000132377,0.000172642,6.53679e-05,8.90113e-05
1960 rs2230115,rs35475810,rs35843327,rs4674322,rs6737386 0 2.05304 inf 5 0 5.96371e-08 3.67059e-08,8.67527e-08 0.000891801,-0.000492362,0.000684202,0.000236086,0.000693917 9.96385e-05,0.000132377,0.000172642,6.53679e-05,8.90113e-05
1961 rs2230115,rs2272191,rs35475810,rs35843327,rs4674322 0 2.05232 inf 5 0 5.96348e-08 3.77795e-08,8.71297e-08 0.000891784,0.000693898,-0.000492349,0.00068419,0.000236087 9.96385e-05,8.90113e-05,0.000132377,0.000172642,6.53679e-05
1962 rs2230115,rs35475810,rs4674322,rs62191658,rs6720523 0 2.04813 inf 5 0 5.96044e-08 3.85584e-08,8.44612e-08 0.000905371,-0.000490211,0.00024025,0.000704309,0.000677597 0.000101108,0.000132712,6.53476e-05,9.0117e-05,0.000173116
1963 rs2230115,rs35475810,rs4674322,rs6436070,rs6720523 0 2.0415 inf 5 0 5.96005e-08 3.71705e-08,8.86218e-08 0.000891004,-0.000484592,0.000233923,0.000695636,0.000666038 9.96385e-05,0.000132377,6.53679e-05,8.90113e-05,0.000172642
1964 rs2230115,rs35475810,rs4674322,rs6720523,rs6746040 0 2.03828 inf 5 0 5.95771e-08 3.82962e-08,8.79563e-08 0.000898096,-0.000490098,0.000233739,0.000670929,0.00070226 0.000100382,0.000132715,6.53686e-05,0.000172846,8.9884e-05
1965 rs142177470,rs2230115,rs35843327,rs3755045 0 -0.367173 inf 4 -nan 4.2081e-08 2.34476e-08,6.53627e-08 0.00021818,0.000596093,7.64465e-05,0.000546761 0.000129099,8.06314e-05,0.000115332,7.87061e-05
1966 rs116288064,rs2230115,rs35843327,rs3755045 0 -0.372324 inf 4 -nan 4.20646e-08 2.3606e-08,6.14827e-08 0.000217273,0.000596042,7.64071e-05,0.000546762 0.000129099,8.06314e-05,0.000115332,7.87061e-05
1967 rs2230115,rs35843327,rs3755045,rs4674322,rs62191629 0 2.00062 inf 5 0 5.94183e-08 3.71827e-08,8.75467e-08 0.000890012,0.000704752,0.000695897,0.000227139,-0.00051842 9.96291e-05,0.000177978,8.94948e-05,6.54692e-05,0.000141639
1968 rs1078803,rs2230115,rs35475810,rs4674322,rs6720523 0 1.98538 inf 5 0 5.94227e-08 3.64819e-08,8.55656e-08 0.000694162,0.000889688,-0.00048357,0.000233957,0.000665131 8.90113e-05,9.96385e-05,0.000132377,6.53679e-05,0.000172642
1969 rs2230115,rs35475810,rs4674322,rs4674329,rs6720523 0 1.97902 inf 5 0 5.94025e-08 3.70637e-08,8.6977e-08 0.000889539,-0.000483454,0.000233961,0.000693995,0.000665028 9.96385e-05,0.000132377,6.53679e-05,8.90113e-05,0.000172642
1970 rs11896209,rs2230115,rs35475810,rs4674322,rs6720523 0 1.97865 inf 5 0 5.93881e-08 3.62889e-08,8.57971e-08 0.000700679,0.000896681,-0.000488999,0.000233775,0.000669953 8.9884e-05,0.000100382,0.000132715,6.53686e-05,0.000172846
1971 rs2230115,rs35475810,rs35843327,rs4674322,rs4674328 0 1.97509 inf 5 0 5.93901e-08 3.57313e-08,8.47274e-08 0.000889967,-0.000490938,0.000682938,0.000236133,0.000691864 9.96385e-05,0.000132377,0.000172642,6.53679e-05,8.90113e-05
1972 rs2230115,rs35843327,rs3755045,rs691140 0 -0.421779 inf 4 -nan 4.12007e-08 2.28396e-08,6.34619e-08 0.000585192,6.71636e-05,0.000483799,8.01026e-05 8.03154e-05,0.000115196,9.34207e-05,6.37891e-05
1973 rs1807165,rs2230115,rs35843327,rs3755045,rs4674322 0 1.9626 inf 5 0 5.92839e-08 3.65569e-08,8.60465e-08 -0.000530739,0.000880928,0.00071776,0.000685321,0.000228681 0.000146073,9.87866e-05,0.000181245,8.82893e-05,6.54467e-05
1974 rs2037622,rs2230115,rs35475810,rs35843327,rs4674322 0 1.9604 inf 5 0 5.93435e-08 3.76855e-08,8.78168e-08 0.000691477,0.000889621,-0.000490669,0.000682699,0.000236142 8.90113e-05,9.96385e-05,0.000132377,0.000172642,6.53679e-05
1975 rs2230115,rs35475810,rs4674322,rs6720523,rs6761437 0 1.95419 inf 5 0 5.93238e-08 3.69679e-08,8.60141e-08 0.000888955,-0.000483001,0.000233976,0.000664626,0.000693342 9.96385e-05,0.000132377,6.53679e-05,0.000172642,8.90113e-05
1976 rs2230115,rs35475810,rs4674322,rs6720523,rs7599568 0 1.95152 inf 5 0 5.93154e-08 3.64176e-08,8.58279e-08 0.000888893,-0.000482952,0.000233977,0.000664582,0.000693272 9.96385e-05,0.000132377,6.53679e-05,0.000172642,8.90113e-05
1977 rs2230115,rs35475810,rs4674322,rs6720523,rs7573999 0 1.95026 inf 5 0 5.93114e-08 3.60681e-08,8.53509e-08 0.000888863,-0.000482929,0.000233978,0.000664562,0.000693239 9.96385e-05,0.000132377,6.53679e-05,0.000172642,8.90113e-05
1978 rs2230115,rs35843327,rs3755045,rs4674322,rs56200903 0 1.92305 inf 5 0 5.81091e-08 3.59292e-08,8.28764e-08 0.000882365,0.000668805,0.000244438,0.000229947,0.00044564 9.99588e-05,0.000177655,0.000117493,6.54403e-05,0.000131445
1979 rs2230115,rs35475810,rs35843327,rs4674322,rs6436072 0 1.9201 inf 5 0 5.92158e-08 3.71074e-08,8.56887e-08 0.000888671,-0.000489931,0.000682044,0.000236167,0.000690413 9.96385e-05,0.000132377,0.000172642,6.53679e-05,8.90113e-05
1980 rs2230115,rs35475810,rs4674322,rs6720523,rs7562426 0 1.91291 inf 5 0 5.9193e-08 3.73386e-08,8.69702e-08 0.000887985,-0.000482246,0.000234001,0.000663956,0.000692255 9.96385e-05,0.000132377,6.53679e-05,0.000172642,8.90113e-05
1981 rs2230115,rs35843327,rs3755045,rs58227790 0 -0.490351 inf 4 -nan 4.01885e-08 2.09245e-08,6.19479e-08 0.000583627,0.000171868,0.000547002,-0.000113277 8.03141e-05,0.00034218,7.8706e-05,0.000348002
1982 rs1079177,rs2230115,rs35475810,rs4674322,rs6720523 0 1.89958 inf 5 0 5.91508e-08 3.70851e-08,8.71972e-08 0.000691904,0.000887671,-0.000482002,0.000234009,0.00066374 8.90113e-05,9.96385e-05,0.000132377,6.53679e-05,0.000172642
1983 rs2230115,rs35475810,rs4674322,rs4674330,rs6720523 0 1.89887 inf 5 0 5.91485e-08 3.62448e-08,8.54578e-08 0.000887654,-0.000481989,0.000234009,0.000691885,0.000663728 9.96385e-05,0.000132377,6.53679e-05,8.90113e-05,0.000172642
1984 rs13004222,rs2230115,rs35843327,rs3755045,rs4674322 0 1.8974 inf 5 0 5.90773e-08 3.63405e-08,8.48471e-08 -0.000524668,0.000879405,0.000712271,0.00068366,0.000228828 0.000146073,9.87866e-05,0.000181245,8.82893e-05,6.54467e-05
1985 rs2230115,rs35475810,rs3755045,rs4674322,rs6720523 0 1.8764 inf 5 0 5.90773e-08 3.68263e-08,8.65043e-08 0.000887124,-0.000481578,0.000691292,0.000234023,0.000663363 9.96385e-05,0.000132377,8.90113e-05,6.53679e-05,0.000172642
1986 rs2230115,rs35475810,rs3731876,rs4674322,rs6720523 0 1.8751 inf 5 0 5.90732e-08 3.75103e-08,8.55044e-08 0.000887094,-0.000481554,0.000691258,0.000234024,0.000663342 9.96385e-05,0.000132377,8.90113e-05,6.53679e-05,0.000172642
1987 rs12993599,rs2230115,rs35843327,rs3755045,rs4674322 0 1.86736 inf 5 0 5.89821e-08 3.69793e-08,8.761e-08 -0.000521847,0.000878697,0.000709721,0.000682889,0.000228896 0.000146073,9.87866e-05,0.000181245,8.82893e-05,6.54467e-05
1988 rs2230115,rs2272188,rs35475810,rs4674322,rs6720523 0 1.86276 inf 5 0 5.90341e-08 3.66539e-08,8.91255e-08 0.000886803,0.000690932,-0.000481328,0.000234031,0.000663141 9.96385e-05,8.90113e-05,0.000132377,6.53679e-05,0.000172642
1989 rs1554623,rs2230115,rs35475810,rs35843327,rs4674322 0 1.8563 inf 5 0 5.90136e-08 3.67841e-08,8.58807e-08 0.000688725,0.000887164,-0.000488759,0.000681004,0.000236206 8.90113e-05,9.96385e-05,0.000132377,0.000172642,6.53679e-05
1990 rs2230115,rs35475810,rs4674322,rs6720523,rs6726728 0 1.84855 inf 5 0 5.89891e-08 3.60707e-08,8.69392e-08 0.000886468,-0.000481068,0.00023404,0.00066291,0.000690557 9.96385e-05,0.000132377,6.53679e-05,0.000172642,8.90113e-05
1991 rs2230115,rs35475810,rs4674322,rs6720523,rs6737386 0 1.84324 inf 5 0 5.89722e-08 3.59152e-08,8.41492e-08 0.000886342,-0.00048097,0.000234043,0.000662824,0.000690417 9.96385e-05,0.000132377,6.53679e-05,0.000172642,8.90113e-05
1992 rs2230115,rs2272191,rs35475810,rs4674322,rs6720523 0 1.84253 inf 5 0 5.897e-08 3.69825e-08,8.57447e-08 0.000886326,0.000690398,-0.000480957,0.000234043,0.000662812 9.96385e-05,8.90113e-05,0.000132377,6.53679e-05,0.000172642
1993 rs149807009,rs2230115,rs35843327,rs3755045 0 -0.556837 inf 4 -nan 4.14921e-08 2.38038e-08,6.54229e-08 0.00024382,0.000591041,6.831e-05,0.000546859 0.000172388,8.04667e-05,0.0001152,7.8706e-05
1994 rs2230115,rs35843327,rs3755045,rs4674322,rs71415853 0 1.82137 inf 5 0 5.88364e-08 3.63995e-08,8.54489e-08 0.000877606,0.000705791,0.000681699,0.000229001,-0.0005175 9.87866e-05,0.000181245,8.82893e-05,6.54467e-05,0.000146073
1995 rs2230115,rs35475810,rs35843327,rs4674322,rs4674331 0 1.80919 inf 5 0 5.88604e-08 3.60902e-08,8.29951e-08 0.000888912,2.422e-05,0.000890462,0.000217672,0.000697867 9.99376e-05,0.000117171,0.000183115,6.54871e-05,9.0361e-05
1996 rs2230115,rs35475810,rs35843327,rs4674322,rs7595901 0 1.808 inf 5 0 5.88606e-08 3.57059e-08,8.34302e-08 0.00088602,-0.000487871,0.000680216,0.000236235,0.000687444 9.96385e-05,0.000132377,0.000172642,6.53679e-05,8.90113e-05
1997 rs2230115,rs35475810,rs35843327,rs4674322,rs6436069 0 1.80779 inf 5 0 5.88599e-08 3.69506e-08,8.5573e-08 0.000886015,-0.000487867,0.000680212,0.000236235,0.000687439 9.96385e-05,0.000132377,0.000172642,6.53679e-05,8.90113e-05
1998 rs2230115,rs35843327,rs3755045,rs4674322,rs7558110 0 1.7869 inf 5 0 5.87435e-08 3.4821e-08,8.54503e-08 0.000875803,0.000686266,0.000686039,0.000227816,-0.000466492 9.86708e-05,0.00017776,8.89541e-05,6.54668e-05,0.000132389
1999 rs2230115,rs35475810,rs35843327,rs4674322,rs55900247 0 1.77903 inf 5 0 5.87646e-08 3.49129e-08,8.40903e-08 0.000888322,2.41807e-05,0.00088985,0.000217737,0.000697153 9.99512e-05,0.000117171,0.000183122,6.54869e-05,9.0374e-05
2000 rs1554622,rs2230115,rs35475810,rs35843327,rs4674322 0 1.76835 inf 5 0 5.87349e-08 3.85154e-08,8.55405e-08 0.000686391,0.000885079,-0.00048714,0.000679567,0.000236259 8.90113e-05,9.96385e-05,0.000132377,0.000172642,6.53679e-05
2001 rs2230115,rs35475810,rs4674322,rs4674328,rs6720523 0 1.76568 inf 5 0 5.87265e-08 3.61812e-08,8.57414e-08 0.000884509,-0.000479546,0.00023409,0.000688364,0.00066156 9.96385e-05,0.000132377,6.53679e-05,8.90113e-05,0.000172642
2002 rs2037622,rs2230115,rs35475810,rs4674322,rs6720523 0 1.75106 inf 5 0 5.86801e-08 3.56888e-08,8.36337e-08 0.000687977,0.000884163,-0.000479277,0.000234099,0.000661321 8.90113e-05,9.96385e-05,0.000132377,6.53679e-05,0.000172642
2003 rs2230115,rs35843327,rs3755045,rs4674322,rs7603812 0 1.7463 inf 5 0 5.7549e-08 3.58031e-08,8.28164e-08 0.000877512,0.000653269,0.0002551,0.000230363,0.000429571 9.99588e-05,0.000177655,0.000117493,6.54403e-05,0.000131445
2004 rs2230115,rs35475810,rs4674322,rs6436072,rs6720523 0 1.71097 inf 5 0 5.85531e-08 3.53149e-08,8.40784e-08 0.000883213,-0.000478539,0.000234123,0.000686913,0.000660666 9.96385e-05,0.000132377,6.53679e-05,8.90113e-05,0.000172642
2005 rs2230115,rs35354127,rs35843327,rs3755045,rs4674322 0 1.69773 inf 5 0 5.84585e-08 3.64607e-08,8.63647e-08 0.000882404,-0.00049069,0.000679783,0.000687565,0.000227907 9.96291e-05,0.000141639,0.000177978,8.94948e-05,6.54692e-05
2006 rs2230115,rs35843327,rs3755045,rs71415857 0 -0.717674 inf 4 -nan 4.05184e-08 2.23801e-08,6.09123e-08 0.000587398,0.000153117,0.000550681,-0.000151337 8.04375e-05,0.000161062,7.88531e-05,0.000197785
2007 rs2230115,rs35472563,rs35843327,rs3755045 0 -0.731548 inf 4 -nan 4.03787e-08 2.24665e-08,6.30187e-08 0.00058392,-0.000138939,0.000146381,0.000546997 8.0309e-05,0.00022467,0.000172488,7.8706e-05
2008 rs1554623,rs2230115,rs35475810,rs4674322,rs6720523 0 1.64749 inf 5 0 5.83519e-08 3.60957e-08,8.33043e-08 0.000685225,0.000881705,-0.000477368,0.000234162,0.000659626 8.90113e-05,9.96385e-05,0.000132377,6.53679e-05,0.000172642
2009 rs2230115,rs35475810,rs4674322,rs6720523,rs7595901 0 1.59944 inf 5 0 5.81997e-08 3.76771e-08,8.52663e-08 0.000880562,-0.000476479,0.000234192,0.000658838,0.000683944 9.96385e-05,0.000132377,6.53679e-05,0.000172642,8.90113e-05
2010 rs2230115,rs35475810,rs4674322,rs6436069,rs6720523 0 1.59923 inf 5 0 5.8199e-08 3.45646e-08,8.53577e-08 0.000880557,-0.000476475,0.000234192,0.000683939,0.000658834 9.96385e-05,0.000132377,6.53679e-05,8.90113e-05,0.000172642
2011 rs1863703,rs2230115,rs35843327,rs3755045,rs4674322 0 1.58904 inf 5 0 5.80451e-08 3.65268e-08,8.45084e-08 -0.000492958,0.000861502,0.000710317,0.000674165,0.000220546 0.000145994,9.77251e-05,0.000187034,8.81698e-05,6.56453e-05
2012 rs1554622,rs2230115,rs35475810,rs4674322,rs6720523 0 1.55999 inf 5 0 5.80747e-08 3.75631e-08,8.50757e-08 0.000682891,0.000879621,-0.000475748,0.000234216,0.000658189 8.90113e-05,9.96385e-05,0.000132377,6.53679e-05,0.000172642
2013 rs2230115,rs35475810,rs4674322,rs4674331,rs6720523 0 1.53555 inf 5 0 5.79933e-08 3.5962e-08,8.35046e-08 0.000881879,3.29158e-05,0.00021581,0.000692549,0.000866411 9.99376e-05,0.000117171,6.54871e-05,9.0361e-05,0.000183115
2014 rs111767800,rs2230115,rs35843327,rs3755045 0 -0.861315 inf 4 -nan 4.04885e-08 2.08577e-08,6.37284e-08 6.92914e-05,0.000591654,7.30288e-05,0.000546847 9.41252e-05,8.09933e-05,0.000115488,7.87062e-05
2015 rs2230115,rs35475810,rs4674322,rs55900247,rs6720523 0 1.50558 inf 5 0 5.78981e-08 3.59256e-08,8.44777e-08 0.000881288,3.28765e-05,0.000215875,0.000691833,0.000865798 9.99512e-05,0.000117171,6.54869e-05,9.0374e-05,0.000183122
2016 rs111767800,rs2230115,rs35843327,rs3755045,rs4674322 0 1.30578 inf 5 0 5.75804e-08 3.56122e-08,8.19638e-08 0.000367458,0.000883013,0.000368288,0.000535383,0.000380352 0.000112201,0.000100603,0.000130363,7.87413e-05,7.79014e-05
2017 rs142177470,rs2230115,rs35843327,rs3755045,rs4674322 0 1.30058 inf 5 0 5.7729e-08 3.68365e-08,8.42475e-08 0.000460286,0.000832453,0.000319453,0.000537157,0.000328435 0.00013915,9.52424e-05,0.000126561,7.87331e-05,7.04395e-05
2018 rs116288064,rs2230115,rs35843327,rs3755045,rs4674322 0 1.28971 inf 5 0 5.76946e-08 3.4624e-08,8.34871e-08 0.000459231,0.000832259,0.000319266,0.000537163,0.000328236 0.00013915,9.52424e-05,0.000126561,7.87331e-05,7.04395e-05
2019 rs2230115,rs35475810,rs35843327,rs4674322,rs7603912 0 1.26145 inf 5 0 5.71114e-08 3.36282e-08,8.24035e-08 0.000886659,-0.000483007,0.000682253,0.000242693,0.000680992 0.000101108,0.000132712,0.000173116,6.53476e-05,9.0117e-05
2020 rs2230115,rs35475810,rs35843327,rs4674322,rs691625 0 1.22851 inf 5 0 5.7007e-08 3.39076e-08,8.34883e-08 0.000885842,-0.00048238,0.000681687,0.000242706,0.000680087 0.000101108,0.000132712,0.000173116,6.53476e-05,9.0117e-05
2021 rs2230115,rs35843327,rs3755045,rs4674322,rs6436065 0 1.15482 inf 5 0 5.67801e-08 3.43513e-08,8.37464e-08 0.0008563,0.000625193,0.000652641,0.000234447,-0.000424826 9.82211e-05,0.00017633,8.6729e-05,6.53913e-05,0.000137379
2022 rs2230115,rs35475810,rs4674322,rs6720523,rs7603912 0 1.05228 inf 5 0 5.64486e-08 3.50272e-08,8.07531e-08 0.000881043,-0.000471521,0.00024062,0.000660757,0.000677353 0.000101108,0.000132712,6.53476e-05,0.000173116,9.0117e-05
2023 rs2230115,rs35475810,rs4674322,rs6720523,rs691625 0 1.01951 inf 5 0 5.63447e-08 3.43568e-08,8.16512e-08 0.000880226,-0.000470894,0.000240632,0.000660192,0.000676448 0.000101108,0.000132712,6.53476e-05,0.000173116,9.0117e-05
2024 rs12989189,rs35843327,rs3755045,rs4674322,rs832805 0 0.951141 inf 5 0 6.92001e-09 1.60631e-09,1.57394e-08 -0.000103192,-2.65171e-05,0.000142143,1.56568e-05,0.000134399 6.54523e-05,0.000138965,8.03969e-05,6.53943e-05,9.51703e-05
2025 rs11694090,rs35843327,rs3755045,rs832805 0 -1.44582 inf 4 -nan 3.69829e-09 3.26902e-10,1.10977e-08 0.316028,0.315785,0.000292499,-0.315787 0.0532368,0.0532103,8.40621e-05,0.0532103
2026 rs2230115,rs35475810,rs35843327,rs4674322,rs56200903 0 0.940345 inf 5 0 5.61224e-08 3.49597e-08,7.97433e-08 0.00086098,0.000142708,0.000754571,0.00022681,0.000667219 9.91892e-05,0.000118878,0.000176778,6.54232e-05,8.9427e-05
2027 rs2230115,rs35475810,rs35843327,rs4674322,rs4674337 0 0.859972 inf 5 0 5.58392e-08 3.50358e-08,8.21747e-08 0.000876628,-0.000475301,0.000675309,0.000242846,0.000669877 0.000101108,0.000132712,0.000173116,6.53476e-05,9.0117e-05
2028 rs2230115,rs35475810,rs4674322,rs56200903,rs6720523 0 0.708785 inf 5 0 5.53886e-08 3.53013e-08,8.13042e-08 0.00085487,0.000150686,0.000224848,0.00066294,0.000732156 9.91892e-05,0.000118878,6.54232e-05,8.9427e-05,0.000176778
2029 rs2230115,rs35475810,rs35843327,rs4674322,rs6436085 0 0.6733 inf 5 0 5.52476e-08 3.34148e-08,8.20331e-08 0.000871906,-0.000471674,0.000672041,0.000242917,0.000664646 0.000101108,0.000132712,0.000173116,6.53476e-05,9.0117e-05
2030 rs2230115,rs35475810,rs35843327,rs4674322,rs7603812 0 0.672354 inf 5 0 5.52732e-08 3.1885e-08,8.18307e-08 0.000854415,0.000140996,0.000749023,0.000227091,0.000659781 9.91892e-05,0.000118878,0.000176778,6.54232e-05,8.9427e-05
2031 rs2230115,rs35475810,rs4674322,rs4674337,rs6720523 0 0.652959 inf 5 0 5.51832e-08 3.34823e-08,8.47773e-08 0.000871011,-0.000463815,0.000240772,0.000666238,0.000653813 0.000101108,0.000132712,6.53476e-05,9.0117e-05,0.000173116
2032 rs2230115,rs35475810,rs4674322,rs6436085,rs6720523 0 0.467306 inf 5 0 5.45949e-08 3.33215e-08,7.99086e-08 0.00086629,-0.000460188,0.000240844,0.000661007,0.000650545 0.000101108,0.000132712,6.53476e-05,9.0117e-05,0.000173116
2033 rs2230115,rs35475810,rs4674322,rs6720523,rs7603812 0 0.442522 inf 5 0 5.45448e-08 3.43386e-08,8.16688e-08 0.000848305,0.000148974,0.000225129,0.000726608,0.000655502 9.91892e-05,0.000118878,6.54232e-05,0.000176778,8.9427e-05
2034 rs12989189,rs2230115,rs35843327,rs3755045,rs4674322 0 0.321901 inf 5 0 5.45711e-08 3.16717e-08,7.94908e-08 -0.000160923,0.000783506,0.000382164,0.000563541,0.000230807 6.38474e-05,9.28266e-05,0.000136692,7.92742e-05,6.5489e-05
2035 rs2230115,rs35475810,rs35843327,rs4672901,rs4674322 0 0.305011 inf 5 0 5.40806e-08 3.17734e-08,7.9876e-08 0.00086248,-0.000464433,0.000665517,0.000654202,0.00024306 0.000101108,0.000132712,0.000173116,9.0117e-05,6.53476e-05
2036 rs149807009,rs2230115,rs35843327,rs3755045,rs4674322 0 0.221321 inf 5 0 5.43758e-08 3.16641e-08,7.91034e-08 0.000439904,0.00079014,0.000271126,0.000538641,0.000284988 0.00017857,9.33356e-05,0.000124868,7.87302e-05,6.7695e-05
2037 rs2230115,rs35475810,rs4672901,rs4674322,rs6720523 0 0.101048 inf 5 0 5.34342e-08 3.24082e-08,7.85434e-08 0.000856864,-0.000452947,0.000650563,0.000240987,0.000644021 0.000101108,0.000132712,9.0117e-05,6.53476e-05,0.000173116
2038 rs2230115,rs35475810,rs35843327,rs4674322,rs7355239 0 0.0145331 inf 5 0 5.31601e-08 3.08349e-08,7.65406e-08 0.000854939,-0.000458639,0.000660297,0.000243175,0.000645846 0.000101108,0.000132712,0.000173116,6.53476e-05,9.0117e-05
2039 rs2230115,rs2303564,rs35843327,rs3755045,rs4674322 0 -0.120394 inf 5 0 5.23089e-08 3.13592e-08,7.8311e-08 0.000747777,-0.000474383,0.000610675,0.000540127,0.00024149 9.17378e-05,0.000270962,0.000246447,7.87279e-05,6.53516e-05
2040 rs2230115,rs35475810,rs4674322,rs6720523,rs7355239 0 -0.187803 inf 5 0 5.25189e-08 3.13521e-08,7.88041e-08 0.000849322,-0.000447153,0.000241101,0.000638801,0.000642207 0.000101108,0.000132712,6.53476e-05,0.000173116,9.0117e-05
2041 rs2230115,rs35843327,rs3755045,rs4674322,rs691140 0 -0.518324 inf 5 0 5.13609e-08 3.15864e-08,7.63198e-08 0.000749766,0.00023883,0.000474719,0.000242481,8.28675e-05 9.17506e-05,0.000124141,9.34528e-05,6.53561e-05,6.37935e-05
2042 rs2230115,rs35843327,rs3755045,rs4674322,rs58227790 0 -0.628344 inf 5 0 5.0216e-08 3.07014e-08,7.43444e-08 0.000747322,0.000287114,0.000540143,0.000241022,-5.34627e-05 9.17859e-05,0.000343607,7.8728e-05,6.54227e-05,0.000348381
2043 rs115111187,rs2230115,rs35843327,rs3755045,rs4674322 0 -0.776205 inf 5 0 5.0988e-08 3.01215e-08,7.41317e-08 7.74772e-05,0.000748957,0.00023859,0.000540588,0.000209938 7.23938e-05,9.17444e-05,0.000124141,7.87291e-05,7.16936e-05
2044 rs2230115,rs35843327,rs3755045,rs4674322,rs71415857 0 -0.84413 inf 5 0 5.0584e-08 3.00662e-08,7.60674e-08 0.000751012,0.000321889,0.000543731,0.000241252,-0.000147791 9.18399e-05,0.000167425,7.88756e-05,6.53524e-05,0.000197788
2045 rs2230115,rs35472563,rs35843327,rs3755045,rs4674322 0 -0.852118 inf 5 0 5.0463e-08 2.96127e-08,7.49374e-08 0.000747777,-0.000138939,0.000317339,0.000540127,0.00024149 9.17378e-05,0.00022467,0.000178585,7.87279e-05,6.53516e-05
2046 rs35843327,rs3755045,rs4674322,rs691140,rs832805 0 -1.05945 inf 5 0 6.16871e-09 1.14233e-09,1.34939e-08 -8.61135e-05,5.67273e-05,1.75504e-05,7.53156e-05,9.63772e-05 0.000133912,9.34058e-05,6.5396e-05,6.37939e-05,9.17613e-05
2047 rs35843327,rs3755045,rs832805 0 -8.96696 inf 3 -nan 3.78883e-09 3.7618e-10,1.16116e-08 -8.55558e-05,0.000116605,8.32214e-05 0.000133896,7.86668e-05,8.02691e-05
2048 rs1344645,rs35843327,rs3755045,rs3770214 0 -7.79335 inf 4 -nan 1.48556e-08 5.37659e-09,2.80051e-08 -0.0022304,0.00214461,0.000116954,-0.00214097 0.000573687,0.000588549,7.81078e-05,0.000577178
2049 rs2230115,rs35475810,rs35843327,rs4674322 0 -8.24303 inf 4 -nan 1.71286e-08 6.2294e-09,3.16943e-08 0.000272042,-1.0843e-05,0.00025683,0.000252025 6.00647e-05,0.000117083,0.000163707,6.53359e-05
2050 rs2230115,rs35475810,rs4674322,rs6720523 0 -8.32004 inf 4 -nan 1.68846e-08 5.56011e-09,3.10224e-08 0.00026971,-1.88e-06,0.000249902,0.000237607 6.00647e-05,0.000117083,6.53359e-05,0.000163707
2051 rs2230115,rs35475810,rs35843327,rs4674322,rs691140 0 -5.96596 inf 5 0 3.48846e-08 1.80955e-08,5.74304e-08 0.000473911,-0.000165183,0.000396834,0.000250306,0.000276869 7.24619e-05,0.000121115,0.000166103,6.53368e-05,5.55925e-05
2052 rs2230115,rs35475810,rs4674322,rs6720523,rs691140 0 -6.08649 inf 5 0 3.45026e-08 1.86991e-08,5.71118e-08 0.000470761,-0.000155595,0.000248189,0.000377044,0.000275748 7.24619e-05,0.000121115,6.53368e-05,0.000166103,5.55925e-05
2053 rs35843327,rs3755045,rs489321,rs832805 0 -8.69471 inf 4 -nan 1.19419e-08 3.36734e-09,2.43288e-08 0.00177747,0.000102987,0.00195646,-0.00188695 0.000581227,7.87754e-05,0.000593961,0.000603486
2054 rs35843327,rs3755045,rs3770214,rs3845836 0 -9.34157 inf 4 -nan 9.89821e-09 2.42236e-09,2.18507e-08 0.00151226,0.000103354,-0.00160624,0.00167607 0.00058302,7.82144e-05,0.000605353,0.000595936
2055 rs35843327,rs3755045,rs62191565,rs832805 0 -9.42808 inf 4 -nan 9.61825e-09 2.0822e-09,2.10987e-08 0.00146056,0.000105304,0.00162366,-0.00155182 0.000581227,7.87754e-05,0.000593961,0.000603486
2056 rs1344645,rs35843327,rs3755045,rs832805 0 -9.5993 inf 4 -nan 9.59909e-09 2.28532e-09,1.93928e-08 -0.00110821,0.00102127,0.000118038,-0.00101763 0.000406177,0.000427194,7.86686e-05,0.000411386
2057 rs35843327,rs3755045,rs832799,rs832805 0 -9.71735 inf 4 -nan 8.70171e-09 2.22139e-09,1.9963e-08 0.00131599,0.00010636,0.00147184,-0.00139893 0.000581227,7.87754e-05,0.000593961,0.000603486
2058 rs35843327,rs3755045,rs832801,rs832805 0 -9.81275 inf 4 -nan 8.39942e-09 1.75098e-09,1.89146e-08 0.00126492,0.000106734,0.00141821,-0.00134492 0.000581227,7.87754e-05,0.000593961,0.000603486
2059 rs2384950,rs35843327,rs3755045,rs3770214 0 -9.84755 inf 4 -nan 8.29502e-09 1.7219e-09,1.89016e-08 0.00140772,0.00125671,0.000105207,-0.00133603 0.000595936,0.00058302,7.82144e-05,0.000605353
2060 rs35843327,rs3755045,rs3770214,rs489321 0 -9.91323 inf 4 -nan 8.57409e-09 1.82786e-09,1.90149e-08 0.000874035,0.000124094,-0.000932504,0.00102309 0.000413704,7.81959e-05,0.000422072,0.000418194
2061 rs35843327,rs3755045,rs3931102,rs832805 0 -9.98915 inf 4 -nan 7.88793e-09 1.59302e-09,1.84243e-08 0.00119056,0.000117787,0.00127723,-0.00118945 0.000588559,7.86686e-05,0.000573629,0.000577189
2062 rs35843327,rs3755045,rs4674322,rs4674331,rs832805 0 -7.62451 inf 5 0 5.49804e-09 1.09682e-09,1.22507e-08 -2.17663e-05,5.27639e-05,1.41443e-05,9.56577e-05,0.000124504 0.000165813,0.000125596,6.55041e-05,0.000147742,0.000102771
2063 rs35843327,rs3755045,rs538483,rs832805 0 -10.0714 inf 4 -nan 7.58e-09 1.60283e-09,1.72962e-08 0.00111561,0.000107825,0.00126141,-0.00118703 0.000581227,7.87754e-05,0.000593961,0.000603486
2064 rs35843327,rs3755045,rs600057,rs832805 0 -10.0959 inf 4 -nan 7.5023e-09 1.30811e-09,1.62119e-08 0.00110047,0.000107936,0.00124551,-0.00117102 0.000581227,7.87754e-05,0.000593961,0.000603486
2065 rs35843327,rs3755045,rs611203,rs832805 0 -10.1691 inf 4 -nan 7.27038e-09 1.23309e-09,1.62895e-08 0.00105411,0.000108274,0.00119683,-0.00112199 0.000581227,7.87754e-05,0.000593961,0.000603486
2066 rs35843327,rs3755045,rs3770214,rs673669 0 -10.1996 inf 4 -nan 7.18386e-09 1.23554e-09,1.58004e-08 -0.001246,9.55986e-05,0.00124366,-0.00118142 0.000598703,7.87068e-05,0.000589063,0.000593304
2067 rs35843327,rs3755045,rs3770214,rs673764 0 -10.2566 inf 4 -nan 7.00341e-09 1.12433e-09,1.52967e-08 -0.0012069,9.62487e-05,0.00120457,-0.00114168 0.000598703,7.87068e-05,0.000589063,0.000593304
2068 rs35843327,rs3755045,rs3770214,rs62191565 0 -10.2986 inf 4 -nan 7.35303e-09 1.43978e-09,1.68873e-08 0.00071957,0.000122616,-0.000768996,0.000858115 0.000413704,7.81959e-05,0.000422072,0.000418194
2069 rs35475810,rs35843327,rs4674322,rs832805 0 -10.3128 inf 4 -nan 3.02516e-09 4.27326e-10,8.37419e-09 7.56398e-06,1.24233e-05,1.88852e-05,-7.97331e-06 0.000117086,0.000154608,6.53762e-05,6.01033e-05
2070 rs2556384,rs35843327,rs3755045,rs3770214 0 -10.3533 inf 4 -nan 6.6972e-09 1.03069e-09,1.6125e-08 -0.00107086,0.000969494,0.000132444,-0.000971935 0.000593304,0.000598703,7.87068e-05,0.000589063
2071 rs35843327,rs3755045,rs3845836,rs832805 0 -10.4023 inf 4 -nan 7.03016e-09 1.30912e-09,1.6149e-08 0.000673099,0.000111284,0.000796844,-0.000716832 0.000415975,7.87153e-05,0.000413662,0.000423014
2072 rs35843327,rs3755045,rs3770214,rs832799 0 -10.4519 inf 4 -nan 6.86712e-09 1.15041e-09,1.5569e-08 0.000649103,0.000121941,-0.000694404,0.000782853 0.000413704,7.81959e-05,0.000422072,0.000418194
2073 rs35843327,rs3755045,rs3770214,rs832801 0 -10.5027 inf 4 -nan 6.70612e-09 1.23367e-09,1.61884e-08 0.000624211,0.000121703,-0.000668054,0.000756267 0.000413704,7.81959e-05,0.000422072,0.000418194
2074 rs2303561,rs35843327,rs3755045,rs3770214 0 -10.5059 inf 4 -nan 6.21342e-09 1.03683e-09,1.55545e-08 -0.000948275,0.000848914,0.000130439,-0.000851349 0.000593304,0.000598703,7.87068e-05,0.000589063
2075 rs35843327,rs3755045,rs3770214,rs6716635 0 -10.5135 inf 4 -nan 6.1894e-09 1.16872e-09,1.52202e-08 0.000842518,0.000130333,-0.000844953,0.000941773 0.000598703,7.87068e-05,0.000589063,0.000593304
2076 rs35843327,rs3755045,rs3770214,rs4674324 0 -10.529 inf 4 -nan 6.1403e-09 1.05975e-09,1.4118e-08 0.000829304,0.000130113,-0.000831737,0.00092834 0.000598703,7.87068e-05,0.000589063,0.000593304
2077 rs35843327,rs3755045,rs3770214,rs3770218 0 -10.5462 inf 4 -nan 6.08599e-09 1.10981e-09,1.37936e-08 0.000814461,0.000129866,-0.000816894,0.000913251 0.000598703,7.87068e-05,0.000589063,0.000593304
2078 rs35843327,rs3755045,rs3770214,rs538483 0 -10.6412 inf 4 -nan 6.26733e-09 8.75318e-10,1.49265e-08 0.000551434,0.000121006,-0.000591017,0.000678538 0.000413704,7.81959e-05,0.000422072,0.000418194
2079 rs2384950,rs35843327,rs3755045,rs832805 0 -10.6425 inf 4 -nan 6.2688e-09 1.09638e-09,1.54403e-08 0.000667548,0.000549999,0.000112147,-0.000587015 0.000413662,0.000415975,7.87153e-05,0.000423014
2080 rs35843327,rs3755045,rs3770214,rs600057 0 -10.6544 inf 4 -nan 6.22551e-09 9.76994e-10,1.5369e-08 0.000544057,0.000120936,-0.000583208,0.000670659 0.000413704,7.81959e-05,0.000422072,0.000418194
2081 rs35843327,rs3755045,rs3770214,rs611203 0 -10.6939 inf 4 -nan 6.10042e-09 9.72227e-10,1.48308e-08 0.000521459,0.00012072,-0.000559287,0.000646523 0.000413704,7.81959e-05,0.000422072,0.000418194
2082 rs35843327,rs3755045,rs3770214,rs612874 0 -10.7037 inf 4 -nan 5.58694e-09 9.71088e-10,1.31874e-08 0.000664429,0.000127371,-0.000666855,0.000760727 0.000598703,7.87068e-05,0.000589063,0.000593304
2083 rs35843327,rs3755045,rs3770214,rs580273 0 -10.7537 inf 4 -nan 5.42839e-09 7.50161e-10,1.28492e-08 0.000610005,0.000126466,-0.000612428,0.000705399 0.000598703,7.87068e-05,0.000589063,0.000593304
2084 rs35843327,rs3755045,rs3770214,rs864990 0 -10.7547 inf 4 -nan 5.4251e-09 7.8015e-10,1.3473e-08 0.000608831,0.000126446,-0.000611255,0.000704207 0.000598703,7.87068e-05,0.000589063,0.000593304
2085 rs35843327,rs3755045,rs3770214,rs4674321 0 -10.7884 inf 4 -nan 6.08156e-09 9.68562e-10,1.47785e-08 0.000416057,0.00010824,-0.000447204,0.000524062 0.000351605,7.82271e-05,0.000353078,0.000340948
2086 rs35843327,rs3755045,rs3770214,rs596076 0 -10.7938 inf 4 -nan 5.30135e-09 7.61689e-10,1.34261e-08 0.000563103,0.000125686,-0.000565524,0.000657719 0.000598703,7.87068e-05,0.000589063,0.000593304
2087 rs35843327,rs3755045,rs3770214,rs529474 0 -10.8087 inf 4 -nan 5.25423e-09 7.0139e-10,1.29041e-08 0.000544816,0.000125381,-0.000547236,0.000639128 0.000598703,7.87068e-05,0.000589063,0.000593304
2088 rs35843327,rs3755045,rs3770214,rs613539 0 -10.8615 inf 4 -nan 5.0867e-09 7.13071e-10,1.31589e-08 0.000474981,0.00012422,-0.000477398,0.000568133 0.000598703,7.87068e-05,0.000589063,0.000593304
2089 rs2162526,rs35843327,rs3755045,rs832805 0 -10.8659 inf 4 -nan 8.137e-09 1.79383e-09,1.78475e-08 -0.000341224,0.000115353,0.000231829,0.00019835 0.000147954,0.00015974,9.31911e-05,9.45255e-05
2090 rs35843327,rs3755045,rs3770214,rs503188 0 -10.8869 inf 4 -nan 5.00645e-09 6.60775e-10,1.29094e-08 0.000438228,0.000123609,-0.000440643,0.00053077 0.000598703,7.87068e-05,0.000589063,0.000593304
2091 rs12995175,rs35843327,rs3755045,rs832805 0 -10.8909 inf 4 -nan 8.05787e-09 1.58098e-09,1.8053e-08 -0.000337515,0.000113169,0.000230577,0.000197098 0.000147954,0.00015974,9.31911e-05,9.45255e-05
2092 rs2162526,rs35843327,rs3755045,rs3770214 0 -10.9004 inf 4 -nan 8.04248e-09 1.76338e-09,1.77582e-08 -0.000336583,0.000116109,0.000226781,0.000193243 0.000147429,0.000159727,9.22009e-05,9.35631e-05
2093 rs16859232,rs35843327,rs3755045,rs832805 0 -10.9081 inf 4 -nan 8.00344e-09 1.99796e-09,1.8919e-08 -0.00033494,0.000111653,0.000229707,0.000196229 0.000147954,0.00015974,9.31911e-05,9.45255e-05
2094 rs12995175,rs35843327,rs3755045,rs3770214 0 -10.9251 inf 4 -nan 7.96442e-09 1.68806e-09,1.78114e-08 -0.0003329,0.00011392,0.000225557,0.000192021 0.000147429,0.000159727,9.22009e-05,9.35631e-05
2095 rs16859232,rs35843327,rs3755045,rs3770214 0 -10.942 inf 4 -nan 7.91074e-09 1.57785e-09,1.77696e-08 -0.000330343,0.000112401,0.000224707,0.000191172 0.000147429,0.000159727,9.22009e-05,9.35631e-05
2096 rs13421421,rs35843327,rs3755045,rs3770214 0 -10.9575 inf 4 -nan 5.26471e-09 7.835e-10,1.35757e-08 0.000453518,0.000348387,0.000110469,-0.000375611 0.000418291,0.000420463,7.82142e-05,0.000429063
2097 rs35843327,rs3755045,rs3770214,rs4674323 0 -10.9694 inf 4 -nan 4.74501e-09 6.57979e-10,1.26953e-08 0.000294498,0.000121218,-0.000296907,0.000384654 0.000598703,7.87068e-05,0.000589063,0.000593304
2098 rs35843327,rs3755045,rs3770214,rs4674317 0 -10.9887 inf 4 -nan 4.6837e-09 6.56722e-10,1.09725e-08 0.000252009,0.000120512,-0.000254415,0.000341459 0.000598703,7.87068e-05,0.000589063,0.000593304
2099 rs35843327,rs3755045,rs4674321,rs832805 0 -10.9888 inf 4 -nan 5.64487e-09 8.2222e-10,1.30356e-08 0.000278587,0.000111821,0.000381815,-0.000300843 0.00030992,7.87525e-05,0.000293068,0.000305528
2100 rs35843327,rs3755045,rs6709931,rs832805 0 -11.0323 inf 4 -nan 7.60975e-09 1.50491e-09,1.76187e-08 0.00010032,0.000223207,-0.000315691,0.000189735 0.00015974,9.31911e-05,0.000147954,9.45255e-05
2101 rs2278530,rs35843327,rs3755045,rs832805 0 -11.0402 inf 4 -nan 5.03361e-09 8.04062e-10,1.29356e-08 0.000365302,0.000279289,0.000117077,-0.000279655 0.000406126,0.000427146,7.86686e-05,0.000411337
2102 rs10187066,rs35843327,rs3755045,rs3770214 0 -11.0434 inf 4 -nan 4.51037e-09 6.89608e-10,1.1086e-08 -0.000167086,-0.00024823,0.000112192,0.000245847 0.000593304,0.000598703,7.87068e-05,0.000589063
2103 rs11694090,rs35843327,rs3755045,rs3770214 0 -11.0476 inf 4 -nan 4.49724e-09 6.67312e-10,1.2377e-08 0.00014559,5.93391e-05,0.000117308,-6.17362e-05 0.000593304,0.000598703,7.87068e-05,0.000589063
2104 rs35843327,rs3755045,rs3770214,rs6709931 0 -11.0645 inf 4 -nan 7.52253e-09 1.30145e-09,1.64795e-08 0.000101046,0.000218355,0.000184825,-0.000311231 0.000159727,9.22009e-05,9.35631e-05,0.000147429
2105 rs13421421,rs35843327,rs3755045,rs832805 0 -11.1367 inf 4 -nan 4.98001e-09 8.24092e-10,1.22134e-08 0.000289069,0.000189896,0.00011383,-0.000207281 0.000338069,0.000348861,7.87338e-05,0.000349098
2106 rs2303566,rs35843327,rs3755045,rs4674322,rs832805 0 -8.75102 inf 5 0 6.1061e-09 1.2969e-09,1.42576e-08 -0.000185131,4.32847e-05,0.000172812,1.51161e-05,-3.50775e-05 0.000162193,0.000174868,9.30402e-05,6.54048e-05,0.000145978
2107 rs35843327,rs3755045,rs6718166,rs832805 0 -11.1473 inf 4 -nan 7.24185e-09 1.5287e-09,1.70506e-08 0.000102981,0.000209337,-0.000303525,0.000175876 0.00016363,9.12613e-05,0.000151421,9.26267e-05
2108 rs2556388,rs35843327,rs3755045,rs832805 0 -11.1535 inf 4 -nan 5.92801e-09 8.89741e-10,1.54355e-08 -0.00023548,7.77749e-05,0.000188631,-8.03159e-05 0.000162159,0.000174868,9.29976e-05,0.000138296
2109 rs2278530,rs35843327,rs3755045,rs3770214 0 -11.1548 inf 4 -nan 4.94504e-09 5.97943e-10,1.23882e-08 0.000282471,0.000193767,0.000119759,-0.000194642 0.000335019,0.000355346,7.83162e-05,0.000337059
2110 rs2556388,rs35843327,rs3755045,rs3770214 0 -11.1659 inf 4 -nan 5.92297e-09 8.71794e-10,1.51956e-08 -0.000232631,7.49265e-05,0.00018863,-7.75288e-05 0.000159321,0.000172243,9.29976e-05,0.000134971
2111 rs2710251,rs35843327,rs3755045,rs832805 0 -11.1669 inf 4 -nan 5.88548e-09 9.56698e-10,1.42167e-08 -0.000232004,7.53635e-05,0.000187567,-7.79014e-05 0.000162159,0.000174868,9.29976e-05,0.000138296
2112 rs35843327,rs3755045,rs3770214,rs6718166 0 -11.1758 inf 4 -nan 7.1657e-09 1.32728e-09,1.66169e-08 0.000103661,0.000204998,0.00017148,-0.00029957 0.000163617,9.0337e-05,9.173e-05,0.00015096
2113 rs35843327,rs3755045,rs4674322,rs7603812,rs832805 0 -8.78012 inf 5 0 5.24696e-09 9.88619e-10,1.31393e-08 -6.48988e-05,9.60023e-05,1.61389e-05,3.12199e-05,0.000104844 0.000159467,0.000116879,6.54255e-05,0.000133952,0.000101876
2114 rs2710251,rs35843327,rs3755045,rs3770214 0 -11.1791 inf 4 -nan 5.88095e-09 1.07595e-09,1.44932e-08 -0.000229275,7.26356e-05,0.000187567,-7.52349e-05 0.000159321,0.000172243,9.29976e-05,0.000134971
2115 rs2710250,rs35843327,rs3755045,rs832805 0 -11.1799 inf 4 -nan 5.84433e-09 9.27037e-10,1.45675e-08 -0.000228589,7.29955e-05,0.000186523,-7.55304e-05 0.000162159,0.000174868,9.29976e-05,0.000138296
2116 rs2710250,rs35843327,rs3755045,rs3770214 0 -11.192 inf 4 -nan 5.84027e-09 9.51186e-10,1.46138e-08 -0.00022598,7.03859e-05,0.000186523,-7.29822e-05 0.000159321,0.000172243,9.29976e-05,0.000134971
2117 rs35843327,rs3755045,rs6708683,rs832805 0 -11.2146 inf 4 -nan 4.48059e-09 6.47387e-10,1.0839e-08 -5.58453e-05,0.000116643,2.97478e-05,5.36712e-05 0.000427194,7.86686e-05,0.000406177,0.000411386
2118 rs35843327,rs3755045,rs6436066,rs832805 0 -11.2167 inf 4 -nan 5.77998e-09 9.05858e-10,1.45043e-08 5.27448e-05,0.000193338,-0.000214753,-5.47082e-05 0.000167418,9.64252e-05,0.00015606,0.000128413
2119 rs35843327,rs3755045,rs3770214,rs6436066 0 -11.2263 inf 4 -nan 5.77903e-09 1.04098e-09,1.42174e-08 5.13485e-05,0.000193334,-5.33751e-05,-0.000213355 0.000165376,9.64251e-05,0.000125761,0.000153862
2120 rs2303565,rs35843327,rs3755045,rs832805 0 -11.2283 inf 4 -nan 5.69077e-09 8.52301e-10,1.43541e-08 -0.000215371,6.38273e-05,0.00018248,-6.63506e-05 0.000162159,0.000174868,9.29976e-05,0.000138296
2121 rs2303565,rs35843327,rs3755045,rs3770214 0 -11.2399 inf 4 -nan 5.68835e-09 8.72273e-10,1.43336e-08 -0.00021322,6.16759e-05,0.00018248,-6.42606e-05 0.000159321,0.000172243,9.29976e-05,0.000134971
2122 rs2912737,rs35843327,rs3755045,rs832805 0 -11.2417 inf 4 -nan 5.64831e-09 8.26025e-10,1.36843e-08 -0.000211572,6.11918e-05,0.000181318,-6.37117e-05 0.000162159,0.000174868,9.29976e-05,0.000138296
2123 rs2303564,rs35843327,rs3755045,rs832805 0 -11.2518 inf 4 -nan 6.5861e-09 1.09964e-09,1.49432e-08 -0.000474383,0.000287174,0.000116605,8.32215e-05 0.000270962,0.000251503,7.86668e-05,8.02691e-05
2124 rs2912737,rs35843327,rs3755045,rs3770214 0 -11.2532 inf 4 -nan 5.64632e-09 7.96075e-10,1.43383e-08 -0.000209552,5.91721e-05,0.000181318,-6.17534e-05 0.000159321,0.000172243,9.29976e-05,0.000134971
2125 rs2303564,rs35843327,rs3755045,rs3770214 0 -11.2616 inf 4 -nan 6.56505e-09 1.22737e-09,1.47258e-08 -0.000474383,0.000288856,0.000114926,8.14831e-05 0.000270962,0.000251328,7.81061e-05,7.97349e-05
2126 rs35843327,rs3755045,rs3770214,rs6708683 0 -11.3035 inf 4 -nan 4.47384e-09 6.5179e-10,1.26047e-08 -3.06623e-05,0.000115852,2.85623e-05,5.41369e-05 0.000355373,7.83162e-05,0.000337087,0.000335048
2127 rs111767800,rs2230115,rs35475810,rs35843327,rs4674322 0 -8.9195 inf 5 0 2.57731e-08 1.22393e-08,4.30056e-08 0.00038196,0.000416607,9.57511e-06,0.000373622,0.00039637 0.000112329,7.35883e-05,0.000117237,0.000167271,7.7915e-05
2128 rs2303566,rs35843327,rs3755045,rs832805 0 -11.326 inf 4 -nan 5.38122e-09 7.10165e-10,1.39376e-08 -0.000185892,4.33804e-05,0.000173463,-4.58778e-05 0.000162159,0.000174868,9.29976e-05,0.000138296
2129 rs35843327,rs3755045,rs4674319,rs832805 0 -11.3329 inf 4 -nan 5.22299e-09 7.26515e-10,1.34544e-08 -0.000274351,0.000122535,-0.000186916,0.000272 0.000225396,7.88727e-05,0.000179511,0.000198274
2130 rs2303566,rs35843327,rs3755045,rs3770214 0 -11.3368 inf 4 -nan 5.38134e-09 7.59849e-10,1.33286e-08 -0.000184764,4.22509e-05,0.000173464,-4.48096e-05 0.000159321,0.000172243,9.29976e-05,0.000134971
2131 rs35843327,rs3755045,rs4674322,rs56200903,rs832805 0 -8.96523 inf 5 0 5.2976e-09 1.04919e-09,1.24549e-08 -5.41114e-05,8.52358e-05,1.58756e-05,4.79075e-05,0.000110361 0.000159467,0.000116879,6.54255e-05,0.000133952,0.000101876
2132 rs1344642,rs35843327,rs3755045,rs3770214 0 -11.3685 inf 4 -nan 5.31516e-09 9.07016e-10,1.42128e-08 -0.000173734,3.7358e-05,0.000167338,-3.94207e-05 0.000155473,0.000172074,9.11067e-05,0.000134402
2133 rs2912737,rs35843327,rs3755045,rs4674322,rs832805 0 -8.97717 inf 5 0 6.37217e-09 1.31455e-09,1.5208e-08 -0.000210821,6.10974e-05,0.000180676,1.49058e-05,-5.30616e-05 0.000162193,0.000174868,9.30402e-05,6.54048e-05,0.000145978
2134 rs35843327,rs3755045,rs3770214,rs56249267 0 -11.3846 inf 4 -nan 5.37279e-09 8.55064e-10,1.35735e-08 2.17045e-05,9.55154e-06,0.000141586,0.000166287 0.000161881,0.000120141,9.52298e-05,0.000144057
2135 rs1344642,rs35843327,rs3755045,rs832805 0 -11.3874 inf 4 -nan 5.29037e-09 9.12048e-10,1.36304e-08 -0.000163613,2.77041e-05,0.000166869,-2.9284e-05 0.000150484,0.000169646,9.12456e-05,0.000130961
2136 rs142177470,rs2230115,rs35475810,rs35843327,rs4674322 0 -8.99512 inf 5 0 2.56996e-08 1.15642e-08,4.39066e-08 0.000471183,0.000361181,1.85703e-06,0.000328639,0.000341031 0.000139213,6.55849e-05,0.000117143,0.000165076,7.04295e-05
2137 rs35843327,rs3755045,rs56249267,rs832805 0 -11.4024 inf 4 -nan 5.33125e-09 9.57951e-10,1.26486e-08 1.62489e-05,1.49976e-05,0.00015766,0.000138077 0.000162099,0.000120433,0.000141497,9.41641e-05
2138 rs116288064,rs2230115,rs35475810,rs35843327,rs4674322 0 -9.00625 inf 5 0 2.56643e-08 1.1155e-08,4.35017e-08 0.000470127,0.000360981,1.82858e-06,0.000328478,0.000340832 0.000139213,6.55849e-05,0.000117143,0.000165076,7.04295e-05
2139 rs35843327,rs3755045,rs3770214,rs4674319 0 -11.4043 inf 4 -nan 5.06824e-09 8.61313e-10,1.25864e-08 -0.000244851,0.000117477,0.000242453,-0.00016194 0.000216702,7.81529e-05,0.000188348,0.000171666
2140 rs2303565,rs35843327,rs3755045,rs4674322,rs832805 0 -9.00962 inf 5 0 6.41448e-09 1.06806e-09,1.46261e-08 -0.000214623,6.37332e-05,0.000181839,1.48747e-05,-5.57227e-05 0.000162193,0.000174868,9.30402e-05,6.54048e-05,0.000145978
2141 rs111767800,rs2230115,rs35475810,rs4674322,rs6720523 0 -9.03276 inf 5 0 2.54142e-08 1.18968e-08,4.24824e-08 0.000379193,0.000413227,1.83902e-05,0.0003932,0.000353553 0.000112329,7.35883e-05,0.000117237,7.7915e-05,0.000167271
2142 rs142177470,rs2230115,rs35475810,rs4674322,rs6720523 0 -9.09445 inf 5 0 2.53849e-08 1.1773e-08,4.30593e-08 0.000469064,0.000358448,1.07629e-05,0.000338507,0.000309093 0.000139213,6.55849e-05,0.000117143,7.04295e-05,0.000165076
2143 rs116288064,rs2230115,rs35475810,rs4674322,rs6720523 0 -9.10553 inf 5 0 2.53497e-08 1.12627e-08,4.24729e-08 0.000468009,0.000358248,1.07345e-05,0.000338308,0.000308932 0.000139213,6.55849e-05,0.000117143,7.04295e-05,0.000165076
2144 rs2710250,rs35843327,rs3755045,rs4674322,rs832805 0 -9.12046 inf 5 0 6.56753e-09 1.13713e-09,1.57463e-08 -0.000227846,7.2902e-05,0.000185887,1.47664e-05,-6.49798e-05 0.000162193,0.000174868,9.30402e-05,6.54048e-05,0.000145978
2145 rs2710251,rs35843327,rs3755045,rs4674322,rs832805 0 -9.14858 inf 5 0 6.60855e-09 1.33565e-09,1.54294e-08 -0.000231262,7.52702e-05,0.000186932,1.47385e-05,-6.73709e-05 0.000162193,0.000174868,9.30402e-05,6.54048e-05,0.000145978
2146 rs35843327,rs3755045,rs4674331,rs832805 0 -11.559 inf 4 -nan 4.77784e-09 7.23879e-10,1.29656e-08 -2.09309e-05,5.19143e-05,9.75285e-05,0.000115512 0.000165768,0.000125534,0.000147488,9.39553e-05
2147 rs35843327,rs3755045,rs3770214,rs55900247 0 -11.5675 inf 4 -nan 4.7932e-09 8.11251e-10,1.24351e-08 -1.98377e-05,5.10136e-05,0.000117937,0.000100858 0.000161881,0.000120141,9.52298e-05,0.000144057
2148 rs2556388,rs35843327,rs3755045,rs4674322,rs832805 0 -9.17699 inf 5 0 6.65094e-09 1.38455e-09,1.60121e-08 -0.00023474,7.76818e-05,0.000187997,1.471e-05,-6.98057e-05 0.000162193,0.000174868,9.30402e-05,6.54048e-05,0.000145978
2149 rs35843327,rs3755045,rs55900247,rs832805 0 -11.5751 inf 4 -nan 4.7841e-09 6.36679e-10,1.28757e-08 -2.45125e-05,5.568e-05,9.45345e-05,0.000116113 0.000162099,0.000120433,0.000141497,9.41641e-05
2150 rs35843327,rs3755045,rs3770214,rs4674331 0 -11.5753 inf 4 -nan 4.74121e-09 6.42264e-10,1.21281e-08 -2.06579e-05,5.16476e-05,0.000112305,9.4633e-05 0.000165764,0.00012553,9.29991e-05,0.000146965
2151 rs12989189,rs35843327,rs3755045,rs832805 0 -11.6369 inf 4 -nan 6.19245e-09 1.11681e-09,1.516e-08 -0.00010334,-2.68805e-05,0.000142613,0.000123818 6.54494e-05,0.000138957,8.03729e-05,8.42865e-05
2152 rs12989189,rs35843327,rs3755045,rs3770214 0 -11.6534 inf 4 -nan 6.15132e-09 1.16884e-09,1.46925e-08 -0.000102637,-2.49571e-05,0.000140118,0.000121165 6.53877e-05,0.00013874,7.9738e-05,8.36466e-05
2153 rs35843327,rs3755045,rs4674322,rs55900247,rs832805 0 -9.26239 inf 5 0 5.50449e-09 1.02448e-09,1.28463e-08 -2.5238e-05,5.64162e-05,1.41847e-05,9.27831e-05,0.000125143 0.000162134,0.000120481,6.5498e-05,0.000141727,0.000102982
2154 rs35843327,rs3755045,rs56200903,rs832805 0 -11.6673 inf 4 -nan 4.56896e-09 7.35715e-10,1.19625e-08 -5.3886e-05,8.49973e-05,4.89573e-05,9.99313e-05 0.000159464,0.000116875,0.000133882,9.23649e-05
2155 rs35843327,rs3755045,rs3770214,rs56200903 0 -11.6809 inf 4 -nan 4.5403e-09 6.61153e-10,1.13743e-08 -5.33752e-05,8.44875e-05,9.71695e-05,4.67372e-05 0.000159446,0.000116851,9.14538e-05,0.00013345
2156 rs35843327,rs3755045,rs7603812,rs832805 0 -11.6837 inf 4 -nan 4.51696e-09 6.83405e-10,1.05647e-08 -6.46698e-05,9.57599e-05,3.2287e-05,9.42415e-05 0.000159464,0.000116875,0.000133882,9.23649e-05
2157 rs35843327,rs3755045,rs3770214,rs7603812 0 -11.6964 inf 4 -nan 4.49108e-09 5.85832e-10,1.1643e-08 -6.41831e-05,9.52742e-05,9.16105e-05,3.01745e-05 0.000159446,0.000116851,9.14538e-05,0.00013345
2158 rs35843327,rs3755045,rs58227790,rs832805 0 -11.7142 inf 4 -nan 4.63569e-09 6.81117e-10,1.20632e-08 6.73096e-05,0.000119299,-0.000167544,8.59133e-05 0.000345286,7.88666e-05,0.000348828,8.04645e-05
2159 rs35843327,rs3755045,rs691140,rs832805 0 -11.7151 inf 4 -nan 5.43103e-09 6.94659e-10,1.36202e-08 -8.66122e-05,5.73736e-05,7.51118e-05,8.44478e-05 0.000133899,9.33747e-05,6.37894e-05,8.02759e-05
2160 rs35843327,rs3755045,rs3770214,rs58227790 0 -11.7244 inf 4 -nan 4.61351e-09 6.31636e-10,1.18395e-08 6.84804e-05,0.000117568,8.41226e-05,-0.000166936 0.000345227,7.83009e-05,7.99255e-05,0.000348812
2161 rs35843327,rs3755045,rs3770214,rs691140 0 -11.725 inf 4 -nan 5.40954e-09 8.51629e-10,1.40175e-08 -8.49136e-05,5.56923e-05,8.26938e-05,7.50944e-05 0.000133569,9.291e-05,7.97416e-05,6.37893e-05
2162 rs1344642,rs35843327,rs3755045,rs4674322,rs832805 0 -9.36435 inf 5 0 6.03239e-09 1.37706e-09,1.49743e-08 -0.000164599,2.891e-05,0.000166666,1.83057e-05,-1.75227e-05 0.000150525,0.000169701,9.12485e-05,6.54093e-05,0.000137538
2163 rs1807165,rs35843327,rs3755045,rs832805 0 -11.8415 inf 4 -nan 5.04209e-09 8.2917e-10,1.33222e-08 -0.000137225,-3.17473e-07,0.00015853,0.000125111 0.000151421,0.00016363,9.12613e-05,9.26267e-05
2164 rs35843327,rs3755045,rs61382498,rs832805 0 -11.8435 inf 4 -nan 5.0393e-09 5.97537e-10,1.28612e-08 -6.80428e-06,0.00016177,-0.000133752,0.000128349 0.00015974,9.31911e-05,0.000147954,9.45255e-05
2165 rs1863703,rs35843327,rs3755045,rs832805 0 -11.8465 inf 4 -nan 4.98869e-09 6.55834e-10,1.25174e-08 -0.000128859,5.04599e-06,0.000154787,0.000120508 0.000149425,0.000170194,9.02706e-05,9.11736e-05
2166 rs11898059,rs35843327,rs3755045,rs832805 0 -11.847 inf 4 -nan 5.02799e-09 8.7734e-10,1.33907e-08 -0.000132401,-7.59969e-06,0.000161314,0.000127893 0.000147954,0.00015974,9.31911e-05,9.45255e-05
2167 rs13004222,rs35843327,rs3755045,rs832805 0 -11.8581 inf 4 -nan 4.98963e-09 6.90817e-10,1.30465e-08 -0.000130702,-4.36954e-06,0.000156536,0.00012312 0.000151421,0.00016363,9.12613e-05,9.26267e-05
2168 rs1807165,rs35843327,rs3755045,rs3770214 0 -11.8591 inf 4 -nan 5.00037e-09 7.06068e-10,1.29166e-08 -0.000134282,1.88435e-07,0.000155301,0.000121824 0.00015096,0.000163617,9.0337e-05,9.173e-05
2169 rs35843327,rs3755045,rs3770214,rs61382498 0 -11.8619 inf 4 -nan 4.99573e-09 8.06066e-10,1.2642e-08 -6.28828e-06,0.000158321,0.000124842,-0.000130581 0.000159727,9.22009e-05,9.35631e-05,0.000147429
2170 rs1863703,rs35843327,rs3755045,rs3770214 0 -11.8638 inf 4 -nan 4.94825e-09 7.1043e-10,1.28508e-08 -0.000126006,5.34614e-06,0.000151639,0.000117314 0.000148965,0.000170191,8.93553e-05,9.02886e-05
2171 rs11898059,rs35843327,rs3755045,rs3770214 0 -11.8654 inf 4 -nan 4.98469e-09 7.30057e-10,1.26751e-08 -0.000129239,-7.08525e-06,0.000157875,0.000124396 0.000147429,0.000159727,9.22009e-05,9.35631e-05
2172 rs12993599,rs35843327,rs3755045,rs832805 0 -11.8655 inf 4 -nan 4.96613e-09 5.82337e-10,1.27418e-08 -0.000127671,-6.25231e-06,0.00015561,0.000122194 0.000151421,0.00016363,9.12613e-05,9.26267e-05
2173 rs35843327,rs3755045,rs6711592,rs832805 0 -11.868 inf 4 -nan 4.96141e-09 6.2368e-10,1.25881e-08 -1.24612e-05,0.000158526,-0.000124144,0.000125107 0.00015974,9.31911e-05,0.000147954,9.45255e-05
2174 rs35840045,rs35843327,rs3755045,rs832805 0 -11.871 inf 4 -nan 4.95199e-09 8.17263e-10,1.24134e-08 -0.000122932,-1.31748e-05,0.000158116,0.000124698 0.000147954,0.00015974,9.31911e-05,9.45255e-05
2175 rs13004222,rs35843327,rs3755045,rs3770214 0 -11.8753 inf 4 -nan 4.94906e-09 6.90859e-10,1.27368e-08 -0.000127798,-3.87045e-06,0.000153351,0.000119876 0.00015096,0.000163617,9.0337e-05,9.173e-05
[truncated: 17,987 more chars]
