# Supplementary material for: Precision medicine for atherosclerotic cardiovascular disease: Integrative genomics maps risk loci and AI‐predicted functional consequences
Source: Clin Transl Med. 2026 Jul 10;16(7):e70732. doi: 10.1002/ctm2.70732 (PMC13351343; doi:10.1002/ctm2.70732)
Supplement: Supplementary file 6 — Supporting Information [file CTM2-16-e70732-s005.zip › PRKAG3/FINEMAP/data.ld]

1 -0.939315191310268 -0.196788242774782 -0.0947746092915282 -0.881369832178727 -0.881369832178727 -0.196788242774782 -0.258383224538225 -0.196788242774782 -0.429772877194979 -0.180650556080652 1 -0.883143704644938 -0.08866733988718 -0.883909810835041 -0.883909810835041 -0.883143704644938 -0.883909810835041 0.109355882738934 -0.196788242774782 -0.196788242774782 -0.0952223142950893 -0.08866733988718 -0.196788242774782 -0.0952223142950893 -0.204425514677216 -0.196788242774782 -0.196788242774782 -0.196788242774782 -0.883143704644938 -0.204425514677216 -0.204425514677216 -0.196788242774782 -0.196788242774782 -0.196788242774782 -0.883909810835041 -0.196788242774782 -0.881369832178727 -0.883909810835041 -0.883909810835041 -0.883909810835041 0.991750270928649 -0.883909810835041 -0.939315191310268 -0.95745227073492 -0.99588526117051 -0.180650556080652 -0.132746458157867 -0.883909810835041 -0.883143704644938 -0.881369832178727 -0.881369832178727 -0.204425514677216 -0.08866733988718 -0.196788242774782 -0.196788242774782 -0.0952223142950893 -0.115101831083178 -0.937327998019332 -0.941304518169919 -0.881369832178727 -0.881369832178727 -0.204425514677216 -0.08866733988718 1 -0.935342921518641 -1 -0.881369832178727 -0.881369832178727 -0.881369832178727 -0.0947746092915282 0.993831832601192 0.995885261170511 -1 -0.204425514677216 -0.180650556080652 -0.96187031785339 -0.96187031785339 0.993831832601192 -1 -1 -0.96187031785339 -0.937327998019332 0.943295995413595 -0.943295995413595 -0.96187031785339 -0.96187031785339 -0.96187031785339 -0.196788242774782 -0.196788242774782 -0.204425514677216 -0.196788242774782 -0.204425514677216 -0.196788242774782 -0.196788242774782 -0.196788242774782 -0.08866733988718 -0.883909810835041 -0.153591755971497 -0.0947746092915282 -0.0947746092915282 -0.196788242774782 -0.196788242774782 -0.196788242774782 -0.883143704644938 -0.08866733988718 -0.204425514677216 -0.196788242774782 -0.196788242774782 -0.937327998019332 -0.196788242774782 -0.196788242774782 -0.881369832178727 -0.881369832178727 0.941304518169919 1 -0.882146927629474 -0.883909810835041 -0.196788242774782 -0.883909810835041 -0.196788242774782 0.993831832601192 0.997941310914917 -0.881369832178727 -0.879598672251816 -0.883143704644938 -0.883909810835041 1 0.977684322652822 0.989674505996253 -0.724948255513396 1 1 -0.881369832178727 -0.881369832178727 -0.881369832178727 -0.849144143175515 -0.842209689634681 -0.883909810835041 0.995885261170511 1 1 0.995885261170511 -0.849172227853555 -0.937327998019332 -0.196788242774782 -0.937327998019332 -0.844539480054882 -0.849172227853555 -0.939315191310268 -0.883909810835041 -0.196788242774782 1 -0.200639320222677 0.943295995413595 -0.883909810835041 0.943295995413595 0.941005529585001 -0.196788242774782 1 0.995885261170511 0.943295995413595 -0.196788242774782 -0.883909810835041 0.995885261170511 1 1 -0.08866733988718 0.943295995413595 0.943295995413595 0.995885261170511 -0.08866733988718 -0.883909810835041 -0.883909810835041 -0.883909810835041 -0.0771743869378244 -0.95574265653443 -0.881369832178727 -0.881369832178727 -0.881369832178727 -0.883909810835041 -0.883909810835041 -0.883909810835041 -0.883909810835041 -0.883909810835041 -0.883909810835041 -0.883909810835041 -0.882146927629474 0.995885261170511 -0.08866733988718 -0.08866733988718 1 -0.883143704644938 -0.0952223142950893 -0.204425514677216 -0.883909810835041 0.937327998019333 -0.883909810835041 -0.881369832178727 -0.196788242774782 -0.883909810835041 0.943295995413595 -0.196788242774782 1 -0.881369832178727 1 -0.196788242774782 -0.883909810835041 -0.883143704644938 -0.204425514677216 -0.196788242774782 -0.0947746092915282 -0.883909810835041 -0.196788242774782 -0.881369832178727 -0.882146927629474 -0.716603955707113 -0.883909810835041 -0.883909810835041 -0.196788242774782 -0.196788242774782 -0.196788242774782 -0.0952223142950893 -0.139967232030139 -0.937327998019332 -0.883909810835041 -0.196788242774782 -0.113585058921385 -0.881369832178727 -0.196788242774782 -0.883909810835041 -0.881369832178727 0.941304518169919 0.943295995413595 -0.883909810835041 -0.883143704644938 -0.883909810835041 -0.883909810835041 -0.881369832178727 -0.881369832178727 -0.883909810835041 -0.0947746092915282 -0.844539480054882 -0.883909810835041 -0.935342921518641 0.943295995413595 0.995885261170511 0.995885261170511 0.943295995413595 1
-0.939315191310268 1 -0.126636666728692 -0.13471947712073 0.827426677150318 0.827426677150318 -0.126636666728692 0.275076169243896 -0.126636666728692 0.457538514410143 0.192321552714015 -0.939315191310268 0.829092771407439 -0.172117670655526 0.830269913065539 0.830269913065539 0.829092771407439 0.830269913065539 -0.295524340967324 -0.126636666728692 -0.126636666728692 -0.168240440825123 -0.172117670655526 -0.126636666728692 -0.168240440825123 -0.131551384411962 -0.126636666728692 -0.126636666728692 -0.126636666728692 0.829092771407439 -0.131551384411962 -0.131551384411962 -0.126636666728692 -0.126636666728692 -0.126636666728692 0.830269913065539 -0.126636666728692 0.827426677150318 0.830269913065539 0.830269913065539 0.830269913065539 -0.938897929751269 0.830269913065539 1 0.898477793929068 0.934592263032107 0.192321552714015 0.141322592656783 0.830269913065539 0.829092771407439 0.827426677150318 0.827426677150318 -0.131551384411962 -0.172117670655526 -0.126636666728692 -0.126636666728692 -0.168240440825123 -0.175925140156533 0.997884423344455 0.993647324837931 0.827426677150318 0.827426677150318 -0.131551384411962 -0.172117670655526 -0.939315191310268 0.995771100235178 0.939315191310267 0.827426677150318 0.827426677150318 0.827426677150318 -0.13471947712073 -0.940849436603636 -0.943196197327237 0.939315191310267 -0.131551384411962 -0.116251783857435 0.903499401630125 0.903499401630125 -0.940849436603636 0.939315191310267 0.939315191310267 0.903499401630125 0.997884423344455 -0.995779899286456 0.995779899286456 0.903499401630125 0.903499401630125 0.903499401630125 -0.126636666728692 -0.126636666728692 -0.131551384411962 -0.126636666728692 -0.131551384411962 -0.126636666728692 -0.126636666728692 -0.126636666728692 -0.172117670655526 0.830269913065539 -0.0988389740107449 -0.13471947712073 -0.13471947712073 -0.126636666728692 -0.126636666728692 -0.126636666728692 0.829092771407439 -0.172117670655526 -0.131551384411962 -0.126636666728692 -0.126636666728692 0.997884423344455 -0.126636666728692 -0.126636666728692 0.827426677150318 0.827426677150318 -0.99364732483793 -0.939315191310268 0.828614010090044 0.830269913065539 -0.126636666728692 0.830269913065539 -0.126636666728692 -0.940849436603636 -0.936952520393092 0.827426677150318 0.825762111498855 0.829092771407439 0.830269913065539 -0.939315191310268 -0.918353736573685 -0.936951930619235 0.772668204147875 -0.939315191310268 -0.939315191310268 0.827426677150318 0.827426677150318 0.827426677150318 0.917787863120972 0.910463748238926 0.830269913065539 -0.943196197327237 -0.939315191310268 -0.939315191310268 -0.943196197327237 0.917788676662583 0.997884423344455 -0.126636666728692 0.997884423344455 0.912904829970226 0.917788676662583 1 0.830269913065539 -0.126636666728692 -0.939315191310268 -0.129114902239305 -0.995779899286456 0.830269913065539 -0.995779899286456 -0.993679769319577 -0.126636666728692 -0.939315191310268 -0.943196197327237 -0.995779899286456 -0.126636666728692 0.830269913065539 -0.943196197327237 -0.939315191310268 -0.939315191310268 -0.172117670655526 -0.995779899286456 -0.995779899286456 -0.943196197327237 -0.172117670655526 0.830269913065539 0.830269913065539 0.830269913065539 -0.172117670655526 0.897306349545141 0.827426677150318 0.827426677150318 0.827426677150318 0.830269913065539 0.830269913065539 0.830269913065539 0.830269913065539 0.830269913065539 0.830269913065539 0.830269913065539 0.828614010090044 -0.934592263032107 -0.172117670655526 -0.172117670655526 -0.939315191310268 0.829092771407439 -0.168240440825123 -0.131551384411962 0.830269913065539 -0.989388915242907 0.830269913065539 0.827426677150318 -0.126636666728692 0.830269913065539 -0.995779899286456 -0.126636666728692 -0.939315191310268 0.827426677150318 -0.939315191310268 -0.126636666728692 0.830269913065539 0.829092771407439 -0.131551384411962 -0.126636666728692 -0.13471947712073 0.830269913065539 -0.126636666728692 0.827426677150318 0.828614010090044 0.673116981748721 0.830269913065539 0.830269913065539 -0.126636666728692 -0.126636666728692 -0.126636666728692 -0.168240440825123 -0.104940617366195 0.997884423344455 0.830269913065539 -0.126636666728692 -0.142519930882187 0.827426677150318 -0.126636666728692 0.830269913065539 0.827426677150318 -0.99364732483793 -0.995779899286456 0.830269913065539 0.829092771407439 0.830269913065539 0.830269913065539 0.827426677150318 0.827426677150318 0.830269913065539 -0.13471947712073 0.912904829970226 0.830269913065539 0.995771100235178 -0.995779899286456 -0.943196197327237 -0.943196197327237 -0.995779899286456 -0.939315191310268
-0.196788242774782 -0.126636666728692 0.999999999999989 0.712225600580636 0.174290757580717 0.174290757580717 0.999999999999989 -0.00907404274407771 0.999999999999989 -0.0579411523648989 -0.00618275636109326 -0.196788242774782 0.17463924591326 0.735756336036759 0.173943058445617 0.173943058445617 0.17463924591326 0.173943058445617 0.428515181910832 0.999999999999989 0.999999999999989 0.752712404387508 0.735756336036759 0.999999999999989 0.752712404387508 0.962640319558479 0.999999999999989 0.999999999999989 0.999999999999989 0.17463924591326 0.962640319558479 0.962640319558479 0.999999999999989 0.999999999999989 0.999999999999989 0.173943058445617 0.999999999999989 0.174290757580717 0.173943058445617 0.173943058445617 0.173943058445617 -0.197601320601419 0.173943058445617 -0.126636666728692 0.190056546453577 0.197601320601419 -0.00618275636109326 0.022789271855134 0.173943058445617 0.17463924591326 0.174290757580717 0.174290757580717 0.962640319558479 0.735756336036759 0.999999999999989 0.999999999999989 0.752712404387508 0.719832689154115 -0.126368757152823 -0.126904863948188 0.174290757580717 0.174290757580717 0.962640319558479 0.735756336036759 -0.196788242774782 -0.126101132958544 0.196788242774782 0.174290757580717 0.174290757580717 0.174290757580717 0.712225600580636 -0.198009599128779 -0.197601320601419 0.196788242774782 0.962640319558479 0.91799466031819 0.18928476962759 0.18928476962759 -0.198009599128779 0.196788242774782 0.196788242774782 0.18928476962759 -0.126368757152823 0.12717335107832 -0.12717335107832 0.18928476962759 0.18928476962759 0.18928476962759 0.999999999999989 0.999999999999989 0.962640319558479 0.999999999999989 0.962640319558479 0.999999999999989 0.999999999999989 0.999999999999989 0.735756336036759 0.173943058445617 0.780492542673279 0.712225600580636 0.712225600580636 0.999999999999989 0.999999999999989 0.999999999999989 0.17463924591326 0.735756336036759 0.962640319558479 0.999999999999989 0.999999999999989 -0.126368757152823 0.999999999999989 0.999999999999989 0.174290757580717 0.174290757580717 0.126904863948188 -0.196788242774782 0.173596143757377 0.173943058445617 0.999999999999989 0.173943058445617 0.999999999999989 -0.198009599128779 -0.19719420433088 0.174290757580717 0.173943058445617 0.17463924591326 0.173943058445617 -0.196788242774782 -0.192396779843302 -0.19719420433088 -0.0991539587454488 -0.196788242774782 -0.196788242774782 0.174290757580717 0.174290757580717 0.174290757580717 -0.137332432950417 -0.136490977504584 0.173943058445617 -0.197601320601419 -0.196788242774782 -0.196788242774782 -0.197601320601419 -0.137332432950417 -0.126368757152823 0.999999999999989 -0.126368757152823 -0.136771086087751 -0.137332432950417 -0.126636666728692 0.173943058445617 0.999999999999989 -0.196788242774782 0.980805968423232 0.12717335107832 0.173943058445617 0.12717335107832 0.127442130391168 0.999999999999989 -0.196788242774782 -0.197601320601419 0.12717335107832 0.999999999999989 0.173943058445617 -0.197601320601419 -0.196788242774782 -0.196788242774782 0.735756336036759 0.12717335107832 0.12717335107832 -0.197601320601419 0.735756336036759 0.173943058445617 0.173943058445617 0.173943058445617 0.735756336036759 0.188900408297052 0.174290757580717 0.174290757580717 0.174290757580717 0.173943058445617 0.173943058445617 0.173943058445617 0.173943058445617 0.173943058445617 0.173943058445617 0.173943058445617 0.173596143757377 -0.197601320601419 0.735756336036759 0.735756336036759 -0.196788242774782 0.17463924591326 0.752712404387508 0.962640319558479 0.173943058445617 0.126368757152824 0.173943058445617 0.174290757580717 0.999999999999989 0.173943058445617 0.12717335107832 0.999999999999989 -0.196788242774782 0.174290757580717 -0.196788242774782 0.999999999999989 0.173943058445617 0.17463924591326 0.962640319558479 0.999999999999989 0.712225600580636 0.173943058445617 0.999999999999989 0.174290757580717 0.173596143757377 0.141019233209061 0.173943058445617 0.173943058445617 0.999999999999989 0.999999999999989 0.999999999999989 0.752712404387508 0.733178549988779 -0.126368757152823 0.173943058445617 0.999999999999989 0.683904136356014 0.174290757580717 0.999999999999989 0.173943058445617 0.174290757580717 0.126904863948188 0.12717335107832 0.173943058445617 0.17463924591326 0.173943058445617 0.173943058445617 0.174290757580717 0.174290757580717 0.173943058445617 0.712225600580636 -0.136771086087751 0.173943058445617 -0.126101132958544 0.12717335107832 -0.197601320601419 -0.197601320601419 0.12717335107832 -0.196788242774782
-0.0947746092915282 -0.13471947712073 0.712225600580636 1 0.244712851431663 0.244712851431663 0.712225600580636 -0.0489096841522479 0.712225600580636 -0.0813522461389501 -0.034195569993463 -0.0947746092915282 0.245202146301518 0.968018304017776 0.244224664634088 0.244224664634088 0.245202146301518 0.244224664634088 0.527699888109918 0.712225600580636 0.712225600580636 0.94621212089654 0.968018304017776 0.712225600580636 0.94621212089654 0.682987161027501 0.712225600580636 0.712225600580636 0.712225600580636 0.245202146301518 0.682987161027501 0.682987161027501 0.712225600580636 0.712225600580636 0.712225600580636 0.244224664634088 0.712225600580636 0.244712851431663 0.244224664634088 0.244224664634088 0.244224664634088 -0.0963994104389463 0.244224664634088 -0.13471947712073 0.253039114151346 0.0963994104389457 -0.034195569993463 -0.00869166137523971 0.244224664634088 0.245202146301518 0.244712851431663 0.244712851431663 0.682987161027501 0.968018304017776 0.712225600580636 0.712225600580636 0.94621212089654 0.904037646082475 -0.134117611374257 -0.135318999224984 0.244712851431663 0.244712851431663 0.682987161027501 0.968018304017776 -0.0947746092915282 -0.133513359363766 0.0947746092915287 0.244712851431663 0.244712851431663 0.244712851431663 1 -0.0972116477976567 -0.0963994104389463 0.0947746092915287 0.682987161027501 0.65381929827495 0.251904793931476 0.251904793931476 -0.0972116477976567 0.0947746092915287 0.0947746092915287 0.251904793931476 -0.134117611374257 0.13591621980342 -0.135916219803421 0.251904793931476 0.251904793931476 0.251904793931476 0.712225600580636 0.712225600580636 0.682987161027501 0.712225600580636 0.682987161027501 0.712225600580636 0.712225600580636 0.712225600580636 0.968018304017776 0.244224664634088 0.555886769954185 1 1 0.712225600580636 0.712225600580636 0.712225600580636 0.245202146301518 0.968018304017776 0.682987161027501 0.712225600580636 0.712225600580636 -0.134117611374257 0.712225600580636 0.712225600580636 0.244712851431663 0.244712851431663 0.135318999224984 -0.0947746092915282 0.243737579238733 0.244224664634088 0.712225600580636 0.244224664634088 0.712225600580636 -0.0972116477976567 -0.0955870676709201 0.244712851431663 0.244224664634088 0.245202146301518 0.244224664634088 -0.0947746092915282 -0.0858271794743341 -0.0955870676709201 -0.109314143620506 -0.0947746092915282 -0.0947746092915282 0.244712851431663 0.244712851431663 0.244712851431663 -0.150496992136807 -0.19164008902981 0.244224664634088 -0.0963994104389463 -0.0947746092915282 -0.0947746092915282 -0.0963994104389463 -0.150496992136807 -0.134117611374257 0.712225600580636 -0.134117611374257 -0.19203337534659 -0.150496992136807 -0.13471947712073 0.244224664634088 0.712225600580636 -0.0947746092915282 0.697217972497291 0.13591621980342 0.244224664634088 0.13591621980342 0.136511180467239 0.712225600580636 -0.0947746092915282 -0.0963994104389463 0.13591621980342 0.712225600580636 0.244224664634088 -0.0963994104389463 -0.0947746092915282 -0.0947746092915282 0.968018304017776 0.13591621980342 0.13591621980342 -0.0963994104389463 0.968018304017776 0.244224664634088 0.244224664634088 0.244224664634088 0.924468363015229 0.265225524248289 0.244712851431663 0.244712851431663 0.244712851431663 0.244224664634088 0.244224664634088 0.244224664634088 0.244224664634088 0.244224664634088 0.244224664634088 0.244224664634088 0.243737579238733 -0.0963994104389463 0.968018304017776 0.968018304017776 -0.0947746092915282 0.245202146301518 0.94621212089654 0.682987161027501 0.244224664634088 0.134117611374256 0.244224664634088 0.244712851431663 0.712225600580636 0.244224664634088 0.13591621980342 0.712225600580636 -0.0947746092915282 0.244712851431663 -0.0947746092915282 0.712225600580636 0.244224664634088 0.245202146301518 0.682987161027501 0.712225600580636 1 0.244224664634088 0.712225600580636 0.244712851431663 0.243737579238733 0.197997984197838 0.244224664634088 0.244224664634088 0.712225600580636 0.712225600580636 0.712225600580636 0.94621212089654 0.590203423381852 -0.134117611374257 0.244224664634088 0.712225600580636 0.960235262251827 0.244712851431663 0.712225600580636 0.244224664634088 0.244712851431663 0.135318999224984 0.13591621980342 0.244224664634088 0.245202146301518 0.244224664634088 0.244224664634088 0.244712851431663 0.244712851431663 0.244224664634088 1 -0.19203337534659 0.244224664634088 -0.133513359363766 0.13591621980342 -0.0963994104389463 -0.0963994104389463 0.13591621980342 -0.0947746092915282
-0.881369832178727 0.827426677150318 0.174290757580717 0.244712851431663 1 1 0.174290757580717 0.228843996551438 0.174290757580717 0.380639815152393 0.159997984801913 -0.881369832178727 0.998004524522993 0.236886519414233 0.998005062689925 0.998005062689925 0.998004524522993 0.998005062689925 -0.0478271917591367 0.174290757580717 0.174290757580717 0.231550266163795 0.236886519414233 0.174290757580717 0.231550266163795 0.181054911205731 0.174290757580717 0.174290757580717 0.174290757580717 0.998004524522993 0.181054911205731 0.181054911205731 0.174290757580717 0.174290757580717 0.174290757580717 0.998005062689925 0.174290757580717 1 0.998005062689925 0.998005062689925 0.998005062689925 -0.873385409096408 0.998005062689925 0.827426677150318 0.912840855918506 0.877714724514058 0.159997984801913 0.117570442381412 0.998005062689925 0.998004524522993 1 1 0.181054911205731 0.236886519414233 0.174290757580717 0.174290757580717 0.231550266163795 0.242126761130463 0.825660700755617 0.829196724953545 1 1 0.181054911205731 0.236886519414233 -0.881369832178727 0.82389659684945 0.881369832178727 1 1 1 0.244712851431663 -0.875889293413868 -0.877713391699101 0.881369832178727 0.181054911205731 0.159997984801913 0.916589934195954 0.916589934195954 -0.875889293413868 0.881369832178727 0.881369832178727 0.916589934195954 0.825660700755617 -0.830966455652848 0.830966455652848 0.916589934195954 0.916589934195954 0.916589934195954 0.174290757580717 0.174290757580717 0.181054911205731 0.174290757580717 0.181054911205731 0.174290757580717 0.174290757580717 0.174290757580717 0.236886519414233 0.998005062689925 0.136032636548626 0.244712851431663 0.244712851431663 0.174290757580717 0.174290757580717 0.174290757580717 0.998004524522993 0.236886519414233 0.181054911205731 0.174290757580717 0.174290757580717 0.825660700755617 0.174290757580717 0.174290757580717 1 1 -0.829196724953545 -0.881369832178727 0.996014626174207 0.998005062689925 0.174290757580717 0.998005062689925 0.174290757580717 -0.875889293413868 -0.879541112075682 1 0.998005062689925 0.998004524522993 0.998005062689925 -0.881369832178727 -0.854408183496048 -0.87088560048513 0.645847970977337 -0.881369832178727 -0.881369832178727 1 1 1 0.902194550144014 0.896666675183166 0.998005062689925 -0.877713391699101 -0.881369832178727 -0.881369832178727 -0.877713391699101 0.897939064548699 0.825660700755617 0.174290757580717 0.825660700755617 0.894238627377833 0.897939064548699 0.827426677150318 0.998005062689925 0.174290757580717 -0.881369832178727 0.177701567070305 -0.830966455652848 0.998005062689925 -0.830966455652848 -0.828245569336656 0.174290757580717 -0.881369832178727 -0.877713391699101 -0.830966455652848 0.174290757580717 0.998005062689925 -0.877713391699101 -0.881369832178727 -0.881369832178727 0.236886519414233 -0.830966455652848 -0.830966455652848 -0.877713391699101 0.236886519414233 0.998005062689925 0.998005062689925 0.998005062689925 0.208131603784198 0.922659506943146 1 1 1 0.998005062689925 0.998005062689925 0.998005062689925 0.998005062689925 0.998005062689925 0.998005062689925 0.998005062689925 0.996014626174207 -0.877714724514058 0.236886519414233 0.236886519414233 -0.881369832178727 0.998004524522993 0.231550266163795 0.181054911205731 0.998005062689925 -0.825662954984984 0.998005062689925 1 0.174290757580717 0.998005062689925 -0.830966455652848 0.174290757580717 -0.881369832178727 1 -0.881369832178727 0.174290757580717 0.998005062689925 0.998004524522993 0.181054911205731 0.174290757580717 0.244712851431663 0.998005062689925 0.174290757580717 1 0.996014626174207 0.809103334947364 0.998005062689925 0.998005062689925 0.174290757580717 0.174290757580717 0.174290757580717 0.231550266163795 0.144430362660502 0.825660700755617 0.998005062689925 0.174290757580717 0.254846766257877 1 0.174290757580717 0.998005062689925 1 -0.829196724953545 -0.830966455652848 0.998005062689925 0.998004524522993 0.998005062689925 0.998005062689925 1 1 0.998005062689925 0.244712851431663 0.894238627377833 0.998005062689925 0.82389659684945 -0.830966455652848 -0.877713391699101 -0.877713391699101 -0.830966455652848 -0.881369832178727
-0.881369832178727 0.827426677150318 0.174290757580717 0.244712851431663 1 1 0.174290757580717 0.228843996551438 0.174290757580717 0.380639815152393 0.159997984801913 -0.881369832178727 0.998004524522993 0.236886519414233 0.998005062689925 0.998005062689925 0.998004524522993 0.998005062689925 -0.0478271917591367 0.174290757580717 0.174290757580717 0.231550266163795 0.236886519414233 0.174290757580717 0.231550266163795 0.181054911205731 0.174290757580717 0.174290757580717 0.174290757580717 0.998004524522993 0.181054911205731 0.181054911205731 0.174290757580717 0.174290757580717 0.174290757580717 0.998005062689925 0.174290757580717 1 0.998005062689925 0.998005062689925 0.998005062689925 -0.873385409096408 0.998005062689925 0.827426677150318 0.912840855918506 0.877714724514058 0.159997984801913 0.117570442381412 0.998005062689925 0.998004524522993 1 1 0.181054911205731 0.236886519414233 0.174290757580717 0.174290757580717 0.231550266163795 0.242126761130463 0.825660700755617 0.829196724953545 1 1 0.181054911205731 0.236886519414233 -0.881369832178727 0.82389659684945 0.881369832178727 1 1 1 0.244712851431663 -0.875889293413868 -0.877713391699101 0.881369832178727 0.181054911205731 0.159997984801913 0.916589934195954 0.916589934195954 -0.875889293413868 0.881369832178727 0.881369832178727 0.916589934195954 0.825660700755617 -0.830966455652848 0.830966455652848 0.916589934195954 0.916589934195954 0.916589934195954 0.174290757580717 0.174290757580717 0.181054911205731 0.174290757580717 0.181054911205731 0.174290757580717 0.174290757580717 0.174290757580717 0.236886519414233 0.998005062689925 0.136032636548626 0.244712851431663 0.244712851431663 0.174290757580717 0.174290757580717 0.174290757580717 0.998004524522993 0.236886519414233 0.181054911205731 0.174290757580717 0.174290757580717 0.825660700755617 0.174290757580717 0.174290757580717 1 1 -0.829196724953545 -0.881369832178727 0.996014626174207 0.998005062689925 0.174290757580717 0.998005062689925 0.174290757580717 -0.875889293413868 -0.879541112075682 1 0.998005062689925 0.998004524522993 0.998005062689925 -0.881369832178727 -0.854408183496048 -0.87088560048513 0.645847970977337 -0.881369832178727 -0.881369832178727 1 1 1 0.902194550144014 0.896666675183166 0.998005062689925 -0.877713391699101 -0.881369832178727 -0.881369832178727 -0.877713391699101 0.897939064548699 0.825660700755617 0.174290757580717 0.825660700755617 0.894238627377833 0.897939064548699 0.827426677150318 0.998005062689925 0.174290757580717 -0.881369832178727 0.177701567070305 -0.830966455652848 0.998005062689925 -0.830966455652848 -0.828245569336656 0.174290757580717 -0.881369832178727 -0.877713391699101 -0.830966455652848 0.174290757580717 0.998005062689925 -0.877713391699101 -0.881369832178727 -0.881369832178727 0.236886519414233 -0.830966455652848 -0.830966455652848 -0.877713391699101 0.236886519414233 0.998005062689925 0.998005062689925 0.998005062689925 0.208131603784198 0.922659506943146 1 1 1 0.998005062689925 0.998005062689925 0.998005062689925 0.998005062689925 0.998005062689925 0.998005062689925 0.998005062689925 0.996014626174207 -0.877714724514058 0.236886519414233 0.236886519414233 -0.881369832178727 0.998004524522993 0.231550266163795 0.181054911205731 0.998005062689925 -0.825662954984984 0.998005062689925 1 0.174290757580717 0.998005062689925 -0.830966455652848 0.174290757580717 -0.881369832178727 1 -0.881369832178727 0.174290757580717 0.998005062689925 0.998004524522993 0.181054911205731 0.174290757580717 0.244712851431663 0.998005062689925 0.174290757580717 1 0.996014626174207 0.809103334947364 0.998005062689925 0.998005062689925 0.174290757580717 0.174290757580717 0.174290757580717 0.231550266163795 0.144430362660502 0.825660700755617 0.998005062689925 0.174290757580717 0.254846766257877 1 0.174290757580717 0.998005062689925 1 -0.829196724953545 -0.830966455652848 0.998005062689925 0.998004524522993 0.998005062689925 0.998005062689925 1 1 0.998005062689925 0.244712851431663 0.894238627377833 0.998005062689925 0.82389659684945 -0.830966455652848 -0.877713391699101 -0.877713391699101 -0.830966455652848 -0.881369832178727
-0.196788242774782 -0.126636666728692 0.999999999999989 0.712225600580636 0.174290757580717 0.174290757580717 0.999999999999989 -0.00907404274407771 0.999999999999989 -0.0579411523648989 -0.00618275636109326 -0.196788242774782 0.17463924591326 0.735756336036759 0.173943058445617 0.173943058445617 0.17463924591326 0.173943058445617 0.428515181910832 0.999999999999989 0.999999999999989 0.752712404387508 0.735756336036759 0.999999999999989 0.752712404387508 0.962640319558479 0.999999999999989 0.999999999999989 0.999999999999989 0.17463924591326 0.962640319558479 0.962640319558479 0.999999999999989 0.999999999999989 0.999999999999989 0.173943058445617 0.999999999999989 0.174290757580717 0.173943058445617 0.173943058445617 0.173943058445617 -0.197601320601419 0.173943058445617 -0.126636666728692 0.190056546453577 0.197601320601419 -0.00618275636109326 0.022789271855134 0.173943058445617 0.17463924591326 0.174290757580717 0.174290757580717 0.962640319558479 0.735756336036759 0.999999999999989 0.999999999999989 0.752712404387508 0.719832689154115 -0.126368757152823 -0.126904863948188 0.174290757580717 0.174290757580717 0.962640319558479 0.735756336036759 -0.196788242774782 -0.126101132958544 0.196788242774782 0.174290757580717 0.174290757580717 0.174290757580717 0.712225600580636 -0.198009599128779 -0.197601320601419 0.196788242774782 0.962640319558479 0.91799466031819 0.18928476962759 0.18928476962759 -0.198009599128779 0.196788242774782 0.196788242774782 0.18928476962759 -0.126368757152823 0.12717335107832 -0.12717335107832 0.18928476962759 0.18928476962759 0.18928476962759 0.999999999999989 0.999999999999989 0.962640319558479 0.999999999999989 0.962640319558479 0.999999999999989 0.999999999999989 0.999999999999989 0.735756336036759 0.173943058445617 0.780492542673279 0.712225600580636 0.712225600580636 0.999999999999989 0.999999999999989 0.999999999999989 0.17463924591326 0.735756336036759 0.962640319558479 0.999999999999989 0.999999999999989 -0.126368757152823 0.999999999999989 0.999999999999989 0.174290757580717 0.174290757580717 0.126904863948188 -0.196788242774782 0.173596143757377 0.173943058445617 0.999999999999989 0.173943058445617 0.999999999999989 -0.198009599128779 -0.19719420433088 0.174290757580717 0.173943058445617 0.17463924591326 0.173943058445617 -0.196788242774782 -0.192396779843302 -0.19719420433088 -0.0991539587454488 -0.196788242774782 -0.196788242774782 0.174290757580717 0.174290757580717 0.174290757580717 -0.137332432950417 -0.136490977504584 0.173943058445617 -0.197601320601419 -0.196788242774782 -0.196788242774782 -0.197601320601419 -0.137332432950417 -0.126368757152823 0.999999999999989 -0.126368757152823 -0.136771086087751 -0.137332432950417 -0.126636666728692 0.173943058445617 0.999999999999989 -0.196788242774782 0.980805968423232 0.12717335107832 0.173943058445617 0.12717335107832 0.127442130391168 0.999999999999989 -0.196788242774782 -0.197601320601419 0.12717335107832 0.999999999999989 0.173943058445617 -0.197601320601419 -0.196788242774782 -0.196788242774782 0.735756336036759 0.12717335107832 0.12717335107832 -0.197601320601419 0.735756336036759 0.173943058445617 0.173943058445617 0.173943058445617 0.735756336036759 0.188900408297052 0.174290757580717 0.174290757580717 0.174290757580717 0.173943058445617 0.173943058445617 0.173943058445617 0.173943058445617 0.173943058445617 0.173943058445617 0.173943058445617 0.173596143757377 -0.197601320601419 0.735756336036759 0.735756336036759 -0.196788242774782 0.17463924591326 0.752712404387508 0.962640319558479 0.173943058445617 0.126368757152824 0.173943058445617 0.174290757580717 0.999999999999989 0.173943058445617 0.12717335107832 0.999999999999989 -0.196788242774782 0.174290757580717 -0.196788242774782 0.999999999999989 0.173943058445617 0.17463924591326 0.962640319558479 0.999999999999989 0.712225600580636 0.173943058445617 0.999999999999989 0.174290757580717 0.173596143757377 0.141019233209061 0.173943058445617 0.173943058445617 0.999999999999989 0.999999999999989 0.999999999999989 0.752712404387508 0.733178549988779 -0.126368757152823 0.173943058445617 0.999999999999989 0.683904136356014 0.174290757580717 0.999999999999989 0.173943058445617 0.174290757580717 0.126904863948188 0.12717335107832 0.173943058445617 0.17463924591326 0.173943058445617 0.173943058445617 0.174290757580717 0.174290757580717 0.173943058445617 0.712225600580636 -0.136771086087751 0.173943058445617 -0.126101132958544 0.12717335107832 -0.197601320601419 -0.197601320601419 0.12717335107832 -0.196788242774782
-0.258383224538225 0.275076169243896 -0.00907404274407771 -0.0489096841522479 0.228843996551438 0.228843996551438 -0.00907404274407771 1 -0.00907404274407771 -0.0760768101305567 0.665108210245095 -0.258383224538225 0.229301562195639 -0.0473454695031044 0.228387467124531 0.228387467124531 0.229301562195639 0.228387467124531 -0.0812917036316175 -0.00907404274407771 -0.00907404274407771 -0.046278935974079 -0.0473454695031044 -0.00907404274407771 -0.046278935974079 -0.014371946776488 -0.00907404274407771 -0.00907404274407771 -0.00907404274407771 0.229301562195639 -0.014371946776488 -0.014371946776488 -0.00907404274407771 -0.00907404274407771 -0.00907404274407771 0.228387467124531 -0.00907404274407771 0.228843996551438 0.228387467124531 0.228387467124531 0.228387467124531 -0.259450796806186 0.228387467124531 0.275076169243896 0.249544498313735 0.259450796806186 0.665108210245095 0.5137580367112 0.228387467124531 0.229301562195639 0.228843996551438 0.228843996551438 -0.014371946776488 -0.0473454695031044 -0.00907404274407771 -0.00907404274407771 -0.046278935974079 -0.0483928136279541 0.275659347724825 0.274494830897628 0.228843996551438 0.228843996551438 -0.014371946776488 -0.0473454695031044 -0.258383224538225 0.276244379033424 0.258383224538226 0.228843996551438 0.228843996551438 0.228843996551438 -0.0489096841522479 -0.259986867055717 -0.259450796806186 0.258383224538226 -0.014371946776488 -0.0319780953712727 0.248531154314567 0.248531154314567 -0.259986867055717 0.258383224538226 0.258383224538226 0.248531154314567 0.275659347724825 -0.27391532010579 0.273915320105791 0.248531154314567 0.248531154314567 0.248531154314567 -0.00907404274407771 -0.00907404274407771 -0.014371946776488 -0.00907404274407771 -0.014371946776488 -0.00907404274407771 -0.00907404274407771 -0.00907404274407771 -0.0473454695031044 0.228387467124531 -0.0271882463428742 -0.0489096841522479 -0.0489096841522479 -0.00907404274407771 -0.00907404274407771 -0.00907404274407771 0.229301562195639 -0.0473454695031044 -0.014371946776488 -0.00907404274407771 -0.00907404274407771 0.275659347724825 -0.00907404274407771 -0.00907404274407771 0.228843996551438 0.228843996551438 -0.274494830897628 -0.258383224538225 0.227931967677392 0.228387467124531 -0.00907404274407771 0.228387467124531 -0.00907404274407771 -0.259986867055717 -0.258916252601406 0.228843996551438 0.228387467124531 0.229301562195639 0.228387467124531 -0.258383224538225 -0.252617227867507 -0.258916252601406 -0.130189279731006 -0.258383224538225 -0.258383224538225 0.228843996551438 0.228843996551438 0.228843996551438 0.253652603548656 0.25521635060731 0.228387467124531 -0.259450796806186 -0.258383224538225 -0.258383224538225 -0.259450796806186 0.253652603548656 0.275659347724825 -0.00907404274407771 0.275659347724825 0.254693664910979 0.253652603548656 0.275076169243896 0.228387467124531 -0.00907404274407771 -0.258383224538225 -0.0117648287657398 -0.27391532010579 0.228387467124531 -0.27391532010579 -0.273337624399587 -0.00907404274407771 -0.258383224538225 -0.259450796806186 -0.27391532010579 -0.00907404274407771 0.228387467124531 -0.259450796806186 -0.258383224538225 -0.258383224538225 -0.0473454695031044 -0.27391532010579 -0.27391532010579 -0.259450796806186 -0.0473454695031044 0.228387467124531 0.228387467124531 0.228387467124531 -0.0473454695031044 0.248026487376279 0.228843996551438 0.228843996551438 0.228843996551438 0.228387467124531 0.228387467124531 0.228387467124531 0.228387467124531 0.228387467124531 0.228387467124531 0.228387467124531 0.227931967677392 -0.259450796806186 -0.0473454695031044 -0.0473454695031044 -0.258383224538225 0.229301562195639 -0.046278935974079 -0.014371946776488 0.228387467124531 -0.275659347724825 0.228387467124531 0.228843996551438 -0.00907404274407771 0.228387467124531 -0.27391532010579 -0.00907404274407771 -0.258383224538225 0.228843996551438 -0.258383224538225 -0.00907404274407771 0.228387467124531 0.229301562195639 -0.014371946776488 -0.00907404274407771 -0.0489096841522479 0.228387467124531 -0.00907404274407771 0.228843996551438 0.227931967677392 0.185158440792451 0.228387467124531 0.228387467124531 -0.00907404274407771 -0.00907404274407771 -0.00907404274407771 -0.046278935974079 -0.0288666630231831 0.275659347724825 0.228387467124531 -0.00907404274407771 -0.0509351052548834 0.228843996551438 -0.00907404274407771 0.228387467124531 0.228843996551438 -0.274494830897628 -0.27391532010579 0.228387467124531 0.229301562195639 0.228387467124531 0.228387467124531 0.228843996551438 0.228843996551438 0.228387467124531 -0.0489096841522479 0.254693664910979 0.228387467124531 0.276244379033424 -0.27391532010579 -0.259450796806186 -0.259450796806186 -0.27391532010579 -0.258383224538225
-0.196788242774782 -0.126636666728692 0.999999999999989 0.712225600580636 0.174290757580717 0.174290757580717 0.999999999999989 -0.00907404274407771 0.999999999999989 -0.0579411523648989 -0.00618275636109326 -0.196788242774782 0.17463924591326 0.735756336036759 0.173943058445617 0.173943058445617 0.17463924591326 0.173943058445617 0.428515181910832 0.999999999999989 0.999999999999989 0.752712404387508 0.735756336036759 0.999999999999989 0.752712404387508 0.962640319558479 0.999999999999989 0.999999999999989 0.999999999999989 0.17463924591326 0.962640319558479 0.962640319558479 0.999999999999989 0.999999999999989 0.999999999999989 0.173943058445617 0.999999999999989 0.174290757580717 0.173943058445617 0.173943058445617 0.173943058445617 -0.197601320601419 0.173943058445617 -0.126636666728692 0.190056546453577 0.197601320601419 -0.00618275636109326 0.022789271855134 0.173943058445617 0.17463924591326 0.174290757580717 0.174290757580717 0.962640319558479 0.735756336036759 0.999999999999989 0.999999999999989 0.752712404387508 0.719832689154115 -0.126368757152823 -0.126904863948188 0.174290757580717 0.174290757580717 0.962640319558479 0.735756336036759 -0.196788242774782 -0.126101132958544 0.196788242774782 0.174290757580717 0.174290757580717 0.174290757580717 0.712225600580636 -0.198009599128779 -0.197601320601419 0.196788242774782 0.962640319558479 0.91799466031819 0.18928476962759 0.18928476962759 -0.198009599128779 0.196788242774782 0.196788242774782 0.18928476962759 -0.126368757152823 0.12717335107832 -0.12717335107832 0.18928476962759 0.18928476962759 0.18928476962759 0.999999999999989 0.999999999999989 0.962640319558479 0.999999999999989 0.962640319558479 0.999999999999989 0.999999999999989 0.999999999999989 0.735756336036759 0.173943058445617 0.780492542673279 0.712225600580636 0.712225600580636 0.999999999999989 0.999999999999989 0.999999999999989 0.17463924591326 0.735756336036759 0.962640319558479 0.999999999999989 0.999999999999989 -0.126368757152823 0.999999999999989 0.999999999999989 0.174290757580717 0.174290757580717 0.126904863948188 -0.196788242774782 0.173596143757377 0.173943058445617 0.999999999999989 0.173943058445617 0.999999999999989 -0.198009599128779 -0.19719420433088 0.174290757580717 0.173943058445617 0.17463924591326 0.173943058445617 -0.196788242774782 -0.192396779843302 -0.19719420433088 -0.0991539587454488 -0.196788242774782 -0.196788242774782 0.174290757580717 0.174290757580717 0.174290757580717 -0.137332432950417 -0.136490977504584 0.173943058445617 -0.197601320601419 -0.196788242774782 -0.196788242774782 -0.197601320601419 -0.137332432950417 -0.126368757152823 0.999999999999989 -0.126368757152823 -0.136771086087751 -0.137332432950417 -0.126636666728692 0.173943058445617 0.999999999999989 -0.196788242774782 0.980805968423232 0.12717335107832 0.173943058445617 0.12717335107832 0.127442130391168 0.999999999999989 -0.196788242774782 -0.197601320601419 0.12717335107832 0.999999999999989 0.173943058445617 -0.197601320601419 -0.196788242774782 -0.196788242774782 0.735756336036759 0.12717335107832 0.12717335107832 -0.197601320601419 0.735756336036759 0.173943058445617 0.173943058445617 0.173943058445617 0.735756336036759 0.188900408297052 0.174290757580717 0.174290757580717 0.174290757580717 0.173943058445617 0.173943058445617 0.173943058445617 0.173943058445617 0.173943058445617 0.173943058445617 0.173943058445617 0.173596143757377 -0.197601320601419 0.735756336036759 0.735756336036759 -0.196788242774782 0.17463924591326 0.752712404387508 0.962640319558479 0.173943058445617 0.126368757152824 0.173943058445617 0.174290757580717 0.999999999999989 0.173943058445617 0.12717335107832 0.999999999999989 -0.196788242774782 0.174290757580717 -0.196788242774782 0.999999999999989 0.173943058445617 0.17463924591326 0.962640319558479 0.999999999999989 0.712225600580636 0.173943058445617 0.999999999999989 0.174290757580717 0.173596143757377 0.141019233209061 0.173943058445617 0.173943058445617 0.999999999999989 0.999999999999989 0.999999999999989 0.752712404387508 0.733178549988779 -0.126368757152823 0.173943058445617 0.999999999999989 0.683904136356014 0.174290757580717 0.999999999999989 0.173943058445617 0.174290757580717 0.126904863948188 0.12717335107832 0.173943058445617 0.17463924591326 0.173943058445617 0.173943058445617 0.174290757580717 0.174290757580717 0.173943058445617 0.712225600580636 -0.136771086087751 0.173943058445617 -0.126101132958544 0.12717335107832 -0.197601320601419 -0.197601320601419 0.12717335107832 -0.196788242774782
-0.429772877194979 0.457538514410143 -0.0579411523648989 -0.0813522461389501 0.380639815152393 0.380639815152393 -0.0579411523648989 -0.0760768101305567 -0.0579411523648989 1 -0.0531896684836599 -0.429772877194979 0.381400891277846 -0.0787504633354635 0.379880462583446 0.379880462583446 0.381400891277846 0.379880462583446 -0.135213767938226 -0.0579411523648989 -0.0579411523648989 -0.0769764813588334 -0.0787504633354635 -0.0579411523648989 -0.0769764813588334 -0.0601898249924438 -0.0579411523648989 -0.0579411523648989 -0.0579411523648989 0.381400891277846 -0.0601898249924438 -0.0601898249924438 -0.0579411523648989 -0.0579411523648989 -0.0579411523648989 0.379880462583446 -0.0579411523648989 0.380639815152393 0.379880462583446 0.379880462583446 0.379880462583446 -0.4315485869224 0.379880462583446 0.457538514410143 0.415071284988184 0.422937276028984 -0.0531896684836599 -0.0390850726119226 0.379880462583446 0.381400891277846 0.380639815152393 0.380639815152393 -0.0601898249924438 -0.0787504633354635 -0.0579411523648989 -0.0579411523648989 -0.0769764813588334 -0.0804925272746147 0.458508524340607 0.456571565204576 0.380639815152393 0.380639815152393 -0.0601898249924438 -0.0787504633354635 -0.429772877194979 0.451121269740024 0.429772877194979 0.380639815152393 0.380639815152393 0.380639815152393 -0.0813522461389501 -0.432440240991395 -0.4315485869224 0.429772877194979 -0.0601898249924438 -0.0531896684836599 0.413385773992301 0.413385773992301 -0.432440240991395 0.429772877194979 0.429772877194979 0.413385773992301 0.458508524340607 -0.455607655799007 0.455607655799007 0.413385773992301 0.413385773992301 0.413385773992301 -0.0579411523648989 -0.0579411523648989 -0.0601898249924438 -0.0579411523648989 -0.0601898249924438 -0.0579411523648989 -0.0579411523648989 -0.0579411523648989 -0.0787504633354635 0.379880462583446 -0.045222637334698 -0.0813522461389501 -0.0813522461389501 -0.0579411523648989 -0.0579411523648989 -0.0579411523648989 0.381400891277846 -0.0787504633354635 -0.0601898249924438 -0.0579411523648989 -0.0579411523648989 0.458508524340607 -0.0579411523648989 -0.0579411523648989 0.380639815152393 0.380639815152393 -0.456571565204576 -0.429772877194979 0.37912282319603 0.379880462583446 -0.0579411523648989 0.379880462583446 -0.0579411523648989 -0.432440240991395 -0.430659471147618 0.380639815152393 0.379880462583446 0.381400891277846 0.379880462583446 -0.429772877194979 -0.420182204334927 -0.430659471147618 0.584355411503504 -0.429772877194979 -0.429772877194979 0.380639815152393 0.380639815152393 0.380639815152393 0.42190436097362 0.424505366026499 0.379880462583446 -0.4315485869224 -0.429772877194979 -0.429772877194979 -0.4315485869224 0.42190436097362 0.458508524340607 -0.0579411523648989 0.458508524340607 0.423635974695144 0.42190436097362 0.457538514410143 0.379880462583446 -0.0579411523648989 -0.429772877194979 -0.0590750405587821 -0.455607655799007 0.379880462583446 -0.455607655799007 -0.454646765453893 -0.0579411523648989 -0.429772877194979 -0.4315485869224 -0.455607655799007 -0.0579411523648989 0.379880462583446 -0.4315485869224 -0.429772877194979 -0.429772877194979 -0.0787504633354635 -0.455607655799007 -0.455607655799007 -0.4315485869224 -0.0787504633354635 0.379880462583446 0.379880462583446 0.379880462583446 -0.0787504633354635 0.412546353544318 0.380639815152393 0.380639815152393 0.380639815152393 0.379880462583446 0.379880462583446 0.379880462583446 0.379880462583446 0.379880462583446 0.379880462583446 0.379880462583446 0.37912282319603 -0.422937276028984 -0.0787504633354635 -0.0787504633354635 -0.429772877194979 0.381400891277846 -0.0769764813588334 -0.0601898249924438 0.379880462583446 -0.450139776808411 0.379880462583446 0.380639815152393 -0.0579411523648989 0.379880462583446 -0.455607655799007 -0.0579411523648989 -0.429772877194979 0.380639815152393 -0.429772877194979 -0.0579411523648989 0.379880462583446 0.381400891277846 -0.0601898249924438 -0.0579411523648989 -0.0813522461389501 0.379880462583446 -0.0579411523648989 0.380639815152393 0.37912282319603 0.307976943853549 0.379880462583446 0.379880462583446 -0.0579411523648989 -0.0579411523648989 -0.0579411523648989 -0.0769764813588334 -0.048014374171011 0.458508524340607 0.379880462583446 -0.0579411523648989 -0.0847211608831896 0.380639815152393 -0.0579411523648989 0.379880462583446 0.380639815152393 -0.456571565204576 -0.455607655799007 0.379880462583446 0.381400891277846 0.379880462583446 0.379880462583446 0.380639815152393 0.380639815152393 0.379880462583446 -0.0813522461389501 0.423635974695144 0.379880462583446 0.451121269740024 -0.455607655799007 -0.4315485869224 -0.4315485869224 -0.455607655799007 -0.429772877194979
-0.180650556080652 0.192321552714015 -0.00618275636109326 -0.034195569993463 0.159997984801913 0.159997984801913 -0.00618275636109326 0.665108210245095 -0.00618275636109326 -0.0531896684836599 1 -0.180650556080652 0.160317895230369 -0.0331019376699919 0.159678798852494 0.159678798852494 0.160317895230369 0.159678798852494 -0.056835700119621 -0.00618275636109326 -0.00618275636109326 -0.0323562628087797 -0.0331019376699919 -0.00618275636109326 -0.0323562628087797 -0.00979020004998629 -0.00618275636109326 -0.00618275636109326 -0.00618275636109326 0.160317895230369 -0.00979020004998629 -0.00979020004998629 -0.00618275636109326 -0.00618275636109326 -0.00618275636109326 0.159678798852494 -0.00618275636109326 0.159997984801913 0.159678798852494 0.159678798852494 0.159678798852494 -0.181396957183928 0.159678798852494 0.192321552714015 0.174470894802903 0.181396957183928 1 0.734824519989874 0.159678798852494 0.160317895230369 0.159997984801913 0.159997984801913 -0.00979020004998629 -0.0331019376699919 -0.00618275636109326 -0.00618275636109326 -0.0323562628087797 -0.0338341961163366 0.192729286292935 0.191915105678948 0.159997984801913 0.159997984801913 -0.00979020004998629 -0.0331019376699919 -0.180650556080652 0.193138315290123 0.180650556080652 0.159997984801913 0.159997984801913 0.159997984801913 -0.034195569993463 -0.181771754691968 -0.181396957183928 0.180650556080652 -0.00979020004998629 -0.0223577235772386 0.173762407797688 0.173762407797688 -0.181771754691968 0.180650556080652 0.180650556080652 0.173762407797688 0.192729286292935 -0.191509936392177 0.191509936392177 0.173762407797688 0.173762407797688 0.173762407797688 -0.00618275636109326 -0.00618275636109326 -0.00979020004998629 -0.00618275636109326 -0.00979020004998629 -0.00618275636109326 -0.00618275636109326 -0.00618275636109326 -0.0331019376699919 0.159678798852494 -0.0190088649504107 -0.034195569993463 -0.034195569993463 -0.00618275636109326 -0.00618275636109326 -0.00618275636109326 0.160317895230369 -0.0331019376699919 -0.00979020004998629 -0.00618275636109326 -0.00618275636109326 0.192729286292935 -0.00618275636109326 -0.00618275636109326 0.159997984801913 0.159997984801913 -0.191915105678949 -0.180650556080652 0.159360333021103 0.159678798852494 -0.00618275636109326 0.159678798852494 -0.00618275636109326 -0.181771754691968 -0.181023226621445 0.159997984801913 0.159678798852494 0.160317895230369 0.159678798852494 -0.180650556080652 -0.176619216558568 -0.181023226621445 -0.0910228046777334 -0.180650556080652 -0.180650556080652 0.159997984801913 0.159997984801913 0.159997984801913 0.177343107178348 0.178436412582445 0.159678798852494 -0.181396957183928 -0.180650556080652 -0.180650556080652 -0.181396957183928 0.177343107178348 0.192729286292935 -0.00618275636109326 0.192729286292935 0.178070972984473 0.177343107178348 0.192321552714015 0.159678798852494 -0.00618275636109326 -0.180650556080652 -0.00801520143755426 -0.191509936392177 0.159678798852494 -0.191509936392177 -0.191106036136045 -0.00618275636109326 -0.180650556080652 -0.181396957183928 -0.191509936392177 -0.00618275636109326 0.159678798852494 -0.181396957183928 -0.180650556080652 -0.180650556080652 -0.0331019376699919 -0.191509936392177 -0.191509936392177 -0.181396957183928 -0.0331019376699919 0.159678798852494 0.159678798852494 0.159678798852494 -0.0331019376699919 0.173409566148622 0.159997984801913 0.159997984801913 0.159997984801913 0.159678798852494 0.159678798852494 0.159678798852494 0.159678798852494 0.159678798852494 0.159678798852494 0.159678798852494 0.159360333021103 -0.181396957183928 -0.0331019376699919 -0.0331019376699919 -0.180650556080652 0.160317895230369 -0.0323562628087797 -0.00979020004998629 0.159678798852494 -0.192729286292936 0.159678798852494 0.159997984801913 -0.00618275636109326 0.159678798852494 -0.191509936392177 -0.00618275636109326 -0.180650556080652 0.159997984801913 -0.180650556080652 -0.00618275636109326 0.159678798852494 0.160317895230369 -0.00979020004998629 -0.00618275636109326 -0.034195569993463 0.159678798852494 -0.00618275636109326 0.159997984801913 0.159360333021103 0.129454903088085 0.159678798852494 0.159678798852494 -0.00618275636109326 -0.00618275636109326 -0.00618275636109326 -0.0323562628087797 -0.0201823424746316 0.192729286292935 0.159678798852494 -0.00618275636109326 -0.0356116582443222 0.159997984801913 -0.00618275636109326 0.159678798852494 0.159997984801913 -0.191915105678949 -0.191509936392177 0.159678798852494 0.160317895230369 0.159678798852494 0.159678798852494 0.159997984801913 0.159997984801913 0.159678798852494 -0.034195569993463 0.178070972984473 0.159678798852494 0.193138315290123 -0.191509936392177 -0.181396957183928 -0.181396957183928 -0.191509936392177 -0.180650556080652
1 -0.939315191310268 -0.196788242774782 -0.0947746092915282 -0.881369832178727 -0.881369832178727 -0.196788242774782 -0.258383224538225 -0.196788242774782 -0.429772877194979 -0.180650556080652 1 -0.883143704644938 -0.08866733988718 -0.883909810835041 -0.883909810835041 -0.883143704644938 -0.883909810835041 0.109355882738934 -0.196788242774782 -0.196788242774782 -0.0952223142950893 -0.08866733988718 -0.196788242774782 -0.0952223142950893 -0.204425514677216 -0.196788242774782 -0.196788242774782 -0.196788242774782 -0.883143704644938 -0.204425514677216 -0.204425514677216 -0.196788242774782 -0.196788242774782 -0.196788242774782 -0.883909810835041 -0.196788242774782 -0.881369832178727 -0.883909810835041 -0.883909810835041 -0.883909810835041 0.991750270928649 -0.883909810835041 -0.939315191310268 -0.95745227073492 -0.99588526117051 -0.180650556080652 -0.132746458157867 -0.883909810835041 -0.883143704644938 -0.881369832178727 -0.881369832178727 -0.204425514677216 -0.08866733988718 -0.196788242774782 -0.196788242774782 -0.0952223142950893 -0.115101831083178 -0.937327998019332 -0.941304518169919 -0.881369832178727 -0.881369832178727 -0.204425514677216 -0.08866733988718 1 -0.935342921518641 -1 -0.881369832178727 -0.881369832178727 -0.881369832178727 -0.0947746092915282 0.993831832601192 0.995885261170511 -1 -0.204425514677216 -0.180650556080652 -0.96187031785339 -0.96187031785339 0.993831832601192 -1 -1 -0.96187031785339 -0.937327998019332 0.943295995413595 -0.943295995413595 -0.96187031785339 -0.96187031785339 -0.96187031785339 -0.196788242774782 -0.196788242774782 -0.204425514677216 -0.196788242774782 -0.204425514677216 -0.196788242774782 -0.196788242774782 -0.196788242774782 -0.08866733988718 -0.883909810835041 -0.153591755971497 -0.0947746092915282 -0.0947746092915282 -0.196788242774782 -0.196788242774782 -0.196788242774782 -0.883143704644938 -0.08866733988718 -0.204425514677216 -0.196788242774782 -0.196788242774782 -0.937327998019332 -0.196788242774782 -0.196788242774782 -0.881369832178727 -0.881369832178727 0.941304518169919 1 -0.882146927629474 -0.883909810835041 -0.196788242774782 -0.883909810835041 -0.196788242774782 0.993831832601192 0.997941310914917 -0.881369832178727 -0.879598672251816 -0.883143704644938 -0.883909810835041 1 0.977684322652822 0.989674505996253 -0.724948255513396 1 1 -0.881369832178727 -0.881369832178727 -0.881369832178727 -0.849144143175515 -0.842209689634681 -0.883909810835041 0.995885261170511 1 1 0.995885261170511 -0.849172227853555 -0.937327998019332 -0.196788242774782 -0.937327998019332 -0.844539480054882 -0.849172227853555 -0.939315191310268 -0.883909810835041 -0.196788242774782 1 -0.200639320222677 0.943295995413595 -0.883909810835041 0.943295995413595 0.941005529585001 -0.196788242774782 1 0.995885261170511 0.943295995413595 -0.196788242774782 -0.883909810835041 0.995885261170511 1 1 -0.08866733988718 0.943295995413595 0.943295995413595 0.995885261170511 -0.08866733988718 -0.883909810835041 -0.883909810835041 -0.883909810835041 -0.0771743869378244 -0.95574265653443 -0.881369832178727 -0.881369832178727 -0.881369832178727 -0.883909810835041 -0.883909810835041 -0.883909810835041 -0.883909810835041 -0.883909810835041 -0.883909810835041 -0.883909810835041 -0.882146927629474 0.995885261170511 -0.08866733988718 -0.08866733988718 1 -0.883143704644938 -0.0952223142950893 -0.204425514677216 -0.883909810835041 0.937327998019333 -0.883909810835041 -0.881369832178727 -0.196788242774782 -0.883909810835041 0.943295995413595 -0.196788242774782 1 -0.881369832178727 1 -0.196788242774782 -0.883909810835041 -0.883143704644938 -0.204425514677216 -0.196788242774782 -0.0947746092915282 -0.883909810835041 -0.196788242774782 -0.881369832178727 -0.882146927629474 -0.716603955707113 -0.883909810835041 -0.883909810835041 -0.196788242774782 -0.196788242774782 -0.196788242774782 -0.0952223142950893 -0.139967232030139 -0.937327998019332 -0.883909810835041 -0.196788242774782 -0.113585058921385 -0.881369832178727 -0.196788242774782 -0.883909810835041 -0.881369832178727 0.941304518169919 0.943295995413595 -0.883909810835041 -0.883143704644938 -0.883909810835041 -0.883909810835041 -0.881369832178727 -0.881369832178727 -0.883909810835041 -0.0947746092915282 -0.844539480054882 -0.883909810835041 -0.935342921518641 0.943295995413595 0.995885261170511 0.995885261170511 0.943295995413595 1
-0.883143704644938 0.829092771407439 0.17463924591326 0.245202146301518 0.998004524522993 0.998004524522993 0.17463924591326 0.229301562195639 0.17463924591326 0.381400891277846 0.160317895230369 -0.883143704644938 1 0.237360165804313 0.996013568061399 0.996013568061399 1 0.996013568061399 -0.0465643174171185 0.17463924591326 0.17463924591326 0.232013242900343 0.237360165804313 0.17463924591326 0.232013242900343 0.181416924229145 0.17463924591326 0.17463924591326 0.17463924591326 1 0.181416924229145 0.181416924229145 0.17463924591326 0.17463924591326 0.17463924591326 0.996013568061399 0.17463924591326 0.998004524522993 0.996013568061399 0.996013568061399 0.996013568061399 -0.875154933473668 0.996013568061399 0.829092771407439 0.914677486944124 0.879481268760128 0.160317895230369 0.117805520408442 0.996013568061399 1 0.998004524522993 0.998004524522993 0.181416924229145 0.237360165804313 0.17463924591326 0.17463924591326 0.232013242900343 0.242610885202338 0.827323246613309 0.830866339789369 0.998004524522993 0.998004524522993 0.181416924229145 0.237360165804313 -0.883143704644938 0.825555597614796 0.883143704644938 0.998004524522993 0.998004524522993 0.998004524522993 0.245202146301518 -0.877652205770262 -0.879479961517353 0.883143704644938 0.181416924229145 0.160317895230369 0.918434075211297 0.918434075211297 -0.877652205770262 0.883143704644938 0.883143704644938 0.918434075211297 0.827323246613309 -0.832639625798562 0.832639625798562 0.918434075211297 0.918434075211297 0.918434075211297 0.17463924591326 0.17463924591326 0.181416924229145 0.17463924591326 0.181416924229145 0.17463924591326 0.17463924591326 0.17463924591326 0.237360165804313 0.996013568061399 0.136304629093384 0.245202146301518 0.245202146301518 0.17463924591326 0.17463924591326 0.17463924591326 1 0.237360165804313 0.181416924229145 0.17463924591326 0.17463924591326 0.827323246613309 0.17463924591326 0.17463924591326 0.998004524522993 0.998004524522993 -0.830866339789368 -0.883143704644938 0.994027103412937 0.996013568061399 0.17463924591326 0.996013568061399 0.17463924591326 -0.877652205770262 -0.881311318261689 0.998004524522993 0.996013568061399 1 0.996013568061399 -0.883143704644938 -0.856254889972592 -0.872661761815729 0.647149297092091 -0.883143704644938 -0.883143704644938 0.998004524522993 0.998004524522993 0.998004524522993 0.899745042824174 0.894187996994893 0.996013568061399 -0.879479961517353 -0.883143704644938 -0.883143704644938 -0.879479961517353 0.895484801347032 0.827323246613309 0.17463924591326 0.827323246613309 0.891764190744465 0.895484801347032 0.829092771407439 0.996013568061399 0.17463924591326 -0.883143704644938 0.178056875198275 -0.832639625798562 0.996013568061399 -0.832639625798562 -0.829924994148157 0.17463924591326 -0.883143704644938 -0.879479961517353 -0.832639625798562 0.17463924591326 0.996013568061399 -0.879479961517353 -0.883143704644938 -0.883143704644938 0.237360165804313 -0.832639625798562 -0.832639625798562 -0.879479961517353 0.237360165804313 0.996013568061399 0.996013568061399 0.996013568061399 0.208662098904076 0.92450433266737 0.998004524522993 0.998004524522993 0.998004524522993 0.996013568061399 0.996013568061399 0.996013568061399 0.996013568061399 0.996013568061399 0.996013568061399 0.996013568061399 0.994027103412937 -0.879481268760128 0.237360165804313 0.237360165804313 -0.883143704644938 1 0.232013242900343 0.181416924229145 0.996013568061399 -0.827325469291639 0.996013568061399 0.998004524522993 0.17463924591326 0.996013568061399 -0.832639625798562 0.17463924591326 -0.883143704644938 0.998004524522993 -0.883143704644938 0.17463924591326 0.996013568061399 1 0.181416924229145 0.17463924591326 0.245202146301518 0.996013568061399 0.17463924591326 0.998004524522993 0.994027103412937 0.807488789084112 0.996013568061399 0.996013568061399 0.17463924591326 0.17463924591326 0.17463924591326 0.232013242900343 0.144719146167734 0.827323246613309 0.996013568061399 0.17463924591326 0.255356323539398 0.998004524522993 0.17463924591326 0.996013568061399 0.998004524522993 -0.830866339789368 -0.832639625798562 0.996013568061399 1 0.996013568061399 0.996013568061399 0.998004524522993 0.998004524522993 0.996013568061399 0.245202146301518 0.891764190744465 0.996013568061399 0.825555597614796 -0.832639625798562 -0.879479961517353 -0.879479961517353 -0.832639625798562 -0.883143704644938
-0.08866733988718 -0.172117670655526 0.735756336036759 0.968018304017776 0.236886519414233 0.236886519414233 0.735756336036759 -0.0473454695031044 0.735756336036759 -0.0787504633354635 -0.0331019376699919 -0.08866733988718 0.237360165804313 0.999999999999996 0.2364139456584 0.2364139456584 0.237360165804313 0.2364139456584 0.55189186738055 0.735756336036759 0.735756336036759 0.977473377279408 0.999999999999996 0.735756336036759 0.977473377279408 0.705905820542141 0.735756336036759 0.735756336036759 0.735756336036759 0.237360165804313 0.705905820542141 0.705905820542141 0.735756336036759 0.735756336036759 0.735756336036759 0.2364139456584 0.735756336036759 0.236886519414233 0.2364139456584 0.2364139456584 0.2364139456584 -0.0903138186611522 0.2364139456584 -0.172117670655526 0.243878947438933 0.0903138186611527 -0.0331019376699919 -0.0056082948771117 0.2364139456584 0.237360165804313 0.236886519414233 0.236886519414233 0.705905820542141 0.999999999999996 0.735756336036759 0.735756336036759 0.977473377279408 0.934425601774725 -0.17175354252948 -0.17248218973115 0.236886519414233 0.236886519414233 0.705905820542141 0.999999999999996 -0.08866733988718 -0.17138980227857 0.0886673398871805 0.236886519414233 0.236886519414233 0.236886519414233 0.968018304017776 -0.0911365915742777 -0.0903138186611522 0.0886673398871805 0.705905820542141 0.675420387777032 0.242774523543796 0.242774523543796 -0.0911365915742777 0.0886673398871805 0.0886673398871805 0.242774523543796 -0.17175354252948 0.172847102837544 -0.172847102837544 0.242774523543796 0.242774523543796 0.242774523543796 0.735756336036759 0.735756336036759 0.705905820542141 0.735756336036759 0.705905820542141 0.735756336036759 0.735756336036759 0.735756336036759 0.999999999999996 0.2364139456584 0.574252333501308 0.968018304017776 0.968018304017776 0.735756336036759 0.735756336036759 0.735756336036759 0.237360165804313 0.999999999999996 0.705905820542141 0.735756336036759 0.735756336036759 -0.17175354252948 0.735756336036759 0.735756336036759 0.236886519414233 0.236886519414233 0.172482189731149 -0.08866733988718 0.235942438080076 0.2364139456584 0.735756336036759 0.2364139456584 0.735756336036759 -0.0911365915742777 -0.089490737994049 0.236886519414233 0.2364139456584 0.237360165804313 0.2364139456584 -0.08866733988718 -0.079586443517583 -0.089490737994049 -0.134764668530825 -0.08866733988718 -0.08866733988718 0.236886519414233 0.236886519414233 0.236886519414233 -0.186654774446353 -0.185511113964453 0.2364139456584 -0.0903138186611522 -0.08866733988718 -0.08866733988718 -0.0903138186611522 -0.186654774446353 -0.17175354252948 0.735756336036759 -0.17175354252948 -0.185891822317815 -0.186654774446353 -0.172117670655526 0.2364139456584 0.735756336036759 -0.08866733988718 0.720432818377771 0.172847102837544 0.2364139456584 0.172847102837544 0.173212413062795 0.735756336036759 -0.08866733988718 -0.0903138186611522 0.172847102837544 0.735756336036759 0.2364139456584 -0.0903138186611522 -0.08866733988718 -0.08866733988718 0.999999999999996 0.172847102837544 0.172847102837544 -0.0903138186611522 0.999999999999996 0.2364139456584 0.2364139456584 0.2364139456584 0.95527598143643 0.256743162165054 0.236886519414233 0.236886519414233 0.236886519414233 0.2364139456584 0.2364139456584 0.2364139456584 0.2364139456584 0.2364139456584 0.2364139456584 0.2364139456584 0.235942438080076 -0.0903138186611522 0.999999999999996 0.999999999999996 -0.08866733988718 0.237360165804313 0.977473377279408 0.705905820542141 0.2364139456584 0.17175354252948 0.2364139456584 0.236886519414233 0.735756336036759 0.2364139456584 0.172847102837544 0.735756336036759 -0.08866733988718 0.236886519414233 -0.08866733988718 0.735756336036759 0.2364139456584 0.237360165804313 0.705905820542141 0.735756336036759 0.968018304017776 0.2364139456584 0.735756336036759 0.236886519414233 0.235942438080076 0.191665672862129 0.2364139456584 0.2364139456584 0.735756336036759 0.735756336036759 0.735756336036759 0.977473377279408 0.609702751417205 -0.17175354252948 0.2364139456584 0.735756336036759 0.92952531002308 0.236886519414233 0.735756336036759 0.2364139456584 0.236886519414233 0.172482189731149 0.172847102837544 0.2364139456584 0.237360165804313 0.2364139456584 0.2364139456584 0.236886519414233 0.236886519414233 0.2364139456584 0.968018304017776 -0.185891822317815 0.2364139456584 -0.17138980227857 0.172847102837544 -0.0903138186611522 -0.0903138186611522 0.172847102837544 -0.08866733988718
-0.883909810835041 0.830269913065539 0.173943058445617 0.244224664634088 0.998005062689925 0.998005062689925 0.173943058445617 0.228387467124531 0.173943058445617 0.379880462583446 0.159678798852494 -0.883909810835041 0.996013568061399 0.2364139456584 1 1 0.996013568061399 1 -0.0490889745876352 0.173943058445617 0.173943058445617 0.231088337898667 0.2364139456584 0.173943058445617 0.231088337898667 0.180693718008194 0.173943058445617 0.173943058445617 0.173943058445617 0.996013568061399 0.180693718008194 0.180693718008194 0.173943058445617 0.173943058445617 0.173943058445617 1 0.173943058445617 0.998005062689925 1 1 1 -0.875950822526603 1 0.830269913065539 0.915217400775531 0.880272752814632 0.159678798852494 0.117335896719343 1 0.996013568061399 0.998005062689925 0.998005062689925 0.180693718008194 0.2364139456584 0.173943058445617 0.173943058445617 0.231088337898667 0.241643733420916 0.828513413419656 0.832028298593743 0.998005062689925 0.998005062689925 0.180693718008194 0.2364139456584 -0.883909810835041 0.826758784825437 0.883909810835041 0.998005062689925 0.998005062689925 0.998005062689925 0.244224664634088 -0.878457707156361 -0.880272752814632 0.883909810835041 0.180693718008194 0.159678798852494 0.918949045862717 0.918949045862717 -0.878457707156361 0.883909810835041 0.883909810835041 0.918949045862717 0.828513413419656 -0.833788584867483 0.833788584867483 0.918949045862717 0.918949045862717 0.918949045862717 0.173943058445617 0.173943058445617 0.180693718008194 0.173943058445617 0.180693718008194 0.173943058445617 0.173943058445617 0.173943058445617 0.2364139456584 1 0.135761259966589 0.244224664634088 0.244224664634088 0.173943058445617 0.173943058445617 0.173943058445617 0.996013568061399 0.2364139456584 0.180693718008194 0.173943058445617 0.173943058445617 0.828513413419656 0.173943058445617 0.173943058445617 0.998005062689925 0.998005062689925 -0.832028298593743 -0.883909810835041 0.99800558475089 1 0.173943058445617 1 0.173943058445617 -0.878457707156361 -0.882090115355277 0.998005062689925 0.996002889769322 0.996013568061399 1 -0.883909810835041 -0.856907657507786 -0.873448041849471 0.644549667611791 -0.883909810835041 -0.883909810835041 0.998005062689925 0.998005062689925 0.998005062689925 0.900394728574985 0.894877881378142 1 -0.880272752814632 -0.883909810835041 -0.883909810835041 -0.880272752814632 0.900394728574985 0.828513413419656 0.173943058445617 0.828513413419656 0.896714361561985 0.900394728574985 0.830269913065539 1 0.173943058445617 -0.883909810835041 0.177347063584098 -0.833788584867483 1 -0.833788584867483 -0.83106517867826 0.173943058445617 -0.883909810835041 -0.880272752814632 -0.833788584867483 0.173943058445617 1 -0.880272752814632 -0.883909810835041 -0.883909810835041 0.2364139456584 -0.833788584867483 -0.833788584867483 -0.880272752814632 0.2364139456584 1 1 1 0.207601626514121 0.920818859068249 0.998005062689925 0.998005062689925 0.998005062689925 1 1 1 1 1 1 1 0.99800558475089 -0.880272752814632 0.2364139456584 0.2364139456584 -0.883909810835041 0.996013568061399 0.231088337898667 0.180693718008194 1 -0.828513413419656 1 0.998005062689925 0.173943058445617 1 -0.833788584867483 0.173943058445617 -0.883909810835041 0.998005062689925 -0.883909810835041 0.173943058445617 1 0.996013568061399 0.180693718008194 0.173943058445617 0.244224664634088 1 0.173943058445617 0.998005062689925 0.99800558475089 0.810720671863714 1 1 0.173943058445617 0.173943058445617 0.173943058445617 0.231088337898667 0.144142233141324 0.828513413419656 1 0.173943058445617 0.254338362935517 0.998005062689925 0.173943058445617 1 0.998005062689925 -0.832028298593743 -0.833788584867483 1 0.996013568061399 1 1 0.998005062689925 0.998005062689925 1 0.244224664634088 0.896714361561985 1 0.826758784825437 -0.833788584867483 -0.880272752814632 -0.880272752814632 -0.833788584867483 -0.883909810835041
-0.883909810835041 0.830269913065539 0.173943058445617 0.244224664634088 0.998005062689925 0.998005062689925 0.173943058445617 0.228387467124531 0.173943058445617 0.379880462583446 0.159678798852494 -0.883909810835041 0.996013568061399 0.2364139456584 1 1 0.996013568061399 1 -0.0490889745876352 0.173943058445617 0.173943058445617 0.231088337898667 0.2364139456584 0.173943058445617 0.231088337898667 0.180693718008194 0.173943058445617 0.173943058445617 0.173943058445617 0.996013568061399 0.180693718008194 0.180693718008194 0.173943058445617 0.173943058445617 0.173943058445617 1 0.173943058445617 0.998005062689925 1 1 1 -0.875950822526603 1 0.830269913065539 0.915217400775531 0.880272752814632 0.159678798852494 0.117335896719343 1 0.996013568061399 0.998005062689925 0.998005062689925 0.180693718008194 0.2364139456584 0.173943058445617 0.173943058445617 0.231088337898667 0.241643733420916 0.828513413419656 0.832028298593743 0.998005062689925 0.998005062689925 0.180693718008194 0.2364139456584 -0.883909810835041 0.826758784825437 0.883909810835041 0.998005062689925 0.998005062689925 0.998005062689925 0.244224664634088 -0.878457707156361 -0.880272752814632 0.883909810835041 0.180693718008194 0.159678798852494 0.918949045862717 0.918949045862717 -0.878457707156361 0.883909810835041 0.883909810835041 0.918949045862717 0.828513413419656 -0.833788584867483 0.833788584867483 0.918949045862717 0.918949045862717 0.918949045862717 0.173943058445617 0.173943058445617 0.180693718008194 0.173943058445617 0.180693718008194 0.173943058445617 0.173943058445617 0.173943058445617 0.2364139456584 1 0.135761259966589 0.244224664634088 0.244224664634088 0.173943058445617 0.173943058445617 0.173943058445617 0.996013568061399 0.2364139456584 0.180693718008194 0.173943058445617 0.173943058445617 0.828513413419656 0.173943058445617 0.173943058445617 0.998005062689925 0.998005062689925 -0.832028298593743 -0.883909810835041 0.99800558475089 1 0.173943058445617 1 0.173943058445617 -0.878457707156361 -0.882090115355277 0.998005062689925 0.996002889769322 0.996013568061399 1 -0.883909810835041 -0.856907657507786 -0.873448041849471 0.644549667611791 -0.883909810835041 -0.883909810835041 0.998005062689925 0.998005062689925 0.998005062689925 0.900394728574985 0.894877881378142 1 -0.880272752814632 -0.883909810835041 -0.883909810835041 -0.880272752814632 0.900394728574985 0.828513413419656 0.173943058445617 0.828513413419656 0.896714361561985 0.900394728574985 0.830269913065539 1 0.173943058445617 -0.883909810835041 0.177347063584098 -0.833788584867483 1 -0.833788584867483 -0.83106517867826 0.173943058445617 -0.883909810835041 -0.880272752814632 -0.833788584867483 0.173943058445617 1 -0.880272752814632 -0.883909810835041 -0.883909810835041 0.2364139456584 -0.833788584867483 -0.833788584867483 -0.880272752814632 0.2364139456584 1 1 1 0.207601626514121 0.920818859068249 0.998005062689925 0.998005062689925 0.998005062689925 1 1 1 1 1 1 1 0.99800558475089 -0.880272752814632 0.2364139456584 0.2364139456584 -0.883909810835041 0.996013568061399 0.231088337898667 0.180693718008194 1 -0.828513413419656 1 0.998005062689925 0.173943058445617 1 -0.833788584867483 0.173943058445617 -0.883909810835041 0.998005062689925 -0.883909810835041 0.173943058445617 1 0.996013568061399 0.180693718008194 0.173943058445617 0.244224664634088 1 0.173943058445617 0.998005062689925 0.99800558475089 0.810720671863714 1 1 0.173943058445617 0.173943058445617 0.173943058445617 0.231088337898667 0.144142233141324 0.828513413419656 1 0.173943058445617 0.254338362935517 0.998005062689925 0.173943058445617 1 0.998005062689925 -0.832028298593743 -0.833788584867483 1 0.996013568061399 1 1 0.998005062689925 0.998005062689925 1 0.244224664634088 0.896714361561985 1 0.826758784825437 -0.833788584867483 -0.880272752814632 -0.880272752814632 -0.833788584867483 -0.883909810835041
-0.883143704644938 0.829092771407439 0.17463924591326 0.245202146301518 0.998004524522993 0.998004524522993 0.17463924591326 0.229301562195639 0.17463924591326 0.381400891277846 0.160317895230369 -0.883143704644938 1 0.237360165804313 0.996013568061399 0.996013568061399 1 0.996013568061399 -0.0465643174171185 0.17463924591326 0.17463924591326 0.232013242900343 0.237360165804313 0.17463924591326 0.232013242900343 0.181416924229145 0.17463924591326 0.17463924591326 0.17463924591326 1 0.181416924229145 0.181416924229145 0.17463924591326 0.17463924591326 0.17463924591326 0.996013568061399 0.17463924591326 0.998004524522993 0.996013568061399 0.996013568061399 0.996013568061399 -0.875154933473668 0.996013568061399 0.829092771407439 0.914677486944124 0.879481268760128 0.160317895230369 0.117805520408442 0.996013568061399 1 0.998004524522993 0.998004524522993 0.181416924229145 0.237360165804313 0.17463924591326 0.17463924591326 0.232013242900343 0.242610885202338 0.827323246613309 0.830866339789369 0.998004524522993 0.998004524522993 0.181416924229145 0.237360165804313 -0.883143704644938 0.825555597614796 0.883143704644938 0.998004524522993 0.998004524522993 0.998004524522993 0.245202146301518 -0.877652205770262 -0.879479961517353 0.883143704644938 0.181416924229145 0.160317895230369 0.918434075211297 0.918434075211297 -0.877652205770262 0.883143704644938 0.883143704644938 0.918434075211297 0.827323246613309 -0.832639625798562 0.832639625798562 0.918434075211297 0.918434075211297 0.918434075211297 0.17463924591326 0.17463924591326 0.181416924229145 0.17463924591326 0.181416924229145 0.17463924591326 0.17463924591326 0.17463924591326 0.237360165804313 0.996013568061399 0.136304629093384 0.245202146301518 0.245202146301518 0.17463924591326 0.17463924591326 0.17463924591326 1 0.237360165804313 0.181416924229145 0.17463924591326 0.17463924591326 0.827323246613309 0.17463924591326 0.17463924591326 0.998004524522993 0.998004524522993 -0.830866339789368 -0.883143704644938 0.994027103412937 0.996013568061399 0.17463924591326 0.996013568061399 0.17463924591326 -0.877652205770262 -0.881311318261689 0.998004524522993 0.996013568061399 1 0.996013568061399 -0.883143704644938 -0.856254889972592 -0.872661761815729 0.647149297092091 -0.883143704644938 -0.883143704644938 0.998004524522993 0.998004524522993 0.998004524522993 0.899745042824174 0.894187996994893 0.996013568061399 -0.879479961517353 -0.883143704644938 -0.883143704644938 -0.879479961517353 0.895484801347032 0.827323246613309 0.17463924591326 0.827323246613309 0.891764190744465 0.895484801347032 0.829092771407439 0.996013568061399 0.17463924591326 -0.883143704644938 0.178056875198275 -0.832639625798562 0.996013568061399 -0.832639625798562 -0.829924994148157 0.17463924591326 -0.883143704644938 -0.879479961517353 -0.832639625798562 0.17463924591326 0.996013568061399 -0.879479961517353 -0.883143704644938 -0.883143704644938 0.237360165804313 -0.832639625798562 -0.832639625798562 -0.879479961517353 0.237360165804313 0.996013568061399 0.996013568061399 0.996013568061399 0.208662098904076 0.92450433266737 0.998004524522993 0.998004524522993 0.998004524522993 0.996013568061399 0.996013568061399 0.996013568061399 0.996013568061399 0.996013568061399 0.996013568061399 0.996013568061399 0.994027103412937 -0.879481268760128 0.237360165804313 0.237360165804313 -0.883143704644938 1 0.232013242900343 0.181416924229145 0.996013568061399 -0.827325469291639 0.996013568061399 0.998004524522993 0.17463924591326 0.996013568061399 -0.832639625798562 0.17463924591326 -0.883143704644938 0.998004524522993 -0.883143704644938 0.17463924591326 0.996013568061399 1 0.181416924229145 0.17463924591326 0.245202146301518 0.996013568061399 0.17463924591326 0.998004524522993 0.994027103412937 0.807488789084112 0.996013568061399 0.996013568061399 0.17463924591326 0.17463924591326 0.17463924591326 0.232013242900343 0.144719146167734 0.827323246613309 0.996013568061399 0.17463924591326 0.255356323539398 0.998004524522993 0.17463924591326 0.996013568061399 0.998004524522993 -0.830866339789368 -0.832639625798562 0.996013568061399 1 0.996013568061399 0.996013568061399 0.998004524522993 0.998004524522993 0.996013568061399 0.245202146301518 0.891764190744465 0.996013568061399 0.825555597614796 -0.832639625798562 -0.879479961517353 -0.879479961517353 -0.832639625798562 -0.883143704644938
-0.883909810835041 0.830269913065539 0.173943058445617 0.244224664634088 0.998005062689925 0.998005062689925 0.173943058445617 0.228387467124531 0.173943058445617 0.379880462583446 0.159678798852494 -0.883909810835041 0.996013568061399 0.2364139456584 1 1 0.996013568061399 1 -0.0490889745876352 0.173943058445617 0.173943058445617 0.231088337898667 0.2364139456584 0.173943058445617 0.231088337898667 0.180693718008194 0.173943058445617 0.173943058445617 0.173943058445617 0.996013568061399 0.180693718008194 0.180693718008194 0.173943058445617 0.173943058445617 0.173943058445617 1 0.173943058445617 0.998005062689925 1 1 1 -0.875950822526603 1 0.830269913065539 0.915217400775531 0.880272752814632 0.159678798852494 0.117335896719343 1 0.996013568061399 0.998005062689925 0.998005062689925 0.180693718008194 0.2364139456584 0.173943058445617 0.173943058445617 0.231088337898667 0.241643733420916 0.828513413419656 0.832028298593743 0.998005062689925 0.998005062689925 0.180693718008194 0.2364139456584 -0.883909810835041 0.826758784825437 0.883909810835041 0.998005062689925 0.998005062689925 0.998005062689925 0.244224664634088 -0.878457707156361 -0.880272752814632 0.883909810835041 0.180693718008194 0.159678798852494 0.918949045862717 0.918949045862717 -0.878457707156361 0.883909810835041 0.883909810835041 0.918949045862717 0.828513413419656 -0.833788584867483 0.833788584867483 0.918949045862717 0.918949045862717 0.918949045862717 0.173943058445617 0.173943058445617 0.180693718008194 0.173943058445617 0.180693718008194 0.173943058445617 0.173943058445617 0.173943058445617 0.2364139456584 1 0.135761259966589 0.244224664634088 0.244224664634088 0.173943058445617 0.173943058445617 0.173943058445617 0.996013568061399 0.2364139456584 0.180693718008194 0.173943058445617 0.173943058445617 0.828513413419656 0.173943058445617 0.173943058445617 0.998005062689925 0.998005062689925 -0.832028298593743 -0.883909810835041 0.99800558475089 1 0.173943058445617 1 0.173943058445617 -0.878457707156361 -0.882090115355277 0.998005062689925 0.996002889769322 0.996013568061399 1 -0.883909810835041 -0.856907657507786 -0.873448041849471 0.644549667611791 -0.883909810835041 -0.883909810835041 0.998005062689925 0.998005062689925 0.998005062689925 0.900394728574985 0.894877881378142 1 -0.880272752814632 -0.883909810835041 -0.883909810835041 -0.880272752814632 0.900394728574985 0.828513413419656 0.173943058445617 0.828513413419656 0.896714361561985 0.900394728574985 0.830269913065539 1 0.173943058445617 -0.883909810835041 0.177347063584098 -0.833788584867483 1 -0.833788584867483 -0.83106517867826 0.173943058445617 -0.883909810835041 -0.880272752814632 -0.833788584867483 0.173943058445617 1 -0.880272752814632 -0.883909810835041 -0.883909810835041 0.2364139456584 -0.833788584867483 -0.833788584867483 -0.880272752814632 0.2364139456584 1 1 1 0.207601626514121 0.920818859068249 0.998005062689925 0.998005062689925 0.998005062689925 1 1 1 1 1 1 1 0.99800558475089 -0.880272752814632 0.2364139456584 0.2364139456584 -0.883909810835041 0.996013568061399 0.231088337898667 0.180693718008194 1 -0.828513413419656 1 0.998005062689925 0.173943058445617 1 -0.833788584867483 0.173943058445617 -0.883909810835041 0.998005062689925 -0.883909810835041 0.173943058445617 1 0.996013568061399 0.180693718008194 0.173943058445617 0.244224664634088 1 0.173943058445617 0.998005062689925 0.99800558475089 0.810720671863714 1 1 0.173943058445617 0.173943058445617 0.173943058445617 0.231088337898667 0.144142233141324 0.828513413419656 1 0.173943058445617 0.254338362935517 0.998005062689925 0.173943058445617 1 0.998005062689925 -0.832028298593743 -0.833788584867483 1 0.996013568061399 1 1 0.998005062689925 0.998005062689925 1 0.244224664634088 0.896714361561985 1 0.826758784825437 -0.833788584867483 -0.880272752814632 -0.880272752814632 -0.833788584867483 -0.883909810835041
0.109355882738934 -0.295524340967324 0.428515181910832 0.527699888109918 -0.0478271917591367 -0.0478271917591367 0.428515181910832 -0.0812917036316175 0.428515181910832 -0.135213767938226 -0.056835700119621 0.109355882738934 -0.0465643174171185 0.55189186738055 -0.0490889745876352 -0.0490889745876352 -0.0465643174171185 -0.0490889745876352 1 0.428515181910832 0.428515181910832 0.569294699294242 0.55189186738055 0.428515181910832 0.569294699294242 0.425456549014061 0.428515181910832 0.428515181910832 0.428515181910832 -0.0465643174171185 0.425456549014061 0.425456549014061 0.428515181910832 0.428515181910832 0.428515181910832 -0.0490889745876352 0.428515181910832 -0.0478271917591367 -0.0490889745876352 -0.0490889745876352 -0.0490889745876352 0.106884254768332 -0.0490889745876352 -0.295524340967324 -0.023742571612504 -0.11046157211722 -0.056835700119621 -0.0337961640142863 -0.0490889745876352 -0.0465643174171185 -0.0478271917591367 -0.0478271917591367 0.425456549014061 0.55189186738055 0.428515181910832 0.428515181910832 0.569294699294242 0.550423680489643 -0.294899136570427 -0.296150216620784 -0.0478271917591367 -0.0478271917591367 0.425456549014061 0.55189186738055 0.109355882738934 -0.294274598151308 -0.109355882738934 -0.0478271917591367 -0.0478271917591367 -0.0478271917591367 0.527699888109918 0.109247266662618 0.106884254768332 -0.109355882738934 0.425456549014061 0.393374648859427 -0.0214609824958664 -0.0214609824958664 0.109247266662618 -0.109355882738934 -0.109355882738934 -0.0214609824958664 -0.294899136570427 0.296776768821189 -0.296776768821189 -0.0214609824958664 -0.0214609824958664 -0.0214609824958664 0.428515181910832 0.428515181910832 0.425456549014061 0.428515181910832 0.425456549014061 0.428515181910832 0.428515181910832 0.428515181910832 0.55189186738055 -0.0490889745876352 0.334452903903689 0.527699888109918 0.527699888109918 0.428515181910832 0.428515181910832 0.428515181910832 -0.0465643174171185 0.55189186738055 0.425456549014061 0.428515181910832 0.428515181910832 -0.294899136570427 0.428515181910832 0.428515181910832 -0.0478271917591367 -0.0478271917591367 0.296150216620785 0.109355882738934 -0.0503496665405799 -0.0490889745876352 0.428515181910832 -0.0490889745876352 0.428515181910832 0.109247266662618 0.108121562916781 -0.0478271917591367 -0.0490889745876352 -0.0465643174171185 -0.0490889745876352 0.109355882738934 0.122741153667129 0.108121562916781 -0.231389605155415 0.109355882738934 0.109355882738934 -0.0478271917591367 -0.0478271917591367 -0.0478271917591367 -0.320484404631883 -0.318520750877353 -0.0490889745876352 0.110461572117221 0.109355882738934 0.109355882738934 0.110461572117221 -0.320484404631883 -0.294899136570427 0.428515181910832 -0.294899136570427 -0.31917442336083 -0.320484404631883 -0.295524340967324 -0.0490889745876352 0.428515181910832 0.109355882738934 0.416876628351664 0.296776768821189 -0.0490889745876352 0.296776768821189 0.297404002870748 0.428515181910832 0.109355882738934 0.110461572117221 0.296776768821189 0.428515181910832 -0.0490889745876352 0.110461572117221 0.109355882738934 0.109355882738934 0.55189186738055 0.296776768821189 0.296776768821189 0.110461572117221 0.55189186738055 -0.0490889745876352 -0.0490889745876352 -0.0490889745876352 0.567161098921308 -0.0227822039714558 -0.0478271917591367 -0.0478271917591367 -0.0478271917591367 -0.0490889745876352 -0.0490889745876352 -0.0490889745876352 -0.0490889745876352 -0.0490889745876352 -0.0490889745876352 -0.0490889745876352 -0.0503496665405799 0.106884254768332 0.55189186738055 0.55189186738055 0.109355882738934 -0.0465643174171185 0.569294699294242 0.425456549014061 -0.0490889745876352 0.294899136570428 -0.0490889745876352 -0.0478271917591367 0.428515181910832 -0.0490889745876352 0.296776768821189 0.428515181910832 0.109355882738934 -0.0478271917591367 0.109355882738934 0.428515181910832 -0.0490889745876352 -0.0465643174171185 0.425456549014061 0.428515181910832 0.527699888109918 -0.0490889745876352 0.428515181910832 -0.0478271917591367 -0.0503496665405799 -0.117367699997641 -0.0490889745876352 -0.0490889745876352 0.428515181910832 0.428515181910832 0.428515181910832 0.569294699294242 0.305656503718351 -0.294899136570427 -0.0490889745876352 0.428515181910832 0.512465217021886 -0.0478271917591367 0.428515181910832 -0.0490889745876352 -0.0478271917591367 0.296150216620785 0.296776768821189 -0.0490889745876352 -0.0465643174171185 -0.0490889745876352 -0.0490889745876352 -0.0478271917591367 -0.0478271917591367 -0.0490889745876352 0.527699888109918 -0.31917442336083 -0.0490889745876352 -0.294274598151308 0.296776768821189 0.110461572117221 0.110461572117221 0.296776768821189 0.109355882738934
-0.196788242774782 -0.126636666728692 0.999999999999989 0.712225600580636 0.174290757580717 0.174290757580717 0.999999999999989 -0.00907404274407771 0.999999999999989 -0.0579411523648989 -0.00618275636109326 -0.196788242774782 0.17463924591326 0.735756336036759 0.173943058445617 0.173943058445617 0.17463924591326 0.173943058445617 0.428515181910832 0.999999999999989 0.999999999999989 0.752712404387508 0.735756336036759 0.999999999999989 0.752712404387508 0.962640319558479 0.999999999999989 0.999999999999989 0.999999999999989 0.17463924591326 0.962640319558479 0.962640319558479 0.999999999999989 0.999999999999989 0.999999999999989 0.173943058445617 0.999999999999989 0.174290757580717 0.173943058445617 0.173943058445617 0.173943058445617 -0.197601320601419 0.173943058445617 -0.126636666728692 0.190056546453577 0.197601320601419 -0.00618275636109326 0.022789271855134 0.173943058445617 0.17463924591326 0.174290757580717 0.174290757580717 0.962640319558479 0.735756336036759 0.999999999999989 0.999999999999989 0.752712404387508 0.719832689154115 -0.126368757152823 -0.126904863948188 0.174290757580717 0.174290757580717 0.962640319558479 0.735756336036759 -0.196788242774782 -0.126101132958544 0.196788242774782 0.174290757580717 0.174290757580717 0.174290757580717 0.712225600580636 -0.198009599128779 -0.197601320601419 0.196788242774782 0.962640319558479 0.91799466031819 0.18928476962759 0.18928476962759 -0.198009599128779 0.196788242774782 0.196788242774782 0.18928476962759 -0.126368757152823 0.12717335107832 -0.12717335107832 0.18928476962759 0.18928476962759 0.18928476962759 0.999999999999989 0.999999999999989 0.962640319558479 0.999999999999989 0.962640319558479 0.999999999999989 0.999999999999989 0.999999999999989 0.735756336036759 0.173943058445617 0.780492542673279 0.712225600580636 0.712225600580636 0.999999999999989 0.999999999999989 0.999999999999989 0.17463924591326 0.735756336036759 0.962640319558479 0.999999999999989 0.999999999999989 -0.126368757152823 0.999999999999989 0.999999999999989 0.174290757580717 0.174290757580717 0.126904863948188 -0.196788242774782 0.173596143757377 0.173943058445617 0.999999999999989 0.173943058445617 0.999999999999989 -0.198009599128779 -0.19719420433088 0.174290757580717 0.173943058445617 0.17463924591326 0.173943058445617 -0.196788242774782 -0.192396779843302 -0.19719420433088 -0.0991539587454488 -0.196788242774782 -0.196788242774782 0.174290757580717 0.174290757580717 0.174290757580717 -0.137332432950417 -0.136490977504584 0.173943058445617 -0.197601320601419 -0.196788242774782 -0.196788242774782 -0.197601320601419 -0.137332432950417 -0.126368757152823 0.999999999999989 -0.126368757152823 -0.136771086087751 -0.137332432950417 -0.126636666728692 0.173943058445617 0.999999999999989 -0.196788242774782 0.980805968423232 0.12717335107832 0.173943058445617 0.12717335107832 0.127442130391168 0.999999999999989 -0.196788242774782 -0.197601320601419 0.12717335107832 0.999999999999989 0.173943058445617 -0.197601320601419 -0.196788242774782 -0.196788242774782 0.735756336036759 0.12717335107832 0.12717335107832 -0.197601320601419 0.735756336036759 0.173943058445617 0.173943058445617 0.173943058445617 0.735756336036759 0.188900408297052 0.174290757580717 0.174290757580717 0.174290757580717 0.173943058445617 0.173943058445617 0.173943058445617 0.173943058445617 0.173943058445617 0.173943058445617 0.173943058445617 0.173596143757377 -0.197601320601419 0.735756336036759 0.735756336036759 -0.196788242774782 0.17463924591326 0.752712404387508 0.962640319558479 0.173943058445617 0.126368757152824 0.173943058445617 0.174290757580717 0.999999999999989 0.173943058445617 0.12717335107832 0.999999999999989 -0.196788242774782 0.174290757580717 -0.196788242774782 0.999999999999989 0.173943058445617 0.17463924591326 0.962640319558479 0.999999999999989 0.712225600580636 0.173943058445617 0.999999999999989 0.174290757580717 0.173596143757377 0.141019233209061 0.173943058445617 0.173943058445617 0.999999999999989 0.999999999999989 0.999999999999989 0.752712404387508 0.733178549988779 -0.126368757152823 0.173943058445617 0.999999999999989 0.683904136356014 0.174290757580717 0.999999999999989 0.173943058445617 0.174290757580717 0.126904863948188 0.12717335107832 0.173943058445617 0.17463924591326 0.173943058445617 0.173943058445617 0.174290757580717 0.174290757580717 0.173943058445617 0.712225600580636 -0.136771086087751 0.173943058445617 -0.126101132958544 0.12717335107832 -0.197601320601419 -0.197601320601419 0.12717335107832 -0.196788242774782
-0.196788242774782 -0.126636666728692 0.999999999999989 0.712225600580636 0.174290757580717 0.174290757580717 0.999999999999989 -0.00907404274407771 0.999999999999989 -0.0579411523648989 -0.00618275636109326 -0.196788242774782 0.17463924591326 0.735756336036759 0.173943058445617 0.173943058445617 0.17463924591326 0.173943058445617 0.428515181910832 0.999999999999989 0.999999999999989 0.752712404387508 0.735756336036759 0.999999999999989 0.752712404387508 0.962640319558479 0.999999999999989 0.999999999999989 0.999999999999989 0.17463924591326 0.962640319558479 0.962640319558479 0.999999999999989 0.999999999999989 0.999999999999989 0.173943058445617 0.999999999999989 0.174290757580717 0.173943058445617 0.173943058445617 0.173943058445617 -0.197601320601419 0.173943058445617 -0.126636666728692 0.190056546453577 0.197601320601419 -0.00618275636109326 0.022789271855134 0.173943058445617 0.17463924591326 0.174290757580717 0.174290757580717 0.962640319558479 0.735756336036759 0.999999999999989 0.999999999999989 0.752712404387508 0.719832689154115 -0.126368757152823 -0.126904863948188 0.174290757580717 0.174290757580717 0.962640319558479 0.735756336036759 -0.196788242774782 -0.126101132958544 0.196788242774782 0.174290757580717 0.174290757580717 0.174290757580717 0.712225600580636 -0.198009599128779 -0.197601320601419 0.196788242774782 0.962640319558479 0.91799466031819 0.18928476962759 0.18928476962759 -0.198009599128779 0.196788242774782 0.196788242774782 0.18928476962759 -0.126368757152823 0.12717335107832 -0.12717335107832 0.18928476962759 0.18928476962759 0.18928476962759 0.999999999999989 0.999999999999989 0.962640319558479 0.999999999999989 0.962640319558479 0.999999999999989 0.999999999999989 0.999999999999989 0.735756336036759 0.173943058445617 0.780492542673279 0.712225600580636 0.712225600580636 0.999999999999989 0.999999999999989 0.999999999999989 0.17463924591326 0.735756336036759 0.962640319558479 0.999999999999989 0.999999999999989 -0.126368757152823 0.999999999999989 0.999999999999989 0.174290757580717 0.174290757580717 0.126904863948188 -0.196788242774782 0.173596143757377 0.173943058445617 0.999999999999989 0.173943058445617 0.999999999999989 -0.198009599128779 -0.19719420433088 0.174290757580717 0.173943058445617 0.17463924591326 0.173943058445617 -0.196788242774782 -0.192396779843302 -0.19719420433088 -0.0991539587454488 -0.196788242774782 -0.196788242774782 0.174290757580717 0.174290757580717 0.174290757580717 -0.137332432950417 -0.136490977504584 0.173943058445617 -0.197601320601419 -0.196788242774782 -0.196788242774782 -0.197601320601419 -0.137332432950417 -0.126368757152823 0.999999999999989 -0.126368757152823 -0.136771086087751 -0.137332432950417 -0.126636666728692 0.173943058445617 0.999999999999989 -0.196788242774782 0.980805968423232 0.12717335107832 0.173943058445617 0.12717335107832 0.127442130391168 0.999999999999989 -0.196788242774782 -0.197601320601419 0.12717335107832 0.999999999999989 0.173943058445617 -0.197601320601419 -0.196788242774782 -0.196788242774782 0.735756336036759 0.12717335107832 0.12717335107832 -0.197601320601419 0.735756336036759 0.173943058445617 0.173943058445617 0.173943058445617 0.735756336036759 0.188900408297052 0.174290757580717 0.174290757580717 0.174290757580717 0.173943058445617 0.173943058445617 0.173943058445617 0.173943058445617 0.173943058445617 0.173943058445617 0.173943058445617 0.173596143757377 -0.197601320601419 0.735756336036759 0.735756336036759 -0.196788242774782 0.17463924591326 0.752712404387508 0.962640319558479 0.173943058445617 0.126368757152824 0.173943058445617 0.174290757580717 0.999999999999989 0.173943058445617 0.12717335107832 0.999999999999989 -0.196788242774782 0.174290757580717 -0.196788242774782 0.999999999999989 0.173943058445617 0.17463924591326 0.962640319558479 0.999999999999989 0.712225600580636 0.173943058445617 0.999999999999989 0.174290757580717 0.173596143757377 0.141019233209061 0.173943058445617 0.173943058445617 0.999999999999989 0.999999999999989 0.999999999999989 0.752712404387508 0.733178549988779 -0.126368757152823 0.173943058445617 0.999999999999989 0.683904136356014 0.174290757580717 0.999999999999989 0.173943058445617 0.174290757580717 0.126904863948188 0.12717335107832 0.173943058445617 0.17463924591326 0.173943058445617 0.173943058445617 0.174290757580717 0.174290757580717 0.173943058445617 0.712225600580636 -0.136771086087751 0.173943058445617 -0.126101132958544 0.12717335107832 -0.197601320601419 -0.197601320601419 0.12717335107832 -0.196788242774782
-0.0952223142950893 -0.168240440825123 0.752712404387508 0.94621212089654 0.231550266163795 0.231550266163795 0.752712404387508 -0.046278935974079 0.752712404387508 -0.0769764813588334 -0.0323562628087797 -0.0952223142950893 0.232013242900343 0.977473377279408 0.231088337898667 0.231088337898667 0.232013242900343 0.231088337898667 0.569294699294242 0.752712404387508 0.752712404387508 1 0.977473377279408 0.752712404387508 1 0.722412927971985 0.752712404387508 0.752712404387508 0.752712404387508 0.232013242900343 0.722412927971985 0.722412927971985 0.752712404387508 0.752712404387508 0.752712404387508 0.231088337898667 0.752712404387508 0.231550266163795 0.231088337898667 0.231088337898667 0.231088337898667 -0.0968020721448646 0.231088337898667 -0.168240440825123 0.252495568487715 0.0968020721448641 -0.0323562628087797 -0.00346453391303482 0.231088337898667 0.232013242900343 0.231550266163795 0.231550266163795 0.722412927971985 0.977473377279408 0.752712404387508 0.752712404387508 1 0.956318356065691 -0.167884515275994 -0.168596748517055 0.231550266163795 0.231550266163795 0.722412927971985 0.977473377279408 -0.0952223142950893 -0.167528968864484 0.0952223142950887 0.231550266163795 0.231550266163795 0.231550266163795 0.94621212089654 -0.0975915362370034 -0.0968020721448646 0.0952223142950887 0.722412927971985 0.690985967983001 0.251470240857282 0.251470240857282 -0.0975915362370034 0.0952223142950887 0.0952223142950887 0.251470240857282 -0.167884515275994 0.168953441363576 -0.168953441363576 0.251470240857282 0.251470240857282 0.251470240857282 0.752712404387508 0.752712404387508 0.722412927971985 0.752712404387508 0.722412927971985 0.752712404387508 0.752712404387508 0.752712404387508 0.977473377279408 0.231088337898667 0.587486418402125 0.94621212089654 0.94621212089654 0.752712404387508 0.752712404387508 0.752712404387508 0.232013242900343 0.977473377279408 0.722412927971985 0.752712404387508 0.752712404387508 -0.167884515275994 0.752712404387508 0.752712404387508 0.231550266163795 0.231550266163795 0.168596748517054 -0.0952223142950893 0.23062745179367 0.231088337898667 0.752712404387508 0.231088337898667 0.752712404387508 -0.0975915362370034 -0.0960123351840788 0.231550266163795 0.231088337898667 0.232013242900343 0.231088337898667 -0.0952223142950893 -0.0865103524236261 -0.0960123351840788 -0.131728875686765 -0.0952223142950893 -0.0952223142950893 0.231550266163795 0.231550266163795 0.231550266163795 -0.182450072763404 -0.181332175089699 0.231088337898667 -0.0968020721448646 -0.0952223142950893 -0.0952223142950893 -0.0968020721448646 -0.182450072763404 -0.167884515275994 0.752712404387508 -0.167884515275994 -0.181704307369618 -0.182450072763404 -0.168240440825123 0.231088337898667 0.752712404387508 -0.0952223142950893 0.737157241558549 0.168953441363576 0.231088337898667 0.168953441363576 0.169310522383206 0.752712404387508 -0.0952223142950893 -0.0968020721448646 0.168953441363576 0.752712404387508 0.231088337898667 -0.0968020721448646 -0.0952223142950893 -0.0952223142950893 0.977473377279408 0.168953441363576 0.168953441363576 -0.0968020721448646 0.977473377279408 0.231088337898667 0.231088337898667 0.231088337898667 0.977473377279408 0.25095960581487 0.231550266163795 0.231550266163795 0.231550266163795 0.231088337898667 0.231088337898667 0.231088337898667 0.231088337898667 0.231088337898667 0.231088337898667 0.231088337898667 0.23062745179367 -0.0968020721448646 0.977473377279408 0.977473377279408 -0.0952223142950893 0.232013242900343 1 0.722412927971985 0.231088337898667 0.167884515275993 0.231088337898667 0.231550266163795 0.752712404387508 0.231088337898667 0.168953441363576 0.752712404387508 -0.0952223142950893 0.231550266163795 -0.0952223142950893 0.752712404387508 0.231088337898667 0.232013242900343 0.722412927971985 0.752712404387508 0.94621212089654 0.231088337898667 0.752712404387508 0.231550266163795 0.23062745179367 0.187348092561076 0.231088337898667 0.231088337898667 0.752712404387508 0.752712404387508 0.752712404387508 1 0.548934967160145 -0.167884515275994 0.231088337898667 0.752712404387508 0.908586244054949 0.231550266163795 0.752712404387508 0.231088337898667 0.231550266163795 0.168596748517054 0.168953441363576 0.231088337898667 0.232013242900343 0.231088337898667 0.231088337898667 0.231550266163795 0.231550266163795 0.231088337898667 0.94621212089654 -0.181704307369618 0.231088337898667 -0.167528968864484 0.168953441363576 -0.0968020721448646 -0.0968020721448646 0.168953441363576 -0.0952223142950893
-0.08866733988718 -0.172117670655526 0.735756336036759 0.968018304017776 0.236886519414233 0.236886519414233 0.735756336036759 -0.0473454695031044 0.735756336036759 -0.0787504633354635 -0.0331019376699919 -0.08866733988718 0.237360165804313 0.999999999999996 0.2364139456584 0.2364139456584 0.237360165804313 0.2364139456584 0.55189186738055 0.735756336036759 0.735756336036759 0.977473377279408 0.999999999999996 0.735756336036759 0.977473377279408 0.705905820542141 0.735756336036759 0.735756336036759 0.735756336036759 0.237360165804313 0.705905820542141 0.705905820542141 0.735756336036759 0.735756336036759 0.735756336036759 0.2364139456584 0.735756336036759 0.236886519414233 0.2364139456584 0.2364139456584 0.2364139456584 -0.0903138186611522 0.2364139456584 -0.172117670655526 0.243878947438933 0.0903138186611527 -0.0331019376699919 -0.0056082948771117 0.2364139456584 0.237360165804313 0.236886519414233 0.236886519414233 0.705905820542141 0.999999999999996 0.735756336036759 0.735756336036759 0.977473377279408 0.934425601774725 -0.17175354252948 -0.17248218973115 0.236886519414233 0.236886519414233 0.705905820542141 0.999999999999996 -0.08866733988718 -0.17138980227857 0.0886673398871805 0.236886519414233 0.236886519414233 0.236886519414233 0.968018304017776 -0.0911365915742777 -0.0903138186611522 0.0886673398871805 0.705905820542141 0.675420387777032 0.242774523543796 0.242774523543796 -0.0911365915742777 0.0886673398871805 0.0886673398871805 0.242774523543796 -0.17175354252948 0.172847102837544 -0.172847102837544 0.242774523543796 0.242774523543796 0.242774523543796 0.735756336036759 0.735756336036759 0.705905820542141 0.735756336036759 0.705905820542141 0.735756336036759 0.735756336036759 0.735756336036759 0.999999999999996 0.2364139456584 0.574252333501308 0.968018304017776 0.968018304017776 0.735756336036759 0.735756336036759 0.735756336036759 0.237360165804313 0.999999999999996 0.705905820542141 0.735756336036759 0.735756336036759 -0.17175354252948 0.735756336036759 0.735756336036759 0.236886519414233 0.236886519414233 0.172482189731149 -0.08866733988718 0.235942438080076 0.2364139456584 0.735756336036759 0.2364139456584 0.735756336036759 -0.0911365915742777 -0.089490737994049 0.236886519414233 0.2364139456584 0.237360165804313 0.2364139456584 -0.08866733988718 -0.079586443517583 -0.089490737994049 -0.134764668530825 -0.08866733988718 -0.08866733988718 0.236886519414233 0.236886519414233 0.236886519414233 -0.186654774446353 -0.185511113964453 0.2364139456584 -0.0903138186611522 -0.08866733988718 -0.08866733988718 -0.0903138186611522 -0.186654774446353 -0.17175354252948 0.735756336036759 -0.17175354252948 -0.185891822317815 -0.186654774446353 -0.172117670655526 0.2364139456584 0.735756336036759 -0.08866733988718 0.720432818377771 0.172847102837544 0.2364139456584 0.172847102837544 0.173212413062795 0.735756336036759 -0.08866733988718 -0.0903138186611522 0.172847102837544 0.735756336036759 0.2364139456584 -0.0903138186611522 -0.08866733988718 -0.08866733988718 0.999999999999996 0.172847102837544 0.172847102837544 -0.0903138186611522 0.999999999999996 0.2364139456584 0.2364139456584 0.2364139456584 0.95527598143643 0.256743162165054 0.236886519414233 0.236886519414233 0.236886519414233 0.2364139456584 0.2364139456584 0.2364139456584 0.2364139456584 0.2364139456584 0.2364139456584 0.2364139456584 0.235942438080076 -0.0903138186611522 0.999999999999996 0.999999999999996 -0.08866733988718 0.237360165804313 0.977473377279408 0.705905820542141 0.2364139456584 0.17175354252948 0.2364139456584 0.236886519414233 0.735756336036759 0.2364139456584 0.172847102837544 0.735756336036759 -0.08866733988718 0.236886519414233 -0.08866733988718 0.735756336036759 0.2364139456584 0.237360165804313 0.705905820542141 0.735756336036759 0.968018304017776 0.2364139456584 0.735756336036759 0.236886519414233 0.235942438080076 0.191665672862129 0.2364139456584 0.2364139456584 0.735756336036759 0.735756336036759 0.735756336036759 0.977473377279408 0.609702751417205 -0.17175354252948 0.2364139456584 0.735756336036759 0.92952531002308 0.236886519414233 0.735756336036759 0.2364139456584 0.236886519414233 0.172482189731149 0.172847102837544 0.2364139456584 0.237360165804313 0.2364139456584 0.2364139456584 0.236886519414233 0.236886519414233 0.2364139456584 0.968018304017776 -0.185891822317815 0.2364139456584 -0.17138980227857 0.172847102837544 -0.0903138186611522 -0.0903138186611522 0.172847102837544 -0.08866733988718
-0.196788242774782 -0.126636666728692 0.999999999999989 0.712225600580636 0.174290757580717 0.174290757580717 0.999999999999989 -0.00907404274407771 0.999999999999989 -0.0579411523648989 -0.00618275636109326 -0.196788242774782 0.17463924591326 0.735756336036759 0.173943058445617 0.173943058445617 0.17463924591326 0.173943058445617 0.428515181910832 0.999999999999989 0.999999999999989 0.752712404387508 0.735756336036759 0.999999999999989 0.752712404387508 0.962640319558479 0.999999999999989 0.999999999999989 0.999999999999989 0.17463924591326 0.962640319558479 0.962640319558479 0.999999999999989 0.999999999999989 0.999999999999989 0.173943058445617 0.999999999999989 0.174290757580717 0.173943058445617 0.173943058445617 0.173943058445617 -0.197601320601419 0.173943058445617 -0.126636666728692 0.190056546453577 0.197601320601419 -0.00618275636109326 0.022789271855134 0.173943058445617 0.17463924591326 0.174290757580717 0.174290757580717 0.962640319558479 0.735756336036759 0.999999999999989 0.999999999999989 0.752712404387508 0.719832689154115 -0.126368757152823 -0.126904863948188 0.174290757580717 0.174290757580717 0.962640319558479 0.735756336036759 -0.196788242774782 -0.126101132958544 0.196788242774782 0.174290757580717 0.174290757580717 0.174290757580717 0.712225600580636 -0.198009599128779 -0.197601320601419 0.196788242774782 0.962640319558479 0.91799466031819 0.18928476962759 0.18928476962759 -0.198009599128779 0.196788242774782 0.196788242774782 0.18928476962759 -0.126368757152823 0.12717335107832 -0.12717335107832 0.18928476962759 0.18928476962759 0.18928476962759 0.999999999999989 0.999999999999989 0.962640319558479 0.999999999999989 0.962640319558479 0.999999999999989 0.999999999999989 0.999999999999989 0.735756336036759 0.173943058445617 0.780492542673279 0.712225600580636 0.712225600580636 0.999999999999989 0.999999999999989 0.999999999999989 0.17463924591326 0.735756336036759 0.962640319558479 0.999999999999989 0.999999999999989 -0.126368757152823 0.999999999999989 0.999999999999989 0.174290757580717 0.174290757580717 0.126904863948188 -0.196788242774782 0.173596143757377 0.173943058445617 0.999999999999989 0.173943058445617 0.999999999999989 -0.198009599128779 -0.19719420433088 0.174290757580717 0.173943058445617 0.17463924591326 0.173943058445617 -0.196788242774782 -0.192396779843302 -0.19719420433088 -0.0991539587454488 -0.196788242774782 -0.196788242774782 0.174290757580717 0.174290757580717 0.174290757580717 -0.137332432950417 -0.136490977504584 0.173943058445617 -0.197601320601419 -0.196788242774782 -0.196788242774782 -0.197601320601419 -0.137332432950417 -0.126368757152823 0.999999999999989 -0.126368757152823 -0.136771086087751 -0.137332432950417 -0.126636666728692 0.173943058445617 0.999999999999989 -0.196788242774782 0.980805968423232 0.12717335107832 0.173943058445617 0.12717335107832 0.127442130391168 0.999999999999989 -0.196788242774782 -0.197601320601419 0.12717335107832 0.999999999999989 0.173943058445617 -0.197601320601419 -0.196788242774782 -0.196788242774782 0.735756336036759 0.12717335107832 0.12717335107832 -0.197601320601419 0.735756336036759 0.173943058445617 0.173943058445617 0.173943058445617 0.735756336036759 0.188900408297052 0.174290757580717 0.174290757580717 0.174290757580717 0.173943058445617 0.173943058445617 0.173943058445617 0.173943058445617 0.173943058445617 0.173943058445617 0.173943058445617 0.173596143757377 -0.197601320601419 0.735756336036759 0.735756336036759 -0.196788242774782 0.17463924591326 0.752712404387508 0.962640319558479 0.173943058445617 0.126368757152824 0.173943058445617 0.174290757580717 0.999999999999989 0.173943058445617 0.12717335107832 0.999999999999989 -0.196788242774782 0.174290757580717 -0.196788242774782 0.999999999999989 0.173943058445617 0.17463924591326 0.962640319558479 0.999999999999989 0.712225600580636 0.173943058445617 0.999999999999989 0.174290757580717 0.173596143757377 0.141019233209061 0.173943058445617 0.173943058445617 0.999999999999989 0.999999999999989 0.999999999999989 0.752712404387508 0.733178549988779 -0.126368757152823 0.173943058445617 0.999999999999989 0.683904136356014 0.174290757580717 0.999999999999989 0.173943058445617 0.174290757580717 0.126904863948188 0.12717335107832 0.173943058445617 0.17463924591326 0.173943058445617 0.173943058445617 0.174290757580717 0.174290757580717 0.173943058445617 0.712225600580636 -0.136771086087751 0.173943058445617 -0.126101132958544 0.12717335107832 -0.197601320601419 -0.197601320601419 0.12717335107832 -0.196788242774782
-0.0952223142950893 -0.168240440825123 0.752712404387508 0.94621212089654 0.231550266163795 0.231550266163795 0.752712404387508 -0.046278935974079 0.752712404387508 -0.0769764813588334 -0.0323562628087797 -0.0952223142950893 0.232013242900343 0.977473377279408 0.231088337898667 0.231088337898667 0.232013242900343 0.231088337898667 0.569294699294242 0.752712404387508 0.752712404387508 1 0.977473377279408 0.752712404387508 1 0.722412927971985 0.752712404387508 0.752712404387508 0.752712404387508 0.232013242900343 0.722412927971985 0.722412927971985 0.752712404387508 0.752712404387508 0.752712404387508 0.231088337898667 0.752712404387508 0.231550266163795 0.231088337898667 0.231088337898667 0.231088337898667 -0.0968020721448646 0.231088337898667 -0.168240440825123 0.252495568487715 0.0968020721448641 -0.0323562628087797 -0.00346453391303482 0.231088337898667 0.232013242900343 0.231550266163795 0.231550266163795 0.722412927971985 0.977473377279408 0.752712404387508 0.752712404387508 1 0.956318356065691 -0.167884515275994 -0.168596748517055 0.231550266163795 0.231550266163795 0.722412927971985 0.977473377279408 -0.0952223142950893 -0.167528968864484 0.0952223142950887 0.231550266163795 0.231550266163795 0.231550266163795 0.94621212089654 -0.0975915362370034 -0.0968020721448646 0.0952223142950887 0.722412927971985 0.690985967983001 0.251470240857282 0.251470240857282 -0.0975915362370034 0.0952223142950887 0.0952223142950887 0.251470240857282 -0.167884515275994 0.168953441363576 -0.168953441363576 0.251470240857282 0.251470240857282 0.251470240857282 0.752712404387508 0.752712404387508 0.722412927971985 0.752712404387508 0.722412927971985 0.752712404387508 0.752712404387508 0.752712404387508 0.977473377279408 0.231088337898667 0.587486418402125 0.94621212089654 0.94621212089654 0.752712404387508 0.752712404387508 0.752712404387508 0.232013242900343 0.977473377279408 0.722412927971985 0.752712404387508 0.752712404387508 -0.167884515275994 0.752712404387508 0.752712404387508 0.231550266163795 0.231550266163795 0.168596748517054 -0.0952223142950893 0.23062745179367 0.231088337898667 0.752712404387508 0.231088337898667 0.752712404387508 -0.0975915362370034 -0.0960123351840788 0.231550266163795 0.231088337898667 0.232013242900343 0.231088337898667 -0.0952223142950893 -0.0865103524236261 -0.0960123351840788 -0.131728875686765 -0.0952223142950893 -0.0952223142950893 0.231550266163795 0.231550266163795 0.231550266163795 -0.182450072763404 -0.181332175089699 0.231088337898667 -0.0968020721448646 -0.0952223142950893 -0.0952223142950893 -0.0968020721448646 -0.182450072763404 -0.167884515275994 0.752712404387508 -0.167884515275994 -0.181704307369618 -0.182450072763404 -0.168240440825123 0.231088337898667 0.752712404387508 -0.0952223142950893 0.737157241558549 0.168953441363576 0.231088337898667 0.168953441363576 0.169310522383206 0.752712404387508 -0.0952223142950893 -0.0968020721448646 0.168953441363576 0.752712404387508 0.231088337898667 -0.0968020721448646 -0.0952223142950893 -0.0952223142950893 0.977473377279408 0.168953441363576 0.168953441363576 -0.0968020721448646 0.977473377279408 0.231088337898667 0.231088337898667 0.231088337898667 0.977473377279408 0.25095960581487 0.231550266163795 0.231550266163795 0.231550266163795 0.231088337898667 0.231088337898667 0.231088337898667 0.231088337898667 0.231088337898667 0.231088337898667 0.231088337898667 0.23062745179367 -0.0968020721448646 0.977473377279408 0.977473377279408 -0.0952223142950893 0.232013242900343 1 0.722412927971985 0.231088337898667 0.167884515275993 0.231088337898667 0.231550266163795 0.752712404387508 0.231088337898667 0.168953441363576 0.752712404387508 -0.0952223142950893 0.231550266163795 -0.0952223142950893 0.752712404387508 0.231088337898667 0.232013242900343 0.722412927971985 0.752712404387508 0.94621212089654 0.231088337898667 0.752712404387508 0.231550266163795 0.23062745179367 0.187348092561076 0.231088337898667 0.231088337898667 0.752712404387508 0.752712404387508 0.752712404387508 1 0.548934967160145 -0.167884515275994 0.231088337898667 0.752712404387508 0.908586244054949 0.231550266163795 0.752712404387508 0.231088337898667 0.231550266163795 0.168596748517054 0.168953441363576 0.231088337898667 0.232013242900343 0.231088337898667 0.231088337898667 0.231550266163795 0.231550266163795 0.231088337898667 0.94621212089654 -0.181704307369618 0.231088337898667 -0.167528968864484 0.168953441363576 -0.0968020721448646 -0.0968020721448646 0.168953441363576 -0.0952223142950893
-0.204425514677216 -0.131551384411962 0.962640319558479 0.682987161027501 0.181054911205731 0.181054911205731 0.962640319558479 -0.014371946776488 0.962640319558479 -0.0601898249924438 -0.00979020004998629 -0.204425514677216 0.181416924229145 0.705905820542141 0.180693718008194 0.180693718008194 0.181416924229145 0.180693718008194 0.425456549014061 0.962640319558479 0.962640319558479 0.722412927971985 0.705905820542141 0.962640319558479 0.722412927971985 1 0.962640319558479 0.962640319558479 0.962640319558479 0.181416924229145 1 1 0.962640319558479 0.962640319558479 0.962640319558479 0.180693718008194 0.962640319558479 0.181054911205731 0.180693718008194 0.180693718008194 0.180693718008194 -0.186382533891827 0.180693718008194 -0.131551384411962 0.197432563951559 0.205270147724594 -0.00979020004998629 0.019264091969454 0.180693718008194 0.181416924229145 0.181054911205731 0.181054911205731 1 0.705905820542141 0.962640319558479 0.962640319558479 0.722412927971985 0.747769103920632 -0.131273077374096 -0.131829990256789 0.181054911205731 0.181054911205731 1 0.705905820542141 -0.204425514677216 -0.130995066793361 0.204425514677217 0.181054911205731 0.181054911205731 0.181054911205731 0.682987161027501 -0.186841483411577 -0.205270147724594 0.204425514677217 1 0.883698673161689 0.196630834779916 0.196630834779916 -0.186841483411577 0.204425514677217 0.204425514677217 0.196630834779916 -0.131273077374096 0.132108897263569 -0.132108897263569 0.196630834779916 0.196630834779916 0.196630834779916 0.962640319558479 0.962640319558479 1 0.962640319558479 1 0.962640319558479 0.962640319558479 0.962640319558479 0.705905820542141 0.180693718008194 0.751333590692014 0.682987161027501 0.682987161027501 0.962640319558479 0.962640319558479 0.962640319558479 0.181416924229145 0.705905820542141 1 0.962640319558479 0.962640319558479 -0.131273077374096 0.962640319558479 0.962640319558479 0.181054911205731 0.181054911205731 0.13182999025679 -0.204425514677216 0.18033333970158 0.180693718008194 0.962640319558479 0.180693718008194 0.962640319558479 -0.186841483411577 -0.204847231436684 0.181054911205731 0.180693718008194 0.181416924229145 0.180693718008194 -0.204425514677216 -0.199863620850149 -0.185924418634703 -0.10300208367641 -0.204425514677216 -0.204425514677216 0.181054911205731 0.181054911205731 0.181054911205731 -0.142662248983508 -0.141788136993042 0.180693718008194 -0.186382533891827 -0.204425514677216 -0.204425514677216 -0.186382533891827 -0.142662248983508 -0.131273077374096 0.962640319558479 -0.131273077374096 -0.142079116476735 -0.142662248983508 -0.131551384411962 0.180693718008194 0.962640319558479 -0.204425514677216 0.944016204315274 0.132108897263569 0.180693718008194 0.132108897263569 0.132388107792555 0.962640319558479 -0.204425514677216 -0.186382533891827 0.132108897263569 0.962640319558479 0.180693718008194 -0.186382533891827 -0.204425514677216 -0.204425514677216 0.705905820542141 0.132108897263569 0.132108897263569 -0.186382533891827 0.705905820542141 0.180693718008194 0.180693718008194 0.180693718008194 0.705905820542141 0.196231556542003 0.181054911205731 0.181054911205731 0.181054911205731 0.180693718008194 0.180693718008194 0.180693718008194 0.180693718008194 0.180693718008194 0.180693718008194 0.180693718008194 0.18033333970158 -0.205270147724594 0.705905820542141 0.705905820542141 -0.204425514677216 0.181416924229145 0.722412927971985 1 0.180693718008194 0.131273077374095 0.180693718008194 0.181054911205731 0.962640319558479 0.180693718008194 0.132108897263569 0.962640319558479 -0.204425514677216 0.181054911205731 -0.204425514677216 0.962640319558479 0.180693718008194 0.181416924229145 1 0.962640319558479 0.682987161027501 0.180693718008194 0.962640319558479 0.181054911205731 0.18033333970158 0.146492132465156 0.180693718008194 0.180693718008194 0.962640319558479 0.962640319558479 0.962640319558479 0.722412927971985 0.705405749527137 -0.131273077374096 0.180693718008194 0.962640319558479 0.710446178557838 0.181054911205731 0.962640319558479 0.180693718008194 0.181054911205731 0.13182999025679 0.132108897263569 0.180693718008194 0.181416924229145 0.180693718008194 0.180693718008194 0.181054911205731 0.181054911205731 0.180693718008194 0.682987161027501 -0.142079116476735 0.180693718008194 -0.130995066793361 0.132108897263569 -0.186382533891827 -0.186382533891827 0.132108897263569 -0.204425514677216
-0.196788242774782 -0.126636666728692 0.999999999999989 0.712225600580636 0.174290757580717 0.174290757580717 0.999999999999989 -0.00907404274407771 0.999999999999989 -0.0579411523648989 -0.00618275636109326 -0.196788242774782 0.17463924591326 0.735756336036759 0.173943058445617 0.173943058445617 0.17463924591326 0.173943058445617 0.428515181910832 0.999999999999989 0.999999999999989 0.752712404387508 0.735756336036759 0.999999999999989 0.752712404387508 0.962640319558479 0.999999999999989 0.999999999999989 0.999999999999989 0.17463924591326 0.962640319558479 0.962640319558479 0.999999999999989 0.999999999999989 0.999999999999989 0.173943058445617 0.999999999999989 0.174290757580717 0.173943058445617 0.173943058445617 0.173943058445617 -0.197601320601419 0.173943058445617 -0.126636666728692 0.190056546453577 0.197601320601419 -0.00618275636109326 0.022789271855134 0.173943058445617 0.17463924591326 0.174290757580717 0.174290757580717 0.962640319558479 0.735756336036759 0.999999999999989 0.999999999999989 0.752712404387508 0.719832689154115 -0.126368757152823 -0.126904863948188 0.174290757580717 0.174290757580717 0.962640319558479 0.735756336036759 -0.196788242774782 -0.126101132958544 0.196788242774782 0.174290757580717 0.174290757580717 0.174290757580717 0.712225600580636 -0.198009599128779 -0.197601320601419 0.196788242774782 0.962640319558479 0.91799466031819 0.18928476962759 0.18928476962759 -0.198009599128779 0.196788242774782 0.196788242774782 0.18928476962759 -0.126368757152823 0.12717335107832 -0.12717335107832 0.18928476962759 0.18928476962759 0.18928476962759 0.999999999999989 0.999999999999989 0.962640319558479 0.999999999999989 0.962640319558479 0.999999999999989 0.999999999999989 0.999999999999989 0.735756336036759 0.173943058445617 0.780492542673279 0.712225600580636 0.712225600580636 0.999999999999989 0.999999999999989 0.999999999999989 0.17463924591326 0.735756336036759 0.962640319558479 0.999999999999989 0.999999999999989 -0.126368757152823 0.999999999999989 0.999999999999989 0.174290757580717 0.174290757580717 0.126904863948188 -0.196788242774782 0.173596143757377 0.173943058445617 0.999999999999989 0.173943058445617 0.999999999999989 -0.198009599128779 -0.19719420433088 0.174290757580717 0.173943058445617 0.17463924591326 0.173943058445617 -0.196788242774782 -0.192396779843302 -0.19719420433088 -0.0991539587454488 -0.196788242774782 -0.196788242774782 0.174290757580717 0.174290757580717 0.174290757580717 -0.137332432950417 -0.136490977504584 0.173943058445617 -0.197601320601419 -0.196788242774782 -0.196788242774782 -0.197601320601419 -0.137332432950417 -0.126368757152823 0.999999999999989 -0.126368757152823 -0.136771086087751 -0.137332432950417 -0.126636666728692 0.173943058445617 0.999999999999989 -0.196788242774782 0.980805968423232 0.12717335107832 0.173943058445617 0.12717335107832 0.127442130391168 0.999999999999989 -0.196788242774782 -0.197601320601419 0.12717335107832 0.999999999999989 0.173943058445617 -0.197601320601419 -0.196788242774782 -0.196788242774782 0.735756336036759 0.12717335107832 0.12717335107832 -0.197601320601419 0.735756336036759 0.173943058445617 0.173943058445617 0.173943058445617 0.735756336036759 0.188900408297052 0.174290757580717 0.174290757580717 0.174290757580717 0.173943058445617 0.173943058445617 0.173943058445617 0.173943058445617 0.173943058445617 0.173943058445617 0.173943058445617 0.173596143757377 -0.197601320601419 0.735756336036759 0.735756336036759 -0.196788242774782 0.17463924591326 0.752712404387508 0.962640319558479 0.173943058445617 0.126368757152824 0.173943058445617 0.174290757580717 0.999999999999989 0.173943058445617 0.12717335107832 0.999999999999989 -0.196788242774782 0.174290757580717 -0.196788242774782 0.999999999999989 0.173943058445617 0.17463924591326 0.962640319558479 0.999999999999989 0.712225600580636 0.173943058445617 0.999999999999989 0.174290757580717 0.173596143757377 0.141019233209061 0.173943058445617 0.173943058445617 0.999999999999989 0.999999999999989 0.999999999999989 0.752712404387508 0.733178549988779 -0.126368757152823 0.173943058445617 0.999999999999989 0.683904136356014 0.174290757580717 0.999999999999989 0.173943058445617 0.174290757580717 0.126904863948188 0.12717335107832 0.173943058445617 0.17463924591326 0.173943058445617 0.173943058445617 0.174290757580717 0.174290757580717 0.173943058445617 0.712225600580636 -0.136771086087751 0.173943058445617 -0.126101132958544 0.12717335107832 -0.197601320601419 -0.197601320601419 0.12717335107832 -0.196788242774782
-0.196788242774782 -0.126636666728692 0.999999999999989 0.712225600580636 0.174290757580717 0.174290757580717 0.999999999999989 -0.00907404274407771 0.999999999999989 -0.0579411523648989 -0.00618275636109326 -0.196788242774782 0.17463924591326 0.735756336036759 0.173943058445617 0.173943058445617 0.17463924591326 0.173943058445617 0.428515181910832 0.999999999999989 0.999999999999989 0.752712404387508 0.735756336036759 0.999999999999989 0.752712404387508 0.962640319558479 0.999999999999989 0.999999999999989 0.999999999999989 0.17463924591326 0.962640319558479 0.962640319558479 0.999999999999989 0.999999999999989 0.999999999999989 0.173943058445617 0.999999999999989 0.174290757580717 0.173943058445617 0.173943058445617 0.173943058445617 -0.197601320601419 0.173943058445617 -0.126636666728692 0.190056546453577 0.197601320601419 -0.00618275636109326 0.022789271855134 0.173943058445617 0.17463924591326 0.174290757580717 0.174290757580717 0.962640319558479 0.735756336036759 0.999999999999989 0.999999999999989 0.752712404387508 0.719832689154115 -0.126368757152823 -0.126904863948188 0.174290757580717 0.174290757580717 0.962640319558479 0.735756336036759 -0.196788242774782 -0.126101132958544 0.196788242774782 0.174290757580717 0.174290757580717 0.174290757580717 0.712225600580636 -0.198009599128779 -0.197601320601419 0.196788242774782 0.962640319558479 0.91799466031819 0.18928476962759 0.18928476962759 -0.198009599128779 0.196788242774782 0.196788242774782 0.18928476962759 -0.126368757152823 0.12717335107832 -0.12717335107832 0.18928476962759 0.18928476962759 0.18928476962759 0.999999999999989 0.999999999999989 0.962640319558479 0.999999999999989 0.962640319558479 0.999999999999989 0.999999999999989 0.999999999999989 0.735756336036759 0.173943058445617 0.780492542673279 0.712225600580636 0.712225600580636 0.999999999999989 0.999999999999989 0.999999999999989 0.17463924591326 0.735756336036759 0.962640319558479 0.999999999999989 0.999999999999989 -0.126368757152823 0.999999999999989 0.999999999999989 0.174290757580717 0.174290757580717 0.126904863948188 -0.196788242774782 0.173596143757377 0.173943058445617 0.999999999999989 0.173943058445617 0.999999999999989 -0.198009599128779 -0.19719420433088 0.174290757580717 0.173943058445617 0.17463924591326 0.173943058445617 -0.196788242774782 -0.192396779843302 -0.19719420433088 -0.0991539587454488 -0.196788242774782 -0.196788242774782 0.174290757580717 0.174290757580717 0.174290757580717 -0.137332432950417 -0.136490977504584 0.173943058445617 -0.197601320601419 -0.196788242774782 -0.196788242774782 -0.197601320601419 -0.137332432950417 -0.126368757152823 0.999999999999989 -0.126368757152823 -0.136771086087751 -0.137332432950417 -0.126636666728692 0.173943058445617 0.999999999999989 -0.196788242774782 0.980805968423232 0.12717335107832 0.173943058445617 0.12717335107832 0.127442130391168 0.999999999999989 -0.196788242774782 -0.197601320601419 0.12717335107832 0.999999999999989 0.173943058445617 -0.197601320601419 -0.196788242774782 -0.196788242774782 0.735756336036759 0.12717335107832 0.12717335107832 -0.197601320601419 0.735756336036759 0.173943058445617 0.173943058445617 0.173943058445617 0.735756336036759 0.188900408297052 0.174290757580717 0.174290757580717 0.174290757580717 0.173943058445617 0.173943058445617 0.173943058445617 0.173943058445617 0.173943058445617 0.173943058445617 0.173943058445617 0.173596143757377 -0.197601320601419 0.735756336036759 0.735756336036759 -0.196788242774782 0.17463924591326 0.752712404387508 0.962640319558479 0.173943058445617 0.126368757152824 0.173943058445617 0.174290757580717 0.999999999999989 0.173943058445617 0.12717335107832 0.999999999999989 -0.196788242774782 0.174290757580717 -0.196788242774782 0.999999999999989 0.173943058445617 0.17463924591326 0.962640319558479 0.999999999999989 0.712225600580636 0.173943058445617 0.999999999999989 0.174290757580717 0.173596143757377 0.141019233209061 0.173943058445617 0.173943058445617 0.999999999999989 0.999999999999989 0.999999999999989 0.752712404387508 0.733178549988779 -0.126368757152823 0.173943058445617 0.999999999999989 0.683904136356014 0.174290757580717 0.999999999999989 0.173943058445617 0.174290757580717 0.126904863948188 0.12717335107832 0.173943058445617 0.17463924591326 0.173943058445617 0.173943058445617 0.174290757580717 0.174290757580717 0.173943058445617 0.712225600580636 -0.136771086087751 0.173943058445617 -0.126101132958544 0.12717335107832 -0.197601320601419 -0.197601320601419 0.12717335107832 -0.196788242774782
-0.196788242774782 -0.126636666728692 0.999999999999989 0.712225600580636 0.174290757580717 0.174290757580717 0.999999999999989 -0.00907404274407771 0.999999999999989 -0.0579411523648989 -0.00618275636109326 -0.196788242774782 0.17463924591326 0.735756336036759 0.173943058445617 0.173943058445617 0.17463924591326 0.173943058445617 0.428515181910832 0.999999999999989 0.999999999999989 0.752712404387508 0.735756336036759 0.999999999999989 0.752712404387508 0.962640319558479 0.999999999999989 0.999999999999989 0.999999999999989 0.17463924591326 0.962640319558479 0.962640319558479 0.999999999999989 0.999999999999989 0.999999999999989 0.173943058445617 0.999999999999989 0.174290757580717 0.173943058445617 0.173943058445617 0.173943058445617 -0.197601320601419 0.173943058445617 -0.126636666728692 0.190056546453577 0.197601320601419 -0.00618275636109326 0.022789271855134 0.173943058445617 0.17463924591326 0.174290757580717 0.174290757580717 0.962640319558479 0.735756336036759 0.999999999999989 0.999999999999989 0.752712404387508 0.719832689154115 -0.126368757152823 -0.126904863948188 0.174290757580717 0.174290757580717 0.962640319558479 0.735756336036759 -0.196788242774782 -0.126101132958544 0.196788242774782 0.174290757580717 0.174290757580717 0.174290757580717 0.712225600580636 -0.198009599128779 -0.197601320601419 0.196788242774782 0.962640319558479 0.91799466031819 0.18928476962759 0.18928476962759 -0.198009599128779 0.196788242774782 0.196788242774782 0.18928476962759 -0.126368757152823 0.12717335107832 -0.12717335107832 0.18928476962759 0.18928476962759 0.18928476962759 0.999999999999989 0.999999999999989 0.962640319558479 0.999999999999989 0.962640319558479 0.999999999999989 0.999999999999989 0.999999999999989 0.735756336036759 0.173943058445617 0.780492542673279 0.712225600580636 0.712225600580636 0.999999999999989 0.999999999999989 0.999999999999989 0.17463924591326 0.735756336036759 0.962640319558479 0.999999999999989 0.999999999999989 -0.126368757152823 0.999999999999989 0.999999999999989 0.174290757580717 0.174290757580717 0.126904863948188 -0.196788242774782 0.173596143757377 0.173943058445617 0.999999999999989 0.173943058445617 0.999999999999989 -0.198009599128779 -0.19719420433088 0.174290757580717 0.173943058445617 0.17463924591326 0.173943058445617 -0.196788242774782 -0.192396779843302 -0.19719420433088 -0.0991539587454488 -0.196788242774782 -0.196788242774782 0.174290757580717 0.174290757580717 0.174290757580717 -0.137332432950417 -0.136490977504584 0.173943058445617 -0.197601320601419 -0.196788242774782 -0.196788242774782 -0.197601320601419 -0.137332432950417 -0.126368757152823 0.999999999999989 -0.126368757152823 -0.136771086087751 -0.137332432950417 -0.126636666728692 0.173943058445617 0.999999999999989 -0.196788242774782 0.980805968423232 0.12717335107832 0.173943058445617 0.12717335107832 0.127442130391168 0.999999999999989 -0.196788242774782 -0.197601320601419 0.12717335107832 0.999999999999989 0.173943058445617 -0.197601320601419 -0.196788242774782 -0.196788242774782 0.735756336036759 0.12717335107832 0.12717335107832 -0.197601320601419 0.735756336036759 0.173943058445617 0.173943058445617 0.173943058445617 0.735756336036759 0.188900408297052 0.174290757580717 0.174290757580717 0.174290757580717 0.173943058445617 0.173943058445617 0.173943058445617 0.173943058445617 0.173943058445617 0.173943058445617 0.173943058445617 0.173596143757377 -0.197601320601419 0.735756336036759 0.735756336036759 -0.196788242774782 0.17463924591326 0.752712404387508 0.962640319558479 0.173943058445617 0.126368757152824 0.173943058445617 0.174290757580717 0.999999999999989 0.173943058445617 0.12717335107832 0.999999999999989 -0.196788242774782 0.174290757580717 -0.196788242774782 0.999999999999989 0.173943058445617 0.17463924591326 0.962640319558479 0.999999999999989 0.712225600580636 0.173943058445617 0.999999999999989 0.174290757580717 0.173596143757377 0.141019233209061 0.173943058445617 0.173943058445617 0.999999999999989 0.999999999999989 0.999999999999989 0.752712404387508 0.733178549988779 -0.126368757152823 0.173943058445617 0.999999999999989 0.683904136356014 0.174290757580717 0.999999999999989 0.173943058445617 0.174290757580717 0.126904863948188 0.12717335107832 0.173943058445617 0.17463924591326 0.173943058445617 0.173943058445617 0.174290757580717 0.174290757580717 0.173943058445617 0.712225600580636 -0.136771086087751 0.173943058445617 -0.126101132958544 0.12717335107832 -0.197601320601419 -0.197601320601419 0.12717335107832 -0.196788242774782
-0.883143704644938 0.829092771407439 0.17463924591326 0.245202146301518 0.998004524522993 0.998004524522993 0.17463924591326 0.229301562195639 0.17463924591326 0.381400891277846 0.160317895230369 -0.883143704644938 1 0.237360165804313 0.996013568061399 0.996013568061399 1 0.996013568061399 -0.0465643174171185 0.17463924591326 0.17463924591326 0.232013242900343 0.237360165804313 0.17463924591326 0.232013242900343 0.181416924229145 0.17463924591326 0.17463924591326 0.17463924591326 1 0.181416924229145 0.181416924229145 0.17463924591326 0.17463924591326 0.17463924591326 0.996013568061399 0.17463924591326 0.998004524522993 0.996013568061399 0.996013568061399 0.996013568061399 -0.875154933473668 0.996013568061399 0.829092771407439 0.914677486944124 0.879481268760128 0.160317895230369 0.117805520408442 0.996013568061399 1 0.998004524522993 0.998004524522993 0.181416924229145 0.237360165804313 0.17463924591326 0.17463924591326 0.232013242900343 0.242610885202338 0.827323246613309 0.830866339789369 0.998004524522993 0.998004524522993 0.181416924229145 0.237360165804313 -0.883143704644938 0.825555597614796 0.883143704644938 0.998004524522993 0.998004524522993 0.998004524522993 0.245202146301518 -0.877652205770262 -0.879479961517353 0.883143704644938 0.181416924229145 0.160317895230369 0.918434075211297 0.918434075211297 -0.877652205770262 0.883143704644938 0.883143704644938 0.918434075211297 0.827323246613309 -0.832639625798562 0.832639625798562 0.918434075211297 0.918434075211297 0.918434075211297 0.17463924591326 0.17463924591326 0.181416924229145 0.17463924591326 0.181416924229145 0.17463924591326 0.17463924591326 0.17463924591326 0.237360165804313 0.996013568061399 0.136304629093384 0.245202146301518 0.245202146301518 0.17463924591326 0.17463924591326 0.17463924591326 1 0.237360165804313 0.181416924229145 0.17463924591326 0.17463924591326 0.827323246613309 0.17463924591326 0.17463924591326 0.998004524522993 0.998004524522993 -0.830866339789368 -0.883143704644938 0.994027103412937 0.996013568061399 0.17463924591326 0.996013568061399 0.17463924591326 -0.877652205770262 -0.881311318261689 0.998004524522993 0.996013568061399 1 0.996013568061399 -0.883143704644938 -0.856254889972592 -0.872661761815729 0.647149297092091 -0.883143704644938 -0.883143704644938 0.998004524522993 0.998004524522993 0.998004524522993 0.899745042824174 0.894187996994893 0.996013568061399 -0.879479961517353 -0.883143704644938 -0.883143704644938 -0.879479961517353 0.895484801347032 0.827323246613309 0.17463924591326 0.827323246613309 0.891764190744465 0.895484801347032 0.829092771407439 0.996013568061399 0.17463924591326 -0.883143704644938 0.178056875198275 -0.832639625798562 0.996013568061399 -0.832639625798562 -0.829924994148157 0.17463924591326 -0.883143704644938 -0.879479961517353 -0.832639625798562 0.17463924591326 0.996013568061399 -0.879479961517353 -0.883143704644938 -0.883143704644938 0.237360165804313 -0.832639625798562 -0.832639625798562 -0.879479961517353 0.237360165804313 0.996013568061399 0.996013568061399 0.996013568061399 0.208662098904076 0.92450433266737 0.998004524522993 0.998004524522993 0.998004524522993 0.996013568061399 0.996013568061399 0.996013568061399 0.996013568061399 0.996013568061399 0.996013568061399 0.996013568061399 0.994027103412937 -0.879481268760128 0.237360165804313 0.237360165804313 -0.883143704644938 1 0.232013242900343 0.181416924229145 0.996013568061399 -0.827325469291639 0.996013568061399 0.998004524522993 0.17463924591326 0.996013568061399 -0.832639625798562 0.17463924591326 -0.883143704644938 0.998004524522993 -0.883143704644938 0.17463924591326 0.996013568061399 1 0.181416924229145 0.17463924591326 0.245202146301518 0.996013568061399 0.17463924591326 0.998004524522993 0.994027103412937 0.807488789084112 0.996013568061399 0.996013568061399 0.17463924591326 0.17463924591326 0.17463924591326 0.232013242900343 0.144719146167734 0.827323246613309 0.996013568061399 0.17463924591326 0.255356323539398 0.998004524522993 0.17463924591326 0.996013568061399 0.998004524522993 -0.830866339789368 -0.832639625798562 0.996013568061399 1 0.996013568061399 0.996013568061399 0.998004524522993 0.998004524522993 0.996013568061399 0.245202146301518 0.891764190744465 0.996013568061399 0.825555597614796 -0.832639625798562 -0.879479961517353 -0.879479961517353 -0.832639625798562 -0.883143704644938
-0.204425514677216 -0.131551384411962 0.962640319558479 0.682987161027501 0.181054911205731 0.181054911205731 0.962640319558479 -0.014371946776488 0.962640319558479 -0.0601898249924438 -0.00979020004998629 -0.204425514677216 0.181416924229145 0.705905820542141 0.180693718008194 0.180693718008194 0.181416924229145 0.180693718008194 0.425456549014061 0.962640319558479 0.962640319558479 0.722412927971985 0.705905820542141 0.962640319558479 0.722412927971985 1 0.962640319558479 0.962640319558479 0.962640319558479 0.181416924229145 1 1 0.962640319558479 0.962640319558479 0.962640319558479 0.180693718008194 0.962640319558479 0.181054911205731 0.180693718008194 0.180693718008194 0.180693718008194 -0.186382533891827 0.180693718008194 -0.131551384411962 0.197432563951559 0.205270147724594 -0.00979020004998629 0.019264091969454 0.180693718008194 0.181416924229145 0.181054911205731 0.181054911205731 1 0.705905820542141 0.962640319558479 0.962640319558479 0.722412927971985 0.747769103920632 -0.131273077374096 -0.131829990256789 0.181054911205731 0.181054911205731 1 0.705905820542141 -0.204425514677216 -0.130995066793361 0.204425514677217 0.181054911205731 0.181054911205731 0.181054911205731 0.682987161027501 -0.186841483411577 -0.205270147724594 0.204425514677217 1 0.883698673161689 0.196630834779916 0.196630834779916 -0.186841483411577 0.204425514677217 0.204425514677217 0.196630834779916 -0.131273077374096 0.132108897263569 -0.132108897263569 0.196630834779916 0.196630834779916 0.196630834779916 0.962640319558479 0.962640319558479 1 0.962640319558479 1 0.962640319558479 0.962640319558479 0.962640319558479 0.705905820542141 0.180693718008194 0.751333590692014 0.682987161027501 0.682987161027501 0.962640319558479 0.962640319558479 0.962640319558479 0.181416924229145 0.705905820542141 1 0.962640319558479 0.962640319558479 -0.131273077374096 0.962640319558479 0.962640319558479 0.181054911205731 0.181054911205731 0.13182999025679 -0.204425514677216 0.18033333970158 0.180693718008194 0.962640319558479 0.180693718008194 0.962640319558479 -0.186841483411577 -0.204847231436684 0.181054911205731 0.180693718008194 0.181416924229145 0.180693718008194 -0.204425514677216 -0.199863620850149 -0.185924418634703 -0.10300208367641 -0.204425514677216 -0.204425514677216 0.181054911205731 0.181054911205731 0.181054911205731 -0.142662248983508 -0.141788136993042 0.180693718008194 -0.186382533891827 -0.204425514677216 -0.204425514677216 -0.186382533891827 -0.142662248983508 -0.131273077374096 0.962640319558479 -0.131273077374096 -0.142079116476735 -0.142662248983508 -0.131551384411962 0.180693718008194 0.962640319558479 -0.204425514677216 0.944016204315274 0.132108897263569 0.180693718008194 0.132108897263569 0.132388107792555 0.962640319558479 -0.204425514677216 -0.186382533891827 0.132108897263569 0.962640319558479 0.180693718008194 -0.186382533891827 -0.204425514677216 -0.204425514677216 0.705905820542141 0.132108897263569 0.132108897263569 -0.186382533891827 0.705905820542141 0.180693718008194 0.180693718008194 0.180693718008194 0.705905820542141 0.196231556542003 0.181054911205731 0.181054911205731 0.181054911205731 0.180693718008194 0.180693718008194 0.180693718008194 0.180693718008194 0.180693718008194 0.180693718008194 0.180693718008194 0.18033333970158 -0.205270147724594 0.705905820542141 0.705905820542141 -0.204425514677216 0.181416924229145 0.722412927971985 1 0.180693718008194 0.131273077374095 0.180693718008194 0.181054911205731 0.962640319558479 0.180693718008194 0.132108897263569 0.962640319558479 -0.204425514677216 0.181054911205731 -0.204425514677216 0.962640319558479 0.180693718008194 0.181416924229145 1 0.962640319558479 0.682987161027501 0.180693718008194 0.962640319558479 0.181054911205731 0.18033333970158 0.146492132465156 0.180693718008194 0.180693718008194 0.962640319558479 0.962640319558479 0.962640319558479 0.722412927971985 0.705405749527137 -0.131273077374096 0.180693718008194 0.962640319558479 0.710446178557838 0.181054911205731 0.962640319558479 0.180693718008194 0.181054911205731 0.13182999025679 0.132108897263569 0.180693718008194 0.181416924229145 0.180693718008194 0.180693718008194 0.181054911205731 0.181054911205731 0.180693718008194 0.682987161027501 -0.142079116476735 0.180693718008194 -0.130995066793361 0.132108897263569 -0.186382533891827 -0.186382533891827 0.132108897263569 -0.204425514677216
-0.204425514677216 -0.131551384411962 0.962640319558479 0.682987161027501 0.181054911205731 0.181054911205731 0.962640319558479 -0.014371946776488 0.962640319558479 -0.0601898249924438 -0.00979020004998629 -0.204425514677216 0.181416924229145 0.705905820542141 0.180693718008194 0.180693718008194 0.181416924229145 0.180693718008194 0.425456549014061 0.962640319558479 0.962640319558479 0.722412927971985 0.705905820542141 0.962640319558479 0.722412927971985 1 0.962640319558479 0.962640319558479 0.962640319558479 0.181416924229145 1 1 0.962640319558479 0.962640319558479 0.962640319558479 0.180693718008194 0.962640319558479 0.181054911205731 0.180693718008194 0.180693718008194 0.180693718008194 -0.186382533891827 0.180693718008194 -0.131551384411962 0.197432563951559 0.205270147724594 -0.00979020004998629 0.019264091969454 0.180693718008194 0.181416924229145 0.181054911205731 0.181054911205731 1 0.705905820542141 0.962640319558479 0.962640319558479 0.722412927971985 0.747769103920632 -0.131273077374096 -0.131829990256789 0.181054911205731 0.181054911205731 1 0.705905820542141 -0.204425514677216 -0.130995066793361 0.204425514677217 0.181054911205731 0.181054911205731 0.181054911205731 0.682987161027501 -0.186841483411577 -0.205270147724594 0.204425514677217 1 0.883698673161689 0.196630834779916 0.196630834779916 -0.186841483411577 0.204425514677217 0.204425514677217 0.196630834779916 -0.131273077374096 0.132108897263569 -0.132108897263569 0.196630834779916 0.196630834779916 0.196630834779916 0.962640319558479 0.962640319558479 1 0.962640319558479 1 0.962640319558479 0.962640319558479 0.962640319558479 0.705905820542141 0.180693718008194 0.751333590692014 0.682987161027501 0.682987161027501 0.962640319558479 0.962640319558479 0.962640319558479 0.181416924229145 0.705905820542141 1 0.962640319558479 0.962640319558479 -0.131273077374096 0.962640319558479 0.962640319558479 0.181054911205731 0.181054911205731 0.13182999025679 -0.204425514677216 0.18033333970158 0.180693718008194 0.962640319558479 0.180693718008194 0.962640319558479 -0.186841483411577 -0.204847231436684 0.181054911205731 0.180693718008194 0.181416924229145 0.180693718008194 -0.204425514677216 -0.199863620850149 -0.185924418634703 -0.10300208367641 -0.204425514677216 -0.204425514677216 0.181054911205731 0.181054911205731 0.181054911205731 -0.142662248983508 -0.141788136993042 0.180693718008194 -0.186382533891827 -0.204425514677216 -0.204425514677216 -0.186382533891827 -0.142662248983508 -0.131273077374096 0.962640319558479 -0.131273077374096 -0.142079116476735 -0.142662248983508 -0.131551384411962 0.180693718008194 0.962640319558479 -0.204425514677216 0.944016204315274 0.132108897263569 0.180693718008194 0.132108897263569 0.132388107792555 0.962640319558479 -0.204425514677216 -0.186382533891827 0.132108897263569 0.962640319558479 0.180693718008194 -0.186382533891827 -0.204425514677216 -0.204425514677216 0.705905820542141 0.132108897263569 0.132108897263569 -0.186382533891827 0.705905820542141 0.180693718008194 0.180693718008194 0.180693718008194 0.705905820542141 0.196231556542003 0.181054911205731 0.181054911205731 0.181054911205731 0.180693718008194 0.180693718008194 0.180693718008194 0.180693718008194 0.180693718008194 0.180693718008194 0.180693718008194 0.18033333970158 -0.205270147724594 0.705905820542141 0.705905820542141 -0.204425514677216 0.181416924229145 0.722412927971985 1 0.180693718008194 0.131273077374095 0.180693718008194 0.181054911205731 0.962640319558479 0.180693718008194 0.132108897263569 0.962640319558479 -0.204425514677216 0.181054911205731 -0.204425514677216 0.962640319558479 0.180693718008194 0.181416924229145 1 0.962640319558479 0.682987161027501 0.180693718008194 0.962640319558479 0.181054911205731 0.18033333970158 0.146492132465156 0.180693718008194 0.180693718008194 0.962640319558479 0.962640319558479 0.962640319558479 0.722412927971985 0.705405749527137 -0.131273077374096 0.180693718008194 0.962640319558479 0.710446178557838 0.181054911205731 0.962640319558479 0.180693718008194 0.181054911205731 0.13182999025679 0.132108897263569 0.180693718008194 0.181416924229145 0.180693718008194 0.180693718008194 0.181054911205731 0.181054911205731 0.180693718008194 0.682987161027501 -0.142079116476735 0.180693718008194 -0.130995066793361 0.132108897263569 -0.186382533891827 -0.186382533891827 0.132108897263569 -0.204425514677216
-0.196788242774782 -0.126636666728692 0.999999999999989 0.712225600580636 0.174290757580717 0.174290757580717 0.999999999999989 -0.00907404274407771 0.999999999999989 -0.0579411523648989 -0.00618275636109326 -0.196788242774782 0.17463924591326 0.735756336036759 0.173943058445617 0.173943058445617 0.17463924591326 0.173943058445617 0.428515181910832 0.999999999999989 0.999999999999989 0.752712404387508 0.735756336036759 0.999999999999989 0.752712404387508 0.962640319558479 0.999999999999989 0.999999999999989 0.999999999999989 0.17463924591326 0.962640319558479 0.962640319558479 0.999999999999989 0.999999999999989 0.999999999999989 0.173943058445617 0.999999999999989 0.174290757580717 0.173943058445617 0.173943058445617 0.173943058445617 -0.197601320601419 0.173943058445617 -0.126636666728692 0.190056546453577 0.197601320601419 -0.00618275636109326 0.022789271855134 0.173943058445617 0.17463924591326 0.174290757580717 0.174290757580717 0.962640319558479 0.735756336036759 0.999999999999989 0.999999999999989 0.752712404387508 0.719832689154115 -0.126368757152823 -0.126904863948188 0.174290757580717 0.174290757580717 0.962640319558479 0.735756336036759 -0.196788242774782 -0.126101132958544 0.196788242774782 0.174290757580717 0.174290757580717 0.174290757580717 0.712225600580636 -0.198009599128779 -0.197601320601419 0.196788242774782 0.962640319558479 0.91799466031819 0.18928476962759 0.18928476962759 -0.198009599128779 0.196788242774782 0.196788242774782 0.18928476962759 -0.126368757152823 0.12717335107832 -0.12717335107832 0.18928476962759 0.18928476962759 0.18928476962759 0.999999999999989 0.999999999999989 0.962640319558479 0.999999999999989 0.962640319558479 0.999999999999989 0.999999999999989 0.999999999999989 0.735756336036759 0.173943058445617 0.780492542673279 0.712225600580636 0.712225600580636 0.999999999999989 0.999999999999989 0.999999999999989 0.17463924591326 0.735756336036759 0.962640319558479 0.999999999999989 0.999999999999989 -0.126368757152823 0.999999999999989 0.999999999999989 0.174290757580717 0.174290757580717 0.126904863948188 -0.196788242774782 0.173596143757377 0.173943058445617 0.999999999999989 0.173943058445617 0.999999999999989 -0.198009599128779 -0.19719420433088 0.174290757580717 0.173943058445617 0.17463924591326 0.173943058445617 -0.196788242774782 -0.192396779843302 -0.19719420433088 -0.0991539587454488 -0.196788242774782 -0.196788242774782 0.174290757580717 0.174290757580717 0.174290757580717 -0.137332432950417 -0.136490977504584 0.173943058445617 -0.197601320601419 -0.196788242774782 -0.196788242774782 -0.197601320601419 -0.137332432950417 -0.126368757152823 0.999999999999989 -0.126368757152823 -0.136771086087751 -0.137332432950417 -0.126636666728692 0.173943058445617 0.999999999999989 -0.196788242774782 0.980805968423232 0.12717335107832 0.173943058445617 0.12717335107832 0.127442130391168 0.999999999999989 -0.196788242774782 -0.197601320601419 0.12717335107832 0.999999999999989 0.173943058445617 -0.197601320601419 -0.196788242774782 -0.196788242774782 0.735756336036759 0.12717335107832 0.12717335107832 -0.197601320601419 0.735756336036759 0.173943058445617 0.173943058445617 0.173943058445617 0.735756336036759 0.188900408297052 0.174290757580717 0.174290757580717 0.174290757580717 0.173943058445617 0.173943058445617 0.173943058445617 0.173943058445617 0.173943058445617 0.173943058445617 0.173943058445617 0.173596143757377 -0.197601320601419 0.735756336036759 0.735756336036759 -0.196788242774782 0.17463924591326 0.752712404387508 0.962640319558479 0.173943058445617 0.126368757152824 0.173943058445617 0.174290757580717 0.999999999999989 0.173943058445617 0.12717335107832 0.999999999999989 -0.196788242774782 0.174290757580717 -0.196788242774782 0.999999999999989 0.173943058445617 0.17463924591326 0.962640319558479 0.999999999999989 0.712225600580636 0.173943058445617 0.999999999999989 0.174290757580717 0.173596143757377 0.141019233209061 0.173943058445617 0.173943058445617 0.999999999999989 0.999999999999989 0.999999999999989 0.752712404387508 0.733178549988779 -0.126368757152823 0.173943058445617 0.999999999999989 0.683904136356014 0.174290757580717 0.999999999999989 0.173943058445617 0.174290757580717 0.126904863948188 0.12717335107832 0.173943058445617 0.17463924591326 0.173943058445617 0.173943058445617 0.174290757580717 0.174290757580717 0.173943058445617 0.712225600580636 -0.136771086087751 0.173943058445617 -0.126101132958544 0.12717335107832 -0.197601320601419 -0.197601320601419 0.12717335107832 -0.196788242774782
-0.196788242774782 -0.126636666728692 0.999999999999989 0.712225600580636 0.174290757580717 0.174290757580717 0.999999999999989 -0.00907404274407771 0.999999999999989 -0.0579411523648989 -0.00618275636109326 -0.196788242774782 0.17463924591326 0.735756336036759 0.173943058445617 0.173943058445617 0.17463924591326 0.173943058445617 0.428515181910832 0.999999999999989 0.999999999999989 0.752712404387508 0.735756336036759 0.999999999999989 0.752712404387508 0.962640319558479 0.999999999999989 0.999999999999989 0.999999999999989 0.17463924591326 0.962640319558479 0.962640319558479 0.999999999999989 0.999999999999989 0.999999999999989 0.173943058445617 0.999999999999989 0.174290757580717 0.173943058445617 0.173943058445617 0.173943058445617 -0.197601320601419 0.173943058445617 -0.126636666728692 0.190056546453577 0.197601320601419 -0.00618275636109326 0.022789271855134 0.173943058445617 0.17463924591326 0.174290757580717 0.174290757580717 0.962640319558479 0.735756336036759 0.999999999999989 0.999999999999989 0.752712404387508 0.719832689154115 -0.126368757152823 -0.126904863948188 0.174290757580717 0.174290757580717 0.962640319558479 0.735756336036759 -0.196788242774782 -0.126101132958544 0.196788242774782 0.174290757580717 0.174290757580717 0.174290757580717 0.712225600580636 -0.198009599128779 -0.197601320601419 0.196788242774782 0.962640319558479 0.91799466031819 0.18928476962759 0.18928476962759 -0.198009599128779 0.196788242774782 0.196788242774782 0.18928476962759 -0.126368757152823 0.12717335107832 -0.12717335107832 0.18928476962759 0.18928476962759 0.18928476962759 0.999999999999989 0.999999999999989 0.962640319558479 0.999999999999989 0.962640319558479 0.999999999999989 0.999999999999989 0.999999999999989 0.735756336036759 0.173943058445617 0.780492542673279 0.712225600580636 0.712225600580636 0.999999999999989 0.999999999999989 0.999999999999989 0.17463924591326 0.735756336036759 0.962640319558479 0.999999999999989 0.999999999999989 -0.126368757152823 0.999999999999989 0.999999999999989 0.174290757580717 0.174290757580717 0.126904863948188 -0.196788242774782 0.173596143757377 0.173943058445617 0.999999999999989 0.173943058445617 0.999999999999989 -0.198009599128779 -0.19719420433088 0.174290757580717 0.173943058445617 0.17463924591326 0.173943058445617 -0.196788242774782 -0.192396779843302 -0.19719420433088 -0.0991539587454488 -0.196788242774782 -0.196788242774782 0.174290757580717 0.174290757580717 0.174290757580717 -0.137332432950417 -0.136490977504584 0.173943058445617 -0.197601320601419 -0.196788242774782 -0.196788242774782 -0.197601320601419 -0.137332432950417 -0.126368757152823 0.999999999999989 -0.126368757152823 -0.136771086087751 -0.137332432950417 -0.126636666728692 0.173943058445617 0.999999999999989 -0.196788242774782 0.980805968423232 0.12717335107832 0.173943058445617 0.12717335107832 0.127442130391168 0.999999999999989 -0.196788242774782 -0.197601320601419 0.12717335107832 0.999999999999989 0.173943058445617 -0.197601320601419 -0.196788242774782 -0.196788242774782 0.735756336036759 0.12717335107832 0.12717335107832 -0.197601320601419 0.735756336036759 0.173943058445617 0.173943058445617 0.173943058445617 0.735756336036759 0.188900408297052 0.174290757580717 0.174290757580717 0.174290757580717 0.173943058445617 0.173943058445617 0.173943058445617 0.173943058445617 0.173943058445617 0.173943058445617 0.173943058445617 0.173596143757377 -0.197601320601419 0.735756336036759 0.735756336036759 -0.196788242774782 0.17463924591326 0.752712404387508 0.962640319558479 0.173943058445617 0.126368757152824 0.173943058445617 0.174290757580717 0.999999999999989 0.173943058445617 0.12717335107832 0.999999999999989 -0.196788242774782 0.174290757580717 -0.196788242774782 0.999999999999989 0.173943058445617 0.17463924591326 0.962640319558479 0.999999999999989 0.712225600580636 0.173943058445617 0.999999999999989 0.174290757580717 0.173596143757377 0.141019233209061 0.173943058445617 0.173943058445617 0.999999999999989 0.999999999999989 0.999999999999989 0.752712404387508 0.733178549988779 -0.126368757152823 0.173943058445617 0.999999999999989 0.683904136356014 0.174290757580717 0.999999999999989 0.173943058445617 0.174290757580717 0.126904863948188 0.12717335107832 0.173943058445617 0.17463924591326 0.173943058445617 0.173943058445617 0.174290757580717 0.174290757580717 0.173943058445617 0.712225600580636 -0.136771086087751 0.173943058445617 -0.126101132958544 0.12717335107832 -0.197601320601419 -0.197601320601419 0.12717335107832 -0.196788242774782
-0.196788242774782 -0.126636666728692 0.999999999999989 0.712225600580636 0.174290757580717 0.174290757580717 0.999999999999989 -0.00907404274407771 0.999999999999989 -0.0579411523648989 -0.00618275636109326 -0.196788242774782 0.17463924591326 0.735756336036759 0.173943058445617 0.173943058445617 0.17463924591326 0.173943058445617 0.428515181910832 0.999999999999989 0.999999999999989 0.752712404387508 0.735756336036759 0.999999999999989 0.752712404387508 0.962640319558479 0.999999999999989 0.999999999999989 0.999999999999989 0.17463924591326 0.962640319558479 0.962640319558479 0.999999999999989 0.999999999999989 0.999999999999989 0.173943058445617 0.999999999999989 0.174290757580717 0.173943058445617 0.173943058445617 0.173943058445617 -0.197601320601419 0.173943058445617 -0.126636666728692 0.190056546453577 0.197601320601419 -0.00618275636109326 0.022789271855134 0.173943058445617 0.17463924591326 0.174290757580717 0.174290757580717 0.962640319558479 0.735756336036759 0.999999999999989 0.999999999999989 0.752712404387508 0.719832689154115 -0.126368757152823 -0.126904863948188 0.174290757580717 0.174290757580717 0.962640319558479 0.735756336036759 -0.196788242774782 -0.126101132958544 0.196788242774782 0.174290757580717 0.174290757580717 0.174290757580717 0.712225600580636 -0.198009599128779 -0.197601320601419 0.196788242774782 0.962640319558479 0.91799466031819 0.18928476962759 0.18928476962759 -0.198009599128779 0.196788242774782 0.196788242774782 0.18928476962759 -0.126368757152823 0.12717335107832 -0.12717335107832 0.18928476962759 0.18928476962759 0.18928476962759 0.999999999999989 0.999999999999989 0.962640319558479 0.999999999999989 0.962640319558479 0.999999999999989 0.999999999999989 0.999999999999989 0.735756336036759 0.173943058445617 0.780492542673279 0.712225600580636 0.712225600580636 0.999999999999989 0.999999999999989 0.999999999999989 0.17463924591326 0.735756336036759 0.962640319558479 0.999999999999989 0.999999999999989 -0.126368757152823 0.999999999999989 0.999999999999989 0.174290757580717 0.174290757580717 0.126904863948188 -0.196788242774782 0.173596143757377 0.173943058445617 0.999999999999989 0.173943058445617 0.999999999999989 -0.198009599128779 -0.19719420433088 0.174290757580717 0.173943058445617 0.17463924591326 0.173943058445617 -0.196788242774782 -0.192396779843302 -0.19719420433088 -0.0991539587454488 -0.196788242774782 -0.196788242774782 0.174290757580717 0.174290757580717 0.174290757580717 -0.137332432950417 -0.136490977504584 0.173943058445617 -0.197601320601419 -0.196788242774782 -0.196788242774782 -0.197601320601419 -0.137332432950417 -0.126368757152823 0.999999999999989 -0.126368757152823 -0.136771086087751 -0.137332432950417 -0.126636666728692 0.173943058445617 0.999999999999989 -0.196788242774782 0.980805968423232 0.12717335107832 0.173943058445617 0.12717335107832 0.127442130391168 0.999999999999989 -0.196788242774782 -0.197601320601419 0.12717335107832 0.999999999999989 0.173943058445617 -0.197601320601419 -0.196788242774782 -0.196788242774782 0.735756336036759 0.12717335107832 0.12717335107832 -0.197601320601419 0.735756336036759 0.173943058445617 0.173943058445617 0.173943058445617 0.735756336036759 0.188900408297052 0.174290757580717 0.174290757580717 0.174290757580717 0.173943058445617 0.173943058445617 0.173943058445617 0.173943058445617 0.173943058445617 0.173943058445617 0.173943058445617 0.173596143757377 -0.197601320601419 0.735756336036759 0.735756336036759 -0.196788242774782 0.17463924591326 0.752712404387508 0.962640319558479 0.173943058445617 0.126368757152824 0.173943058445617 0.174290757580717 0.999999999999989 0.173943058445617 0.12717335107832 0.999999999999989 -0.196788242774782 0.174290757580717 -0.196788242774782 0.999999999999989 0.173943058445617 0.17463924591326 0.962640319558479 0.999999999999989 0.712225600580636 0.173943058445617 0.999999999999989 0.174290757580717 0.173596143757377 0.141019233209061 0.173943058445617 0.173943058445617 0.999999999999989 0.999999999999989 0.999999999999989 0.752712404387508 0.733178549988779 -0.126368757152823 0.173943058445617 0.999999999999989 0.683904136356014 0.174290757580717 0.999999999999989 0.173943058445617 0.174290757580717 0.126904863948188 0.12717335107832 0.173943058445617 0.17463924591326 0.173943058445617 0.173943058445617 0.174290757580717 0.174290757580717 0.173943058445617 0.712225600580636 -0.136771086087751 0.173943058445617 -0.126101132958544 0.12717335107832 -0.197601320601419 -0.197601320601419 0.12717335107832 -0.196788242774782
-0.883909810835041 0.830269913065539 0.173943058445617 0.244224664634088 0.998005062689925 0.998005062689925 0.173943058445617 0.228387467124531 0.173943058445617 0.379880462583446 0.159678798852494 -0.883909810835041 0.996013568061399 0.2364139456584 1 1 0.996013568061399 1 -0.0490889745876352 0.173943058445617 0.173943058445617 0.231088337898667 0.2364139456584 0.173943058445617 0.231088337898667 0.180693718008194 0.173943058445617 0.173943058445617 0.173943058445617 0.996013568061399 0.180693718008194 0.180693718008194 0.173943058445617 0.173943058445617 0.173943058445617 1 0.173943058445617 0.998005062689925 1 1 1 -0.875950822526603 1 0.830269913065539 0.915217400775531 0.880272752814632 0.159678798852494 0.117335896719343 1 0.996013568061399 0.998005062689925 0.998005062689925 0.180693718008194 0.2364139456584 0.173943058445617 0.173943058445617 0.231088337898667 0.241643733420916 0.828513413419656 0.832028298593743 0.998005062689925 0.998005062689925 0.180693718008194 0.2364139456584 -0.883909810835041 0.826758784825437 0.883909810835041 0.998005062689925 0.998005062689925 0.998005062689925 0.244224664634088 -0.878457707156361 -0.880272752814632 0.883909810835041 0.180693718008194 0.159678798852494 0.918949045862717 0.918949045862717 -0.878457707156361 0.883909810835041 0.883909810835041 0.918949045862717 0.828513413419656 -0.833788584867483 0.833788584867483 0.918949045862717 0.918949045862717 0.918949045862717 0.173943058445617 0.173943058445617 0.180693718008194 0.173943058445617 0.180693718008194 0.173943058445617 0.173943058445617 0.173943058445617 0.2364139456584 1 0.135761259966589 0.244224664634088 0.244224664634088 0.173943058445617 0.173943058445617 0.173943058445617 0.996013568061399 0.2364139456584 0.180693718008194 0.173943058445617 0.173943058445617 0.828513413419656 0.173943058445617 0.173943058445617 0.998005062689925 0.998005062689925 -0.832028298593743 -0.883909810835041 0.99800558475089 1 0.173943058445617 1 0.173943058445617 -0.878457707156361 -0.882090115355277 0.998005062689925 0.996002889769322 0.996013568061399 1 -0.883909810835041 -0.856907657507786 -0.873448041849471 0.644549667611791 -0.883909810835041 -0.883909810835041 0.998005062689925 0.998005062689925 0.998005062689925 0.900394728574985 0.894877881378142 1 -0.880272752814632 -0.883909810835041 -0.883909810835041 -0.880272752814632 0.900394728574985 0.828513413419656 0.173943058445617 0.828513413419656 0.896714361561985 0.900394728574985 0.830269913065539 1 0.173943058445617 -0.883909810835041 0.177347063584098 -0.833788584867483 1 -0.833788584867483 -0.83106517867826 0.173943058445617 -0.883909810835041 -0.880272752814632 -0.833788584867483 0.173943058445617 1 -0.880272752814632 -0.883909810835041 -0.883909810835041 0.2364139456584 -0.833788584867483 -0.833788584867483 -0.880272752814632 0.2364139456584 1 1 1 0.207601626514121 0.920818859068249 0.998005062689925 0.998005062689925 0.998005062689925 1 1 1 1 1 1 1 0.99800558475089 -0.880272752814632 0.2364139456584 0.2364139456584 -0.883909810835041 0.996013568061399 0.231088337898667 0.180693718008194 1 -0.828513413419656 1 0.998005062689925 0.173943058445617 1 -0.833788584867483 0.173943058445617 -0.883909810835041 0.998005062689925 -0.883909810835041 0.173943058445617 1 0.996013568061399 0.180693718008194 0.173943058445617 0.244224664634088 1 0.173943058445617 0.998005062689925 0.99800558475089 0.810720671863714 1 1 0.173943058445617 0.173943058445617 0.173943058445617 0.231088337898667 0.144142233141324 0.828513413419656 1 0.173943058445617 0.254338362935517 0.998005062689925 0.173943058445617 1 0.998005062689925 -0.832028298593743 -0.833788584867483 1 0.996013568061399 1 1 0.998005062689925 0.998005062689925 1 0.244224664634088 0.896714361561985 1 0.826758784825437 -0.833788584867483 -0.880272752814632 -0.880272752814632 -0.833788584867483 -0.883909810835041
-0.196788242774782 -0.126636666728692 0.999999999999989 0.712225600580636 0.174290757580717 0.174290757580717 0.999999999999989 -0.00907404274407771 0.999999999999989 -0.0579411523648989 -0.00618275636109326 -0.196788242774782 0.17463924591326 0.735756336036759 0.173943058445617 0.173943058445617 0.17463924591326 0.173943058445617 0.428515181910832 0.999999999999989 0.999999999999989 0.752712404387508 0.735756336036759 0.999999999999989 0.752712404387508 0.962640319558479 0.999999999999989 0.999999999999989 0.999999999999989 0.17463924591326 0.962640319558479 0.962640319558479 0.999999999999989 0.999999999999989 0.999999999999989 0.173943058445617 0.999999999999989 0.174290757580717 0.173943058445617 0.173943058445617 0.173943058445617 -0.197601320601419 0.173943058445617 -0.126636666728692 0.190056546453577 0.197601320601419 -0.00618275636109326 0.022789271855134 0.173943058445617 0.17463924591326 0.174290757580717 0.174290757580717 0.962640319558479 0.735756336036759 0.999999999999989 0.999999999999989 0.752712404387508 0.719832689154115 -0.126368757152823 -0.126904863948188 0.174290757580717 0.174290757580717 0.962640319558479 0.735756336036759 -0.196788242774782 -0.126101132958544 0.196788242774782 0.174290757580717 0.174290757580717 0.174290757580717 0.712225600580636 -0.198009599128779 -0.197601320601419 0.196788242774782 0.962640319558479 0.91799466031819 0.18928476962759 0.18928476962759 -0.198009599128779 0.196788242774782 0.196788242774782 0.18928476962759 -0.126368757152823 0.12717335107832 -0.12717335107832 0.18928476962759 0.18928476962759 0.18928476962759 0.999999999999989 0.999999999999989 0.962640319558479 0.999999999999989 0.962640319558479 0.999999999999989 0.999999999999989 0.999999999999989 0.735756336036759 0.173943058445617 0.780492542673279 0.712225600580636 0.712225600580636 0.999999999999989 0.999999999999989 0.999999999999989 0.17463924591326 0.735756336036759 0.962640319558479 0.999999999999989 0.999999999999989 -0.126368757152823 0.999999999999989 0.999999999999989 0.174290757580717 0.174290757580717 0.126904863948188 -0.196788242774782 0.173596143757377 0.173943058445617 0.999999999999989 0.173943058445617 0.999999999999989 -0.198009599128779 -0.19719420433088 0.174290757580717 0.173943058445617 0.17463924591326 0.173943058445617 -0.196788242774782 -0.192396779843302 -0.19719420433088 -0.0991539587454488 -0.196788242774782 -0.196788242774782 0.174290757580717 0.174290757580717 0.174290757580717 -0.137332432950417 -0.136490977504584 0.173943058445617 -0.197601320601419 -0.196788242774782 -0.196788242774782 -0.197601320601419 -0.137332432950417 -0.126368757152823 0.999999999999989 -0.126368757152823 -0.136771086087751 -0.137332432950417 -0.126636666728692 0.173943058445617 0.999999999999989 -0.196788242774782 0.980805968423232 0.12717335107832 0.173943058445617 0.12717335107832 0.127442130391168 0.999999999999989 -0.196788242774782 -0.197601320601419 0.12717335107832 0.999999999999989 0.173943058445617 -0.197601320601419 -0.196788242774782 -0.196788242774782 0.735756336036759 0.12717335107832 0.12717335107832 -0.197601320601419 0.735756336036759 0.173943058445617 0.173943058445617 0.173943058445617 0.735756336036759 0.188900408297052 0.174290757580717 0.174290757580717 0.174290757580717 0.173943058445617 0.173943058445617 0.173943058445617 0.173943058445617 0.173943058445617 0.173943058445617 0.173943058445617 0.173596143757377 -0.197601320601419 0.735756336036759 0.735756336036759 -0.196788242774782 0.17463924591326 0.752712404387508 0.962640319558479 0.173943058445617 0.126368757152824 0.173943058445617 0.174290757580717 0.999999999999989 0.173943058445617 0.12717335107832 0.999999999999989 -0.196788242774782 0.174290757580717 -0.196788242774782 0.999999999999989 0.173943058445617 0.17463924591326 0.962640319558479 0.999999999999989 0.712225600580636 0.173943058445617 0.999999999999989 0.174290757580717 0.173596143757377 0.141019233209061 0.173943058445617 0.173943058445617 0.999999999999989 0.999999999999989 0.999999999999989 0.752712404387508 0.733178549988779 -0.126368757152823 0.173943058445617 0.999999999999989 0.683904136356014 0.174290757580717 0.999999999999989 0.173943058445617 0.174290757580717 0.126904863948188 0.12717335107832 0.173943058445617 0.17463924591326 0.173943058445617 0.173943058445617 0.174290757580717 0.174290757580717 0.173943058445617 0.712225600580636 -0.136771086087751 0.173943058445617 -0.126101132958544 0.12717335107832 -0.197601320601419 -0.197601320601419 0.12717335107832 -0.196788242774782
-0.881369832178727 0.827426677150318 0.174290757580717 0.244712851431663 1 1 0.174290757580717 0.228843996551438 0.174290757580717 0.380639815152393 0.159997984801913 -0.881369832178727 0.998004524522993 0.236886519414233 0.998005062689925 0.998005062689925 0.998004524522993 0.998005062689925 -0.0478271917591367 0.174290757580717 0.174290757580717 0.231550266163795 0.236886519414233 0.174290757580717 0.231550266163795 0.181054911205731 0.174290757580717 0.174290757580717 0.174290757580717 0.998004524522993 0.181054911205731 0.181054911205731 0.174290757580717 0.174290757580717 0.174290757580717 0.998005062689925 0.174290757580717 1 0.998005062689925 0.998005062689925 0.998005062689925 -0.873385409096408 0.998005062689925 0.827426677150318 0.912840855918506 0.877714724514058 0.159997984801913 0.117570442381412 0.998005062689925 0.998004524522993 1 1 0.181054911205731 0.236886519414233 0.174290757580717 0.174290757580717 0.231550266163795 0.242126761130463 0.825660700755617 0.829196724953545 1 1 0.181054911205731 0.236886519414233 -0.881369832178727 0.82389659684945 0.881369832178727 1 1 1 0.244712851431663 -0.875889293413868 -0.877713391699101 0.881369832178727 0.181054911205731 0.159997984801913 0.916589934195954 0.916589934195954 -0.875889293413868 0.881369832178727 0.881369832178727 0.916589934195954 0.825660700755617 -0.830966455652848 0.830966455652848 0.916589934195954 0.916589934195954 0.916589934195954 0.174290757580717 0.174290757580717 0.181054911205731 0.174290757580717 0.181054911205731 0.174290757580717 0.174290757580717 0.174290757580717 0.236886519414233 0.998005062689925 0.136032636548626 0.244712851431663 0.244712851431663 0.174290757580717 0.174290757580717 0.174290757580717 0.998004524522993 0.236886519414233 0.181054911205731 0.174290757580717 0.174290757580717 0.825660700755617 0.174290757580717 0.174290757580717 1 1 -0.829196724953545 -0.881369832178727 0.996014626174207 0.998005062689925 0.174290757580717 0.998005062689925 0.174290757580717 -0.875889293413868 -0.879541112075682 1 0.998005062689925 0.998004524522993 0.998005062689925 -0.881369832178727 -0.854408183496048 -0.87088560048513 0.645847970977337 -0.881369832178727 -0.881369832178727 1 1 1 0.902194550144014 0.896666675183166 0.998005062689925 -0.877713391699101 -0.881369832178727 -0.881369832178727 -0.877713391699101 0.897939064548699 0.825660700755617 0.174290757580717 0.825660700755617 0.894238627377833 0.897939064548699 0.827426677150318 0.998005062689925 0.174290757580717 -0.881369832178727 0.177701567070305 -0.830966455652848 0.998005062689925 -0.830966455652848 -0.828245569336656 0.174290757580717 -0.881369832178727 -0.877713391699101 -0.830966455652848 0.174290757580717 0.998005062689925 -0.877713391699101 -0.881369832178727 -0.881369832178727 0.236886519414233 -0.830966455652848 -0.830966455652848 -0.877713391699101 0.236886519414233 0.998005062689925 0.998005062689925 0.998005062689925 0.208131603784198 0.922659506943146 1 1 1 0.998005062689925 0.998005062689925 0.998005062689925 0.998005062689925 0.998005062689925 0.998005062689925 0.998005062689925 0.996014626174207 -0.877714724514058 0.236886519414233 0.236886519414233 -0.881369832178727 0.998004524522993 0.231550266163795 0.181054911205731 0.998005062689925 -0.825662954984984 0.998005062689925 1 0.174290757580717 0.998005062689925 -0.830966455652848 0.174290757580717 -0.881369832178727 1 -0.881369832178727 0.174290757580717 0.998005062689925 0.998004524522993 0.181054911205731 0.174290757580717 0.244712851431663 0.998005062689925 0.174290757580717 1 0.996014626174207 0.809103334947364 0.998005062689925 0.998005062689925 0.174290757580717 0.174290757580717 0.174290757580717 0.231550266163795 0.144430362660502 0.825660700755617 0.998005062689925 0.174290757580717 0.254846766257877 1 0.174290757580717 0.998005062689925 1 -0.829196724953545 -0.830966455652848 0.998005062689925 0.998004524522993 0.998005062689925 0.998005062689925 1 1 0.998005062689925 0.244712851431663 0.894238627377833 0.998005062689925 0.82389659684945 -0.830966455652848 -0.877713391699101 -0.877713391699101 -0.830966455652848 -0.881369832178727
-0.883909810835041 0.830269913065539 0.173943058445617 0.244224664634088 0.998005062689925 0.998005062689925 0.173943058445617 0.228387467124531 0.173943058445617 0.379880462583446 0.159678798852494 -0.883909810835041 0.996013568061399 0.2364139456584 1 1 0.996013568061399 1 -0.0490889745876352 0.173943058445617 0.173943058445617 0.231088337898667 0.2364139456584 0.173943058445617 0.231088337898667 0.180693718008194 0.173943058445617 0.173943058445617 0.173943058445617 0.996013568061399 0.180693718008194 0.180693718008194 0.173943058445617 0.173943058445617 0.173943058445617 1 0.173943058445617 0.998005062689925 1 1 1 -0.875950822526603 1 0.830269913065539 0.915217400775531 0.880272752814632 0.159678798852494 0.117335896719343 1 0.996013568061399 0.998005062689925 0.998005062689925 0.180693718008194 0.2364139456584 0.173943058445617 0.173943058445617 0.231088337898667 0.241643733420916 0.828513413419656 0.832028298593743 0.998005062689925 0.998005062689925 0.180693718008194 0.2364139456584 -0.883909810835041 0.826758784825437 0.883909810835041 0.998005062689925 0.998005062689925 0.998005062689925 0.244224664634088 -0.878457707156361 -0.880272752814632 0.883909810835041 0.180693718008194 0.159678798852494 0.918949045862717 0.918949045862717 -0.878457707156361 0.883909810835041 0.883909810835041 0.918949045862717 0.828513413419656 -0.833788584867483 0.833788584867483 0.918949045862717 0.918949045862717 0.918949045862717 0.173943058445617 0.173943058445617 0.180693718008194 0.173943058445617 0.180693718008194 0.173943058445617 0.173943058445617 0.173943058445617 0.2364139456584 1 0.135761259966589 0.244224664634088 0.244224664634088 0.173943058445617 0.173943058445617 0.173943058445617 0.996013568061399 0.2364139456584 0.180693718008194 0.173943058445617 0.173943058445617 0.828513413419656 0.173943058445617 0.173943058445617 0.998005062689925 0.998005062689925 -0.832028298593743 -0.883909810835041 0.99800558475089 1 0.173943058445617 1 0.173943058445617 -0.878457707156361 -0.882090115355277 0.998005062689925 0.996002889769322 0.996013568061399 1 -0.883909810835041 -0.856907657507786 -0.873448041849471 0.644549667611791 -0.883909810835041 -0.883909810835041 0.998005062689925 0.998005062689925 0.998005062689925 0.900394728574985 0.894877881378142 1 -0.880272752814632 -0.883909810835041 -0.883909810835041 -0.880272752814632 0.900394728574985 0.828513413419656 0.173943058445617 0.828513413419656 0.896714361561985 0.900394728574985 0.830269913065539 1 0.173943058445617 -0.883909810835041 0.177347063584098 -0.833788584867483 1 -0.833788584867483 -0.83106517867826 0.173943058445617 -0.883909810835041 -0.880272752814632 -0.833788584867483 0.173943058445617 1 -0.880272752814632 -0.883909810835041 -0.883909810835041 0.2364139456584 -0.833788584867483 -0.833788584867483 -0.880272752814632 0.2364139456584 1 1 1 0.207601626514121 0.920818859068249 0.998005062689925 0.998005062689925 0.998005062689925 1 1 1 1 1 1 1 0.99800558475089 -0.880272752814632 0.2364139456584 0.2364139456584 -0.883909810835041 0.996013568061399 0.231088337898667 0.180693718008194 1 -0.828513413419656 1 0.998005062689925 0.173943058445617 1 -0.833788584867483 0.173943058445617 -0.883909810835041 0.998005062689925 -0.883909810835041 0.173943058445617 1 0.996013568061399 0.180693718008194 0.173943058445617 0.244224664634088 1 0.173943058445617 0.998005062689925 0.99800558475089 0.810720671863714 1 1 0.173943058445617 0.173943058445617 0.173943058445617 0.231088337898667 0.144142233141324 0.828513413419656 1 0.173943058445617 0.254338362935517 0.998005062689925 0.173943058445617 1 0.998005062689925 -0.832028298593743 -0.833788584867483 1 0.996013568061399 1 1 0.998005062689925 0.998005062689925 1 0.244224664634088 0.896714361561985 1 0.826758784825437 -0.833788584867483 -0.880272752814632 -0.880272752814632 -0.833788584867483 -0.883909810835041
-0.883909810835041 0.830269913065539 0.173943058445617 0.244224664634088 0.998005062689925 0.998005062689925 0.173943058445617 0.228387467124531 0.173943058445617 0.379880462583446 0.159678798852494 -0.883909810835041 0.996013568061399 0.2364139456584 1 1 0.996013568061399 1 -0.0490889745876352 0.173943058445617 0.173943058445617 0.231088337898667 0.2364139456584 0.173943058445617 0.231088337898667 0.180693718008194 0.173943058445617 0.173943058445617 0.173943058445617 0.996013568061399 0.180693718008194 0.180693718008194 0.173943058445617 0.173943058445617 0.173943058445617 1 0.173943058445617 0.998005062689925 1 1 1 -0.875950822526603 1 0.830269913065539 0.915217400775531 0.880272752814632 0.159678798852494 0.117335896719343 1 0.996013568061399 0.998005062689925 0.998005062689925 0.180693718008194 0.2364139456584 0.173943058445617 0.173943058445617 0.231088337898667 0.241643733420916 0.828513413419656 0.832028298593743 0.998005062689925 0.998005062689925 0.180693718008194 0.2364139456584 -0.883909810835041 0.826758784825437 0.883909810835041 0.998005062689925 0.998005062689925 0.998005062689925 0.244224664634088 -0.878457707156361 -0.880272752814632 0.883909810835041 0.180693718008194 0.159678798852494 0.918949045862717 0.918949045862717 -0.878457707156361 0.883909810835041 0.883909810835041 0.918949045862717 0.828513413419656 -0.833788584867483 0.833788584867483 0.918949045862717 0.918949045862717 0.918949045862717 0.173943058445617 0.173943058445617 0.180693718008194 0.173943058445617 0.180693718008194 0.173943058445617 0.173943058445617 0.173943058445617 0.2364139456584 1 0.135761259966589 0.244224664634088 0.244224664634088 0.173943058445617 0.173943058445617 0.173943058445617 0.996013568061399 0.2364139456584 0.180693718008194 0.173943058445617 0.173943058445617 0.828513413419656 0.173943058445617 0.173943058445617 0.998005062689925 0.998005062689925 -0.832028298593743 -0.883909810835041 0.99800558475089 1 0.173943058445617 1 0.173943058445617 -0.878457707156361 -0.882090115355277 0.998005062689925 0.996002889769322 0.996013568061399 1 -0.883909810835041 -0.856907657507786 -0.873448041849471 0.644549667611791 -0.883909810835041 -0.883909810835041 0.998005062689925 0.998005062689925 0.998005062689925 0.900394728574985 0.894877881378142 1 -0.880272752814632 -0.883909810835041 -0.883909810835041 -0.880272752814632 0.900394728574985 0.828513413419656 0.173943058445617 0.828513413419656 0.896714361561985 0.900394728574985 0.830269913065539 1 0.173943058445617 -0.883909810835041 0.177347063584098 -0.833788584867483 1 -0.833788584867483 -0.83106517867826 0.173943058445617 -0.883909810835041 -0.880272752814632 -0.833788584867483 0.173943058445617 1 -0.880272752814632 -0.883909810835041 -0.883909810835041 0.2364139456584 -0.833788584867483 -0.833788584867483 -0.880272752814632 0.2364139456584 1 1 1 0.207601626514121 0.920818859068249 0.998005062689925 0.998005062689925 0.998005062689925 1 1 1 1 1 1 1 0.99800558475089 -0.880272752814632 0.2364139456584 0.2364139456584 -0.883909810835041 0.996013568061399 0.231088337898667 0.180693718008194 1 -0.828513413419656 1 0.998005062689925 0.173943058445617 1 -0.833788584867483 0.173943058445617 -0.883909810835041 0.998005062689925 -0.883909810835041 0.173943058445617 1 0.996013568061399 0.180693718008194 0.173943058445617 0.244224664634088 1 0.173943058445617 0.998005062689925 0.99800558475089 0.810720671863714 1 1 0.173943058445617 0.173943058445617 0.173943058445617 0.231088337898667 0.144142233141324 0.828513413419656 1 0.173943058445617 0.254338362935517 0.998005062689925 0.173943058445617 1 0.998005062689925 -0.832028298593743 -0.833788584867483 1 0.996013568061399 1 1 0.998005062689925 0.998005062689925 1 0.244224664634088 0.896714361561985 1 0.826758784825437 -0.833788584867483 -0.880272752814632 -0.880272752814632 -0.833788584867483 -0.883909810835041
-0.883909810835041 0.830269913065539 0.173943058445617 0.244224664634088 0.998005062689925 0.998005062689925 0.173943058445617 0.228387467124531 0.173943058445617 0.379880462583446 0.159678798852494 -0.883909810835041 0.996013568061399 0.2364139456584 1 1 0.996013568061399 1 -0.0490889745876352 0.173943058445617 0.173943058445617 0.231088337898667 0.2364139456584 0.173943058445617 0.231088337898667 0.180693718008194 0.173943058445617 0.173943058445617 0.173943058445617 0.996013568061399 0.180693718008194 0.180693718008194 0.173943058445617 0.173943058445617 0.173943058445617 1 0.173943058445617 0.998005062689925 1 1 1 -0.875950822526603 1 0.830269913065539 0.915217400775531 0.880272752814632 0.159678798852494 0.117335896719343 1 0.996013568061399 0.998005062689925 0.998005062689925 0.180693718008194 0.2364139456584 0.173943058445617 0.173943058445617 0.231088337898667 0.241643733420916 0.828513413419656 0.832028298593743 0.998005062689925 0.998005062689925 0.180693718008194 0.2364139456584 -0.883909810835041 0.826758784825437 0.883909810835041 0.998005062689925 0.998005062689925 0.998005062689925 0.244224664634088 -0.878457707156361 -0.880272752814632 0.883909810835041 0.180693718008194 0.159678798852494 0.918949045862717 0.918949045862717 -0.878457707156361 0.883909810835041 0.883909810835041 0.918949045862717 0.828513413419656 -0.833788584867483 0.833788584867483 0.918949045862717 0.918949045862717 0.918949045862717 0.173943058445617 0.173943058445617 0.180693718008194 0.173943058445617 0.180693718008194 0.173943058445617 0.173943058445617 0.173943058445617 0.2364139456584 1 0.135761259966589 0.244224664634088 0.244224664634088 0.173943058445617 0.173943058445617 0.173943058445617 0.996013568061399 0.2364139456584 0.180693718008194 0.173943058445617 0.173943058445617 0.828513413419656 0.173943058445617 0.173943058445617 0.998005062689925 0.998005062689925 -0.832028298593743 -0.883909810835041 0.99800558475089 1 0.173943058445617 1 0.173943058445617 -0.878457707156361 -0.882090115355277 0.998005062689925 0.996002889769322 0.996013568061399 1 -0.883909810835041 -0.856907657507786 -0.873448041849471 0.644549667611791 -0.883909810835041 -0.883909810835041 0.998005062689925 0.998005062689925 0.998005062689925 0.900394728574985 0.894877881378142 1 -0.880272752814632 -0.883909810835041 -0.883909810835041 -0.880272752814632 0.900394728574985 0.828513413419656 0.173943058445617 0.828513413419656 0.896714361561985 0.900394728574985 0.830269913065539 1 0.173943058445617 -0.883909810835041 0.177347063584098 -0.833788584867483 1 -0.833788584867483 -0.83106517867826 0.173943058445617 -0.883909810835041 -0.880272752814632 -0.833788584867483 0.173943058445617 1 -0.880272752814632 -0.883909810835041 -0.883909810835041 0.2364139456584 -0.833788584867483 -0.833788584867483 -0.880272752814632 0.2364139456584 1 1 1 0.207601626514121 0.920818859068249 0.998005062689925 0.998005062689925 0.998005062689925 1 1 1 1 1 1 1 0.99800558475089 -0.880272752814632 0.2364139456584 0.2364139456584 -0.883909810835041 0.996013568061399 0.231088337898667 0.180693718008194 1 -0.828513413419656 1 0.998005062689925 0.173943058445617 1 -0.833788584867483 0.173943058445617 -0.883909810835041 0.998005062689925 -0.883909810835041 0.173943058445617 1 0.996013568061399 0.180693718008194 0.173943058445617 0.244224664634088 1 0.173943058445617 0.998005062689925 0.99800558475089 0.810720671863714 1 1 0.173943058445617 0.173943058445617 0.173943058445617 0.231088337898667 0.144142233141324 0.828513413419656 1 0.173943058445617 0.254338362935517 0.998005062689925 0.173943058445617 1 0.998005062689925 -0.832028298593743 -0.833788584867483 1 0.996013568061399 1 1 0.998005062689925 0.998005062689925 1 0.244224664634088 0.896714361561985 1 0.826758784825437 -0.833788584867483 -0.880272752814632 -0.880272752814632 -0.833788584867483 -0.883909810835041
0.991750270928649 -0.938897929751269 -0.197601320601419 -0.0963994104389463 -0.873385409096408 -0.873385409096408 -0.197601320601419 -0.259450796806186 -0.197601320601419 -0.4315485869224 -0.181396957183928 0.991750270928649 -0.875154933473668 -0.0903138186611522 -0.875950822526603 -0.875950822526603 -0.875154933473668 -0.875950822526603 0.106884254768332 -0.197601320601419 -0.197601320601419 -0.0968020721448646 -0.0903138186611522 -0.197601320601419 -0.0968020721448646 -0.186382533891827 -0.197601320601419 -0.197601320601419 -0.197601320601419 -0.875154933473668 -0.186382533891827 -0.186382533891827 -0.197601320601419 -0.197601320601419 -0.197601320601419 -0.875950822526603 -0.197601320601419 -0.873385409096408 -0.875950822526603 -0.875950822526603 -0.875950822526603 1 -0.875950822526603 -0.938897929751269 -0.953455773878639 -0.991731473196059 -0.181396957183928 -0.133294931990302 -0.875950822526603 -0.875154933473668 -0.873385409096408 -0.873385409096408 -0.186382533891827 -0.0903138186611522 -0.197601320601419 -0.197601320601419 -0.0968020721448646 -0.100552096898629 -0.941200793470572 -0.945193743567968 -0.873385409096408 -0.873385409096408 -0.186382533891827 -0.0903138186611522 0.991750270928649 -0.939207515150178 -0.991750270928649 -0.873385409096408 -0.873385409096408 -0.873385409096408 -0.0963994104389463 0.997938087198011 0.987585277945018 -0.991750270928649 -0.186382533891827 -0.181396957183928 -0.953729576645014 -0.953729576645014 0.997938087198011 -0.991750270928649 -0.991750270928649 -0.953729576645014 -0.941200793470572 0.942908088076234 -0.942908088076234 -0.953729576645014 -0.953729576645014 -0.953729576645014 -0.197601320601419 -0.197601320601419 -0.186382533891827 -0.197601320601419 -0.186382533891827 -0.197601320601419 -0.197601320601419 -0.197601320601419 -0.0903138186611522 -0.875950822526603 -0.1542263571518 -0.0963994104389463 -0.0963994104389463 -0.197601320601419 -0.197601320601419 -0.197601320601419 -0.875154933473668 -0.0903138186611522 -0.186382533891827 -0.197601320601419 -0.197601320601419 -0.941200793470572 -0.197601320601419 -0.197601320601419 -0.873385409096408 -0.873385409096408 0.945193743567969 0.991750270928649 -0.874190844899611 -0.875950822526603 -0.197601320601419 -0.875950822526603 -0.197601320601419 0.997938087198011 0.993807056336178 -0.873385409096408 -0.87161710726161 -0.875154933473668 -0.875950822526603 0.991750270928649 0.969499753459066 0.993807022105722 -0.728007431532842 0.991750270928649 0.991750270928649 -0.873385409096408 -0.873385409096408 -0.873385409096408 -0.849148726731918 -0.842170307199282 -0.875950822526603 0.9958696319327 0.991750270928649 0.991750270928649 0.9958696319327 -0.853588714878097 -0.941200793470572 -0.197601320601419 -0.941200793470572 -0.844514682881392 -0.853588714878097 -0.938897929751269 -0.875950822526603 -0.197601320601419 0.991750270928649 -0.20146830969951 0.942908088076234 -0.875950822526603 0.942908088076234 0.94062838015008 -0.197601320601419 0.991750270928649 0.9958696319327 0.942908088076234 -0.197601320601419 -0.875950822526603 0.9958696319327 0.991750270928649 0.991750270928649 -0.0903138186611522 0.942908088076234 0.942908088076234 0.9958696319327 -0.0903138186611522 -0.875950822526603 -0.875950822526603 -0.875950822526603 -0.078796211018051 -0.94758752414822 -0.873385409096408 -0.873385409096408 -0.873385409096408 -0.875950822526603 -0.875950822526603 -0.875950822526603 -0.875950822526603 -0.875950822526603 -0.875950822526603 -0.875950822526603 -0.874190844899611 0.98758543395585 -0.0903138186611522 -0.0903138186611522 0.991750270928649 -0.875154933473668 -0.0968020721448646 -0.186382533891827 -0.875950822526603 0.941200793470572 -0.875950822526603 -0.873385409096408 -0.197601320601419 -0.875950822526603 0.942908088076234 -0.197601320601419 0.991750270928649 -0.873385409096408 0.991750270928649 -0.197601320601419 -0.875950822526603 -0.875154933473668 -0.186382533891827 -0.197601320601419 -0.0963994104389463 -0.875950822526603 -0.197601320601419 -0.873385409096408 -0.874192230219852 -0.713655317585199 -0.875950822526603 -0.875950822526603 -0.197601320601419 -0.197601320601419 -0.197601320601419 -0.0968020721448646 -0.140718761768164 -0.941200793470572 -0.875950822526603 -0.197601320601419 -0.100222881974813 -0.873385409096408 -0.197601320601419 -0.875950822526603 -0.873385409096408 0.945193743567969 0.942908088076234 -0.875950822526603 -0.875154933473668 -0.875950822526603 -0.875950822526603 -0.873385409096408 -0.873385409096408 -0.875950822526603 -0.0963994104389463 -0.844514682881392 -0.875950822526603 -0.939207515150178 0.942908088076234 0.9958696319327 0.9958696319327 0.942908088076234 0.991750270928649
-0.883909810835041 0.830269913065539 0.173943058445617 0.244224664634088 0.998005062689925 0.998005062689925 0.173943058445617 0.228387467124531 0.173943058445617 0.379880462583446 0.159678798852494 -0.883909810835041 0.996013568061399 0.2364139456584 1 1 0.996013568061399 1 -0.0490889745876352 0.173943058445617 0.173943058445617 0.231088337898667 0.2364139456584 0.173943058445617 0.231088337898667 0.180693718008194 0.173943058445617 0.173943058445617 0.173943058445617 0.996013568061399 0.180693718008194 0.180693718008194 0.173943058445617 0.173943058445617 0.173943058445617 1 0.173943058445617 0.998005062689925 1 1 1 -0.875950822526603 1 0.830269913065539 0.915217400775531 0.880272752814632 0.159678798852494 0.117335896719343 1 0.996013568061399 0.998005062689925 0.998005062689925 0.180693718008194 0.2364139456584 0.173943058445617 0.173943058445617 0.231088337898667 0.241643733420916 0.828513413419656 0.832028298593743 0.998005062689925 0.998005062689925 0.180693718008194 0.2364139456584 -0.883909810835041 0.826758784825437 0.883909810835041 0.998005062689925 0.998005062689925 0.998005062689925 0.244224664634088 -0.878457707156361 -0.880272752814632 0.883909810835041 0.180693718008194 0.159678798852494 0.918949045862717 0.918949045862717 -0.878457707156361 0.883909810835041 0.883909810835041 0.918949045862717 0.828513413419656 -0.833788584867483 0.833788584867483 0.918949045862717 0.918949045862717 0.918949045862717 0.173943058445617 0.173943058445617 0.180693718008194 0.173943058445617 0.180693718008194 0.173943058445617 0.173943058445617 0.173943058445617 0.2364139456584 1 0.135761259966589 0.244224664634088 0.244224664634088 0.173943058445617 0.173943058445617 0.173943058445617 0.996013568061399 0.2364139456584 0.180693718008194 0.173943058445617 0.173943058445617 0.828513413419656 0.173943058445617 0.173943058445617 0.998005062689925 0.998005062689925 -0.832028298593743 -0.883909810835041 0.99800558475089 1 0.173943058445617 1 0.173943058445617 -0.878457707156361 -0.882090115355277 0.998005062689925 0.996002889769322 0.996013568061399 1 -0.883909810835041 -0.856907657507786 -0.873448041849471 0.644549667611791 -0.883909810835041 -0.883909810835041 0.998005062689925 0.998005062689925 0.998005062689925 0.900394728574985 0.894877881378142 1 -0.880272752814632 -0.883909810835041 -0.883909810835041 -0.880272752814632 0.900394728574985 0.828513413419656 0.173943058445617 0.828513413419656 0.896714361561985 0.900394728574985 0.830269913065539 1 0.173943058445617 -0.883909810835041 0.177347063584098 -0.833788584867483 1 -0.833788584867483 -0.83106517867826 0.173943058445617 -0.883909810835041 -0.880272752814632 -0.833788584867483 0.173943058445617 1 -0.880272752814632 -0.883909810835041 -0.883909810835041 0.2364139456584 -0.833788584867483 -0.833788584867483 -0.880272752814632 0.2364139456584 1 1 1 0.207601626514121 0.920818859068249 0.998005062689925 0.998005062689925 0.998005062689925 1 1 1 1 1 1 1 0.99800558475089 -0.880272752814632 0.2364139456584 0.2364139456584 -0.883909810835041 0.996013568061399 0.231088337898667 0.180693718008194 1 -0.828513413419656 1 0.998005062689925 0.173943058445617 1 -0.833788584867483 0.173943058445617 -0.883909810835041 0.998005062689925 -0.883909810835041 0.173943058445617 1 0.996013568061399 0.180693718008194 0.173943058445617 0.244224664634088 1 0.173943058445617 0.998005062689925 0.99800558475089 0.810720671863714 1 1 0.173943058445617 0.173943058445617 0.173943058445617 0.231088337898667 0.144142233141324 0.828513413419656 1 0.173943058445617 0.254338362935517 0.998005062689925 0.173943058445617 1 0.998005062689925 -0.832028298593743 -0.833788584867483 1 0.996013568061399 1 1 0.998005062689925 0.998005062689925 1 0.244224664634088 0.896714361561985 1 0.826758784825437 -0.833788584867483 -0.880272752814632 -0.880272752814632 -0.833788584867483 -0.883909810835041
-0.939315191310268 1 -0.126636666728692 -0.13471947712073 0.827426677150318 0.827426677150318 -0.126636666728692 0.275076169243896 -0.126636666728692 0.457538514410143 0.192321552714015 -0.939315191310268 0.829092771407439 -0.172117670655526 0.830269913065539 0.830269913065539 0.829092771407439 0.830269913065539 -0.295524340967324 -0.126636666728692 -0.126636666728692 -0.168240440825123 -0.172117670655526 -0.126636666728692 -0.168240440825123 -0.131551384411962 -0.126636666728692 -0.126636666728692 -0.126636666728692 0.829092771407439 -0.131551384411962 -0.131551384411962 -0.126636666728692 -0.126636666728692 -0.126636666728692 0.830269913065539 -0.126636666728692 0.827426677150318 0.830269913065539 0.830269913065539 0.830269913065539 -0.938897929751269 0.830269913065539 1 0.898477793929068 0.934592263032107 0.192321552714015 0.141322592656783 0.830269913065539 0.829092771407439 0.827426677150318 0.827426677150318 -0.131551384411962 -0.172117670655526 -0.126636666728692 -0.126636666728692 -0.168240440825123 -0.175925140156533 0.997884423344455 0.993647324837931 0.827426677150318 0.827426677150318 -0.131551384411962 -0.172117670655526 -0.939315191310268 0.995771100235178 0.939315191310267 0.827426677150318 0.827426677150318 0.827426677150318 -0.13471947712073 -0.940849436603636 -0.943196197327237 0.939315191310267 -0.131551384411962 -0.116251783857435 0.903499401630125 0.903499401630125 -0.940849436603636 0.939315191310267 0.939315191310267 0.903499401630125 0.997884423344455 -0.995779899286456 0.995779899286456 0.903499401630125 0.903499401630125 0.903499401630125 -0.126636666728692 -0.126636666728692 -0.131551384411962 -0.126636666728692 -0.131551384411962 -0.126636666728692 -0.126636666728692 -0.126636666728692 -0.172117670655526 0.830269913065539 -0.0988389740107449 -0.13471947712073 -0.13471947712073 -0.126636666728692 -0.126636666728692 -0.126636666728692 0.829092771407439 -0.172117670655526 -0.131551384411962 -0.126636666728692 -0.126636666728692 0.997884423344455 -0.126636666728692 -0.126636666728692 0.827426677150318 0.827426677150318 -0.99364732483793 -0.939315191310268 0.828614010090044 0.830269913065539 -0.126636666728692 0.830269913065539 -0.126636666728692 -0.940849436603636 -0.936952520393092 0.827426677150318 0.825762111498855 0.829092771407439 0.830269913065539 -0.939315191310268 -0.918353736573685 -0.936951930619235 0.772668204147875 -0.939315191310268 -0.939315191310268 0.827426677150318 0.827426677150318 0.827426677150318 0.917787863120972 0.910463748238926 0.830269913065539 -0.943196197327237 -0.939315191310268 -0.939315191310268 -0.943196197327237 0.917788676662583 0.997884423344455 -0.126636666728692 0.997884423344455 0.912904829970226 0.917788676662583 1 0.830269913065539 -0.126636666728692 -0.939315191310268 -0.129114902239305 -0.995779899286456 0.830269913065539 -0.995779899286456 -0.993679769319577 -0.126636666728692 -0.939315191310268 -0.943196197327237 -0.995779899286456 -0.126636666728692 0.830269913065539 -0.943196197327237 -0.939315191310268 -0.939315191310268 -0.172117670655526 -0.995779899286456 -0.995779899286456 -0.943196197327237 -0.172117670655526 0.830269913065539 0.830269913065539 0.830269913065539 -0.172117670655526 0.897306349545141 0.827426677150318 0.827426677150318 0.827426677150318 0.830269913065539 0.830269913065539 0.830269913065539 0.830269913065539 0.830269913065539 0.830269913065539 0.830269913065539 0.828614010090044 -0.934592263032107 -0.172117670655526 -0.172117670655526 -0.939315191310268 0.829092771407439 -0.168240440825123 -0.131551384411962 0.830269913065539 -0.989388915242907 0.830269913065539 0.827426677150318 -0.126636666728692 0.830269913065539 -0.995779899286456 -0.126636666728692 -0.939315191310268 0.827426677150318 -0.939315191310268 -0.126636666728692 0.830269913065539 0.829092771407439 -0.131551384411962 -0.126636666728692 -0.13471947712073 0.830269913065539 -0.126636666728692 0.827426677150318 0.828614010090044 0.673116981748721 0.830269913065539 0.830269913065539 -0.126636666728692 -0.126636666728692 -0.126636666728692 -0.168240440825123 -0.104940617366195 0.997884423344455 0.830269913065539 -0.126636666728692 -0.142519930882187 0.827426677150318 -0.126636666728692 0.830269913065539 0.827426677150318 -0.99364732483793 -0.995779899286456 0.830269913065539 0.829092771407439 0.830269913065539 0.830269913065539 0.827426677150318 0.827426677150318 0.830269913065539 -0.13471947712073 0.912904829970226 0.830269913065539 0.995771100235178 -0.995779899286456 -0.943196197327237 -0.943196197327237 -0.995779899286456 -0.939315191310268
-0.95745227073492 0.898477793929068 0.190056546453577 0.253039114151346 0.912840855918506 0.912840855918506 0.190056546453577 0.249544498313735 0.190056546453577 0.415071284988184 0.174470894802903 -0.95745227073492 0.914677486944124 0.243878947438933 0.915217400775531 0.915217400775531 0.914677486944124 0.915217400775531 -0.023742571612504 0.190056546453577 0.190056546453577 0.252495568487715 0.243878947438933 0.190056546453577 0.252495568487715 0.197432563951559 0.190056546453577 0.190056546453577 0.190056546453577 0.914677486944124 0.197432563951559 0.197432563951559 0.190056546453577 0.190056546453577 0.190056546453577 0.915217400775531 0.190056546453577 0.912840855918506 0.915217400775531 0.915217400775531 0.915217400775531 -0.953455773878639 0.915217400775531 0.898477793929068 1 0.957641390515317 0.174470894802903 0.128205491525746 0.915217400775531 0.914677486944124 0.912840855918506 0.912840855918506 0.197432563951559 0.243878947438933 0.190056546453577 0.190056546453577 0.252495568487715 0.264028779627828 0.900909600550303 0.90476327641653 0.912840855918506 0.912840855918506 0.197432563951559 0.243878947438933 -0.95745227073492 0.89898630815438 0.95745227073492 0.912840855918506 0.912840855918506 0.912840855918506 0.253039114151346 -0.955652370201547 -0.953455773878639 0.95745227073492 0.197432563951559 0.174470894802903 0.99593922524433 0.99593922524433 -0.955652370201547 0.95745227073492 0.95745227073492 0.99593922524433 0.900909600550303 -0.902348747369461 0.902348747369461 0.99593922524433 0.99593922524433 0.99593922524433 0.190056546453577 0.190056546453577 0.197432563951559 0.190056546453577 0.197432563951559 0.190056546453577 0.190056546453577 0.190056546453577 0.243878947438933 0.915217400775531 0.148337717193256 0.253039114151346 0.253039114151346 0.190056546453577 0.190056546453577 0.190056546453577 0.914677486944124 0.243878947438933 0.197432563951559 0.190056546453577 0.190056546453577 0.900909600550303 0.190056546453577 0.190056546453577 0.912840855918506 0.912840855918506 -0.90476327641653 -0.95745227073492 0.913392077235173 0.915217400775531 0.190056546453577 0.915217400775531 0.190056546453577 -0.955652370201547 -0.95963254808055 0.912840855918506 0.911007508809016 0.914677486944124 0.915217400775531 -0.95745227073492 -0.93383996786607 -0.951264511291988 0.699671126689152 -0.95745227073492 -0.95745227073492 0.912840855918506 0.912840855918506 0.912840855918506 0.816840379220471 0.810088903953035 0.915217400775531 -0.953455773878639 -0.95745227073492 -0.95745227073492 -0.953455773878639 0.821333861023002 0.900909600550303 0.190056546453577 0.900909600550303 0.812353758976747 0.821333861023002 0.898477793929068 0.915217400775531 0.190056546453577 -0.95745227073492 0.193775886946444 -0.902348747369461 0.915217400775531 -0.902348747369461 -0.899939624971215 0.190056546453577 -0.95745227073492 -0.953455773878639 -0.902348747369461 0.190056546453577 0.915217400775531 -0.953455773878639 -0.95745227073492 -0.95745227073492 0.243878947438933 -0.902348747369461 -0.902348747369461 -0.953455773878639 0.243878947438933 0.915217400775531 0.915217400775531 0.915217400775531 0.229812263135916 0.989833751590657 0.912840855918506 0.912840855918506 0.912840855918506 0.915217400775531 0.915217400775531 0.915217400775531 0.915217400775531 0.915217400775531 0.915217400775531 0.915217400775531 0.913392077235173 -0.953456542125858 0.243878947438933 0.243878947438933 -0.95745227073492 0.914677486944124 0.252495568487715 0.197432563951559 0.915217400775531 -0.900910627245786 0.915217400775531 0.912840855918506 0.190056546453577 0.915217400775531 -0.902348747369461 0.190056546453577 -0.95745227073492 0.912840855918506 -0.95745227073492 0.190056546453577 0.915217400775531 0.914677486944124 0.197432563951559 0.190056546453577 0.253039114151346 0.915217400775531 0.190056546453577 0.912840855918506 0.913392077235173 0.7419856660581 0.915217400775531 0.915217400775531 0.190056546453577 0.190056546453577 0.190056546453577 0.252495568487715 0.133659639850072 0.900909600550303 0.915217400775531 0.190056546453577 0.264656482902325 0.912840855918506 0.190056546453577 0.915217400775531 0.912840855918506 -0.90476327641653 -0.902348747369461 0.915217400775531 0.914677486944124 0.915217400775531 0.915217400775531 0.912840855918506 0.912840855918506 0.915217400775531 0.253039114151346 0.812353758976747 0.915217400775531 0.89898630815438 -0.902348747369461 -0.953455773878639 -0.953455773878639 -0.902348747369461 -0.95745227073492
-0.99588526117051 0.934592263032107 0.197601320601419 0.0963994104389457 0.877714724514058 0.877714724514058 0.197601320601419 0.259450796806186 0.197601320601419 0.422937276028984 0.181396957183928 -0.99588526117051 0.879481268760128 0.0903138186611527 0.880272752814632 0.880272752814632 0.879481268760128 0.880272752814632 -0.11046157211722 0.197601320601419 0.197601320601419 0.0968020721448641 0.0903138186611527 0.197601320601419 0.0968020721448641 0.205270147724594 0.197601320601419 0.197601320601419 0.197601320601419 0.879481268760128 0.205270147724594 0.205270147724594 0.197601320601419 0.197601320601419 0.197601320601419 0.880272752814632 0.197601320601419 0.877714724514058 0.880272752814632 0.880272752814632 0.880272752814632 -0.991731473196059 0.880272752814632 0.934592263032107 0.957641390515317 1 0.181396957183928 0.133294931990303 0.880272752814632 0.879481268760128 0.877714724514058 0.877714724514058 0.205270147724594 0.0903138186611527 0.197601320601419 0.197601320601419 0.0968020721448641 0.116716473425547 0.93689690292646 0.94090276647924 0.877714724514058 0.877714724514058 0.205270147724594 0.0903138186611527 -0.99588526117051 0.939207515150178 0.99588526117051 0.877714724514058 0.877714724514058 0.877714724514058 0.0963994104389457 -0.993802206862079 -0.991731473196059 0.99588526117051 0.205270147724594 0.181396957183928 0.957912472707586 0.957912472707586 -0.993802206862079 0.99588526117051 0.99588526117051 0.957912472707586 0.93689690292646 -0.938615294832019 0.938615294832019 0.957912472707586 0.957912472707586 0.957912472707586 0.197601320601419 0.197601320601419 0.205270147724594 0.197601320601419 0.205270147724594 0.197601320601419 0.197601320601419 0.197601320601419 0.0903138186611527 0.880272752814632 0.154226357151801 0.0963994104389457 0.0963994104389457 0.197601320601419 0.197601320601419 0.197601320601419 0.879481268760128 0.0903138186611527 0.205270147724594 0.197601320601419 0.197601320601419 0.93689690292646 0.197601320601419 0.197601320601419 0.877714724514058 0.877714724514058 -0.94090276647924 -0.99588526117051 0.878517123413042 0.880272752814632 0.197601320601419 0.880272752814632 0.197601320601419 -0.993802206862079 -0.997939708756499 0.877714724514058 0.875950822526602 0.879481268760128 0.880272752814632 -0.99588526117051 -0.973661407007419 -0.98966654848309 0.72274248188548 -0.99588526117051 -0.99588526117051 0.877714724514058 0.877714724514058 0.877714724514058 0.844755295079654 0.83776194051715 0.880272752814632 -0.991731473196059 -0.99588526117051 -0.99588526117051 -0.991731473196059 0.849204515366134 0.93689690292646 0.197601320601419 0.93689690292646 0.84011260648131 0.849204515366134 0.934592263032107 0.880272752814632 0.197601320601419 -0.99588526117051 0.20146830969951 -0.938615294832019 0.880272752814632 -0.938615294832019 -0.936333730965917 0.197601320601419 -0.99588526117051 -0.991731473196059 -0.938615294832019 0.197601320601419 0.880272752814632 -0.991731473196059 -0.99588526117051 -0.99588526117051 0.0903138186611527 -0.938615294832019 -0.938615294832019 -0.991731473196059 0.0903138186611527 0.880272752814632 0.880272752814632 0.880272752814632 0.0787962110180515 0.951781943465959 0.877714724514058 0.877714724514058 0.877714724514058 0.880272752814632 0.880272752814632 0.880272752814632 0.880272752814632 0.880272752814632 0.880272752814632 0.880272752814632 0.878517123413042 -0.991731541981048 0.0903138186611527 0.0903138186611527 -0.99588526117051 0.879481268760128 0.0968020721448641 0.205270147724594 0.880272752814632 -0.936897493514839 0.880272752814632 0.877714724514058 0.197601320601419 0.880272752814632 -0.938615294832019 0.197601320601419 -0.99588526117051 0.877714724514058 -0.99588526117051 0.197601320601419 0.880272752814632 0.879481268760128 0.205270147724594 0.197601320601419 0.0963994104389457 0.880272752814632 0.197601320601419 0.877714724514058 0.878517123413042 0.713655317585199 0.880272752814632 0.880272752814632 0.197601320601419 0.197601320601419 0.197601320601419 0.0968020721448641 0.140718761768165 0.93689690292646 0.880272752814632 0.197601320601419 0.115252355664071 0.877714724514058 0.197601320601419 0.880272752814632 0.877714724514058 -0.94090276647924 -0.938615294832019 0.880272752814632 0.879481268760128 0.880272752814632 0.880272752814632 0.877714724514058 0.877714724514058 0.880272752814632 0.0963994104389457 0.84011260648131 0.880272752814632 0.939207515150178 -0.938615294832019 -0.991731473196059 -0.991731473196059 -0.938615294832019 -0.99588526117051
-0.180650556080652 0.192321552714015 -0.00618275636109326 -0.034195569993463 0.159997984801913 0.159997984801913 -0.00618275636109326 0.665108210245095 -0.00618275636109326 -0.0531896684836599 1 -0.180650556080652 0.160317895230369 -0.0331019376699919 0.159678798852494 0.159678798852494 0.160317895230369 0.159678798852494 -0.056835700119621 -0.00618275636109326 -0.00618275636109326 -0.0323562628087797 -0.0331019376699919 -0.00618275636109326 -0.0323562628087797 -0.00979020004998629 -0.00618275636109326 -0.00618275636109326 -0.00618275636109326 0.160317895230369 -0.00979020004998629 -0.00979020004998629 -0.00618275636109326 -0.00618275636109326 -0.00618275636109326 0.159678798852494 -0.00618275636109326 0.159997984801913 0.159678798852494 0.159678798852494 0.159678798852494 -0.181396957183928 0.159678798852494 0.192321552714015 0.174470894802903 0.181396957183928 1 0.734824519989874 0.159678798852494 0.160317895230369 0.159997984801913 0.159997984801913 -0.00979020004998629 -0.0331019376699919 -0.00618275636109326 -0.00618275636109326 -0.0323562628087797 -0.0338341961163366 0.192729286292935 0.191915105678948 0.159997984801913 0.159997984801913 -0.00979020004998629 -0.0331019376699919 -0.180650556080652 0.193138315290123 0.180650556080652 0.159997984801913 0.159997984801913 0.159997984801913 -0.034195569993463 -0.181771754691968 -0.181396957183928 0.180650556080652 -0.00979020004998629 -0.0223577235772386 0.173762407797688 0.173762407797688 -0.181771754691968 0.180650556080652 0.180650556080652 0.173762407797688 0.192729286292935 -0.191509936392177 0.191509936392177 0.173762407797688 0.173762407797688 0.173762407797688 -0.00618275636109326 -0.00618275636109326 -0.00979020004998629 -0.00618275636109326 -0.00979020004998629 -0.00618275636109326 -0.00618275636109326 -0.00618275636109326 -0.0331019376699919 0.159678798852494 -0.0190088649504107 -0.034195569993463 -0.034195569993463 -0.00618275636109326 -0.00618275636109326 -0.00618275636109326 0.160317895230369 -0.0331019376699919 -0.00979020004998629 -0.00618275636109326 -0.00618275636109326 0.192729286292935 -0.00618275636109326 -0.00618275636109326 0.159997984801913 0.159997984801913 -0.191915105678949 -0.180650556080652 0.159360333021103 0.159678798852494 -0.00618275636109326 0.159678798852494 -0.00618275636109326 -0.181771754691968 -0.181023226621445 0.159997984801913 0.159678798852494 0.160317895230369 0.159678798852494 -0.180650556080652 -0.176619216558568 -0.181023226621445 -0.0910228046777334 -0.180650556080652 -0.180650556080652 0.159997984801913 0.159997984801913 0.159997984801913 0.177343107178348 0.178436412582445 0.159678798852494 -0.181396957183928 -0.180650556080652 -0.180650556080652 -0.181396957183928 0.177343107178348 0.192729286292935 -0.00618275636109326 0.192729286292935 0.178070972984473 0.177343107178348 0.192321552714015 0.159678798852494 -0.00618275636109326 -0.180650556080652 -0.00801520143755426 -0.191509936392177 0.159678798852494 -0.191509936392177 -0.191106036136045 -0.00618275636109326 -0.180650556080652 -0.181396957183928 -0.191509936392177 -0.00618275636109326 0.159678798852494 -0.181396957183928 -0.180650556080652 -0.180650556080652 -0.0331019376699919 -0.191509936392177 -0.191509936392177 -0.181396957183928 -0.0331019376699919 0.159678798852494 0.159678798852494 0.159678798852494 -0.0331019376699919 0.173409566148622 0.159997984801913 0.159997984801913 0.159997984801913 0.159678798852494 0.159678798852494 0.159678798852494 0.159678798852494 0.159678798852494 0.159678798852494 0.159678798852494 0.159360333021103 -0.181396957183928 -0.0331019376699919 -0.0331019376699919 -0.180650556080652 0.160317895230369 -0.0323562628087797 -0.00979020004998629 0.159678798852494 -0.192729286292936 0.159678798852494 0.159997984801913 -0.00618275636109326 0.159678798852494 -0.191509936392177 -0.00618275636109326 -0.180650556080652 0.159997984801913 -0.180650556080652 -0.00618275636109326 0.159678798852494 0.160317895230369 -0.00979020004998629 -0.00618275636109326 -0.034195569993463 0.159678798852494 -0.00618275636109326 0.159997984801913 0.159360333021103 0.129454903088085 0.159678798852494 0.159678798852494 -0.00618275636109326 -0.00618275636109326 -0.00618275636109326 -0.0323562628087797 -0.0201823424746316 0.192729286292935 0.159678798852494 -0.00618275636109326 -0.0356116582443222 0.159997984801913 -0.00618275636109326 0.159678798852494 0.159997984801913 -0.191915105678949 -0.191509936392177 0.159678798852494 0.160317895230369 0.159678798852494 0.159678798852494 0.159997984801913 0.159997984801913 0.159678798852494 -0.034195569993463 0.178070972984473 0.159678798852494 0.193138315290123 -0.191509936392177 -0.181396957183928 -0.181396957183928 -0.191509936392177 -0.180650556080652
-0.132746458157867 0.141322592656783 0.022789271855134 -0.00869166137523971 0.117570442381412 0.117570442381412 0.022789271855134 0.5137580367112 0.022789271855134 -0.0390850726119226 0.734824519989874 -0.132746458157867 0.117805520408442 -0.0056082948771117 0.117335896719343 0.117335896719343 0.117805520408442 0.117335896719343 -0.0337961640142863 0.022789271855134 0.022789271855134 -0.00346453391303482 -0.0056082948771117 0.022789271855134 -0.00346453391303482 0.019264091969454 0.022789271855134 0.022789271855134 0.022789271855134 0.117805520408442 0.019264091969454 0.019264091969454 0.022789271855134 0.022789271855134 0.022789271855134 0.117335896719343 0.022789271855134 0.117570442381412 0.117335896719343 0.117335896719343 0.117335896719343 -0.133294931990302 0.117335896719343 0.141322592656783 0.128205491525746 0.133294931990303 0.734824519989874 1 0.117335896719343 0.117805520408442 0.117570442381412 0.117570442381412 0.019264091969454 -0.0056082948771117 0.022789271855134 0.022789271855134 -0.00346453391303482 -0.00768032373686781 0.141622205288197 0.141023925409338 0.117570442381412 0.117570442381412 0.019264091969454 -0.0056082948771117 -0.132746458157867 0.141922769824717 0.132746458157869 0.117570442381412 0.117570442381412 0.117570442381412 -0.00869166137523971 -0.133570342389241 -0.133294931990302 0.132746458157869 0.019264091969454 -0.0164290034957067 0.127684877902221 0.127684877902221 -0.133570342389241 0.132746458157869 0.132746458157869 0.127684877902221 0.141622205288197 -0.14072619708267 0.140726197082671 0.127684877902221 0.127684877902221 0.127684877902221 0.022789271855134 0.022789271855134 0.019264091969454 0.022789271855134 0.019264091969454 0.022789271855134 0.022789271855134 0.022789271855134 -0.0056082948771117 0.117335896719343 -0.0139681800627341 -0.00869166137523971 -0.00869166137523971 0.022789271855134 0.022789271855134 0.022789271855134 0.117805520408442 -0.0056082948771117 0.019264091969454 0.022789271855134 0.022789271855134 0.141622205288197 0.022789271855134 0.022789271855134 0.117570442381412 0.117570442381412 -0.141023925409338 -0.132746458157867 0.117101880217659 0.117335896719343 0.022789271855134 0.117335896719343 0.022789271855134 -0.133570342389241 -0.133020305609121 0.117570442381412 0.117335896719343 0.117805520408442 0.117335896719343 -0.132746458157867 -0.129784131028636 -0.133020305609121 -0.0668857887554476 -0.132746458157867 -0.132746458157867 0.117570442381412 0.117570442381412 0.117570442381412 0.130316063605843 0.13111945122461 0.117335896719343 -0.133294931990302 -0.132746458157867 -0.132746458157867 -0.133294931990302 0.130316063605843 0.141622205288197 0.022789271855134 0.141622205288197 0.130850917247445 0.130316063605843 0.141322592656783 0.117335896719343 0.022789271855134 -0.132746458157867 0.0209926686527696 -0.14072619708267 0.117335896719343 -0.14072619708267 -0.140429401270836 0.022789271855134 -0.132746458157867 -0.133294931990302 -0.14072619708267 0.022789271855134 0.117335896719343 -0.133294931990302 -0.132746458157867 -0.132746458157867 -0.0056082948771117 -0.14072619708267 -0.14072619708267 -0.133294931990302 -0.0056082948771117 0.117335896719343 0.117335896719343 0.117335896719343 -0.0056082948771117 0.127425601206813 0.117570442381412 0.117570442381412 0.117570442381412 0.117335896719343 0.117335896719343 0.117335896719343 0.117335896719343 0.117335896719343 0.117335896719343 0.117335896719343 0.117101880217659 -0.133294931990302 -0.0056082948771117 -0.0056082948771117 -0.132746458157867 0.117805520408442 -0.00346453391303482 0.019264091969454 0.117335896719343 -0.141622205288196 0.117335896719343 0.117570442381412 0.022789271855134 0.117335896719343 -0.14072619708267 0.022789271855134 -0.132746458157867 0.117570442381412 -0.132746458157867 0.022789271855134 0.117335896719343 0.117805520408442 0.019264091969454 0.022789271855134 -0.00869166137523971 0.117335896719343 0.022789271855134 0.117570442381412 0.117101880217659 0.0951266370220371 0.117335896719343 0.117335896719343 0.022789271855134 0.022789271855134 0.022789271855134 -0.00346453391303482 -0.0148304801211901 0.141622205288197 0.117335896719343 0.022789271855134 -0.0125903444405426 0.117570442381412 0.022789271855134 0.117335896719343 0.117570442381412 -0.141023925409338 -0.14072619708267 0.117335896719343 0.117805520408442 0.117335896719343 0.117335896719343 0.117570442381412 0.117570442381412 0.117335896719343 -0.00869166137523971 0.130850917247445 0.117335896719343 0.141922769824717 -0.14072619708267 -0.133294931990302 -0.133294931990302 -0.14072619708267 -0.132746458157867
-0.883909810835041 0.830269913065539 0.173943058445617 0.244224664634088 0.998005062689925 0.998005062689925 0.173943058445617 0.228387467124531 0.173943058445617 0.379880462583446 0.159678798852494 -0.883909810835041 0.996013568061399 0.2364139456584 1 1 0.996013568061399 1 -0.0490889745876352 0.173943058445617 0.173943058445617 0.231088337898667 0.2364139456584 0.173943058445617 0.231088337898667 0.180693718008194 0.173943058445617 0.173943058445617 0.173943058445617 0.996013568061399 0.180693718008194 0.180693718008194 0.173943058445617 0.173943058445617 0.173943058445617 1 0.173943058445617 0.998005062689925 1 1 1 -0.875950822526603 1 0.830269913065539 0.915217400775531 0.880272752814632 0.159678798852494 0.117335896719343 1 0.996013568061399 0.998005062689925 0.998005062689925 0.180693718008194 0.2364139456584 0.173943058445617 0.173943058445617 0.231088337898667 0.241643733420916 0.828513413419656 0.832028298593743 0.998005062689925 0.998005062689925 0.180693718008194 0.2364139456584 -0.883909810835041 0.826758784825437 0.883909810835041 0.998005062689925 0.998005062689925 0.998005062689925 0.244224664634088 -0.878457707156361 -0.880272752814632 0.883909810835041 0.180693718008194 0.159678798852494 0.918949045862717 0.918949045862717 -0.878457707156361 0.883909810835041 0.883909810835041 0.918949045862717 0.828513413419656 -0.833788584867483 0.833788584867483 0.918949045862717 0.918949045862717 0.918949045862717 0.173943058445617 0.173943058445617 0.180693718008194 0.173943058445617 0.180693718008194 0.173943058445617 0.173943058445617 0.173943058445617 0.2364139456584 1 0.135761259966589 0.244224664634088 0.244224664634088 0.173943058445617 0.173943058445617 0.173943058445617 0.996013568061399 0.2364139456584 0.180693718008194 0.173943058445617 0.173943058445617 0.828513413419656 0.173943058445617 0.173943058445617 0.998005062689925 0.998005062689925 -0.832028298593743 -0.883909810835041 0.99800558475089 1 0.173943058445617 1 0.173943058445617 -0.878457707156361 -0.882090115355277 0.998005062689925 0.996002889769322 0.996013568061399 1 -0.883909810835041 -0.856907657507786 -0.873448041849471 0.644549667611791 -0.883909810835041 -0.883909810835041 0.998005062689925 0.998005062689925 0.998005062689925 0.900394728574985 0.894877881378142 1 -0.880272752814632 -0.883909810835041 -0.883909810835041 -0.880272752814632 0.900394728574985 0.828513413419656 0.173943058445617 0.828513413419656 0.896714361561985 0.900394728574985 0.830269913065539 1 0.173943058445617 -0.883909810835041 0.177347063584098 -0.833788584867483 1 -0.833788584867483 -0.83106517867826 0.173943058445617 -0.883909810835041 -0.880272752814632 -0.833788584867483 0.173943058445617 1 -0.880272752814632 -0.883909810835041 -0.883909810835041 0.2364139456584 -0.833788584867483 -0.833788584867483 -0.880272752814632 0.2364139456584 1 1 1 0.207601626514121 0.920818859068249 0.998005062689925 0.998005062689925 0.998005062689925 1 1 1 1 1 1 1 0.99800558475089 -0.880272752814632 0.2364139456584 0.2364139456584 -0.883909810835041 0.996013568061399 0.231088337898667 0.180693718008194 1 -0.828513413419656 1 0.998005062689925 0.173943058445617 1 -0.833788584867483 0.173943058445617 -0.883909810835041 0.998005062689925 -0.883909810835041 0.173943058445617 1 0.996013568061399 0.180693718008194 0.173943058445617 0.244224664634088 1 0.173943058445617 0.998005062689925 0.99800558475089 0.810720671863714 1 1 0.173943058445617 0.173943058445617 0.173943058445617 0.231088337898667 0.144142233141324 0.828513413419656 1 0.173943058445617 0.254338362935517 0.998005062689925 0.173943058445617 1 0.998005062689925 -0.832028298593743 -0.833788584867483 1 0.996013568061399 1 1 0.998005062689925 0.998005062689925 1 0.244224664634088 0.896714361561985 1 0.826758784825437 -0.833788584867483 -0.880272752814632 -0.880272752814632 -0.833788584867483 -0.883909810835041
-0.883143704644938 0.829092771407439 0.17463924591326 0.245202146301518 0.998004524522993 0.998004524522993 0.17463924591326 0.229301562195639 0.17463924591326 0.381400891277846 0.160317895230369 -0.883143704644938 1 0.237360165804313 0.996013568061399 0.996013568061399 1 0.996013568061399 -0.0465643174171185 0.17463924591326 0.17463924591326 0.232013242900343 0.237360165804313 0.17463924591326 0.232013242900343 0.181416924229145 0.17463924591326 0.17463924591326 0.17463924591326 1 0.181416924229145 0.181416924229145 0.17463924591326 0.17463924591326 0.17463924591326 0.996013568061399 0.17463924591326 0.998004524522993 0.996013568061399 0.996013568061399 0.996013568061399 -0.875154933473668 0.996013568061399 0.829092771407439 0.914677486944124 0.879481268760128 0.160317895230369 0.117805520408442 0.996013568061399 1 0.998004524522993 0.998004524522993 0.181416924229145 0.237360165804313 0.17463924591326 0.17463924591326 0.232013242900343 0.242610885202338 0.827323246613309 0.830866339789369 0.998004524522993 0.998004524522993 0.181416924229145 0.237360165804313 -0.883143704644938 0.825555597614796 0.883143704644938 0.998004524522993 0.998004524522993 0.998004524522993 0.245202146301518 -0.877652205770262 -0.879479961517353 0.883143704644938 0.181416924229145 0.160317895230369 0.918434075211297 0.918434075211297 -0.877652205770262 0.883143704644938 0.883143704644938 0.918434075211297 0.827323246613309 -0.832639625798562 0.832639625798562 0.918434075211297 0.918434075211297 0.918434075211297 0.17463924591326 0.17463924591326 0.181416924229145 0.17463924591326 0.181416924229145 0.17463924591326 0.17463924591326 0.17463924591326 0.237360165804313 0.996013568061399 0.136304629093384 0.245202146301518 0.245202146301518 0.17463924591326 0.17463924591326 0.17463924591326 1 0.237360165804313 0.181416924229145 0.17463924591326 0.17463924591326 0.827323246613309 0.17463924591326 0.17463924591326 0.998004524522993 0.998004524522993 -0.830866339789368 -0.883143704644938 0.994027103412937 0.996013568061399 0.17463924591326 0.996013568061399 0.17463924591326 -0.877652205770262 -0.881311318261689 0.998004524522993 0.996013568061399 1 0.996013568061399 -0.883143704644938 -0.856254889972592 -0.872661761815729 0.647149297092091 -0.883143704644938 -0.883143704644938 0.998004524522993 0.998004524522993 0.998004524522993 0.899745042824174 0.894187996994893 0.996013568061399 -0.879479961517353 -0.883143704644938 -0.883143704644938 -0.879479961517353 0.895484801347032 0.827323246613309 0.17463924591326 0.827323246613309 0.891764190744465 0.895484801347032 0.829092771407439 0.996013568061399 0.17463924591326 -0.883143704644938 0.178056875198275 -0.832639625798562 0.996013568061399 -0.832639625798562 -0.829924994148157 0.17463924591326 -0.883143704644938 -0.879479961517353 -0.832639625798562 0.17463924591326 0.996013568061399 -0.879479961517353 -0.883143704644938 -0.883143704644938 0.237360165804313 -0.832639625798562 -0.832639625798562 -0.879479961517353 0.237360165804313 0.996013568061399 0.996013568061399 0.996013568061399 0.208662098904076 0.92450433266737 0.998004524522993 0.998004524522993 0.998004524522993 0.996013568061399 0.996013568061399 0.996013568061399 0.996013568061399 0.996013568061399 0.996013568061399 0.996013568061399 0.994027103412937 -0.879481268760128 0.237360165804313 0.237360165804313 -0.883143704644938 1 0.232013242900343 0.181416924229145 0.996013568061399 -0.827325469291639 0.996013568061399 0.998004524522993 0.17463924591326 0.996013568061399 -0.832639625798562 0.17463924591326 -0.883143704644938 0.998004524522993 -0.883143704644938 0.17463924591326 0.996013568061399 1 0.181416924229145 0.17463924591326 0.245202146301518 0.996013568061399 0.17463924591326 0.998004524522993 0.994027103412937 0.807488789084112 0.996013568061399 0.996013568061399 0.17463924591326 0.17463924591326 0.17463924591326 0.232013242900343 0.144719146167734 0.827323246613309 0.996013568061399 0.17463924591326 0.255356323539398 0.998004524522993 0.17463924591326 0.996013568061399 0.998004524522993 -0.830866339789368 -0.832639625798562 0.996013568061399 1 0.996013568061399 0.996013568061399 0.998004524522993 0.998004524522993 0.996013568061399 0.245202146301518 0.891764190744465 0.996013568061399 0.825555597614796 -0.832639625798562 -0.879479961517353 -0.879479961517353 -0.832639625798562 -0.883143704644938
-0.881369832178727 0.827426677150318 0.174290757580717 0.244712851431663 1 1 0.174290757580717 0.228843996551438 0.174290757580717 0.380639815152393 0.159997984801913 -0.881369832178727 0.998004524522993 0.236886519414233 0.998005062689925 0.998005062689925 0.998004524522993 0.998005062689925 -0.0478271917591367 0.174290757580717 0.174290757580717 0.231550266163795 0.236886519414233 0.174290757580717 0.231550266163795 0.181054911205731 0.174290757580717 0.174290757580717 0.174290757580717 0.998004524522993 0.181054911205731 0.181054911205731 0.174290757580717 0.174290757580717 0.174290757580717 0.998005062689925 0.174290757580717 1 0.998005062689925 0.998005062689925 0.998005062689925 -0.873385409096408 0.998005062689925 0.827426677150318 0.912840855918506 0.877714724514058 0.159997984801913 0.117570442381412 0.998005062689925 0.998004524522993 1 1 0.181054911205731 0.236886519414233 0.174290757580717 0.174290757580717 0.231550266163795 0.242126761130463 0.825660700755617 0.829196724953545 1 1 0.181054911205731 0.236886519414233 -0.881369832178727 0.82389659684945 0.881369832178727 1 1 1 0.244712851431663 -0.875889293413868 -0.877713391699101 0.881369832178727 0.181054911205731 0.159997984801913 0.916589934195954 0.916589934195954 -0.875889293413868 0.881369832178727 0.881369832178727 0.916589934195954 0.825660700755617 -0.830966455652848 0.830966455652848 0.916589934195954 0.916589934195954 0.916589934195954 0.174290757580717 0.174290757580717 0.181054911205731 0.174290757580717 0.181054911205731 0.174290757580717 0.174290757580717 0.174290757580717 0.236886519414233 0.998005062689925 0.136032636548626 0.244712851431663 0.244712851431663 0.174290757580717 0.174290757580717 0.174290757580717 0.998004524522993 0.236886519414233 0.181054911205731 0.174290757580717 0.174290757580717 0.825660700755617 0.174290757580717 0.174290757580717 1 1 -0.829196724953545 -0.881369832178727 0.996014626174207 0.998005062689925 0.174290757580717 0.998005062689925 0.174290757580717 -0.875889293413868 -0.879541112075682 1 0.998005062689925 0.998004524522993 0.998005062689925 -0.881369832178727 -0.854408183496048 -0.87088560048513 0.645847970977337 -0.881369832178727 -0.881369832178727 1 1 1 0.902194550144014 0.896666675183166 0.998005062689925 -0.877713391699101 -0.881369832178727 -0.881369832178727 -0.877713391699101 0.897939064548699 0.825660700755617 0.174290757580717 0.825660700755617 0.894238627377833 0.897939064548699 0.827426677150318 0.998005062689925 0.174290757580717 -0.881369832178727 0.177701567070305 -0.830966455652848 0.998005062689925 -0.830966455652848 -0.828245569336656 0.174290757580717 -0.881369832178727 -0.877713391699101 -0.830966455652848 0.174290757580717 0.998005062689925 -0.877713391699101 -0.881369832178727 -0.881369832178727 0.236886519414233 -0.830966455652848 -0.830966455652848 -0.877713391699101 0.236886519414233 0.998005062689925 0.998005062689925 0.998005062689925 0.208131603784198 0.922659506943146 1 1 1 0.998005062689925 0.998005062689925 0.998005062689925 0.998005062689925 0.998005062689925 0.998005062689925 0.998005062689925 0.996014626174207 -0.877714724514058 0.236886519414233 0.236886519414233 -0.881369832178727 0.998004524522993 0.231550266163795 0.181054911205731 0.998005062689925 -0.825662954984984 0.998005062689925 1 0.174290757580717 0.998005062689925 -0.830966455652848 0.174290757580717 -0.881369832178727 1 -0.881369832178727 0.174290757580717 0.998005062689925 0.998004524522993 0.181054911205731 0.174290757580717 0.244712851431663 0.998005062689925 0.174290757580717 1 0.996014626174207 0.809103334947364 0.998005062689925 0.998005062689925 0.174290757580717 0.174290757580717 0.174290757580717 0.231550266163795 0.144430362660502 0.825660700755617 0.998005062689925 0.174290757580717 0.254846766257877 1 0.174290757580717 0.998005062689925 1 -0.829196724953545 -0.830966455652848 0.998005062689925 0.998004524522993 0.998005062689925 0.998005062689925 1 1 0.998005062689925 0.244712851431663 0.894238627377833 0.998005062689925 0.82389659684945 -0.830966455652848 -0.877713391699101 -0.877713391699101 -0.830966455652848 -0.881369832178727
-0.881369832178727 0.827426677150318 0.174290757580717 0.244712851431663 1 1 0.174290757580717 0.228843996551438 0.174290757580717 0.380639815152393 0.159997984801913 -0.881369832178727 0.998004524522993 0.236886519414233 0.998005062689925 0.998005062689925 0.998004524522993 0.998005062689925 -0.0478271917591367 0.174290757580717 0.174290757580717 0.231550266163795 0.236886519414233 0.174290757580717 0.231550266163795 0.181054911205731 0.174290757580717 0.174290757580717 0.174290757580717 0.998004524522993 0.181054911205731 0.181054911205731 0.174290757580717 0.174290757580717 0.174290757580717 0.998005062689925 0.174290757580717 1 0.998005062689925 0.998005062689925 0.998005062689925 -0.873385409096408 0.998005062689925 0.827426677150318 0.912840855918506 0.877714724514058 0.159997984801913 0.117570442381412 0.998005062689925 0.998004524522993 1 1 0.181054911205731 0.236886519414233 0.174290757580717 0.174290757580717 0.231550266163795 0.242126761130463 0.825660700755617 0.829196724953545 1 1 0.181054911205731 0.236886519414233 -0.881369832178727 0.82389659684945 0.881369832178727 1 1 1 0.244712851431663 -0.875889293413868 -0.877713391699101 0.881369832178727 0.181054911205731 0.159997984801913 0.916589934195954 0.916589934195954 -0.875889293413868 0.881369832178727 0.881369832178727 0.916589934195954 0.825660700755617 -0.830966455652848 0.830966455652848 0.916589934195954 0.916589934195954 0.916589934195954 0.174290757580717 0.174290757580717 0.181054911205731 0.174290757580717 0.181054911205731 0.174290757580717 0.174290757580717 0.174290757580717 0.236886519414233 0.998005062689925 0.136032636548626 0.244712851431663 0.244712851431663 0.174290757580717 0.174290757580717 0.174290757580717 0.998004524522993 0.236886519414233 0.181054911205731 0.174290757580717 0.174290757580717 0.825660700755617 0.174290757580717 0.174290757580717 1 1 -0.829196724953545 -0.881369832178727 0.996014626174207 0.998005062689925 0.174290757580717 0.998005062689925 0.174290757580717 -0.875889293413868 -0.879541112075682 1 0.998005062689925 0.998004524522993 0.998005062689925 -0.881369832178727 -0.854408183496048 -0.87088560048513 0.645847970977337 -0.881369832178727 -0.881369832178727 1 1 1 0.902194550144014 0.896666675183166 0.998005062689925 -0.877713391699101 -0.881369832178727 -0.881369832178727 -0.877713391699101 0.897939064548699 0.825660700755617 0.174290757580717 0.825660700755617 0.894238627377833 0.897939064548699 0.827426677150318 0.998005062689925 0.174290757580717 -0.881369832178727 0.177701567070305 -0.830966455652848 0.998005062689925 -0.830966455652848 -0.828245569336656 0.174290757580717 -0.881369832178727 -0.877713391699101 -0.830966455652848 0.174290757580717 0.998005062689925 -0.877713391699101 -0.881369832178727 -0.881369832178727 0.236886519414233 -0.830966455652848 -0.830966455652848 -0.877713391699101 0.236886519414233 0.998005062689925 0.998005062689925 0.998005062689925 0.208131603784198 0.922659506943146 1 1 1 0.998005062689925 0.998005062689925 0.998005062689925 0.998005062689925 0.998005062689925 0.998005062689925 0.998005062689925 0.996014626174207 -0.877714724514058 0.236886519414233 0.236886519414233 -0.881369832178727 0.998004524522993 0.231550266163795 0.181054911205731 0.998005062689925 -0.825662954984984 0.998005062689925 1 0.174290757580717 0.998005062689925 -0.830966455652848 0.174290757580717 -0.881369832178727 1 -0.881369832178727 0.174290757580717 0.998005062689925 0.998004524522993 0.181054911205731 0.174290757580717 0.244712851431663 0.998005062689925 0.174290757580717 1 0.996014626174207 0.809103334947364 0.998005062689925 0.998005062689925 0.174290757580717 0.174290757580717 0.174290757580717 0.231550266163795 0.144430362660502 0.825660700755617 0.998005062689925 0.174290757580717 0.254846766257877 1 0.174290757580717 0.998005062689925 1 -0.829196724953545 -0.830966455652848 0.998005062689925 0.998004524522993 0.998005062689925 0.998005062689925 1 1 0.998005062689925 0.244712851431663 0.894238627377833 0.998005062689925 0.82389659684945 -0.830966455652848 -0.877713391699101 -0.877713391699101 -0.830966455652848 -0.881369832178727
-0.204425514677216 -0.131551384411962 0.962640319558479 0.682987161027501 0.181054911205731 0.181054911205731 0.962640319558479 -0.014371946776488 0.962640319558479 -0.0601898249924438 -0.00979020004998629 -0.204425514677216 0.181416924229145 0.705905820542141 0.180693718008194 0.180693718008194 0.181416924229145 0.180693718008194 0.425456549014061 0.962640319558479 0.962640319558479 0.722412927971985 0.705905820542141 0.962640319558479 0.722412927971985 1 0.962640319558479 0.962640319558479 0.962640319558479 0.181416924229145 1 1 0.962640319558479 0.962640319558479 0.962640319558479 0.180693718008194 0.962640319558479 0.181054911205731 0.180693718008194 0.180693718008194 0.180693718008194 -0.186382533891827 0.180693718008194 -0.131551384411962 0.197432563951559 0.205270147724594 -0.00979020004998629 0.019264091969454 0.180693718008194 0.181416924229145 0.181054911205731 0.181054911205731 1 0.705905820542141 0.962640319558479 0.962640319558479 0.722412927971985 0.747769103920632 -0.131273077374096 -0.131829990256789 0.181054911205731 0.181054911205731 1 0.705905820542141 -0.204425514677216 -0.130995066793361 0.204425514677217 0.181054911205731 0.181054911205731 0.181054911205731 0.682987161027501 -0.186841483411577 -0.205270147724594 0.204425514677217 1 0.883698673161689 0.196630834779916 0.196630834779916 -0.186841483411577 0.204425514677217 0.204425514677217 0.196630834779916 -0.131273077374096 0.132108897263569 -0.132108897263569 0.196630834779916 0.196630834779916 0.196630834779916 0.962640319558479 0.962640319558479 1 0.962640319558479 1 0.962640319558479 0.962640319558479 0.962640319558479 0.705905820542141 0.180693718008194 0.751333590692014 0.682987161027501 0.682987161027501 0.962640319558479 0.962640319558479 0.962640319558479 0.181416924229145 0.705905820542141 1 0.962640319558479 0.962640319558479 -0.131273077374096 0.962640319558479 0.962640319558479 0.181054911205731 0.181054911205731 0.13182999025679 -0.204425514677216 0.18033333970158 0.180693718008194 0.962640319558479 0.180693718008194 0.962640319558479 -0.186841483411577 -0.204847231436684 0.181054911205731 0.180693718008194 0.181416924229145 0.180693718008194 -0.204425514677216 -0.199863620850149 -0.185924418634703 -0.10300208367641 -0.204425514677216 -0.204425514677216 0.181054911205731 0.181054911205731 0.181054911205731 -0.142662248983508 -0.141788136993042 0.180693718008194 -0.186382533891827 -0.204425514677216 -0.204425514677216 -0.186382533891827 -0.142662248983508 -0.131273077374096 0.962640319558479 -0.131273077374096 -0.142079116476735 -0.142662248983508 -0.131551384411962 0.180693718008194 0.962640319558479 -0.204425514677216 0.944016204315274 0.132108897263569 0.180693718008194 0.132108897263569 0.132388107792555 0.962640319558479 -0.204425514677216 -0.186382533891827 0.132108897263569 0.962640319558479 0.180693718008194 -0.186382533891827 -0.204425514677216 -0.204425514677216 0.705905820542141 0.132108897263569 0.132108897263569 -0.186382533891827 0.705905820542141 0.180693718008194 0.180693718008194 0.180693718008194 0.705905820542141 0.196231556542003 0.181054911205731 0.181054911205731 0.181054911205731 0.180693718008194 0.180693718008194 0.180693718008194 0.180693718008194 0.180693718008194 0.180693718008194 0.180693718008194 0.18033333970158 -0.205270147724594 0.705905820542141 0.705905820542141 -0.204425514677216 0.181416924229145 0.722412927971985 1 0.180693718008194 0.131273077374095 0.180693718008194 0.181054911205731 0.962640319558479 0.180693718008194 0.132108897263569 0.962640319558479 -0.204425514677216 0.181054911205731 -0.204425514677216 0.962640319558479 0.180693718008194 0.181416924229145 1 0.962640319558479 0.682987161027501 0.180693718008194 0.962640319558479 0.181054911205731 0.18033333970158 0.146492132465156 0.180693718008194 0.180693718008194 0.962640319558479 0.962640319558479 0.962640319558479 0.722412927971985 0.705405749527137 -0.131273077374096 0.180693718008194 0.962640319558479 0.710446178557838 0.181054911205731 0.962640319558479 0.180693718008194 0.181054911205731 0.13182999025679 0.132108897263569 0.180693718008194 0.181416924229145 0.180693718008194 0.180693718008194 0.181054911205731 0.181054911205731 0.180693718008194 0.682987161027501 -0.142079116476735 0.180693718008194 -0.130995066793361 0.132108897263569 -0.186382533891827 -0.186382533891827 0.132108897263569 -0.204425514677216
-0.08866733988718 -0.172117670655526 0.735756336036759 0.968018304017776 0.236886519414233 0.236886519414233 0.735756336036759 -0.0473454695031044 0.735756336036759 -0.0787504633354635 -0.0331019376699919 -0.08866733988718 0.237360165804313 0.999999999999996 0.2364139456584 0.2364139456584 0.237360165804313 0.2364139456584 0.55189186738055 0.735756336036759 0.735756336036759 0.977473377279408 0.999999999999996 0.735756336036759 0.977473377279408 0.705905820542141 0.735756336036759 0.735756336036759 0.735756336036759 0.237360165804313 0.705905820542141 0.705905820542141 0.735756336036759 0.735756336036759 0.735756336036759 0.2364139456584 0.735756336036759 0.236886519414233 0.2364139456584 0.2364139456584 0.2364139456584 -0.0903138186611522 0.2364139456584 -0.172117670655526 0.243878947438933 0.0903138186611527 -0.0331019376699919 -0.0056082948771117 0.2364139456584 0.237360165804313 0.236886519414233 0.236886519414233 0.705905820542141 0.999999999999996 0.735756336036759 0.735756336036759 0.977473377279408 0.934425601774725 -0.17175354252948 -0.17248218973115 0.236886519414233 0.236886519414233 0.705905820542141 0.999999999999996 -0.08866733988718 -0.17138980227857 0.0886673398871805 0.236886519414233 0.236886519414233 0.236886519414233 0.968018304017776 -0.0911365915742777 -0.0903138186611522 0.0886673398871805 0.705905820542141 0.675420387777032 0.242774523543796 0.242774523543796 -0.0911365915742777 0.0886673398871805 0.0886673398871805 0.242774523543796 -0.17175354252948 0.172847102837544 -0.172847102837544 0.242774523543796 0.242774523543796 0.242774523543796 0.735756336036759 0.735756336036759 0.705905820542141 0.735756336036759 0.705905820542141 0.735756336036759 0.735756336036759 0.735756336036759 0.999999999999996 0.2364139456584 0.574252333501308 0.968018304017776 0.968018304017776 0.735756336036759 0.735756336036759 0.735756336036759 0.237360165804313 0.999999999999996 0.705905820542141 0.735756336036759 0.735756336036759 -0.17175354252948 0.735756336036759 0.735756336036759 0.236886519414233 0.236886519414233 0.172482189731149 -0.08866733988718 0.235942438080076 0.2364139456584 0.735756336036759 0.2364139456584 0.735756336036759 -0.0911365915742777 -0.089490737994049 0.236886519414233 0.2364139456584 0.237360165804313 0.2364139456584 -0.08866733988718 -0.079586443517583 -0.089490737994049 -0.134764668530825 -0.08866733988718 -0.08866733988718 0.236886519414233 0.236886519414233 0.236886519414233 -0.186654774446353 -0.185511113964453 0.2364139456584 -0.0903138186611522 -0.08866733988718 -0.08866733988718 -0.0903138186611522 -0.186654774446353 -0.17175354252948 0.735756336036759 -0.17175354252948 -0.185891822317815 -0.186654774446353 -0.172117670655526 0.2364139456584 0.735756336036759 -0.08866733988718 0.720432818377771 0.172847102837544 0.2364139456584 0.172847102837544 0.173212413062795 0.735756336036759 -0.08866733988718 -0.0903138186611522 0.172847102837544 0.735756336036759 0.2364139456584 -0.0903138186611522 -0.08866733988718 -0.08866733988718 0.999999999999996 0.172847102837544 0.172847102837544 -0.0903138186611522 0.999999999999996 0.2364139456584 0.2364139456584 0.2364139456584 0.95527598143643 0.256743162165054 0.236886519414233 0.236886519414233 0.236886519414233 0.2364139456584 0.2364139456584 0.2364139456584 0.2364139456584 0.2364139456584 0.2364139456584 0.2364139456584 0.235942438080076 -0.0903138186611522 0.999999999999996 0.999999999999996 -0.08866733988718 0.237360165804313 0.977473377279408 0.705905820542141 0.2364139456584 0.17175354252948 0.2364139456584 0.236886519414233 0.735756336036759 0.2364139456584 0.172847102837544 0.735756336036759 -0.08866733988718 0.236886519414233 -0.08866733988718 0.735756336036759 0.2364139456584 0.237360165804313 0.705905820542141 0.735756336036759 0.968018304017776 0.2364139456584 0.735756336036759 0.236886519414233 0.235942438080076 0.191665672862129 0.2364139456584 0.2364139456584 0.735756336036759 0.735756336036759 0.735756336036759 0.977473377279408 0.609702751417205 -0.17175354252948 0.2364139456584 0.735756336036759 0.92952531002308 0.236886519414233 0.735756336036759 0.2364139456584 0.236886519414233 0.172482189731149 0.172847102837544 0.2364139456584 0.237360165804313 0.2364139456584 0.2364139456584 0.236886519414233 0.236886519414233 0.2364139456584 0.968018304017776 -0.185891822317815 0.2364139456584 -0.17138980227857 0.172847102837544 -0.0903138186611522 -0.0903138186611522 0.172847102837544 -0.08866733988718
-0.196788242774782 -0.126636666728692 0.999999999999989 0.712225600580636 0.174290757580717 0.174290757580717 0.999999999999989 -0.00907404274407771 0.999999999999989 -0.0579411523648989 -0.00618275636109326 -0.196788242774782 0.17463924591326 0.735756336036759 0.173943058445617 0.173943058445617 0.17463924591326 0.173943058445617 0.428515181910832 0.999999999999989 0.999999999999989 0.752712404387508 0.735756336036759 0.999999999999989 0.752712404387508 0.962640319558479 0.999999999999989 0.999999999999989 0.999999999999989 0.17463924591326 0.962640319558479 0.962640319558479 0.999999999999989 0.999999999999989 0.999999999999989 0.173943058445617 0.999999999999989 0.174290757580717 0.173943058445617 0.173943058445617 0.173943058445617 -0.197601320601419 0.173943058445617 -0.126636666728692 0.190056546453577 0.197601320601419 -0.00618275636109326 0.022789271855134 0.173943058445617 0.17463924591326 0.174290757580717 0.174290757580717 0.962640319558479 0.735756336036759 0.999999999999989 0.999999999999989 0.752712404387508 0.719832689154115 -0.126368757152823 -0.126904863948188 0.174290757580717 0.174290757580717 0.962640319558479 0.735756336036759 -0.196788242774782 -0.126101132958544 0.196788242774782 0.174290757580717 0.174290757580717 0.174290757580717 0.712225600580636 -0.198009599128779 -0.197601320601419 0.196788242774782 0.962640319558479 0.91799466031819 0.18928476962759 0.18928476962759 -0.198009599128779 0.196788242774782 0.196788242774782 0.18928476962759 -0.126368757152823 0.12717335107832 -0.12717335107832 0.18928476962759 0.18928476962759 0.18928476962759 0.999999999999989 0.999999999999989 0.962640319558479 0.999999999999989 0.962640319558479 0.999999999999989 0.999999999999989 0.999999999999989 0.735756336036759 0.173943058445617 0.780492542673279 0.712225600580636 0.712225600580636 0.999999999999989 0.999999999999989 0.999999999999989 0.17463924591326 0.735756336036759 0.962640319558479 0.999999999999989 0.999999999999989 -0.126368757152823 0.999999999999989 0.999999999999989 0.174290757580717 0.174290757580717 0.126904863948188 -0.196788242774782 0.173596143757377 0.173943058445617 0.999999999999989 0.173943058445617 0.999999999999989 -0.198009599128779 -0.19719420433088 0.174290757580717 0.173943058445617 0.17463924591326 0.173943058445617 -0.196788242774782 -0.192396779843302 -0.19719420433088 -0.0991539587454488 -0.196788242774782 -0.196788242774782 0.174290757580717 0.174290757580717 0.174290757580717 -0.137332432950417 -0.136490977504584 0.173943058445617 -0.197601320601419 -0.196788242774782 -0.196788242774782 -0.197601320601419 -0.137332432950417 -0.126368757152823 0.999999999999989 -0.126368757152823 -0.136771086087751 -0.137332432950417 -0.126636666728692 0.173943058445617 0.999999999999989 -0.196788242774782 0.980805968423232 0.12717335107832 0.173943058445617 0.12717335107832 0.127442130391168 0.999999999999989 -0.196788242774782 -0.197601320601419 0.12717335107832 0.999999999999989 0.173943058445617 -0.197601320601419 -0.196788242774782 -0.196788242774782 0.735756336036759 0.12717335107832 0.12717335107832 -0.197601320601419 0.735756336036759 0.173943058445617 0.173943058445617 0.173943058445617 0.735756336036759 0.188900408297052 0.174290757580717 0.174290757580717 0.174290757580717 0.173943058445617 0.173943058445617 0.173943058445617 0.173943058445617 0.173943058445617 0.173943058445617 0.173943058445617 0.173596143757377 -0.197601320601419 0.735756336036759 0.735756336036759 -0.196788242774782 0.17463924591326 0.752712404387508 0.962640319558479 0.173943058445617 0.126368757152824 0.173943058445617 0.174290757580717 0.999999999999989 0.173943058445617 0.12717335107832 0.999999999999989 -0.196788242774782 0.174290757580717 -0.196788242774782 0.999999999999989 0.173943058445617 0.17463924591326 0.962640319558479 0.999999999999989 0.712225600580636 0.173943058445617 0.999999999999989 0.174290757580717 0.173596143757377 0.141019233209061 0.173943058445617 0.173943058445617 0.999999999999989 0.999999999999989 0.999999999999989 0.752712404387508 0.733178549988779 -0.126368757152823 0.173943058445617 0.999999999999989 0.683904136356014 0.174290757580717 0.999999999999989 0.173943058445617 0.174290757580717 0.126904863948188 0.12717335107832 0.173943058445617 0.17463924591326 0.173943058445617 0.173943058445617 0.174290757580717 0.174290757580717 0.173943058445617 0.712225600580636 -0.136771086087751 0.173943058445617 -0.126101132958544 0.12717335107832 -0.197601320601419 -0.197601320601419 0.12717335107832 -0.196788242774782
-0.196788242774782 -0.126636666728692 0.999999999999989 0.712225600580636 0.174290757580717 0.174290757580717 0.999999999999989 -0.00907404274407771 0.999999999999989 -0.0579411523648989 -0.00618275636109326 -0.196788242774782 0.17463924591326 0.735756336036759 0.173943058445617 0.173943058445617 0.17463924591326 0.173943058445617 0.428515181910832 0.999999999999989 0.999999999999989 0.752712404387508 0.735756336036759 0.999999999999989 0.752712404387508 0.962640319558479 0.999999999999989 0.999999999999989 0.999999999999989 0.17463924591326 0.962640319558479 0.962640319558479 0.999999999999989 0.999999999999989 0.999999999999989 0.173943058445617 0.999999999999989 0.174290757580717 0.173943058445617 0.173943058445617 0.173943058445617 -0.197601320601419 0.173943058445617 -0.126636666728692 0.190056546453577 0.197601320601419 -0.00618275636109326 0.022789271855134 0.173943058445617 0.17463924591326 0.174290757580717 0.174290757580717 0.962640319558479 0.735756336036759 0.999999999999989 0.999999999999989 0.752712404387508 0.719832689154115 -0.126368757152823 -0.126904863948188 0.174290757580717 0.174290757580717 0.962640319558479 0.735756336036759 -0.196788242774782 -0.126101132958544 0.196788242774782 0.174290757580717 0.174290757580717 0.174290757580717 0.712225600580636 -0.198009599128779 -0.197601320601419 0.196788242774782 0.962640319558479 0.91799466031819 0.18928476962759 0.18928476962759 -0.198009599128779 0.196788242774782 0.196788242774782 0.18928476962759 -0.126368757152823 0.12717335107832 -0.12717335107832 0.18928476962759 0.18928476962759 0.18928476962759 0.999999999999989 0.999999999999989 0.962640319558479 0.999999999999989 0.962640319558479 0.999999999999989 0.999999999999989 0.999999999999989 0.735756336036759 0.173943058445617 0.780492542673279 0.712225600580636 0.712225600580636 0.999999999999989 0.999999999999989 0.999999999999989 0.17463924591326 0.735756336036759 0.962640319558479 0.999999999999989 0.999999999999989 -0.126368757152823 0.999999999999989 0.999999999999989 0.174290757580717 0.174290757580717 0.126904863948188 -0.196788242774782 0.173596143757377 0.173943058445617 0.999999999999989 0.173943058445617 0.999999999999989 -0.198009599128779 -0.19719420433088 0.174290757580717 0.173943058445617 0.17463924591326 0.173943058445617 -0.196788242774782 -0.192396779843302 -0.19719420433088 -0.0991539587454488 -0.196788242774782 -0.196788242774782 0.174290757580717 0.174290757580717 0.174290757580717 -0.137332432950417 -0.136490977504584 0.173943058445617 -0.197601320601419 -0.196788242774782 -0.196788242774782 -0.197601320601419 -0.137332432950417 -0.126368757152823 0.999999999999989 -0.126368757152823 -0.136771086087751 -0.137332432950417 -0.126636666728692 0.173943058445617 0.999999999999989 -0.196788242774782 0.980805968423232 0.12717335107832 0.173943058445617 0.12717335107832 0.127442130391168 0.999999999999989 -0.196788242774782 -0.197601320601419 0.12717335107832 0.999999999999989 0.173943058445617 -0.197601320601419 -0.196788242774782 -0.196788242774782 0.735756336036759 0.12717335107832 0.12717335107832 -0.197601320601419 0.735756336036759 0.173943058445617 0.173943058445617 0.173943058445617 0.735756336036759 0.188900408297052 0.174290757580717 0.174290757580717 0.174290757580717 0.173943058445617 0.173943058445617 0.173943058445617 0.173943058445617 0.173943058445617 0.173943058445617 0.173943058445617 0.173596143757377 -0.197601320601419 0.735756336036759 0.735756336036759 -0.196788242774782 0.17463924591326 0.752712404387508 0.962640319558479 0.173943058445617 0.126368757152824 0.173943058445617 0.174290757580717 0.999999999999989 0.173943058445617 0.12717335107832 0.999999999999989 -0.196788242774782 0.174290757580717 -0.196788242774782 0.999999999999989 0.173943058445617 0.17463924591326 0.962640319558479 0.999999999999989 0.712225600580636 0.173943058445617 0.999999999999989 0.174290757580717 0.173596143757377 0.141019233209061 0.173943058445617 0.173943058445617 0.999999999999989 0.999999999999989 0.999999999999989 0.752712404387508 0.733178549988779 -0.126368757152823 0.173943058445617 0.999999999999989 0.683904136356014 0.174290757580717 0.999999999999989 0.173943058445617 0.174290757580717 0.126904863948188 0.12717335107832 0.173943058445617 0.17463924591326 0.173943058445617 0.173943058445617 0.174290757580717 0.174290757580717 0.173943058445617 0.712225600580636 -0.136771086087751 0.173943058445617 -0.126101132958544 0.12717335107832 -0.197601320601419 -0.197601320601419 0.12717335107832 -0.196788242774782
-0.0952223142950893 -0.168240440825123 0.752712404387508 0.94621212089654 0.231550266163795 0.231550266163795 0.752712404387508 -0.046278935974079 0.752712404387508 -0.0769764813588334 -0.0323562628087797 -0.0952223142950893 0.232013242900343 0.977473377279408 0.231088337898667 0.231088337898667 0.232013242900343 0.231088337898667 0.569294699294242 0.752712404387508 0.752712404387508 1 0.977473377279408 0.752712404387508 1 0.722412927971985 0.752712404387508 0.752712404387508 0.752712404387508 0.232013242900343 0.722412927971985 0.722412927971985 0.752712404387508 0.752712404387508 0.752712404387508 0.231088337898667 0.752712404387508 0.231550266163795 0.231088337898667 0.231088337898667 0.231088337898667 -0.0968020721448646 0.231088337898667 -0.168240440825123 0.252495568487715 0.0968020721448641 -0.0323562628087797 -0.00346453391303482 0.231088337898667 0.232013242900343 0.231550266163795 0.231550266163795 0.722412927971985 0.977473377279408 0.752712404387508 0.752712404387508 1 0.956318356065691 -0.167884515275994 -0.168596748517055 0.231550266163795 0.231550266163795 0.722412927971985 0.977473377279408 -0.0952223142950893 -0.167528968864484 0.0952223142950887 0.231550266163795 0.231550266163795 0.231550266163795 0.94621212089654 -0.0975915362370034 -0.0968020721448646 0.0952223142950887 0.722412927971985 0.690985967983001 0.251470240857282 0.251470240857282 -0.0975915362370034 0.0952223142950887 0.0952223142950887 0.251470240857282 -0.167884515275994 0.168953441363576 -0.168953441363576 0.251470240857282 0.251470240857282 0.251470240857282 0.752712404387508 0.752712404387508 0.722412927971985 0.752712404387508 0.722412927971985 0.752712404387508 0.752712404387508 0.752712404387508 0.977473377279408 0.231088337898667 0.587486418402125 0.94621212089654 0.94621212089654 0.752712404387508 0.752712404387508 0.752712404387508 0.232013242900343 0.977473377279408 0.722412927971985 0.752712404387508 0.752712404387508 -0.167884515275994 0.752712404387508 0.752712404387508 0.231550266163795 0.231550266163795 0.168596748517054 -0.0952223142950893 0.23062745179367 0.231088337898667 0.752712404387508 0.231088337898667 0.752712404387508 -0.0975915362370034 -0.0960123351840788 0.231550266163795 0.231088337898667 0.232013242900343 0.231088337898667 -0.0952223142950893 -0.0865103524236261 -0.0960123351840788 -0.131728875686765 -0.0952223142950893 -0.0952223142950893 0.231550266163795 0.231550266163795 0.231550266163795 -0.182450072763404 -0.181332175089699 0.231088337898667 -0.0968020721448646 -0.0952223142950893 -0.0952223142950893 -0.0968020721448646 -0.182450072763404 -0.167884515275994 0.752712404387508 -0.167884515275994 -0.181704307369618 -0.182450072763404 -0.168240440825123 0.231088337898667 0.752712404387508 -0.0952223142950893 0.737157241558549 0.168953441363576 0.231088337898667 0.168953441363576 0.169310522383206 0.752712404387508 -0.0952223142950893 -0.0968020721448646 0.168953441363576 0.752712404387508 0.231088337898667 -0.0968020721448646 -0.0952223142950893 -0.0952223142950893 0.977473377279408 0.168953441363576 0.168953441363576 -0.0968020721448646 0.977473377279408 0.231088337898667 0.231088337898667 0.231088337898667 0.977473377279408 0.25095960581487 0.231550266163795 0.231550266163795 0.231550266163795 0.231088337898667 0.231088337898667 0.231088337898667 0.231088337898667 0.231088337898667 0.231088337898667 0.231088337898667 0.23062745179367 -0.0968020721448646 0.977473377279408 0.977473377279408 -0.0952223142950893 0.232013242900343 1 0.722412927971985 0.231088337898667 0.167884515275993 0.231088337898667 0.231550266163795 0.752712404387508 0.231088337898667 0.168953441363576 0.752712404387508 -0.0952223142950893 0.231550266163795 -0.0952223142950893 0.752712404387508 0.231088337898667 0.232013242900343 0.722412927971985 0.752712404387508 0.94621212089654 0.231088337898667 0.752712404387508 0.231550266163795 0.23062745179367 0.187348092561076 0.231088337898667 0.231088337898667 0.752712404387508 0.752712404387508 0.752712404387508 1 0.548934967160145 -0.167884515275994 0.231088337898667 0.752712404387508 0.908586244054949 0.231550266163795 0.752712404387508 0.231088337898667 0.231550266163795 0.168596748517054 0.168953441363576 0.231088337898667 0.232013242900343 0.231088337898667 0.231088337898667 0.231550266163795 0.231550266163795 0.231088337898667 0.94621212089654 -0.181704307369618 0.231088337898667 -0.167528968864484 0.168953441363576 -0.0968020721448646 -0.0968020721448646 0.168953441363576 -0.0952223142950893
-0.115101831083178 -0.175925140156533 0.719832689154115 0.904037646082475 0.242126761130463 0.242126761130463 0.719832689154115 -0.0483928136279541 0.719832689154115 -0.0804925272746147 -0.0338341961163366 -0.115101831083178 0.242610885202338 0.934425601774725 0.241643733420916 0.241643733420916 0.242610885202338 0.241643733420916 0.550423680489643 0.719832689154115 0.719832689154115 0.956318356065691 0.934425601774725 0.719832689154115 0.956318356065691 0.747769103920632 0.719832689154115 0.719832689154115 0.719832689154115 0.242610885202338 0.747769103920632 0.747769103920632 0.719832689154115 0.719832689154115 0.719832689154115 0.241643733420916 0.719832689154115 0.242126761130463 0.241643733420916 0.241643733420916 0.241643733420916 -0.100552096898629 0.241643733420916 -0.175925140156533 0.264028779627828 0.116716473425547 -0.0338341961163366 -0.00768032373686781 0.241643733420916 0.242610885202338 0.242126761130463 0.242126761130463 0.747769103920632 0.934425601774725 0.719832689154115 0.719832689154115 0.956318356065691 1 -0.175552957036894 -0.151895248684807 0.242126761130463 0.242126761130463 0.747769103920632 0.934425601774725 -0.115101831083178 -0.175181170372698 0.115101831083179 0.242126761130463 0.242126761130463 0.242126761130463 0.904037646082475 -0.10138357769282 -0.100552096898629 0.115101831083179 0.747769103920632 0.660802564965967 0.262956618224745 0.262956618224745 -0.10138357769282 0.115101831083179 0.115101831083179 0.262956618224745 -0.175552957036894 0.152429343839546 -0.152429343839546 0.262956618224745 0.262956618224745 0.262956618224745 0.719832689154115 0.719832689154115 0.747769103920632 0.719832689154115 0.747769103920632 0.719832689154115 0.719832689154115 0.719832689154115 0.934425601774725 0.241643733420916 0.561824045857244 0.904037646082475 0.904037646082475 0.719832689154115 0.719832689154115 0.719832689154115 0.242610885202338 0.934425601774725 0.747769103920632 0.719832689154115 0.719832689154115 -0.175552957036894 0.719832689154115 0.719832689154115 0.242126761130463 0.242126761130463 0.151895248684807 -0.115101831083178 0.241161795474129 0.241643733420916 0.719832689154115 0.241643733420916 0.719832689154115 -0.10138357769282 -0.115909300218838 0.242126761130463 0.241643733420916 0.242610885202338 0.241643733420916 -0.115101831083178 -0.110441946986146 -0.0997202844836215 -0.137745840442402 -0.115101831083178 -0.115101831083178 0.242126761130463 0.242126761130463 0.242126761130463 -0.190783823824113 -0.189614864066504 0.241643733420916 -0.100552096898629 -0.115101831083178 -0.115101831083178 -0.100552096898629 -0.190783823824113 -0.175552957036894 0.719832689154115 -0.175552957036894 -0.190003994189917 -0.190783823824113 -0.175925140156533 0.241643733420916 0.719832689154115 -0.115101831083178 0.704723685937533 0.152429343839546 0.241643733420916 0.152429343839546 0.152961319019516 0.719832689154115 -0.115101831083178 -0.100552096898629 0.152429343839546 0.719832689154115 0.241643733420916 -0.100552096898629 -0.115101831083178 -0.115101831083178 0.934425601774725 0.152429343839546 0.152429343839546 -0.100552096898629 0.934425601774725 0.241643733420916 0.241643733420916 0.241643733420916 0.934425601774725 0.262422658964032 0.242126761130463 0.242126761130463 0.242126761130463 0.241643733420916 0.241643733420916 0.241643733420916 0.241643733420916 0.241643733420916 0.241643733420916 0.241643733420916 0.241161795474129 -0.116716473425547 0.934425601774725 0.934425601774725 -0.115101831083178 0.242610885202338 0.956318356065691 0.747769103920632 0.241643733420916 0.150820472597988 0.241643733420916 0.242126761130463 0.719832689154115 0.241643733420916 0.152429343839546 0.719832689154115 -0.115101831083178 0.242126761130463 -0.115101831083178 0.719832689154115 0.241643733420916 0.242610885202338 0.747769103920632 0.719832689154115 0.904037646082475 0.241643733420916 0.719832689154115 0.242126761130463 0.241161795474129 0.195905569910661 0.241643733420916 0.241643733420916 0.719832689154115 0.719832689154115 0.719832689154115 0.956318356065691 0.524335571561233 -0.175552957036894 0.241643733420916 0.719832689154115 0.950087633780121 0.242126761130463 0.719832689154115 0.241643733420916 0.242126761130463 0.151895248684807 0.152429343839546 0.241643733420916 0.242610885202338 0.241643733420916 0.241643733420916 0.242126761130463 0.242126761130463 0.241643733420916 0.904037646082475 -0.190003994189917 0.241643733420916 -0.175181170372698 0.152429343839546 -0.100552096898629 -0.100552096898629 0.152429343839546 -0.115101831083178
-0.937327998019332 0.997884423344455 -0.126368757152823 -0.134117611374257 0.825660700755617 0.825660700755617 -0.126368757152823 0.275659347724825 -0.126368757152823 0.458508524340607 0.192729286292935 -0.937327998019332 0.827323246613309 -0.17175354252948 0.828513413419656 0.828513413419656 0.827323246613309 0.828513413419656 -0.294899136570427 -0.126368757152823 -0.126368757152823 -0.167884515275994 -0.17175354252948 -0.126368757152823 -0.167884515275994 -0.131273077374096 -0.126368757152823 -0.126368757152823 -0.126368757152823 0.827323246613309 -0.131273077374096 -0.131273077374096 -0.126368757152823 -0.126368757152823 -0.126368757152823 0.828513413419656 -0.126368757152823 0.825660700755617 0.828513413419656 0.828513413419656 0.828513413419656 -0.941200793470572 0.828513413419656 0.997884423344455 0.900909600550303 0.93689690292646 0.192729286292935 0.141622205288197 0.828513413419656 0.827323246613309 0.825660700755617 0.825660700755617 -0.131273077374096 -0.17175354252948 -0.126368757152823 -0.126368757152823 -0.167884515275994 -0.175552957036894 1 0.995775522082569 0.825660700755617 0.825660700755617 -0.131273077374096 -0.17175354252948 -0.937327998019332 0.997882196515109 0.937327998019332 0.825660700755617 0.825660700755617 0.825660700755617 -0.134117611374257 -0.943145477204157 -0.941200793470572 0.937327998019332 -0.131273077374096 -0.11600584429734 0.901587979387737 0.901587979387737 -0.943145477204157 0.937327998019332 0.937327998019332 0.901587979387737 1 -0.993673250577465 0.993673250577465 0.901587979387737 0.901587979387737 0.901587979387737 -0.126368757152823 -0.126368757152823 -0.131273077374096 -0.126368757152823 -0.131273077374096 -0.126368757152823 -0.126368757152823 -0.126368757152823 -0.17175354252948 0.828513413419656 -0.0986298725846696 -0.134117611374257 -0.134117611374257 -0.126368757152823 -0.126368757152823 -0.126368757152823 0.827323246613309 -0.17175354252948 -0.131273077374096 -0.126368757152823 -0.126368757152823 1 -0.126368757152823 -0.126368757152823 0.825660700755617 0.825660700755617 -0.995775522082569 -0.937327998019332 0.82686101363384 0.828513413419656 -0.126368757152823 0.828513413419656 -0.126368757152823 -0.943145477204157 -0.939261645717408 0.825660700755617 0.823999640568628 0.827323246613309 0.828513413419656 -0.937327998019332 -0.916410888847057 -0.939261645717408 0.774335660479985 -0.937327998019332 -0.937327998019332 0.825660700755617 0.825660700755617 0.825660700755617 0.915830791176994 0.908475833162976 0.828513413419656 -0.941200793470572 -0.937327998019332 -0.937327998019332 -0.941200793470572 0.920166885840066 1 -0.126368757152823 1 0.910927262040211 0.920166885840066 0.997884423344455 0.828513413419656 -0.126368757152823 -0.937327998019332 -0.128841749766243 -0.993673250577465 0.828513413419656 -0.993673250577465 -0.991577563596517 -0.126368757152823 -0.937327998019332 -0.941200793470572 -0.993673250577465 -0.126368757152823 0.828513413419656 -0.941200793470572 -0.937327998019332 -0.937327998019332 -0.17175354252948 -0.993673250577465 -0.993673250577465 -0.941200793470572 -0.17175354252948 0.828513413419656 0.828513413419656 0.828513413419656 -0.17175354252948 0.895392680951516 0.825660700755617 0.825660700755617 0.825660700755617 0.828513413419656 0.828513413419656 0.828513413419656 0.828513413419656 0.828513413419656 0.828513413419656 0.828513413419656 0.82686101363384 -0.932584473462648 -0.17175354252948 -0.17175354252948 -0.937327998019332 0.827323246613309 -0.167884515275994 -0.131273077374096 0.828513413419656 -0.99150816005874 0.828513413419656 0.825660700755617 -0.126368757152823 0.828513413419656 -0.993673250577465 -0.126368757152823 -0.937327998019332 0.825660700755617 -0.937327998019332 -0.126368757152823 0.828513413419656 0.827323246613309 -0.131273077374096 -0.126368757152823 -0.134117611374257 0.828513413419656 -0.126368757152823 0.825660700755617 0.82686101363384 0.671692951175682 0.828513413419656 0.828513413419656 -0.126368757152823 -0.126368757152823 -0.126368757152823 -0.167884515275994 -0.104718607445876 1 0.828513413419656 -0.126368757152823 -0.141892248927274 0.825660700755617 -0.126368757152823 0.828513413419656 0.825660700755617 -0.995775522082569 -0.993673250577465 0.828513413419656 0.827323246613309 0.828513413419656 0.828513413419656 0.825660700755617 0.825660700755617 0.828513413419656 -0.134117611374257 0.910927262040211 0.828513413419656 0.997882196515109 -0.993673250577465 -0.941200793470572 -0.941200793470572 -0.993673250577465 -0.937327998019332
-0.941304518169919 0.993647324837931 -0.126904863948188 -0.135318999224984 0.829196724953545 0.829196724953545 -0.126904863948188 0.274494830897628 -0.126904863948188 0.456571565204576 0.191915105678948 -0.941304518169919 0.830866339789369 -0.17248218973115 0.832028298593743 0.832028298593743 0.830866339789369 0.832028298593743 -0.296150216620784 -0.126904863948188 -0.126904863948188 -0.168596748517055 -0.17248218973115 -0.126904863948188 -0.168596748517055 -0.131829990256789 -0.126904863948188 -0.126904863948188 -0.126904863948188 0.830866339789369 -0.131829990256789 -0.131829990256789 -0.126904863948188 -0.126904863948188 -0.126904863948188 0.832028298593743 -0.126904863948188 0.829196724953545 0.832028298593743 0.832028298593743 0.832028298593743 -0.945193743567968 0.832028298593743 0.993647324837931 0.90476327641653 0.94090276647924 0.191915105678948 0.141023925409338 0.832028298593743 0.830866339789369 0.829196724953545 0.829196724953545 -0.131829990256789 -0.17248218973115 -0.126904863948188 -0.126904863948188 -0.168596748517055 -0.151895248684807 0.995775522082569 1 0.829196724953545 0.829196724953545 -0.131829990256789 -0.17248218973115 -0.941304518169919 0.993666665211734 0.941304518169919 0.829196724953545 0.829196724953545 0.829196724953545 -0.135318999224984 -0.947146677427517 -0.93660216619802 0.941304518169919 -0.131829990256789 -0.116497987472844 0.905412876088933 0.905412876088933 -0.947146677427517 0.941304518169919 0.941304518169919 0.905412876088933 0.995775522082569 -0.997888809818595 0.997888809818595 0.905412876088933 0.905412876088933 0.905412876088933 -0.126904863948188 -0.126904863948188 -0.131829990256789 -0.126904863948188 -0.131829990256789 -0.126904863948188 -0.126904863948188 -0.126904863948188 -0.17248218973115 0.832028298593743 -0.0990482999405277 -0.135318999224984 -0.135318999224984 -0.126904863948188 -0.126904863948188 -0.126904863948188 0.830866339789369 -0.17248218973115 -0.131829990256789 -0.126904863948188 -0.126904863948188 0.995775522082569 -0.126904863948188 -0.126904863948188 0.829196724953545 0.829196724953545 -1 -0.941304518169919 0.830368888667336 0.832028298593743 -0.126904863948188 0.832028298593743 -0.126904863948188 -0.947146677427517 -0.943246369174683 0.829196724953545 0.827528683770043 0.830866339789369 0.832028298593743 -0.941304518169919 -0.920298670256998 -0.943246369174683 0.77101343993597 -0.941304518169919 -0.941304518169919 0.829196724953545 0.829196724953545 0.829196724953545 0.911075522204007 0.903748203915978 0.832028298593743 -0.945193743567968 -0.941304518169919 -0.941304518169919 -0.945193743567968 0.915417756993954 0.995775522082569 -0.126904863948188 0.995775522082569 0.906191574314893 0.915417756993954 0.993647324837931 0.832028298593743 -0.126904863948188 -0.941304518169919 -0.129388347985079 -0.997888809818595 0.832028298593743 -0.997888809818595 -0.995784232095531 -0.126904863948188 -0.941304518169919 -0.945193743567968 -0.997888809818595 -0.126904863948188 0.832028298593743 -0.945193743567968 -0.941304518169919 -0.941304518169919 -0.17248218973115 -0.997888809818595 -0.997888809818595 -0.945193743567968 -0.17248218973115 0.832028298593743 0.832028298593743 0.832028298593743 -0.17248218973115 0.899223103843395 0.829196724953545 0.829196724953545 0.829196724953545 0.832028298593743 0.832028298593743 0.832028298593743 0.832028298593743 0.832028298593743 0.832028298593743 0.832028298593743 0.830368888667336 -0.936603306169681 -0.17248218973115 -0.17248218973115 -0.941304518169919 0.830866339789369 -0.168596748517055 -0.131829990256789 0.832028298593743 -0.995775522082569 0.832028298593743 0.829196724953545 -0.126904863948188 0.832028298593743 -0.997888809818595 -0.126904863948188 -0.941304518169919 0.829196724953545 -0.941304518169919 -0.126904863948188 0.832028298593743 0.830866339789369 -0.131829990256789 -0.126904863948188 -0.135318999224984 0.832028298593743 -0.126904863948188 0.829196724953545 0.830368888667336 0.674542541245542 0.832028298593743 0.832028298593743 -0.126904863948188 -0.126904863948188 -0.126904863948188 -0.168596748517055 -0.105162865649546 0.995775522082569 0.832028298593743 -0.126904863948188 -0.123000822462242 0.829196724953545 -0.126904863948188 0.832028298593743 0.829196724953545 -1 -0.997888809818595 0.832028298593743 0.830866339789369 0.832028298593743 0.832028298593743 0.829196724953545 0.829196724953545 0.832028298593743 -0.135318999224984 0.906191574314893 0.832028298593743 0.993666665211734 -0.997888809818595 -0.945193743567968 -0.945193743567968 -0.997888809818595 -0.941304518169919
-0.881369832178727 0.827426677150318 0.174290757580717 0.244712851431663 1 1 0.174290757580717 0.228843996551438 0.174290757580717 0.380639815152393 0.159997984801913 -0.881369832178727 0.998004524522993 0.236886519414233 0.998005062689925 0.998005062689925 0.998004524522993 0.998005062689925 -0.0478271917591367 0.174290757580717 0.174290757580717 0.231550266163795 0.236886519414233 0.174290757580717 0.231550266163795 0.181054911205731 0.174290757580717 0.174290757580717 0.174290757580717 0.998004524522993 0.181054911205731 0.181054911205731 0.174290757580717 0.174290757580717 0.174290757580717 0.998005062689925 0.174290757580717 1 0.998005062689925 0.998005062689925 0.998005062689925 -0.873385409096408 0.998005062689925 0.827426677150318 0.912840855918506 0.877714724514058 0.159997984801913 0.117570442381412 0.998005062689925 0.998004524522993 1 1 0.181054911205731 0.236886519414233 0.174290757580717 0.174290757580717 0.231550266163795 0.242126761130463 0.825660700755617 0.829196724953545 1 1 0.181054911205731 0.236886519414233 -0.881369832178727 0.82389659684945 0.881369832178727 1 1 1 0.244712851431663 -0.875889293413868 -0.877713391699101 0.881369832178727 0.181054911205731 0.159997984801913 0.916589934195954 0.916589934195954 -0.875889293413868 0.881369832178727 0.881369832178727 0.916589934195954 0.825660700755617 -0.830966455652848 0.830966455652848 0.916589934195954 0.916589934195954 0.916589934195954 0.174290757580717 0.174290757580717 0.181054911205731 0.174290757580717 0.181054911205731 0.174290757580717 0.174290757580717 0.174290757580717 0.236886519414233 0.998005062689925 0.136032636548626 0.244712851431663 0.244712851431663 0.174290757580717 0.174290757580717 0.174290757580717 0.998004524522993 0.236886519414233 0.181054911205731 0.174290757580717 0.174290757580717 0.825660700755617 0.174290757580717 0.174290757580717 1 1 -0.829196724953545 -0.881369832178727 0.996014626174207 0.998005062689925 0.174290757580717 0.998005062689925 0.174290757580717 -0.875889293413868 -0.879541112075682 1 0.998005062689925 0.998004524522993 0.998005062689925 -0.881369832178727 -0.854408183496048 -0.87088560048513 0.645847970977337 -0.881369832178727 -0.881369832178727 1 1 1 0.902194550144014 0.896666675183166 0.998005062689925 -0.877713391699101 -0.881369832178727 -0.881369832178727 -0.877713391699101 0.897939064548699 0.825660700755617 0.174290757580717 0.825660700755617 0.894238627377833 0.897939064548699 0.827426677150318 0.998005062689925 0.174290757580717 -0.881369832178727 0.177701567070305 -0.830966455652848 0.998005062689925 -0.830966455652848 -0.828245569336656 0.174290757580717 -0.881369832178727 -0.877713391699101 -0.830966455652848 0.174290757580717 0.998005062689925 -0.877713391699101 -0.881369832178727 -0.881369832178727 0.236886519414233 -0.830966455652848 -0.830966455652848 -0.877713391699101 0.236886519414233 0.998005062689925 0.998005062689925 0.998005062689925 0.208131603784198 0.922659506943146 1 1 1 0.998005062689925 0.998005062689925 0.998005062689925 0.998005062689925 0.998005062689925 0.998005062689925 0.998005062689925 0.996014626174207 -0.877714724514058 0.236886519414233 0.236886519414233 -0.881369832178727 0.998004524522993 0.231550266163795 0.181054911205731 0.998005062689925 -0.825662954984984 0.998005062689925 1 0.174290757580717 0.998005062689925 -0.830966455652848 0.174290757580717 -0.881369832178727 1 -0.881369832178727 0.174290757580717 0.998005062689925 0.998004524522993 0.181054911205731 0.174290757580717 0.244712851431663 0.998005062689925 0.174290757580717 1 0.996014626174207 0.809103334947364 0.998005062689925 0.998005062689925 0.174290757580717 0.174290757580717 0.174290757580717 0.231550266163795 0.144430362660502 0.825660700755617 0.998005062689925 0.174290757580717 0.254846766257877 1 0.174290757580717 0.998005062689925 1 -0.829196724953545 -0.830966455652848 0.998005062689925 0.998004524522993 0.998005062689925 0.998005062689925 1 1 0.998005062689925 0.244712851431663 0.894238627377833 0.998005062689925 0.82389659684945 -0.830966455652848 -0.877713391699101 -0.877713391699101 -0.830966455652848 -0.881369832178727
-0.881369832178727 0.827426677150318 0.174290757580717 0.244712851431663 1 1 0.174290757580717 0.228843996551438 0.174290757580717 0.380639815152393 0.159997984801913 -0.881369832178727 0.998004524522993 0.236886519414233 0.998005062689925 0.998005062689925 0.998004524522993 0.998005062689925 -0.0478271917591367 0.174290757580717 0.174290757580717 0.231550266163795 0.236886519414233 0.174290757580717 0.231550266163795 0.181054911205731 0.174290757580717 0.174290757580717 0.174290757580717 0.998004524522993 0.181054911205731 0.181054911205731 0.174290757580717 0.174290757580717 0.174290757580717 0.998005062689925 0.174290757580717 1 0.998005062689925 0.998005062689925 0.998005062689925 -0.873385409096408 0.998005062689925 0.827426677150318 0.912840855918506 0.877714724514058 0.159997984801913 0.117570442381412 0.998005062689925 0.998004524522993 1 1 0.181054911205731 0.236886519414233 0.174290757580717 0.174290757580717 0.231550266163795 0.242126761130463 0.825660700755617 0.829196724953545 1 1 0.181054911205731 0.236886519414233 -0.881369832178727 0.82389659684945 0.881369832178727 1 1 1 0.244712851431663 -0.875889293413868 -0.877713391699101 0.881369832178727 0.181054911205731 0.159997984801913 0.916589934195954 0.916589934195954 -0.875889293413868 0.881369832178727 0.881369832178727 0.916589934195954 0.825660700755617 -0.830966455652848 0.830966455652848 0.916589934195954 0.916589934195954 0.916589934195954 0.174290757580717 0.174290757580717 0.181054911205731 0.174290757580717 0.181054911205731 0.174290757580717 0.174290757580717 0.174290757580717 0.236886519414233 0.998005062689925 0.136032636548626 0.244712851431663 0.244712851431663 0.174290757580717 0.174290757580717 0.174290757580717 0.998004524522993 0.236886519414233 0.181054911205731 0.174290757580717 0.174290757580717 0.825660700755617 0.174290757580717 0.174290757580717 1 1 -0.829196724953545 -0.881369832178727 0.996014626174207 0.998005062689925 0.174290757580717 0.998005062689925 0.174290757580717 -0.875889293413868 -0.879541112075682 1 0.998005062689925 0.998004524522993 0.998005062689925 -0.881369832178727 -0.854408183496048 -0.87088560048513 0.645847970977337 -0.881369832178727 -0.881369832178727 1 1 1 0.902194550144014 0.896666675183166 0.998005062689925 -0.877713391699101 -0.881369832178727 -0.881369832178727 -0.877713391699101 0.897939064548699 0.825660700755617 0.174290757580717 0.825660700755617 0.894238627377833 0.897939064548699 0.827426677150318 0.998005062689925 0.174290757580717 -0.881369832178727 0.177701567070305 -0.830966455652848 0.998005062689925 -0.830966455652848 -0.828245569336656 0.174290757580717 -0.881369832178727 -0.877713391699101 -0.830966455652848 0.174290757580717 0.998005062689925 -0.877713391699101 -0.881369832178727 -0.881369832178727 0.236886519414233 -0.830966455652848 -0.830966455652848 -0.877713391699101 0.236886519414233 0.998005062689925 0.998005062689925 0.998005062689925 0.208131603784198 0.922659506943146 1 1 1 0.998005062689925 0.998005062689925 0.998005062689925 0.998005062689925 0.998005062689925 0.998005062689925 0.998005062689925 0.996014626174207 -0.877714724514058 0.236886519414233 0.236886519414233 -0.881369832178727 0.998004524522993 0.231550266163795 0.181054911205731 0.998005062689925 -0.825662954984984 0.998005062689925 1 0.174290757580717 0.998005062689925 -0.830966455652848 0.174290757580717 -0.881369832178727 1 -0.881369832178727 0.174290757580717 0.998005062689925 0.998004524522993 0.181054911205731 0.174290757580717 0.244712851431663 0.998005062689925 0.174290757580717 1 0.996014626174207 0.809103334947364 0.998005062689925 0.998005062689925 0.174290757580717 0.174290757580717 0.174290757580717 0.231550266163795 0.144430362660502 0.825660700755617 0.998005062689925 0.174290757580717 0.254846766257877 1 0.174290757580717 0.998005062689925 1 -0.829196724953545 -0.830966455652848 0.998005062689925 0.998004524522993 0.998005062689925 0.998005062689925 1 1 0.998005062689925 0.244712851431663 0.894238627377833 0.998005062689925 0.82389659684945 -0.830966455652848 -0.877713391699101 -0.877713391699101 -0.830966455652848 -0.881369832178727
-0.204425514677216 -0.131551384411962 0.962640319558479 0.682987161027501 0.181054911205731 0.181054911205731 0.962640319558479 -0.014371946776488 0.962640319558479 -0.0601898249924438 -0.00979020004998629 -0.204425514677216 0.181416924229145 0.705905820542141 0.180693718008194 0.180693718008194 0.181416924229145 0.180693718008194 0.425456549014061 0.962640319558479 0.962640319558479 0.722412927971985 0.705905820542141 0.962640319558479 0.722412927971985 1 0.962640319558479 0.962640319558479 0.962640319558479 0.181416924229145 1 1 0.962640319558479 0.962640319558479 0.962640319558479 0.180693718008194 0.962640319558479 0.181054911205731 0.180693718008194 0.180693718008194 0.180693718008194 -0.186382533891827 0.180693718008194 -0.131551384411962 0.197432563951559 0.205270147724594 -0.00979020004998629 0.019264091969454 0.180693718008194 0.181416924229145 0.181054911205731 0.181054911205731 1 0.705905820542141 0.962640319558479 0.962640319558479 0.722412927971985 0.747769103920632 -0.131273077374096 -0.131829990256789 0.181054911205731 0.181054911205731 1 0.705905820542141 -0.204425514677216 -0.130995066793361 0.204425514677217 0.181054911205731 0.181054911205731 0.181054911205731 0.682987161027501 -0.186841483411577 -0.205270147724594 0.204425514677217 1 0.883698673161689 0.196630834779916 0.196630834779916 -0.186841483411577 0.204425514677217 0.204425514677217 0.196630834779916 -0.131273077374096 0.132108897263569 -0.132108897263569 0.196630834779916 0.196630834779916 0.196630834779916 0.962640319558479 0.962640319558479 1 0.962640319558479 1 0.962640319558479 0.962640319558479 0.962640319558479 0.705905820542141 0.180693718008194 0.751333590692014 0.682987161027501 0.682987161027501 0.962640319558479 0.962640319558479 0.962640319558479 0.181416924229145 0.705905820542141 1 0.962640319558479 0.962640319558479 -0.131273077374096 0.962640319558479 0.962640319558479 0.181054911205731 0.181054911205731 0.13182999025679 -0.204425514677216 0.18033333970158 0.180693718008194 0.962640319558479 0.180693718008194 0.962640319558479 -0.186841483411577 -0.204847231436684 0.181054911205731 0.180693718008194 0.181416924229145 0.180693718008194 -0.204425514677216 -0.199863620850149 -0.185924418634703 -0.10300208367641 -0.204425514677216 -0.204425514677216 0.181054911205731 0.181054911205731 0.181054911205731 -0.142662248983508 -0.141788136993042 0.180693718008194 -0.186382533891827 -0.204425514677216 -0.204425514677216 -0.186382533891827 -0.142662248983508 -0.131273077374096 0.962640319558479 -0.131273077374096 -0.142079116476735 -0.142662248983508 -0.131551384411962 0.180693718008194 0.962640319558479 -0.204425514677216 0.944016204315274 0.132108897263569 0.180693718008194 0.132108897263569 0.132388107792555 0.962640319558479 -0.204425514677216 -0.186382533891827 0.132108897263569 0.962640319558479 0.180693718008194 -0.186382533891827 -0.204425514677216 -0.204425514677216 0.705905820542141 0.132108897263569 0.132108897263569 -0.186382533891827 0.705905820542141 0.180693718008194 0.180693718008194 0.180693718008194 0.705905820542141 0.196231556542003 0.181054911205731 0.181054911205731 0.181054911205731 0.180693718008194 0.180693718008194 0.180693718008194 0.180693718008194 0.180693718008194 0.180693718008194 0.180693718008194 0.18033333970158 -0.205270147724594 0.705905820542141 0.705905820542141 -0.204425514677216 0.181416924229145 0.722412927971985 1 0.180693718008194 0.131273077374095 0.180693718008194 0.181054911205731 0.962640319558479 0.180693718008194 0.132108897263569 0.962640319558479 -0.204425514677216 0.181054911205731 -0.204425514677216 0.962640319558479 0.180693718008194 0.181416924229145 1 0.962640319558479 0.682987161027501 0.180693718008194 0.962640319558479 0.181054911205731 0.18033333970158 0.146492132465156 0.180693718008194 0.180693718008194 0.962640319558479 0.962640319558479 0.962640319558479 0.722412927971985 0.705405749527137 -0.131273077374096 0.180693718008194 0.962640319558479 0.710446178557838 0.181054911205731 0.962640319558479 0.180693718008194 0.181054911205731 0.13182999025679 0.132108897263569 0.180693718008194 0.181416924229145 0.180693718008194 0.180693718008194 0.181054911205731 0.181054911205731 0.180693718008194 0.682987161027501 -0.142079116476735 0.180693718008194 -0.130995066793361 0.132108897263569 -0.186382533891827 -0.186382533891827 0.132108897263569 -0.204425514677216
-0.08866733988718 -0.172117670655526 0.735756336036759 0.968018304017776 0.236886519414233 0.236886519414233 0.735756336036759 -0.0473454695031044 0.735756336036759 -0.0787504633354635 -0.0331019376699919 -0.08866733988718 0.237360165804313 0.999999999999996 0.2364139456584 0.2364139456584 0.237360165804313 0.2364139456584 0.55189186738055 0.735756336036759 0.735756336036759 0.977473377279408 0.999999999999996 0.735756336036759 0.977473377279408 0.705905820542141 0.735756336036759 0.735756336036759 0.735756336036759 0.237360165804313 0.705905820542141 0.705905820542141 0.735756336036759 0.735756336036759 0.735756336036759 0.2364139456584 0.735756336036759 0.236886519414233 0.2364139456584 0.2364139456584 0.2364139456584 -0.0903138186611522 0.2364139456584 -0.172117670655526 0.243878947438933 0.0903138186611527 -0.0331019376699919 -0.0056082948771117 0.2364139456584 0.237360165804313 0.236886519414233 0.236886519414233 0.705905820542141 0.999999999999996 0.735756336036759 0.735756336036759 0.977473377279408 0.934425601774725 -0.17175354252948 -0.17248218973115 0.236886519414233 0.236886519414233 0.705905820542141 0.999999999999996 -0.08866733988718 -0.17138980227857 0.0886673398871805 0.236886519414233 0.236886519414233 0.236886519414233 0.968018304017776 -0.0911365915742777 -0.0903138186611522 0.0886673398871805 0.705905820542141 0.675420387777032 0.242774523543796 0.242774523543796 -0.0911365915742777 0.0886673398871805 0.0886673398871805 0.242774523543796 -0.17175354252948 0.172847102837544 -0.172847102837544 0.242774523543796 0.242774523543796 0.242774523543796 0.735756336036759 0.735756336036759 0.705905820542141 0.735756336036759 0.705905820542141 0.735756336036759 0.735756336036759 0.735756336036759 0.999999999999996 0.2364139456584 0.574252333501308 0.968018304017776 0.968018304017776 0.735756336036759 0.735756336036759 0.735756336036759 0.237360165804313 0.999999999999996 0.705905820542141 0.735756336036759 0.735756336036759 -0.17175354252948 0.735756336036759 0.735756336036759 0.236886519414233 0.236886519414233 0.172482189731149 -0.08866733988718 0.235942438080076 0.2364139456584 0.735756336036759 0.2364139456584 0.735756336036759 -0.0911365915742777 -0.089490737994049 0.236886519414233 0.2364139456584 0.237360165804313 0.2364139456584 -0.08866733988718 -0.079586443517583 -0.089490737994049 -0.134764668530825 -0.08866733988718 -0.08866733988718 0.236886519414233 0.236886519414233 0.236886519414233 -0.186654774446353 -0.185511113964453 0.2364139456584 -0.0903138186611522 -0.08866733988718 -0.08866733988718 -0.0903138186611522 -0.186654774446353 -0.17175354252948 0.735756336036759 -0.17175354252948 -0.185891822317815 -0.186654774446353 -0.172117670655526 0.2364139456584 0.735756336036759 -0.08866733988718 0.720432818377771 0.172847102837544 0.2364139456584 0.172847102837544 0.173212413062795 0.735756336036759 -0.08866733988718 -0.0903138186611522 0.172847102837544 0.735756336036759 0.2364139456584 -0.0903138186611522 -0.08866733988718 -0.08866733988718 0.999999999999996 0.172847102837544 0.172847102837544 -0.0903138186611522 0.999999999999996 0.2364139456584 0.2364139456584 0.2364139456584 0.95527598143643 0.256743162165054 0.236886519414233 0.236886519414233 0.236886519414233 0.2364139456584 0.2364139456584 0.2364139456584 0.2364139456584 0.2364139456584 0.2364139456584 0.2364139456584 0.235942438080076 -0.0903138186611522 0.999999999999996 0.999999999999996 -0.08866733988718 0.237360165804313 0.977473377279408 0.705905820542141 0.2364139456584 0.17175354252948 0.2364139456584 0.236886519414233 0.735756336036759 0.2364139456584 0.172847102837544 0.735756336036759 -0.08866733988718 0.236886519414233 -0.08866733988718 0.735756336036759 0.2364139456584 0.237360165804313 0.705905820542141 0.735756336036759 0.968018304017776 0.2364139456584 0.735756336036759 0.236886519414233 0.235942438080076 0.191665672862129 0.2364139456584 0.2364139456584 0.735756336036759 0.735756336036759 0.735756336036759 0.977473377279408 0.609702751417205 -0.17175354252948 0.2364139456584 0.735756336036759 0.92952531002308 0.236886519414233 0.735756336036759 0.2364139456584 0.236886519414233 0.172482189731149 0.172847102837544 0.2364139456584 0.237360165804313 0.2364139456584 0.2364139456584 0.236886519414233 0.236886519414233 0.2364139456584 0.968018304017776 -0.185891822317815 0.2364139456584 -0.17138980227857 0.172847102837544 -0.0903138186611522 -0.0903138186611522 0.172847102837544 -0.08866733988718
1 -0.939315191310268 -0.196788242774782 -0.0947746092915282 -0.881369832178727 -0.881369832178727 -0.196788242774782 -0.258383224538225 -0.196788242774782 -0.429772877194979 -0.180650556080652 1 -0.883143704644938 -0.08866733988718 -0.883909810835041 -0.883909810835041 -0.883143704644938 -0.883909810835041 0.109355882738934 -0.196788242774782 -0.196788242774782 -0.0952223142950893 -0.08866733988718 -0.196788242774782 -0.0952223142950893 -0.204425514677216 -0.196788242774782 -0.196788242774782 -0.196788242774782 -0.883143704644938 -0.204425514677216 -0.204425514677216 -0.196788242774782 -0.196788242774782 -0.196788242774782 -0.883909810835041 -0.196788242774782 -0.881369832178727 -0.883909810835041 -0.883909810835041 -0.883909810835041 0.991750270928649 -0.883909810835041 -0.939315191310268 -0.95745227073492 -0.99588526117051 -0.180650556080652 -0.132746458157867 -0.883909810835041 -0.883143704644938 -0.881369832178727 -0.881369832178727 -0.204425514677216 -0.08866733988718 -0.196788242774782 -0.196788242774782 -0.0952223142950893 -0.115101831083178 -0.937327998019332 -0.941304518169919 -0.881369832178727 -0.881369832178727 -0.204425514677216 -0.08866733988718 1 -0.935342921518641 -1 -0.881369832178727 -0.881369832178727 -0.881369832178727 -0.0947746092915282 0.993831832601192 0.995885261170511 -1 -0.204425514677216 -0.180650556080652 -0.96187031785339 -0.96187031785339 0.993831832601192 -1 -1 -0.96187031785339 -0.937327998019332 0.943295995413595 -0.943295995413595 -0.96187031785339 -0.96187031785339 -0.96187031785339 -0.196788242774782 -0.196788242774782 -0.204425514677216 -0.196788242774782 -0.204425514677216 -0.196788242774782 -0.196788242774782 -0.196788242774782 -0.08866733988718 -0.883909810835041 -0.153591755971497 -0.0947746092915282 -0.0947746092915282 -0.196788242774782 -0.196788242774782 -0.196788242774782 -0.883143704644938 -0.08866733988718 -0.204425514677216 -0.196788242774782 -0.196788242774782 -0.937327998019332 -0.196788242774782 -0.196788242774782 -0.881369832178727 -0.881369832178727 0.941304518169919 1 -0.882146927629474 -0.883909810835041 -0.196788242774782 -0.883909810835041 -0.196788242774782 0.993831832601192 0.997941310914917 -0.881369832178727 -0.879598672251816 -0.883143704644938 -0.883909810835041 1 0.977684322652822 0.989674505996253 -0.724948255513396 1 1 -0.881369832178727 -0.881369832178727 -0.881369832178727 -0.849144143175515 -0.842209689634681 -0.883909810835041 0.995885261170511 1 1 0.995885261170511 -0.849172227853555 -0.937327998019332 -0.196788242774782 -0.937327998019332 -0.844539480054882 -0.849172227853555 -0.939315191310268 -0.883909810835041 -0.196788242774782 1 -0.200639320222677 0.943295995413595 -0.883909810835041 0.943295995413595 0.941005529585001 -0.196788242774782 1 0.995885261170511 0.943295995413595 -0.196788242774782 -0.883909810835041 0.995885261170511 1 1 -0.08866733988718 0.943295995413595 0.943295995413595 0.995885261170511 -0.08866733988718 -0.883909810835041 -0.883909810835041 -0.883909810835041 -0.0771743869378244 -0.95574265653443 -0.881369832178727 -0.881369832178727 -0.881369832178727 -0.883909810835041 -0.883909810835041 -0.883909810835041 -0.883909810835041 -0.883909810835041 -0.883909810835041 -0.883909810835041 -0.882146927629474 0.995885261170511 -0.08866733988718 -0.08866733988718 1 -0.883143704644938 -0.0952223142950893 -0.204425514677216 -0.883909810835041 0.937327998019333 -0.883909810835041 -0.881369832178727 -0.196788242774782 -0.883909810835041 0.943295995413595 -0.196788242774782 1 -0.881369832178727 1 -0.196788242774782 -0.883909810835041 -0.883143704644938 -0.204425514677216 -0.196788242774782 -0.0947746092915282 -0.883909810835041 -0.196788242774782 -0.881369832178727 -0.882146927629474 -0.716603955707113 -0.883909810835041 -0.883909810835041 -0.196788242774782 -0.196788242774782 -0.196788242774782 -0.0952223142950893 -0.139967232030139 -0.937327998019332 -0.883909810835041 -0.196788242774782 -0.113585058921385 -0.881369832178727 -0.196788242774782 -0.883909810835041 -0.881369832178727 0.941304518169919 0.943295995413595 -0.883909810835041 -0.883143704644938 -0.883909810835041 -0.883909810835041 -0.881369832178727 -0.881369832178727 -0.883909810835041 -0.0947746092915282 -0.844539480054882 -0.883909810835041 -0.935342921518641 0.943295995413595 0.995885261170511 0.995885261170511 0.943295995413595 1
-0.935342921518641 0.995771100235178 -0.126101132958544 -0.133513359363766 0.82389659684945 0.82389659684945 -0.126101132958544 0.276244379033424 -0.126101132958544 0.451121269740024 0.193138315290123 -0.935342921518641 0.825555597614796 -0.17138980227857 0.826758784825437 0.826758784825437 0.825555597614796 0.826758784825437 -0.294274598151308 -0.126101132958544 -0.126101132958544 -0.167528968864484 -0.17138980227857 -0.126101132958544 -0.167528968864484 -0.130995066793361 -0.126101132958544 -0.126101132958544 -0.126101132958544 0.825555597614796 -0.130995066793361 -0.130995066793361 -0.126101132958544 -0.126101132958544 -0.126101132958544 0.826758784825437 -0.126101132958544 0.82389659684945 0.826758784825437 0.826758784825437 0.826758784825437 -0.939207515150178 0.826758784825437 0.995771100235178 0.89898630815438 0.939207515150178 0.193138315290123 0.141922769824717 0.826758784825437 0.825555597614796 0.82389659684945 0.82389659684945 -0.130995066793361 -0.17138980227857 -0.126101132958544 -0.126101132958544 -0.167528968864484 -0.175181170372698 0.997882196515109 0.993666665211734 0.82389659684945 0.82389659684945 -0.130995066793361 -0.17138980227857 -0.935342921518641 1 0.935342921518641 0.82389659684945 0.82389659684945 0.82389659684945 -0.133513359363766 -0.941148080425775 -0.939207515150178 0.935342921518641 -0.130995066793361 -0.11576016671602 0.899678593223054 0.899678593223054 -0.941148080425775 0.935342921518641 0.935342921518641 0.899678593223054 0.997882196515109 -0.991568845904549 0.991568845904549 0.899678593223054 0.899678593223054 0.899678593223054 -0.126101132958544 -0.126101132958544 -0.130995066793361 -0.126101132958544 -0.130995066793361 -0.126101132958544 -0.126101132958544 -0.126101132958544 -0.17138980227857 0.826758784825437 -0.098420993896799 -0.133513359363766 -0.133513359363766 -0.126101132958544 -0.126101132958544 -0.126101132958544 0.825555597614796 -0.17138980227857 -0.130995066793361 -0.126101132958544 -0.126101132958544 0.997882196515109 -0.126101132958544 -0.126101132958544 0.82389659684945 0.82389659684945 -0.993666665211734 -0.935342921518641 0.825109884497645 0.826758784825437 -0.126101132958544 0.826758784825437 -0.126101132958544 -0.941148080425775 -0.937272474130884 0.82389659684945 0.822239038545949 0.825555597614796 0.826758784825437 -0.935342921518641 -0.914470110673065 -0.937272474130884 0.770843444045383 -0.935342921518641 -0.935342921518641 0.82389659684945 0.82389659684945 0.82389659684945 0.913875783597924 0.906489955581173 0.826758784825437 -0.939207515150178 -0.935342921518641 -0.935342921518641 -0.939207515150178 0.918218153202553 0.997882196515109 -0.126101132958544 0.997882196515109 0.908951740789983 0.918218153202553 0.995771100235178 0.826758784825437 -0.126101132958544 -0.935342921518641 -0.128568888259591 -0.991568845904549 0.826758784825437 -0.991568845904549 -0.989477597176793 -0.126101132958544 -0.935342921518641 -0.939207515150178 -0.991568845904549 -0.126101132958544 0.826758784825437 -0.939207515150178 -0.935342921518641 -0.935342921518641 -0.17138980227857 -0.991568845904549 -0.991568845904549 -0.939207515150178 -0.17138980227857 0.826758784825437 0.826758784825437 0.826758784825437 -0.17138980227857 0.893481033509765 0.82389659684945 0.82389659684945 0.82389659684945 0.826758784825437 0.826758784825437 0.826758784825437 0.826758784825437 0.826758784825437 0.826758784825437 0.826758784825437 0.825109884497645 -0.930578780833291 -0.17138980227857 -0.17138980227857 -0.935342921518641 0.825555597614796 -0.167528968864484 -0.130995066793361 0.826758784825437 -0.989377820104981 0.826758784825437 0.82389659684945 -0.126101132958544 0.826758784825437 -0.991568845904549 -0.126101132958544 -0.935342921518641 0.82389659684945 -0.935342921518641 -0.126101132958544 0.826758784825437 0.825555597614796 -0.130995066793361 -0.126101132958544 -0.133513359363766 0.826758784825437 -0.126101132958544 0.82389659684945 0.825109884497645 0.670270437502906 0.826758784825437 0.826758784825437 -0.126101132958544 -0.126101132958544 -0.126101132958544 -0.167528968864484 -0.104496834014094 0.997882196515109 0.826758784825437 -0.126101132958544 -0.141261922161625 0.82389659684945 -0.126101132958544 0.826758784825437 0.82389659684945 -0.993666665211734 -0.991568845904549 0.826758784825437 0.825555597614796 0.826758784825437 0.826758784825437 0.82389659684945 0.82389659684945 0.826758784825437 -0.133513359363766 0.908951740789983 0.826758784825437 1 -0.991568845904549 -0.939207515150178 -0.939207515150178 -0.991568845904549 -0.935342921518641
-1 0.939315191310267 0.196788242774782 0.0947746092915287 0.881369832178727 0.881369832178727 0.196788242774782 0.258383224538226 0.196788242774782 0.429772877194979 0.180650556080652 -1 0.883143704644938 0.0886673398871805 0.883909810835041 0.883909810835041 0.883143704644938 0.883909810835041 -0.109355882738934 0.196788242774782 0.196788242774782 0.0952223142950887 0.0886673398871805 0.196788242774782 0.0952223142950887 0.204425514677217 0.196788242774782 0.196788242774782 0.196788242774782 0.883143704644938 0.204425514677217 0.204425514677217 0.196788242774782 0.196788242774782 0.196788242774782 0.883909810835041 0.196788242774782 0.881369832178727 0.883909810835041 0.883909810835041 0.883909810835041 -0.991750270928649 0.883909810835041 0.939315191310267 0.95745227073492 0.99588526117051 0.180650556080652 0.132746458157869 0.883909810835041 0.883143704644938 0.881369832178727 0.881369832178727 0.204425514677217 0.0886673398871805 0.196788242774782 0.196788242774782 0.0952223142950887 0.115101831083179 0.937327998019332 0.941304518169919 0.881369832178727 0.881369832178727 0.204425514677217 0.0886673398871805 -1 0.935342921518641 1 0.881369832178727 0.881369832178727 0.881369832178727 0.0947746092915287 -0.993831832601191 -0.99588526117051 1 0.204425514677217 0.180650556080652 0.96187031785339 0.96187031785339 -0.993831832601191 1 1 0.96187031785339 0.937327998019332 -0.943295995413595 0.943295995413595 0.96187031785339 0.96187031785339 0.96187031785339 0.196788242774782 0.196788242774782 0.204425514677217 0.196788242774782 0.204425514677217 0.196788242774782 0.196788242774782 0.196788242774782 0.0886673398871805 0.883909810835041 0.153591755971497 0.0947746092915287 0.0947746092915287 0.196788242774782 0.196788242774782 0.196788242774782 0.883143704644938 0.0886673398871805 0.204425514677217 0.196788242774782 0.196788242774782 0.937327998019332 0.196788242774782 0.196788242774782 0.881369832178727 0.881369832178727 -0.941304518169919 -1 0.882146927629474 0.883909810835041 0.196788242774782 0.883909810835041 0.196788242774782 -0.993831832601191 -0.997941310914917 0.881369832178727 0.879598672251816 0.883143704644938 0.883909810835041 -1 -0.977684322652822 -0.989674505996253 0.724948255513396 -1 -1 0.881369832178727 0.881369832178727 0.881369832178727 0.849144143175515 0.842209689634681 0.883909810835041 -0.99588526117051 -1 -1 -0.99588526117051 0.849172227853554 0.937327998019332 0.196788242774782 0.937327998019332 0.844539480054882 0.849172227853554 0.939315191310268 0.883909810835041 0.196788242774782 -1 0.200639320222677 -0.943295995413595 0.883909810835041 -0.943295995413595 -0.941005529585 0.196788242774782 -1 -0.99588526117051 -0.943295995413595 0.196788242774782 0.883909810835041 -0.99588526117051 -1 -1 0.0886673398871805 -0.943295995413595 -0.943295995413595 -0.99588526117051 0.0886673398871805 0.883909810835041 0.883909810835041 0.883909810835041 0.0771743869378254 0.95574265653443 0.881369832178727 0.881369832178727 0.881369832178727 0.883909810835041 0.883909810835041 0.883909810835041 0.883909810835041 0.883909810835041 0.883909810835041 0.883909810835041 0.882146927629474 -0.99588526117051 0.0886673398871805 0.0886673398871805 -1 0.883143704644938 0.0952223142950887 0.204425514677217 0.883909810835041 -0.937327998019332 0.883909810835041 0.881369832178727 0.196788242774782 0.883909810835041 -0.943295995413595 0.196788242774782 -1 0.881369832178727 -1 0.196788242774782 0.883909810835041 0.883143704644938 0.204425514677217 0.196788242774782 0.0947746092915287 0.883909810835041 0.196788242774782 0.881369832178727 0.882146927629474 0.716603955707113 0.883909810835041 0.883909810835041 0.196788242774782 0.196788242774782 0.196788242774782 0.0952223142950887 0.139967232030139 0.937327998019332 0.883909810835041 0.196788242774782 0.113585058921385 0.881369832178727 0.196788242774782 0.883909810835041 0.881369832178727 -0.941304518169919 -0.943295995413595 0.883909810835041 0.883143704644938 0.883909810835041 0.883909810835041 0.881369832178727 0.881369832178727 0.883909810835041 0.0947746092915287 0.844539480054882 0.883909810835041 0.935342921518641 -0.943295995413595 -0.99588526117051 -0.99588526117051 -0.943295995413595 -1
-0.881369832178727 0.827426677150318 0.174290757580717 0.244712851431663 1 1 0.174290757580717 0.228843996551438 0.174290757580717 0.380639815152393 0.159997984801913 -0.881369832178727 0.998004524522993 0.236886519414233 0.998005062689925 0.998005062689925 0.998004524522993 0.998005062689925 -0.0478271917591367 0.174290757580717 0.174290757580717 0.231550266163795 0.236886519414233 0.174290757580717 0.231550266163795 0.181054911205731 0.174290757580717 0.174290757580717 0.174290757580717 0.998004524522993 0.181054911205731 0.181054911205731 0.174290757580717 0.174290757580717 0.174290757580717 0.998005062689925 0.174290757580717 1 0.998005062689925 0.998005062689925 0.998005062689925 -0.873385409096408 0.998005062689925 0.827426677150318 0.912840855918506 0.877714724514058 0.159997984801913 0.117570442381412 0.998005062689925 0.998004524522993 1 1 0.181054911205731 0.236886519414233 0.174290757580717 0.174290757580717 0.231550266163795 0.242126761130463 0.825660700755617 0.829196724953545 1 1 0.181054911205731 0.236886519414233 -0.881369832178727 0.82389659684945 0.881369832178727 1 1 1 0.244712851431663 -0.875889293413868 -0.877713391699101 0.881369832178727 0.181054911205731 0.159997984801913 0.916589934195954 0.916589934195954 -0.875889293413868 0.881369832178727 0.881369832178727 0.916589934195954 0.825660700755617 -0.830966455652848 0.830966455652848 0.916589934195954 0.916589934195954 0.916589934195954 0.174290757580717 0.174290757580717 0.181054911205731 0.174290757580717 0.181054911205731 0.174290757580717 0.174290757580717 0.174290757580717 0.236886519414233 0.998005062689925 0.136032636548626 0.244712851431663 0.244712851431663 0.174290757580717 0.174290757580717 0.174290757580717 0.998004524522993 0.236886519414233 0.181054911205731 0.174290757580717 0.174290757580717 0.825660700755617 0.174290757580717 0.174290757580717 1 1 -0.829196724953545 -0.881369832178727 0.996014626174207 0.998005062689925 0.174290757580717 0.998005062689925 0.174290757580717 -0.875889293413868 -0.879541112075682 1 0.998005062689925 0.998004524522993 0.998005062689925 -0.881369832178727 -0.854408183496048 -0.87088560048513 0.645847970977337 -0.881369832178727 -0.881369832178727 1 1 1 0.902194550144014 0.896666675183166 0.998005062689925 -0.877713391699101 -0.881369832178727 -0.881369832178727 -0.877713391699101 0.897939064548699 0.825660700755617 0.174290757580717 0.825660700755617 0.894238627377833 0.897939064548699 0.827426677150318 0.998005062689925 0.174290757580717 -0.881369832178727 0.177701567070305 -0.830966455652848 0.998005062689925 -0.830966455652848 -0.828245569336656 0.174290757580717 -0.881369832178727 -0.877713391699101 -0.830966455652848 0.174290757580717 0.998005062689925 -0.877713391699101 -0.881369832178727 -0.881369832178727 0.236886519414233 -0.830966455652848 -0.830966455652848 -0.877713391699101 0.236886519414233 0.998005062689925 0.998005062689925 0.998005062689925 0.208131603784198 0.922659506943146 1 1 1 0.998005062689925 0.998005062689925 0.998005062689925 0.998005062689925 0.998005062689925 0.998005062689925 0.998005062689925 0.996014626174207 -0.877714724514058 0.236886519414233 0.236886519414233 -0.881369832178727 0.998004524522993 0.231550266163795 0.181054911205731 0.998005062689925 -0.825662954984984 0.998005062689925 1 0.174290757580717 0.998005062689925 -0.830966455652848 0.174290757580717 -0.881369832178727 1 -0.881369832178727 0.174290757580717 0.998005062689925 0.998004524522993 0.181054911205731 0.174290757580717 0.244712851431663 0.998005062689925 0.174290757580717 1 0.996014626174207 0.809103334947364 0.998005062689925 0.998005062689925 0.174290757580717 0.174290757580717 0.174290757580717 0.231550266163795 0.144430362660502 0.825660700755617 0.998005062689925 0.174290757580717 0.254846766257877 1 0.174290757580717 0.998005062689925 1 -0.829196724953545 -0.830966455652848 0.998005062689925 0.998004524522993 0.998005062689925 0.998005062689925 1 1 0.998005062689925 0.244712851431663 0.894238627377833 0.998005062689925 0.82389659684945 -0.830966455652848 -0.877713391699101 -0.877713391699101 -0.830966455652848 -0.881369832178727
-0.881369832178727 0.827426677150318 0.174290757580717 0.244712851431663 1 1 0.174290757580717 0.228843996551438 0.174290757580717 0.380639815152393 0.159997984801913 -0.881369832178727 0.998004524522993 0.236886519414233 0.998005062689925 0.998005062689925 0.998004524522993 0.998005062689925 -0.0478271917591367 0.174290757580717 0.174290757580717 0.231550266163795 0.236886519414233 0.174290757580717 0.231550266163795 0.181054911205731 0.174290757580717 0.174290757580717 0.174290757580717 0.998004524522993 0.181054911205731 0.181054911205731 0.174290757580717 0.174290757580717 0.174290757580717 0.998005062689925 0.174290757580717 1 0.998005062689925 0.998005062689925 0.998005062689925 -0.873385409096408 0.998005062689925 0.827426677150318 0.912840855918506 0.877714724514058 0.159997984801913 0.117570442381412 0.998005062689925 0.998004524522993 1 1 0.181054911205731 0.236886519414233 0.174290757580717 0.174290757580717 0.231550266163795 0.242126761130463 0.825660700755617 0.829196724953545 1 1 0.181054911205731 0.236886519414233 -0.881369832178727 0.82389659684945 0.881369832178727 1 1 1 0.244712851431663 -0.875889293413868 -0.877713391699101 0.881369832178727 0.181054911205731 0.159997984801913 0.916589934195954 0.916589934195954 -0.875889293413868 0.881369832178727 0.881369832178727 0.916589934195954 0.825660700755617 -0.830966455652848 0.830966455652848 0.916589934195954 0.916589934195954 0.916589934195954 0.174290757580717 0.174290757580717 0.181054911205731 0.174290757580717 0.181054911205731 0.174290757580717 0.174290757580717 0.174290757580717 0.236886519414233 0.998005062689925 0.136032636548626 0.244712851431663 0.244712851431663 0.174290757580717 0.174290757580717 0.174290757580717 0.998004524522993 0.236886519414233 0.181054911205731 0.174290757580717 0.174290757580717 0.825660700755617 0.174290757580717 0.174290757580717 1 1 -0.829196724953545 -0.881369832178727 0.996014626174207 0.998005062689925 0.174290757580717 0.998005062689925 0.174290757580717 -0.875889293413868 -0.879541112075682 1 0.998005062689925 0.998004524522993 0.998005062689925 -0.881369832178727 -0.854408183496048 -0.87088560048513 0.645847970977337 -0.881369832178727 -0.881369832178727 1 1 1 0.902194550144014 0.896666675183166 0.998005062689925 -0.877713391699101 -0.881369832178727 -0.881369832178727 -0.877713391699101 0.897939064548699 0.825660700755617 0.174290757580717 0.825660700755617 0.894238627377833 0.897939064548699 0.827426677150318 0.998005062689925 0.174290757580717 -0.881369832178727 0.177701567070305 -0.830966455652848 0.998005062689925 -0.830966455652848 -0.828245569336656 0.174290757580717 -0.881369832178727 -0.877713391699101 -0.830966455652848 0.174290757580717 0.998005062689925 -0.877713391699101 -0.881369832178727 -0.881369832178727 0.236886519414233 -0.830966455652848 -0.830966455652848 -0.877713391699101 0.236886519414233 0.998005062689925 0.998005062689925 0.998005062689925 0.208131603784198 0.922659506943146 1 1 1 0.998005062689925 0.998005062689925 0.998005062689925 0.998005062689925 0.998005062689925 0.998005062689925 0.998005062689925 0.996014626174207 -0.877714724514058 0.236886519414233 0.236886519414233 -0.881369832178727 0.998004524522993 0.231550266163795 0.181054911205731 0.998005062689925 -0.825662954984984 0.998005062689925 1 0.174290757580717 0.998005062689925 -0.830966455652848 0.174290757580717 -0.881369832178727 1 -0.881369832178727 0.174290757580717 0.998005062689925 0.998004524522993 0.181054911205731 0.174290757580717 0.244712851431663 0.998005062689925 0.174290757580717 1 0.996014626174207 0.809103334947364 0.998005062689925 0.998005062689925 0.174290757580717 0.174290757580717 0.174290757580717 0.231550266163795 0.144430362660502 0.825660700755617 0.998005062689925 0.174290757580717 0.254846766257877 1 0.174290757580717 0.998005062689925 1 -0.829196724953545 -0.830966455652848 0.998005062689925 0.998004524522993 0.998005062689925 0.998005062689925 1 1 0.998005062689925 0.244712851431663 0.894238627377833 0.998005062689925 0.82389659684945 -0.830966455652848 -0.877713391699101 -0.877713391699101 -0.830966455652848 -0.881369832178727
-0.881369832178727 0.827426677150318 0.174290757580717 0.244712851431663 1 1 0.174290757580717 0.228843996551438 0.174290757580717 0.380639815152393 0.159997984801913 -0.881369832178727 0.998004524522993 0.236886519414233 0.998005062689925 0.998005062689925 0.998004524522993 0.998005062689925 -0.0478271917591367 0.174290757580717 0.174290757580717 0.231550266163795 0.236886519414233 0.174290757580717 0.231550266163795 0.181054911205731 0.174290757580717 0.174290757580717 0.174290757580717 0.998004524522993 0.181054911205731 0.181054911205731 0.174290757580717 0.174290757580717 0.174290757580717 0.998005062689925 0.174290757580717 1 0.998005062689925 0.998005062689925 0.998005062689925 -0.873385409096408 0.998005062689925 0.827426677150318 0.912840855918506 0.877714724514058 0.159997984801913 0.117570442381412 0.998005062689925 0.998004524522993 1 1 0.181054911205731 0.236886519414233 0.174290757580717 0.174290757580717 0.231550266163795 0.242126761130463 0.825660700755617 0.829196724953545 1 1 0.181054911205731 0.236886519414233 -0.881369832178727 0.82389659684945 0.881369832178727 1 1 1 0.244712851431663 -0.875889293413868 -0.877713391699101 0.881369832178727 0.181054911205731 0.159997984801913 0.916589934195954 0.916589934195954 -0.875889293413868 0.881369832178727 0.881369832178727 0.916589934195954 0.825660700755617 -0.830966455652848 0.830966455652848 0.916589934195954 0.916589934195954 0.916589934195954 0.174290757580717 0.174290757580717 0.181054911205731 0.174290757580717 0.181054911205731 0.174290757580717 0.174290757580717 0.174290757580717 0.236886519414233 0.998005062689925 0.136032636548626 0.244712851431663 0.244712851431663 0.174290757580717 0.174290757580717 0.174290757580717 0.998004524522993 0.236886519414233 0.181054911205731 0.174290757580717 0.174290757580717 0.825660700755617 0.174290757580717 0.174290757580717 1 1 -0.829196724953545 -0.881369832178727 0.996014626174207 0.998005062689925 0.174290757580717 0.998005062689925 0.174290757580717 -0.875889293413868 -0.879541112075682 1 0.998005062689925 0.998004524522993 0.998005062689925 -0.881369832178727 -0.854408183496048 -0.87088560048513 0.645847970977337 -0.881369832178727 -0.881369832178727 1 1 1 0.902194550144014 0.896666675183166 0.998005062689925 -0.877713391699101 -0.881369832178727 -0.881369832178727 -0.877713391699101 0.897939064548699 0.825660700755617 0.174290757580717 0.825660700755617 0.894238627377833 0.897939064548699 0.827426677150318 0.998005062689925 0.174290757580717 -0.881369832178727 0.177701567070305 -0.830966455652848 0.998005062689925 -0.830966455652848 -0.828245569336656 0.174290757580717 -0.881369832178727 -0.877713391699101 -0.830966455652848 0.174290757580717 0.998005062689925 -0.877713391699101 -0.881369832178727 -0.881369832178727 0.236886519414233 -0.830966455652848 -0.830966455652848 -0.877713391699101 0.236886519414233 0.998005062689925 0.998005062689925 0.998005062689925 0.208131603784198 0.922659506943146 1 1 1 0.998005062689925 0.998005062689925 0.998005062689925 0.998005062689925 0.998005062689925 0.998005062689925 0.998005062689925 0.996014626174207 -0.877714724514058 0.236886519414233 0.236886519414233 -0.881369832178727 0.998004524522993 0.231550266163795 0.181054911205731 0.998005062689925 -0.825662954984984 0.998005062689925 1 0.174290757580717 0.998005062689925 -0.830966455652848 0.174290757580717 -0.881369832178727 1 -0.881369832178727 0.174290757580717 0.998005062689925 0.998004524522993 0.181054911205731 0.174290757580717 0.244712851431663 0.998005062689925 0.174290757580717 1 0.996014626174207 0.809103334947364 0.998005062689925 0.998005062689925 0.174290757580717 0.174290757580717 0.174290757580717 0.231550266163795 0.144430362660502 0.825660700755617 0.998005062689925 0.174290757580717 0.254846766257877 1 0.174290757580717 0.998005062689925 1 -0.829196724953545 -0.830966455652848 0.998005062689925 0.998004524522993 0.998005062689925 0.998005062689925 1 1 0.998005062689925 0.244712851431663 0.894238627377833 0.998005062689925 0.82389659684945 -0.830966455652848 -0.877713391699101 -0.877713391699101 -0.830966455652848 -0.881369832178727
-0.0947746092915282 -0.13471947712073 0.712225600580636 1 0.244712851431663 0.244712851431663 0.712225600580636 -0.0489096841522479 0.712225600580636 -0.0813522461389501 -0.034195569993463 -0.0947746092915282 0.245202146301518 0.968018304017776 0.244224664634088 0.244224664634088 0.245202146301518 0.244224664634088 0.527699888109918 0.712225600580636 0.712225600580636 0.94621212089654 0.968018304017776 0.712225600580636 0.94621212089654 0.682987161027501 0.712225600580636 0.712225600580636 0.712225600580636 0.245202146301518 0.682987161027501 0.682987161027501 0.712225600580636 0.712225600580636 0.712225600580636 0.244224664634088 0.712225600580636 0.244712851431663 0.244224664634088 0.244224664634088 0.244224664634088 -0.0963994104389463 0.244224664634088 -0.13471947712073 0.253039114151346 0.0963994104389457 -0.034195569993463 -0.00869166137523971 0.244224664634088 0.245202146301518 0.244712851431663 0.244712851431663 0.682987161027501 0.968018304017776 0.712225600580636 0.712225600580636 0.94621212089654 0.904037646082475 -0.134117611374257 -0.135318999224984 0.244712851431663 0.244712851431663 0.682987161027501 0.968018304017776 -0.0947746092915282 -0.133513359363766 0.0947746092915287 0.244712851431663 0.244712851431663 0.244712851431663 1 -0.0972116477976567 -0.0963994104389463 0.0947746092915287 0.682987161027501 0.65381929827495 0.251904793931476 0.251904793931476 -0.0972116477976567 0.0947746092915287 0.0947746092915287 0.251904793931476 -0.134117611374257 0.13591621980342 -0.135916219803421 0.251904793931476 0.251904793931476 0.251904793931476 0.712225600580636 0.712225600580636 0.682987161027501 0.712225600580636 0.682987161027501 0.712225600580636 0.712225600580636 0.712225600580636 0.968018304017776 0.244224664634088 0.555886769954185 1 1 0.712225600580636 0.712225600580636 0.712225600580636 0.245202146301518 0.968018304017776 0.682987161027501 0.712225600580636 0.712225600580636 -0.134117611374257 0.712225600580636 0.712225600580636 0.244712851431663 0.244712851431663 0.135318999224984 -0.0947746092915282 0.243737579238733 0.244224664634088 0.712225600580636 0.244224664634088 0.712225600580636 -0.0972116477976567 -0.0955870676709201 0.244712851431663 0.244224664634088 0.245202146301518 0.244224664634088 -0.0947746092915282 -0.0858271794743341 -0.0955870676709201 -0.109314143620506 -0.0947746092915282 -0.0947746092915282 0.244712851431663 0.244712851431663 0.244712851431663 -0.150496992136807 -0.19164008902981 0.244224664634088 -0.0963994104389463 -0.0947746092915282 -0.0947746092915282 -0.0963994104389463 -0.150496992136807 -0.134117611374257 0.712225600580636 -0.134117611374257 -0.19203337534659 -0.150496992136807 -0.13471947712073 0.244224664634088 0.712225600580636 -0.0947746092915282 0.697217972497291 0.13591621980342 0.244224664634088 0.13591621980342 0.136511180467239 0.712225600580636 -0.0947746092915282 -0.0963994104389463 0.13591621980342 0.712225600580636 0.244224664634088 -0.0963994104389463 -0.0947746092915282 -0.0947746092915282 0.968018304017776 0.13591621980342 0.13591621980342 -0.0963994104389463 0.968018304017776 0.244224664634088 0.244224664634088 0.244224664634088 0.924468363015229 0.265225524248289 0.244712851431663 0.244712851431663 0.244712851431663 0.244224664634088 0.244224664634088 0.244224664634088 0.244224664634088 0.244224664634088 0.244224664634088 0.244224664634088 0.243737579238733 -0.0963994104389463 0.968018304017776 0.968018304017776 -0.0947746092915282 0.245202146301518 0.94621212089654 0.682987161027501 0.244224664634088 0.134117611374256 0.244224664634088 0.244712851431663 0.712225600580636 0.244224664634088 0.13591621980342 0.712225600580636 -0.0947746092915282 0.244712851431663 -0.0947746092915282 0.712225600580636 0.244224664634088 0.245202146301518 0.682987161027501 0.712225600580636 1 0.244224664634088 0.712225600580636 0.244712851431663 0.243737579238733 0.197997984197838 0.244224664634088 0.244224664634088 0.712225600580636 0.712225600580636 0.712225600580636 0.94621212089654 0.590203423381852 -0.134117611374257 0.244224664634088 0.712225600580636 0.960235262251827 0.244712851431663 0.712225600580636 0.244224664634088 0.244712851431663 0.135318999224984 0.13591621980342 0.244224664634088 0.245202146301518 0.244224664634088 0.244224664634088 0.244712851431663 0.244712851431663 0.244224664634088 1 -0.19203337534659 0.244224664634088 -0.133513359363766 0.13591621980342 -0.0963994104389463 -0.0963994104389463 0.13591621980342 -0.0947746092915282
0.993831832601192 -0.940849436603636 -0.198009599128779 -0.0972116477976567 -0.875889293413868 -0.875889293413868 -0.198009599128779 -0.259986867055717 -0.198009599128779 -0.432440240991395 -0.181771754691968 0.993831832601192 -0.877652205770262 -0.0911365915742777 -0.878457707156361 -0.878457707156361 -0.877652205770262 -0.878457707156361 0.109247266662618 -0.198009599128779 -0.198009599128779 -0.0975915362370034 -0.0911365915742777 -0.198009599128779 -0.0975915362370034 -0.186841483411577 -0.198009599128779 -0.198009599128779 -0.198009599128779 -0.877652205770262 -0.186841483411577 -0.186841483411577 -0.198009599128779 -0.198009599128779 -0.198009599128779 -0.878457707156361 -0.198009599128779 -0.875889293413868 -0.878457707156361 -0.878457707156361 -0.878457707156361 0.997938087198011 -0.878457707156361 -0.940849436603636 -0.955652370201547 -0.993802206862079 -0.181771754691968 -0.133570342389241 -0.878457707156361 -0.877652205770262 -0.875889293413868 -0.875889293413868 -0.186841483411577 -0.0911365915742777 -0.198009599128779 -0.198009599128779 -0.0975915362370034 -0.10138357769282 -0.943145477204157 -0.947146677427517 -0.875889293413868 -0.875889293413868 -0.186841483411577 -0.0911365915742777 0.993831832601192 -0.941148080425775 -0.993831832601191 -0.875889293413868 -0.875889293413868 -0.875889293413868 -0.0972116477976567 1 0.989658389972659 -0.993831832601191 -0.186841483411577 -0.181771754691968 -0.955937340716925 -0.955937340716925 1 -0.993831832601191 -0.993831832601191 -0.955937340716925 -0.943145477204157 0.944867820427788 -0.944867820427788 -0.955937340716925 -0.955937340716925 -0.955937340716925 -0.198009599128779 -0.198009599128779 -0.186841483411577 -0.198009599128779 -0.186841483411577 -0.198009599128779 -0.198009599128779 -0.198009599128779 -0.0911365915742777 -0.878457707156361 -0.154545015497738 -0.0972116477976567 -0.0972116477976567 -0.198009599128779 -0.198009599128779 -0.198009599128779 -0.877652205770262 -0.0911365915742777 -0.186841483411577 -0.198009599128779 -0.198009599128779 -0.943145477204157 -0.198009599128779 -0.198009599128779 -0.875889293413868 -0.875889293413868 0.947146677427517 0.993831832601191 -0.876705697709511 -0.878457707156361 -0.198009599128779 -0.878457707156361 -0.198009599128779 1 0.995882044095401 -0.875889293413868 -0.87412898680238 -0.877652205770262 -0.878457707156361 0.993831832601191 0.971653802087508 0.995882044095401 -0.729543336085795 0.993831832601191 0.993831832601191 -0.875889293413868 -0.875889293413868 -0.875889293413868 -0.851382126937792 -0.84439245284284 -0.878457707156361 0.997938087198011 0.993831832601191 0.993831832601191 0.997938087198011 -0.855817427506471 -0.943145477204157 -0.198009599128779 -0.943145477204157 -0.846739868105508 -0.855817427506471 -0.940849436603636 -0.878457707156361 -0.198009599128779 0.993831832601191 -0.201884578095609 0.944867820427788 -0.878457707156361 0.944867820427788 0.942594937966432 -0.198009599128779 0.993831832601191 0.997938087198011 0.944867820427788 -0.198009599128779 -0.878457707156361 0.997938087198011 0.993831832601191 0.993831832601191 -0.0911365915742777 0.944867820427788 0.944867820427788 0.997938087198011 -0.0911365915742777 -0.878457707156361 -0.878457707156361 -0.878457707156361 -0.0796069363338533 -0.94980491090668 -0.875889293413868 -0.875889293413868 -0.875889293413868 -0.878457707156361 -0.878457707156361 -0.878457707156361 -0.878457707156361 -0.878457707156361 -0.878457707156361 -0.878457707156361 -0.876705697709511 0.989658493646001 -0.0911365915742777 -0.0911365915742777 0.993831832601191 -0.877652205770262 -0.0975915362370034 -0.186841483411577 -0.878457707156361 0.943145477204157 -0.878457707156361 -0.875889293413868 -0.198009599128779 -0.878457707156361 0.944867820427788 -0.198009599128779 0.993831832601191 -0.875889293413868 0.993831832601191 -0.198009599128779 -0.878457707156361 -0.877652205770262 -0.186841483411577 -0.198009599128779 -0.0972116477976567 -0.878457707156361 -0.198009599128779 -0.875889293413868 -0.876705697709511 -0.712183822549663 -0.878457707156361 -0.878457707156361 -0.198009599128779 -0.198009599128779 -0.198009599128779 -0.0975915362370034 -0.14109536833045 -0.943145477204157 -0.878457707156361 -0.198009599128779 -0.101076189491073 -0.875889293413868 -0.198009599128779 -0.878457707156361 -0.875889293413868 0.947146677427517 0.944867820427788 -0.878457707156361 -0.877652205770262 -0.878457707156361 -0.878457707156361 -0.875889293413868 -0.875889293413868 -0.878457707156361 -0.0972116477976567 -0.846739868105508 -0.878457707156361 -0.941148080425775 0.944867820427788 0.997938087198011 0.997938087198011 0.944867820427788 0.993831832601191
0.995885261170511 -0.943196197327237 -0.197601320601419 -0.0963994104389463 -0.877713391699101 -0.877713391699101 -0.197601320601419 -0.259450796806186 -0.197601320601419 -0.4315485869224 -0.181396957183928 0.995885261170511 -0.879479961517353 -0.0903138186611522 -0.880272752814632 -0.880272752814632 -0.879479961517353 -0.880272752814632 0.106884254768332 -0.197601320601419 -0.197601320601419 -0.0968020721448646 -0.0903138186611522 -0.197601320601419 -0.0968020721448646 -0.205270147724594 -0.197601320601419 -0.197601320601419 -0.197601320601419 -0.879479961517353 -0.205270147724594 -0.205270147724594 -0.197601320601419 -0.197601320601419 -0.197601320601419 -0.880272752814632 -0.197601320601419 -0.877713391699101 -0.880272752814632 -0.880272752814632 -0.880272752814632 0.987585277945018 -0.880272752814632 -0.943196197327237 -0.953455773878639 -0.991731473196059 -0.181396957183928 -0.133294931990302 -0.880272752814632 -0.879479961517353 -0.877713391699101 -0.877713391699101 -0.205270147724594 -0.0903138186611522 -0.197601320601419 -0.197601320601419 -0.0968020721448646 -0.100552096898629 -0.941200793470572 -0.93660216619802 -0.877713391699101 -0.877713391699101 -0.205270147724594 -0.0903138186611522 0.995885261170511 -0.939207515150178 -0.99588526117051 -0.877713391699101 -0.877713391699101 -0.877713391699101 -0.0963994104389463 0.989658389972659 1 -0.99588526117051 -0.205270147724594 -0.181396957183928 -0.957912472707586 -0.957912472707586 0.989658389972659 -0.99588526117051 -0.99588526117051 -0.957912472707586 -0.941200793470572 0.938614199657689 -0.938614199657689 -0.957912472707586 -0.957912472707586 -0.957912472707586 -0.197601320601419 -0.197601320601419 -0.205270147724594 -0.197601320601419 -0.205270147724594 -0.197601320601419 -0.197601320601419 -0.197601320601419 -0.0903138186611522 -0.880272752814632 -0.1542263571518 -0.0963994104389463 -0.0963994104389463 -0.197601320601419 -0.197601320601419 -0.197601320601419 -0.879479961517353 -0.0903138186611522 -0.205270147724594 -0.197601320601419 -0.197601320601419 -0.941200793470572 -0.197601320601419 -0.197601320601419 -0.877713391699101 -0.877713391699101 0.93660216619802 0.995885261170511 -0.878517123413042 -0.880272752814632 -0.197601320601419 -0.880272752814632 -0.197601320601419 0.989658389972659 0.993807056336178 -0.877713391699101 -0.8759494631144 -0.879479961517353 -0.880272752814632 0.995885261170511 0.973661407007419 0.985517937618292 -0.727997092174578 0.995885261170511 0.995885261170511 -0.877713391699101 -0.877713391699101 -0.877713391699101 -0.853562632238568 -0.84660252849305 -0.880272752814632 0.99173140440877 0.995885261170511 0.995885261170511 0.99173140440877 -0.853588714878097 -0.941200793470572 -0.197601320601419 -0.941200793470572 -0.848939508808659 -0.853588714878097 -0.943196197327237 -0.880272752814632 -0.197601320601419 0.995885261170511 -0.20146830969951 0.938614199657689 -0.880272752814632 0.938614199657689 0.936332082592078 -0.197601320601419 0.995885261170511 0.99173140440877 0.938614199657689 -0.197601320601419 -0.880272752814632 0.99173140440877 0.995885261170511 0.995885261170511 -0.0903138186611522 0.938614199657689 0.938614199657689 0.99173140440877 -0.0903138186611522 -0.880272752814632 -0.880272752814632 -0.880272752814632 -0.078796211018051 -0.951781521862116 -0.877713391699101 -0.877713391699101 -0.877713391699101 -0.880272752814632 -0.880272752814632 -0.880272752814632 -0.880272752814632 -0.880272752814632 -0.880272752814632 -0.880272752814632 -0.878517123413042 0.991731473196059 -0.0903138186611522 -0.0903138186611522 0.995885261170511 -0.879479961517353 -0.0968020721448646 -0.205270147724594 -0.880272752814632 0.932584473462648 -0.880272752814632 -0.877713391699101 -0.197601320601419 -0.880272752814632 0.938614199657689 -0.197601320601419 0.995885261170511 -0.877713391699101 0.995885261170511 -0.197601320601419 -0.880272752814632 -0.879479961517353 -0.205270147724594 -0.197601320601419 -0.0963994104389463 -0.880272752814632 -0.197601320601419 -0.877713391699101 -0.878517123413042 -0.713655317585199 -0.880272752814632 -0.880272752814632 -0.197601320601419 -0.197601320601419 -0.197601320601419 -0.0968020721448646 -0.140718761768164 -0.941200793470572 -0.880272752814632 -0.197601320601419 -0.100222881974813 -0.877713391699101 -0.197601320601419 -0.880272752814632 -0.877713391699101 0.93660216619802 0.938614199657689 -0.880272752814632 -0.879479961517353 -0.880272752814632 -0.880272752814632 -0.877713391699101 -0.877713391699101 -0.880272752814632 -0.0963994104389463 -0.848939508808659 -0.880272752814632 -0.939207515150178 0.938614199657689 0.99173140440877 0.99173140440877 0.938614199657689 0.995885261170511
-1 0.939315191310267 0.196788242774782 0.0947746092915287 0.881369832178727 0.881369832178727 0.196788242774782 0.258383224538226 0.196788242774782 0.429772877194979 0.180650556080652 -1 0.883143704644938 0.0886673398871805 0.883909810835041 0.883909810835041 0.883143704644938 0.883909810835041 -0.109355882738934 0.196788242774782 0.196788242774782 0.0952223142950887 0.0886673398871805 0.196788242774782 0.0952223142950887 0.204425514677217 0.196788242774782 0.196788242774782 0.196788242774782 0.883143704644938 0.204425514677217 0.204425514677217 0.196788242774782 0.196788242774782 0.196788242774782 0.883909810835041 0.196788242774782 0.881369832178727 0.883909810835041 0.883909810835041 0.883909810835041 -0.991750270928649 0.883909810835041 0.939315191310267 0.95745227073492 0.99588526117051 0.180650556080652 0.132746458157869 0.883909810835041 0.883143704644938 0.881369832178727 0.881369832178727 0.204425514677217 0.0886673398871805 0.196788242774782 0.196788242774782 0.0952223142950887 0.115101831083179 0.937327998019332 0.941304518169919 0.881369832178727 0.881369832178727 0.204425514677217 0.0886673398871805 -1 0.935342921518641 1 0.881369832178727 0.881369832178727 0.881369832178727 0.0947746092915287 -0.993831832601191 -0.99588526117051 1 0.204425514677217 0.180650556080652 0.96187031785339 0.96187031785339 -0.993831832601191 1 1 0.96187031785339 0.937327998019332 -0.943295995413595 0.943295995413595 0.96187031785339 0.96187031785339 0.96187031785339 0.196788242774782 0.196788242774782 0.204425514677217 0.196788242774782 0.204425514677217 0.196788242774782 0.196788242774782 0.196788242774782 0.0886673398871805 0.883909810835041 0.153591755971497 0.0947746092915287 0.0947746092915287 0.196788242774782 0.196788242774782 0.196788242774782 0.883143704644938 0.0886673398871805 0.204425514677217 0.196788242774782 0.196788242774782 0.937327998019332 0.196788242774782 0.196788242774782 0.881369832178727 0.881369832178727 -0.941304518169919 -1 0.882146927629474 0.883909810835041 0.196788242774782 0.883909810835041 0.196788242774782 -0.993831832601191 -0.997941310914917 0.881369832178727 0.879598672251816 0.883143704644938 0.883909810835041 -1 -0.977684322652822 -0.989674505996253 0.724948255513396 -1 -1 0.881369832178727 0.881369832178727 0.881369832178727 0.849144143175515 0.842209689634681 0.883909810835041 -0.99588526117051 -1 -1 -0.99588526117051 0.849172227853554 0.937327998019332 0.196788242774782 0.937327998019332 0.844539480054882 0.849172227853554 0.939315191310268 0.883909810835041 0.196788242774782 -1 0.200639320222677 -0.943295995413595 0.883909810835041 -0.943295995413595 -0.941005529585 0.196788242774782 -1 -0.99588526117051 -0.943295995413595 0.196788242774782 0.883909810835041 -0.99588526117051 -1 -1 0.0886673398871805 -0.943295995413595 -0.943295995413595 -0.99588526117051 0.0886673398871805 0.883909810835041 0.883909810835041 0.883909810835041 0.0771743869378254 0.95574265653443 0.881369832178727 0.881369832178727 0.881369832178727 0.883909810835041 0.883909810835041 0.883909810835041 0.883909810835041 0.883909810835041 0.883909810835041 0.883909810835041 0.882146927629474 -0.99588526117051 0.0886673398871805 0.0886673398871805 -1 0.883143704644938 0.0952223142950887 0.204425514677217 0.883909810835041 -0.937327998019332 0.883909810835041 0.881369832178727 0.196788242774782 0.883909810835041 -0.943295995413595 0.196788242774782 -1 0.881369832178727 -1 0.196788242774782 0.883909810835041 0.883143704644938 0.204425514677217 0.196788242774782 0.0947746092915287 0.883909810835041 0.196788242774782 0.881369832178727 0.882146927629474 0.716603955707113 0.883909810835041 0.883909810835041 0.196788242774782 0.196788242774782 0.196788242774782 0.0952223142950887 0.139967232030139 0.937327998019332 0.883909810835041 0.196788242774782 0.113585058921385 0.881369832178727 0.196788242774782 0.883909810835041 0.881369832178727 -0.941304518169919 -0.943295995413595 0.883909810835041 0.883143704644938 0.883909810835041 0.883909810835041 0.881369832178727 0.881369832178727 0.883909810835041 0.0947746092915287 0.844539480054882 0.883909810835041 0.935342921518641 -0.943295995413595 -0.99588526117051 -0.99588526117051 -0.943295995413595 -1
-0.204425514677216 -0.131551384411962 0.962640319558479 0.682987161027501 0.181054911205731 0.181054911205731 0.962640319558479 -0.014371946776488 0.962640319558479 -0.0601898249924438 -0.00979020004998629 -0.204425514677216 0.181416924229145 0.705905820542141 0.180693718008194 0.180693718008194 0.181416924229145 0.180693718008194 0.425456549014061 0.962640319558479 0.962640319558479 0.722412927971985 0.705905820542141 0.962640319558479 0.722412927971985 1 0.962640319558479 0.962640319558479 0.962640319558479 0.181416924229145 1 1 0.962640319558479 0.962640319558479 0.962640319558479 0.180693718008194 0.962640319558479 0.181054911205731 0.180693718008194 0.180693718008194 0.180693718008194 -0.186382533891827 0.180693718008194 -0.131551384411962 0.197432563951559 0.205270147724594 -0.00979020004998629 0.019264091969454 0.180693718008194 0.181416924229145 0.181054911205731 0.181054911205731 1 0.705905820542141 0.962640319558479 0.962640319558479 0.722412927971985 0.747769103920632 -0.131273077374096 -0.131829990256789 0.181054911205731 0.181054911205731 1 0.705905820542141 -0.204425514677216 -0.130995066793361 0.204425514677217 0.181054911205731 0.181054911205731 0.181054911205731 0.682987161027501 -0.186841483411577 -0.205270147724594 0.204425514677217 1 0.883698673161689 0.196630834779916 0.196630834779916 -0.186841483411577 0.204425514677217 0.204425514677217 0.196630834779916 -0.131273077374096 0.132108897263569 -0.132108897263569 0.196630834779916 0.196630834779916 0.196630834779916 0.962640319558479 0.962640319558479 1 0.962640319558479 1 0.962640319558479 0.962640319558479 0.962640319558479 0.705905820542141 0.180693718008194 0.751333590692014 0.682987161027501 0.682987161027501 0.962640319558479 0.962640319558479 0.962640319558479 0.181416924229145 0.705905820542141 1 0.962640319558479 0.962640319558479 -0.131273077374096 0.962640319558479 0.962640319558479 0.181054911205731 0.181054911205731 0.13182999025679 -0.204425514677216 0.18033333970158 0.180693718008194 0.962640319558479 0.180693718008194 0.962640319558479 -0.186841483411577 -0.204847231436684 0.181054911205731 0.180693718008194 0.181416924229145 0.180693718008194 -0.204425514677216 -0.199863620850149 -0.185924418634703 -0.10300208367641 -0.204425514677216 -0.204425514677216 0.181054911205731 0.181054911205731 0.181054911205731 -0.142662248983508 -0.141788136993042 0.180693718008194 -0.186382533891827 -0.204425514677216 -0.204425514677216 -0.186382533891827 -0.142662248983508 -0.131273077374096 0.962640319558479 -0.131273077374096 -0.142079116476735 -0.142662248983508 -0.131551384411962 0.180693718008194 0.962640319558479 -0.204425514677216 0.944016204315274 0.132108897263569 0.180693718008194 0.132108897263569 0.132388107792555 0.962640319558479 -0.204425514677216 -0.186382533891827 0.132108897263569 0.962640319558479 0.180693718008194 -0.186382533891827 -0.204425514677216 -0.204425514677216 0.705905820542141 0.132108897263569 0.132108897263569 -0.186382533891827 0.705905820542141 0.180693718008194 0.180693718008194 0.180693718008194 0.705905820542141 0.196231556542003 0.181054911205731 0.181054911205731 0.181054911205731 0.180693718008194 0.180693718008194 0.180693718008194 0.180693718008194 0.180693718008194 0.180693718008194 0.180693718008194 0.18033333970158 -0.205270147724594 0.705905820542141 0.705905820542141 -0.204425514677216 0.181416924229145 0.722412927971985 1 0.180693718008194 0.131273077374095 0.180693718008194 0.181054911205731 0.962640319558479 0.180693718008194 0.132108897263569 0.962640319558479 -0.204425514677216 0.181054911205731 -0.204425514677216 0.962640319558479 0.180693718008194 0.181416924229145 1 0.962640319558479 0.682987161027501 0.180693718008194 0.962640319558479 0.181054911205731 0.18033333970158 0.146492132465156 0.180693718008194 0.180693718008194 0.962640319558479 0.962640319558479 0.962640319558479 0.722412927971985 0.705405749527137 -0.131273077374096 0.180693718008194 0.962640319558479 0.710446178557838 0.181054911205731 0.962640319558479 0.180693718008194 0.181054911205731 0.13182999025679 0.132108897263569 0.180693718008194 0.181416924229145 0.180693718008194 0.180693718008194 0.181054911205731 0.181054911205731 0.180693718008194 0.682987161027501 -0.142079116476735 0.180693718008194 -0.130995066793361 0.132108897263569 -0.186382533891827 -0.186382533891827 0.132108897263569 -0.204425514677216
-0.180650556080652 -0.116251783857435 0.91799466031819 0.65381929827495 0.159997984801913 0.159997984801913 0.91799466031819 -0.0319780953712727 0.91799466031819 -0.0531896684836599 -0.0223577235772386 -0.180650556080652 0.160317895230369 0.675420387777032 0.159678798852494 0.159678798852494 0.160317895230369 0.159678798852494 0.393374648859427 0.91799466031819 0.91799466031819 0.690985967983001 0.675420387777032 0.91799466031819 0.690985967983001 0.883698673161689 0.91799466031819 0.91799466031819 0.91799466031819 0.160317895230369 0.883698673161689 0.883698673161689 0.91799466031819 0.91799466031819 0.91799466031819 0.159678798852494 0.91799466031819 0.159997984801913 0.159678798852494 0.159678798852494 0.159678798852494 -0.181396957183928 0.159678798852494 -0.116251783857435 0.174470894802903 0.181396957183928 -0.0223577235772386 -0.0164290034957067 0.159678798852494 0.160317895230369 0.159997984801913 0.159997984801913 0.883698673161689 0.675420387777032 0.91799466031819 0.91799466031819 0.690985967983001 0.660802564965967 -0.11600584429734 -0.116497987472844 0.159997984801913 0.159997984801913 0.883698673161689 0.675420387777032 -0.180650556080652 -0.11576016671602 0.180650556080652 0.159997984801913 0.159997984801913 0.159997984801913 0.65381929827495 -0.181771754691968 -0.181396957183928 0.180650556080652 0.883698673161689 1 0.173762407797688 0.173762407797688 -0.181771754691968 0.180650556080652 0.180650556080652 0.173762407797688 -0.11600584429734 0.11674445722467 -0.11674445722467 0.173762407797688 0.173762407797688 0.173762407797688 0.91799466031819 0.91799466031819 0.883698673161689 0.91799466031819 0.883698673161689 0.91799466031819 0.91799466031819 0.91799466031819 0.675420387777032 0.159678798852494 0.795498172930348 0.65381929827495 0.65381929827495 0.91799466031819 0.91799466031819 0.91799466031819 0.160317895230369 0.675420387777032 0.883698673161689 0.91799466031819 0.91799466031819 -0.11600584429734 0.91799466031819 0.91799466031819 0.159997984801913 0.159997984801913 0.116497987472844 -0.180650556080652 0.159360333021103 0.159678798852494 0.91799466031819 0.159678798852494 0.91799466031819 -0.181771754691968 -0.181023226621445 0.159997984801913 0.159678798852494 0.160317895230369 0.159678798852494 -0.180650556080652 -0.176619216558568 -0.181023226621445 -0.0910228046777334 -0.180650556080652 -0.180650556080652 0.159997984801913 0.159997984801913 0.159997984801913 -0.126070440136991 -0.125297988530821 0.159678798852494 -0.181396957183928 -0.180650556080652 -0.180650556080652 -0.181396957183928 -0.126070440136991 -0.11600584429734 0.91799466031819 -0.11600584429734 -0.125555126714478 -0.126070440136991 -0.116251783857435 0.159678798852494 0.91799466031819 -0.180650556080652 0.900374641820746 0.11674445722467 0.159678798852494 0.11674445722467 0.116991195198668 0.91799466031819 -0.180650556080652 -0.181396957183928 0.11674445722467 0.91799466031819 0.159678798852494 -0.181396957183928 -0.180650556080652 -0.180650556080652 0.675420387777032 0.11674445722467 0.11674445722467 -0.181396957183928 0.675420387777032 0.159678798852494 0.159678798852494 0.159678798852494 0.675420387777032 0.173409566148622 0.159997984801913 0.159997984801913 0.159997984801913 0.159678798852494 0.159678798852494 0.159678798852494 0.159678798852494 0.159678798852494 0.159678798852494 0.159678798852494 0.159360333021103 -0.181396957183928 0.675420387777032 0.675420387777032 -0.180650556080652 0.160317895230369 0.690985967983001 0.883698673161689 0.159678798852494 0.11600584429734 0.159678798852494 0.159997984801913 0.91799466031819 0.159678798852494 0.11674445722467 0.91799466031819 -0.180650556080652 0.159997984801913 -0.180650556080652 0.91799466031819 0.159678798852494 0.160317895230369 0.883698673161689 0.91799466031819 0.65381929827495 0.159678798852494 0.91799466031819 0.159997984801913 0.159360333021103 0.129454903088085 0.159678798852494 0.159678798852494 0.91799466031819 0.91799466031819 0.91799466031819 0.690985967983001 0.74777831947395 -0.11600584429734 0.159678798852494 0.91799466031819 0.627820345344351 0.159997984801913 0.91799466031819 0.159678798852494 0.159997984801913 0.116497987472844 0.11674445722467 0.159678798852494 0.160317895230369 0.159678798852494 0.159678798852494 0.159997984801913 0.159997984801913 0.159678798852494 0.65381929827495 -0.125555126714478 0.159678798852494 -0.11576016671602 0.11674445722467 -0.181396957183928 -0.181396957183928 0.11674445722467 -0.180650556080652
-0.96187031785339 0.903499401630125 0.18928476962759 0.251904793931476 0.916589934195954 0.916589934195954 0.18928476962759 0.248531154314567 0.18928476962759 0.413385773992301 0.173762407797688 -0.96187031785339 0.918434075211297 0.242774523543796 0.918949045862717 0.918949045862717 0.918434075211297 0.918949045862717 -0.0214609824958664 0.18928476962759 0.18928476962759 0.251470240857282 0.242774523543796 0.18928476962759 0.251470240857282 0.196630834779916 0.18928476962759 0.18928476962759 0.18928476962759 0.918434075211297 0.196630834779916 0.196630834779916 0.18928476962759 0.18928476962759 0.18928476962759 0.918949045862717 0.18928476962759 0.916589934195954 0.918949045862717 0.918949045862717 0.918949045862717 -0.953729576645014 0.918949045862717 0.903499401630125 0.99593922524433 0.957912472707586 0.173762407797688 0.127684877902221 0.918949045862717 0.918434075211297 0.916589934195954 0.916589934195954 0.196630834779916 0.242774523543796 0.18928476962759 0.18928476962759 0.251470240857282 0.262956618224745 0.901587979387737 0.905412876088933 0.916589934195954 0.916589934195954 0.196630834779916 0.242774523543796 -0.96187031785339 0.899678593223054 0.96187031785339 0.916589934195954 0.916589934195954 0.916589934195954 0.251904793931476 -0.955937340716925 -0.957912472707586 0.96187031785339 0.196630834779916 0.173762407797688 1 1 -0.955937340716925 0.96187031785339 0.96187031785339 1 0.901587979387737 -0.907328418938305 0.907328418938305 1 1 1 0.18928476962759 0.18928476962759 0.196630834779916 0.18928476962759 0.196630834779916 0.18928476962759 0.18928476962759 0.18928476962759 0.242774523543796 0.918949045862717 0.147735351135964 0.251904793931476 0.251904793931476 0.18928476962759 0.18928476962759 0.18928476962759 0.918434075211297 0.242774523543796 0.196630834779916 0.18928476962759 0.18928476962759 0.901587979387737 0.18928476962759 0.18928476962759 0.916589934195954 0.916589934195954 -0.905412876088932 -0.96187031785339 0.917116279872493 0.918949045862717 0.18928476962759 0.918949045862717 0.18928476962759 -0.955937340716925 -0.95989012592876 0.916589934195954 0.914749139538969 0.918434075211297 0.918949045862717 -0.96187031785339 -0.93816168902443 -0.951527133089592 0.696762957656901 -0.96187031785339 -0.96187031785339 0.916589934195954 0.916589934195954 0.916589934195954 0.821480240610881 0.814788824033701 0.918949045862717 -0.957912472707586 -0.96187031785339 -0.96187031785339 -0.957912472707586 0.82152141448354 0.901587979387737 0.18928476962759 0.901587979387737 0.817032659068618 0.82152141448354 0.903499401630125 0.918949045862717 0.18928476962759 -0.96187031785339 0.192989006716475 -0.907328418938305 0.918949045862717 -0.907328418938305 -0.904910306992551 0.18928476962759 -0.96187031785339 -0.957912472707586 -0.907328418938305 0.18928476962759 0.918949045862717 -0.957912472707586 -0.96187031785339 -0.96187031785339 0.242774523543796 -0.907328418938305 -0.907328418938305 -0.957912472707586 0.242774523543796 0.918949045862717 0.918949045862717 0.918949045862717 0.228660506619489 0.99389641543263 0.916589934195954 0.916589934195954 0.916589934195954 0.918949045862717 0.918949045862717 0.918949045862717 0.918949045862717 0.918949045862717 0.918949045862717 0.918949045862717 0.917116279872493 -0.957912472707586 0.242774523543796 0.242774523543796 -0.96187031785339 0.918434075211297 0.251470240857282 0.196630834779916 0.918949045862717 -0.901587979387737 0.918949045862717 0.916589934195954 0.18928476962759 0.918949045862717 -0.907328418938305 0.18928476962759 -0.96187031785339 0.916589934195954 -0.96187031785339 0.18928476962759 0.918949045862717 0.918434075211297 0.196630834779916 0.18928476962759 0.251904793931476 0.918949045862717 0.18928476962759 0.916589934195954 0.917116279872493 0.74501098787034 0.918949045862717 0.918949045862717 0.18928476962759 0.18928476962759 0.18928476962759 0.251470240857282 0.132925764425843 0.901587979387737 0.918949045862717 0.18928476962759 0.263479881324612 0.916589934195954 0.18928476962759 0.918949045862717 0.916589934195954 -0.905412876088932 -0.907328418938305 0.918949045862717 0.918434075211297 0.918949045862717 0.918949045862717 0.916589934195954 0.916589934195954 0.918949045862717 0.251904793931476 0.817032659068618 0.918949045862717 0.899678593223054 -0.907328418938305 -0.957912472707586 -0.957912472707586 -0.907328418938305 -0.96187031785339
-0.96187031785339 0.903499401630125 0.18928476962759 0.251904793931476 0.916589934195954 0.916589934195954 0.18928476962759 0.248531154314567 0.18928476962759 0.413385773992301 0.173762407797688 -0.96187031785339 0.918434075211297 0.242774523543796 0.918949045862717 0.918949045862717 0.918434075211297 0.918949045862717 -0.0214609824958664 0.18928476962759 0.18928476962759 0.251470240857282 0.242774523543796 0.18928476962759 0.251470240857282 0.196630834779916 0.18928476962759 0.18928476962759 0.18928476962759 0.918434075211297 0.196630834779916 0.196630834779916 0.18928476962759 0.18928476962759 0.18928476962759 0.918949045862717 0.18928476962759 0.916589934195954 0.918949045862717 0.918949045862717 0.918949045862717 -0.953729576645014 0.918949045862717 0.903499401630125 0.99593922524433 0.957912472707586 0.173762407797688 0.127684877902221 0.918949045862717 0.918434075211297 0.916589934195954 0.916589934195954 0.196630834779916 0.242774523543796 0.18928476962759 0.18928476962759 0.251470240857282 0.262956618224745 0.901587979387737 0.905412876088933 0.916589934195954 0.916589934195954 0.196630834779916 0.242774523543796 -0.96187031785339 0.899678593223054 0.96187031785339 0.916589934195954 0.916589934195954 0.916589934195954 0.251904793931476 -0.955937340716925 -0.957912472707586 0.96187031785339 0.196630834779916 0.173762407797688 1 1 -0.955937340716925 0.96187031785339 0.96187031785339 1 0.901587979387737 -0.907328418938305 0.907328418938305 1 1 1 0.18928476962759 0.18928476962759 0.196630834779916 0.18928476962759 0.196630834779916 0.18928476962759 0.18928476962759 0.18928476962759 0.242774523543796 0.918949045862717 0.147735351135964 0.251904793931476 0.251904793931476 0.18928476962759 0.18928476962759 0.18928476962759 0.918434075211297 0.242774523543796 0.196630834779916 0.18928476962759 0.18928476962759 0.901587979387737 0.18928476962759 0.18928476962759 0.916589934195954 0.916589934195954 -0.905412876088932 -0.96187031785339 0.917116279872493 0.918949045862717 0.18928476962759 0.918949045862717 0.18928476962759 -0.955937340716925 -0.95989012592876 0.916589934195954 0.914749139538969 0.918434075211297 0.918949045862717 -0.96187031785339 -0.93816168902443 -0.951527133089592 0.696762957656901 -0.96187031785339 -0.96187031785339 0.916589934195954 0.916589934195954 0.916589934195954 0.821480240610881 0.814788824033701 0.918949045862717 -0.957912472707586 -0.96187031785339 -0.96187031785339 -0.957912472707586 0.82152141448354 0.901587979387737 0.18928476962759 0.901587979387737 0.817032659068618 0.82152141448354 0.903499401630125 0.918949045862717 0.18928476962759 -0.96187031785339 0.192989006716475 -0.907328418938305 0.918949045862717 -0.907328418938305 -0.904910306992551 0.18928476962759 -0.96187031785339 -0.957912472707586 -0.907328418938305 0.18928476962759 0.918949045862717 -0.957912472707586 -0.96187031785339 -0.96187031785339 0.242774523543796 -0.907328418938305 -0.907328418938305 -0.957912472707586 0.242774523543796 0.918949045862717 0.918949045862717 0.918949045862717 0.228660506619489 0.99389641543263 0.916589934195954 0.916589934195954 0.916589934195954 0.918949045862717 0.918949045862717 0.918949045862717 0.918949045862717 0.918949045862717 0.918949045862717 0.918949045862717 0.917116279872493 -0.957912472707586 0.242774523543796 0.242774523543796 -0.96187031785339 0.918434075211297 0.251470240857282 0.196630834779916 0.918949045862717 -0.901587979387737 0.918949045862717 0.916589934195954 0.18928476962759 0.918949045862717 -0.907328418938305 0.18928476962759 -0.96187031785339 0.916589934195954 -0.96187031785339 0.18928476962759 0.918949045862717 0.918434075211297 0.196630834779916 0.18928476962759 0.251904793931476 0.918949045862717 0.18928476962759 0.916589934195954 0.917116279872493 0.74501098787034 0.918949045862717 0.918949045862717 0.18928476962759 0.18928476962759 0.18928476962759 0.251470240857282 0.132925764425843 0.901587979387737 0.918949045862717 0.18928476962759 0.263479881324612 0.916589934195954 0.18928476962759 0.918949045862717 0.916589934195954 -0.905412876088932 -0.907328418938305 0.918949045862717 0.918434075211297 0.918949045862717 0.918949045862717 0.916589934195954 0.916589934195954 0.918949045862717 0.251904793931476 0.817032659068618 0.918949045862717 0.899678593223054 -0.907328418938305 -0.957912472707586 -0.957912472707586 -0.907328418938305 -0.96187031785339
0.993831832601192 -0.940849436603636 -0.198009599128779 -0.0972116477976567 -0.875889293413868 -0.875889293413868 -0.198009599128779 -0.259986867055717 -0.198009599128779 -0.432440240991395 -0.181771754691968 0.993831832601192 -0.877652205770262 -0.0911365915742777 -0.878457707156361 -0.878457707156361 -0.877652205770262 -0.878457707156361 0.109247266662618 -0.198009599128779 -0.198009599128779 -0.0975915362370034 -0.0911365915742777 -0.198009599128779 -0.0975915362370034 -0.186841483411577 -0.198009599128779 -0.198009599128779 -0.198009599128779 -0.877652205770262 -0.186841483411577 -0.186841483411577 -0.198009599128779 -0.198009599128779 -0.198009599128779 -0.878457707156361 -0.198009599128779 -0.875889293413868 -0.878457707156361 -0.878457707156361 -0.878457707156361 0.997938087198011 -0.878457707156361 -0.940849436603636 -0.955652370201547 -0.993802206862079 -0.181771754691968 -0.133570342389241 -0.878457707156361 -0.877652205770262 -0.875889293413868 -0.875889293413868 -0.186841483411577 -0.0911365915742777 -0.198009599128779 -0.198009599128779 -0.0975915362370034 -0.10138357769282 -0.943145477204157 -0.947146677427517 -0.875889293413868 -0.875889293413868 -0.186841483411577 -0.0911365915742777 0.993831832601192 -0.941148080425775 -0.993831832601191 -0.875889293413868 -0.875889293413868 -0.875889293413868 -0.0972116477976567 1 0.989658389972659 -0.993831832601191 -0.186841483411577 -0.181771754691968 -0.955937340716925 -0.955937340716925 1 -0.993831832601191 -0.993831832601191 -0.955937340716925 -0.943145477204157 0.944867820427788 -0.944867820427788 -0.955937340716925 -0.955937340716925 -0.955937340716925 -0.198009599128779 -0.198009599128779 -0.186841483411577 -0.198009599128779 -0.186841483411577 -0.198009599128779 -0.198009599128779 -0.198009599128779 -0.0911365915742777 -0.878457707156361 -0.154545015497738 -0.0972116477976567 -0.0972116477976567 -0.198009599128779 -0.198009599128779 -0.198009599128779 -0.877652205770262 -0.0911365915742777 -0.186841483411577 -0.198009599128779 -0.198009599128779 -0.943145477204157 -0.198009599128779 -0.198009599128779 -0.875889293413868 -0.875889293413868 0.947146677427517 0.993831832601191 -0.876705697709511 -0.878457707156361 -0.198009599128779 -0.878457707156361 -0.198009599128779 1 0.995882044095401 -0.875889293413868 -0.87412898680238 -0.877652205770262 -0.878457707156361 0.993831832601191 0.971653802087508 0.995882044095401 -0.729543336085795 0.993831832601191 0.993831832601191 -0.875889293413868 -0.875889293413868 -0.875889293413868 -0.851382126937792 -0.84439245284284 -0.878457707156361 0.997938087198011 0.993831832601191 0.993831832601191 0.997938087198011 -0.855817427506471 -0.943145477204157 -0.198009599128779 -0.943145477204157 -0.846739868105508 -0.855817427506471 -0.940849436603636 -0.878457707156361 -0.198009599128779 0.993831832601191 -0.201884578095609 0.944867820427788 -0.878457707156361 0.944867820427788 0.942594937966432 -0.198009599128779 0.993831832601191 0.997938087198011 0.944867820427788 -0.198009599128779 -0.878457707156361 0.997938087198011 0.993831832601191 0.993831832601191 -0.0911365915742777 0.944867820427788 0.944867820427788 0.997938087198011 -0.0911365915742777 -0.878457707156361 -0.878457707156361 -0.878457707156361 -0.0796069363338533 -0.94980491090668 -0.875889293413868 -0.875889293413868 -0.875889293413868 -0.878457707156361 -0.878457707156361 -0.878457707156361 -0.878457707156361 -0.878457707156361 -0.878457707156361 -0.878457707156361 -0.876705697709511 0.989658493646001 -0.0911365915742777 -0.0911365915742777 0.993831832601191 -0.877652205770262 -0.0975915362370034 -0.186841483411577 -0.878457707156361 0.943145477204157 -0.878457707156361 -0.875889293413868 -0.198009599128779 -0.878457707156361 0.944867820427788 -0.198009599128779 0.993831832601191 -0.875889293413868 0.993831832601191 -0.198009599128779 -0.878457707156361 -0.877652205770262 -0.186841483411577 -0.198009599128779 -0.0972116477976567 -0.878457707156361 -0.198009599128779 -0.875889293413868 -0.876705697709511 -0.712183822549663 -0.878457707156361 -0.878457707156361 -0.198009599128779 -0.198009599128779 -0.198009599128779 -0.0975915362370034 -0.14109536833045 -0.943145477204157 -0.878457707156361 -0.198009599128779 -0.101076189491073 -0.875889293413868 -0.198009599128779 -0.878457707156361 -0.875889293413868 0.947146677427517 0.944867820427788 -0.878457707156361 -0.877652205770262 -0.878457707156361 -0.878457707156361 -0.875889293413868 -0.875889293413868 -0.878457707156361 -0.0972116477976567 -0.846739868105508 -0.878457707156361 -0.941148080425775 0.944867820427788 0.997938087198011 0.997938087198011 0.944867820427788 0.993831832601191
-1 0.939315191310267 0.196788242774782 0.0947746092915287 0.881369832178727 0.881369832178727 0.196788242774782 0.258383224538226 0.196788242774782 0.429772877194979 0.180650556080652 -1 0.883143704644938 0.0886673398871805 0.883909810835041 0.883909810835041 0.883143704644938 0.883909810835041 -0.109355882738934 0.196788242774782 0.196788242774782 0.0952223142950887 0.0886673398871805 0.196788242774782 0.0952223142950887 0.204425514677217 0.196788242774782 0.196788242774782 0.196788242774782 0.883143704644938 0.204425514677217 0.204425514677217 0.196788242774782 0.196788242774782 0.196788242774782 0.883909810835041 0.196788242774782 0.881369832178727 0.883909810835041 0.883909810835041 0.883909810835041 -0.991750270928649 0.883909810835041 0.939315191310267 0.95745227073492 0.99588526117051 0.180650556080652 0.132746458157869 0.883909810835041 0.883143704644938 0.881369832178727 0.881369832178727 0.204425514677217 0.0886673398871805 0.196788242774782 0.196788242774782 0.0952223142950887 0.115101831083179 0.937327998019332 0.941304518169919 0.881369832178727 0.881369832178727 0.204425514677217 0.0886673398871805 -1 0.935342921518641 1 0.881369832178727 0.881369832178727 0.881369832178727 0.0947746092915287 -0.993831832601191 -0.99588526117051 1 0.204425514677217 0.180650556080652 0.96187031785339 0.96187031785339 -0.993831832601191 1 1 0.96187031785339 0.937327998019332 -0.943295995413595 0.943295995413595 0.96187031785339 0.96187031785339 0.96187031785339 0.196788242774782 0.196788242774782 0.204425514677217 0.196788242774782 0.204425514677217 0.196788242774782 0.196788242774782 0.196788242774782 0.0886673398871805 0.883909810835041 0.153591755971497 0.0947746092915287 0.0947746092915287 0.196788242774782 0.196788242774782 0.196788242774782 0.883143704644938 0.0886673398871805 0.204425514677217 0.196788242774782 0.196788242774782 0.937327998019332 0.196788242774782 0.196788242774782 0.881369832178727 0.881369832178727 -0.941304518169919 -1 0.882146927629474 0.883909810835041 0.196788242774782 0.883909810835041 0.196788242774782 -0.993831832601191 -0.997941310914917 0.881369832178727 0.879598672251816 0.883143704644938 0.883909810835041 -1 -0.977684322652822 -0.989674505996253 0.724948255513396 -1 -1 0.881369832178727 0.881369832178727 0.881369832178727 0.849144143175515 0.842209689634681 0.883909810835041 -0.99588526117051 -1 -1 -0.99588526117051 0.849172227853554 0.937327998019332 0.196788242774782 0.937327998019332 0.844539480054882 0.849172227853554 0.939315191310268 0.883909810835041 0.196788242774782 -1 0.200639320222677 -0.943295995413595 0.883909810835041 -0.943295995413595 -0.941005529585 0.196788242774782 -1 -0.99588526117051 -0.943295995413595 0.196788242774782 0.883909810835041 -0.99588526117051 -1 -1 0.0886673398871805 -0.943295995413595 -0.943295995413595 -0.99588526117051 0.0886673398871805 0.883909810835041 0.883909810835041 0.883909810835041 0.0771743869378254 0.95574265653443 0.881369832178727 0.881369832178727 0.881369832178727 0.883909810835041 0.883909810835041 0.883909810835041 0.883909810835041 0.883909810835041 0.883909810835041 0.883909810835041 0.882146927629474 -0.99588526117051 0.0886673398871805 0.0886673398871805 -1 0.883143704644938 0.0952223142950887 0.204425514677217 0.883909810835041 -0.937327998019332 0.883909810835041 0.881369832178727 0.196788242774782 0.883909810835041 -0.943295995413595 0.196788242774782 -1 0.881369832178727 -1 0.196788242774782 0.883909810835041 0.883143704644938 0.204425514677217 0.196788242774782 0.0947746092915287 0.883909810835041 0.196788242774782 0.881369832178727 0.882146927629474 0.716603955707113 0.883909810835041 0.883909810835041 0.196788242774782 0.196788242774782 0.196788242774782 0.0952223142950887 0.139967232030139 0.937327998019332 0.883909810835041 0.196788242774782 0.113585058921385 0.881369832178727 0.196788242774782 0.883909810835041 0.881369832178727 -0.941304518169919 -0.943295995413595 0.883909810835041 0.883143704644938 0.883909810835041 0.883909810835041 0.881369832178727 0.881369832178727 0.883909810835041 0.0947746092915287 0.844539480054882 0.883909810835041 0.935342921518641 -0.943295995413595 -0.99588526117051 -0.99588526117051 -0.943295995413595 -1
-1 0.939315191310267 0.196788242774782 0.0947746092915287 0.881369832178727 0.881369832178727 0.196788242774782 0.258383224538226 0.196788242774782 0.429772877194979 0.180650556080652 -1 0.883143704644938 0.0886673398871805 0.883909810835041 0.883909810835041 0.883143704644938 0.883909810835041 -0.109355882738934 0.196788242774782 0.196788242774782 0.0952223142950887 0.0886673398871805 0.196788242774782 0.0952223142950887 0.204425514677217 0.196788242774782 0.196788242774782 0.196788242774782 0.883143704644938 0.204425514677217 0.204425514677217 0.196788242774782 0.196788242774782 0.196788242774782 0.883909810835041 0.196788242774782 0.881369832178727 0.883909810835041 0.883909810835041 0.883909810835041 -0.991750270928649 0.883909810835041 0.939315191310267 0.95745227073492 0.99588526117051 0.180650556080652 0.132746458157869 0.883909810835041 0.883143704644938 0.881369832178727 0.881369832178727 0.204425514677217 0.0886673398871805 0.196788242774782 0.196788242774782 0.0952223142950887 0.115101831083179 0.937327998019332 0.941304518169919 0.881369832178727 0.881369832178727 0.204425514677217 0.0886673398871805 -1 0.935342921518641 1 0.881369832178727 0.881369832178727 0.881369832178727 0.0947746092915287 -0.993831832601191 -0.99588526117051 1 0.204425514677217 0.180650556080652 0.96187031785339 0.96187031785339 -0.993831832601191 1 1 0.96187031785339 0.937327998019332 -0.943295995413595 0.943295995413595 0.96187031785339 0.96187031785339 0.96187031785339 0.196788242774782 0.196788242774782 0.204425514677217 0.196788242774782 0.204425514677217 0.196788242774782 0.196788242774782 0.196788242774782 0.0886673398871805 0.883909810835041 0.153591755971497 0.0947746092915287 0.0947746092915287 0.196788242774782 0.196788242774782 0.196788242774782 0.883143704644938 0.0886673398871805 0.204425514677217 0.196788242774782 0.196788242774782 0.937327998019332 0.196788242774782 0.196788242774782 0.881369832178727 0.881369832178727 -0.941304518169919 -1 0.882146927629474 0.883909810835041 0.196788242774782 0.883909810835041 0.196788242774782 -0.993831832601191 -0.997941310914917 0.881369832178727 0.879598672251816 0.883143704644938 0.883909810835041 -1 -0.977684322652822 -0.989674505996253 0.724948255513396 -1 -1 0.881369832178727 0.881369832178727 0.881369832178727 0.849144143175515 0.842209689634681 0.883909810835041 -0.99588526117051 -1 -1 -0.99588526117051 0.849172227853554 0.937327998019332 0.196788242774782 0.937327998019332 0.844539480054882 0.849172227853554 0.939315191310268 0.883909810835041 0.196788242774782 -1 0.200639320222677 -0.943295995413595 0.883909810835041 -0.943295995413595 -0.941005529585 0.196788242774782 -1 -0.99588526117051 -0.943295995413595 0.196788242774782 0.883909810835041 -0.99588526117051 -1 -1 0.0886673398871805 -0.943295995413595 -0.943295995413595 -0.99588526117051 0.0886673398871805 0.883909810835041 0.883909810835041 0.883909810835041 0.0771743869378254 0.95574265653443 0.881369832178727 0.881369832178727 0.881369832178727 0.883909810835041 0.883909810835041 0.883909810835041 0.883909810835041 0.883909810835041 0.883909810835041 0.883909810835041 0.882146927629474 -0.99588526117051 0.0886673398871805 0.0886673398871805 -1 0.883143704644938 0.0952223142950887 0.204425514677217 0.883909810835041 -0.937327998019332 0.883909810835041 0.881369832178727 0.196788242774782 0.883909810835041 -0.943295995413595 0.196788242774782 -1 0.881369832178727 -1 0.196788242774782 0.883909810835041 0.883143704644938 0.204425514677217 0.196788242774782 0.0947746092915287 0.883909810835041 0.196788242774782 0.881369832178727 0.882146927629474 0.716603955707113 0.883909810835041 0.883909810835041 0.196788242774782 0.196788242774782 0.196788242774782 0.0952223142950887 0.139967232030139 0.937327998019332 0.883909810835041 0.196788242774782 0.113585058921385 0.881369832178727 0.196788242774782 0.883909810835041 0.881369832178727 -0.941304518169919 -0.943295995413595 0.883909810835041 0.883143704644938 0.883909810835041 0.883909810835041 0.881369832178727 0.881369832178727 0.883909810835041 0.0947746092915287 0.844539480054882 0.883909810835041 0.935342921518641 -0.943295995413595 -0.99588526117051 -0.99588526117051 -0.943295995413595 -1
-0.96187031785339 0.903499401630125 0.18928476962759 0.251904793931476 0.916589934195954 0.916589934195954 0.18928476962759 0.248531154314567 0.18928476962759 0.413385773992301 0.173762407797688 -0.96187031785339 0.918434075211297 0.242774523543796 0.918949045862717 0.918949045862717 0.918434075211297 0.918949045862717 -0.0214609824958664 0.18928476962759 0.18928476962759 0.251470240857282 0.242774523543796 0.18928476962759 0.251470240857282 0.196630834779916 0.18928476962759 0.18928476962759 0.18928476962759 0.918434075211297 0.196630834779916 0.196630834779916 0.18928476962759 0.18928476962759 0.18928476962759 0.918949045862717 0.18928476962759 0.916589934195954 0.918949045862717 0.918949045862717 0.918949045862717 -0.953729576645014 0.918949045862717 0.903499401630125 0.99593922524433 0.957912472707586 0.173762407797688 0.127684877902221 0.918949045862717 0.918434075211297 0.916589934195954 0.916589934195954 0.196630834779916 0.242774523543796 0.18928476962759 0.18928476962759 0.251470240857282 0.262956618224745 0.901587979387737 0.905412876088933 0.916589934195954 0.916589934195954 0.196630834779916 0.242774523543796 -0.96187031785339 0.899678593223054 0.96187031785339 0.916589934195954 0.916589934195954 0.916589934195954 0.251904793931476 -0.955937340716925 -0.957912472707586 0.96187031785339 0.196630834779916 0.173762407797688 1 1 -0.955937340716925 0.96187031785339 0.96187031785339 1 0.901587979387737 -0.907328418938305 0.907328418938305 1 1 1 0.18928476962759 0.18928476962759 0.196630834779916 0.18928476962759 0.196630834779916 0.18928476962759 0.18928476962759 0.18928476962759 0.242774523543796 0.918949045862717 0.147735351135964 0.251904793931476 0.251904793931476 0.18928476962759 0.18928476962759 0.18928476962759 0.918434075211297 0.242774523543796 0.196630834779916 0.18928476962759 0.18928476962759 0.901587979387737 0.18928476962759 0.18928476962759 0.916589934195954 0.916589934195954 -0.905412876088932 -0.96187031785339 0.917116279872493 0.918949045862717 0.18928476962759 0.918949045862717 0.18928476962759 -0.955937340716925 -0.95989012592876 0.916589934195954 0.914749139538969 0.918434075211297 0.918949045862717 -0.96187031785339 -0.93816168902443 -0.951527133089592 0.696762957656901 -0.96187031785339 -0.96187031785339 0.916589934195954 0.916589934195954 0.916589934195954 0.821480240610881 0.814788824033701 0.918949045862717 -0.957912472707586 -0.96187031785339 -0.96187031785339 -0.957912472707586 0.82152141448354 0.901587979387737 0.18928476962759 0.901587979387737 0.817032659068618 0.82152141448354 0.903499401630125 0.918949045862717 0.18928476962759 -0.96187031785339 0.192989006716475 -0.907328418938305 0.918949045862717 -0.907328418938305 -0.904910306992551 0.18928476962759 -0.96187031785339 -0.957912472707586 -0.907328418938305 0.18928476962759 0.918949045862717 -0.957912472707586 -0.96187031785339 -0.96187031785339 0.242774523543796 -0.907328418938305 -0.907328418938305 -0.957912472707586 0.242774523543796 0.918949045862717 0.918949045862717 0.918949045862717 0.228660506619489 0.99389641543263 0.916589934195954 0.916589934195954 0.916589934195954 0.918949045862717 0.918949045862717 0.918949045862717 0.918949045862717 0.918949045862717 0.918949045862717 0.918949045862717 0.917116279872493 -0.957912472707586 0.242774523543796 0.242774523543796 -0.96187031785339 0.918434075211297 0.251470240857282 0.196630834779916 0.918949045862717 -0.901587979387737 0.918949045862717 0.916589934195954 0.18928476962759 0.918949045862717 -0.907328418938305 0.18928476962759 -0.96187031785339 0.916589934195954 -0.96187031785339 0.18928476962759 0.918949045862717 0.918434075211297 0.196630834779916 0.18928476962759 0.251904793931476 0.918949045862717 0.18928476962759 0.916589934195954 0.917116279872493 0.74501098787034 0.918949045862717 0.918949045862717 0.18928476962759 0.18928476962759 0.18928476962759 0.251470240857282 0.132925764425843 0.901587979387737 0.918949045862717 0.18928476962759 0.263479881324612 0.916589934195954 0.18928476962759 0.918949045862717 0.916589934195954 -0.905412876088932 -0.907328418938305 0.918949045862717 0.918434075211297 0.918949045862717 0.918949045862717 0.916589934195954 0.916589934195954 0.918949045862717 0.251904793931476 0.817032659068618 0.918949045862717 0.899678593223054 -0.907328418938305 -0.957912472707586 -0.957912472707586 -0.907328418938305 -0.96187031785339
-0.937327998019332 0.997884423344455 -0.126368757152823 -0.134117611374257 0.825660700755617 0.825660700755617 -0.126368757152823 0.275659347724825 -0.126368757152823 0.458508524340607 0.192729286292935 -0.937327998019332 0.827323246613309 -0.17175354252948 0.828513413419656 0.828513413419656 0.827323246613309 0.828513413419656 -0.294899136570427 -0.126368757152823 -0.126368757152823 -0.167884515275994 -0.17175354252948 -0.126368757152823 -0.167884515275994 -0.131273077374096 -0.126368757152823 -0.126368757152823 -0.126368757152823 0.827323246613309 -0.131273077374096 -0.131273077374096 -0.126368757152823 -0.126368757152823 -0.126368757152823 0.828513413419656 -0.126368757152823 0.825660700755617 0.828513413419656 0.828513413419656 0.828513413419656 -0.941200793470572 0.828513413419656 0.997884423344455 0.900909600550303 0.93689690292646 0.192729286292935 0.141622205288197 0.828513413419656 0.827323246613309 0.825660700755617 0.825660700755617 -0.131273077374096 -0.17175354252948 -0.126368757152823 -0.126368757152823 -0.167884515275994 -0.175552957036894 1 0.995775522082569 0.825660700755617 0.825660700755617 -0.131273077374096 -0.17175354252948 -0.937327998019332 0.997882196515109 0.937327998019332 0.825660700755617 0.825660700755617 0.825660700755617 -0.134117611374257 -0.943145477204157 -0.941200793470572 0.937327998019332 -0.131273077374096 -0.11600584429734 0.901587979387737 0.901587979387737 -0.943145477204157 0.937327998019332 0.937327998019332 0.901587979387737 1 -0.993673250577465 0.993673250577465 0.901587979387737 0.901587979387737 0.901587979387737 -0.126368757152823 -0.126368757152823 -0.131273077374096 -0.126368757152823 -0.131273077374096 -0.126368757152823 -0.126368757152823 -0.126368757152823 -0.17175354252948 0.828513413419656 -0.0986298725846696 -0.134117611374257 -0.134117611374257 -0.126368757152823 -0.126368757152823 -0.126368757152823 0.827323246613309 -0.17175354252948 -0.131273077374096 -0.126368757152823 -0.126368757152823 1 -0.126368757152823 -0.126368757152823 0.825660700755617 0.825660700755617 -0.995775522082569 -0.937327998019332 0.82686101363384 0.828513413419656 -0.126368757152823 0.828513413419656 -0.126368757152823 -0.943145477204157 -0.939261645717408 0.825660700755617 0.823999640568628 0.827323246613309 0.828513413419656 -0.937327998019332 -0.916410888847057 -0.939261645717408 0.774335660479985 -0.937327998019332 -0.937327998019332 0.825660700755617 0.825660700755617 0.825660700755617 0.915830791176994 0.908475833162976 0.828513413419656 -0.941200793470572 -0.937327998019332 -0.937327998019332 -0.941200793470572 0.920166885840066 1 -0.126368757152823 1 0.910927262040211 0.920166885840066 0.997884423344455 0.828513413419656 -0.126368757152823 -0.937327998019332 -0.128841749766243 -0.993673250577465 0.828513413419656 -0.993673250577465 -0.991577563596517 -0.126368757152823 -0.937327998019332 -0.941200793470572 -0.993673250577465 -0.126368757152823 0.828513413419656 -0.941200793470572 -0.937327998019332 -0.937327998019332 -0.17175354252948 -0.993673250577465 -0.993673250577465 -0.941200793470572 -0.17175354252948 0.828513413419656 0.828513413419656 0.828513413419656 -0.17175354252948 0.895392680951516 0.825660700755617 0.825660700755617 0.825660700755617 0.828513413419656 0.828513413419656 0.828513413419656 0.828513413419656 0.828513413419656 0.828513413419656 0.828513413419656 0.82686101363384 -0.932584473462648 -0.17175354252948 -0.17175354252948 -0.937327998019332 0.827323246613309 -0.167884515275994 -0.131273077374096 0.828513413419656 -0.99150816005874 0.828513413419656 0.825660700755617 -0.126368757152823 0.828513413419656 -0.993673250577465 -0.126368757152823 -0.937327998019332 0.825660700755617 -0.937327998019332 -0.126368757152823 0.828513413419656 0.827323246613309 -0.131273077374096 -0.126368757152823 -0.134117611374257 0.828513413419656 -0.126368757152823 0.825660700755617 0.82686101363384 0.671692951175682 0.828513413419656 0.828513413419656 -0.126368757152823 -0.126368757152823 -0.126368757152823 -0.167884515275994 -0.104718607445876 1 0.828513413419656 -0.126368757152823 -0.141892248927274 0.825660700755617 -0.126368757152823 0.828513413419656 0.825660700755617 -0.995775522082569 -0.993673250577465 0.828513413419656 0.827323246613309 0.828513413419656 0.828513413419656 0.825660700755617 0.825660700755617 0.828513413419656 -0.134117611374257 0.910927262040211 0.828513413419656 0.997882196515109 -0.993673250577465 -0.941200793470572 -0.941200793470572 -0.993673250577465 -0.937327998019332
0.943295995413595 -0.995779899286456 0.12717335107832 0.13591621980342 -0.830966455652848 -0.830966455652848 0.12717335107832 -0.27391532010579 0.12717335107832 -0.455607655799007 -0.191509936392177 0.943295995413595 -0.832639625798562 0.172847102837544 -0.833788584867483 -0.833788584867483 -0.832639625798562 -0.833788584867483 0.296776768821189 0.12717335107832 0.12717335107832 0.168953441363576 0.172847102837544 0.12717335107832 0.168953441363576 0.132108897263569 0.12717335107832 0.12717335107832 0.12717335107832 -0.832639625798562 0.132108897263569 0.132108897263569 0.12717335107832 0.12717335107832 0.12717335107832 -0.833788584867483 0.12717335107832 -0.830966455652848 -0.833788584867483 -0.833788584867483 -0.833788584867483 0.942908088076234 -0.833788584867483 -0.995779899286456 -0.902348747369461 -0.938615294832019 -0.191509936392177 -0.14072619708267 -0.833788584867483 -0.832639625798562 -0.830966455652848 -0.830966455652848 0.132108897263569 0.172847102837544 0.12717335107832 0.12717335107832 0.168953441363576 0.152429343839546 -0.993673250577465 -0.997888809818595 -0.830966455652848 -0.830966455652848 0.132108897263569 0.172847102837544 0.943295995413595 -0.991568845904549 -0.943295995413595 -0.830966455652848 -0.830966455652848 -0.830966455652848 0.13591621980342 0.944867820427788 0.938614199657689 -0.943295995413595 0.132108897263569 0.11674445722467 -0.907328418938305 -0.907328418938305 0.944867820427788 -0.943295995413595 -0.943295995413595 -0.907328418938305 -0.993673250577465 1 -1 -0.907328418938305 -0.907328418938305 -0.907328418938305 0.12717335107832 0.12717335107832 0.132108897263569 0.12717335107832 0.132108897263569 0.12717335107832 0.12717335107832 0.12717335107832 0.172847102837544 -0.833788584867483 0.0992578521434003 0.13591621980342 0.13591621980342 0.12717335107832 0.12717335107832 0.12717335107832 -0.832639625798562 0.172847102837544 0.132108897263569 0.12717335107832 0.12717335107832 -0.993673250577464 0.12717335107832 0.12717335107832 -0.830966455652848 -0.830966455652848 0.997888809818595 0.943295995413595 -0.832125664199289 -0.833788584867483 0.12717335107832 -0.833788584867483 0.12717335107832 0.944867820427788 0.940954432074931 -0.830966455652848 -0.829294901486165 -0.832639625798562 -0.833788584867483 0.943295995413595 0.92224570633706 0.940953887246104 -0.76935629495882 0.943295995413595 0.943295995413595 -0.830966455652848 -0.830966455652848 -0.830966455652848 -0.913049174748315 -0.905752591984037 -0.833788584867483 0.947193449077552 0.943295995413595 0.943295995413595 0.947193449077552 -0.913051632117878 -0.993673250577464 0.12717335107832 -0.993673250577464 -0.908185617747881 -0.913051632117878 -0.995779899286456 -0.833788584867483 0.12717335107832 0.943295995413595 0.129662089314941 1 -0.833788584867483 1 0.997890969712902 0.12717335107832 0.943295995413595 0.947193449077552 1 0.12717335107832 -0.833788584867483 0.947193449077552 0.943295995413595 0.943295995413595 0.172847102837544 1 1 0.947193449077552 0.172847102837544 -0.833788584867483 -0.833788584867483 -0.833788584867483 0.172847102837544 -0.901140836651816 -0.830966455652848 -0.830966455652848 -0.830966455652848 -0.833788584867483 -0.833788584867483 -0.833788584867483 -0.833788584867483 -0.833788584867483 -0.833788584867483 -0.833788584867483 -0.832125664199289 0.938615294832019 0.172847102837544 0.172847102837544 0.943295995413595 -0.832639625798562 0.168953441363576 0.132108897263569 -0.833788584867483 0.993673250577465 -0.833788584867483 -0.830966455652848 0.12717335107832 -0.833788584867483 1 0.12717335107832 0.943295995413595 -0.830966455652848 0.943295995413595 0.12717335107832 -0.833788584867483 -0.832639625798562 0.132108897263569 0.12717335107832 0.13591621980342 -0.833788584867483 0.12717335107832 -0.830966455652848 -0.832125664199289 -0.67596964171606 -0.833788584867483 -0.833788584867483 0.12717335107832 0.12717335107832 0.12717335107832 0.168953441363576 0.105385354174543 -0.993673250577464 -0.833788584867483 0.12717335107832 0.12370004469899 -0.830966455652848 0.12717335107832 -0.833788584867483 -0.830966455652848 0.997888809818595 1 -0.833788584867483 -0.832639625798562 -0.833788584867483 -0.833788584867483 -0.830966455652848 -0.830966455652848 -0.833788584867483 0.13591621980342 -0.908185617747881 -0.833788584867483 -0.991568845904549 1 0.947193449077552 0.947193449077552 1 0.943295995413595
-0.943295995413595 0.995779899286456 -0.12717335107832 -0.135916219803421 0.830966455652848 0.830966455652848 -0.12717335107832 0.273915320105791 -0.12717335107832 0.455607655799007 0.191509936392177 -0.943295995413595 0.832639625798562 -0.172847102837544 0.833788584867483 0.833788584867483 0.832639625798562 0.833788584867483 -0.296776768821189 -0.12717335107832 -0.12717335107832 -0.168953441363576 -0.172847102837544 -0.12717335107832 -0.168953441363576 -0.132108897263569 -0.12717335107832 -0.12717335107832 -0.12717335107832 0.832639625798562 -0.132108897263569 -0.132108897263569 -0.12717335107832 -0.12717335107832 -0.12717335107832 0.833788584867483 -0.12717335107832 0.830966455652848 0.833788584867483 0.833788584867483 0.833788584867483 -0.942908088076234 0.833788584867483 0.995779899286456 0.902348747369461 0.938615294832019 0.191509936392177 0.140726197082671 0.833788584867483 0.832639625798562 0.830966455652848 0.830966455652848 -0.132108897263569 -0.172847102837544 -0.12717335107832 -0.12717335107832 -0.168953441363576 -0.152429343839546 0.993673250577465 0.997888809818595 0.830966455652848 0.830966455652848 -0.132108897263569 -0.172847102837544 -0.943295995413595 0.991568845904549 0.943295995413595 0.830966455652848 0.830966455652848 0.830966455652848 -0.135916219803421 -0.944867820427788 -0.938614199657689 0.943295995413595 -0.132108897263569 -0.11674445722467 0.907328418938305 0.907328418938305 -0.944867820427788 0.943295995413595 0.943295995413595 0.907328418938305 0.993673250577465 -1 1 0.907328418938305 0.907328418938305 0.907328418938305 -0.12717335107832 -0.12717335107832 -0.132108897263569 -0.12717335107832 -0.132108897263569 -0.12717335107832 -0.12717335107832 -0.12717335107832 -0.172847102837544 0.833788584867483 -0.0992578521434003 -0.135916219803421 -0.135916219803421 -0.12717335107832 -0.12717335107832 -0.12717335107832 0.832639625798562 -0.172847102837544 -0.132108897263569 -0.12717335107832 -0.12717335107832 0.993673250577465 -0.12717335107832 -0.12717335107832 0.830966455652848 0.830966455652848 -0.997888809818595 -0.943295995413595 0.832125664199289 0.833788584867483 -0.12717335107832 0.833788584867483 -0.12717335107832 -0.944867820427788 -0.940954432074931 0.830966455652848 0.829294901486164 0.832639625798562 0.833788584867483 -0.943295995413595 -0.92224570633706 -0.940953887246104 0.76935629495882 -0.943295995413595 -0.943295995413595 0.830966455652848 0.830966455652848 0.830966455652848 0.913049174748315 0.905752591984037 0.833788584867483 -0.947193449077552 -0.943295995413595 -0.943295995413595 -0.947193449077552 0.913051632117878 0.993673250577465 -0.12717335107832 0.993673250577465 0.908185617747881 0.913051632117878 0.995779899286456 0.833788584867483 -0.12717335107832 -0.943295995413595 -0.129662089314941 -1 0.833788584867483 -1 -0.997890969712902 -0.12717335107832 -0.943295995413595 -0.947193449077552 -1 -0.12717335107832 0.833788584867483 -0.947193449077552 -0.943295995413595 -0.943295995413595 -0.172847102837544 -1 -1 -0.947193449077552 -0.172847102837544 0.833788584867483 0.833788584867483 0.833788584867483 -0.172847102837544 0.901140836651816 0.830966455652848 0.830966455652848 0.830966455652848 0.833788584867483 0.833788584867483 0.833788584867483 0.833788584867483 0.833788584867483 0.833788584867483 0.833788584867483 0.832125664199289 -0.938615294832018 -0.172847102837544 -0.172847102837544 -0.943295995413595 0.832639625798562 -0.168953441363576 -0.132108897263569 0.833788584867483 -0.993673250577465 0.833788584867483 0.830966455652848 -0.12717335107832 0.833788584867483 -1 -0.12717335107832 -0.943295995413595 0.830966455652848 -0.943295995413595 -0.12717335107832 0.833788584867483 0.832639625798562 -0.132108897263569 -0.12717335107832 -0.135916219803421 0.833788584867483 -0.12717335107832 0.830966455652848 0.832125664199289 0.67596964171606 0.833788584867483 0.833788584867483 -0.12717335107832 -0.12717335107832 -0.12717335107832 -0.168953441363576 -0.105385354174543 0.993673250577465 0.833788584867483 -0.12717335107832 -0.123700044698989 0.830966455652848 -0.12717335107832 0.833788584867483 0.830966455652848 -0.997888809818595 -1 0.833788584867483 0.832639625798562 0.833788584867483 0.833788584867483 0.830966455652848 0.830966455652848 0.833788584867483 -0.135916219803421 0.908185617747881 0.833788584867483 0.991568845904549 -1 -0.947193449077552 -0.947193449077552 -1 -0.943295995413595
-0.96187031785339 0.903499401630125 0.18928476962759 0.251904793931476 0.916589934195954 0.916589934195954 0.18928476962759 0.248531154314567 0.18928476962759 0.413385773992301 0.173762407797688 -0.96187031785339 0.918434075211297 0.242774523543796 0.918949045862717 0.918949045862717 0.918434075211297 0.918949045862717 -0.0214609824958664 0.18928476962759 0.18928476962759 0.251470240857282 0.242774523543796 0.18928476962759 0.251470240857282 0.196630834779916 0.18928476962759 0.18928476962759 0.18928476962759 0.918434075211297 0.196630834779916 0.196630834779916 0.18928476962759 0.18928476962759 0.18928476962759 0.918949045862717 0.18928476962759 0.916589934195954 0.918949045862717 0.918949045862717 0.918949045862717 -0.953729576645014 0.918949045862717 0.903499401630125 0.99593922524433 0.957912472707586 0.173762407797688 0.127684877902221 0.918949045862717 0.918434075211297 0.916589934195954 0.916589934195954 0.196630834779916 0.242774523543796 0.18928476962759 0.18928476962759 0.251470240857282 0.262956618224745 0.901587979387737 0.905412876088933 0.916589934195954 0.916589934195954 0.196630834779916 0.242774523543796 -0.96187031785339 0.899678593223054 0.96187031785339 0.916589934195954 0.916589934195954 0.916589934195954 0.251904793931476 -0.955937340716925 -0.957912472707586 0.96187031785339 0.196630834779916 0.173762407797688 1 1 -0.955937340716925 0.96187031785339 0.96187031785339 1 0.901587979387737 -0.907328418938305 0.907328418938305 1 1 1 0.18928476962759 0.18928476962759 0.196630834779916 0.18928476962759 0.196630834779916 0.18928476962759 0.18928476962759 0.18928476962759 0.242774523543796 0.918949045862717 0.147735351135964 0.251904793931476 0.251904793931476 0.18928476962759 0.18928476962759 0.18928476962759 0.918434075211297 0.242774523543796 0.196630834779916 0.18928476962759 0.18928476962759 0.901587979387737 0.18928476962759 0.18928476962759 0.916589934195954 0.916589934195954 -0.905412876088932 -0.96187031785339 0.917116279872493 0.918949045862717 0.18928476962759 0.918949045862717 0.18928476962759 -0.955937340716925 -0.95989012592876 0.916589934195954 0.914749139538969 0.918434075211297 0.918949045862717 -0.96187031785339 -0.93816168902443 -0.951527133089592 0.696762957656901 -0.96187031785339 -0.96187031785339 0.916589934195954 0.916589934195954 0.916589934195954 0.821480240610881 0.814788824033701 0.918949045862717 -0.957912472707586 -0.96187031785339 -0.96187031785339 -0.957912472707586 0.82152141448354 0.901587979387737 0.18928476962759 0.901587979387737 0.817032659068618 0.82152141448354 0.903499401630125 0.918949045862717 0.18928476962759 -0.96187031785339 0.192989006716475 -0.907328418938305 0.918949045862717 -0.907328418938305 -0.904910306992551 0.18928476962759 -0.96187031785339 -0.957912472707586 -0.907328418938305 0.18928476962759 0.918949045862717 -0.957912472707586 -0.96187031785339 -0.96187031785339 0.242774523543796 -0.907328418938305 -0.907328418938305 -0.957912472707586 0.242774523543796 0.918949045862717 0.918949045862717 0.918949045862717 0.228660506619489 0.99389641543263 0.916589934195954 0.916589934195954 0.916589934195954 0.918949045862717 0.918949045862717 0.918949045862717 0.918949045862717 0.918949045862717 0.918949045862717 0.918949045862717 0.917116279872493 -0.957912472707586 0.242774523543796 0.242774523543796 -0.96187031785339 0.918434075211297 0.251470240857282 0.196630834779916 0.918949045862717 -0.901587979387737 0.918949045862717 0.916589934195954 0.18928476962759 0.918949045862717 -0.907328418938305 0.18928476962759 -0.96187031785339 0.916589934195954 -0.96187031785339 0.18928476962759 0.918949045862717 0.918434075211297 0.196630834779916 0.18928476962759 0.251904793931476 0.918949045862717 0.18928476962759 0.916589934195954 0.917116279872493 0.74501098787034 0.918949045862717 0.918949045862717 0.18928476962759 0.18928476962759 0.18928476962759 0.251470240857282 0.132925764425843 0.901587979387737 0.918949045862717 0.18928476962759 0.263479881324612 0.916589934195954 0.18928476962759 0.918949045862717 0.916589934195954 -0.905412876088932 -0.907328418938305 0.918949045862717 0.918434075211297 0.918949045862717 0.918949045862717 0.916589934195954 0.916589934195954 0.918949045862717 0.251904793931476 0.817032659068618 0.918949045862717 0.899678593223054 -0.907328418938305 -0.957912472707586 -0.957912472707586 -0.907328418938305 -0.96187031785339
-0.96187031785339 0.903499401630125 0.18928476962759 0.251904793931476 0.916589934195954 0.916589934195954 0.18928476962759 0.248531154314567 0.18928476962759 0.413385773992301 0.173762407797688 -0.96187031785339 0.918434075211297 0.242774523543796 0.918949045862717 0.918949045862717 0.918434075211297 0.918949045862717 -0.0214609824958664 0.18928476962759 0.18928476962759 0.251470240857282 0.242774523543796 0.18928476962759 0.251470240857282 0.196630834779916 0.18928476962759 0.18928476962759 0.18928476962759 0.918434075211297 0.196630834779916 0.196630834779916 0.18928476962759 0.18928476962759 0.18928476962759 0.918949045862717 0.18928476962759 0.916589934195954 0.918949045862717 0.918949045862717 0.918949045862717 -0.953729576645014 0.918949045862717 0.903499401630125 0.99593922524433 0.957912472707586 0.173762407797688 0.127684877902221 0.918949045862717 0.918434075211297 0.916589934195954 0.916589934195954 0.196630834779916 0.242774523543796 0.18928476962759 0.18928476962759 0.251470240857282 0.262956618224745 0.901587979387737 0.905412876088933 0.916589934195954 0.916589934195954 0.196630834779916 0.242774523543796 -0.96187031785339 0.899678593223054 0.96187031785339 0.916589934195954 0.916589934195954 0.916589934195954 0.251904793931476 -0.955937340716925 -0.957912472707586 0.96187031785339 0.196630834779916 0.173762407797688 1 1 -0.955937340716925 0.96187031785339 0.96187031785339 1 0.901587979387737 -0.907328418938305 0.907328418938305 1 1 1 0.18928476962759 0.18928476962759 0.196630834779916 0.18928476962759 0.196630834779916 0.18928476962759 0.18928476962759 0.18928476962759 0.242774523543796 0.918949045862717 0.147735351135964 0.251904793931476 0.251904793931476 0.18928476962759 0.18928476962759 0.18928476962759 0.918434075211297 0.242774523543796 0.196630834779916 0.18928476962759 0.18928476962759 0.901587979387737 0.18928476962759 0.18928476962759 0.916589934195954 0.916589934195954 -0.905412876088932 -0.96187031785339 0.917116279872493 0.918949045862717 0.18928476962759 0.918949045862717 0.18928476962759 -0.955937340716925 -0.95989012592876 0.916589934195954 0.914749139538969 0.918434075211297 0.918949045862717 -0.96187031785339 -0.93816168902443 -0.951527133089592 0.696762957656901 -0.96187031785339 -0.96187031785339 0.916589934195954 0.916589934195954 0.916589934195954 0.821480240610881 0.814788824033701 0.918949045862717 -0.957912472707586 -0.96187031785339 -0.96187031785339 -0.957912472707586 0.82152141448354 0.901587979387737 0.18928476962759 0.901587979387737 0.817032659068618 0.82152141448354 0.903499401630125 0.918949045862717 0.18928476962759 -0.96187031785339 0.192989006716475 -0.907328418938305 0.918949045862717 -0.907328418938305 -0.904910306992551 0.18928476962759 -0.96187031785339 -0.957912472707586 -0.907328418938305 0.18928476962759 0.918949045862717 -0.957912472707586 -0.96187031785339 -0.96187031785339 0.242774523543796 -0.907328418938305 -0.907328418938305 -0.957912472707586 0.242774523543796 0.918949045862717 0.918949045862717 0.918949045862717 0.228660506619489 0.99389641543263 0.916589934195954 0.916589934195954 0.916589934195954 0.918949045862717 0.918949045862717 0.918949045862717 0.918949045862717 0.918949045862717 0.918949045862717 0.918949045862717 0.917116279872493 -0.957912472707586 0.242774523543796 0.242774523543796 -0.96187031785339 0.918434075211297 0.251470240857282 0.196630834779916 0.918949045862717 -0.901587979387737 0.918949045862717 0.916589934195954 0.18928476962759 0.918949045862717 -0.907328418938305 0.18928476962759 -0.96187031785339 0.916589934195954 -0.96187031785339 0.18928476962759 0.918949045862717 0.918434075211297 0.196630834779916 0.18928476962759 0.251904793931476 0.918949045862717 0.18928476962759 0.916589934195954 0.917116279872493 0.74501098787034 0.918949045862717 0.918949045862717 0.18928476962759 0.18928476962759 0.18928476962759 0.251470240857282 0.132925764425843 0.901587979387737 0.918949045862717 0.18928476962759 0.263479881324612 0.916589934195954 0.18928476962759 0.918949045862717 0.916589934195954 -0.905412876088932 -0.907328418938305 0.918949045862717 0.918434075211297 0.918949045862717 0.918949045862717 0.916589934195954 0.916589934195954 0.918949045862717 0.251904793931476 0.817032659068618 0.918949045862717 0.899678593223054 -0.907328418938305 -0.957912472707586 -0.957912472707586 -0.907328418938305 -0.96187031785339
-0.96187031785339 0.903499401630125 0.18928476962759 0.251904793931476 0.916589934195954 0.916589934195954 0.18928476962759 0.248531154314567 0.18928476962759 0.413385773992301 0.173762407797688 -0.96187031785339 0.918434075211297 0.242774523543796 0.918949045862717 0.918949045862717 0.918434075211297 0.918949045862717 -0.0214609824958664 0.18928476962759 0.18928476962759 0.251470240857282 0.242774523543796 0.18928476962759 0.251470240857282 0.196630834779916 0.18928476962759 0.18928476962759 0.18928476962759 0.918434075211297 0.196630834779916 0.196630834779916 0.18928476962759 0.18928476962759 0.18928476962759 0.918949045862717 0.18928476962759 0.916589934195954 0.918949045862717 0.918949045862717 0.918949045862717 -0.953729576645014 0.918949045862717 0.903499401630125 0.99593922524433 0.957912472707586 0.173762407797688 0.127684877902221 0.918949045862717 0.918434075211297 0.916589934195954 0.916589934195954 0.196630834779916 0.242774523543796 0.18928476962759 0.18928476962759 0.251470240857282 0.262956618224745 0.901587979387737 0.905412876088933 0.916589934195954 0.916589934195954 0.196630834779916 0.242774523543796 -0.96187031785339 0.899678593223054 0.96187031785339 0.916589934195954 0.916589934195954 0.916589934195954 0.251904793931476 -0.955937340716925 -0.957912472707586 0.96187031785339 0.196630834779916 0.173762407797688 1 1 -0.955937340716925 0.96187031785339 0.96187031785339 1 0.901587979387737 -0.907328418938305 0.907328418938305 1 1 1 0.18928476962759 0.18928476962759 0.196630834779916 0.18928476962759 0.196630834779916 0.18928476962759 0.18928476962759 0.18928476962759 0.242774523543796 0.918949045862717 0.147735351135964 0.251904793931476 0.251904793931476 0.18928476962759 0.18928476962759 0.18928476962759 0.918434075211297 0.242774523543796 0.196630834779916 0.18928476962759 0.18928476962759 0.901587979387737 0.18928476962759 0.18928476962759 0.916589934195954 0.916589934195954 -0.905412876088932 -0.96187031785339 0.917116279872493 0.918949045862717 0.18928476962759 0.918949045862717 0.18928476962759 -0.955937340716925 -0.95989012592876 0.916589934195954 0.914749139538969 0.918434075211297 0.918949045862717 -0.96187031785339 -0.93816168902443 -0.951527133089592 0.696762957656901 -0.96187031785339 -0.96187031785339 0.916589934195954 0.916589934195954 0.916589934195954 0.821480240610881 0.814788824033701 0.918949045862717 -0.957912472707586 -0.96187031785339 -0.96187031785339 -0.957912472707586 0.82152141448354 0.901587979387737 0.18928476962759 0.901587979387737 0.817032659068618 0.82152141448354 0.903499401630125 0.918949045862717 0.18928476962759 -0.96187031785339 0.192989006716475 -0.907328418938305 0.918949045862717 -0.907328418938305 -0.904910306992551 0.18928476962759 -0.96187031785339 -0.957912472707586 -0.907328418938305 0.18928476962759 0.918949045862717 -0.957912472707586 -0.96187031785339 -0.96187031785339 0.242774523543796 -0.907328418938305 -0.907328418938305 -0.957912472707586 0.242774523543796 0.918949045862717 0.918949045862717 0.918949045862717 0.228660506619489 0.99389641543263 0.916589934195954 0.916589934195954 0.916589934195954 0.918949045862717 0.918949045862717 0.918949045862717 0.918949045862717 0.918949045862717 0.918949045862717 0.918949045862717 0.917116279872493 -0.957912472707586 0.242774523543796 0.242774523543796 -0.96187031785339 0.918434075211297 0.251470240857282 0.196630834779916 0.918949045862717 -0.901587979387737 0.918949045862717 0.916589934195954 0.18928476962759 0.918949045862717 -0.907328418938305 0.18928476962759 -0.96187031785339 0.916589934195954 -0.96187031785339 0.18928476962759 0.918949045862717 0.918434075211297 0.196630834779916 0.18928476962759 0.251904793931476 0.918949045862717 0.18928476962759 0.916589934195954 0.917116279872493 0.74501098787034 0.918949045862717 0.918949045862717 0.18928476962759 0.18928476962759 0.18928476962759 0.251470240857282 0.132925764425843 0.901587979387737 0.918949045862717 0.18928476962759 0.263479881324612 0.916589934195954 0.18928476962759 0.918949045862717 0.916589934195954 -0.905412876088932 -0.907328418938305 0.918949045862717 0.918434075211297 0.918949045862717 0.918949045862717 0.916589934195954 0.916589934195954 0.918949045862717 0.251904793931476 0.817032659068618 0.918949045862717 0.899678593223054 -0.907328418938305 -0.957912472707586 -0.957912472707586 -0.907328418938305 -0.96187031785339
-0.196788242774782 -0.126636666728692 0.999999999999989 0.712225600580636 0.174290757580717 0.174290757580717 0.999999999999989 -0.00907404274407771 0.999999999999989 -0.0579411523648989 -0.00618275636109326 -0.196788242774782 0.17463924591326 0.735756336036759 0.173943058445617 0.173943058445617 0.17463924591326 0.173943058445617 0.428515181910832 0.999999999999989 0.999999999999989 0.752712404387508 0.735756336036759 0.999999999999989 0.752712404387508 0.962640319558479 0.999999999999989 0.999999999999989 0.999999999999989 0.17463924591326 0.962640319558479 0.962640319558479 0.999999999999989 0.999999999999989 0.999999999999989 0.173943058445617 0.999999999999989 0.174290757580717 0.173943058445617 0.173943058445617 0.173943058445617 -0.197601320601419 0.173943058445617 -0.126636666728692 0.190056546453577 0.197601320601419 -0.00618275636109326 0.022789271855134 0.173943058445617 0.17463924591326 0.174290757580717 0.174290757580717 0.962640319558479 0.735756336036759 0.999999999999989 0.999999999999989 0.752712404387508 0.719832689154115 -0.126368757152823 -0.126904863948188 0.174290757580717 0.174290757580717 0.962640319558479 0.735756336036759 -0.196788242774782 -0.126101132958544 0.196788242774782 0.174290757580717 0.174290757580717 0.174290757580717 0.712225600580636 -0.198009599128779 -0.197601320601419 0.196788242774782 0.962640319558479 0.91799466031819 0.18928476962759 0.18928476962759 -0.198009599128779 0.196788242774782 0.196788242774782 0.18928476962759 -0.126368757152823 0.12717335107832 -0.12717335107832 0.18928476962759 0.18928476962759 0.18928476962759 0.999999999999989 0.999999999999989 0.962640319558479 0.999999999999989 0.962640319558479 0.999999999999989 0.999999999999989 0.999999999999989 0.735756336036759 0.173943058445617 0.780492542673279 0.712225600580636 0.712225600580636 0.999999999999989 0.999999999999989 0.999999999999989 0.17463924591326 0.735756336036759 0.962640319558479 0.999999999999989 0.999999999999989 -0.126368757152823 0.999999999999989 0.999999999999989 0.174290757580717 0.174290757580717 0.126904863948188 -0.196788242774782 0.173596143757377 0.173943058445617 0.999999999999989 0.173943058445617 0.999999999999989 -0.198009599128779 -0.19719420433088 0.174290757580717 0.173943058445617 0.17463924591326 0.173943058445617 -0.196788242774782 -0.192396779843302 -0.19719420433088 -0.0991539587454488 -0.196788242774782 -0.196788242774782 0.174290757580717 0.174290757580717 0.174290757580717 -0.137332432950417 -0.136490977504584 0.173943058445617 -0.197601320601419 -0.196788242774782 -0.196788242774782 -0.197601320601419 -0.137332432950417 -0.126368757152823 0.999999999999989 -0.126368757152823 -0.136771086087751 -0.137332432950417 -0.126636666728692 0.173943058445617 0.999999999999989 -0.196788242774782 0.980805968423232 0.12717335107832 0.173943058445617 0.12717335107832 0.127442130391168 0.999999999999989 -0.196788242774782 -0.197601320601419 0.12717335107832 0.999999999999989 0.173943058445617 -0.197601320601419 -0.196788242774782 -0.196788242774782 0.735756336036759 0.12717335107832 0.12717335107832 -0.197601320601419 0.735756336036759 0.173943058445617 0.173943058445617 0.173943058445617 0.735756336036759 0.188900408297052 0.174290757580717 0.174290757580717 0.174290757580717 0.173943058445617 0.173943058445617 0.173943058445617 0.173943058445617 0.173943058445617 0.173943058445617 0.173943058445617 0.173596143757377 -0.197601320601419 0.735756336036759 0.735756336036759 -0.196788242774782 0.17463924591326 0.752712404387508 0.962640319558479 0.173943058445617 0.126368757152824 0.173943058445617 0.174290757580717 0.999999999999989 0.173943058445617 0.12717335107832 0.999999999999989 -0.196788242774782 0.174290757580717 -0.196788242774782 0.999999999999989 0.173943058445617 0.17463924591326 0.962640319558479 0.999999999999989 0.712225600580636 0.173943058445617 0.999999999999989 0.174290757580717 0.173596143757377 0.141019233209061 0.173943058445617 0.173943058445617 0.999999999999989 0.999999999999989 0.999999999999989 0.752712404387508 0.733178549988779 -0.126368757152823 0.173943058445617 0.999999999999989 0.683904136356014 0.174290757580717 0.999999999999989 0.173943058445617 0.174290757580717 0.126904863948188 0.12717335107832 0.173943058445617 0.17463924591326 0.173943058445617 0.173943058445617 0.174290757580717 0.174290757580717 0.173943058445617 0.712225600580636 -0.136771086087751 0.173943058445617 -0.126101132958544 0.12717335107832 -0.197601320601419 -0.197601320601419 0.12717335107832 -0.196788242774782
-0.196788242774782 -0.126636666728692 0.999999999999989 0.712225600580636 0.174290757580717 0.174290757580717 0.999999999999989 -0.00907404274407771 0.999999999999989 -0.0579411523648989 -0.00618275636109326 -0.196788242774782 0.17463924591326 0.735756336036759 0.173943058445617 0.173943058445617 0.17463924591326 0.173943058445617 0.428515181910832 0.999999999999989 0.999999999999989 0.752712404387508 0.735756336036759 0.999999999999989 0.752712404387508 0.962640319558479 0.999999999999989 0.999999999999989 0.999999999999989 0.17463924591326 0.962640319558479 0.962640319558479 0.999999999999989 0.999999999999989 0.999999999999989 0.173943058445617 0.999999999999989 0.174290757580717 0.173943058445617 0.173943058445617 0.173943058445617 -0.197601320601419 0.173943058445617 -0.126636666728692 0.190056546453577 0.197601320601419 -0.00618275636109326 0.022789271855134 0.173943058445617 0.17463924591326 0.174290757580717 0.174290757580717 0.962640319558479 0.735756336036759 0.999999999999989 0.999999999999989 0.752712404387508 0.719832689154115 -0.126368757152823 -0.126904863948188 0.174290757580717 0.174290757580717 0.962640319558479 0.735756336036759 -0.196788242774782 -0.126101132958544 0.196788242774782 0.174290757580717 0.174290757580717 0.174290757580717 0.712225600580636 -0.198009599128779 -0.197601320601419 0.196788242774782 0.962640319558479 0.91799466031819 0.18928476962759 0.18928476962759 -0.198009599128779 0.196788242774782 0.196788242774782 0.18928476962759 -0.126368757152823 0.12717335107832 -0.12717335107832 0.18928476962759 0.18928476962759 0.18928476962759 0.999999999999989 0.999999999999989 0.962640319558479 0.999999999999989 0.962640319558479 0.999999999999989 0.999999999999989 0.999999999999989 0.735756336036759 0.173943058445617 0.780492542673279 0.712225600580636 0.712225600580636 0.999999999999989 0.999999999999989 0.999999999999989 0.17463924591326 0.735756336036759 0.962640319558479 0.999999999999989 0.999999999999989 -0.126368757152823 0.999999999999989 0.999999999999989 0.174290757580717 0.174290757580717 0.126904863948188 -0.196788242774782 0.173596143757377 0.173943058445617 0.999999999999989 0.173943058445617 0.999999999999989 -0.198009599128779 -0.19719420433088 0.174290757580717 0.173943058445617 0.17463924591326 0.173943058445617 -0.196788242774782 -0.192396779843302 -0.19719420433088 -0.0991539587454488 -0.196788242774782 -0.196788242774782 0.174290757580717 0.174290757580717 0.174290757580717 -0.137332432950417 -0.136490977504584 0.173943058445617 -0.197601320601419 -0.196788242774782 -0.196788242774782 -0.197601320601419 -0.137332432950417 -0.126368757152823 0.999999999999989 -0.126368757152823 -0.136771086087751 -0.137332432950417 -0.126636666728692 0.173943058445617 0.999999999999989 -0.196788242774782 0.980805968423232 0.12717335107832 0.173943058445617 0.12717335107832 0.127442130391168 0.999999999999989 -0.196788242774782 -0.197601320601419 0.12717335107832 0.999999999999989 0.173943058445617 -0.197601320601419 -0.196788242774782 -0.196788242774782 0.735756336036759 0.12717335107832 0.12717335107832 -0.197601320601419 0.735756336036759 0.173943058445617 0.173943058445617 0.173943058445617 0.735756336036759 0.188900408297052 0.174290757580717 0.174290757580717 0.174290757580717 0.173943058445617 0.173943058445617 0.173943058445617 0.173943058445617 0.173943058445617 0.173943058445617 0.173943058445617 0.173596143757377 -0.197601320601419 0.735756336036759 0.735756336036759 -0.196788242774782 0.17463924591326 0.752712404387508 0.962640319558479 0.173943058445617 0.126368757152824 0.173943058445617 0.174290757580717 0.999999999999989 0.173943058445617 0.12717335107832 0.999999999999989 -0.196788242774782 0.174290757580717 -0.196788242774782 0.999999999999989 0.173943058445617 0.17463924591326 0.962640319558479 0.999999999999989 0.712225600580636 0.173943058445617 0.999999999999989 0.174290757580717 0.173596143757377 0.141019233209061 0.173943058445617 0.173943058445617 0.999999999999989 0.999999999999989 0.999999999999989 0.752712404387508 0.733178549988779 -0.126368757152823 0.173943058445617 0.999999999999989 0.683904136356014 0.174290757580717 0.999999999999989 0.173943058445617 0.174290757580717 0.126904863948188 0.12717335107832 0.173943058445617 0.17463924591326 0.173943058445617 0.173943058445617 0.174290757580717 0.174290757580717 0.173943058445617 0.712225600580636 -0.136771086087751 0.173943058445617 -0.126101132958544 0.12717335107832 -0.197601320601419 -0.197601320601419 0.12717335107832 -0.196788242774782
-0.204425514677216 -0.131551384411962 0.962640319558479 0.682987161027501 0.181054911205731 0.181054911205731 0.962640319558479 -0.014371946776488 0.962640319558479 -0.0601898249924438 -0.00979020004998629 -0.204425514677216 0.181416924229145 0.705905820542141 0.180693718008194 0.180693718008194 0.181416924229145 0.180693718008194 0.425456549014061 0.962640319558479 0.962640319558479 0.722412927971985 0.705905820542141 0.962640319558479 0.722412927971985 1 0.962640319558479 0.962640319558479 0.962640319558479 0.181416924229145 1 1 0.962640319558479 0.962640319558479 0.962640319558479 0.180693718008194 0.962640319558479 0.181054911205731 0.180693718008194 0.180693718008194 0.180693718008194 -0.186382533891827 0.180693718008194 -0.131551384411962 0.197432563951559 0.205270147724594 -0.00979020004998629 0.019264091969454 0.180693718008194 0.181416924229145 0.181054911205731 0.181054911205731 1 0.705905820542141 0.962640319558479 0.962640319558479 0.722412927971985 0.747769103920632 -0.131273077374096 -0.131829990256789 0.181054911205731 0.181054911205731 1 0.705905820542141 -0.204425514677216 -0.130995066793361 0.204425514677217 0.181054911205731 0.181054911205731 0.181054911205731 0.682987161027501 -0.186841483411577 -0.205270147724594 0.204425514677217 1 0.883698673161689 0.196630834779916 0.196630834779916 -0.186841483411577 0.204425514677217 0.204425514677217 0.196630834779916 -0.131273077374096 0.132108897263569 -0.132108897263569 0.196630834779916 0.196630834779916 0.196630834779916 0.962640319558479 0.962640319558479 1 0.962640319558479 1 0.962640319558479 0.962640319558479 0.962640319558479 0.705905820542141 0.180693718008194 0.751333590692014 0.682987161027501 0.682987161027501 0.962640319558479 0.962640319558479 0.962640319558479 0.181416924229145 0.705905820542141 1 0.962640319558479 0.962640319558479 -0.131273077374096 0.962640319558479 0.962640319558479 0.181054911205731 0.181054911205731 0.13182999025679 -0.204425514677216 0.18033333970158 0.180693718008194 0.962640319558479 0.180693718008194 0.962640319558479 -0.186841483411577 -0.204847231436684 0.181054911205731 0.180693718008194 0.181416924229145 0.180693718008194 -0.204425514677216 -0.199863620850149 -0.185924418634703 -0.10300208367641 -0.204425514677216 -0.204425514677216 0.181054911205731 0.181054911205731 0.181054911205731 -0.142662248983508 -0.141788136993042 0.180693718008194 -0.186382533891827 -0.204425514677216 -0.204425514677216 -0.186382533891827 -0.142662248983508 -0.131273077374096 0.962640319558479 -0.131273077374096 -0.142079116476735 -0.142662248983508 -0.131551384411962 0.180693718008194 0.962640319558479 -0.204425514677216 0.944016204315274 0.132108897263569 0.180693718008194 0.132108897263569 0.132388107792555 0.962640319558479 -0.204425514677216 -0.186382533891827 0.132108897263569 0.962640319558479 0.180693718008194 -0.186382533891827 -0.204425514677216 -0.204425514677216 0.705905820542141 0.132108897263569 0.132108897263569 -0.186382533891827 0.705905820542141 0.180693718008194 0.180693718008194 0.180693718008194 0.705905820542141 0.196231556542003 0.181054911205731 0.181054911205731 0.181054911205731 0.180693718008194 0.180693718008194 0.180693718008194 0.180693718008194 0.180693718008194 0.180693718008194 0.180693718008194 0.18033333970158 -0.205270147724594 0.705905820542141 0.705905820542141 -0.204425514677216 0.181416924229145 0.722412927971985 1 0.180693718008194 0.131273077374095 0.180693718008194 0.181054911205731 0.962640319558479 0.180693718008194 0.132108897263569 0.962640319558479 -0.204425514677216 0.181054911205731 -0.204425514677216 0.962640319558479 0.180693718008194 0.181416924229145 1 0.962640319558479 0.682987161027501 0.180693718008194 0.962640319558479 0.181054911205731 0.18033333970158 0.146492132465156 0.180693718008194 0.180693718008194 0.962640319558479 0.962640319558479 0.962640319558479 0.722412927971985 0.705405749527137 -0.131273077374096 0.180693718008194 0.962640319558479 0.710446178557838 0.181054911205731 0.962640319558479 0.180693718008194 0.181054911205731 0.13182999025679 0.132108897263569 0.180693718008194 0.181416924229145 0.180693718008194 0.180693718008194 0.181054911205731 0.181054911205731 0.180693718008194 0.682987161027501 -0.142079116476735 0.180693718008194 -0.130995066793361 0.132108897263569 -0.186382533891827 -0.186382533891827 0.132108897263569 -0.204425514677216
[truncated: 688,735 more chars]
