# Supplementary material for: Precision medicine for atherosclerotic cardiovascular disease: Integrative genomics maps risk loci and AI‐predicted functional consequences
Source: Clin Transl Med. 2026 Jul 10;16(7):e70732. doi: 10.1002/ctm2.70732 (PMC13351343; doi:10.1002/ctm2.70732)
Supplement: Supplementary file 6 — Supporting Information [file CTM2-16-e70732-s005.zip › PRKAG3/FINEMAP/data.snp]

index rsid chromosome position allele1 allele2 maf beta se z prob log10bf mean sd mean_incl sd_incl
249 rs832805 2 219473737 T C 0.378728 -0.000252117 0.000475854 -0.529819 1 12.1976 -594.823 0.0882213 -594.823 0.0882213
131 rs4674322 2 219513782 T C 0.270378 0.000315031 0.000532515 0.591591 1 12.1976 -0.521528 0.000101593 -0.521528 0.000101593
65 rs2230115 2 219509618 C A 0.406561 0.00479198 0.00201728 2.37547 1 12.1976 594.442 0.0881647 594.442 0.0881647
100 rs35475810 2 219605593 C G 0.0497018 8.8463e-05 0.00102749 0.0860966 1 12.1976 0.682105 0.000155395 0.682105 0.000155395
107 rs35843327 2 219527866 T C 0.027833 0.000116633 0.00120769 0.0965758 1 12.1976 593.829 0.0880741 593.829 0.0880741
212 rs6750401 2 219613247 A G 0.0497018 8.233e-05 0.00102742 0.0801324 2.00686e-22 -19.4998 1.36888e-22 9.66292e-12 0.682103 0.000155395
4 rs1078802 2 219606748 A G 0.0497018 7.26107e-05 0.00103124 0.0704109 8.63048e-58 -54.8663 5.88686e-58 2.00385e-29 0.682101 0.000155395
242 rs7603660 2 219631808 G A 0.0497018 6.14451e-05 0.00102704 0.0598273 2.71485e-96 -93.3686 1.85179e-96 1.12388e-48 0.682098 0.000155395
71 rs2272192 2 219609762 G A 0.0497018 5.94069e-05 0.00103118 0.0576108 2.3457e-104 -101.432 1.6e-104 1.04468e-52 0.682097 0.000155395
101 rs35482367 2 219632217 G A 0.0497018 5.53105e-05 0.00102696 0.0538584 5.23764e-118 -115.083 3.57258e-118 1.56104e-59 0.682096 0.000155395
171 rs62191565 2 219482017 C T 0.404573 -0.00017436 0.000464019 -0.375761 0 -inf 0 0 0 0
175 rs62193260 2 219630525 C T 0.467197 0.000562029 0.000473698 1.18647 0 -inf 0 0 0 0
170 rs620887 2 219465594 C A 0.378728 -0.000191912 0.000469239 -0.408986 0 -inf 0 0 0 0
169 rs620596 2 219462419 G A 0.378728 0.00364803 0.00205143 1.77829 0 -inf 0 0 0 0
168 rs61382498 2 219616873 C T 0.0467197 4.81578e-05 0.00103732 0.0464254 0 -inf 0 0 0 0
167 rs613539 2 219455967 G T 0.406561 -0.000233718 0.000461516 -0.506414 0 -inf 0 0 0 0
166 rs612874 2 219492924 T C 0.406561 -0.000224167 0.000461485 -0.485753 0 -inf 0 0 0 0
165 rs611203 2 219472325 G A 0.404573 -0.00019566 0.000464215 -0.421486 0 -inf 0 0 0 0
164 rs608047 2 219615910 G T 0.467197 0.000573387 0.000474066 1.20951 0 -inf 0 0 0 0
163 rs60520272 2 219533229 C G 0.0258449 -7.24234e-05 0.0012707 -0.0569947 0 -inf 0 0 0 0
162 rs601462 2 219456417 A G 0.378728 -0.000204663 0.000469529 -0.435891 0 -inf 0 0 0 0
161 rs600057 2 219456737 A G 0.404573 -0.000193197 0.000464115 -0.41627 0 -inf 0 0 0 0
172 rs62191629 2 219596321 G A 0.0467197 0.000128273 0.00103213 0.12428 0 -inf 0 0 0 0
173 rs62191658 2 219630294 A G 0.467197 0.000544666 0.000476289 1.14356 0 -inf 0 0 0 0
174 rs62191659 2 219630510 C T 0.467197 0.00055359 0.000473746 1.16854 0 -inf 0 0 0 0
156 rs586194 2 219610433 A G 0.467197 0.000559606 0.0004731 1.18285 0 -inf 0 0 0 0
176 rs6436065 2 219543167 C T 0.0467197 0.000232201 0.00102296 0.226989 0 -inf 0 0 0 0
177 rs6436066 2 219578361 T G 0.426441 0.000209154 0.000462032 0.452683 0 -inf 0 0 0 0
178 rs6436069 2 219597185 T C 0.466203 0.000550518 0.000476365 1.15566 0 -inf 0 0 0 0
179 rs6436070 2 219597960 A G 0.466203 0.000574913 0.000474915 1.21056 0 -inf 0 0 0 0
180 rs6436072 2 219598095 C T 0.466203 0.000553893 0.000473566 1.16962 0 -inf 0 0 0 0
181 rs6436073 2 219618237 A C 0.467197 0.000549624 0.000472697 1.16274 0 -inf 0 0 0 0
182 rs6436074 2 219631219 G A 0.467197 0.000550847 0.000473537 1.16326 0 -inf 0 0 0 0
183 rs6436081 2 219637884 A G 0.467197 0.000547971 0.000472647 1.15937 0 -inf 0 0 0 0
184 rs6436082 2 219639430 A G 0.467197 0.000564523 0.000473853 1.19135 0 -inf 0 0 0 0
185 rs6436083 2 219639719 C T 0.467197 0.000564446 0.000473853 1.19118 0 -inf 0 0 0 0
186 rs6436084 2 219639782 A G 0.467197 0.000564732 0.000473867 1.19175 0 -inf 0 0 0 0
145 rs55996799 2 219558193 C G 0.375746 0.000164531 0.000469035 0.350787 0 -inf 0 0 0 0
126 rs4672897 2 219588134 A G 0.465209 0.000589217 0.000475953 1.23797 0 -inf 0 0 0 0
132 rs4674323 2 219517088 T C 0.406561 -0.000244215 0.000464201 -0.526097 0 -inf 0 0 0 0
133 rs4674324 2 219523433 T G 0.406561 -0.000215756 0.000461242 -0.467771 0 -inf 0 0 0 0
134 rs4674328 2 219593203 T C 0.466203 0.000557102 0.000473552 1.17643 0 -inf 0 0 0 0
135 rs4674329 2 219595507 A G 0.466203 0.000570943 0.000474655 1.20286 0 -inf 0 0 0 0
136 rs4674330 2 219595710 T C 0.466203 0.000565872 0.000474344 1.19296 0 -inf 0 0 0 0
137 rs4674331 2 219595932 G A 0.415507 0.000540763 0.000483175 1.11919 0 -inf 0 0 0 0
138 rs4674332 2 219604326 T C 0.412525 -0.00364716 0.0020175 -1.80776 0 -inf 0 0 0 0
139 rs4674337 2 219636903 T C 0.467197 0.000461008 0.00047562 0.969276 0 -inf 0 0 0 0
140 rs489321 2 219486627 C A 0.404573 -0.000157771 0.000463881 -0.34011 0 -inf 0 0 0 0
141 rs503188 2 219463804 G A 0.406561 -0.000242216 0.000474541 -0.510422 0 -inf 0 0 0 0
142 rs529474 2 219463283 C T 0.406561 -0.000231537 0.00046419 -0.498798 0 -inf 0 0 0 0
143 rs538483 2 219458656 T C 0.404573 -0.000192402 0.000464103 -0.414567 0 -inf 0 0 0 0
144 rs55900247 2 219618708 T C 0.415507 0.000533898 0.000478919 1.1148 0 -inf 0 0 0 0
160 rs596076 2 219451015 T G 0.406561 -0.000229204 0.000461358 -0.496803 0 -inf 0 0 0 0
146 rs56025682 2 219469084 A G 0.0258449 4.01693e-05 0.00126934 0.0316458 0 -inf 0 0 0 0
147 rs56190215 2 219466989 G A 0.375746 0.000199612 0.000469663 0.42501 0 -inf 0 0 0 0
148 rs56200903 2 219631297 G A 0.413519 0.000505742 0.000486993 1.0385 0 -inf 0 0 0 0
149 rs56249267 2 219625864 T G 0.415507 0.000600433 0.000486783 1.23347 0 -inf 0 0 0 0
150 rs56296980 2 219484077 C G 0.37674 0.000208221 0.000472872 0.440331 0 -inf 0 0 0 0
151 rs56923478 2 219638539 A G 0.467197 0.000562843 0.000473746 1.18807 0 -inf 0 0 0 0
152 rs58018761 2 219466715 A G 0.0258449 -0.000133515 0.00127799 -0.104472 0 -inf 0 0 0 0
153 rs580273 2 219465094 G A 0.406561 -0.00022677 0.000461206 -0.491688 0 -inf 0 0 0 0
154 rs58227790 2 219474856 T A 0.026839 -4.55398e-05 0.00130778 -0.0348222 0 -inf 0 0 0 0
155 rs585185 2 219457741 G A 0.378728 -0.000196014 0.000469401 -0.417583 0 -inf 0 0 0 0
130 rs4674321 2 219511368 G A 0.405567 -0.000173654 0.000463979 -0.374272 0 -inf 0 0 0 0
157 rs588770 2 219494638 T C 0.378728 -0.000188366 0.000469523 -0.401186 0 -inf 0 0 0 0
158 rs591573 2 219478193 C T 0.379722 -0.000207705 0.000469726 -0.442184 0 -inf 0 0 0 0
159 rs59341668 2 219488037 C T 0.0258449 -0.000135476 0.0012785 -0.105964 0 -inf 0 0 0 0
234 rs7575249 2 219471284 A G 0.378728 -0.000136365 0.00047153 -0.289197 0 -inf 0 0 0 0
219 rs692049 2 219622778 G A 0.467197 0.000565454 0.000473456 1.19431 0 -inf 0 0 0 0
220 rs71415846 2 219461935 G A 0.0258449 -0.000200131 0.00127963 -0.156397 0 -inf 0 0 0 0
221 rs71415849 2 219479886 T C 0.0258449 -0.000225245 0.00127935 -0.176063 0 -inf 0 0 0 0
222 rs71415850 2 219490923 G A 0.0258449 -8.91351e-05 0.00127246 -0.0700492 0 -inf 0 0 0 0
223 rs71415853 2 219568026 C T 0.0447316 6.63341e-05 0.00103068 0.0643593 0 -inf 0 0 0 0
224 rs71415857 2 219617095 C T 0.0178926 -0.00035509 0.00219413 -0.161836 0 -inf 0 0 0 0
225 rs72963905 2 219547027 T G 0.375746 0.000154576 0.000468961 0.329614 0 -inf 0 0 0 0
226 rs7355239 2 219633815 C T 0.467197 0.000403254 0.000469303 0.859262 0 -inf 0 0 0 0
227 rs73992536 2 219493343 T G 0.0258449 -7.8639e-05 0.00127236 -0.0618055 0 -inf 0 0 0 0
228 rs7558110 2 219624728 T C 0.0536779 8.81426e-05 0.00100316 0.0878651 0 -inf 0 0 0 0
229 rs7562426 2 219605118 G A 0.466203 0.000566066 0.000473817 1.19469 0 -inf 0 0 0 0
230 rs7572951 2 219459705 A G 0.0258449 -0.000110062 0.00127817 -0.086109 0 -inf 0 0 0 0
231 rs7573075 2 219630666 A G 0.467197 0.000574647 0.000477113 1.20443 0 -inf 0 0 0 0
232 rs7573999 2 219601392 A G 0.466203 0.000569212 0.000474616 1.19931 0 -inf 0 0 0 0
233 rs7574429 2 219498759 T G 0.377734 -0.000185294 0.000469394 -0.394751 0 -inf 0 0 0 0
218 rs691625 2 219630565 C T 0.467197 0.000484079 0.000476448 1.01602 0 -inf 0 0 0 0
235 rs7582329 2 219620909 C T 0.467197 0.000564735 0.000473803 1.19192 0 -inf 0 0 0 0
236 rs7586384 2 219582897 T C 0.465209 0.000561274 0.000476301 1.1784 0 -inf 0 0 0 0
237 rs7593544 2 219623734 G A 0.467197 0.000551168 0.000473476 1.16409 0 -inf 0 0 0 0
238 rs7594046 2 219624170 G A 0.467197 0.000542797 0.000472244 1.1494 0 -inf 0 0 0 0
239 rs7595901 2 219606931 A G 0.466203 0.000545967 0.000472417 1.15569 0 -inf 0 0 0 0
240 rs7599568 2 219607819 A G 0.466203 0.000568477 0.000473942 1.19947 0 -inf 0 0 0 0
241 rs7599945 2 219641528 G T 0.467197 0.000564446 0.000474402 1.1898 0 -inf 0 0 0 0
243 rs7603812 2 219631960 G A 0.413519 0.00048591 0.000484231 1.00347 0 -inf 0 0 0 0
244 rs7603912 2 219632002 G T 0.467197 0.000489679 0.000480002 1.02016 0 -inf 0 0 0 0
245 rs7604319 2 219538799 A C 0.374751 0.000154571 0.000472024 0.327463 0 -inf 0 0 0 0
246 rs832798 2 219464810 G A 0.378728 0.00365967 0.00205136 1.78402 0 -inf 0 0 0 0
247 rs832799 2 219490111 C A 0.404573 -0.000182022 0.000464313 -0.392025 0 -inf 0 0 0 0
248 rs832801 2 219488698 G A 0.404573 -0.000184696 0.000464329 -0.39777 0 -inf 0 0 0 0
250 rs864990 2 219494037 G A 0.406561 -0.000226965 0.000461483 -0.491816 0 -inf 0 0 0 0
202 rs673262 2 219453236 C T 0.378728 -0.000199565 0.000469385 -0.425164 0 -inf 0 0 0 0
188 rs6436086 2 219640125 T C 0.468191 0.000564696 0.000477092 1.18362 0 -inf 0 0 0 0
189 rs6708683 2 219504503 G A 0.404573 -0.000252837 0.000462035 -0.547223 0 -inf 0 0 0 0
190 rs6709931 2 219571141 T G 0.0467197 -0.00308034 0.00450284 -0.684088 0 -inf 0 0 0 0
191 rs6711592 2 219575427 G C 0.0467197 8.76331e-05 0.00103095 0.085002 0 -inf 0 0 0 0
192 rs6716635 2 219506257 G A 0.406561 -0.000216523 0.000464312 -0.46633 0 -inf 0 0 0 0
193 rs6717107 2 219588697 A G 0.465209 0.000577004 0.00047511 1.21447 0 -inf 0 0 0 0
194 rs6718166 2 219542974 T C 0.0447316 -0.00289163 0.00450309 -0.642144 0 -inf 0 0 0 0
195 rs6720523 2 219537175 G A 0.027833 1.89566e-05 0.0012078 0.0156952 0 -inf 0 0 0 0
196 rs6723334 2 219629303 T C 0.467197 0.000570717 0.000474267 1.20337 0 -inf 0 0 0 0
197 rs6723798 2 219504516 T C 0.375746 -0.000192572 0.000469481 -0.41018 0 -inf 0 0 0 0
198 rs6726695 2 219629738 T G 0.467197 0.000610433 0.000480408 1.27065 0 -inf 0 0 0 0
199 rs6726728 2 219605641 T C 0.466203 0.000566572 0.000477425 1.18672 0 -inf 0 0 0 0
200 rs6728701 2 219502154 A G 0.0258449 -0.000232378 0.00124496 -0.186655 0 -inf 0 0 0 0
201 rs6729341 2 219611434 T G 0.467197 0.000561783 0.000473566 1.18628 0 -inf 0 0 0 0
187 rs6436085 2 219640025 G A 0.467197 0.000445402 0.000471162 0.945328 0 -inf 0 0 0 0
203 rs6736648 2 219504143 A G 0.0258449 -9.38932e-05 0.00127019 -0.0739207 0 -inf 0 0 0 0
204 rs673669 2 219453157 A G 0.406561 -0.000327361 0.000471632 -0.694103 0 -inf 0 0 0 0
205 rs6737386 2 219592322 G A 0.466203 0.000565141 0.000476484 1.18606 0 -inf 0 0 0 0
206 rs673764 2 219453097 C T 0.406561 -0.000325612 0.000472012 -0.689839 0 -inf 0 0 0 0
207 rs6743566 2 219479165 T C 0.0258449 -0.000324977 0.00127089 -0.255708 0 -inf 0 0 0 0
208 rs6745700 2 219639862 T C 0.467197 0.000563616 0.000473787 1.1896 0 -inf 0 0 0 0
209 rs6746040 2 219588890 G T 0.465209 0.000556066 0.000473541 1.17427 0 -inf 0 0 0 0
210 rs6748412 2 219536966 A C 0.027833 8.90197e-06 0.00120784 0.00737015 0 -inf 0 0 0 0
211 rs6748692 2 219537237 A T 0.0258449 -0.000129438 0.00127017 -0.101906 0 -inf 0 0 0 0
213 rs6752977 2 219626067 C T 0.467197 0.000562855 0.000473722 1.18816 0 -inf 0 0 0 0
214 rs6756521 2 219478720 A G 0.0258449 -0.000422533 0.00126345 -0.334429 0 -inf 0 0 0 0
215 rs6761437 2 219598092 G A 0.466203 0.000569436 0.000474611 1.1998 0 -inf 0 0 0 0
216 rs690882 2 219640620 T C 0.468191 0.000559505 0.000472952 1.18301 0 -inf 0 0 0 0
217 rs691140 2 219627004 G A 0.428429 0.000883636 0.000536517 1.64699 0 -inf 0 0 0 0
48 rs149807009 2 219591334 G A 0.0119284 0.00221465 0.00203142 1.0902 0 -inf 0 0 0 0
33 rs13026613 2 219485944 C T 0.0258449 -0.000180551 0.00127885 -0.141182 0 -inf 0 0 0 0
34 rs13032578 2 219469542 C G 0.0258449 -0.000232447 0.00127979 -0.181629 0 -inf 0 0 0 0
35 rs13032927 2 219462484 C A 0.0258449 -0.000232534 0.00127934 -0.181762 0 -inf 0 0 0 0
36 rs13382651 2 219628191 A G 0.467197 0.000568348 0.000474224 1.19848 0 -inf 0 0 0 0
37 rs13383705 2 219520601 G A 0.0258449 3.50237e-05 0.00126562 0.027673 0 -inf 0 0 0 0
38 rs13390199 2 219600435 A G 0.466203 0.000585311 0.000475603 1.23067 0 -inf 0 0 0 0
39 rs13408305 2 219628183 G A 0.467197 0.000569696 0.000474269 1.20121 0 -inf 0 0 0 0
40 rs13408427 2 219628389 C T 0.467197 0.000552643 0.000472924 1.16857 0 -inf 0 0 0 0
41 rs13412324 2 219620521 T C 0.467197 0.000564969 0.000473817 1.19238 0 -inf 0 0 0 0
42 rs13421421 2 219519286 A G 0.404573 -0.000208967 0.000464512 -0.449862 0 -inf 0 0 0 0
43 rs13428906 2 219630207 T C 0.467197 0.000562117 0.000473681 1.1867 0 -inf 0 0 0 0
44 rs13431399 2 219469498 G C 0.37674 0.000217389 0.000470018 0.462512 0 -inf 0 0 0 0
45 rs1344642 2 219555262 G A 0.423459 0.00022038 0.000461202 0.477838 0 -inf 0 0 0 0
46 rs1344645 2 219538019 G T 0.404573 0.000139201 0.000463731 0.300175 0 -inf 0 0 0 0
47 rs142177470 2 219586622 G A 0.0218688 0.00208707 0.00171801 1.21482 0 -inf 0 0 0 0
32 rs13023453 2 219531383 A G 0.027833 -2.5831e-05 0.00121206 -0.0213116 0 -inf 0 0 0 0
49 rs1529382 2 219626489 C T 0.467197 0.000567897 0.000474046 1.19798 0 -inf 0 0 0 0
50 rs1541777 2 219587291 A G 0.465209 0.000581626 0.000475618 1.22289 0 -inf 0 0 0 0
51 rs1554622 2 219606218 T G 0.466203 0.000543643 0.000472425 1.15075 0 -inf 0 0 0 0
52 rs1554623 2 219606177 C T 0.466203 0.000548999 0.000472583 1.1617 0 -inf 0 0 0 0
53 rs16859170 2 219533378 T C 0.027833 -3.40673e-05 0.00121505 -0.0280377 0 -inf 0 0 0 0
54 rs16859232 2 219584922 C T 0.0467197 -0.00343354 0.00450964 -0.761377 0 -inf 0 0 0 0
55 rs17601474 2 219470075 C T 0.0258449 -0.000233368 0.00127929 -0.182421 0 -inf 0 0 0 0
56 rs1803383 2 219503113 C T 0.0258449 -6.09882e-05 0.00126996 -0.0480238 0 -inf 0 0 0 0
57 rs1807165 2 219552661 A G 0.0447316 8.95766e-06 0.0010315 0.00868411 0 -inf 0 0 0 0
58 rs1863703 2 219544388 A G 0.0487078 2.62569e-05 0.000995484 0.026376 0 -inf 0 0 0 0
59 rs1863704 2 219562675 G A 0.375746 0.000180998 0.000469187 0.385769 0 -inf 0 0 0 0
60 rs1968346 2 219530348 C T 0.377734 0.000184206 0.000469098 0.392681 0 -inf 0 0 0 0
61 rs2037622 2 219609440 T C 0.466203 0.000555796 0.000473173 1.17461 0 -inf 0 0 0 0
62 rs2042803 2 219608654 A G 0.466203 0.000592951 0.00048649 1.21883 0 -inf 0 0 0 0
17 rs12694439 2 219590871 A G 0.465209 0.00057571 0.000475084 1.21181 0 -inf 0 0 0 0
2 rs10190250 2 219457731 C T 0.37674 0.000190492 0.000469599 0.405649 0 -inf 0 0 0 0
3 rs10498061 2 219512306 G A 0.0258449 -6.5975e-05 0.00127017 -0.0519418 0 -inf 0 0 0 0
5 rs1078803 2 219606538 C A 0.466203 0.00057069 0.000474135 1.20364 0 -inf 0 0 0 0
6 rs1079177 2 219605929 G A 0.466203 0.000565125 0.000473683 1.19304 0 -inf 0 0 0 0
7 rs111699701 2 219453356 C T 0.0258449 -0.000124938 0.00127877 -0.0977013 0 -inf 0 0 0 0
8 rs111767800 2 219486626 C A 0.0437376 8.65417e-05 0.00120132 0.072039 0 -inf 0 0 0 0
9 rs114354238 2 219481348 G A 0.0258449 -5.56254e-05 0.00123963 -0.0448725 0 -inf 0 0 0 0
10 rs115111187 2 219590325 C T 0.112326 0.000971097 0.000852284 1.13941 0 -inf 0 0 0 0
11 rs116288064 2 219595629 C A 0.0218688 0.00207065 0.00171425 1.20791 0 -inf 0 0 0 0
12 rs11694090 2 219504695 T G 0.406561 -0.000256291 0.00046451 -0.551743 0 -inf 0 0 0 0
13 rs11896209 2 219599268 G A 0.465209 0.000552523 0.000473459 1.16699 0 -inf 0 0 0 0
14 rs11898059 2 219610728 C T 0.0467197 5.37872e-05 0.00103737 0.0518496 0 -inf 0 0 0 0
15 rs12611632 2 219621258 C T 0.467197 0.000565026 0.000473825 1.19248 0 -inf 0 0 0 0
16 rs12613545 2 219623504 C T 0.467197 0.000555278 0.000473277 1.17326 0 -inf 0 0 0 0
63 rs2069333 2 219531256 T G 0.027833 -3.42417e-05 0.00121503 -0.0281818 0 -inf 0 0 0 0
18 rs12694440 2 219624933 G A 0.467197 0.000570085 0.000474229 1.20213 0 -inf 0 0 0 0
19 rs12989189 2 219497928 A C 0.126243 -0.00086873 0.00073982 -1.17424 0 -inf 0 0 0 0
20 rs12989964 2 219498079 G T 0.0258449 -4.06471e-05 0.00127249 -0.0319431 0 -inf 0 0 0 0
21 rs12991012 2 219450596 C T 0.0258449 -0.000204616 0.00127975 -0.159888 0 -inf 0 0 0 0
22 rs12993599 2 219563602 G A 0.0447316 4.74785e-05 0.00103043 0.0460764 0 -inf 0 0 0 0
23 rs12995175 2 219592142 C G 0.0467197 -0.00348694 0.00451843 -0.771715 0 -inf 0 0 0 0
24 rs13003001 2 219485831 T A 0.0258449 -0.000187412 0.00127895 -0.146536 0 -inf 0 0 0 0
25 rs13004222 2 219560492 C G 0.0447316 3.52511e-05 0.00103031 0.034214 0 -inf 0 0 0 0
26 rs13009016 2 219536127 G A 0.027833 1.30502e-05 0.00121159 0.0107711 0 -inf 0 0 0 0
27 rs13010106 2 219465799 C T 0.0258449 -8.30758e-05 0.001278 -0.0650048 0 -inf 0 0 0 0
28 rs13011338 2 219524089 C T 0.0258449 -0.000131191 0.00127506 -0.10289 0 -inf 0 0 0 0
29 rs13011342 2 219487342 T C 0.0258449 -0.000187172 0.00127896 -0.146347 0 -inf 0 0 0 0
30 rs13022583 2 219589175 T C 0.465209 0.000575683 0.000475082 1.21175 0 -inf 0 0 0 0
31 rs13022721 2 219528995 T C 0.027833 -1.21216e-06 0.00121491 -0.000997736 0 -inf 0 0 0 0
114 rs3755045 2 219609162 T G 0.466203 0.000564036 0.00047391 1.19017 0 -inf 0 0 0 0
96 rs35353159 2 219467652 T C 0.0258449 -9.50704e-05 0.00127763 -0.0744118 0 -inf 0 0 0 0
97 rs35354127 2 219593329 G A 0.0467197 0.000255928 0.00104133 0.24577 0 -inf 0 0 0 0
98 rs35358516 2 219625723 A C 0.467197 0.000563729 0.000473778 1.18986 0 -inf 0 0 0 0
99 rs35472563 2 219543091 A G 0.0159046 -0.000737385 0.00219758 -0.335545 0 -inf 0 0 0 0
102 rs35561320 2 219465292 C T 0.0258449 -7.89836e-05 0.00127795 -0.061805 0 -inf 0 0 0 0
103 rs35588689 2 219454529 T C 0.0258449 -0.000211209 0.00127981 -0.165032 0 -inf 0 0 0 0
104 rs35620463 2 219523439 T C 0.0258449 -6.34953e-05 0.00127068 -0.0499694 0 -inf 0 0 0 0
105 rs35695178 2 219589164 C T 0.465209 0.000581492 0.000475392 1.22319 0 -inf 0 0 0 0
106 rs35840045 2 219581643 G A 0.0467197 9.27536e-05 0.00103211 0.0898681 0 -inf 0 0 0 0
108 rs35990362 2 219467086 C G 0.0258449 -9.33718e-05 0.0012776 -0.0730838 0 -inf 0 0 0 0
109 rs36068653 2 219489380 C G 0.0258449 -8.42137e-05 0.00127299 -0.0661543 0 -inf 0 0 0 0
110 rs3731867 2 219472734 G A 0.375746 0.000224612 0.000470118 0.477778 0 -inf 0 0 0 0
111 rs3731869 2 219497048 T G 0.0258449 -6.68638e-05 0.00126943 -0.0526723 0 -inf 0 0 0 0
112 rs3731872 2 219520895 T C 0.0258449 6.81222e-05 0.00126555 0.0538281 0 -inf 0 0 0 0
113 rs3731876 2 219602819 G A 0.466203 0.000563354 0.000473401 1.19001 0 -inf 0 0 0 0
95 rs35021258 2 219522447 C T 0.0258449 -6.59723e-05 0.00127041 -0.0519301 0 -inf 0 0 0 0
115 rs3770214 2 219508988 T C 0.377734 -0.000249764 0.000470186 -0.531203 0 -inf 0 0 0 0
116 rs3770218 2 219525335 C T 0.406561 -0.000216521 0.000461281 -0.46939 0 -inf 0 0 0 0
117 rs3770219 2 219619766 T C 0.468191 0.000564976 0.000473818 1.19239 0 -inf 0 0 0 0
118 rs3770220 2 219619550 C T 0.467197 0.000564843 0.000473812 1.19212 0 -inf 0 0 0 0
119 rs3806556 2 219525007 G A 0.0258449 -6.18577e-05 0.00127068 -0.0486806 0 -inf 0 0 0 0
120 rs3821035 2 219620223 T G 0.467197 0.000564972 0.000473818 1.19238 0 -inf 0 0 0 0
121 rs3821044 2 219472332 A G 0.0258449 -0.000247653 0.00127963 -0.193535 0 -inf 0 0 0 0
122 rs3845836 2 219504955 C T 0.403579 -0.000172918 0.000464048 -0.372629 0 -inf 0 0 0 0
123 rs3931102 2 219520405 C T 0.405567 -0.000188234 0.000460953 -0.408358 0 -inf 0 0 0 0
124 rs4006668 2 219595001 C T 0.466203 0.000687422 0.000494096 1.39127 0 -inf 0 0 0 0
125 rs4006669 2 219595160 G A 0.467197 0.000604442 0.000480617 1.25764 0 -inf 0 0 0 0
1 rs10187066 2 219514759 A G 0.406561 -0.000270492 0.000462152 -0.585287 0 -inf 0 0 0 0
127 rs4672901 2 219636786 T C 0.467197 0.000421862 0.000470033 0.897517 0 -inf 0 0 0 0
128 rs4674317 2 219505755 T G 0.406561 -0.000245028 0.000461681 -0.530731 0 -inf 0 0 0 0
80 rs2556384 2 219532903 C T 0.406561 0.000208672 0.000461172 0.452482 0 -inf 0 0 0 0
64 rs2162526 2 219598777 G T 0.0467197 -0.00354876 0.00451147 -0.786607 0 -inf 0 0 0 0
66 rs2241527 2 219537224 G A 0.374751 0.000160893 0.000472087 0.340812 0 -inf 0 0 0 0
67 rs2243911 2 219529348 C T 0.406561 -0.00466537 0.00201804 -2.31184 0 -inf 0 0 0 0
68 rs2272188 2 219612282 A G 0.466203 0.000562643 0.000473411 1.18849 0 -inf 0 0 0 0
69 rs2272189 2 219610322 G A 0.466203 0.000738724 0.000492051 1.50132 0 -inf 0 0 0 0
70 rs2272191 2 219609776 G A 0.466203 0.000561632 0.000473561 1.18598 0 -inf 0 0 0 0
72 rs2278529 2 219502132 G A 0.403579 0.00451405 0.0020198 2.23491 0 -inf 0 0 0 0
73 rs2278530 2 219501133 G A 0.404573 -0.000217191 0.000461781 -0.470334 0 -inf 0 0 0 0
74 rs2303561 2 219527005 C T 0.406561 0.000214764 0.000461231 0.465633 0 -inf 0 0 0 0
75 rs2303563 2 219529838 A G 0.027833 -1.24757e-05 0.001212 -0.0102935 0 -inf 0 0 0 0
76 rs2303564 2 219529881 G A 0.0218688 -0.00406057 0.00553135 -0.734101 0 -inf 0 0 0 0
77 rs2303565 2 219545309 T C 0.425447 0.000204379 0.000461024 0.443314 0 -inf 0 0 0 0
78 rs2303566 2 219557738 G A 0.425447 0.000223802 0.000461093 0.485374 0 -inf 0 0 0 0
79 rs2384950 2 219499719 T C 0.403579 -0.000186269 0.000464284 -0.401196 0 -inf 0 0 0 0
129 rs4674319 2 219510320 C T 0.417495 -0.000345427 0.000467519 -0.738852 0 -inf 0 0 0 0
81 rs2556386 2 219534530 C T 0.406561 -0.00470039 0.0020181 -2.32912 0 -inf 0 0 0 0
82 rs2556388 2 219541056 T C 0.425447 0.000191038 0.000460749 0.414624 0 -inf 0 0 0 0
83 rs2556391 2 219556346 T C 0.375746 0.000172119 0.000469171 0.366858 0 -inf 0 0 0 0
84 rs2577761 2 219462500 G A 0.378728 -0.000197538 0.000469366 -0.420861 0 -inf 0 0 0 0
85 rs2710246 2 219533894 T C 0.378728 0.000220152 0.000469372 0.469036 0 -inf 0 0 0 0
86 rs2710250 2 219543277 A G 0.425447 0.000195607 0.000460843 0.424456 0 -inf 0 0 0 0
87 rs2710251 2 219543433 T C 0.425447 0.000193384 0.000460894 0.419584 0 -inf 0 0 0 0
88 rs2912737 2 219545789 A G 0.425447 0.000206856 0.000460976 0.448736 0 -inf 0 0 0 0
89 rs33946522 2 219527712 C T 0.0258449 -4.77222e-05 0.00127064 -0.0375578 0 -inf 0 0 0 0
90 rs34146317 2 219518493 A G 0.0258449 -5.82558e-05 0.00127012 -0.0458664 0 -inf 0 0 0 0
91 rs34237608 2 219535564 A G 0.027833 -0.00470096 0.00522571 -0.899583 0 -inf 0 0 0 0
92 rs34683377 2 219530090 C T 0.0258449 -6.41993e-05 0.00127067 -0.0505241 0 -inf 0 0 0 0
93 rs34734099 2 219535148 G A 0.027833 1.82371e-05 0.00121515 0.0150081 0 -inf 0 0 0 0
94 rs34972248 2 219480146 G A 0.0258449 -0.000231288 0.0012795 -0.180765 0 -inf 0 0 0 0
