# Supplementary material for: Precision medicine for atherosclerotic cardiovascular disease: Integrative genomics maps risk loci and AI‐predicted functional consequences
Source: Clin Transl Med. 2026 Jul 10;16(7):e70732. doi: 10.1002/ctm2.70732 (PMC13351343; doi:10.1002/ctm2.70732)
Supplement: Supplementary file 6 — Supporting Information [file CTM2-16-e70732-s005.zip › RP11-136O12.2/FINEMAP/data.bf5]

index rsid bf1 bf2 bf3 bf4 bf5
1 rs10086862 -3.26811 0.105257 7.96525 -2.93727 0.508297 
2 rs10094181 -2.98702 -0.41906 12.6209 24.3218 3.44275 
3 rs10095101 -3.16098 25.031 -1.35313 -1.00563 79.0984 
4 rs10097822 -3.27146 95.6789 16.7539 3.93416 50.7283 
5 rs10099164 -2.34223 21.8416 0.215389 136.56 28.4955 
6 rs10100121 -3.16385 -2.36637 16.6237 17.7337 1.93612 
7 rs10101690 -3.26828 0.394506 8.323 -2.98475 0.608474 
8 rs10104659 -3.16867 -2.38287 16.7029 17.6535 1.89715 
9 rs10106909 -3.17883 76.1698 -3.01311 -3.14182 63.2322 
10 rs10108110 -3.17272 5.97628 -2.44291 340.313 23.8549 
11 rs10108305 -3.17787 159.767 86.3638 160.057 90.8722 
12 rs10110958 -3.15735 23.4054 -1.79083 -0.348527 80.6832 
13 rs10112737 -2.7696 92.0731 23.6493 68.3917 40.2596 
14 rs10216374 -3.16677 -2.37632 16.6714 17.6854 1.91264 
15 rs10216768 -3.1654 -2.37164 16.6489 17.7082 1.9237 
16 rs10283134 -3.06219 3.1161 3.29395 23.5392 18.5114 
17 rs10283200 -3.12968 6.65559 5.12952 -1.57557 24.4356 
18 rs10505453 -3.16169 -2.35908 16.589 17.769 1.95328 
19 rs10505454 -3.19506 0.244952 -3.27734 -3.0012 0.752747 
20 rs10755926 -3.20387 81.1943 10.9893 66.6104 116.254 
21 rs10808543 -3.09675 6.56829 -2.89289 338.508 24.4492 
22 rs10956233 -3.06482 -2.8396 17.0879 21.0597 5.26293 
23 rs10956234 -3.21995 -2.42052 2.67471 -2.83396 -2.2587 
24 rs10956236 -3.2738 -3.15057 -0.233695 -3.22144 -3.22903 
25 rs10956237 -3.20484 52.1451 -2.89484 27.4514 63.2985 
26 rs10956238 -3.23512 77.4676 7.40427 74.2214 102.432 
27 rs10956239 -3.15535 -2.33815 16.4904 17.8696 2.0023 
28 rs10956240 0.561697 3.55047 4.51171 35.6075 11.9106 
29 rs10956241 -3.17469 -2.40404 16.8058 17.5496 1.84678 
30 rs10956242 -3.00159 12.1161 -1.70978 78.7274 36.4204 
31 rs111293055 -2.86412 -3.10614 -3.21021 -3.25598 -0.838423 
32 rs111430513 -3.24092 55.0286 -1.79847 36.0227 17.7861 
33 rs111470319 -3.17844 33.2714 78.0176 58.357 0.448131 
34 rs111570662 -inf -inf -inf -inf -inf 
35 rs112186439 -3.27677 42.5223 22.1777 -2.17495 29.8271 
36 rs112321099 -3.27154 45.7451 24.1628 -1.89987 31.2359 
37 rs112484702 -2.8652 -2.98735 -3.24544 -3.27543 -0.816146 
38 rs112513859 -3.26885 45.9653 24.3276 -1.86298 31.4206 
39 rs112660679 -inf -inf 2320.55 -inf -inf 
40 rs112888185 -3.1338 90.1233 5.65058 -0.530169 109.844 
41 rs113012790 -2.65188 42.2484 6.44822 2.10482 43.1556 
42 rs113323154 -3.2737 -1.38659 -1.09423 -0.878165 -2.75049 
43 rs113947988 -2.98414 2.77453 185.859 1003.05 68.693 
44 rs116845445 -2.67497 -3.24284 -3.22471 -3.24204 -0.975409 
45 rs116847846 -2.60036 0.155797 3.15894 14.3137 0.694006 
46 rs116929897 -2.99961 -2.11138 -3.24048 -3.1216 -1.30232 
47 rs116935446 -2.60047 0.155559 3.15926 14.3142 0.693755 
48 rs116943625 -2.64794 -3.23608 -3.23237 -3.24829 -0.923003 
49 rs116994029 -2.69647 -0.429444 3.75048 15.5385 0.317695 
50 rs117138138 -2.98962 -3.26903 -2.36583 -2.69015 -3.15644 
51 rs117260638 -2.9395 39.4187 40.3607 95.2197 55.3372 
52 rs117387645 -2.59674 0.163982 3.14772 14.2952 0.702677 
53 rs117398403 -2.65241 -3.23723 -3.23116 -3.2473 -0.931635 
54 rs117425156 -2.58352 0.193697 3.10719 14.2282 0.73415 
55 rs117588701 -2.69396 -2.99012 -3.27851 -3.26886 -1.04947 
56 rs117596499 -2.60034 0.155842 3.15887 14.3136 0.694054 
57 rs117645806 -2.59449 0.169055 3.14078 14.2837 0.708051 
58 rs117655391 -2.91247 -1.56887 2.74762 0.340524 -1.36931 
59 rs11774053 -3.16697 -2.377 16.6746 17.6821 1.91104 
60 rs11775165 -2.97337 12.3363 -1.77815 79.2288 36.7637 
61 rs11776254 -3.19465 -2.33948 16.3462 17.7093 1.56137 
62 rs11777625 -3.16728 -2.37807 16.6798 17.6769 1.9085 
63 rs11778726 -3.15831 -2.34786 16.536 17.823 1.9796 
64 rs11779422 -3.03215 -1.99298 -3.23337 -2.8065 -2.24699 
65 rs11780099 -2.66811 71.65 -2.87739 60.8096 54.2766 
66 rs11782629 -3.19242 -2.471 17.1422 17.2139 1.68485 
67 rs117838314 -2.68541 -3.27695 -3.14118 -3.16071 -0.900671 
68 rs117869713 -2.60072 0.154989 3.16004 14.3155 0.693151 
69 rs117888045 -2.9588 2.19627 -3.14298 -1.28805 7.94477 
70 rs117987829 -3.25703 56.2089 -0.909792 46.894 42.4545 
71 rs118078256 -2.6005 0.155487 3.15936 14.3144 0.693678 
72 rs11987707 -3.2751 -1.34436 -1.04886 -0.830623 -2.77233 
73 rs11991576 -3.27645 -1.2648 -0.963501 -0.741215 -2.81162 
74 rs11994861 -2.18176 20.2685 17.0405 -0.0159586 35.7032 
75 rs11997581 -3.169 -2.38399 16.7083 17.648 1.89448 
76 rs12541675 -2.91996 39.6359 40.5803 95.5498 55.5912 
77 rs12542512 -3.01024 20.9688 21.8643 24.5767 -1.68744 
78 rs12545259 -3.27338 -2.69293 7.69469 1.10841 -2.55836 
79 rs12545844 -3.2291 29.5593 30.3857 79.8947 43.693 
80 rs12549614 -3.02917 56.7016 61.0839 142.328 89.5171 
81 rs12549738 0.676374 4.3817 4.18414 37.1352 12.5227 
82 rs12675647 -2.66366 -3.24183 -3.21008 -3.23226 -0.82825 
83 rs12675943 -3.16559 72.8459 89.9738 160.312 1.64449 
84 rs12679602 -3.20497 -3.16737 -2.44466 -2.6247 -3.06138 
85 rs12680080 -2.67101 -3.27634 -3.14797 -3.16699 -0.871994 
86 rs12680560 -3.16228 -2.36107 16.5985 17.7594 1.94861 
87 rs12681602 -3.22847 73.4995 54.3386 78.6774 -1.50697 
88 rs13251643 -3.16695 13.6304 22.8415 12.8314 1.58195 
89 rs13254815 -3.00291 -1.34516 13.5625 21.3739 3.031 
90 rs13255114 -2.98096 -1.28424 13.3829 21.5898 3.1382 
91 rs13260832 -3.2173 337.858 1.75087 211.815 232.71 
92 rs13262218 -3.20231 47.9104 -1.48603 20.1415 56.7992 
93 rs13266756 -2.58094 11.0062 27.789 57.8338 54.2247 
94 rs13274361 -3.15547 -2.33854 16.4922 17.8677 2.0014 
95 rs137887576 -2.82333 15.4281 -0.330369 37.7391 15.1056 
96 rs138986212 -3.26726 43.4927 22.9025 -2.02097 30.653 
97 rs139014257 -2.70906 -3.17593 -3.25961 -3.2722 -1.07563 
98 rs140428865 -3.26171 63.6558 -1.88095 52.1586 42.8314 
99 rs142055663 -3.25979 41.3138 21.7107 -2.1365 30.2074 
100 rs142891049 -3.2758 40.123 20.8213 -2.31932 29.1765 
101 rs142977726 -3.07726 2.06516 9.14936 1.75373 0.90885 
102 rs143216843 -3.27587 40.1124 20.8135 -2.32088 29.1673 
103 rs143884693 -3.27578 40.1248 20.8227 -2.31906 29.178 
104 rs145334961 -3.26602 40.9712 21.4544 -2.19048 29.9106 
105 rs146107495 -2.59826 0.160541 3.15243 14.3029 0.699032 
106 rs146424421 -2.92079 -1.58689 2.78159 0.36687 -1.35016 
107 rs146732810 -3.22523 -1.98745 -1.25074 -1.24039 -3.0537 
108 rs146914177 -3.07369 1.36345 9.06631 0.84523 0.948297 
109 rs147462030 -3.26106 41.2495 21.6626 -2.14672 30.1517 
110 rs147913679 -3.07724 1.66034 -3.21471 -1.60562 7.17665 
111 rs147929778 -3.27825 -3.23738 -2.1528 -2.16893 -1.63458 
112 rs148502122 -2.59214 0.174333 3.13356 14.2718 0.713642 
113 rs148891635 -3.00716 -2.18827 -3.1304 -2.9851 -1.99829 
114 rs149304598 -3.27673 39.9621 20.7015 -2.34298 29.0374 
115 rs149794458 -3.27673 39.9619 20.7014 -2.34301 29.0372 
116 rs150461894 -2.60298 0.149893 3.16704 14.327 0.687751 
117 rs150860642 -3.27593 40.1021 20.8057 -2.32242 29.1584 
118 rs16893118 -2.97966 38.9532 39.8901 94.5114 54.7925 
119 rs16900452 -3.2137 34.5607 53.0786 34.7842 3.43899 
120 rs16900457 -3.13529 90.2247 5.68207 -0.51297 109.942 
121 rs16900462 -3.16519 11.4743 4.21577 0.251959 24.6424 
122 rs16900488 -2.92661 70.1176 50.3818 1.50864 4.90126 
123 rs16900491 -inf 2400.19 -inf -inf -inf 
124 rs16900500 -2.69675 -inf -inf -inf -inf 
125 rs16900516 -3.14615 20.0861 20.6464 23.4074 -1.29586 
126 rs16900538 -2.79835 79.7424 116.134 171.443 137.882 
127 rs16900559 -2.8325 44.0542 45.4601 104.798 60.7111 
128 rs17310558 -3.21457 34.334 52.8018 34.5568 3.52167 
129 rs17318327 -2.89757 13.7332 7.41893 23.1905 26.4494 
130 rs17318886 -2.86436 15.7569 2.81627 6.72382 3.32912 
131 rs17319046 -1.77578 30.1321 22.2003 23.914 27.2933 
132 rs17319374 -2.6064 0.14215 3.17769 14.3446 0.679547 
133 rs17403327 -2.86288 9.38415 -2.77377 -1.00888 -1.73221 
134 rs17403341 -2.79551 28.7657 7.87636 12.7437 40.1746 
135 rs17404103 -2.60913 0.135966 3.18621 14.3587 0.672994 
136 rs182267823 -3.27049 43.2568 22.726 -2.05917 30.4521 
137 rs182822450 -2.69227 -1.23779 -2.73563 -2.45331 -1.42227 
138 rs185740160 -3.27245 40.5002 21.1026 -2.26287 29.5028 
139 rs186284009 -3.26852 43.4057 22.8374 -2.03512 30.5789 
140 rs189898151 -3.24721 -2.57948 -2.67961 -3.20834 -3.15893 
141 rs2385092 -3.19693 51.8573 0.299763 43.01 41.1624 
142 rs2385094 -3.27296 27.4005 40.1865 79.0169 32.6914 
143 rs2385099 -3.08204 93.8075 143.525 264.279 114.596 
144 rs2385100 -2.91494 0.971446 12.0045 27.8101 4.60429 
145 rs2385101 -2.71548 -3.17864 -3.25842 -3.27151 -1.08826 
146 rs2385102 -2.72377 -3.18211 -3.25682 -3.27055 -1.10462 
147 rs2385103 -2.78406 -3.20623 -3.24283 -3.2614 -1.22546 
148 rs2385106 -2.96864 -2.26651 -3.25314 -3.15829 -1.24469 
149 rs28597078 -3.17844 76.1335 -3.01138 -3.14092 63.2596 
150 rs28895930 -2.93705 32.3295 31.7509 73.9676 37.4259 
151 rs2891677 -3.16172 -2.3592 16.5896 17.7684 1.95301 
152 rs2891678 -3.0275 -1.80983 14.2205 20.0042 2.66783 
153 rs2891679 -2.71487 -3.17838 -3.25853 -3.27158 -1.08706 
154 rs2954014 -3.14777 13.8373 -2.3455 272.508 29.7454 
155 rs2954165 -3.2515 26.0284 -2.49932 26.2936 14.6492 
156 rs34225920 -3.25883 50.286 -1.49797 43.0678 36.1067 
157 rs34246020 -3.20793 35.1789 53.8328 35.4041 3.21738 
158 rs34298715 -3.21188 34.8202 53.3953 35.0444 3.3453 
159 rs34313605 -3.10659 84.5143 56.241 85.8377 -1.73263 
160 rs34556187 -2.77446 3.11492 -2.81739 -1.76695 -3.17485 
161 rs35033076 -3.21149 34.864 53.4487 35.0883 3.32959 
162 rs35114839 -3.05035 7.06017 10.9897 19.4305 91.0881 
163 rs35309384 -2.83673 66.5074 98.4263 140.019 114.402 
164 rs35336507 -3.17001 73.0117 90.1574 160.555 1.68139 
165 rs35955519 -3.17506 73.2098 90.377 160.846 1.72563 
166 rs35991395 -3.21179 34.8305 53.4079 35.0547 3.3416 
167 rs3812467 -2.78025 1.44029 3.45386 3.52645 -3.13151 
168 rs3955404 -3.13546 27.1154 -2.44426 9.8536 8.30128 
169 rs4006653 -3.27323 61.305 12.4789 129.016 56.2496 
170 rs4006772 -3.13319 8.89708 31.4353 6.67365 26.9556 
171 rs4279612 -3.26185 -1.51851 4.28578 -3.03518 -1.48681 
172 rs4294203 -3.23657 -1.67852 3.92527 -2.8827 -1.46298 
173 rs4319117 -3.16497 6.19868 -3.10035 377.903 13.9137 
174 rs4330708 -2.81396 23.1302 6.80861 14.3808 83.4524 
175 rs4350000 -3.15041 9.79065 15.0959 2.07186 -3.2625 
176 rs4464986 -2.53484 -2.13989 3.38247 -1.44197 -1.90084 
177 rs4477044 -3.21758 90.1074 128.442 141.417 2.82585 
178 rs4481616 -3.2645 -1.26862 4.65634 -3.08453 -1.38008 
179 rs4534140 -2.91231 48.599 20.9908 39.9005 20.2565 
180 rs4565472 -3.27655 -1.84201 3.72099 -3.21816 -2.12651 
181 rs4601329 -3.19718 25.629 43.7572 26.802 4.30444 
182 rs4602904 -3.15972 174.662 65.2702 406.411 178.497 
183 rs4604454 -2.82599 137.41 22.2935 98.1378 62.99 
184 rs4870938 -3.25887 6.72699 -2.15415 62.8633 11.9982 
185 rs4871575 -3.20217 55.9685 -2.71442 29.6152 63.8194 
186 rs4871576 -3.20402 57.0642 -2.68053 30.0956 64.3733 
187 rs4871579 -2.87079 43.6502 45.05 104.187 60.2421 
188 rs4871580 -2.86097 -3.0859 -2.79897 -3.10884 -3.16953 
189 rs4871583 -2.94172 39.3936 40.3353 95.1816 55.3078 
190 rs4871584 -3.10107 7.44702 -2.7379 347.056 25.6876 
191 rs4871588 -3.20594 0.319126 -3.27704 -3.02146 0.832054 
192 rs4871589 -3.19402 -0.194717 -3.04389 135.311 -1.24972 
193 rs4871590 -3.0009 71.8403 0.0732392 213.468 124.692 
194 rs55808842 -2.89616 43.3729 44.7686 103.766 59.9201 
195 rs55843815 -3.08261 1.11216 -3.266 -0.191042 -3.16984 
196 rs55927076 -3.05457 24.2714 30.2325 32.3631 -2.3593 
197 rs56157039 -3.24123 -1.63511 -1.28734 -0.117301 15.6599 
198 rs58383711 -3.13643 165.281 4.68453 14.2562 162.075 
199 rs58527250 -inf -inf -inf -inf -inf 
200 rs58650877 -3.27187 81.4828 26.0985 166.537 91.51 
201 rs59099103 -inf -inf -inf -inf -inf 
202 rs60052877 -3.26749 46.0633 24.401 -1.84643 31.5029 
203 rs60652599 -3.27628 73.1241 19.9821 156.102 83.2316 
204 rs61055867 -3.27731 42.381 22.0725 -2.19665 29.7071 
205 rs62521017 -3.14271 -3.08774 0.139589 -2.21044 -2.84465 
206 rs62521020 -3.19583 -3.01048 -0.152925 -2.03661 -2.94469 
207 rs62521024 -2.87193 8.53177 -2.87498 -1.27855 -1.72965 
208 rs62529123 -3.14035 -2.82715 1.41746 -1.74819 -3.23672 
209 rs6415490 -3.27718 -2.99144 0.278657 -3.27079 -3.20176 
210 rs6470344 -inf -inf -inf -inf 284.482 
211 rs6470346 -3.18228 105.855 84.4549 117.903 59.2213 
212 rs6470348 -inf -inf -inf -inf -inf 
213 rs6470349 -3.19576 0.678881 -3.27216 -3.09474 0.785225 
214 rs6470350 -3.17896 -0.774384 16.1826 3.75123 -3.01874 
215 rs6651233 -1.51323 13.7991 52.4641 36.4802 -3.21663 
216 rs6651234 -2.83476 15.3534 -0.359969 37.8483 15.0326 
217 rs6651236 -3.27323 81.2731 25.9759 166.24 91.2891 
218 rs6651237 -3.24953 48.47 -1.83102 31.3055 13.3726 
219 rs66561774 -3.21191 34.8172 53.3917 35.0414 3.34637 
220 rs66929016 -3.20667 35.27 53.9439 35.4956 3.18516 
221 rs6981647 -3.17082 72.469 -2.14172 -2.34184 70.7019 
222 rs6984563 -3.19212 164.956 0.400249 9.27411 43.6935 
223 rs6985382 -inf -inf -inf -inf -inf 
224 rs6985411 -3.27015 -1.04439 5.01401 -3.10195 -1.13033 
225 rs6986712 -3.23888 -2.80415 16.11 15.5387 0.0545737 
226 rs6989383 -3.16308 -2.36375 16.6112 17.7464 1.9423 
227 rs6989407 -3.1508 6.32377 -2.53827 342.284 24.4466 
228 rs6989594 -2.89114 11.724 8.58378 10.6431 -3.26669 
229 rs6990622 0.737223 3.78399 4.26604 36.1573 12.2471 
230 rs6991820 -3.24823 1.638 34.1513 -1.31936 14.6485 
231 rs6992463 -3.16418 -1.42647 68.5986 44.1739 1.3796 
232 rs6994510 -3.27759 56.1305 85.7866 124.923 100.805 
233 rs6995986 -2.91118 86.7697 22.0402 67.178 37.1705 
234 rs6997658 -3.10984 88.8334 5.25343 -0.744835 108.59 
235 rs7000501 -2.70838 15.9519 41.8132 103.04 8.34218 
236 rs7002315 -inf 1688.79 -inf -inf -inf 
237 rs7003102 -3.0788 30.182 42.3867 29.144 -3.27574 
238 rs7004739 -3.2371 -2.593 15.6376 16.5058 0.300126 
239 rs7004753 -3.23575 -2.76743 15.8711 15.7727 0.151331 
240 rs7004876 -2.6502 26.9023 31.4302 193.758 31.4983 
241 rs7007866 -3.02685 25.6785 26.0164 23.395 -2.733 
242 rs7008046 -3.27658 -1.85361 3.69537 -3.21579 -2.13689 
243 rs7008482 -3.16134 -1.40746 68.7201 44.2726 1.35317 
244 rs7009033 -3.25949 -0.386152 53.8497 59.7836 75.0918 
245 rs7010333 -3.13456 6.53532 -2.5924 343.47 24.8047 
246 rs7010385 -3.14661 47.9535 4.23352 1.09089 43.3228 
247 rs7011185 -3.27713 -3.04438 0.131378 -3.25696 -3.19192 
248 rs7015414 -3.12203 0.60089 -3.17841 286.306 16.7624 
249 rs7015929 -2.83022 66.5893 98.5254 140.137 114.509 
250 rs7017478 -2.76897 22.6093 6.52588 13.8861 82.139 
251 rs7017794 -2.91556 -3.13402 -2.09764 -2.66717 -3.01168 
252 rs71510325 -3.17929 56.1617 -2.72767 29.6582 65.3316 
253 rs71516769 -3.17513 36.6389 55.6098 36.8684 2.71533 
254 rs71516780 -2.77069 36.357 27.6658 29.5505 33.2172 
255 rs72720560 -3.00573 -1.44756 -2.84747 -0.28028 -2.11286 
256 rs72720569 -3.18616 25.2865 43.3198 26.4526 4.45935 
257 rs72720571 -3.26773 -0.334235 55.7461 61.7742 77.2334 
258 rs72720574 -3.26264 3.08363 39.558 52.2921 63.0568 
259 rs72720592 -2.82727 66.6263 98.5702 140.19 114.557 
260 rs72720595 -2.84785 36.1209 35.8625 81.5981 41.3378 
261 rs72720596 -2.83133 44.0664 45.4724 104.817 60.7251 
262 rs72720597 -3.1914 31.7323 32.9421 85.6848 46.2618 
263 rs72720601 -2.9143 39.6979 40.643 95.644 55.6637 
264 rs72722603 -3.22372 29.4227 30.2474 79.677 43.5299 
265 rs72722605 -2.96493 39.1271 40.0658 94.776 54.9959 
266 rs72722611 -2.93551 39.4635 40.406 95.2879 55.3896 
267 rs72722617 -2.98952 57.2992 61.703 143.26 90.2594 
268 rs72722620 -3.20581 10.8344 22.4174 36.778 11.8029 
269 rs72722621 -2.95821 -2.27191 -3.25728 -3.16667 -1.16595 
270 rs73336837 -2.67266 -inf -inf -inf -inf 
271 rs73336867 -3.26581 82.1535 26.4913 167.485 92.2167 
272 rs73338880 -3.26106 54.0596 -1.94881 35.2275 17.2068 
273 rs73338881 -3.27392 73.9918 20.4588 157.354 84.1522 
274 rs73338883 -1.32419 -3.17856 8.76517 150.761 -3.16144 
275 rs73351278 -inf -inf -inf -inf -inf 
276 rs73704562 -3.18765 273.142 1.2336 37.5802 82.6685 
277 rs7387525 -3.1401 53.4339 -3.20273 36.6894 54.346 
278 rs74315899 -2.84658 -3.09477 -3.21705 -3.2598 -0.796168 
279 rs74343026 -3.19224 165.265 0.629155 9.69295 43.6784 
280 rs74484427 -3.25707 -2.25951 0.549337 -3.26632 4.09351 
281 rs74558696 -3.23042 10.4518 -1.17309 8.18173 -0.978925 
282 rs74665435 -3.25693 -1.22856 -0.809771 -0.670706 15.3083 
283 rs74790374 -3.04864 27.2581 27.0834 24.6017 -2.6936 
284 rs75559673 -2.85798 28.2337 7.56328 13.118 39.5643 
285 rs75702063 -2.54559 -0.0260089 3.43501 14.7413 0.971371 
286 rs75886683 -3.26747 46.0648 24.402 -1.84619 31.5041 
287 rs75930542 -3.22161 -1.95111 -1.49074 0.178204 16.3652 
288 rs76099198 -2.59692 0.163578 3.14827 14.2961 0.70225 
289 rs76209931 -inf -inf -inf 1797.78 -inf 
290 rs76232854 9148.48 -inf -inf -inf -inf 
291 rs76499831 -2.63519 -inf -inf -inf -inf 
292 rs76592746 -2.60033 0.155874 3.15883 14.3135 0.694088 
293 rs76618080 -2.6698 -3.24159 -3.22623 -3.24329 -0.965353 
294 rs76990021 -2.6429 -3.23477 -3.23372 -3.24937 -0.913292 
295 rs77090051 -3.26178 -1.11459 -0.684792 -0.795986 14.9817 
296 rs77120988 -2.85389 3.07209 6.30556 6.37233 -2.67121 
297 rs77133470 -2.79853 -0.313673 3.8441 15.4331 0.195052 
298 rs77235354 -3.24259 48.7552 -1.78318 31.5388 13.534 
299 rs77368857 -2.91426 -3.14059 358.242 949.032 147.945 
300 rs77703655 -3.26191 -1.56803 -1.28953 -1.08313 -2.64823 
301 rs77777704 -2.6386 0.458768 3.01569 13.8329 0.747949 
302 rs77935838 -2.59419 38.6868 5.06726 2.66061 40.8357 
303 rs78085118 -2.96953 -1.39927 -3.19687 -0.699486 -3.2083 
304 rs7812933 -3.26371 -1.27864 4.63643 -3.08142 -1.38981 
305 rs7813432 -3.26729 0.373574 8.28579 -2.97882 0.586946 
306 rs7814071 -3.18971 -0.164872 -3.03597 135.116 -1.22594 
307 rs7814083 -2.395 17.1165 -1.03881 218.331 44.6706 
308 rs7815471 -3.15698 -2.34348 16.5154 17.8441 1.98986 
309 rs7816350 -3.17897 32.2436 69.6268 54.8406 -1.09648 
310 rs7818760 -3.19385 -2.69136 -2.75398 289.19 6.97554 
311 rs78187665 -2.74463 1.54905 3.58366 3.65694 -3.1498 
312 rs7819612 -3.13177 7.54429 -2.73161 347.017 25.1186 
313 rs7820297 -3.21669 45.8103 -1.5455 19.2372 57.2914 
314 rs7820471 -3.15148 6.84219 -2.60156 343.773 24.6896 
315 rs7822592 -3.03464 -1.82841 14.2858 19.9299 2.63115 
316 rs7824635 -3.2723 81.4214 26.0626 166.45 91.4454 
317 rs78258496 -2.86086 29.8606 8.28672 12.885 40.6185 
318 rs7827795 -3.25989 -3.24907 -0.698678 -3.20645 -3.27633 
319 rs7831918 -inf -inf -inf -inf -inf 
320 rs7834279 -3.20016 44.7588 5.37115 380.741 51.3757 
321 rs7835771 -1.01742 -2.21832 -0.959936 198.774 4.40542 
322 rs7837793 -2.60944 0.135249 3.1872 14.3603 0.672234 
323 rs7838563 -3.11001 12.0553 -2.4407 2.81271 28.7222 
324 rs7841947 -3.19243 -3.08459 -2.62583 280.601 6.08393 
325 rs7841990 -inf -inf -inf -inf -inf 
326 rs7843098 -3.27701 -3.13859 -0.131007 -3.24564 -3.22776 
327 rs7844459 -3.275 -3.08032 -0.010349 -3.2444 -3.21309 
328 rs7844497 -3.10646 6.85062 -2.66781 345.216 25.3354 
329 rs7845165 -3.15558 223.14 82.0037 203.35 129.937 
330 rs78564432 -3.25131 -1.31143 -0.900853 -0.575366 15.5535 
331 rs78655437 -3.21999 -1.78135 -1.44877 0.0940482 16.1567 
332 rs78745155 -2.83831 28.4049 7.66384 12.9967 39.7608 
333 rs78856090 -inf -inf -inf -inf -inf 
334 rs78973660 -2.85281 28.2791 7.58993 13.0857 39.6165 
335 rs78992933 -3.14412 36.2953 81.7493 61.8692 0.642145 
336 rs79078490 -3.27679 44.2427 23.0418 -2.14062 29.9773 
337 rs79086755 -inf -inf -inf 1806.32 -inf 
338 rs79092686 -3.27528 42.7722 22.3641 -2.1361 30.0397 
339 rs79202834 -3.27644 -1.26563 -0.964387 -0.742143 -2.81122 
340 rs79416533 -2.60585 0.14339 3.17598 14.3418 0.680861 
341 rs79545614 -3.27644 -1.26604 -0.964834 -0.742611 -2.81102 
342 rs79634415 -2.84288 43.9464 45.3506 104.635 60.5859 
343 rs79737036 -3.18997 137.556 -2.64052 12.0268 26.1064 
344 rs80036543 -2.59812 0.16087 3.15198 14.3022 0.699381 
345 rs80282080 -2.79592 0.0610024 3.55871 14.7195 0.340356 
346 rs868227 -3.15321 85.9273 57.4037 87.2613 -1.56309 
347 rs9297714 -3.26503 0.629042 8.56914 -3.01122 0.640511 
