# Supplementary material for: Precision medicine for atherosclerotic cardiovascular disease: Integrative genomics maps risk loci and AI‐predicted functional consequences
Source: Clin Transl Med. 2026 Jul 10;16(7):e70732. doi: 10.1002/ctm2.70732 (PMC13351343; doi:10.1002/ctm2.70732)
Supplement: Supplementary file 6 — Supporting Information [file CTM2-16-e70732-s005.zip › RP11-136O12.2/FINEMAP/data.config]

rank config prob log10bf odds k prob_norm_k h2 h2_0.95CI mean sd
1 rs113947988,rs6470344,rs6995986,rs76232854,rs79086755 1 121549 1 5 1 8.10152e-06 7.82085e-06,8.40327e-06 0.00028767,0.000919271,-0.00119502,-0.0150487,0.0114451 0.000138548,4.64276e-05,4.96804e-05,0.000138734,0.00016213
2 rs113947988,rs6470344,rs7387525,rs76232854,rs79086755 0 102499 inf 5 0 7.76207e-06 7.48507e-06,8.05932e-06 0.000318995,0.00089146,-0.00037605,-0.0144393,0.0115943 0.000138541,4.77802e-05,4.07163e-05,0.000135995,0.000162077
3 rs113947988,rs12675943,rs6470344,rs76232854,rs79086755 0 61141.6 inf 5 0 7.75172e-06 7.457e-06,8.06206e-06 0.000343839,-0.000729696,0.00121551,-0.0144314,0.0116416 0.000138556,8.70528e-05,5.29496e-05,0.000136011,0.000161897
4 rs113947988,rs35336507,rs6470344,rs76232854,rs79086755 0 61126.5 inf 5 0 7.75196e-06 7.45834e-06,8.03123e-06 0.000343884,-0.000731465,0.00121604,-0.0144316,0.0116415 0.000138556,8.70528e-05,5.29496e-05,0.000136011,0.000161897
5 rs113947988,rs35955519,rs6470344,rs76232854,rs79086755 0 61108.5 inf 5 0 7.75224e-06 7.48887e-06,8.03691e-06 0.000343936,-0.000733579,0.00121666,-0.0144319,0.0116414 0.000138556,8.70528e-05,5.29496e-05,0.000136011,0.000161897
6 rs113947988,rs17310558,rs6470344,rs76232854,rs79086755 0 56188 inf 5 0 7.83567e-06 7.56668e-06,8.1293e-06 0.000357599,-0.0012372,0.00138269,-0.0145826,0.0116896 0.000138558,8.92273e-05,5.38974e-05,0.000136696,0.000161858
7 rs113947988,rs16900452,rs6470344,rs76232854,rs79086755 0 56160.6 inf 5 0 7.83642e-06 7.55364e-06,8.12694e-06 0.000357691,-0.00124073,0.00138379,-0.0145833,0.0116897 0.000138558,8.92273e-05,5.38974e-05,0.000136696,0.000161858
8 rs113947988,rs6470344,rs66561774,rs76232854,rs79086755 0 56129.6 inf 5 0 7.83728e-06 7.54627e-06,8.12525e-06 0.000357794,0.00138502,-0.00124472,-0.0145841,0.0116897 0.000138558,5.38974e-05,8.92273e-05,0.000136696,0.000161858
9 rs113947988,rs34298715,rs6470344,rs76232854,rs79086755 0 56129.2 inf 5 0 7.83729e-06 7.55411e-06,8.12798e-06 0.000357796,-0.00124477,0.00138504,-0.0145841,0.0116897 0.000138558,8.92273e-05,5.38974e-05,0.000136696,0.000161858
10 rs113947988,rs35991395,rs6470344,rs76232854,rs79086755 0 56128 inf 5 0 7.83733e-06 7.54709e-06,8.12603e-06 0.0003578,-0.00124493,0.00138509,-0.0145841,0.0116897 0.000138558,8.92273e-05,5.38974e-05,0.000136696,0.000161858
11 rs113947988,rs35033076,rs6470344,rs76232854,rs79086755 0 56124 inf 5 0 7.83744e-06 7.5565e-06,8.12177e-06 0.000357813,-0.00124545,0.00138525,-0.0145842,0.0116897 0.000138558,8.92273e-05,5.38974e-05,0.000136696,0.000161858
12 rs113947988,rs34246020,rs6470344,rs76232854,rs79086755 0 56086.1 inf 5 0 7.83849e-06 7.56284e-06,8.1268e-06 0.000357939,-0.00125032,0.00138675,-0.0145852,0.0116898 0.000138558,8.92273e-05,5.38974e-05,0.000136696,0.000161858
13 rs113947988,rs6470344,rs66929016,rs76232854,rs79086755 0 56075.2 inf 5 0 7.83879e-06 7.5657e-06,8.11042e-06 0.000357976,0.00138719,-0.00125173,-0.0145855,0.0116898 0.000138558,5.38974e-05,8.92273e-05,0.000136696,0.000161858
14 rs113947988,rs6470344,rs71516769,rs76232854,rs79086755 0 55912.9 inf 5 0 7.84336e-06 7.56962e-06,8.14742e-06 0.000358518,0.00139366,-0.00127268,-0.0145897,0.0116901 0.000138558,5.38974e-05,8.92273e-05,0.000136696,0.000161858
15 rs113947988,rs4534140,rs6470344,rs76232854,rs79086755 0 52465.7 inf 5 0 8.07637e-06 7.78575e-06,8.38103e-06 0.000232716,-0.00114164,0.000915862,-0.0150014,0.0115065 0.000138596,4.90351e-05,4.6447e-05,0.000138514,0.000162011
16 rs113947988,rs4604454,rs6470344,rs76232854,rs79086755 0 47869.7 inf 5 0 8.08642e-06 7.81059e-06,8.37463e-06 0.000288405,-0.00114446,0.000928598,-0.015017,0.0114665 0.000138548,4.85067e-05,4.64048e-05,0.000138573,0.00016209
17 rs113947988,rs4477044,rs6470344,rs76232854,rs79086755 0 37786 inf 5 0 7.83368e-06 7.54366e-06,8.13135e-06 0.000357567,-0.00121304,0.00137262,-0.0145779,0.0116865 0.000138558,8.81508e-05,5.36321e-05,0.000136669,0.000161857
18 rs113947988,rs6470344,rs73338883,rs76232854,rs79086755 0 36293.5 inf 5 0 7.70356e-06 7.41661e-06,7.99688e-06 0.000325707,0.000996008,3.03918e-05,-0.0143342,0.0116464 0.000138539,4.70062e-05,5.78568e-05,0.000135565,0.000169488
19 rs113947988,rs3955404,rs6470344,rs76232854,rs79086755 0 33884.4 inf 5 0 7.71536e-06 7.42468e-06,7.99969e-06 0.000330936,-0.000170318,0.00108604,-0.0143549,0.011671 0.000138545,4.08136e-05,5.06628e-05,0.000135609,0.000161854
20 rs113947988,rs4602904,rs6470344,rs76232854,rs79086755 0 28989 inf 5 0 7.8695e-06 7.58645e-06,8.13717e-06 0.000315914,-0.00082867,0.000960668,-0.0146571,0.0112944 0.00013854,5.33327e-05,4.63754e-05,0.0001371,0.000163675
21 rs10112737,rs113947988,rs6470344,rs76232854,rs79086755 0 28936.7 inf 5 0 8.08119e-06 7.81323e-06,8.35848e-06 -0.00113087,0.000231662,0.000936657,-0.0150033,0.0115191 4.82619e-05,0.000138597,4.63848e-05,0.000138494,0.000161987
22 rs113947988,rs16900488,rs6470344,rs76232854,rs79086755 0 26045 inf 5 0 7.99022e-06 7.71424e-06,8.27944e-06 0.000360887,-0.000958548,0.000928122,-0.0148527,0.0115053 0.00013855,4.69484e-05,4.64399e-05,0.000137876,0.000162062
23 rs113947988,rs6470344,rs72720569,rs76232854,rs79086755 0 25049.1 inf 5 0 7.81259e-06 7.54807e-06,8.11776e-06 0.000354627,0.00132549,-0.00110573,-0.0145465,0.0116844 0.000138558,5.30151e-05,8.77667e-05,0.00013656,0.000161856
24 rs113947988,rs4601329,rs6470344,rs76232854,rs79086755 0 25030.3 inf 5 0 7.81378e-06 7.51331e-06,8.0944e-06 0.000354785,-0.00111175,0.00132726,-0.0145477,0.0116844 0.000138558,8.77667e-05,5.30151e-05,0.00013656,0.000161856
25 rs113947988,rs34313605,rs6470344,rs76232854,rs79086755 0 24200.8 inf 5 0 7.78552e-06 7.49645e-06,8.08195e-06 0.000325266,-0.000900235,0.00126609,-0.0145004,0.0117037 0.000138539,8.23912e-05,5.23078e-05,0.000136366,0.000161878
26 rs113947988,rs6470344,rs76232854,rs79086755,rs868227 0 24158.5 inf 5 0 7.78796e-06 7.50518e-06,8.06747e-06 0.000325261,0.00127,-0.0145028,0.0117041,-0.00091349 0.000138539,5.23078e-05,0.000136366,0.000161878,8.23912e-05
27 rs113947988,rs6470344,rs6990622,rs76232854,rs79086755 0 19598.3 inf 5 0 7.70552e-06 7.40267e-06,8.01385e-06 0.00032637,0.000977713,-7.17304e-05,-0.0143303,0.0116339 0.00013854,4.80347e-05,4.06418e-05,0.000135567,0.00016335
28 rs10956240,rs113947988,rs6470344,rs76232854,rs79086755 0 19579.4 inf 5 0 7.70529e-06 7.42959e-06,7.99537e-06 -6.78573e-05,0.000326327,0.00097893,-0.0143306,0.011636 4.06418e-05,0.00013854,4.80347e-05,0.000135567,0.00016335
29 rs10956239,rs113947988,rs6470344,rs76232854,rs79086755 0 18886.3 inf 5 0 7.70581e-06 7.42475e-06,7.97376e-06 7.65124e-05,0.000324718,0.0010243,-0.0143416,0.0117143 4.06418e-05,0.00013854,4.80347e-05,0.000135567,0.00016335
30 rs113947988,rs13274361,rs6470344,rs76232854,rs79086755 0 18886.2 inf 5 0 7.70581e-06 7.43194e-06,7.97778e-06 0.000324717,7.65302e-05,0.00102431,-0.0143416,0.0117143 0.00013854,4.06418e-05,4.80347e-05,0.000135567,0.00016335
31 rs113947988,rs6470344,rs76232854,rs7815471,rs79086755 0 18885.1 inf 5 0 7.70583e-06 7.43472e-06,7.98812e-06 0.000324715,0.00102438,-0.0143416,7.6757e-05,0.0117145 0.00013854,4.80347e-05,0.000135567,4.06418e-05,0.00016335
32 rs113947988,rs11778726,rs6470344,rs76232854,rs79086755 0 18884.2 inf 5 0 7.70584e-06 7.41322e-06,7.98087e-06 0.000324713,7.69592e-05,0.00102444,-0.0143416,0.0117146 0.00013854,4.06418e-05,4.80347e-05,0.000135567,0.00016335
33 rs10505453,rs113947988,rs6470344,rs76232854,rs79086755 0 18881.7 inf 5 0 7.70587e-06 7.41942e-06,8.01252e-06 7.74783e-05,0.000324707,0.00102461,-0.0143417,0.0117149 4.06418e-05,0.00013854,4.80347e-05,0.000135567,0.00016335
34 rs113947988,rs2891677,rs6470344,rs76232854,rs79086755 0 18881.7 inf 5 0 7.70587e-06 7.41871e-06,7.96568e-06 0.000324707,7.74837e-05,0.00102461,-0.0143417,0.0117149 0.00013854,4.06418e-05,4.80347e-05,0.000135567,0.00016335
35 rs113947988,rs12680560,rs6470344,rs76232854,rs79086755 0 18881.3 inf 5 0 7.70588e-06 7.43193e-06,7.97538e-06 0.000324706,7.75705e-05,0.00102464,-0.0143417,0.0117149 0.00013854,4.06418e-05,4.80347e-05,0.000135567,0.00016335
36 rs113947988,rs6470344,rs6989383,rs76232854,rs79086755 0 18880.7 inf 5 0 7.70589e-06 7.40523e-06,8.01197e-06 0.000324704,0.00102467,7.76954e-05,-0.0143417,0.011715 0.00013854,4.80347e-05,4.06418e-05,0.000135567,0.00016335
37 rs10100121,rs113947988,rs6470344,rs76232854,rs79086755 0 18880.1 inf 5 0 7.70589e-06 7.41848e-06,8.0066e-06 7.78174e-05,0.000324703,0.00102471,-0.0143417,0.011715 4.06418e-05,0.00013854,4.80347e-05,0.000135567,0.00016335
38 rs10216768,rs113947988,rs6470344,rs76232854,rs79086755 0 18879 inf 5 0 7.70591e-06 7.40677e-06,8.00909e-06 7.80633e-05,0.0003247,0.00102479,-0.0143417,0.0117152 4.06418e-05,0.00013854,4.80347e-05,0.000135567,0.00016335
39 rs10216374,rs113947988,rs6470344,rs76232854,rs79086755 0 18877.9 inf 5 0 7.70593e-06 7.43225e-06,8.00654e-06 7.82826e-05,0.000324698,0.00102486,-0.0143417,0.0117153 4.06418e-05,0.00013854,4.80347e-05,0.000135567,0.00016335
40 rs113947988,rs11774053,rs6470344,rs76232854,rs79086755 0 18877.8 inf 5 0 7.70593e-06 7.44178e-06,7.9851e-06 0.000324697,7.83144e-05,0.00102487,-0.0143417,0.0117153 0.00013854,4.06418e-05,4.80347e-05,0.000135567,0.00016335
41 rs113947988,rs11777625,rs6470344,rs76232854,rs79086755 0 18877.5 inf 5 0 7.70593e-06 7.41475e-06,7.9766e-06 0.000324697,7.83647e-05,0.00102488,-0.0143417,0.0117153 0.00013854,4.06418e-05,4.80347e-05,0.000135567,0.00016335
42 rs10104659,rs113947988,rs6470344,rs76232854,rs79086755 0 18876.5 inf 5 0 7.70595e-06 7.42604e-06,8.00302e-06 7.859e-05,0.000324694,0.00102496,-0.0143418,0.0117155 4.06418e-05,0.00013854,4.80347e-05,0.000135567,0.00016335
43 rs113947988,rs11997581,rs6470344,rs76232854,rs79086755 0 18876.2 inf 5 0 7.70595e-06 7.41914e-06,7.9868e-06 0.000324694,7.86431e-05,0.00102497,-0.0143418,0.0117155 0.00013854,4.06418e-05,4.80347e-05,0.000135567,0.00016335
44 rs10956241,rs113947988,rs6470344,rs76232854,rs79086755 0 18871.7 inf 5 0 7.70601e-06 7.43951e-06,7.99548e-06 7.95926e-05,0.000324683,0.00102527,-0.0143418,0.011716 4.06418e-05,0.00013854,4.80347e-05,0.000135567,0.00016335
45 rs113947988,rs11782629,rs6470344,rs76232854,rs79086755 0 18856.3 inf 5 0 7.70623e-06 7.41511e-06,8.00551e-06 0.000324647,8.28501e-05,0.00102629,-0.0143421,0.0117178 0.00013854,4.06418e-05,4.80347e-05,0.000135567,0.00016335
46 rs113947988,rs12549738,rs6470344,rs76232854,rs79086755 0 18554.2 inf 5 0 7.70545e-06 7.41694e-06,8.00033e-06 0.000326344,-7.04465e-05,0.000978406,-0.0143304,0.0116346 0.00013854,4.0574e-05,4.7985e-05,0.000135567,0.00016334
47 rs113947988,rs16900491,rs6470350,rs76232854,rs79086755 0 18179.9 inf 5 0 2.17959e-05 2.13117e-05,2.2261e-05 0.00418325,0.029377,0.000123484,-0.040966,0.00853821 0.000141075,0.000203036,3.90646e-05,0.000230208,0.000163599
48 rs113947988,rs2891678,rs6470344,rs76232854,rs79086755 0 17870.1 inf 5 0 7.70461e-06 7.41612e-06,7.98308e-06 0.000324973,5.43617e-05,0.00101694,-0.0143396,0.0117022 0.00013854,4.05851e-05,4.79522e-05,0.000135562,0.000163338
49 rs113947988,rs6470344,rs76232854,rs7822592,rs79086755 0 17867.1 inf 5 0 7.70464e-06 7.4202e-06,7.96674e-06 0.000324966,0.00101715,-0.0143397,5.504e-05,0.0117026 0.00013854,4.79522e-05,0.000135562,4.05851e-05,0.000163338
50 rs113947988,rs11776254,rs6470344,rs76232854,rs79086755 0 17776 inf 5 0 7.70578e-06 7.44583e-06,7.98987e-06 0.000324737,7.58474e-05,0.00102354,-0.0143411,0.0117139 0.00013854,4.05851e-05,4.79522e-05,0.000135562,0.000163338
51 rs113947988,rs6470344,rs7004753,rs76232854,rs79086755 0 17251.1 inf 5 0 7.70522e-06 7.40212e-06,7.98549e-06 0.000324839,0.00101998,6.66161e-05,-0.0143394,0.0117088 0.00013854,4.78413e-05,4.06191e-05,0.000135549,0.000163334
52 rs113947988,rs6470344,rs6986712,rs76232854,rs79086755 0 17241.2 inf 5 0 7.70536e-06 7.42108e-06,8.00716e-06 0.000324813,0.00102068,6.89866e-05,-0.0143395,0.0117101 0.00013854,4.78413e-05,4.06191e-05,0.000135549,0.000163334
53 rs113947988,rs13255114,rs6470344,rs76232854,rs79086755 0 16763.7 inf 5 0 7.70435e-06 7.43682e-06,7.99343e-06 0.00032505,4.8326e-05,0.0010148,-0.0143391,0.0116989 0.00013854,4.04997e-05,4.7882e-05,0.000135561,0.000163324
54 rs113947988,rs13254815,rs6470344,rs76232854,rs79086755 0 16756 inf 5 0 7.70443e-06 7.42149e-06,8.00822e-06 0.00032503,5.02322e-05,0.00101537,-0.0143393,0.0116999 0.00013854,4.04997e-05,4.7882e-05,0.000135561,0.000163324
55 rs113947988,rs6470344,rs7004739,rs76232854,rs79086755 0 16453.3 inf 5 0 7.70523e-06 7.41649e-06,7.98629e-06 0.00032485,0.00101971,6.66525e-05,-0.0143393,0.0117087 0.00013854,4.7794e-05,4.05491e-05,0.000135549,0.000163323
56 rs113947988,rs11775165,rs6470344,rs76232854,rs79086755 0 15951.2 inf 5 0 7.70398e-06 7.42007e-06,8.00494e-06 0.000325168,3.81263e-05,0.00101136,-0.0143382,0.0116935 0.00013854,4.04944e-05,4.77833e-05,0.000135555,0.000163344
57 rs10956242,rs113947988,rs6470344,rs76232854,rs79086755 0 15942.1 inf 5 0 7.70406e-06 7.40225e-06,7.98154e-06 4.05531e-05,0.000325143,0.00101207,-0.0143383,0.0116948 4.04944e-05,0.00013854,4.77833e-05,0.000135555,0.000163344
58 rs113947988,rs12681602,rs6470344,rs76232854,rs79086755 0 15671.4 inf 5 0 7.78399e-06 7.50735e-06,8.0574e-06 0.000342668,-0.000841668,0.0012461,-0.0144892,0.0116873 0.000138548,7.77613e-05,5.15759e-05,0.000136271,0.000161859
59 rs10094181,rs113947988,rs6470344,rs76232854,rs79086755 0 15602.5 inf 5 0 7.70405e-06 7.42642e-06,7.99024e-06 4.01349e-05,0.000325151,0.00101186,-0.0143383,0.0116946 4.04603e-05,0.00013854,4.77596e-05,0.000135555,0.000163338
60 rs10099164,rs113947988,rs6470344,rs76232854,rs79086755 0 15601 inf 5 0 7.70338e-06 7.40651e-06,7.99224e-06 -3.26924e-06,0.000325595,0.000999548,-0.0143356,0.0116705 4.40914e-05,0.000138539,4.72799e-05,0.000135552,0.000164784
61 rs113947988,rs4871590,rs6470344,rs76232854,rs79086755 0 15102 inf 5 0 7.70354e-06 7.40757e-06,7.98322e-06 0.000325782,-2.03597e-05,0.000995024,-0.0143355,0.0116616 0.00013854,4.0812e-05,4.74784e-05,0.000135533,0.000163396
62 rs113947988,rs6470344,rs6470350,rs76232854,rs79086755 0 14888.5 inf 5 0 7.70678e-06 7.42848e-06,8.01818e-06 0.000330678,0.00102809,8.99952e-05,-0.0143435,0.0117164 0.000138558,4.79631e-05,4.04208e-05,0.000135577,0.000163035
63 rs113947988,rs2385100,rs6470344,rs76232854,rs79086755 0 14699.6 inf 5 0 7.70395e-06 7.42917e-06,7.99583e-06 0.000325196,3.68944e-05,0.00101069,-0.0143382,0.0116929 0.00013854,4.03753e-05,4.76929e-05,0.000135557,0.00016334
64 rs112660679,rs113947988,rs6470344,rs76232854,rs79086755 0 14158.8 inf 5 0 2.14091e-05 2.09174e-05,2.19043e-05 0.0253427,-0.000717619,0.00171598,-0.0399077,0.0129833 0.000179568,0.000138735,4.65819e-05,0.000226272,0.000162119
65 rs16900491,rs6470344,rs6981647,rs76232854,rs79086755 0 13870.5 inf 5 0 2.16463e-05 2.11484e-05,2.21542e-05 0.0284351,0.00112095,0.000188002,-0.0406622,0.0115223 0.00020129,5.66345e-05,8.56204e-05,0.000229289,0.000132464
66 rs16900491,rs28597078,rs6470344,rs76232854,rs79086755 0 13583.1 inf 5 0 2.16436e-05 2.11904e-05,2.2122e-05 0.0283973,7.60227e-05,0.00116296,-0.0406577,0.0115318 0.000201075,8.42251e-05,5.67174e-05,0.000229278,0.000132444
67 rs10106909,rs16900491,rs6470344,rs76232854,rs79086755 0 13582.6 inf 5 0 2.16436e-05 2.11541e-05,2.21231e-05 7.56506e-05,0.0283972,0.0011631,-0.0406577,0.0115318 8.42251e-05,0.000201075,5.67174e-05,0.000229278,0.000132444
68 rs113947988,rs6470344,rs76232854,rs7814083,rs79086755 0 13267.7 inf 5 0 7.71912e-06 7.45414e-06,7.99988e-06 0.000324625,0.001049,-0.0143767,0.00021607,0.0118526 0.000138539,4.74129e-05,0.000135802,4.5167e-05,0.000166159
69 rs10095101,rs16900491,rs6470344,rs76232854,rs79086755 0 12381.6 inf 5 0 2.16488e-05 2.11333e-05,2.21409e-05 -0.000242474,0.0283149,0.00128734,-0.0406692,0.0115585 8.33602e-05,0.000200335,5.66477e-05,0.000229315,0.000132465
70 rs10110958,rs16900491,rs6470344,rs76232854,rs79086755 0 12173.9 inf 5 0 2.16474e-05 2.11712e-05,2.21301e-05 -0.000212173,0.0283218,0.00127441,-0.0406665,0.011556 8.35282e-05,0.000200356,5.64418e-05,0.000229307,0.000132467
71 rs16900491,rs6470344,rs7010385,rs76232854,rs79086755 0 12096.7 inf 5 0 2.16665e-05 2.1195e-05,2.21466e-05 0.0282968,0.00138729,-0.000486821,-0.0407045,0.0115681 0.000199752,5.70605e-05,8.32689e-05,0.00022942,0.000132376
72 rs113947988,rs13251643,rs6470344,rs76232854,rs79086755 0 11335.8 inf 5 0 7.75761e-06 7.48621e-06,8.04589e-06 0.000369726,-0.000918826,0.0011779,-0.014444,0.0116679 0.000138628,0.000103494,5.04437e-05,0.000136079,0.000161855
73 rs112660679,rs6470344,rs7002315,rs76232854,rs79086755 0 10527 inf 5 0 2.67512e-05 2.6234e-05,2.73338e-05 0.0187875,0.00172128,0.0181386,-0.0500629,0.0122489 0.000193871,4.6577e-05,0.000205508,0.000253934,0.000132351
74 rs113947988,rs16900462,rs6470344,rs76232854,rs79086755 0 10082.8 inf 5 0 7.81031e-06 7.52236e-06,8.12659e-06 0.000393426,-0.000896236,0.00126677,-0.0145276,0.0116294 0.000138646,7.18928e-05,5.10022e-05,0.000136402,0.000161891
75 rs113947988,rs11779422,rs6470344,rs76232854,rs79086755 0 10064.3 inf 5 0 7.71881e-06 7.41817e-06,8.00234e-06 0.000291003,-0.000188971,0.000959288,-0.0143709,0.0116739 0.000138731,3.98996e-05,4.71063e-05,0.000135735,0.000161854
76 rs16900491,rs58383711,rs6470344,rs76232854,rs79086755 0 10033.5 inf 5 0 2.16678e-05 2.11871e-05,2.21465e-05 0.0281879,0.000549483,0.00103292,-0.0407058,0.0115549 0.000201699,9.14788e-05,5.34004e-05,0.00022942,0.000132305
77 rs16900457,rs16900491,rs6470344,rs76232854,rs79086755 0 9800.51 inf 5 0 2.1671e-05 2.12065e-05,2.21699e-05 0.000584569,0.0281803,0.00102715,-0.0407118,0.0115599 9.1638e-05,0.000201607,5.30817e-05,0.000229437,0.000132319
78 rs112888185,rs16900491,rs6470344,rs76232854,rs79086755 0 9799.72 inf 5 0 2.16709e-05 2.1168e-05,2.21281e-05 0.000583526,0.0281806,0.00102744,-0.0407117,0.0115598 9.1638e-05,0.000201607,5.30817e-05,0.000229437,0.000132319
79 rs16900491,rs6470344,rs6997658,rs76232854,rs79086755 0 9789.69 inf 5 0 2.16696e-05 2.11979e-05,2.216e-05 0.028185,0.00103121,0.000570214,-0.0407105,0.0115593 0.000201607,5.30817e-05,9.1638e-05,0.000229437,0.000132319
80 rs113947988,rs6470344,rs7015414,rs76232854,rs79086755 0 9693.34 inf 5 0 7.72e-06 7.44095e-06,8.00581e-06 0.000325524,0.00102373,0.000254251,-0.0143707,0.0119059 0.000138539,4.65508e-05,5.17216e-05,0.000135718,0.00016866
81 rs113947988,rs2385092,rs6470344,rs76232854,rs79086755 0 9667.43 inf 5 0 7.70451e-06 7.41794e-06,7.99493e-06 0.000326105,-5.31967e-05,0.000989616,-0.0143391,0.01166 0.00013854,4.13305e-05,4.70375e-05,0.000135556,0.00016216
82 rs113947988,rs117987829,rs6470344,rs76232854,rs79086755 0 9345.23 inf 5 0 7.70609e-06 7.43162e-06,7.97665e-06 0.000326363,-8.18779e-05,0.00098511,-0.0143416,0.0116533 0.00013854,4.12058e-05,4.69285e-05,0.000135563,0.000162152
83 rs113947988,rs6470344,rs76232854,rs7835771,rs79086755 0 9325.86 inf 5 0 7.71641e-06 7.43792e-06,8.00627e-06 0.000325617,0.00102608,-0.0143778,0.000210041,0.0118671 0.000138539,4.66839e-05,0.000135876,4.82569e-05,0.000167897
84 rs113947988,rs11780099,rs6470344,rs76232854,rs79086755 0 9278.2 inf 5 0 7.71388e-06 7.43131e-06,8.0024e-06 0.000327095,-0.000160878,0.000971759,-0.014348,0.0116347 0.00013854,4.11595e-05,4.68758e-05,0.000135568,0.000162147
85 rs16900491,rs4006772,rs6470344,rs76232854,rs79086755 0 9148.96 inf 5 0 2.17527e-05 2.12999e-05,2.22224e-05 0.0287647,-0.000790016,0.00156753,-0.0408693,0.0115839 0.000201716,6.25737e-05,5.50288e-05,0.000229892,0.000132325
86 rs112660679,rs16900491,rs6470344,rs76232854,rs79086755 0 9136.94 inf 5 0 2.90055e-05 2.84289e-05,2.95754e-05 0.0194249,0.0219592,0.00169552,-0.0543239,0.0120838 0.000187789,0.000208743,4.65771e-05,0.000264621,0.000132379
87 rs113947988,rs4319117,rs6470344,rs76232854,rs79086755 0 9130.6 inf 5 0 7.72309e-06 7.4227e-06,7.99551e-06 0.000326011,0.000308882,0.00101206,-0.0143706,0.0119673 0.000138539,5.76981e-05,4.63578e-05,0.000135688,0.000170945
88 rs112660679,rs16900491,rs6470344,rs76209931,rs76232854 0 9128.39 inf 5 0 2.89784e-05 2.84326e-05,2.95559e-05 0.0193912,0.0220467,0.00169051,0.0121232,-0.0542738 0.000187775,0.000208717,4.65739e-05,0.000133125,0.0002645
89 rs113947988,rs6470344,rs76232854,rs7844497,rs79086755 0 9085.69 inf 5 0 7.74163e-06 7.47108e-06,8.04787e-06 0.000326123,0.00103675,-0.0144133,0.000388137,0.0120497 0.000138539,4.65633e-05,0.00013593,5.20532e-05,0.000169564
90 rs112660679,rs13260832,rs16900491,rs76232854,rs79086755 0 9085.17 inf 5 0 2.88414e-05 2.82779e-05,2.94186e-05 0.0207185,-0.001612,0.0211571,-0.0540457,0.0115925 0.000196439,4.89008e-05,0.000210249,0.000264013,0.000132136
91 rs113947988,rs6470344,rs7010333,rs76232854,rs79086755 0 9079.87 inf 5 0 7.74274e-06 7.48058e-06,8.03833e-06 0.000326131,0.00103728,0.000393708,-0.0144144,0.0120551 0.000138539,4.65633e-05,5.20532e-05,0.00013593,0.000169564
92 rs113947988,rs6470344,rs6989407,rs76232854,rs79086755 0 9075.91 inf 5 0 7.7435e-06 7.481e-06,8.03648e-06 0.000326136,0.00103763,0.000397496,-0.0144152,0.0120588 0.000138539,4.65633e-05,5.20532e-05,0.00013593,0.000169564
93 rs10108110,rs113947988,rs6470344,rs76232854,rs79086755 0 9069.32 inf 5 0 7.74478e-06 7.46701e-06,8.03541e-06 0.000403811,0.000326145,0.00103823,-0.0144165,0.0120649 5.20532e-05,0.000138539,4.65633e-05,0.00013593,0.000169564
94 rs113947988,rs13260832,rs6470344,rs76232854,rs79086755 0 9067.74 inf 5 0 7.70365e-06 7.41901e-06,8.0033e-06 0.000325324,3.03619e-05,0.00100611,-0.0143357,0.0116779 0.000138539,4.73746e-05,4.71965e-05,0.000135532,0.000162049
95 rs113947988,rs146914177,rs6470344,rs76232854,rs79086755 0 9045.72 inf 5 0 7.71807e-06 7.42645e-06,8.0302e-06 0.000358197,-0.000513807,0.00106863,-0.0143687,0.0116686 0.000138719,0.000111193,4.86118e-05,0.000135718,0.000161856
96 rs112660679,rs16900491,rs4602904,rs76232854,rs79086755 0 9030.95 inf 5 0 2.86694e-05 2.81442e-05,2.92482e-05 0.0192344,0.0219099,-0.00154781,-0.0537254,0.0110522 0.000187637,0.000208758,5.35079e-05,0.000263235,0.000134215
97 rs112660679,rs16900491,rs58383711,rs76232854,rs79086755 0 9014.53 inf 5 0 2.86174e-05 2.80781e-05,2.91613e-05 0.0191993,0.0211601,0.00219914,-0.0536143,0.0119469 0.000187599,0.000210875,7.97092e-05,0.000262929,0.000132254
98 rs112660679,rs16900491,rs76232854,rs77368857,rs79086755 0 9000.4 inf 5 0 2.85724e-05 2.79718e-05,2.91807e-05 0.0181378,0.0235658,-0.053494,0.00351604,0.0100768 0.000188023,0.000217169,0.000262549,0.000133296,0.000146435
99 rs112660679,rs16900491,rs16900538,rs76232854,rs79086755 0 8990.34 inf 5 0 2.8541e-05 2.79815e-05,2.9085e-05 0.0189121,0.0224488,-0.00157702,-0.0534208,0.0117409 0.000186929,0.000209531,6.18524e-05,0.000262337,0.000132054
100 rs112660679,rs16900491,rs76232854,rs7845165,rs79086755 0 8982.4 inf 5 0 2.85155e-05 2.79888e-05,2.90372e-05 0.0189027,0.0215628,-0.0534083,-0.00139666,0.011496 0.000186923,0.000209439,0.000262387,5.6407e-05,0.000132439
101 rs113947988,rs6470344,rs76232854,rs7834279,rs79086755 0 8978.8 inf 5 0 7.70523e-06 7.41841e-06,7.97624e-06 0.000317718,0.000998471,-0.0143394,-8.83315e-05,0.0116093 0.000138621,4.63181e-05,0.00013555,5.37954e-05,0.000166408
102 rs112660679,rs16900491,rs4871590,rs76232854,rs79086755 0 8977.15 inf 5 0 2.84991e-05 2.79486e-05,2.9117e-05 0.0193759,0.0219096,-0.000976927,-0.0533562,0.0112783 0.00018876,0.000208765,4.02467e-05,0.000262209,0.000133453
103 rs113947988,rs34225920,rs6470344,rs76232854,rs79086755 0 8973.24 inf 5 0 7.70716e-06 7.4164e-06,8.0076e-06 0.000326457,-9.63798e-05,0.000984209,-0.0143437,0.0116502 0.000138539,4.11002e-05,4.68083e-05,0.000135574,0.000162141
104 rs10755926,rs112660679,rs16900491,rs76232854,rs79086755 0 8968.71 inf 5 0 2.84723e-05 2.79641e-05,2.89773e-05 -0.000973456,0.0190811,0.0217269,-0.0533474,0.0116786 4.1496e-05,0.000187427,0.000209033,0.000262286,0.000132085
105 rs113947988,rs4871584,rs6470344,rs76232854,rs79086755 0 8967.72 inf 5 0 7.7411e-06 7.4591e-06,8.00449e-06 0.000326165,0.000384305,0.00103521,-0.0144125,0.0120459 0.000138539,5.19026e-05,4.65454e-05,0.000135927,0.000169514
106 rs112660679,rs16900491,rs2385099,rs76232854,rs79086755 0 8967.05 inf 5 0 2.84672e-05 2.79233e-05,2.89972e-05 0.018856,0.0224719,-0.00104887,-0.05336,0.0115945 0.000186866,0.000209783,4.50193e-05,0.000262375,0.000132214
107 rs112660679,rs16900491,rs72720592,rs76232854,rs79086755 0 8967.01 inf 5 0 2.84671e-05 2.78983e-05,2.90376e-05 0.0188711,0.0223721,-0.00146347,-0.0532878,0.0117505 0.000186889,0.000209401,6.28233e-05,0.000262023,0.000132054
108 rs112660679,rs16900491,rs7015929,rs76232854,rs79086755 0 8966.97 inf 5 0 2.84669e-05 2.79313e-05,2.89922e-05 0.018871,0.0223721,-0.00146317,-0.0532877,0.0117505 0.000186889,0.000209401,6.28233e-05,0.000262023,0.000132054
109 rs112660679,rs16900491,rs35309384,rs76232854,rs79086755 0 8966.86 inf 5 0 2.84666e-05 2.79067e-05,2.89976e-05 0.018871,0.0223719,-0.00146251,-0.0532874,0.0117505 0.000186889,0.000209401,6.28233e-05,0.000262023,0.000132054
110 rs112660679,rs16900457,rs16900491,rs76232854,rs79086755 0 8962.4 inf 5 0 2.84522e-05 2.79113e-05,2.90374e-05 0.0189099,0.00182752,0.0213801,-0.0533057,0.0119176 0.000186966,8.00562e-05,0.00021042,0.000262173,0.000132267
111 rs112660679,rs112888185,rs16900491,rs76232854,rs79086755 0 8962.3 inf 5 0 2.84519e-05 2.79211e-05,2.90302e-05 0.0189098,0.00182672,0.0213803,-0.0533054,0.0119175 0.000186966,8.00562e-05,0.00021042,0.000262173,0.000132267
112 rs112660679,rs16900491,rs6997658,rs76232854,rs79086755 0 8961.05 inf 5 0 2.8448e-05 2.78904e-05,2.90588e-05 0.0189087,0.0213837,0.00181656,-0.0533016,0.0119165 0.000186966,0.00021042,8.00562e-05,0.000262173,0.000132267
113 rs10283200,rs16900491,rs6470344,rs76232854,rs79086755 0 8959.08 inf 5 0 2.16694e-05 2.11971e-05,2.21369e-05 -0.000275215,0.0283969,0.00135958,-0.0407115,0.0115851 4.44072e-05,0.000199357,5.35973e-05,0.000229445,0.000132494
114 rs113947988,rs6470344,rs76232854,rs7820471,rs79086755 0 8957.18 inf 5 0 7.74317e-06 7.4622e-06,8.03454e-06 0.000326181,0.00103616,-0.0144146,0.000394725,0.012056 0.000138539,4.65454e-05,0.000135927,5.19026e-05,0.000169514
115 rs10956238,rs112660679,rs16900491,rs76232854,rs79086755 0 8954.89 inf 5 0 2.84286e-05 2.79215e-05,2.8974e-05 -0.000893283,0.0190841,0.0217569,-0.053259,0.0116411 4.04915e-05,0.000187526,0.000208999,0.000262053,0.000132139
116 rs112660679,rs16900491,rs6994510,rs76232854,rs79086755 0 8953.26 inf 5 0 2.84235e-05 2.7889e-05,2.89459e-05 0.0188615,0.0223489,-0.00137542,-0.0532483,0.0117503 0.000186889,0.000209401,6.28233e-05,0.000262023,0.000132054
117 rs112660679,rs16900491,rs73336867,rs76232854,rs79086755 0 8944.67 inf 5 0 2.83963e-05 2.78493e-05,2.89763e-05 0.0191547,0.0221806,-0.00217748,-0.0531927,0.0116207 0.000187957,0.000208949,0.000103835,0.000261876,0.000132189
118 rs112660679,rs16900491,rs58650877,rs76232854,rs79086755 0 8943.97 inf 5 0 2.8394e-05 2.7886e-05,2.89793e-05 0.0191531,0.0221799,-0.00216941,-0.0531906,0.0116211 0.000187957,0.000208949,0.000103835,0.000261876,0.000132189
119 rs112660679,rs16900491,rs76232854,rs7824635,rs79086755 0 8943.9 inf 5 0 2.83938e-05 2.78055e-05,2.89383e-05 0.0191529,0.0221798,-0.0531904,-0.00216867,0.0116212 0.000187957,0.000208949,0.000261876,0.000103835,0.000132189
120 rs112660679,rs16900491,rs6651236,rs76232854,rs79086755 0 8943.75 inf 5 0 2.83933e-05 2.78297e-05,2.89275e-05 0.0191525,0.0221796,-0.00216688,-0.05319,0.0116213 0.000187957,0.000208949,0.000103835,0.000261876,0.000132189
121 rs112660679,rs16900491,rs35114839,rs76232854,rs79086755 0 8943.55 inf 5 0 2.83926e-05 2.78572e-05,2.89749e-05 0.0189977,0.0215393,0.00119338,-0.0531913,0.0119215 0.000187268,0.000209837,5.72554e-05,0.000261886,0.000132321
122 rs10108305,rs112660679,rs16900491,rs76232854,rs79086755 0 8943.33 inf 5 0 2.83917e-05 2.78526e-05,2.90036e-05 -0.00120717,0.0187091,0.0216777,-0.0531842,0.0115242 5.80029e-05,0.000186763,0.000209265,0.000261855,0.000132484
123 rs112660679,rs16900491,rs72722617,rs76232854,rs79086755 0 8942.72 inf 5 0 2.83901e-05 2.78537e-05,2.89594e-05 0.0189165,0.0222698,-0.00132341,-0.053156,0.0116606 0.000187025,0.000209191,6.37645e-05,0.000261727,0.000132118
124 rs112660679,rs12549614,rs16900491,rs76232854,rs79086755 0 8941.98 inf 5 0 2.83877e-05 2.78323e-05,2.89714e-05 0.0189157,-0.00131815,0.0222687,-0.0531539,0.011661 0.000187025,6.37645e-05,0.000209191,0.000261727,0.000132118
125 rs112660679,rs16900491,rs73338881,rs76232854,rs79086755 0 8936.61 inf 5 0 2.83707e-05 2.78332e-05,2.89782e-05 0.0191396,0.0221608,-0.00211374,-0.053148,0.0116155 0.000187979,0.000208925,0.000105341,0.000261773,0.000132214
126 rs112660679,rs16900491,rs4330708,rs76232854,rs79086755 0 8935.91 inf 5 0 2.83685e-05 2.78362e-05,2.88979e-05 0.0188901,0.021954,0.000810479,-0.0531581,0.0118339 0.000186977,0.000208748,4.05556e-05,0.000261834,0.000132127
127 rs112660679,rs16900491,rs60652599,rs76232854,rs79086755 0 8935.69 inf 5 0 2.83678e-05 2.77995e-05,2.8958e-05 0.0191373,0.0221599,-0.00210258,-0.0531452,0.0116161 0.000187979,0.000208925,0.000105341,0.000261773,0.000132214
128 rs112660679,rs16900491,rs73704562,rs76232854,rs79086755 0 8935.13 inf 5 0 2.83658e-05 2.78183e-05,2.89375e-05 0.0191162,0.0211129,0.00172701,-0.0531382,0.011788 0.00018787,0.000213305,8.68495e-05,0.000261748,0.00013207
129 rs112660679,rs16900491,rs7017478,rs76232854,rs79086755 0 8934.6 inf 5 0 2.83643e-05 2.78095e-05,2.89034e-05 0.0188863,0.021954,0.000805157,-0.053152,0.0118316 0.000186971,0.000208748,4.05979e-05,0.000261823,0.000132124
130 rs10110958,rs112660679,rs16900491,rs76232854,rs79086755 0 8933.14 inf 5 0 2.83597e-05 2.7817e-05,2.88916e-05 0.0013513,0.0189681,0.022294,-0.0531164,0.0117354 6.87203e-05,0.000187219,0.000209331,0.000261669,0.000132055
131 rs10095101,rs112660679,rs16900491,rs76232854,rs79086755 0 8931.56 inf 5 0 2.83547e-05 2.7794e-05,2.89215e-05 0.00133093,0.0189656,0.022287,-0.0531077,0.0117372 6.83328e-05,0.000187219,0.000209315,0.000261649,0.000132054
132 rs112660679,rs16900491,rs72720571,rs76232854,rs79086755 0 8929.69 inf 5 0 2.83488e-05 2.78329e-05,2.89002e-05 0.0187027,0.0226911,0.000888993,-0.0531094,0.0117015 0.000186763,0.000211934,4.61701e-05,0.000261684,0.000132074
133 rs112660679,rs16900491,rs7009033,rs76232854,rs79086755 0 8927.55 inf 5 0 2.8342e-05 2.77853e-05,2.89207e-05 0.0187056,0.0226749,0.000875462,-0.0531002,0.0117046 0.000186763,0.000211873,4.60844e-05,0.00026167,0.000132072
134 rs112660679,rs16900491,rs6981647,rs76232854,rs79086755 0 8923.16 inf 5 0 2.83281e-05 2.78015e-05,2.88593e-05 0.0187747,0.0224499,0.00129283,-0.0530602,0.0117338 0.000186795,0.000210252,7.00427e-05,0.000261538,0.000132055
135 rs112660679,rs113947988,rs16900491,rs76232854,rs79086755 0 8921.15 inf 5 0 2.83209e-05 2.77406e-05,2.88896e-05 0.018318,0.00258008,0.0228112,-0.053067,0.00999117 0.000188011,0.000141968,0.000213629,0.000261604,0.000163594
136 rs112660679,rs16900491,rs71510325,rs76232854,rs79086755 0 8917.79 inf 5 0 2.8311e-05 2.77631e-05,2.88654e-05 0.0190037,0.0216843,-0.000715433,-0.0530252,0.0116809 0.000187487,0.000209429,4.02567e-05,0.000261445,0.000132105
137 rs112660679,rs16900491,rs4871576,rs76232854,rs79086755 0 8916.83 inf 5 0 2.8308e-05 2.77539e-05,2.88637e-05 0.0190016,0.0216864,-0.000710416,-0.0530224,0.0116813 0.000187487,0.000209429,4.02567e-05,0.000261445,0.000132105
138 rs112660679,rs16900491,rs4871575,rs76232854,rs79086755 0 8916.28 inf 5 0 2.83062e-05 2.77662e-05,2.88497e-05 0.0189981,0.021688,-0.000707881,-0.053019,0.0116806 0.000187475,0.000209428,4.02783e-05,0.000261436,0.000132106
139 rs10956237,rs112660679,rs16900491,rs76232854,rs79086755 0 8915.76 inf 5 0 2.83046e-05 2.77494e-05,2.88568e-05 -0.000708959,0.0189911,0.0216869,-0.0530167,0.0116783 4.04976e-05,0.000187446,0.000209438,0.000261432,0.000132111
140 rs112660679,rs16900491,rs28597078,rs76232854,rs79086755 0 8915.72 inf 5 0 2.83045e-05 2.77494e-05,2.88121e-05 0.0187735,0.0224021,0.00120435,-0.0530179,0.0117403 0.000186797,0.000210094,6.88014e-05,0.000261438,0.000132054
141 rs10106909,rs112660679,rs16900491,rs76232854,rs79086755 0 8915.69 inf 5 0 2.83044e-05 2.77498e-05,2.88264e-05 0.0012041,0.0187735,0.022402,-0.0530178,0.0117403 6.88014e-05,0.000186797,0.000210094,0.000261438,0.000132054
142 rs112660679,rs16900491,rs72720574,rs76232854,rs79086755 0 8915.51 inf 5 0 2.83039e-05 2.77388e-05,2.88803e-05 0.0187118,0.0226035,0.000801294,-0.053027,0.0116819 0.000186763,0.000211716,4.58475e-05,0.000261486,0.000132105
143 rs112660679,rs16900491,rs4604454,rs76232854,rs79086755 0 8915.45 inf 5 0 2.83035e-05 2.77742e-05,2.88553e-05 0.0188697,0.0216251,-0.000849392,-0.0529934,0.0115925 0.000186984,0.00020976,4.86445e-05,0.000261327,0.000132346
144 rs112660679,rs16900491,rs72720596,rs76232854,rs79086755 0 8913.18 inf 5 0 2.82965e-05 2.77228e-05,2.88552e-05 0.0188468,0.0221728,-0.00108156,-0.0529797,0.0116821 0.00018693,0.000209027,6.29974e-05,0.000261293,0.000132106
145 rs112660679,rs16900491,rs16900559,rs76232854,rs79086755 0 8913.17 inf 5 0 2.82964e-05 2.77287e-05,2.88543e-05 0.0188467,0.0221728,-0.00108144,-0.0529797,0.0116821 0.00018693,0.000209027,6.29974e-05,0.000261293,0.000132106
146 rs112660679,rs16900491,rs76232854,rs79086755,rs79634415 0 8913.04 inf 5 0 2.8296e-05 2.7739e-05,2.88632e-05 0.0188466,0.0221726,-0.0529794,0.0116822,-0.00108038 0.00018693,0.000209027,0.000261293,0.000132106,6.29974e-05
147 rs112660679,rs16900491,rs4871579,rs76232854,rs79086755 0 8912.7 inf 5 0 2.8295e-05 2.77638e-05,2.88384e-05 0.0188462,0.0221721,-0.00107747,-0.0529784,0.0116824 0.00018693,0.000209027,6.29974e-05,0.000261293,0.000132106
148 rs112660679,rs16900491,rs55808842,rs76232854,rs79086755 0 8912.38 inf 5 0 2.82939e-05 2.77628e-05,2.8834e-05 0.0188459,0.0221717,-0.00107473,-0.0529775,0.0116825 0.00018693,0.000209027,6.29974e-05,0.000261293,0.000132106
149 rs112660679,rs16900491,rs6470346,rs76232854,rs79086755 0 8911.68 inf 5 0 2.82914e-05 2.77288e-05,2.88463e-05 0.018597,0.0217737,-0.000980345,-0.0530036,0.0115643 0.000186884,0.000209116,5.78283e-05,0.000261428,0.000132488
150 rs112660679,rs16900491,rs76232854,rs7820297,rs79086755 0 8909.75 inf 5 0 2.82855e-05 2.77216e-05,2.88281e-05 0.0189105,0.021706,-0.0529923,-0.000692301,0.011703 0.000187144,0.000209412,0.000261399,4.14631e-05,0.000132079
151 rs112660679,rs13262218,rs16900491,rs76232854,rs79086755 0 8909.26 inf 5 0 2.82839e-05 2.77333e-05,2.8861e-05 0.0189156,-0.000686097,0.0217082,-0.0529925,0.0117051 0.000187167,4.12593e-05,0.000209407,0.000261407,0.000132077
152 rs112660679,rs16900491,rs4006653,rs76232854,rs79086755 0 8908.71 inf 5 0 2.82823e-05 2.77202e-05,2.88387e-05 0.0190372,0.0220988,-0.00166898,-0.0529829,0.0116332 0.000187798,0.000208854,0.000100802,0.000261367,0.00013223
153 rs112660679,rs16900491,rs72720601,rs76232854,rs79086755 0 8908.12 inf 5 0 2.82804e-05 2.77336e-05,2.88459e-05 0.0188381,0.0221574,-0.00104222,-0.0529539,0.0116863 0.000186922,0.000209002,6.32587e-05,0.000261238,0.000132104
154 rs112660679,rs12541675,rs16900491,rs76232854,rs79086755 0 8908.05 inf 5 0 2.82802e-05 2.7738e-05,2.885e-05 0.018838,-0.00104157,0.0221573,-0.0529537,0.0116863 0.000186922,6.32587e-05,0.000209002,0.000261238,0.000132104
155 rs112660679,rs16900491,rs72722611,rs76232854,rs79086755 0 8907.85 inf 5 0 2.82796e-05 2.77603e-05,2.88988e-05 0.0188378,0.022157,-0.00103979,-0.0529531,0.0116864 0.000186922,0.000209002,6.32587e-05,0.000261238,0.000132104
156 rs112660679,rs117260638,rs16900491,rs76232854,rs79086755 0 8907.8 inf 5 0 2.82794e-05 2.77135e-05,2.88146e-05 0.0188378,-0.00103932,0.0221569,-0.052953,0.0116864 0.000186922,6.32587e-05,0.000209002,0.000261238,0.000132104
157 rs112660679,rs16900491,rs4871583,rs76232854,rs79086755 0 8907.77 inf 5 0 2.82793e-05 2.77337e-05,2.88566e-05 0.0188377,0.0221569,-0.00103906,-0.0529529,0.0116865 0.000186922,0.000209002,6.32587e-05,0.000261238,0.000132104
158 rs112660679,rs16900491,rs72722605,rs76232854,rs79086755 0 8907.45 inf 5 0 2.82783e-05 2.7736e-05,2.87823e-05 0.0188374,0.0221564,-0.0010363,-0.052952,0.0116866 0.000186922,0.000209002,6.32587e-05,0.000261238,0.000132104
159 rs112660679,rs16893118,rs16900491,rs76232854,rs79086755 0 8907.25 inf 5 0 2.82777e-05 2.77091e-05,2.88524e-05 0.0188372,-0.00103448,0.0221561,-0.0529515,0.0116867 0.000186922,6.32587e-05,0.000209002,0.000261238,0.000132104
160 rs112660679,rs16900491,rs7387525,rs76232854,rs79086755 0 8906.8 inf 5 0 2.82762e-05 2.77289e-05,2.87966e-05 0.0189982,0.021717,-0.000646405,-0.0529574,0.0116484 0.000187592,0.000209392,3.9689e-05,0.000261272,0.00013219
161 rs112660679,rs11780099,rs16900491,rs76232854,rs79086755 0 8906.73 inf 5 0 2.8276e-05 2.77071e-05,2.88396e-05 0.0191221,-0.000668221,0.0217444,-0.0529372,0.0116258 0.000188461,4.10486e-05,0.000209267,0.00026118,0.00013226
162 rs112660679,rs13266756,rs16900491,rs76232854,rs79086755 0 8906.68 inf 5 0 2.82759e-05 2.77328e-05,2.88455e-05 0.0187906,-0.00110474,0.022173,-0.0529343,0.0116894 0.000186827,6.78879e-05,0.00020906,0.000261168,0.0001321
163 rs112660679,rs16900491,rs76232854,rs7834279,rs79086755 0 8903.83 inf 5 0 2.82666e-05 2.77135e-05,2.88492e-05 0.0189758,0.022001,-0.0529553,-0.000855943,0.0110877 0.000187508,0.000208744,0.000261304,5.39908e-05,0.00013843
164 rs10097822,rs112660679,rs16900491,rs76232854,rs79086755 0 8903.19 inf 5 0 2.82648e-05 2.77223e-05,2.87923e-05 0.000718699,0.0189573,0.0219231,-0.0529512,0.0120393 4.55743e-05,0.000187414,0.00020878,0.000261292,0.000133356
165 rs16900491,rs6470350,rs76232854,rs77368857,rs79086755 0 8902.94 inf 5 0 2.21765e-05 2.17016e-05,2.26781e-05 0.0302318,0.000127019,-0.041613,0.00501239,0.0090097 0.000206209,3.90613e-05,0.000231832,0.000132438,0.000146909
166 rs112660679,rs16900491,rs72720597,rs76232854,rs79086755 0 8898.72 inf 5 0 2.82507e-05 2.77008e-05,2.88142e-05 0.0188304,0.0221503,-0.000951536,-0.0529378,0.0116898 0.00018693,0.000209027,6.29974e-05,0.000261293,0.000132106
167 rs112660679,rs16900491,rs76232854,rs7814083,rs79086755 0 8897.13 inf 5 0 2.82455e-05 2.77092e-05,2.88148e-05 0.0190547,0.0219226,-0.0528775,-0.000660273,0.0112345 0.00018819,0.000208785,0.00026103,4.44552e-05,0.000136473
168 rs112660679,rs16900491,rs6984563,rs76232854,rs79086755 0 8896.15 inf 5 0 2.82423e-05 2.77043e-05,2.87918e-05 0.0188711,0.021405,0.00125563,-0.0529071,0.0117832 0.00018708,0.000212447,8.54431e-05,0.000261179,0.000132078
169 rs112660679,rs12545844,rs16900491,rs76232854,rs79086755 0 8896.15 inf 5 0 2.82425e-05 2.7715e-05,2.87744e-05 0.0188245,-0.00093038,0.022139,-0.0529192,0.0116927 0.000186922,6.32587e-05,0.000209002,0.000261238,0.000132104
170 rs112660679,rs16900491,rs74343026,rs76232854,rs79086755 0 8896.14 inf 5 0 2.82422e-05 2.77404e-05,2.87448e-05 0.018872,0.0214107,0.00124272,-0.052906,0.0117845 0.000187083,0.000212376,8.45768e-05,0.000261173,0.00013208
171 rs112660679,rs16900491,rs72722603,rs76232854,rs79086755 0 8895.99 inf 5 0 2.8242e-05 2.77031e-05,2.87665e-05 0.0188243,0.0221387,-0.000928763,-0.0529187,0.0116928 0.000186922,0.000209002,6.32587e-05,0.000261238,0.000132104
172 rs112660679,rs16900491,rs7010385,rs76232854,rs79086755 0 8895.78 inf 5 0 2.82413e-05 2.77414e-05,2.8782e-05 0.01883,0.0221515,0.000991238,-0.0528973,0.0117623 0.000186939,0.000209049,6.76628e-05,0.000261135,0.000132058
173 rs112660679,rs113012790,rs16900491,rs76232854,rs79086755 0 8895.61 inf 5 0 2.82408e-05 2.77264e-05,2.8775e-05 0.0188226,0.000904209,0.0218353,-0.0528742,0.0120672 0.000186918,6.18364e-05,0.000208995,0.000261033,0.000133867
174 rs112660679,rs140428865,rs16900491,rs76232854,rs79086755 0 8895.29 inf 5 0 2.82397e-05 2.77152e-05,2.8836e-05 0.0190798,-0.000600683,0.0217707,-0.0529053,0.0116401 0.000188469,4.12267e-05,0.000209262,0.000261182,0.000132254
175 rs112660679,rs117987829,rs16900491,rs76232854,rs79086755 0 8894.91 inf 5 0 2.82386e-05 2.77106e-05,2.87577e-05 0.0190774,-0.000595635,0.0217706,-0.0529039,0.0116389 0.000188461,4.10486e-05,0.000209267,0.00026118,0.00013226
176 rs112660679,rs16900491,rs72720595,rs76232854,rs79086755 0 8893.8 inf 5 0 2.82351e-05 2.76702e-05,2.87965e-05 0.018802,0.0221151,-0.000889386,-0.0528705,0.0116967 0.00018687,0.000208938,6.20466e-05,0.000261037,0.000132099
177 rs112660679,rs16900491,rs2385092,rs76232854,rs79086755 0 8893.62 inf 5 0 2.82345e-05 2.76984e-05,2.87434e-05 0.0190773,0.0217721,-0.000587719,-0.0529035,0.0116408 0.000188509,0.000209275,4.10878e-05,0.000261198,0.000132259
178 rs112660679,rs16900491,rs76232854,rs77935838,rs79086755 0 8893.29 inf 5 0 2.82334e-05 2.76669e-05,2.8796e-05 0.0188175,0.0218366,-0.0528599,0.000888365,0.0120513 0.000186912,0.000209003,0.000260997,6.23298e-05,0.000133778
179 rs112660679,rs16900491,rs76232854,rs78258496,rs79086755 0 8893.08 inf 5 0 2.82328e-05 2.76847e-05,2.87488e-05 0.0187757,0.0218596,-0.0528658,0.000786181,0.0121076 0.000186818,0.00020893,0.000261025,5.5298e-05,0.000134479
180 rs10112737,rs112660679,rs16900491,rs76232854,rs79086755 0 8892.72 inf 5 0 2.82314e-05 2.76965e-05,2.88087e-05 -0.000684009,0.0187498,0.0217313,-0.0528625,0.0116265 4.83392e-05,0.000186783,0.000209514,0.000261015,0.000132324
181 rs112660679,rs16900491,rs17403341,rs76232854,rs79086755 0 8892.63 inf 5 0 2.82313e-05 2.76996e-05,2.88315e-05 0.0187746,0.0218605,0.00078425,-0.0528614,0.0121011 0.000186817,0.000208929,5.54431e-05,0.000261011,0.000134417
182 rs112660679,rs16900491,rs76232854,rs78745155,rs79086755 0 8892.22 inf 5 0 2.823e-05 2.76886e-05,2.87946e-05 0.0187743,0.0218611,-0.0528603,0.000780507,0.0120994 0.000186817,0.000208929,0.000261011,5.54431e-05,0.000134417
183 rs112660679,rs16900491,rs76232854,rs78973660,rs79086755 0 8892.07 inf 5 0 2.82296e-05 2.76994e-05,2.87606e-05 0.0187742,0.0218613,-0.0528599,0.000779197,0.0120988 0.000186817,0.000208929,0.000261011,5.54431e-05,0.000134417
184 rs112660679,rs16900491,rs75559673,rs76232854,rs79086755 0 8892.02 inf 5 0 2.82294e-05 2.76968e-05,2.8782e-05 0.0187742,0.0218613,0.000778723,-0.0528598,0.0120986 0.000186817,0.000208929,5.54431e-05,0.000261011,0.000134417
185 rs112660679,rs16900491,rs28895930,rs76232854,rs79086755 0 8889.88 inf 5 0 2.82227e-05 2.76774e-05,2.87907e-05 0.0187958,0.0221034,-0.000852967,-0.052851,0.0117003 0.000186865,0.00020892,6.22996e-05,0.000260997,0.000132096
186 rs112660679,rs16900491,rs6995986,rs76232854,rs79086755 0 8889.63 inf 5 0 2.82216e-05 2.76793e-05,2.87469e-05 0.018735,0.0217284,-0.00067852,-0.0528496,0.0116151 0.000186771,0.000209592,4.97557e-05,0.000260995,0.000132403
187 rs112660679,rs11775165,rs16900491,rs76232854,rs79086755 0 8889.22 inf 5 0 2.82205e-05 2.76838e-05,2.87477e-05 0.018957,-0.000535227,0.0218925,-0.0528483,0.0114946 0.000187639,3.94259e-05,0.000208854,0.000260993,0.000133347
188 rs10956242,rs112660679,rs16900491,rs76232854,rs79086755 0 8888.88 inf 5 0 2.82194e-05 2.7693e-05,2.87593e-05 -0.000532926,0.0189559,0.0218929,-0.0528473,0.0114957 3.94259e-05,0.000187639,0.000208854,0.000260993,0.000133347
189 rs112660679,rs16900491,rs34225920,rs76232854,rs79086755 0 8888.56 inf 5 0 2.82184e-05 2.76745e-05,2.87926e-05 0.0190246,0.021795,-0.000552005,-0.0528662,0.0116461 0.000188208,0.000209221,4.09935e-05,0.000261087,0.000132262
190 rs112660679,rs11994861,rs16900491,rs76232854,rs79086755 0 8888.16 inf 5 0 2.82171e-05 2.76373e-05,2.87744e-05 0.0189305,0.000691425,0.0216126,-0.0528271,0.0117805 0.00018748,5.16212e-05,0.000210591,0.000260913,0.000132079
191 rs112660679,rs16900491,rs71516780,rs76232854,rs79086755 0 8885.68 inf 5 0 2.82093e-05 2.76818e-05,2.87578e-05 0.0188109,0.0220899,0.00104411,-0.0528737,0.0118292 0.000186921,0.000208897,8.05374e-05,0.000261174,0.000132209
192 rs112660679,rs16900491,rs2385094,rs76232854,rs79086755 0 8885.15 inf 5 0 2.82076e-05 2.7676e-05,2.87818e-05 0.0187498,0.0221167,-0.000709141,-0.0528435,0.0116874 0.000186787,0.00020899,5.50996e-05,0.000261025,0.000132132
193 rs112660679,rs16900491,rs75886683,rs76232854,rs79086755 0 8883.96 inf 5 0 2.82039e-05 2.76648e-05,2.87367e-05 0.0187554,0.0219451,0.00178427,-0.052834,0.011943 0.000186796,0.000208766,0.000140981,0.000260995,0.000132967
194 rs112660679,rs16900491,rs60052877,rs76232854,rs79086755 0 8883.96 inf 5 0 2.82039e-05 2.76498e-05,2.87448e-05 0.0187554,0.0219451,0.00178424,-0.052834,0.011943 0.000186796,0.000208766,0.000140981,0.000260995,0.000132967
195 rs112660679,rs16900491,rs7004876,rs76232854,rs79086755 0 8883.96 inf 5 0 2.82039e-05 2.76272e-05,2.87282e-05 0.0188476,0.0222175,-0.000740723,-0.0528655,0.0115582 0.000187074,0.000209545,5.85347e-05,0.00026116,0.000132886
196 rs112513859,rs112660679,rs16900491,rs76232854,rs79086755 0 8883.88 inf 5 0 2.82036e-05 2.76521e-05,2.87936e-05 0.00178213,0.0187554,0.0219452,-0.0528337,0.0119428 0.000140981,0.000186796,0.000208766,0.000260995,0.000132967
197 rs112321099,rs112660679,rs16900491,rs76232854,rs79086755 0 8883.69 inf 5 0 2.8203e-05 2.76659e-05,2.8729e-05 0.00177738,0.0187553,0.0219453,-0.0528332,0.0119423 0.000140981,0.000186796,0.000208766,0.000260995,0.000132967
198 rs112660679,rs138986212,rs16900491,rs76232854,rs79086755 0 8883.11 inf 5 0 2.82012e-05 2.76977e-05,2.879e-05 0.0187538,0.00181219,0.0219444,-0.0528289,0.0119365 0.000186794,0.000144971,0.000208768,0.000260983,0.000132929
199 rs112660679,rs16900491,rs186284009,rs76232854,rs79086755 0 8883.04 inf 5 0 2.8201e-05 2.76509e-05,2.87303e-05 0.0187538,0.0219445,0.0018102,-0.0528287,0.0119363 0.000186794,0.000208768,0.000144971,0.000260983,0.000132929
200 rs112660679,rs16900491,rs182267823,rs76232854,rs79086755 0 8882.91 inf 5 0 2.82006e-05 2.76796e-05,2.8795e-05 0.0187537,0.0219446,0.00180681,-0.0528283,0.0119359 0.000186794,0.000208768,0.000144971,0.000260983,0.000132929
201 rs112660679,rs142055663,rs16900491,rs76232854,rs79086755 0 8882.67 inf 5 0 2.81998e-05 2.76562e-05,2.87538e-05 0.0187524,0.00185447,0.0219434,-0.0528251,0.0119312 0.000186792,0.000149338,0.00020877,0.000260971,0.000132892
202 rs112660679,rs147462030,rs16900491,rs76232854,rs79086755 0 8882.61 inf 5 0 2.81996e-05 2.77057e-05,2.8763e-05 0.0187524,0.00185293,0.0219435,-0.052825,0.011931 0.000186792,0.000149338,0.00020877,0.000260971,0.000132892
203 rs112660679,rs16900491,rs76232854,rs79086755,rs79092686 0 8882.5 inf 5 0 2.81992e-05 2.7628e-05,2.87618e-05 0.0187534,0.0219448,-0.0528271,0.0119347,0.00179573 0.000186794,0.000208768,0.000260983,0.000132929,0.000144971
204 rs112660679,rs16900491,rs76232854,rs79078490,rs79086755 0 8882.44 inf 5 0 2.8199e-05 2.76916e-05,2.87467e-05 0.0187544,0.021946,-0.0528295,0.00174467,0.0119386 0.000186796,0.000208766,0.000260995,0.000140981,0.000132967
205 rs112660679,rs145334961,rs16900491,rs76232854,rs79086755 0 8882.37 inf 5 0 2.81988e-05 2.76606e-05,2.87769e-05 0.0187522,0.00184624,0.0219436,-0.0528243,0.0119304 0.000186792,0.000149338,0.00020877,0.000260971,0.000132892
206 rs112186439,rs112660679,rs16900491,rs76232854,rs79086755 0 8882.29 inf 5 0 2.81986e-05 2.76708e-05,2.87883e-05 0.00179,0.0187533,0.0219449,-0.0528265,0.0119341 0.000144971,0.000186794,0.000208768,0.000260983,0.000132929
207 rs112660679,rs16900491,rs2954014,rs76232854,rs79086755 0 8882.2 inf 5 0 2.81982e-05 2.76326e-05,2.87644e-05 0.018928,0.022049,-0.000552592,-0.0528365,0.0112926 0.00018759,0.000208805,4.48402e-05,0.000261035,0.000137085
208 rs112660679,rs16900491,rs61055867,rs76232854,rs79086755 0 8882.17 inf 5 0 2.81982e-05 2.76403e-05,2.87899e-05 0.0187532,0.021945,0.00178675,-0.0528261,0.0119338 0.000186794,0.000208768,0.000144971,0.000260983,0.000132929
209 rs112660679,rs16900491,rs185740160,rs76232854,rs79086755 0 8881.96 inf 5 0 2.81975e-05 2.766e-05,2.87537e-05 0.018752,0.0219439,0.00183486,-0.0528231,0.0119292 0.000186792,0.00020877,0.000149338,0.000260971,0.000132892
210 rs112660679,rs143884693,rs16900491,rs76232854,rs79086755 0 8881.64 inf 5 0 2.81965e-05 2.76759e-05,2.8717e-05 0.0187518,0.00182575,0.0219441,-0.0528221,0.0119283 0.000186792,0.000149338,0.00020877,0.000260971,0.000132892
211 rs112660679,rs142891049,rs16900491,rs76232854,rs79086755 0 8881.63 inf 5 0 2.81965e-05 2.76615e-05,2.8751e-05 0.0187518,0.0018257,0.0219441,-0.0528221,0.0119283 0.000186792,0.000149338,0.00020877,0.000260971,0.000132892
212 rs113947988,rs142977726,rs6470344,rs76232854,rs79086755 0 8881.63 inf 5 0 7.72161e-06 7.44372e-06,7.98879e-06 0.000352447,-0.000580478,0.00107615,-0.0143759,0.0116708 0.000138637,0.000112744,4.85947e-05,0.000135755,0.000161854
213 rs112660679,rs143216843,rs16900491,rs76232854,rs79086755 0 8881.63 inf 5 0 2.81965e-05 2.76238e-05,2.87257e-05 0.0187518,0.00182545,0.0219441,-0.0528221,0.0119283 0.000186792,0.000149338,0.00020877,0.000260971,0.000132892
214 rs112660679,rs150860642,rs16900491,rs76232854,rs79086755 0 8881.62 inf 5 0 2.81965e-05 2.76557e-05,2.87342e-05 0.0187518,0.00182519,0.0219441,-0.0528221,0.0119283 0.000186792,0.000149338,0.00020877,0.000260971,0.000132892
215 rs112660679,rs149304598,rs16900491,rs76232854,rs79086755 0 8881.5 inf 5 0 2.81961e-05 2.76777e-05,2.87709e-05 0.0187517,0.00182179,0.0219442,-0.0528217,0.0119279 0.000186792,0.000149338,0.00020877,0.000260971,0.000132892
216 rs112660679,rs149794458,rs16900491,rs76232854,rs79086755 0 8881.5 inf 5 0 2.81961e-05 2.76755e-05,2.87133e-05 0.0187517,0.00182178,0.0219442,-0.0528217,0.0119279 0.000186792,0.000149338,0.00020877,0.000260971,0.000132892
217 rs112660679,rs16900491,rs76232854,rs7838563,rs79086755 0 8881.18 inf 5 0 2.8195e-05 2.7667e-05,2.87693e-05 0.0187654,0.0218131,-0.0528299,-0.000506557,0.0117091 0.000186816,0.000209225,0.000261017,4.17495e-05,0.000132089
218 rs10099164,rs112660679,rs16900491,rs76232854,rs79086755 0 8880.95 inf 5 0 2.81942e-05 2.76667e-05,2.87515e-05 -0.000525129,0.0189536,0.0218514,-0.0527875,0.0114084 4.34411e-05,0.000187837,0.000209037,0.000260824,0.000134976
219 rs112660679,rs16900491,rs17319046,rs76232854,rs79086755 0 8879.75 inf 5 0 2.81905e-05 2.76418e-05,2.87359e-05 0.0188025,0.022081,0.000955623,-0.0528531,0.0118222 0.000186921,0.000208897,8.05374e-05,0.000261174,0.000132209
220 rs112660679,rs16900491,rs4006772,rs76232854,rs79086755 0 8879.41 inf 5 0 2.81894e-05 2.76158e-05,2.87223e-05 0.0188983,0.0216513,0.000623496,-0.0528018,0.0117702 0.000187436,0.000210657,5.28636e-05,0.000260904,0.000132069
221 rs112660679,rs16900491,rs17318327,rs76232854,rs79086755 0 8878.91 inf 5 0 2.81879e-05 2.7659e-05,2.87371e-05 0.0187136,0.0218988,0.000648467,-0.0527872,0.0120385 0.000186763,0.000208874,5.54272e-05,0.000260844,0.000134397
222 rs112660679,rs16900491,rs76232854,rs79086755,rs79737036 0 8878.56 inf 5 0 2.81865e-05 2.75688e-05,2.8702e-05 0.0188342,0.0215246,-0.0528025,0.0117196,0.00100298 0.000187063,0.00021248,0.00026092,0.000132073,8.6337e-05
223 rs112660679,rs16900491,rs4871584,rs76232854,rs79086755 0 8878.15 inf 5 0 2.81852e-05 2.76792e-05,2.87654e-05 0.0189348,0.0220138,-0.00059937,-0.052792,0.0111779 0.000187767,0.000208756,5.19632e-05,0.000260876,0.000140944
224 rs112660679,rs16900491,rs76232854,rs7844497,rs79086755 0 8877.79 inf 5 0 2.81841e-05 2.76067e-05,2.87292e-05 0.0189321,0.0220134,-0.0527903,-0.000597155,0.0111801 0.000187755,0.000208756,0.000260872,5.20901e-05,0.000140982
225 rs112660679,rs16900491,rs76232854,rs7819612,rs79086755 0 8877.58 inf 5 0 2.81834e-05 2.7656e-05,2.8752e-05 0.0189326,0.0220135,-0.0527904,-0.000593439,0.0111835 0.000187767,0.000208756,0.000260876,5.19632e-05,0.000140944
226 rs112660679,rs16900491,rs7010333,rs76232854,rs79086755 0 8877.26 inf 5 0 2.81824e-05 2.76814e-05,2.87224e-05 0.01893,0.0220131,-0.000591577,-0.0527888,0.0111854 0.000187755,0.000208756,5.20901e-05,0.000260872,0.000140982
227 rs112660679,rs16900491,rs76232854,rs7820471,rs79086755 0 8877.15 inf 5 0 2.81821e-05 2.76554e-05,2.87517e-05 0.0189309,0.0220133,-0.0527892,-0.000588926,0.0111878 0.000187767,0.000208756,0.000260876,5.19632e-05,0.000140944
228 rs112660679,rs16900462,rs16900491,rs76232854,rs79086755 0 8877.1 inf 5 0 2.81821e-05 2.76426e-05,2.87296e-05 0.0188354,0.000741899,0.0220658,-0.0528023,0.0117877 0.000187084,6.54276e-05,0.000208862,0.00026094,0.000132104
229 rs10808543,rs112660679,rs16900491,rs76232854,rs79086755 0 8876.91 inf 5 0 2.81813e-05 2.75865e-05,2.87156e-05 -0.000582168,0.0189257,0.0220236,-0.0527845,0.0112017 5.1585e-05,0.000187728,0.000208769,0.000260857,0.000140588
230 rs112660679,rs16900491,rs6989407,rs76232854,rs79086755 0 8876.9 inf 5 0 2.81813e-05 2.76404e-05,2.87342e-05 0.0189286,0.022013,-0.000587783,-0.0527878,0.011189 0.000187755,0.000208756,5.20901e-05,0.000260872,0.000140982
231 rs10283200,rs112660679,rs16900491,rs76232854,rs79086755 0 8876.89 inf 5 0 2.81815e-05 2.76588e-05,2.86903e-05 0.000433852,0.018789,0.0219555,-0.0527854,0.0117232 3.8406e-05,0.00018689,0.000208759,0.00026086,0.000132069
232 rs10108110,rs112660679,rs16900491,rs76232854,rs79086755 0 8876.31 inf 5 0 2.81794e-05 2.76437e-05,2.8739e-05 -0.000581458,0.0189263,0.0220127,-0.0527861,0.011195 5.20901e-05,0.000187755,0.000208756,0.000260872,0.000140982
233 rs113947988,rs6470344,rs76232854,rs7819612,rs79086755 0 8875.34 inf 5 0 7.74135e-06 7.47638e-06,8.02288e-06 0.000326202,0.00103393,-0.0144119,0.000385417,0.0120466 0.000138539,4.65267e-05,0.000135918,5.18818e-05,0.000169497
234 rs112660679,rs16900491,rs4534140,rs76232854,rs79086755 0 8872.71 inf 5 0 2.81681e-05 2.7627e-05,2.87369e-05 0.0186681,0.0218179,-0.000510113,-0.0527542,0.0116526 0.000186809,0.000209364,4.90641e-05,0.000260771,0.00013236
235 rs10283134,rs112660679,rs16900491,rs76232854,rs79086755 0 8870.97 inf 5 0 2.81627e-05 2.76563e-05,2.87057e-05 0.000500833,0.0187657,0.0217504,-0.052749,0.0118326 5.00212e-05,0.000186842,0.000210059,0.000260768,0.000132336
236 rs111430513,rs112660679,rs16900491,rs76232854,rs79086755 0 8870.24 inf 5 0 2.81604e-05 2.76312e-05,2.87693e-05 -0.00104697,0.0188774,0.0219166,-0.0527512,0.0117298 0.000106301,0.000187524,0.000208859,0.000260788,0.000132064
237 rs112660679,rs16900491,rs73338880,rs76232854,rs79086755 0 8869.66 inf 5 0 2.81586e-05 2.76281e-05,2.87069e-05 0.0188751,0.0219176,-0.00103247,-0.0527495,0.0117301 0.000187524,0.000208859,0.000106301,0.000260788,0.000132064
238 rs112660679,rs16900491,rs7015414,rs76232854,rs79086755 0 8869.22 inf 5 0 2.81569e-05 2.76011e-05,2.87189e-05 0.0188297,0.022022,-0.000494818,-0.0527416,0.0113029 0.000187172,0.000208777,5.16016e-05,0.000260757,0.00013991
239 rs112660679,rs16900491,rs75930542,rs76232854,rs79086755 0 8868.82 inf 5 0 2.81559e-05 2.75711e-05,2.8712e-05 0.0188114,0.0220346,0.00063961,-0.0527413,0.0117196 0.00018706,0.000208806,6.72467e-05,0.00026076,0.000132083
240 rs112660679,rs16900491,rs76232854,rs78655437,rs79086755 0 8868.61 inf 5 0 2.81553e-05 2.76433e-05,2.86801e-05 0.0188094,0.0220344,-0.05274,0.000639631,0.0117186 0.000187051,0.000208806,0.000260757,6.76085e-05,0.000132086
241 rs112660679,rs16900491,rs56157039,rs76232854,rs79086755 0 8868.12 inf 5 0 2.81537e-05 2.76164e-05,2.87093e-05 0.0188081,0.0220338,0.000631404,-0.0527386,0.011719 0.000187051,0.000208806,6.76085e-05,0.000260757,0.000132086
242 rs112660679,rs16900491,rs76232854,rs78564432,rs79086755 0 8868.01 inf 5 0 2.81533e-05 2.75755e-05,2.87212e-05 0.0188093,0.0220336,-0.052739,0.000626257,0.0117201 0.00018706,0.000208806,0.00026076,6.72467e-05,0.000132083
243 rs112660679,rs16900491,rs74665435,rs76232854,rs79086755 0 8867.77 inf 5 0 2.81526e-05 2.76409e-05,2.86825e-05 0.0188087,0.0220333,0.000622167,-0.0527383,0.0117203 0.00018706,0.000208806,6.72467e-05,0.00026076,0.000132083
244 rs112660679,rs137887576,rs16900491,rs76232854,rs79086755 0 8867.56 inf 5 0 2.81519e-05 2.76059e-05,2.87163e-05 0.0187276,0.000509228,0.021866,-0.0527227,0.0119803 0.000186771,5.53536e-05,0.000209146,0.000260693,0.000134485
245 rs112660679,rs16900491,rs6651234,rs76232854,rs79086755 0 8867.49 inf 5 0 2.81517e-05 2.76493e-05,2.87226e-05 0.0187275,0.0218662,0.000508216,-0.0527225,0.0119798 0.000186771,0.000209146,5.53536e-05,0.000260693,0.000134485
246 rs112660679,rs16900491,rs76232854,rs77090051,rs79086755 0 8867.44 inf 5 0 2.81515e-05 2.75951e-05,2.87145e-05 0.0188078,0.0220329,-0.0527373,0.000616677,0.0117205 0.00018706,0.000208806,0.00026076,6.72467e-05,0.000132083
247 rs112660679,rs16900491,rs2954165,rs76232854,rs79086755 0 8867.11 inf 5 0 2.81505e-05 2.76219e-05,2.8705e-05 0.0188632,0.0218948,-0.000390199,-0.0527406,0.0116851 0.000187511,0.000208981,4.29509e-05,0.000260781,0.000132224
248 rs112660679,rs16900491,rs6991820,rs76232854,rs79086755 0 8867.11 inf 5 0 2.81505e-05 2.76148e-05,2.87117e-05 0.0186329,0.0220458,0.000514042,-0.0527415,0.0118156 0.000186961,0.000208847,5.65779e-05,0.000260786,0.000132275
249 rs112660679,rs16900491,rs4319117,rs76232854,rs79086755 0 8866.37 inf 5 0 2.81478e-05 2.7586e-05,2.86844e-05 0.0188481,0.0220013,-0.00051341,-0.0527354,0.0112623 0.0001874,0.00020875,5.78636e-05,0.000260768,0.00014287
250 rs112660679,rs16900491,rs76232854,rs77235354,rs79086755 0 8865.99 inf 5 0 2.81469e-05 2.7627e-05,2.86706e-05 0.0188456,0.0219261,-0.0527266,-0.000920927,0.011731 0.000187387,0.000208851,0.000260728,0.000104661,0.000132065
251 rs112660679,rs16900491,rs6651237,rs76232854,rs79086755 0 8865.83 inf 5 0 2.81464e-05 2.76012e-05,2.86928e-05 0.018845,0.0219264,-0.000916496,-0.0527261,0.0117311 0.000187387,0.000208851,0.000104661,0.000260728,0.000132065
252 rs112660679,rs12549738,rs16900491,rs76232854,rs79086755 0 8864.98 inf 5 0 2.81437e-05 2.75726e-05,2.87027e-05 0.0188282,-0.000334974,0.0218721,-0.0526786,0.0115907 0.000187267,3.92966e-05,0.000209166,0.000260562,0.000133306
253 rs112660679,rs16900491,rs6990622,rs76232854,rs79086755 0 8864.71 inf 5 0 2.81428e-05 2.75902e-05,2.86802e-05 0.0188249,0.0218734,-0.000332214,-0.0526771,0.0115919 0.000187248,0.000209164,3.93178e-05,0.000260559,0.000133309
254 rs112660679,rs16900491,rs4870938,rs76232854,rs79086755 0 8864.46 inf 5 0 2.8142e-05 2.75776e-05,2.86961e-05 0.0187251,0.0218888,0.000378583,-0.0527204,0.0119851 0.00018677,0.000209061,4.515e-05,0.00026072,0.000135095
255 rs10956240,rs112660679,rs16900491,rs76232854,rs79086755 0 8864.37 inf 5 0 2.81417e-05 2.75918e-05,2.87312e-05 -0.000328589,0.0188237,0.0218746,-0.0526766,0.0115936 3.93178e-05,0.000187248,0.000209164,0.000260559,0.000133309
256 rs112660679,rs16900491,rs72722620,rs76232854,rs79086755 0 8864.26 inf 5 0 2.81415e-05 2.76281e-05,2.86691e-05 0.0187135,0.0220535,-0.000499131,-0.0527147,0.011721 0.000186763,0.000208901,5.98912e-05,0.000260696,0.000132088
257 rs112660679,rs16900491,rs7000501,rs76232854,rs79086755 0 8860.8 inf 5 0 2.81305e-05 2.75859e-05,2.86945e-05 0.0186968,0.0220763,0.000310386,-0.0527153,0.0116646 0.000186773,0.00020911,4.2441e-05,0.000260757,0.000132523
258 rs112660679,rs16900491,rs3955404,rs76232854,rs79086755 0 8860.76 inf 5 0 2.81304e-05 2.7582e-05,2.86778e-05 0.0186923,0.0220299,0.000272514,-0.0527044,0.0117685 0.000186781,0.00020883,3.73165e-05,0.000260696,0.000132089
259 rs112660679,rs117888045,rs16900491,rs76232854,rs79086755 0 8860.4 inf 5 0 2.81292e-05 2.7528e-05,2.87135e-05 0.0187544,-0.00055241,0.0219536,-0.0526861,0.0117519 0.00018686,7.68373e-05,0.000208789,0.000260615,0.000132056
260 rs112660679,rs147913679,rs16900491,rs76232854,rs79086755 0 8859.63 inf 5 0 2.81268e-05 2.75637e-05,2.86831e-05 0.0187529,-0.000533172,0.0219547,-0.0526842,0.0117517 0.00018686,7.68373e-05,0.000208789,0.000260615,0.000132056
261 rs112660679,rs16900491,rs76232854,rs7818760,rs79086755 0 8859.43 inf 5 0 2.81259e-05 2.75748e-05,2.86982e-05 0.0187894,0.0220193,-0.0526923,-0.00036285,0.0114017 0.000187113,0.0002088,0.000260656,5.30081e-05,0.000141315
262 rs112660679,rs16900491,rs76232854,rs7841947,rs79086755 0 8858.54 inf 5 0 2.81231e-05 2.75795e-05,2.86732e-05 0.0187822,0.0220206,-0.0526872,-0.000348568,0.0114178 0.000187079,0.000208811,0.000260644,5.33086e-05,0.000141279
263 rs113947988,rs6470344,rs76232854,rs7818760,rs79086755 0 8858.38 inf 5 0 7.74045e-06 7.47299e-06,8.0306e-06 0.000326199,0.00102893,-0.0144039,0.000389397,0.0120485 0.000138539,4.64698e-05,0.00013585,5.30466e-05,0.000169755
264 rs10956233,rs112660679,rs16900491,rs76232854,rs79086755 0 8857.72 inf 5 0 2.81207e-05 2.75876e-05,2.86791e-05 0.000310651,0.018746,0.0218385,-0.0526745,0.0117628 4.95938e-05,0.000186845,0.000210057,0.000260595,0.000132081
265 rs112660679,rs16900488,rs16900491,rs76232854,rs79086755 0 8857.36 inf 5 0 2.81194e-05 2.75567e-05,2.87032e-05 0.0186272,0.000296187,0.022325,-0.0526885,0.01178 0.000187267,4.84362e-05,0.000215997,0.000260672,0.00013217
266 rs112660679,rs16900491,rs2385100,rs76232854,rs79086755 0 8857.06 inf 5 0 2.81186e-05 2.75754e-05,2.86028e-05 0.0188003,0.0219031,-0.000236803,-0.0526678,0.0116344 0.00018735,0.000209192,3.93613e-05,0.000260574,0.000133353
267 rs112660679,rs16900491,rs72720569,rs76232854,rs79086755 0 8856.92 inf 5 0 2.81182e-05 2.75507e-05,2.86522e-05 0.0187803,0.0219641,0.000458418,-0.052673,0.0117606 0.000187122,0.000208773,7.67917e-05,0.000260597,0.000132076
268 rs112660679,rs16900491,rs76232854,rs7835771,rs79086755 0 8856.86 inf 5 0 2.81178e-05 2.7564e-05,2.86466e-05 0.0187758,0.0219776,-0.0526518,-0.000284116,0.0114912 0.000187082,0.000208746,0.000260526,4.795e-05,0.000138883
269 rs112660679,rs16900491,rs4601329,rs76232854,rs79086755 0 8856.76 inf 5 0 2.81177e-05 2.75906e-05,2.86817e-05 0.0187796,0.0219643,0.000453807,-0.0526725,0.0117604 0.000187122,0.000208773,7.67917e-05,0.000260597,0.000132076
270 rs112660679,rs16900491,rs74484427,rs76232854,rs79086755 0 8856.55 inf 5 0 2.8117e-05 2.75689e-05,2.86754e-05 0.0187781,0.0219676,0.000524599,-0.0526723,0.0117608 0.000187117,0.000208765,9.00326e-05,0.000260598,0.000132078
271 rs112660679,rs16900491,rs17310558,rs76232854,rs79086755 0 8855.98 inf 5 0 2.81152e-05 2.75853e-05,2.86994e-05 0.018776,0.0219655,0.000429747,-0.0526703,0.0117597 0.000187122,0.000208773,7.67917e-05,0.000260597,0.000132076
272 rs10094181,rs112660679,rs16900491,rs76232854,rs79086755 0 8855.9 inf 5 0 2.81149e-05 2.7591e-05,2.86641e-05 -0.000218686,0.0187888,0.0219106,-0.0526626,0.0116435 3.93761e-05,0.000187285,0.000209178,0.000260564,0.000133341
273 rs112660679,rs16900452,rs16900491,rs76232854,rs79086755 0 8855.9 inf 5 0 2.8115e-05 2.75664e-05,2.86938e-05 0.0187756,0.000427127,0.0219656,-0.0526701,0.0117596 0.000187122,7.67917e-05,0.000208773,0.000260597,0.000132076
274 rs112660679,rs16900491,rs66561774,rs76232854,rs79086755 0 8855.8 inf 5 0 2.81147e-05 2.75739e-05,2.86771e-05 0.0187751,0.0219657,0.000424172,-0.0526698,0.0117595 0.000187122,0.000208773,7.67917e-05,0.000260597,0.000132076
275 rs112660679,rs16900491,rs34298715,rs76232854,rs79086755 0 8855.8 inf 5 0 2.81147e-05 2.76091e-05,2.86437e-05 0.0187751,0.0219657,0.000424137,-0.0526698,0.0117595 0.000187122,0.000208773,7.67917e-05,0.000260597,0.000132076
276 rs112660679,rs16900491,rs35991395,rs76232854,rs79086755 0 8855.8 inf 5 0 2.81147e-05 2.75555e-05,2.86577e-05 0.0187751,0.0219657,0.000424019,-0.0526698,0.0117595 0.000187122,0.000208773,7.67917e-05,0.000260597,0.000132076
277 rs112660679,rs16900491,rs35033076,rs76232854,rs79086755 0 8855.79 inf 5 0 2.81146e-05 2.7608e-05,2.86934e-05 0.018775,0.0219657,0.000423634,-0.0526698,0.0117595 0.000187122,0.000208773,7.67917e-05,0.000260597,0.000132076
278 rs112660679,rs16900491,rs17318886,rs76232854,rs79086755 0 8855.79 inf 5 0 2.81146e-05 2.75888e-05,2.8688e-05 0.0187517,0.022004,0.000386815,-0.0526802,0.011772 0.000186908,0.000208769,7.01247e-05,0.000260655,0.000132137
279 rs112660679,rs16900491,rs34246020,rs76232854,rs79086755 0 8855.68 inf 5 0 2.81143e-05 2.75618e-05,2.86808e-05 0.0187745,0.0219659,0.000420022,-0.0526694,0.0117594 0.000187122,0.000208773,7.67917e-05,0.000260597,0.000132076
280 rs112660679,rs16900491,rs66929016,rs76232854,rs79086755 0 8855.64 inf 5 0 2.81142e-05 2.75702e-05,2.86631e-05 0.0187743,0.021966,0.000418979,-0.0526693,0.0117593 0.000187122,0.000208773,7.67917e-05,0.000260597,0.000132076
281 rs112660679,rs13255114,rs16900491,rs76232854,rs79086755 0 8855.6 inf 5 0 2.81139e-05 2.75673e-05,2.86731e-05 0.0187849,-0.000213291,0.0219134,-0.0526609,0.0116471 0.000187257,3.93071e-05,0.000209165,0.00026056,0.000133308
282 rs112660679,rs13254815,rs16900491,rs76232854,rs79086755 0 8855.49 inf 5 0 2.81136e-05 2.75573e-05,2.86833e-05 0.0187843,-0.000211495,0.021914,-0.0526607,0.011648 0.000187257,3.93071e-05,0.000209165,0.00026056,0.000133308
283 rs112660679,rs16900491,rs4477044,rs76232854,rs79086755 0 8855.28 inf 5 0 2.8113e-05 2.75895e-05,2.86535e-05 0.0186827,0.022049,-0.000404163,-0.052668,0.0117328 0.00018684,0.000209085,7.62247e-05,0.000260596,0.000132078
284 rs112660679,rs16900491,rs71516769,rs76232854,rs79086755 0 8855.17 inf 5 0 2.81127e-05 2.75636e-05,2.86641e-05 0.018772,0.0219667,0.000403466,-0.0526679,0.0117588 0.000187122,0.000208773,7.67917e-05,0.000260597,0.000132076
285 rs112660679,rs16900491,rs2891678,rs76232854,rs79086755 0 8855.13 inf 5 0 2.81124e-05 2.75282e-05,2.86582e-05 0.0187808,0.0219163,-0.000205406,-0.0526591,0.0116507 0.000187238,0.000209162,3.93288e-05,0.000260558,0.00013331
286 rs112660679,rs16900491,rs76232854,rs7822592,rs79086755 0 8855.09 inf 5 0 2.81123e-05 2.75532e-05,2.8667e-05 0.0187806,0.0219165,-0.052659,-0.000204769,0.011651 0.000187238,0.000209162,0.000260558,3.93288e-05,0.00013331
287 rs112660679,rs16900491,rs76232854,rs79086755 0 8852.46 inf 4 -nan 2.8093e-05 2.75657e-05,2.86287e-05 0.0187111,0.0219855,-0.0526309,0.0117461 0.000186763,0.000208742,0.000260502,0.000132054
288 rs10956239,rs112660679,rs16900491,rs76232854,rs79086755 0 8854.46 inf 5 0 2.81103e-05 2.754e-05,2.86239e-05 -0.000193469,0.0187774,0.0219202,-0.0526578,0.0116563 3.93178e-05,0.000187248,0.000209164,0.000260559,0.000133309
289 rs112660679,rs13274361,rs16900491,rs76232854,rs79086755 0 8854.46 inf 5 0 2.81103e-05 2.75684e-05,2.87205e-05 0.0187774,-0.000193453,0.0219202,-0.0526578,0.0116563 0.000187248,3.93178e-05,0.000209164,0.000260559,0.000133309
290 rs112660679,rs16900491,rs76232854,rs7815471,rs79086755 0 8854.45 inf 5 0 2.81103e-05 2.75638e-05,2.86771e-05 0.0187773,0.0219203,-0.0526578,-0.000193241,0.0116564 0.000187248,0.000209164,0.000260559,3.93178e-05,0.000133309
291 rs112660679,rs11778726,rs16900491,rs76232854,rs79086755 0 8854.44 inf 5 0 2.81103e-05 2.75814e-05,2.86689e-05 0.0187773,-0.000193051,0.0219204,-0.0526577,0.0116565 0.000187248,3.93178e-05,0.000209164,0.000260559,0.000133309
292 rs10505453,rs112660679,rs16900491,rs76232854,rs79086755 0 8854.41 inf 5 0 2.81102e-05 2.75698e-05,2.86344e-05 -0.000192565,0.0187771,0.0219205,-0.0526577,0.0116567 3.93178e-05,0.000187248,0.000209164,0.000260559,0.000133309
293 rs112660679,rs16900491,rs2891677,rs76232854,rs79086755 0 8854.41 inf 5 0 2.81102e-05 2.7575e-05,2.86458e-05 0.0187771,0.0219205,-0.00019256,-0.0526577,0.0116567 0.000187248,0.000209164,3.93178e-05,0.000260559,0.000133309
294 rs112660679,rs12680560,rs16900491,rs76232854,rs79086755 0 8854.41 inf 5 0 2.81102e-05 2.75765e-05,2.86969e-05 0.0187771,-0.000192479,0.0219206,-0.0526577,0.0116568 0.000187248,3.93178e-05,0.000209164,0.000260559,0.000133309
295 rs112660679,rs16900491,rs6989383,rs76232854,rs79086755 0 8854.4 inf 5 0 2.81101e-05 2.75354e-05,2.86571e-05 0.018777,0.0219206,-0.000192362,-0.0526576,0.0116568 0.000187248,0.000209164,3.93178e-05,0.000260559,0.000133309
296 rs10100121,rs112660679,rs16900491,rs76232854,rs79086755 0 8854.39 inf 5 0 2.81101e-05 2.7575e-05,2.86635e-05 -0.000192248,0.018777,0.0219206,-0.0526576,0.0116569 3.93178e-05,0.000187248,0.000209164,0.000260559,0.000133309
297 rs10216768,rs112660679,rs16900491,rs76232854,rs79086755 0 8854.38 inf 5 0 2.81101e-05 2.75387e-05,2.86571e-05 -0.000192018,0.0187769,0.0219207,-0.0526576,0.011657 3.93178e-05,0.000187248,0.000209164,0.000260559,0.000133309
298 rs10216374,rs112660679,rs16900491,rs76232854,rs79086755 0 8854.37 inf 5 0 2.811e-05 2.7549e-05,2.86536e-05 -0.000191813,0.0187768,0.0219208,-0.0526576,0.0116571 3.93178e-05,0.000187248,0.000209164,0.000260559,0.000133309
299 rs112660679,rs11774053,rs16900491,rs76232854,rs79086755 0 8854.37 inf 5 0 2.811e-05 2.75325e-05,2.86313e-05 0.0187768,-0.000191783,0.0219208,-0.0526576,0.0116571 0.000187248,3.93178e-05,0.000209164,0.000260559,0.000133309
300 rs112660679,rs11777625,rs16900491,rs76232854,rs79086755 0 8854.37 inf 5 0 2.811e-05 2.75329e-05,2.86464e-05 0.0187768,-0.000191736,0.0219208,-0.0526576,0.0116571 0.000187248,3.93178e-05,0.000209164,0.000260559,0.000133309
301 rs10104659,rs112660679,rs16900491,rs76232854,rs79086755 0 8854.36 inf 5 0 2.811e-05 2.75639e-05,2.86971e-05 -0.000191525,0.0187767,0.0219209,-0.0526575,0.0116572 3.93178e-05,0.000187248,0.000209164,0.000260559,0.000133309
302 rs112660679,rs11997581,rs16900491,rs76232854,rs79086755 0 8854.35 inf 5 0 2.811e-05 2.7582e-05,2.86779e-05 0.0187767,-0.000191475,0.0219209,-0.0526575,0.0116572 0.000187248,3.93178e-05,0.000209164,0.000260559,0.000133309
303 rs10956241,rs112660679,rs16900491,rs76232854,rs79086755 0 8854.3 inf 5 0 2.81098e-05 2.76024e-05,2.87046e-05 -0.000190587,0.0187764,0.0219212,-0.0526574,0.0116577 3.93178e-05,0.000187248,0.000209164,0.000260559,0.000133309
304 rs112660679,rs16900491,rs35955519,rs76232854,rs79086755 0 8854.18 inf 5 0 2.81095e-05 2.7562e-05,2.86846e-05 0.0187043,0.0220467,-0.000366108,-0.0526642,0.011715 0.000186768,0.00020913,7.62624e-05,0.000260594,0.000132213
305 rs112660679,rs11782629,rs16900491,rs76232854,rs79086755 0 8854.14 inf 5 0 2.81093e-05 2.75659e-05,2.86223e-05 0.0187754,-0.000187538,0.0219222,-0.052657,0.0116591 0.000187248,3.93178e-05,0.000209164,0.000260559,0.000133309
306 rs112660679,rs16900491,rs35336507,rs76232854,rs79086755 0 8854.14 inf 5 0 2.81094e-05 2.74973e-05,2.86561e-05 0.0187044,0.0220464,-0.000364486,-0.052664,0.0117152 0.000186768,0.00020913,7.62624e-05,0.000260594,0.000132213
307 rs112660679,rs12675943,rs16900491,rs76232854,rs79086755 0 8854.1 inf 5 0 2.81093e-05 2.75979e-05,2.86368e-05 0.0187044,-0.000363128,0.0220462,-0.0526639,0.0117153 0.000186768,7.62624e-05,0.00020913,0.000260594,0.000132213
308 rs112660679,rs13251643,rs16900491,rs76232854,rs79086755 0 8854.04 inf 5 0 2.81091e-05 2.75513e-05,2.8708e-05 0.0187515,0.000449695,0.0219698,-0.0526557,0.0117516 0.000186957,9.50388e-05,0.000208769,0.000260554,0.000132059
309 rs112660679,rs11776254,rs16900491,rs76232854,rs79086755 0 8854.02 inf 5 0 2.81089e-05 2.75698e-05,2.87014e-05 0.0187739,-0.000185229,0.0219231,-0.0526563,0.0116601 0.000187238,3.93288e-05,0.000209162,0.000260558,0.00013331
310 rs112660679,rs16900491,rs6992463,rs76232854,rs79086755 0 8853.84 inf 5 0 2.81084e-05 2.75447e-05,2.86186e-05 0.0187698,0.0218764,0.00018917,-0.0526597,0.0117581 0.000187192,0.00021007,4.08878e-05,0.000260576,0.000132079
311 rs112660679,rs16900491,rs7008482,rs76232854,rs79086755 0 8853.81 inf 5 0 2.81083e-05 2.75846e-05,2.86821e-05 0.0187696,0.0218767,0.000188632,-0.0526596,0.0117581 0.000187192,0.00021007,4.08878e-05,0.000260576,0.000132079
312 rs112660679,rs16900491,rs75702063,rs76232854,rs79086755 0 8853.43 inf 5 0 2.81071e-05 2.75483e-05,2.86153e-05 0.0187504,0.0219282,0.000293784,-0.0526456,0.0117945 0.000186974,0.000209144,6.64154e-05,0.000260523,0.000132505
313 rs112660679,rs146914177,rs16900491,rs76232854,rs79086755 0 8853.41 inf 5 0 2.81071e-05 2.75427e-05,2.85983e-05 0.0187419,0.000467098,0.0219652,-0.0526505,0.0117427 0.000186893,0.000105858,0.000208793,0.000260539,0.000132056
314 rs112660679,rs142977726,rs16900491,rs76232854,rs79086755 0 8853.37 inf 5 0 2.81069e-05 2.75763e-05,2.86472e-05 0.018742,0.00047184,0.0219683,-0.0526503,0.0117456 0.000186895,0.000107432,0.000208779,0.000260539,0.000132054
315 rs112660679,rs16900491,rs4871588,rs76232854,rs79086755 0 8853.29 inf 5 0 2.81067e-05 2.7579e-05,2.86666e-05 0.0187424,0.0219836,-0.00025161,-0.0526585,0.0117778 0.000186901,0.000208743,5.78394e-05,0.000260579,0.000132254
316 rs112660679,rs16900491,rs6470349,rs76232854,rs79086755 0 8853.24 inf 5 0 2.81065e-05 2.75655e-05,2.8662e-05 0.0187425,0.0219838,-0.000248408,-0.0526585,0.0117777 0.000186903,0.000208742,5.7432e-05,0.00026058,0.000132255
317 rs10505454,rs112660679,rs16900491,rs76232854,rs79086755 0 8853.21 inf 5 0 2.81064e-05 2.75886e-05,2.86849e-05 -0.00024917,0.0187421,0.0219836,-0.0526583,0.0117775 5.78394e-05,0.000186901,0.000208743,0.000260579,0.000132254
318 rs112660679,rs16900491,rs76232854,rs77777704,rs79086755 0 8853.21 inf 5 0 2.81064e-05 2.75539e-05,2.86616e-05 0.0187494,0.0219297,-0.0526452,0.000285955,0.0117932 0.000186974,0.000209144,0.000260523,6.64154e-05,0.000132505
319 rs112660679,rs117425156,rs16900491,rs76232854,rs79086755 0 8853.19 inf 5 0 2.81064e-05 2.75659e-05,2.86517e-05 0.0187486,0.00028692,0.0219296,-0.0526448,0.0117928 0.000186966,6.67535e-05,0.000209147,0.000260522,0.000132499
320 rs112660679,rs148502122,rs16900491,rs76232854,rs79086755 0 8853.17 inf 5 0 2.81063e-05 2.75576e-05,2.86561e-05 0.0187485,0.000286186,0.0219298,-0.0526447,0.0117927 0.000186966,6.67535e-05,0.000209147,0.000260522,0.000132499
321 rs112660679,rs117645806,rs16900491,rs76232854,rs79086755 0 8853.17 inf 5 0 2.81063e-05 2.75595e-05,2.86696e-05 0.0187485,0.000285985,0.0219298,-0.0526447,0.0117926 0.000186966,6.67535e-05,0.000209147,0.000260522,0.000132499
322 rs112660679,rs117387645,rs16900491,rs76232854,rs79086755 0 8853.16 inf 5 0 2.81063e-05 2.75899e-05,2.86705e-05 0.0187485,0.000285792,0.0219299,-0.0526447,0.0117926 0.000186966,6.67535e-05,0.000209147,0.000260522,0.000132499
323 rs112660679,rs16900491,rs76099198,rs76232854,rs79086755 0 8853.16 inf 5 0 2.81063e-05 2.75535e-05,2.86436e-05 0.0187485,0.0219299,0.000285777,-0.0526447,0.0117926 0.000186966,0.000209147,6.67535e-05,0.000260522,0.000132499
324 rs112660679,rs16900491,rs76232854,rs79086755,rs80036543 0 8853.16 inf 5 0 2.81063e-05 2.75803e-05,2.868e-05 0.0187484,0.0219299,-0.0526447,0.0117926,0.000285674 0.000186966,0.000209147,0.000260522,0.000132499,6.67535e-05
325 rs112660679,rs146107495,rs16900491,rs76232854,rs79086755 0 8853.16 inf 5 0 2.81063e-05 2.75503e-05,2.86743e-05 0.0187484,0.000285661,0.0219299,-0.0526447,0.0117926 0.000186966,6.67535e-05,0.000209147,0.000260522,0.000132499
326 rs112660679,rs16900491,rs76232854,rs76592746,rs79086755 0 8853.15 inf 5 0 2.81063e-05 2.75847e-05,2.86916e-05 0.0187484,0.0219299,-0.0526447,0.000285484,0.0117926 0.000186966,0.000209147,0.000260522,6.67535e-05,0.000132499
327 rs112660679,rs117596499,rs16900491,rs76232854,rs79086755 0 8853.15 inf 5 0 2.81063e-05 2.75608e-05,2.86534e-05 0.0187484,0.000285482,0.0219299,-0.0526447,0.0117926 0.000186966,6.67535e-05,0.000209147,0.000260522,0.000132499
328 rs112660679,rs116847846,rs16900491,rs76232854,rs79086755 0 8853.15 inf 5 0 2.81063e-05 2.75593e-05,2.86861e-05 0.0187484,0.000285481,0.0219299,-0.0526447,0.0117926 0.000186966,6.67535e-05,0.000209147,0.000260522,0.000132499
329 rs112660679,rs116935446,rs16900491,rs76232854,rs79086755 0 8853.15 inf 5 0 2.81063e-05 2.75517e-05,2.8629e-05 0.0187484,0.000285472,0.0219299,-0.0526447,0.0117926 0.000186966,6.67535e-05,0.000209147,0.000260522,0.000132499
330 rs112660679,rs118078256,rs16900491,rs76232854,rs79086755 0 8853.15 inf 5 0 2.81063e-05 2.76103e-05,2.86672e-05 0.0187484,0.000285469,0.0219299,-0.0526447,0.0117926 0.000186966,6.67535e-05,0.000209147,0.000260522,0.000132499
331 rs112660679,rs117869713,rs16900491,rs76232854,rs79086755 0 8853.15 inf 5 0 2.81063e-05 2.75694e-05,2.8617e-05 0.0187484,0.00028545,0.0219299,-0.0526447,0.0117925 0.000186966,6.67535e-05,0.000209147,0.000260522,0.000132499
332 rs112660679,rs150461894,rs16900491,rs76232854,rs79086755 0 8853.15 inf 5 0 2.81062e-05 2.75767e-05,2.86712e-05 0.0187484,0.000285256,0.02193,-0.0526447,0.0117925 0.000186966,6.67535e-05,0.000209147,0.000260522,0.000132499
333 rs112660679,rs16900491,rs76232854,rs79086755,rs79416533 0 8853.14 inf 5 0 2.81062e-05 2.75392e-05,2.86875e-05 0.0187484,0.02193,-0.0526447,0.0117925,0.000285008 0.000186966,0.000209147,0.000260522,0.000132499,6.67535e-05
334 rs112660679,rs16900491,rs17319374,rs76232854,rs79086755 0 8853.14 inf 5 0 2.81062e-05 2.75328e-05,2.86422e-05 0.0187483,0.02193,0.00028496,-0.0526447,0.0117925 0.000186966,0.000209147,6.67535e-05,0.000260522,0.000132499
335 rs112660679,rs16900491,rs17404103,rs76232854,rs79086755 0 8853.13 inf 5 0 2.81062e-05 2.75334e-05,2.86058e-05 0.0187483,0.0219301,0.000284724,-0.0526446,0.0117924 0.000186966,0.000209147,6.67535e-05,0.000260522,0.000132499
336 rs112660679,rs16900491,rs76232854,rs7837793,rs79086755 0 8853.13 inf 5 0 2.81062e-05 2.7558e-05,2.86232e-05 0.0187483,0.0219301,-0.0526446,0.000284697,0.0117924 0.000186966,0.000209147,0.000260522,6.67535e-05,0.000132499
337 rs112660679,rs16900491,rs76232854,rs78992933,rs79086755 0 8853.1 inf 5 0 2.81061e-05 2.75778e-05,2.86498e-05 0.0186698,0.0220228,-0.0526512,-0.000234691,0.0117368 0.000187016,0.000208926,0.000260546,5.52473e-05,0.000132072
338 rs112660679,rs16900491,rs76232854,rs79086755,rs9297714 0 8853.1 inf 5 0 2.81061e-05 2.76023e-05,2.86196e-05 0.0186823,0.0219783,-0.0526554,0.0117747,0.00023116 0.000186887,0.000208749,0.000260565,0.000132225,5.44295e-05
339 rs10101690,rs112660679,rs16900491,rs76232854,rs79086755 0 8853.07 inf 5 0 2.8106e-05 2.75568e-05,2.86721e-05 0.000229524,0.0186822,0.0219783,-0.052655,0.0117743 5.42667e-05,0.000186888,0.000208749,0.000260564,0.000132221
340 rs112660679,rs16900491,rs76232854,rs7813432,rs79086755 0 8853.05 inf 5 0 2.81059e-05 2.75728e-05,2.86874e-05 0.0186823,0.0219784,-0.0526549,0.000228887,0.0117742 0.000186888,0.000208749,0.000260564,5.42667e-05,0.000132221
341 rs10086862,rs112660679,rs16900491,rs76232854,rs79086755 0 8852.97 inf 5 0 2.81057e-05 2.75489e-05,2.86579e-05 0.000225873,0.0186825,0.0219784,-0.0526544,0.0117736 5.41058e-05,0.000186889,0.000208749,0.000260562,0.000132217
342 rs111470319,rs112660679,rs16900491,rs76232854,rs79086755 0 8852.91 inf 5 0 2.81055e-05 2.75633e-05,2.86712e-05 -0.000228807,0.0186708,0.0220219,-0.0526507,0.0117371 5.52473e-05,0.000187016,0.000208926,0.000260546,0.000132072
343 rs112660679,rs16900491,rs76232854,rs79086755,rs80282080 0 8852.8 inf 5 0 2.81051e-05 2.7537e-05,2.86512e-05 0.0187474,0.0219326,-0.0526445,0.0117907,0.000271091 0.000186974,0.000209144,0.000260523,0.000132505,6.64154e-05
344 rs112660679,rs116994029,rs16900491,rs76232854,rs79086755 0 8852.78 inf 5 0 2.81051e-05 2.75719e-05,2.87089e-05 0.0187459,0.000273025,0.0219324,-0.0526436,0.01179 0.000186958,6.70984e-05,0.00020915,0.00026052,0.000132493
345 rs112660679,rs16900491,rs7004739,rs76232854,rs79086755 0 8852.76 inf 5 0 2.81049e-05 2.75499e-05,2.86508e-05 0.0187614,0.0219325,-0.000159465,-0.0526509,0.0116719 0.000187176,0.000209154,3.94123e-05,0.000260549,0.000133322
346 rs112660679,rs16900491,rs76232854,rs77133470,rs79086755 0 8852.65 inf 5 0 2.81047e-05 2.75382e-05,2.86373e-05 0.018746,0.0219335,-0.0526438,0.000266946,0.0117895 0.000186966,0.000209147,0.000260522,6.67535e-05,0.000132499
347 rs112660679,rs16900491,rs7004753,rs76232854,rs79086755 0 8852.61 inf 5 0 2.81045e-05 2.75652e-05,2.8683e-05 0.0187593,0.0219337,-0.00015619,-0.05265,0.0116734 0.000187159,0.000209152,3.94383e-05,0.000260546,0.000133325
348 rs112660679,rs16900491,rs6986712,rs76232854,rs79086755 0 8852.51 inf 5 0 2.81042e-05 2.75531e-05,2.86652e-05 0.0187586,0.0219345,-0.000153956,-0.0526497,0.0116744 0.000187159,0.000209152,3.94383e-05,0.000260546,0.000133325
349 rs112660679,rs16900491,rs74315899,rs76232854,rs79086755 0 8851.66 inf 5 0 2.81015e-05 2.75469e-05,2.86681e-05 0.0187261,0.0219879,0.000274438,-0.0526395,0.0117557 0.000186815,0.000208743,8.11645e-05,0.000260514,0.000132084
350 rs112484702,rs112660679,rs16900491,rs76232854,rs79086755 0 8851.64 inf 5 0 2.81015e-05 2.75357e-05,2.86193e-05 0.000271082,0.0187262,0.021988,-0.0526395,0.0117557 8.04968e-05,0.000186816,0.000208743,0.000260514,0.000132085
351 rs112660679,rs12675647,rs16900491,rs76232854,rs79086755 0 8851.63 inf 5 0 2.81014e-05 2.75686e-05,2.86654e-05 0.0187238,0.000315908,0.0219876,-0.0526381,0.0117542 0.000186801,9.4031e-05,0.000208743,0.000260511,0.000132075
352 rs111293055,rs112660679,rs16900491,rs76232854,rs79086755 0 8851.62 inf 5 0 2.81014e-05 2.75938e-05,2.86403e-05 0.000272093,0.018726,0.0219879,-0.0526394,0.0117556 8.11645e-05,0.000186815,0.000208743,0.000260514,0.000132084
353 rs112660679,rs12680080,rs16900491,rs76232854,rs79086755 0 8851.59 inf 5 0 2.81013e-05 2.75913e-05,2.87204e-05 0.0187235,0.000316784,0.0219875,-0.052638,0.011754 0.0001868,9.51442e-05,0.000208743,0.00026051,0.000132075
354 rs112660679,rs117838314,rs16900491,rs76232854,rs79086755 0 8851.56 inf 5 0 2.81012e-05 2.75558e-05,2.86904e-05 0.0187234,0.000314891,0.0219875,-0.0526379,0.011754 0.0001868,9.51442e-05,0.000208743,0.00026051,0.000132075
355 rs112660679,rs16900491,rs76232854,rs76990021,rs79086755 0 8851.54 inf 5 0 2.81012e-05 2.75441e-05,2.86654e-05 0.0187229,0.0219874,-0.0526376,0.00032598,0.0117536 0.000186797,0.000208743,0.00026051,9.87554e-05,0.000132073
356 rs112660679,rs116943625,rs16900491,rs76232854,rs79086755 0 8851.54 inf 5 0 2.81011e-05 2.75731e-05,2.86364e-05 0.0187229,0.00032531,0.0219874,-0.0526376,0.0117536 0.000186797,9.87554e-05,0.000208743,0.00026051,0.000132073
357 rs112660679,rs117398403,rs16900491,rs76232854,rs79086755 0 8851.53 inf 5 0 2.81011e-05 2.7557e-05,2.86486e-05 0.0187229,0.000324714,0.0219874,-0.0526376,0.0117536 0.000186797,9.87554e-05,0.000208743,0.00026051,0.000132073
358 rs112660679,rs16900491,rs76232854,rs76618080,rs79086755 0 8851.49 inf 5 0 2.8101e-05 2.75198e-05,2.86948e-05 0.0187228,0.0219874,-0.0526376,0.000322373,0.0117535 0.000186797,0.000208743,0.00026051,9.87554e-05,0.000132073
359 rs112660679,rs116845445,rs16900491,rs76232854,rs79086755 0 8851.48 inf 5 0 2.8101e-05 2.7599e-05,2.86562e-05 0.0187227,0.000321672,0.0219874,-0.0526375,0.0117535 0.000186797,9.87554e-05,0.000208743,0.00026051,0.000132073
360 rs112660679,rs16900491,rs74558696,rs76232854,rs79086755 0 8851.48 inf 5 0 2.8101e-05 2.75532e-05,2.86521e-05 0.0187254,0.0219764,-0.000344681,-0.0526428,0.0117398 0.000186814,0.000208761,0.000105898,0.000260527,0.000132068
361 rs112660679,rs117588701,rs16900491,rs76232854,rs79086755 0 8851.41 inf 5 0 2.81007e-05 2.75824e-05,2.86971e-05 0.0187224,0.000320642,0.0219873,-0.0526374,0.0117533 0.000186796,0.00010006,0.000208743,0.00026051,0.000132073
362 rs112660679,rs139014257,rs16900491,rs76232854,rs79086755 0 8851.38 inf 5 0 2.81007e-05 2.75358e-05,2.86382e-05 0.0187223,0.000318756,0.0219873,-0.0526373,0.0117533 0.000186796,0.00010006,0.000208743,0.00026051,0.000132073
363 rs112660679,rs16900491,rs2891679,rs76232854,rs79086755 0 8851.37 inf 5 0 2.81006e-05 2.75601e-05,2.86326e-05 0.0187223,0.0219873,0.000317928,-0.0526373,0.0117532 0.000186796,0.000208743,0.00010006,0.00026051,0.000132073
364 rs112660679,rs16900491,rs2385101,rs76232854,rs79086755 0 8851.37 inf 5 0 2.81006e-05 2.75332e-05,2.8716e-05 0.0187223,0.0219873,0.000317841,-0.0526373,0.0117532 0.000186796,0.000208743,0.00010006,0.00026051,0.000132073
365 rs112660679,rs16900491,rs76232854,rs7816350,rs79086755 0 8851.36 inf 5 0 2.81006e-05 2.75604e-05,2.85786e-05 0.0186812,0.0220096,-0.0526421,-0.000174477,0.0117376 0.000187002,0.00020888,0.000260526,5.50675e-05,0.000132081
366 rs112660679,rs16900491,rs2385102,rs76232854,rs79086755 0 8851.35 inf 5 0 2.81006e-05 2.75674e-05,2.86536e-05 0.0187223,0.0219873,0.000316652,-0.0526373,0.0117532 0.000186796,0.000208743,0.00010006,0.00026051,0.000132073
367 rs112660679,rs16900491,rs6985411,rs76232854,rs79086755 0 8851.33 inf 5 0 2.81005e-05 2.75675e-05,2.8633e-05 0.018691,0.0219807,0.000179427,-0.0526444,0.0117619 0.000186873,0.000208748,5.70698e-05,0.000260537,0.000132149
368 rs112660679,rs16900491,rs72722621,rs76232854,rs79086755 0 8851.29 inf 5 0 2.81004e-05 2.75466e-05,2.86729e-05 0.0187246,0.0219877,0.000259789,-0.0526386,0.0117547 0.000186812,0.000208743,8.32832e-05,0.000260513,0.000132082
369 rs112660679,rs16900491,rs2385103,rs76232854,rs79086755 0 8851.23 inf 5 0 2.81002e-05 2.75308e-05,2.86557e-05 0.0187219,0.0219873,0.000307729,-0.0526371,0.011753 0.000186796,0.000208743,0.00010006,0.00026051,0.000132073
370 rs112660679,rs16900491,rs76232854,rs7814071,rs79086755 0 8851.23 inf 5 0 2.81001e-05 2.75502e-05,2.8662e-05 0.0186935,0.0219358,-0.0526407,0.000138309,0.0118452 0.000186852,0.000209372,0.000260521,4.5135e-05,0.000135953
371 rs112660679,rs16900491,rs2385106,rs76232854,rs79086755 0 8851.21 inf 5 0 2.81001e-05 2.75296e-05,2.86551e-05 0.0187241,0.0219876,0.000259552,-0.0526383,0.0117544 0.00018681,0.000208743,8.48012e-05,0.000260513,0.000132081
372 rs112660679,rs16900491,rs4871589,rs76232854,rs79086755 0 8851.21 inf 5 0 2.81001e-05 2.75645e-05,2.86688e-05 0.0186936,0.0219361,0.0001375,-0.0526406,0.0118446 0.000186852,0.000209372,4.5135e-05,0.000260521,0.000135953
373 rs112660679,rs16900491,rs16900516,rs76232854,rs79086755 0 8851.16 inf 5 0 2.80999e-05 2.75868e-05,2.86319e-05 0.0187356,0.0219894,0.000153634,-0.0526448,0.0117617 0.000186938,0.000208746,5.08827e-05,0.000260542,0.000132155
374 rs112660679,rs116929897,rs16900491,rs76232854,rs79086755 0 8851.16 inf 5 0 2.80999e-05 2.7562e-05,2.86601e-05 0.018724,0.000253523,0.0219876,-0.0526383,0.0117543 0.000186811,8.4031e-05,0.000208743,0.000260513,0.000132082
375 rs112660679,rs146424421,rs16900491,rs76232854,rs79086755 0 8851.11 inf 5 0 2.80998e-05 2.75546e-05,2.86164e-05 0.0186945,-0.000246215,0.0220131,-0.0526473,0.0117374 0.000186846,8.26233e-05,0.000208947,0.00026056,0.000132086
376 rs112660679,rs117655391,rs16900491,rs76232854,rs79086755 0 8851.09 inf 5 0 2.80997e-05 2.7568e-05,2.86327e-05 0.0186946,-0.00024499,0.022013,-0.0526472,0.0117374 0.000186846,8.26233e-05,0.000208947,0.00026056,0.000132086
377 rs112660679,rs16900491,rs4481616,rs76232854,rs79086755 0 8851.08 inf 5 0 2.80997e-05 2.75457e-05,2.86084e-05 0.018692,0.021981,0.000167513,-0.0526431,0.0117604 0.000186875,0.000208748,5.66803e-05,0.000260534,0.000132142
378 rs112660679,rs16900491,rs76232854,rs7812933,rs79086755 0 8851.07 inf 5 0 2.80997e-05 2.75432e-05,2.86419e-05 0.018692,0.021981,-0.0526431,0.000167082,0.0117604 0.000186875,0.000208748,0.000260534,5.66803e-05,0.000132142
379 rs112660679,rs16900491,rs182822450,rs76232854,rs79086755 0 8851.04 inf 5 0 2.80996e-05 2.75505e-05,2.86408e-05 0.0187196,0.0219869,0.000348963,-0.0526358,0.0117516 0.000186785,0.000208743,0.00011932,0.000260507,0.000132067
380 rs112660679,rs16900491,rs4294203,rs76232854,rs79086755 0 8851 inf 5 0 2.80994e-05 2.75863e-05,2.8686e-05 0.0186926,0.0219811,0.000164938,-0.0526433,0.0117606 0.000186873,0.000208748,5.70698e-05,0.000260537,0.000132149
381 rs112660679,rs16900491,rs4279612,rs76232854,rs79086755 0 8850.97 inf 5 0 2.80993e-05 2.75445e-05,2.86648e-05 0.0186924,0.0219811,0.000162182,-0.0526425,0.0117597 0.000186877,0.000208748,5.64892e-05,0.000260533,0.000132139
382 rs112660679,rs12681602,rs16900491,rs76232854,rs79086755 0 8850.95 inf 5 0 2.80993e-05 2.75723e-05,2.86481e-05 0.018709,-0.000199511,0.0219986,-0.0526426,0.0117409 0.000186764,6.98242e-05,0.000208792,0.000260534,0.000132066
383 rs112660679,rs16900491,rs76232854,rs79086755,rs868227 0 8850.9 inf 5 0 2.80991e-05 2.75245e-05,2.8622e-05 0.0187113,0.0219975,-0.0526436,0.0117414,-0.000205125 0.000186763,0.000208785,0.000260541,0.000132064,7.2952e-05
384 rs112660679,rs147929778,rs16900491,rs76232854,rs79086755 0 8850.82 inf 5 0 2.80989e-05 2.75686e-05,2.86541e-05 0.0187042,-0.000342127,0.0219836,-0.0526406,0.0117574 0.00018678,0.000124307,0.000208743,0.000260526,0.000132117
385 rs112660679,rs12542512,rs16900491,rs76232854,rs79086755 0 8850.77 inf 5 0 2.80987e-05 2.75485e-05,2.86226e-05 0.0187332,0.000136948,0.0219891,-0.0526435,0.0117602 0.000186941,5.06415e-05,0.000208746,0.000260543,0.000132156
386 rs112660679,rs16900491,rs62521024,rs76232854,rs79086755 0 8850.73 inf 5 0 2.80986e-05 2.75592e-05,2.86824e-05 0.0187357,0.0219895,0.000125677,-0.0526449,0.0117618 0.000186989,0.000208747,4.71234e-05,0.000260554,0.000132184
387 rs112660679,rs16900491,rs17403327,rs76232854,rs79086755 0 8850.73 inf 5 0 2.80986e-05 2.75935e-05,2.86304e-05 0.0187357,0.0219895,0.000125347,-0.0526449,0.0117618 0.000186991,0.000208747,4.70393e-05,0.000260555,0.000132185
388 rs112660679,rs16900491,rs34313605,rs76232854,rs79086755 0 8850.73 inf 5 0 2.80986e-05 2.75363e-05,2.86754e-05 0.0187113,0.0219969,-0.000194733,-0.0526429,0.0117416 0.000186763,0.000208785,7.2952e-05,0.000260541,0.000132064
389 rs112660679,rs16900491,rs4464986,rs76232854,rs79086755 0 8850.56 inf 5 0 2.8098e-05 2.7563e-05,2.86952e-05 0.0186939,0.0219812,0.000136159,-0.0526451,0.0117627 0.000186889,0.000208749,5.41058e-05,0.000260562,0.000132217
390 rs112660679,rs148891635,rs16900491,rs76232854,rs79086755 0 8850.46 inf 5 0 2.80977e-05 2.75533e-05,2.86789e-05 0.0187183,0.00028437,0.0219867,-0.052635,0.0117507 0.000186786,0.00011707,0.000208743,0.000260507,0.000132067
391 rs112660679,rs16900491,rs72720560,rs76232854,rs79086755 0 8850.35 inf 5 0 2.80974e-05 2.75669e-05,2.86395e-05 0.0186981,0.0219828,-0.000148413,-0.0526344,0.0117504 0.000186847,0.000208745,6.40753e-05,0.000260506,0.000132066
392 rs112660679,rs16900491,rs4565472,rs76232854,rs79086755 0 8850.33 inf 5 0 2.80973e-05 2.75576e-05,2.86701e-05 0.0186956,0.0219821,0.000127466,-0.0526377,0.0117542 0.000186885,0.000208748,5.53859e-05,0.000260519,0.0001321
393 rs112660679,rs16900491,rs7008046,rs76232854,rs79086755 0 8850.32 inf 5 0 2.80973e-05 2.75565e-05,2.86438e-05 0.0186956,0.0219821,0.00012689,-0.0526377,0.0117542 0.000186885,0.000208748,5.53859e-05,0.000260519,0.0001321
394 rs112660679,rs11779422,rs16900491,rs76232854,rs79086755 0 8850.21 inf 5 0 2.80969e-05 2.755e-05,2.86309e-05 0.0187021,-8.50286e-05,0.0219753,-0.0526397,0.0117396 0.000186809,3.91932e-05,0.000208795,0.000260533,0.000132087
395 rs10956234,rs112660679,rs16900491,rs76232854,rs79086755 0 8850.2 inf 5 0 2.80969e-05 2.75315e-05,2.86649e-05 0.00011918,0.0186964,0.0219822,-0.0526384,0.0117549 5.50483e-05,0.000186886,0.000208748,0.000260525,0.000132116
396 rs112660679,rs16900491,rs55927076,rs76232854,rs79086755 0 8850.1 inf 5 0 2.80966e-05 2.75883e-05,2.86111e-05 0.0187282,0.0219836,0.000114227,-0.0526384,0.0117562 0.000186947,0.000208744,5.55784e-05,0.000260527,0.000132144
397 rs112660679,rs12545259,rs16900491,rs76232854,rs79086755 0 8849.9 inf 5 0 2.80959e-05 2.7585e-05,2.86477e-05 0.0186947,0.000104814,0.0219997,-0.0526349,0.0117401 0.000186981,5.76034e-05,0.000208887,0.000260511,0.000132096
398 rs112660679,rs16900491,rs76232854,rs77703655,rs79086755 0 8849.81 inf 5 0 2.80957e-05 2.75444e-05,2.86398e-05 0.0187166,0.0219864,-0.052634,0.000186236,0.0117496 0.00018679,0.000208743,0.000260508,0.000109234,0.000132069
399 rs112660679,rs16900491,rs76232854,rs77120988,rs79086755 0 8849.79 inf 5 0 2.80956e-05 2.75639e-05,2.86619e-05 0.0187224,0.0219873,-0.0526374,9.62961e-05,0.0117533 0.000186885,0.000208745,0.00026053,5.76583e-05,0.000132124
400 rs112660679,rs16900491,rs74790374,rs76232854,rs79086755 0 8849.76 inf 5 0 2.80955e-05 2.75595e-05,2.86212e-05 0.018724,0.0219877,8.43104e-05,-0.0526361,0.0117518 0.000186928,0.000208746,5.14887e-05,0.000260521,0.0001321
401 rs112660679,rs16900491,rs7007866,rs76232854,rs79086755 0 8849.73 inf 5 0 2.80954e-05 2.75897e-05,2.86742e-05 0.0187236,0.0219877,8.14077e-05,-0.0526359,0.0117517 0.000186928,0.000208746,5.14887e-05,0.000260521,0.0001321
402 rs112660679,rs113323154,rs16900491,rs76232854,rs79086755 0 8849.71 inf 5 0 2.80953e-05 2.75426e-05,2.86383e-05 0.0187161,0.000170482,0.0219863,-0.0526338,0.0117493 0.00018679,0.000109234,0.000208743,0.000260508,0.000132069
403 rs112660679,rs11987707,rs16900491,rs76232854,rs79086755 0 8849.69 inf 5 0 2.80953e-05 2.75655e-05,2.86501e-05 0.018716,0.000166925,0.0219863,-0.0526337,0.0117492 0.00018679,0.000109234,0.000208743,0.000260508,0.000132069
404 rs112660679,rs16900491,rs76232854,rs79086755,rs79545614 0 8849.65 inf 5 0 2.80952e-05 2.75281e-05,2.86558e-05 0.0187158,0.0219863,-0.0526336,0.0117491,0.000160431 0.00018679,0.000208743,0.000260508,0.000132069,0.000109234
405 rs112660679,rs16900491,rs76232854,rs79086755,rs79202834 0 8849.65 inf 5 0 2.80952e-05 2.75452e-05,2.86485e-05 0.0187158,0.0219863,-0.0526336,0.0117491,0.000160396 0.00018679,0.000208743,0.000260508,0.000132069,0.000109234
406 rs112660679,rs11991576,rs16900491,rs76232854,rs79086755 0 8849.65 inf 5 0 2.80952e-05 2.75261e-05,2.86845e-05 0.0187158,0.000160329,0.0219863,-0.0526336,0.0117491 0.00018679,0.000109234,0.000208743,0.000260508,0.000132069
407 rs112660679,rs16900491,rs62521017,rs76232854,rs79086755 0 8849.61 inf 5 0 2.8095e-05 2.75301e-05,2.86588e-05 0.0187014,0.0219872,-0.000136245,-0.0526321,0.0117506 0.000186889,0.000208745,9.63259e-05,0.000260503,0.000132092
408 rs112660679,rs16900491,rs62521020,rs76232854,rs79086755 0 8849.51 inf 5 0 2.80947e-05 2.75403e-05,2.86177e-05 0.0187026,0.021987,-0.000119533,-0.0526319,0.0117501 0.000186889,0.000208745,9.63259e-05,0.000260503,0.000132092
409 rs112660679,rs16900491,rs7017794,rs76232854,rs79086755 0 8849.45 inf 5 0 2.80945e-05 2.75307e-05,2.86466e-05 0.0187186,0.021987,-6.23948e-05,-0.0526307,0.0117457 0.000186884,0.000208746,5.6453e-05,0.000260502,0.000132054
410 rs112660679,rs16900491,rs6470350,rs76232854,rs79086755 0 8849.44 inf 5 0 2.80944e-05 2.75469e-05,2.86233e-05 0.0187178,0.0219746,-4.10194e-05,-0.0526315,0.0117274 0.000186872,0.000209003,3.90735e-05,0.000260502,0.000133255
411 rs112660679,rs146732810,rs16900491,rs76232854,rs79086755 0 8849.4 inf 5 0 2.80944e-05 2.75902e-05,2.86578e-05 0.0187146,0.000106348,0.0219861,-0.0526329,0.0117483 0.000186793,0.00010433,0.000208743,0.000260509,0.000132071
412 rs112660679,rs12679602,rs16900491,rs76232854,rs79086755 0 8849.4 inf 5 0 2.80944e-05 2.75508e-05,2.86176e-05 0.0187147,9.89141e-05,0.0219861,-0.052633,0.0117484 0.000186797,9.87554e-05,0.000208743,0.00026051,0.000132073
413 rs112660679,rs16900491,rs3812467,rs76232854,rs79086755 0 8849.33 inf 5 0 2.80941e-05 2.7527e-05,2.86499e-05 0.0187154,0.0219862,5.86645e-05,-0.0526334,0.0117488 0.000186834,0.000208744,7.13659e-05,0.000260518,0.000132095
414 rs112660679,rs16900491,rs76232854,rs78187665,rs79086755 0 8849.31 inf 5 0 2.80941e-05 2.75641e-05,2.86017e-05 0.0187151,0.0219862,-0.0526332,5.48864e-05,0.0117487 0.000186834,0.000208744,0.000260518,7.13659e-05,0.000132095
415 rs112660679,rs117138138,rs16900491,rs76232854,rs79086755 0 8849.3 inf 5 0 2.80941e-05 2.75774e-05,2.86067e-05 0.0187144,6.25191e-05,0.0219861,-0.0526328,0.0117482 0.000186812,8.32832e-05,0.000208743,0.000260513,0.000132082
416 rs112660679,rs16900491,rs189898151,rs76232854,rs79086755 0 8849.3 inf 5 0 2.80941e-05 2.75842e-05,2.86243e-05 0.0187112,0.0219843,-7.55139e-05,-0.0526313,0.0117445 0.000186763,0.000208749,0.000101404,0.000260502,0.000132071
417 rs112660679,rs16900491,rs73338883,rs76232854,rs79086755 0 8849.3 inf 5 0 2.80937e-05 2.7513e-05,2.86202e-05 0.018713,0.0219817,1.85786e-05,-0.0526299,0.0117306 0.000186855,0.000209081,5.70928e-05,0.000260524,0.00014039
418 rs112660679,rs16900491,rs4871580,rs76232854,rs79086755 0 8849.29 inf 5 0 2.8094e-05 2.75467e-05,2.86739e-05 0.0187145,0.0219861,-5.40419e-05,-0.0526329,0.0117483 0.000186824,0.000208743,7.62823e-05,0.000260516,0.000132089
419 rs112660679,rs16900491,rs55843815,rs76232854,rs79086755 0 8849.29 inf 5 0 2.8094e-05 2.75234e-05,2.86677e-05 0.0187072,0.0219848,-4.60874e-05,-0.0526307,0.0117459 0.000186846,0.000208745,6.53182e-05,0.000260502,0.000132054
420 rs112660679,rs16900491,rs34556187,rs76232854,rs79086755 0 8849.28 inf 5 0 2.8094e-05 2.75972e-05,2.8736e-05 0.0187146,0.0219861,4.98744e-05,-0.0526329,0.0117484 0.000186832,0.000208744,7.22635e-05,0.000260518,0.000132093
421 rs112660679,rs16900491,rs7011185,rs76232854,rs79086755 0 8849.27 inf 5 0 2.80939e-05 2.75195e-05,2.86214e-05 0.0187071,0.0219847,3.66422e-05,-0.0526315,0.0117468 0.000186871,0.000208746,5.84673e-05,0.000260503,0.000132058
422 rs112660679,rs16900491,rs6415490,rs76232854,rs79086755 0 8849.26 inf 5 0 2.80939e-05 2.7541e-05,2.86535e-05 0.0187074,0.0219848,3.4333e-05,-0.0526314,0.0117467 0.000186873,0.000208746,5.82533e-05,0.000260503,0.000132057
423 rs112660679,rs16900491,rs76232854,rs78085118,rs79086755 0 8849.25 inf 5 0 2.80939e-05 2.75374e-05,2.86546e-05 0.0187131,0.021986,-0.0526305,5.72117e-05,0.0117456 0.000186793,0.000208743,0.000260503,0.000100048,0.000132057
424 rs112660679,rs16900491,rs76232854,rs7844459,rs79086755 0 8849.25 inf 5 0 2.80939e-05 2.75446e-05,2.86552e-05 0.0187077,0.0219848,-0.0526314,3.17726e-05,0.0117467 0.000186871,0.000208746,0.000260503,5.84673e-05,0.000132058
425 rs112660679,rs16900491,rs6651233,rs76232854,rs79086755 0 8849.24 inf 5 0 2.80939e-05 2.75469e-05,2.86237e-05 0.0187055,0.0219902,-2.63882e-05,-0.0526332,0.0117445 0.000187075,0.000208937,5.07806e-05,0.000260537,0.000132089
426 rs112660679,rs16900491,rs76232854,rs7843098,rs79086755 0 8849.23 inf 5 0 2.80938e-05 2.75379e-05,2.86671e-05 0.018708,0.0219849,-0.0526313,2.75758e-05,0.0117465 0.000186875,0.000208746,0.000260503,5.7834e-05,0.000132056
427 rs10956236,rs112660679,rs16900491,rs76232854,rs79086755 0 8849.23 inf 5 0 2.80938e-05 2.75187e-05,2.86561e-05 2.74317e-05,0.0187081,0.0219849,-0.0526313,0.0117466 5.82533e-05,0.000186873,0.000208746,0.000260503,0.000132057
428 rs112660679,rs16900491,rs62529123,rs76232854,rs79086755 0 8849.22 inf 5 0 2.80938e-05 2.75555e-05,2.86239e-05 0.0187074,0.0219866,-4.20849e-05,-0.0526307,0.0117478 0.000186957,0.000208756,9.51282e-05,0.000260502,0.000132105
429 rs112660679,rs16900491,rs4350000,rs76232854,rs79086755 0 8849.2 inf 5 0 2.80937e-05 2.75559e-05,2.86469e-05 0.0187131,0.0219859,-1.23996e-05,-0.0526308,0.0117459 0.000186931,0.000208748,5.0367e-05,0.000260503,0.000132057
430 rs112660679,rs16900491,rs6989594,rs76232854,rs79086755 0 8849.19 inf 5 0 2.80937e-05 2.75559e-05,2.86055e-05 0.0187119,0.0219857,2.55724e-05,-0.0526314,0.0117466 0.000186792,0.000208743,0.000105887,0.000260509,0.000132071
431 rs112660679,rs16900491,rs7003102,rs76232854,rs79086755 0 8849.18 inf 5 0 2.80937e-05 2.75635e-05,2.86424e-05 0.0187113,0.0219855,7.70265e-07,-0.052631,0.0117462 0.000186993,0.000208745,5.0972e-05,0.000260504,0.000132071
432 rs112660679,rs16900491,rs76232854,rs7827795,rs79086755 0 8849.18 inf 5 0 2.80937e-05 2.75435e-05,2.86626e-05 0.0187115,0.0219856,-0.0526309,-3.0617e-06,0.0117461 0.000186882,0.000208746,0.000260502,5.66426e-05,0.000132054
433 rs112660679,rs16900491,rs76209931,rs76232854 0 8845.57 inf 4 -nan 2.80712e-05 2.75423e-05,2.86371e-05 0.0186806,0.0220704,0.0117894,-0.0525906 0.000186752,0.000208716,0.000132807,0.000260403
434 rs113947988,rs17403341,rs6470344,rs76232854,rs79086755 0 8826.82 inf 5 0 7.82333e-06 7.55067e-06,8.10244e-06 0.000286685,0.000743774,0.000887866,-0.0145363,0.0120114 0.00013857,5.63325e-05,4.70812e-05,0.00013638,0.000163873
435 rs113947988,rs6470344,rs76232854,rs78745155,rs79086755 0 8823.56 inf 5 0 7.82209e-06 7.54494e-06,8.11827e-06 0.000286887,0.00088845,-0.0145353,0.000739909,0.0120096 0.00013857,4.70812e-05,0.00013638,5.63325e-05,0.000163873
436 rs113947988,rs6470344,rs76232854,rs78973660,rs79086755 0 8822.43 inf 5 0 7.82165e-06 7.53248e-06,8.11203e-06 0.000286958,0.000888654,-0.0145349,0.000738557,0.012009 0.00013857,4.70812e-05,0.00013638,5.63325e-05,0.000163873
437 rs113947988,rs6470344,rs75559673,rs76232854,rs79086755 0 8822.01 inf 5 0 7.8215e-06 7.53713e-06,8.11851e-06 0.000286983,0.000888728,0.000738068,-0.0145348,0.0120088 0.00013857,4.70812e-05,5.63325e-05,0.00013638,0.000163873
438 rs113947988,rs17318327,rs6470344,rs76232854,rs79086755 0 8819.78 inf 5 0 7.82065e-06 7.55094e-06,8.11191e-06 0.000287122,0.000735409,0.00088913,-0.0145341,0.0120076 0.00013857,5.63325e-05,4.70812e-05,0.00013638,0.000163873
439 rs113947988,rs137887576,rs6470344,rs76232854,rs79086755 0 8768.4 inf 5 0 7.8261e-06 7.5342e-06,8.11153e-06 0.000285773,0.000749853,0.000888861,-0.0145423,0.0120202 0.000138571,5.61483e-05,4.70506e-05,0.000136411,0.000163931
440 rs113947988,rs6470344,rs6651234,rs76232854,rs79086755 0 8767.54 inf 5 0 7.82576e-06 7.52962e-06,8.10507e-06 0.000285828,0.000889016,0.000748812,-0.0145421,0.0120198 0.000138571,4.70506e-05,5.61483e-05,0.000136411,0.000163931
441 rs113947988,rs6470344,rs76232854,rs78258496,rs79086755 0 8766.41 inf 5 0 7.82531e-06 7.53564e-06,8.12636e-06 0.0002859,0.000889218,-0.0145417,0.000747451,0.0120191 0.000138571,4.70506e-05,0.000136411,5.61483e-05,0.000163931
442 rs113947988,rs6470344,rs76232854,rs7841947,rs79086755 0 8718.82 inf 5 0 7.7444e-06 7.45541e-06,8.03781e-06 0.000345278,0.00103301,-0.014411,0.000412338,0.0120552 0.000138562,4.64992e-05,0.000135882,5.33975e-05,0.000169261
443 rs113947988,rs140428865,rs6470344,rs76232854,rs79086755 0 8701.6 inf 5 0 7.70784e-06 7.42031e-06,7.99747e-06 0.000326489,-0.000105045,0.000984226,-0.0143449,0.0116489 0.000138539,4.12088e-05,4.67304e-05,0.000135579,0.000162126
444 rs11994861,rs16900491,rs6470344,rs76232854,rs79086755 0 8555.69 inf 5 0 2.17071e-05 2.12497e-05,2.21584e-05 -0.000574129,0.0286548,0.00145238,-0.0408034,0.0115627 5.94788e-05,0.000201442,5.35786e-05,0.000229778,0.000132299
445 rs113947988,rs6470344,rs76232854,rs77935838,rs79086755 0 8471.98 inf 5 0 7.81197e-06 7.5271e-06,8.07986e-06 0.000288312,0.000906726,-0.0145118,0.000792036,0.0119484 0.000138571,4.69e-05,0.000136254,6.30463e-05,0.000163334
446 rs113947988,rs6470344,rs76232854,rs7814071,rs79086755 0 8396.07 inf 5 0 7.85512e-06 7.56617e-06,8.14539e-06 0.000130991,0.000861986,-0.0146105,0.000683569,0.0122652 0.000139157,4.72322e-05,0.000136788,4.60313e-05,0.000166697
447 rs113947988,rs4871589,rs6470344,rs76232854,rs79086755 0 8395.33 inf 5 0 7.85475e-06 7.55535e-06,8.14389e-06 0.00013123,0.000682728,0.000862156,-0.0146101,0.0122644 0.000139157,4.60313e-05,4.72322e-05,0.000136788,0.000166697
448 rs113012790,rs113947988,rs6470344,rs76232854,rs79086755 0 8348.74 inf 5 0 7.817e-06 7.51854e-06,8.10288e-06 0.000802727,0.000286878,0.000909625,-0.0145219,0.0119629 6.24674e-05,0.000138572,4.68394e-05,0.000136303,0.000163421
449 rs112660679,rs113947988,rs16900491,rs6470344,rs76232854 0 8333.66 inf 5 0 2.64604e-05 2.5953e-05,2.69837e-05 0.0178363,0.00780399,0.0247752,0.0014889,-0.049584 0.00018811,0.000114645,0.000211249,4.64821e-05,0.000252884
450 rs16900491,rs17310558,rs6470344,rs76232854,rs79086755 0 8298.05 inf 5 0 2.18205e-05 2.1305e-05,2.2306e-05 0.0284237,-0.00143308,0.00163593,-0.0409887,0.0115817 0.000199346,8.92253e-05,5.39263e-05,0.000230204,0.000132302
451 rs16900452,rs16900491,rs6470344,rs76232854,rs79086755 0 8296.2 inf 5 0 2.18214e-05 2.13242e-05,2.23686e-05 -0.00143661,0.0284238,0.00163703,-0.0409895,0.0115818 8.92253e-05,0.000199346,5.39263e-05,0.000230204,0.000132302
452 rs16900491,rs6470344,rs66561774,rs76232854,rs79086755 0 8294.12 inf 5 0 2.18224e-05 2.13341e-05,2.22813e-05 0.0284239,0.00163826,-0.0014406,-0.0409904,0.0115819 0.000199346,5.39263e-05,8.92253e-05,0.000230204,0.000132302
453 rs16900491,rs34298715,rs6470344,rs76232854,rs79086755 0 8294.09 inf 5 0 2.18224e-05 2.13591e-05,2.23426e-05 0.0284239,-0.00144065,0.00163827,-0.0409904,0.0115819 0.000199346,8.92253e-05,5.39263e-05,0.000230204,0.000132302
454 rs16900491,rs35991395,rs6470344,rs76232854,rs79086755 0 8294.01 inf 5 0 2.18224e-05 2.13204e-05,2.23307e-05 0.0284239,-0.00144081,0.00163832,-0.0409904,0.0115819 0.000199346,8.92253e-05,5.39263e-05,0.000230204,0.000132302
455 rs16900491,rs35033076,rs6470344,rs76232854,rs79086755 0 8293.74 inf 5 0 2.18226e-05 2.12915e-05,2.23301e-05 0.028424,-0.00144133,0.00163848,-0.0409906,0.0115819 0.000199346,8.92253e-05,5.39263e-05,0.000230204,0.000132302
456 rs16900491,rs34246020,rs6470344,rs76232854,rs79086755 0 8291.19 inf 5 0 2.18238e-05 2.13259e-05,2.23004e-05 0.0284241,-0.0014462,0.00163999,-0.0409917,0.0115821 0.000199346,8.92253e-05,5.39263e-05,0.000230204,0.000132302
457 rs16900491,rs6470344,rs66929016,rs76232854,rs79086755 0 8290.45 inf 5 0 2.18241e-05 2.13652e-05,2.23501e-05 0.0284242,0.00164043,-0.00144761,-0.040992,0.0115821 0.000199346,5.39263e-05,8.92253e-05,0.000230204,0.000132302
458 rs112660679,rs16900491,rs6470344,rs76232854,rs77368857 0 8279.65 inf 5 0 2.62894e-05 2.57482e-05,2.68449e-05 0.0177608,0.025949,0.00176156,-0.0491518,0.00801561 0.000188223,0.000214955,4.67867e-05,0.000251496,0.000121044
459 rs16900491,rs6470344,rs71516769,rs76232854,rs79086755 0 8279.53 inf 5 0 2.18294e-05 2.13708e-05,2.23195e-05 0.0284249,0.00164691,-0.00146856,-0.0409969,0.0115828 0.000199346,5.39263e-05,8.92253e-05,0.000230204,0.000132302
460 rs16900491,rs6470344,rs6992463,rs76232854,rs79086755 0 8278.54 inf 5 0 2.18705e-05 2.14172e-05,2.23354e-05 0.0288483,0.00170448,-0.000868075,-0.041073,0.011586 0.000201025,5.42083e-05,4.77385e-05,0.000230415,0.000132301
461 rs16900491,rs6470344,rs7008482,rs76232854,rs79086755 0 8277.83 inf 5 0 2.18709e-05 2.13811e-05,2.23682e-05 0.0288487,0.00170491,-0.000868809,-0.0410733,0.0115861 0.000201025,5.42083e-05,4.77385e-05,0.000230415,0.000132301
462 rs113947988,rs17403327,rs6470344,rs76232854,rs79086755 0 8261.45 inf 5 0 7.70729e-06 7.42732e-06,7.99855e-06 0.000326336,-0.00011325,0.00098396,-0.0143388,0.0116554 0.000138539,4.74788e-05,4.68066e-05,0.000135538,0.000162019
463 rs10283134,rs16900491,rs6470344,rs76232854,rs79086755 0 8221.54 inf 5 0 2.16636e-05 2.11776e-05,2.21482e-05 -0.000308681,0.0285237,0.00132504,-0.0407014,0.0115104 5.64264e-05,0.000201205,5.22765e-05,0.00022942,0.000132369
464 rs113947988,rs62521024,rs6470344,rs76232854,rs79086755 0 8158.89 inf 5 0 7.70769e-06 7.44003e-06,7.97356e-06 0.000326352,-0.000118991,0.000983969,-0.0143394,0.0116547 0.000138539,4.75166e-05,4.67599e-05,0.000135539,0.000162015
465 rs112660679,rs113947988,rs7002315,rs76232854,rs79086755 0 8147.54 inf 5 0 2.58695e-05 2.53384e-05,2.64119e-05 0.0178828,0.00129025,0.0184197,-0.0484304,0.0110328 0.000194053,0.00014043,0.00020804,0.000249806,0.000162727
466 rs112660679,rs7002315,rs76232854,rs79086755 0 8132.24 inf 4 -nan 2.58107e-05 2.5264e-05,2.63236e-05 0.0180759,0.0181224,-0.0483175,0.0119068 0.000192912,0.000205507,0.000249503,0.000132027
467 rs112660679,rs113947988,rs16900491,rs76232854 0 8114.13 inf 4 -nan 2.57537e-05 2.52545e-05,2.62808e-05 0.0172361,0.00769799,0.0247539,-0.0482744 0.000187175,0.000114597,0.000211248,0.000249558
468 rs113947988,rs4870938,rs6470344,rs76232854,rs79086755 0 8081.91 inf 5 0 7.78606e-06 7.51807e-06,8.07992e-06 0.000199806,0.000506424,0.000894884,-0.0144908,0.0120549 0.000139013,4.61991e-05,4.72926e-05,0.000136267,0.000165564
469 rs10808543,rs113947988,rs6470344,rs76232854,rs79086755 0 8079.59 inf 5 0 7.74571e-06 7.46833e-06,8.02475e-06 0.000403986,0.000364519,0.00103292,-0.0144219,0.012033 5.15011e-05,0.000138628,4.64922e-05,0.000135976,0.000168242
470 rs113947988,rs6470344,rs7004876,rs76232854,rs79086755 0 8017.97 inf 5 0 7.71564e-06 7.43639e-06,7.99842e-06 0.00032365,0.000958516,0.000250828,-0.0143499,0.0117295 0.00013854,4.73486e-05,5.9398e-05,0.000135573,0.00016241
471 rs16900491,rs6470344,rs72720569,rs76232854,rs79086755 0 8016.01 inf 5 0 2.17905e-05 2.13306e-05,2.22897e-05 0.0284161,0.0015708,-0.00128486,-0.0409407,0.0115735 0.000199342,5.30427e-05,8.77633e-05,0.000230094,0.000132297
472 rs16900491,rs4601329,rs6470344,rs76232854,rs79086755 0 8013.14 inf 5 0 2.17919e-05 2.1302e-05,2.22397e-05 0.0284163,-0.00129089,0.00157258,-0.040942,0.0115737 0.000199342,8.77633e-05,5.30427e-05,0.000230094,0.000132297
473 rs113947988,rs6470344,rs72720560,rs76232854,rs79086755 0 7990.55 inf 5 0 7.71548e-06 7.42399e-06,8.00906e-06 0.0003092,0.000970287,-0.000271871,-0.0143523,0.0116862 0.000138594,4.68535e-05,6.4825e-05,0.000135589,0.000161885
474 rs112660679,rs16900491,rs76232854,rs77368857 0 7975.09 inf 4 -nan 2.53133e-05 2.47867e-05,2.58018e-05 0.0171111,0.0257312,-0.0473454,0.0074802 0.000187431,0.000214877,0.000246877,0.000120205
475 rs10956233,rs16900491,rs6470344,rs76232854,rs79086755 0 7961.81 inf 5 0 2.17073e-05 2.12501e-05,2.21841e-05 -0.000539949,0.0286378,0.00142496,-0.0407877,0.0115543 5.58534e-05,0.000201188,5.21924e-05,0.000229675,0.000132285
476 rs113947988,rs55843815,rs6470344,rs76232854,rs79086755 0 7860.89 inf 5 0 7.70777e-06 7.41315e-06,8.00987e-06 0.000319915,-0.000166905,0.000982504,-0.0143409,0.0116727 0.000138557,6.60394e-05,4.68351e-05,0.000135547,0.000161854
477 rs16900491,rs3955404,rs6470344,rs76232854,rs79086755 0 7784.13 inf 5 0 2.16455e-05 2.11719e-05,2.20877e-05 0.0283674,-7.8137e-05,0.00123182,-0.0406601,0.0115387 0.000199346,4.08166e-05,5.06723e-05,0.000229282,0.000132275
478 rs113947988,rs116994029,rs6470344,rs76232854,rs79086755 0 7772.7 inf 5 0 7.70787e-06 7.4158e-06,8.01406e-06 0.000324397,0.000174421,0.000976778,-0.0143391,0.0116962 0.00013854,6.82467e-05,4.72078e-05,0.000135538,0.000162114
479 rs113947988,rs6470344,rs75702063,rs76232854,rs79086755 0 7752.1 inf 5 0 7.70782e-06 7.43664e-06,8.00532e-06 0.000324266,0.000976661,0.000171834,-0.0143384,0.0116966 0.00013854,4.72259e-05,6.75761e-05,0.000135536,0.000162123
480 rs112660679,rs16900491,rs4602904,rs6470344,rs76232854 0 7737.03 inf 5 0 2.457e-05 2.40639e-05,2.50649e-05 0.019536,0.0223675,-0.0022877,0.00133387,-0.0460329 0.00018853,0.000208683,5.26725e-05,4.64859e-05,0.00024364
481 rs16900462,rs16900491,rs6470344,rs76232854,rs79086755 0 7716.64 inf 5 0 2.16666e-05 2.11968e-05,2.21557e-05 -0.000421274,0.0283199,0.0013175,-0.0406968,0.0115395 7.19122e-05,0.00019953,5.10013e-05,0.000229377,0.000132275
482 rs16900491,rs4477044,rs6470344,rs76232854,rs79086755 0 7713.07 inf 5 0 2.20602e-05 2.1536e-05,2.25517e-05 0.028748,-0.00217656,0.00186332,-0.0414376,0.0115965 0.000199901,8.83941e-05,5.37402e-05,0.000231458,0.000132296
483 rs112660679,rs16900491,rs6470344,rs76232854,rs7834279 0 7711.36 inf 5 0 2.44887e-05 2.3987e-05,2.49832e-05 0.0194949,0.0224879,0.00141323,-0.0458579,-0.00216584 0.000188494,0.000208653,4.64642e-05,0.000243116,5.15057e-05
484 rs113947988,rs117425156,rs6470344,rs76232854,rs79086755 0 7709.03 inf 5 0 7.70846e-06 7.4263e-06,8.01352e-06 0.000324233,0.000184402,0.000975882,-0.0143394,0.0116981 0.00013854,6.78341e-05,4.71654e-05,0.000135538,0.000162121
485 rs113947988,rs148502122,rs6470344,rs76232854,rs79086755 0 7708.69 inf 5 0 7.70842e-06 7.42441e-06,7.99853e-06 0.000324238,0.000183644,0.000975982,-0.0143394,0.011698 0.00013854,6.78341e-05,4.71654e-05,0.000135538,0.000162121
486 rs113947988,rs117645806,rs6470344,rs76232854,rs79086755 0 7708.6 inf 5 0 7.7084e-06 7.42935e-06,8.0011e-06 0.00032424,0.000183437,0.00097601,-0.0143394,0.011698 0.00013854,6.78341e-05,4.71654e-05,0.000135538,0.000162121
487 rs112660679,rs16900491,rs4319117,rs6470344,rs76232854 0 7708.52 inf 5 0 2.44797e-05 2.39829e-05,2.4982e-05 0.0194304,0.022497,-0.00224073,0.00138082,-0.0458537 0.00018836,0.000208652,5.34849e-05,4.64644e-05,0.000243139
488 rs113947988,rs117387645,rs6470344,rs76232854,rs79086755 0 7708.51 inf 5 0 7.70839e-06 7.42947e-06,7.98763e-06 0.000324241,0.000183238,0.000976036,-0.0143394,0.0116979 0.00013854,6.78341e-05,4.71654e-05,0.000135538,0.000162121
489 rs113947988,rs6470344,rs76099198,rs76232854,rs79086755 0 7708.5 inf 5 0 7.70839e-06 7.43377e-06,7.98563e-06 0.000324241,0.000976038,0.000183222,-0.0143394,0.0116979 0.00013854,4.71654e-05,6.78341e-05,0.000135538,0.000162121
490 rs113947988,rs6470344,rs76232854,rs79086755,rs80036543 0 7708.45 inf 5 0 7.70839e-06 7.41821e-06,7.9902e-06 0.000324242,0.000976052,-0.0143394,0.0116979,0.000183115 0.00013854,4.71654e-05,0.000135538,0.000162121,6.78341e-05
491 rs113947988,rs146107495,rs6470344,rs76232854,rs79086755 0 7708.45 inf 5 0 7.70839e-06 7.42874e-06,7.9977e-06 0.000324242,0.000183102,0.000976054,-0.0143394,0.0116979 0.00013854,6.78341e-05,4.71654e-05,0.000135538,0.000162121
492 rs113947988,rs6470344,rs76232854,rs76592746,rs79086755 0 7708.37 inf 5 0 7.70838e-06 7.42252e-06,7.97137e-06 0.000324243,0.000976078,-0.0143394,0.000182919,0.0116979 0.00013854,4.71654e-05,0.000135538,6.78341e-05,0.000162121
493 rs113947988,rs117596499,rs6470344,rs76232854,rs79086755 0 7708.37 inf 5 0 7.70838e-06 7.42814e-06,8.01435e-06 0.000324243,0.000182918,0.000976078,-0.0143394,0.0116979 0.00013854,6.78341e-05,4.71654e-05,0.000135538,0.000162121
494 rs113947988,rs116847846,rs6470344,rs76232854,rs79086755 0 7708.36 inf 5 0 7.70838e-06 7.43156e-06,7.99957e-06 0.000324243,0.000182916,0.000976079,-0.0143394,0.0116979 0.00013854,6.78341e-05,4.71654e-05,0.000135538,0.000162121
495 rs113947988,rs116935446,rs6470344,rs76232854,rs79086755 0 7708.36 inf 5 0 7.70838e-06 7.42941e-06,7.98815e-06 0.000324243,0.000182907,0.00097608,-0.0143394,0.0116979 0.00013854,6.78341e-05,4.71654e-05,0.000135538,0.000162121
496 rs113947988,rs118078256,rs6470344,rs76232854,rs79086755 0 7708.36 inf 5 0 7.70838e-06 7.43793e-06,7.97687e-06 0.000324243,0.000182904,0.00097608,-0.0143394,0.0116979 0.00013854,6.78341e-05,4.71654e-05,0.000135538,0.000162121
497 rs113947988,rs117869713,rs6470344,rs76232854,rs79086755 0 7708.35 inf 5 0 7.70837e-06 7.41602e-06,8.03303e-06 0.000324244,0.000182884,0.000976083,-0.0143394,0.0116979 0.00013854,6.78341e-05,4.71654e-05,0.000135538,0.000162121
498 rs113947988,rs150461894,rs6470344,rs76232854,rs79086755 0 7708.26 inf 5 0 7.70836e-06 7.42775e-06,7.97895e-06 0.000324245,0.000182684,0.000976109,-0.0143394,0.0116979 0.00013854,6.78341e-05,4.71654e-05,0.000135538,0.000162121
499 rs113947988,rs6470344,rs76232854,rs79086755,rs79416533 0 7708.15 inf 5 0 7.70835e-06 7.43372e-06,7.99441e-06 0.000324247,0.000976143,-0.0143394,0.0116978,0.000182428 0.00013854,4.71654e-05,0.000135538,0.000162121,6.78341e-05
500 rs113947988,rs17319374,rs6470344,rs76232854,rs79086755 0 7708.13 inf 5 0 7.70835e-06 7.43628e-06,7.98901e-06 0.000324247,0.000182379,0.00097615,-0.0143394,0.0116978 0.00013854,6.78341e-05,4.71654e-05,0.000135538,0.000162121
501 rs113947988,rs17404103,rs6470344,rs76232854,rs79086755 0 7708.02 inf 5 0 7.70833e-06 7.4279e-06,7.98971e-06 0.000324249,0.000182135,0.000976182,-0.0143394,0.0116978 0.00013854,6.78341e-05,4.71654e-05,0.000135538,0.000162121
502 rs113947988,rs6470344,rs76232854,rs7837793,rs79086755 0 7708 inf 5 0 7.70833e-06 7.42617e-06,7.98601e-06 0.000324249,0.000976186,-0.0143394,0.000182107,0.0116978 0.00013854,4.71654e-05,0.000135538,6.78341e-05,0.000162121
503 rs113947988,rs6470344,rs76232854,rs77133470,rs79086755 0 7699.86 inf 5 0 7.70738e-06 7.43106e-06,7.96759e-06 0.000324382,0.000978608,-0.014339,0.000163776,0.0116953 0.00013854,4.71654e-05,0.000135538,6.78341e-05,0.000162121
504 rs112660679,rs16900491,rs4871584,rs6470344,rs76232854 0 7677.67 inf 5 0 2.4382e-05 2.38651e-05,2.48892e-05 0.0195123,0.022533,-0.00195895,0.00128527,-0.0456242 0.000188619,0.000208651,4.87736e-05,4.65468e-05,0.000242407
505 rs112660679,rs16900491,rs6470344,rs76232854,rs7819612 0 7677.63 inf 5 0 2.43819e-05 2.38788e-05,2.4915e-05 0.019515,0.0225329,0.00129235,-0.0456295,-0.00195841 0.000188626,0.000208651,4.65365e-05,0.000242435,4.87628e-05
506 rs112660679,rs16900491,rs6470344,rs76232854,rs7844497 0 7675.83 inf 5 0 2.43762e-05 2.38267e-05,2.48669e-05 0.0195034,0.0225321,0.00127905,-0.0456144,-0.00195847 0.000188602,0.000208651,4.65568e-05,0.000242384,4.88902e-05
507 rs12675943,rs16900491,rs6470344,rs76232854,rs79086755 0 7675.39 inf 5 0 2.19383e-05 2.14461e-05,2.24485e-05 -0.00180997,0.0287314,0.00172898,-0.0412252,0.0114864 8.73679e-05,0.000200069,5.30698e-05,0.000230911,0.000132298
508 rs16900491,rs35336507,rs6470344,rs76232854,rs79086755 0 7674.67 inf 5 0 2.19389e-05 2.14556e-05,2.24221e-05 0.0287318,-0.00181176,0.0017295,-0.0412258,0.0114864 0.000200069,8.73679e-05,5.30698e-05,0.000230911,0.000132298
509 rs112660679,rs16900491,rs6470344,rs76232854,rs7820471 0 7674.39 inf 5 0 2.43716e-05 2.38532e-05,2.48829e-05 0.0195086,0.0225329,0.0012858,-0.0456146,-0.00194975 0.000188619,0.000208651,4.65468e-05,0.000242407,4.87736e-05
510 rs112660679,rs16900491,rs6470344,rs7010333,rs76232854 0 7674.09 inf 5 0 2.43706e-05 2.38755e-05,2.48927e-05 0.0195015,0.0225321,0.00127935,-0.00195356,-0.0456093 0.000188602,0.000208651,4.65568e-05,4.88902e-05,0.000242384
511 rs16900491,rs35955519,rs6470344,rs76232854,rs79086755 0 7673.81 inf 5 0 2.19396e-05 2.14731e-05,2.24457e-05 0.0287322,-0.00181388,0.00173013,-0.0412264,0.0114863 0.000200069,8.73679e-05,5.30698e-05,0.000230911,0.000132298
512 rs112660679,rs16900491,rs6470344,rs6989407,rs76232854 0 7672.9 inf 5 0 2.43669e-05 2.38754e-05,2.48373e-05 0.0195002,0.0225321,0.00127955,-0.00195021,-0.0456058 0.000188602,0.000208651,4.65568e-05,4.88902e-05,0.000242384
513 rs10108110,rs112660679,rs16900491,rs6470344,rs76232854 0 7670.93 inf 5 0 2.43606e-05 2.38581e-05,2.48754e-05 -0.00194464,0.019498,0.022532,0.00127989,-0.0456 4.88902e-05,0.000188602,0.000208651,4.65568e-05,0.000242384
514 rs10808543,rs112660679,rs16900491,rs6470344,rs76232854 0 7669.12 inf 5 0 2.43549e-05 2.3826e-05,2.48455e-05 -0.00192461,0.0194964,0.022569,0.00130566,-0.0455722 4.85138e-05,0.000188603,0.000208654,4.65204e-05,0.000242266
515 rs16900491,rs34313605,rs6470344,rs76232854,rs79086755 0 7661.98 inf 5 0 2.18315e-05 2.13458e-05,2.23267e-05 0.0285035,-0.00136453,0.00159631,-0.0410272,0.0115827 0.000199476,8.24547e-05,5.23566e-05,0.000230365,0.000132302
516 rs113947988,rs117888045,rs6470344,rs76232854,rs79086755 0 7661.14 inf 5 0 7.70989e-06 7.42579e-06,7.99774e-06 0.000330281,-0.000238101,0.000982558,-0.0143433,0.0116682 0.000138547,7.73865e-05,4.66613e-05,0.000135554,0.000161861
517 rs16900491,rs6470344,rs76232854,rs79086755,rs868227 0 7656.25 inf 5 0 2.18351e-05 2.13465e-05,2.23388e-05 0.0285048,0.00160023,-0.0410308,0.0115831,-0.00137781 0.000199476,5.23566e-05,0.000230365,0.000132302,8.24547e-05
518 rs113947988,rs147913679,rs6470344,rs76232854,rs79086755 0 7653.71 inf 5 0 7.70886e-06 7.44543e-06,8.02705e-06 0.000329895,-0.000218587,0.000984008,-0.0143427,0.0116686 0.000138547,7.73865e-05,4.66613e-05,0.000135554,0.000161861
519 rs113947988,rs6470344,rs76232854,rs77777704,rs79086755 0 7642.77 inf 5 0 7.70822e-06 7.43244e-06,8.0093e-06 0.000324176,0.000977022,-0.0143393,0.000179066,0.0116978 0.00013854,4.71247e-05,0.000135538,6.74313e-05,0.000162128
520 rs113947988,rs6470344,rs76232854,rs79086755,rs80282080 0 7636.2 inf 5 0 7.70743e-06 7.43718e-06,8.01019e-06 0.000324295,0.00097901,-0.014339,0.0116957,0.000163744 0.00013854,4.71247e-05,0.000135538,0.000162128,6.74313e-05
521 rs112660679,rs16900491,rs6470344,rs76232854,rs7818760 0 7619.81 inf 5 0 2.41986e-05 2.37192e-05,2.46822e-05 0.0191811,0.022616,0.00131749,-0.0453193,-0.00181976 0.000188022,0.000208665,4.65139e-05,0.000241697,4.95889e-05
522 rs112660679,rs16900491,rs6470344,rs7015414,rs76232854 0 7616.92 inf 5 0 2.41895e-05 2.36871e-05,2.47436e-05 0.019196,0.0225842,0.00128426,-0.00178242,-0.0452692 0.000188053,0.000208657,4.65662e-05,4.88125e-05,0.000241476
523 rs112660679,rs16900491,rs6470344,rs76232854,rs7841947 0 7611.22 inf 5 0 2.41714e-05 2.3659e-05,2.46929e-05 0.0191508,0.0226294,0.00130657,-0.0452695,-0.00180411 0.000187982,0.00020867,4.65309e-05,0.000241568,4.99006e-05
524 rs112660679,rs16900491,rs2954014,rs6470344,rs76232854 0 7603.12 inf 5 0 2.41458e-05 2.3632e-05,2.46419e-05 0.0194014,0.0226445,-0.0015393,0.00139136,-0.0452419 0.000188552,0.000208677,4.31948e-05,4.64631e-05,0.000241549
525 rs112660679,rs16900491,rs2385099,rs6470344,rs76232854 0 7594.89 inf 5 0 2.41198e-05 2.36348e-05,2.46359e-05 0.0191265,0.0232638,-0.00161773,0.00176429,-0.0452069 0.000187961,0.000209704,4.60877e-05,4.76229e-05,0.000241494
526 rs10086862,rs113947988,rs6470344,rs76232854,rs79086755 0 7590.75 inf 5 0 7.77517e-06 7.47453e-06,8.0504e-06 0.000552535,0.000360752,0.000988295,-0.0144726,0.0117151 5.40927e-05,0.000138582,4.63201e-05,0.000136192,0.000161907
527 rs10101690,rs113947988,rs6470344,rs76232854,rs79086755 0 7566.09 inf 5 0 7.77646e-06 7.50991e-06,8.07292e-06 0.000559112,0.000361119,0.00098962,-0.014475,0.0117165 5.42501e-05,0.000138582,4.63168e-05,0.000136204,0.000161909
528 rs113947988,rs6470344,rs76232854,rs7813432,rs79086755 0 7565.77 inf 5 0 7.7763e-06 7.48934e-06,8.07758e-06 0.000361079,0.000989632,-0.0144749,0.000558476,0.0117164 0.000138582,4.63168e-05,0.000136204,5.42501e-05,0.000161909
529 rs112660679,rs16900491,rs4602904,rs76232854 0 7561.5 inf 4 -nan 2.40028e-05 2.35002e-05,2.44546e-05 0.019004,0.0223725,-0.00233539,-0.0449842 0.000187616,0.000208683,5.26463e-05,0.000240884
530 rs112660679,rs16900491,rs6470344,rs76232854,rs7814083 0 7548.95 inf 5 0 2.39741e-05 2.34791e-05,2.44831e-05 0.0194069,0.0223448,0.0011267,-0.0448151,-0.00139677 0.000188793,0.000208729,4.72301e-05,0.000240136,4.37261e-05
531 rs113947988,rs34556187,rs6470344,rs76232854,rs79086755 0 7546.35 inf 5 0 7.70395e-06 7.40901e-06,8.01282e-06 0.000325793,-6.69313e-05,0.000994491,-0.014335,0.0116686 0.000138539,7.2893e-05,4.67292e-05,0.000135534,0.000161918
532 rs113947988,rs4464986,rs6470344,rs76232854,rs79086755 0 7545.28 inf 5 0 7.75376e-06 7.46366e-06,8.03628e-06 0.000355042,0.000462866,0.000990236,-0.0144504,0.0117082 0.000138582,5.40927e-05,4.63201e-05,0.000136192,0.000161907
533 rs112660679,rs16900491,rs4871590,rs6470344,rs76232854 0 7544.08 inf 5 0 2.39587e-05 2.34807e-05,2.44539e-05 0.0195223,0.0224002,-0.00128291,0.0011048,-0.0448211 0.000189262,0.00020869,4.06093e-05,4.73779e-05,0.000240238
534 rs112660679,rs13260832,rs16900491,rs6470344,rs76232854 0 7542.43 inf 5 0 2.39535e-05 2.34626e-05,2.44863e-05 0.0205884,-0.00156022,0.0217197,0.00114813,-0.0448691 0.000196605,4.95764e-05,0.000210222,4.71339e-05,0.000240518
535 rs113947988,rs6470344,rs76232854,rs79086755,rs9297714 0 7540.69 inf 5 0 7.77724e-06 7.49176e-06,8.04889e-06 0.000361362,0.000991022,-0.014477,0.0117178,0.000563752 0.000138582,4.63139e-05,0.000136216,0.000161912,5.44099e-05
536 rs112660679,rs16900491,rs6470344,rs76232854,rs7845165 0 7533.97 inf 5 0 2.39265e-05 2.33773e-05,2.44343e-05 0.0189812,0.0219875,0.00136712,-0.044787,-0.00173497 0.000187801,0.000209383,4.64732e-05,0.000240214,5.62554e-05
537 rs112660679,rs16900491,rs6470344,rs76232854,rs7835771 0 7529.39 inf 5 0 2.39121e-05 2.34321e-05,2.44336e-05 0.0190627,0.0224302,0.00126428,-0.0446579,-0.00139675 0.000187936,0.000208675,4.66678e-05,0.000239623,4.57934e-05
538 rs112660679,rs16900491,rs6470344,rs7004876,rs76232854 0 7524.37 inf 5 0 2.38963e-05 2.34045e-05,2.4405e-05 0.0192282,0.0230668,0.00172352,-0.00179904,-0.0448118 0.000188335,0.000209419,4.77062e-05,5.97249e-05,0.000240507
539 rs112660679,rs16900491,rs4319117,rs76232854 0 7520.01 inf 4 -nan 2.38713e-05 2.33535e-05,2.43487e-05 0.0188662,0.0225054,-0.0022544,-0.0447279 0.0001874,0.000208652,5.34829e-05,0.00024017
540 rs112660679,rs16900491,rs4871584,rs76232854 0 7515.37 inf 4 -nan 2.38567e-05 2.33781e-05,2.43692e-05 0.0190169,0.0225412,-0.00203985,-0.0446518 0.000187764,0.000208651,4.86855e-05,0.000239835
541 rs112660679,rs16900491,rs76232854,rs7844497 0 7515.2 inf 4 -nan 2.38561e-05 2.33434e-05,2.43621e-05 0.0190122,0.0225402,-0.0446518,-0.00204382 0.000187753,0.000208651,0.000239838,4.87914e-05
542 rs112660679,rs16900491,rs76232854,rs7834279 0 7513.74 inf 4 -nan 2.38515e-05 2.33384e-05,2.43754e-05 0.0189087,0.0224969,-0.0446783,-0.00215328 0.000187506,0.000208653,0.000240003,5.15041e-05
543 rs112660679,rs16900491,rs76232854,rs7819612 0 7513.43 inf 4 -nan 2.38505e-05 2.33774e-05,2.43301e-05 0.0190147,0.0225411,-0.0446461,-0.00203464 0.000187764,0.000208651,0.000239835,4.86855e-05
544 rs112660679,rs16900491,rs7010333,rs76232854 0 7513.38 inf 4 -nan 2.38504e-05 2.33695e-05,2.4332e-05 0.0190101,0.0225402,-0.00203893,-0.0446464 0.000187753,0.000208651,4.87914e-05,0.000239838
545 rs112660679,rs16900491,rs6989407,rs76232854 0 7512.14 inf 4 -nan 2.38464e-05 2.33497e-05,2.43769e-05 0.0190088,0.0225402,-0.0020356,-0.0446428 0.000187753,0.000208651,4.87914e-05,0.000239838
546 rs112660679,rs16900491,rs76232854,rs7820471 0 7511.95 inf 4 -nan 2.38459e-05 2.33499e-05,2.43711e-05 0.019013,0.0225411,-0.0446417,-0.00203068 0.000187764,0.000208651,0.000239835,4.86855e-05
547 rs10108110,rs112660679,rs16900491,rs76232854 0 7510.08 inf 4 -nan 2.38399e-05 2.33536e-05,2.43547e-05 -0.00203005,0.0190065,0.0225402,-0.0446367 4.87914e-05,0.000187753,0.000208651,0.000239838
548 rs10808543,rs112660679,rs16900491,rs76232854 0 7501.34 inf 4 -nan 2.38122e-05 2.33111e-05,2.43201e-05 -0.00199242,0.0189868,0.0225786,-0.0445675 4.84537e-05,0.000187727,0.000208653,0.000239606
549 rs113947988,rs55927076,rs6470344,rs76232854,rs79086755 0 7502.95 inf 5 0 7.81164e-06 7.52694e-06,8.11742e-06 0.000513547,-0.000750115,0.00122346,-0.0145233,0.0115253 0.000139347,5.98017e-05,4.96066e-05,0.000136354,0.00016228
550 rs112660679,rs16900491,rs16900538,rs6470344,rs76232854 0 7502.06 inf 5 0 2.38257e-05 2.33345e-05,2.43397e-05 0.0190136,0.0230433,-0.00176121,0.00151299,-0.0445589 0.000187885,0.000209444,6.20892e-05,4.66406e-05,0.000239502
551 rs113947988,rs17318886,rs6470344,rs76232854,rs79086755 0 7500.11 inf 5 0 7.70355e-06 7.42599e-06,7.99012e-06 0.000325461,3.62656e-05,0.00100366,-0.014337,0.0116759 0.000138539,7.07559e-05,4.67777e-05,0.000135554,0.000161967
552 rs112660679,rs16900491,rs6470344,rs73336867,rs76232854 0 7498.1 inf 5 0 2.38131e-05 2.32905e-05,2.43128e-05 0.0193971,0.0227801,0.00152526,-0.00292276,-0.0445823 0.000189092,0.000208846,4.66853e-05,0.000104225,0.000239684
553 rs112660679,rs16900491,rs58650877,rs6470344,rs76232854 0 7497.15 inf 5 0 2.38101e-05 2.32918e-05,2.43294e-05 0.0193953,0.0227794,-0.00291463,0.0015249,-0.0445795 0.000189092,0.000208846,0.000104225,4.66853e-05,0.000239684
554 rs112660679,rs16900491,rs6470344,rs76232854,rs7824635 0 7497.07 inf 5 0 2.38098e-05 2.33278e-05,2.43024e-05 0.0193951,0.0227793,0.00152487,-0.0445793,-0.00291388 0.000189092,0.000208846,4.66853e-05,0.000239684,0.000104225
555 rs112660679,rs16900491,rs6470344,rs6651236,rs76232854 0 7496.86 inf 5 0 2.38092e-05 2.32907e-05,2.43321e-05 0.0193947,0.0227791,0.00152479,-0.00291208,-0.0445786 0.000189092,0.000208846,4.66853e-05,0.000104225,0.000239684
556 rs112660679,rs16900491,rs35955519,rs6470344,rs76232854 0 7491.46 inf 5 0 2.37919e-05 2.32919e-05,2.42805e-05 0.0190029,0.0229144,-0.0024042,0.00211836,-0.0445672 0.000187881,0.000209127,8.74648e-05,5.33518e-05,0.00023971
557 rs112660679,rs16900491,rs35336507,rs6470344,rs76232854 0 7491.17 inf 5 0 2.3791e-05 2.32681e-05,2.43007e-05 0.0190027,0.022914,-0.00240206,0.00211772,-0.0445663 0.000187881,0.000209127,8.74648e-05,5.33518e-05,0.00023971
558 rs112660679,rs12675943,rs16900491,rs6470344,rs76232854 0 7490.93 inf 5 0 2.37902e-05 2.32636e-05,2.43156e-05 0.0190025,-0.00240028,0.0229137,0.00211719,-0.0445656 0.000187881,8.74648e-05,0.000209127,5.33518e-05,0.00023971
559 rs10108305,rs112660679,rs16900491,rs6470344,rs76232854 0 7490.67 inf 5 0 2.37893e-05 2.32972e-05,2.42826e-05 -0.0015854,0.0187436,0.0221091,0.00137682,-0.0445393 5.78224e-05,0.00018764,0.000209207,4.64689e-05,0.000239573
560 rs112660679,rs16900491,rs6470344,rs73338881,rs76232854 0 7487.97 inf 5 0 2.3781e-05 2.32475e-05,2.42746e-05 0.0193782,0.0227561,0.00151012,-0.00287294,-0.0445265 0.000189096,0.000208821,4.66467e-05,0.00010563,0.000239545
561 rs112660679,rs16900491,rs60652599,rs6470344,rs76232854 0 7486.72 inf 5 0 2.3777e-05 2.32857e-05,2.43062e-05 0.0193758,0.0227552,-0.00286172,0.00150969,-0.0445228 0.000189096,0.000208821,0.00010563,4.66467e-05,0.000239545
562 rs112660679,rs6995986,rs7002315,rs76232854,rs79086755 0 7483.43 inf 5 0 2.59746e-05 2.53858e-05,2.65264e-05 0.0181251,-0.000766148,0.0178444,-0.0485997,0.0117573 0.000192939,4.97448e-05,0.000206299,0.000250175,0.000132383
563 rs112660679,rs16900491,rs6470344,rs73338883,rs76232854 0 7481.38 inf 5 0 2.37599e-05 2.3279e-05,2.42301e-05 0.0188756,0.0221705,0.00122629,0.00144365,-0.0443973 0.000187708,0.00020908,4.69058e-05,5.42148e-05,0.000238981
564 rs112660679,rs16900491,rs6470344,rs72722617,rs76232854 0 7473.88 inf 5 0 2.37363e-05 2.32107e-05,2.42405e-05 0.0190434,0.0228781,0.00149332,-0.00166085,-0.0444077 0.000188,0.000209088,4.66087e-05,6.39339e-05,0.000239135
565 rs112660679,rs12549614,rs16900491,rs6470344,rs76232854 0 7472.94 inf 5 0 2.37334e-05 2.32343e-05,2.4238e-05 0.0190425,-0.00165556,0.022877,0.00149301,-0.044405 0.000188,6.39339e-05,0.000209088,4.66087e-05,0.000239135
566 rs112660679,rs4319117,rs6470344,rs76232854,rs79086755 0 7472.83 inf 5 0 2.14204e-05 2.09252e-05,2.18761e-05 0.025393,-0.00038056,0.00170076,-0.0399321,0.012138 0.000179954,5.79042e-05,4.66112e-05,0.000226351,0.000143255
567 rs112660679,rs16900491,rs4477044,rs6470344,rs76232854 0 7472.03 inf 5 0 2.37303e-05 2.32772e-05,2.42325e-05 0.0188747,0.0228774,-0.0022818,0.00210276,-0.0444333 0.000187711,0.000209093,8.84132e-05,5.39019e-05,0.000239299
568 rs112660679,rs16900491,rs6470344,rs72720592,rs76232854 0 7470.81 inf 5 0 2.37266e-05 2.32876e-05,2.42107e-05 0.0189584,0.0229546,0.0014952,-0.0016202,-0.0443801 0.00018783,0.000209313,4.66177e-05,6.30329e-05,0.000239038
569 rs112660679,rs16900491,rs6470344,rs7015929,rs76232854 0 7470.75 inf 5 0 2.37264e-05 2.32291e-05,2.42193e-05 0.0189583,0.0229545,0.00149518,-0.0016199,-0.0443799 0.00018783,0.000209313,4.66177e-05,6.30329e-05,0.000239038
570 rs112660679,rs16900491,rs35309384,rs6470344,rs76232854 0 7470.63 inf 5 0 2.37261e-05 2.32249e-05,2.42662e-05 0.0189582,0.0229543,-0.00161923,0.00149514,-0.0443796 0.00018783,0.000209313,6.30329e-05,4.66177e-05,0.000239038
571 rs10099164,rs112660679,rs16900491,rs6470344,rs76232854 0 7467.18 inf 5 0 2.3715e-05 2.32028e-05,2.42455e-05 -0.00109521,0.0191937,0.0222155,0.00118852,-0.0443425 4.31636e-05,0.000188485,0.000209012,4.71875e-05,0.0002389
572 rs112660679,rs16900491,rs4871589,rs6470344,rs76232854 0 7465.93 inf 5 0 2.37111e-05 2.31934e-05,2.41695e-05 0.0190303,0.0228951,-0.00113413,0.0016564,-0.0444165 0.000187989,0.000209159,4.48937e-05,4.7579e-05,0.000239307
573 rs113947988,rs6470344,rs6991820,rs76232854,rs79086755 0 7465.8 inf 5 0 7.77991e-06 7.49439e-06,8.06334e-06 0.000333195,0.000989301,0.000596115,-0.0144831,0.0117488 0.000138541,4.6317e-05,5.65233e-05,0.00013625,0.000162014
574 rs112660679,rs16900491,rs6470344,rs76232854,rs7814071 0 7465.73 inf 5 0 2.37105e-05 2.31977e-05,2.42133e-05 0.0190301,0.0228949,0.00165622,-0.0444159,-0.00113332 0.000187989,0.000209159,4.7579e-05,0.000239307,4.48937e-05
575 rs112660679,rs16900491,rs4006653,rs6470344,rs76232854 0 7459.63 inf 5 0 2.36912e-05 2.32164e-05,2.41882e-05 0.0192914,0.0226879,-0.0025008,0.0015281,-0.0443586 0.000188959,0.000208753,0.000101318,4.67627e-05,0.000239094
576 rs112660679,rs16900491,rs7015414,rs76232854 0 7455.02 inf 4 -nan 2.36654e-05 2.32117e-05,2.41401e-05 0.0186925,0.022595,-0.00187212,-0.0442991 0.000187164,0.000208657,4.8704e-05,0.000238901
577 rs112660679,rs16900491,rs6470344,rs6994510,rs76232854 0 7455.54 inf 5 0 2.36782e-05 2.31242e-05,2.41815e-05 0.0189465,0.0229312,0.00148986,-0.00153157,-0.0443361 0.00018783,0.000209313,4.66177e-05,6.30329e-05,0.000239038
578 rs112660679,rs16900491,rs76232854,rs7818760 0 7448.85 inf 4 -nan 2.36459e-05 2.31267e-05,2.41508e-05 0.0186559,0.0226274,-0.0442973,-0.00188565 0.000187106,0.000208665,0.000238989,4.95343e-05
579 rs12681602,rs16900491,rs6470344,rs76232854,rs79086755 0 7450.56 inf 5 0 2.18254e-05 2.13475e-05,2.22878e-05 -0.00126702,0.0284983,0.0015635,-0.0410032,0.0115755 7.78132e-05,0.000199469,5.16231e-05,0.00023026,0.000132294
580 rs112660679,rs16900491,rs6470344,rs6470346,rs76232854 0 7448.52 inf 5 0 2.36557e-05 2.31941e-05,2.41562e-05 0.0185873,0.0222211,0.00137985,-0.00136129,-0.0442988 0.000187754,0.000209053,4.64688e-05,5.76462e-05,0.000238951
581 rs112660679,rs16900491,rs76232854,rs7841947 0 7443.27 inf 4 -nan 2.36282e-05 2.3103e-05,2.41709e-05 0.0186316,0.0226418,-0.0442654,-0.0018799 0.00018707,0.00020867,0.000238906,4.98276e-05
582 rs112660679,rs16900491,rs6470344,rs72720596,rs76232854 0 7435.43 inf 5 0 2.36145e-05 2.31385e-05,2.40892e-05 0.0189585,0.0227667,0.00148608,-0.00141011,-0.0441768 0.000187892,0.000208928,4.66318e-05,6.32016e-05,0.000238508
583 rs112660679,rs16900491,rs16900559,rs6470344,rs76232854 0 7435.41 inf 5 0 2.36145e-05 2.31006e-05,2.41172e-05 0.0189584,0.0227667,-0.00140999,0.00148607,-0.0441768 0.000187892,0.000208928,6.32016e-05,4.66318e-05,0.000238508
584 rs112660679,rs16900491,rs6470344,rs76232854,rs79634415 0 7435.25 inf 5 0 2.3614e-05 2.31114e-05,2.41184e-05 0.0189583,0.0227665,0.001486,-0.0441763,-0.00140893 0.000187892,0.000208928,4.66318e-05,0.000238508,6.32016e-05
585 rs112660679,rs16900491,rs4871579,rs6470344,rs76232854 0 7434.8 inf 5 0 2.36125e-05 2.3114e-05,2.40788e-05 0.0189578,0.022766,-0.001406,0.00148582,-0.0441751 0.000187892,0.000208928,6.32016e-05,4.66318e-05,0.000238508
586 rs112660679,rs16900491,rs55808842,rs6470344,rs76232854 0 7434.38 inf 5 0 2.36112e-05 2.31349e-05,2.40825e-05 0.0189574,0.0227655,-0.00140325,0.00148565,-0.0441739 0.000187892,0.000208928,6.32016e-05,4.66318e-05,0.000238508
587 rs112660679,rs16900491,rs6470344,rs7000501,rs76232854 0 7433.66 inf 5 0 2.36089e-05 2.31381e-05,2.40767e-05 0.0188067,0.0227944,0.00163566,0.000960482,-0.0442533 0.000187663,0.000209001,4.76926e-05,4.34101e-05,0.000238951
588 rs112660679,rs16900491,rs4871590,rs76232854 0 7429.26 inf 4 -nan 2.35839e-05 2.30739e-05,2.40726e-05 0.0191976,0.0223885,-0.00146813,-0.0441238 0.000188749,0.000208689,3.98249e-05,0.000238369
589 rs112660679,rs16900491,rs76232854,rs7814083 0 7428.63 inf 4 -nan 2.35818e-05 2.31083e-05,2.40768e-05 0.0190472,0.0223271,-0.0440812,-0.00158404 0.000188191,0.000208728,0.000238157,4.30157e-05
590 rs112660679,rs16900491,rs4604454,rs6470344,rs76232854 0 7428.75 inf 5 0 2.35932e-05 2.30734e-05,2.40871e-05 0.018922,0.0220727,-0.00105044,0.00133845,-0.044141 0.000187826,0.000209708,4.86211e-05,4.65432e-05,0.000238421
591 rs112660679,rs16900491,rs6470344,rs72720601,rs76232854 0 7426.26 inf 5 0 2.35855e-05 2.31022e-05,2.40894e-05 0.0189421,0.0227461,0.0014757,-0.00135385,-0.0441281 0.000187876,0.000208903,4.66068e-05,6.34309e-05,0.00023839
592 rs112660679,rs12541675,rs16900491,rs6470344,rs76232854 0 7426.17 inf 5 0 2.35852e-05 2.30986e-05,2.41303e-05 0.018942,-0.00135321,0.022746,0.00147567,-0.0441278 0.000187876,6.34309e-05,0.000208903,4.66068e-05,0.00023839
593 rs112660679,rs16900491,rs6470344,rs72722611,rs76232854 0 7425.9 inf 5 0 2.35843e-05 2.30688e-05,2.41116e-05 0.0189417,0.0227457,0.00147556,-0.00135141,-0.0441271 0.000187876,0.000208903,4.66068e-05,6.34309e-05,0.00023839
594 rs112660679,rs117260638,rs16900491,rs6470344,rs76232854 0 7425.84 inf 5 0 2.35841e-05 2.3086e-05,2.41132e-05 0.0189416,-0.00135094,0.0227456,0.00147554,-0.0441269 0.000187876,6.34309e-05,0.000208903,4.66068e-05,0.00023839
595 rs112660679,rs16900491,rs4871583,rs6470344,rs76232854 0 7425.8 inf 5 0 2.3584e-05 2.30988e-05,2.40948e-05 0.0189416,0.0227456,-0.00135068,0.00147552,-0.0441268 0.000187876,0.000208903,6.34309e-05,4.66068e-05,0.00023839
596 rs112660679,rs16900491,rs6470344,rs72722605,rs76232854 0 7425.39 inf 5 0 2.35827e-05 2.31135e-05,2.40935e-05 0.0189412,0.0227451,0.00147536,-0.0013479,-0.0441256 0.000187876,0.000208903,4.66068e-05,6.34309e-05,0.00023839
597 rs112660679,rs16893118,rs16900491,rs6470344,rs76232854 0 7425.13 inf 5 0 2.35819e-05 2.31029e-05,2.40848e-05 0.0189409,-0.00134608,0.0227448,0.00147526,-0.0441249 0.000187876,6.34309e-05,0.000208903,4.66068e-05,0.00023839
598 rs112660679,rs13260832,rs16900491,rs76232854 0 7416.84 inf 4 -nan 2.35445e-05 2.30292e-05,2.40186e-05 0.0203695,-0.00176328,0.0216215,-0.0441165 0.0001964,4.88705e-05,0.000210183,0.000238526
599 rs112660679,rs16900491,rs6470344,rs76232854,rs868227 0 7417.88 inf 5 0 2.35587e-05 2.30701e-05,2.40862e-05 0.0189512,0.02262,0.00190033,-0.0441293,-0.00168538 0.000187922,0.000208701,5.25868e-05,0.000238527,8.25609e-05
600 rs112660679,rs16900491,rs34313605,rs6470344,rs76232854 0 7416.45 inf 5 0 2.35542e-05 2.30293e-05,2.40538e-05 0.0189496,0.0226193,-0.00167207,0.00189636,-0.0441249 0.000187922,0.000208701,8.25609e-05,5.25868e-05,0.000238527
601 rs112660679,rs16900491,rs6470344,rs72720597,rs76232854 0 7416.3 inf 5 0 2.35539e-05 2.30391e-05,2.40176e-05 0.0189383,0.0227444,0.00147786,-0.00127925,-0.0441211 0.000187892,0.000208928,4.66318e-05,6.32016e-05,0.000238508
602 rs112660679,rs16900491,rs2954014,rs76232854 0 7411.67 inf 4 -nan 2.35281e-05 2.30233e-05,2.40223e-05 0.0188307,0.0226535,-0.00154415,-0.0440987 0.000187587,0.000208677,4.31945e-05,0.000238514
603 rs112660679,rs16900491,rs6470344,rs72720595,rs76232854 0 7412.21 inf 5 0 2.35409e-05 2.30406e-05,2.40375e-05 0.0189087,0.0227027,0.00149031,-0.0012325,-0.0440444 0.000187831,0.00020884,4.6699e-05,6.23409e-05,0.000238164
604 rs112660679,rs12545844,rs16900491,rs6470344,rs76232854 0 7410.51 inf 5 0 2.35356e-05 2.30272e-05,2.40672e-05 0.0189254,-0.00124141,0.0227279,0.00146921,-0.0440822 0.000187876,6.34309e-05,0.000208903,4.66068e-05,0.00023839
605 rs112660679,rs16900491,rs6470344,rs72722603,rs76232854 0 7410.29 inf 5 0 2.35349e-05 2.30058e-05,2.40331e-05 0.0189252,0.0227276,0.00146912,-0.00123978,-0.0440816 0.000187876,0.000208903,4.66068e-05,6.34309e-05,0.00023839
606 rs112660679,rs11775165,rs16900491,rs6470344,rs76232854 0 7409.84 inf 5 0 2.35334e-05 2.30482e-05,2.39992e-05 0.0190305,-0.000781266,0.0223753,0.0011868,-0.0440388 0.000188226,4.00873e-05,0.000208796,4.77048e-05,0.000238169
607 rs112660679,rs16900491,rs2385094,rs6470344,rs76232854 0 7409.63 inf 5 0 2.35328e-05 2.30449e-05,2.39925e-05 0.0188467,0.0227216,-0.00107894,0.00150071,-0.0440627 0.000187718,0.000208891,5.54238e-05,4.67639e-05,0.000238298
608 rs10956242,rs112660679,rs16900491,rs6470344,rs76232854 0 7409.34 inf 5 0 2.35318e-05 2.30194e-05,2.40206e-05 -0.000778887,0.0190296,0.0223758,0.00118744,-0.0440374 4.00873e-05,0.000188226,0.000208796,4.77048e-05,0.000238169
609 rs112660679,rs12681602,rs16900491,rs6470344,rs76232854 0 7409.29 inf 5 0 2.35316e-05 2.30522e-05,2.40392e-05 0.018911,-0.0015127,0.0226215,0.00184374,-0.044067 0.000187844,7.78856e-05,0.000208708,5.18318e-05,0.000238327
610 rs10956238,rs112660679,rs16900491,rs6470344,rs76232854 0 7404.84 inf 5 0 2.35175e-05 2.30181e-05,2.40331e-05 -0.00078496,0.0189887,0.0223229,0.00119198,-0.0440389 4.1561e-05,0.000188097,0.00020893,4.77208e-05,0.000238246
611 rs112660679,rs16900491,rs28895930,rs6470344,rs76232854 0 7404.58 inf 5 0 2.35168e-05 2.30432e-05,2.39978e-05 0.0188956,0.0226865,-0.00117989,0.00148051,-0.0440046 0.000187818,0.000208823,6.25581e-05,4.66704e-05,0.00023807
612 rs10112737,rs112660679,rs16900491,rs6470344,rs76232854 0 7399.01 inf 5 0 2.34989e-05 2.29665e-05,2.40052e-05 -0.000877402,0.0187787,0.022194,0.00135064,-0.0439681 4.83152e-05,0.000187651,0.000209455,4.65346e-05,0.000237964
613 rs112660679,rs16900491,rs6470344,rs6995986,rs76232854 0 7397.79 inf 5 0 2.3495e-05 2.29927e-05,2.39557e-05 0.0187568,0.0221797,0.00133922,-0.000895638,-0.0439673 0.000187642,0.00020954,4.65756e-05,4.97453e-05,0.000237977
614 rs10755926,rs112660679,rs16900491,rs6470344,rs76232854 0 7397.23 inf 5 0 2.34933e-05 2.29885e-05,2.39955e-05 -0.000772739,0.0189412,0.0223206,0.00116377,-0.0439989 4.30883e-05,0.000187971,0.000208968,4.8257e-05,0.000238153
615 rs112660679,rs16900491,rs4870938,rs6470344,rs76232854 0 7393.48 inf 5 0 2.34816e-05 2.298e-05,2.40043e-05 0.0188089,0.0227042,-0.000788666,0.00157619,-0.0439703 0.00018768,0.000208898,4.51919e-05,4.75769e-05,0.000238057
616 rs112660679,rs16900491,rs6470344,rs76232854,rs78992933 0 7392.48 inf 5 0 2.34783e-05 2.29959e-05,2.39582e-05 0.0186869,0.0226853,0.00169747,-0.0439474,-0.00102089 0.000187667,0.000208851,4.95855e-05,0.000237951,5.89525e-05
617 rs112660679,rs16900491,rs6470344,rs72720571,rs76232854 0 7392.39 inf 5 0 2.34781e-05 2.29936e-05,2.39771e-05 0.0186953,0.0231644,0.00129974,0.000804838,-0.043964 0.000187659,0.000211877,4.68053e-05,4.65034e-05,0.000238041
618 rs112660679,rs11780099,rs16900491,rs6470344,rs76232854 0 7391.43 inf 5 0 2.3475e-05 2.29836e-05,2.39575e-05 0.019138,-0.000711034,0.022265,0.00128456,-0.0439204 0.000189056,4.13933e-05,0.000209207,4.69262e-05,0.000237829
619 rs112660679,rs16900491,rs6470344,rs7009033,rs76232854 0 7390.4 inf 5 0 2.34718e-05 2.29503e-05,2.39668e-05 0.0186994,0.0231484,0.00130364,0.00079069,-0.0439554 0.000187656,0.000211814,4.67886e-05,4.64014e-05,0.000238026
620 rs113947988,rs4294203,rs6470344,rs76232854,rs79086755 0 7389.92 inf 5 0 7.75336e-06 7.44538e-06,8.04591e-06 0.000351273,0.00048627,0.000991668,-0.014434,0.0116975 0.000138572,5.70539e-05,4.63163e-05,0.000136021,0.00016188
621 rs111470319,rs112660679,rs16900491,rs6470344,rs76232854 0 7388.97 inf 5 0 2.34672e-05 2.30066e-05,2.39408e-05 -0.000989386,0.0186854,0.0226805,0.00168049,-0.0439296 5.87386e-05,0.00018767,0.00020885,4.94056e-05,0.000237911
622 rs112660679,rs13266756,rs16900491,rs6470344,rs76232854 0 7388.45 inf 5 0 2.34656e-05 2.29513e-05,2.39329e-05 0.0188061,-0.00114069,0.0227181,0.001349,-0.0439006 0.00018768,6.7996e-05,0.000208962,4.65529e-05,0.000237771
623 rs112660679,rs16900491,rs6470344,rs76232854,rs7816350 0 7385.46 inf 5 0 2.34561e-05 2.29667e-05,2.39519e-05 0.0186937,0.0226552,0.0016769,-0.0439092,-0.000959407 0.000187663,0.000208798,4.95022e-05,0.000237857,5.86579e-05
624 rs113947988,rs6470344,rs76232854,rs78992933,rs79086755 0 7383.57 inf 5 0 7.84341e-06 7.56594e-06,8.11942e-06 0.000498714,0.00124829,-0.0145842,-0.000843441,0.0115749 0.00013907,4.9462e-05,0.000136646,5.91244e-05,0.000161999
625 rs112660679,rs16900491,rs6470344,rs72720574,rs76232854 0 7382.91 inf 5 0 2.34481e-05 2.29448e-05,2.39268e-05 0.0187026,0.0230955,0.00129538,0.000739981,-0.0439094 0.000187656,0.000211657,4.68999e-05,4.6261e-05,0.000237898
626 rs112660679,rs140428865,rs16900491,rs6470344,rs76232854 0 7382.77 inf 5 0 2.34476e-05 2.2958e-05,2.39523e-05 0.0191166,-0.000662351,0.0222852,0.00130859,-0.0439072 0.000189105,4.1459e-05,0.000209199,4.67953e-05,0.000237888
627 rs10956234,rs113947988,rs6470344,rs76232854,rs79086755 0 7381.25 inf 5 0 7.74855e-06 7.47821e-06,8.03569e-06 0.000445894,0.000348919,0.000992051,-0.0144256,0.0116893 5.50272e-05,0.000138569,4.63164e-05,0.000135984,0.000161867
628 rs112660679,rs117987829,rs16900491,rs6470344,rs76232854 0 7377.51 inf 5 0 2.34309e-05 2.29299e-05,2.39073e-05 0.0190906,-0.000629741,0.022295,0.0012925,-0.043877 0.000189042,4.14357e-05,0.000209208,4.69742e-05,0.000237808
629 rs112660679,rs113947988,rs6470344,rs7002315,rs76232854 0 7376.07 inf 5 0 2.3426e-05 2.29353e-05,2.39375e-05 0.0173108,0.00696416,0.00150308,0.0199931,-0.043851 0.000194162,0.000113985,4.6483e-05,0.000206823,0.000237692
630 rs112660679,rs16900491,rs76232854,rs7835771 0 7373.28 inf 4 -nan 2.34064e-05 2.28711e-05,2.39222e-05 0.0185734,0.02243,-0.0437134,-0.00151292 0.000187066,0.000208675,0.000237073,4.55922e-05
631 rs112660679,rs16900491,rs6470344,rs7008482,rs76232854 0 7374.89 inf 5 0 2.34224e-05 2.29013e-05,2.39156e-05 0.0186951,0.0229294,0.00181178,-0.000705823,-0.04385 0.000187666,0.000210419,5.42544e-05,4.77355e-05,0.000237706
632 rs112660679,rs16900491,rs6470344,rs6992463,rs76232854 0 7374.79 inf 5 0 2.34221e-05 2.29361e-05,2.39405e-05 0.0186952,0.022929,0.00181135,-0.000705089,-0.0438497 0.000187666,0.000210419,5.42544e-05,4.77355e-05,0.000237706
633 rs112660679,rs16900491,rs34225920,rs6470344,rs76232854 0 7373.68 inf 5 0 2.34188e-05 2.29288e-05,2.39151e-05 0.0190518,0.0223142,-0.000603099,0.00130745,-0.0438541 0.00018884,0.000209159,4.12882e-05,4.68705e-05,0.000237746
634 rs112660679,rs16900491,rs2385092,rs6470344,rs76232854 0 7373.63 inf 5 0 2.34186e-05 2.2918e-05,2.39246e-05 0.019079,0.0223022,-0.000606718,0.00128728,-0.0438614 0.000189061,0.000209218,4.1563e-05,4.7073e-05,0.000237787
635 rs113947988,rs6470344,rs76232854,rs7816350,rs79086755 0 7373.09 inf 5 0 7.8319e-06 7.54182e-06,8.14585e-06 0.000491513,0.00123449,-0.0145656,-0.000804193,0.0115708 0.00013907,4.93753e-05,0.000136571,5.88419e-05,0.000162026
636 rs112660679,rs16900491,rs4534140,rs6470344,rs76232854 0 7370.52 inf 5 0 2.34086e-05 2.29132e-05,2.39157e-05 0.0186676,0.0222939,-0.000691921,0.00134583,-0.0438112 0.000187713,0.000209306,4.91035e-05,4.66076e-05,0.00023757
637 rs113947988,rs6470344,rs76232854,rs78564432,rs79086755 0 7369.14 inf 5 0 7.75632e-06 7.46416e-06,8.05551e-06 0.000415535,0.00111249,-0.0144379,-0.000612105,0.0116603 0.000138918,4.80403e-05,0.000136031,6.97788e-05,0.00016186
638 rs112660679,rs16900491,rs6470344,rs6651234,rs76232854 0 7368.46 inf 5 0 2.34023e-05 2.29003e-05,2.39077e-05 0.0187837,0.0226887,0.00152078,-0.000761721,-0.0438453 0.000187665,0.000208982,4.73176e-05,5.53532e-05,0.000237789
639 rs112660679,rs137887576,rs16900491,rs6470344,rs76232854 0 7368.35 inf 5 0 2.3402e-05 2.28974e-05,2.38679e-05 0.0187837,-0.000760709,0.0226884,0.00152061,-0.043845 0.000187665,5.53532e-05,0.000208982,4.73176e-05,0.000237789
640 rs112660679,rs16900491,rs6470344,rs73704562,rs76232854 0 7368.2 inf 5 0 2.34012e-05 2.29261e-05,2.38665e-05 0.0189792,0.0219194,0.00129138,0.0012063,-0.0438177 0.000188441,0.00021331,4.71046e-05,8.80383e-05,0.000237638
641 rs112660679,rs12549738,rs16900491,rs6470344,rs76232854 0 7367.75 inf 5 0 2.34e-05 2.29321e-05,2.38989e-05 0.0188784,-0.000547637,0.0223305,0.00123698,-0.0437427 0.000187909,4.01583e-05,0.000209148,4.79318e-05,0.000237298
642 rs113947988,rs6470344,rs74665435,rs76232854,rs79086755 0 7367.65 inf 5 0 7.75709e-06 7.47211e-06,8.04821e-06 0.000416182,0.00111329,-0.000616509,-0.0144386,0.0116602 0.000138918,4.80403e-05,6.97788e-05,0.000136031,0.00016186
643 rs112660679,rs16900491,rs6470344,rs71516769,rs76232854 0 7367.48 inf 5 0 2.3399e-05 2.29312e-05,2.39001e-05 0.018714,0.0225795,0.00177106,-0.00121206,-0.0438069 0.000187651,0.000208687,5.39862e-05,8.92114e-05,0.000237591
644 rs112660679,rs16900491,rs6470344,rs72722620,rs76232854 0 7367.39 inf 5 0 2.33989e-05 2.28872e-05,2.39376e-05 0.0187745,0.0226359,0.00146396,-0.0008177,-0.0438043 0.000187656,0.000208805,4.67192e-05,6.02062e-05,0.000237578
645 rs112660679,rs16900491,rs6470344,rs7387525,rs76232854 0 7367.31 inf 5 0 2.33985e-05 2.29541e-05,2.3896e-05 0.0189276,0.0222941,0.00124378,-0.000553434,-0.0438018 0.000188143,0.000209357,4.78268e-05,4.08122e-05,0.000237567
646 rs112660679,rs16900491,rs6470344,rs6651233,rs76232854 0 7367.1 inf 5 0 2.33979e-05 2.28902e-05,2.38904e-05 0.0186809,0.022653,0.00162277,-0.000729453,-0.0438618 0.000187693,0.000208859,4.93557e-05,5.39279e-05,0.000237922
647 rs112660679,rs16900491,rs6470344,rs6990622,rs76232854 0 7366.77 inf 5 0 2.33969e-05 2.28845e-05,2.38737e-05 0.0188722,0.0223333,0.00123635,-0.000541779,-0.0437372 0.000187892,0.000209146,4.79793e-05,4.0219e-05,0.000237285
648 rs111430513,rs112660679,rs16900491,rs6470344,rs76232854 0 7366.64 inf 5 0 2.33965e-05 2.29576e-05,2.38594e-05 -0.00143471,0.0189912,0.0224311,0.00144859,-0.0438027 0.000106646,0.000188558,0.000208773,4.66173e-05,0.000237581
649 rs10956240,rs112660679,rs16900491,rs6470344,rs76232854 0 7366.22 inf 5 0 2.33951e-05 2.29069e-05,2.39261e-05 -0.000537986,0.0188713,0.0223346,0.00123748,-0.0437361 4.0219e-05,0.000187892,0.000209146,4.79793e-05,0.000237285
650 rs112660679,rs16900491,rs6470344,rs66929016,rs76232854 0 7366.11 inf 5 0 2.33947e-05 2.29141e-05,2.38645e-05 0.0187145,0.0225786,0.00176461,-0.00119112,-0.043803 0.000187651,0.000208687,5.39862e-05,8.92114e-05,0.000237591
651 rs112660679,rs16900491,rs34246020,rs6470344,rs76232854 0 7366.02 inf 5 0 2.33944e-05 2.28334e-05,2.38916e-05 0.0187145,0.0225785,-0.00118971,0.00176417,-0.0438027 0.000187651,0.000208687,8.92114e-05,5.39862e-05,0.000237591
652 rs112660679,rs16900491,rs6470344,rs73338880,rs76232854 0 7365.84 inf 5 0 2.3394e-05 2.29124e-05,2.38958e-05 0.0189887,0.0224321,0.00144807,-0.00142012,-0.0438004 0.000188558,0.000208773,4.66173e-05,0.000106646,0.000237581
653 rs112660679,rs16900491,rs35033076,rs6470344,rs76232854 0 7365.7 inf 5 0 2.33934e-05 2.29065e-05,2.39102e-05 0.0187146,0.0225783,-0.00118484,0.00176267,-0.0438018 0.000187651,0.000208687,8.92114e-05,5.39862e-05,0.000237591
654 rs112660679,rs16900491,rs35991395,rs6470344,rs76232854 0 7365.67 inf 5 0 2.33933e-05 2.29073e-05,2.39003e-05 0.0187146,0.0225783,-0.00118432,0.00176251,-0.0438017 0.000187651,0.000208687,8.92114e-05,5.39862e-05,0.000237591
655 rs113947988,rs6470344,rs76232854,rs77090051,rs79086755 0 7365.66 inf 5 0 7.75812e-06 7.46724e-06,8.05787e-06 0.000417051,0.00111438,-0.0144396,-0.00062242,0.0116601 0.000138918,4.80403e-05,0.000136031,6.97788e-05,0.00016186
656 rs112660679,rs16900491,rs34298715,rs6470344,rs76232854 0 7365.66 inf 5 0 2.33932e-05 2.28891e-05,2.39026e-05 0.0187147,0.0225783,-0.00118416,0.00176246,-0.0438016 0.000187651,0.000208687,8.92114e-05,5.39862e-05,0.000237591
657 rs112660679,rs16900491,rs6470344,rs66561774,rs76232854 0 7365.66 inf 5 0 2.33932e-05 2.28705e-05,2.38756e-05 0.0187147,0.0225783,0.00176245,-0.00118411,-0.0438016 0.000187651,0.000208687,5.39862e-05,8.92114e-05,0.000237591
658 rs112660679,rs16900452,rs16900491,rs6470344,rs76232854 0 7365.4 inf 5 0 2.33924e-05 2.29283e-05,2.39326e-05 0.0187147,-0.00118012,0.0225781,0.00176122,-0.0438009 0.000187651,8.92114e-05,0.000208687,5.39862e-05,0.000237591
659 rs112660679,rs16900491,rs17310558,rs6470344,rs76232854 0 7365.17 inf 5 0 2.33917e-05 2.29481e-05,2.39044e-05 0.0187148,0.022578,-0.00117659,0.00176013,-0.0438002 0.000187651,0.000208687,8.92114e-05,5.39862e-05,0.000237591
660 rs112660679,rs16900491,rs55927076,rs6470344,rs76232854 0 7362.98 inf 5 0 2.33848e-05 2.28704e-05,2.387e-05 0.0187244,0.0225355,-0.000761338,0.00162475,-0.0437723 0.000187645,0.000208652,5.94513e-05,4.97343e-05,0.000237478
661 rs113947988,rs4279612,rs6470344,rs76232854,rs79086755 0 7362.91 inf 5 0 7.75517e-06 7.45765e-06,8.06908e-06 0.000351361,0.000489926,0.000993162,-0.0144356,0.0116961 0.000138571,5.64672e-05,4.63125e-05,0.000136019,0.000161876
662 rs113947988,rs147929778,rs6470344,rs76232854,rs79086755 0 7362.58 inf 5 0 7.7134e-06 7.42672e-06,7.99293e-06 0.000353786,-0.000476425,0.000987594,-0.0143545,0.0116672 0.000138736,0.000124784,4.64239e-05,0.000135621,0.00016186
663 rs112660679,rs16900491,rs6470344,rs76232854,rs77235354 0 7362.15 inf 5 0 2.33823e-05 2.28713e-05,2.38903e-05 0.0189581,0.0224397,0.00144976,-0.0437767,-0.00133035 0.00018842,0.000208765,4.66452e-05,0.000237512,0.000105064
664 rs112660679,rs16900491,rs6470344,rs6651237,rs76232854 0 7361.92 inf 5 0 2.33816e-05 2.29239e-05,2.38605e-05 0.0189574,0.02244,0.00144958,-0.00132588,-0.043776 0.00018842,0.000208765,4.66452e-05,0.000105064,0.000237512
665 rs112660679,rs16900491,rs4871576,rs6470344,rs76232854 0 7360.71 inf 5 0 2.33776e-05 2.28883e-05,2.39018e-05 0.0188883,0.0223076,-0.000518133,0.00123464,-0.0437686 0.000188015,0.000209401,4.18222e-05,4.82881e-05,0.000237492
666 rs112660679,rs16900491,rs6470344,rs71510325,rs76232854 0 7360.27 inf 5 0 2.33762e-05 2.29028e-05,2.38852e-05 0.0188858,0.0223085,0.00123078,-0.000515893,-0.043764 0.000188007,0.000209405,4.83988e-05,4.1918e-05,0.000237475
667 rs112660679,rs16900491,rs4871575,rs6470344,rs76232854 0 7360.23 inf 5 0 2.33761e-05 2.28766e-05,2.38784e-05 0.0188852,0.0223092,-0.000514952,0.00123455,-0.0437657 0.000188004,0.000209401,4.18685e-05,4.83162e-05,0.000237484
668 rs112660679,rs16900491,rs6470344,rs71516780,rs76232854 0 7360.17 inf 5 0 2.3376e-05 2.28613e-05,2.38605e-05 0.018861,0.0226298,0.00146591,0.000996123,-0.0437956 0.000187892,0.000208819,4.67941e-05,8.10165e-05,0.000237654
669 rs112660679,rs16900491,rs6470344,rs7003102,rs76232854 0 7359.76 inf 5 0 2.33746e-05 2.29273e-05,2.38878e-05 0.0187054,0.0225397,0.00159929,-0.000660654,-0.0437548 0.000187663,0.000208654,4.93109e-05,5.40896e-05,0.000237434
670 rs112660679,rs16900491,rs2385100,rs6470344,rs76232854 0 7358.43 inf 5 0 2.33704e-05 2.28951e-05,2.38625e-05 0.0188797,0.0223506,-0.000478111,0.00127094,-0.0437423 0.000187996,0.000209171,3.99771e-05,4.76539e-05,0.000237391
671 rs10956237,rs112660679,rs16900491,rs6470344,rs76232854 0 7358.07 inf 5 0 2.33692e-05 2.28459e-05,2.38395e-05 -0.000502842,0.0188731,0.0223139,0.00122997,-0.0437536 4.23031e-05,0.000187968,0.00020942,4.8555e-05,0.000237453
672 rs112660679,rs16900491,rs4601329,rs6470344,rs76232854 0 7357.42 inf 5 0 2.33671e-05 2.285e-05,2.38517e-05 0.0187117,0.0225718,-0.00103189,0.00169997,-0.0437598 0.000187657,0.000208686,8.77563e-05,5.31057e-05,0.000237498
673 rs112660679,rs16900491,rs6470344,rs72720569,rs76232854 0 7357.07 inf 5 0 2.3366e-05 2.28514e-05,2.38483e-05 0.0187118,0.0225715,0.00169821,-0.00102586,-0.0437588 0.000187657,0.000208686,5.31057e-05,8.77563e-05,0.000237498
674 rs112660679,rs16900491,rs2954165,rs6470344,rs76232854 0 7356.91 inf 5 0 2.33657e-05 2.28754e-05,2.38581e-05 0.018926,0.0224068,-0.000501582,0.00136243,-0.0437566 0.000188306,0.000208905,4.29856e-05,4.65602e-05,0.000237487
675 rs112660679,rs16900491,rs6470344,rs74790374,rs76232854 0 7355.22 inf 5 0 2.33603e-05 2.28791e-05,2.38646e-05 0.018725,0.0225078,0.00158239,-0.000617846,-0.0437277 0.000187646,0.000208658,4.92454e-05,5.45533e-05,0.000237361
676 rs112660679,rs12542512,rs16900491,rs6470344,rs76232854 0 7355.19 inf 5 0 2.33602e-05 2.2858e-05,2.38294e-05 0.018722,-0.000606586,0.0225073,0.00158073,-0.0437263 0.000187648,5.35829e-05,0.000208658,4.91994e-05,0.000237355
677 rs10094181,rs112660679,rs16900491,rs6470344,rs76232854 0 7354.94 inf 5 0 2.33594e-05 2.28737e-05,2.38787e-05 -0.000451294,0.0188608,0.0223631,0.00127493,-0.0437248 4.00515e-05,0.00018794,0.000209157,4.77204e-05,0.00023735
678 rs112660679,rs16900491,rs17319046,rs6470344,rs76232854 0 7354.53 inf 5 0 2.33582e-05 2.28857e-05,2.38527e-05 0.0188502,0.0226205,0.000906578,0.00145976,-0.0437759 0.000187892,0.000208819,8.10165e-05,4.67941e-05,0.000237654
679 rs10283134,rs112660679,rs16900491,rs6470344,rs76232854 0 7354.16 inf 5 0 2.33567e-05 2.28572e-05,2.38462e-05 -0.000625932,0.0187898,0.0228141,0.00166885,-0.0437469 5.64011e-05,0.000187691,0.000210249,5.25007e-05,0.000237482
680 rs112660679,rs16900491,rs16900516,rs6470344,rs76232854 0 7354.02 inf 5 0 2.33565e-05 2.2892e-05,2.38143e-05 0.0187238,0.0225078,-0.000597276,0.00157889,-0.0437249 0.000187647,0.000208658,5.39056e-05,4.92606e-05,0.000237363
681 rs112660679,rs16900491,rs6470344,rs7007866,rs76232854 0 7354.01 inf 5 0 2.33564e-05 2.28647e-05,2.38514e-05 0.0187235,0.0225083,0.00157313,-0.000602439,-0.0437201 0.000187647,0.000208658,4.90913e-05,5.43826e-05,0.00023734
682 rs112660679,rs16900491,rs17318327,rs6470344,rs76232854 0 7353.81 inf 5 0 2.33558e-05 2.28556e-05,2.38634e-05 0.0187933,0.0225953,-0.000612665,0.00149818,-0.043752 0.000187699,0.000208743,5.54987e-05,4.73482e-05,0.000237518
683 rs112660679,rs13255114,rs16900491,rs6470344,rs76232854 0 7352.21 inf 5 0 2.33507e-05 2.28305e-05,2.3857e-05 0.0188488,-0.00042875,0.0223734,0.0012758,-0.0437092 0.000187909,4.00894e-05,0.000209145,4.78374e-05,0.00023731
684 rs112660679,rs13254815,rs16900491,rs6470344,rs76232854 0 7351.99 inf 5 0 2.335e-05 2.28841e-05,2.38446e-05 0.0188483,-0.000426882,0.0223741,0.00127633,-0.0437086 0.000187909,4.00894e-05,0.000209145,4.78374e-05,0.00023731
685 rs112660679,rs16900491,rs76232854,rs7845165 0 7349.31 inf 4 -nan 2.33303e-05 2.28235e-05,2.38394e-05 0.0184234,0.021985,-0.0436837,-0.00177012 0.000186842,0.000209383,0.000237267,5.62428e-05
686 rs10956233,rs112660679,rs16900491,rs6470344,rs76232854 0 7351.68 inf 5 0 2.33489e-05 2.28745e-05,2.38435e-05 -0.0005905,0.0187815,0.0228033,0.00165239,-0.0437316 5.58602e-05,0.000187679,0.000210283,5.2344e-05,0.000237439
687 rs113947988,rs6470344,rs6985411,rs76232854,rs79086755 0 7351.56 inf 5 0 7.75807e-06 7.47679e-06,8.06163e-06 0.000352384,0.000993949,0.00050862,-0.0144401,0.0116992 0.000138572,4.63107e-05,5.7047e-05,0.000136036,0.000161881
688 rs112660679,rs13262218,rs16900491,rs6470344,rs76232854 0 7350.76 inf 5 0 2.3346e-05 2.28455e-05,2.38374e-05 0.0188182,-0.000445327,0.0223466,0.00125883,-0.0437198 0.000187786,4.2927e-05,0.000209374,4.83492e-05,0.000237388
689 rs112660679,rs16900491,rs2891678,rs6470344,rs76232854 0 7350.62 inf 5 0 2.33457e-05 2.28544e-05,2.38749e-05 0.0188415,0.0223786,-0.000415627,0.0012769,-0.0437016 0.00018789,0.000209143,4.01663e-05,4.79037e-05,0.000237294
690 rs112660679,rs16900491,rs6470344,rs76232854,rs7822592 0 7350.55 inf 5 0 2.33454e-05 2.28296e-05,2.38571e-05 0.0188414,0.0223788,0.0012771,-0.0437014,-0.000414963 0.00018789,0.000209143,4.79037e-05,0.000237294,4.01663e-05
691 rs112660679,rs16900491,rs35114839,rs6470344,rs76232854 0 7350.05 inf 5 0 2.33433e-05 2.28363e-05,2.38309e-05 0.0187518,0.022838,-0.000856033,0.00190819,-0.0437053 0.000187643,0.000210875,8.40766e-05,6.83663e-05,0.000237323
692 rs112660679,rs16900491,rs6470344,rs76232854,rs7820297 0 7349.85 inf 5 0 2.33432e-05 2.28656e-05,2.38158e-05 0.0188107,0.0223487,0.00125484,-0.0437124,-0.000440443 0.000187764,0.000209386,4.85356e-05,0.000237362,4.33047e-05
693 rs10956239,rs112660679,rs16900491,rs6470344,rs76232854 0 7348.49 inf 5 0 2.33389e-05 2.2847e-05,2.37778e-05 -0.000396602,0.0188371,0.0223852,0.00127955,-0.0436941 4.0219e-05,0.000187892,0.000209146,4.79793e-05,0.000237285
694 rs112660679,rs13274361,rs16900491,rs6470344,rs76232854 0 7348.48 inf 5 0 2.33389e-05 2.28373e-05,2.38294e-05 0.0188371,-0.000396585,0.0223852,0.00127956,-0.0436941 0.000187892,4.0219e-05,0.000209146,4.79793e-05,0.000237285
695 rs112660679,rs16900491,rs6470344,rs76232854,rs7815471 0 7348.46 inf 5 0 2.33388e-05 2.28136e-05,2.3857e-05 0.0188371,0.0223853,0.00127962,-0.0436941,-0.000396362 0.000187892,0.000209146,4.79793e-05,0.000237285,4.0219e-05
696 rs112660679,rs11778726,rs16900491,rs6470344,rs76232854 0 7348.44 inf 5 0 2.33388e-05 2.28409e-05,2.38285e-05 0.018837,-0.000396164,0.0223853,0.00127968,-0.043694 0.000187892,4.0219e-05,0.000209146,4.79793e-05,0.000237285
697 rs10505453,rs112660679,rs16900491,rs6470344,rs76232854 0 7348.38 inf 5 0 2.33386e-05 2.28498e-05,2.38396e-05 -0.000395656,0.0188369,0.0223855,0.00127983,-0.0436939 4.0219e-05,0.000187892,0.000209146,4.79793e-05,0.000237285
698 rs112660679,rs16900491,rs2891677,rs6470344,rs76232854 0 7348.38 inf 5 0 2.33386e-05 2.28762e-05,2.38634e-05 0.0188369,0.0223855,-0.000395651,0.00127983,-0.0436939 0.000187892,0.000209146,4.0219e-05,4.79793e-05,0.000237285
699 rs112660679,rs12680560,rs16900491,rs6470344,rs76232854 0 7348.38 inf 5 0 2.33386e-05 2.28078e-05,2.38256e-05 0.0188369,-0.000395566,0.0223855,0.00127986,-0.0436938 0.000187892,4.0219e-05,0.000209146,4.79793e-05,0.000237285
700 rs112660679,rs16900491,rs6470344,rs6989383,rs76232854 0 7348.36 inf 5 0 2.33385e-05 2.28717e-05,2.38459e-05 0.0188369,0.0223856,0.0012799,-0.000395443,-0.0436938 0.000187892,0.000209146,4.79793e-05,4.0219e-05,0.000237285
701 rs10100121,rs112660679,rs16900491,rs6470344,rs76232854 0 7348.35 inf 5 0 2.33385e-05 2.28483e-05,2.38551e-05 -0.000395324,0.0188368,0.0223856,0.00127993,-0.0436938 4.0219e-05,0.000187892,0.000209146,4.79793e-05,0.000237285
702 rs112660679,rs11776254,rs16900491,rs6470344,rs76232854 0 7348.33 inf 5 0 2.33384e-05 2.28674e-05,2.38138e-05 0.0188364,-0.000394582,0.0223861,0.00128301,-0.0436953 0.00018789,4.01663e-05,0.000209143,4.79037e-05,0.000237294
703 rs10216768,rs112660679,rs16900491,rs6470344,rs76232854 0 7348.32 inf 5 0 2.33384e-05 2.28096e-05,2.38549e-05 -0.000395083,0.0188368,0.0223857,0.00128,-0.0436937 4.0219e-05,0.000187892,0.000209146,4.79793e-05,0.000237285
704 rs10216374,rs112660679,rs16900491,rs6470344,rs76232854 0 7348.3 inf 5 0 2.33383e-05 2.28149e-05,2.38777e-05 -0.000394868,0.0188367,0.0223858,0.00128007,-0.0436936 4.0219e-05,0.000187892,0.000209146,4.79793e-05,0.000237285
705 rs112660679,rs11774053,rs16900491,rs6470344,rs76232854 0 7348.3 inf 5 0 2.33383e-05 2.28768e-05,2.38339e-05 0.0188367,-0.000394837,0.0223858,0.00128008,-0.0436936 0.000187892,4.0219e-05,0.000209146,4.79793e-05,0.000237285
706 rs112660679,rs11777625,rs16900491,rs6470344,rs76232854 0 7348.29 inf 5 0 2.33383e-05 2.28523e-05,2.38078e-05 0.0188367,-0.000394788,0.0223858,0.00128009,-0.0436936 0.000187892,4.0219e-05,0.000209146,4.79793e-05,0.000237285
707 rs10104659,rs112660679,rs16900491,rs6470344,rs76232854 0 7348.27 inf 5 0 2.33382e-05 2.2835e-05,2.38568e-05 -0.000394567,0.0188366,0.0223859,0.00128016,-0.0436935 4.0219e-05,0.000187892,0.000209146,4.79793e-05,0.000237285
708 rs112660679,rs11997581,rs16900491,rs6470344,rs76232854 0 7348.26 inf 5 0 2.33382e-05 2.28612e-05,2.3853e-05 0.0188366,-0.000394515,0.0223859,0.00128017,-0.0436935 0.000187892,4.0219e-05,0.000209146,4.79793e-05,0.000237285
709 rs10956241,rs112660679,rs16900491,rs6470344,rs76232854 0 7348.17 inf 5 0 2.33379e-05 2.28412e-05,2.38235e-05 -0.000393585,0.0188364,0.0223863,0.00128045,-0.0436932 4.0219e-05,0.000187892,0.000209146,4.79793e-05,0.000237285
710 rs112660679,rs11782629,rs16900491,rs6470344,rs76232854 0 7347.83 inf 5 0 2.33368e-05 2.28285e-05,2.38263e-05 0.0188356,-0.000390395,0.0223874,0.0012814,-0.0436923 0.000187892,4.0219e-05,0.000209146,4.79793e-05,0.000237285
711 rs112660679,rs16900491,rs6470344,rs7004739,rs76232854 0 7347.12 inf 5 0 2.33346e-05 2.28459e-05,2.38675e-05 0.0188268,0.0223918,0.00129204,-0.000382736,-0.0436922 0.000187854,0.000209132,4.7762e-05,4.01292e-05,0.000237295
712 rs112660679,rs16900491,rs6470344,rs7004753,rs76232854 0 7346.39 inf 5 0 2.33323e-05 2.28474e-05,2.37997e-05 0.0188222,0.0223946,0.00129221,-0.000376153,-0.0436877 0.000187839,0.00020913,4.78071e-05,4.01924e-05,0.000237283
713 rs112660679,rs16900491,rs6470344,rs6986712,rs76232854 0 7346.15 inf 5 0 2.33315e-05 2.28475e-05,2.38829e-05 0.0188217,0.0223954,0.00129286,-0.000373832,-0.043687 0.000187839,0.00020913,4.78071e-05,4.01924e-05,0.000237283
714 rs112660679,rs116994029,rs16900491,rs6470344,rs76232854 0 7346.15 inf 5 0 2.33316e-05 2.28109e-05,2.38283e-05 0.018701,-0.000634923,0.0226452,0.0014847,-0.0437077 0.00018769,6.82201e-05,0.000209038,4.73965e-05,0.000237404
715 rs112660679,rs16900491,rs6470344,rs76232854,rs77133470 0 7346.05 inf 5 0 2.33313e-05 2.28403e-05,2.38749e-05 0.0186988,0.0226443,0.00148236,-0.0437052,-0.000629279 0.000187696,0.000209034,4.73525e-05,0.00023739,6.78032e-05
716 rs112660679,rs16900491,rs6470344,rs75702063,rs76232854 0 7345.36 inf 5 0 2.33291e-05 2.28644e-05,2.38384e-05 0.0186992,0.0226417,0.00148361,-0.000615157,-0.0437049 0.000187697,0.000209031,4.74136e-05,6.75437e-05,0.000237404
717 rs112660679,rs16900491,rs6470344,rs76232854,rs80282080 0 7345.34 inf 5 0 2.3329e-05 2.28518e-05,2.38593e-05 0.0186974,0.0226414,0.00147871,-0.0437007,-0.000613459 0.000187702,0.00020903,4.73102e-05,0.000237377,6.73964e-05
718 rs112660679,rs16900491,rs4330708,rs6470344,rs76232854 0 7345 inf 5 0 2.33273e-05 2.28632e-05,2.38345e-05 0.0188211,0.0225429,-0.000558891,0.00188421,-0.0436673 0.000187851,0.000208659,6.23223e-05,7.14392e-05,0.000237201
719 rs112660679,rs16900491,rs6470344,rs76232854,rs7837793 0 7344.98 inf 5 0 2.33279e-05 2.28655e-05,2.3859e-05 0.0187001,0.0226408,0.00147989,-0.0437014,-0.000610965 0.000187696,0.000209034,4.73525e-05,0.00023739,6.78032e-05
720 rs112660679,rs16900491,rs17404103,rs6470344,rs76232854 0 7344.97 inf 5 0 2.33279e-05 2.28372e-05,2.38218e-05 0.0187001,0.0226408,-0.000610937,0.00147989,-0.0437014 0.000187696,0.000209034,6.78032e-05,4.73525e-05,0.00023739
721 rs112660679,rs16900491,rs17319374,rs6470344,rs76232854 0 7344.96 inf 5 0 2.33278e-05 2.28276e-05,2.3842e-05 0.0187001,0.0226408,-0.000610693,0.00147986,-0.0437014 0.000187696,0.000209034,6.78032e-05,4.73525e-05,0.00023739
722 rs112660679,rs16900491,rs6470344,rs76232854,rs79416533 0 7344.96 inf 5 0 2.33278e-05 2.28388e-05,2.38107e-05 0.0187001,0.0226408,0.00147985,-0.0437014,-0.000610644 0.000187696,0.000209034,4.73525e-05,0.00023739,6.78032e-05
723 rs112660679,rs150461894,rs16900491,rs6470344,rs76232854 0 7344.94 inf 5 0 2.33278e-05 2.28546e-05,2.38186e-05 0.0187001,-0.000610388,0.0226407,0.00147981,-0.0437013 0.000187696,6.78032e-05,0.000209034,4.73525e-05,0.00023739
724 rs112660679,rs117869713,rs16900491,rs6470344,rs76232854 0 7344.93 inf 5 0 2.33277e-05 2.28345e-05,2.38557e-05 0.0187001,-0.000610188,0.0226407,0.00147979,-0.0437013 0.000187696,6.78032e-05,0.000209034,4.73525e-05,0.00023739
725 rs112660679,rs118078256,rs16900491,rs6470344,rs76232854 0 7344.93 inf 5 0 2.33277e-05 2.28148e-05,2.38152e-05 0.0187001,-0.000610169,0.0226407,0.00147978,-0.0437013 0.000187696,6.78032e-05,0.000209034,4.73525e-05,0.00023739
726 rs112660679,rs116935446,rs16900491,rs6470344,rs76232854 0 7344.93 inf 5 0 2.33277e-05 2.28268e-05,2.38551e-05 0.0187001,-0.000610166,0.0226407,0.00147978,-0.0437013 0.000187696,6.78032e-05,0.000209034,4.73525e-05,0.00023739
727 rs112660679,rs116847846,rs16900491,rs6470344,rs76232854 0 7344.93 inf 5 0 2.33277e-05 2.28332e-05,2.38578e-05 0.0187001,-0.000610156,0.0226407,0.00147978,-0.0437013 0.000187696,6.78032e-05,0.000209034,4.73525e-05,0.00023739
728 rs112660679,rs117596499,rs16900491,rs6470344,rs76232854 0 7344.93 inf 5 0 2.33277e-05 2.28043e-05,2.38275e-05 0.0187001,-0.000610155,0.0226407,0.00147978,-0.0437013 0.000187696,6.78032e-05,0.000209034,4.73525e-05,0.00023739
729 rs112660679,rs16900491,rs6470344,rs76232854,rs76592746 0 7344.93 inf 5 0 2.33277e-05 2.28493e-05,2.38516e-05 0.0187001,0.0226407,0.00147978,-0.0437013,-0.000610153 0.000187696,0.000209034,4.73525e-05,0.00023739,6.78032e-05
730 rs112660679,rs146107495,rs16900491,rs6470344,rs76232854 0 7344.92 inf 5 0 2.33277e-05 2.28608e-05,2.38002e-05 0.0187001,-0.00060997,0.0226407,0.00147976,-0.0437012 0.000187696,6.78032e-05,0.000209034,4.73525e-05,0.00023739
731 rs112660679,rs16900491,rs6470344,rs76232854,rs80036543 0 7344.92 inf 5 0 2.33277e-05 2.28585e-05,2.38253e-05 0.0187001,0.0226407,0.00147976,-0.0437012,-0.000609957 0.000187696,0.000209034,4.73525e-05,0.00023739,6.78032e-05
732 rs112660679,rs16900491,rs6470344,rs76099198,rs76232854 0 7344.91 inf 5 0 2.33277e-05 2.28141e-05,2.38058e-05 0.0187001,0.0226406,0.00147974,-0.000609851,-0.0437012 0.000187696,0.000209034,4.73525e-05,6.78032e-05,0.00023739
733 rs112660679,rs117387645,rs16900491,rs6470344,rs76232854 0 7344.91 inf 5 0 2.33277e-05 2.28207e-05,2.38361e-05 0.0187001,-0.000609835,0.0226406,0.00147974,-0.0437012 0.000187696,6.78032e-05,0.000209034,4.73525e-05,0.00023739
734 rs112660679,rs117645806,rs16900491,rs6470344,rs76232854 0 7344.9 inf 5 0 2.33276e-05 2.28672e-05,2.38409e-05 0.0187001,-0.000609636,0.0226406,0.00147971,-0.0437012 0.000187696,6.78032e-05,0.000209034,4.73525e-05,0.00023739
735 rs112660679,rs148502122,rs16900491,rs6470344,rs76232854 0 7344.89 inf 5 0 2.33276e-05 2.27906e-05,2.38217e-05 0.0187002,-0.000609429,0.0226406,0.00147969,-0.0437011 0.000187696,6.78032e-05,0.000209034,4.73525e-05,0.00023739
736 rs112660679,rs16900491,rs58383711,rs6470344,rs76232854 0 7344.87 inf 5 0 2.33272e-05 2.28524e-05,2.38217e-05 0.0188224,0.0222242,0.000819784,0.00116094,-0.0436827 0.000187859,0.000211373,9.1564e-05,5.34537e-05,0.000237282
737 rs112660679,rs117425156,rs16900491,rs6470344,rs76232854 0 7344.84 inf 5 0 2.33274e-05 2.28351e-05,2.37867e-05 0.0187002,-0.000608672,0.0226404,0.00147958,-0.043701 0.000187696,6.78032e-05,0.000209034,4.73525e-05,0.00023739
738 rs112660679,rs16900491,rs6470344,rs7017478,rs76232854 0 7344.5 inf 5 0 2.33258e-05 2.28137e-05,2.38001e-05 0.0188198,0.0225427,0.00187081,-0.000547256,-0.0436635 0.00018785,0.000208659,7.08822e-05,6.19022e-05,0.000237189
739 rs112660679,rs16900491,rs6470344,rs76232854,rs77777704 0 7344.45 inf 5 0 2.33262e-05 2.28212e-05,2.38174e-05 0.0186985,0.0226386,0.00147668,-0.0436976,-0.000598153 0.000187702,0.00020903,4.73102e-05,0.000237377,6.73964e-05
740 rs113947988,rs4481616,rs6470344,rs76232854,rs79086755 0 7344.11 inf 5 0 7.75663e-06 7.47242e-06,8.02283e-06 0.000351798,0.000498411,0.00099429,-0.0144381,0.0116974 0.000138571,5.6656e-05,4.63103e-05,0.00013603,0.000161878
741 rs113947988,rs6470344,rs76232854,rs7812933,rs79086755 0 7343.94 inf 5 0 7.75653e-06 7.46777e-06,8.05926e-06 0.000351775,0.000994295,-0.014438,0.000497981,0.0116974 0.000138571,4.63103e-05,0.00013603,5.6656e-05,0.000161878
742 rs112660679,rs16900491,rs6470344,rs75559673,rs76232854 0 7343.73 inf 5 0 2.33239e-05 2.28202e-05,2.37964e-05 0.0187446,0.0225931,0.00147577,-0.000482015,-0.043689 0.000187641,0.00020879,4.73268e-05,5.54814e-05,0.000237339
743 rs112660679,rs16900491,rs6470344,rs76232854,rs78973660 0 7343.7 inf 5 0 2.33238e-05 2.28317e-05,2.3849e-05 0.0187446,0.0225931,0.0014757,-0.0436889,-0.000481541 0.000187641,0.00020879,4.73268e-05,0.000237339,5.54814e-05
744 rs112660679,rs16900491,rs6470344,rs76232854,rs78745155 0 7343.61 inf 5 0 2.33235e-05 2.28553e-05,2.38169e-05 0.0187446,0.0225929,0.00147548,-0.0436886,-0.000480229 0.000187641,0.00020879,4.73268e-05,0.000237339,5.54814e-05
745 rs112660679,rs16900491,rs6470344,rs76232854,rs78258496 0 7343.5 inf 5 0 2.33232e-05 2.27897e-05,2.38576e-05 0.0187437,0.0225926,0.00147377,-0.0436875,-0.00047679 0.00018764,0.00020879,4.72952e-05,0.000237334,5.52738e-05
746 rs112660679,rs13251643,rs16900491,rs6470344,rs76232854 0 7343.45 inf 5 0 2.33229e-05 2.28244e-05,2.37933e-05 0.0187327,-0.000889795,0.0225566,0.00156913,-0.0436785 0.000187643,0.000103418,0.00020868,5.05609e-05,0.000237282
747 rs113947988,rs6470344,rs76232854,rs78655437,rs79086755 0 7343.38 inf 5 0 7.75128e-06 7.45328e-06,8.05821e-06 0.000411163,0.0011044,-0.0144306,-0.000584378,0.0116613 0.000138918,4.79583e-05,0.000136008,7.00391e-05,0.00016186
748 rs112660679,rs16900491,rs17403341,rs6470344,rs76232854 0 7343.36 inf 5 0 2.33227e-05 2.28078e-05,2.37991e-05 0.0187446,0.0225924,-0.00047648,0.00147488,-0.0436877 0.000187641,0.00020879,5.54814e-05,4.73268e-05,0.000237339
749 rs112660679,rs16900491,rs6470344,rs76232854,rs79737036 0 7342.64 inf 5 0 2.33202e-05 2.27974e-05,2.38057e-05 0.0188057,0.0221898,0.00133346,-0.0436657,0.000732451 0.000187798,0.000212501,4.70895e-05,0.000237225,8.74888e-05
750 rs112660679,rs16900491,rs6470344,rs6989594,rs76232854 0 7341.26 inf 5 0 2.33161e-05 2.28152e-05,2.38361e-05 0.0187496,0.0225213,0.00148158,-0.00086879,-0.0436455 0.000187643,0.000208652,4.76337e-05,0.000108542,0.000237142
751 rs113947988,rs56157039,rs6470344,rs76232854,rs79086755 0 7340.49 inf 5 0 7.75273e-06 7.48254e-06,8.02627e-06 0.000412457,-0.000593207,0.00110598,-0.0144321,0.0116611 0.000138918,7.00391e-05,4.79583e-05,0.000136008,0.00016186
752 rs112660679,rs16900491,rs3955404,rs6470344,rs76232854 0 7340.47 inf 5 0 2.33135e-05 2.2831e-05,2.38151e-05 0.0188312,0.0224731,-0.000317542,0.00155954,-0.0436473 0.000187997,0.000208766,4.08938e-05,5.09305e-05,0.000237161
753 rs112660679,rs16900491,rs6470344,rs74343026,rs76232854 0 7340.31 inf 5 0 2.33128e-05 2.2809e-05,2.38034e-05 0.0187994,0.0222221,0.00133289,0.000662005,-0.0436519 0.000187792,0.00021237,4.72151e-05,8.59297e-05,0.000237187
754 rs112660679,rs16900491,rs6470344,rs6984563,rs76232854 0 7339.89 inf 5 0 2.33115e-05 2.27691e-05,2.38183e-05 0.0187971,0.0222238,0.00133151,0.000658591,-0.0436499 0.000187785,0.000212453,4.72735e-05,8.69184e-05,0.000237183
755 rs112660679,rs16900491,rs6470344,rs74558696,rs76232854 0 7338.8 inf 5 0 2.33083e-05 2.28042e-05,2.38184e-05 0.0187863,0.0225055,0.00142774,-0.000772287,-0.0436402 0.000187742,0.000208672,4.6648e-05,0.000106309,0.000237147
756 rs112660679,rs16900491,rs73338883,rs76232854 0 7336.22 inf 4 -nan 2.32889e-05 2.27841e-05,2.38065e-05 0.0183983,0.0221299,0.00163801,-0.0435147 0.000186818,0.000209074,5.37027e-05,0.000236585
757 rs112660679,rs16900491,rs17318886,rs6470344,rs76232854 0 7337.34 inf 5 0 2.33037e-05 2.28253e-05,2.37991e-05 0.0188093,0.0225511,0.000480587,0.0014437,-0.0436479 0.000187907,0.000208682,7.08272e-05,4.69576e-05,0.000237219
758 rs112660679,rs16900491,rs4006772,rs6470344,rs76232854 0 7337.29 inf 5 0 2.33032e-05 2.28417e-05,2.38189e-05 0.0186972,0.0227509,-0.000421556,0.001596,-0.0436389 0.000187754,0.000211285,6.25879e-05,5.5016e-05,0.000237166
759 rs112660679,rs16900491,rs6470344,rs76232854,rs77120988 0 7336.99 inf 5 0 2.33025e-05 2.27814e-05,2.37977e-05 0.0187199,0.022518,0.00145329,-0.0436219,-0.000390191 0.000187668,0.000208655,4.72093e-05,0.000237083,5.85537e-05
760 rs10099164,rs112660679,rs16900491,rs76232854 0 7332.67 inf 4 -nan 2.32778e-05 2.27587e-05,2.38193e-05 -0.00128502,0.0187977,0.0221687,-0.0435241 4.25007e-05,0.000187828,0.000209004,0.000236681
761 rs10097822,rs112660679,rs16900491,rs6470344,rs76232854 0 7334.55 inf 5 0 2.32948e-05 2.27923e-05,2.38139e-05 0.000260951,0.0188351,0.0225091,0.00142013,-0.0436189 4.52894e-05,0.000188344,0.000208674,4.66275e-05,0.0002371
762 rs112660679,rs16900491,rs6470344,rs6470350,rs76232854 0 7334.37 inf 5 0 2.32942e-05 2.28054e-05,2.38403e-05 0.0187554,0.0224619,0.00133006,-0.000226926,-0.0436142 0.000187657,0.000208966,4.79601e-05,3.99692e-05,0.000237078
763 rs112660679,rs16900491,rs6470344,rs76232854,rs78187665 0 7334.27 inf 5 0 2.3294e-05 2.28123e-05,2.38155e-05 0.0187279,0.0225212,0.00143414,-0.0436063,-0.00040697 0.000187655,0.000208654,4.69116e-05,0.000237044,7.20331e-05
764 rs112660679,rs16900491,rs3812467,rs6470344,rs76232854 0 7334.14 inf 5 0 2.32935e-05 2.27871e-05,2.37722e-05 0.018728,0.0225212,-0.000403121,0.00143379,-0.043606 0.000187655,0.000208654,7.20331e-05,4.69116e-05,0.000237044
765 rs113947988,rs2954165,rs6470344,rs76232854,rs79086755 0 7333.82 inf 5 0 7.70497e-06 7.4604e-06,7.98919e-06 0.000320721,-6.5442e-05,0.000994853,-0.0143396,0.0116641 0.000138575,4.29064e-05,4.64407e-05,0.000135554,0.000161954
766 rs112660679,rs16900491,rs6470344,rs76232854,rs7838563 0 7333.43 inf 5 0 2.32911e-05 2.27944e-05,2.37941e-05 0.0187346,0.022448,0.00131921,-0.0436173,-0.000231042 0.000187645,0.000209188,4.87817e-05,0.000237111,4.38217e-05
767 rs112660679,rs16900491,rs6470344,rs76232854,rs77935838 0 7333.28 inf 5 0 2.32908e-05 2.28136e-05,2.37833e-05 0.0187243,0.0225761,0.00143842,-0.0436236,-0.000326158 0.000187668,0.000208863,4.71154e-05,0.000237156,6.23909e-05
768 rs112660679,rs16900491,rs6470344,rs76232854 0 7330.62 inf 4 -nan 2.32713e-05 2.27905e-05,2.37909e-05 0.0187413,0.022527,0.00139756,-0.0435765 0.00018764,0.000208651,4.64628e-05,0.000236985
769 rs112660679,rs113012790,rs16900491,rs6470344,rs76232854 0 7332.72 inf 5 0 2.3289e-05 2.27778e-05,2.38211e-05 0.0187237,-0.000307451,0.0225727,0.00143453,-0.0436192 0.000187674,6.17731e-05,0.000208854,4.70525e-05,0.00023714
770 rs112660679,rs16900491,rs4350000,rs6470344,rs76232854 0 7332.69 inf 5 0 2.32889e-05 2.28034e-05,2.37536e-05 0.0187195,0.0225188,0.00025443,0.00144235,-0.0436129 0.000187692,0.000208658,5.13088e-05,4.73326e-05,0.000237099
771 rs112660679,rs142977726,rs16900491,rs6470344,rs76232854 0 7332.37 inf 5 0 2.32879e-05 2.28136e-05,2.37766e-05 0.0187349,-0.000541269,0.0225463,0.00146801,-0.0436119 0.000187645,0.000112653,0.00020869,4.87209e-05,0.0002371
772 rs112660679,rs16900488,rs16900491,rs6470344,rs76232854 0 7332.12 inf 5 0 2.3287e-05 2.27892e-05,2.37598e-05 0.0186827,0.000226419,0.0227875,0.001414,-0.0436115 0.00018806,4.85326e-05,0.000215999,4.65962e-05,0.000237104
773 rs112660679,rs12545259,rs16900491,rs6470344,rs76232854 0 7331.72 inf 5 0 2.32859e-05 2.27686e-05,2.37525e-05 0.0187027,0.000258826,0.0225612,0.00140054,-0.0436018 0.000187837,5.7591e-05,0.00020879,4.64675e-05,0.000237052
774 rs112660679,rs16900491,rs6470344,rs7010385,rs76232854 0 7331.71 inf 5 0 2.32856e-05 2.27928e-05,2.38301e-05 0.0187581,0.0224639,0.00154528,-0.000369458,-0.0436044 0.000187678,0.000209134,5.71488e-05,8.32219e-05,0.000237069
775 rs112660679,rs146914177,rs16900491,rs6470344,rs76232854 0 7331.46 inf 5 0 2.3285e-05 2.27583e-05,2.37443e-05 0.0187357,-0.000482694,0.0225478,0.00146149,-0.043606 0.000187645,0.00011103,0.000208706,4.87337e-05,0.000237083
776 rs112660679,rs146424421,rs16900491,rs6470344,rs76232854 0 7330.98 inf 5 0 2.32835e-05 2.27982e-05,2.38233e-05 0.0187167,-0.000338583,0.0225643,0.00139211,-0.0436049 0.000187736,8.2637e-05,0.00020885,4.64818e-05,0.000237087
777 rs112660679,rs117655391,rs16900491,rs6470344,rs76232854 0 7330.96 inf 5 0 2.32835e-05 2.27801e-05,2.3751e-05 0.0187168,-0.000337357,0.0225642,0.00139213,-0.0436048 0.000187736,8.2637e-05,0.00020885,4.64818e-05,0.000237087
778 rs112660679,rs16900462,rs16900491,rs6470344,rs76232854 0 7330.87 inf 5 0 2.3283e-05 2.27935e-05,2.38056e-05 0.0187289,-0.000288258,0.0224945,0.00148276,-0.0435943 0.000187666,7.19219e-05,0.000208808,5.10941e-05,0.000237027
779 rs112660679,rs16900491,rs6470344,rs75930542,rs76232854 0 7330.79 inf 5 0 2.32829e-05 2.2806e-05,2.37729e-05 0.0187655,0.0225479,0.00134969,0.000276537,-0.0435947 0.000187739,0.000208718,4.79932e-05,6.94464e-05,0.000237029
780 rs112660679,rs16900491,rs6470344,rs76232854,rs78655437 0 7330.71 inf 5 0 2.32826e-05 2.27528e-05,2.37805e-05 0.0187644,0.0225477,0.00134977,-0.0435942,0.000274777 0.000187732,0.000208718,4.80259e-05,0.000237028,6.98664e-05
781 rs112660679,rs11994861,rs16900491,rs6470344,rs76232854 0 7330.6 inf 5 0 2.32821e-05 2.2797e-05,2.37907e-05 0.0187117,-0.000227598,0.0226486,0.00149961,-0.043606 0.000187801,5.95183e-05,0.000211061,5.35807e-05,0.000237111
782 rs112660679,rs16900491,rs56157039,rs6470344,rs76232854 0 7330.5 inf 5 0 2.3282e-05 2.27804e-05,2.37673e-05 0.0187637,0.022547,0.000265992,0.0013513,-0.0435936 0.000187732,0.000208718,6.98664e-05,4.80259e-05,0.000237028
783 rs112660679,rs16900491,rs55843815,rs6470344,rs76232854 0 7330.42 inf 5 0 2.32818e-05 2.2799e-05,2.37644e-05 0.0187738,0.0225309,0.000249043,0.00142486,-0.0435994 0.000187838,0.000208654,6.61078e-05,4.70244e-05,0.000237063
784 rs112660679,rs16900491,rs6470344,rs72720560,rs76232854 0 7330.34 inf 5 0 2.32815e-05 2.2765e-05,2.37839e-05 0.0187741,0.022531,0.00142514,0.000240849,-0.0435996 0.000187848,0.000208654,4.70528e-05,6.48829e-05,0.000237067
785 rs10110958,rs112660679,rs16900491,rs6470344,rs76232854 0 7330.27 inf 5 0 2.3281e-05 2.27833e-05,2.37457e-05 0.000301881,0.0187512,0.0225965,0.00128187,-0.0435916 8.34155e-05,0.00018766,0.000209533,5.63987e-05,0.000237022
786 rs112660679,rs16900457,rs16900491,rs6470344,rs76232854 0 7330.1 inf 5 0 2.32804e-05 2.27779e-05,2.37779e-05 0.0187373,0.0003195,0.0224231,0.00130681,-0.0435935 0.000187644,9.16084e-05,0.000210767,5.32531e-05,0.000237036
787 rs112660679,rs112888185,rs16900491,rs6470344,rs76232854 0 7330.09 inf 5 0 2.32803e-05 2.26996e-05,2.37615e-05 0.0187373,0.000318458,0.0224234,0.00130711,-0.0435935 0.000187644,9.16084e-05,0.000210767,5.32531e-05,0.000237036
788 rs112660679,rs16900491,rs6470344,rs76232854,rs78564432 0 7330.04 inf 5 0 2.32805e-05 2.27653e-05,2.37666e-05 0.0187622,0.0225455,0.00135371,-0.0435914,0.000244934 0.000187734,0.000208718,4.81055e-05,0.000237023,6.96089e-05
789 rs112660679,rs16900491,rs6470344,rs74665435,rs76232854 0 7329.95 inf 5 0 2.32802e-05 2.28164e-05,2.38053e-05 0.0187618,0.0225452,0.00135449,0.000240552,-0.0435911 0.000187734,0.000208718,4.81055e-05,6.96089e-05,0.000237023
790 rs112660679,rs16900491,rs6470344,rs76232854,rs78085118 0 7329.92 inf 5 0 2.32802e-05 2.27779e-05,2.37763e-05 0.018758,0.0225292,0.00140949,-0.0435865,0.000345718 0.000187703,0.000208652,4.65914e-05,0.000237003,0.000100323
791 rs112660679,rs11991576,rs16900491,rs6470344,rs76232854 0 7329.87 inf 5 0 2.328e-05 2.27793e-05,2.37983e-05 0.0187383,-0.000375742,0.0225248,0.0014161,-0.0435917 0.000187642,0.000109963,0.000208652,4.67783e-05,0.000237027
792 rs112660679,rs16900491,rs6470344,rs76232854,rs79202834 0 7329.87 inf 5 0 2.328e-05 2.28075e-05,2.3816e-05 0.0187383,0.0225248,0.00141609,-0.0435917,-0.000375674 0.000187642,0.000208652,4.67783e-05,0.000237027,0.000109963
793 rs112660679,rs16900491,rs6470344,rs76232854,rs79545614 0 7329.87 inf 5 0 2.328e-05 2.27648e-05,2.37729e-05 0.0187383,0.0225248,0.00141609,-0.0435917,-0.000375639 0.000187642,0.000208652,4.67783e-05,0.000237027,0.000109963
794 rs112660679,rs16900491,rs6470344,rs6997658,rs76232854 0 7329.87 inf 5 0 2.32796e-05 2.27274e-05,2.37863e-05 0.0187375,0.0224277,0.00131089,0.000305155,-0.0435928 0.000187644,0.000210767,5.32531e-05,9.16084e-05,0.000237036
795 rs112660679,rs16900491,rs6470344,rs76232854,rs77090051 0 7329.82 inf 5 0 2.32798e-05 2.27831e-05,2.37668e-05 0.0187613,0.0225448,0.00135555,-0.0435908,0.000234669 0.000187734,0.000208718,4.81055e-05,0.000237023,6.96089e-05
796 rs112660679,rs11987707,rs16900491,rs6470344,rs76232854 0 7329.79 inf 5 0 2.32797e-05 2.27766e-05,2.38346e-05 0.0187383,-0.000369058,0.0225248,0.00141577,-0.0435914 0.000187642,0.000109963,0.000208652,4.67783e-05,0.000237027
797 rs112660679,rs113323154,rs16900491,rs6470344,rs76232854 0 7329.74 inf 5 0 2.32796e-05 2.27911e-05,2.38102e-05 0.0187384,-0.000365453,0.0225248,0.00141559,-0.0435912 0.000187642,0.000109963,0.000208652,4.67783e-05,0.000237027
798 rs10095101,rs112660679,rs16900491,rs6470344,rs76232854 0 7329.61 inf 5 0 2.32789e-05 2.28067e-05,2.37938e-05 0.000264094,0.0187497,0.0225873,0.001295,-0.043588 8.32484e-05,0.000187659,0.000209517,5.66048e-05,0.000237013
799 rs112660679,rs16900491,rs17403327,rs6470344,rs76232854 0 7329.61 inf 5 0 2.32792e-05 2.27501e-05,2.37578e-05 0.0187798,0.0225325,0.000153347,0.00142019,-0.0435956 0.000188019,0.000208658,4.7525e-05,4.6989e-05,0.000237059
800 rs112660679,rs16900491,rs6470344,rs76232854,rs77703655 0 7329.53 inf 5 0 2.32789e-05 2.27676e-05,2.3747e-05 0.0187385,0.0225249,0.0014148,-0.0435906,-0.000349488 0.000187642,0.000208652,4.67783e-05,0.000237027,0.000109963
801 rs112660679,rs146732810,rs16900491,rs6470344,rs76232854 0 7329.38 inf 5 0 2.32784e-05 2.27889e-05,2.3742e-05 0.0187364,-0.000320755,0.0225249,0.00141004,-0.0435867 0.000187647,0.000104716,0.000208652,4.6641e-05,0.000237009
802 rs112660679,rs16900491,rs62521024,rs6470344,rs76232854 0 7329.34 inf 5 0 2.32783e-05 2.28178e-05,2.38083e-05 0.0187769,0.0225321,0.000144038,0.0014178,-0.0435936 0.000188008,0.000208658,4.75612e-05,4.69406e-05,0.000237053
803 rs112660679,rs117888045,rs16900491,rs6470344,rs76232854 0 7329.33 inf 5 0 2.32783e-05 2.28017e-05,2.37571e-05 0.0187525,-0.00023417,0.0225136,0.00138042,-0.0435836 0.000187677,7.74056e-05,0.000208698,4.68072e-05,0.000236997
804 rs112660679,rs16900491,rs6470344,rs6991820,rs76232854 0 7329.3 inf 5 0 2.32782e-05 2.27847e-05,2.37453e-05 0.0187127,0.0225479,0.00139327,0.000169654,-0.0435895 0.000187883,0.000208768,4.64848e-05,5.65101e-05,0.000237025
805 rs112660679,rs16900491,rs4464986,rs6470344,rs76232854 0 7329.17 inf 5 0 2.32778e-05 2.28034e-05,2.37514e-05 0.018764,0.022531,-0.000157148,0.00140203,-0.0435805 0.000187802,0.000208656,5.40685e-05,4.64882e-05,0.000236989
806 rs10283200,rs112660679,rs16900491,rs6470344,rs76232854 0 7329.04 inf 5 0 2.32772e-05 2.27899e-05,2.37707e-05 -0.0001217,0.0187495,0.0225352,0.00147117,-0.0435884 4.43389e-05,0.000187664,0.000208673,5.36465e-05,0.000237025
807 rs112660679,rs147913679,rs16900491,rs6470344,rs76232854 0 7329.01 inf 5 0 2.32773e-05 2.28066e-05,2.37971e-05 0.0187516,-0.000214646,0.0225147,0.00138185,-0.043583 0.000187677,7.74056e-05,0.000208698,4.68072e-05,0.000236997
808 rs112660679,rs16900491,rs62529123,rs6470344,rs76232854 0 7328.87 inf 5 0 2.32768e-05 2.2824e-05,2.37786e-05 0.0187654,0.0225201,0.000252558,0.00140008,-0.0435883 0.000187859,0.000208667,9.51112e-05,4.64724e-05,0.000237027
809 rs112660679,rs16900491,rs34556187,rs6470344,rs76232854 0 7328.85 inf 5 0 2.32768e-05 2.27812e-05,2.37778e-05 0.0187614,0.0225294,0.000192134,0.00141441,-0.0435906 0.000187794,0.000208653,7.29229e-05,4.69007e-05,0.000237046
810 rs112660679,rs16900491,rs6470344,rs75886683,rs76232854 0 7328.77 inf 5 0 2.32765e-05 2.27741e-05,2.37601e-05 0.0187491,0.0225206,0.00139918,0.000359797,-0.0435843 0.000187664,0.000208666,4.6467e-05,0.000140026,0.000237005
811 rs112660679,rs16900491,rs60052877,rs6470344,rs76232854 0 7328.77 inf 5 0 2.32765e-05 2.27714e-05,2.37761e-05 0.0187491,0.0225206,0.000359766,0.00139918,-0.0435843 0.000187664,0.000208666,0.000140026,4.6467e-05,0.000237005
812 rs112513859,rs112660679,rs16900491,rs6470344,rs76232854 0 7328.75 inf 5 0 2.32765e-05 2.27892e-05,2.37857e-05 0.000357683,0.018749,0.0225207,0.00139917,-0.0435842 0.000140026,0.000187664,0.000208666,4.6467e-05,0.000237005
813 rs112321099,rs112660679,rs16900491,rs6470344,rs76232854 0 7328.72 inf 5 0 2.32764e-05 2.28097e-05,2.37557e-05 0.000352996,0.0187489,0.0225208,0.00139915,-0.0435841 0.000140026,0.000187664,0.000208666,4.6467e-05,0.000237005
814 rs112660679,rs138986212,rs16900491,rs6470344,rs76232854 0 7328.59 inf 5 0 2.3276e-05 2.2739e-05,2.37609e-05 0.0187481,0.000346765,0.0225208,0.00139823,-0.0435833 0.000187661,0.00014402,0.000208667,4.64636e-05,0.000237002
815 rs112660679,rs16900491,rs186284009,rs6470344,rs76232854 0 7328.58 inf 5 0 2.32759e-05 2.27824e-05,2.37493e-05 0.018748,0.0225208,0.00034481,0.00139823,-0.0435833 0.000187661,0.000208667,0.00014402,4.64636e-05,0.000237002
816 rs112660679,rs16900491,rs62521020,rs6470344,rs76232854 0 7328.58 inf 5 0 2.32759e-05 2.27911e-05,2.37832e-05 0.0187604,0.0225238,0.000230594,0.00140308,-0.0435858 0.000187809,0.000208655,9.64168e-05,4.65199e-05,0.000237017
817 rs112660679,rs16900491,rs182267823,rs6470344,rs76232854 0 7328.56 inf 5 0 2.32759e-05 2.27818e-05,2.38166e-05 0.018748,0.0225209,0.000341462,0.00139822,-0.0435832 0.000187661,0.000208667,0.00014402,4.64636e-05,0.000237002
818 rs112660679,rs16900491,rs6470344,rs76232854,rs79092686 0 7328.48 inf 5 0 2.32756e-05 2.27561e-05,2.3781e-05 0.0187478,0.0225211,0.0013982,-0.043583,0.000330528 0.000187661,0.000208667,4.64636e-05,0.000237002,0.00014402
819 rs112660679,rs142055663,rs16900491,rs6470344,rs76232854 0 7328.48 inf 5 0 2.32756e-05 2.27794e-05,2.37712e-05 0.0187472,0.000340503,0.0225208,0.00139732,-0.0435824 0.000187658,0.000148397,0.000208668,4.64629e-05,0.000236999
820 rs112660679,rs16900491,rs6470344,rs76232854,rs79078490 0 7328.48 inf 5 0 2.32756e-05 2.28014e-05,2.37918e-05 0.0187482,0.0225213,0.00139901,-0.0435834,0.000320729 0.000187664,0.000208666,4.6467e-05,0.000237005,0.000140026
821 rs112660679,rs147462030,rs16900491,rs6470344,rs76232854 0 7328.47 inf 5 0 2.32756e-05 2.27676e-05,2.37767e-05 0.0187472,0.000338978,0.0225208,0.00139732,-0.0435824 0.000187658,0.000148397,0.000208668,4.64629e-05,0.000236999
822 rs112660679,rs147929778,rs16900491,rs6470344,rs76232854 0 7328.45 inf 5 0 2.32755e-05 2.27962e-05,2.38046e-05 0.0187507,0.000281641,0.0225281,0.00140545,-0.0435831 0.000187686,0.000124598,0.000208652,4.65937e-05,0.000237003
823 rs112186439,rs112660679,rs16900491,rs6470344,rs76232854 0 7328.44 inf 5 0 2.32755e-05 2.27818e-05,2.37559e-05 0.000324865,0.0187477,0.0225212,0.00139819,-0.0435829 0.00014402,0.000187661,0.000208667,4.64636e-05,0.000237002
824 rs112660679,rs145334961,rs16900491,rs6470344,rs76232854 0 7328.43 inf 5 0 2.32754e-05 2.27906e-05,2.37953e-05 0.0187471,0.000332368,0.022521,0.00139732,-0.0435823 0.000187658,0.000148397,0.000208668,4.64629e-05,0.000236999
825 rs112660679,rs16900491,rs61055867,rs6470344,rs76232854 0 7328.42 inf 5 0 2.32754e-05 2.28038e-05,2.37479e-05 0.0187476,0.0225212,0.000321658,0.00139818,-0.0435828 0.000187661,0.000208667,0.00014402,4.64636e-05,0.000237002
826 rs112660679,rs16900491,rs62521017,rs6470344,rs76232854 0 7328.41 inf 5 0 2.32754e-05 2.27808e-05,2.37721e-05 0.018759,0.022524,0.00021385,0.00140268,-0.0435851 0.000187809,0.000208655,9.64168e-05,4.65199e-05,0.000237017
827 rs112660679,rs16900491,rs185740160,rs6470344,rs76232854 0 7328.35 inf 5 0 2.32752e-05 2.27884e-05,2.37873e-05 0.0187469,0.0225212,0.000321134,0.00139733,-0.0435821 0.000187658,0.000208668,0.000148397,4.64629e-05,0.000236999
828 rs112660679,rs143884693,rs16900491,rs6470344,rs76232854 0 7328.3 inf 5 0 2.3275e-05 2.27821e-05,2.37524e-05 0.0187467,0.000312136,0.0225213,0.00139734,-0.0435819 0.000187658,0.000148397,0.000208668,4.64629e-05,0.000236999
829 rs112660679,rs142891049,rs16900491,rs6470344,rs76232854 0 7328.3 inf 5 0 2.3275e-05 2.27599e-05,2.37621e-05 0.0187467,0.000312093,0.0225213,0.00139734,-0.0435819 0.000187658,0.000148397,0.000208668,4.64629e-05,0.000236999
830 rs112660679,rs143216843,rs16900491,rs6470344,rs76232854 0 7328.29 inf 5 0 2.3275e-05 2.28013e-05,2.37547e-05 0.0187467,0.000311839,0.0225213,0.00139734,-0.0435819 0.000187658,0.000148397,0.000208668,4.64629e-05,0.000236999
831 rs112660679,rs150860642,rs16900491,rs6470344,rs76232854 0 7328.29 inf 5 0 2.3275e-05 2.27682e-05,2.3763e-05 0.0187467,0.00031159,0.0225213,0.00139734,-0.0435819 0.000187658,0.000148397,0.000208668,4.64629e-05,0.000236999
832 rs112660679,rs16900491,rs6470344,rs6981647,rs76232854 0 7328.27 inf 5 0 2.32747e-05 2.27654e-05,2.38049e-05 0.0187232,0.022588,0.0013331,0.000169053,-0.0435808 0.000187865,0.000210928,5.67834e-05,8.56002e-05,0.000236995
833 rs112660679,rs149304598,rs16900491,rs6470344,rs76232854 0 7328.27 inf 5 0 2.3275e-05 2.28244e-05,2.37862e-05 0.0187467,0.000308225,0.0225214,0.00139734,-0.0435819 0.000187658,0.000148397,0.000208668,4.64629e-05,0.000236999
834 rs112660679,rs149794458,rs16900491,rs6470344,rs76232854 0 7328.27 inf 5 0 2.3275e-05 2.27828e-05,2.3778e-05 0.0187467,0.00030822,0.0225214,0.00139734,-0.0435819 0.000187658,0.000148397,0.000208668,4.64629e-05,0.000236999
835 rs112660679,rs16900491,rs182822450,rs6470344,rs76232854 0 7328.16 inf 5 0 2.32746e-05 2.27903e-05,2.38132e-05 0.0187472,0.022528,0.000232741,0.0013984,-0.0435773 0.000187664,0.000208652,0.000119314,4.64647e-05,0.000236986
836 rs112660679,rs12679602,rs16900491,rs6470344,rs76232854 0 7327.99 inf 5 0 2.32741e-05 2.27661e-05,2.37953e-05 0.0187366,-0.000171531,0.0225258,0.0014008,-0.0435791 0.00018766,9.88202e-05,0.000208652,4.65e-05,0.00023699
837 rs112660679,rs16900491,rs6470344,rs7017794,rs76232854 0 7327.95 inf 5 0 2.32739e-05 2.27947e-05,2.37825e-05 0.018753,0.0225291,0.00139838,-9.4604e-05,-0.0435774 0.000187768,0.000208655,4.64653e-05,5.6456e-05,0.000236986
838 rs112660679,rs117138138,rs16900491,rs6470344,rs76232854 0 7327.93 inf 5 0 2.32739e-05 2.28026e-05,2.37629e-05 0.018735,-0.000137121,0.0225256,0.00139895,-0.0435776 0.000187679,8.32791e-05,0.000208653,4.64704e-05,0.000236986
839 rs112660679,rs11779422,rs16900491,rs6470344,rs76232854 0 7327.81 inf 5 0 2.32734e-05 2.2793e-05,2.37856e-05 0.0187525,5.77259e-05,0.022534,0.00141031,-0.0435773 0.000187799,3.98806e-05,0.000208708,4.72897e-05,0.000236986
840 rs10956234,rs112660679,rs16900491,rs6470344,rs76232854 0 7327.78 inf 5 0 2.32734e-05 2.27512e-05,2.37614e-05 -7.85829e-05,0.0187521,0.0225289,0.00139944,-0.0435782 5.50444e-05,0.000187791,0.000208656,4.64814e-05,0.000236988
841 rs112660679,rs16900491,rs4294203,rs6470344,rs76232854 0 7327.73 inf 5 0 2.32732e-05 2.27787e-05,2.37623e-05 0.018751,0.0225287,-7.68644e-05,0.00139935,-0.0435781 0.000187778,0.000208655,5.70518e-05,4.64815e-05,0.000236988
842 rs10086862,rs112660679,rs16900491,rs6470344,rs76232854 0 7327.68 inf 5 0 2.32731e-05 2.28063e-05,2.37816e-05 -6.7558e-05,0.0187511,0.0225287,0.00139948,-0.0435782 5.40685e-05,0.000187802,0.000208656,4.64882e-05,0.000236989
843 rs112660679,rs16900491,rs6470344,rs76232854,rs7813432 0 7327.64 inf 5 0 2.32729e-05 2.28028e-05,2.38092e-05 0.0187504,0.0225286,0.0013992,-0.043578,-6.34704e-05 0.000187799,0.000208656,4.64838e-05,0.000236989,5.42225e-05
844 rs10101690,rs112660679,rs16900491,rs6470344,rs76232854 0 7327.63 inf 5 0 2.32729e-05 2.27691e-05,2.37835e-05 -6.28346e-05,0.0187503,0.0225286,0.00139918,-0.043578 5.42225e-05,0.000187799,0.000208656,4.64838e-05,0.000236989
845 rs112660679,rs148891635,rs16900491,rs6470344,rs76232854 0 7327.63 inf 5 0 2.32729e-05 2.27682e-05,2.38138e-05 0.0187447,0.00013631,0.0225276,0.00139759,-0.0435766 0.000187662,0.000117058,0.000208652,4.64628e-05,0.000236985
846 rs10505454,rs112660679,rs16900491,rs6470344,rs76232854 0 7327.61 inf 5 0 2.32729e-05 2.27853e-05,2.37562e-05 6.51765e-05,0.018734,0.0225271,0.00139849,-0.0435773 5.77607e-05,0.000187753,0.000208651,4.647e-05,0.000236986
847 rs112660679,rs16900491,rs6470344,rs76232854,rs9297714 0 7327.6 inf 5 0 2.32728e-05 2.27829e-05,2.38029e-05 0.0187498,0.0225285,0.00139895,-0.0435778,-6.00956e-05 0.000187795,0.000208656,4.64797e-05,0.000236988,5.43787e-05
848 rs112660679,rs16900491,rs4871588,rs6470344,rs76232854 0 7327.59 inf 5 0 2.32728e-05 2.28009e-05,2.37587e-05 0.0187343,0.0225271,6.27432e-05,0.00139845,-0.0435772 0.000187753,0.000208651,5.77607e-05,4.647e-05,0.000236986
849 rs112660679,rs16900491,rs4279612,rs6470344,rs76232854 0 7327.58 inf 5 0 2.32728e-05 2.27935e-05,2.37825e-05 0.0187489,0.0225283,-5.95684e-05,0.00139875,-0.0435776 0.000187778,0.000208655,5.64695e-05,4.64764e-05,0.000236988
850 rs112660679,rs16900491,rs6470344,rs76232854,rs7812933 0 7327.53 inf 5 0 2.32726e-05 2.28018e-05,2.38164e-05 0.0187481,0.0225282,0.0013985,-0.0435774,-5.37506e-05 0.000187775,0.000208655,4.64732e-05,0.000236987,5.66552e-05
851 rs112660679,rs16900491,rs4481616,rs6470344,rs76232854 0 7327.53 inf 5 0 2.32726e-05 2.27945e-05,2.38237e-05 0.018748,0.0225282,-5.33204e-05,0.00139849,-0.0435774 0.000187775,0.000208655,5.66552e-05,4.64732e-05,0.000236987
852 rs112660679,rs16900491,rs6470344,rs6470349,rs76232854 0 7327.52 inf 5 0 2.32726e-05 2.28242e-05,2.37969e-05 0.0187352,0.022527,0.00139803,5.26367e-05,-0.0435769 0.000187759,0.000208651,4.64655e-05,5.73481e-05,0.000236986
853 rs112660679,rs16900491,rs6470344,rs6985411,rs76232854 0 7327.51 inf 5 0 2.32725e-05 2.27624e-05,2.37439e-05 0.0187477,0.0225281,0.00139848,-5.12034e-05,-0.0435774 0.000187773,0.000208655,4.64739e-05,5.70424e-05,0.000236987
854 rs112660679,rs16900491,rs4871580,rs6470344,rs76232854 0 7327.51 inf 5 0 2.32725e-05 2.27577e-05,2.37593e-05 0.018737,0.0225262,6.74331e-05,0.00139694,-0.0435759 0.000187704,0.000208653,7.6271e-05,4.64681e-05,0.000236986
855 rs112660679,rs116929897,rs16900491,rs6470344,rs76232854 0 7327.49 inf 5 0 2.32725e-05 2.27969e-05,2.37914e-05 0.0187447,7.15098e-05,0.0225276,0.00139713,-0.0435762 0.000187681,8.40185e-05,0.000208653,4.64656e-05,0.000236986
856 rs112660679,rs16900491,rs28597078,rs6470344,rs76232854 0 7327.47 inf 5 0 2.32721e-05 2.27827e-05,2.37856e-05 0.0187371,0.0225406,3.93528e-05,0.00138224,-0.0435767 0.000187862,0.0002107,8.42164e-05,5.68728e-05,0.000236986
857 rs10106909,rs112660679,rs16900491,rs6470344,rs76232854 0 7327.47 inf 5 0 2.32721e-05 2.27952e-05,2.37805e-05 3.89808e-05,0.0187371,0.0225405,0.00138238,-0.0435767 8.42164e-05,0.000187862,0.0002107,5.68728e-05,0.000236986
858 rs112660679,rs16900491,rs2385106,rs6470344,rs76232854 0 7327.46 inf 5 0 2.32724e-05 2.28227e-05,2.37646e-05 0.0187441,0.0225275,6.31939e-05,0.00139699,-0.0435761 0.000187678,0.000208653,8.47956e-05,4.64692e-05,0.000236986
859 rs112660679,rs117838314,rs16900491,rs6470344,rs76232854 0 7327.46 inf 5 0 2.32724e-05 2.27771e-05,2.38008e-05 0.0187398,-7.00793e-05,0.0225264,0.00140035,-0.0435788 0.000187651,9.54451e-05,0.000208652,4.66171e-05,0.000237005
860 rs112660679,rs16900491,rs6470344,rs72722621,rs76232854 0 7327.45 inf 5 0 2.32723e-05 2.27746e-05,2.37898e-05 0.0187441,0.0225275,0.00139695,5.98515e-05,-0.0435761 0.000187679,0.000208653,4.64705e-05,8.32793e-05,0.000236986
861 rs112660679,rs12680080,rs16900491,rs6470344,rs76232854 0 7327.45 inf 5 0 2.32723e-05 2.27895e-05,2.377e-05 0.0187399,-6.81747e-05,0.0225264,0.00140027,-0.0435787 0.000187651,9.54451e-05,0.000208652,4.66171e-05,0.000237005
862 rs112660679,rs16900491,rs6470344,rs76232854,rs7827795 0 7327.41 inf 5 0 2.32722e-05 2.27787e-05,2.37737e-05 0.0187452,0.0225277,0.00139776,-0.0435767,-3.22769e-05 0.000187765,0.000208655,4.6464e-05,0.000236986,5.66439e-05
863 rs112660679,rs16900491,rs189898151,rs6470344,rs76232854 0 7327.41 inf 5 0 2.32722e-05 2.27853e-05,2.37248e-05 0.0187422,0.022528,5.75013e-05,0.00139997,-0.0435772 0.000187647,0.000208659,0.000101814,4.66567e-05,0.000236988
864 rs112660679,rs16900491,rs6470344,rs7008046,rs76232854 0 7327.4 inf 5 0 2.32722e-05 2.27906e-05,2.37827e-05 0.0187451,0.0225277,0.00139794,-2.93281e-05,-0.0435769 0.000187779,0.000208655,4.64682e-05,5.5373e-05,0.000236986
865 rs112660679,rs16900491,rs4565472,rs6470344,rs76232854 0 7327.4 inf 5 0 2.32722e-05 2.27638e-05,2.37843e-05 0.0187451,0.0225276,-2.8752e-05,0.00139793,-0.0435769 0.000187779,0.000208655,5.5373e-05,4.64682e-05,0.000236986
866 rs10956236,rs112660679,rs16900491,rs6470344,rs76232854 0 7327.39 inf 5 0 2.32722e-05 2.28163e-05,2.37957e-05 -2.95131e-05,0.0187447,0.0225276,0.00139781,-0.0435768 5.8255e-05,0.000187758,0.000208655,4.64653e-05,0.000236986
867 rs112660679,rs12675647,rs16900491,rs6470344,rs76232854 0 7327.38 inf 5 0 2.32721e-05 2.27837e-05,2.37802e-05 0.0187403,-4.32797e-05,0.0225266,0.00139913,-0.0435778 0.000187654,9.42683e-05,0.000208652,4.65876e-05,0.000237001
868 rs112660679,rs116845445,rs16900491,rs6470344,rs76232854 0 7327.37 inf 5 0 2.32721e-05 2.28189e-05,2.37775e-05 0.0187405,-4.0392e-05,0.0225267,0.00139891,-0.0435776 0.000187652,9.89899e-05,0.000208652,4.65799e-05,0.000237
869 rs112660679,rs16900491,rs6470344,rs76232854,rs76618080 0 7327.37 inf 5 0 2.32721e-05 2.28011e-05,2.37561e-05 0.0187405,0.0225267,0.00139889,-0.0435776,-3.96874e-05 0.000187652,0.000208652,4.65799e-05,0.000237,9.89899e-05
870 rs112660679,rs16900491,rs6470344,rs76232854,rs7844459 0 7327.37 inf 5 0 2.32721e-05 2.27886e-05,2.38079e-05 0.0187439,0.0225274,0.0013977,-0.0435767,-2.27268e-05 0.000187755,0.000208655,4.6464e-05,0.000236986,5.84672e-05
871 rs112660679,rs16900491,rs6470344,rs76232854,rs7843098 0 7327.37 inf 5 0 2.32721e-05 2.27649e-05,2.37775e-05 0.0187439,0.0225274,0.00139774,-0.0435767,-2.2022e-05 0.00018776,0.000208655,4.64649e-05,0.000236986,5.78356e-05
872 rs112660679,rs117398403,rs16900491,rs6470344,rs76232854 0 7327.37 inf 5 0 2.32721e-05 2.27837e-05,2.37464e-05 0.0187405,-3.73359e-05,0.0225267,0.00139881,-0.0435775 0.000187652,9.89899e-05,0.000208652,4.65799e-05,0.000237
873 rs112660679,rs116943625,rs16900491,rs6470344,rs76232854 0 7327.37 inf 5 0 2.32721e-05 2.28063e-05,2.3806e-05 0.0187405,-3.67367e-05,0.0225267,0.00139879,-0.0435775 0.000187652,9.89899e-05,0.000208652,4.65799e-05,0.000237
874 rs112660679,rs16900491,rs6470344,rs76232854,rs76990021 0 7327.37 inf 5 0 2.32721e-05 2.28055e-05,2.37805e-05 0.0187406,0.0225267,0.00139877,-0.0435775,-3.60638e-05 0.000187652,0.000208652,4.65799e-05,0.000237,9.89899e-05
875 rs111293055,rs112660679,rs16900491,rs6470344,rs76232854 0 7327.36 inf 5 0 2.32721e-05 2.27856e-05,2.37579e-05 -2.59321e-05,0.0187403,0.0225267,0.00139844,-0.0435772 8.12861e-05,0.000187667,0.000208653,4.65429e-05,0.000236996
876 rs112660679,rs16900491,rs6470344,rs7011185,rs76232854 0 7327.36 inf 5 0 2.32721e-05 2.27769e-05,2.37375e-05 0.0187433,0.0225273,0.00139767,-1.78572e-05,-0.0435766 0.000187755,0.000208655,4.6464e-05,5.84672e-05,0.000236986
877 rs112660679,rs16900491,rs6470344,rs74315899,rs76232854 0 7327.36 inf 5 0 2.32721e-05 2.27778e-05,2.37812e-05 0.0187404,0.0225267,0.00139836,-2.35795e-05,-0.0435772 0.000187667,0.000208653,4.65429e-05,8.12861e-05,0.000236996
878 rs112660679,rs16900491,rs2385103,rs6470344,rs76232854 0 7327.35 inf 5 0 2.3272e-05 2.27754e-05,2.37766e-05 0.0187407,0.0225268,-2.81246e-05,0.00139837,-0.0435772 0.000187654,0.000208652,0.000100235,4.65504e-05,0.000236997
879 rs112660679,rs16900491,rs6470344,rs74484427,rs76232854 0 7327.35 inf 5 0 2.3272e-05 2.27694e-05,2.37942e-05 0.0187397,0.0225275,0.00139885,-1.73671e-05,-0.0435766 0.000187843,0.000208672,4.69488e-05,9.09582e-05,0.000236986
880 rs112660679,rs117588701,rs16900491,rs6470344,rs76232854 0 7327.35 inf 5 0 2.3272e-05 2.28127e-05,2.37545e-05 0.0187419,2.14179e-05,0.0225271,0.00139708,-0.0435761 0.000187656,0.000100167,0.000208652,4.65191e-05,0.000236993
881 rs112660679,rs16900491,rs2385102,rs6470344,rs76232854 0 7327.35 inf 5 0 2.3272e-05 2.27742e-05,2.37711e-05 0.0187409,0.0225268,-1.91699e-05,0.00139811,-0.043577 0.000187654,0.000208652,0.000100235,4.65504e-05,0.000236997
882 rs112660679,rs16900491,rs6415490,rs6470344,rs76232854 0 7327.34 inf 5 0 2.3272e-05 2.2732e-05,2.37561e-05 0.0187424,0.0225272,-1.00038e-05,0.00139759,-0.0435766 0.000187753,0.000208655,5.82521e-05,4.6463e-05,0.000236985
883 rs112660679,rs16900491,rs2385101,rs6470344,rs76232854 0 7327.34 inf 5 0 2.3272e-05 2.27775e-05,2.3764e-05 0.0187409,0.0225268,-1.79771e-05,0.00139808,-0.0435769 0.000187654,0.000208652,0.000100235,4.65504e-05,0.000236997
884 rs112660679,rs16900491,rs2891679,rs6470344,rs76232854 0 7327.34 inf 5 0 2.3272e-05 2.27744e-05,2.37847e-05 0.0187409,0.0225268,-1.78897e-05,0.00139807,-0.0435769 0.000187654,0.000208652,0.000100235,4.65504e-05,0.000236997
885 rs112660679,rs139014257,rs16900491,rs6470344,rs76232854 0 7327.34 inf 5 0 2.3272e-05 2.27869e-05,2.37604e-05 0.0187409,-1.7059e-05,0.0225268,0.00139805,-0.0435769 0.000187654,0.000100235,0.000208652,4.65504e-05,0.000236997
886 rs112484702,rs112660679,rs16900491,rs6470344,rs76232854 0 7327.34 inf 5 0 2.3272e-05 2.2739e-05,2.37575e-05 -9.12634e-06,0.0187409,0.0225269,0.00139784,-0.0435767 8.05861e-05,0.00018767,0.000208653,4.65251e-05,0.000236993
887 rs111470319,rs113947988,rs6470344,rs76232854,rs79086755 0 7315.64 inf 5 0 7.83607e-06 7.54693e-06,8.12632e-06 -0.000818035,0.000493664,0.00123447,-0.014573,0.0115765 5.89084e-05,0.000139067,4.92813e-05,0.000136604,0.000162002
888 rs113947988,rs16900516,rs6470344,rs76232854,rs79086755 0 7313.31 inf 5 0 7.80717e-06 7.51046e-06,8.07795e-06 0.000464253,-0.000664297,0.00120158,-0.0145194,0.0115523 0.000138998,5.40869e-05,4.9121e-05,0.000136354,0.000162151
889 rs13251643,rs16900491,rs6470344,rs76232854,rs79086755 0 7312.81 inf 5 0 2.17257e-05 2.12826e-05,2.22363e-05 -0.00113371,0.0284067,0.00141207,-0.0408201,0.011568 0.000103439,0.000199344,5.04693e-05,0.000229759,0.000132303
890 rs113947988,rs6470344,rs75930542,rs76232854,rs79086755 0 7311.62 inf 5 0 7.7514e-06 7.47703e-06,8.02992e-06 0.000411134,0.00110346,-0.000581553,-0.0144308,0.0116602 0.000138917,4.79248e-05,6.96112e-05,0.000136008,0.000161861
891 rs113947988,rs6470344,rs6989594,rs76232854,rs79086755 0 7310.32 inf 5 0 7.74358e-06 7.47837e-06,8.01011e-06 0.000323887,0.0010803,-0.000829719,-0.0143982,0.0116731 0.000138539,4.74745e-05,0.000108541,0.000135777,0.000161854
892 rs10108305,rs112660679,rs16900491,rs76232854 0 7303.31 inf 4 -nan 2.31845e-05 2.26865e-05,2.36868e-05 -0.0016133,0.018177,0.0221103,-0.0434201 5.78148e-05,0.000186663,0.000209207,0.000236576
893 rs112660679,rs16900491,rs2385099,rs76232854 0 7300.12 inf 4 -nan 2.31747e-05 2.26541e-05,2.3703e-05 0.0183459,0.0231036,-0.00124315,-0.0434432 0.000186776,0.00020966,4.49649e-05,0.000236755
894 rs113947988,rs12542512,rs6470344,rs76232854,rs79086755 0 7300.92 inf 5 0 7.81199e-06 7.50386e-06,8.09879e-06 0.000457676,-0.000675161,0.00120383,-0.0145223,0.0115552 0.000138937,5.37396e-05,4.90584e-05,0.000136343,0.000162124
895 rs112660679,rs11775165,rs16900491,rs76232854 0 7278.7 inf 4 -nan 2.31068e-05 2.262e-05,2.35996e-05 0.0186507,-0.00100735,0.0223384,-0.0432433 0.000187606,3.90437e-05,0.000208791,0.000236013
896 rs10956242,rs112660679,rs16900491,rs76232854 0 7278.05 inf 4 -nan 2.31047e-05 2.26328e-05,2.36279e-05 -0.0010051,0.0186496,0.0223389,-0.0432415 3.90437e-05,0.000187606,0.000208791,0.000236013
897 rs112660679,rs16900491,rs16900538,rs76232854 0 7276.82 inf 4 -nan 2.31009e-05 2.25741e-05,2.36106e-05 0.0183682,0.0230011,-0.00158549,-0.0432216 0.000186829,0.00020944,6.18525e-05,0.000235928
898 rs10755926,rs112660679,rs16900491,rs76232854 0 7274.18 inf 4 -nan 2.30924e-05 2.26204e-05,2.35889e-05 -0.00105345,0.0185697,0.0222523,-0.0432618 4.14863e-05,0.000187339,0.000208949,0.000236184
899 rs10956238,rs112660679,rs16900491,rs76232854 0 7272.61 inf 4 -nan 2.30874e-05 2.2589e-05,2.35692e-05 -0.00102175,0.0185981,0.0222684,-0.0432457 4.04653e-05,0.000187446,0.000208919,0.000236121
900 rs112660679,rs16900491,rs73336867,rs76232854 0 7269.58 inf 4 -nan 2.30779e-05 2.25755e-05,2.35423e-05 0.0187006,0.0227607,-0.00259064,-0.0432211 0.000187886,0.000208845,0.000103728,0.000236035
901 rs112660679,rs16900491,rs58650877,rs76232854 0 7268.74 inf 4 -nan 2.30753e-05 2.25863e-05,2.36319e-05 0.018699,0.02276,-0.00258258,-0.0432186 0.000187886,0.000208845,0.000103728,0.000236035
902 rs112660679,rs16900491,rs76232854,rs7824635 0 7268.66 inf 4 -nan 2.3075e-05 2.25758e-05,2.3564e-05 0.0186988,0.0227599,-0.0432183,-0.00258185 0.000187886,0.000208845,0.000236035,0.000103728
903 rs112660679,rs16900491,rs6651236,rs76232854 0 7268.48 inf 4 -nan 2.30744e-05 2.26022e-05,2.35298e-05 0.0186984,0.0227598,-0.00258006,-0.0432178 0.000187886,0.000208845,0.000103728,0.000236035
904 rs112660679,rs16900491,rs73338881,rs76232854 0 7263.65 inf 4 -nan 2.30592e-05 2.25695e-05,2.35862e-05 0.0186942,0.0227412,-0.00256955,-0.0431895 0.000187911,0.000208821,0.000105214,0.000235959
905 rs113947988,rs4565472,rs6470344,rs76232854,rs79086755 0 7265.74 inf 5 0 7.75248e-06 7.48243e-06,8.04473e-06 0.000346163,0.000467609,0.000996656,-0.0144275,0.0116887 0.00013856,5.53512e-05,4.63073e-05,0.000135966,0.000161865
906 rs113947988,rs6470344,rs7008046,rs76232854,rs79086755 0 7265.52 inf 5 0 7.75236e-06 7.47658e-06,8.04714e-06 0.000346138,0.000996661,0.000467033,-0.0144274,0.0116887 0.00013856,4.63073e-05,5.53512e-05,0.000135966,0.000161865
907 rs112660679,rs16900491,rs60652599,rs76232854 0 7262.53 inf 4 -nan 2.30556e-05 2.25953e-05,2.35616e-05 0.0186919,0.0227403,-0.00255842,-0.0431862 0.000187911,0.000208821,0.000105214,0.000235959
908 rs112660679,rs16900491,rs6470346,rs76232854 0 7260.32 inf 4 -nan 2.30483e-05 2.25636e-05,2.3557e-05 0.0180162,0.0222234,-0.00138892,-0.0431748 0.000186766,0.000209053,5.76387e-05,0.000235934
909 rs113947988,rs6470344,rs6651233,rs76232854,rs79086755 0 7259.83 inf 5 0 7.78191e-06 7.47519e-06,8.08231e-06 0.000467821,0.00117903,-0.000578173,-0.0145213,0.01158 0.000139177,4.92363e-05,5.41197e-05,0.00013664,0.000162087
910 rs112660679,rs16900491,rs72722617,rs76232854 0 7254.23 inf 4 -nan 2.30293e-05 2.25602e-05,2.35499e-05 0.018403,0.022853,-0.00149885,-0.0431017 0.000186935,0.000209087,6.37337e-05,0.000235636
911 rs112660679,rs12549614,rs16900491,rs76232854 0 7253.39 inf 4 -nan 2.30266e-05 2.2509e-05,2.35357e-05 0.0184022,-0.00149359,0.0228519,-0.0430994 0.000186935,6.37337e-05,0.000209087,0.000235636
912 rs112660679,rs16900491,rs4604454,rs76232854 0 7252.44 inf 4 -nan 2.30234e-05 2.25243e-05,2.3479e-05 0.018387,0.0220454,-0.00113264,-0.0430843 0.000186903,0.000209706,4.85371e-05,0.000235573
913 rs113947988,rs2954014,rs6470344,rs76232854,rs79086755 0 7254.41 inf 5 0 7.72614e-06 7.45934e-06,8.00657e-06 0.000352675,0.00025668,0.0010094,-0.0143736,0.0118684 0.000138619,4.46279e-05,4.63326e-05,0.000135692,0.000165389
914 rs113947988,rs4565472,rs6995986,rs76232854,rs79086755 0 7254.38 inf 5 0 9.89048e-06 9.55262e-06,1.02391e-05 0.000412825,0.00551748,-0.00539576,-0.0182854,0.0107092 0.000138556,0.000100872,9.0303e-05,0.000152567,0.000162093
915 rs112660679,rs16900491,rs72720592,rs76232854 0 7250.69 inf 4 -nan 2.30181e-05 2.25229e-05,2.34902e-05 0.0183248,0.0229203,-0.00145548,-0.0430724 0.000186789,0.000209311,6.28234e-05,0.000235536
916 rs112660679,rs16900491,rs7015929,rs76232854 0 7250.64 inf 4 -nan 2.30179e-05 2.2476e-05,2.35125e-05 0.0183248,0.0229202,-0.00145518,-0.0430723 0.000186789,0.000209311,6.28234e-05,0.000235536
917 rs112660679,rs16900491,rs35309384,rs76232854 0 7250.53 inf 4 -nan 2.30176e-05 2.25313e-05,2.3463e-05 0.0183247,0.02292,-0.00145452,-0.043072 0.000186789,0.000209311,6.28234e-05,0.000235536
918 rs113947988,rs6995986,rs7008046,rs76232854,rs79086755 0 7251.66 inf 5 0 9.88905e-06 9.56518e-06,1.02167e-05 0.00041279,-0.00539433,0.00551557,-0.0182841,0.0107094 0.000138556,9.0303e-05,0.000100872,0.000152567,0.000162093
919 rs112660679,rs16900491,rs58383711,rs76232854 0 7245.65 inf 4 -nan 2.30019e-05 2.2552e-05,2.35095e-05 0.0185585,0.0218666,0.00180304,-0.0430861 0.000187465,0.000210731,7.95887e-05,0.000235687
920 rs112660679,rs16900491,rs7004876,rs76232854 0 7244.21 inf 4 -nan 2.29975e-05 2.2492e-05,2.34501e-05 0.0184227,0.0229301,-0.00130962,-0.0431263 0.000187011,0.000209385,5.81683e-05,0.000235939
921 rs112660679,rs16900491,rs6994510,rs76232854 0 7237.01 inf 4 -nan 2.29747e-05 2.2516e-05,2.34743e-05 0.0183152,0.022897,-0.00136743,-0.0430331 0.000186789,0.000209311,6.28234e-05,0.000235536
922 rs112660679,rs11780099,rs16900491,rs76232854 0 7231.97 inf 4 -nan 2.29587e-05 2.24543e-05,2.34663e-05 0.0187082,-0.000869882,0.0222143,-0.0429578 0.000188403,4.09845e-05,0.000209199,0.000235215
923 rs112660679,rs16900491,rs4006653,rs76232854 0 7231.02 inf 4 -nan 2.29557e-05 2.24734e-05,2.34598e-05 0.018588,0.0226732,-0.00212637,-0.0429963 0.000187729,0.000208753,0.000100668,0.000235432
924 rs112660679,rs16900491,rs72720571,rs76232854 0 7228.2 inf 4 -nan 2.29468e-05 2.24407e-05,2.34498e-05 0.0181591,0.0232959,0.000960783,-0.0429819 0.000186663,0.000211824,4.61631e-05,0.000235399
925 rs113947988,rs6470344,rs74790374,rs76232854,rs79086755 0 7230.35 inf 5 0 7.83087e-06 7.55919e-06,8.13364e-06 0.00048825,0.00122329,-0.00074528,-0.0145578,0.0115572 0.000139053,4.91189e-05,5.47518e-05,0.00013651,0.000162076
926 rs112660679,rs12549738,rs16900491,rs76232854 0 7226.38 inf 4 -nan 2.2941e-05 2.24772e-05,2.34418e-05 0.0184637,-0.000802251,0.0222464,-0.0428605 0.000187221,3.89275e-05,0.000209122,0.000234824
927 rs112660679,rs16900491,rs6990622,rs76232854 0 7225.83 inf 4 -nan 2.29393e-05 2.24715e-05,2.34271e-05 0.0184573,0.0222481,-0.000800288,-0.0428569 0.0001872,0.00020912,3.89477e-05,0.000234813
928 rs112660679,rs16900491,rs7009033,rs76232854 0 7225.09 inf 4 -nan 2.29369e-05 2.24323e-05,2.34461e-05 0.018162,0.0232761,0.000942996,-0.0429673 0.000186663,0.000211765,4.60783e-05,0.000235369
929 rs10956240,rs112660679,rs16900491,rs76232854 0 7225.02 inf 4 -nan 2.29367e-05 2.24854e-05,2.3428e-05 -0.000796731,0.018456,0.0222493,-0.042855 3.89477e-05,0.0001872,0.00020912,0.000234813
930 rs112660679,rs16900491,rs7387525,rs76232854 0 7223.7 inf 4 -nan 2.29325e-05 2.24817e-05,2.33998e-05 0.0185291,0.0221955,-0.000805109,-0.0429354 0.000187517,0.000209322,3.96482e-05,0.000235219
931 rs10755926,rs16900491,rs6470344,rs76232854,rs79086755 0 7225.72 inf 5 0 2.16881e-05 2.11916e-05,2.21794e-05 -0.000348387,0.0283114,0.0010837,-0.0407454,0.01149 4.30555e-05,0.000199468,4.82345e-05,0.000229536,0.000132406
932 rs112660679,rs16900491,rs71510325,rs76232854 0 7223.09 inf 4 -nan 2.29305e-05 2.24116e-05,2.34383e-05 0.0185024,0.0221892,-0.000814371,-0.0429363 0.000187402,0.000209352,4.02413e-05,0.000235233
933 rs112660679,rs16900491,rs4871576,rs76232854 0 7222 inf 4 -nan 2.29271e-05 2.24582e-05,2.34502e-05 0.0185004,0.0221913,-0.000809359,-0.0429331 0.000187402,0.000209352,4.02413e-05,0.000235233
934 rs10956237,rs112660679,rs16900491,rs76232854 0 7221.97 inf 4 -nan 2.2927e-05 2.24464e-05,2.33997e-05 -0.000814016,0.018491,0.022189,-0.0429336 4.04803e-05,0.000187361,0.000209362,0.000235236
935 rs112660679,rs16900491,rs4871575,rs76232854 0 7221.71 inf 4 -nan 2.29261e-05 2.24246e-05,2.33858e-05 0.0184971,0.0221923,-0.000808414,-0.0429311 0.00018739,0.000209351,4.02624e-05,0.000235227
936 rs112660679,rs16900491,rs6995986,rs76232854 0 7221.53 inf 4 -nan 2.29255e-05 2.24354e-05,2.34196e-05 0.0182098,0.0221494,-0.000995165,-0.0429107 0.000186675,0.000209538,4.96248e-05,0.000235123
937 rs10110958,rs112660679,rs16900491,rs76232854 0 7221.27 inf 4 -nan 2.29248e-05 2.2424e-05,2.3417e-05 0.00137657,0.0184282,0.0228493,-0.042927 6.87199e-05,0.000187121,0.000209238,0.000235212
938 rs112660679,rs16900491,rs72720574,rs76232854 0 7220.51 inf 4 -nan 2.29224e-05 2.24407e-05,2.34119e-05 0.0181701,0.0232371,0.000914021,-0.0429384 0.000186663,0.000211595,4.58299e-05,0.000235285
939 rs10112737,rs112660679,rs16900491,rs76232854 0 7219.34 inf 4 -nan 2.29186e-05 2.24187e-05,2.3394e-05 -0.000955273,0.0182276,0.0221728,-0.0428915 4.82406e-05,0.000186689,0.000209454,0.000235056
940 rs10095101,rs112660679,rs16900491,rs76232854 0 7219.13 inf 4 -nan 2.29181e-05 2.24042e-05,2.34155e-05 0.00135193,0.0184248,0.0228415,-0.0429151 6.83326e-05,0.000187121,0.000209223,0.000235181
941 rs112660679,rs16900491,rs72720596,rs76232854 0 7218.16 inf 4 -nan 2.2915e-05 2.24075e-05,2.34096e-05 0.0183247,0.0227467,-0.00123876,-0.0428862 0.000186837,0.000208927,6.29725e-05,0.000235044
942 rs112660679,rs16900491,rs16900559,rs76232854 0 7218.15 inf 4 -nan 2.2915e-05 2.23885e-05,2.34164e-05 0.0183247,0.0227467,-0.00123864,-0.0428861 0.000186837,0.000208927,6.29725e-05,0.000235044
943 rs112660679,rs16900491,rs76232854,rs79634415 0 7218 inf 4 -nan 2.29145e-05 2.24275e-05,2.34095e-05 0.0183245,0.0227465,-0.0428857,-0.00123759 0.000186837,0.000208927,0.000235044,6.29725e-05
944 rs112660679,rs16900491,rs4871579,rs76232854 0 7217.61 inf 4 -nan 2.29133e-05 2.24271e-05,2.34379e-05 0.0183242,0.022746,-0.00123468,-0.0428846 0.000186837,0.000208927,6.29725e-05,0.000235044
945 rs112660679,rs16900491,rs55808842,rs76232854 0 7217.24 inf 4 -nan 2.29121e-05 2.24507e-05,2.34107e-05 0.0183238,0.0227455,-0.00123194,-0.0428836 0.000186837,0.000208927,6.29725e-05,0.000235044
946 rs112660679,rs117987829,rs16900491,rs76232854 0 7216.37 inf 4 -nan 2.29093e-05 2.23983e-05,2.33904e-05 0.0186631,-0.000797523,0.0222411,-0.0429133 0.000188403,4.09845e-05,0.000209199,0.000235215
947 rs112660679,rs140428865,rs16900491,rs76232854 0 7216.23 inf 4 -nan 2.29088e-05 2.24489e-05,2.33956e-05 0.0186637,-0.000800329,0.0222428,-0.0429113 0.00018841,4.11644e-05,0.000209194,0.000235207
948 rs112660679,rs16900491,rs2385092,rs76232854 0 7214.5 inf 4 -nan 2.29034e-05 2.23731e-05,2.33811e-05 0.0186642,0.0222424,-0.000789144,-0.0429119 0.000188451,0.000209207,4.10241e-05,0.000235239
949 rs112660679,rs16900491,rs72720601,rs76232854 0 7211.82 inf 4 -nan 2.28949e-05 2.23954e-05,2.34255e-05 0.0183149,0.0227296,-0.00119609,-0.0428533 0.000186829,0.000208903,6.32349e-05,0.000234966
950 rs112660679,rs16900491,rs6981647,rs76232854 0 7211.77 inf 4 -nan 2.28947e-05 2.2388e-05,2.33704e-05 0.0182317,0.0230107,0.00132433,-0.0428736 0.000186695,0.000210158,7.0042e-05,0.000235073
951 rs112660679,rs12541675,rs16900491,rs76232854 0 7211.74 inf 4 -nan 2.28947e-05 2.23977e-05,2.3355e-05 0.0183148,-0.00119545,0.0227295,-0.042853 0.000186829,6.32349e-05,0.000208903,0.000234966
952 rs112660679,rs16900491,rs72722611,rs76232854 0 7211.51 inf 4 -nan 2.28939e-05 2.23865e-05,2.33836e-05 0.0183146,0.0227292,-0.00119366,-0.0428524 0.000186829,0.000208903,6.32349e-05,0.000234966
953 rs112660679,rs117260638,rs16900491,rs76232854 0 7211.45 inf 4 -nan 2.28937e-05 2.24167e-05,2.34274e-05 0.0183145,-0.0011932,0.0227292,-0.0428522 0.000186829,6.32349e-05,0.000208903,0.000234966
954 rs112660679,rs16900491,rs4871583,rs76232854 0 7211.42 inf 4 -nan 2.28936e-05 2.2427e-05,2.34185e-05 0.0183145,0.0227291,-0.00119294,-0.0428521 0.000186829,0.000208903,6.32349e-05,0.000234966
955 rs112660679,rs16900491,rs72722605,rs76232854 0 7211.06 inf 4 -nan 2.28925e-05 2.2403e-05,2.33745e-05 0.0183141,0.0227287,-0.00119017,-0.0428511 0.000186829,0.000208903,6.32349e-05,0.000234966
956 rs112660679,rs16893118,rs16900491,rs76232854 0 7210.82 inf 4 -nan 2.28918e-05 2.24054e-05,2.33899e-05 0.0183139,-0.00118836,0.0227284,-0.0428505 0.000186829,6.32349e-05,0.000208903,0.000234966
957 rs112660679,rs13266756,rs16900491,rs76232854 0 7209.37 inf 4 -nan 2.28872e-05 2.24299e-05,2.342e-05 0.0182598,-0.00126323,0.022747,-0.0428262 0.000186731,6.78644e-05,0.00020896,0.000234863
958 rs112660679,rs16900491,rs73704562,rs76232854 0 7208.25 inf 4 -nan 2.28833e-05 2.23828e-05,2.34027e-05 0.0185402,0.0217272,0.00160339,-0.0428601 0.00018776,0.000213195,8.68387e-05,0.000235057
959 rs112660679,rs16900491,rs34225920,rs76232854 0 7207.97 inf 4 -nan 2.28827e-05 2.23922e-05,2.33735e-05 0.0186009,0.0222687,-0.000754692,-0.0428634 0.000188147,0.000209153,4.0929e-05,0.000235078
960 rs112660679,rs16900491,rs76232854,rs7820297 0 7207.95 inf 4 -nan 2.28825e-05 2.24175e-05,2.33346e-05 0.0183882,0.0222248,-0.0428632,-0.000764146 0.000187052,0.000209331,0.000235078,4.14553e-05
961 rs112660679,rs16900491,rs2385100,rs76232854 0 7207.22 inf 4 -nan 2.28803e-05 2.24108e-05,2.33476e-05 0.0184508,0.0222708,-0.000715002,-0.0428272 0.000187307,0.00020915,3.89779e-05,0.000234898
962 rs112660679,rs13262218,rs16900491,rs76232854 0 7206.8 inf 4 -nan 2.28789e-05 2.23813e-05,2.33756e-05 0.0183929,-0.000754475,0.0222286,-0.0428598 0.000187075,4.12522e-05,0.000209325,0.000235078
963 rs112660679,rs16900491,rs4871589,rs76232854 0 7206 inf 4 -nan 2.28765e-05 2.23722e-05,2.33646e-05 0.0182942,0.0227957,-0.000797564,-0.0428634 0.000186796,0.00020914,4.38404e-05,0.000235112
964 rs112660679,rs16900491,rs76232854,rs7814071 0 7205.86 inf 4 -nan 2.2876e-05 2.23901e-05,2.3362e-05 0.0182941,0.0227954,-0.042863,-0.000796801 0.000186796,0.00020914,0.000235112,4.38404e-05
965 rs10094181,rs112660679,rs16900491,rs76232854 0 7203.19 inf 4 -nan 2.28675e-05 2.24093e-05,2.33621e-05 -0.000695337,0.0184279,0.0222819,-0.0428074 3.8996e-05,0.00018724,0.000209135,0.000234853
966 rs112660679,rs16900457,rs16900491,rs76232854 0 7202.54 inf 4 -nan 2.28653e-05 2.23731e-05,2.33539e-05 0.018314,0.00141797,0.0220721,-0.0428309 0.000186849,7.99273e-05,0.000210281,0.000234989
967 rs112660679,rs112888185,rs16900491,rs76232854 0 7202.47 inf 4 -nan 2.28651e-05 2.23842e-05,2.33426e-05 0.0183139,0.00141717,0.0220723,-0.0428307 0.000186849,7.99273e-05,0.000210281,0.000234989
968 rs112660679,rs16900491,rs28597078,rs76232854 0 7202.38 inf 4 -nan 2.2865e-05 2.23779e-05,2.33293e-05 0.0182294,0.0229572,0.00121973,-0.04282 0.000186697,0.000210002,6.88014e-05,0.000234931
969 rs10106909,rs112660679,rs16900491,rs76232854 0 7202.36 inf 4 -nan 2.28649e-05 2.23869e-05,2.33624e-05 0.00121948,0.0182293,0.0229571,-0.0428199 6.88014e-05,0.000186697,0.000210002,0.000234931
970 rs112660679,rs16900491,rs6997658,rs76232854 0 7201.49 inf 4 -nan 2.2862e-05 2.23569e-05,2.33687e-05 0.0183129,0.0220756,0.00140705,-0.0428277 0.000186849,0.000210281,7.99273e-05,0.000234989
971 rs112660679,rs16900491,rs72720597,rs76232854 0 7201.46 inf 4 -nan 2.28621e-05 2.23862e-05,2.33759e-05 0.018308,0.0227246,-0.00110884,-0.0428376 0.000186837,0.000208927,6.29725e-05,0.000235044
972 rs112660679,rs13255114,rs16900491,rs76232854 0 7201.01 inf 4 -nan 2.28606e-05 2.23872e-05,2.33428e-05 0.0184171,-0.000683213,0.0222897,-0.0427945 0.000187211,3.89375e-05,0.000209121,0.000234818
973 rs112660679,rs13254815,rs16900491,rs76232854 0 7200.66 inf 4 -nan 2.28595e-05 2.23977e-05,2.33533e-05 0.0184164,-0.000681451,0.0222904,-0.0427935 0.000187211,3.89375e-05,0.000209121,0.000234818
974 rs112660679,rs16900491,rs2891678,rs76232854 0 7199.58 inf 4 -nan 2.28561e-05 2.23847e-05,2.33551e-05 0.0184098,0.022293,-0.000676248,-0.0427885 0.000187191,0.000209118,3.89582e-05,0.000234808
975 rs112660679,rs16900491,rs76232854,rs7822592 0 7199.46 inf 4 -nan 2.28557e-05 2.23809e-05,2.33427e-05 0.0184096,0.0222933,-0.0427882,-0.000675623 0.000187191,0.000209118,0.000234808,3.89582e-05
976 rs112660679,rs12545844,rs16900491,rs76232854 0 7197.99 inf 4 -nan 2.28511e-05 2.23428e-05,2.33136e-05 0.018301,-0.00108434,0.0227115,-0.0428131 0.000186829,6.32349e-05,0.000208903,0.000234966
977 rs112660679,rs16900491,rs72722603,rs76232854 0 7197.8 inf 4 -nan 2.28505e-05 2.23694e-05,2.33676e-05 0.0183008,0.0227112,-0.00108272,-0.0428125 0.000186829,0.000208903,6.32349e-05,0.000234966
978 rs10956239,rs112660679,rs16900491,rs76232854 0 7197.29 inf 4 -nan 2.28488e-05 2.23476e-05,2.33373e-05 -0.000664143,0.0184077,0.022297,-0.0427831 3.89477e-05,0.0001872,0.00020912,0.000234813
979 rs112660679,rs13274361,rs16900491,rs76232854 0 7197.29 inf 4 -nan 2.28488e-05 2.23941e-05,2.3327e-05 0.0184077,-0.000664127,0.022297,-0.0427831 0.0001872,3.89477e-05,0.00020912,0.000234813
980 rs112660679,rs16900491,rs76232854,rs7815471 0 7197.25 inf 4 -nan 2.28487e-05 2.23449e-05,2.3365e-05 0.0184077,0.0222971,-0.0427829,-0.000663919 0.0001872,0.00020912,0.000234813,3.89477e-05
981 rs112660679,rs11778726,rs16900491,rs76232854 0 7197.22 inf 4 -nan 2.28486e-05 2.24064e-05,2.33318e-05 0.0184076,-0.000663733,0.0222971,-0.0427828 0.0001872,3.89477e-05,0.00020912,0.000234813
982 rs10505453,rs112660679,rs16900491,rs76232854 0 7197.13 inf 4 -nan 2.28483e-05 2.23562e-05,2.33056e-05 -0.000663256,0.0184074,0.0222973,-0.0427826 3.89477e-05,0.0001872,0.00020912,0.000234813
983 rs112660679,rs16900491,rs2891677,rs76232854 0 7197.12 inf 4 -nan 2.28483e-05 2.23489e-05,2.33345e-05 0.0184074,0.0222973,-0.000663251,-0.0427826 0.0001872,0.00020912,3.89477e-05,0.000234813
984 rs112660679,rs12680560,rs16900491,rs76232854 0 7197.11 inf 4 -nan 2.28482e-05 2.23765e-05,2.33526e-05 0.0184074,-0.000663172,0.0222973,-0.0427825 0.0001872,3.89477e-05,0.00020912,0.000234813
985 rs112660679,rs16900491,rs6989383,rs76232854 0 7197.09 inf 4 -nan 2.28482e-05 2.23546e-05,2.33427e-05 0.0184073,0.0222974,-0.000663057,-0.0427825 0.0001872,0.00020912,3.89477e-05,0.000234813
986 rs10100121,rs112660679,rs16900491,rs76232854 0 7197.07 inf 4 -nan 2.28481e-05 2.23485e-05,2.33525e-05 -0.000662945,0.0184073,0.0222974,-0.0427824 3.89477e-05,0.0001872,0.00020912,0.000234813
987 rs10216768,rs112660679,rs16900491,rs76232854 0 7197.02 inf 4 -nan 2.2848e-05 2.23547e-05,2.33603e-05 -0.000662719,0.0184072,0.0222975,-0.0427823 3.89477e-05,0.0001872,0.00020912,0.000234813
988 rs112660679,rs16900491,rs4330708,rs76232854 0 7197.02 inf 4 -nan 2.2848e-05 2.23449e-05,2.33749e-05 0.0183148,0.0225123,0.000689713,-0.0428066 0.000186867,0.000208655,4.05333e-05,0.000234946
989 rs10216374,rs112660679,rs16900491,rs76232854 0 7196.99 inf 4 -nan 2.28478e-05 2.235e-05,2.33193e-05 -0.000662518,0.0184071,0.0222976,-0.0427822 3.89477e-05,0.0001872,0.00020912,0.000234813
990 rs112660679,rs11774053,rs16900491,rs76232854 0 7196.98 inf 4 -nan 2.28478e-05 2.23455e-05,2.33666e-05 0.0184071,-0.000662489,0.0222976,-0.0427822 0.0001872,3.89477e-05,0.00020912,0.000234813
991 rs112660679,rs11777625,rs16900491,rs76232854 0 7196.97 inf 4 -nan 2.28478e-05 2.23695e-05,2.33446e-05 0.0184071,-0.000662442,0.0222976,-0.0427821 0.0001872,3.89477e-05,0.00020912,0.000234813
992 rs10104659,rs112660679,rs16900491,rs76232854 0 7196.93 inf 4 -nan 2.28477e-05 2.23972e-05,2.33114e-05 -0.000662235,0.018407,0.0222977,-0.042782 3.89477e-05,0.0001872,0.00020912,0.000234813
993 rs112660679,rs11997581,rs16900491,rs76232854 0 7196.92 inf 4 -nan 2.28476e-05 2.23972e-05,2.33412e-05 0.018407,-0.000662187,0.0222977,-0.042782 0.0001872,3.89477e-05,0.00020912,0.000234813
994 rs10956241,rs112660679,rs16900491,rs76232854 0 7196.76 inf 4 -nan 2.28471e-05 2.23778e-05,2.33514e-05 -0.000661315,0.0184067,0.022298,-0.0427815 3.89477e-05,0.0001872,0.00020912,0.000234813
995 rs112660679,rs16900491,rs7017478,rs76232854 0 7196.32 inf 4 -nan 2.28458e-05 2.23921e-05,2.3325e-05 0.0183119,0.0225121,0.00068659,-0.0428039 0.000186862,0.000208656,4.05765e-05,0.000234943
996 rs112660679,rs11782629,rs16900491,rs76232854 0 7196.19 inf 4 -nan 2.28453e-05 2.23489e-05,2.33207e-05 0.0184056,-0.000658323,0.0222991,-0.0427799 0.0001872,3.89477e-05,0.00020912,0.000234813
997 rs112660679,rs11776254,rs16900491,rs76232854 0 7195.81 inf 4 -nan 2.28441e-05 2.23699e-05,2.32952e-05 0.0184027,-0.00065645,0.0223001,-0.0427778 0.000187191,3.89582e-05,0.000209118,0.000234808
998 rs112660679,rs16900491,rs72720595,rs76232854 0 7194.32 inf 4 -nan 2.28395e-05 2.23202e-05,2.33633e-05 0.0182742,0.0226833,-0.00103265,-0.0427509 0.000186776,0.00020884,6.20256e-05,0.00023469
999 rs112660679,rs16900491,rs4534140,rs76232854 0 7192.72 inf 4 -nan 2.28342e-05 2.23614e-05,2.33113e-05 0.0181051,0.0222646,-0.000803616,-0.0427451 0.0001867,0.000209303,4.89509e-05,0.000234684
1000 rs16900491,rs6470344,rs76232854,rs7838563,rs79086755 0 7194.45 inf 5 0 2.16455e-05 2.11904e-05,2.21045e-05 0.0283445,0.00116405,-0.0406633,-8.32559e-05,0.0115261 0.000199902,4.86872e-05,0.000229301,4.38681e-05,0.000132417
1001 rs112660679,rs16900491,rs7004739,rs76232854 0 7191.47 inf 4 -nan 2.28304e-05 2.23086e-05,2.33264e-05 0.0183796,0.0223106,-0.000634215,-0.042759 0.000187125,0.00020911,3.90375e-05,0.000234774
1002 rs112660679,rs16900491,rs7004753,rs76232854 0 7190.99 inf 4 -nan 2.28288e-05 2.23372e-05,2.33292e-05 0.0183746,0.0223121,-0.000631968,-0.0427559 0.000187108,0.000209108,3.90622e-05,0.000234765
1003 rs112660679,rs16900491,rs6986712,rs76232854 0 7190.6 inf 4 -nan 2.28276e-05 2.23325e-05,2.32871e-05 0.0183739,0.0223129,-0.000629776,-0.0427547 0.000187108,0.000209108,3.90622e-05,0.000234765
1004 rs112660679,rs16900491,rs28895930,rs76232854 0 7189.32 inf 4 -nan 2.28236e-05 2.23545e-05,2.33256e-05 0.018267,0.0226704,-0.000992887,-0.0427256 0.00018677,0.000208822,6.22797e-05,0.000234631
1005 rs112660679,rs16900491,rs2385094,rs76232854 0 7189.27 inf 4 -nan 2.28234e-05 2.23112e-05,2.33093e-05 0.0182171,0.0226944,-0.000877418,-0.0427491 0.00018669,0.000208889,5.50669e-05,0.000234756
1006 rs112660679,rs16900491,rs35114839,rs76232854 0 7183.98 inf 4 -nan 2.28066e-05 2.23016e-05,2.32965e-05 0.0183679,0.022218,0.000865418,-0.0427188 0.000187138,0.000209702,5.71397e-05,0.000234676
1007 rs112660679,rs6470344,rs76232854,rs77368857,rs79086755 0 7184.88 inf 5 0 2.13907e-05 2.0948e-05,2.1871e-05 0.0252941,0.00171144,-0.0398747,-3.10591e-05,0.012513 0.000179351,4.67847e-05,0.000226189,0.000128695,0.000144936
1008 rs112660679,rs16900491,rs7000501,rs76232854 0 7181.5 inf 4 -nan 2.27988e-05 2.23383e-05,2.33272e-05 0.0181447,0.0227105,0.000624566,-0.0427352 0.000186668,0.000208987,4.22907e-05,0.000234816
1009 rs112660679,rs16900491,rs76232854,rs7838563 0 7177.86 inf 4 -nan 2.27872e-05 2.22812e-05,2.32878e-05 0.0182314,0.0223321,-0.0426931,-0.000592082 0.00018672,0.000209144,0.000234636,4.17385e-05
1010 rs112660679,rs16900491,rs7010385,rs76232854 0 7176.11 inf 4 -nan 2.27818e-05 2.22892e-05,2.32642e-05 0.0182781,0.0226938,0.000940763,-0.0426624 0.000186837,0.000208961,6.76606e-05,0.000234495
1011 rs112660679,rs16900491,rs2954165,rs76232854 0 7174.24 inf 4 -nan 2.27758e-05 2.22783e-05,2.32334e-05 0.0183974,0.0223957,-0.00058293,-0.042666 0.000187438,0.000208905,4.28957e-05,0.000234544
1012 rs113947988,rs6470344,rs7007866,rs76232854,rs79086755 0 7176.73 inf 5 0 7.82755e-06 7.55583e-06,8.11066e-06 0.000485757,0.00121405,-0.00073319,-0.0145509,0.0115579 0.000139051,4.8964e-05,5.45792e-05,0.000136475,0.00016208
1013 rs112660679,rs16900491,rs76232854,rs79737036 0 7171.77 inf 4 -nan 2.27678e-05 2.22615e-05,2.32466e-05 0.0183067,0.0220125,-0.0426433,0.00113533 0.000186969,0.000212409,0.000234461,8.63243e-05
1014 rs112660679,rs16900491,rs6984563,rs76232854 0 7170.88 inf 4 -nan 2.27649e-05 2.22968e-05,2.32716e-05 0.0183058,0.022024,0.00111004,-0.0426386 0.000186973,0.000212334,8.54277e-05,0.00023445
1015 rs112660679,rs16900491,rs6470350,rs76232854 0 7170.61 inf 4 -nan 2.27643e-05 2.22629e-05,2.32862e-05 0.0182586,0.0223908,-0.00050174,-0.0426295 0.0001868,0.00020895,3.87213e-05,0.000234404
1016 rs112660679,rs16900491,rs74343026,rs76232854 0 7170.51 inf 4 -nan 2.27638e-05 2.23004e-05,2.32671e-05 0.0183059,0.0220315,0.00109333,-0.0426356 0.000186976,0.000212263,8.45605e-05,0.000234439
1017 rs10283200,rs112660679,rs16900491,rs76232854 0 7168.94 inf 4 -nan 2.2759e-05 2.22696e-05,2.32476e-05 0.000486125,0.0182544,0.0225008,-0.0426183 3.84016e-05,0.000186793,0.000208669,0.00023437
1018 rs112660679,rs11994861,rs16900491,rs76232854 0 7163.71 inf 4 -nan 2.27424e-05 2.22826e-05,2.32313e-05 0.0183556,0.00060203,0.0222123,-0.0425678 0.000187369,5.16116e-05,0.000210484,0.000234191
1019 rs113947988,rs6470344,rs7003102,rs76232854,rs79086755 0 7165.74 inf 5 0 7.85313e-06 7.55751e-06,8.16139e-06 0.000520465,0.0012459,-0.000801519,-0.0145992,0.0115577 0.000139167,4.92081e-05,5.43306e-05,0.000136703,0.000162042
1020 rs112660679,rs16900491,rs76232854,rs78655437 0 7162.44 inf 4 -nan 2.27384e-05 2.22737e-05,2.3205e-05 0.0182861,0.022593,-0.0425834,0.000771677 0.000186959,0.000208711,0.000234283,6.75923e-05
1021 rs112660679,rs16900491,rs75930542,rs76232854 0 7162.31 inf 4 -nan 2.2738e-05 2.22611e-05,2.32394e-05 0.0182875,0.0225929,0.000765811,-0.0425827 0.000186968,0.000208712,6.72318e-05,0.000234282
1022 rs112660679,rs16900491,rs56157039,rs76232854 0 7161.84 inf 4 -nan 2.27365e-05 2.22354e-05,2.3249e-05 0.0182848,0.0225924,0.000763453,-0.0425817 0.000186959,0.000208711,6.75923e-05,0.000234283
1023 rs112660679,rs16900491,rs76232854,rs78564432 0 7161.33 inf 4 -nan 2.27349e-05 2.22852e-05,2.3234e-05 0.0182854,0.0225919,-0.0425799,0.000752463 0.000186968,0.000208712,0.000234282,6.72318e-05
1024 rs112660679,rs16900491,rs74665435,rs76232854 0 7161.04 inf 4 -nan 2.2734e-05 2.22601e-05,2.32272e-05 0.0182848,0.0225916,0.000748375,-0.0425791 0.000186968,0.000208712,6.72318e-05,0.000234282
1025 rs112660679,rs16900491,rs76232854,rs77090051 0 7160.65 inf 4 -nan 2.27328e-05 2.22232e-05,2.31914e-05 0.0182839,0.0225912,-0.0425779,0.000742887 0.000186968,0.000208712,0.000234282,6.72318e-05
1026 rs111430513,rs112660679,rs16900491,rs76232854 0 7160.23 inf 4 -nan 2.27314e-05 2.22653e-05,2.32012e-05 -0.0011651,0.0183518,0.0224581,-0.0425725 0.000106293,0.000187432,0.000208771,0.000234259
1027 rs112660679,rs16900491,rs73338880,rs76232854 0 7159.58 inf 4 -nan 2.27294e-05 2.22348e-05,2.32222e-05 0.0183495,0.022459,-0.0011506,-0.0425706 0.000187432,0.000208771,0.000106293,0.000234259
1028 rs112660679,rs16900491,rs4870938,rs76232854 0 7158.4 inf 4 -nan 2.27256e-05 2.22529e-05,2.32397e-05 0.0181624,0.0226411,-0.000466561,-0.0425687 0.000186663,0.000208889,4.41337e-05,0.000234268
1029 rs112660679,rs16900491,rs4006772,rs76232854 0 7157.74 inf 4 -nan 2.27234e-05 2.22787e-05,2.32313e-05 0.0183303,0.0222414,0.000550741,-0.0425554 0.000187328,0.000210553,5.28575e-05,0.000234207
1030 rs112660679,rs16900491,rs72722620,rs76232854 0 7157.44 inf 4 -nan 2.27226e-05 2.22483e-05,2.32087e-05 0.0181704,0.0226186,-0.0006203,-0.0425542 0.000186663,0.000208805,5.98758e-05,0.000234204
1031 rs112660679,rs16900491,rs76232854,rs77235354 0 7155.65 inf 4 -nan 2.27169e-05 2.22705e-05,2.32335e-05 0.0183189,0.0224676,-0.042546,-0.0010418 0.000187294,0.000208763,0.000234188,0.000104653
1032 rs112660679,rs16900491,rs6651237,rs76232854 0 7155.47 inf 4 -nan 2.27164e-05 2.22624e-05,2.31604e-05 0.0183182,0.0224678,-0.00103737,-0.0425455 0.000187294,0.000208763,0.000104653,0.000234188
1033 rs112660679,rs16900491,rs35955519,rs76232854 0 7152.33 inf 4 -nan 2.27064e-05 2.21708e-05,2.32128e-05 0.0181558,0.0226493,-0.000697282,-0.0425377 0.000186666,0.00020902,7.61709e-05,0.000234198
1034 rs112660679,rs16900491,rs35336507,rs76232854 0 7152.25 inf 4 -nan 2.27061e-05 2.22668e-05,2.32017e-05 0.0181558,0.022649,-0.000695664,-0.0425375 0.000186666,0.00020902,7.61709e-05,0.000234198
1035 rs112660679,rs12675943,rs16900491,rs76232854 0 7152.18 inf 4 -nan 2.27059e-05 2.22337e-05,2.32436e-05 0.0181558,-0.000694309,0.0226488,-0.0425373 0.000186666,7.61709e-05,0.00020902,0.000234198
1036 rs112660679,rs16900462,rs16900491,rs76232854 0 7151.22 inf 4 -nan 2.27029e-05 2.22147e-05,2.3197e-05 0.0182616,0.000580045,0.0225999,-0.0425287 0.000186974,6.54026e-05,0.000208777,0.000234166
1037 rs112660679,rs16900491,rs71516780,rs76232854 0 7150.33 inf 4 -nan 2.27e-05 2.22359e-05,2.31937e-05 0.0182298,0.0226076,0.000694644,-0.0425364 0.000186809,0.000208817,8.04429e-05,0.00023423
1038 rs16900491,rs6470344,rs76232854,rs7820297,rs79086755 0 7152.26 inf 5 0 2.16483e-05 2.11647e-05,2.20964e-05 0.0283314,0.00115261,-0.0406677,-0.000120464,0.011522 0.000199894,4.8492e-05,0.000229309,4.33164e-05,0.000132397
1039 rs112660679,rs16900491,rs6651234,rs76232854 0 7147.42 inf 4 -nan 2.26908e-05 2.21886e-05,2.31586e-05 0.0181613,0.0226263,-0.00042508,-0.0425162 0.000186664,0.000208973,5.43532e-05,0.000234166
1040 rs112660679,rs137887576,rs16900491,rs76232854 0 7147.35 inf 4 -nan 2.26906e-05 2.22356e-05,2.32015e-05 0.0181613,-0.000424104,0.0226261,-0.042516 0.000186664,5.43532e-05,0.000208973,0.000234166
1041 rs112660679,rs16900491,rs17319046,rs76232854 0 7146.47 inf 4 -nan 2.26878e-05 2.22226e-05,2.31824e-05 0.0182217,0.0225985,0.000606362,-0.042522 0.000186809,0.000208817,8.04429e-05,0.00023423
1042 rs112660679,rs16900491,rs4477044,rs76232854 0 7144.77 inf 4 -nan 2.26824e-05 2.21793e-05,2.31408e-05 0.0181293,0.0226186,-0.000533352,-0.0424872 0.000186736,0.000208987,7.62111e-05,0.000234042
1043 rs112660679,rs117888045,rs16900491,rs76232854 0 7143.72 inf 4 -nan 2.26791e-05 2.21937e-05,2.31586e-05 0.0182057,-0.000510586,0.0225063,-0.0424693 0.000186759,7.68361e-05,0.000208698,0.000233966
1044 rs112660679,rs147913679,rs16900491,rs76232854 0 7143.01 inf 4 -nan 2.26769e-05 2.2197e-05,2.31769e-05 0.0182042,-0.000491349,0.0225074,-0.0424675 0.000186759,7.68361e-05,0.000208698,0.000233966
1045 rs113947988,rs13266756,rs6470344,rs76232854,rs79086755 0 7144.13 inf 5 0 7.70886e-06 7.4348e-06,7.99719e-06 0.000326042,-0.000191749,0.000991298,-0.0143393,0.0116611 0.000138539,6.78768e-05,4.64138e-05,0.000135538,0.000161907
1046 rs112660679,rs16900491,rs76232854,rs78992933 0 7141.24 inf 4 -nan 2.26713e-05 2.22342e-05,2.31343e-05 0.0181109,0.0225852,-0.0424612,-0.00031602 0.000186911,0.000208831,0.000233957,5.52398e-05
1047 rs111470319,rs112660679,rs16900491,rs76232854 0 7140.98 inf 4 -nan 2.26704e-05 2.21628e-05,2.31585e-05 -0.000310138,0.0181119,0.0225843,-0.0424605 5.52398e-05,0.000186911,0.000208831,0.000233957
1048 rs112660679,rs16900491,rs3955404,rs76232854 0 7140.09 inf 4 -nan 2.26676e-05 2.21552e-05,2.31781e-05 0.0181517,0.0225681,0.000195327,-0.0424617 0.000186682,0.000208743,3.73065e-05,0.000233979
1049 rs112660679,rs16900491,rs76232854 0 7137.41 inf 3 -nan 2.26481e-05 2.21751e-05,2.31624e-05 0.018166,0.0225356,-0.042423 0.000186663,0.000208651,0.000233862
1050 rs112660679,rs16900491,rs17318327,rs76232854 0 7139.66 inf 4 -nan 2.26662e-05 2.21897e-05,2.31665e-05 0.0181707,0.0225666,-0.000274635,-0.0424644 0.000186665,0.000208741,5.44609e-05,0.000234006
1051 rs112660679,rs16900491,rs76232854,rs7816350 0 7139.51 inf 4 -nan 2.26658e-05 2.21902e-05,2.31428e-05 0.0181195,0.0225727,-0.0424521,-0.000273863 0.000186896,0.000208784,0.000233935,5.50563e-05
1052 rs112660679,rs146424421,rs16900491,rs76232854 0 7139.47 inf 4 -nan 2.26656e-05 2.21957e-05,2.3156e-05 0.0181389,-0.00040948,0.0225808,-0.0424628 0.000186742,8.26031e-05,0.00020885,0.000234
1053 rs112660679,rs117655391,rs16900491,rs76232854 0 7139.44 inf 4 -nan 2.26655e-05 2.2175e-05,2.31304e-05 0.018139,-0.000408255,0.0225806,-0.0424627 0.000186742,8.26031e-05,0.00020885,0.000234
1054 rs112660679,rs146914177,rs16900491,rs76232854 0 7139.41 inf 4 -nan 2.26655e-05 2.21569e-05,2.31775e-05 0.0182005,0.000521898,0.0225127,-0.0424481 0.000186794,0.000105856,0.000208703,0.000233917
1055 rs112660679,rs16900491,rs74558696,rs76232854 0 7138.64 inf 4 -nan 2.2663e-05 2.21699e-05,2.31868e-05 0.0181863,0.0225223,-0.00048259,-0.0424472 0.000186716,0.000208671,0.000105887,0.000233922
1056 rs10956233,rs112660679,rs16900491,rs76232854 0 7138.49 inf 4 -nan 2.26625e-05 2.21559e-05,2.31737e-05 0.000221603,0.0181902,0.0224313,-0.0424437 4.95839e-05,0.000186742,0.000209952,0.000233908
1057 rs112660679,rs142977726,rs16900491,rs76232854 0 7138.47 inf 4 -nan 2.26625e-05 2.21541e-05,2.31488e-05 0.0181974,0.000480138,0.022518,-0.0424431 0.000186795,0.000107432,0.000208688,0.000233905
1058 rs112660679,rs16900491,rs72720569,rs76232854 0 7138.22 inf 4 -nan 2.26617e-05 2.21855e-05,2.31632e-05 0.0182157,0.0225205,0.000333161,-0.0424444 0.000187015,0.00020868,7.6779e-05,0.000233914
1059 rs112660679,rs16900491,rs4601329,rs76232854 0 7138.11 inf 4 -nan 2.26613e-05 2.21578e-05,2.31515e-05 0.018215,0.0225207,0.00032855,-0.0424441 0.000187015,0.00020868,7.6779e-05,0.000233914
1060 rs10283134,rs112660679,rs16900491,rs76232854 0 7137.96 inf 4 -nan 2.26608e-05 2.21914e-05,2.31717e-05 0.000208818,0.018187,0.0224393,-0.0424408 4.99146e-05,0.000186731,0.000209918,0.000233901
1061 rs112660679,rs11779422,rs16900491,rs76232854 0 7137.94 inf 4 -nan 2.26608e-05 2.21009e-05,2.31412e-05 0.0181491,-0.000163721,0.0225153,-0.0424506 0.000186706,3.91833e-05,0.000208708,0.000233955
1062 rs112660679,rs16900491,rs74484427,rs76232854 0 7137.84 inf 4 -nan 2.26605e-05 2.21783e-05,2.31221e-05 0.0182129,0.0225234,0.000371604,-0.0424432 0.000187009,0.000208672,9.00165e-05,0.000233913
1063 rs112660679,rs12681602,rs16900491,rs76232854 0 7137.75 inf 4 -nan 2.26602e-05 2.21848e-05,2.3171e-05 0.0181633,-0.00028476,0.0225539,-0.042446 0.000186664,6.98178e-05,0.000208699,0.00023393
1064 rs112660679,rs12545259,rs16900491,rs76232854 0 7137.73 inf 4 -nan 2.26601e-05 2.21823e-05,2.3157e-05 0.0181299,0.000234117,0.0225666,-0.0424436 0.000186874,5.75852e-05,0.00020879,0.000233917
1065 rs112660679,rs16900491,rs17310558,rs76232854 0 7137.55 inf 4 -nan 2.26596e-05 2.21892e-05,2.31193e-05 0.0182114,0.0225218,0.000304499,-0.0424425 0.000187015,0.00020868,7.6779e-05,0.000233914
1066 rs112660679,rs13251643,rs16900491,rs76232854 0 7137.53 inf 4 -nan 2.26595e-05 2.21597e-05,2.31329e-05 0.0181995,0.000375975,0.0225226,-0.0424397 0.000186855,9.50355e-05,0.000208677,0.0002339
1067 rs112660679,rs16900491,rs76232854,rs868227 0 7137.52 inf 4 -nan 2.26595e-05 2.21755e-05,2.31653e-05 0.0181664,0.0225521,-0.0424465,-0.000288049 0.000186663,0.000208693,0.000233938,7.29462e-05
1068 rs112660679,rs16900452,rs16900491,rs76232854 0 7137.49 inf 4 -nan 2.26594e-05 2.21763e-05,2.31952e-05 0.0182111,0.00030188,0.022522,-0.0424424 0.000187015,7.6779e-05,0.00020868,0.000233914
1069 rs112660679,rs16900491,rs6991820,rs76232854 0 7137.48 inf 4 -nan 2.26593e-05 2.21645e-05,2.31783e-05 0.0181308,0.022563,0.000221774,-0.0424446 0.000186877,0.000208768,5.64833e-05,0.000233927
1070 rs112660679,rs16900491,rs66561774,rs76232854 0 7137.43 inf 4 -nan 2.26592e-05 2.2186e-05,2.31691e-05 0.0182106,0.0225221,0.000298926,-0.0424422 0.000187015,0.00020868,7.6779e-05,0.000233914
1071 rs112660679,rs16900491,rs34298715,rs76232854 0 7137.43 inf 4 -nan 2.26592e-05 2.2148e-05,2.31712e-05 0.0182106,0.0225221,0.000298891,-0.0424422 0.000187015,0.00020868,7.6779e-05,0.000233914
1072 rs112660679,rs16900491,rs35991395,rs76232854 0 7137.42 inf 4 -nan 2.26592e-05 2.21804e-05,2.31756e-05 0.0182106,0.0225221,0.000298773,-0.0424422 0.000187015,0.00020868,7.6779e-05,0.000233914
1073 rs112660679,rs16900491,rs35033076,rs76232854 0 7137.41 inf 4 -nan 2.26591e-05 2.21653e-05,2.31144e-05 0.0182105,0.0225221,0.000298388,-0.0424421 0.000187015,0.00020868,7.6779e-05,0.000233914
1074 rs112660679,rs16900491,rs34246020,rs76232854 0 7137.34 inf 4 -nan 2.26589e-05 2.21952e-05,2.31365e-05 0.01821,0.0225223,0.000294778,-0.0424419 0.000187015,0.00020868,7.6779e-05,0.000233914
1075 rs112660679,rs16900491,rs66929016,rs76232854 0 7137.31 inf 4 -nan 2.26588e-05 2.21902e-05,2.31707e-05 0.0182098,0.0225223,0.000293735,-0.0424418 0.000187015,0.00020868,7.6779e-05,0.000233914
1076 rs112660679,rs16900491,rs34313605,rs76232854 0 7137.28 inf 4 -nan 2.26587e-05 2.21701e-05,2.31412e-05 0.0181664,0.0225515,-0.000277658,-0.0424457 0.000186663,0.000208693,7.29462e-05,0.000233938
1077 rs112660679,rs16900491,rs71516769,rs76232854 0 7136.99 inf 4 -nan 2.26578e-05 2.21454e-05,2.31193e-05 0.0182075,0.022523,0.000278226,-0.0424408 0.000187015,0.00020868,7.6779e-05,0.000233914
1078 rs112660679,rs16900491,rs76232854,rs77133470 0 7136.5 inf 4 -nan 2.26562e-05 2.22231e-05,2.31936e-05 0.0181389,0.0225768,-0.0424435,-0.00021974 0.000186842,0.000209023,0.000233944,6.65292e-05
1079 rs112660679,rs16900491,rs76232854,rs80282080 0 7136.46 inf 4 -nan 2.26561e-05 2.21489e-05,2.3169e-05 0.0181386,0.0225762,-0.0424431,-0.000216538 0.000186849,0.000209019,0.000233943,6.61891e-05
1080 rs10097822,rs112660679,rs16900491,rs76232854 0 7136.38 inf 4 -nan 2.26559e-05 2.21867e-05,2.31715e-05 0.000145104,0.0182129,0.0225258,-0.0424362 4.51294e-05,0.000187233,0.000208673,0.000233898
1081 rs112660679,rs116994029,rs16900491,rs76232854 0 7136.33 inf 4 -nan 2.26557e-05 2.21743e-05,2.31376e-05 0.0181404,-0.000212821,0.0225754,-0.0424428 0.000186835,6.68761e-05,0.000209026,0.000233945
1082 rs112660679,rs16900491,rs76232854,rs77777704 0 7136.15 inf 4 -nan 2.26551e-05 2.21484e-05,2.31452e-05 0.0181405,0.0225734,-0.0424418,-0.000201776 0.000186849,0.000209019,0.000233943,6.61891e-05
1083 rs112660679,rs16900491,rs76232854,rs7837793 0 7136.14 inf 4 -nan 2.26551e-05 2.21718e-05,2.31784e-05 0.0181411,0.0225735,-0.0424418,-0.000202108 0.000186842,0.000209023,0.000233944,6.65292e-05
1084 rs112660679,rs16900491,rs17404103,rs76232854 0 7136.14 inf 4 -nan 2.26551e-05 2.21764e-05,2.3158e-05 0.0181411,0.0225735,-0.000202081,-0.0424418 0.000186842,0.000209023,6.65292e-05,0.000233944
1085 rs112660679,rs16900491,rs17319374,rs76232854 0 7136.13 inf 4 -nan 2.26551e-05 2.21373e-05,2.31175e-05 0.0181411,0.0225734,-0.000201846,-0.0424418 0.000186842,0.000209023,6.65292e-05,0.000233944
1086 rs112660679,rs16900491,rs76232854,rs79416533 0 7136.13 inf 4 -nan 2.26551e-05 2.21678e-05,2.31605e-05 0.0181411,0.0225734,-0.0424418,-0.000201799 0.000186842,0.000209023,0.000233944,6.65292e-05
1087 rs112660679,rs150461894,rs16900491,rs76232854 0 7136.13 inf 4 -nan 2.26551e-05 2.21387e-05,2.31363e-05 0.0181412,-0.000201553,0.0225734,-0.0424418 0.000186842,6.65292e-05,0.000209023,0.000233944
1088 rs112660679,rs117869713,rs16900491,rs76232854 0 7136.12 inf 4 -nan 2.2655e-05 2.21744e-05,2.31731e-05 0.0181412,-0.00020136,0.0225733,-0.0424417 0.000186842,6.65292e-05,0.000209023,0.000233944
1089 rs112660679,rs118078256,rs16900491,rs76232854 0 7136.12 inf 4 -nan 2.2655e-05 2.21603e-05,2.31471e-05 0.0181412,-0.000201341,0.0225733,-0.0424417 0.000186842,6.65292e-05,0.000209023,0.000233944
1090 rs112660679,rs116935446,rs16900491,rs76232854 0 7136.12 inf 4 -nan 2.2655e-05 2.21568e-05,2.31794e-05 0.0181412,-0.000201339,0.0225733,-0.0424417 0.000186842,6.65292e-05,0.000209023,0.000233944
1091 rs112660679,rs116847846,rs16900491,rs76232854 0 7136.12 inf 4 -nan 2.2655e-05 2.21656e-05,2.31484e-05 0.0181412,-0.00020133,0.0225733,-0.0424417 0.000186842,6.65292e-05,0.000209023,0.000233944
1092 rs112660679,rs117596499,rs16900491,rs76232854 0 7136.12 inf 4 -nan 2.2655e-05 2.21501e-05,2.31274e-05 0.0181412,-0.000201328,0.0225733,-0.0424417 0.000186842,6.65292e-05,0.000209023,0.000233944
1093 rs112660679,rs16900491,rs76232854,rs76592746 0 7136.12 inf 4 -nan 2.2655e-05 2.22046e-05,2.31629e-05 0.0181412,0.0225733,-0.0424417,-0.000201327 0.000186842,0.000209023,0.000233944,6.65292e-05
1094 rs112660679,rs146107495,rs16900491,rs76232854 0 7136.12 inf 4 -nan 2.2655e-05 2.2195e-05,2.31076e-05 0.0181412,-0.00020115,0.0225733,-0.0424417 0.000186842,6.65292e-05,0.000209023,0.000233944
1095 rs112660679,rs16900491,rs76232854,rs80036543 0 7136.12 inf 4 -nan 2.2655e-05 2.21516e-05,2.31432e-05 0.0181412,0.0225733,-0.0424417,-0.000201138 0.000186842,0.000209023,0.000233944,6.65292e-05
1096 rs112660679,rs16900491,rs76099198,rs76232854 0 7136.12 inf 4 -nan 2.2655e-05 2.21518e-05,2.31345e-05 0.0181412,0.0225733,-0.000201035,-0.0424417 0.000186842,0.000209023,6.65292e-05,0.000233944
1097 rs112660679,rs117387645,rs16900491,rs76232854 0 7136.12 inf 4 -nan 2.2655e-05 2.22198e-05,2.31421e-05 0.0181412,-0.00020102,0.0225733,-0.0424417 0.000186842,6.65292e-05,0.000209023,0.000233944
1098 rs112660679,rs117645806,rs16900491,rs76232854 0 7136.11 inf 4 -nan 2.2655e-05 2.21232e-05,2.31497e-05 0.0181412,-0.000200829,0.0225732,-0.0424417 0.000186842,6.65292e-05,0.000209023,0.000233944
1099 rs112660679,rs148502122,rs16900491,rs76232854 0 7136.11 inf 4 -nan 2.2655e-05 2.21568e-05,2.31353e-05 0.0181413,-0.000200629,0.0225732,-0.0424417 0.000186842,6.65292e-05,0.000209023,0.000233944
1100 rs112660679,rs117425156,rs16900491,rs76232854 0 7136.09 inf 4 -nan 2.2655e-05 2.21615e-05,2.31558e-05 0.0181414,-0.0001999,0.0225731,-0.0424416 0.000186842,6.65292e-05,0.000209023,0.000233944
1101 rs112660679,rs16900491,rs75702063,rs76232854 0 7136 inf 4 -nan 2.26547e-05 2.21592e-05,2.3134e-05 0.0181415,0.022572,-0.000194,-0.042441 0.000186849,0.000209019,6.61891e-05,0.000233943
1102 rs112660679,rs16900491,rs6992463,rs76232854 0 7135.95 inf 4 -nan 2.26545e-05 2.2195e-05,2.31575e-05 0.0182021,0.022468,0.000117797,-0.0424344 0.000187084,0.000209966,4.088e-05,0.000233895
1103 rs112660679,rs16900491,rs7008482,rs76232854 0 7135.93 inf 4 -nan 2.26544e-05 2.21628e-05,2.31207e-05 0.018202,0.0224683,0.000117258,-0.0424343 0.000187084,0.000209966,4.088e-05,0.000233895
1104 rs112660679,rs16900491,rs76232854,rs78258496 0 7135.9 inf 4 -nan 2.26543e-05 2.21907e-05,2.31723e-05 0.0181565,0.0225571,-0.0424386,-0.000155051 0.000186692,0.000208787,0.000233926,5.4301e-05
1105 rs112660679,rs16900491,rs75559673,rs76232854 0 7135.85 inf 4 -nan 2.26542e-05 2.21538e-05,2.31763e-05 0.0181568,0.0225568,-0.000152937,-0.0424382 0.000186691,0.000208787,5.44685e-05,0.000233925
1106 rs112660679,rs16900491,rs76232854,rs78973660 0 7135.84 inf 4 -nan 2.26541e-05 2.21612e-05,2.31641e-05 0.0181568,0.0225567,-0.0424381,-0.00015248 0.000186691,0.000208787,0.000233925,5.44685e-05
1107 rs112660679,rs16900491,rs76232854,rs78745155 0 7135.81 inf 4 -nan 2.2654e-05 2.2176e-05,2.31252e-05 0.0181569,0.0225565,-0.042438,-0.000151215 0.000186691,0.000208787,0.000233925,5.44685e-05
1108 rs112660679,rs16900491,rs17403341,rs76232854 0 7135.73 inf 4 -nan 2.26538e-05 2.21352e-05,2.31262e-05 0.0181571,0.022556,-0.000147602,-0.0424377 0.000186691,0.000208787,5.44685e-05,0.000233925
1109 rs112660679,rs16900491,rs6651233,rs76232854 0 7135.59 inf 4 -nan 2.26533e-05 2.21811e-05,2.31651e-05 0.0181384,0.0225586,-0.000131331,-0.0424409 0.000186967,0.000208839,5.0767e-05,0.000233964
1110 rs112660679,rs16900488,rs16900491,rs76232854 0 7135.42 inf 4 -nan 2.26526e-05 2.22026e-05,2.31704e-05 0.0181327,0.000115058,0.0226681,-0.0424339 0.000187185,4.83937e-05,0.000215963,0.000233907
1111 rs112660679,rs142055663,rs16900491,rs76232854 0 7135.35 inf 4 -nan 2.26526e-05 2.21319e-05,2.31319e-05 0.0181721,0.000350907,0.0225293,-0.0424293 0.000186681,0.000148396,0.000208668,0.000233877
1112 rs112660679,rs16900491,rs17318886,rs76232854 0 7135.34 inf 4 -nan 2.26526e-05 2.21831e-05,2.3149e-05 0.0181828,0.022544,0.000165276,-0.0424344 0.000186799,0.000208681,7.00808e-05,0.000233912
1113 rs112660679,rs147462030,rs16900491,rs76232854 0 7135.34 inf 4 -nan 2.26526e-05 2.2187e-05,2.31365e-05 0.0181721,0.000349382,0.0225293,-0.0424293 0.000186681,0.000148396,0.000208668,0.000233877
1114 rs112660679,rs145334961,rs16900491,rs76232854 0 7135.29 inf 4 -nan 2.26524e-05 2.21703e-05,2.31457e-05 0.018172,0.000342772,0.0225294,-0.0424291 0.000186681,0.000148396,0.000208668,0.000233877
1115 rs112660679,rs16900491,rs185740160,rs76232854 0 7135.22 inf 4 -nan 2.26522e-05 2.21705e-05,2.31715e-05 0.0181718,0.0225296,0.000331538,-0.0424289 0.000186681,0.000208668,0.000148396,0.000233877
1116 rs112660679,rs138986212,rs16900491,rs76232854 0 7135.21 inf 4 -nan 2.26522e-05 2.21773e-05,2.31654e-05 0.0181719,0.000320913,0.0225299,-0.0424287 0.000186682,0.000144017,0.000208667,0.000233876
1117 rs112660679,rs16900491,rs186284009,rs76232854 0 7135.2 inf 4 -nan 2.26521e-05 2.21567e-05,2.31415e-05 0.0181719,0.02253,0.000318958,-0.0424287 0.000186682,0.000208667,0.000144017,0.000233876
1118 rs112660679,rs16900491,rs182267823,rs76232854 0 7135.18 inf 4 -nan 2.2652e-05 2.22027e-05,2.31687e-05 0.0181718,0.02253,0.00031561,-0.0424286 0.000186682,0.000208667,0.000144017,0.000233876
1119 rs112660679,rs16900491,rs189898151,rs76232854 0 7135.16 inf 4 -nan 2.2652e-05 2.21593e-05,2.31171e-05 0.0181663,0.0225316,-0.000220784,-0.042428 0.000186663,0.000208659,0.000101391,0.000233873
1120 rs112660679,rs143884693,rs16900491,rs76232854 0 7135.16 inf 4 -nan 2.2652e-05 2.21572e-05,2.31664e-05 0.0181716,0.00032254,0.0225298,-0.0424288 0.000186681,0.000148396,0.000208668,0.000233877
1121 rs112660679,rs142891049,rs16900491,rs76232854 0 7135.16 inf 4 -nan 2.2652e-05 2.21888e-05,2.31352e-05 0.0181716,0.000322497,0.0225298,-0.0424288 0.000186681,0.000148396,0.000208668,0.000233877
1122 rs112660679,rs143216843,rs16900491,rs76232854 0 7135.16 inf 4 -nan 2.2652e-05 2.2183e-05,2.31306e-05 0.0181716,0.000322244,0.0225298,-0.0424288 0.000186681,0.000148396,0.000208668,0.000233877
1123 rs112660679,rs150860642,rs16900491,rs76232854 0 7135.16 inf 4 -nan 2.2652e-05 2.2203e-05,2.31362e-05 0.0181716,0.000321994,0.0225298,-0.0424288 0.000186681,0.000148396,0.000208668,0.000233877
1124 rs112660679,rs16900491,rs75886683,rs76232854 0 7135.15 inf 4 -nan 2.2652e-05 2.21874e-05,2.31643e-05 0.0181719,0.0225303,0.000302735,-0.0424284 0.000186683,0.000208665,0.000140014,0.000233875
1125 rs112660679,rs16900491,rs60052877,rs76232854 0 7135.15 inf 4 -nan 2.2652e-05 2.21588e-05,2.31314e-05 0.0181719,0.0225303,0.000302705,-0.0424284 0.000186683,0.000208665,0.000140014,0.000233875
1126 rs112660679,rs149304598,rs16900491,rs76232854 0 7135.13 inf 4 -nan 2.26519e-05 2.21779e-05,2.31229e-05 0.0181716,0.000318629,0.0225299,-0.0424287 0.000186681,0.000148396,0.000208668,0.000233877
1127 rs112660679,rs149794458,rs16900491,rs76232854 0 7135.13 inf 4 -nan 2.26519e-05 2.2179e-05,2.31681e-05 0.0181716,0.000318624,0.0225299,-0.0424287 0.000186681,0.000148396,0.000208668,0.000233877
1128 rs112513859,rs112660679,rs16900491,rs76232854 0 7135.13 inf 4 -nan 2.26519e-05 2.21796e-05,2.31364e-05 0.000300622,0.0181719,0.0225304,-0.0424284 0.000140014,0.000186683,0.000208665,0.000233875
1129 rs112660679,rs16900491,rs76232854,rs79092686 0 7135.11 inf 4 -nan 2.26518e-05 2.21544e-05,2.3134e-05 0.0181716,0.0225302,-0.0424284,0.000304677 0.000186682,0.000208667,0.000233876,0.000144017
1130 rs112321099,rs112660679,rs16900491,rs76232854 0 7135.1 inf 4 -nan 2.26518e-05 2.22074e-05,2.30971e-05 0.000295936,0.0181718,0.0225304,-0.0424283 0.000140014,0.000186683,0.000208665,0.000233875
1131 rs112186439,rs112660679,rs16900491,rs76232854 0 7135.07 inf 4 -nan 2.26517e-05 2.21918e-05,2.31547e-05 0.000299015,0.0181715,0.0225303,-0.0424283 0.000144017,0.000186682,0.000208667,0.000233876
1132 rs112660679,rs16900491,rs61055867,rs76232854 0 7135.05 inf 4 -nan 2.26516e-05 2.21939e-05,2.31437e-05 0.0181715,0.0225304,0.000295808,-0.0424283 0.000186682,0.000208667,0.000144017,0.000233876
1133 rs112660679,rs16900491,rs62529123,rs76232854 0 7135.04 inf 4 -nan 2.26516e-05 2.21903e-05,2.3155e-05 0.0181837,0.0225304,0.000194061,-0.0424305 0.000186864,0.000208667,9.50914e-05,0.000233891
1134 rs112660679,rs16900491,rs4464986,rs76232854 0 7134.93 inf 4 -nan 2.26513e-05 2.21105e-05,2.31819e-05 0.0181796,0.0225383,-0.000103254,-0.0424232 0.0001868,0.000208656,5.4039e-05,0.000233862
1135 rs112660679,rs16900491,rs76232854,rs79078490 0 7134.9 inf 4 -nan 2.26512e-05 2.21736e-05,2.31196e-05 0.0181711,0.022531,-0.0424277,0.000263675 0.000186683,0.000208665,0.000233875,0.000140014
1136 rs112660679,rs16900491,rs76232854,rs76990021 0 7134.81 inf 4 -nan 2.26509e-05 2.21779e-05,2.31508e-05 0.0181721,0.0225368,-0.0424231,0.000174626 0.000186695,0.000208652,0.000233862,9.8741e-05
1137 rs112660679,rs116943625,rs16900491,rs76232854 0 7134.81 inf 4 -nan 2.26509e-05 2.21657e-05,2.31429e-05 0.018172,0.000173957,0.0225368,-0.0424231 0.000186695,9.8741e-05,0.000208652,0.000233862
1138 rs112660679,rs117398403,rs16900491,rs76232854 0 7134.8 inf 4 -nan 2.26509e-05 2.21962e-05,2.31571e-05 0.018172,0.000173361,0.0225368,-0.0424231 0.000186695,9.8741e-05,0.000208652,0.000233862
1139 rs112660679,rs12675647,rs16900491,rs76232854 0 7134.79 inf 4 -nan 2.26508e-05 2.21598e-05,2.31141e-05 0.0181723,0.000163853,0.0225369,-0.0424231 0.000186698,9.40157e-05,0.000208652,0.000233862
1140 rs112660679,rs12680080,rs16900491,rs76232854 0 7134.79 inf 4 -nan 2.26508e-05 2.21597e-05,2.31433e-05 0.0181722,0.000164905,0.0225368,-0.0424231 0.000186697,9.51292e-05,0.000208652,0.000233862
1141 rs112660679,rs16900491,rs76232854,rs76618080 0 7134.79 inf 4 -nan 2.26508e-05 2.21925e-05,2.3167e-05 0.0181719,0.0225368,-0.0424231,0.000171021 0.000186695,0.000208652,0.000233862,9.8741e-05
1142 rs112660679,rs116845445,rs16900491,rs76232854 0 7134.78 inf 4 -nan 2.26508e-05 2.21745e-05,2.31325e-05 0.0181719,0.00017032,0.0225368,-0.0424231 0.000186695,9.8741e-05,0.000208652,0.000233862
1143 rs112660679,rs117838314,rs16900491,rs76232854 0 7134.77 inf 4 -nan 2.26508e-05 2.21816e-05,2.31443e-05 0.0181721,0.000163013,0.0225368,-0.0424231 0.000186697,9.51292e-05,0.000208652,0.000233862
1144 rs112660679,rs117588701,rs16900491,rs76232854 0 7134.76 inf 4 -nan 2.26507e-05 2.21689e-05,2.31316e-05 0.0181717,0.000169465,0.0225368,-0.0424231 0.000186694,0.000100046,0.000208652,0.000233862
1145 rs112660679,rs139014257,rs16900491,rs76232854 0 7134.74 inf 4 -nan 2.26507e-05 2.2175e-05,2.31348e-05 0.0181717,0.00016758,0.0225367,-0.0424231 0.000186694,0.000100046,0.000208652,0.000233862
1146 rs112660679,rs16900491,rs182822450,rs76232854 0 7134.74 inf 4 -nan 2.26507e-05 2.21805e-05,2.31581e-05 0.0181707,0.0225365,0.000199682,-0.042423 0.000186684,0.000208652,0.000119309,0.000233862
1147 rs112660679,rs16900491,rs2891679,rs76232854 0 7134.74 inf 4 -nan 2.26507e-05 2.21632e-05,2.31759e-05 0.0181716,0.0225367,0.000166752,-0.0424231 0.000186694,0.000208652,0.000100046,0.000233862
1148 rs112660679,rs16900491,rs2385101,rs76232854 0 7134.74 inf 4 -nan 2.26506e-05 2.21739e-05,2.31869e-05 0.0181716,0.0225367,0.000166665,-0.0424231 0.000186694,0.000208652,0.000100046,0.000233862
1149 rs112660679,rs16900491,rs2385102,rs76232854 0 7134.73 inf 4 -nan 2.26506e-05 2.21531e-05,2.31107e-05 0.0181716,0.0225367,0.000165477,-0.0424231 0.000186694,0.000208652,0.000100046,0.000233862
1150 rs112660679,rs16900491,rs2385103,rs76232854 0 7134.67 inf 4 -nan 2.26504e-05 2.2138e-05,2.31605e-05 0.0181713,0.0225367,0.000156556,-0.042423 0.000186694,0.000208652,0.000100046,0.000233862
1151 rs112660679,rs16900491,rs34556187,rs76232854 0 7134.62 inf 4 -nan 2.26503e-05 2.2197e-05,2.31625e-05 0.0181586,0.0225342,-0.00010771,-0.0424229 0.000186728,0.000208653,7.22419e-05,0.000233862
1152 rs112660679,rs16900491,rs74315899,rs76232854 0 7134.61 inf 4 -nan 2.26502e-05 2.21573e-05,2.31454e-05 0.0181723,0.0225369,0.000119701,-0.0424231 0.000186712,0.000208653,8.11461e-05,0.000233862
1153 rs111293055,rs112660679,rs16900491,rs76232854 0 7134.59 inf 4 -nan 2.26502e-05 2.21515e-05,2.31558e-05 0.000117356,0.0181722,0.0225368,-0.0424231 8.11461e-05,0.000186712,0.000208653,0.000233862
1154 rs112660679,rs16900491,rs76232854,rs78187665 0 7134.59 inf 4 -nan 2.26502e-05 2.21783e-05,2.31581e-05 0.0181587,0.0225342,-0.0424229,-0.000103077 0.00018673,0.000208653,0.000233862,7.1344e-05
1155 rs112484702,rs112660679,rs16900491,rs76232854 0 7134.59 inf 4 -nan 2.26502e-05 2.21618e-05,2.31557e-05 0.000116163,0.0181722,0.0225368,-0.0424231 8.04782e-05,0.000186713,0.000208653,0.000233862
1156 rs112660679,rs16900491,rs7003102,rs76232854 0 7134.58 inf 4 -nan 2.26502e-05 2.21778e-05,2.31602e-05 0.0181528,0.0225372,-7.30794e-05,-0.0424243 0.000186888,0.000208654,5.09654e-05,0.000233864
1157 rs112660679,rs16900491,rs3812467,rs76232854 0 7134.56 inf 4 -nan 2.26501e-05 2.21398e-05,2.31481e-05 0.018159,0.0225343,-9.93017e-05,-0.0424229 0.00018673,0.000208653,7.1344e-05,0.000233862
1158 rs112660679,rs16900491,rs7017794,rs76232854 0 7134.54 inf 4 -nan 2.265e-05 2.21247e-05,2.31511e-05 0.0181751,0.0225374,-7.68594e-05,-0.0424231 0.000186784,0.000208655,5.64529e-05,0.000233862
1159 rs112660679,rs16900491,rs4871580,rs76232854 0 7134.52 inf 4 -nan 2.265e-05 2.21758e-05,2.31334e-05 0.0181598,0.0225344,0.000102056,-0.0424229 0.00018672,0.000208653,7.62623e-05,0.000233862
1160 rs112660679,rs16900491,rs17403327,rs76232854 0 7134.5 inf 4 -nan 2.26499e-05 2.21583e-05,2.31657e-05 0.0181543,0.0225334,-6.10142e-05,-0.0424228 0.000186877,0.000208658,4.69928e-05,0.000233862
1161 rs112660679,rs16900491,rs62521024,rs76232854 0 7134.5 inf 4 -nan 2.26499e-05 2.2162e-05,2.31269e-05 0.0181545,0.0225334,-6.04221e-05,-0.0424228 0.000186875,0.000208658,4.70771e-05,0.000233862
1162 rs112660679,rs16900491,rs72722621,rs76232854 0 7134.48 inf 4 -nan 2.26498e-05 2.22043e-05,2.31812e-05 0.0181713,0.0225367,0.000105605,-0.042423 0.000186709,0.000208653,8.32654e-05,0.000233862
1163 rs112660679,rs16900491,rs2385106,rs76232854 0 7134.47 inf 4 -nan 2.26498e-05 2.21774e-05,2.31522e-05 0.0181711,0.0225366,0.00010573,-0.042423 0.000186708,0.000208653,8.47838e-05,0.000233862
1164 rs112660679,rs16900491,rs55927076,rs76232854 0 7134.47 inf 4 -nan 2.26498e-05 2.21797e-05,2.31386e-05 0.018156,0.0225365,-6.85605e-05,-0.0424237 0.000186837,0.000208652,5.55406e-05,0.000233863
1165 rs112660679,rs16900491,rs76232854,rs77120988 0 7134.47 inf 4 -nan 2.26498e-05 2.21542e-05,2.30886e-05 0.0181579,0.0225341,-0.0424229,-7.09012e-05 0.000186778,0.000208655,0.000233862,5.76278e-05
1166 rs112660679,rs16900491,rs76232854,rs78085118 0 7134.45 inf 4 -nan 2.26497e-05 2.21715e-05,2.31938e-05 0.0181701,0.0225364,-0.042423,0.000120304 0.000186694,0.000208652,0.000233862,0.000100046
1167 rs112660679,rs116929897,rs16900491,rs76232854 0 7134.44 inf 4 -nan 2.26497e-05 2.21874e-05,2.31635e-05 0.0181709,9.95227e-05,0.0225366,-0.042423 0.000186709,8.40134e-05,0.000208653,0.000233862
1168 rs112660679,rs16900491,rs6989594,rs76232854 0 7134.44 inf 4 -nan 2.26497e-05 2.2152e-05,2.31584e-05 0.0181622,0.0225349,-0.000124832,-0.0424229 0.00018669,0.000208652,0.000105873,0.000233862
1169 rs112660679,rs148891635,rs16900491,rs76232854 0 7134.42 inf 4 -nan 2.26497e-05 2.21711e-05,2.31737e-05 0.0181693,0.000134931,0.0225363,-0.042423 0.000186685,0.000117058,0.000208652,0.000233862
1170 rs112660679,rs117138138,rs16900491,rs76232854 0 7134.4 inf 4 -nan 2.26496e-05 2.21817e-05,2.31424e-05 0.0181614,-9.15798e-05,0.0225347,-0.0424229 0.000186709,8.32654e-05,0.000208653,0.000233862
1171 rs112660679,rs16900491,rs72720560,rs76232854 0 7134.39 inf 4 -nan 2.26495e-05 2.21558e-05,2.31165e-05 0.0181598,0.0225344,-6.93875e-05,-0.0424229 0.00018675,0.000208654,6.40693e-05,0.000233862
1172 rs112660679,rs16900491,rs55843815,rs76232854 0 7134.32 inf 4 -nan 2.26493e-05 2.21485e-05,2.31425e-05 0.0181609,0.0225346,-5.96251e-05,-0.0424229 0.000186746,0.000208654,6.53182e-05,0.000233862
1173 rs112660679,rs16900491,rs62521020,rs76232854 0 7134.31 inf 4 -nan 2.26493e-05 2.2189e-05,2.31593e-05 0.0181722,0.0225344,8.64461e-05,-0.0424247 0.000186794,0.000208655,9.62983e-05,0.00023387
1174 rs112660679,rs16900491,rs4350000,rs76232854 0 7134.3 inf 4 -nan 2.26493e-05 2.21819e-05,2.31676e-05 0.0181729,0.022537,-4.39349e-05,-0.0424231 0.000186833,0.000208657,5.03659e-05,0.000233862
1175 rs112660679,rs12542512,rs16900491,rs76232854 0 7134.28 inf 4 -nan 2.26492e-05 2.21514e-05,2.31617e-05 0.0181596,-4.04156e-05,0.0225344,-0.0424229 0.00018683,5.06024e-05,0.000208657,0.000233862
1176 rs112660679,rs16900491,rs7007866,rs76232854 0 7134.27 inf 4 -nan 2.26492e-05 2.21677e-05,2.31193e-05 0.01816,0.0225345,-3.98427e-05,-0.0424229 0.000186821,0.000208656,5.14708e-05,0.000233862
1177 rs112660679,rs16900491,rs74790374,rs76232854 0 7134.25 inf 4 -nan 2.26491e-05 2.21244e-05,2.31272e-05 0.0181604,0.0225345,-3.6942e-05,-0.0424229 0.000186821,0.000208656,5.14708e-05,0.000233862
1178 rs112660679,rs16900491,rs62521017,rs76232854 0 7134.25 inf 4 -nan 2.26491e-05 2.21929e-05,2.31757e-05 0.018171,0.0225347,6.9743e-05,-0.0424244 0.000186794,0.000208655,9.62983e-05,0.00023387
1179 rs10505454,rs112660679,rs16900491,rs76232854 0 7134.21 inf 4 -nan 2.2649e-05 2.21351e-05,2.31014e-05 3.45379e-05,0.0181619,0.0225357,-0.042423 5.77518e-05,0.000186788,0.000208651,0.000233862
1180 rs112660679,rs16900491,rs6470349,rs76232854 0 7134.21 inf 4 -nan 2.2649e-05 2.21906e-05,2.31426e-05 0.0181619,0.0225357,3.37178e-05,-0.042423 0.00018679,0.000208651,5.73447e-05,0.000233862
1181 rs10956234,rs112660679,rs16900491,rs76232854 0 7134.21 inf 4 -nan 2.2649e-05 2.21815e-05,2.31279e-05 -3.17036e-05,0.01817,0.0225364,-0.042423 5.50223e-05,0.000186793,0.000208655,0.000233862
1182 rs112660679,rs16900491,rs4871588,rs76232854 0 7134.2 inf 4 -nan 2.2649e-05 2.21609e-05,2.31107e-05 0.0181622,0.0225357,3.21054e-05,-0.042423 0.000186788,0.000208651,5.77518e-05,0.000233862
1183 rs112660679,rs12679602,rs16900491,rs76232854 0 7134.2 inf 4 -nan 2.26489e-05 2.21646e-05,2.31422e-05 0.0181641,-5.2372e-05,0.0225353,-0.0424229 0.000186695,9.8741e-05,0.000208652,0.000233862
1184 rs112660679,rs16900491,rs4294203,rs76232854 0 7134.19 inf 4 -nan 2.26489e-05 2.22012e-05,2.31364e-05 0.0181692,0.0225363,-2.80318e-05,-0.042423 0.000186781,0.000208655,5.70287e-05,0.000233862
1185 rs112660679,rs16900491,rs16900516,rs76232854 0 7134.18 inf 4 -nan 2.26489e-05 2.21321e-05,2.31539e-05 0.0181624,0.0225349,-2.32789e-05,-0.0424229 0.000186828,0.000208657,5.0844e-05,0.000233862
1186 rs112660679,rs146732810,rs16900491,rs76232854 0 7134.17 inf 4 -nan 2.26489e-05 2.21795e-05,2.31732e-05 0.0181646,-4.4249e-05,0.0225354,-0.042423 0.000186691,0.000104316,0.000208652,0.000233862
1187 rs112660679,rs16900491,rs76232854,rs7827795 0 7134.16 inf 4 -nan 2.26488e-05 2.21723e-05,2.31418e-05 0.0181683,0.0225361,-0.042423,-1.99694e-05 0.000186783,0.000208655,0.000233862,5.66425e-05
1188 rs112660679,rs16900491,rs4279612,rs76232854 0 7134.16 inf 4 -nan 2.26488e-05 2.21773e-05,2.31525e-05 0.0181681,0.0225361,-1.8371e-05,-0.042423 0.000186784,0.000208655,5.64529e-05,0.000233862
1189 rs112660679,rs16900491,rs76232854,rs77703655 0 7134.16 inf 4 -nan 2.26488e-05 2.21505e-05,2.31295e-05 0.018167,0.0225358,-0.042423,3.61341e-05 0.000186688,0.000208652,0.000233862,0.000109222
1190 rs112660679,rs16900491,rs76232854,rs7812933 0 7134.16 inf 4 -nan 2.26488e-05 2.2168e-05,2.3136e-05 0.018168,0.022536,-0.042423,-1.75291e-05 0.000186783,0.000208655,0.000233862,5.66425e-05
1191 rs112660679,rs16900491,rs4481616,rs76232854 0 7134.16 inf 4 -nan 2.26488e-05 2.21841e-05,2.31373e-05 0.018168,0.022536,-1.70991e-05,-0.042423 0.000186783,0.000208655,5.66425e-05,0.000233862
1192 rs112660679,rs16900491,rs76232854,rs9297714 0 7134.16 inf 4 -nan 2.26488e-05 2.2166e-05,2.31369e-05 0.018168,0.022536,-0.042423,-1.58447e-05 0.000186798,0.000208656,0.000233862,5.43589e-05
1193 rs112660679,rs16900491,rs76232854,rs7813432 0 7134.15 inf 4 -nan 2.26488e-05 2.2152e-05,2.31274e-05 0.0181678,0.022536,-0.042423,-1.44029e-05 0.000186799,0.000208656,0.000233862,5.4198e-05
1194 rs10086862,rs112660679,rs16900491,rs76232854 0 7134.15 inf 4 -nan 2.26488e-05 2.2178e-05,2.31274e-05 -1.37617e-05,0.0181678,0.022536,-0.042423 5.4039e-05,0.0001868,0.000208656,0.000233862
1195 rs10101690,rs112660679,rs16900491,rs76232854 0 7134.15 inf 4 -nan 2.26488e-05 2.21885e-05,2.31868e-05 -1.37676e-05,0.0181678,0.022536,-0.042423 5.4198e-05,0.000186799,0.000208656,0.000233862
1196 rs112660679,rs16900491,rs6985411,rs76232854 0 7134.15 inf 4 -nan 2.26488e-05 2.21897e-05,2.31484e-05 0.0181675,0.0225359,-1.35636e-05,-0.042423 0.000186781,0.000208655,5.70287e-05,0.000233862
1197 rs10956236,rs112660679,rs16900491,rs76232854 0 7134.14 inf 4 -nan 2.26488e-05 2.21583e-05,2.30975e-05 -1.12203e-05,0.0181672,0.0225359,-0.042423 5.82518e-05,0.000186774,0.000208655,0.000233862
1198 rs112660679,rs16900491,rs76232854,rs7844459 0 7134.14 inf 4 -nan 2.26488e-05 2.21603e-05,2.31503e-05 0.018167,0.0225358,-0.042423,-9.9084e-06 0.000186773,0.000208655,0.000233862,5.84656e-05
1199 rs112660679,rs113323154,rs16900491,rs76232854 0 7134.14 inf 4 -nan 2.26488e-05 2.21641e-05,2.31511e-05 0.0181665,2.03841e-05,0.0225357,-0.042423 0.000186688,0.000109222,0.000208652,0.000233862
1200 rs112660679,rs113012790,rs16900491,rs76232854 0 7134.14 inf 4 -nan 2.26488e-05 2.21534e-05,2.31458e-05 0.0181649,-1.02031e-05,0.0225371,-0.0424234 0.000186776,6.09988e-05,0.00020885,0.000233874
1201 rs112660679,rs16900491,rs76232854,rs77935838 0 7134.14 inf 4 -nan 2.26488e-05 2.21589e-05,2.31364e-05 0.0181649,0.0225372,-0.0424234,-1.02152e-05 0.000186772,0.000208859,0.000233875,6.15266e-05
1202 rs112660679,rs11987707,rs16900491,rs76232854 0 7134.14 inf 4 -nan 2.26488e-05 2.21689e-05,2.31693e-05 0.0181664,1.68281e-05,0.0225357,-0.042423 0.000186688,0.000109222,0.000208652,0.000233862
1203 rs112660679,rs16900491,rs76232854,rs7843098 0 7134.14 inf 4 -nan 2.26487e-05 2.21588e-05,2.31545e-05 0.0181665,0.0225357,-0.042423,-5.24124e-06 0.000186776,0.000208655,0.000233862,5.7833e-05
1204 rs112660679,rs16900491,rs7011185,rs76232854 0 7134.14 inf 4 -nan 2.26487e-05 2.21622e-05,2.31386e-05 0.0181665,0.0225357,-5.03904e-06,-0.042423 0.000186773,0.000208655,5.84656e-05,0.000233862
1205 rs112660679,rs16900491,rs7008046,rs76232854 0 7134.14 inf 4 -nan 2.26487e-05 2.215e-05,2.31676e-05 0.0181664,0.0225357,-3.86784e-06,-0.042423 0.000186791,0.000208655,5.53665e-05,0.000233862
1206 rs112660679,rs16900491,rs4565472,rs76232854 0 7134.14 inf 4 -nan 2.26487e-05 2.21491e-05,2.31721e-05 0.0181664,0.0225357,-3.29188e-06,-0.042423 0.000186791,0.000208655,5.53665e-05,0.000233862
1207 rs112660679,rs16900491,rs6415490,rs76232854 0 7134.14 inf 4 -nan 2.26487e-05 2.2141e-05,2.3151e-05 0.0181664,0.0225357,-4.31934e-06,-0.042423 0.000186774,0.000208655,5.82518e-05,0.000233862
1208 rs112660679,rs16900491,rs76232854,rs79545614 0 7134.14 inf 4 -nan 2.26487e-05 2.21561e-05,2.31506e-05 0.0181662,0.0225357,-0.042423,1.03353e-05 0.000186688,0.000208652,0.000233862,0.000109222
1209 rs112660679,rs16900491,rs76232854,rs79202834 0 7134.14 inf 4 -nan 2.26487e-05 2.21844e-05,2.31262e-05 0.0181662,0.0225357,-0.042423,1.0301e-05 0.000186688,0.000208652,0.000233862,0.000109222
1210 rs112660679,rs11991576,rs16900491,rs76232854 0 7134.14 inf 4 -nan 2.26487e-05 2.2175e-05,2.31428e-05 0.0181662,1.02332e-05,0.0225357,-0.042423 0.000186688,0.000109222,0.000208652,0.000233862
1211 rs112660679,rs147929778,rs16900491,rs76232854 0 7134.13 inf 4 -nan 2.26487e-05 2.21437e-05,2.31285e-05 0.018166,1.06153e-07,0.0225356,-0.042423 0.000186682,0.000124248,0.000208652,0.000233862
1212 rs113947988,rs6470344,rs76232854,rs78085118,rs79086755 0 7129.57 inf 5 0 7.7041e-06 7.41637e-06,7.98844e-06 0.000327566,0.000996841,-0.0143387,-0.000103214,0.0116718 0.000138553,4.64241e-05,0.000135562,0.000100294,0.000161857
1213 rs113947988,rs62521017,rs6470344,rs76232854,rs79086755 0 7128.87 inf 5 0 7.7207e-06 7.43789e-06,8.00225e-06 0.000343859,-0.000483673,0.000990035,-0.0143629,0.0116752 0.000138587,9.63857e-05,4.63501e-05,0.00013564,0.000161855
1214 rs113947988,rs62521020,rs6470344,rs76232854,rs79086755 0 7125.83 inf 5 0 7.71952e-06 7.44101e-06,8.00771e-06 0.000343226,-0.00046694,0.000990389,-0.014362,0.0116751 0.000138587,9.63857e-05,4.63501e-05,0.00013564,0.000161855
1215 rs10956237,rs16900491,rs6470344,rs76232854,rs79086755 0 7122.45 inf 5 0 2.16441e-05 2.11794e-05,2.21545e-05 -5.24815e-05,0.028356,0.00117445,-0.0406585,0.0115289 4.22918e-05,0.000199817,4.85519e-05,0.000229279,0.00013247
1216 rs113947988,rs189898151,rs6470344,rs76232854,rs79086755 0 7103.61 inf 5 0 7.70337e-06 7.42843e-06,7.98504e-06 0.000325562,5.15107e-06,0.00100047,-0.0143358,0.011673 0.000138539,0.00010183,4.65013e-05,0.000135533,0.000161883
1217 rs10956236,rs113947988,rs6470344,rs76232854,rs79086755 0 7093.1 inf 5 0 7.73031e-06 7.446e-06,8.00747e-06 0.000364227,0.000336541,0.000998546,-0.0143871,0.0116719 5.82166e-05,0.00013855,4.63061e-05,0.00013578,0.000161854
1218 rs113947988,rs6470344,rs76232854,rs7843098,rs79086755 0 7091.55 inf 5 0 7.731e-06 7.44152e-06,8.024e-06 0.000336548,0.000998746,-0.0143876,0.000366202,0.0116711 0.00013855,4.63059e-05,0.000135778,5.77963e-05,0.000161854
1219 rs13262218,rs16900491,rs6470344,rs76232854,rs79086755 0 7089.93 inf 5 0 2.16485e-05 2.11492e-05,2.21459e-05 -0.000121578,0.0283315,0.00115373,-0.0406687,0.0115224 4.29302e-05,0.000199869,4.83029e-05,0.000229313,0.000132387
1220 rs6470344,rs6995986,rs7002315,rs76232854,rs79086755 0 7088.68 inf 5 0 2.03846e-05 1.99449e-05,2.08273e-05 0.00123094,-0.000587383,0.025505,-0.0382448,0.0116357 4.64841e-05,4.98854e-05,0.000190874,0.000222237,0.000132669
1221 rs113947988,rs6470344,rs7011185,rs76232854,rs79086755 0 7080.47 inf 5 0 7.73201e-06 7.44109e-06,8.01637e-06 0.000336924,0.000999434,0.000376954,-0.0143895,0.0116725 0.00013855,4.63055e-05,5.84302e-05,0.000135787,0.000161854
1222 rs113947988,rs6470344,rs76232854,rs7844459,rs79086755 0 7079.13 inf 5 0 7.73128e-06 7.45469e-06,8.04517e-06 0.000336778,0.000999445,-0.0143888,0.000372091,0.0116725 0.00013855,4.63055e-05,0.000135787,5.84302e-05,0.000161854
1223 rs113947988,rs6470344,rs76232854,rs7827795,rs79086755 0 7078.32 inf 5 0 7.72836e-06 7.4399e-06,8.01722e-06 0.000335651,0.000999471,-0.0143847,0.00034112,0.0116692 0.000138549,4.63055e-05,0.000135774,5.66023e-05,0.000161855
1224 rs16900491,rs6470344,rs71510325,rs76232854,rs79086755 0 7077.58 inf 5 0 2.16446e-05 2.11809e-05,2.21293e-05 0.0283526,0.00117116,-6.3842e-05,-0.0406591,0.0115273 0.00019979,4.8392e-05,4.18927e-05,0.00022928,0.000132453
1225 rs113947988,rs6470344,rs7017794,rs76232854,rs79086755 0 7076.85 inf 5 0 7.72013e-06 7.45292e-06,8.0198e-06 0.000333799,0.000998878,0.000278396,-0.0143753,0.0116694 0.000138549,4.63062e-05,5.64131e-05,0.000135768,0.000161855
1226 rs113947988,rs6415490,rs6470344,rs76232854,rs79086755 0 7063.1 inf 5 0 7.73271e-06 7.47617e-06,8.03736e-06 0.000336964,0.000380118,0.00100064,-0.0143907,0.0116723 0.00013855,5.82156e-05,4.63054e-05,0.000135792,0.000161854
1227 rs112660679,rs6470344,rs76232854,rs7819612,rs79086755 0 7061.76 inf 5 0 2.14247e-05 2.09555e-05,2.18821e-05 0.0254229,0.00168409,-0.0399327,-0.000366874,0.0121456 0.000180258,4.67518e-05,0.000226332,5.21548e-05,0.000141525
1228 rs112660679,rs4871584,rs6470344,rs76232854,rs79086755 0 7059.92 inf 5 0 2.14244e-05 2.09385e-05,2.19413e-05 0.0254218,-0.000365338,0.00168288,-0.0399311,0.0121468 0.00018025,5.21736e-05,4.67687e-05,0.000226326,0.000141545
1229 rs112660679,rs6470344,rs76232854,rs7844497,rs79086755 0 7058.05 inf 5 0 2.14225e-05 2.09741e-05,2.18843e-05 0.0254169,0.00168251,-0.039928,-0.000355941,0.0121557 0.000180231,4.67852e-05,0.000226318,5.23195e-05,0.000141602
1230 rs112660679,rs6470344,rs7010333,rs76232854,rs79086755 0 7053.27 inf 5 0 2.14215e-05 2.09568e-05,2.19161e-05 0.0254149,0.00168298,-0.000350313,-0.0399271,0.0121612 0.000180231,4.67852e-05,5.23195e-05,0.000226318,0.000141602
1231 rs112660679,rs6470344,rs76232854,rs7820471,rs79086755 0 7050.96 inf 5 0 2.14225e-05 2.0959e-05,2.19594e-05 0.0254181,0.00168374,-0.0399295,-0.00035481,0.012157 0.00018025,4.67687e-05,0.000226326,5.21736e-05,0.000141545
1232 rs16900491,rs4871575,rs6470344,rs76232854,rs79086755 0 7050.78 inf 5 0 2.16446e-05 2.1169e-05,2.21172e-05 0.0283523,-6.46396e-05,0.00117133,-0.0406594,0.0115272 0.000199788,4.18436e-05,4.83063e-05,0.000229282,0.000132452
1233 rs112660679,rs6470344,rs6989407,rs76232854,rs79086755 0 7050.03 inf 5 0 2.14209e-05 2.09407e-05,2.19192e-05 0.0254136,0.0016833,-0.000346486,-0.0399265,0.0121648 0.000180231,4.67852e-05,5.23195e-05,0.000226318,0.000141602
1234 rs10108110,rs112660679,rs6470344,rs76232854,rs79086755 0 7044.62 inf 5 0 2.14198e-05 2.09216e-05,2.19045e-05 -0.000340106,0.0254114,0.00168384,-0.0399256,0.012171 5.23195e-05,0.000180231,4.67852e-05,0.000226318,0.000141602
1235 rs16900491,rs4871576,rs6470344,rs76232854,rs79086755 0 7043.02 inf 5 0 2.16448e-05 2.12162e-05,2.21473e-05 0.0283517,-6.66636e-05,0.0011708,-0.0406596,0.011527 0.000199784,4.17937e-05,4.82777e-05,0.000229282,0.000132448
1236 rs16900491,rs55927076,rs6470344,rs76232854,rs79086755 0 7040.08 inf 5 0 2.17491e-05 2.12455e-05,2.22353e-05 0.0283769,-0.000738251,0.00141273,-0.0408405,0.0115172 0.000199321,5.94546e-05,4.96021e-05,0.000229752,0.000132285
1237 rs113947988,rs6470344,rs74484427,rs76232854,rs79086755 0 7036.74 inf 5 0 7.71479e-06 7.44691e-06,7.99304e-06 0.00031435,0.00102851,-0.00037017,-0.0143584,0.0116764 0.000138566,4.68222e-05,9.0881e-05,0.000135645,0.000161856
1238 rs113947988,rs6470344,rs7000501,rs76232854,rs79086755 0 7021.53 inf 5 0 7.71958e-06 7.43485e-06,8.0097e-06 0.000324529,0.00105064,0.000210737,-0.0143757,0.0116288 0.000138539,4.74547e-05,4.34171e-05,0.000135782,0.000162107
1239 rs112660679,rs6470344,rs76232854,rs7834279,rs79086755 0 7001.74 inf 5 0 2.15427e-05 2.10685e-05,2.20111e-05 0.0255413,0.00170305,-0.0401592,-0.000802444,0.0118799 0.000180088,4.65814e-05,0.000226991,5.39955e-05,0.000138718
1240 rs113947988,rs142055663,rs6470344,rs76232854,rs79086755 0 7000.7 inf 5 0 7.80681e-06 7.48778e-06,8.08235e-06 0.000261201,0.00183191,0.00100273,-0.0145254,0.0118981 0.000138638,0.000149414,4.63058e-05,0.000136411,0.000162893
1241 rs113947988,rs147462030,rs6470344,rs76232854,rs79086755 0 7000.56 inf 5 0 7.80664e-06 7.52932e-06,8.10291e-06 0.000261255,0.00183037,0.00100272,-0.0145252,0.0118979 0.000138638,0.000149414,4.63058e-05,0.000136411,0.000162893
1242 rs113947988,rs145334961,rs6470344,rs76232854,rs79086755 0 6999.95 inf 5 0 7.80588e-06 7.5192e-06,8.09281e-06 0.00026149,0.00182366,0.00100271,-0.0145245,0.011897 0.000138638,0.000149414,4.63058e-05,0.000136411,0.000162893
1243 rs113947988,rs185740160,rs6470344,rs76232854,rs79086755 0 6998.93 inf 5 0 7.80461e-06 7.51353e-06,8.10443e-06 0.000261891,0.00181228,0.0010027,-0.0145234,0.0118956 0.000138638,0.000149414,4.63058e-05,0.000136411,0.000162893
1244 rs113947988,rs143884693,rs6470344,rs76232854,rs79086755 0 6998.1 inf 5 0 7.80359e-06 7.51253e-06,8.10293e-06 0.000262211,0.00180315,0.00100269,-0.0145224,0.0118945 0.000138638,0.000149414,4.63058e-05,0.000136411,0.000162893
1245 rs113947988,rs142891049,rs6470344,rs76232854,rs79086755 0 6998.1 inf 5 0 7.80358e-06 7.53317e-06,8.08844e-06 0.000262213,0.00180311,0.00100269,-0.0145224,0.0118945 0.000138638,0.000149414,4.63058e-05,0.000136411,0.000162893
1246 rs113947988,rs143216843,rs6470344,rs76232854,rs79086755 0 6998.08 inf 5 0 7.80356e-06 7.50967e-06,8.09709e-06 0.000262222,0.00180285,0.00100269,-0.0145224,0.0118945 0.000138638,0.000149414,4.63058e-05,0.000136411,0.000162893
1247 rs113947988,rs150860642,rs6470344,rs76232854,rs79086755 0 6998.05 inf 5 0 7.80353e-06 7.51394e-06,8.09793e-06 0.00026223,0.0018026,0.00100269,-0.0145224,0.0118945 0.000138638,0.000149414,4.63058e-05,0.000136411,0.000162893
1248 rs113947988,rs149304598,rs6470344,rs76232854,rs79086755 0 6997.75 inf 5 0 7.80315e-06 7.51945e-06,8.10394e-06 0.00026235,0.00179919,0.00100268,-0.014522,0.011894 0.000138638,0.000149414,4.63058e-05,0.000136411,0.000162893
1249 rs113947988,rs149794458,rs6470344,rs76232854,rs79086755 0 6997.75 inf 5 0 7.80315e-06 7.49775e-06,8.08945e-06 0.000262351,0.00179918,0.00100268,-0.014522,0.011894 0.000138638,0.000149414,4.63058e-05,0.000136411,0.000162893
1250 rs113947988,rs4006653,rs6470344,rs76232854,rs79086755 0 6991.83 inf 5 0 7.70477e-06 7.41315e-06,8.00651e-06 0.000323448,0.000143325,0.000993923,-0.0143385,0.0116831 0.000138547,0.00010049,4.65177e-05,0.000135545,0.000162015
1251 rs10956238,rs16900491,rs6470344,rs76232854,rs79086755 0 6990.75 inf 5 0 2.16767e-05 2.12196e-05,2.21419e-05 -0.000290701,0.0283295,0.00111284,-0.0407216,0.0114857 4.15256e-05,0.00019942,4.76999e-05,0.000229462,0.000132483
1252 rs16900491,rs76232854,rs77368857,rs79086755 0 6982.57 inf 4 -nan 2.21685e-05 2.16739e-05,2.26523e-05 0.0302009,-0.041597,0.0050024,0.00895588 0.00020599,0.000231781,0.000132403,0.000145973
1253 rs16900491,rs16900516,rs6470344,rs76232854,rs79086755 0 6972.93 inf 5 0 2.17187e-05 2.12309e-05,2.22085e-05 0.0283505,-0.000565554,0.00136408,-0.0407893,0.011515 0.000199333,5.3911e-05,4.91256e-05,0.000229623,0.000132292
1254 rs113947988,rs62529123,rs6470344,rs76232854,rs79086755 0 6971.99 inf 5 0 7.7214e-06 7.44134e-06,8.01875e-06 0.000352272,-0.000486787,0.000996961,-0.014364,0.011674 0.000138637,9.51065e-05,4.63098e-05,0.000135644,0.000161854
1255 rs113947988,rs138986212,rs6470344,rs76232854,rs79086755 0 6965.76 inf 5 0 7.80893e-06 7.54136e-06,8.09855e-06 0.000261915,0.00179657,0.00100758,-0.0145304,0.0119044 0.000138634,0.000145051,4.63091e-05,0.00013644,0.00016293
1256 rs113947988,rs186284009,rs6470344,rs76232854,rs79086755 0 6965.59 inf 5 0 7.8087e-06 7.50995e-06,8.08343e-06 0.000261985,0.00179458,0.00100757,-0.0145302,0.0119041 0.000138634,0.000145051,4.63091e-05,0.00013644,0.00016293
1257 rs113947988,rs182267823,rs6470344,rs76232854,rs79086755 0 6965.3 inf 5 0 7.8083e-06 7.52143e-06,8.12192e-06 0.000262105,0.00179119,0.00100756,-0.0145298,0.0119037 0.000138634,0.000145051,4.63091e-05,0.00013644,0.00016293
1258 rs113947988,rs6470344,rs76232854,rs79086755,rs79092686 0 6964.36 inf 5 0 7.80701e-06 7.53066e-06,8.10605e-06 0.000262498,0.00100751,-0.0145286,0.0119023,0.00178009 0.000138634,4.63091e-05,0.00013644,0.00016293,0.000145051
1259 rs112186439,rs113947988,rs6470344,rs76232854,rs79086755 0 6963.88 inf 5 0 7.80634e-06 7.52672e-06,8.08181e-06 0.00177435,0.000262702,0.00100749,-0.014528,0.0119015 0.000145051,0.000138634,4.63091e-05,0.00013644,0.00016293
1260 rs113947988,rs61055867,rs6470344,rs76232854,rs79086755 0 6963.6 inf 5 0 7.80596e-06 7.51039e-06,8.10317e-06 0.000262817,0.0017711,0.00100748,-0.0145277,0.0119011 0.000138634,0.000145051,4.63091e-05,0.00013644,0.00016293
1261 rs12542512,rs16900491,rs6470344,rs76232854,rs79086755 0 6952.93 inf 5 0 2.17226e-05 2.12529e-05,2.2198e-05 -0.000576323,0.0283494,0.00136643,-0.0407913,0.0115137 5.35884e-05,0.000199334,4.90649e-05,0.000229616,0.000132293
1262 rs10808543,rs112660679,rs6470344,rs76232854,rs79086755 0 6942.39 inf 5 0 2.14217e-05 2.09004e-05,2.18806e-05 -0.000347121,0.0254169,0.00168782,-0.0399259,0.0121697 5.17391e-05,0.000180258,4.67221e-05,0.000226311,0.000141119
1263 rs16900491,rs6470344,rs74790374,rs76232854,rs79086755 0 6938.99 inf 5 0 2.17391e-05 2.1286e-05,2.21963e-05 0.0283479,0.00138569,-0.000644769,-0.0408222,0.0115329 0.000199333,4.91221e-05,5.4552e-05,0.000229702,0.000132275
1264 rs113947988,rs6470344,rs75886683,rs76232854,rs79086755 0 6937.94 inf 5 0 7.81224e-06 7.52887e-06,8.09911e-06 0.000262177,0.00101218,0.00177445,-0.0145366,0.0119122 0.000138631,4.6315e-05,0.000141073,0.000136469,0.000162969
1265 rs113947988,rs60052877,rs6470344,rs76232854,rs79086755 0 6937.94 inf 5 0 7.81224e-06 7.52595e-06,8.1026e-06 0.000262178,0.00177442,0.00101218,-0.0145366,0.0119122 0.000138631,0.000141073,4.6315e-05,0.000136469,0.000162969
1266 rs112513859,rs113947988,rs6470344,rs76232854,rs79086755 0 6937.77 inf 5 0 7.81198e-06 7.51973e-06,8.10033e-06 0.00177231,0.000262254,0.00101217,-0.0145364,0.0119119 0.000141073,0.000138631,4.6315e-05,0.000136469,0.000162969
1267 rs112321099,rs113947988,rs6470344,rs76232854,rs79086755 0 6937.39 inf 5 0 7.8114e-06 7.53815e-06,8.10302e-06 0.00176755,0.000262424,0.00101214,-0.0145358,0.0119112 0.000141073,0.000138631,4.6315e-05,0.000136469,0.000162969
1268 rs113947988,rs6470344,rs76232854,rs79078490,rs79086755 0 6934.79 inf 5 0 7.80743e-06 7.51596e-06,8.08437e-06 0.000263594,0.00101192,-0.0145321,0.0017348,0.0119068 0.000138631,4.6315e-05,0.000136469,0.000141073,0.000162969
1269 rs113947988,rs17319046,rs6470344,rs76232854,rs79086755 0 6920.04 inf 5 0 7.7087e-06 7.41522e-06,8.02541e-06 0.000336774,0.000225139,0.00101525,-0.0143552,0.011686 0.000138597,8.09346e-05,4.66178e-05,0.000135711,0.000161923
1270 rs146914177,rs16900491,rs6470344,rs76232854,rs79086755 0 6914.68 inf 5 0 2.16821e-05 2.12209e-05,2.21723e-05 -0.000836813,0.0284055,0.00130422,-0.040739,0.0115663 0.000111073,0.000199366,4.86386e-05,0.000229535,0.000132328
1271 rs113947988,rs16900538,rs6470344,rs76232854,rs79086755 0 6910.35 inf 5 0 7.75205e-06 7.46968e-06,8.03772e-06 0.000428046,-0.000520556,0.0010309,-0.0144101,0.0116089 0.000139074,6.18949e-05,4.64485e-05,0.000135819,0.000162032
1272 rs142977726,rs16900491,rs6470344,rs76232854,rs79086755 0 6910.2 inf 5 0 2.16823e-05 2.12093e-05,2.21403e-05 -0.000851796,0.0283999,0.00130415,-0.0407395,0.0115612 0.000112681,0.000199352,4.86205e-05,0.000229536,0.00013231
1273 rs113947988,rs6470344,rs71516780,rs76232854,rs79086755 0 6908.57 inf 5 0 7.71376e-06 7.44352e-06,7.99102e-06 0.000341221,0.0010212,0.000314502,-0.0143628,0.0116912 0.000138597,4.66178e-05,8.09346e-05,0.000135711,0.000161923
1274 rs16900491,rs6470344,rs7007866,rs76232854,rs79086755 0 6908.28 inf 5 0 2.17358e-05 2.12598e-05,2.22296e-05 0.0283478,0.00137683,-0.000631357,-0.0408153,0.0115321 0.000199333,4.89681e-05,5.43811e-05,0.000229681,0.000132275
1275 rs113947988,rs6470344,rs76232854,rs77120988,rs79086755 0 6903.4 inf 5 0 7.75083e-06 7.46746e-06,8.02993e-06 0.000324632,0.00107,-0.0144098,-0.000486279,0.0116514 0.000138539,4.70608e-05,0.000135825,5.85532e-05,0.000161874
1276 rs113947988,rs6470344,rs72720592,rs76232854,rs79086755 0 6901.95 inf 5 0 7.7476e-06 7.47885e-06,8.03695e-06 0.000423073,0.00102775,-0.000504411,-0.0144031,0.0116148 0.000139072,4.64321e-05,6.29162e-05,0.000135791,0.000162016
1277 rs113947988,rs6470344,rs7015929,rs76232854,rs79086755 0 6901.9 inf 5 0 7.74755e-06 7.47402e-06,8.03624e-06 0.000423016,0.00102773,-0.000504111,-0.014403,0.0116148 0.000139072,4.64321e-05,6.29162e-05,0.000135791,0.000162016
1278 rs113947988,rs35309384,rs6470344,rs76232854,rs79086755 0 6901.8 inf 5 0 7.74743e-06 7.45228e-06,8.03776e-06 0.000422887,-0.000503449,0.0010277,-0.0144029,0.0116149 0.000139072,6.29162e-05,4.64321e-05,0.000135791,0.000162016
1279 rs113947988,rs4871580,rs6470344,rs76232854,rs79086755 0 6895.84 inf 5 0 7.71052e-06 7.41436e-06,7.99073e-06 0.00032586,0.000245723,0.000998219,-0.0143434,0.0116627 0.000138539,7.62601e-05,4.63096e-05,0.000135552,0.000161884
1280 rs113947988,rs6470344,rs6651236,rs76232854,rs79086755 0 6895.75 inf 5 0 7.70347e-06 7.40479e-06,8.01849e-06 0.000325635,0.000998866,3.90137e-05,-0.014336,0.0116748 0.000138539,4.64511e-05,0.000103158,0.000135533,0.000161944
1281 rs113947988,rs6470344,rs76232854,rs7824635,rs79086755 0 6895.59 inf 5 0 7.70346e-06 7.43283e-06,7.98958e-06 0.000325632,0.000998929,-0.014336,3.72466e-05,0.0116747 0.000138539,4.64511e-05,0.000135533,0.000103158,0.000161944
1282 rs113947988,rs58650877,rs6470344,rs76232854,rs79086755 0 6895.52 inf 5 0 7.70346e-06 7.426e-06,7.99648e-06 0.000325631,3.65163e-05,0.000998955,-0.014336,0.0116747 0.000138539,0.000103158,4.64511e-05,0.000135533,0.000161944
1283 rs16900491,rs6470344,rs7003102,rs76232854,rs79086755 0 6894.99 inf 5 0 2.17876e-05 2.13196e-05,2.22279e-05 0.0283741,0.00143336,-0.00078408,-0.040911,0.0115537 0.000199321,4.92121e-05,5.40848e-05,0.000229944,0.000132279
1284 rs113947988,rs6470344,rs73336867,rs76232854,rs79086755 0 6894.79 inf 5 0 7.70342e-06 7.40499e-06,7.99244e-06 0.000325618,0.000999239,2.85493e-05,-0.0143359,0.0116743 0.000138539,4.64511e-05,0.000103158,0.000135533,0.000161944
1285 rs113947988,rs146424421,rs6470344,rs76232854,rs79086755 0 6893.87 inf 5 0 7.70338e-06 7.42927e-06,7.98796e-06 0.000325583,-1.029e-05,0.00100009,-0.014336,0.0116724 0.000138539,8.2563e-05,4.63235e-05,0.000135543,0.000161882
1286 rs113947988,rs117655391,rs6470344,rs76232854,rs79086755 0 6893.73 inf 5 0 7.70338e-06 7.42084e-06,7.9922e-06 0.000325581,-9.06646e-06,0.00100011,-0.014336,0.0116725 0.000138539,8.2563e-05,4.63235e-05,0.000135543,0.000161882
1287 rs113947988,rs60652599,rs6470344,rs76232854,rs79086755 0 6892.75 inf 5 0 7.70441e-06 7.42618e-06,7.98226e-06 0.00032579,0.000128589,0.000996252,-0.0143377,0.0116802 0.000138539,0.000104593,4.64198e-05,0.000135541,0.000161965
1288 rs112660679,rs113947988,rs13260832,rs76232854,rs79086755 0 6892.24 inf 5 0 2.1893e-05 2.14148e-05,2.23855e-05 0.0270709,-0.000735995,-0.00220398,-0.0408581,0.0124231 0.000186472,0.000138735,4.85555e-05,0.000229087,0.000161814
1289 rs113947988,rs6470344,rs73338881,rs76232854,rs79086755 0 6891.77 inf 5 0 7.70424e-06 7.42625e-06,8.00998e-06 0.000325771,0.000996594,0.000117588,-0.0143375,0.0116795 0.000138539,4.64198e-05,0.000104593,0.000135541,0.000161965
1290 rs112660679,rs13260832,rs76232854,rs79086755 0 6889.17 inf 4 -nan 2.1873e-05 2.14039e-05,2.23222e-05 0.0270175,-0.00220021,-0.0408227,0.0119273 0.0001862,4.85503e-05,0.00022899,0.000132094
1291 rs113947988,rs6470344,rs6994510,rs76232854,rs79086755 0 6888.72 inf 5 0 7.73347e-06 7.45773e-06,8.01105e-06 0.000406004,0.00102294,-0.000416106,-0.0143913,0.0116249 0.000139072,4.64321e-05,6.29162e-05,0.000135791,0.000162016
1292 rs113947988,rs6470344,rs72722620,rs76232854,rs79086755 0 6886.39 inf 5 0 7.71678e-06 7.45363e-06,8.0171e-06 0.00029515,0.00102117,-0.000265833,-0.0143574,0.0116844 0.00013871,4.65472e-05,6.0224e-05,0.00013562,0.000161875
1293 rs113947988,rs6470344,rs72722617,rs76232854,rs79086755 0 6884.85 inf 5 0 7.72127e-06 7.44179e-06,8.04294e-06 0.000397874,0.0010163,-0.00032604,-0.0143615,0.0116062 0.000139262,4.64121e-05,6.39268e-05,0.000135625,0.00016238
1294 rs113947988,rs12549614,rs6470344,rs76232854,rs79086755 0 6884.11 inf 5 0 7.7207e-06 7.4306e-06,8.01216e-06 0.000396701,-0.000320752,0.00101604,-0.0143611,0.0116073 0.000139262,6.39268e-05,4.64121e-05,0.000135625,0.00016238
1295 rs113947988,rs2385099,rs6470344,rs76232854,rs79086755 0 6883.24 inf 5 0 7.75054e-06 7.46149e-06,8.03422e-06 0.000324777,-0.00037827,0.00108143,-0.014433,0.0116356 0.000138539,4.56909e-05,4.73321e-05,0.00013604,0.000161916
1296 rs113947988,rs6470344,rs76232854,rs77703655,rs79086755 0 6879.86 inf 5 0 7.71266e-06 7.45595e-06,7.99615e-06 0.000325233,0.0010202,-0.0143544,-0.000403918,0.0116695 0.000138539,4.66227e-05,0.000135626,0.000109965,0.000161856
1297 rs113323154,rs113947988,rs6470344,rs76232854,rs79086755 0 6878.59 inf 5 0 7.7134e-06 7.43417e-06,7.98618e-06 -0.000419883,0.00032522,0.00102099,-0.0143551,0.0116694 0.000109965,0.000138539,4.66227e-05,0.000135626,0.000161856
1298 rs113947988,rs11987707,rs6470344,rs76232854,rs79086755 0 6878.3 inf 5 0 7.71358e-06 7.43071e-06,8.01143e-06 0.000325217,-0.000423487,0.00102117,-0.0143553,0.0116693 0.000138539,0.000109965,4.66227e-05,0.000135626,0.000161856
1299 rs113947988,rs6470344,rs76232854,rs79086755,rs79545614 0 6877.79 inf 5 0 7.7139e-06 7.43661e-06,7.99196e-06 0.000325212,0.0010215,-0.0143556,0.0116693,-0.000430069 0.000138539,4.66227e-05,0.000135626,0.000161856,0.000109965
1300 rs113947988,rs6470344,rs76232854,rs79086755,rs79202834 0 6877.78 inf 5 0 7.7139e-06 7.44602e-06,7.99941e-06 0.000325212,0.0010215,-0.0143556,0.0116693,-0.000430103 0.000138539,4.66227e-05,0.000135626,0.000161856,0.000109965
1301 rs113947988,rs11991576,rs6470344,rs76232854,rs79086755 0 6877.78 inf 5 0 7.7139e-06 7.44749e-06,7.9855e-06 0.000325212,-0.000430172,0.0010215,-0.0143556,0.0116693 0.000138539,0.000109965,4.66227e-05,0.000135626,0.000161856
1302 rs10097822,rs113947988,rs6470344,rs76232854,rs79086755 0 6874.22 inf 5 0 7.75148e-06 7.46258e-06,8.04174e-06 0.000381114,0.000326612,0.00103334,-0.0144262,0.011831 4.55811e-05,0.000138539,4.64741e-05,0.000135963,0.000162956
1303 rs16900491,rs6470344,rs7387525,rs76232854,rs79086755 0 6871.89 inf 5 0 2.16431e-05 2.11625e-05,2.21287e-05 0.0283682,0.00118754,-1.69927e-05,-0.0406569,0.0115341 0.000199706,4.78238e-05,4.07941e-05,0.000229276,0.000132569
1304 rs113947988,rs6470344,rs72720601,rs76232854,rs79086755 0 6869.06 inf 5 0 7.71988e-06 7.44571e-06,7.99415e-06 0.000400322,0.00101605,-0.000311572,-0.0143584,0.0116076 0.000139377,4.64174e-05,6.36091e-05,0.00013561,0.0001624
1305 rs113947988,rs12541675,rs6470344,rs76232854,rs79086755 0 6868.97 inf 5 0 7.71981e-06 7.43785e-06,8.01953e-06 0.000400167,-0.000310924,0.00101601,-0.0143583,0.0116078 0.000139377,6.36091e-05,4.64174e-05,0.00013561,0.0001624
1306 rs113947988,rs6470344,rs72722611,rs76232854,rs79086755 0 6868.74 inf 5 0 7.71962e-06 7.4141e-06,8.01615e-06 0.000399734,0.00101592,-0.000309119,-0.0143582,0.0116081 0.000139377,4.64174e-05,6.36091e-05,0.00013561,0.0001624
1307 rs113947988,rs117260638,rs6470344,rs76232854,rs79086755 0 6868.68 inf 5 0 7.71957e-06 7.42693e-06,8.03613e-06 0.000399621,-0.000308649,0.0010159,-0.0143582,0.0116082 0.000139377,6.36091e-05,4.64174e-05,0.00013561,0.0001624
1308 rs113947988,rs4871583,rs6470344,rs76232854,rs79086755 0 6868.65 inf 5 0 7.71955e-06 7.4399e-06,8.01917e-06 0.000399558,-0.000308386,0.00101589,-0.0143581,0.0116083 0.000139377,6.36091e-05,4.64174e-05,0.00013561,0.0001624
1309 rs113947988,rs6470344,rs72722605,rs76232854,rs79086755 0 6868.3 inf 5 0 7.71925e-06 7.44092e-06,8.03074e-06 0.000398886,0.00101574,-0.000305586,-0.0143579,0.0116089 0.000139377,4.64174e-05,6.36091e-05,0.00013561,0.0001624
1310 rs113947988,rs16893118,rs6470344,rs76232854,rs79086755 0 6868.06 inf 5 0 7.71906e-06 7.45248e-06,7.99436e-06 0.000398447,-0.000303755,0.00101565,-0.0143578,0.0116093 0.000139377,6.36091e-05,4.64174e-05,0.00013561,0.0001624
1311 rs113947988,rs16900491,rs76232854,rs79086755 0 6862.7 inf 4 -nan 2.17883e-05 2.13144e-05,2.23125e-05 0.00417141,0.0293476,-0.0409507,0.00848933 0.000141026,0.000202822,0.000230157,0.000162867
1312 rs16900491,rs6470344,rs6651233,rs76232854,rs79086755 0 6861.1 inf 5 0 2.18196e-05 2.13758e-05,2.22878e-05 0.028499,0.00146098,-0.000863572,-0.0410458,0.0115407 0.000199475,4.9262e-05,5.39128e-05,0.000230558,0.000132274
1313 rs113947988,rs6470344,rs72720596,rs76232854,rs79086755 0 6861.01 inf 5 0 7.72228e-06 7.44184e-06,8.02298e-06 0.000405541,0.00101869,-0.000332105,-0.0143613,0.0116029 0.000139377,4.64386e-05,6.33611e-05,0.000135619,0.000162403
1314 rs113947988,rs16900559,rs6470344,rs76232854,rs79086755 0 6861 inf 5 0 7.72226e-06 7.4275e-06,8.02312e-06 0.000405512,-0.000331984,0.00101868,-0.0143613,0.0116029 0.000139377,6.33611e-05,4.64386e-05,0.000135619,0.000162403
1315 rs113947988,rs6470344,rs76232854,rs79086755,rs79634415 0 6860.87 inf 5 0 7.72214e-06 7.43649e-06,8.0109e-06 0.000405254,0.00101862,-0.0143612,0.0116031,-0.000330914 0.000139377,4.64386e-05,0.000135619,0.000162403,6.33611e-05
1316 rs113947988,rs4871579,rs6470344,rs76232854,rs79086755 0 6860.52 inf 5 0 7.72181e-06 7.4337e-06,8.02712e-06 0.000404545,-0.000327968,0.00101846,-0.014361,0.0116037 0.000139377,6.33611e-05,4.64386e-05,0.000135619,0.000162403
1317 rs113947988,rs55808842,rs6470344,rs76232854,rs79086755 0 6860.18 inf 5 0 7.7215e-06 7.43961e-06,8.00267e-06 0.000403879,-0.000325202,0.0010183,-0.0143608,0.0116043 0.000139377,6.33611e-05,4.64386e-05,0.000135619,0.000162403
1318 rs113947988,rs6470344,rs76232854,rs77368857,rs79086755 0 6858.37 inf 5 0 7.7054e-06 7.39438e-06,8.00564e-06 0.000184394,0.00100967,-0.0143359,0.000257013,0.0116499 0.000161077,4.66284e-05,0.000135532,0.000149601,0.000162399
1319 rs113947988,rs3812467,rs6470344,rs76232854,rs79086755 0 6858.18 inf 5 0 7.73535e-06 7.46513e-06,8.0241e-06 0.000324963,-0.000491083,0.00104457,-0.0143824,0.0116596 0.000138539,7.20331e-05,4.67593e-05,0.000135704,0.000161865
1320 rs113947988,rs6470344,rs76232854,rs78187665,rs79086755 0 6857.77 inf 5 0 7.73586e-06 7.43979e-06,8.02639e-06 0.000324959,0.00104492,-0.0143828,-0.000494932,0.0116595 0.000138539,4.67593e-05,0.000135704,7.20331e-05,0.000161865
1321 rs16900491,rs6470344,rs76232854,rs78564432,rs79086755 0 6857.42 inf 5 0 2.16505e-05 2.11508e-05,2.21111e-05 0.028349,0.00123455,-0.0406719,-0.00022971,0.0115562 0.000199458,4.80447e-05,0.000229321,6.96358e-05,0.000132391
1322 rs16900491,rs6470344,rs74665435,rs76232854,rs79086755 0 6856.23 inf 5 0 2.16508e-05 2.11805e-05,2.21426e-05 0.0283485,0.00123535,-0.000234095,-0.0406722,0.0115565 0.000199458,4.80447e-05,6.96358e-05,0.000229321,0.000132391
1323 rs113947988,rs12545844,rs6470344,rs76232854,rs79086755 0 6855.33 inf 5 0 7.71007e-06 7.41978e-06,7.99835e-06 0.000373193,-0.000198496,0.00101032,-0.0143502,0.0116313 0.000139377,6.36091e-05,4.64174e-05,0.00013561,0.0001624
1324 rs113947988,rs6470344,rs72722603,rs76232854,rs79086755 0 6855.14 inf 5 0 7.70996e-06 7.43737e-06,8.01149e-06 0.000372801,0.00101023,-0.000196862,-0.01435,0.0116316 0.000139377,4.64174e-05,6.36091e-05,0.00013561,0.0001624
1325 rs16900491,rs6470344,rs76232854,rs77090051,rs79086755 0 6854.64 inf 5 0 2.16512e-05 2.11619e-05,2.21417e-05 0.0283479,0.00123643,-0.0406725,-0.000239982,0.011557 0.000199458,4.80447e-05,0.000229321,6.96358e-05,0.000132391
1326 rs16900491,rs6470344,rs76232854,rs7816350,rs79086755 0 6848.94 inf 5 0 2.18739e-05 2.13516e-05,2.23934e-05 0.0284992,0.00150695,-0.0410757,-0.00107448,0.0115493 0.000199439,4.94007e-05,0.000230412,5.86515e-05,0.000132276
1327 rs113947988,rs6470344,rs72720597,rs76232854,rs79086755 0 6846.05 inf 5 0 7.71027e-06 7.3979e-06,7.99184e-06 0.00037387,0.00101139,-0.000200581,-0.0143512,0.0116306 0.000139377,4.64386e-05,6.33611e-05,0.000135619,0.000162403
1328 rs16900491,rs6470344,rs76232854,rs78655437,rs79086755 0 6843.87 inf 5 0 2.16488e-05 2.11725e-05,2.20856e-05 0.0283521,0.00122846,-0.0406693,-0.000202114,0.011554 0.000199457,4.79632e-05,0.000229316,6.98951e-05,0.000132393
1329 rs16900491,rs56157039,rs6470344,rs76232854,rs79086755 0 6841.55 inf 5 0 2.16493e-05 2.11981e-05,2.21134e-05 0.0283512,-0.000210907,0.00123002,-0.0406699,0.0115547 0.000199457,6.98951e-05,4.79632e-05,0.000229316,0.000132393
1330 rs16900491,rs6470344,rs75930542,rs76232854,rs79086755 0 6835.94 inf 5 0 2.16486e-05 2.11597e-05,2.21265e-05 0.0283522,0.00122767,-0.000198564,-0.040669,0.0115534 0.000199459,4.793e-05,6.94695e-05,0.000229315,0.000132387
1331 rs16900491,rs6470344,rs76232854,rs78992933,rs79086755 0 6835.52 inf 5 0 2.19124e-05 2.14423e-05,2.23668e-05 0.0285332,0.00153723,-0.0411433,-0.00116625,0.0115617 0.000199485,4.94914e-05,0.00023059,5.89467e-05,0.00013228
1332 rs113947988,rs12545259,rs6470344,rs76232854,rs79086755 0 6833.86 inf 5 0 7.71221e-06 7.44897e-06,7.99275e-06 0.000314693,0.000206161,0.00100307,-0.0143514,0.0116697 0.000138572,5.75422e-05,4.6312e-05,0.000135601,0.000161856
1333 rs112660679,rs58383711,rs76232854,rs79086755 0 6830.92 inf 4 -nan 2.16883e-05 2.12071e-05,2.21603e-05 0.0249855,0.0033339,-0.0404618,0.012439 0.000178518,7.89032e-05,0.000227929,0.000132163
1334 rs113947988,rs28895930,rs6470344,rs76232854,rs79086755 0 6833.4 inf 5 0 7.72048e-06 7.44902e-06,8.01399e-06 0.000406994,-0.000313385,0.00102032,-0.0143597,0.011605 0.000139498,6.28456e-05,4.64798e-05,0.000135616,0.000162424
1335 rs112660679,rs113947988,rs58383711,rs76232854,rs79086755 0 6830.15 inf 5 0 2.16962e-05 2.12466e-05,2.2179e-05 0.0250144,-0.000447741,0.00332536,-0.0404746,0.0127402 0.000178743,0.000138799,7.89477e-05,0.000227964,0.000161809
1336 rs16900491,rs6470344,rs6470350,rs76209931,rs76232854 0 6828.54 inf 5 0 2.16918e-05 2.12241e-05,2.21704e-05 0.0285351,0.00129751,0.00034935,0.0117728,-0.0407547 0.000199574,4.79875e-05,4.04106e-05,0.00013451,0.00022957
1337 rs16900491,rs4871590,rs6470344,rs76232854,rs79086755 0 6828.31 inf 5 0 2.16535e-05 2.11924e-05,2.21653e-05 0.0283921,-0.000159504,0.00115163,-0.040672,0.0114512 0.000199378,4.08233e-05,4.74887e-05,0.000229308,0.00013412
1338 rs113947988,rs6470344,rs72720595,rs76232854,rs79086755 0 6828.12 inf 5 0 7.72299e-06 7.43884e-06,7.99359e-06 0.000412745,0.00102324,-0.00033433,-0.0143627,0.0116 0.000139498,4.6505e-05,6.26142e-05,0.000135625,0.000162427
1339 rs16900491,rs35114839,rs6470344,rs76232854,rs79086755 0 6827.38 inf 5 0 2.16876e-05 2.1199e-05,2.21769e-05 0.0286226,-0.000676862,0.00159558,-0.0407367,0.0115185 0.000201711,8.40892e-05,6.82167e-05,0.00022949,0.000132296
1340 rs113947988,rs6470344,rs6470349,rs76232854,rs79086755 0 6824.81 inf 5 0 7.70442e-06 7.44634e-06,8.01054e-06 0.000325568,0.00100091,7.07371e-05,-0.0143367,0.0116641 0.000138539,4.63083e-05,5.73903e-05,0.000135534,0.000162007
1341 rs16900491,rs17403341,rs6470344,rs76232854,rs79086755 0 6823.8 inf 5 0 2.16783e-05 2.12248e-05,2.21314e-05 0.0283122,0.000403784,0.00113101,-0.0407096,0.0117082 0.000199504,5.6371e-05,4.71114e-05,0.000229394,0.000134395
1342 rs16900491,rs4330708,rs6470344,rs76232854,rs79086755 0 6823.2 inf 5 0 2.16743e-05 2.12002e-05,2.21655e-05 0.0284044,-0.00042032,0.00155756,-0.0407064,0.0115636 0.000199374,6.22784e-05,7.12161e-05,0.000229393,0.000132329
1343 rs16900491,rs6470344,rs7017478,rs76232854,rs79086755 0 6822.92 inf 5 0 2.16735e-05 2.11852e-05,2.2139e-05 0.028404,0.00154749,-0.000411551,-0.0407041,0.0115634 0.000199374,7.06609e-05,6.18593e-05,0.000229385,0.00013233
1344 rs16900491,rs6470344,rs76232854,rs78745155,rs79086755 0 6822.61 inf 5 0 2.16776e-05 2.12032e-05,2.21496e-05 0.0283128,0.0011316,-0.0407091,0.000399914,0.0117065 0.000199504,4.71114e-05,0.000229394,5.6371e-05,0.000134395
1345 rs16900491,rs6470344,rs76232854,rs78973660,rs79086755 0 6822.19 inf 5 0 2.16774e-05 2.11669e-05,2.21332e-05 0.028313,0.0011318,-0.0407089,0.00039856,0.011706 0.000199504,4.71114e-05,0.000229394,5.6371e-05,0.000134395
1346 rs16900491,rs6470344,rs75559673,rs76232854,rs79086755 0 6822.04 inf 5 0 2.16773e-05 2.11881e-05,2.21785e-05 0.0283131,0.00113188,0.00039807,-0.0407088,0.0117058 0.000199504,4.71114e-05,5.6371e-05,0.000229394,0.000134395
1347 rs16900491,rs17318327,rs6470344,rs76232854,rs79086755 0 6821.22 inf 5 0 2.16769e-05 2.1192e-05,2.21641e-05 0.0283135,0.000395408,0.00113228,-0.0407085,0.0117046 0.000199504,5.6371e-05,4.71114e-05,0.000229394,0.000134395
1348 rs113947988,rs117138138,rs6470344,rs76232854,rs79086755 0 6819.75 inf 5 0 7.71175e-06 7.43307e-06,8.01046e-06 0.00032572,-0.000290509,0.00100338,-0.0143462,0.011664 0.000138539,8.32728e-05,4.6314e-05,0.000135565,0.000161874
1349 rs113947988,rs146732810,rs6470344,rs76232854,rs79086755 0 6819.17 inf 5 0 7.71372e-06 7.42551e-06,8.0129e-06 0.000325359,-0.000406029,0.00101612,-0.0143527,0.0116678 0.000138539,0.000104717,4.64858e-05,0.000135602,0.000161859
1350 rs16900491,rs6470344,rs76232854,rs79086755 0 6816.39 inf 4 -nan 2.16423e-05 2.11698e-05,2.2128e-05 0.0283734,0.0011925,-0.040657,0.0115378 0.000199321,4.63228e-05,0.000229276,0.000132274
1351 rs113947988,rs182822450,rs6470344,rs76232854,rs79086755 0 6817.98 inf 5 0 7.70356e-06 7.41054e-06,8.01869e-06 0.000325542,6.22538e-05,0.00100046,-0.014335,0.0116738 0.000138539,0.000119308,4.63069e-05,0.000135539,0.000161865
1352 rs113947988,rs6470344,rs74558696,rs76232854,rs79086755 0 6817.12 inf 5 0 7.71298e-06 7.43953e-06,8.0125e-06 0.000325375,0.00101509,-0.00039694,-0.0143517,0.0116681 0.000138539,4.64753e-05,0.000106256,0.000135599,0.000161859
1353 rs113947988,rs116929897,rs6470344,rs76232854,rs79086755 0 6817.05 inf 5 0 7.7041e-06 7.41957e-06,7.98327e-06 0.000325623,-8.66543e-05,0.00100084,-0.0143386,0.0116701 0.000138539,8.40116e-05,4.63088e-05,0.00013556,0.000161874
1354 rs16900491,rs6470344,rs76232854,rs78258496,rs79086755 0 6816.32 inf 5 0 2.16796e-05 2.12023e-05,2.21353e-05 0.0283113,0.00113113,-0.0407128,0.000409806,0.0117138 0.000199503,4.70805e-05,0.000229404,5.61861e-05,0.000134457
1355 rs113947988,rs12680080,rs6470344,rs76232854,rs79086755 0 6816.11 inf 5 0 7.70547e-06 7.42891e-06,7.99122e-06 0.000325497,-0.000166529,0.00100691,-0.0143434,0.0116701 0.000138539,9.54446e-05,4.64622e-05,0.000135603,0.000161861
1356 rs113947988,rs117838314,rs6470344,rs76232854,rs79086755 0 6816.02 inf 5 0 7.70552e-06 7.43313e-06,8.00921e-06 0.000325496,-0.000168434,0.00100699,-0.0143435,0.01167 0.000138539,9.54446e-05,4.64622e-05,0.000135603,0.000161861
1357 rs10505454,rs113947988,rs6470344,rs76232854,rs79086755 0 6814.87 inf 5 0 7.70457e-06 7.41325e-06,8.00821e-06 7.63163e-05,0.000325555,0.00100136,-0.0143369,0.0116636 5.78039e-05,0.000138539,4.63129e-05,0.000135535,0.000162004
1358 rs113947988,rs4871588,rs6470344,rs76232854,rs79086755 0 6814.69 inf 5 0 7.7045e-06 7.42722e-06,8.00614e-06 0.000325556,7.38795e-05,0.00100132,-0.0143369,0.0116639 0.000138539,5.78039e-05,4.63129e-05,0.000135535,0.000162004
1359 rs112660679,rs73704562,rs76232854,rs79086755 0 6810.58 inf 4 -nan 2.16238e-05 2.11222e-05,2.2072e-05 0.0249278,0.00349562,-0.0403371,0.0122098 0.00017846,8.49918e-05,0.000227565,0.000132002
1360 rs113947988,rs148891635,rs6470344,rs76232854,rs79086755 0 6811.09 inf 5 0 7.7034e-06 7.41216e-06,8.00723e-06 0.00032558,-2.53343e-05,0.00100026,-0.0143361,0.0116724 0.000138539,0.000117053,4.63053e-05,0.000135543,0.000161865
1361 rs112660679,rs113947988,rs73704562,rs76232854,rs79086755 0 6810.53 inf 5 0 2.1634e-05 2.11464e-05,2.21332e-05 0.0249615,-0.000514549,0.00348846,-0.0403542,0.0125566 0.000178691,0.000138756,8.50137e-05,0.000227612,0.000161773
1362 rs111470319,rs16900491,rs6470344,rs76232854,rs79086755 0 6810.29 inf 5 0 2.19005e-05 2.14386e-05,2.24243e-05 -0.00113621,0.028528,0.00151952,-0.0411245,0.0115594 5.87315e-05,0.000199481,4.93108e-05,0.000230546,0.000132279
1363 rs113947988,rs2385106,rs6470344,rs76232854,rs79086755 0 6809.96 inf 5 0 7.70416e-06 7.40484e-06,7.99318e-06 0.000325617,-9.06704e-05,0.00100114,-0.0143389,0.0116701 0.000138539,8.47894e-05,4.63127e-05,0.000135563,0.000161873
1364 rs113947988,rs6470344,rs72722621,rs76232854,rs79086755 0 6809.43 inf 5 0 7.70424e-06 7.42602e-06,7.99162e-06 0.000325618,0.00100127,-9.3491e-05,-0.0143391,0.01167 0.000138539,4.63141e-05,8.3273e-05,0.000135565,0.000161874
1365 rs113947988,rs6470344,rs6651237,rs76232854,rs79086755 0 6809.43 inf 5 0 7.71153e-06 7.42602e-06,7.99305e-06 0.000325422,0.00101282,-0.000360171,-0.0143499,0.0116681 0.000138539,4.6449e-05,0.000104634,0.000135594,0.00016186
1366 rs113947988,rs6470344,rs76232854,rs77235354,rs79086755 0 6809.27 inf 5 0 7.71173e-06 7.41117e-06,7.997e-06 0.00032542,0.00101298,-0.0143501,-0.0003646,0.011668 0.000138539,4.6449e-05,0.000135594,0.000104634,0.00016186
1367 rs113947988,rs4350000,rs6470344,rs76232854,rs79086755 0 6808.95 inf 5 0 7.79448e-06 7.50894e-06,8.09088e-06 0.000357287,0.000590428,0.0011064,-0.0145174,0.0116841 0.000138566,5.1311e-05,4.72151e-05,0.000136447,0.000161857
1368 rs112660679,rs6470344,rs6995986,rs76209931,rs76232854 0 6808.95 inf 5 0 2.16297e-05 2.11455e-05,2.20898e-05 0.0251785,0.00163052,-0.00108504,0.0122903,-0.0402922 0.00017937,4.67012e-05,4.96377e-05,0.000133361,0.000227287
1369 rs113947988,rs6470344,rs76232854,rs76990021,rs79086755 0 6807.28 inf 5 0 7.70475e-06 7.40821e-06,7.98688e-06 0.000325526,0.00100496,-0.0143415,-0.000140018,0.0116706 0.000138539,4.64247e-05,0.000135591,9.89892e-05,0.000161861
1370 rs113947988,rs116943625,rs6470344,rs76232854,rs79086755 0 6807.26 inf 5 0 7.70476e-06 7.42123e-06,7.97306e-06 0.000325526,-0.00014069,0.00100499,-0.0143415,0.0116706 0.000138539,9.89892e-05,4.64247e-05,0.000135591,0.000161861
1371 rs113947988,rs117398403,rs6470344,rs76232854,rs79086755 0 6807.24 inf 5 0 7.70477e-06 7.43495e-06,7.99729e-06 0.000325525,-0.00014129,0.00100501,-0.0143415,0.0116706 0.000138539,9.89892e-05,4.64247e-05,0.000135591,0.000161861
1372 rs113947988,rs6470344,rs76232854,rs76618080,rs79086755 0 6807.15 inf 5 0 7.70482e-06 7.4002e-06,7.97246e-06 0.000325525,0.00100508,-0.0143416,-0.000143641,0.0116705 0.000138539,4.64247e-05,0.000135591,9.89892e-05,0.000161861
1373 rs113947988,rs116845445,rs6470344,rs76232854,rs79086755 0 6807.13 inf 5 0 7.70484e-06 7.40795e-06,7.97633e-06 0.000325524,-0.000144346,0.00100511,-0.0143416,0.0116705 0.000138539,9.89892e-05,4.64247e-05,0.000135591,0.000161861
1374 rs113947988,rs12675647,rs6470344,rs76232854,rs79086755 0 6806.93 inf 5 0 7.70509e-06 7.41188e-06,7.97987e-06 0.000325521,-0.000149051,0.00100569,-0.0143424,0.0116702 0.000138539,9.42673e-05,4.64327e-05,0.000135597,0.000161862
1375 rs16900491,rs4870938,rs6470344,rs76232854,rs79086755 0 6806.39 inf 5 0 2.16465e-05 2.11675e-05,2.21584e-05 0.0283453,0.00010407,0.00117058,-0.0406634,0.0115993 0.000199709,4.61307e-05,4.73307e-05,0.000229294,0.000135051
1376 rs113947988,rs6470344,rs73338880,rs76232854,rs79086755 0 6803.27 inf 5 0 7.71023e-06 7.42202e-06,8.00796e-06 0.000325462,0.00101062,-0.000335114,-0.0143479,0.0116683 0.000138539,4.64214e-05,0.000106133,0.000135586,0.00016186
1377 rs111430513,rs113947988,rs6470344,rs76232854,rs79086755 0 6802.86 inf 5 0 7.71084e-06 7.42608e-06,8.0116e-06 -0.000349565,0.000325457,0.00101106,-0.0143484,0.0116682 0.000106133,0.000138539,4.64214e-05,0.000135586,0.00016186
1378 rs113947988,rs139014257,rs6470344,rs76232854,rs79086755 0 6800 inf 5 0 7.7045e-06 7.41817e-06,7.99563e-06 0.000325544,-0.000128094,0.00100394,-0.0143405,0.0116707 0.000138539,0.000100233,4.6395e-05,0.000135583,0.000161862
1379 rs113947988,rs2891679,rs6470344,rs76232854,rs79086755 0 6799.98 inf 5 0 7.70451e-06 7.41711e-06,8.01491e-06 0.000325544,-0.000128925,0.00100397,-0.0143406,0.0116707 0.000138539,0.000100233,4.6395e-05,0.000135583,0.000161862
1380 rs113947988,rs2385101,rs6470344,rs76232854,rs79086755 0 6799.97 inf 5 0 7.70451e-06 7.41899e-06,8.02815e-06 0.000325544,-0.000129012,0.00100397,-0.0143406,0.0116707 0.000138539,0.000100233,4.6395e-05,0.000135583,0.000161862
1381 rs113947988,rs2385102,rs6470344,rs76232854,rs79086755 0 6799.95 inf 5 0 7.70453e-06 7.43712e-06,8.00549e-06 0.000325543,-0.000130205,0.001004,-0.0143406,0.0116707 0.000138539,0.000100233,4.6395e-05,0.000135583,0.000161862
1382 rs113947988,rs2385103,rs6470344,rs76232854,rs79086755 0 6799.73 inf 5 0 7.7047e-06 7.44305e-06,8.00033e-06 0.000325541,-0.000139159,0.00100426,-0.014341,0.0116705 0.000138539,0.000100233,4.6395e-05,0.000135583,0.000161862
1383 rs113947988,rs6470344,rs76232854,rs79086755 0 6796.24 inf 4 -nan 7.70268e-06 7.41789e-06,7.99041e-06 0.00032557,0.00100026,-0.0143358,0.0116728 0.000138539,4.63053e-05,0.000135532,0.000161854
1384 rs113947988,rs6470344,rs7009033,rs76232854,rs79086755 0 6796.9 inf 5 0 7.76197e-06 7.49838e-06,8.01175e-06 0.0003546,0.00105257,-0.00042167,-0.0144457,0.0116786 0.000138575,4.66511e-05,4.56941e-05,0.000136054,0.000161855
1385 rs113947988,rs2385094,rs6470344,rs76232854,rs79086755 0 6796.1 inf 5 0 7.72604e-06 7.46604e-06,8.01901e-06 0.000355304,-0.000317773,0.00102881,-0.0143773,0.0116324 0.000138636,5.53632e-05,4.65719e-05,0.000135724,0.000162007
1386 rs113947988,rs6470344,rs72720571,rs76232854,rs79086755 0 6795.29 inf 5 0 7.76132e-06 7.46819e-06,8.04793e-06 0.000354272,0.00105354,-0.00042014,-0.0144462,0.0116801 0.000138574,4.6668e-05,4.5783e-05,0.000136065,0.000161856
1387 rs113947988,rs117588701,rs6470344,rs76232854,rs79086755 0 6794.36 inf 5 0 7.70406e-06 7.4237e-06,7.98492e-06 0.000325564,-9.98622e-05,0.00100257,-0.0143392,0.0116711 0.000138539,0.000100165,4.63635e-05,0.000135574,0.000161863
1388 rs113947988,rs12679602,rs6470344,rs76232854,rs79086755 0 6794.08 inf 5 0 7.70977e-06 7.42944e-06,8.00584e-06 0.000325587,-0.000301201,0.00100604,-0.0143454,0.0116671 0.000138539,9.88174e-05,4.63442e-05,0.000135569,0.000161864
1389 rs113947988,rs6470344,rs74315899,rs76232854,rs79086755 0 6793.55 inf 5 0 7.70572e-06 7.40392e-06,7.95735e-06 0.000325563,0.00100538,-0.000150194,-0.0143435,0.0116687 0.000138539,4.63882e-05,8.12829e-05,0.000135596,0.000161869
1390 rs111293055,rs113947988,rs6470344,rs76232854,rs79086755 0 6793.53 inf 5 0 7.7058e-06 7.4312e-06,8.00915e-06 -0.000152546,0.000325563,0.00100546,-0.0143436,0.0116686 8.12829e-05,0.000138539,4.63882e-05,0.000135596,0.000161869
1391 rs113947988,rs6470344,rs72720574,rs76232854,rs79086755 0 6793.22 inf 5 0 7.78297e-06 7.49803e-06,8.08786e-06 0.000344786,0.00107099,-0.000490441,-0.0144858,0.0117075 0.00013855,4.677e-05,4.55994e-05,0.000136247,0.000161886
1392 rs112484702,rs113947988,rs6470344,rs76232854,rs79086755 0 6792.99 inf 5 0 7.70548e-06 7.43794e-06,7.96265e-06 -0.00014095,0.000325579,0.00100454,-0.0143428,0.0116687 8.05823e-05,0.000138539,4.63702e-05,0.000135591,0.00016187
1393 rs11775165,rs16900491,rs6470344,rs76232854,rs79086755 0 6789.48 inf 5 0 2.16476e-05 2.11719e-05,2.21426e-05 0.000105171,0.0283794,0.00122316,-0.0406691,0.0115942 4.04966e-05,0.000199334,4.78039e-05,0.000229324,0.000134042
1394 rs10956242,rs16900491,rs6470344,rs76232854,rs79086755 0 6788.45 inf 5 0 2.16479e-05 2.11579e-05,2.21051e-05 0.000107598,0.0283795,0.00122387,-0.0406694,0.0115955 4.04966e-05,0.000199334,4.78039e-05,0.000229324,0.000134042
1395 rs16900491,rs6470344,rs6990622,rs76232854,rs79086755 0 6787.24 inf 5 0 2.16668e-05 2.11917e-05,2.21648e-05 0.0284363,0.00126812,0.000239295,-0.0407336,0.0116651 0.000199608,4.80752e-05,4.06997e-05,0.000229646,0.000134035
1396 rs16900491,rs6470344,rs72720574,rs76232854,rs79086755 0 6786.68 inf 5 0 2.17787e-05 2.1259e-05,2.22707e-05 0.0288637,0.00110198,0.000650063,-0.0409136,0.0114686 0.000202355,4.6769e-05,4.62893e-05,0.000230003,0.000132366
1397 rs10956240,rs16900491,rs6470344,rs76232854,rs79086755 0 6785.61 inf 5 0 2.16676e-05 2.12144e-05,2.21392e-05 0.000243179,0.0284373,0.00126934,-0.0407349,0.0116672 4.06997e-05,0.000199608,4.80752e-05,0.000229646,0.000134035
1398 rs16900491,rs6470344,rs72720571,rs76232854,rs79086755 0 6785.17 inf 5 0 2.183e-05 2.13648e-05,2.23279e-05 0.0289679,0.0010991,0.000766811,-0.0410083,0.0114818 0.000202557,4.66679e-05,4.65141e-05,0.000230264,0.000132318
1399 rs12549738,rs16900491,rs6470344,rs76232854,rs79086755 0 6776.11 inf 5 0 2.16665e-05 2.11466e-05,2.21525e-05 0.000237594,0.0284355,0.0012666,-0.0407327,0.011664 4.06309e-05,0.000199603,4.80249e-05,0.000229641,0.000134023
1400 rs16900491,rs6470344,rs76232854,rs7814071,rs79086755 0 6773.91 inf 5 0 2.16437e-05 2.11815e-05,2.21068e-05 0.0283536,0.00118294,-0.0406575,4.63788e-05,0.0115694 0.000200293,4.7284e-05,0.000229277,4.60498e-05,0.000135933
1401 rs16900491,rs4871589,rs6470344,rs76232854,rs79086755 0 6773.62 inf 5 0 2.16437e-05 2.1214e-05,2.21464e-05 0.0283539,4.55368e-05,0.00118312,-0.0406575,0.0115688 0.000200293,4.60498e-05,4.7284e-05,0.000229277,0.000135933
1402 rs16900491,rs16900538,rs76232854,rs79086755 0 6770.52 inf 4 -nan 2.1497e-05 2.10618e-05,2.19568e-05 0.0286661,-0.00131316,-0.0403532,0.0113037 0.000200318,6.17976e-05,0.000228339,0.000131984
1403 rs16900491,rs6470344,rs7009033,rs76232854,rs79086755 0 6772.46 inf 5 0 2.1824e-05 2.13616e-05,2.22907e-05 0.0289534,0.00110287,0.000752724,-0.0410001,0.0114853 0.000202503,4.66512e-05,4.64113e-05,0.00023025,0.000132314
1404 rs10108305,rs16900491,rs76232854,rs79086755 0 6767.1 inf 4 -nan 2.14859e-05 2.10153e-05,2.19205e-05 -0.00121027,0.0279152,-0.0403663,0.0110895 5.80031e-05,0.000199788,0.000228464,0.000132413
1405 rs16900491,rs76232854,rs7845165,rs79086755 0 6764.64 inf 4 -nan 2.14781e-05 2.10367e-05,2.1901e-05 0.0279264,-0.0403471,-0.00116058,0.0111004 0.000199763,0.000228397,5.63588e-05,0.000132382
1406 rs16900491,rs6470346,rs76232854,rs79086755 0 6764.28 inf 4 -nan 2.14769e-05 2.09885e-05,2.19446e-05 0.0279218,-0.00118767,-0.0403565,0.0110949 0.000199781,5.7791e-05,0.000228456,0.000132405
1407 rs16900491,rs2385099,rs76232854,rs79086755 0 6758.92 inf 4 -nan 2.14602e-05 2.10085e-05,2.19289e-05 0.0286822,-0.00089776,-0.0403493,0.0111793 0.000200553,4.49946e-05,0.000228508,0.00013215
1408 rs16900491,rs6470344,rs6984563,rs76232854,rs79086755 0 6760.47 inf 5 0 2.16544e-05 2.12089e-05,2.21075e-05 0.0282206,0.00115636,0.000353305,-0.0406782,0.0115404 0.000202832,4.71666e-05,8.68526e-05,0.000229335,0.000132276
1409 rs16900491,rs72720592,rs76232854,rs79086755 0 6755.88 inf 4 -nan 2.14506e-05 2.09654e-05,2.19098e-05 0.0285944,-0.00123041,-0.0402703,0.0113125 0.000200129,6.27811e-05,0.000228116,0.000131983
1410 rs16900491,rs7015929,rs76232854,rs79086755 0 6755.84 inf 4 -nan 2.14505e-05 2.09679e-05,2.19537e-05 0.0285943,-0.00123011,-0.0402702,0.0113125 0.000200129,6.27811e-05,0.000228116,0.000131983
1411 rs16900491,rs35309384,rs76232854,rs79086755 0 6755.75 inf 4 -nan 2.14502e-05 2.09481e-05,2.19312e-05 0.0285941,-0.00122945,-0.04027,0.0113125 0.000200129,6.27811e-05,0.000228116,0.000131983
1412 rs16900491,rs72720571,rs76232854,rs79086755 0 6754.95 inf 4 -nan 2.14477e-05 2.09929e-05,2.19145e-05 0.0289359,0.000899798,-0.0403003,0.011267 0.000202553,4.61701e-05,0.000228294,0.000132003
1413 rs16900491,rs7009033,rs76232854,rs79086755 0 6752.14 inf 4 -nan 2.14387e-05 2.0938e-05,2.19084e-05 0.0289178,0.000882696,-0.0402872,0.0112702 0.000202498,4.60846e-05,0.000228267,0.000132001
1414 rs16900491,rs4602904,rs76232854,rs79086755 0 6752.05 inf 4 -nan 2.14382e-05 2.09427e-05,2.19826e-05 0.0282896,-0.00101907,-0.0402947,0.0108471 0.000199266,5.32589e-05,0.000228313,0.000134201
1415 rs137887576,rs16900491,rs6470344,rs76232854,rs79086755 0 6754.31 inf 5 0 2.16523e-05 2.11754e-05,2.21221e-05 0.000206824,0.0283232,0.0011614,-0.0406676,0.0116269 5.62667e-05,0.000199789,4.70889e-05,0.000229294,0.000134475
1416 rs16900491,rs6470344,rs6651234,rs76232854,rs79086755 0 6754.02 inf 5 0 2.16522e-05 2.11936e-05,2.21325e-05 0.0283234,0.00116156,0.000205778,-0.0406675,0.0116264 0.000199789,4.70889e-05,5.62667e-05,0.000229294,0.000134475
1417 rs112660679,rs6470344,rs76232854,rs7818760,rs79086755 0 6748.74 inf 5 0 2.13923e-05 2.09358e-05,2.1834e-05 0.0253105,0.00170701,-0.0398774,-8.1169e-05,0.0124208 0.000179668,4.67157e-05,0.000226189,5.31512e-05,0.000141836
1418 rs16900491,rs6994510,rs76232854,rs79086755 0 6744.38 inf 4 -nan 2.14142e-05 2.09489e-05,2.18529e-05 0.028568,-0.00114248,-0.0402374,0.0113125 0.000200129,6.27811e-05,0.000228116,0.000131983
1419 rs16900457,rs16900491,rs76232854,rs79086755 0 6743.97 inf 4 -nan 2.14127e-05 2.09098e-05,2.18487e-05 0.00145045,0.0277966,-0.0402376,0.0114443 7.99696e-05,0.000200629,0.000228125,0.000132185
1420 rs112888185,rs16900491,rs76232854,rs79086755 0 6743.89 inf 4 -nan 2.14124e-05 2.09726e-05,2.1897e-05 0.00144966,0.0277968,-0.0402374,0.0114443 7.99696e-05,0.000200629,0.000228125,0.000132185
1421 rs16900491,rs58383711,rs76232854,rs79086755 0 6743.03 inf 4 -nan 2.14097e-05 2.09245e-05,2.18785e-05 0.0277937,0.0014298,-0.0402321,0.0114351 0.000200667,7.93542e-05,0.000228109,0.00013216
1422 rs16900491,rs6997658,rs76232854,rs79086755 0 6742.9 inf 4 -nan 2.14093e-05 2.09519e-05,2.18599e-05 0.0277998,0.00143952,-0.0402344,0.0114433 0.000200629,7.99696e-05,0.000228125,0.000132185
1423 rs16900491,rs6470344,rs74343026,rs76232854,rs79086755 0 6744.5 inf 5 0 2.16551e-05 2.11759e-05,2.21208e-05 0.0282178,0.00115657,0.000360338,-0.0406792,0.0115411 0.00020274,4.71072e-05,8.58619e-05,0.000229337,0.000132277
1424 rs16900491,rs72720574,rs76232854,rs79086755 0 6738.65 inf 4 -nan 2.1396e-05 2.094e-05,2.18851e-05 0.0288421,0.000800375,-0.0402054,0.0112478 0.000202353,4.58476e-05,0.000228031,0.000132034
1425 rs16900491,rs6470344,rs76232854,rs77935838,rs79086755 0 6740.58 inf 5 0 2.16694e-05 2.1206e-05,2.21342e-05 0.0283177,0.0011459,-0.0406925,0.000390935,0.0116622 0.000199524,4.69292e-05,0.000229348,6.30957e-05,0.000133789
1426 rs112660679,rs6470344,rs76232854,rs79086755 0 6736.75 inf 4 -nan 2.139e-05 2.09441e-05,2.1891e-05 0.0252932,0.0017125,-0.0398742,0.0124988 0.000179313,4.6577e-05,0.000226179,0.000132321
1427 rs16900491,rs6981647,rs76232854,rs79086755 0 6732.36 inf 4 -nan 2.13761e-05 2.09214e-05,2.18867e-05 0.0286613,0.00116298,-0.0401571,0.0112995 0.000200966,7.00311e-05,0.000227864,0.000131985
1428 rs113012790,rs16900491,rs6470344,rs76232854,rs79086755 0 6728.59 inf 5 0 2.16738e-05 2.11909e-05,2.21565e-05 0.000418177,0.0283151,0.00114483,-0.0407003,0.0116761 6.25118e-05,0.000199511,4.68676e-05,0.000229368,0.00013388
1429 rs10956239,rs16900491,rs6470344,rs76232854,rs79086755 0 6728.04 inf 5 0 2.17055e-05 2.12551e-05,2.21419e-05 0.000387963,0.0284754,0.0013151,-0.0407812,0.0117442 4.06997e-05,0.000199608,4.80752e-05,0.000229646,0.000134035
1430 rs13274361,rs16900491,rs6470344,rs76232854,rs79086755 0 6728.04 inf 5 0 2.17055e-05 2.12288e-05,2.21817e-05 0.000387981,0.0284754,0.0013151,-0.0407812,0.0117442 4.06997e-05,0.000199608,4.80752e-05,0.000229646,0.000134035
1431 rs16900491,rs6470344,rs76232854,rs7815471,rs79086755 0 6727.95 inf 5 0 2.17056e-05 2.12248e-05,2.21982e-05 0.0284754,0.00131518,-0.0407813,0.000388208,0.0117443 0.000199608,4.80752e-05,0.000229646,4.06997e-05,0.000134035
1432 rs11778726,rs16900491,rs6470344,rs76232854,rs79086755 0 6727.87 inf 5 0 2.17057e-05 2.12592e-05,2.22245e-05 0.000388411,0.0284755,0.00131524,-0.0407814,0.0117444 4.06997e-05,0.000199608,4.80752e-05,0.000229646,0.000134035
1433 rs16900491,rs28597078,rs76232854,rs79086755 0 6725.26 inf 4 -nan 2.13536e-05 2.08898e-05,2.18085e-05 0.028614,0.00107253,-0.0401168,0.0113055 0.000200797,6.87892e-05,0.000227755,0.000131984
1434 rs10106909,rs16900491,rs76232854,rs79086755 0 6725.24 inf 4 -nan 2.13535e-05 2.08822e-05,2.18059e-05 0.00107228,0.0286139,-0.0401167,0.0113055 6.87892e-05,0.000200797,0.000227755,0.000131984
1435 rs10505453,rs16900491,rs6470344,rs76232854,rs79086755 0 6727.68 inf 5 0 2.17058e-05 2.1226e-05,2.22419e-05 0.000388932,0.0284756,0.00131541,-0.0407815,0.0117447 4.06997e-05,0.000199608,4.80752e-05,0.000229646,0.000134035
1436 rs16900491,rs2891677,rs6470344,rs76232854,rs79086755 0 6727.68 inf 5 0 2.17058e-05 2.12096e-05,2.21946e-05 0.0284756,0.000388937,0.00131541,-0.0407815,0.0117447 0.000199608,4.06997e-05,4.80752e-05,0.000229646,0.000134035
1437 rs12680560,rs16900491,rs6470344,rs76232854,rs79086755 0 6727.64 inf 5 0 2.17059e-05 2.12051e-05,2.21983e-05 0.000389024,0.0284757,0.00131543,-0.0407816,0.0117448 4.06997e-05,0.000199608,4.80752e-05,0.000229646,0.000134035
1438 rs16900491,rs6470344,rs6989383,rs76232854,rs79086755 0 6727.6 inf 5 0 2.17059e-05 2.11961e-05,2.21911e-05 0.0284757,0.00131547,0.000389149,-0.0407816,0.0117448 0.000199608,4.80752e-05,4.06997e-05,0.000229646,0.000134035
1439 rs10100121,rs16900491,rs6470344,rs76232854,rs79086755 0 6727.55 inf 5 0 2.1706e-05 2.11979e-05,2.22112e-05 0.000389272,0.0284757,0.00131551,-0.0407816,0.0117449 4.06997e-05,0.000199608,4.80752e-05,0.000229646,0.000134035
1440 rs10216768,rs16900491,rs6470344,rs76232854,rs79086755 0 6727.46 inf 5 0 2.1706e-05 2.12423e-05,2.21967e-05 0.000389518,0.0284758,0.00131559,-0.0407817,0.011745 4.06997e-05,0.000199608,4.80752e-05,0.000229646,0.000134035
1441 rs10216374,rs16900491,rs6470344,rs76232854,rs79086755 0 6727.37 inf 5 0 2.17061e-05 2.12113e-05,2.21879e-05 0.000389738,0.0284758,0.00131566,-0.0407818,0.0117452 4.06997e-05,0.000199608,4.80752e-05,0.000229646,0.000134035
1442 rs11774053,rs16900491,rs6470344,rs76232854,rs79086755 0 6727.36 inf 5 0 2.17061e-05 2.12439e-05,2.21761e-05 0.00038977,0.0284759,0.00131567,-0.0407818,0.0117452 4.06997e-05,0.000199608,4.80752e-05,0.000229646,0.000134035
1443 rs11777625,rs16900491,rs6470344,rs76232854,rs79086755 0 6727.34 inf 5 0 2.17061e-05 2.12244e-05,2.2196e-05 0.000389821,0.0284759,0.00131569,-0.0407818,0.0117452 4.06997e-05,0.000199608,4.80752e-05,0.000229646,0.000134035
1444 rs10104659,rs16900491,rs6470344,rs76232854,rs79086755 0 6727.26 inf 5 0 2.17062e-05 2.12392e-05,2.21593e-05 0.000390047,0.0284759,0.00131576,-0.0407819,0.0117453 4.06997e-05,0.000199608,4.80752e-05,0.000229646,0.000134035
1445 rs11997581,rs16900491,rs6470344,rs76232854,rs79086755 0 6727.24 inf 5 0 2.17062e-05 2.12089e-05,2.21872e-05 0.0003901,0.0284759,0.00131577,-0.0407819,0.0117453 4.06997e-05,0.000199608,4.80752e-05,0.000229646,0.000134035
1446 rs10956241,rs16900491,rs6470344,rs76232854,rs79086755 0 6726.88 inf 5 0 2.17065e-05 2.12545e-05,2.2202e-05 0.000391052,0.0284762,0.00131608,-0.0407822,0.0117459 4.06997e-05,0.000199608,4.80752e-05,0.000229646,0.000134035
1447 rs16900491,rs72722617,rs76232854,rs79086755 0 6724.14 inf 4 -nan 2.135e-05 2.08678e-05,2.17673e-05 0.0284863,-0.000982207,-0.0400955,0.011245 0.000199959,6.36754e-05,0.000227657,0.000132054
1448 rs16900491,rs6470344,rs73704562,rs76232854,rs79086755 0 6726.66 inf 5 0 2.1657e-05 2.12064e-05,2.21227e-05 0.0281998,0.00115571,0.000395625,-0.0406835,0.0115383 0.000202998,4.70344e-05,8.76642e-05,0.000229351,0.000132274
1449 rs12549614,rs16900491,rs76232854,rs79086755 0 6723.59 inf 4 -nan 2.13483e-05 2.0851e-05,2.18489e-05 -0.00097696,0.0284849,-0.0400939,0.0112453 6.36754e-05,0.000199959,0.000227657,0.000132054
1450 rs112660679,rs16900457,rs76232854,rs79086755 0 6723.45 inf 4 -nan 2.13477e-05 2.08729e-05,2.18113e-05 0.0246374,0.00285282,-0.0398227,0.0124081 0.000178266,7.94179e-05,0.000226112,0.000132179
1451 rs112660679,rs112888185,rs76232854,rs79086755 0 6723.29 inf 4 -nan 2.13472e-05 2.08879e-05,2.1836e-05 0.0246374,0.00285204,-0.0398222,0.012408 0.000178266,7.94179e-05,0.000226112,0.000132179
1452 rs11782629,rs16900491,rs6470344,rs76232854,rs79086755 0 6725.65 inf 5 0 2.17076e-05 2.12437e-05,2.21944e-05 0.000394319,0.028477,0.00131711,-0.0407833,0.0117476 4.06997e-05,0.000199608,4.80752e-05,0.000229646,0.000134035
1453 rs16900491,rs4330708,rs76232854,rs79086755 0 6722.41 inf 4 -nan 2.13445e-05 2.08636e-05,2.18254e-05 0.0282459,0.000614249,-0.0401168,0.0113753 0.000199242,4.05092e-05,0.000227803,0.000132049
1454 rs112660679,rs4602904,rs6470344,rs76232854,rs79086755 0 6724.67 inf 5 0 2.19543e-05 2.14783e-05,2.24592e-05 0.0257664,-0.00153281,0.00165253,-0.0409469,0.0117982 0.000180073,5.3558e-05,4.66241e-05,0.000229264,0.000134566
1455 rs16900491,rs7017478,rs76232854,rs79086755 0 6721.85 inf 4 -nan 2.13427e-05 2.08621e-05,2.18356e-05 0.0282449,0.000611463,-0.0401148,0.0113738 0.000199242,4.05528e-05,0.000227802,0.000132047
1456 rs112660679,rs113947988,rs16900457,rs76232854,rs79086755 0 6724.28 inf 5 0 2.13607e-05 2.09131e-05,2.18262e-05 0.0246766,-0.000585876,0.00284891,-0.0398449,0.0128027 0.000178507,0.00013873,7.94233e-05,0.000226173,0.000161877
1457 rs112660679,rs112888185,rs113947988,rs76232854,rs79086755 0 6724.13 inf 5 0 2.13602e-05 2.08897e-05,2.18682e-05 0.0246766,0.00284813,-0.000585892,-0.0398444,0.0128027 0.000178507,7.94233e-05,0.00013873,0.000226173,0.000161877
1458 rs112660679,rs6997658,rs76232854,rs79086755 0 6721.33 inf 4 -nan 2.1341e-05 2.08749e-05,2.18148e-05 0.0246372,0.00284204,-0.0398164,0.0124071 0.000178266,7.94179e-05,0.000226112,0.000132179
1459 rs10755926,rs16900491,rs76232854,rs79086755 0 6721.01 inf 4 -nan 2.134e-05 2.0878e-05,2.18031e-05 -0.000618028,0.0281387,-0.0401042,0.0112636 4.13491e-05,0.00019932,0.000227755,0.000132023
1460 rs112660679,rs113947988,rs6997658,rs76232854,rs79086755 0 6722.17 inf 5 0 2.1354e-05 2.08679e-05,2.18304e-05 0.0246764,-0.000586095,0.00283813,-0.0398386,0.0128019 0.000178507,0.00013873,7.94233e-05,0.000226173,0.000161877
1461 rs112660679,rs113947988,rs6470344,rs76209931,rs76232854 0 6720.77 inf 5 0 2.13497e-05 2.08953e-05,2.18152e-05 0.025364,-0.00120119,0.00171246,0.0133372,-0.0397955 0.000179587,0.000142665,4.65804e-05,0.000167671,0.00022595
1462 rs16900491,rs2891678,rs6470344,rs76232854,rs79086755 0 6719.48 inf 5 0 2.16983e-05 2.12238e-05,2.21717e-05 0.0284691,0.000364461,0.00130501,-0.0407716,0.0117312 0.000199606,4.06427e-05,4.7992e-05,0.000229632,0.000134021
1463 rs16900491,rs6470344,rs76232854,rs7822592,rs79086755 0 6719.22 inf 5 0 2.16985e-05 2.12175e-05,2.21749e-05 0.0284693,0.00130522,-0.0407718,0.000365141,0.0117316 0.000199606,4.7992e-05,0.000229632,4.06427e-05,0.000134021
1464 rs16900491,rs6991820,rs76232854,rs79086755 0 6713.16 inf 4 -nan 2.13152e-05 2.08554e-05,2.18045e-05 0.028276,0.000773624,-0.0400572,0.0114193 0.000199273,5.65181e-05,0.000227621,0.000132216
1465 rs13266756,rs16900491,rs76232854,rs79086755 0 6712.92 inf 4 -nan 2.13145e-05 2.0854e-05,2.17779e-05 -0.000926238,0.028404,-0.0400189,0.0112629 6.78649e-05,0.00019967,0.000227419,0.000132032
1466 rs16900491,rs6470344,rs6470350,rs76232854,rs79086755 0 6714.92 inf 5 0 2.17046e-05 2.12421e-05,2.21667e-05 0.0284697,0.00131158,0.000382755,-0.0407788,0.0117367 0.000199581,4.80034e-05,4.04676e-05,0.000229638,0.000133935
1467 rs16900488,rs16900491,rs76232854,rs79086755 0 6711.77 inf 4 -nan 2.13107e-05 2.08318e-05,2.17775e-05 0.00064941,0.0289074,-0.0400624,0.0113906 4.83061e-05,0.00020561,0.000227679,0.000132112
1468 rs16900491,rs35114839,rs76232854,rs79086755 0 6711.68 inf 4 -nan 2.13104e-05 2.08459e-05,2.17935e-05 0.0279992,0.000766974,-0.0400442,0.0114204 0.000199942,5.71011e-05,0.000227572,0.00013223
1469 rs11776254,rs16900491,rs6470344,rs76232854,rs79086755 0 6711.58 inf 5 0 2.17051e-05 2.12558e-05,2.21711e-05 0.000386008,0.0284747,0.00131167,-0.0407783,0.0117427 4.06427e-05,0.000199606,4.7992e-05,0.000229632,0.000134021
1470 rs10956238,rs16900491,rs76232854,rs79086755 0 6708.86 inf 4 -nan 2.13015e-05 2.08209e-05,2.17814e-05 -0.000521809,0.0281636,-0.0400278,0.0112456 4.03268e-05,0.000199293,0.000227527,0.000132083
1471 rs16900491,rs72720596,rs76232854,rs79086755 0 6708.71 inf 4 -nan 2.13011e-05 2.08403e-05,2.1778e-05 0.0283994,-0.000813148,-0.0400026,0.0112615 0.000199696,6.29414e-05,0.000227393,0.000132041
1472 rs16900491,rs16900559,rs76232854,rs79086755 0 6708.7 inf 4 -nan 2.13011e-05 2.08119e-05,2.17986e-05 0.0283993,-0.000813029,-0.0400026,0.0112615 0.000199696,6.29414e-05,0.000227393,0.000132041
1473 rs16900491,rs76232854,rs79086755,rs79634415 0 6708.61 inf 4 -nan 2.13008e-05 2.07733e-05,2.17561e-05 0.0283991,-0.0400023,0.0112615,-0.000811973 0.000199696,0.000227393,0.000132041,6.29414e-05
1474 rs16900491,rs4871579,rs76232854,rs79086755 0 6708.35 inf 4 -nan 2.13e-05 2.08364e-05,2.17611e-05 0.0283985,-0.000809066,-0.0400016,0.0112617 0.000199696,6.29414e-05,0.000227393,0.000132041
1475 rs16900491,rs55808842,rs76232854,rs79086755 0 6708.11 inf 4 -nan 2.12992e-05 2.08156e-05,2.17854e-05 0.0283979,-0.000806336,-0.040001,0.0112619 0.000199696,6.29414e-05,0.000227393,0.000132041
1476 rs16900491,rs6995986,rs76232854,rs79086755 0 6707.56 inf 4 -nan 2.12973e-05 2.08288e-05,2.17419e-05 0.0279925,-0.000631824,-0.0399987,0.0111895 0.000200074,4.97537e-05,0.000227389,0.000132335
1477 rs10112737,rs16900491,rs76232854,rs79086755 0 6707.47 inf 4 -nan 2.1297e-05 2.08169e-05,2.17771e-05 -0.000613102,0.0280082,-0.039994,0.011204 4.83342e-05,0.000199966,0.000227367,0.000132257
1478 rs16900491,rs4534140,rs76232854,rs79086755 0 6707.07 inf 4 -nan 2.12958e-05 2.08081e-05,2.17416e-05 0.0280038,-0.00061865,-0.0399954,0.0111998 0.000200005,4.90523e-05,0.000227379,0.000132282
1479 rs10110958,rs16900491,rs76232854,rs79086755 0 6707.07 inf 4 -nan 2.12959e-05 2.08695e-05,2.17716e-05 0.000865361,0.028477,-0.0400083,0.0113012 6.8553e-05,0.000200238,0.000227447,0.000131986
1480 rs16900491,rs4604454,rs76232854,rs79086755 0 6706.86 inf 4 -nan 2.12951e-05 2.08375e-05,2.17264e-05 0.0280033,-0.000610919,-0.0399927,0.0111988 0.000200012,4.85873e-05,0.000227368,0.000132289
1481 rs10095101,rs16900491,rs76232854,rs79086755 0 6706.07 inf 4 -nan 2.12928e-05 2.0874e-05,2.17601e-05 0.000847929,0.0284707,-0.0400029,0.0113025 6.81665e-05,0.000200217,0.000227433,0.000131985
1482 rs13255114,rs16900491,rs6470344,rs76232854,rs79086755 0 6708.07 inf 5 0 2.16957e-05 2.12218e-05,2.21584e-05 0.000354863,0.0284659,0.00129989,-0.0407675,0.0117257 4.05561e-05,0.000199601,4.79211e-05,0.000229624,0.000134005
1483 rs16900491,rs72720601,rs76232854,rs79086755 0 6705.48 inf 4 -nan 2.12909e-05 2.08407e-05,2.17634e-05 0.0283847,-0.000779321,-0.0399866,0.011265 0.00019966,6.32051e-05,0.000227355,0.000132038
1484 rs12541675,rs16900491,rs76232854,rs79086755 0 6705.43 inf 4 -nan 2.12907e-05 2.08024e-05,2.17519e-05 -0.000778681,0.0283846,-0.0399865,0.011265 6.32051e-05,0.00019966,0.000227355,0.000132038
1485 rs16900491,rs72722611,rs76232854,rs79086755 0 6705.28 inf 4 -nan 2.12903e-05 2.08101e-05,2.17527e-05 0.0283842,-0.000776899,-0.0399861,0.0112651 0.00019966,6.32051e-05,0.000227355,0.000132038
1486 rs117260638,rs16900491,rs76232854,rs79086755 0 6705.24 inf 4 -nan 2.12901e-05 2.08051e-05,2.17795e-05 -0.000776435,0.0283841,-0.039986,0.0112652 6.32051e-05,0.00019966,0.000227355,0.000132038
1487 rs16900491,rs4871583,rs76232854,rs79086755 0 6705.22 inf 4 -nan 2.12901e-05 2.08424e-05,2.18044e-05 0.0283841,-0.000776175,-0.0399859,0.0112652 0.00019966,6.32051e-05,0.000227355,0.000132038
1488 rs16900491,rs72722605,rs76232854,rs79086755 0 6704.98 inf 4 -nan 2.12893e-05 2.08437e-05,2.18029e-05 0.0283835,-0.00077341,-0.0399853,0.0112653 0.00019966,6.32051e-05,0.000227355,0.000132038
1489 rs13254815,rs16900491,rs6470344,rs76232854,rs79086755 0 6707.38 inf 5 0 2.16963e-05 2.12291e-05,2.21724e-05 0.000356775,0.0284664,0.00130046,-0.0407681,0.0117267 4.05561e-05,0.000199601,4.79211e-05,0.000229624,0.000134005
1490 rs16893118,rs16900491,rs76232854,rs79086755 0 6704.83 inf 4 -nan 2.12889e-05 2.08229e-05,2.17682e-05 -0.000771603,0.0283831,-0.0399849,0.0112655 6.32051e-05,0.00019966,0.000227355,0.000132038
1491 rs16900491,rs76232854,rs78258496,rs79086755 0 6702.59 inf 4 -nan 2.12817e-05 2.0804e-05,2.1752e-05 0.0281381,-0.0399681,0.000651021,0.01161 0.000199372,0.0002273,5.52818e-05,0.000134388
1492 rs16900491,rs17403341,rs76232854,rs79086755 0 6702.37 inf 4 -nan 2.1281e-05 2.07884e-05,2.17637e-05 0.0281384,0.000650372,-0.0399653,0.0116051 0.000199373,5.54273e-05,0.000227289,0.000134327
1493 rs16900491,rs76232854,rs78745155,rs79086755 0 6702.03 inf 4 -nan 2.128e-05 2.07968e-05,2.17351e-05 0.0281389,-0.0399644,0.000646631,0.0116034 0.000199373,0.000227289,5.54273e-05,0.000134327
1494 rs16900491,rs76232854,rs78973660,rs79086755 0 6701.91 inf 4 -nan 2.12796e-05 2.07998e-05,2.17502e-05 0.0281391,-0.0399641,0.000645321,0.0116028 0.000199373,0.000227289,5.54273e-05,0.000134327
1495 rs16900491,rs75559673,rs76232854,rs79086755 0 6701.87 inf 4 -nan 2.12794e-05 2.08284e-05,2.17333e-05 0.0281391,0.000644848,-0.0399639,0.0116026 0.000199373,5.54273e-05,0.000227289,0.000134327
1496 rs16900491,rs17318327,rs76232854,rs79086755 0 6701.63 inf 4 -nan 2.12787e-05 2.08128e-05,2.18004e-05 0.0281395,0.000642274,-0.0399633,0.0116014 0.000199373,5.54273e-05,0.000227289,0.000134327
1497 rs16900491,rs2385094,rs76232854,rs79086755 0 6700 inf 4 -nan 2.12735e-05 2.08192e-05,2.17523e-05 0.0283505,-0.000620288,-0.039973,0.0112598 0.000199551,5.50927e-05,0.000227365,0.000132064
1498 rs16900491,rs72720595,rs76232854,rs79086755 0 6698.39 inf 4 -nan 2.12684e-05 2.07966e-05,2.17577e-05 0.0283463,-0.000677507,-0.0399452,0.0112727 0.000199549,6.2011e-05,0.000227241,0.000132032
1499 rs16900491,rs72720597,rs76232854,rs79086755 0 6698.07 inf 4 -nan 2.12674e-05 2.07836e-05,2.16999e-05 0.0283715,-0.000683359,-0.0399719,0.0112695 0.000199696,6.29414e-05,0.000227393,0.000132041
1500 rs16900491,rs75886683,rs76232854,rs79086755 0 6697.69 inf 4 -nan 2.12662e-05 2.07786e-05,2.17188e-05 0.0282027,0.00151907,-0.0399572,0.0114787 0.000199248,0.000140957,0.000227314,0.000132887
1501 rs16900491,rs60052877,rs76232854,rs79086755 0 6697.69 inf 4 -nan 2.12662e-05 2.07739e-05,2.17379e-05 0.0282027,0.00151904,-0.0399572,0.0114787 0.000199248,0.000140957,0.000227314,0.000132887
1502 rs112513859,rs16900491,rs76232854,rs79086755 0 6697.62 inf 4 -nan 2.1266e-05 2.07781e-05,2.17438e-05 0.00151693,0.0282027,-0.039957,0.0114785 0.000140957,0.000199248,0.000227314,0.000132887
1503 rs112321099,rs16900491,rs76232854,rs79086755 0 6697.46 inf 4 -nan 2.12655e-05 2.07978e-05,2.17481e-05 0.00151218,0.0282028,-0.0399566,0.0114779 0.000140957,0.000199248,0.000227314,0.000132887
1504 rs138986212,rs16900491,rs76232854,rs79086755 0 6697.18 inf 4 -nan 2.12646e-05 2.07907e-05,2.17332e-05 0.00154616,0.0282016,-0.0399542,0.0114735 0.000144948,0.000199249,0.000227305,0.000132849
1505 rs16900491,rs186284009,rs76232854,rs79086755 0 6697.12 inf 4 -nan 2.12644e-05 2.08333e-05,2.17677e-05 0.0282017,0.00154418,-0.039954,0.0114733 0.000199249,0.000144948,0.000227305,0.000132849
1506 rs142055663,rs16900491,rs76232854,rs79086755 0 6697.02 inf 4 -nan 2.12641e-05 2.08141e-05,2.17323e-05 0.00158757,0.0282003,-0.0399522,0.0114696 0.000149315,0.00019925,0.000227297,0.000132813
1507 rs16900491,rs182267823,rs76232854,rs79086755 0 6697.01 inf 4 -nan 2.12641e-05 2.07735e-05,2.17203e-05 0.0282017,0.00154079,-0.0399537,0.0114729 0.000199249,0.000144948,0.000227305,0.000132849
1508 rs147462030,rs16900491,rs76232854,rs79086755 0 6696.97 inf 4 -nan 2.12639e-05 2.07896e-05,2.17104e-05 0.00158602,0.0282003,-0.0399521,0.0114694 0.000149315,0.00019925,0.000227297,0.000132813
1509 rs145334961,rs16900491,rs76232854,rs79086755 0 6696.77 inf 4 -nan 2.12633e-05 2.0808e-05,2.17227e-05 0.00157933,0.0282004,-0.0399515,0.0114687 0.000149315,0.00019925,0.000227297,0.000132813
1510 rs12545844,rs16900491,rs76232854,rs79086755 0 6696.7 inf 4 -nan 2.12631e-05 2.08138e-05,2.1726e-05 -0.000667675,0.0283618,-0.0399613,0.0112717 6.32051e-05,0.00019966,0.000227355,0.000132038
1511 rs16900491,rs76232854,rs79086755,rs79092686 0 6696.66 inf 4 -nan 2.12629e-05 2.08014e-05,2.17478e-05 0.0282019,-0.0399526,0.0114718,0.00152971 0.000199249,0.000227305,0.000132849,0.000144948
1512 rs16900491,rs72722603,rs76232854,rs79086755 0 6696.59 inf 4 -nan 2.12627e-05 2.07989e-05,2.17132e-05 0.0283615,-0.000666061,-0.039961,0.0112718 0.00019966,6.32051e-05,0.000227355,0.000132038
1513 rs113012790,rs16900491,rs76232854,rs79086755 0 6696.53 inf 4 -nan 2.12625e-05 2.08061e-05,2.17513e-05 0.000650325,0.0281432,-0.0399303,0.011541 6.17852e-05,0.000199387,0.000227191,0.000133766
1514 rs112186439,rs16900491,rs76232854,rs79086755 0 6696.48 inf 4 -nan 2.12624e-05 2.08253e-05,2.17471e-05 0.00152397,0.028202,-0.0399521,0.0114712 0.000144948,0.000199249,0.000227305,0.000132849
1515 rs16900491,rs185740160,rs76232854,rs79086755 0 6696.42 inf 4 -nan 2.12622e-05 2.07944e-05,2.1715e-05 0.0282006,0.00156796,-0.0399505,0.0114676 0.00019925,0.000149315,0.000227297,0.000132813
1516 rs16900491,rs76232854,rs79078490,rs79086755 0 6696.39 inf 4 -nan 2.12621e-05 2.07941e-05,2.17248e-05 0.0282033,-0.0399534,0.00147948,0.0114743 0.000199248,0.000227314,0.000140957,0.000132887
1517 rs16900491,rs61055867,rs76232854,rs79086755 0 6696.37 inf 4 -nan 2.1262e-05 2.07961e-05,2.17111e-05 0.028202,0.00152073,-0.0399518,0.0114709 0.000199249,0.000144948,0.000227305,0.000132849
1518 rs143884693,rs16900491,rs76232854,rs79086755 0 6696.14 inf 4 -nan 2.12613e-05 2.08059e-05,2.17556e-05 0.00155885,0.0282007,-0.0399497,0.0114667 0.000149315,0.00019925,0.000227297,0.000132813
1519 rs142891049,rs16900491,rs76232854,rs79086755 0 6696.14 inf 4 -nan 2.12613e-05 2.07571e-05,2.17532e-05 0.00155881,0.0282007,-0.0399497,0.0114667 0.000149315,0.00019925,0.000227297,0.000132813
1520 rs143216843,rs16900491,rs76232854,rs79086755 0 6696.13 inf 4 -nan 2.12613e-05 2.0818e-05,2.17556e-05 0.00155855,0.0282007,-0.0399496,0.0114667 0.000149315,0.00019925,0.000227297,0.000132813
1521 rs150860642,rs16900491,rs76232854,rs79086755 0 6696.12 inf 4 -nan 2.12612e-05 2.07795e-05,2.17276e-05 0.0015583,0.0282007,-0.0399496,0.0114666 0.000149315,0.00019925,0.000227297,0.000132813
1522 rs149304598,rs16900491,rs76232854,rs79086755 0 6696.02 inf 4 -nan 2.12609e-05 2.08111e-05,2.17599e-05 0.00155489,0.0282008,-0.0399493,0.0114663 0.000149315,0.00019925,0.000227297,0.000132813
1523 rs149794458,rs16900491,rs76232854,rs79086755 0 6696.02 inf 4 -nan 2.12609e-05 2.08017e-05,2.17261e-05 0.00155488,0.0282008,-0.0399493,0.0114663 0.000149315,0.00019925,0.000227297,0.000132813
1524 rs16900491,rs28895930,rs76232854,rs79086755 0 6695.81 inf 4 -nan 2.12603e-05 2.08302e-05,2.17382e-05 0.0283351,-0.000645528,-0.0399329,0.0112758 0.000199523,6.22657e-05,0.000227213,0.000132029
1525 rs16900491,rs7010385,rs76232854,rs79086755 0 6695.44 inf 4 -nan 2.12591e-05 2.07938e-05,2.17431e-05 0.0283688,0.000695294,-0.0399399,0.0113214 0.00019973,6.75992e-05,0.000227254,0.000131986
1526 rs16900491,rs76232854,rs7820297,rs79086755 0 6695.41 inf 4 -nan 2.12589e-05 2.07732e-05,2.17531e-05 0.0280938,-0.0399482,-0.000424962,0.0112826 0.000199644,0.000227302,4.13787e-05,0.000132014
1527 rs16900491,rs76232854,rs77935838,rs79086755 0 6695.25 inf 4 -nan 2.12585e-05 2.0757e-05,2.175e-05 0.0281431,-0.0399222,0.000637816,0.0115293 0.000199396,0.000227168,6.22803e-05,0.000133678
1528 rs112660679,rs6984563,rs76232854,rs79086755 0 6694.62 inf 4 -nan 2.12564e-05 2.07876e-05,2.17142e-05 0.0245908,0.00285636,-0.0396449,0.0122178 0.000178259,8.39533e-05,0.000225585,0.000132008
1529 rs13262218,rs16900491,rs76232854,rs79086755 0 6694.27 inf 4 -nan 2.12553e-05 2.07755e-05,2.16808e-05 -0.000412162,0.0280989,-0.0399432,0.0112844 4.11703e-05,0.000199632,0.000227293,0.000132012
1530 rs112660679,rs113947988,rs6984563,rs76232854,rs79086755 0 6696.31 inf 5 0 2.1272e-05 2.0803e-05,2.17104e-05 0.0246341,-0.00064696,0.00285661,-0.039672,0.0126539 0.000178501,0.000138721,8.39534e-05,0.00022566,0.000161781
1531 rs112660679,rs6470344,rs76232854,rs7841947,rs79086755 0 6696.22 inf 5 0 2.13911e-05 2.09072e-05,2.19003e-05 0.025301,0.00170964,-0.039875,-3.87163e-05,0.0124618 0.000179632,4.67446e-05,0.000226182,5.3483e-05,0.000141833
1532 rs16900491,rs76232854,rs7838563,rs79086755 0 6693.07 inf 4 -nan 2.12515e-05 2.07414e-05,2.17312e-05 0.0281008,-0.0399399,-0.000406135,0.0112812 0.000199643,0.000227296,4.17377e-05,0.000132021
1533 rs16900491,rs73336867,rs76232854,rs79086755 0 6692.33 inf 4 -nan 2.12492e-05 2.08049e-05,2.17077e-05 0.0283799,-0.000986636,-0.039927,0.0112504 0.000199899,0.000103175,0.000227233,0.00013214
1534 rs16900491,rs4871590,rs76232854,rs79086755 0 6692.01 inf 4 -nan 2.12482e-05 2.07648e-05,2.16892e-05 0.0282809,-0.000377528,-0.0399144,0.0111252 0.000199326,3.9821e-05,0.000227171,0.000133445
1535 rs16900491,rs58650877,rs76232854,rs79086755 0 6692.01 inf 4 -nan 2.12482e-05 2.07767e-05,2.17031e-05 0.0283787,-0.000978666,-0.0399261,0.0112509 0.000199899,0.000103175,0.000227233,0.00013214
1536 rs16900491,rs76232854,rs7824635,rs79086755 0 6691.98 inf 4 -nan 2.12481e-05 2.07738e-05,2.17281e-05 0.0283786,-0.039926,-0.000977936,0.011251 0.000199899,0.000227233,0.000103175,0.00013214
1537 rs112660679,rs74343026,rs76232854,rs79086755 0 6691.95 inf 4 -nan 2.12479e-05 2.07659e-05,2.17273e-05 0.0245963,0.00281331,-0.0396266,0.0122208 0.000178259,8.31299e-05,0.000225526,0.000132009
1538 rs16900491,rs6651236,rs76232854,rs79086755 0 6691.91 inf 4 -nan 2.12479e-05 2.0745e-05,2.17209e-05 0.0283783,-0.000976168,-0.0399258,0.0112511 0.000199899,0.000103175,0.000227233,0.00013214
1539 rs16900491,rs76232854,rs78992933,rs79086755 0 6691.88 inf 4 -nan 2.12478e-05 2.07487e-05,2.17506e-05 0.0282768,-0.0399183,-0.000521641,0.0112934 0.000199314,0.000227192,5.51726e-05,0.000131998
1540 rs111470319,rs16900491,rs76232854,rs79086755 0 6691.45 inf 4 -nan 2.12464e-05 2.08005e-05,2.17242e-05 -0.000515773,0.0282762,-0.039917,0.0112936 5.51726e-05,0.000199314,0.000227192,0.000131998
1541 rs112660679,rs113947988,rs74343026,rs76232854,rs79086755 0 6693.65 inf 5 0 2.12636e-05 2.07831e-05,2.17574e-05 0.0246397,-0.00064759,0.00281362,-0.0396539,0.0126574 0.000178501,0.000138721,8.313e-05,0.000225601,0.000161782
1542 rs16900491,rs73704562,rs76232854,rs79086755 0 6689.78 inf 4 -nan 2.12409e-05 2.07683e-05,2.1719e-05 0.0278962,0.000768907,-0.0399125,0.0113264 0.000202621,8.63378e-05,0.000227195,0.000131993
1543 rs16900491,rs71510325,rs76232854,rs79086755 0 6689.72 inf 4 -nan 2.12409e-05 2.07885e-05,2.17135e-05 0.0281229,-0.000357147,-0.039907,0.011276 0.000199564,4.01014e-05,0.000227164,0.000132045
1544 rs10956237,rs16900491,rs76232854,rs79086755 0 6689.68 inf 4 -nan 2.12407e-05 2.07514e-05,2.17285e-05 -0.000358904,0.0281206,-0.0399084,0.0112743 4.03501e-05,0.00019958,0.000227173,0.000132051
1545 rs16900491,rs6984563,rs76232854,rs79086755 0 6689.53 inf 4 -nan 2.12401e-05 2.07584e-05,2.17257e-05 0.0279079,0.000754286,-0.0399103,0.011332 0.00020243,8.52987e-05,0.000227186,0.000132002
1546 rs16900491,rs71516780,rs76232854,rs79086755 0 6689.39 inf 4 -nan 2.12399e-05 2.08046e-05,2.16992e-05 0.0283182,0.000710384,-0.0399289,0.0113669 0.000199519,8.04694e-05,0.000227302,0.00013213
1547 rs16900491,rs74343026,rs76232854,rs79086755 0 6689.38 inf 4 -nan 2.12397e-05 2.07602e-05,2.1726e-05 0.0279128,0.000743441,-0.0399088,0.0113327 0.000202359,8.44322e-05,0.000227181,0.000132004
1548 rs16900491,rs4871575,rs76232854,rs79086755 0 6689.25 inf 4 -nan 2.12394e-05 2.07904e-05,2.17339e-05 0.028124,-0.000352402,-0.0399055,0.011276 0.000199566,4.01254e-05,0.000227164,0.000132046
1549 rs16900491,rs4871576,rs76232854,rs79086755 0 6689.25 inf 4 -nan 2.12394e-05 2.07707e-05,2.17158e-05 0.0281243,-0.000352169,-0.0399056,0.0112765 0.000199564,4.01014e-05,0.000227164,0.000132045
1550 rs16900491,rs3955404,rs76232854,rs79086755 0 6688.85 inf 4 -nan 2.12382e-05 2.07664e-05,2.16834e-05 0.0282698,0.000324058,-0.0399129,0.0113391 0.000199305,3.7313e-05,0.000227212,0.00013202
1551 rs16900491,rs6470344,rs7004753,rs76232854,rs79086755 0 6691.07 inf 5 0 2.17036e-05 2.12293e-05,2.21939e-05 0.028475,0.00130615,0.000381633,-0.0407718,0.0117398 0.000199615,4.78806e-05,4.06784e-05,0.000229603,0.000134016
1552 rs16900491,rs73338881,rs76232854,rs79086755 0 6688.37 inf 4 -nan 2.12367e-05 2.07693e-05,2.17015e-05 0.0283593,-0.000895446,-0.0399049,0.0112524 0.000199859,0.00010466,0.000227174,0.000132166
1553 rs16900491,rs60652599,rs76232854,rs79086755 0 6687.98 inf 4 -nan 2.12354e-05 2.07592e-05,2.17191e-05 0.0283577,-0.000884431,-0.0399037,0.0112531 0.000199859,0.00010466,0.000227174,0.000132166
1554 rs16900491,rs6470344,rs6986712,rs76232854,rs79086755 0 6690.24 inf 5 0 2.17043e-05 2.12484e-05,2.21728e-05 0.0284756,0.00130686,0.000384011,-0.0407725,0.0117411 0.000199615,4.78806e-05,4.06784e-05,0.000229603,0.000134016
1555 rs16900491,rs7000501,rs76232854,rs79086755 0 6687.67 inf 4 -nan 2.12344e-05 2.07551e-05,2.174e-05 0.0283228,0.000354954,-0.0399179,0.0112191 0.000199583,4.24388e-05,0.00022727,0.000132449
1556 rs137887576,rs16900491,rs76232854,rs79086755 0 6687.22 inf 4 -nan 2.1233e-05 2.07666e-05,2.16984e-05 0.000456137,0.0281224,-0.0398823,0.0115214 5.53513e-05,0.000199623,0.000227073,0.000134407
1557 rs16900491,rs76232854,rs7816350,rs79086755 0 6687.19 inf 4 -nan 2.1233e-05 2.07713e-05,2.17226e-05 0.028261,-0.0398926,-0.000452822,0.0112917 0.000199286,0.000227125,5.49972e-05,0.000132006
1558 rs16900491,rs6651234,rs76232854,rs79086755 0 6687.16 inf 4 -nan 2.12328e-05 2.07926e-05,2.17078e-05 0.0281226,0.000455125,-0.0398822,0.0115209 0.000199623,5.53513e-05,0.000227073,0.000134407
1559 rs16900491,rs72722620,rs76232854,rs79086755 0 6687 inf 4 -nan 2.12323e-05 2.07572e-05,2.17293e-05 0.028292,-0.000489873,-0.0398908,0.0112873 0.000199408,5.98913e-05,0.000227118,0.000132017
1560 rs16900491,rs4477044,rs76232854,rs79086755 0 6686.98 inf 4 -nan 2.12323e-05 2.07478e-05,2.17031e-05 0.0283078,-0.000622831,-0.0398973,0.0112924 0.000199497,7.61936e-05,0.000227154,0.000132005
1561 rs10101690,rs16900491,rs76232854,rs79086755 0 6685.99 inf 4 -nan 2.12291e-05 2.07963e-05,2.17195e-05 0.00042788,0.0281931,-0.0398919,0.0113657 5.42306e-05,0.000199277,0.000227141,0.000132159
1562 rs16900491,rs76232854,rs79086755,rs9297714 0 6685.99 inf 4 -nan 2.12291e-05 2.07713e-05,2.17104e-05 0.0281932,-0.0398923,0.0113663,0.000429127 0.000199277,0.000227143,0.000132163,5.43936e-05
1563 rs16900491,rs76232854,rs7813432,rs79086755 0 6685.95 inf 4 -nan 2.1229e-05 2.0778e-05,2.16822e-05 0.0281932,-0.0398918,0.000427244,0.0113656 0.000199277,0.000227141,5.42306e-05,0.000132159
1564 rs10086862,rs16900491,rs76232854,rs79086755 0 6685.86 inf 4 -nan 2.12287e-05 2.07285e-05,2.1684e-05 0.000424619,0.0281932,-0.0398912,0.0113648 5.40695e-05,0.000199277,0.000227139,0.000132155
1565 rs16900491,rs17319046,rs76232854,rs79086755 0 6685.45 inf 4 -nan 2.12274e-05 2.07855e-05,2.17366e-05 0.0283065,0.000622044,-0.0399141,0.0113601 0.000199519,8.04694e-05,0.000227302,0.00013213
1566 rs10283200,rs16900491,rs76232854,rs79086755 0 6684.99 inf 4 -nan 2.1226e-05 2.07974e-05,2.17229e-05 0.00029142,0.0282218,-0.0398781,0.0112954 3.838e-05,0.000199238,0.000227081,0.000132001
1567 rs16900491,rs4870938,rs76232854,rs79086755 0 6684.67 inf 4 -nan 2.12249e-05 2.07715e-05,2.16871e-05 0.0281422,0.000338266,-0.0398816,0.0115252 0.00019954,4.51484e-05,0.000227104,0.000135018
1568 rs10097822,rs16900491,rs76232854,rs79086755 0 6684.27 inf 4 -nan 2.12237e-05 2.07584e-05,2.16776e-05 0.000334744,0.0282337,-0.0398808,0.0114458 4.54161e-05,0.000199241,0.000227107,0.000133227
1569 rs112660679,rs76232854,rs7845165,rs79086755 0 6683.53 inf 4 -nan 2.12212e-05 2.07627e-05,2.16854e-05 0.0246849,-0.0395604,-0.00187002,0.0118127 0.000178287,0.000225291,5.62195e-05,0.000132404
1570 rs10283134,rs16900491,rs76232854,rs79086755 0 6683.39 inf 4 -nan 2.12208e-05 2.07688e-05,2.16796e-05 0.000354191,0.0280711,-0.0398672,0.0113722 5.00001e-05,0.000200411,0.000227047,0.000132257
1571 rs10094181,rs16900491,rs6470344,rs76232854,rs79086755 0 6685.63 inf 5 0 2.16933e-05 2.12241e-05,2.21794e-05 0.000346305,0.0284637,0.0012932,-0.0407625,0.0117223 4.05167e-05,0.000199601,4.77977e-05,0.000229609,0.000134024
1572 rs112660679,rs113947988,rs76232854,rs7845165,rs79086755 0 6685.46 inf 5 0 2.12376e-05 2.07941e-05,2.17073e-05 0.0247293,-0.00066311,-0.039589,-0.00187114,0.0122595 0.000178529,0.000138722,0.00022537,5.622e-05,0.00016208
1573 rs16900491,rs76232854,rs7834279,rs79086755 0 6682.79 inf 4 -nan 2.12188e-05 2.07322e-05,2.16747e-05 0.0282693,-0.0398719,-0.000369402,0.0110252 0.000199344,0.000227082,5.37765e-05,0.000138429
1574 rs16900491,rs7004876,rs76232854,rs79086755 0 6682.69 inf 4 -nan 2.12187e-05 2.07504e-05,2.17168e-05 0.0283746,-0.000400742,-0.0398865,0.0112086 0.000200436,5.84375e-05,0.000227177,0.000132841
1575 rs16900491,rs7387525,rs76232854,rs79086755 0 6682.54 inf 4 -nan 2.12181e-05 2.07518e-05,2.1693e-05 0.0281527,-0.000268796,-0.0398642,0.0112686 0.000199517,3.95136e-05,0.000227043,0.000132137
1576 rs12545259,rs16900491,rs76232854,rs79086755 0 6682.1 inf 4 -nan 2.12168e-05 2.07792e-05,2.16801e-05 0.000383073,0.0282563,-0.0398659,0.0112912 5.75364e-05,0.000199294,0.000227058,0.00013202
1577 rs16900491,rs6985411,rs76232854,rs79086755 0 6681.88 inf 4 -nan 2.12161e-05 2.07457e-05,2.17247e-05 0.0282004,0.000375338,-0.0398672,0.0113459 0.000199271,5.70364e-05,0.00022707,0.000132084
1578 rs16900491,rs4481616,rs76232854,rs79086755 0 6681.45 inf 4 -nan 2.12148e-05 2.07274e-05,2.17015e-05 0.0282008,0.000364232,-0.0398652,0.011344 0.000199271,5.66463e-05,0.000227065,0.000132077
1579 rs16900491,rs76232854,rs7812933,rs79086755 0 6681.43 inf 4 -nan 2.12147e-05 2.0719e-05,2.16448e-05 0.0282008,-0.0398651,0.000363802,0.011344 0.000199271,0.000227065,5.66463e-05,0.000132077
1580 rs16900491,rs4279612,rs76232854,rs79086755 0 6681.27 inf 4 -nan 2.12142e-05 2.07295e-05,2.17052e-05 0.0282009,0.000359301,-0.0398642,0.0113431 0.000199272,5.6455e-05,0.000227063,0.000132074
1581 rs16900491,rs4294203,rs76232854,rs79086755 0 6681.16 inf 4 -nan 2.12138e-05 2.07194e-05,2.1681e-05 0.0282013,0.000360866,-0.039865,0.0113446 0.000199271,5.70364e-05,0.00022707,0.000132084
1582 rs16900491,rs6651233,rs76232854,rs79086755 0 6681.1 inf 4 -nan 2.12136e-05 2.07792e-05,2.16853e-05 0.0282586,-0.000319543,-0.0398836,0.0112942 0.000199311,5.06961e-05,0.000227203,0.000132013
1583 rs16900491,rs4464986,rs76232854,rs79086755 0 6680.81 inf 4 -nan 2.12127e-05 2.07622e-05,2.17069e-05 0.0281998,0.000335026,-0.0398741,0.0113537 0.000199277,5.40695e-05,0.000227139,0.000132155
1584 rs16900491,rs76232854,rs7814071,rs79086755 0 6680.7 inf 4 -nan 2.12123e-05 2.07493e-05,2.17193e-05 0.028113,-0.039854,0.000277498,0.0115115 0.000200062,0.000227016,4.51137e-05,0.000135913
1585 rs16900491,rs4871589,rs76232854,rs79086755 0 6680.65 inf 4 -nan 2.12122e-05 2.07533e-05,2.16861e-05 0.0281133,0.00027669,-0.0398538,0.0115109 0.000200062,4.51137e-05,0.000227016,0.000135913
1586 rs146424421,rs16900491,rs76232854,rs79086755 0 6680.22 inf 4 -nan 2.12109e-05 2.07158e-05,2.16685e-05 -0.000493501,0.0282686,-0.0398658,0.0112952 8.25866e-05,0.000199374,0.000227095,0.000132013
1587 rs16900491,rs4006653,rs76232854,rs79086755 0 6680.19 inf 4 -nan 2.12108e-05 2.07577e-05,2.17163e-05 0.028304,-0.000597578,-0.0398562,0.0112688 0.000199683,0.000100247,0.000227036,0.000132181
1588 rs117655391,rs16900491,rs76232854,rs79086755 0 6680.19 inf 4 -nan 2.12108e-05 2.07586e-05,2.17183e-05 -0.000492276,0.0282685,-0.0398657,0.0112952 8.25866e-05,0.000199374,0.000227095,0.000132013
1589 rs16900491,rs76232854,rs79086755,rs79737036 0 6680.17 inf 4 -nan 2.12104e-05 2.07416e-05,2.16629e-05 0.0280108,-0.0398546,0.011297,0.000510513 0.000202479,0.000227028,0.000132007,8.61986e-05
1590 rs16900491,rs4565472,rs76232854,rs79086755 0 6680.09 inf 4 -nan 2.12104e-05 2.07372e-05,2.17038e-05 0.0282022,0.000327884,-0.0398551,0.0113336 0.000199273,5.53498e-05,0.000227031,0.000132034
1591 rs16900491,rs7008046,rs76232854,rs79086755 0 6680.07 inf 4 -nan 2.12104e-05 2.07839e-05,2.16848e-05 0.0282023,0.000327308,-0.039855,0.0113336 0.000199273,5.53498e-05,0.000227031,0.000132034
1592 rs16900491,rs6470344,rs7004739,rs76232854,rs79086755 0 6682.37 inf 5 0 2.17028e-05 2.12123e-05,2.22027e-05 0.0284736,0.00130368,0.000378639,-0.0407703,0.0117379 0.00019961,4.78328e-05,4.06074e-05,0.000229598,0.000134003
1593 rs10956234,rs16900491,rs76232854,rs79086755 0 6679.79 inf 4 -nan 2.12095e-05 2.07849e-05,2.17122e-05 0.000319438,0.0282024,-0.0398572,0.0113365 5.50121e-05,0.000199274,0.000227049,0.000132051
1594 rs16900491,rs35955519,rs76232854,rs79086755 0 6679.18 inf 4 -nan 2.12076e-05 2.0748e-05,2.16449e-05 0.0282927,-0.000424026,-0.0398541,0.0112761 0.000199614,7.62604e-05,0.000227042,0.00013214
1595 rs16900491,rs35336507,rs76232854,rs79086755 0 6679.13 inf 4 -nan 2.12074e-05 2.07354e-05,2.16887e-05 0.0282925,-0.000422404,-0.0398539,0.0112762 0.000199614,7.62604e-05,0.000227042,0.00013214
1596 rs12675943,rs16900491,rs76232854,rs79086755 0 6679.09 inf 4 -nan 2.12073e-05 2.07259e-05,2.16777e-05 -0.000421046,0.0282923,-0.0398538,0.0112764 7.62604e-05,0.000199614,0.000227042,0.00013214
1597 rs16900462,rs16900491,rs76232854,rs79086755 0 6678.92 inf 4 -nan 2.12067e-05 2.07383e-05,2.17124e-05 0.000355967,0.0282829,-0.0398516,0.0113305 6.53155e-05,0.000199525,0.000227031,0.000132027
1598 rs16900491,rs72720560,rs76232854,rs79086755 0 6678.63 inf 4 -nan 2.12058e-05 2.07601e-05,2.16819e-05 0.0282082,-0.000341217,-0.0398388,0.0113224 0.000199261,6.40465e-05,0.000226968,0.000131998
1599 rs16900491,rs76232854,rs79086755 0 6675.75 inf 3 -nan 2.11856e-05 2.06885e-05,2.16755e-05 0.0282246,-0.0398102,0.0113119 0.000199237,0.000226904,0.000131983
1600 rs16900491,rs76209931,rs76232854 0 6675.71 inf 3 -nan 2.11855e-05 2.07363e-05,2.16918e-05 0.0282959,0.011377,-0.0398104 0.000199222,0.000132743,0.000226906
1601 rs16900491,rs62521017,rs76232854,rs79086755 0 6678.1 inf 4 -nan 2.12042e-05 2.07107e-05,2.16805e-05 0.0282188,-0.000490329,-0.0398382,0.0113289 0.00019924,9.62612e-05,0.000226971,0.000132025
1602 rs16900491,rs62529123,rs76232854,rs79086755 0 6677.9 inf 4 -nan 2.12035e-05 2.07047e-05,2.16581e-05 0.0282223,-0.000475306,-0.039837,0.0113314 0.000199238,9.50299e-05,0.000226968,0.00013204
1603 rs16900491,rs7003102,rs76232854,rs79086755 0 6677.8 inf 4 -nan 2.12032e-05 2.07282e-05,2.166e-05 0.0282151,-0.000252259,-0.0398369,0.0113024 0.000199246,5.09094e-05,0.000226968,0.000131997
1604 rs16900491,rs62521020,rs76232854,rs79086755 0 6677.73 inf 4 -nan 2.1203e-05 2.07126e-05,2.16559e-05 0.028219,-0.000473639,-0.0398372,0.0113283 0.00019924,9.62612e-05,0.000226971,0.000132025
1605 rs11994861,rs16900491,rs76232854,rs79086755 0 6677.07 inf 4 -nan 2.12008e-05 2.07675e-05,2.16932e-05 0.000236064,0.0281222,-0.0398259,0.0113219 5.1424e-05,0.000200481,0.00022693,0.000132001
1606 rs11779422,rs16900491,rs76232854,rs79086755 0 6676.69 inf 4 -nan 2.11997e-05 2.07464e-05,2.17038e-05 -0.000172616,0.0281976,-0.0398405,0.0112992 3.91835e-05,0.000199331,0.000227009,0.000132015
1607 rs147929778,rs16900491,rs76232854,rs79086755 0 6676.12 inf 4 -nan 2.11979e-05 2.07e-05,2.16712e-05 -0.000509911,0.0282182,-0.0398317,0.011329 0.000124297,0.000199243,0.000226965,0.000132048
1608 rs16900491,rs7011185,rs76232854,rs79086755 0 6676.02 inf 4 -nan 2.11976e-05 2.0695e-05,2.16904e-05 0.0282107,0.000236248,-0.0398312,0.0113168 0.000199267,5.84335e-05,0.000226964,0.000131988
1609 rs16900491,rs6415490,rs76232854,rs79086755 0 6675.99 inf 4 -nan 2.11974e-05 2.07507e-05,2.16886e-05 0.0282107,0.000234301,-0.0398309,0.0113165 0.000199267,5.82192e-05,0.000226963,0.000131988
1610 rs16900491,rs4350000,rs76232854,rs79086755 0 6675.95 inf 4 -nan 2.11973e-05 2.07314e-05,2.16881e-05 0.0282076,0.000201267,-0.0398347,0.0113164 0.000199282,5.0322e-05,0.000226987,0.000131988
1611 rs16900491,rs76232854,rs7844459,rs79086755 0 6675.88 inf 4 -nan 2.11971e-05 2.07614e-05,2.16412e-05 0.028211,-0.0398308,0.000231384,0.0113167 0.000199267,0.000226964,5.84335e-05,0.000131988
1612 rs117888045,rs16900491,rs76232854,rs79086755 0 6675.87 inf 4 -nan 2.11971e-05 2.07243e-05,2.16451e-05 -0.000303875,0.0282149,-0.0398242,0.0113146 7.67977e-05,0.000199252,0.000226932,0.000131985
1613 rs16900491,rs76232854,rs7843098,rs79086755 0 6675.86 inf 4 -nan 2.1197e-05 2.07178e-05,2.16498e-05 0.0282109,-0.0398303,0.000228266,0.0113159 0.000199267,0.000226961,5.77994e-05,0.000131987
1614 rs10956236,rs16900491,rs76232854,rs79086755 0 6675.78 inf 4 -nan 2.11968e-05 2.07332e-05,2.16446e-05 0.000227408,0.0282111,-0.0398303,0.0113164 5.82192e-05,0.000199267,0.000226963,0.000131988
1615 rs16900491,rs76232854,rs78655437,rs79086755 0 6675.74 inf 4 -nan 2.11967e-05 2.07157e-05,2.16508e-05 0.028258,-0.0398273,0.000262081,0.0112997 0.000199423,0.000226947,6.75044e-05,0.00013202
1616 rs11775165,rs16900491,rs76232854,rs79086755 0 6675.7 inf 4 -nan 2.11965e-05 2.07229e-05,2.16637e-05 -0.000150764,0.0282215,-0.039824,0.0112395 3.92419e-05,0.000199239,0.000226933,0.000133323
1617 rs16900491,rs75930542,rs76232854,rs79086755 0 6675.69 inf 4 -nan 2.11965e-05 2.07254e-05,2.1686e-05 0.0282579,0.000258363,-0.039827,0.0113003 0.000199426,6.714e-05,0.000226947,0.000132018
1618 rs10956242,rs16900491,rs76232854,rs79086755 0 6675.6 inf 4 -nan 2.11962e-05 2.07319e-05,2.17023e-05 -0.000148485,0.0282215,-0.0398238,0.0112406 3.92419e-05,0.000199239,0.000226933,0.000133323
1619 rs16900491,rs56157039,rs76232854,rs79086755 0 6675.54 inf 4 -nan 2.1196e-05 2.07366e-05,2.16828e-05 0.028257,0.000253879,-0.0398268,0.0113001 0.000199423,6.75044e-05,0.000226947,0.00013202
1620 rs147913679,rs16900491,rs76232854,rs79086755 0 6675.45 inf 4 -nan 2.11958e-05 2.0708e-05,2.16396e-05 -0.000284656,0.0282155,-0.0398234,0.0113144 7.67977e-05,0.000199252,0.000226932,0.000131985
1621 rs16900491,rs55843815,rs76232854,rs79086755 0 6675.44 inf 4 -nan 2.11957e-05 2.07312e-05,2.16388e-05 0.0282137,-0.000241416,-0.0398231,0.0113113 0.000199259,6.52893e-05,0.000226931,0.000131983
1622 rs16900491,rs76232854,rs78564432,rs79086755 0 6675.36 inf 4 -nan 2.11955e-05 2.07586e-05,2.17028e-05 0.0282562,-0.0398262,0.000245052,0.0113009 0.000199426,0.000226947,6.714e-05,0.000132018
1623 rs16900491,rs74665435,rs76232854,rs79086755 0 6675.27 inf 4 -nan 2.11952e-05 2.06966e-05,2.16224e-05 0.0282557,0.000240976,-0.0398259,0.0113011 0.000199426,6.714e-05,0.000226947,0.000132018
1624 rs16900491,rs76232854,rs7827795,rs79086755 0 6675.18 inf 4 -nan 2.11949e-05 2.07289e-05,2.16963e-05 0.028212,-0.0398274,0.00019977,0.0113141 0.000199269,0.000226957,5.66066e-05,0.000131984
1625 rs16900491,rs76232854,rs77090051,rs79086755 0 6675.14 inf 4 -nan 2.11948e-05 2.07271e-05,2.16535e-05 0.028255,-0.0398255,0.000235503,0.0113013 0.000199426,0.000226947,6.714e-05,0.000132018
1626 rs10956233,rs16900491,rs76232854,rs79086755 0 6674.83 inf 4 -nan 2.11937e-05 2.07433e-05,2.1657e-05 0.000162632,0.0281537,-0.0398205,0.0113203 4.9572e-05,0.000200405,0.000226926,0.000132007
1627 rs16900491,rs4006772,rs76232854,rs79086755 0 6674.82 inf 4 -nan 2.11937e-05 2.07195e-05,2.16478e-05 0.0281495,0.000172157,-0.039822,0.0113174 0.000200556,5.26739e-05,0.000226933,0.000131993
1628 rs12681602,rs16900491,rs76232854,rs79086755 0 6674.76 inf 4 -nan 2.11936e-05 2.07155e-05,2.16874e-05 -0.000226847,0.0282386,-0.039825,0.0113061 6.98239e-05,0.000199284,0.00022695,0.000131995
1629 rs16900491,rs7015414,rs76232854,rs79086755 0 6674.43 inf 4 -nan 2.11923e-05 2.07197e-05,2.16754e-05 0.0282479,-0.000151827,-0.0398192,0.0111751 0.000199394,5.1489e-05,0.000226925,0.000139905
1630 rs16900491,rs2954014,rs76232854,rs79086755 0 6674.31 inf 4 -nan 2.1192e-05 2.07221e-05,2.16729e-05 0.028256,-0.00012821,-0.0398234,0.0112056 0.000199539,4.46426e-05,0.000226951,0.000137083
1631 rs16900491,rs73338883,rs76232854,rs79086755 0 6674.3 inf 4 -nan 2.11918e-05 2.0687e-05,2.17098e-05 0.0282527,-0.000161507,-0.0398311,0.0114471 0.000199485,5.70647e-05,0.000227025,0.000140362
1632 rs16900491,rs76232854,rs79086755,rs868227 0 6674.16 inf 4 -nan 2.11916e-05 2.07307e-05,2.16762e-05 0.0282364,-0.0398227,0.0113072,-0.00020327 0.000199283,0.000226948,0.000131994,7.29522e-05
1633 rs11780099,rs16900491,rs76232854,rs79086755 0 6674.08 inf 4 -nan 2.11914e-05 2.07358e-05,2.16413e-05 -0.000110356,0.0282074,-0.0398143,0.0112905 4.06788e-05,0.000199338,0.000226909,0.00013222
1634 rs16900491,rs34313605,rs76232854,rs79086755 0 6673.99 inf 4 -nan 2.11911e-05 2.07142e-05,2.16783e-05 0.0282358,-0.000192878,-0.039822,0.0113075 0.000199283,7.29522e-05,0.000226948,0.000131994
1635 rs16900491,rs6986712,rs76232854,rs79086755 0 6673.98 inf 4 -nan 2.1191e-05 2.07028e-05,2.17056e-05 0.0282482,0.000103097,-0.0398194,0.0113607 0.000199441,3.93549e-05,0.000226932,0.000133289
1636 rs16900491,rs7007866,rs76232854,rs79086755 0 6673.98 inf 4 -nan 2.11911e-05 2.06939e-05,2.16456e-05 0.0282141,-0.000135601,-0.0398161,0.0113032 0.000199277,5.14433e-05,0.000226916,0.000132025
1637 rs16900491,rs7004739,rs76232854,rs79086755 0 6673.98 inf 4 -nan 2.1191e-05 2.0729e-05,2.16314e-05 0.028248,0.000102749,-0.0398195,0.0113605 0.000199439,3.93255e-05,0.000226933,0.000133286
1638 rs16900491,rs7004753,rs76232854,rs79086755 0 6673.92 inf 4 -nan 2.11908e-05 2.07086e-05,2.16729e-05 0.0282477,0.000100872,-0.0398192,0.0113597 0.000199441,3.93549e-05,0.000226932,0.000133289
1639 rs16900491,rs74790374,rs76232854,rs79086755 0 6673.92 inf 4 -nan 2.11909e-05 2.07341e-05,2.17119e-05 0.0282143,-0.000132703,-0.039816,0.0113034 0.000199277,5.14433e-05,0.000226916,0.000132025
1640 rs11779422,rs16900491,rs6470344,rs76232854,rs79086755 0 6676.4 inf 5 0 2.16431e-05 2.11637e-05,2.21154e-05 1.43641e-05,0.028376,0.00119563,-0.0406567,0.0115395 3.98709e-05,0.000199455,4.71353e-05,0.000229277,0.000132354
1641 rs16900491,rs7017794,rs76232854,rs79086755 0 6673.83 inf 4 -nan 2.11906e-05 2.06935e-05,2.16303e-05 0.0282156,0.000140858,-0.0398223,0.0113133 0.000199269,5.64167e-05,0.000226956,0.000131984
1642 rs11782629,rs16900491,rs76232854,rs79086755 0 6673.79 inf 4 -nan 2.11904e-05 2.07221e-05,2.16739e-05 9.60034e-05,0.028246,-0.0398194,0.0113573 3.92161e-05,0.00019943,0.000226936,0.000133275
1643 rs16900491,rs76232854,rs7814083,rs79086755 0 6673.79 inf 4 -nan 2.11903e-05 2.07221e-05,2.169e-05 0.0282329,-0.039812,-0.000106943,0.0112278 0.000199267,0.000226906,4.41182e-05,0.000136474
1644 rs11776254,rs16900491,rs76232854,rs79086755 0 6673.78 inf 4 -nan 2.11904e-05 2.07065e-05,2.16655e-05 9.5592e-05,0.028246,-0.0398193,0.0113571 3.92291e-05,0.000199431,0.000226935,0.000133277
1645 rs16900491,rs6470350,rs76232854,rs79086755 0 6673.72 inf 4 -nan 2.11902e-05 2.06777e-05,2.1678e-05 0.0282443,9.2743e-05,-0.0398193,0.0113547 0.00019941,3.90508e-05,0.000226936,0.000133204
1646 rs16900491,rs55927076,rs76232854,rs79086755 0 6673.71 inf 4 -nan 2.11902e-05 2.06652e-05,2.16419e-05 0.0282202,-0.00013277,-0.0398151,0.0113007 0.000199245,5.55239e-05,0.000226914,0.000132066
1647 rs10956241,rs16900491,rs76232854,rs79086755 0 6673.71 inf 4 -nan 2.11902e-05 2.07533e-05,2.16411e-05 9.29704e-05,0.0282453,-0.0398191,0.0113558 3.92161e-05,0.00019943,0.000226936,0.000133275
1648 rs11997581,rs16900491,rs76232854,rs79086755 0 6673.69 inf 4 -nan 2.11901e-05 2.07591e-05,2.16624e-05 9.20863e-05,0.0282451,-0.039819,0.0113554 3.92161e-05,0.00019943,0.000226936,0.000133275
1649 rs10104659,rs16900491,rs76232854,rs79086755 0 6673.69 inf 4 -nan 2.11901e-05 2.07295e-05,2.16692e-05 9.20369e-05,0.0282451,-0.039819,0.0113554 3.92161e-05,0.00019943,0.000226936,0.000133275
1650 rs11777625,rs16900491,rs76232854,rs79086755 0 6673.68 inf 4 -nan 2.11901e-05 2.07432e-05,2.16896e-05 9.18271e-05,0.0282451,-0.039819,0.0113553 3.92161e-05,0.00019943,0.000226936,0.000133275
1651 rs11774053,rs16900491,rs76232854,rs79086755 0 6673.68 inf 4 -nan 2.11901e-05 2.0726e-05,2.16913e-05 9.17803e-05,0.0282451,-0.039819,0.0113553 3.92161e-05,0.00019943,0.000226936,0.000133275
1652 rs10216374,rs16900491,rs76232854,rs79086755 0 6673.68 inf 4 -nan 2.11901e-05 2.07295e-05,2.16595e-05 9.17507e-05,0.0282451,-0.039819,0.0113553 3.92161e-05,0.00019943,0.000226936,0.000133275
1653 rs10216768,rs16900491,rs76232854,rs79086755 0 6673.68 inf 4 -nan 2.11901e-05 2.07067e-05,2.16316e-05 9.15465e-05,0.028245,-0.039819,0.0113552 3.92161e-05,0.00019943,0.000226936,0.000133275
1654 rs10100121,rs16900491,rs76232854,rs79086755 0 6673.67 inf 4 -nan 2.119e-05 2.06909e-05,2.16735e-05 9.13176e-05,0.028245,-0.039819,0.0113551 3.92161e-05,0.00019943,0.000226936,0.000133275
1655 rs16900491,rs6989383,rs76232854,rs79086755 0 6673.67 inf 4 -nan 2.119e-05 2.07359e-05,2.16525e-05 0.0282449,9.12039e-05,-0.039819,0.011355 0.00019943,3.92161e-05,0.000226936,0.000133275
1656 rs12680560,rs16900491,rs76232854,rs79086755 0 6673.66 inf 4 -nan 2.119e-05 2.07318e-05,2.16591e-05 9.10876e-05,0.0282449,-0.039819,0.011355 3.92161e-05,0.00019943,0.000226936,0.000133275
1657 rs16900491,rs2891677,rs76232854,rs79086755 0 6673.66 inf 4 -nan 2.119e-05 2.07076e-05,2.16816e-05 0.0282449,9.10068e-05,-0.0398189,0.0113549 0.00019943,3.92161e-05,0.000226936,0.000133275
1658 rs10505453,rs16900491,rs76232854,rs79086755 0 6673.66 inf 4 -nan 2.119e-05 2.0701e-05,2.16438e-05 9.10018e-05,0.0282449,-0.0398189,0.0113549 3.92161e-05,0.00019943,0.000226936,0.000133275
1659 rs11778726,rs16900491,rs76232854,rs79086755 0 6673.65 inf 4 -nan 2.119e-05 2.06873e-05,2.17003e-05 9.05184e-05,0.0282448,-0.0398189,0.0113547 3.92161e-05,0.00019943,0.000226936,0.000133275
1660 rs16900491,rs76232854,rs7815471,rs79086755 0 6673.64 inf 4 -nan 2.119e-05 2.07146e-05,2.16501e-05 0.0282447,-0.0398189,9.03302e-05,0.0113546 0.00019943,0.000226936,3.92161e-05,0.000133275
1661 rs13274361,rs16900491,rs76232854,rs79086755 0 6673.64 inf 4 -nan 2.11899e-05 2.07223e-05,2.16413e-05 9.0119e-05,0.0282447,-0.0398189,0.0113545 3.92161e-05,0.00019943,0.000226936,0.000133275
1662 rs10956239,rs16900491,rs76232854,rs79086755 0 6673.64 inf 4 -nan 2.11899e-05 2.07262e-05,2.16645e-05 9.01024e-05,0.0282447,-0.0398189,0.0113545 3.92161e-05,0.00019943,0.000226936,0.000133275
1663 rs16900491,rs17403327,rs76232854,rs79086755 0 6673.61 inf 4 -nan 2.11899e-05 2.0704e-05,2.16597e-05 0.0282142,-0.000107196,-0.0398127,0.011299 0.000199289,4.69822e-05,0.000226907,0.000132104
1664 rs16900491,rs62521024,rs76232854,rs79086755 0 6673.59 inf 4 -nan 2.11898e-05 2.07113e-05,2.1656e-05 0.0282143,-0.00010654,-0.0398126,0.0112992 0.000199289,4.70665e-05,0.000226907,0.000132104
1665 rs16900491,rs7008482,rs76232854,rs79086755 0 6673.51 inf 4 -nan 2.11896e-05 2.07006e-05,2.16753e-05 0.0282667,-8.89691e-05,-0.0398156,0.0113069 0.000200171,4.07941e-05,0.000226918,0.000132003
1666 rs16900491,rs6992463,rs76232854,rs79086755 0 6673.5 inf 4 -nan 2.11895e-05 2.07244e-05,2.16474e-05 0.0282664,-8.8433e-05,-0.0398156,0.011307 0.000200171,4.07941e-05,0.000226918,0.000132003
1667 rs16900491,rs34556187,rs76232854,rs79086755 0 6673.37 inf 4 -nan 2.11891e-05 2.07389e-05,2.1659e-05 0.0282195,-0.000146826,-0.0398114,0.0113056 0.000199253,7.2237e-05,0.000226905,0.00013202
1668 rs16900491,rs76232854,rs78187665,rs79086755 0 6673.33 inf 4 -nan 2.1189e-05 2.07105e-05,2.1661e-05 0.0282195,-0.0398114,-0.000142287,0.0113056 0.000199253,0.000226905,7.1339e-05,0.000132021
1669 rs16900491,rs76232854,rs7822592,rs79086755 0 6673.31 inf 4 -nan 2.11889e-05 2.07327e-05,2.16624e-05 0.0282416,-0.0398175,7.61516e-05,0.0113479 0.000199431,0.000226935,3.92291e-05,0.000133277
1670 rs10094181,rs16900491,rs76232854,rs79086755 0 6673.31 inf 4 -nan 2.11889e-05 2.071e-05,2.1675e-05 7.60886e-05,0.0282416,-0.0398177,0.0113483 3.92664e-05,0.000199432,0.000226937,0.000133309
1671 rs16900491,rs2385100,rs76232854,rs79086755 0 6673.3 inf 4 -nan 2.11889e-05 2.07047e-05,2.16764e-05 0.0282414,7.56272e-05,-0.039818,0.0113483 0.000199429,3.92381e-05,0.00022694,0.000133323
1672 rs16900491,rs76232854,rs77120988,rs79086755 0 6673.3 inf 4 -nan 2.11889e-05 2.07177e-05,2.16598e-05 0.0282181,-0.0398118,-0.00011238,0.0113039 0.000199265,0.000226906,5.76209e-05,0.000132048
1673 rs16900491,rs2891678,rs76232854,rs79086755 0 6673.3 inf 4 -nan 2.11889e-05 2.07407e-05,2.16358e-05 0.0282415,7.55178e-05,-0.0398174,0.0113476 0.000199431,3.92291e-05,0.000226935,0.000133277
1674 rs16900491,rs3812467,rs76232854,rs79086755 0 6673.29 inf 4 -nan 2.11889e-05 2.07053e-05,2.16699e-05 0.0282196,-0.000138512,-0.0398114,0.0113058 0.000199253,7.1339e-05,0.000226905,0.000132021
1675 rs13254815,rs16900491,rs76232854,rs79086755 0 6673.29 inf 4 -nan 2.11888e-05 2.07381e-05,2.16807e-05 7.48979e-05,0.0282412,-0.0398174,0.0113473 3.92034e-05,0.000199429,0.000226936,0.000133274
1676 rs13255114,rs16900491,rs76232854,rs79086755 0 6673.25 inf 4 -nan 2.11887e-05 2.06995e-05,2.17186e-05 7.31118e-05,0.0282408,-0.0398173,0.0113465 3.92034e-05,0.000199429,0.000226936,0.000133274
1677 rs16900491,rs4871580,rs76232854,rs79086755 0 6673.21 inf 4 -nan 2.11886e-05 2.07255e-05,2.16907e-05 0.0282202,0.000140806,-0.0398112,0.0113065 0.000199251,7.62578e-05,0.000226905,0.000132015
1678 rs12542512,rs16900491,rs76232854,rs79086755 0 6673.08 inf 4 -nan 2.11882e-05 2.07455e-05,2.16646e-05 -8.439e-05,0.0282179,-0.0398118,0.0113036 5.05935e-05,0.000199278,0.000226906,0.000132078
1679 rs16900491,rs17318886,rs76232854,rs79086755 0 6673 inf 4 -nan 2.1188e-05 2.07474e-05,2.16669e-05 0.0282336,0.000109862,-0.0398163,0.011319 0.000199322,7.00706e-05,0.000226938,0.00013206
1680 rs117138138,rs16900491,rs76232854,rs79086755 0 6673 inf 4 -nan 2.1188e-05 2.07225e-05,2.16937e-05 -0.000129838,0.0282212,-0.039811,0.0113078 8.32614e-05,0.000199249,0.000226905,0.00013201
1681 rs16900491,rs6989594,rs76232854,rs79086755 0 6672.98 inf 4 -nan 2.11879e-05 2.06964e-05,2.1632e-05 0.0282221,-0.000162182,-0.0398108,0.0113088 0.000199244,0.00010587,0.000226905,0.000131999
1682 rs10099164,rs16900491,rs76232854,rs79086755 0 6672.89 inf 4 -nan 2.11875e-05 2.07169e-05,2.16829e-05 -5.7006e-05,0.0282188,-0.0398092,0.0112747 4.31928e-05,0.000199285,0.000226906,0.00013497
1683 rs16900491,rs76232854,rs76990021,rs79086755 0 6672.89 inf 4 -nan 2.11876e-05 2.07181e-05,2.16741e-05 0.028227,-0.0398096,0.000137045,0.011315 0.000199245,0.000226905,9.87377e-05,0.000132001
1684 rs116943625,rs16900491,rs76232854,rs79086755 0 6672.88 inf 4 -nan 2.11876e-05 2.07079e-05,2.16219e-05 0.000136376,0.028227,-0.0398096,0.011315 9.87377e-05,0.000199245,0.000226905,0.000132001
1685 rs117398403,rs16900491,rs76232854,rs79086755 0 6672.88 inf 4 -nan 2.11876e-05 2.0726e-05,2.16487e-05 0.000135779,0.028227,-0.0398096,0.011315 9.87377e-05,0.000199245,0.000226905,0.000132001
1686 rs16900491,rs182822450,rs76232854,rs79086755 0 6672.87 inf 4 -nan 2.11876e-05 2.0721e-05,2.16981e-05 0.0282265,0.000162611,-0.0398098,0.0113144 0.000199242,0.000119306,0.000226905,0.000131995
1687 rs16900491,rs76232854,rs76618080,rs79086755 0 6672.87 inf 4 -nan 2.11876e-05 2.07079e-05,2.16648e-05 0.0282269,-0.0398097,0.00013344,0.0113149 0.000199245,0.000226905,9.87377e-05,0.000132001
1688 rs116845445,rs16900491,rs76232854,rs79086755 0 6672.86 inf 4 -nan 2.11875e-05 2.0729e-05,2.16705e-05 0.000132739,0.0282269,-0.0398097,0.0113149 9.87377e-05,0.000199245,0.000226905,0.000132001
1689 rs12675647,rs16900491,rs76232854,rs79086755 0 6672.86 inf 4 -nan 2.11875e-05 2.0732e-05,2.16841e-05 0.000126099,0.028227,-0.0398096,0.011315 9.40122e-05,0.000199246,0.000226905,0.000132003
1690 rs12680080,rs16900491,rs76232854,rs79086755 0 6672.86 inf 4 -nan 2.11875e-05 2.07074e-05,2.16446e-05 0.000127195,0.028227,-0.0398096,0.011315 9.51257e-05,0.000199246,0.000226905,0.000132003
1691 rs16900491,rs16900516,rs76232854,rs79086755 0 6672.85 inf 4 -nan 2.11875e-05 2.07211e-05,2.16468e-05 0.0282193,-6.71425e-05,-0.0398115,0.0113054 0.000199277,5.08351e-05,0.000226906,0.000132077
1692 rs117588701,rs16900491,rs76232854,rs79086755 0 6672.85 inf 4 -nan 2.11875e-05 2.06956e-05,2.16683e-05 0.000131927,0.0282268,-0.0398097,0.0113148 0.000100043,0.000199245,0.000226905,0.000132001
1693 rs117838314,rs16900491,rs76232854,rs79086755 0 6672.85 inf 4 -nan 2.11875e-05 2.07412e-05,2.16601e-05 0.000125303,0.028227,-0.0398096,0.011315 9.51257e-05,0.000199246,0.000226905,0.000132003
1694 rs139014257,rs16900491,rs76232854,rs79086755 0 6672.84 inf 4 -nan 2.11875e-05 2.07099e-05,2.16831e-05 0.000130042,0.0282268,-0.0398097,0.0113148 0.000100043,0.000199245,0.000226905,0.000132001
1695 rs16900491,rs2891679,rs76232854,rs79086755 0 6672.83 inf 4 -nan 2.11875e-05 2.07377e-05,2.17049e-05 0.0282268,0.000129214,-0.0398097,0.0113147 0.000199245,0.000100043,0.000226905,0.000132001
1696 rs16900491,rs2385101,rs76232854,rs79086755 0 6672.83 inf 4 -nan 2.11874e-05 2.07387e-05,2.16517e-05 0.0282268,0.000129127,-0.0398097,0.0113147 0.000199245,0.000100043,0.000226905,0.000132001
1697 rs16900491,rs2385102,rs76232854,rs79086755 0 6672.83 inf 4 -nan 2.11874e-05 2.07712e-05,2.16844e-05 0.0282268,0.000127939,-0.0398097,0.0113147 0.000199245,0.000100043,0.000226905,0.000132001
1698 rs16900491,rs4871584,rs76232854,rs79086755 0 6672.82 inf 4 -nan 2.11872e-05 2.07114e-05,2.16813e-05 0.0282345,-5.82511e-05,-0.039811,0.0112562 0.000199434,5.16856e-05,0.000226905,0.000140943
1699 rs16900491,rs6990622,rs76232854,rs79086755 0 6672.82 inf 4 -nan 2.11873e-05 2.07121e-05,2.16423e-05 0.0282139,-4.79246e-05,-0.0398056,0.0112893 0.00019943,3.92161e-05,0.000226936,0.000133275
1700 rs16900491,rs76232854,rs7844497,rs79086755 0 6672.82 inf 4 -nan 2.11872e-05 2.07234e-05,2.16387e-05 0.0282344,-0.039811,-5.792e-05,0.0112565 0.000199432,0.000226906,5.1815e-05,0.00014098
1701 rs16900491,rs76232854,rs78085118,rs79086755 0 6672.8 inf 4 -nan 2.11874e-05 2.07024e-05,2.16647e-05 0.0282223,-0.039814,-0.000123454,0.0113132 0.000199246,0.000226925,0.000100032,0.000131987
1702 rs10808543,rs16900491,rs76232854,rs79086755 0 6672.79 inf 4 -nan 2.11871e-05 2.0722e-05,2.16577e-05 -5.54605e-05,0.028235,-0.0398108,0.0112596 5.132e-05,0.000199471,0.000226905,0.000140587
1703 rs12549738,rs16900491,rs76232854,rs79086755 0 6672.78 inf 4 -nan 2.11872e-05 2.07304e-05,2.16361e-05 -4.51713e-05,0.0282145,-0.0398058,0.0112906 3.91909e-05,0.000199428,0.000226937,0.000133273
1704 rs16900491,rs2385103,rs76232854,rs79086755 0 6672.78 inf 4 -nan 2.11873e-05 2.07119e-05,2.16847e-05 0.0282266,0.000119019,-0.0398097,0.0113145 0.000199245,0.000100043,0.000226905,0.000132001
1705 rs10956240,rs16900491,rs76232854,rs79086755 0 6672.77 inf 4 -nan 2.11872e-05 2.07387e-05,2.16203e-05 -4.43184e-05,0.0282147,-0.039806,0.011291 3.92161e-05,0.00019943,0.000226936,0.000133275
1706 rs16900491,rs76232854,rs7819612,rs79086755 0 6672.77 inf 4 -nan 2.1187e-05 2.07101e-05,2.17051e-05 0.0282335,-0.0398109,-5.23831e-05,0.0112618 0.000199434,0.000226905,5.16856e-05,0.000140943
1707 rs16900491,rs7010333,rs76232854,rs79086755 0 6672.77 inf 4 -nan 2.1187e-05 2.06991e-05,2.16646e-05 0.0282335,-5.24002e-05,-0.0398109,0.0112618 0.000199432,5.1815e-05,0.000226906,0.00014098
1708 rs16900491,rs6989407,rs76232854,rs79086755 0 6672.74 inf 4 -nan 2.11869e-05 2.06966e-05,2.16554e-05 0.0282328,-4.86463e-05,-0.0398109,0.0112654 0.000199432,5.1815e-05,0.000226906,0.00014098
1709 rs16900491,rs76232854,rs7820471,rs79086755 0 6672.73 inf 4 -nan 2.11869e-05 2.07497e-05,2.16781e-05 0.0282328,-0.0398108,-4.79186e-05,0.0112661 0.000199434,0.000226905,5.16856e-05,0.000140943
1710 rs140428865,rs16900491,rs76232854,rs79086755 0 6672.69 inf 4 -nan 2.1187e-05 2.07147e-05,2.16842e-05 -4.03814e-05,0.0282184,-0.0398117,0.0113042 4.08537e-05,0.000199335,0.000226909,0.000132213
1711 rs10108110,rs16900491,rs76232854,rs79086755 0 6672.69 inf 4 -nan 2.11868e-05 2.06743e-05,2.16681e-05 -4.23887e-05,0.0282318,-0.0398108,0.0112714 5.1815e-05,0.000199432,0.000226906,0.00014098
1712 rs16900491,rs74315899,rs76232854,rs79086755 0 6672.69 inf 4 -nan 2.1187e-05 2.0714e-05,2.16203e-05 0.0282267,8.12871e-05,-0.0398097,0.0113147 0.000199249,8.11419e-05,0.000226905,0.000132011
1713 rs16900491,rs34225920,rs76232854,rs79086755 0 6672.68 inf 4 -nan 2.11869e-05 2.07358e-05,2.16925e-05 0.0282184,-3.94171e-05,-0.0398117,0.0113043 0.000199338,4.06788e-05,0.000226909,0.00013222
1714 rs117987829,rs16900491,rs76232854,rs79086755 0 6672.68 inf 4 -nan 2.11869e-05 2.07287e-05,2.16279e-05 -3.90726e-05,0.0282185,-0.0398117,0.0113044 4.06788e-05,0.000199338,0.000226909,0.00013222
1715 rs111293055,rs16900491,rs76232854,rs79086755 0 6672.68 inf 4 -nan 2.1187e-05 2.06956e-05,2.16733e-05 7.89428e-05,0.0282267,-0.0398097,0.0113146 8.11419e-05,0.000199249,0.000226905,0.000132011
1716 rs112484702,rs16900491,rs76232854,rs79086755 0 6672.67 inf 4 -nan 2.11869e-05 2.07184e-05,2.1608e-05 7.77041e-05,0.0282267,-0.0398097,0.0113146 8.04739e-05,0.000199249,0.000226905,0.000132012
1717 rs16900491,rs71516769,rs76232854,rs79086755 0 6672.67 inf 4 -nan 2.11869e-05 2.07146e-05,2.16768e-05 0.0282243,-7.34573e-05,-0.0398111,0.0113099 0.000199237,7.66446e-05,0.000226906,0.000132
1718 rs16900491,rs76232854,rs7818760,rs79086755 0 6672.66 inf 4 -nan 2.11866e-05 2.07354e-05,2.16906e-05 0.0282307,-0.039811,-3.75056e-05,0.0112762 0.000199429,0.000226907,5.29092e-05,0.00014131
1719 rs16900491,rs76232854,rs7841947,rs79086755 0 6672.66 inf 4 -nan 2.11866e-05 2.07308e-05,2.16838e-05 0.0282309,-0.039811,-3.74685e-05,0.0112765 0.000199439,0.000226907,5.32186e-05,0.000141273
1720 rs12679602,rs16900491,rs76232854,rs79086755 0 6672.65 inf 4 -nan 2.11869e-05 2.07794e-05,2.16454e-05 -8.99381e-05,0.028223,-0.0398106,0.0113099 9.87377e-05,0.000199245,0.000226905,0.000132001
1721 rs16900491,rs74558696,rs76232854,rs79086755 0 6672.65 inf 4 -nan 2.11869e-05 2.07425e-05,2.16583e-05 0.0282233,-9.59795e-05,-0.0398108,0.0113101 0.000199242,0.000105869,0.000226905,0.000131999
1722 rs16900491,rs4319117,rs76232854,rs79086755 0 6672.64 inf 4 -nan 2.11865e-05 2.07466e-05,2.16584e-05 0.0282286,-3.38716e-05,-0.0398109,0.0112798 0.000199357,5.7667e-05,0.000226908,0.00014287
1723 rs148891635,rs16900491,rs76232854,rs79086755 0 6672.62 inf 4 -nan 2.11868e-05 2.07292e-05,2.16184e-05 9.78204e-05,0.0282258,-0.0398099,0.0113135 0.000117055,0.000199243,0.000226905,0.000131996
1724 rs16900491,rs72722621,rs76232854,rs79086755 0 6672.61 inf 4 -nan 2.11868e-05 2.07175e-05,2.16814e-05 0.0282263,6.7327e-05,-0.0398098,0.0113141 0.000199249,8.32614e-05,0.000226905,0.00013201
1725 rs16900491,rs2385106,rs76232854,rs79086755 0 6672.61 inf 4 -nan 2.11867e-05 2.07378e-05,2.1677e-05 0.0282262,6.75411e-05,-0.0398098,0.011314 0.000199248,8.47799e-05,0.000226905,0.000132008
1726 rs111430513,rs16900491,rs76232854,rs79086755 0 6672.6 inf 4 -nan 2.11867e-05 2.0711e-05,2.16639e-05 -8.35038e-05,0.0282235,-0.0398107,0.0113103 0.000105869,0.000199242,0.000226905,0.000131999
1727 rs146732810,rs16900491,rs76232854,rs79086755 0 6672.6 inf 4 -nan 2.11867e-05 2.07253e-05,2.16781e-05 -8.16453e-05,0.0282233,-0.0398105,0.0113103 0.000104313,0.000199244,0.000226905,0.000131999
1728 rs16900491,rs66929016,rs76232854,rs79086755 0 6672.59 inf 4 -nan 2.11867e-05 2.0735e-05,2.16694e-05 0.0282244,-5.80032e-05,-0.0398109,0.0113103 0.000199237,7.66446e-05,0.000226906,0.000132
1729 rs16900491,rs34246020,rs76232854,rs79086755 0 6672.59 inf 4 -nan 2.11867e-05 2.07379e-05,2.1657e-05 0.0282244,-5.69641e-05,-0.0398109,0.0113103 0.000199237,7.66446e-05,0.000226906,0.000132
1730 rs116929897,rs16900491,rs76232854,rs79086755 0 6672.59 inf 4 -nan 2.11867e-05 2.06802e-05,2.16476e-05 6.12899e-05,0.0282261,-0.0398099,0.0113139 8.40094e-05,0.000199248,0.000226905,0.000132009
1731 rs16900491,rs189898151,rs76232854,rs79086755 0 6672.58 inf 4 -nan 2.11867e-05 2.0721e-05,2.16476e-05 0.0282233,-7.25716e-05,-0.0398105,0.0113104 0.000199245,0.000101404,0.000226905,0.000132
1732 rs16900491,rs35033076,rs76232854,rs79086755 0 6672.57 inf 4 -nan 2.11866e-05 2.07374e-05,2.1701e-05 0.0282244,-5.33661e-05,-0.0398108,0.0113105 0.000199237,7.66446e-05,0.000226906,0.000132
1733 rs16900491,rs35991395,rs76232854,rs79086755 0 6672.57 inf 4 -nan 2.11866e-05 2.07143e-05,2.16416e-05 0.0282244,-5.29826e-05,-0.0398108,0.0113105 0.000199237,7.66446e-05,0.000226906,0.000132
1734 rs16900491,rs34298715,rs76232854,rs79086755 0 6672.57 inf 4 -nan 2.11866e-05 2.07203e-05,2.16937e-05 0.0282244,-5.28647e-05,-0.0398108,0.0113105 0.000199237,7.66446e-05,0.000226906,0.000132
1735 rs16900491,rs66561774,rs76232854,rs79086755 0 6672.57 inf 4 -nan 2.11866e-05 2.0695e-05,2.16037e-05 0.0282244,-5.28305e-05,-0.0398108,0.0113105 0.000199237,7.66446e-05,0.000226906,0.000132
1736 rs16900491,rs76232854,rs79086755,rs80282080 0 6672.57 inf 4 -nan 2.11866e-05 2.06992e-05,2.16988e-05 0.0282314,-0.0398121,0.0113046,-4.52707e-05 0.000199487,0.000226921,0.000132417,6.63407e-05
1737 rs16900491,rs76232854,rs77133470,rs79086755 0 6672.57 inf 4 -nan 2.11866e-05 2.07132e-05,2.16827e-05 0.0282314,-0.0398121,-4.51009e-05,0.0113047 0.000199493,0.000226921,6.66811e-05,0.000132411
1738 rs146914177,rs16900491,rs76232854,rs79086755 0 6672.57 inf 4 -nan 2.11866e-05 2.07401e-05,2.16351e-05 7.12672e-05,0.028223,-0.03981,0.0113113 0.000105785,0.00019925,0.000226905,0.000131986
1739 rs16900491,rs73338880,rs76232854,rs79086755 0 6672.56 inf 4 -nan 2.11866e-05 2.07442e-05,2.15917e-05 0.0282237,-6.91247e-05,-0.0398106,0.0113106 0.000199242,0.000105869,0.000226905,0.000131999
1740 rs16900452,rs16900491,rs76232854,rs79086755 0 6672.56 inf 4 -nan 2.11866e-05 2.07468e-05,2.16826e-05 -4.9887e-05,0.0282244,-0.0398108,0.0113105 7.66446e-05,0.000199237,0.000226906,0.000132
1741 rs16900491,rs17310558,rs76232854,rs79086755 0 6672.55 inf 4 -nan 2.11866e-05 2.07158e-05,2.1678e-05 0.0282244,-4.72769e-05,-0.0398108,0.0113106 0.000199237,7.66446e-05,0.000226906,0.000132
1742 rs142977726,rs16900491,rs76232854,rs79086755 0 6672.55 inf 4 -nan 2.11866e-05 2.07126e-05,2.16308e-05 6.63772e-05,0.0282236,-0.03981,0.0113118 0.000107356,0.000199243,0.000226905,0.000131983
1743 rs16900491,rs2385092,rs76232854,rs79086755 0 6672.55 inf 4 -nan 2.11865e-05 2.07054e-05,2.16454e-05 0.028221,-2.30158e-05,-0.0398111,0.0113075 0.000199338,4.07073e-05,0.000226909,0.000132218
1744 rs16900491,rs76232854,rs77235354,rs79086755 0 6672.55 inf 4 -nan 2.11865e-05 2.07514e-05,2.16801e-05 0.0282236,-0.0398105,-6.23502e-05,0.0113107 0.000199244,0.000226905,0.000104313,0.000131999
1745 rs16900491,rs6651237,rs76232854,rs79086755 0 6672.54 inf 4 -nan 2.11865e-05 2.07089e-05,2.16436e-05 0.0282236,-5.79487e-05,-0.0398104,0.0113108 0.000199244,0.000104313,0.000226905,0.000131999
1746 rs16900491,rs76232854,rs7835771,rs79086755 0 6672.53 inf 4 -nan 2.11863e-05 2.0749e-05,2.16756e-05 0.0282247,-0.0398099,-3.26461e-06,0.011309 0.000199251,0.000226939,4.78684e-05,0.000138872
1747 rs116994029,rs16900491,rs76232854,rs79086755 0 6672.53 inf 4 -nan 2.11865e-05 2.06965e-05,2.16705e-05 -3.47016e-05,0.0282298,-0.0398116,0.0113065 6.70284e-05,0.000199498,0.000226921,0.000132406
1748 rs16900491,rs4871588,rs76232854,rs79086755 0 6672.52 inf 4 -nan 2.11865e-05 2.07186e-05,2.16312e-05 0.0282255,-2.85575e-05,-0.0398109,0.0113155 0.000199247,5.77968e-05,0.000226909,0.000132175
1749 rs16900491,rs76232854,rs77777704,rs79086755 0 6672.52 inf 4 -nan 2.11864e-05 2.06876e-05,2.16495e-05 0.0282291,-0.0398115,-3.04404e-05,0.011307 0.000199487,0.000226921,6.63407e-05,0.000132417
1750 rs10505454,rs16900491,rs76232854,rs79086755 0 6672.52 inf 4 -nan 2.11864e-05 2.07661e-05,2.16989e-05 -2.61212e-05,0.0282254,-0.0398109,0.0113152 5.77968e-05,0.000199247,0.000226909,0.000132175
1751 rs16900491,rs6470349,rs76232854,rs79086755 0 6672.51 inf 4 -nan 2.11864e-05 2.07056e-05,2.16643e-05 0.0282254,-2.5291e-05,-0.0398108,0.0113151 0.000199247,5.73891e-05,0.000226909,0.000132175
1752 rs16900491,rs76232854,rs7837793,rs79086755 0 6672.51 inf 4 -nan 2.11864e-05 2.07125e-05,2.1676e-05 0.0282287,-0.0398113,-2.73881e-05,0.0113076 0.000199493,0.000226921,6.66811e-05,0.000132411
1753 rs16900491,rs17404103,rs76232854,rs79086755 0 6672.51 inf 4 -nan 2.11864e-05 2.07083e-05,2.1651e-05 0.0282287,-2.73607e-05,-0.0398113,0.0113076 0.000199493,6.66811e-05,0.000226921,0.000132411
1754 rs16900491,rs17319374,rs76232854,rs79086755 0 6672.51 inf 4 -nan 2.11864e-05 2.07731e-05,2.16581e-05 0.0282287,-2.71252e-05,-0.0398113,0.0113076 0.000199493,6.66811e-05,0.000226921,0.000132411
1755 rs16900491,rs76232854,rs79086755,rs79416533 0 6672.51 inf 4 -nan 2.11864e-05 2.07198e-05,2.16345e-05 0.0282287,-0.0398113,0.0113076,-2.7078e-05 0.000199493,0.000226921,0.000132411,6.66811e-05
1756 rs150461894,rs16900491,rs76232854,rs79086755 0 6672.51 inf 4 -nan 2.11864e-05 2.07414e-05,2.16723e-05 -2.68306e-05,0.0282286,-0.0398113,0.0113077 6.66811e-05,0.000199493,0.000226921,0.000132411
1757 rs117869713,rs16900491,rs76232854,rs79086755 0 6672.51 inf 4 -nan 2.11864e-05 2.06815e-05,2.1682e-05 -2.66369e-05,0.0282286,-0.0398113,0.0113077 6.66811e-05,0.000199493,0.000226921,0.000132411
1758 rs118078256,rs16900491,rs76232854,rs79086755 0 6672.51 inf 4 -nan 2.11864e-05 2.07221e-05,2.16423e-05 -2.66179e-05,0.0282286,-0.0398113,0.0113077 6.66811e-05,0.000199493,0.000226921,0.000132411
1759 rs116935446,rs16900491,rs76232854,rs79086755 0 6672.51 inf 4 -nan 2.11864e-05 2.07074e-05,2.16406e-05 -2.66152e-05,0.0282286,-0.0398113,0.0113077 6.66811e-05,0.000199493,0.000226921,0.000132411
1760 rs116847846,rs16900491,rs76232854,rs79086755 0 6672.51 inf 4 -nan 2.11864e-05 2.07621e-05,2.16968e-05 -2.66062e-05,0.0282286,-0.0398113,0.0113077 6.66811e-05,0.000199493,0.000226921,0.000132411
1761 rs117596499,rs16900491,rs76232854,rs79086755 0 6672.51 inf 4 -nan 2.11864e-05 2.0708e-05,2.16684e-05 -2.66044e-05,0.0282286,-0.0398113,0.0113077 6.66811e-05,0.000199493,0.000226921,0.000132411
1762 rs16900491,rs76232854,rs76592746,rs79086755 0 6672.51 inf 4 -nan 2.11864e-05 2.07229e-05,2.16328e-05 0.0282286,-0.0398113,-2.66032e-05,0.0113077 0.000199493,0.000226921,6.66811e-05,0.000132411
1763 rs146107495,rs16900491,rs76232854,rs79086755 0 6672.51 inf 4 -nan 2.11864e-05 2.06868e-05,2.16297e-05 -2.6426e-05,0.0282286,-0.0398113,0.0113077 6.66811e-05,0.000199493,0.000226921,0.000132411
1764 rs16900491,rs76232854,rs79086755,rs80036543 0 6672.51 inf 4 -nan 2.11864e-05 2.07565e-05,2.16613e-05 0.0282286,-0.0398113,0.0113077,-2.64135e-05 0.000199493,0.000226921,0.000132411,6.66811e-05
1765 rs16900491,rs76099198,rs76232854,rs79086755 0 6672.51 inf 4 -nan 2.11864e-05 2.07196e-05,2.16677e-05 0.0282285,-2.63107e-05,-0.0398113,0.0113077 0.000199493,6.66811e-05,0.000226921,0.000132411
1766 rs117387645,rs16900491,rs76232854,rs79086755 0 6672.51 inf 4 -nan 2.11864e-05 2.0755e-05,2.16372e-05 -2.62954e-05,0.0282285,-0.0398113,0.0113077 6.66811e-05,0.000199493,0.000226921,0.000132411
1767 rs117645806,rs16900491,rs76232854,rs79086755 0 6672.5 inf 4 -nan 2.11864e-05 2.07088e-05,2.16481e-05 -2.61029e-05,0.0282285,-0.0398113,0.0113078 6.66811e-05,0.000199493,0.000226921,0.000132411
1768 rs148502122,rs16900491,rs76232854,rs79086755 0 6672.5 inf 4 -nan 2.11864e-05 2.07448e-05,2.1647e-05 -2.59028e-05,0.0282285,-0.0398113,0.0113078 6.66811e-05,0.000199493,0.000226921,0.000132411
1769 rs117425156,rs16900491,rs76232854,rs79086755 0 6672.5 inf 4 -nan 2.11864e-05 2.0717e-05,2.16824e-05 -2.51701e-05,0.0282284,-0.0398113,0.0113079 6.66811e-05,0.000199493,0.000226921,0.000132411
1770 rs16900491,rs75702063,rs76232854,rs79086755 0 6672.5 inf 4 -nan 2.11864e-05 2.06955e-05,2.17007e-05 0.028228,-2.26293e-05,-0.0398112,0.0113083 0.000199487,6.63407e-05,0.000226921,0.000132417
1771 rs16900491,rs74484427,rs76232854,rs79086755 0 6672.5 inf 4 -nan 2.11864e-05 2.06922e-05,2.16759e-05 0.0282243,-3.07362e-05,-0.0398105,0.0113112 0.000199239,8.98627e-05,0.000226906,0.000132002
1772 rs13260832,rs16900491,rs76232854,rs79086755 0 6672.49 inf 4 -nan 2.11864e-05 2.07132e-05,2.16055e-05 -1.3208e-05,0.0282233,-0.0398105,0.0113103 4.64921e-05,0.00019929,0.000226907,0.000132109
1773 rs16900491,rs4601329,rs76232854,rs79086755 0 6672.49 inf 4 -nan 2.11864e-05 2.07124e-05,2.16923e-05 0.0282245,-2.33094e-05,-0.0398105,0.0113113 0.000199237,7.66446e-05,0.000226906,0.000132
1774 rs11991576,rs16900491,rs76232854,rs79086755 0 6672.48 inf 4 -nan 2.11863e-05 2.07142e-05,2.16823e-05 -2.70394e-05,0.0282242,-0.0398103,0.0113115 0.000109219,0.000199243,0.000226905,0.000131998
1775 rs16900491,rs76232854,rs79086755,rs79202834 0 6672.48 inf 4 -nan 2.11863e-05 2.07026e-05,2.16989e-05 0.0282242,-0.0398103,0.0113115,-2.69716e-05 0.000199243,0.000226905,0.000131998,0.000109219
1776 rs16900491,rs76232854,rs79086755,rs79545614 0 6672.48 inf 4 -nan 2.11863e-05 2.07015e-05,2.16339e-05 0.0282242,-0.0398103,0.0113115,-2.69374e-05 0.000199243,0.000226905,0.000131998,0.000109219
1777 rs16900491,rs72720569,rs76232854,rs79086755 0 6672.48 inf 4 -nan 2.11863e-05 2.07076e-05,2.1657e-05 0.0282245,-1.87154e-05,-0.0398104,0.0113114 0.000199237,7.66446e-05,0.000226906,0.000132
1778 rs16900491,rs2954165,rs76232854,rs79086755 0 6672.48 inf 4 -nan 2.11863e-05 2.07104e-05,2.16765e-05 0.0282241,-4.49243e-06,-0.0398103,0.0113112 0.000199286,4.27796e-05,0.000226905,0.000132172
1779 rs11987707,rs16900491,rs76232854,rs79086755 0 6672.48 inf 4 -nan 2.11863e-05 2.07227e-05,2.1657e-05 -2.04449e-05,0.0282243,-0.0398103,0.0113116 0.000109219,0.000199243,0.000226905,0.000131998
1780 rs113323154,rs16900491,rs76232854,rs79086755 0 6672.48 inf 4 -nan 2.11863e-05 2.07355e-05,2.1662e-05 -1.68891e-05,0.0282243,-0.0398103,0.0113116 0.000109219,0.000199243,0.000226905,0.000131998
1781 rs13251643,rs16900491,rs76232854,rs79086755 0 6672.47 inf 4 -nan 2.11863e-05 2.07365e-05,2.162e-05 1.51011e-05,0.0282245,-0.0398101,0.0113121 9.49403e-05,0.000199238,0.000226905,0.000131986
1782 rs16900491,rs76232854,rs77703655,rs79086755 0 6672.47 inf 4 -nan 2.11863e-05 2.07271e-05,2.16485e-05 0.0282245,-0.0398102,-1.13991e-06,0.0113119 0.000199243,0.000226905,0.000109219,0.000131998
1783 rs16900491,rs2385100,rs6470344,rs76232854,rs79086755 0 6674.18 inf 5 0 2.16913e-05 2.12027e-05,2.21485e-05 0.0284609,0.000338795,0.00128891,-0.0407602,0.0117189 0.000199594,4.04302e-05,4.77301e-05,0.000229607,0.000134027
1784 rs16900491,rs6470344,rs76232854,rs7814083,rs79086755 0 6668.62 inf 5 0 2.16499e-05 2.11934e-05,2.21362e-05 0.0283662,0.00122476,-0.0406775,0.000143269,0.0116567 0.000199334,4.74267e-05,0.000229367,4.51696e-05,0.00013748
1785 rs16900491,rs6470344,rs76232854,rs79086755,rs79737036 0 6667.41 inf 5 0 2.16448e-05 2.11768e-05,2.21231e-05 0.0283134,0.00117983,-0.0406601,0.0115313,0.000139458 0.000202837,4.69989e-05,0.000229284,0.000132337,8.74567e-05
1786 rs16900491,rs6470344,rs6989594,rs76232854,rs79086755 0 6663.34 inf 5 0 2.16806e-05 2.12109e-05,2.21582e-05 0.0283707,0.00126984,-0.000801901,-0.0407148,0.0115371 0.000199321,4.74908e-05,0.00010854,0.00022941,0.000132274
1787 rs112660679,rs35114839,rs76232854,rs79086755 0 6658.4 inf 4 -nan 2.11417e-05 2.06541e-05,2.1634e-05 0.024831,0.00179297,-0.0394303,0.0124091 0.000178438,5.69568e-05,0.000224972,0.000132237
1788 rs112660679,rs113947988,rs35114839,rs76232854,rs79086755 0 6660.65 inf 5 0 2.11591e-05 2.06768e-05,2.16653e-05 0.0248772,-0.000684183,0.00179556,-0.0394608,0.0128707 0.000178683,0.000138727,5.69593e-05,0.000225057,0.000162012
1789 rs112660679,rs76232854,rs79086755,rs79737036 0 6653.02 inf 4 -nan 2.11245e-05 2.06377e-05,2.16149e-05 0.0245797,-0.0393959,0.0120658,0.0026362 0.000178259,0.000224867,0.00013203,8.48186e-05
1790 rs112660679,rs113947988,rs76232854,rs79086755,rs79737036 0 6653.27 inf 5 0 2.11356e-05 2.06793e-05,2.15966e-05 0.0246158,-0.000539402,-0.0394147,0.0124297,0.00262819 0.000178501,0.000138762,0.000224918,0.000161856,8.48437e-05
1791 rs112660679,rs6470344,rs6995986,rs7002315,rs76232854 0 6651.26 inf 5 0 2.11294e-05 2.06185e-05,2.15903e-05 0.0181484,0.00135493,-0.000988766,0.0181791,-0.0394935 0.000193744,4.65774e-05,4.97331e-05,0.000206286,0.000225415
1792 rs112660679,rs6470344,rs7015414,rs76232854,rs79086755 0 6649.79 inf 5 0 2.14028e-05 2.09214e-05,2.18548e-05 0.0253417,0.00169384,-0.000216911,-0.0398934,0.012301 0.000179686,4.67899e-05,5.1829e-05,0.000226226,0.000140502
1793 rs16900491,rs6470344,rs75702063,rs76232854,rs79086755 0 6645.02 inf 5 0 2.16642e-05 2.117e-05,2.21215e-05 0.0284365,0.00124457,-0.000376089,-0.0407096,0.0114869 0.000199644,4.72613e-05,6.76849e-05,0.000229472,0.000132591
1794 rs112660679,rs4602904,rs76232854,rs79086755 0 6641.88 inf 4 -nan 2.10892e-05 2.06765e-05,2.15744e-05 0.0251053,-0.00161813,-0.039343,0.0114312 0.000179105,5.35039e-05,0.000224754,0.000134167
1795 rs112660679,rs113947988,rs4602904,rs76232854,rs79086755 0 6644.16 inf 5 0 2.11067e-05 2.06119e-05,2.1553e-05 0.0251521,-0.000686175,-0.0016208,-0.0393737,0.0118926 0.000179355,0.000138728,5.35066e-05,0.000224839,0.000163412
1796 rs116994029,rs16900491,rs6470344,rs76232854,rs79086755 0 6639.65 inf 5 0 2.16652e-05 2.1167e-05,2.21331e-05 -0.000388685,0.0284391,0.00124527,-0.0407104,0.0114865 6.83605e-05,0.000199656,4.72434e-05,0.000229468,0.000132582
1797 rs10099164,rs16900491,rs6470344,rs76232854,rs79086755 0 6637.17 inf 5 0 2.16539e-05 2.11698e-05,2.2142e-05 0.000175652,0.028396,0.00123069,-0.0406873,0.0116599 4.41088e-05,0.000199402,4.73052e-05,0.000229403,0.00013578
1798 rs16900491,rs6470344,rs72720560,rs76232854,rs79086755 0 6635.14 inf 5 0 2.16444e-05 2.11849e-05,2.21579e-05 0.0283678,0.00118244,-9.07111e-05,-0.0406574,0.0115387 0.000199361,4.68763e-05,6.48119e-05,0.000229276,0.000132276
1799 rs117425156,rs16900491,rs6470344,rs76232854,rs79086755 0 6633.9 inf 5 0 2.16632e-05 2.11883e-05,2.21445e-05 -0.000368203,0.0284353,0.00124159,-0.0407071,0.0114883 6.79443e-05,0.000199648,4.72003e-05,0.000229462,0.000132589
1800 rs148502122,rs16900491,rs6470344,rs76232854,rs79086755 0 6633.77 inf 5 0 2.16633e-05 2.1218e-05,2.21528e-05 -0.000368963,0.0284354,0.00124169,-0.0407072,0.0114882 6.79443e-05,0.000199648,4.72003e-05,0.000229462,0.000132589
1801 rs117645806,rs16900491,rs6470344,rs76232854,rs79086755 0 6633.74 inf 5 0 2.16633e-05 2.1151e-05,2.21102e-05 -0.000369171,0.0284354,0.00124172,-0.0407072,0.0114882 6.79443e-05,0.000199648,4.72003e-05,0.000229462,0.000132589
1802 rs117387645,rs16900491,rs6470344,rs76232854,rs79086755 0 6633.7 inf 5 0 2.16633e-05 2.12091e-05,2.21171e-05 -0.000369371,0.0284355,0.00124175,-0.0407072,0.0114882 6.79443e-05,0.000199648,4.72003e-05,0.000229462,0.000132589
1803 rs16900491,rs6470344,rs76099198,rs76232854,rs79086755 0 6633.7 inf 5 0 2.16633e-05 2.11811e-05,2.21256e-05 0.0284355,0.00124175,-0.000369387,-0.0407072,0.0114882 0.000199648,4.72003e-05,6.79443e-05,0.000229462,0.000132589
1804 rs16900491,rs6470344,rs76232854,rs79086755,rs80036543 0 6633.68 inf 5 0 2.16634e-05 2.11965e-05,2.21095e-05 0.0284355,0.00124176,-0.0407072,0.0114882,-0.000369493 0.000199648,4.72003e-05,0.000229462,0.000132589,6.79443e-05
1805 rs146107495,rs16900491,rs6470344,rs76232854,rs79086755 0 6633.68 inf 5 0 2.16634e-05 2.12069e-05,2.21393e-05 -0.000369506,0.0284355,0.00124176,-0.0407072,0.0114882 6.79443e-05,0.000199648,4.72003e-05,0.000229462,0.000132589
1806 rs16900491,rs6470344,rs76232854,rs76592746,rs79086755 0 6633.65 inf 5 0 2.16634e-05 2.11813e-05,2.21266e-05 0.0284355,0.00124179,-0.0407073,-0.000369691,0.0114881 0.000199648,4.72003e-05,0.000229462,6.79443e-05,0.000132589
1807 rs117596499,rs16900491,rs6470344,rs76232854,rs79086755 0 6633.65 inf 5 0 2.16634e-05 2.1209e-05,2.21292e-05 -0.000369692,0.0284355,0.00124179,-0.0407073,0.0114881 6.79443e-05,0.000199648,4.72003e-05,0.000229462,0.000132589
1808 rs116847846,rs16900491,rs6470344,rs76232854,rs79086755 0 6633.65 inf 5 0 2.16634e-05 2.11859e-05,2.22057e-05 -0.000369694,0.0284355,0.00124179,-0.0407073,0.0114881 6.79443e-05,0.000199648,4.72003e-05,0.000229462,0.000132589
1809 rs116935446,rs16900491,rs6470344,rs76232854,rs79086755 0 6633.65 inf 5 0 2.16634e-05 2.1186e-05,2.21323e-05 -0.000369703,0.0284355,0.00124179,-0.0407073,0.0114881 6.79443e-05,0.000199648,4.72003e-05,0.000229462,0.000132589
1810 rs118078256,rs16900491,rs6470344,rs76232854,rs79086755 0 6633.65 inf 5 0 2.16634e-05 2.11692e-05,2.21213e-05 -0.000369706,0.0284355,0.00124179,-0.0407073,0.0114881 6.79443e-05,0.000199648,4.72003e-05,0.000229462,0.000132589
1811 rs117869713,rs16900491,rs6470344,rs76232854,rs79086755 0 6633.64 inf 5 0 2.16634e-05 2.1195e-05,2.21215e-05 -0.000369725,0.0284355,0.00124179,-0.0407073,0.0114881 6.79443e-05,0.000199648,4.72003e-05,0.000229462,0.000132589
1812 rs150461894,rs16900491,rs6470344,rs76232854,rs79086755 0 6633.61 inf 5 0 2.16634e-05 2.11756e-05,2.2181e-05 -0.000369927,0.0284355,0.00124182,-0.0407073,0.0114881 6.79443e-05,0.000199648,4.72003e-05,0.000229462,0.000132589
1813 rs16900491,rs6470344,rs76232854,rs79086755,rs79416533 0 6633.57 inf 5 0 2.16634e-05 2.11857e-05,2.21626e-05 0.0284356,0.00124185,-0.0407073,0.0114881,-0.000370183 0.000199648,4.72003e-05,0.000229462,0.000132589,6.79443e-05
1814 rs16900491,rs17319374,rs6470344,rs76232854,rs79086755 0 6633.56 inf 5 0 2.16634e-05 2.11707e-05,2.20978e-05 0.0284356,-0.000370232,0.00124186,-0.0407073,0.0114881 0.000199648,6.79443e-05,4.72003e-05,0.000229462,0.000132589
1815 rs16900491,rs17404103,rs6470344,rs76232854,rs79086755 0 6633.52 inf 5 0 2.16635e-05 2.11872e-05,2.21469e-05 0.0284356,-0.000370477,0.00124189,-0.0407074,0.011488 0.000199648,6.79443e-05,4.72003e-05,0.000229462,0.000132589
1816 rs16900491,rs6470344,rs76232854,rs7837793,rs79086755 0 6633.51 inf 5 0 2.16635e-05 2.12018e-05,2.21448e-05 0.0284356,0.0012419,-0.0407074,-0.000370505,0.011488 0.000199648,4.72003e-05,0.000229462,6.79443e-05,0.000132589
1817 rs13260832,rs16900491,rs6470344,rs76232854,rs79086755 0 6633.11 inf 5 0 2.16589e-05 2.12019e-05,2.21312e-05 0.00022781,0.0284014,0.00123657,-0.0406827,0.0115745 4.73943e-05,0.000199406,4.72217e-05,0.000229339,0.000132494
1818 rs16900491,rs6470344,rs76232854,rs77133470,rs79086755 0 6630.42 inf 5 0 2.16655e-05 2.12072e-05,2.21379e-05 0.0284387,0.00124435,-0.0407099,-0.000388896,0.0114856 0.000199648,4.72003e-05,0.000229462,6.79443e-05,0.000132589
1819 rs10755926,rs112660679,rs113947988,rs76232854,rs79086755 0 6628.47 inf 5 0 2.10572e-05 2.0571e-05,2.1546e-05 -0.0012052,0.0250004,-0.000723307,-0.039275,0.0125562 4.14465e-05,0.000178973,0.000138748,0.000224539,0.000161776
1820 rs10755926,rs112660679,rs76232854,rs79086755 0 6625.61 inf 4 -nan 2.10378e-05 2.05857e-05,2.15125e-05 -0.00120095,0.0249507,-0.0392409,0.0120688 4.14384e-05,0.000178718,0.000224444,0.000132032
1821 rs16900491,rs6470344,rs76232854,rs77777704,rs79086755 0 6625.85 inf 5 0 2.16629e-05 2.11942e-05,2.21116e-05 0.028434,0.00124006,-0.0407059,-0.000363375,0.0114881 0.000199639,4.71589e-05,0.000229457,6.75381e-05,0.000132596
1822 rs16900491,rs6470344,rs76232854,rs79086755,rs80282080 0 6623.31 inf 5 0 2.16646e-05 2.11853e-05,2.2114e-05 0.0284366,0.00124207,-0.040708,0.011486,-0.000378746 0.000199639,4.71589e-05,0.000229457,0.000132596,6.75381e-05
1823 rs16900491,rs4602904,rs6470344,rs76232854,rs79086755 0 6619.71 inf 5 0 2.186e-05 2.13877e-05,2.22968e-05 0.0284283,-0.000947137,0.00114759,-0.0410754,0.0110972 0.000199345,5.33382e-05,4.63917e-05,0.000230484,0.000134581
1824 rs10108305,rs112660679,rs113947988,rs76232854,rs79086755 0 6618.92 inf 5 0 2.10267e-05 2.05441e-05,2.15017e-05 -0.00163813,0.0245137,-0.000724928,-0.0392031,0.0123379 5.78703e-05,0.000178542,0.00013875,0.00022429,0.00016202
1825 rs10108305,rs112660679,rs76232854,rs79086755 0 6616.03 inf 4 -nan 2.10072e-05 2.05265e-05,2.14711e-05 -0.00163189,0.0244656,-0.0391688,0.0118503 5.7858e-05,0.000178305,0.000224194,0.000132447
1826 rs16900491,rs6470344,rs76232854,rs7845165,rs79086755 0 6615.33 inf 5 0 2.1913e-05 2.14595e-05,2.24077e-05 0.0280829,0.00116415,-0.0411535,-0.00111684,0.0113289 0.00019986,4.63448e-05,0.000230642,5.63857e-05,0.000132694
1827 rs112660679,rs4604454,rs76232854,rs79086755 0 6610.36 inf 4 -nan 2.09894e-05 2.04872e-05,2.14427e-05 0.0246781,-0.00134292,-0.0390952,0.0119046 0.000178294,4.84086e-05,0.000223872,0.000132312
1828 rs112660679,rs113947988,rs4604454,rs76232854,rs79086755 0 6612.76 inf 5 0 2.10073e-05 2.05511e-05,2.15e-05 0.0247248,-0.000693901,-0.00134606,-0.0391264,0.0123718 0.000178538,0.000138732,4.84127e-05,0.000223959,0.000161965
1829 rs16900491,rs55843815,rs6470344,rs76232854,rs79086755 0 6609.38 inf 5 0 2.1643e-05 2.11551e-05,2.21166e-05 0.0283741,1.19895e-05,0.00119378,-0.0406572,0.0115381 0.000199358,6.60426e-05,4.68572e-05,0.000229281,0.000132283
1830 rs10956238,rs112660679,rs76232854,rs79086755 0 6604.55 inf 4 -nan 2.09711e-05 2.0517e-05,2.14486e-05 -0.00110235,0.0249644,-0.0391077,0.0120233 4.04418e-05,0.000178817,0.000224037,0.000132089
1831 rs16900491,rs2385092,rs6470344,rs76232854,rs79086755 0 6606.79 inf 5 0 2.16543e-05 2.11629e-05,2.21178e-05 0.0284036,0.000167521,0.0012262,-0.0406747,0.0115767 0.000199461,4.1359e-05,4.70644e-05,0.000229318,0.000132621
1832 rs112660679,rs11994861,rs76232854,rs79086755 0 6603.91 inf 4 -nan 2.0969e-05 2.05149e-05,2.14439e-05 0.0248207,0.00139196,-0.0390364,0.0122132 0.000178479,5.11681e-05,0.00022365,0.000132012
1833 rs10956238,rs112660679,rs113947988,rs76232854,rs79086755 0 6606.4 inf 5 0 2.09872e-05 2.05102e-05,2.14304e-05 -0.00110307,0.0250087,-0.000658023,-0.0391358,0.0124669 4.04421e-05,0.000179061,0.000138722,0.000224116,0.000161836
1834 rs10108305,rs16900491,rs6470344,rs76232854,rs79086755 0 6604.98 inf 5 0 2.19268e-05 2.14702e-05,2.24136e-05 -0.00117817,0.0280697,0.00117191,-0.0411837,0.0113173 5.80169e-05,0.000199881,4.63338e-05,0.000230739,0.000132719
1835 rs112660679,rs113947988,rs11994861,rs76232854,rs79086755 0 6604.33 inf 5 0 2.09807e-05 2.05493e-05,2.14507e-05 0.0248569,-0.000553967,0.00138707,-0.0390564,0.0125865 0.00017871,0.00013876,5.11827e-05,0.000223706,0.000161771
1836 rs16900491,rs4534140,rs6470344,rs76232854,rs79086755 0 6600.12 inf 5 0 2.17197e-05 2.12378e-05,2.22095e-05 0.028183,-0.000519603,0.00115268,-0.0407842,0.011436 0.000200135,4.92146e-05,4.6476e-05,0.000229593,0.000132625
1837 rs11780099,rs16900491,rs6470344,rs76232854,rs79086755 0 6599.58 inf 5 0 2.16442e-05 2.1206e-05,2.21119e-05 5.49661e-05,0.0283832,0.0012023,-0.0406619,0.0115504 4.11869e-05,0.000199456,4.69013e-05,0.000229306,0.000132608
1838 rs16900491,rs6470344,rs6470346,rs76232854,rs79086755 0 6596.53 inf 5 0 2.19207e-05 2.14409e-05,2.23971e-05 0.0280753,0.0011757,-0.0011612,-0.0411791,0.0113224 0.000199873,4.63303e-05,5.78004e-05,0.000230744,0.000132708
1839 rs112660679,rs113947988,rs71510325,rs76232854,rs79086755 0 6595.98 inf 5 0 2.09542e-05 2.05094e-05,2.14431e-05 0.0249435,-0.00074723,-0.00105894,-0.0390553,0.012557 0.000178915,0.000138776,4.01407e-05,0.000223831,0.000161777
1840 rs13266756,rs16900491,rs6470344,rs76232854,rs79086755 0 6595.68 inf 5 0 2.17414e-05 2.12619e-05,2.22069e-05 -0.000813533,0.0285264,0.00115553,-0.040814,0.0114877 6.80158e-05,0.000199731,4.64257e-05,0.000229652,0.000132341
1841 rs112660679,rs71510325,rs76232854,rs79086755 0 6592.72 inf 4 -nan 2.09336e-05 2.043e-05,2.14167e-05 0.0248917,-0.00105284,-0.039019,0.0120538 0.000178655,4.01247e-05,0.000223729,0.000132056
1842 rs112660679,rs113947988,rs4871576,rs76232854,rs79086755 0 6594.56 inf 5 0 2.09497e-05 2.05019e-05,2.13963e-05 0.024942,-0.000746743,-0.00105395,-0.0390512,0.0125572 0.000178915,0.000138776,4.01407e-05,0.000223831,0.000161777
1843 rs112660679,rs4871576,rs76232854,rs79086755 0 6591.31 inf 4 -nan 2.09291e-05 2.0464e-05,2.13966e-05 0.0248902,-0.00104786,-0.0390149,0.0120543 0.000178655,4.01247e-05,0.000223729,0.000132056
1844 rs16900491,rs6470344,rs7004876,rs76232854,rs79086755 0 6593.77 inf 5 0 2.17529e-05 2.12631e-05,2.22374e-05 0.0286725,0.00132035,-0.00075607,-0.0408917,0.011367 0.000200721,4.74142e-05,5.98144e-05,0.000230027,0.000132963
1845 rs112660679,rs113947988,rs4871575,rs76232854,rs79086755 0 6593.62 inf 5 0 2.09467e-05 2.0483e-05,2.1436e-05 0.0249376,-0.000746007,-0.0010512,-0.0390453,0.0125555 0.000178906,0.000138776,4.01625e-05,0.000223813,0.000161777
1846 rs10956237,rs112660679,rs113947988,rs76232854,rs79086755 0 6593.55 inf 5 0 2.09465e-05 2.04963e-05,2.14524e-05 -0.00105663,0.0249278,-0.000745198,-0.0390461,0.0125511 4.03789e-05,0.000178881,0.000138775,0.000223819,0.000161779
1847 rs112660679,rs4871575,rs76232854,rs79086755 0 6590.38 inf 4 -nan 2.09262e-05 2.04881e-05,2.13983e-05 0.0248858,-0.00104513,-0.0390091,0.0120532 0.000178647,4.01466e-05,0.000223712,0.000132058
1848 rs10956237,rs112660679,rs76232854,rs79086755 0 6590.33 inf 4 -nan 2.0926e-05 2.04676e-05,2.14306e-05 -0.00105058,0.0248762,-0.03901,0.0120493 4.03632e-05,0.000178623,0.000223718,0.000132062
1849 rs16900491,rs6470344,rs6995986,rs76232854,rs79086755 0 6592.69 inf 5 0 2.1723e-05 2.12567e-05,2.22035e-05 0.028171,0.00115462,-0.000538056,-0.0407905,0.0114263 0.000200203,4.64557e-05,4.98965e-05,0.00022961,0.000132678
1850 rs16900491,rs6470344,rs76232854,rs77120988,rs79086755 0 6591.54 inf 5 0 2.16733e-05 2.12052e-05,2.2157e-05 0.0283579,0.00124816,-0.0407018,-0.000388858,0.0115204 0.000199335,4.70752e-05,0.000229376,5.85568e-05,0.0001323
1851 rs117987829,rs16900491,rs6470344,rs76232854,rs79086755 0 6591.49 inf 5 0 2.16505e-05 2.11876e-05,2.21713e-05 0.000135759,0.0283977,0.00121777,-0.0406699,0.011569 4.12336e-05,0.000199458,4.69545e-05,0.00022931,0.000132613
1852 rs112660679,rs4006772,rs76232854,rs79086755 0 6588.38 inf 4 -nan 2.09199e-05 2.04506e-05,2.1408e-05 0.0247923,0.00135443,-0.0389963,0.0121968 0.000178449,5.23833e-05,0.000223672,0.000132005
1853 rs112660679,rs4871590,rs76232854,rs79086755 0 6588.32 inf 4 -nan 2.09196e-05 2.04677e-05,2.1362e-05 0.0252657,-0.00104026,-0.0389723,0.0116585 0.000180225,4.02424e-05,0.000223539,0.000133404
1854 rs112660679,rs113947988,rs4871590,rs76232854,rs79086755 0 6590.32 inf 5 0 2.09363e-05 2.04574e-05,2.13889e-05 0.0253113,-0.000667834,-0.00104155,-0.0390012,0.0121081 0.000180473,0.000138724,4.02433e-05,0.00022362,0.000162849
1855 rs112660679,rs113947988,rs4006772,rs76232854,rs79086755 0 6588.8 inf 5 0 2.09315e-05 2.04623e-05,2.14097e-05 0.0248285,-0.000552873,0.00134912,-0.0390161,0.0125694 0.00017868,0.000138766,5.24003e-05,0.000223727,0.000161773
1856 rs16900491,rs4350000,rs6470344,rs76232854,rs79086755 0 6587.06 inf 5 0 2.17012e-05 2.12436e-05,2.21887e-05 0.0283443,0.000471825,0.00127719,-0.0407744,0.0115643 0.000199346,5.13069e-05,4.72294e-05,0.000229632,0.000132306
1857 rs16900491,rs6470344,rs7000501,rs76232854,rs79086755 0 6585.14 inf 5 0 2.17858e-05 2.12994e-05,2.23075e-05 0.0285659,0.00134368,0.000626932,-0.0409545,0.0114025 0.000199768,4.74965e-05,4.35141e-05,0.000230204,0.000132607
1858 rs16900491,rs17403327,rs6470344,rs76232854,rs79086755 0 6583.34 inf 5 0 2.16446e-05 2.11928e-05,2.21518e-05 0.0283816,7.17926e-05,0.00120288,-0.0406627,0.0115484 0.000199396,4.74961e-05,4.68295e-05,0.000229307,0.000132461
1859 rs16900491,rs4604454,rs6470344,rs76232854,rs79086755 0 6582.37 inf 5 0 2.17238e-05 2.12396e-05,2.21887e-05 0.028178,-0.000527844,0.00115808,-0.0407902,0.0114335 0.000200135,4.87013e-05,4.64315e-05,0.000229605,0.000132624
[truncated: 1,462,326 more chars]
