# Supplementary material for: Precision medicine for atherosclerotic cardiovascular disease: Integrative genomics maps risk loci and AI‐predicted functional consequences
Source: Clin Transl Med. 2026 Jul 10;16(7):e70732. doi: 10.1002/ctm2.70732 (PMC13351343; doi:10.1002/ctm2.70732)
Supplement: Supplementary file 6 — Supporting Information [file CTM2-16-e70732-s005.zip › RP11-136O12.2/FINEMAP/data.ld]

1 0.379423313965083 0.0929741976544575 0.213955535793309 0.457119151259021 0.375969123549282 0.995847367275332 0.375969123549282 0.0915995485360559 0.50703122039632 0.630582455800687 0.0915995485360559 0.650548886766572 0.375969123549282 0.375969123549282 0.0583897437314344 0.0878469730668094 0.375969123549282 0.781863185347833 0.510646673536806 0.510543435492611 0.0520276300393527 0.897728449032464 0.902270957776535 0.367304390572284 0.475901540886499 0.375969123549282 0.375969123549282 0.375969123549282 0.380374660033504 -0.187056106449195 0.0185788174366839 0.156936430518343 0.122147538509222 -0.249685157968244 -0.236655214627268 -0.181816232259502 -0.236655214627268 0.128324965844811 0.0384801835603388 0.0181480455792542 -0.0136562367018208 0.0528400685187996 -0.0134651905145146 0.122930708254819 0.0416526504218782 0.122930708254819 -0.0134651905145146 0.122147538509222 -0.188265937870172 0.0481967243102685 0.122930708254819 -0.0134651905145146 0.122930708254819 -0.0383262787598208 0.122930708254819 0.122930708254819 0.0957598545064181 0.375969123549282 0.380374660033504 0.376914287113015 0.375969123549282 0.375969123549282 0.315253876450421 0.246615963418833 0.375969123549282 -0.016089605357385 0.122930708254819 0.103924872457697 0.24568592568282 0.122930708254819 -0.0136562367018208 -0.0136562367018208 0.00750407799818665 0.375969123549282 0.0481967243102685 0.178093900655643 0.77752317799076 0.0481967243102685 0.0371231140106577 0.374080798675161 -0.0108188114823502 -0.0976954418718725 -0.0516057516337986 -0.016089605357385 0.375969123549282 -0.110445845492203 0.0587096205721923 0.374677041900013 0.374677041900013 0.204652406046683 0.503206478639898 0.120571112326466 0.375969123549282 0.0432702305334546 -0.224303152130339 0.000386545105778429 0.256783143601605 -0.237544769766574 -0.237544769766574 0.0716941319639369 -0.237544769766574 -0.237544769766574 -0.237544769766574 0.122930708254819 0.0957598545064181 0.00373287772758136 0.0728786941939521 -0.237544769766574 0.103924872457697 0.033301124301155 0.122930708254819 -0.405105896244441 -0.237544769766574 -0.237544769766574 0.122930708254819 -0.237544769766574 0.0481967243102685 -0.0755791914889686 0.0384801835603388 -0.0198070928862131 0.600915406959935 0.120571112326466 0.124487305634914 0.176801150477496 0.0366573066562912 0.0505010840084952 -0.0755791914889686 0.0489111462449079 0.115755751130592 0.0985392819911096 0.122930708254819 0.20091166851139 0.0409813359486858 0.122930708254819 -0.224303152130339 -0.397036495474781 -0.237544769766574 -0.224303152130339 0.074263298124715 0.246640982882531 0.042755014212114 0.149642709679802 0.377522788216724 0.000386545105778429 0.000386545105778429 0.000386545105778429 0.0372170030323084 0.0915995485360559 0.0549980425270417 0.375969123549282 0.376914287113015 0.000386545105778429 0.445508209314005 0.239830869858504 0.246615963418833 -0.0755791914889686 -0.0755791914889686 -0.112551108947594 0.11163435872003 -0.0755791914889686 -0.0254341022522441 0.044501406890571 -0.0976954418718725 -0.0976954418718725 -0.0755791914889686 0.113295582205393 0.191878450000695 0.0394544361606884 0.0229361001557939 0.941106698617016 0.928254647096372 0.556323432333411 0.139188652276097 0.739001384918251 1 -0.0717317160279842 0.936832568753742 0.632270579589627 0.966554122399073 -0.101801334176337 0.505307484084058 0.641381790142932 0.0665568372534376 0.466298837040548 0.465352536805664 0.0505010840084952 0.558221234914488 0.0481967243102685 0.505085853403453 0.781863185347833 0.0656126346584386 0.39391338101808 0.0505010840084952 0.103073916186264 0.155573883593459 0.120571112326466 0.0443219343231053 0.123710608318239 0.0292493623927004 0.124487305634914 -0.236655214627268 0.0239766923205707 -0.249685157968244 0.0731227447948016 0.0731227447948016 0.200286901880785 0.0818175563557821 0.902270957776535 0.0613837633512632 0.636303189846326 0.122930708254819 0.77311426332353 0.376914287113015 0.177447935151289 0.0432702305334546 0.0292493623927004 0.0239766923205707 -0.0755791914889686 -0.0755791914889686 0.0872944408538283 0.113295582205391 0.123710608318239 0.928254647096372 0.384826312408977 0.375969123549282 0.50703122039632 0.0728786941939521 0.375969123549282 0.932299253771805 0.0534969502586887 0.044501406890571 0.629970445390186 0.0384801835603388 0.455847242995982 0.119777711862184 0.176153532113573 0.382910152350854 0.384826312408977 0.146568145418008 0.173554424247714 0.966554122399073 0.0534969502586887 0.0380847652175775 0.50703122039632 0.094321045042002 0.897901959778459 0.511106007126897 0.044501406890571 0.137770487467679 0.870123474565158 0.465352536805664 -0.0755791914889686 0.0985392819911096 0.0983972537171784 -0.101801334176337 0.0425669422069993 0.0436271414564185 0.044501406890571 0.0571915080700328 0.0505010840084952 0.0505010840084952 0.0481967243102685 0.0481967243102685 0.0481967243102685 0.0481967243102685 0.0371231140106577 -0.097618863105106 0.0292297311007435 0.122147538509222 0.0292493623927004 0.0185788174366839 0.0239766923205707 0.145818337014778 0.122930708254819 0.113295582205393 0.437172525263878 -0.187056106449195 0.114119763519628 0.0870060865372348 0.0391611910592282 0.121361030181919 0.173554424247714 0.0409813359486858 0.123710608318239 -0.236655214627268 0.121361030181918 0.122930708254819 0.0800249451069144 0.121361030181919 0.120571112326466 0.122930708254819 -0.0134651905145146 -0.0134651905145146 0.121361030181919 0.022231188267646 0.122930708254819 0.0239766923205707 0.024314728475891 -0.0136562367018208 0.123710608318239 0.0220548927982031 0.0774587448017228 0.936832568753742 0.995847367275332 0.0656126346584386 0.390937812198625 0.375969123549282 0.157615610517666 0.522127728687083 0.113295582205393 0.504670435378491 0.461209627843239 0.505085853403453 0.376914287113015 0.0292493623927004 0.0350293723179342 0.85653945312888 0.122930708254819 0.626077964425389 0.461970188588285 0.122930708254819 0.403901840767841 0.523946235651346 0.124487305634914 0.910975294105856 0.897901959778459 0.50703122039632 0.653392306213847 0.121361030181919 0.120571112326466 0.0409813359486858 0.123710608318239 0.0409813359486858 0.156936430518342 -0.236655214627268 0.0793756306854876 -0.249685157968244 -0.0136562367018208 0.122930708254819 -0.0136562367018208 0.0505010840084952 0.112467147430342 0.122930708254819 0.123710608318239 -0.112551108947594 0.991686974120973
0.379423313965083 1 -0.00185583415397678 0.10769382568876 0.757458672361942 0.988055347848696 0.386374620067267 0.988055347848696 -0.00152542476458363 0.584854330166999 0.490706877835738 -0.00143901437852611 0.583998251568053 0.988055347848696 0.988055347848696 -0.34797131184152 -0.311774283969753 0.988055347848696 0.385727246676849 0.740971763080312 0.58785459197029 -0.334610733487272 0.339619597087518 0.34290931517358 0.73965669832169 0.689927403347324 0.988055347848696 0.988055347848696 0.988055347848696 0.998008380239466 -0.240389186143458 -0.190881639799117 -0.353907901371503 -0.294429226815638 -0.138068612783963 -0.142143310783695 -0.242774310779739 -0.142143310783695 -0.251078114636346 -0.238447032587949 -0.357587268131526 -0.184630890783554 -0.262857070119119 -0.205782111909614 -0.321976339352328 -0.0934408921967851 -0.321976339352328 -0.205782111909614 -0.319925085183549 -0.232296487710618 -0.344011191966355 -0.321976339352328 -0.205782111909614 -0.321976339352328 -0.202877567827787 -0.321976339352328 -0.321976339352328 -0.234733147523077 0.988055347848696 0.998008380239466 0.990037368798998 0.988055347848696 0.988055347848696 0.454496464517565 0.654503044820694 0.988055347848696 -0.214294033314943 -0.321976339352328 -0.0948866719400375 0.654503044820694 -0.321976339352328 -0.184630890783554 -0.184630890783554 -0.318086015412486 0.988055347848696 -0.344011191966355 -0.410446290933812 0.387563088880545 -0.344011191966355 -0.330405320952702 0.984104115792664 -0.217068556485416 -0.232422105804385 -0.205782111909614 -0.214294033314943 0.988055347848696 -0.241183814325498 -0.196093163354814 0.990087272845222 0.990087272845222 0.475949528155241 0.749597397148188 0.258009525026806 0.988055347848696 -0.407732634949678 -0.138068612783963 -0.202877567827787 0.645580931817298 -0.133878562495257 -0.133878562495257 -0.187779070750504 -0.133878562495257 -0.133878562495257 -0.133878562495257 -0.321976339352328 -0.234733147523077 -0.193940806061107 -0.190881639799117 -0.133878562495257 -0.0948866719400375 0.145250793162468 -0.321976339352328 -0.13159796137757 -0.133878562495257 -0.133878562495257 -0.321976339352328 -0.133878562495257 -0.344011191966355 -0.228208605420049 -0.238447032587949 -0.127277031773212 0.532496688813464 -0.289404537600549 -0.30060693619872 -0.405896903474375 -0.333207812491405 -0.334502179703352 -0.228208605420049 -0.397216259070745 0.273381334451021 0.232721053973236 -0.321976339352328 0.467005911921074 -0.405952795730636 -0.321976339352328 -0.138068612783963 -0.126335312076839 -0.133878562495257 -0.138068612783963 0.180283408635536 0.647591700949464 -0.412821971171481 -0.518547921802298 0.984001293775625 -0.202877567827787 -0.202877567827787 -0.202877567827787 -0.0918242856732114 -0.00152542476458363 -0.3498682620336 0.988055347848696 0.990037368798998 -0.202877567827787 0.651104179379104 0.510106274634865 0.654503044820694 -0.228208605420049 -0.228208605420049 -0.234397445099878 0.26364780720947 -0.228208605420049 -0.338358666593128 -0.336609053942147 -0.232422105804385 -0.232422105804385 -0.228208605420049 -0.206584550076532 -0.0956249361534725 -0.202877567827787 -0.299523024800394 0.36100583123054 0.36479827508291 0.532757189255857 -0.21769090900757 0.383318486365957 0.379423313965083 -0.230442574697152 0.368475068045835 0.571677647108034 0.372598961008893 -0.229229421073395 0.532852863441622 0.585802246558723 -0.56560627632886 0.799156169971284 0.801135652650907 -0.334502179703352 0.274494206164717 -0.344011191966355 0.586493046040896 0.385727246676849 -0.581701472676494 0.934149341904628 -0.334502179703352 0.0960488617990344 -0.359257418699605 -0.315796158092925 -0.244059620883292 -0.298953745674465 -0.177794710048878 -0.301003105159914 -0.142143310783695 -0.193940806061107 -0.138068612783963 0.1906998800934 0.1906998800934 0.45779155136025 0.193229213404967 0.352600007155558 -0.295806006515078 0.49239863251552 -0.296494483001109 0.379745571774402 0.986027021628915 -0.407660592881703 -0.407732634949678 -0.177794710048878 -0.174009910013015 -0.228208605420049 -0.228208605420049 0.016602291133123 -0.129768314064532 -0.298553683260837 0.36479827508291 0.967926836762637 0.988055347848696 0.584854330166999 -0.0861324564473716 0.988055347848696 0.361332621158225 -0.334355786588597 -0.336609053942147 0.566345914814048 -0.238447032587949 0.645916390170471 -0.287312081085334 -0.404132787303284 0.963814417021976 0.967926836762637 -0.38388678953617 -0.404612687106024 0.372598961008893 -0.334355786588597 -0.0319064855614302 0.584854330166999 -0.00984381414492539 0.350730150241923 0.58811605735972 -0.336609053942147 -0.216028809279037 0.331601216677891 0.801135652650907 -0.228208605420049 0.232721053973236 0.0859854535782963 -0.229229421073395 -0.0314217757549142 -0.0461109478024474 -0.336609053942147 -0.340653264880541 -0.334502179703352 -0.334502179703352 -0.344011191966355 -0.344011191966355 -0.344011191966355 -0.344011191966355 -0.330405320952702 -0.195023723393834 -0.0950704621855505 -0.294007320756436 -0.177794710048878 -0.190881639799117 -0.193940806061107 -0.537649032099865 -0.296494483001109 -0.114187054765114 0.740240837138353 -0.240389186143458 -0.120101966376324 0.205483008926925 -0.171077193585201 -0.317865086703996 -0.395938598755891 -0.405952795730636 -0.312644518761869 -0.142143310783695 -0.306657913256028 -0.321976339352328 -0.315796158092925 -0.291490643708546 -0.289404537600549 -0.321976339352328 -0.205782111909614 -0.205782111909614 -0.317865086703996 -0.0360334629372774 -0.310441901071118 -0.174009910013015 -0.211488965554316 -0.184630890783554 -0.32401902966987 -0.353740281544083 0.151485858681955 0.368475068045835 0.386374620067267 -0.581701472676494 0.724114840689869 0.988055347848696 -0.355747473676286 0.565362802969536 -0.206584550076532 0.592692798245868 0.733383018137838 0.586477630364359 0.990037368798998 -0.177794710048878 -0.407793909007313 0.319684557656786 -0.296494483001109 0.558765977912113 0.636198422732066 -0.321976339352328 0.71460290283007 0.563623140092945 -0.301003105159914 0.346642437966913 0.350730150241923 0.584854330166999 0.509794808712928 -0.317865086703996 -0.315796158092925 -0.405952795730636 -0.298553683260837 -0.405952795730636 -0.353907901371503 -0.142143310783695 -0.319925085183549 -0.138068612783963 -0.184630890783554 -0.321976339352328 -0.184630890783554 -0.334502179703352 -0.128157926598485 -0.321976339352328 -0.301103762118117 -0.234397445099878 0.384579135521741
0.0929741976544575 -0.00185583415397678 1 -0.0452918300639154 0.117523444796985 -0.00497856098280008 0.0921354187673279 -0.00497856098280008 0.993346354945404 0.0674378279841635 0.108382378654743 0.993346354945404 0.101681935455944 -0.00497856098280008 -0.00497856098280008 -0.128157174739076 0.261510965512303 -0.00497856098280008 0.0728962110106167 -0.00983324389385413 0.0651264764571494 -0.102082844800965 0.0777105149969958 0.0807709790506658 -0.0266143560524635 0.0178401269019069 -0.00497856098280008 -0.00497856098280008 -0.00497856098280008 -0.00312425848007428 -0.0153362958567681 -0.0539966045763725 0.249472027315253 -0.0589069406102061 -0.0390568537484743 -0.0287682724555219 -0.017346385461797 -0.0287682724555219 -0.067217895612989 -0.0875609451411019 -0.0606308387736793 -0.0522283924882163 -0.032024948293975 0.0343087721004549 -0.0487927644701653 -0.0479288589590509 -0.0487927644701653 0.0343087721004549 -0.0463120651195206 -0.0702526037611312 0.193170770171693 -0.0487927644701653 0.0343087721004549 -0.0487927644701653 -0.0573900130936738 -0.0487927644701653 -0.0487927644701653 0.00373326127290939 -0.00497856098280008 -0.00312425848007428 0.00206563339970416 -0.00497856098280008 -0.00497856098280008 0.0645503375139325 0.0700075005958152 -0.00497856098280008 0.00757706906606187 -0.0487927644701653 -0.0769990503508988 0.063992323696269 -0.0487927644701653 -0.0522283924882163 -0.0522283924882163 -0.121853880613802 -0.00497856098280008 0.193170770171693 0.145970470563584 0.0739914279645889 0.193170770171693 0.195981355982514 -0.00221070097969118 0.0049234806445491 -0.0776489301138615 -0.0582116506195557 0.00757706906606187 -0.00497856098280008 -0.0857646749899925 -0.0606195032280759 -0.0033846456522585 -0.0033846456522585 -0.10804796812011 -0.0402725514371915 -0.0413095881500681 -0.00497856098280008 -0.105049289051107 -0.0243883356679721 0.0377219067875948 0.0838026105073304 -0.037871572184299 -0.037871572184299 -0.0531189497413379 -0.037871572184299 -0.037871572184299 -0.037871572184299 -0.0487927644701653 0.00373326127290939 -0.0548619816296881 -0.0539966045763725 -0.037871572184299 -0.0769990503508988 0.00687099330655352 -0.0487927644701653 0.0455782875660868 -0.037871572184299 -0.037871572184299 -0.0487927644701653 -0.037871572184299 0.193170770171693 -0.0769990503509022 -0.0875609451411019 -0.074720136568591 0.123964313012015 -0.0664754882443113 -0.0240334162034506 0.199416511452498 0.217741709678092 0.204230539270907 -0.0769990503509022 -0.10271465694755 -0.0857646749899925 -0.0427667639468041 -0.0487927644701653 -0.130043533271984 -0.10271465694755 -0.0487927644701653 -0.0243883356679721 0.0506791265455 -0.037871572184299 -0.0243883356679721 -0.0388909743785011 0.0694771938034842 0.195050904580459 0.125673176151121 0.00871711232380304 0.0377219067875948 0.0377219067875948 0.0377219067875948 -0.0451096318796926 0.993346354945404 0.187961306814193 -0.00497856098280008 0.00206563339970416 0.0377219067875948 -0.0265236756567401 0.148517208373582 0.0756378393152865 -0.0769990503509022 -0.0769990503509022 -0.081467058599667 -0.0641541337262081 -0.0769990503509022 -0.121758293805656 0.201425412423717 -0.0776489301138615 -0.0776489301138615 -0.0769990503509022 0.328341231536966 0.219481445496639 -0.0573900130936738 -0.118527539120721 0.0847241726309241 0.0820095214118884 0.0813260772372945 0.425411112348229 0.101145615398242 0.0929741976544575 -0.0776489301138615 0.0838308700623676 0.1071879702342 0.0898611857409091 -0.0769990503509022 0.0661270508595702 0.08856465422999 0.0775986578541338 -0.000482365305435743 0.00075344285546486 0.204230539270907 0.0776489301138637 0.193170770171693 0.0685833763306395 0.0728962110106167 0.074175897048428 -0.0295959485512304 0.204230539270907 -0.0933779764846722 0.254216679350411 -0.0893324276406393 -0.0690129695400189 -0.038897256805954 -0.0557156583530713 -0.0401082961103584 -0.0287682724555219 -0.0548619816296881 -0.0390568537484743 -0.0598260055672214 -0.0598260055672214 -0.127372733376064 -0.0543458460716048 0.0762419050613431 0.540031309836746 0.109152734403434 -0.0376684286796884 0.0750703948261883 0.0106482283847254 0.159498838464842 -0.105049289051107 -0.0557156583530713 -0.0548619816296881 -0.0769990503509022 -0.0769990503509022 0.973200610404059 -0.0839419095011984 -0.0610877014035168 0.0820095214118884 -0.0100381103236291 -0.00497856098280008 0.0674378279841635 0.455520923813889 -0.00497856098280008 0.0847241726309241 0.188149033043383 0.201425412423717 0.123713980490761 -0.0875609451411019 0.0970261693643832 -0.0887445887445871 0.163404953660702 -0.00734791645059668 -0.0100381103236291 -0.0933933438236143 0.159591320300711 0.0898611857409091 0.188149033043383 0.392160892099048 0.0674378279841635 0.966933260197582 0.0798748827996663 0.0697222092354213 0.201425412423717 0.415854360695378 0.0747346951891432 -0.00699526183136019 -0.0769990503509022 -0.0427667639468041 -0.0956395333067392 -0.0769990503509022 0.393774779014607 0.429417865197798 0.201425412423717 0.198765018676669 0.204230539270907 0.204230539270907 0.193170770171693 0.193170770171693 0.193170770171693 0.193170770171693 0.195981355982514 0.19404135162955 -0.0314469198574843 -0.0364213092173614 -0.0557156583530713 -0.0539966045763725 -0.0548619816296881 -0.0371834365875264 -0.0376684286796884 -0.0655431097681069 0.0164737942052892 -0.0153362958567681 -0.0845525542584401 0.281595724688662 -0.0526078450119615 -0.0899176862345313 0.159591320300711 -0.10271465694755 -0.0512605888815289 -0.0287682724555219 -0.0899176862345313 -0.0487927644701653 -0.0256325978661702 -0.0351553799525836 -0.0338701058510193 -0.0487927644701653 0.0343087721004549 0.0343087721004549 -0.0899176862345313 0.412692011725173 -0.0487927644701653 -0.0548619816296881 -0.00535168973826617 -0.0522283924882163 -0.0512605888815289 -0.0714440279873769 -0.0573900130936738 0.0838308700623676 0.0921354187673279 0.074175897048428 0.102275220428636 -0.00497856098280008 0.247124566396277 0.0645007005658369 0.328341231536966 0.0685833763306395 -0.0415601762217714 0.0685833763306395 0.00206563339970416 -0.0557156583530713 -0.105049289051107 0.0735994964577804 -0.0376684286796884 0.087145025235403 0.0821027994113693 -0.0487927644701653 -0.0459932168117533 0.0780033971757521 -0.0401082961103584 0.0825294080007868 0.0798748827996663 0.0674378279841635 0.075811722205848 -0.0899176862345313 -0.0893324276406393 -0.10271465694755 -0.038897256805954 -0.10271465694755 0.249472027315253 -0.0287682724555219 -0.0284866222019629 -0.0390568537484743 -0.0522283924882163 -0.0487927644701653 -0.0522283924882163 0.204230539270907 -0.0833281133093166 -0.0487927644701653 -0.0512605888815289 -0.081467058599667 0.0912869058568054
0.213955535793309 0.10769382568876 -0.0452918300639154 1 0.0762176410806677 0.116450436334774 0.21306705703375 0.116450436334774 -0.0583760360895428 0.298673203138328 0.244970939383863 -0.050692915427955 0.277900169270591 0.116450436334774 0.116450436334774 -0.0798885195303598 -0.0931041789923167 0.116450436334774 0.194908207144885 0.275160338496489 0.297043274930503 -0.0730279814448852 0.208599187545752 0.19304586620182 0.227585314708342 0.296813841654447 0.116450436334774 0.116450436334774 0.116450436334774 0.105490212244785 -0.129196475661328 -0.0848495309497097 -0.0677991933656159 -0.111066893342509 -0.0675980715370548 -0.0510529228577542 -0.12004561734475 -0.0510529228577542 -0.128212208776994 -0.0134335916986404 0.22088721687762 -0.0682692354153823 -0.132821833857114 -0.103901730975775 0.254324362830343 -0.124235565266405 0.254324362830343 -0.103901730975775 0.259426434218792 -0.12549023724783 -0.046397933859425 0.254324362830343 -0.103901730975775 0.254324362830343 -0.102514155678394 0.254324362830343 0.254324362830343 0.384030756623172 0.116450436334774 0.105490212244785 0.114269996451061 0.116450436334774 0.116450436334774 -0.0823535646939456 -0.35732978066012 0.116450436334774 -0.087714383603353 0.254324362830343 0.00999216061874603 -0.35732978066012 0.254324362830343 -0.0682692354153823 -0.0682692354153823 -0.0882911533547227 0.116450436334774 -0.046397933859425 -0.108413400314013 0.195835859302222 -0.046397933859425 -0.0593348881138768 0.114309737893578 -0.0762610187612016 -0.0968894773054123 -0.103981823530327 -0.087714383603353 0.116450436334774 -0.0699821108357817 -0.0662530648204896 0.108409016768465 0.108409016768465 -0.257658998725953 0.256865349417364 0.238957759268364 0.116450436334774 0.148236918019198 -0.0675980715370548 -0.0961694400844739 -0.352376454754872 -0.0676489172488914 -0.0676489172488914 -0.094884876125889 -0.0676489172488914 -0.0676489172488914 -0.0676489172488914 0.254324362830343 0.384030756623172 -0.0929114653043533 -0.0964526061113074 -0.0676489172488914 0.00999216061874603 -0.050628251928971 0.254324362830343 -0.0866746490840078 -0.0676489172488914 -0.0676489172488914 0.254324362830343 -0.0676489172488914 -0.046397933859425 -0.093907333898779 -0.0134335916986404 0.0307280850381795 0.276408274938181 -0.104526272830556 -0.0992459402228071 -0.0901497077135895 -0.0684777249349323 -0.0502497422908077 -0.093907333898779 0.143676647671579 0.307234722249756 0.384121280210242 0.254324362830343 0.585044218878268 0.151728497799451 0.254324362830343 -0.0675980715370548 -0.0849481561188027 -0.0676489172488914 -0.0675980715370548 -0.101028257641792 -0.346619038398281 -0.0932402824302646 0.128043796661303 0.111058767201766 -0.0961694400844739 -0.0961694400844739 -0.0961694400844739 -0.122970760286572 -0.0583760360895428 -0.0370287233275933 0.116450436334774 0.114269996451061 -0.0961694400844739 0.239326086750962 -0.282838072029789 -0.35732978066012 -0.093907333898779 -0.093907333898779 -0.102679465113341 0.217243324053917 -0.093907333898779 -0.070305139744041 -0.0540327588147298 -0.0968894773054123 -0.0968894773054123 -0.093907333898779 -0.123904547345268 0.107940340629474 -0.0761750960670148 -0.0345069150421492 0.201354987941275 0.198605220372133 0.269202524571463 -0.129165973932938 0.217723594950854 0.213955535793309 -0.0968894773054123 0.200440514196329 0.269963788199653 0.206799605131125 -0.093907333898779 0.27062362897883 0.278126975851372 0.0958161576243847 0.279509588722823 0.281152054350711 -0.0502497422908077 0.138702085621774 -0.046397933859425 0.299488023438923 0.194908207144885 0.105984618053763 0.0819811748725375 -0.0502497422908077 -0.0514957733736607 -0.0527164109275837 0.0134570098513119 0.00788898545983127 -0.110831611508183 -0.0995233032062263 -0.114015773798168 -0.0510529228577542 -0.0929114653043533 -0.0675980715370548 0.3773988831335 0.3773988831335 0.587798761098842 0.382404484429054 0.19304586620182 -0.10210410193405 0.245224504571296 -0.107522994090343 0.19676121954397 0.117934564350418 -0.0932771558907719 0.148236918019198 -0.0995233032062263 -0.0929114653043533 -0.093907333898779 -0.093907333898779 -0.0659530993826086 0.0522886510142416 -0.110831611508183 0.198605220372133 0.102235783032467 0.116450436334774 0.298673203138328 -0.0848495309497097 0.116450436334774 0.201354987941275 -0.0991125595556667 -0.0540327588147298 0.280989464106723 -0.0134335916986404 0.0199524668377773 -0.108124202236996 -0.0935409217033121 0.100272538721156 0.102235783032467 0.19232731013425 -0.0940431862278099 0.206799605131125 -0.0991125595556667 -0.0222398950366083 0.298673203138328 -0.049599230223918 0.192111094894262 0.300302760004468 -0.0540327588147298 -0.126808577837088 0.201354987941275 0.281152054350711 -0.093907333898779 0.384121280210242 -0.0503840978148655 -0.093907333898779 -0.0252882828699073 -0.0309004768329101 -0.0540327588147298 -0.0406671003803497 -0.0502497422908077 -0.0502497422908077 -0.046397933859425 -0.046397933859425 -0.046397933859425 -0.046397933859425 -0.0593348881138768 -0.185496399068282 -0.12549023724783 -0.104086844571654 -0.0995233032062263 -0.0848495309497097 -0.0929114653043533 0.0985537114870255 -0.107522994090343 0.0256797467635775 0.318233872510493 -0.129196475661328 0.0475747919714706 -0.0502779239481352 -0.0964526061113074 0.0191121893110257 -0.100106581982524 0.151728497799451 0.259541788174079 -0.0510529228577542 0.00904437651846517 0.254324362830343 -0.159571986494127 -0.107859826732495 -0.104526272830556 0.254324362830343 -0.103901730975775 -0.103901730975775 0.0191121893110257 -0.0404328594009334 0.266349783403911 -0.0929114653043533 -0.106865500070966 -0.0682692354153823 0.251159002224196 0.210751681960944 -0.0504806323084349 0.200440514196329 0.21306705703375 0.105984618053763 0.0628102492074117 0.116450436334774 -0.0636260082432684 0.29215052389313 -0.123904547345268 0.299488023438923 0.240038805036309 0.299488023438923 0.114269996451061 -0.0995233032062263 0.156328431729064 0.200440514196329 -0.107522994090343 0.26450957609327 0.312885874421391 0.254324362830343 0.237545474203211 0.288068705408497 -0.114015773798168 0.194908207144886 0.192111094894262 0.298673203138328 0.254430793835085 0.0191121893110257 0.0134570098513119 0.151728497799451 -0.110831611508183 0.151728497799451 -0.0600375923371238 -0.0510529228577542 -0.161658335808565 -0.0675980715370548 -0.0682692354153823 0.254324362830343 -0.0682692354153823 -0.0502497422908077 0.0194160875589607 0.254324362830343 0.27312590928433 -0.102679465113341 0.212176917887298
0.457119151259021 0.757458672361942 0.117523444796985 0.0762176410806677 1 0.75144536381954 0.462411880601165 0.75144536381954 0.130705569054513 0.774824106961035 0.625196910407636 0.118537604845169 0.696274575266639 0.75144536381954 0.75144536381954 -0.308459756465932 -0.118489890664895 0.75144536381954 0.509238669713897 0.467002896070138 0.776088007728811 -0.29138043749031 0.399118018987267 0.444157076296711 0.526671951793223 0.443639063683244 0.75144536381954 0.75144536381954 0.75144536381954 0.75410668216205 -0.298994401113366 0.130372443857585 0.0112637211610703 -0.367662992792716 -0.182278740506636 -0.187658173270968 -0.302391814387044 -0.187658173270968 -0.31780331867638 -0.312601700921597 -0.47208815633001 -0.189939186239818 -0.34702496612715 -0.27167437566981 -0.42507446425866 -0.187735643944944 -0.42507446425866 -0.27167437566981 -0.422366390216307 -0.288655418848254 0.234960155718561 -0.42507446425866 -0.27167437566981 -0.42507446425866 -0.251918104953991 -0.42507446425866 -0.42507446425866 -0.317564686955605 0.75144536381954 0.75410668216205 0.752943778668832 0.75144536381954 0.75144536381954 0.301485706132746 0.495759007386731 0.75144536381954 -0.252199152715292 -0.42507446425866 0.105685083581935 0.495759007386731 -0.42507446425866 -0.189939186239818 -0.189939186239818 -0.348025127814236 0.75144536381954 0.234960155718561 0.013476693251907 0.511662356009508 0.234960155718561 0.233617416112399 0.748458241465663 -0.25608279405284 -0.251970952101807 -0.256158723519423 -0.252199152715292 0.75144536381954 -0.230567265793381 -0.252199152715292 0.749950191211797 0.749950191211797 0.366101981007434 0.478551296663261 0.192962797955456 0.75144536381954 -0.382529610374278 -0.182278740506636 -0.267839784836267 0.489000875516516 -0.176747019184284 -0.176747019184284 -0.247906687984656 -0.176747019184284 -0.176747019184284 -0.176747019184284 -0.42507446425866 -0.317564686955605 -0.154121164861375 -0.252002712179532 -0.176747019184284 0.105685083581935 0.110021472948363 -0.42507446425866 -0.187777135165672 -0.176747019184284 -0.176747019184284 -0.42507446425866 -0.176747019184284 0.234960155718561 -0.236502452054287 -0.312601700921597 -0.114709236040653 0.657971027284281 -0.361628719721955 -0.376612207728867 0.0407323921753662 0.226887653102728 0.23629819782096 -0.236502452054287 -0.370951722102161 0.207075062641806 0.176276580573239 -0.42507446425866 0.349215247539818 -0.379737446818295 -0.42507446425866 -0.182278740506636 -0.182890080668674 -0.176747019184284 -0.182278740506636 0.136557231353959 0.494630856193118 0.0512085729917014 -0.238175806650652 0.74955288107116 -0.267839784836267 -0.267839784836267 -0.267839784836267 -0.183814988640279 0.130705569054513 0.23896054328499 0.75144536381954 0.752943778668832 -0.267839784836267 0.424830816445092 0.392011243914249 0.495759007386731 -0.236502452054287 -0.236502452054287 -0.249538686530932 0.199702318020022 -0.236502452054287 -0.398531791604262 0.22155068343132 -0.251970952101807 -0.251970952101807 -0.236502452054287 0.183857438545348 0.0511035129768669 0.138565680541236 -0.327564555219542 0.426192798256103 0.42645852413587 0.703348194026995 -0.0772916919276412 0.501183429844218 0.457119151259021 -0.240071921852466 0.431870628662826 0.706669504248569 0.475976172000639 -0.260464047896922 0.714503399936581 0.698825117929094 -0.146026926555817 0.569569498463229 0.57283462759593 0.23629819782096 0.362388360158023 0.234960155718561 0.776970252910954 0.509238669713897 -0.142398552776334 0.806138649396779 0.23629819782096 0.19526325852256 0.00921840654503662 -0.115310506684601 -0.32018362205624 -0.374036761070784 0.134523024134792 -0.376998271135961 -0.187658173270968 0.132461858964047 -0.182278740506636 0.144447277995129 0.144447277995129 0.358292545711243 0.146363143447268 0.452785261377039 -0.269132540069478 0.621133244368241 -0.370659462543789 0.497252150094433 0.748061766918508 0.0443689665552478 -0.382529610374278 0.134523024134792 0.132461858964047 -0.236502452054287 -0.236502452054287 0.128348242077534 -0.162307266294805 -0.362748935204132 0.443340784873922 0.717643905655674 0.75144536381954 0.774824106961035 0.130372443857585 0.75144536381954 0.426621390148082 -0.201908205832586 0.22155068343132 0.70506283729716 -0.312601700921597 0.695844688021199 -0.358590447030586 0.0471802721187911 0.714453603687266 0.717643905655674 -0.315142231902011 0.0378779687205053 0.475976172000639 -0.201908205832586 0.193240330101317 0.774824106961035 0.126393080768436 0.450155075982669 0.768072413790474 0.22155068343132 -0.074651007501911 0.417815727278639 0.567520184024785 -0.236502452054287 0.176276580573239 0.175095007792884 -0.260464047896922 0.193307783427161 0.181374001751825 0.22155068343132 0.240285018074547 0.23629819782096 0.23629819782096 0.234960155718561 0.234960155718561 0.234960155718561 0.234960155718561 0.233617416112399 0.085061173263946 -0.191641299271387 -0.367244446176446 0.134523024134792 0.130372443857585 0.132461858964047 -0.70980642471667 -0.370659462543789 -0.147237044205793 0.526829869556351 -0.298994401113366 -0.154617307680015 0.155644887134725 0.130372443857585 -0.118479915407453 0.0443942466768057 -0.379737446818295 -0.417787499323946 -0.187658173270968 -0.11333656770642 -0.42507446425866 -0.416915363987048 -0.375691474325222 -0.372722244515312 -0.42507446425866 -0.27167437566981 -0.27167437566981 -0.118479915407453 0.121952819363145 -0.415046803558688 0.132461858964047 -0.279208586911867 -0.189939186239818 -0.427771232270006 -0.46700934909232 0.138565680541236 0.431870628662826 0.462411880601165 -0.142398552776334 0.958073719997624 0.75144536381954 0.00922792903723947 0.740594231564766 0.183857438545348 0.77696628798174 0.481326631098095 0.771442504552748 0.752943778668832 0.134523024134792 -0.383261957516136 0.406140625351937 -0.370659462543789 0.737685101907598 0.68626861383349 -0.42507446425866 0.452207624002876 0.746909281184246 -0.376998271135961 0.44087553811802 0.450155075982669 0.774824106961035 0.613498904854767 -0.118479915407453 -0.115310506684601 -0.379737446818295 -0.373642459725572 -0.379737446818295 0.00468595315554852 -0.187658173270968 -0.422366390216307 -0.182278740506636 -0.189939186239818 -0.42507446425866 -0.189939186239818 0.23629819782096 -0.158621103854851 -0.42507446425866 -0.40781305707372 -0.249538686530932 0.467734581478811
0.375969123549282 0.988055347848696 -0.00497856098280008 0.116450436334774 0.75144536381954 1 0.382950675566951 1 -0.00485862474214456 0.586387788044981 0.486644727699395 -0.0045588372969658 0.584668343276896 1 1 -0.352727659943793 -0.321523032417414 1 0.382665037434138 0.748354057063153 0.583187735323759 -0.338325808147042 0.336245282286311 0.339867712699458 0.750562842052376 0.69655566038807 1 1 1 0.986075021727158 -0.238165815101903 -0.189366269737259 -0.369140141713038 -0.292381533830132 -0.136972514476576 -0.141014864287313 -0.24052648907719 -0.141014864287313 -0.250058685505092 -0.239197472108857 -0.3547484563883 -0.183165144131954 -0.26077030192588 -0.204148450065647 -0.319420235445245 -0.089775828691723 -0.319420235445245 -0.204148450065647 -0.317385265761239 -0.230566891729743 -0.341280157898341 -0.319420235445245 -0.204148450065647 -0.319420235445245 -0.201266964561637 -0.319420235445245 -0.319420235445245 -0.232974548773291 1 0.986075021727158 0.998009924656074 1 1 0.461711423065985 0.643553842008289 1 -0.212592797078383 -0.319420235445245 -0.0909387229030488 0.648945052462852 -0.319420235445245 -0.183165144131954 -0.183165144131954 -0.323507363565182 1 -0.341280157898341 -0.42280119003018 0.384486305264328 -0.341280157898341 -0.327541147911349 0.99602483094886 -0.215345293880302 -0.230707650473207 -0.204148450065647 -0.212592797078383 1 -0.239247012421787 -0.194852851095011 0.990018728226304 0.990018728226304 0.48719707198214 0.756674455592486 0.260672536360698 1 -0.413063614872933 -0.136972514476576 -0.201266964561637 0.634352640554727 -0.132815728134953 -0.132815728134953 -0.186288331345927 -0.132815728134953 -0.132815728134953 -0.132815728134953 -0.319420235445245 -0.232974548773291 -0.192401149907759 -0.189366269737259 -0.132815728134953 -0.0909387229030488 0.146413136930051 -0.319420235445245 -0.129894622948339 -0.132815728134953 -0.132815728134953 -0.319420235445245 -0.132815728134953 -0.341280157898341 -0.226548854840861 -0.239197472108857 -0.126473049355346 0.53323794174401 -0.287436142346851 -0.29847501675715 -0.418118164214585 -0.341432958570027 -0.343223667080077 -0.226548854840861 -0.402647876815173 0.275569020200297 0.234583363023545 -0.319420235445245 0.470881949137031 -0.411305881953552 -0.319420235445245 -0.136972514476576 -0.12461978204616 -0.132815728134953 -0.136972514476576 0.181726094708801 0.658239281268496 -0.409544662486117 -0.513676842843866 0.97595432093429 -0.201266964561637 -0.201266964561637 -0.201266964561637 -0.0882583035747146 -0.00485862474214456 -0.347090729891494 1 0.998009924656074 -0.201266964561637 0.656074116478858 0.514791378056359 0.643581384870386 -0.226548854840861 -0.226548854840861 -0.232607336115825 0.265757602129516 -0.226548854840861 -0.345196438820227 -0.34516048239412 -0.230707650473207 -0.230707650473207 -0.226548854840861 -0.232101134713364 -0.102057029065394 -0.201266964561637 -0.305537259948478 0.357799435349613 0.361653037975021 0.528527739552432 -0.223917921631972 0.379888620628454 0.375969123549282 -0.228743914049 0.365291400145527 0.57255499238362 0.3692846114261 -0.227560477863509 0.534757188572205 0.586438663694198 -0.57358175317299 0.809438763623986 0.811382104599021 -0.343223667080077 0.272315053142912 -0.341280157898341 0.587987532075243 0.382665037434138 -0.583187735323759 0.922557207579309 -0.343223667080077 0.108793137875698 -0.374892608329261 -0.313289117373203 -0.244567011611009 -0.296841204896362 -0.195394996982705 -0.298863095501603 -0.141014864287313 -0.192401149907759 -0.136972514476576 0.192225922136127 0.192225922136127 0.454215962977936 0.194775495989908 0.349552045540043 -0.314601571985531 0.488318684568304 -0.294418564540306 0.37664070073256 0.998009924656074 -0.420104731256458 -0.413063614872933 -0.195394996982705 -0.192401149907759 -0.226548854840861 -0.226548854840861 0.00527875828485224 -0.133370926349392 -0.296449688075993 0.361653037975021 0.980258633700501 1 0.586387788044981 -0.125814785894272 1 0.358132967635195 -0.333879789227617 -0.34516048239412 0.567432953208723 -0.239197472108857 0.640788592855038 -0.285373436208947 -0.416637980744444 0.976122276831883 0.980258633700501 -0.380839191303999 -0.417502716519661 0.3692846114261 -0.333879789227617 -0.0388582069488233 0.586387788044981 -0.0211746790766119 0.347702475869567 0.589587111707728 -0.34516048239412 -0.222269735250143 0.328379104107112 0.811382104599021 -0.226548854840861 0.234583363023545 0.09837168449869 -0.227560477863509 -0.0383619636341735 -0.048441997144088 -0.34516048239412 -0.349014532520626 -0.343223667080077 -0.343223667080077 -0.341280157898341 -0.341280157898341 -0.341280157898341 -0.341280157898341 -0.327541147911349 -0.211230495210368 -0.0913057653544615 -0.291969537972466 -0.195394996982705 -0.189366269737259 -0.192401149907759 -0.533380747062665 -0.294418564540306 -0.118587444540108 0.749921749987809 -0.238165815101903 -0.124099507694373 0.207127350342005 -0.189366269737259 -0.315341621185742 -0.408885910323597 -0.411305881953552 -0.310271335216479 -0.141014864287313 -0.30418772788515 -0.319420235445245 -0.313289117373203 -0.289492656081132 -0.287436142346851 -0.319420235445245 -0.204148450065647 -0.204148450065647 -0.315341621185742 -0.0294506782511051 -0.308092495786029 -0.192401149907759 -0.209809998173528 -0.183165144131954 -0.321446709264667 -0.350932010235805 0.1681505705897 0.365291400145527 0.382950675566951 -0.583187735323759 0.71830693515576 1 -0.370952658420751 0.56716861883512 -0.232101134713364 0.587987532075243 0.740703255214848 0.587987532075243 0.998009924656074 -0.195394996982705 -0.413063614872933 0.316490570616064 -0.294418564540306 0.55433004978721 0.642392148879207 -0.319420235445245 0.72246672704286 0.565567882202126 -0.298863095501603 0.343556711756269 0.347702475869567 0.586387788044981 0.505549415458936 -0.315341621185742 -0.313289117373203 -0.411305881953552 -0.296449688075993 -0.411305881953552 -0.369140141713038 -0.141014864287313 -0.317385265761239 -0.136972514476576 -0.183165144131954 -0.319420235445245 -0.183165144131954 -0.343223667080077 -0.13182240456219 -0.319420235445245 -0.298946490188569 -0.232607336115825 0.3811741726028
0.995847367275332 0.386374620067267 0.0921354187673279 0.21306705703375 0.462411880601165 0.382950675566951 1 0.382950675566951 0.0907532938176589 0.511271885394634 0.634695023067378 0.0907532938176589 0.655252149472161 0.382950675566951 0.382950675566951 0.0554709290426845 0.0832875144703994 0.382950675566951 0.785415570423286 0.508526145449534 0.514782811626558 0.0566702054604711 0.892954154934681 0.896837220465384 0.365146931176515 0.473925296574094 0.382950675566951 0.382950675566951 0.382950675566951 0.387301434227128 -0.188933119355211 0.017294484541221 0.15628473116128 0.121640304643571 -0.25091363988873 -0.237884791248154 -0.183701430766611 -0.237884791248154 0.127792079392252 0.0367407176682768 0.016285626654004 -0.0149264949670914 0.0521998246427652 -0.0148929222660077 0.122420222172853 0.039946943299087 0.122420222172853 -0.0148929222660077 0.121640304643571 -0.190094010738738 0.0465532158416364 0.122420222172853 -0.0148929222660077 0.122420222172853 -0.0397563769731218 0.122420222172853 0.122420222172853 0.0953621990008852 0.382950675566951 0.387301434227128 0.38387114145247 0.382950675566951 0.382950675566951 0.313944742886495 0.260460557148671 0.382950675566951 -0.0175845592988627 0.122420222172853 0.103493310631422 0.259975111287433 0.122420222172853 -0.0149264949670914 -0.0149264949670914 0.0132731734949172 0.382950675566951 0.0465532158416364 0.177354342095716 0.781075653585198 0.0465532158416364 0.0442021408955143 0.381112389991089 -0.012330399311174 -0.09945605135155 -0.0530706203515089 -0.0175845592988627 0.382950675566951 -0.112460645415881 0.0572773052612218 0.381754244147167 0.381754244147167 0.203802559768151 0.501116846949434 0.12007042477977 0.382950675566951 0.0410446652461463 -0.225485880886997 -0.00100612212133686 0.255897379220642 -0.238726641478906 -0.238726641478906 0.0713964125653771 -0.238726641478906 -0.238726641478906 -0.238726641478906 0.122420222172853 0.0953621990008852 0.00241102060241261 0.0725760557435028 -0.238726641478906 0.103493310631422 0.0322534719614185 0.122420222172853 -0.406795167167859 -0.238726641478906 -0.238726641478906 0.122420222172853 -0.238726641478906 0.0465532158416364 -0.0772499460468803 0.0367407176682768 -0.0216951209247159 0.597882848932259 0.12007042477977 0.123970355575729 0.176066960234264 0.0347541068061952 0.0488668328014318 -0.0772499460468803 0.0467766497070386 0.115275060010378 0.0981300845440479 0.122420222172853 0.200077356141962 0.0387491620244339 0.122420222172853 -0.225485880886997 -0.398692117408599 -0.238726641478906 -0.225485880886997 0.0729589281716847 0.260171829656961 0.0402591299571036 0.147394052685146 0.375733995029 -0.00100612212133686 -0.00100612212133686 -0.00100612212133686 0.0355298164156682 0.0907532938176589 0.0533832873833568 0.382950675566951 0.38387114145247 -0.00100612212133686 0.44250063908428 0.238834940339944 0.260460557148671 -0.0772499460468803 -0.0772499460468803 -0.114454797537527 0.111170782228812 -0.0772499460468803 -0.0280227117876228 0.0427698104759907 -0.09945605135155 -0.09945605135155 -0.0772499460468803 0.112825107263166 0.190161587286555 0.0380971327668348 0.0284582450445061 0.936204952425005 0.923180927367942 0.560341787781262 0.139827557261409 0.734610029212795 0.995847367275332 -0.0734058400711663 0.940739112778843 0.636903687407051 0.970584603786817 -0.10355693805492 0.509469070506968 0.646070851407328 0.0638043614461751 0.464362469230379 0.463420098632818 0.0488668328014318 0.560764445188565 0.0465532158416364 0.509335282269964 0.785415570423286 0.0627144463857799 0.400389077868227 0.0488668328014318 0.104748231470927 0.154927842393345 0.120070424779768 0.0425969875646086 0.123196883597748 0.0279287932971084 0.123970355575729 -0.237884791248154 0.0226743032319678 -0.25091363988873 0.0717242636411636 0.0717242636411636 0.199455183937713 0.0814777980938068 0.906033381646803 0.0584354433602406 0.640434403379909 0.122420222172853 0.776670336231526 0.38387114145247 0.176711059048855 0.0410446652461463 0.0279287932971084 0.0226743032319678 -0.0772499460468803 -0.0772499460468803 0.0864232670982817 0.112825107263166 0.123196883597748 0.932125421625709 0.391698043619945 0.382950675566951 0.511271885394634 0.0725760557435028 0.382950675566951 0.927363219790785 0.0555781896693572 0.0427698104759907 0.634566657072502 0.0367407176682768 0.460303316311761 0.11928031901622 0.175422031191553 0.389830392598266 0.391698043619945 0.145959501740949 0.172833716466072 0.970584603786817 0.0555781896693572 0.0352255227886551 0.511271885394634 0.0934893417020713 0.901646165149931 0.515377374874024 0.0427698104759907 0.138438757632874 0.864935222032724 0.463420098632818 -0.0772499460468803 0.0981300845440479 0.101155843950091 -0.10355693805492 0.0397912606200337 0.0407847894102649 0.0427698104759907 0.0555869488757075 0.0488668328014318 0.0488668328014318 0.0465532158416364 0.0465532158416364 0.0465532158416364 0.0465532158416364 0.0442021408955143 -0.0891507734171162 0.0274957110292583 0.121640304643571 0.0279287932971084 0.017294484541221 0.0226743032319678 0.144329814709525 0.122420222172853 0.112825107263166 0.435357108329142 -0.188933119355211 0.113645866055105 0.086644782215035 0.0378965112158318 0.120857062396486 0.172833716466072 0.0387491620244339 0.123196883597748 -0.237884791248154 0.120857062396486 0.122420222172853 0.0793247228102181 0.120857062396486 0.12007042477977 0.122420222172853 -0.0148929222660077 -0.0148929222660077 0.120857062396486 0.02010121344963 0.122420222172852 0.0226743032319678 0.0237378738951361 -0.0149264949670914 0.123196883597748 0.0202672317467039 0.0771370870832476 0.940739112778843 1 0.0627144463857799 0.395992791997009 0.382950675566951 0.156961090775512 0.526330707641614 0.112825107263166 0.508936479906937 0.458953561115001 0.509335282269964 0.38387114145247 0.0279287932971084 0.0327098001685087 0.851256942289099 0.122420222172853 0.630340426220292 0.466451420774224 0.122420222172853 0.401370130136529 0.528109024229051 0.123970355575729 0.905663238678937 0.901646165149931 0.511271885394634 0.657635726962034 0.120857062396486 0.120070424779768 0.0387491620244339 0.123196883597748 0.0387491620244339 0.15628473116128 -0.237884791248154 0.0786363710528335 -0.25091363988873 -0.0149264949670914 0.122420222172853 -0.0149264949670914 0.0488668328014318 0.112000112673472 0.122420222172853 0.123196883597748 -0.114454797537527 0.995822258218403
0.375969123549282 0.988055347848696 -0.00497856098280008 0.116450436334774 0.75144536381954 1 0.382950675566951 1 -0.00485862474214456 0.586387788044981 0.486644727699395 -0.0045588372969658 0.584668343276896 1 1 -0.352727659943793 -0.321523032417414 1 0.382665037434138 0.748354057063153 0.583187735323759 -0.338325808147042 0.336245282286311 0.339867712699458 0.750562842052376 0.69655566038807 1 1 1 0.986075021727158 -0.238165815101903 -0.189366269737259 -0.369140141713038 -0.292381533830132 -0.136972514476576 -0.141014864287313 -0.24052648907719 -0.141014864287313 -0.250058685505092 -0.239197472108857 -0.3547484563883 -0.183165144131954 -0.26077030192588 -0.204148450065647 -0.319420235445245 -0.089775828691723 -0.319420235445245 -0.204148450065647 -0.317385265761239 -0.230566891729743 -0.341280157898341 -0.319420235445245 -0.204148450065647 -0.319420235445245 -0.201266964561637 -0.319420235445245 -0.319420235445245 -0.232974548773291 1 0.986075021727158 0.998009924656074 1 1 0.461711423065985 0.643553842008289 1 -0.212592797078383 -0.319420235445245 -0.0909387229030488 0.648945052462852 -0.319420235445245 -0.183165144131954 -0.183165144131954 -0.323507363565182 1 -0.341280157898341 -0.42280119003018 0.384486305264328 -0.341280157898341 -0.327541147911349 0.99602483094886 -0.215345293880302 -0.230707650473207 -0.204148450065647 -0.212592797078383 1 -0.239247012421787 -0.194852851095011 0.990018728226304 0.990018728226304 0.48719707198214 0.756674455592486 0.260672536360698 1 -0.413063614872933 -0.136972514476576 -0.201266964561637 0.634352640554727 -0.132815728134953 -0.132815728134953 -0.186288331345927 -0.132815728134953 -0.132815728134953 -0.132815728134953 -0.319420235445245 -0.232974548773291 -0.192401149907759 -0.189366269737259 -0.132815728134953 -0.0909387229030488 0.146413136930051 -0.319420235445245 -0.129894622948339 -0.132815728134953 -0.132815728134953 -0.319420235445245 -0.132815728134953 -0.341280157898341 -0.226548854840861 -0.239197472108857 -0.126473049355346 0.53323794174401 -0.287436142346851 -0.29847501675715 -0.418118164214585 -0.341432958570027 -0.343223667080077 -0.226548854840861 -0.402647876815173 0.275569020200297 0.234583363023545 -0.319420235445245 0.470881949137031 -0.411305881953552 -0.319420235445245 -0.136972514476576 -0.12461978204616 -0.132815728134953 -0.136972514476576 0.181726094708801 0.658239281268496 -0.409544662486117 -0.513676842843866 0.97595432093429 -0.201266964561637 -0.201266964561637 -0.201266964561637 -0.0882583035747146 -0.00485862474214456 -0.347090729891494 1 0.998009924656074 -0.201266964561637 0.656074116478858 0.514791378056359 0.643581384870386 -0.226548854840861 -0.226548854840861 -0.232607336115825 0.265757602129516 -0.226548854840861 -0.345196438820227 -0.34516048239412 -0.230707650473207 -0.230707650473207 -0.226548854840861 -0.232101134713364 -0.102057029065394 -0.201266964561637 -0.305537259948478 0.357799435349613 0.361653037975021 0.528527739552432 -0.223917921631972 0.379888620628454 0.375969123549282 -0.228743914049 0.365291400145527 0.57255499238362 0.3692846114261 -0.227560477863509 0.534757188572205 0.586438663694198 -0.57358175317299 0.809438763623986 0.811382104599021 -0.343223667080077 0.272315053142912 -0.341280157898341 0.587987532075243 0.382665037434138 -0.583187735323759 0.922557207579309 -0.343223667080077 0.108793137875698 -0.374892608329261 -0.313289117373203 -0.244567011611009 -0.296841204896362 -0.195394996982705 -0.298863095501603 -0.141014864287313 -0.192401149907759 -0.136972514476576 0.192225922136127 0.192225922136127 0.454215962977936 0.194775495989908 0.349552045540043 -0.314601571985531 0.488318684568304 -0.294418564540306 0.37664070073256 0.998009924656074 -0.420104731256458 -0.413063614872933 -0.195394996982705 -0.192401149907759 -0.226548854840861 -0.226548854840861 0.00527875828485224 -0.133370926349392 -0.296449688075993 0.361653037975021 0.980258633700501 1 0.586387788044981 -0.125814785894272 1 0.358132967635195 -0.333879789227617 -0.34516048239412 0.567432953208723 -0.239197472108857 0.640788592855038 -0.285373436208947 -0.416637980744444 0.976122276831883 0.980258633700501 -0.380839191303999 -0.417502716519661 0.3692846114261 -0.333879789227617 -0.0388582069488233 0.586387788044981 -0.0211746790766119 0.347702475869567 0.589587111707728 -0.34516048239412 -0.222269735250143 0.328379104107112 0.811382104599021 -0.226548854840861 0.234583363023545 0.09837168449869 -0.227560477863509 -0.0383619636341735 -0.048441997144088 -0.34516048239412 -0.349014532520626 -0.343223667080077 -0.343223667080077 -0.341280157898341 -0.341280157898341 -0.341280157898341 -0.341280157898341 -0.327541147911349 -0.211230495210368 -0.0913057653544615 -0.291969537972466 -0.195394996982705 -0.189366269737259 -0.192401149907759 -0.533380747062665 -0.294418564540306 -0.118587444540108 0.749921749987809 -0.238165815101903 -0.124099507694373 0.207127350342005 -0.189366269737259 -0.315341621185742 -0.408885910323597 -0.411305881953552 -0.310271335216479 -0.141014864287313 -0.30418772788515 -0.319420235445245 -0.313289117373203 -0.289492656081132 -0.287436142346851 -0.319420235445245 -0.204148450065647 -0.204148450065647 -0.315341621185742 -0.0294506782511051 -0.308092495786029 -0.192401149907759 -0.209809998173528 -0.183165144131954 -0.321446709264667 -0.350932010235805 0.1681505705897 0.365291400145527 0.382950675566951 -0.583187735323759 0.71830693515576 1 -0.370952658420751 0.56716861883512 -0.232101134713364 0.587987532075243 0.740703255214848 0.587987532075243 0.998009924656074 -0.195394996982705 -0.413063614872933 0.316490570616064 -0.294418564540306 0.55433004978721 0.642392148879207 -0.319420235445245 0.72246672704286 0.565567882202126 -0.298863095501603 0.343556711756269 0.347702475869567 0.586387788044981 0.505549415458936 -0.315341621185742 -0.313289117373203 -0.411305881953552 -0.296449688075993 -0.411305881953552 -0.369140141713038 -0.141014864287313 -0.317385265761239 -0.136972514476576 -0.183165144131954 -0.319420235445245 -0.183165144131954 -0.343223667080077 -0.13182240456219 -0.319420235445245 -0.298946490188569 -0.232607336115825 0.3811741726028
0.0915995485360559 -0.00152542476458363 0.993346354945404 -0.0583760360895428 0.130705569054513 -0.00485862474214456 0.0907532938176589 -0.00485862474214456 1 0.0776060471059202 0.106633705575499 0.986559954001871 0.0992930199532721 -0.00485862474214456 -0.00485862474214456 -0.142791831538829 0.25752609920113 -0.00485862474214456 0.0713152913647892 -0.00838055900968866 0.0751903335543986 -0.112488339276213 0.0758998553388812 0.0795209199278802 -0.026563034167781 0.0201033265167911 -0.00485862474214456 -0.00485862474214456 -0.00485862474214456 -0.00284010477386464 -0.0139299846335138 -0.05363733033537 0.25364116106382 -0.0577487946419406 -0.0387969833066854 -0.027782635086523 -0.015947691939133 -0.027782635086523 -0.0661109207341673 -0.0869783456914891 -0.0576541827082429 -0.05188088330283 -0.0308474525537795 0.0358052753984729 -0.0461960362115742 -0.0461092822554217 -0.0461960362115742 0.0358052753984729 -0.0437301306286278 -0.0697851678715443 0.196569167592159 -0.0461960362115742 0.0358052753984729 -0.0461960362115742 -0.0570081603168691 -0.0461960362115742 -0.0461960362115742 0.00579235458645492 -0.00485862474214456 -0.00284010477386464 0.0025717965660339 -0.00485862474214456 -0.00485862474214456 0.0555980421703689 0.0703888258843855 -0.00485862474214456 0.00889499196740871 -0.0461960362115742 -0.0764867260003277 0.0641284635868917 -0.0461960362115742 -0.05188088330283 -0.05188088330283 -0.137671930958619 -0.00485862474214456 0.196569167592159 0.150179392794884 0.0724224649234112 0.196569167592159 0.199375407516889 -0.00197544351169358 0.00623590042239358 -0.0771322816940177 -0.0578243309582943 0.00889499196740871 -0.00485862474214456 -0.0851940272843877 -0.060216162570211 -0.00320611876157132 -0.00320611876157132 -0.105357619765235 -0.0404151774835759 -0.0387567719346186 -0.00485862474214456 -0.101370606145977 -0.0234178353755043 0.039220604198595 0.0846125087651878 -0.037619588185325 -0.037619588185325 -0.052765515104086 -0.037619588185325 -0.037619588185325 -0.037619588185325 -0.0461960362115742 0.00579235458645492 -0.0544969494769342 -0.05363733033537 -0.037619588185325 -0.0764867260003277 0.00815914038705996 -0.0461960362115742 0.0471113013509193 -0.037619588185325 -0.037619588185325 -0.0461960362115742 -0.037619588185325 0.196569167592159 -0.0764867260003277 -0.0869783456914891 -0.0721120496933653 0.121702191103153 -0.0887380413752524 -0.0376051292477741 0.203794547124011 0.221364323006052 0.207700280791992 -0.0764867260003277 -0.0990589325852173 -0.0851940272843877 -0.0408108042199544 -0.0461960362115742 -0.12422524852597 -0.0990589325852173 -0.0461960362115742 -0.0234178353755043 0.0522050372208545 -0.037619588185325 -0.0234178353755043 -0.0374564989689935 0.0698838655804441 0.199046275020707 0.130163287094368 0.00956568749229998 0.039220604198595 0.039220604198595 0.039220604198595 -0.0433032832513283 1 0.191312505177464 -0.00485862474214456 0.0025717965660339 0.039220604198595 -0.0247012416726865 0.150500490900308 0.0762244442067645 -0.0764867260003277 -0.0764867260003277 -0.0809250057081034 -0.0619276700106844 -0.0764867260003277 -0.120948157336222 0.204899700333859 -0.0771322816940177 -0.0771322816940177 -0.0764867260003277 0.331951748211446 0.216587407935322 -0.0570081603168691 -0.133914147374841 0.0833907734673966 0.0806523830564351 0.0938315447118407 0.422580577804384 0.0993841435999846 0.0915995485360559 -0.0771322816940177 0.0824897896709342 0.104810226058504 0.0885690903881177 -0.0764867260003277 0.0761616568391863 0.0963164075475923 0.0821888799465888 0.000663791008856777 0.0019433327599391 0.207700280791992 0.077132281694017 0.196569167592159 0.0788016164850098 0.0713152913647892 0.0786726409287614 -0.0300640374737221 0.207700280791992 -0.0927566725732282 0.258373708267066 -0.0887380413752524 -0.0881541137505669 -0.0534816859522275 -0.0553449461384063 -0.0547205047600902 -0.027782635086523 -0.0544969494769342 -0.0387969833066854 -0.0594279445611437 -0.0594279445611437 -0.12160005731881 -0.0528435184160381 0.0748310696183689 0.536275587012599 0.107409704483165 -0.0522202566777539 0.073513219634941 0.0025717965660339 0.163769156904656 -0.101370606145977 -0.0553449461384063 -0.0544175557122943 -0.0764867260003277 -0.0764867260003277 0.979719314979061 -0.0833833898301741 -0.059943598563168 0.0806523830564351 -0.0100145127192187 -0.00485862474214456 0.0776060471059202 0.458896463918683 -0.00485862474214456 0.0833907734673966 0.181712306134332 0.204899700333859 0.135765660871606 -0.0869783456914891 0.0934088930094303 -0.0881541137505669 0.167659380549994 -0.00721750064289626 -0.0100145127192187 -0.0901608714710775 0.163747497550152 0.0885690903881177 0.181712306134332 0.397208450824467 0.0776060471059202 0.960147301554834 0.0786181739342637 0.0799890210798081 0.204899700333859 0.412894948363254 0.0730324596025724 -0.00615891715629855 -0.0764867260003277 -0.0408108042199544 -0.0950031817989286 -0.0764867260003277 0.398820029819818 0.434862892954822 0.204899700333859 0.202190567821154 0.207700280791992 0.207700280791992 0.196569167592159 0.196569167592159 0.196569167592159 0.196569167592159 0.199375407516889 0.197510179762524 -0.0295424735584587 -0.0509355682731524 -0.0553449461384063 -0.05363733033537 -0.0544969494769342 -0.0472074001585628 -0.0522202566777539 -0.0833833898301741 0.0179494132039547 -0.0139299846335138 -0.0839899715739451 0.282740671966982 -0.0513070763590645 -0.0893194058661984 0.163747497550152 -0.0990589325852173 -0.0486489092924539 -0.027782635086523 -0.0893194058661984 -0.0461960362115742 -0.0395056562177685 -0.0496269618537831 -0.0482937686527802 -0.0461960362115742 0.0358052753984729 0.0358052753984729 -0.0893194058661984 0.416437249604781 -0.0461960362115742 -0.0544175557122943 -0.00422291562079045 -0.05188088330283 -0.0486489092924539 -0.0685447724751798 -0.0570081603168691 0.0824897896709342 0.0907532938176589 0.0786726409287614 0.11490370305082 -0.00485862474214456 0.251299896823203 0.0745031986501731 0.331951748211446 0.0788016164850098 -0.0416766744870561 0.0788016164850098 0.0025717965660339 -0.0553449461384063 -0.101370606145977 0.0718838292580076 -0.0522202566777539 0.10001221883583 0.0912936515455761 -0.0461960362115742 -0.0527426514173079 0.0750045033828213 -0.0547205047600902 0.0812919930667672 0.0786181739342637 0.0776060471059202 0.0858047236608922 -0.0893194058661984 -0.0887380413752524 -0.0990589325852173 -0.0534816859522275 -0.0990589325852173 0.25364116106382 -0.027782635086523 -0.0425543225249985 -0.0387969833066854 -0.05188088330283 -0.0461960362115742 -0.05188088330283 0.207700280791992 -0.0827736776202875 -0.0461960362115742 -0.0486489092924539 -0.0809250057081034 0.0898970685393086
0.50703122039632 0.584854330166999 0.0674378279841635 0.298673203138328 0.774824106961035 0.586387788044981 0.511271885394634 0.586387788044981 0.0776060471059202 1 0.778244592796708 0.0704189934514119 0.818061173359696 0.586387788044981 0.586387788044981 -0.24625771691503 -0.0726124233033146 0.586387788044981 0.652580161517252 0.472386122500423 0.989053251496269 -0.225159749424067 0.532921604871825 0.579380996526102 0.604313773067732 0.468808110167258 0.586387788044981 0.586387788044981 0.586387788044981 0.586045934560586 -0.243860698754898 0.0913971116853 0.184517272265375 -0.426029939049263 0.0735875118237881 0.0757592355862538 -0.249242278834311 0.0757592355862538 -0.37727455655847 -0.356860558049941 0.190586091879103 -0.259134980431017 -0.444706228953521 -0.348145807651074 0.171606255768954 -0.227134424694653 0.171606255768954 -0.348145807651074 0.170512982740747 -0.239976399306175 0.18335034404923 0.171606255768954 -0.348145807651074 0.171606255768954 -0.327557468547812 0.171606255768954 0.171606255768954 0.133676851928346 0.586387788044981 0.586045934560586 0.587557070884898 0.586387788044981 0.586387788044981 0.384626386890517 0.377718744284101 0.586387788044981 -0.332643162413399 0.171606255768954 0.075496186151686 0.377718744284101 0.171606255768954 -0.259134980431017 -0.259134980431017 -0.282390524550754 0.586387788044981 0.18335034404923 0.118913122181848 0.655686071748197 0.18335034404923 0.182302541846318 0.584056797457978 -0.33766432435435 -0.0765718644505143 -0.332802005504345 -0.332643162413399 0.586387788044981 -0.0662339828768084 0.0221448702124099 0.578965691585768 0.578965691585768 0.285686413381598 0.479173248841527 0.168312356074234 0.586387788044981 0.221915497131628 0.0735875118237881 -0.343231848727036 0.372246350214073 0.0713543078468285 0.0713543078468285 0.0821692649512138 0.0713543078468285 0.0713543078468285 0.0713543078468285 0.171606255768954 0.133676851928346 -0.22643044886222 0.0699641250830551 0.0713543078468285 0.075496186151686 0.0858548755051329 0.171606255768954 -0.234477467973871 0.0713543078468285 0.0713543078468285 0.171606255768954 0.0713543078468285 0.18335034404923 -0.0573625094586009 -0.356860558049941 0.0221653498471963 0.788416738913697 -0.406722845184423 -0.417526682509514 0.162878272586021 0.167873601912456 0.184394480571343 -0.0573625094586009 0.22097116758871 0.161590308208974 0.137556819355528 0.171606255768954 0.280464496324752 0.22097116758871 0.171606255768954 0.0735875118237881 -0.22781487742506 0.0713543078468285 0.0735875118237881 0.106561962706346 0.385983476147351 -0.036660617594263 0.122040639225927 0.582446471590178 -0.343231848727036 -0.343231848727036 -0.343231848727036 -0.234816513221623 0.0776060471059202 0.186472032636777 0.586387788044981 0.587557070884898 -0.343231848727036 0.627422746598916 0.324570948874844 0.377813718516376 -0.0573625094586009 -0.0573625094586009 -0.0768432725188064 0.155837012468864 -0.0573625094586009 -0.298134497475076 0.164764332319369 -0.0765718644505143 -0.0765718644505143 -0.0573625094586009 0.138047527539134 0.0825246680199331 0.106079131470745 -0.239569227953904 0.560880804824331 0.56684674733917 0.895310195349003 -0.0324537199674335 0.501633868584893 0.50703122039632 -0.051199052701968 0.565586231060146 0.829055358170035 0.525294002731692 -0.0830226456559357 0.904588165987203 0.8270747114021 0.308152728339848 0.591857029133918 0.596427028245478 0.184394480571343 0.464394141035596 0.18335034404923 0.997279289197483 0.652580161517252 0.313313474112824 0.626744194499408 0.184394480571343 0.139286889302285 0.217174797395361 0.0527065541218876 -0.354885393760794 -0.434846959911661 0.104974576145557 -0.428542258293499 0.0757592355862538 0.100473187244204 0.0735875118237881 0.11271893328631 0.11271893328631 0.279592347585601 0.114213972258885 0.579380996526102 -0.189896425752934 0.774986597167817 -0.430231454251082 0.642515931122667 0.581326293524971 0.168478874949143 0.221915497131628 0.104974576145557 0.100473187244204 -0.0573625094586009 -0.0573625094586009 0.0741817439814832 -0.184417564461493 -0.413246947993736 0.575113822861186 0.548294335266523 0.586387788044981 1 0.101735685196171 0.586387788044981 0.561090793078042 -0.0996675106400168 0.164764332319369 0.830710530203456 -0.356860558049941 0.490401636084538 -0.40237497998179 0.16747888318335 0.545716764523474 0.548294335266523 0.204603154144749 0.162243775751492 0.525294002731692 -0.0996675106400168 0.173497370931316 1 0.0705539519820071 0.584422541548462 0.994573620082228 0.164764332319369 -0.0359838641448624 0.552665647068181 0.590450478920456 -0.0573625094586009 0.137556819355528 0.12764248708884 -0.0830226456559357 0.174402295202638 0.154154870996095 0.164764332319369 0.187505581953286 0.184394480571343 0.184394480571343 0.18335034404923 0.18335034404923 0.18335034404923 0.18335034404923 0.182302541846318 0.0319314626287213 -0.232894678303099 -0.425561480646238 0.104974576145557 0.0913971116853 0.100473187244204 -0.381899056162302 -0.430231454251082 -0.19651917506696 0.568174015305951 -0.243860698754898 -0.178105239220194 0.121456948810666 0.0913971116853 0.0474627945276513 0.162243775751492 0.22097116758871 0.172694964454176 0.0757592355862538 0.057442298653791 0.171606255768954 -0.534269512019871 -0.44321706347243 -0.439099523588133 0.171606255768954 -0.348145807651074 -0.348145807651074 0.0474627945276513 0.154314282411823 0.171606255768954 0.100473187244204 -0.357800763336213 -0.259134980431017 0.172694964454176 0.188535733254639 0.108129249076099 0.565586231060146 0.511271885394634 0.313313474112824 0.805151506137291 0.586387788044981 0.183630236091746 0.9614039686672 0.138047527539134 0.991818923007928 0.483126776440131 0.997279289197483 0.587557070884898 0.104974576145557 0.221915497131628 0.540587768725878 -0.430231454251082 0.845715859191438 0.912819045295092 0.171606255768954 0.497029732313931 0.96449464626085 -0.428542258293499 0.577823331308844 0.584422541548462 1 0.756125959201071 0.0474627945276513 0.0527065541218876 0.22097116758871 -0.423845108095808 0.22097116758871 0.181382532307721 0.0757592355862538 -0.541254903720629 0.0735875118237881 -0.259134980431017 0.171606255768954 -0.259134980431017 0.184394480571343 -0.205658115377632 0.171606255768954 0.172694964454176 -0.0768432725188064 0.515541480222206
0.630582455800687 0.490706877835738 0.108382378654743 0.244970939383863 0.625196910407636 0.486644727699395 0.634695023067378 0.486644727699395 0.106633705575499 0.778244592796708 1 0.106633705575499 0.827099374628505 0.486644727699395 0.486644727699395 -0.200420572633165 0.0369251510210256 0.486644727699395 0.612825369848021 0.634622585166151 0.770267992799509 -0.188211332003063 0.647522919003141 0.717475734258964 0.59023403837227 0.591441953533407 0.486644727699395 0.486644727699395 0.486644727699395 0.491835801509292 0.121319971435485 0.035910777329122 0.195037798939309 -0.607966373552354 -0.00275558377878856 0.00247365040873177 0.122462863499108 0.00247365040873177 -0.559980513325269 -0.37759032448349 0.096804775461579 0.0829763245575445 -0.461789271127581 0.0914813611913805 0.152776093357545 0.116661504520463 0.152776093357545 0.0914813611913805 0.151802783955308 0.117839685025529 0.110915280296497 0.152776093357545 0.0914813611913805 0.152776093357545 0.0651262560262328 0.152776093357545 0.152776093357545 0.11900864055588 0.486644727699395 0.491835801509292 0.487763434708825 0.486644727699395 0.486644727699395 0.39179189922246 0.344413690421188 0.486644727699395 0.0924074471331145 0.152776093357545 0.129155979349413 0.344413690421188 0.152776093357545 0.0829763245575445 0.0829763245575445 -0.223985707280789 0.486644727699395 0.110915280296497 0.221331925759154 0.608333603788131 0.110915280296497 0.112981806780412 0.484411611115369 0.0989922574083017 -0.0930835652129537 0.0528672960292873 0.0924074471331145 0.486644727699395 -0.0647630985803733 0.0735954319695451 0.48538094264718 0.48538094264718 0.254338362935517 0.625376043546851 0.118066638752633 0.486644727699395 0.110059011284148 0.00953510833842146 0.0962643475758419 0.339718681146333 0.00491615259987944 0.00491615259987944 0.0693646499773955 0.00491615259987944 0.00491615259987944 0.00491615259987944 0.152776093357545 0.11900864055588 0.0920239007382668 0.0561938155722649 0.00491615259987944 0.129155979349413 0.0743559761467905 0.152776093357545 -0.32596693402144 0.00491615259987944 0.00491615259987944 0.152776093357545 0.00491615259987944 0.110915280296497 -0.0551739604775056 -0.37759032448349 0.0193244398830126 0.788511127515701 -0.579272479195738 -0.589336847794148 0.219725318877047 0.110234974875809 0.112946938991326 -0.0551739604775056 0.112405444685058 0.143859184515085 0.122462863499108 0.152776093357545 0.249689440993789 0.107942127864702 0.152776093357545 0.00953510833842146 -0.319473921076771 0.00491615259987944 0.00953510833842146 0.0948690377855823 0.343629941240324 0.144516710596667 0.237833066049213 0.488307522774575 0.0962643475758419 0.0962643475758419 0.0962643475758419 0.115473808778458 0.106633705575499 0.112845609542676 0.486644727699395 0.487763434708825 0.0962643475758419 0.634063368652417 0.284874525414134 0.344413690421188 -0.0551739604775056 -0.0551739604775056 -0.0749605912111499 0.138737191478374 -0.0551739604775056 -0.318356726147889 0.110755901454601 -0.0930835652129537 -0.0930835652129537 -0.0551739604775056 0.140801730419787 0.184264380517342 0.00576741064557221 -0.241391729250158 0.682883460413883 0.679995962536344 0.860904983286334 -0.0283045340268034 0.562175211864924 0.630582455800687 -0.0501593484822128 0.687498116093081 0.842046181258294 0.656029775159399 -0.0800703538800472 0.827061858699859 0.825006012484104 0.181902004812403 0.579507884332302 0.578331839265278 0.112946938991326 0.449290573863957 0.110915280296497 0.775837713409142 0.612825369848021 0.171774186212096 0.51502235129348 0.112946938991326 0.134899731848395 0.193344449904269 0.135870647620509 -0.365710601098194 -0.605619978123756 0.00880904013124973 -0.59945678388016 0.00247365040873177 0.00286651003936314 -0.00275558377878856 0.100350410873703 0.100350410873703 0.248912992159816 0.101681400892825 0.717475734258964 -0.179124351570216 0.996901910224342 -0.601674482145341 0.6035343009831 0.487763434708825 0.22052913134269 0.110059011284148 0.00880904013124973 0.043432790342391 -0.0551739604775056 -0.0551739604775056 0.101167168531786 -0.309457221604293 -0.595465462809974 0.688435970552932 0.497769115838059 0.486644727699395 0.778244592796708 0.0905723423058109 0.486644727699395 0.682959506629527 -0.00575901866195332 0.110755901454601 0.848614615776502 -0.37759032448349 0.327222134466522 -0.585693537065581 0.218920470316168 0.495502755555044 0.497769115838059 0.109062521319623 0.215690345381577 0.656029775159399 -0.00575901866195332 0.214188967698135 0.778244592796708 0.0890292089495039 0.722493430962603 0.779850466259315 0.110755901454601 -0.0313379579316281 0.674512894938265 0.578331839265278 -0.0551739604775056 0.122462863499108 0.136677061725699 -0.0800703538800472 0.214493782505214 0.217996771421145 0.110755901454601 0.114888480995157 0.112946938991326 0.112946938991326 0.110915280296497 0.110915280296497 0.110915280296497 0.110915280296497 0.112981806780412 0.0131868586783673 0.117839685025529 -0.597691180850709 0.00880904013124973 0.035910777329122 0.00286651003936314 -0.256320794331783 -0.601674482145341 -0.309457221604293 0.543310223143125 0.121319971435485 -0.303489230758262 0.108129613732753 0.035910777329122 0.141709088565233 0.215690345381577 0.107942127864702 0.153745339257046 0.00247365040873177 0.141709088565233 0.152776093357545 -0.53691791955931 -0.593710156114284 -0.589711072707441 0.152776093357545 0.0914813611913805 0.0914813611913805 0.141709088565233 0.183896663860013 0.152776093357545 0.043432790342391 -0.37082184162612 0.0829763245575445 0.153745339257045 0.0972256509571286 0.0962643475758419 0.687498116093081 0.634695023067378 0.171774186212096 0.63991640301064 0.486644727699395 0.195881871738176 0.797848747791468 0.140801730419787 0.775783099980724 0.633289490516236 0.775837713409142 0.487763434708825 0.00880904013124973 0.105378732486609 0.662173744831571 -0.601674482145341 0.822524809666659 0.720095597573164 0.152776093357545 0.653732379756785 0.810546474528105 -0.59945678388016 0.707588306685061 0.722493430962603 0.778244592796708 0.967035481947101 0.141709088565233 0.135870647620509 0.107942127864702 -0.595465462809974 0.107942127864702 0.195037798939309 0.00247365040873177 -0.545584799375233 -0.00275558377878856 0.0829763245575445 0.152776093357545 0.0829763245575445 0.112946938991326 -0.327470688612204 0.152776093357545 0.153745339257045 -0.0749605912111499 0.63883931922203
0.0915995485360559 -0.00143901437852611 0.993346354945404 -0.050692915427955 0.118537604845169 -0.0045588372969658 0.0907532938176589 -0.0045588372969658 0.986559954001871 0.0704189934514119 0.106633705575499 1 0.102845736559208 -0.0045588372969658 -0.0045588372969658 -0.126978802014714 0.25752609920113 -0.0045588372969658 0.0713152913647892 -0.0161245799709991 0.0682082392258131 -0.100592985419385 0.0758998553388812 0.0795209199278802 -0.018235246810969 0.0115640833562743 -0.0045588372969658 -0.0045588372969658 -0.0045588372969658 -0.00267926969656384 -0.0258140068607177 -0.05363733033537 0.25364116106382 -0.0577487946419406 -0.0387969833066854 -0.027782635086523 -0.0275331349319435 -0.027782635086523 -0.0661109207341673 -0.0869783456914891 -0.0576541827082429 -0.05188088330283 -0.0308474525537795 0.0173840805107953 -0.0461960362115742 -0.0656544977090202 -0.0461960362115742 0.0173840805107953 -0.0437301306286278 -0.0697851678715443 0.196569167592159 -0.0461960362115742 0.0173840805107953 -0.0461960362115742 -0.0570081603168691 -0.0461960362115742 -0.0461960362115742 0.00579235458645492 -0.0045588372969658 -0.00267926969656384 0.00241725275001114 -0.0045588372969658 -0.0045588372969658 0.0718747968745119 0.0762244442067645 -0.0045588372969658 -0.00654064326250382 -0.0461960362115742 -0.0764867260003277 0.0703888258843855 -0.0461960362115742 -0.05188088330283 -0.05188088330283 -0.120679001768826 -0.0045588372969658 0.196569167592159 0.150179392794884 0.0724224649234112 0.196569167592159 0.199375407516889 -0.00185345942437094 -0.00878429459276225 -0.0771322816940177 -0.0578243309582943 -0.00654064326250382 -0.0045588372969658 -0.0851940272843877 -0.060216162570211 -0.00301969536601698 -0.00301969536601698 -0.105357619765235 -0.0470022207464428 -0.0387567719346186 -0.0045588372969658 -0.101370606145977 -0.0234178353755043 0.0203993604201817 0.0898109300149211 -0.037619588185325 -0.037619588185325 -0.052765515104086 -0.037619588185325 -0.037619588185325 -0.037619588185325 -0.0461960362115742 0.00579235458645492 -0.0544969494769342 -0.05363733033537 -0.037619588185325 -0.0764867260003277 0.00815914038705996 -0.0461960362115742 0.0471113013509193 -0.037619588185325 -0.037619588185325 -0.0461960362115742 -0.037619588185325 0.196569167592159 -0.0764867260003277 -0.0869783456914891 -0.0721120496933653 0.124757597982706 -0.0655811180848884 -0.0224209470719161 0.203794547124011 0.221364323006052 0.207700280791992 -0.0764867260003277 -0.0990589325852173 -0.0851940272843877 -0.0408108042199544 -0.0461960362115742 -0.13981106592898 -0.0990589325852173 -0.0461960362115742 -0.0234178353755043 0.0522050372208545 -0.037619588185325 -0.0234178353755043 -0.0374564989689935 0.076235029710953 0.18654576519232 0.120684779084808 0.00900570527514412 0.0203993604201817 0.0203993604201817 0.0203993604201817 -0.0629884011404121 0.986559954001871 0.191312505177464 -0.0045588372969658 0.00241725275001114 0.0203993604201817 -0.031807739576816 0.153916279312679 0.0816923430526693 -0.0764867260003277 -0.0764867260003277 -0.0809250057081034 -0.0619276700106844 -0.0764867260003277 -0.120948157336222 0.204899700333859 -0.0771322816940177 -0.0771322816940177 -0.0764867260003277 0.331951748211446 0.216587407935322 -0.0570081603168691 -0.117400776715381 0.0833907734673966 0.0806523830564351 0.0789885522193962 0.422580577804384 0.103319505040031 0.0915995485360559 -0.0771322816940177 0.0824897896709342 0.108385965110008 0.0885690903881177 -0.0764867260003277 0.0691507050575664 0.0899867051742213 0.0821888799465888 0.00062674228336433 0.00183481262704929 0.207700280791992 0.077132281694017 0.196569167592159 0.0715146467099897 0.0713152913647892 0.0786726409287614 -0.0283831616805308 0.207700280791992 -0.0927566725732282 0.258373708267066 -0.0887380413752524 -0.0682069165298582 -0.0375952016437984 -0.0553449461384063 -0.0388107672375878 -0.027782635086523 -0.0544969494769342 -0.0387969833066854 -0.0594279445611437 -0.0594279445611437 -0.137134177626341 -0.0528435184160381 0.0748310696183689 0.536304906289071 0.107409704483165 -0.0363617795834741 0.073513219634941 0.0109204656649276 0.163769156904656 -0.101370606145977 -0.0553449461384063 -0.0544175557122943 -0.0764867260003277 -0.0764867260003277 0.966004892295671 -0.0833833898301741 -0.059943598563168 0.0806523830564351 -0.00941508111087112 -0.0045588372969658 0.0704189934514119 0.458896463918683 -0.0045588372969658 0.0833907734673966 0.184457014507278 0.204899700333859 0.124430519167105 -0.0869783456914891 0.0992802479240604 -0.0881541137505669 0.167659380549994 -0.00678493701834158 -0.00941508111087112 -0.0901608714710775 0.163747497550152 0.0885690903881177 0.184457014507278 0.386692378939501 0.0704189934514119 0.960148779100909 0.0786181739342637 0.0726038642099318 0.204899700333859 0.412962318971588 0.0730324596025724 -0.00580915261142317 -0.0764867260003277 -0.0408108042199544 -0.0950031817989286 -0.0764867260003277 0.388299795560719 0.42441798600356 0.204899700333859 0.202190567821154 0.207700280791992 0.207700280791992 0.196569167592159 0.196569167592159 0.196569167592159 0.196569167592159 0.199375407516889 0.197510179762524 -0.0488806324324416 -0.0351100015236838 -0.0553449461384063 -0.05363733033537 -0.0544969494769342 -0.0421129216269267 -0.0363617795834741 -0.0648154440314824 0.0169380442199404 -0.0258140068607177 -0.0839899715739451 0.284383978622108 -0.0513070763590645 -0.0893194058661984 0.163747497550152 -0.0990589325852173 -0.0486489092924539 -0.027782635086523 -0.0893194058661984 -0.0461960362115742 -0.0241543180142676 -0.0338393521915136 -0.0325492999578296 -0.0461960362115742 0.0173840805107953 0.0173840805107953 -0.0893194058661984 0.404856213315522 -0.0461960362115742 -0.0544175557122943 -0.00422291562079045 -0.05188088330283 -0.0486489092924539 -0.0685447724751798 -0.0570081603168691 0.0824897896709342 0.0907532938176589 0.0786726409287614 0.103858560175291 -0.0045588372969658 0.251299896823203 0.067605263734273 0.331951748211446 0.0715146467099897 -0.0484311071556609 0.0715146467099897 0.00241725275001114 -0.0553449461384063 -0.101370606145977 0.0718838292580076 -0.0363617795834741 0.0846260545711904 0.0840783204508884 -0.0461960362115742 -0.0527426514173079 0.0810261523905568 -0.0388107672375878 0.0812919930667672 0.0786181739342637 0.0704189934514119 0.0735198297430747 -0.0893194058661984 -0.0887380413752524 -0.0990589325852173 -0.0375952016437984 -0.0990589325852173 0.25364116106382 -0.027782635086523 -0.0270195360623197 -0.0387969833066854 -0.05188088330283 -0.0461960362115742 -0.05188088330283 0.207700280791992 -0.0827736776202875 -0.0461960362115742 -0.0486489092924539 -0.0809250057081034 0.0898970685393086
0.650548886766572 0.583998251568053 0.101681935455944 0.277900169270591 0.696274575266639 0.584668343276896 0.655252149472161 0.584668343276896 0.0992930199532721 0.818061173359696 0.827099374628505 0.102845736559208 1 0.584668343276896 0.584668343276896 -0.289768545775588 -0.152009603521854 0.584668343276896 0.522993673240951 0.562749550104283 0.806679066732365 -0.282784068867141 0.586953440896621 0.592180537288762 0.62017309469695 0.52909080398146 0.584668343276896 0.584668343276896 0.584668343276896 0.579502936248939 -0.401873912268224 0.0657497266006694 0.213751743723597 -0.502848607360312 -0.217012084622102 -0.223416572139558 -0.405659756424591 -0.223416572139558 -0.45969636716436 -0.410289651149041 0.0364140058156111 -0.255771363268557 -0.388225592885497 -0.292585196394826 0.184713104669152 -0.171098594580507 0.184713104669152 -0.292585196394826 0.183536330230561 -0.377805904204291 0.0884779906268071 0.184713104669152 -0.292585196394826 0.184713104669152 -0.31887684702286 0.184713104669152 0.184713104669152 0.143886749532767 0.584668343276896 0.579502936248939 0.586010992624167 0.584668343276896 0.584668343276896 0.473693864656148 0.391045244639316 0.584668343276896 -0.336820903419374 0.184713104669152 0.0842925004162285 0.390823129461438 0.184713104669152 -0.255771363268557 -0.255771363268557 -0.330086320500951 0.584668343276896 0.0884779906268071 0.195398252554546 0.51807299012372 0.0884779906268071 0.0903171073581853 0.581988624167053 -0.341181815323361 -0.0545214246844374 -0.323442121876893 -0.336820903419374 0.584668343276896 -0.0614742158647406 0.0897166325029618 0.577445114547096 0.577445114547096 0.307506414268242 0.579387299980797 0.153655668841049 0.584668343276896 0.0729673508565225 -0.217012084622102 -0.287294213896266 0.384815956816351 -0.210426289853192 -0.210426289853192 0.0802768116980869 -0.210426289853192 -0.210426289853192 -0.210426289853192 0.184713104669152 0.143886749532767 -0.222770616290421 0.0687590959661332 -0.210426289853192 0.0842925004162285 0.0924122523067532 0.184713104669152 -0.269607047278703 -0.210426289853192 -0.210426289853192 0.184713104669152 -0.210426289853192 0.0884779906268071 -0.0154930661495111 -0.410289651149041 0.0285976724802495 0.927753563903414 -0.485931352022949 -0.482288619469598 0.247494586393429 0.0913150746255618 0.0912773421843091 -0.0154930661495111 0.0804925906817389 0.173932164535488 0.148063058993507 0.184713104669152 0.288647053817348 0.0752641009196205 0.184713104669152 -0.217012084622102 -0.264236680332715 -0.210426289853192 -0.217012084622102 0.114700894107431 0.398419883754339 -0.0815194889589425 0.057575529790396 0.575125959854632 -0.287294213896266 -0.287294213896266 -0.287294213896266 -0.165695435679872 0.0992930199532721 0.0627843635732037 0.584668343276896 0.586010992624167 -0.287294213896266 0.531031979216466 0.341054642422788 0.391263389529807 -0.0154930661495111 -0.0154930661495111 -0.0705530440545856 0.167739446714838 -0.0154930661495111 -0.324640906000721 0.0894212613770398 -0.0545214246844374 -0.0545214246844374 -0.0154930661495111 0.170235566292174 -0.00283122351395394 0.00257470395812754 -0.292136109325579 0.610425278272862 0.601673890620777 0.727122240002366 -0.00656854741538611 0.482478531137634 0.650548886766572 -0.0211470691790063 0.61550783529333 0.977089409535452 0.635512051266636 -0.0404763967392872 0.830512383980068 0.992390298230172 0.12848856889407 0.700650855397625 0.699228964506276 0.0912773421843091 0.361203402478957 0.0884779906268071 0.815195290123085 0.522993673240951 0.0944898025270932 0.607881067912828 0.0912773421843091 0.17371575203788 0.210630839551169 0.181167625302131 -0.396016879217537 -0.499189124651088 0.0467287828161527 -0.502447147687099 -0.223416572139558 0.0419061205357207 -0.217012084622102 0.121328118424434 0.121328118424434 0.286891183531997 0.122937344667315 0.600481530944387 -0.183899099554194 0.823623758243789 -0.495917076221783 0.512730687342026 0.586010992624167 0.231277685217406 0.0729673508565225 0.0467287828161527 0.0702035199941314 -0.0154930661495111 -0.0154930661495111 0.11029346378226 -0.231903889048186 -0.499189124651088 0.617774258154413 0.556811152767752 0.584668343276896 0.818061173359696 0.0728124570599165 0.584668343276896 0.60249392956963 -0.206617420277383 0.0894212613770398 0.964244244418315 -0.410289651149041 0.391267795259713 -0.493092667587048 0.230726678176192 0.553934226440659 0.556811152767752 0.157677026320754 0.260779238865287 0.635512051266636 -0.206617420277383 0.10626419131421 0.818061173359696 0.0767750262957329 0.597573864922372 0.818054479552728 0.0894212613770398 -0.0101477003032753 0.570139375210299 0.699228964506276 -0.0154930661495111 0.148063058993507 0.163707751073371 -0.0404763967392872 0.107527040297545 0.0893030178664342 0.0894212613770398 0.0657642448063008 0.0912773421843091 0.0912773421843091 0.0884779906268071 0.0884779906268071 0.0884779906268071 0.0884779906268071 0.0903171073581853 -0.0121219632738803 -0.176470558164955 -0.492591617102071 0.0467287828161527 0.0657497266006694 0.0419061205357207 -0.324483699047866 -0.495917076221783 -0.231903889048186 0.651352258357727 -0.401873912268224 -0.224889643997851 0.130733521327252 0.0657497266006694 0.1823545393091 0.260779238865287 0.0752641009196205 0.185884966151862 -0.223416572139558 0.1823545393091 0.184713104669152 -0.443889845732972 -0.489289660788417 -0.485972740540948 0.184713104669152 -0.292585196394826 -0.292585196394826 0.1823545393091 0.0859695976186102 0.184713104669152 0.0702035199941314 -0.302204092754824 -0.255771363268557 0.185884966151862 0.0427428723987524 0.116387885819741 0.61550783529333 0.655252149472161 0.0944898025270932 0.645765536844888 0.584668343276896 0.214083263517704 0.795341544681709 0.170235566292174 0.809464309122907 0.549318959975599 0.815195290123085 0.586010992624167 0.0467287828161527 0.0729673508565225 0.558793609363155 -0.495917076221783 0.767164215884311 0.747958048143081 0.184713104669152 0.516836058522423 0.804559480273186 -0.502447147687099 0.589798276038075 0.597573864922372 0.818061173359696 0.831731837872403 0.1823545393091 0.181167625302131 0.0752641009196205 -0.499189124651088 0.0752641009196205 0.212505272445863 -0.223416572139558 -0.451250712166351 -0.217012084622102 -0.255771363268557 0.184713104669152 -0.255771363268557 0.0912773421843091 -0.252891202635473 0.184713104669152 0.185884966151862 -0.0705530440545856 0.659989892509931
0.375969123549282 0.988055347848696 -0.00497856098280008 0.116450436334774 0.75144536381954 1 0.382950675566951 1 -0.00485862474214456 0.586387788044981 0.486644727699395 -0.0045588372969658 0.584668343276896 1 1 -0.352727659943793 -0.321523032417414 1 0.382665037434138 0.748354057063153 0.583187735323759 -0.338325808147042 0.336245282286311 0.339867712699458 0.750562842052376 0.69655566038807 1 1 1 0.986075021727158 -0.238165815101903 -0.189366269737259 -0.369140141713038 -0.292381533830132 -0.136972514476576 -0.141014864287313 -0.24052648907719 -0.141014864287313 -0.250058685505092 -0.239197472108857 -0.3547484563883 -0.183165144131954 -0.26077030192588 -0.204148450065647 -0.319420235445245 -0.089775828691723 -0.319420235445245 -0.204148450065647 -0.317385265761239 -0.230566891729743 -0.341280157898341 -0.319420235445245 -0.204148450065647 -0.319420235445245 -0.201266964561637 -0.319420235445245 -0.319420235445245 -0.232974548773291 1 0.986075021727158 0.998009924656074 1 1 0.461711423065985 0.643553842008289 1 -0.212592797078383 -0.319420235445245 -0.0909387229030488 0.648945052462852 -0.319420235445245 -0.183165144131954 -0.183165144131954 -0.323507363565182 1 -0.341280157898341 -0.42280119003018 0.384486305264328 -0.341280157898341 -0.327541147911349 0.99602483094886 -0.215345293880302 -0.230707650473207 -0.204148450065647 -0.212592797078383 1 -0.239247012421787 -0.194852851095011 0.990018728226304 0.990018728226304 0.48719707198214 0.756674455592486 0.260672536360698 1 -0.413063614872933 -0.136972514476576 -0.201266964561637 0.634352640554727 -0.132815728134953 -0.132815728134953 -0.186288331345927 -0.132815728134953 -0.132815728134953 -0.132815728134953 -0.319420235445245 -0.232974548773291 -0.192401149907759 -0.189366269737259 -0.132815728134953 -0.0909387229030488 0.146413136930051 -0.319420235445245 -0.129894622948339 -0.132815728134953 -0.132815728134953 -0.319420235445245 -0.132815728134953 -0.341280157898341 -0.226548854840861 -0.239197472108857 -0.126473049355346 0.53323794174401 -0.287436142346851 -0.29847501675715 -0.418118164214585 -0.341432958570027 -0.343223667080077 -0.226548854840861 -0.402647876815173 0.275569020200297 0.234583363023545 -0.319420235445245 0.470881949137031 -0.411305881953552 -0.319420235445245 -0.136972514476576 -0.12461978204616 -0.132815728134953 -0.136972514476576 0.181726094708801 0.658239281268496 -0.409544662486117 -0.513676842843866 0.97595432093429 -0.201266964561637 -0.201266964561637 -0.201266964561637 -0.0882583035747146 -0.00485862474214456 -0.347090729891494 1 0.998009924656074 -0.201266964561637 0.656074116478858 0.514791378056359 0.643581384870386 -0.226548854840861 -0.226548854840861 -0.232607336115825 0.265757602129516 -0.226548854840861 -0.345196438820227 -0.34516048239412 -0.230707650473207 -0.230707650473207 -0.226548854840861 -0.232101134713364 -0.102057029065394 -0.201266964561637 -0.305537259948478 0.357799435349613 0.361653037975021 0.528527739552432 -0.223917921631972 0.379888620628454 0.375969123549282 -0.228743914049 0.365291400145527 0.57255499238362 0.3692846114261 -0.227560477863509 0.534757188572205 0.586438663694198 -0.57358175317299 0.809438763623986 0.811382104599021 -0.343223667080077 0.272315053142912 -0.341280157898341 0.587987532075243 0.382665037434138 -0.583187735323759 0.922557207579309 -0.343223667080077 0.108793137875698 -0.374892608329261 -0.313289117373203 -0.244567011611009 -0.296841204896362 -0.195394996982705 -0.298863095501603 -0.141014864287313 -0.192401149907759 -0.136972514476576 0.192225922136127 0.192225922136127 0.454215962977936 0.194775495989908 0.349552045540043 -0.314601571985531 0.488318684568304 -0.294418564540306 0.37664070073256 0.998009924656074 -0.420104731256458 -0.413063614872933 -0.195394996982705 -0.192401149907759 -0.226548854840861 -0.226548854840861 0.00527875828485224 -0.133370926349392 -0.296449688075993 0.361653037975021 0.980258633700501 1 0.586387788044981 -0.125814785894272 1 0.358132967635195 -0.333879789227617 -0.34516048239412 0.567432953208723 -0.239197472108857 0.640788592855038 -0.285373436208947 -0.416637980744444 0.976122276831883 0.980258633700501 -0.380839191303999 -0.417502716519661 0.3692846114261 -0.333879789227617 -0.0388582069488233 0.586387788044981 -0.0211746790766119 0.347702475869567 0.589587111707728 -0.34516048239412 -0.222269735250143 0.328379104107112 0.811382104599021 -0.226548854840861 0.234583363023545 0.09837168449869 -0.227560477863509 -0.0383619636341735 -0.048441997144088 -0.34516048239412 -0.349014532520626 -0.343223667080077 -0.343223667080077 -0.341280157898341 -0.341280157898341 -0.341280157898341 -0.341280157898341 -0.327541147911349 -0.211230495210368 -0.0913057653544615 -0.291969537972466 -0.195394996982705 -0.189366269737259 -0.192401149907759 -0.533380747062665 -0.294418564540306 -0.118587444540108 0.749921749987809 -0.238165815101903 -0.124099507694373 0.207127350342005 -0.189366269737259 -0.315341621185742 -0.408885910323597 -0.411305881953552 -0.310271335216479 -0.141014864287313 -0.30418772788515 -0.319420235445245 -0.313289117373203 -0.289492656081132 -0.287436142346851 -0.319420235445245 -0.204148450065647 -0.204148450065647 -0.315341621185742 -0.0294506782511051 -0.308092495786029 -0.192401149907759 -0.209809998173528 -0.183165144131954 -0.321446709264667 -0.350932010235805 0.1681505705897 0.365291400145527 0.382950675566951 -0.583187735323759 0.71830693515576 1 -0.370952658420751 0.56716861883512 -0.232101134713364 0.587987532075243 0.740703255214848 0.587987532075243 0.998009924656074 -0.195394996982705 -0.413063614872933 0.316490570616064 -0.294418564540306 0.55433004978721 0.642392148879207 -0.319420235445245 0.72246672704286 0.565567882202126 -0.298863095501603 0.343556711756269 0.347702475869567 0.586387788044981 0.505549415458936 -0.315341621185742 -0.313289117373203 -0.411305881953552 -0.296449688075993 -0.411305881953552 -0.369140141713038 -0.141014864287313 -0.317385265761239 -0.136972514476576 -0.183165144131954 -0.319420235445245 -0.183165144131954 -0.343223667080077 -0.13182240456219 -0.319420235445245 -0.298946490188569 -0.232607336115825 0.3811741726028
0.375969123549282 0.988055347848696 -0.00497856098280008 0.116450436334774 0.75144536381954 1 0.382950675566951 1 -0.00485862474214456 0.586387788044981 0.486644727699395 -0.0045588372969658 0.584668343276896 1 1 -0.352727659943793 -0.321523032417414 1 0.382665037434138 0.748354057063153 0.583187735323759 -0.338325808147042 0.336245282286311 0.339867712699458 0.750562842052376 0.69655566038807 1 1 1 0.986075021727158 -0.238165815101903 -0.189366269737259 -0.369140141713038 -0.292381533830132 -0.136972514476576 -0.141014864287313 -0.24052648907719 -0.141014864287313 -0.250058685505092 -0.239197472108857 -0.3547484563883 -0.183165144131954 -0.26077030192588 -0.204148450065647 -0.319420235445245 -0.089775828691723 -0.319420235445245 -0.204148450065647 -0.317385265761239 -0.230566891729743 -0.341280157898341 -0.319420235445245 -0.204148450065647 -0.319420235445245 -0.201266964561637 -0.319420235445245 -0.319420235445245 -0.232974548773291 1 0.986075021727158 0.998009924656074 1 1 0.461711423065985 0.643553842008289 1 -0.212592797078383 -0.319420235445245 -0.0909387229030488 0.648945052462852 -0.319420235445245 -0.183165144131954 -0.183165144131954 -0.323507363565182 1 -0.341280157898341 -0.42280119003018 0.384486305264328 -0.341280157898341 -0.327541147911349 0.99602483094886 -0.215345293880302 -0.230707650473207 -0.204148450065647 -0.212592797078383 1 -0.239247012421787 -0.194852851095011 0.990018728226304 0.990018728226304 0.48719707198214 0.756674455592486 0.260672536360698 1 -0.413063614872933 -0.136972514476576 -0.201266964561637 0.634352640554727 -0.132815728134953 -0.132815728134953 -0.186288331345927 -0.132815728134953 -0.132815728134953 -0.132815728134953 -0.319420235445245 -0.232974548773291 -0.192401149907759 -0.189366269737259 -0.132815728134953 -0.0909387229030488 0.146413136930051 -0.319420235445245 -0.129894622948339 -0.132815728134953 -0.132815728134953 -0.319420235445245 -0.132815728134953 -0.341280157898341 -0.226548854840861 -0.239197472108857 -0.126473049355346 0.53323794174401 -0.287436142346851 -0.29847501675715 -0.418118164214585 -0.341432958570027 -0.343223667080077 -0.226548854840861 -0.402647876815173 0.275569020200297 0.234583363023545 -0.319420235445245 0.470881949137031 -0.411305881953552 -0.319420235445245 -0.136972514476576 -0.12461978204616 -0.132815728134953 -0.136972514476576 0.181726094708801 0.658239281268496 -0.409544662486117 -0.513676842843866 0.97595432093429 -0.201266964561637 -0.201266964561637 -0.201266964561637 -0.0882583035747146 -0.00485862474214456 -0.347090729891494 1 0.998009924656074 -0.201266964561637 0.656074116478858 0.514791378056359 0.643581384870386 -0.226548854840861 -0.226548854840861 -0.232607336115825 0.265757602129516 -0.226548854840861 -0.345196438820227 -0.34516048239412 -0.230707650473207 -0.230707650473207 -0.226548854840861 -0.232101134713364 -0.102057029065394 -0.201266964561637 -0.305537259948478 0.357799435349613 0.361653037975021 0.528527739552432 -0.223917921631972 0.379888620628454 0.375969123549282 -0.228743914049 0.365291400145527 0.57255499238362 0.3692846114261 -0.227560477863509 0.534757188572205 0.586438663694198 -0.57358175317299 0.809438763623986 0.811382104599021 -0.343223667080077 0.272315053142912 -0.341280157898341 0.587987532075243 0.382665037434138 -0.583187735323759 0.922557207579309 -0.343223667080077 0.108793137875698 -0.374892608329261 -0.313289117373203 -0.244567011611009 -0.296841204896362 -0.195394996982705 -0.298863095501603 -0.141014864287313 -0.192401149907759 -0.136972514476576 0.192225922136127 0.192225922136127 0.454215962977936 0.194775495989908 0.349552045540043 -0.314601571985531 0.488318684568304 -0.294418564540306 0.37664070073256 0.998009924656074 -0.420104731256458 -0.413063614872933 -0.195394996982705 -0.192401149907759 -0.226548854840861 -0.226548854840861 0.00527875828485224 -0.133370926349392 -0.296449688075993 0.361653037975021 0.980258633700501 1 0.586387788044981 -0.125814785894272 1 0.358132967635195 -0.333879789227617 -0.34516048239412 0.567432953208723 -0.239197472108857 0.640788592855038 -0.285373436208947 -0.416637980744444 0.976122276831883 0.980258633700501 -0.380839191303999 -0.417502716519661 0.3692846114261 -0.333879789227617 -0.0388582069488233 0.586387788044981 -0.0211746790766119 0.347702475869567 0.589587111707728 -0.34516048239412 -0.222269735250143 0.328379104107112 0.811382104599021 -0.226548854840861 0.234583363023545 0.09837168449869 -0.227560477863509 -0.0383619636341735 -0.048441997144088 -0.34516048239412 -0.349014532520626 -0.343223667080077 -0.343223667080077 -0.341280157898341 -0.341280157898341 -0.341280157898341 -0.341280157898341 -0.327541147911349 -0.211230495210368 -0.0913057653544615 -0.291969537972466 -0.195394996982705 -0.189366269737259 -0.192401149907759 -0.533380747062665 -0.294418564540306 -0.118587444540108 0.749921749987809 -0.238165815101903 -0.124099507694373 0.207127350342005 -0.189366269737259 -0.315341621185742 -0.408885910323597 -0.411305881953552 -0.310271335216479 -0.141014864287313 -0.30418772788515 -0.319420235445245 -0.313289117373203 -0.289492656081132 -0.287436142346851 -0.319420235445245 -0.204148450065647 -0.204148450065647 -0.315341621185742 -0.0294506782511051 -0.308092495786029 -0.192401149907759 -0.209809998173528 -0.183165144131954 -0.321446709264667 -0.350932010235805 0.1681505705897 0.365291400145527 0.382950675566951 -0.583187735323759 0.71830693515576 1 -0.370952658420751 0.56716861883512 -0.232101134713364 0.587987532075243 0.740703255214848 0.587987532075243 0.998009924656074 -0.195394996982705 -0.413063614872933 0.316490570616064 -0.294418564540306 0.55433004978721 0.642392148879207 -0.319420235445245 0.72246672704286 0.565567882202126 -0.298863095501603 0.343556711756269 0.347702475869567 0.586387788044981 0.505549415458936 -0.315341621185742 -0.313289117373203 -0.411305881953552 -0.296449688075993 -0.411305881953552 -0.369140141713038 -0.141014864287313 -0.317385265761239 -0.136972514476576 -0.183165144131954 -0.319420235445245 -0.183165144131954 -0.343223667080077 -0.13182240456219 -0.319420235445245 -0.298946490188569 -0.232607336115825 0.3811741726028
0.0583897437314344 -0.34797131184152 -0.128157174739076 -0.0798885195303598 -0.308459756465932 -0.352727659943793 0.0554709290426845 -0.352727659943793 -0.142791831538829 -0.24625771691503 -0.200420572633165 -0.126978802014714 -0.289768545775588 -0.352727659943793 -0.352727659943793 1 0.583573398279717 -0.352727659943793 0.00806880902408674 -0.361737389099444 -0.231503067920805 0.928510740235759 0.0764823104270861 0.051483572292736 -0.438398027714841 -0.330661061644054 -0.352727659943793 -0.352727659943793 -0.352727659943793 -0.341855068288063 0.207481233317498 0.323268315345039 0.11965283902588 0.292581905153482 0.0527958587130809 0.0435137727429172 0.214737904478301 0.0435137727429172 0.278249415394981 0.447021902314883 0.136946597338708 0.36333229109623 0.192700246065004 0.190755537507482 0.136176124684475 0.146216895691551 0.136176124684475 0.190755537507482 0.140140993468267 0.242813020202931 -0.122990183860121 0.136176124684475 0.190755537507482 0.136176124684475 0.249111676854777 0.136176124684475 0.136176124684475 -0.114923839467292 -0.352727659943793 -0.341855068288063 -0.354092976285289 -0.352727659943793 -0.352727659943793 -0.336516172406233 -0.300375602295544 -0.352727659943793 0.231232015211402 0.136176124684475 0.0105465863800978 -0.299845489446798 0.136176124684475 0.36333229109623 0.36333229109623 0.909984588525531 -0.352727659943793 -0.122990183860121 0.283806657748615 0.0112169870134022 -0.122990183860121 -0.124882233650055 -0.349992315093676 0.238974009088519 0.540172927700301 0.256821835650626 0.231232015211402 -0.352727659943793 0.47690892213394 0.40663213849905 -0.350445051792677 -0.350445051792677 -0.212389590438528 -0.360302083561628 -0.144700461679075 -0.352727659943793 0.270988006880604 0.0307756035223444 0.182309254260448 -0.295258740136245 0.0396544731281604 0.0396544731281604 0.335507536204216 0.0396544731281604 0.0396544731281604 0.0396544731281604 0.136176124684475 -0.114923839467292 0.381653130222061 0.342083643594203 0.0396544731281604 0.0105465863800978 -0.0738106245599333 0.136176124684475 -0.0620025484358058 0.0396544731281604 0.0396544731281604 0.136176124684475 0.0396544731281604 -0.122990183860121 0.523683217333828 0.447021902314883 0.426104195881351 -0.297580900084378 0.312913337303866 0.288980470647482 0.251675244714248 -0.1265751908578 -0.12489018281362 0.523683217333828 0.265746606100052 -0.0932735014086407 -0.0639784810489296 0.136176124684475 -0.0916662900057892 0.265746606100052 0.136176124684475 0.0307756035223444 -0.0770312990346188 0.0396544731281604 0.0307756035223444 -0.0916127939783349 -0.299956002259466 -0.00532102531312569 0.0953023649286744 -0.351823911965147 0.182309254260448 0.182309254260448 0.182309254260448 0.138266454878681 -0.142791831538829 -0.0847022000292225 -0.352727659943793 -0.354092976285289 0.182309254260448 -0.0342286677420861 -0.263945079965669 -0.300375602295544 0.523683217333828 0.523683217333828 0.509778032567765 -0.108666365343823 0.523683217333828 0.699529631356253 -0.126736997096147 0.540172927700301 0.540172927700301 0.523683217333828 -0.0975316649078634 0.445576524647333 0.350173592232057 0.861121667442539 0.0550603181969906 0.0609266687658264 -0.172806116824894 0.401011540936936 -0.153465943836406 0.0583897437314344 0.528297821221436 0.0522162783750791 -0.304349796290079 0.0422290010898662 0.535651970956951 -0.208467664576166 -0.294867914096219 0.148350610258688 -0.435062644339132 -0.43371936515602 -0.12489018281362 0.0506089636363574 -0.122990183860121 -0.243737864080044 0.00806880902408674 0.178923021370727 -0.23626178527984 -0.12489018281362 -0.151253432430435 0.134396358062618 0.400333660289361 0.446449381908831 0.29365139904822 0.319772936627293 0.299422830591456 0.0435137727429172 0.330068216285041 0.0527958587130809 -0.0881244101373992 -0.0881244101373992 -0.0651923329461685 -0.0503685918842897 0.051483572292736 0.504944975894052 -0.205726722414755 0.298378504012618 0.0143316693580948 -0.346654287275587 0.283477313960845 0.270988006880604 0.319772936627293 0.312842010776128 0.523683217333828 0.523683217333828 -0.139895915379826 0.550867622761599 0.304146999107848 0.0609266687658264 -0.318251952472145 -0.352727659943793 -0.24625771691503 -0.0874635764152135 -0.352727659943793 0.062141540410801 0.698574333075298 -0.126736997096147 -0.324833607316358 0.447021902314883 -0.277553496060067 0.307128162644789 0.273151125808468 -0.315296799543497 -0.318251952472145 0.294938706511478 0.258863142761012 0.0422290010898662 0.698574333075298 -0.253059756851592 -0.24625771691503 -0.110333745752328 0.0486582329982942 -0.256568283902259 -0.126736997096147 0.402890820507643 0.062141540410801 -0.43371936515602 0.523683217333828 -0.0639784810489296 -0.15491669699079 0.535651970956951 -0.252316151008152 -0.255288815627171 -0.126736997096147 -0.0869030308994231 -0.12489018281362 -0.12489018281362 -0.122990183860121 -0.122990183860121 -0.122990183860121 -0.122990183860121 -0.124882233650055 -0.0475283375577742 0.140079337132065 0.301764652429801 0.319772936627293 0.323268315345039 0.330068216285041 0.329672185010899 0.298378504012618 0.561915970586007 -0.387687852604034 0.207481233317498 0.5443474487863 -0.104418219653963 0.305790142774911 0.405668848221671 0.250554178029729 0.265746606100052 0.142158027937129 0.0435137727429172 0.395822207974689 0.136176124684475 0.213408143044628 0.295927127548149 0.290059006100756 0.136176124684475 0.190755537507482 0.190755537507482 0.405668848221671 -0.177584674333757 0.136176124684475 0.312842010776128 0.060161657496723 0.36333229109623 0.132260479270576 0.134925211065911 -0.0929602117590367 0.0522162783750791 0.0554709290426845 0.178923021370727 -0.304141478350593 -0.352727659943793 0.124879717248944 -0.21354261428021 -0.0975316649078634 -0.241573090736109 -0.364081815503537 -0.243737864080044 -0.354092976285289 0.319772936627293 0.270988006880604 0.0594176715267234 0.298378504012618 -0.16665488225959 -0.341057380388084 0.136176124684475 -0.364182989110567 -0.211087371822824 0.299422830591456 0.0422778328022951 0.0486582329982942 -0.24625771691503 -0.18541491022616 0.405668848221671 0.400333660289361 0.265746606100052 0.304146999107848 0.265746606100052 0.128030065243853 0.0435137727429172 0.225537469918693 0.0527958587130809 0.36333229109623 0.136176124684475 0.36333229109623 -0.12489018281362 0.568597169580233 0.136176124684475 0.132260479270576 0.509778032567765 0.0600028836024873
0.0878469730668094 -0.311774283969753 0.261510965512303 -0.0931041789923167 -0.118489890664895 -0.321523032417414 0.0832875144703994 -0.321523032417414 0.25752609920113 -0.0726124233033146 0.0369251510210256 0.25752609920113 -0.152009603521854 -0.321523032417414 -0.321523032417414 0.583573398279717 1 -0.321523032417414 0.150020813470233 -0.379874213264492 -0.0601427424720341 0.551146415928924 0.193207723786256 0.216640476713423 -0.387078401443945 -0.310524510032069 -0.321523032417414 -0.321523032417414 -0.321523032417414 -0.309067357664446 0.296987618518161 0.221718352936788 0.367631215626562 0.156771581627963 0.160373441106981 0.165106401962547 0.285639181592939 0.165106401962547 0.140917207528232 0.263682222943083 0.0826275195392809 0.214457802483586 0.124754041875847 0.199809852395861 0.00797167378586461 0.0856149783340497 0.00797167378586461 0.199809852395861 0.0139609374682047 0.273825309242649 0.212648067787845 0.00797167378586461 0.199809852395861 0.00797167378586461 0.23565220957834 0.00797167378586461 0.00797167378586461 -0.19470283389863 -0.321523032417414 -0.309067357664446 -0.318784630476074 -0.321523032417414 -0.321523032417414 -0.285938588681883 -0.176693289431694 -0.321523032417414 0.248912992159816 0.00797167378586461 0.251598298029083 -0.176693289431694 0.00797167378586461 0.214457802483586 0.214457802483586 0.526609250469802 -0.321523032417414 0.212648067787845 0.431305703456821 0.142804293682758 0.212648067787845 0.198214011242028 -0.317363579847428 0.233964652111565 0.318838434883427 0.239025979473299 0.248912992159816 -0.321523032417414 0.305044870701547 0.248912992159816 -0.313174519172739 -0.313174519172739 -0.159596725280129 -0.390905239233525 -0.245150093191711 -0.321523032417414 0.174153053290951 0.160373441106981 0.196192155396007 -0.154340147958603 0.155506492930551 0.155506492930551 0.184953932864228 0.155506492930551 0.155506492930551 0.155506492930551 0.00797167378586461 -0.19470283389863 0.225271724050333 0.188586446880616 0.155506492930551 0.251598298029083 0.162201038921457 0.00797167378586461 -0.133158073463512 0.155506492930551 0.155506492930551 0.00797167378586461 0.155506492930551 0.212648067787845 0.316169928747138 0.263682222943083 0.271703843320968 -0.125692616821861 0.15534695966281 0.167408950372116 0.433911651191211 0.231731386163738 0.215153068518926 0.316169928747138 0.172036422905807 -0.199313969773386 -0.145679264824751 0.00797167378586461 -0.209967830273207 0.172036422905807 0.00797167378586461 0.160373441106981 -0.130505666104216 0.155506492930551 0.160373441106981 0.211479103554968 -0.188944811439459 0.293545622628388 0.2286007118311 -0.297309961530448 0.196192155396007 0.196192155396007 0.196192155396007 0.0825060382254627 0.25752609920113 0.224278613832093 -0.321523032417414 -0.318784630476074 0.196192155396007 -0.0993065273492448 -0.0694108762621014 -0.170484089952993 0.316169928747138 0.316169928747138 0.283723704443408 -0.226979522006159 0.316169928747138 0.409873891568457 0.217663312782033 0.318838434883427 0.318838434883427 0.316169928747138 0.21636082946659 0.745356680006597 0.23565220957834 0.494423702306637 0.16582991730459 0.173275279880772 0.0146764933328354 0.490348974708261 0.0301687962556062 0.0878469730668094 0.318838434883427 0.162088541022517 -0.154192565450921 0.109084792036342 0.316169928747138 -0.0504379031107458 -0.153945981122784 0.288504411376634 -0.432040300624852 -0.429383591185138 0.215153068518926 0.1713153012089 0.212648067787845 -0.0679210051282905 0.150020813470233 0.306247075446534 -0.246992812703385 0.215153068518926 -0.0514888939990666 0.380436450790195 0.326375714233845 0.258866908298989 0.164900537870346 0.228777051811832 0.167408950372116 0.165106401962547 0.225271724050333 0.160373441106981 -0.13786670429548 -0.13786670429548 -0.180738156409051 -0.141317730656476 0.200058475585522 0.519979193725459 0.0358034596701208 0.1624026315529 0.154060781154852 -0.317342519771138 0.436523573152991 0.174153053290951 0.228777051811832 0.225271724050333 0.316169928747138 0.316169928747138 0.259511580768034 0.320456389899973 0.161806230002582 0.161656787625192 -0.296627110780273 -0.321523032417414 -0.0726124233033146 0.113705484134816 -0.321523032417414 0.169193350111333 0.774329462237521 0.217663312782033 -0.138222402498758 0.263682222943083 -0.0651227967236159 0.149289323184143 0.431724423067147 -0.292443542300085 -0.296627110780273 0.127610509137106 0.429625177128395 0.109084792036342 0.774329462237521 0.585982759921807 -0.0726124233033146 0.27637846348006 0.21360544913377 -0.0759225030213494 0.217663312782033 0.493631943680191 0.230391728598314 -0.43472038962957 0.316169928747138 -0.145679264824751 -0.038883166566028 0.316169928747138 0.583979002549921 0.604513372452085 0.217663312782033 0.226758471566922 0.215153068518926 0.215153068518926 0.212648067787845 0.212648067787845 0.212648067787845 0.212648067787845 0.198214011242028 0.0694669414874768 0.0887497105317391 0.166873548948246 0.228777051811832 0.221718352936788 0.225271724050333 0.185098376367566 0.1624026315529 0.332679716848057 -0.363312518870298 0.296987618518161 0.311077555786226 0.0473054017388036 0.221718352936788 0.329228633632056 0.422502266408984 0.172036422905807 0.00950680465291461 0.165106401962547 0.319443158668359 0.00797167378586461 0.14131220935972 0.164324598893492 0.158637373851711 0.00797167378586461 0.199809852395861 0.199809852395861 0.329228633632056 0.38709789059009 0.00797167378586461 0.225271724050333 0.054676262243044 0.214457802483586 0.00212588275780989 0.0788425601680172 -0.131722038422225 0.162088541022517 0.0832875144703994 0.306247075446534 -0.0641750980450677 -0.321523032417414 0.370581894610018 -0.0383596424376742 0.21636082946659 -0.0632918869789235 -0.393662802351865 -0.0679210051282905 -0.318784630476074 0.228777051811832 0.174153053290951 0.227446698951071 0.1624026315529 -0.0472751681793094 -0.153243968244935 0.00797167378586461 -0.350846917899048 -0.0329393544817618 0.167408950372116 0.203977028232264 0.21360544913377 -0.0726124233033146 -0.000968104176502412 0.329228633632056 0.326375714233845 0.172036422905807 0.164900537870346 0.172036422905807 0.376629818395049 0.165106401962547 0.150059303824535 0.160373441106981 0.214457802483586 0.00797167378586461 0.214457802483586 0.215153068518926 0.342158033476724 0.00797167378586461 0.00212588275780989 0.283723704443408 0.0838522469333403
0.375969123549282 0.988055347848696 -0.00497856098280008 0.116450436334774 0.75144536381954 1 0.382950675566951 1 -0.00485862474214456 0.586387788044981 0.486644727699395 -0.0045588372969658 0.584668343276896 1 1 -0.352727659943793 -0.321523032417414 1 0.382665037434138 0.748354057063153 0.583187735323759 -0.338325808147042 0.336245282286311 0.339867712699458 0.750562842052376 0.69655566038807 1 1 1 0.986075021727158 -0.238165815101903 -0.189366269737259 -0.369140141713038 -0.292381533830132 -0.136972514476576 -0.141014864287313 -0.24052648907719 -0.141014864287313 -0.250058685505092 -0.239197472108857 -0.3547484563883 -0.183165144131954 -0.26077030192588 -0.204148450065647 -0.319420235445245 -0.089775828691723 -0.319420235445245 -0.204148450065647 -0.317385265761239 -0.230566891729743 -0.341280157898341 -0.319420235445245 -0.204148450065647 -0.319420235445245 -0.201266964561637 -0.319420235445245 -0.319420235445245 -0.232974548773291 1 0.986075021727158 0.998009924656074 1 1 0.461711423065985 0.643553842008289 1 -0.212592797078383 -0.319420235445245 -0.0909387229030488 0.648945052462852 -0.319420235445245 -0.183165144131954 -0.183165144131954 -0.323507363565182 1 -0.341280157898341 -0.42280119003018 0.384486305264328 -0.341280157898341 -0.327541147911349 0.99602483094886 -0.215345293880302 -0.230707650473207 -0.204148450065647 -0.212592797078383 1 -0.239247012421787 -0.194852851095011 0.990018728226304 0.990018728226304 0.48719707198214 0.756674455592486 0.260672536360698 1 -0.413063614872933 -0.136972514476576 -0.201266964561637 0.634352640554727 -0.132815728134953 -0.132815728134953 -0.186288331345927 -0.132815728134953 -0.132815728134953 -0.132815728134953 -0.319420235445245 -0.232974548773291 -0.192401149907759 -0.189366269737259 -0.132815728134953 -0.0909387229030488 0.146413136930051 -0.319420235445245 -0.129894622948339 -0.132815728134953 -0.132815728134953 -0.319420235445245 -0.132815728134953 -0.341280157898341 -0.226548854840861 -0.239197472108857 -0.126473049355346 0.53323794174401 -0.287436142346851 -0.29847501675715 -0.418118164214585 -0.341432958570027 -0.343223667080077 -0.226548854840861 -0.402647876815173 0.275569020200297 0.234583363023545 -0.319420235445245 0.470881949137031 -0.411305881953552 -0.319420235445245 -0.136972514476576 -0.12461978204616 -0.132815728134953 -0.136972514476576 0.181726094708801 0.658239281268496 -0.409544662486117 -0.513676842843866 0.97595432093429 -0.201266964561637 -0.201266964561637 -0.201266964561637 -0.0882583035747146 -0.00485862474214456 -0.347090729891494 1 0.998009924656074 -0.201266964561637 0.656074116478858 0.514791378056359 0.643581384870386 -0.226548854840861 -0.226548854840861 -0.232607336115825 0.265757602129516 -0.226548854840861 -0.345196438820227 -0.34516048239412 -0.230707650473207 -0.230707650473207 -0.226548854840861 -0.232101134713364 -0.102057029065394 -0.201266964561637 -0.305537259948478 0.357799435349613 0.361653037975021 0.528527739552432 -0.223917921631972 0.379888620628454 0.375969123549282 -0.228743914049 0.365291400145527 0.57255499238362 0.3692846114261 -0.227560477863509 0.534757188572205 0.586438663694198 -0.57358175317299 0.809438763623986 0.811382104599021 -0.343223667080077 0.272315053142912 -0.341280157898341 0.587987532075243 0.382665037434138 -0.583187735323759 0.922557207579309 -0.343223667080077 0.108793137875698 -0.374892608329261 -0.313289117373203 -0.244567011611009 -0.296841204896362 -0.195394996982705 -0.298863095501603 -0.141014864287313 -0.192401149907759 -0.136972514476576 0.192225922136127 0.192225922136127 0.454215962977936 0.194775495989908 0.349552045540043 -0.314601571985531 0.488318684568304 -0.294418564540306 0.37664070073256 0.998009924656074 -0.420104731256458 -0.413063614872933 -0.195394996982705 -0.192401149907759 -0.226548854840861 -0.226548854840861 0.00527875828485224 -0.133370926349392 -0.296449688075993 0.361653037975021 0.980258633700501 1 0.586387788044981 -0.125814785894272 1 0.358132967635195 -0.333879789227617 -0.34516048239412 0.567432953208723 -0.239197472108857 0.640788592855038 -0.285373436208947 -0.416637980744444 0.976122276831883 0.980258633700501 -0.380839191303999 -0.417502716519661 0.3692846114261 -0.333879789227617 -0.0388582069488233 0.586387788044981 -0.0211746790766119 0.347702475869567 0.589587111707728 -0.34516048239412 -0.222269735250143 0.328379104107112 0.811382104599021 -0.226548854840861 0.234583363023545 0.09837168449869 -0.227560477863509 -0.0383619636341735 -0.048441997144088 -0.34516048239412 -0.349014532520626 -0.343223667080077 -0.343223667080077 -0.341280157898341 -0.341280157898341 -0.341280157898341 -0.341280157898341 -0.327541147911349 -0.211230495210368 -0.0913057653544615 -0.291969537972466 -0.195394996982705 -0.189366269737259 -0.192401149907759 -0.533380747062665 -0.294418564540306 -0.118587444540108 0.749921749987809 -0.238165815101903 -0.124099507694373 0.207127350342005 -0.189366269737259 -0.315341621185742 -0.408885910323597 -0.411305881953552 -0.310271335216479 -0.141014864287313 -0.30418772788515 -0.319420235445245 -0.313289117373203 -0.289492656081132 -0.287436142346851 -0.319420235445245 -0.204148450065647 -0.204148450065647 -0.315341621185742 -0.0294506782511051 -0.308092495786029 -0.192401149907759 -0.209809998173528 -0.183165144131954 -0.321446709264667 -0.350932010235805 0.1681505705897 0.365291400145527 0.382950675566951 -0.583187735323759 0.71830693515576 1 -0.370952658420751 0.56716861883512 -0.232101134713364 0.587987532075243 0.740703255214848 0.587987532075243 0.998009924656074 -0.195394996982705 -0.413063614872933 0.316490570616064 -0.294418564540306 0.55433004978721 0.642392148879207 -0.319420235445245 0.72246672704286 0.565567882202126 -0.298863095501603 0.343556711756269 0.347702475869567 0.586387788044981 0.505549415458936 -0.315341621185742 -0.313289117373203 -0.411305881953552 -0.296449688075993 -0.411305881953552 -0.369140141713038 -0.141014864287313 -0.317385265761239 -0.136972514476576 -0.183165144131954 -0.319420235445245 -0.183165144131954 -0.343223667080077 -0.13182240456219 -0.319420235445245 -0.298946490188569 -0.232607336115825 0.3811741726028
0.781863185347833 0.385727246676849 0.0728962110106167 0.194908207144885 0.509238669713897 0.382665037434138 0.785415570423286 0.382665037434138 0.0713152913647892 0.652580161517252 0.612825369848021 0.0713152913647892 0.522993673240951 0.382665037434138 0.382665037434138 0.00806880902408674 0.150020813470233 0.382665037434138 1 0.402744031598508 0.656160982572275 0.0316384956553499 0.794278230193709 0.853861653275268 0.388713731777277 0.387539649505548 0.382665037434138 0.382665037434138 0.382665037434138 0.386497001742907 -0.012605559901357 0.0120915595521332 0.14296521094737 0.0982771179169158 0.0480217503516204 0.0494389741953009 -0.00858362140147632 0.0494389741953009 0.104609941334891 0.0235215834079554 0.124372702621407 -0.0412780452627745 0.0914245196275683 -0.00489871535191993 0.111986838107072 0.00522859166955135 0.111986838107072 -0.00489871535191993 0.111273389817744 -0.0249986140811462 0.11965079713389 0.111986838107072 -0.00489871535191993 0.111986838107072 -0.0695790238068936 0.111986838107072 0.111986838107072 0.087234861622514 0.382665037434138 0.386497001742907 0.38342808821867 0.382665037434138 0.382665037434138 0.250608728930516 0.252459657420301 0.382665037434138 -0.0485462541385331 0.111986838107072 0.094672991252064 0.252459657420301 0.111986838107072 -0.0412780452627745 -0.0412780452627745 -0.00600958540378319 0.382665037434138 0.11965079713389 0.0800271887574107 0.995263113912632 0.11965079713389 0.118967022203076 0.381143879220376 -0.0435861626247403 -0.137087251536406 -0.0837129273023918 -0.0485462541385331 0.382665037434138 -0.107956343808464 0.00891929301054685 0.381903637724378 0.381903637724378 0.186433285787848 0.395598110814805 0.109837304512243 0.382665037434138 0.144817650961339 0.0480217503516204 0.0104086148722982 0.249018155336961 0.0465644057396351 0.0465644057396351 0.0653115829515117 0.0465644057396351 0.0465644057396351 0.0465644057396351 0.111986838107072 0.087234861622514 -0.0248543079261681 0.0663906898773862 0.0465644057396351 0.094672991252064 0.0354625974493396 0.111986838107072 -0.359435171983159 0.0465644057396351 0.0465644057396351 0.111986838107072 0.0465644057396351 0.11965079713389 -0.112996662169274 0.0235215834079554 -0.0622227508638086 0.509294313505257 0.0953712466220239 0.100687880860112 0.0826972350236572 0.123704759126313 0.120332179914137 -0.112996662169274 0.144201400235696 0.105450629430635 0.0897668513928309 0.111986838107072 0.183025566311461 0.144201400235696 0.111986838107072 0.0480217503516204 -0.348940540704809 0.0465644057396351 0.0480217503516204 0.046644449296606 0.251885159207229 0.143583927147002 0.200532691518179 0.384192800011118 0.0104086148722982 0.0104086148722982 0.0104086148722982 0.00114325083616561 0.0713152913647892 0.121687949176556 0.382665037434138 0.38342808821867 0.0104086148722982 0.547550120107363 0.218479997205014 0.252459657420301 -0.112996662169274 -0.112996662169274 -0.114333348958421 0.101696142767298 -0.112996662169274 -0.0598340909267134 0.121011215864112 -0.137087251536406 -0.137087251536406 -0.112996662169274 0.103209476320452 0.243696273171487 0.03060782229212 0.0129019531437589 0.834993528577489 0.837717373434709 0.724020725493399 0.081802344785919 0.724244489591656 0.781863185347833 -0.10922407721341 0.839094599688297 0.533914165106366 0.801766879348138 -0.141092498429849 0.607971696938297 0.521643082642572 0.201094357232 0.380155716520948 0.388099544147305 0.120332179914137 0.711627733144503 0.11965079713389 0.650804679622304 1 0.204462157542078 0.412918180609531 0.120332179914137 0.0884044745231424 0.141723964361741 0.0269376969365987 0.0288718634028068 0.0987243941263383 0.0215638879795064 0.0995475900559093 0.0494389741953009 0.0168852654350231 0.0480217503516204 0.0735581396900328 0.0735581396900328 0.182456419346399 0.0745337724642311 0.853861653275268 0.00703270328631909 0.610615402042498 0.0990858007194347 0.990582430809389 0.38342808821867 0.0785021479779013 0.144817650961339 0.0215638879795064 0.0168852654350231 -0.112996662169274 -0.112996662169274 0.0663463372393109 0.103209476320452 0.0998893427982555 0.847433243149731 0.390371504293278 0.382665037434138 0.652580161517252 0.0663906898773864 0.382665037434138 0.8253831136962 0.13157976258856 0.121011215864112 0.538785839000965 0.0235215834079554 0.597178292031028 0.0945169213179416 0.0812290252527789 0.388816516432419 0.390371504293278 0.133519959378719 0.075198813137376 0.801766879348138 0.13157976258856 0.14575656005181 0.652580161517252 0.0744415968878707 0.858352164477232 0.649039013634059 0.121011215864112 0.080371925821862 0.815720563606477 0.379212222365045 -0.112996662169274 0.0897668513928309 0.0851186532452326 -0.141092498429849 0.147591920346166 0.1489744982391 0.121011215864112 0.122362422956462 0.120332179914137 0.120332179914137 0.11965079713389 0.11965079713389 0.11965079713389 0.11965079713389 0.118967022203076 -0.0547674025070394 -0.00790802483912634 0.0982771179169158 0.0215638879795064 0.0120915595521332 0.0168852654350231 0.187000123168391 0.0990858007194347 0.103209476320452 0.37046278715268 -0.012605559901357 0.103960285135584 0.079260395272257 0.0120915595521332 0.0195980502351903 0.075198813137376 0.144201400235696 0.112697307796722 0.0494389741953009 0.029117622933411 0.111986838107072 0.109837304512273 0.0974631521156168 0.0966437551576636 0.111986838107072 -0.00489871535191993 -0.00489871535191993 0.0195980502351903 0.134798615879815 0.111986838107072 0.0168852654350231 0.0735581396900328 -0.0412780452627745 0.112697307796722 0.123034679259086 0.07056300282682 0.839094599688297 0.785415570423286 0.204462157542078 0.529002015983978 0.382665037434138 0.143583927147002 0.667149949100155 0.103209476320452 0.650804679622304 0.393569877618978 0.650804679622304 0.38342808821867 0.0215638879795064 0.144817650961339 0.800294673560826 0.0990858007194347 0.690319851108615 0.595687600014695 0.111986838107072 0.409721811361017 0.676603197381316 0.0995475900559093 0.854870042693961 0.858352164477232 0.652580161517252 0.597902213628231 0.0195980502351903 0.0269376969365987 0.144201400235696 0.0998893427982555 0.144201400235696 0.14296521094737 0.0494389741953009 0.111273389817745 0.0480217503516204 -0.0412780452627745 0.111986838107072 -0.0412780452627745 0.120332179914137 0.102454792707602 0.111986838107072 0.112697307796722 -0.114333348958421 0.789002548444318
0.510646673536806 0.740971763080312 -0.00983324389385413 0.275160338496489 0.467002896070138 0.748354057063153 0.508526145449534 0.748354057063153 -0.00838055900968866 0.472386122500423 0.634622585166151 -0.0161245799709991 0.562749550104283 0.748354057063153 0.748354057063153 -0.361737389099444 -0.379874213264492 0.748354057063153 0.402744031598508 1 0.46645097928097 -0.345491525299973 0.447578402509321 0.460741663217456 0.851043918186725 0.931958564598771 0.748354057063153 0.748354057063153 0.748354057063153 0.742746922036164 0.0203294137485955 -0.230202982512574 -0.471114113218817 -0.385829191677885 -0.166510548042709 -0.147970799155533 0.0280437131772215 -0.147970799155533 -0.333756951656611 -0.231126513373818 -0.0866801153367 0.138044873526665 -0.292307170305756 0.153859224163711 -0.0227507486334662 0.161320766532873 -0.0227507486334662 0.153859224163711 -0.0285529065475845 0.00638477715174241 -0.353252861114264 -0.0227507486334662 0.153859224163711 -0.0227507486334662 0.1516875538721 -0.0227507486334662 -0.0227507486334662 0.187526639198827 0.748354057063153 0.742746922036164 0.745361648859375 0.748354057063153 0.748354057063153 0.61177412596793 0.470784191812304 0.748354057063153 0.160223419823933 -0.0227507486334662 -0.0774929073689894 0.47709414134817 -0.0227507486334662 0.138044873526665 0.138044873526665 -0.329292803530865 0.748354057063153 -0.353252861114264 -0.534253020200766 0.405504313421372 -0.353252861114264 -0.350148987712429 0.744931942939395 0.162297876045962 -0.295239579100687 0.153859224163711 0.160223419823933 0.748354057063153 -0.290823647367707 -0.228315917816088 0.741808415922073 0.741808415922073 0.337690934216698 0.985429857311366 0.221601535499624 0.748354057063153 -0.185592064053352 -0.14292329394714 0.1516875538721 0.468619939293689 -0.161457353432935 -0.161457353432935 -0.226461288711151 -0.161457353432935 -0.161457353432935 -0.161457353432935 -0.0227507486334662 0.187526639198827 0.145005713457509 -0.230202982512574 -0.161457353432935 -0.0774929073689894 0.120440270922467 -0.0227507486334662 -0.20686597834737 -0.161457353432935 -0.161457353432935 -0.0227507486334662 -0.161457353432935 -0.353252861114264 -0.291428242360216 -0.231126513373818 -0.19646479345765 0.521496044941503 -0.369892426483506 -0.372111385324598 -0.536959937838268 -0.370387482367419 -0.355834282997603 -0.291428242360216 -0.183299101020237 0.226684627805077 0.192969595412447 -0.0227507486334662 0.393445564072412 -0.190779467925761 -0.0227507486334662 -0.14292329394714 -0.202745365686908 -0.161457353432935 -0.14292329394714 0.149488908846112 0.482705990688801 -0.260407912587717 -0.170104638645461 0.732581730368974 0.1516875538721 0.1516875538721 0.1516875538721 0.158555609857505 -0.00838055900968866 -0.351942778902424 0.748354057063153 0.745361648859375 0.1516875538721 0.673121020079317 0.385776616762771 0.471081759507696 -0.291428242360216 -0.291428242360216 -0.278791755276119 0.218613700049851 -0.291428242360216 -0.381712378531577 -0.358889267277016 -0.295239579100687 -0.295239579100687 -0.291428242360216 -0.357868389625236 -0.148502216620297 -0.244670054427465 -0.330584271660224 0.480573005091984 0.474010147734844 0.55287483697757 -0.260789000712621 0.501852061258627 0.510646673536806 -0.282314446016629 0.47839043489504 0.557205257433254 0.493567647396374 -0.291898709750638 0.506163847496474 0.565381639693089 -0.388254450908115 0.908821546338969 0.906964739731615 -0.355834282997603 0.292345234472776 -0.353252861114264 0.468497177324474 0.402744031598508 -0.392777121931735 0.658631374269022 -0.355834282997603 0.0905918191432512 -0.466551599402484 -0.38084971155691 -0.225658714829633 -0.390766482828484 -0.237531800863288 -0.382741439776264 -0.147970799155533 -0.233892332615878 -0.166510548042709 0.158126126014614 0.158126126014614 0.373394432291514 0.160223419823933 0.460741663217456 -0.352476439098951 0.636594813047691 -0.388303001249309 0.398666895033574 0.745361648859375 -0.553390738106734 -0.185592064053352 -0.237531800863288 -0.233892332615878 -0.291428242360216 -0.291428242360216 -0.0195479985896553 -0.201910910047272 -0.38016226259167 0.474010147734844 0.761067334250893 0.748354057063153 0.472386122500423 -0.171083129776125 0.748354057063153 0.480573005091984 -0.351180635944559 -0.358889267277016 0.56755540713198 -0.231126513373818 0.336304383500158 -0.36734244382126 -0.556418702628648 0.757572437329927 0.761067334250893 -0.155324546384821 -0.548208863124657 0.493567647396374 -0.351180635944559 -0.0917257401455329 0.472386122500423 -0.0427704118504642 0.458510648923049 0.477713906894149 -0.358889267277016 -0.264490019863519 0.437207259358326 0.911300437115493 -0.291428242360216 0.192969595412447 0.0882552928190162 -0.291898709750638 -0.089952424784974 -0.0889979201711989 -0.358889267277016 -0.354512900591849 -0.355834282997603 -0.355834282997603 -0.353252861114264 -0.353252861114264 -0.353252861114264 -0.353252861114264 -0.350148987712429 -0.214343964086331 0.162509119667619 -0.385829191677885 -0.237531800863288 -0.230202982512574 -0.233892332615878 -0.190654144651099 -0.388303001249309 -0.224772125458922 0.856115486341982 0.0203294137485955 -0.204882413216591 0.17038412476991 -0.230202982512574 -0.383344836480269 -0.548208863124657 -0.190779467925761 -0.024659185297028 -0.147970799155533 -0.373540822478662 -0.0227507486334662 -0.337201258587261 -0.383344836480269 -0.38084971155691 -0.0227507486334662 0.153859224163711 0.153859224163711 -0.383344836480269 -0.0714390832479779 -0.015268627169673 -0.233892332615878 -0.240685385585798 0.138044873526665 -0.0170753473728588 -0.090173865820606 0.1516875538721 0.47839043489504 0.508526145449534 -0.392777121931735 0.432299050242711 0.748354057063153 -0.473333031524797 0.490203797601715 -0.357868389625236 0.474218754125388 0.9682141881412 0.474776038079543 0.745361648859375 -0.237531800863288 -0.193104603918686 0.425878641535186 -0.388303001249309 0.576273775381068 0.550269742067214 -0.0227507486334662 0.940435840565058 0.490703431318583 -0.382741439776264 0.465186503609369 0.458510648923049 0.472386122500423 0.643911106878734 -0.383344836480269 -0.38084971155691 -0.190779467925761 -0.38016226259167 -0.190779467925761 -0.471114113218817 -0.147970799155533 -0.342492874234523 -0.166510548042709 0.138044873526665 -0.0227507486334662 0.138044873526665 -0.355834282997603 -0.221778405381176 -0.0227507486334662 -0.00978623364479633 -0.278791755276119 0.506401654524655
0.510543435492611 0.58785459197029 0.0651264764571494 0.297043274930503 0.776088007728811 0.583187735323759 0.514782811626558 0.583187735323759 0.0751903335543986 0.989053251496269 0.770267992799509 0.0682082392258131 0.806679066732365 0.583187735323759 0.583187735323759 -0.231503067920805 -0.0601427424720341 0.583187735323759 0.656160982572275 0.46645097928097 1 -0.210153576168114 0.536425852536935 0.582791883557857 0.594257336656605 0.463467500369204 0.583187735323759 0.583187735323759 0.583187735323759 0.589027711199416 -0.24458061369119 0.0883957434455609 0.184808209911026 -0.407694535995743 0.0731859278852057 0.0753458000527411 -0.25004723744041 0.0753458000527411 -0.359757484858378 -0.335827340947375 0.189546019840805 -0.260140327315598 -0.44714640951959 -0.350056144360294 0.170669761051724 -0.229526792154499 0.170669761051724 -0.350056144360294 0.169582454265312 -0.240612066268723 0.182349759147269 0.170669761051724 -0.350056144360294 0.170669761051724 -0.32929279874527 0.170669761051724 0.170669761051724 0.132947346671759 0.583187735323759 0.589027711199416 0.584350637118897 0.583187735323759 0.583187735323759 0.373701324856168 0.384752620356381 0.583187735323759 -0.334376245155652 0.170669761051724 0.0738430010689541 0.384752620356381 0.170669761051724 -0.260140327315598 -0.260140327315598 -0.267794181128045 0.583187735323759 0.182349759147269 0.130032807661847 0.659283935473846 0.182349759147269 0.181307675041424 0.580869465487296 -0.339434593183132 -0.0668447428820319 -0.334571794002607 -0.334376245155652 0.583187735323759 -0.0580809057089334 0.0381725764594432 0.582027349793405 0.582027349793405 0.284127357065631 0.473421295883736 0.167393836923509 0.583187735323759 0.202258003184932 0.0731859278852057 -0.345115221687408 0.379507715257257 0.0709649110148152 0.0709649110148152 0.0995359137257411 0.0709649110148152 0.0709649110148152 0.0709649110148152 0.170669761051724 0.132947346671759 -0.226814531216052 0.0883957434455609 0.0709649110148152 0.0738430010689541 0.0853863457478836 0.170669761051724 -0.236081919085717 0.0709649110148152 0.0709649110148152 0.170669761051724 0.0709649110148152 0.182349759147269 -0.0478211846277402 -0.335827340947375 0.0284497598418634 0.7767295293429 -0.388028992923085 -0.39951645212049 0.163189616998782 0.166371392328519 0.183388197576777 -0.0478211846277402 0.201907649066284 0.160708472815998 0.136806140226325 0.170669761051724 0.278933937208468 0.200992699326046 0.170669761051724 0.0731859278852057 -0.229384111840517 0.0709649110148152 0.0731859278852057 0.105980429622456 0.383877075744113 -0.0344065623818618 0.121568938251375 0.585516070317088 -0.345115221687408 -0.345115221687408 -0.345115221687408 -0.237179109360784 0.0751903335543986 0.185454411963842 0.583187735323759 0.584350637118897 -0.345115221687408 0.633655202522558 0.322430549866287 0.384752620356381 -0.0478211846277402 -0.0478211846277402 -0.0676200001231543 0.154986574130985 -0.0478211846277402 -0.280819153294882 0.163343487656338 -0.0668447428820319 -0.0668447428820319 -0.0478211846277402 0.136874820495017 0.0919403276731101 0.102789615694958 -0.22339043159213 0.564357208031702 0.57029939937937 0.894214671438654 -0.0131283712208345 0.497998678736844 0.510543435492611 -0.0418443896636293 0.569061359263222 0.817532728615921 0.528755124704703 -0.0731305259449821 0.892480350063413 0.815798990530104 0.294492758789754 0.581817612651702 0.586444158346116 0.183388197576777 0.466942352605778 0.182349759147269 0.991836907264779 0.656160982572275 0.311603650586701 0.629294017134047 0.183388197576777 0.137794880849219 0.215989624689594 0.0590002587510659 -0.334080491779861 -0.416910850338716 0.104401705794426 -0.410694867698622 0.0753458000527411 0.0973750996674936 0.0731859278852057 0.112103800201089 0.112103800201089 0.278066547985123 0.113590680402917 0.582791883557857 -0.173531172606386 0.767025853370131 -0.412045180483007 0.646101681331412 0.578066446371013 0.168635180605766 0.202258003184932 0.104401705794426 0.0973750996674936 -0.0478211846277402 -0.0478211846277402 0.071828498648324 -0.163452508204011 -0.395092468030263 0.578586430823158 0.544593810784976 0.583187735323759 0.989053251496269 0.10118049021617 0.583187735323759 0.564563726405178 -0.0849660202962321 0.163343487656338 0.81910685224863 -0.335827340947375 0.489372228680232 -0.383527947347249 0.167661072238194 0.542023849081244 0.544593810784976 0.203486587781091 0.162569756007331 0.528755124704703 -0.0849660202962321 0.169950668918942 0.989053251496269 0.0682627084724831 0.587832971728076 0.983660312233384 0.163343487656338 -0.0167484036558067 0.556121128493616 0.580406676798283 -0.0478211846277402 0.136806140226325 0.125964824036005 -0.0731305259449821 0.170929378897755 0.150412624311974 0.163343487656338 0.186482320964557 0.183388197576777 0.183388197576777 0.182349759147269 0.182349759147269 0.182349759147269 0.182349759147269 0.181307675041424 0.0380987361894528 -0.235315266754548 -0.407115459294668 0.104401705794426 0.0883957434455609 0.0973750996674936 -0.380848920674429 -0.412045180483007 -0.17549707908311 0.558404986118566 -0.24458061369119 -0.157310828392029 0.120794130369565 0.0883957434455609 0.0539567391138973 0.162569756007331 0.200992699326046 0.171752528403819 0.0753458000527411 0.0635035057214377 0.170669761051724 -0.516326139088133 -0.424848337546101 -0.420576629820318 0.170669761051724 -0.350056144360294 -0.350056144360294 0.0539567391138973 0.152351248224525 0.170669761051724 0.0973750996674936 -0.328686758881197 -0.260140327315598 0.151083825863973 0.187506850493863 0.107539162950835 0.569061359263222 0.514782811626558 0.311603650586701 0.806207668597103 0.583187735323759 0.184019802735211 0.94987907833227 0.136874820495017 0.991836907264779 0.47731086470058 0.986349338935173 0.584350637118897 0.104401705794426 0.201288684297397 0.544002641502804 -0.412045180483007 0.856802793488492 0.907837582294953 0.170669761051724 0.491091310387601 0.952797827261594 -0.410694867698622 0.581255167941716 0.587832971728076 0.989053251496269 0.748407465702022 0.0539567391138973 0.0590002587510659 0.200992699326046 -0.405747629122225 0.200992699326046 0.181886542221482 0.0753458000527411 -0.52368457912426 0.0731859278852057 -0.260140327315598 0.170669761051724 -0.260140327315598 0.183388197576777 -0.184873017457288 0.170669761051724 0.171752528403819 -0.0676200001231543 0.519051098856759
0.0520276300393527 -0.334610733487272 -0.102082844800965 -0.0730279814448852 -0.29138043749031 -0.338325808147042 0.0566702054604711 -0.338325808147042 -0.112488339276213 -0.225159749424067 -0.188211332003063 -0.100592985419385 -0.282784068867141 -0.338325808147042 -0.338325808147042 0.928510740235759 0.551146415928924 -0.338325808147042 0.0316384956553499 -0.345491525299973 -0.210153576168114 1 0.0775046146963794 0.0584534088423007 -0.411275437609013 -0.321393938623154 -0.338325808147042 -0.338325808147042 -0.338325808147042 -0.32871287795127 0.167586555502797 0.318093280383727 0.139945742319051 0.296009179766495 0.0497800621130168 0.0625221542943541 0.161910559361676 0.0625221542943541 0.280964755888356 0.440105464214361 0.147777786544724 0.23303866243279 0.199097849996574 0.141074060157167 0.139562910473022 0.0655636056721157 0.139562910473022 0.141074060157167 0.143628316529551 0.142358428353546 -0.10315559278776 0.139562910473022 0.141074060157167 0.139562910473022 0.148347328404723 0.139562910473022 0.139562910473022 -0.116412939629333 -0.338325808147042 -0.32871287795127 -0.339750115625633 -0.338325808147042 -0.338325808147042 -0.323407240401843 -0.28467507121554 -0.338325808147042 0.18401515990107 0.139562910473022 -0.002761721133009 -0.283845444310192 0.139562910473022 0.23303866243279 0.23303866243279 0.904655497525627 -0.338325808147042 -0.10315559278776 0.271955463906474 0.0251889842068754 -0.10315559278776 -0.100981359144447 -0.33547129350406 0.176834296830722 0.533263286927286 0.156741766950887 0.18401515990107 -0.338325808147042 0.524316744149587 0.40128170688778 -0.336899553745397 -0.336899553745397 -0.198444307811564 -0.371655513915215 -0.146575385819555 -0.338325808147042 0.268861385520883 0.0497800621130168 0.132619505622931 -0.289263615305538 0.03685462030533 0.03685462030533 0.33089151475778 0.03685462030533 0.03685462030533 0.03685462030533 0.139562910473022 -0.116412939629333 0.25653205605168 0.337385433264869 0.03685462030533 -0.002761721133009 -0.074767009357919 0.139562910473022 -0.066643332764504 0.03685462030533 0.03685462030533 0.139562910473022 0.03685462030533 -0.10315559278776 0.516864803772922 0.440105464214361 0.429290532408566 -0.274579656751705 0.316491688608742 0.292139991316726 0.266311862517913 -0.101293587565023 -0.105280654273304 0.516864803772922 0.263650036110564 -0.130142692858066 -0.0806049425689437 0.139562910473022 -0.10300547252331 0.263650036110564 0.139562910473022 0.0497800621130168 -0.0780294150078251 0.03685462030533 0.0497800621130168 -0.0927998464383859 -0.283625423259812 -0.0126886962303878 0.0816115962870977 -0.344584031167917 0.132619505622931 0.132619505622931 0.132619505622931 0.0582220451441135 -0.112488339276213 -0.0659015661237259 -0.338325808147042 -0.339750115625633 0.132619505622931 -0.0472715253121168 -0.256274776025579 -0.28467507121554 0.516864803772922 0.516864803772922 0.559484739602356 -0.133736630411084 0.516864803772922 0.689285841204637 -0.102616043510496 0.533263286927286 0.533263286927286 0.516864803772922 -0.101360888924213 0.451349983645309 0.34516264752087 0.905173093877621 0.04794128608665 0.0540618468804371 -0.163762148606898 0.423073862215461 -0.135824673051927 0.0520276300393527 0.521421151491093 0.0525243256787008 -0.290214203300837 0.0582776458553981 0.528800160159199 -0.189843212617002 -0.289504493570955 0.146372916182067 -0.421766036630241 -0.420365417921176 -0.105280654273304 0.065941389144282 -0.10315559278776 -0.222597575458407 0.0316384956553499 0.190661139279026 -0.228403439126871 -0.105280654273304 -0.153213265236106 0.137989186770263 0.392269252086939 0.439461628816611 0.307369603035819 0.314350421261508 0.313007565063079 0.0625221542943541 0.324838460856804 0.0497800621130168 -0.0751960573374442 -0.0751960573374442 -0.0741856582834079 -0.0535114411077698 0.0652054517592196 0.500984677871543 -0.193429657702758 0.301703448003482 0.0374543012439263 -0.332424618992994 0.273259711777037 0.268861385520883 0.314350421261508 0.307466023189955 0.516864803772922 0.516864803772922 -0.125585146967283 0.554507517255928 0.307369603035819 0.0612058565017842 -0.303264778184794 -0.338325808147042 -0.225159749424067 -0.0581178653618531 -0.338325808147042 0.0444329801755369 0.707780215518669 -0.102616043510496 -0.27338499046925 0.440105464214361 -0.245675403305157 0.310813602249293 0.263079492807729 -0.30017357458237 -0.303264778184794 0.294136402759184 0.238569187906036 0.0582776458553981 0.707780215518669 -0.256338722527302 -0.225159749424067 -0.0870539859327649 0.0625428128471645 -0.235259343228643 -0.102616043510496 0.424932245793553 0.0757657506348669 -0.420365417921176 0.516864803772922 -0.0806049425689437 -0.15692399573456 0.528800160159199 -0.255585481576062 -0.235725948083679 -0.102616043510496 -0.0683073578345641 -0.105280654273304 -0.105280654273304 -0.10315559278776 -0.10315559278776 -0.10315559278776 -0.10315559278776 -0.100981359144447 -0.0102846066146771 0.0606069235711049 0.305206949433315 0.314350421261508 0.318093280383727 0.324838460856804 0.326880730247484 0.301703448003482 0.57648107328617 -0.400977710309487 0.167586555502797 0.558851189470362 -0.105771195577213 0.300459267911507 0.397564578015198 0.238569187906036 0.263650036110564 0.14547983970403 0.0625221542943541 0.387733441670257 0.139562910473022 0.23840425969547 0.299474845390382 0.293712190078321 0.139562910473022 0.141074060157167 0.141074060157167 0.397564578015198 -0.179885688366634 0.129677675486708 0.307466023189955 0.0695340563495084 0.23303866243279 0.135547642499385 0.136925707399382 -0.0746325033551097 0.0525243256787008 0.0566702054604711 0.190661139279026 -0.287300799174281 -0.338325808147042 0.145132785778522 -0.186805878800095 -0.101360888924213 -0.220199889863229 -0.367689914366373 -0.222597575458407 -0.339750115625633 0.314350421261508 0.268861385520883 0.0732061358476605 0.301703448003482 -0.164826694998995 -0.318270475795284 0.139562910473022 -0.368346555476734 -0.18470342027385 0.313007565063079 0.0497606886345107 0.0625428128471645 -0.225159749424067 -0.183704905373128 0.397564578015198 0.392269252086939 0.263650036110564 0.307369603035819 0.263650036110564 0.148376690485075 0.0625221542943541 0.250290021753946 0.0497800621130168 0.23303866243279 0.139562910473022 0.23303866243279 -0.105280654273304 0.5722657547453 0.139562910473022 0.12574535482711 0.559484739602356 0.0611598398433684
0.897728449032464 0.339619597087518 0.0777105149969958 0.208599187545752 0.399118018987267 0.336245282286311 0.892954154934681 0.336245282286311 0.0758998553388812 0.532921604871825 0.647522919003141 0.0758998553388812 0.586953440896621 0.336245282286311 0.336245282286311 0.0764823104270861 0.193207723786256 0.336245282286311 0.794278230193709 0.447578402509321 0.536425852536935 0.0775046146963794 1 0.925439204596513 0.378642352102102 0.446726020595648 0.336245282286311 0.336245282286311 0.336245282286311 0.34062651612173 -0.0176830802152667 0.0315471205045213 0.153007547951842 0.119089591205306 0.0421133665859462 0.0481789037572183 -0.0132471651537998 0.0481789037572183 0.125112367473042 0.0492778025402297 0.133109041942033 -0.042408943164905 0.0604810622853747 -0.0413246227663241 0.119853154400977 0.014413949383678 0.119853154400977 -0.0413246227663241 0.119089591205305 -0.0313455154579162 0.0288894431811287 0.119853154400977 -0.0413246227663241 0.119853154400977 -0.0663348089625921 0.119853154400977 0.119853154400977 0.0933625193453034 0.336245282286311 0.34062651612173 0.337246297669531 0.336245282286311 0.336245282286311 0.267919557349412 0.200922778807193 0.336245282286311 -0.0437162328750335 0.119853154400977 0.101323127163273 0.200922778807193 0.119853154400977 -0.042408943164905 -0.042408943164905 0.0238200011372128 0.336245282286311 0.0288894431811287 0.173635343651542 0.789969547790034 0.0288894431811287 0.0164761752889431 0.334242723066646 -0.0383734001509781 -0.0819285142193093 -0.079546280391856 -0.0437162328750335 0.336245282286311 -0.0850191194813912 0.0797692647657532 0.33458258845329 0.33458258845329 0.163733494802328 0.439964472122202 0.117552630641376 0.336245282286311 0.154990109320352 0.0513949528068185 -0.0275419680182163 0.209316337908056 0.0498352396141962 0.0498352396141962 0.0698992789507573 0.0498352396141962 0.0498352396141962 0.0498352396141962 0.119853154400977 0.0933625193453034 -0.0245297962907829 0.0710541858236331 0.0498352396141962 0.101323127163273 0.0269907437438535 0.119853154400977 -0.415508085643896 0.0498352396141962 0.0498352396141962 0.119853154400977 0.0498352396141962 0.0288894431811287 -0.0599012997897346 0.0492778025402297 -0.0102192381495614 0.598182700004913 0.117552630641376 0.12137078257367 0.172374957301354 0.0150329512077583 0.0313900521430209 -0.0599012997897346 0.15433057115838 0.11285782136956 0.0960723642343362 0.119853154400977 0.195881871738176 0.154330571158381 0.119853154400977 0.0513949528068185 -0.407231481187682 0.0498352396141962 0.0513949528068185 0.0664308945674717 0.202044481770825 0.00728845537804155 0.130658994206474 0.337605378916306 -0.0275419680182163 -0.0275419680182163 -0.0275419680182163 0.00998041421620828 0.0758998553388812 0.0362875806555219 0.336245282286311 0.337246297669531 -0.0275419680182163 0.475461708899648 0.158984291600399 0.200922778807193 -0.0599012997897346 -0.0599012997897346 -0.0980716089551425 0.108839607467251 -0.0599012997897346 -0.00536253178209772 0.0243814022408895 -0.0819285142193093 -0.0819285142193093 -0.0599012997897346 0.0862054754198719 0.230948597184493 0.051067467382432 0.0387703652227711 0.947418448285233 0.943052767269564 0.572561476211656 0.118856058358131 0.821297911947284 0.897728449032464 -0.0563555322598169 0.942955727187114 0.559010275952905 0.859128563643745 -0.085755247377384 0.522520167730701 0.585412626028893 0.14884962533458 0.420789811645887 0.419803267915726 0.0313900521430209 0.574018040733307 0.0288894431811287 0.531028144322511 0.794278230193709 0.153281273127212 0.362333198383599 0.0313900521430209 0.0781965340564882 0.151679112207145 0.117552630641376 0.0543823519426318 0.120613529770528 0.0415177786157931 0.121370782573671 0.0481789037572183 0.0365890497244213 0.0421133665859462 0.0787251004023227 0.0787251004023227 0.19527274605668 0.0797692647657532 0.916148292851493 0.0561360066889931 0.645163341307575 0.119853154400977 0.785601021276569 0.337246297669531 0.173005549807269 0.154990109320352 0.0415177786157931 0.0365890497244213 -0.0599012997897346 -0.0599012997897346 0.0701853938697758 0.110459242444649 0.120613529770528 0.943052767269564 0.345660543639971 0.336245282286311 0.532921604871825 0.0710541858236382 0.336245282286311 0.947420126723401 0.17889382880544 0.0243814022408895 0.56422464483974 0.0492778025402297 0.467627574753555 0.116779092851695 0.171743551976631 0.343646914697599 0.345660543639971 0.142898831483473 0.169209512428873 0.859128563643745 0.17889382880544 0.120222259309003 0.532921604871825 0.0794766563308831 0.920958020759911 0.529142701084903 0.0243814022408895 0.117455257311227 0.965272158105177 0.419803267915726 -0.0599012997897346 0.0960723642343362 0.0745624348473027 -0.085755247377384 0.122951823684645 0.124431356670227 0.0243814022408895 0.0386849631239565 0.0313900521430209 0.0313900521430209 0.0288894431811287 0.0288894431811287 0.0288894431811287 0.0288894431811287 0.0164761752889431 -0.101285995905493 0.00199760600014772 0.119089591205306 0.0415177786157931 0.0315471205045213 0.0365890497244213 0.148938899311953 0.119853154400977 0.110459242444649 0.408940695195511 -0.0176830802152667 0.111262790489819 0.0848279007874602 0.0315471205045213 0.118322773008875 0.169209512428873 0.154330571158381 0.120613529770527 0.0481789037572183 0.118322773008875 0.119853154400977 0.0867576915072224 0.118322773008875 0.117552630641376 0.119853154400977 -0.0413246227663241 -0.0413246227663241 0.118322773008875 0.144267304936621 0.119853154400977 0.0365890497244213 0.0324221778041491 -0.042408943164905 0.120613529770528 0.131677031508065 0.0755195754764785 0.942955727187114 0.892954154934681 0.153281273127212 0.413576423968618 0.336245282286311 0.153669724770642 0.547794603044473 0.0862054754198719 0.530710724224783 0.395175731535612 0.531028144322511 0.337246297669531 0.0415177786157931 0.154990109320353 0.960888278399288 0.119853154400977 0.54648849022235 0.481382940084454 0.119853154400977 0.404768829618796 0.557497027678098 0.121370782573671 0.915938748943087 0.920958020759911 0.532921604871825 0.67131866871205 0.118322773008875 0.117552630641376 0.154330571158381 0.120613529770528 0.154330571158381 0.153007547951842 0.0481789037572183 0.0862402870872492 0.0421133665859462 -0.042408943164905 0.119853154400977 -0.042408943164905 0.0313900521430209 0.109651547423487 0.119853154400977 0.120613529770528 -0.0980716089551425 0.896889627215874
0.902270957776535 0.34290931517358 0.0807709790506658 0.19304586620182 0.444157076296711 0.339867712699458 0.896837220465384 0.339867712699458 0.0795209199278802 0.579380996526102 0.717475734258964 0.0795209199278802 0.592180537288762 0.339867712699458 0.339867712699458 0.051483572292736 0.216640476713423 0.339867712699458 0.853861653275268 0.460741663217456 0.582791883557857 0.0584534088423007 0.925439204596513 1 0.428515181910832 0.42939213910299 0.339867712699458 0.339867712699458 0.339867712699458 0.343770352270442 0.0173448321602221 0.00943198753167425 0.141599183473816 0.110210176560762 0.0475629042458174 0.0489665865663974 0.0211459548977597 0.0489665865663974 0.115783889839439 0.0313267199769252 0.123184325899439 -0.000478203520383094 0.0680118455913726 -0.0277446631926168 0.110916807877223 0.0190626974476763 0.110916807877223 -0.0277446631926168 0.110210176560762 0.00565658891644639 0.08693028738906 0.110916807877223 -0.0277446631926168 0.110916807877223 -0.0327423287301697 0.110916807877223 0.110916807877223 0.0864013356420475 0.339867712699458 0.343770352270442 0.340722474170396 0.339867712699458 0.339867712699458 0.284444417047687 0.231716371158593 0.339867712699458 -0.0134212807604972 0.110916807877223 0.0937683942092102 0.231716371158593 0.110916807877223 -0.000478203520383094 -0.000478203520383094 0.0230882192538451 0.339867712699458 0.08693028738906 0.160688954318726 0.84955051630154 0.08693028738906 0.0804122794364697 0.338159919851051 -0.00884696588859253 -0.113088662669329 -0.0475584113113663 -0.0134212807604972 0.339867712699458 -0.0815828126731707 0.0642617849116346 0.338613037151032 0.338613037151032 0.184651922415013 0.454028591441779 0.108787812998983 0.339867712699458 0.143433923489754 0.0475629042458174 -0.0126336522679702 0.246638795775638 0.046119484509438 0.046119484509438 0.0646875331140588 0.046119484509438 0.046119484509438 0.046119484509438 0.110916807877223 0.0864013356420475 0.0141954383488242 0.0657563292118807 0.046119484509438 0.0937683942092102 0.0333469636328418 0.110916807877223 -0.448984745383739 0.046119484509438 0.046119484509438 0.110916807877223 0.046119484509438 0.08693028738906 -0.089191421268807 0.0313267199769252 -0.0320679647701802 0.59524700330608 0.108787812998982 0.112321280486234 0.159522543377323 0.0792116113086023 0.0882267409353442 -0.089191421268807 0.142823561017737 0.104443052440741 0.0889091323407297 0.110916807877223 0.181276763576253 0.142823561017737 0.110916807877223 0.0475629042458174 -0.440041311374132 0.046119484509438 0.0475629042458174 0.0439652221624008 0.231712351565112 0.084113937172979 0.173876290154554 0.350927199036452 -0.0126336522679702 -0.0126336522679702 -0.0126336522679702 0.0151221446382527 0.0795209199278802 0.0907474095551791 0.339867712699458 0.340722474170396 -0.0126336522679702 0.482799924247627 0.216392428651612 0.231716371158593 -0.089191421268807 -0.089191421268807 -0.091708382389249 0.100724439763089 -0.089191421268807 -0.0400557949845097 0.0847865952265984 -0.113088662669329 -0.113088662669329 -0.089191421268807 0.0962844907985937 0.298181850066396 0.0278255390493035 0.0240216920603663 0.958733966193684 0.952927021177544 0.631287073482433 0.102984852693678 0.813139007322933 0.902270957776535 -0.085680200883582 0.953623838683457 0.603028887552697 0.924159784556983 -0.116854178415276 0.566472816370475 0.590676190178667 0.177866018844852 0.42072789830666 0.419874079087387 0.0882267409353442 0.623880790815325 0.08693028738906 0.57762641134415 0.853861653275268 0.18129148177611 0.361468150453548 0.0882267409353442 0.0865547136193276 0.140369796954885 0.108787812998983 0.0363377375271706 0.111620489054415 0.0188435178261839 0.112321280486234 0.0489665865663974 0.0141954383488242 0.0475629042458174 0.072855294298106 0.072855294298106 0.180713054790071 0.0738216049360672 0.990318535824423 0.0370711616307238 0.715231193558701 0.110916807877223 0.845234776676487 0.340722474170396 0.160106118404422 0.143433923489754 0.0188435178261839 0.0141954383488242 -0.089191421268807 -0.089191421268807 0.0756195195994758 0.10222331346831 0.111620489054415 0.952927021177544 0.348085699628413 0.339867712699458 0.579380996526102 0.0657563292118807 0.339867712699458 0.958733966193684 0.166119169629039 0.0847865952265984 0.607802111131877 0.0313267199769252 0.517189655426679 0.108071950802175 0.158938216135833 0.346357438477767 0.348085699628413 0.132244180945837 0.15659311659234 0.924159784556983 0.166119169629039 0.164129659976973 0.579380996526102 0.081997632090117 0.995157776097722 0.575880552927113 0.0847865952265984 0.101685362443496 0.958733966193684 0.419874079087387 -0.089191421268807 0.0889091323407297 0.0828851762713162 -0.116854178415276 0.165200333259315 0.166876772239824 0.0847865952265984 0.0919734137701214 0.0882267409353442 0.0882267409353442 0.08693028738906 0.08693028738906 0.08693028738906 0.08693028738906 0.0804122794364697 -0.0597382890843014 0.00565658891644639 0.110210176560762 0.0188435178261839 0.00943198753167425 0.0141954383488242 0.146668694341378 0.110916807877223 0.10222331346831 0.394448073083426 0.0173448321602221 0.102966948332085 0.0785030650323382 0.00943198753167425 0.109500532938984 0.15659311659234 0.142823561017737 0.111620489054415 0.0489665865663974 0.109500532938984 0.110916807877223 0.0906768624169346 0.109500532938987 0.108787812998982 0.110916807877223 -0.0277446631926168 -0.0277446631926168 0.109500532938984 0.13351061992983 0.110916807877223 0.0141954383488242 0.0441759898159074 -0.000478203520383094 0.111620489054415 0.121859087302454 0.0698887758604186 0.953623838683457 0.896837220465384 0.18129148177611 0.4642919550334 0.339867712699458 0.142211987862308 0.593509093857812 0.0962844907985937 0.57749759528871 0.459773824598748 0.57762641134415 0.340722474170396 0.0188435178261839 0.143433923489754 0.944120525389085 0.110916807877223 0.598673101119274 0.53198428125812 0.110916807877223 0.474615544716847 0.602697091716084 0.112321280486234 0.990445035792256 0.995157776097722 0.579380996526102 0.693596385230593 0.109500532938984 0.108787812998983 0.142823561017737 0.111620489054415 0.142823561017737 0.141599183473816 0.0489665865663974 0.0903527286693408 0.0475629042458174 -0.000478203520383094 0.110916807877223 -0.000478203520383094 0.0882267409353442 0.101475840830369 0.110916807877223 0.111620489054415 -0.091708382389249 0.900619968731827
0.367304390572284 0.73965669832169 -0.0266143560524635 0.227585314708342 0.526671951793223 0.750562842052376 0.365146931176515 0.750562842052376 -0.026563034167781 0.604313773067732 0.59023403837227 -0.018235246810969 0.62017309469695 0.750562842052376 0.750562842052376 -0.438398027714841 -0.387078401443945 0.750562842052376 0.388713731777277 0.851043918186725 0.594257336656605 -0.411275437609013 0.378642352102102 0.428515181910832 1 0.799916383135443 0.750562842052376 0.750562842052376 0.750562842052376 0.736979130203252 -0.179965963926027 -0.214101482029929 -0.461044516920726 -0.358842447856351 0.0277737158343302 0.0266252822539176 -0.182656345974771 0.0266252822539176 -0.311026899479788 -0.284116254771249 0.0107159966119106 -0.20709035917161 -0.280937244647254 -0.230814525595357 -0.00129860897540908 -0.0971223099916093 -0.00129860897540908 -0.230814525595357 -0.00706550118369555 -0.181971450174708 -0.274111823807978 -0.00129860897540908 -0.230814525595357 -0.00129860897540908 -0.22755665756156 -0.00129860897540908 -0.00129860897540908 0.201629578809244 0.750562842052376 0.736979130203252 0.74787373556471 0.750562842052376 0.750562842052376 0.642819178111613 0.486523904737095 0.750562842052376 -0.240361881693729 -0.00129860897540908 -0.095842930318357 0.492646901799795 -0.00129860897540908 -0.20709035917161 -0.20709035917161 -0.383133422494518 0.750562842052376 -0.274111823807978 -0.52320048393551 0.391144573607053 -0.274111823807978 -0.270287568583535 0.74677221107582 -0.243473912391651 -0.270998416246336 -0.230814525595357 -0.240361881693729 0.750562842052376 -0.250338191444686 -0.210018930731529 0.739335375695236 0.739335375695236 0.355461353819292 0.865663571630541 0.204569041315358 0.750562842052376 -0.0823155041376092 0.045909528547016 -0.22755665756156 0.482978403309563 0.0463292269729885 0.0463292269729885 -0.210621500235414 0.0463292269729885 0.0463292269729885 0.0463292269729885 -0.00129860897540908 0.201629578809244 -0.217532781295574 -0.214101482029929 0.0463292269729885 -0.095842930318357 0.129497980668338 -0.00129860897540908 -0.192396779843302 0.0463292269729885 0.0463292269729885 -0.00129860897540908 0.0463292269729885 -0.274111823807978 -0.267196991779694 -0.284116254771249 -0.167248740919655 0.621572879023044 -0.354211256452994 -0.342759027433 -0.519402669881664 -0.293486602853803 -0.276572101255959 -0.267196991779694 -0.0746424711309678 0.243732443679147 0.207481872507451 -0.00129860897540908 0.354039582156825 -0.0808926483338666 -0.00129860897540908 0.045909528547016 -0.188564382591767 0.0463292269729885 0.045909528547016 0.160731221207123 0.503267763882976 -0.373609282739522 -0.261020841277433 0.740200577226209 -0.22755665756156 -0.22755665756156 -0.22755665756156 -0.0946305611215883 -0.026563034167781 -0.285153672323283 0.750562842052376 0.74787373556471 -0.22755665756156 0.602567294414146 0.406282962015438 0.486849446429055 -0.267196991779694 -0.267196991779694 -0.24004394429007 0.235054541857632 -0.267196991779694 -0.399119187124346 -0.280303220651633 -0.270998416246336 -0.270998416246336 -0.267196991779694 -0.332837358378891 -0.158936725783451 -0.22755665756156 -0.348072998942106 0.403912402267804 0.397268644863331 0.532217463659727 -0.285600839553444 0.47661710095844 0.367304390572284 -0.269842713205505 0.401793589720907 0.645573318871866 0.391164481477739 -0.267792818299842 0.605032479834296 0.627865584633921 -0.235580414889918 0.936070487358636 0.934042614557495 -0.276572101255959 0.270998416246336 -0.274111823807978 0.600304519705908 0.388713731777277 -0.264882948963559 0.657149284280133 -0.276572101255959 0.114562506268692 -0.45704165546472 -0.354211256452994 -0.276833540852451 -0.363434401188226 -0.220917687681523 -0.365716166091234 0.0266252822539176 -0.217532781295574 0.0277737158343302 0.170018000233341 0.170018000233341 0.343043886227379 0.172273021009156 0.419590693820806 -0.364586542286323 0.592068319178408 -0.361143227323761 0.384314124413475 0.74787373556471 -0.521302780177889 -0.0823155041376092 -0.220917687681523 -0.217532781295574 -0.267196991779694 -0.267196991779694 -0.02331666511594 -0.14618188344867 -0.363434401188226 0.397268644863331 0.732799085355952 0.750562842052376 0.604313773067732 -0.214101482029929 0.750562842052376 0.404175598983606 -0.370357098829305 -0.280303220651633 0.645393161427089 -0.284116254771249 0.466794573403126 -0.351880421397224 -0.517500110388261 0.728872158366161 0.732799085355952 -0.128652765701292 -0.509864506427585 0.391164481477739 -0.370357098829305 0.000996094540297574 0.604313773067732 -0.0546933740909417 0.426440215454494 0.608367999851388 -0.280303220651633 -0.289492529636041 0.412284221754442 0.938249287916163 -0.267196991779694 0.207481872507451 0.0867554316645918 -0.267792818299842 0.00183529127608636 -0.0167108910474786 -0.280303220651633 -0.287561522493419 -0.276572101255959 -0.276572101255959 -0.274111823807978 -0.274111823807978 -0.274111823807978 -0.274111823807978 -0.270287568583535 -0.162386348454394 -0.0996339907687195 -0.358842447856351 -0.220917687681523 -0.214101482029929 -0.217532781295574 -0.320128302680775 -0.361143227323761 -0.170586083992211 0.873569196947313 -0.179965963926027 -0.148729470595908 0.183197861700672 -0.214101482029929 -0.356531860374412 -0.509864506427585 -0.0808926483338666 -0.00244451552022005 0.0266252822539176 -0.346359562128829 -0.00129860897540908 -0.318033811838965 -0.356531860374412 -0.354211256452994 -0.00129860897540908 -0.230814525595357 -0.230814525595357 -0.356531860374412 -0.00475179567135556 -0.00828039288337853 -0.217532781295574 -0.220966569329076 -0.20709035917161 0.00433038246303613 0.0185490629036298 0.163095215317159 0.401793589720907 0.365146931176515 -0.264882948963559 0.544972542737277 0.750562842052376 -0.463039797517182 0.588570778146567 -0.332837358378891 0.600185158749376 0.875386873806577 0.606236270134183 0.74787373556471 -0.220917687681523 -0.0861970098349329 0.401249963517179 -0.361143227323761 0.506279864002262 0.667254316958361 -0.00129860897540908 0.898466222317097 0.584809083796551 -0.365716166091234 0.43264912885152 0.426440215454494 0.604313773067732 0.559206341005882 -0.356531860374412 -0.354211256452994 -0.0808926483338666 -0.363434401188226 -0.0808926483338666 -0.461044516920726 0.0266252822539176 -0.323329695168766 0.0277737158343302 -0.20709035917161 -0.00129860897540908 -0.20709035917161 -0.276572101255959 -0.171107388096529 -0.00129860897540908 -0.00244451552022005 -0.24004394429007 0.362313981176491
0.475901540886499 0.689927403347324 0.0178401269019069 0.296813841654447 0.443639063683244 0.69655566038807 0.473925296574094 0.69655566038807 0.0201033265167911 0.468808110167258 0.591441953533407 0.0115640833562743 0.52909080398146 0.69655566038807 0.69655566038807 -0.330661061644054 -0.310524510032069 0.69655566038807 0.387539649505548 0.931958564598771 0.463467500369204 -0.321393938623154 0.446726020595648 0.42939213910299 0.799916383135443 1 0.69655566038807 0.69655566038807 0.69655566038807 0.691980039683764 0.0076112481292013 -0.214539641148774 -0.436304434792214 -0.359576819656425 -0.155180931344438 -0.137606415196305 0.0169449960706054 -0.137606415196305 -0.306589640414032 -0.224245422094567 -0.0515632309675362 0.0858150799081809 -0.270518502682303 0.165092344239522 0.018591643156688 0.173787194459105 0.018591643156688 0.165092344239522 0.0128872229726008 -0.0103962036851886 -0.322187727191918 0.018591643156688 0.165092344239522 0.018591643156688 0.162762122302513 0.018591643156688 0.018591643156688 0.201217786200143 0.69655566038807 0.691980039683764 0.693802862949436 0.69655566038807 0.69655566038807 0.531077527534447 0.403574197188547 0.69655566038807 0.17192118395619 0.018591643156688 -0.0555591955758723 0.409315767191209 0.018591643156688 0.0858150799081809 0.0858150799081809 -0.315133989622389 0.69655566038807 -0.322187727191918 -0.495105361600513 0.39002946986261 -0.322187727191918 -0.31913786641319 0.702201726083352 0.174147094314043 -0.270549188932454 0.165092344239522 0.17192118395619 0.69655566038807 -0.295541949246947 -0.208956089990263 0.699184000443233 0.699184000443233 0.24612278279543 0.924359194623022 0.239645888202327 0.69655566038807 -0.138630510064743 -0.131710533543997 0.162762122302513 0.398454299871393 -0.150471563349275 -0.150471563349275 -0.211052537564432 -0.150471563349275 -0.150471563349275 -0.150471563349275 0.018591643156688 0.201217786200143 0.0820437016024677 -0.214539641148774 -0.150471563349275 -0.0555591955758723 0.129233504039227 0.018591643156688 -0.192790520244935 -0.150471563349275 -0.150471563349275 0.018591643156688 -0.150471563349275 -0.322187727191918 -0.266652987677762 -0.224245422094567 -0.156281948856072 0.506888842317841 -0.343899683515518 -0.345169508522937 -0.498254900301653 -0.338649944022775 -0.324557523825374 -0.266652987677762 -0.136849110454732 0.243234663445225 0.207058127627729 0.018591643156688 0.422170661891819 -0.144097118454305 0.018591643156688 -0.131710533543997 -0.188950279984624 -0.150471563349275 -0.131710533543997 0.160402956230646 0.415209819432133 -0.25121740345436 -0.128938027759218 0.680696718691241 0.162762122302513 0.162762122302513 0.162762122302513 0.170754146231327 0.0201033265167911 -0.320186307920782 0.69655566038807 0.693802862949436 0.162762122302513 0.632157334021531 0.302083798324916 0.404334411225228 -0.266652987677762 -0.266652987677762 -0.286748715754428 0.220488771388599 -0.266652987677762 -0.35698176725735 -0.327554949195327 -0.270549188932454 -0.270549188932454 -0.266652987677762 -0.333518510710409 -0.102012365369783 -0.228022352724524 -0.312849055933353 0.447874128010444 0.441757816888217 0.533541542940996 -0.20776661770366 0.491057922561599 0.475901540886499 -0.25660256487653 0.445840063022563 0.525374677507521 0.459984596199917 -0.267285602597552 0.493287961379546 0.531559439713469 -0.32904083996506 0.85662585249507 0.858915265443651 -0.324557523825374 0.295501778440221 -0.322187727191918 0.464638367339236 0.387539649505548 -0.335196210514396 0.61433776208978 -0.324557523825374 0.099113477508537 -0.43201631314795 -0.354936150510434 -0.217683642379997 -0.364178170430144 -0.22136979617911 -0.35589140501313 -0.137606415196305 -0.217977962575352 -0.155180931344438 0.16967076865986 0.16967076865986 0.403336438368714 0.17192118395619 0.42939213910299 -0.311165168581163 0.593279988198949 -0.361882307673701 0.392196713786508 0.693802862949436 -0.515018661209083 -0.138630510064743 -0.22136979617911 -0.217977962575352 -0.266652987677762 -0.266652987677762 0.00808189420854857 -0.169038474525512 -0.353579451155706 0.441757816888217 0.70700252863811 0.69655566038807 0.468808110167258 -0.152287050796478 0.69655566038807 0.447874128010444 -0.313121172719593 -0.327554949195327 0.536458068333724 -0.224245422094567 0.306305566799335 -0.341536230212744 -0.518559175417706 0.712503699172953 0.70700252863811 -0.111903423509355 -0.510907945177979 0.459984596199917 -0.313121172719593 -0.048538808623119 0.468808110167258 -0.0142915650297562 0.427312926223576 0.474094841825327 -0.327554949195327 -0.211838008598394 0.438953111476995 0.858915265443651 -0.266652987677762 0.207058127627729 0.0817686766360792 -0.267285602597552 -0.0474403127369725 -0.0455718199432549 -0.327554949195327 -0.322538732615966 -0.324557523825374 -0.324557523825374 -0.322187727191918 -0.322187727191918 -0.322187727191918 -0.322187727191918 -0.31913786641319 -0.170018390236377 0.175280983391708 -0.359576819656425 -0.22136979617911 -0.214539641148774 -0.217977962575352 -0.172111327475406 -0.361882307673701 -0.192370543671396 0.918619688537933 0.0076112481292013 -0.171567481830419 0.18282371260064 -0.214539641148774 -0.357261503552501 -0.51090794517798 -0.144097118454305 0.0175887006048431 -0.137606415196305 -0.347104443491902 0.018591643156688 -0.322052434419627 -0.357261503552501 -0.354936150510434 0.018591643156688 0.165092344239522 0.165092344239522 -0.357261503552501 -0.0526452989199142 0.0250622253719876 -0.217977962575352 -0.223709058939283 0.0858150799081809 0.0241508463652069 -0.0506971661552296 0.162762122302513 0.445840063022563 0.473925296574094 -0.335196210514396 0.40617406302532 0.69655566038807 -0.438368989824829 0.48976281389692 -0.333518510710409 0.470418071434876 0.908004716446904 0.470940114935507 0.693802862949436 -0.22136979617911 -0.149008427376457 0.427835960803279 -0.361882307673701 0.559820645515393 0.538092296192945 0.018591643156688 0.882614185508881 0.484406149287453 -0.35589140501313 0.433534546174508 0.427312926223576 0.468808110167258 0.598927498873986 -0.357261503552501 -0.354936150510434 -0.144097118454305 -0.353474429300682 -0.144097118454305 -0.436304434792214 -0.137606415196305 -0.32683834082672 -0.155180931344438 0.0858150799081809 0.018591643156688 0.0858150799081809 -0.324557523825374 -0.189763925121894 0.018591643156688 0.030414377204981 -0.286748715754428 0.471945359061241
0.375969123549282 0.988055347848696 -0.00497856098280008 0.116450436334774 0.75144536381954 1 0.382950675566951 1 -0.00485862474214456 0.586387788044981 0.486644727699395 -0.0045588372969658 0.584668343276896 1 1 -0.352727659943793 -0.321523032417414 1 0.382665037434138 0.748354057063153 0.583187735323759 -0.338325808147042 0.336245282286311 0.339867712699458 0.750562842052376 0.69655566038807 1 1 1 0.986075021727158 -0.238165815101903 -0.189366269737259 -0.369140141713038 -0.292381533830132 -0.136972514476576 -0.141014864287313 -0.24052648907719 -0.141014864287313 -0.250058685505092 -0.239197472108857 -0.3547484563883 -0.183165144131954 -0.26077030192588 -0.204148450065647 -0.319420235445245 -0.089775828691723 -0.319420235445245 -0.204148450065647 -0.317385265761239 -0.230566891729743 -0.341280157898341 -0.319420235445245 -0.204148450065647 -0.319420235445245 -0.201266964561637 -0.319420235445245 -0.319420235445245 -0.232974548773291 1 0.986075021727158 0.998009924656074 1 1 0.461711423065985 0.643553842008289 1 -0.212592797078383 -0.319420235445245 -0.0909387229030488 0.648945052462852 -0.319420235445245 -0.183165144131954 -0.183165144131954 -0.323507363565182 1 -0.341280157898341 -0.42280119003018 0.384486305264328 -0.341280157898341 -0.327541147911349 0.99602483094886 -0.215345293880302 -0.230707650473207 -0.204148450065647 -0.212592797078383 1 -0.239247012421787 -0.194852851095011 0.990018728226304 0.990018728226304 0.48719707198214 0.756674455592486 0.260672536360698 1 -0.413063614872933 -0.136972514476576 -0.201266964561637 0.634352640554727 -0.132815728134953 -0.132815728134953 -0.186288331345927 -0.132815728134953 -0.132815728134953 -0.132815728134953 -0.319420235445245 -0.232974548773291 -0.192401149907759 -0.189366269737259 -0.132815728134953 -0.0909387229030488 0.146413136930051 -0.319420235445245 -0.129894622948339 -0.132815728134953 -0.132815728134953 -0.319420235445245 -0.132815728134953 -0.341280157898341 -0.226548854840861 -0.239197472108857 -0.126473049355346 0.53323794174401 -0.287436142346851 -0.29847501675715 -0.418118164214585 -0.341432958570027 -0.343223667080077 -0.226548854840861 -0.402647876815173 0.275569020200297 0.234583363023545 -0.319420235445245 0.470881949137031 -0.411305881953552 -0.319420235445245 -0.136972514476576 -0.12461978204616 -0.132815728134953 -0.136972514476576 0.181726094708801 0.658239281268496 -0.409544662486117 -0.513676842843866 0.97595432093429 -0.201266964561637 -0.201266964561637 -0.201266964561637 -0.0882583035747146 -0.00485862474214456 -0.347090729891494 1 0.998009924656074 -0.201266964561637 0.656074116478858 0.514791378056359 0.643581384870386 -0.226548854840861 -0.226548854840861 -0.232607336115825 0.265757602129516 -0.226548854840861 -0.345196438820227 -0.34516048239412 -0.230707650473207 -0.230707650473207 -0.226548854840861 -0.232101134713364 -0.102057029065394 -0.201266964561637 -0.305537259948478 0.357799435349613 0.361653037975021 0.528527739552432 -0.223917921631972 0.379888620628454 0.375969123549282 -0.228743914049 0.365291400145527 0.57255499238362 0.3692846114261 -0.227560477863509 0.534757188572205 0.586438663694198 -0.57358175317299 0.809438763623986 0.811382104599021 -0.343223667080077 0.272315053142912 -0.341280157898341 0.587987532075243 0.382665037434138 -0.583187735323759 0.922557207579309 -0.343223667080077 0.108793137875698 -0.374892608329261 -0.313289117373203 -0.244567011611009 -0.296841204896362 -0.195394996982705 -0.298863095501603 -0.141014864287313 -0.192401149907759 -0.136972514476576 0.192225922136127 0.192225922136127 0.454215962977936 0.194775495989908 0.349552045540043 -0.314601571985531 0.488318684568304 -0.294418564540306 0.37664070073256 0.998009924656074 -0.420104731256458 -0.413063614872933 -0.195394996982705 -0.192401149907759 -0.226548854840861 -0.226548854840861 0.00527875828485224 -0.133370926349392 -0.296449688075993 0.361653037975021 0.980258633700501 1 0.586387788044981 -0.125814785894272 1 0.358132967635195 -0.333879789227617 -0.34516048239412 0.567432953208723 -0.239197472108857 0.640788592855038 -0.285373436208947 -0.416637980744444 0.976122276831883 0.980258633700501 -0.380839191303999 -0.417502716519661 0.3692846114261 -0.333879789227617 -0.0388582069488233 0.586387788044981 -0.0211746790766119 0.347702475869567 0.589587111707728 -0.34516048239412 -0.222269735250143 0.328379104107112 0.811382104599021 -0.226548854840861 0.234583363023545 0.09837168449869 -0.227560477863509 -0.0383619636341735 -0.048441997144088 -0.34516048239412 -0.349014532520626 -0.343223667080077 -0.343223667080077 -0.341280157898341 -0.341280157898341 -0.341280157898341 -0.341280157898341 -0.327541147911349 -0.211230495210368 -0.0913057653544615 -0.291969537972466 -0.195394996982705 -0.189366269737259 -0.192401149907759 -0.533380747062665 -0.294418564540306 -0.118587444540108 0.749921749987809 -0.238165815101903 -0.124099507694373 0.207127350342005 -0.189366269737259 -0.315341621185742 -0.408885910323597 -0.411305881953552 -0.310271335216479 -0.141014864287313 -0.30418772788515 -0.319420235445245 -0.313289117373203 -0.289492656081132 -0.287436142346851 -0.319420235445245 -0.204148450065647 -0.204148450065647 -0.315341621185742 -0.0294506782511051 -0.308092495786029 -0.192401149907759 -0.209809998173528 -0.183165144131954 -0.321446709264667 -0.350932010235805 0.1681505705897 0.365291400145527 0.382950675566951 -0.583187735323759 0.71830693515576 1 -0.370952658420751 0.56716861883512 -0.232101134713364 0.587987532075243 0.740703255214848 0.587987532075243 0.998009924656074 -0.195394996982705 -0.413063614872933 0.316490570616064 -0.294418564540306 0.55433004978721 0.642392148879207 -0.319420235445245 0.72246672704286 0.565567882202126 -0.298863095501603 0.343556711756269 0.347702475869567 0.586387788044981 0.505549415458936 -0.315341621185742 -0.313289117373203 -0.411305881953552 -0.296449688075993 -0.411305881953552 -0.369140141713038 -0.141014864287313 -0.317385265761239 -0.136972514476576 -0.183165144131954 -0.319420235445245 -0.183165144131954 -0.343223667080077 -0.13182240456219 -0.319420235445245 -0.298946490188569 -0.232607336115825 0.3811741726028
0.375969123549282 0.988055347848696 -0.00497856098280008 0.116450436334774 0.75144536381954 1 0.382950675566951 1 -0.00485862474214456 0.586387788044981 0.486644727699395 -0.0045588372969658 0.584668343276896 1 1 -0.352727659943793 -0.321523032417414 1 0.382665037434138 0.748354057063153 0.583187735323759 -0.338325808147042 0.336245282286311 0.339867712699458 0.750562842052376 0.69655566038807 1 1 1 0.986075021727158 -0.238165815101903 -0.189366269737259 -0.369140141713038 -0.292381533830132 -0.136972514476576 -0.141014864287313 -0.24052648907719 -0.141014864287313 -0.250058685505092 -0.239197472108857 -0.3547484563883 -0.183165144131954 -0.26077030192588 -0.204148450065647 -0.319420235445245 -0.089775828691723 -0.319420235445245 -0.204148450065647 -0.317385265761239 -0.230566891729743 -0.341280157898341 -0.319420235445245 -0.204148450065647 -0.319420235445245 -0.201266964561637 -0.319420235445245 -0.319420235445245 -0.232974548773291 1 0.986075021727158 0.998009924656074 1 1 0.461711423065985 0.643553842008289 1 -0.212592797078383 -0.319420235445245 -0.0909387229030488 0.648945052462852 -0.319420235445245 -0.183165144131954 -0.183165144131954 -0.323507363565182 1 -0.341280157898341 -0.42280119003018 0.384486305264328 -0.341280157898341 -0.327541147911349 0.99602483094886 -0.215345293880302 -0.230707650473207 -0.204148450065647 -0.212592797078383 1 -0.239247012421787 -0.194852851095011 0.990018728226304 0.990018728226304 0.48719707198214 0.756674455592486 0.260672536360698 1 -0.413063614872933 -0.136972514476576 -0.201266964561637 0.634352640554727 -0.132815728134953 -0.132815728134953 -0.186288331345927 -0.132815728134953 -0.132815728134953 -0.132815728134953 -0.319420235445245 -0.232974548773291 -0.192401149907759 -0.189366269737259 -0.132815728134953 -0.0909387229030488 0.146413136930051 -0.319420235445245 -0.129894622948339 -0.132815728134953 -0.132815728134953 -0.319420235445245 -0.132815728134953 -0.341280157898341 -0.226548854840861 -0.239197472108857 -0.126473049355346 0.53323794174401 -0.287436142346851 -0.29847501675715 -0.418118164214585 -0.341432958570027 -0.343223667080077 -0.226548854840861 -0.402647876815173 0.275569020200297 0.234583363023545 -0.319420235445245 0.470881949137031 -0.411305881953552 -0.319420235445245 -0.136972514476576 -0.12461978204616 -0.132815728134953 -0.136972514476576 0.181726094708801 0.658239281268496 -0.409544662486117 -0.513676842843866 0.97595432093429 -0.201266964561637 -0.201266964561637 -0.201266964561637 -0.0882583035747146 -0.00485862474214456 -0.347090729891494 1 0.998009924656074 -0.201266964561637 0.656074116478858 0.514791378056359 0.643581384870386 -0.226548854840861 -0.226548854840861 -0.232607336115825 0.265757602129516 -0.226548854840861 -0.345196438820227 -0.34516048239412 -0.230707650473207 -0.230707650473207 -0.226548854840861 -0.232101134713364 -0.102057029065394 -0.201266964561637 -0.305537259948478 0.357799435349613 0.361653037975021 0.528527739552432 -0.223917921631972 0.379888620628454 0.375969123549282 -0.228743914049 0.365291400145527 0.57255499238362 0.3692846114261 -0.227560477863509 0.534757188572205 0.586438663694198 -0.57358175317299 0.809438763623986 0.811382104599021 -0.343223667080077 0.272315053142912 -0.341280157898341 0.587987532075243 0.382665037434138 -0.583187735323759 0.922557207579309 -0.343223667080077 0.108793137875698 -0.374892608329261 -0.313289117373203 -0.244567011611009 -0.296841204896362 -0.195394996982705 -0.298863095501603 -0.141014864287313 -0.192401149907759 -0.136972514476576 0.192225922136127 0.192225922136127 0.454215962977936 0.194775495989908 0.349552045540043 -0.314601571985531 0.488318684568304 -0.294418564540306 0.37664070073256 0.998009924656074 -0.420104731256458 -0.413063614872933 -0.195394996982705 -0.192401149907759 -0.226548854840861 -0.226548854840861 0.00527875828485224 -0.133370926349392 -0.296449688075993 0.361653037975021 0.980258633700501 1 0.586387788044981 -0.125814785894272 1 0.358132967635195 -0.333879789227617 -0.34516048239412 0.567432953208723 -0.239197472108857 0.640788592855038 -0.285373436208947 -0.416637980744444 0.976122276831883 0.980258633700501 -0.380839191303999 -0.417502716519661 0.3692846114261 -0.333879789227617 -0.0388582069488233 0.586387788044981 -0.0211746790766119 0.347702475869567 0.589587111707728 -0.34516048239412 -0.222269735250143 0.328379104107112 0.811382104599021 -0.226548854840861 0.234583363023545 0.09837168449869 -0.227560477863509 -0.0383619636341735 -0.048441997144088 -0.34516048239412 -0.349014532520626 -0.343223667080077 -0.343223667080077 -0.341280157898341 -0.341280157898341 -0.341280157898341 -0.341280157898341 -0.327541147911349 -0.211230495210368 -0.0913057653544615 -0.291969537972466 -0.195394996982705 -0.189366269737259 -0.192401149907759 -0.533380747062665 -0.294418564540306 -0.118587444540108 0.749921749987809 -0.238165815101903 -0.124099507694373 0.207127350342005 -0.189366269737259 -0.315341621185742 -0.408885910323597 -0.411305881953552 -0.310271335216479 -0.141014864287313 -0.30418772788515 -0.319420235445245 -0.313289117373203 -0.289492656081132 -0.287436142346851 -0.319420235445245 -0.204148450065647 -0.204148450065647 -0.315341621185742 -0.0294506782511051 -0.308092495786029 -0.192401149907759 -0.209809998173528 -0.183165144131954 -0.321446709264667 -0.350932010235805 0.1681505705897 0.365291400145527 0.382950675566951 -0.583187735323759 0.71830693515576 1 -0.370952658420751 0.56716861883512 -0.232101134713364 0.587987532075243 0.740703255214848 0.587987532075243 0.998009924656074 -0.195394996982705 -0.413063614872933 0.316490570616064 -0.294418564540306 0.55433004978721 0.642392148879207 -0.319420235445245 0.72246672704286 0.565567882202126 -0.298863095501603 0.343556711756269 0.347702475869567 0.586387788044981 0.505549415458936 -0.315341621185742 -0.313289117373203 -0.411305881953552 -0.296449688075993 -0.411305881953552 -0.369140141713038 -0.141014864287313 -0.317385265761239 -0.136972514476576 -0.183165144131954 -0.319420235445245 -0.183165144131954 -0.343223667080077 -0.13182240456219 -0.319420235445245 -0.298946490188569 -0.232607336115825 0.3811741726028
0.375969123549282 0.988055347848696 -0.00497856098280008 0.116450436334774 0.75144536381954 1 0.382950675566951 1 -0.00485862474214456 0.586387788044981 0.486644727699395 -0.0045588372969658 0.584668343276896 1 1 -0.352727659943793 -0.321523032417414 1 0.382665037434138 0.748354057063153 0.583187735323759 -0.338325808147042 0.336245282286311 0.339867712699458 0.750562842052376 0.69655566038807 1 1 1 0.986075021727158 -0.238165815101903 -0.189366269737259 -0.369140141713038 -0.292381533830132 -0.136972514476576 -0.141014864287313 -0.24052648907719 -0.141014864287313 -0.250058685505092 -0.239197472108857 -0.3547484563883 -0.183165144131954 -0.26077030192588 -0.204148450065647 -0.319420235445245 -0.089775828691723 -0.319420235445245 -0.204148450065647 -0.317385265761239 -0.230566891729743 -0.341280157898341 -0.319420235445245 -0.204148450065647 -0.319420235445245 -0.201266964561637 -0.319420235445245 -0.319420235445245 -0.232974548773291 1 0.986075021727158 0.998009924656074 1 1 0.461711423065985 0.643553842008289 1 -0.212592797078383 -0.319420235445245 -0.0909387229030488 0.648945052462852 -0.319420235445245 -0.183165144131954 -0.183165144131954 -0.323507363565182 1 -0.341280157898341 -0.42280119003018 0.384486305264328 -0.341280157898341 -0.327541147911349 0.99602483094886 -0.215345293880302 -0.230707650473207 -0.204148450065647 -0.212592797078383 1 -0.239247012421787 -0.194852851095011 0.990018728226304 0.990018728226304 0.48719707198214 0.756674455592486 0.260672536360698 1 -0.413063614872933 -0.136972514476576 -0.201266964561637 0.634352640554727 -0.132815728134953 -0.132815728134953 -0.186288331345927 -0.132815728134953 -0.132815728134953 -0.132815728134953 -0.319420235445245 -0.232974548773291 -0.192401149907759 -0.189366269737259 -0.132815728134953 -0.0909387229030488 0.146413136930051 -0.319420235445245 -0.129894622948339 -0.132815728134953 -0.132815728134953 -0.319420235445245 -0.132815728134953 -0.341280157898341 -0.226548854840861 -0.239197472108857 -0.126473049355346 0.53323794174401 -0.287436142346851 -0.29847501675715 -0.418118164214585 -0.341432958570027 -0.343223667080077 -0.226548854840861 -0.402647876815173 0.275569020200297 0.234583363023545 -0.319420235445245 0.470881949137031 -0.411305881953552 -0.319420235445245 -0.136972514476576 -0.12461978204616 -0.132815728134953 -0.136972514476576 0.181726094708801 0.658239281268496 -0.409544662486117 -0.513676842843866 0.97595432093429 -0.201266964561637 -0.201266964561637 -0.201266964561637 -0.0882583035747146 -0.00485862474214456 -0.347090729891494 1 0.998009924656074 -0.201266964561637 0.656074116478858 0.514791378056359 0.643581384870386 -0.226548854840861 -0.226548854840861 -0.232607336115825 0.265757602129516 -0.226548854840861 -0.345196438820227 -0.34516048239412 -0.230707650473207 -0.230707650473207 -0.226548854840861 -0.232101134713364 -0.102057029065394 -0.201266964561637 -0.305537259948478 0.357799435349613 0.361653037975021 0.528527739552432 -0.223917921631972 0.379888620628454 0.375969123549282 -0.228743914049 0.365291400145527 0.57255499238362 0.3692846114261 -0.227560477863509 0.534757188572205 0.586438663694198 -0.57358175317299 0.809438763623986 0.811382104599021 -0.343223667080077 0.272315053142912 -0.341280157898341 0.587987532075243 0.382665037434138 -0.583187735323759 0.922557207579309 -0.343223667080077 0.108793137875698 -0.374892608329261 -0.313289117373203 -0.244567011611009 -0.296841204896362 -0.195394996982705 -0.298863095501603 -0.141014864287313 -0.192401149907759 -0.136972514476576 0.192225922136127 0.192225922136127 0.454215962977936 0.194775495989908 0.349552045540043 -0.314601571985531 0.488318684568304 -0.294418564540306 0.37664070073256 0.998009924656074 -0.420104731256458 -0.413063614872933 -0.195394996982705 -0.192401149907759 -0.226548854840861 -0.226548854840861 0.00527875828485224 -0.133370926349392 -0.296449688075993 0.361653037975021 0.980258633700501 1 0.586387788044981 -0.125814785894272 1 0.358132967635195 -0.333879789227617 -0.34516048239412 0.567432953208723 -0.239197472108857 0.640788592855038 -0.285373436208947 -0.416637980744444 0.976122276831883 0.980258633700501 -0.380839191303999 -0.417502716519661 0.3692846114261 -0.333879789227617 -0.0388582069488233 0.586387788044981 -0.0211746790766119 0.347702475869567 0.589587111707728 -0.34516048239412 -0.222269735250143 0.328379104107112 0.811382104599021 -0.226548854840861 0.234583363023545 0.09837168449869 -0.227560477863509 -0.0383619636341735 -0.048441997144088 -0.34516048239412 -0.349014532520626 -0.343223667080077 -0.343223667080077 -0.341280157898341 -0.341280157898341 -0.341280157898341 -0.341280157898341 -0.327541147911349 -0.211230495210368 -0.0913057653544615 -0.291969537972466 -0.195394996982705 -0.189366269737259 -0.192401149907759 -0.533380747062665 -0.294418564540306 -0.118587444540108 0.749921749987809 -0.238165815101903 -0.124099507694373 0.207127350342005 -0.189366269737259 -0.315341621185742 -0.408885910323597 -0.411305881953552 -0.310271335216479 -0.141014864287313 -0.30418772788515 -0.319420235445245 -0.313289117373203 -0.289492656081132 -0.287436142346851 -0.319420235445245 -0.204148450065647 -0.204148450065647 -0.315341621185742 -0.0294506782511051 -0.308092495786029 -0.192401149907759 -0.209809998173528 -0.183165144131954 -0.321446709264667 -0.350932010235805 0.1681505705897 0.365291400145527 0.382950675566951 -0.583187735323759 0.71830693515576 1 -0.370952658420751 0.56716861883512 -0.232101134713364 0.587987532075243 0.740703255214848 0.587987532075243 0.998009924656074 -0.195394996982705 -0.413063614872933 0.316490570616064 -0.294418564540306 0.55433004978721 0.642392148879207 -0.319420235445245 0.72246672704286 0.565567882202126 -0.298863095501603 0.343556711756269 0.347702475869567 0.586387788044981 0.505549415458936 -0.315341621185742 -0.313289117373203 -0.411305881953552 -0.296449688075993 -0.411305881953552 -0.369140141713038 -0.141014864287313 -0.317385265761239 -0.136972514476576 -0.183165144131954 -0.319420235445245 -0.183165144131954 -0.343223667080077 -0.13182240456219 -0.319420235445245 -0.298946490188569 -0.232607336115825 0.3811741726028
0.380374660033504 0.998008380239466 -0.00312425848007428 0.105490212244785 0.75410668216205 0.986075021727158 0.387301434227128 0.986075021727158 -0.00284010477386464 0.586045934560586 0.491835801509292 -0.00267926969656384 0.579502936248939 0.986075021727158 0.986075021727158 -0.341855068288063 -0.309067357664446 0.986075021727158 0.386497001742907 0.742746922036164 0.589027711199416 -0.32871287795127 0.34062651612173 0.343770352270442 0.736979130203252 0.691980039683764 0.986075021727158 0.986075021727158 0.986075021727158 1 -0.240946452587808 -0.19126256209724 -0.354888250490899 -0.295151723986603 -0.138344141710347 -0.142426971153878 -0.243337662646775 -0.142426971153878 -0.240555066494518 -0.239335092667856 -0.358300867218896 -0.184999339123038 -0.263381626170361 -0.206192769503836 -0.322618873475864 -0.0816945819994909 -0.322618873475864 -0.206192769503836 -0.320563525836111 -0.232843831253485 -0.344697698714525 -0.322618873475864 -0.206192769503836 -0.322618873475864 -0.203282429130613 -0.322618873475864 -0.322618873475864 -0.235286865159265 0.986075021727158 1 0.988053111715024 0.986075021727158 0.986075021727158 0.453039069599396 0.653199523623299 0.986075021727158 -0.21472167725037 -0.322618873475864 -0.0958694874693045 0.653199523623299 -0.322618873475864 -0.184999339123038 -0.184999339123038 -0.311916960225025 0.986075021727158 -0.344697698714525 -0.411507755509018 0.388336507542704 -0.344697698714525 -0.331124024472893 0.982131642688976 -0.217501737243259 -0.2330899081441 -0.206192769503836 -0.21472167725037 0.986075021727158 -0.241950316935046 -0.196576828828728 0.98811539546797 0.98811539546797 0.475003755085739 0.746690883155361 0.257343443127393 0.986075021727158 -0.399997837232098 -0.138344141710347 -0.203282429130613 0.644295180076467 -0.134145729781481 -0.134145729781481 -0.18815380157975 -0.134145729781481 -0.134145729781481 -0.134145729781481 -0.322618873475864 -0.235286865159265 -0.194327833213756 -0.19126256209724 -0.134145729781481 -0.0958694874693045 0.144961508812572 -0.322618873475864 -0.132023760586245 -0.134145729781481 -0.134145729781481 -0.322618873475864 -0.134145729781481 -0.344697698714525 -0.228888765238665 -0.239335092667856 -0.128507630008023 0.527940366461315 -0.277224306011638 -0.301344773903845 -0.406960539448917 -0.333986975820101 -0.335227805640145 -0.228888765238665 -0.398082186664339 0.272836862783167 0.232257562123451 -0.322618873475864 0.466040622151962 -0.40679908826374 -0.322618873475864 -0.138344141710347 -0.126763895693853 -0.134145729781481 -0.138344141710347 0.179924352636401 0.646289754720617 -0.41364579631328 -0.513324353410045 0.982003862551725 -0.203282429130613 -0.203282429130613 -0.203282429130613 -0.092711580414252 -0.00284010477386464 -0.350566457116974 0.986075021727158 0.988053111715024 -0.203282429130613 0.652601463904848 0.50903413956815 0.653199523623299 -0.228888765238665 -0.228888765238665 -0.235123549673543 0.26312272102681 -0.228888765238665 -0.339477809907745 -0.337337377805535 -0.2330899081441 -0.2330899081441 -0.228888765238665 -0.207521912101274 -0.0952263455376036 -0.203282429130613 -0.3008915724997 0.361894256418972 0.365651629154873 0.53382035642629 -0.214165422706933 0.384447817234419 0.380374660033504 -0.217258098867791 0.369336945619225 0.567050110134494 0.373507425290373 -0.229899067252025 0.5340722367537 0.581330957233353 -0.566783498799826 0.796613742617696 0.798601862246221 -0.335227805640145 0.275041985217453 -0.344697698714525 0.587687713610339 0.386497001742907 -0.576732039355921 0.936013524937019 -0.335227805640145 0.0949997260094369 -0.360207940508325 -0.316426359082427 -0.24494694962294 -0.299682040410907 -0.178242314272452 -0.289460640215913 -0.142426971153878 -0.194327833213756 -0.138344141710347 0.190320078443875 0.190320078443875 0.456806627343646 0.192844374285237 0.353437698431426 -0.297677554116841 0.49353097623805 -0.297222145345794 0.380547565844356 0.984038244489395 -0.400616618864021 -0.399997837232098 -0.178242314272452 -0.174456966309136 -0.228888765238665 -0.228888765238665 0.0152984492514758 -0.130830480506374 -0.286809571242912 0.365651629154873 0.965861147720768 0.986075021727158 0.586045934560586 -0.086957371990449 0.986075021727158 0.362217853070189 -0.330648958546631 -0.337337377805535 0.561655565883015 -0.239335092667856 0.647205377188804 -0.275131794511038 -0.405192290852654 0.961756755786661 0.965861147720768 -0.384652871796586 -0.405643173364276 0.373507425290373 -0.330648958546631 -0.0341170952562564 0.586045934560586 -0.0111029012513772 0.351563390727249 0.589313943584354 -0.337337377805535 -0.212518693874725 0.332569795126456 0.798601862246221 -0.228888765238665 0.232257562123451 0.0849052707414712 -0.229899067252025 -0.0336072772741714 -0.0482543201193116 -0.337337377805535 -0.341388529590747 -0.335227805640145 -0.335227805640145 -0.344697698714525 -0.344697698714525 -0.344697698714525 -0.344697698714525 -0.331124024472893 -0.19629293303336 -0.0831935685351937 -0.294734571345094 -0.178242314272452 -0.19126256209724 -0.194327833213756 -0.531915188250866 -0.297222145345794 -0.115287616424404 0.737876647991442 -0.240946452587808 -0.121184971725491 0.205073764905892 -0.171514674703951 -0.318499416435488 -0.396992738332122 -0.40679908826374 -0.313320266791688 -0.142426971153878 -0.307318416273615 -0.322618873475864 -0.316426359082427 -0.292217726124131 -0.290126353145036 -0.322618873475864 -0.206192769503836 -0.206192769503836 -0.318499416435488 -0.0376762457162415 -0.311114645967409 -0.174456966309136 -0.211911011712718 -0.184999339123038 -0.324665640174408 -0.354446203607234 0.151062356307884 0.369336945619225 0.387301434227128 -0.576732039355921 0.725577354323259 0.986075021727158 -0.356732525483144 0.566542452399642 -0.207521912101274 0.5938755725715 0.730405566690056 0.587672453361231 0.988053111715024 -0.178242314272452 -0.408643322168726 0.320676181094685 -0.297222145345794 0.559881048071 0.637510287289899 -0.322618873475864 0.711466687606278 0.564773847803814 -0.289460640215913 0.347512897974631 0.351563390727249 0.586045934560586 0.510955589166746 -0.318499416435488 -0.316426359082427 -0.40679908826374 -0.286809571242912 -0.40679908826374 -0.354888250490899 -0.142426971153878 -0.320563525836111 -0.138344141710347 -0.184999339123038 -0.322618873475864 -0.184999339123038 -0.335227805640145 -0.129200927164515 -0.322618873475864 -0.301809745022482 -0.235123549673543 0.385501791074234
-0.187056106449195 -0.240389186143458 -0.0153362958567681 -0.129196475661328 -0.298994401113366 -0.238165815101903 -0.188933119355211 -0.238165815101903 -0.0139299846335138 -0.243860698754898 0.121319971435485 -0.0258140068607177 -0.401873912268224 -0.238165815101903 -0.238165815101903 0.207481233317498 0.296987618518161 -0.238165815101903 -0.012605559901357 0.0203294137485955 -0.24458061369119 0.167586555502797 -0.0176830802152667 0.0173448321602221 -0.179965963926027 0.0076112481292013 -0.238165815101903 -0.238165815101903 -0.238165815101903 -0.240946452587808 1 -0.0440076037562993 -0.0297984250786445 -0.0737584630731068 0.400060703955363 0.41992662409935 0.990667439655009 0.41992662409935 -0.0774886859787811 0.132127151599522 0.125210139816413 0.616932891124028 -0.0606014795268792 0.710462351950265 -0.0742313780206015 0.497836126684754 -0.0742313780206015 0.710462351950265 -0.0737584630731068 0.932301122840666 -0.0793114950171192 -0.0742313780206015 0.710462351950265 -0.0742313780206015 0.793474861861721 -0.0742313780206015 -0.0742313780206015 -0.0578243309582896 -0.238165815101903 -0.240946452587808 -0.2387208324961 -0.238165815101903 -0.238165815101903 -0.190365206606821 -0.148595549236416 -0.238165815101903 0.838125822893842 -0.0742313780206015 0.020241512755319 -0.147266900367879 -0.0742313780206015 0.616932891124028 0.616932891124028 0.224501023172171 -0.238165815101903 -0.0793114950171192 -0.0302026190201298 -0.0107200254073978 -0.0793114950171192 -0.0788582492944236 -0.237057343321698 0.826683027891746 -0.043594258508775 0.804834830037477 0.838125822893842 -0.238165815101903 -0.0301396915477757 0.0135095619003182 -0.237611323633395 -0.237611323633395 -0.123578805749551 -0.0153921350647356 -0.0607407829168792 -0.238165815101903 0.0699154830487378 0.43509485660798 0.697751415566954 -0.145707552290573 0.415488744434354 0.415488744434354 0.0151588543269246 0.415488744434354 0.415488744434354 0.415488744434354 -0.0742313780206015 -0.0578243309582896 0.582722068617546 0.0119155509508986 0.415488744434354 0.020241512755319 -0.0371380733760286 -0.0742313780206015 -0.0395462991243941 0.415488744434354 0.415488744434354 -0.0742313780206015 0.415488744434354 -0.0793114950171192 -0.0415490928083529 0.132127151599522 -0.0551294243032633 -0.391910435497084 -0.072806542356512 -0.0751713251679679 -0.0835421045043444 -0.0819986963903084 -0.0797631550835336 -0.0415490928083529 0.0714553769880615 -0.0301396915477757 -0.00739734416049426 -0.0742313780206015 -0.121319971435487 0.0714553769880615 -0.0742313780206015 0.43509485660798 -0.0387585669794145 0.415488744434354 0.43509485660798 -0.0460952970556162 -0.148117110957137 0.361631688747894 0.20691087110145 -0.223559799124449 0.697751415566954 0.697751415566954 0.697751415566954 0.50414591189372 -0.0139299846335138 -0.0457369723422088 -0.238165815101903 -0.2387208324961 0.697751415566954 0.0876345123822018 -0.144821226642354 -0.148595549236416 -0.0415490928083529 -0.0415490928083529 -0.0355645842064944 -0.0395923966866167 -0.0415490928083529 0.0794811063915566 -0.0802132595345957 -0.043594258508775 -0.043594258508775 -0.0415490928083529 -0.0684132330330321 0.224193383617202 -0.0467732550150055 0.119236370533459 0.000461838248038371 0.0115901933271428 0.0586534856756306 -0.0211185719454252 -0.0381415290349614 -0.187056106449195 -0.043594258508775 -0.00138748091784093 -0.409136318504389 -0.187434847799102 -0.0415490928083529 -0.192755224750455 -0.38867771559493 0.00973984628587087 -0.281573300392721 -0.281001879537397 -0.0797631550835336 0.00256045739950955 -0.0793114950171192 -0.242675174263393 -0.012605559901357 0.0210840601626988 -0.25946611988083 -0.0797631550835336 -0.0761036924625538 -0.00963613540105822 -0.072806542356512 0.126951285929912 -0.0747023185792941 -0.0454086443964317 -0.0751713251679679 0.41992662409935 -0.0447128920010111 0.400060703955363 -0.0487586056193693 -0.0487586056193693 -0.119809250972072 -0.0494053116653201 0.000436007837018469 0.0375817842685654 0.121696999665879 -0.0742313780206015 -0.00884119101188208 -0.2387208324961 -0.107151459063316 0.0699154830487378 -0.0454086443964317 -0.0447128920010111 -0.0415490928083529 -0.0415490928083529 -0.0324456100740717 -0.0684132330330321 -0.0747023185792941 -0.00510253729060774 -0.152898119339134 -0.238165815101903 -0.243860698754898 0.0391025338697279 -0.238165815101903 0.0170951533879933 0.31626975103622 -0.0802132595345957 -0.363214650421424 0.132127151599522 -0.188615173025028 -0.0723274496170141 -0.106369837265412 -0.151310027583168 -0.152898119339134 -0.0885047809677457 -0.104800372961117 -0.187434847799102 0.31626975103622 0.107240747904022 -0.243860698754898 -0.0281998160968474 0.0154901598042041 -0.241493404938665 -0.0802132595345957 -0.0198625960221655 -0.0160938646007171 -0.281001879537397 -0.0415490928083529 -0.00739734416049426 -0.0779468768123613 -0.0415490928083529 0.108552232352052 0.145240304838108 -0.0802132595345957 -0.0466388481947481 -0.0797631550835336 -0.0797631550835336 -0.0793114950171192 -0.0793114950171192 -0.0793114950171192 -0.0793114950171192 -0.0788582492944236 -0.0195388073869891 0.491688027398858 -0.0737584630731068 -0.0454086443964317 -0.0440076037562993 -0.0447128920010111 0.223898330948943 -0.0742313780206015 -0.0684132330330321 -0.263985455251879 1 -0.0689109127061034 -0.0474355445074899 -0.0440076037562993 -0.062594271920259 -0.104800372961122 0.0714553769880615 -0.0747023185792941 0.41992662409935 -0.0732835321320181 -0.0742313780206015 -0.072806542356512 -0.0732835321320181 -0.072806542356512 -0.0742313780206015 0.710462351950265 0.710462351950265 -0.062594271920259 0.169182568320995 -0.0742313780206015 -0.0447128920010111 -0.0487586056193693 0.616932891124028 -0.0747023185792941 0.113930037097168 -0.0467732550150055 -0.00138748091784093 -0.188933119355211 0.0210840601626988 -0.172720388903488 -0.238165815101903 -0.0150912930137992 -0.160504178739086 -0.0684132330330321 -0.240970169900441 -0.0209276929160558 -0.242675174263393 -0.2387208324961 -0.0454086443964317 0.0699154830487378 -0.0179626635818013 -0.0742313780206015 -0.109705794119826 -0.206434154365191 -0.0742313780206015 0.147927750619092 -0.163523120171969 -0.0751713251679679 0.00417785571175176 0.0154901598042041 -0.243860698754898 0.125455553286642 -0.062594271920259 -0.072806542356512 0.0714553769880615 -0.0747023185792941 0.0714553769880615 -0.0132764968086863 0.41992662409935 -0.073758463073105 0.400060703955363 0.616932891124028 -0.0742313780206015 0.616932891124028 -0.0797631550835336 -0.0679129849190727 -0.0742313780206015 -0.0747023185792941 -0.0355645842064944 -0.190821652497879
0.0185788174366839 -0.190881639799117 -0.0539966045763725 -0.0848495309497097 0.130372443857585 -0.189366269737259 0.017294484541221 -0.189366269737259 -0.05363733033537 0.0913971116853 0.035910777329122 -0.05363733033537 0.0657497266006694 -0.189366269737259 -0.189366269737259 0.323268315345039 0.221718352936788 -0.189366269737259 0.0120915595521332 -0.230202982512574 0.0883957434455609 0.318093280383727 0.0315471205045213 0.00943198753167425 -0.214101482029929 -0.214539641148774 -0.189366269737259 -0.189366269737259 -0.189366269737259 -0.19126256209724 -0.0440076037562993 1 -0.0510989244525327 -0.0329582658119097 -0.0237641248631306 -0.024465454659185 -0.0444221763981889 -0.024465454659185 -0.0208264963162562 -0.00140745123266812 -0.0615472866569647 0.00325536850817416 -0.0452424929135922 -0.0354188522895588 -0.0554179967268576 -0.0368121193775568 -0.0554179967268576 -0.0354188522895588 -0.0550649384958061 -0.0383084273112174 -0.0592105964952038 -0.0554179967268576 -0.0354188522895588 -0.0554179967268576 -0.0349189273113955 -0.0554179967268576 -0.0554179967268576 -0.0397871232329401 -0.189366269737259 -0.19126256209724 -0.18974387434325 -0.189366269737259 -0.189366269737259 -0.142118584861997 -0.124932614448888 -0.189366269737259 -0.0368839091118368 -0.0554179967268576 0.333170373552608 -0.124932614448888 -0.0554179967268576 0.00325536850817416 0.00325536850817416 0.0971603369002519 -0.189366269737259 -0.0592105964952038 0.373880536796136 0.013414381501559 -0.0592105964952038 -0.0588722224726976 -0.18861350680247 -0.037361455121237 0.205591449196691 -0.0354188522895588 -0.0368839091118368 -0.189366269737259 0.173241152235512 0.0142684681815111 -0.188989482184932 -0.188989482184932 -0.0641823965914721 -0.226848892210016 -0.0543542748847651 -0.189366269737259 0.439846062299041 -0.0237641248631306 -0.0349189273113955 -0.123229546888327 -0.0230429408356057 -0.0230429408356057 -0.0323202007611984 -0.0230429408356057 -0.0230429408356057 -0.0230429408356057 -0.0554179967268576 -0.0397871232329401 -0.00339170926976511 -0.0328542094455882 -0.0230429408356057 0.333170373552608 -0.0186268845494452 -0.0554179967268576 0.0131348712657992 -0.0230429408356057 -0.0230429408356057 -0.0554179967268576 -0.0230429408356057 -0.0592105964952038 0.183461726393448 -0.00140745123266812 0.142348255922307 0.0644589592959741 -0.0539015354393709 -0.0370136103053907 0.359071300521908 -0.0612167470056041 -0.0595477867340167 0.183461726393448 0.441771564487996 -0.0521834774104805 -0.0441255702164501 -0.0554179967268576 -0.0905723423058117 0.441771564487996 -0.0554179967268576 -0.0237641248631306 0.0158309106101243 -0.0230429408356057 -0.0237641248631306 -0.0344127926689298 -0.124648317288349 -0.0710541858236387 -0.0992359479919994 -0.190122300918437 -0.0349189273113955 -0.0349189273113955 -0.0349189273113955 -0.0352973214579398 -0.05363733033537 -0.0602187050117119 -0.189366269737259 -0.18974387434325 -0.0349189273113955 0.121250434324384 -0.108117382137481 -0.124932614448888 0.183461726393448 0.183461726393448 0.189782857408657 -0.0503255257695846 0.183461726393448 0.113888953844191 -0.059883815616424 0.205591449196691 0.205591449196691 0.183461726393448 -0.0510744165795494 0.167373266276055 0.940871097001448 0.106717512045133 0.000332224379710843 -0.00367306042280857 0.0615046444724355 0.138965551846225 0.0124990530576008 0.0185788174366839 0.180814807943105 -0.00099831987523244 0.0515121554047917 0.00823055055360005 0.208399296097061 0.0949285633264635 0.0663886070253381 0.312754801381669 -0.210210677150611 -0.209784078588999 -0.0595477867340167 0.00185195275814153 -0.0592105964952038 0.0929099183395672 0.0120915595521332 0.32470893722093 0.16078412866051 -0.0595477867340167 0.097292230628102 -0.0485903038407932 0.495845579020384 -0.00336006281327118 -0.0356696913170143 0.969145948777897 -0.0370136103053907 -0.024465454659185 0.984226288813985 -0.0237641248631306 -0.0364011058217228 -0.0364011058217228 -0.0902906932729423 -0.0368839091118368 0.00943198753167425 0.0530168146204224 0.0170502534769912 -0.0343180117134683 0.0147328014756047 -0.18974387434325 0.357629806613077 0.439846062299041 0.969145948777897 0.984226288813985 0.183461726393448 0.183461726393448 -0.052549528533471 -0.0510744165795494 -0.0124079018089233 0.0384738075521127 -0.193179905003638 -0.189366269737259 0.0913971116853 -0.00123775120010978 -0.189366269737259 0.000332224379710843 0.24633103960632 -0.059883815616424 0.0491581088964071 -0.00140745123266812 -0.295520662896847 -0.0526078450119615 0.360524421827641 -0.192410401072284 -0.193179905003638 0.497234197690802 0.366456935404638 0.00823055055360005 0.24633103960632 -0.0488982450516895 0.0913971116853 -0.0543542748847651 0.00809486631566351 0.0728986195591111 -0.059883815616424 0.139675949313669 0.0212648997342423 -0.209784078588999 0.183461726393448 -0.0441255702164501 0.112539456739837 0.208399296097061 -0.048225617070072 -0.0508886324293276 -0.059883815616424 -0.0605524762508941 -0.0595477867340167 -0.0595477867340167 -0.0592105964952038 -0.0592105964952038 -0.0592105964952038 -0.0592105964952038 -0.0588722224726976 -0.063184788800401 -0.0383084273112174 -0.0329582658119097 0.969145948777897 1 0.984226288813985 -0.0925391982561297 -0.0343180117134683 -0.0510744165795494 -0.197080338331127 -0.0440076037562993 -0.0514459631037913 -0.0392229336948303 0.967690065210729 0.492388489343682 0.348623386842027 0.441771564487996 -0.0557695809630118 -0.024465454659185 0.492388489343682 -0.0554179967268576 -0.0539015354393709 -0.0547103752094152 -0.0539015354393709 -0.0554179967268576 -0.0354188522895588 -0.0354188522895588 0.492388489343682 -0.0667066717828917 -0.0554179967268576 0.984226288813985 -0.0152634989072071 0.00325536850817416 -0.0557695809630118 -0.0608851501455089 0.0560056753190311 -0.00099831987523244 0.017294484541221 0.32470893722093 0.125501771016685 -0.189366269737259 -0.0523509046118492 0.0584999561424681 -0.0510744165795494 0.0929099183395672 -0.229719415788737 0.0929099183395672 -0.18974387434325 0.969145948777897 0.439846062299041 0.0199659234828291 -0.0343180117134683 0.0834348346598895 -0.294782976516213 -0.0554179967268576 -0.23713486897989 0.0724093549822025 -0.0370136103053907 -0.00908219373003633 0.00809486631566351 0.0913971116853 0.0504151418751042 0.492388489343682 0.495845579020384 0.441771564487996 -0.0356696913170143 0.441771564487996 -0.0510989244525327 -0.024465454659185 -0.0550649384958061 -0.0237641248631306 0.00325536850817416 -0.0554179967268576 0.00325536850817416 -0.0595477867340167 -0.0507009525663343 -0.0554179967268576 -0.0557695809630118 0.189782857408657 0.0366302725813876
0.156936430518343 -0.353907901371503 0.249472027315253 -0.0677991933656159 0.0112637211610703 -0.369140141713038 0.15628473116128 -0.369140141713038 0.25364116106382 0.184517272265375 0.195037798939309 0.25364116106382 0.213751743723597 -0.369140141713038 -0.369140141713038 0.11965283902588 0.367631215626562 -0.369140141713038 0.14296521094737 -0.471114113218817 0.184808209911026 0.139945742319051 0.153007547951842 0.141599183473816 -0.461044516920726 -0.436304434792214 -0.369140141713038 -0.369140141713038 -0.369140141713038 -0.354888250490899 -0.0297984250786445 -0.0510989244525327 1 -0.118576423326765 -0.0412426258457387 -0.0203696129187124 -0.0339544490500083 -0.0203696129187124 -0.124573246903851 -0.0908175084180648 0.194003068243035 -0.0412190780986922 -0.0421361850699688 0.00420229258854901 0.221155585277845 -0.081151157059906 0.221155585277845 0.00420229258854901 0.225072698138619 -0.0851017598272027 0.646442168896858 0.221155585277845 0.00420229258854901 0.221155585277845 -0.0696155865474979 0.221155585277845 0.221155585277845 -0.0929602117590367 -0.369140141713038 -0.354888250490899 -0.360497974480982 -0.369140141713038 -0.369140141713038 -0.306037088963249 -0.207097991120749 -0.369140141713038 -0.0108388513844093 0.221155585277845 0.103968418133367 -0.220907664790183 0.221155585277845 -0.0412190780986922 -0.0412190780986922 0.136217595157375 -0.369140141713038 0.646442168896858 0.848263305330894 0.10661617358041 0.646442168896858 0.640557890463241 -0.367634262987582 -0.0156576740925815 0.266088666900567 -0.0740273620878723 -0.0108388513844093 -0.369140141713038 0.285224871143993 0.421075331896189 -0.359025042729719 -0.359025042729719 -0.174386983082784 -0.488494693877686 -0.117046085665677 -0.369140141713038 0.153567251870087 -0.0136287078246278 0.00943376431163262 -0.214896500210662 -0.0349065223750306 -0.0349065223750306 0.456835495283915 -0.0349065223750306 -0.0349065223750306 -0.0349065223750306 0.221155585277845 -0.0929602117590367 0.00558713040978955 0.445762223552123 -0.0349065223750306 0.103968418133367 -0.0597043339394425 0.221155585277845 -0.0426045388858094 -0.0349065223750306 -0.0349065223750306 0.221155585277845 -0.0349065223750306 0.646442168896858 0.298562618015282 -0.0908175084180648 0.25371777097269 0.183111801774025 -0.10165046360561 -0.120847784834071 0.887643717784056 0.681082638159688 0.652293647229949 0.298562618015282 0.156340020178946 -0.112371506753961 -0.0956583796800047 0.221155585277845 -0.195037798939309 0.156340020178946 0.221155585277845 -0.0136287078246278 -0.0604687709119786 -0.0349065223750306 -0.0136287078246278 -0.074104248235518 -0.233693257492669 0.584490862774785 0.585060251930716 -0.360585245808116 0.00943376431163262 0.00943376431163262 0.00943376431163262 -0.0771596421843551 0.25364116106382 0.632039425394451 -0.369140141713038 -0.360497974480982 0.00943376431163262 -0.257247712734263 -0.160229596134058 -0.207097991120749 0.298562618015282 0.298562618015282 0.237682693369977 -0.108370607700774 0.298562618015282 0.149100600478867 0.658113019305188 0.266088666900567 0.266088666900567 0.298562618015282 0.721920218468016 0.272157903651304 -0.0497198525128568 0.142140878322371 0.147693926017856 0.145676970927368 0.168167556222968 0.316733662690201 -0.135007939938707 0.156936430518343 0.293364277795306 0.147023159333542 0.20739544178443 0.1516875538721 0.271105077125381 0.211897547587901 0.19611223701088 0.583276770746801 -0.444132049986981 -0.443196812667773 0.652293647229949 0.094011942488668 0.646442168896858 0.18579444793284 0.14296521094737 0.571772883529355 -0.368051053108627 0.652293647229949 0.0401463808287378 0.982569387163838 0.467133982237928 -0.0980514059782444 -0.11594984063677 -0.0402061970269231 -0.119505069650764 -0.0203696129187124 -0.0558717338909958 -0.0412426258457387 -0.024971442195379 -0.024971442195379 -0.194431298035769 -0.0297057351432803 0.141599183473816 0.292195117366013 0.195643921371781 -0.119336696259187 0.144324395931953 -0.370066912413589 0.859676386009396 0.153567251870087 -0.0402061970269231 -0.0352953129612849 0.298562618015282 0.298562618015282 0.241263381193914 -0.019392156755993 -0.120093795102122 0.145676970927368 -0.368702648605067 -0.369140141713038 0.184517272265375 0.464383533850249 -0.369140141713038 0.121689712780439 0.305157408906342 0.658113019305188 0.229830826989523 -0.0908175084180648 -0.0381164304438883 -0.0980514059782444 0.866109477023795 -0.36718313809745 -0.368702648605067 0.171238893545362 0.862593351501312 0.1516875538721 0.305157408906342 0.294553547918065 0.184517272265375 0.233046336968532 0.140913528523056 0.187047531645222 0.658113019305188 0.318343647279431 0.147693926017856 -0.451747452907422 0.298562618015282 -0.0956583796800047 0.039023184140975 0.271105077125381 0.296725074871024 0.325203499534658 0.658113019305188 0.637967502884637 0.652293647229949 0.652293647229949 0.646442168896858 0.646442168896858 0.646442168896858 0.646442168896858 0.640557890463241 0.374704606791989 -0.0851017598272027 -0.118576423326765 -0.0402061970269231 -0.0510989244525327 -0.0558717338909958 0.0830005693613115 -0.119336696259187 -0.00714683287604134 -0.424391314431659 -0.0297984250786445 -0.0104071960137532 -0.0703752397916564 -0.0302711146260278 0.462225189264611 0.870962447064419 0.156340020178946 0.217283134955619 -0.0203696129187124 0.462812780086221 0.221155585277845 -0.10165046360561 -0.117812909419673 -0.116646142521182 0.221155585277845 0.00420229258854901 0.00420229258854901 0.462225189264611 0.261987057393014 0.221155585277845 -0.0352953129612849 -0.024971442195379 -0.0412190780986922 0.217283134955619 0.189491371211799 -0.075194154757981 0.147023159333542 0.15628473116128 0.571772883529355 0.00133923018889198 -0.369140141713038 0.995690909059749 0.214292470740949 0.721920218468016 0.182773340062608 -0.494676057706244 0.182773340062608 -0.360497974480982 -0.0402061970269231 0.153567251870087 0.147023159333541 -0.119336696259187 0.178756497397334 0.173377136841826 0.221155585277845 -0.510644438690107 0.211298456023699 -0.119505069650764 0.14296521094737 0.140913528523056 0.184517272265375 0.201686290296821 0.462225189264611 0.467133982237928 0.156340020178946 -0.120093795102122 0.156340020178946 0.991326373558914 -0.0203696129187124 -0.108817655038142 -0.0412426258457387 -0.0412190780986922 0.221155585277845 -0.0412190780986922 0.652293647229949 -0.0162452125344595 0.221155585277845 0.217283134955619 0.237682693369977 0.155631813910082
0.122147538509222 -0.294429226815638 -0.0589069406102061 -0.111066893342509 -0.367662992792716 -0.292381533830132 0.121640304643571 -0.292381533830132 -0.0577487946419406 -0.426029939049263 -0.607966373552354 -0.0577487946419406 -0.502848607360312 -0.292381533830132 -0.292381533830132 0.292581905153482 0.156771581627963 -0.292381533830132 0.0982771179169158 -0.385829191677885 -0.407694535995743 0.296009179766495 0.119089591205306 0.110210176560762 -0.358842447856351 -0.359576819656425 -0.292381533830132 -0.292381533830132 -0.292381533830132 -0.295151723986603 -0.0737584630731068 -0.0329582658119097 -0.118576423326765 1 0.0342791597562528 0.0305933578016872 -0.0744533030163924 0.0305933578016872 0.951861063862982 0.498355225503087 0.0042265990059203 -0.0532617419680676 0.711525872450459 -0.0593633800912719 -0.0244031466499577 -0.0709262718364676 -0.0244031466499577 -0.0593633800912719 -0.0217846824204468 -0.0716425659655221 -0.0492594510764635 -0.0244031466499577 -0.0593633800912719 -0.0244031466499577 -0.0585254862980672 -0.0244031466499577 -0.0244031466499577 -0.0589428618160425 -0.292381533830132 -0.295151723986603 -0.293093260270417 -0.292381533830132 -0.292381533830132 -0.238196300157468 -0.209391942367153 -0.292381533830132 -0.0618188725585333 -0.0244031466499577 -0.0785224923876651 -0.209391942367153 -0.0244031466499577 -0.0532617419680676 -0.0532617419680676 0.300740593429623 -0.292381533830132 -0.0492594510764635 -0.134562368255151 0.0988733383916801 -0.0492594510764635 -0.0560916275099465 -0.29095943776639 -0.0626192583258515 -0.0110183613520273 -0.0593633800912719 -0.0618188725585333 -0.292381533830132 -0.0132049689755418 -0.0161271899559035 -0.291670266774865 -0.291670266774865 -0.154629172169148 -0.380207605301698 -0.0600443847323378 -0.292381533830132 -0.00848930137920797 0.0342791597562528 -0.0585254862980672 -0.206537534604523 0.03823619754774 0.03823619754774 0.0180158959457131 0.03823619754774 0.03823619754774 0.03823619754774 -0.0244031466499577 -0.0589428618160425 -0.055947437211987 0.0371019126719622 0.03823619754774 -0.0785224923876651 -0.0464693723754818 -0.0244031466499577 -0.0494826880618297 0.03823619754774 0.03823619754774 -0.0244031466499577 0.03823619754774 -0.0492594510764635 -0.0470051830094363 0.498355225503087 -0.0824718464891488 -0.453446357900287 0.947927973005951 0.981204773340074 -0.133585605295313 -0.0579755169278431 -0.0507731325039793 -0.0470051830094363 -0.00705843241242919 -0.0833365777789244 -0.030056595227873 -0.0244031466499577 -0.151802783955308 -0.00705843241242919 -0.0244031466499577 0.0342791597562528 -0.0484970306205695 0.03823619754774 0.0342791597562528 -0.0576771848649046 -0.208915449219888 -0.0918831080632266 -0.123558967793102 -0.292553795851727 -0.0585254862980672 -0.0585254862980672 -0.0585254862980672 -0.0702041927633174 -0.0577487946419406 -0.0447487093487732 -0.292381533830132 -0.293093260270417 -0.0585254862980672 -0.337870136033132 -0.162350773819337 -0.209391942367153 -0.0470051830094363 -0.0470051830094363 -0.0110474897979999 -0.0843475471799401 -0.0470051830094363 0.356633588480023 -0.0522619006725967 -0.0110183613520273 -0.0110183613520273 -0.0470051830094363 -0.0856027174332123 0.063136970995729 0.0151529397299583 0.327123395064009 0.114953866710609 0.113384020252569 -0.485687174838859 0.202479386874414 0.135536698606556 0.122147538509222 -0.0497328825088391 0.114431792268541 -0.511935763183213 0.118062206886988 -0.0470051830094363 -0.518460370637535 -0.501575913568849 -0.0430214132925263 -0.352321306882507 -0.351606311027974 -0.0507731325039793 0.0791852301553063 -0.0492594510764635 -0.424507227021336 0.0982771179169158 -0.0266344339664716 -0.305583102653237 -0.0507731325039793 -0.0952254789413439 -0.117546924054773 -0.0164988584142736 0.489299934565856 0.987365110961254 0.00406904834389711 0.981204773340074 0.0305933578016872 0.00689943139324887 0.0342791597562528 -0.0557833510235605 -0.0557833510235605 -0.151330729173468 -0.0374280341643519 0.110210176560762 0.267268494565315 -0.606082839146508 0.99362917730879 0.099467139772268 -0.293093260270417 -0.134074296245066 -0.00848930137920797 0.00406904834389711 -0.0364294269262109 -0.0470051830094363 -0.0470051830094363 -0.0541425174686551 0.528203434572916 0.987365110961254 0.113384020252569 -0.299522893942844 -0.292381533830132 -0.426029939049263 -0.0550649384958061 -0.292381533830132 0.114953866710609 0.191294087361644 -0.0522619006725967 -0.515929150497164 0.498355225503087 0.141093030533681 0.954343679562403 -0.133096284434496 -0.298089958678515 -0.299522893942844 -0.0100955019721804 -0.131132477091892 0.118062206886988 0.191294087361644 -0.109894188842618 -0.426029939049263 -0.0299305009348582 0.109676514209546 -0.434076318335016 -0.0522619006725967 0.203905183767475 0.114953866710609 -0.351606311027974 -0.0470051830094363 -0.030056595227873 -0.0975317811299516 -0.0470051830094363 -0.10896349400164 -0.112639255882761 -0.0522619006725967 -0.0463675365115794 -0.0507731325039793 -0.0507731325039793 -0.0492594510764635 -0.0492594510764635 -0.0492594510764635 -0.0492594510764635 -0.0560916275099465 -0.0555000227526728 -0.0716425659655221 0.987136688286219 0.00406904834389711 -0.0329582658119097 0.00689943139324887 0.512837855750964 0.99362917730879 0.528203434572916 -0.330314346078246 -0.0737584630731068 0.523198194672532 -0.0657391691347186 -0.0329582658119097 -0.0191501543703956 -0.131132477091892 -0.00705843241242919 -0.027006227860361 0.0305933578016872 -0.0191501543703956 -0.0244031466499577 0.84225321613885 0.980615467802507 0.97406489429655 -0.0244031466499577 -0.0593633800912719 -0.0593633800912719 -0.0191501543703956 -0.111802987835348 -0.0244031466499577 -0.0364294269262109 0.563680433066577 -0.0532617419680676 -0.027006227860361 0.00766922169336307 -0.0585254862980672 0.114431792268541 0.121640304643571 -0.0266344339664716 -0.362425919305594 -0.292381533830132 -0.119089591205305 -0.4384398610986 -0.0856027174332123 -0.424507227021336 -0.385018714957974 -0.424507227021336 -0.293093260270417 0.00406904834389711 -0.00848930137920797 0.114431792268541 0.99362917730879 -0.469148868868251 -0.399698803736082 -0.0244031466499577 -0.397447304194483 -0.446416095791879 0.981204773340074 0.111273389817745 0.109676514209546 -0.426029939049263 -0.587925055055832 -0.0191501543703956 -0.0164988584142736 -0.00705843241242919 0.987365110961254 -0.00705843241242919 -0.118576423326765 0.0305933578016872 0.843849776201954 0.0342791597562528 -0.0532617419680676 -0.0244031466499577 -0.0532617419680676 -0.0507731325039793 0.533296878179049 -0.0244031466499577 -0.027006227860361 -0.0110474897979999 0.121132122860536
-0.249685157968244 -0.138068612783963 -0.0390568537484743 -0.0675980715370548 -0.182278740506636 -0.136972514476576 -0.25091363988873 -0.136972514476576 -0.0387969833066854 0.0735875118237881 -0.00275558377878856 -0.0387969833066854 -0.217012084622102 -0.136972514476576 -0.136972514476576 0.0527958587130809 0.160373441106981 -0.136972514476576 0.0480217503516204 -0.166510548042709 0.0731859278852057 0.0497800621130168 0.0421133665859462 0.0475629042458174 0.0277737158343302 -0.155180931344438 -0.136972514476576 -0.136972514476576 -0.136972514476576 -0.138344141710347 0.400060703955363 -0.0237641248631306 -0.0412426258457387 0.0342791597562528 0.999999999999997 0.971333874402768 0.396045826176954 0.971333874402768 0.0286390291215556 0.0809115329908667 0.386111657457502 0.0469309033244187 0.000212912737314964 -0.0108765716559046 -0.0282076318998401 -0.028480233208666 -0.0282076318998401 -0.0108765716559046 -0.027261753681095 0.376876715184537 -0.0382847989516529 -0.0282076318998401 -0.0108765716559046 -0.0282076318998401 -0.00952257118464399 -0.0282076318998401 -0.0282076318998401 -0.0305511348714358 -0.136972514476576 -0.138344141710347 -0.137245643648061 -0.136972514476576 -0.136972514476576 -0.10279729304173 -0.0903663274612735 -0.136972514476576 -0.0147709292045891 -0.0282076318998401 -0.0338875946226104 -0.0903663274612735 -0.0282076318998401 0.0469309033244187 0.0469309033244187 0.0612997131505876 -0.136972514476576 -0.0382847989516529 -0.0420823294847333 0.0482503065574637 -0.0382847989516529 -0.0373902367857981 -0.136428025576172 -0.0160186466920733 -0.0341736093443517 -0.0108765716559046 -0.0147709292045891 -0.136972514476576 -0.0194656852899139 -0.0147709292045891 -0.136699976296796 -0.136699976296796 -0.0667326079950182 -0.164084465598564 -0.0393155640328511 -0.136972514476576 0.30644432240764 0.940112263331806 -0.00952257118464399 -0.0891344636957913 0.969652405393089 0.969652405393089 -0.00224038367374472 0.969652405393089 0.969652405393089 0.969652405393089 -0.0282076318998401 -0.0305511348714358 0.0403491276859194 -0.00377341283921052 0.969652405393089 -0.0338875946226104 -0.0200545755177082 -0.0282076318998401 -0.0213550184525179 0.969652405393089 0.969652405393089 -0.0282076318998401 0.969652405393089 -0.0382847989516529 -0.0338875946226104 0.0809115329908667 -0.0410960265012533 -0.195989922403516 0.0357823208584257 0.032097401451445 -0.0403192356880363 -0.0435801212330839 -0.0391756946621701 -0.0338875946226104 0.307810416565152 -0.0377453816086777 -0.032131473087707 -0.0282076318998401 -0.0655128364986675 0.307810416565152 -0.0282076318998401 0.940112263331806 -0.0209296427570838 0.969652405393089 0.940112263331806 -0.0248914801382728 -0.0901606894825985 -0.0421133665859462 -0.0717794005331052 -0.114994944144497 -0.00952257118464399 -0.00952257118464399 -0.00952257118464399 -0.0274259611799927 -0.0387969833066854 -0.0409470637153223 -0.136972514476576 -0.137245643648061 -0.00952257118464399 0.0877029309064976 -0.0782035243686347 -0.0903663274612735 -0.0338875946226104 -0.0338875946226104 -0.0358539831899321 -0.0364014870049428 -0.0338875946226104 0.0433026584311034 -0.0400630691925507 -0.0341736093443517 -0.0341736093443517 -0.0338875946226104 -0.0369431751178843 0.121064523105395 -0.0252575777264973 0.0447513065916777 0.0496101170115514 0.048932625521251 0.0663264857768961 -0.0230912172093833 0.0438467132612944 -0.249685157968244 -0.0341736093443517 0.0493848077209565 -0.220933787097855 -0.259843243680214 -0.0338875946226104 0.00928254074043691 -0.193687030024347 0.216656681583063 -0.152049702722098 -0.151741135215661 -0.0391756946621701 0.0341736093443548 -0.0382847989516529 0.0737882683626211 0.0480217503516204 0.234868647229928 -0.14780143451416 -0.0391756946621701 -0.0410960265012533 -0.0394975288519772 -0.025352331263336 0.0783899115318882 0.0328152771906277 -0.024520687408433 0.032097401451445 0.971333874402768 -0.0241449808171277 0.999999999999997 0.0289023053313683 0.0289023053313683 -0.0653091139651627 0.0271709732909267 0.0270886944797709 0.00540768883584085 -0.00229988263127731 0.0335424440464764 0.048478298078013 -0.137245643648061 -0.0412006557505918 0.30644432240764 -0.024520687408433 -0.0241449808171277 -0.0338875946226104 -0.0338875946226104 -0.0380101539084817 0.0889199040327105 0.0328152771906277 0.048932625521251 -0.139730995236942 -0.136972514476576 0.0735875118237881 -0.0237641248631306 -0.136972514476576 0.0496101170115514 0.191522183523413 -0.0400630691925507 -0.199972645591296 0.0809115329908667 0.0804144273032696 0.0365493355781908 -0.0394379999796933 -0.139174397229685 -0.139730995236942 -0.0477926196015755 -0.0359134986805808 -0.259843243680214 0.191522183523413 0.159060924249251 0.0735875118237881 -0.0393155640328511 0.0473325940140165 0.0739890042706986 -0.0400630691925507 -0.0224559268917102 0.0351095876156102 -0.151741135215661 -0.0338875946226104 -0.032131473087707 -0.0355895102552742 -0.0338875946226104 0.159759982097464 0.156982703136832 -0.0400630691925507 -0.0418278154832807 -0.0391756946621701 -0.0391756946621701 -0.0382847989516529 -0.0382847989516529 -0.0382847989516529 -0.0382847989516529 -0.0373902367857981 -0.045702856219698 -0.0295217587703794 0.0342791597562528 -0.024520687408433 -0.0237641248631306 -0.0241449808171277 -0.027415918922234 0.0335424440464764 0.0889199040327105 -0.142552258818655 0.400060703955363 0.0875355025833311 0.0191026489779796 -0.0237641248631306 -0.0263100606624899 -0.0565922462523203 0.307810416565152 -0.029147909088721 0.971333874402768 -0.0263100606624899 -0.0282076318998401 -0.025352331263336 0.035025692381945 0.0357823208584257 -0.0282076318998401 -0.0108765716559046 -0.0108765716559046 -0.0263100606624899 0.225356678036429 -0.0282076318998401 -0.0241449808171277 0.0289023053313683 0.0469309033244187 -0.029147909088721 0.362796630063421 -0.0252575777264973 0.0493848077209565 -0.25091363988873 0.234868647229928 0.0907780101032254 -0.136972514476576 -0.0421133665859462 0.0719804452003502 -0.0369431751178843 0.0737882683626211 -0.166160774293809 0.0737882683626211 -0.137245643648061 -0.024520687408433 0.331601500458257 0.0342269482531302 0.0335424440464764 -0.247095596800418 0.0806156622203248 -0.0282076318998401 0.00707269221512324 0.0709747611857004 0.032097401451445 0.0480217503516204 0.0473325940140165 0.0735875118237881 0.00214582834478006 -0.0263100606624899 -0.025352331263336 0.307810416565152 0.0328152771906277 0.307810416565152 -0.0412426258457387 0.971333874402768 -0.027261753681095 0.999999999999997 0.0469309033244187 -0.0282076318998401 0.0469309033244187 -0.0391756946621701 0.0903257119944415 -0.0282076318998401 -0.029147909088721 -0.0358539831899321 -0.252153476060105
-0.236655214627268 -0.142143310783695 -0.0287682724555219 -0.0510529228577542 -0.187658173270968 -0.141014864287313 -0.237884791248154 -0.141014864287313 -0.027782635086523 0.0757592355862538 0.00247365040873177 -0.027782635086523 -0.223416572139558 -0.141014864287313 -0.141014864287313 0.0435137727429172 0.165106401962547 -0.141014864287313 0.0494389741953009 -0.147970799155533 0.0753458000527411 0.0625221542943541 0.0481789037572183 0.0489665865663974 0.0266252822539176 -0.137606415196305 -0.141014864287313 -0.141014864287313 -0.141014864287313 -0.142426971153878 0.41992662409935 -0.024465454659185 -0.0203696129187124 0.0305933578016872 0.971333874402768 1 0.415732619241978 1 0.0249956549579596 0.0746730166793883 0.397506632510787 0.0429224663976972 -0.00386957672425957 0.0285363771280017 -0.0326497699809455 -0.0315126745831624 -0.0326497699809455 0.0285363771280017 -0.0316880984649887 0.363407589528885 -0.0429107178940591 -0.0326497699809455 0.0285363771280017 -0.0326497699809455 -0.0123320078647839 -0.0326497699809455 -0.0326497699809455 -0.0321466843569152 -0.141014864287313 -0.142426971153878 -0.141296054080733 -0.141014864287313 -0.141014864287313 -0.105831059485017 -0.0930332297088222 -0.141014864287313 0.0232059219146932 -0.0326497699809455 -0.0348876895119582 -0.0930332297088222 -0.0326497699809455 0.0429224663976972 0.0429224663976972 0.0521147090555892 -0.141014864287313 -0.0429107178940591 -0.0495497928808004 0.049674275580197 -0.0429107178940591 -0.0419987142743433 -0.140454306363048 0.0215157784467187 -0.0351821451355931 -0.0136977602229729 0.0232059219146932 -0.141014864287313 -0.0237716745893867 -0.0176295855785089 -0.140734282927019 -0.140734282927019 -0.0687020289867386 -0.168926946668521 -0.0404758498276674 -0.141014864287313 0.292467502895357 0.971333874402768 0.0304094985749941 -0.0917650110273329 0.941856227754435 0.941856227754435 -0.00499804410659961 0.941856227754435 0.941856227754435 0.941856227754435 -0.0326497699809455 -0.0321466843569152 0.0363663576294383 -0.00654036364534582 0.941856227754435 -0.0348876895119582 -0.0206464286340699 -0.0326497699809455 -0.0219852504018271 0.941856227754435 0.941856227754435 -0.0326497699809455 0.941856227754435 -0.0429107178940591 -0.0348876895119582 0.0746730166793883 -0.0423088575249418 -0.202851974215749 0.032084319993838 0.0284286447392958 -0.021640735030811 -0.045586108249813 -0.043819197202118 -0.0348876895119582 0.293827093950185 -0.0388593279853331 -0.0330797411008265 -0.0326497699809455 -0.0674462594429229 0.293827093950185 -0.0326497699809455 0.971333874402768 -0.0215473209661937 0.941856227754435 0.971333874402768 -0.0256260805828265 -0.0928215229166549 -0.0212982739658342 -0.0611170266117644 -0.118626103887871 0.0304094985749941 0.0304094985749941 0.0304094985749941 -0.0304428065687768 -0.027782635086523 -0.0448428990366992 -0.141014864287313 -0.141296054080733 0.0304094985749941 0.0902912306650709 -0.0805114764650023 -0.0930332297088222 -0.0348876895119582 -0.0348876895119582 -0.0369121103822064 -0.0374757721976157 -0.0348876895119582 0.0362162366644273 -0.0445935178628837 -0.0351821451355931 -0.0351821451355931 -0.0348876895119582 -0.0380334466772295 0.124637394304644 -0.0260029824884149 0.0365881842007602 0.0510742169287971 0.0503767312257463 0.0682839212394227 0.00252051352456275 0.0513666556611712 -0.236655214627268 -0.0351821451355931 0.0508422582825301 -0.227454012384463 -0.24681183147088 -0.0348876895119582 0.00258368949276837 -0.200542112346399 0.20283669592982 -0.156537012379587 -0.156219338390685 -0.043819197202118 0.0351821451355916 -0.0429107178940591 0.0759659168769238 0.0494389741953009 0.24180011983453 -0.152163368754165 -0.043819197202118 -0.0364440369325915 -0.0185060110638249 -0.0297475729934006 0.0721652394542243 0.02914099908173 -0.0252443449720221 0.0284286447392958 1 -0.0248575504812692 0.971333874402768 0.0249376028227163 0.0249376028227163 -0.0672365246247766 0.0232059219146932 0.0328183123196753 -0.00279624363393538 0.00292583041091302 0.0298624858162042 0.0499089956147367 -0.141296054080733 -0.0486422102344993 0.292467502895357 -0.0252443449720221 -0.0248575504812692 -0.0348876895119582 -0.0348876895119582 -0.0391319142780367 0.0826323502032489 0.02914099908173 0.0503767312257463 -0.143854753673506 -0.141014864287313 0.0757592355862538 -0.00654036364534582 -0.141014864287313 0.0510742169287971 0.197174409922819 -0.0445935178628837 -0.185186534965014 0.0746730166793883 0.0827876278408533 0.032844968592769 -0.0468283900438513 -0.143281729276927 -0.143854753673506 -0.049203081310184 -0.0432041330270272 -0.24681183147088 0.197174409922819 0.146989899063911 0.0757592355862538 -0.0404758498276674 0.0487294793905124 0.0761725769279805 -0.0445935178628837 0.00310442128662936 0.0410109628519238 -0.156219338390685 -0.0348876895119582 -0.0330797411008265 -0.0106966055962583 -0.0348876895119582 0.147700174421684 0.166202179321088 -0.0445935178628837 -0.0450914475562516 -0.043819197202118 -0.043819197202118 -0.0429107178940591 -0.0429107178940591 -0.0429107178940591 -0.0429107178940591 -0.0419987142743433 -0.0470516445725698 -0.0318309253978512 0.0305933578016872 -0.0252443449720221 -0.024465454659185 -0.0248575504812692 -0.0114751723596966 0.0298624858162042 0.0826323502032489 -0.146759278735443 0.41992662409935 0.0812569886509984 0.0151248227619041 -0.024465454659185 -0.030720772553047 -0.058262403632446 0.293827093950185 -0.033605998688613 1 -0.030720772553047 -0.0326497699809455 -0.0297475729934006 0.0313338779964619 0.032084319993838 -0.0326497699809455 0.0285363771280017 0.0285363771280017 -0.030720772553047 0.21405428806652 -0.0326497699809455 -0.0248575504812692 0.0249376028227163 0.0429224663976972 -0.033605998688613 0.348322933724478 -0.0123320078647839 0.0508422582825301 -0.237884791248154 0.24180011983453 0.0934570619798889 -0.141014864287313 -0.0212982739658342 0.0741047410135966 -0.0380334466772295 0.0759659168769238 -0.171064531643123 0.0759659168769238 -0.141296054080733 -0.0252443449720221 0.316894719754784 0.0401085644460144 0.0298624858162042 -0.254387912655004 0.0829948016277009 -0.0326497699809455 0.00375719167185877 0.0730693771277562 0.0284286447392958 0.0494389741953009 0.0487294793905124 0.0757592355862538 0.0073366575239822 -0.030720772553047 -0.0297475729934006 0.293827093950185 0.02914099908173 0.293827093950185 -0.0203696129187124 1 -0.0316880984649887 0.971333874402768 0.0429224663976972 -0.0326497699809455 0.0429224663976972 -0.043819197202118 0.0840287340249854 -0.0326497699809455 -0.033605998688613 -0.0369121103822064 -0.239125366074807
-0.181816232259502 -0.242774310779739 -0.017346385461797 -0.12004561734475 -0.302391814387044 -0.24052648907719 -0.183701430766611 -0.24052648907719 -0.015947691939133 -0.249242278834311 0.122462863499108 -0.0275331349319435 -0.405659756424591 -0.24052648907719 -0.24052648907719 0.214737904478301 0.285639181592939 -0.24052648907719 -0.00858362140147632 0.0280437131772215 -0.25004723744041 0.161910559361676 -0.0132471651537998 0.0211459548977597 -0.182656345974771 0.0169449960706054 -0.24052648907719 -0.24052648907719 -0.24052648907719 -0.243337662646775 0.990667439655009 -0.0444221763981889 -0.0339544490500083 -0.0744533030163924 0.396045826176954 0.415732619241978 0.999999999999997 0.415732619241978 -0.0782186664030947 0.128304609725904 0.121406937977046 0.610951961098107 -0.0611723744024383 0.727131189873497 -0.0749306730485189 0.512700117262779 -0.0749306730485189 0.727131189873497 -0.0744533030163924 0.942904005477486 -0.0800586471729987 -0.0749306730485189 0.727131189873497 -0.0749306730485189 0.786069709831166 -0.0749306730485189 -0.0749306730485189 -0.0583690637681881 -0.24052648907719 -0.243337662646775 -0.241087636535481 -0.24052648907719 -0.24052648907719 -0.192158537756237 -0.150663145548972 -0.24052648907719 0.830303963074989 -0.0749306730485189 0.017551585289248 -0.149415691314849 -0.0749306730485189 0.610951961098107 0.610951961098107 0.218370990460025 -0.24052648907719 -0.0800586471729987 -0.0327256965975886 -0.00668340473246266 -0.0800586471729987 -0.0796011316591613 -0.239405719087684 0.841054134456112 -0.0458950013735026 0.797323660418404 0.830303963074989 -0.24052648907719 -0.0328556818930453 0.0114650204531182 -0.239965855038386 -0.239965855038386 -0.124742977111054 -0.00641844336472869 -0.063417741298383 -0.24052648907719 0.0660463398024713 0.430822317207647 0.714872315366226 -0.147785243936765 0.411393945504876 0.411393945504876 0.0133627885738369 0.411393945504876 0.411393945504876 0.411393945504876 -0.0749306730485189 -0.0583690637681881 0.576909138120999 0.0101117432528729 0.411393945504876 0.017551585289248 -0.0374879317614058 -0.0749306730485189 -0.0399188441462909 0.411393945504876 0.411393945504876 -0.0749306730485189 0.411393945504876 -0.0800586471729987 -0.0438373531270718 0.128304609725904 -0.0580190133280405 -0.395800379066155 -0.0734924147520841 -0.0758794749468555 -0.0883235555708848 -0.0827711632663178 -0.0805145620929188 -0.0438373531270718 0.0675881480913872 -0.0328556818930453 -0.00975419821362427 -0.0749306730485189 -0.122462863499113 0.0675881480913872 -0.0749306730485189 0.430822317207647 -0.0391236911883506 0.411393945504876 0.430822317207647 -0.0465295367653038 -0.150186161281791 0.369877013911542 0.212953669416713 -0.225895625102997 0.714872315366226 0.714872315366226 0.714872315366226 0.519151141701564 -0.015947691939133 -0.0473021870343175 -0.24052648907719 -0.241087636535481 0.714872315366226 0.0914516005606527 -0.146185511752348 -0.150663145548972 -0.0438373531270718 -0.0438373531270718 -0.0380698405166625 -0.0225725184644412 -0.0438373531270718 0.0744549624541981 -0.0809689067428422 -0.0458950013735026 -0.0458950013735026 -0.0438373531270718 -0.0690577183568868 0.226305392347683 -0.0472138814124091 0.113804161840357 0.00459022232656392 0.0155790109494799 0.062619395668586 -0.0280905259133626 -0.0326995942956614 -0.181816232259502 -0.0458950013735026 0.00272516779108568 -0.400850439009879 -0.182366755953067 -0.0438373531270718 -0.186469837558872 -0.392542810978637 0.00541126289987814 -0.284225855339282 -0.283649051426635 -0.0805145620929188 0.00512691280320927 -0.0800586471729987 -0.248041925038717 -0.00858362140147632 0.016682062142407 -0.262059011555143 -0.0805145620929188 -0.0768206255865823 -0.0138459058773127 -0.0734924147520841 0.123116156843007 -0.075406050092158 -0.0458364155101792 -0.0758794749468555 0.415732619241978 -0.0451341087949608 0.396045826176954 -0.049217934967511 -0.049217934967511 -0.108931943020127 -0.0498707332932298 0.00433301449792903 0.0308270504017276 0.122843443515476 -0.0749306730485189 -0.00478971477890749 -0.241087636535481 -0.10816087697464 0.0660463398024713 -0.0458364155101792 -0.0451341087949608 -0.0438373531270718 -0.0438373531270718 -0.0338968316903824 -0.0690577183568868 -0.075406050092158 -0.00102082664414202 -0.154965167067865 -0.24052648907719 -0.249242278834311 0.0371123300300206 -0.24052648907719 0.0211322317886861 0.30723211076371 -0.0809689067428422 -0.367460648110674 0.128304609725904 -0.193343566298795 -0.0730088087302073 -0.107371891926169 -0.153345703048631 -0.154965167067865 -0.0893385382672581 -0.105787642518683 -0.182366755953067 0.30723211076371 0.101515796794833 -0.249242278834311 -0.0299021553413695 0.0192760365491864 -0.246845375252431 -0.0809689067428422 -0.0268451078307238 -0.0118739161809419 -0.283649051426635 -0.0438373531270718 -0.00975419821362427 -0.0786811736131209 -0.0438373531270718 0.102835428863251 0.13919656783258 -0.0809689067428422 -0.0481967828640025 -0.0805145620929188 -0.0805145620929188 -0.0800586471729987 -0.0800586471729987 -0.0800586471729987 -0.0800586471729987 -0.0796011316591613 -0.0231224855802456 0.506414864198044 -0.0744533030163924 -0.0458364155101792 -0.0444221763981889 -0.0451341087949608 0.230482065423116 -0.0749306730485189 -0.0690577183568868 -0.253853480691465 0.990667439655009 -0.0695600864101287 -0.04920833946098 -0.0444221763981889 -0.0652853297920902 -0.105787642518683 0.0675881480913872 -0.075406050092158 0.415732619241978 -0.0739738979990478 -0.0749306730485189 -0.0734924147520841 -0.0739738979990478 -0.0734924147520841 -0.0749306730485189 0.727131189873497 0.727131189873497 -0.0652853297920902 0.164646004848079 -0.0749306730485189 -0.0451341087949608 -0.049217934967511 0.610951961098107 -0.075406050092158 0.110281029203823 -0.0472138814124091 0.00272516779108568 -0.183701430766611 0.016682062142407 -0.176718861859693 -0.24052648907719 -0.0193521111076985 -0.166465289516738 -0.0690577183568868 -0.246393146041302 -0.0127455886449907 -0.248041925038717 -0.241087636535481 -0.0458364155101792 0.0660463398024713 -0.0137579301592597 -0.0749306730485189 -0.103585631208027 -0.211254861096379 -0.0749306730485189 0.151914975200013 -0.169697385638603 -0.0758794749468555 0.00810477752034122 0.0192760365491864 -0.249242278834311 0.126637404506123 -0.0652853297920902 -0.0734924147520841 0.0675881480913872 -0.075406050092158 0.0675881480913872 -0.0175201109492485 0.415732619241978 -0.0744533030163924 0.396045826176954 0.610951961098107 -0.0749306730485189 0.610951961098107 -0.0805145620929188 -0.0685527576668136 -0.0749306730485189 -0.075406050092158 -0.0380698405166625 -0.185598025586679
-0.236655214627268 -0.142143310783695 -0.0287682724555219 -0.0510529228577542 -0.187658173270968 -0.141014864287313 -0.237884791248154 -0.141014864287313 -0.027782635086523 0.0757592355862538 0.00247365040873177 -0.027782635086523 -0.223416572139558 -0.141014864287313 -0.141014864287313 0.0435137727429172 0.165106401962547 -0.141014864287313 0.0494389741953009 -0.147970799155533 0.0753458000527411 0.0625221542943541 0.0481789037572183 0.0489665865663974 0.0266252822539176 -0.137606415196305 -0.141014864287313 -0.141014864287313 -0.141014864287313 -0.142426971153878 0.41992662409935 -0.024465454659185 -0.0203696129187124 0.0305933578016872 0.971333874402768 1 0.415732619241978 1 0.0249956549579596 0.0746730166793883 0.397506632510787 0.0429224663976972 -0.00386957672425957 0.0285363771280017 -0.0326497699809455 -0.0315126745831624 -0.0326497699809455 0.0285363771280017 -0.0316880984649887 0.363407589528885 -0.0429107178940591 -0.0326497699809455 0.0285363771280017 -0.0326497699809455 -0.0123320078647839 -0.0326497699809455 -0.0326497699809455 -0.0321466843569152 -0.141014864287313 -0.142426971153878 -0.141296054080733 -0.141014864287313 -0.141014864287313 -0.105831059485017 -0.0930332297088222 -0.141014864287313 0.0232059219146932 -0.0326497699809455 -0.0348876895119582 -0.0930332297088222 -0.0326497699809455 0.0429224663976972 0.0429224663976972 0.0521147090555892 -0.141014864287313 -0.0429107178940591 -0.0495497928808004 0.049674275580197 -0.0429107178940591 -0.0419987142743433 -0.140454306363048 0.0215157784467187 -0.0351821451355931 -0.0136977602229729 0.0232059219146932 -0.141014864287313 -0.0237716745893867 -0.0176295855785089 -0.140734282927019 -0.140734282927019 -0.0687020289867386 -0.168926946668521 -0.0404758498276674 -0.141014864287313 0.292467502895357 0.971333874402768 0.0304094985749941 -0.0917650110273329 0.941856227754435 0.941856227754435 -0.00499804410659961 0.941856227754435 0.941856227754435 0.941856227754435 -0.0326497699809455 -0.0321466843569152 0.0363663576294383 -0.00654036364534582 0.941856227754435 -0.0348876895119582 -0.0206464286340699 -0.0326497699809455 -0.0219852504018271 0.941856227754435 0.941856227754435 -0.0326497699809455 0.941856227754435 -0.0429107178940591 -0.0348876895119582 0.0746730166793883 -0.0423088575249418 -0.202851974215749 0.032084319993838 0.0284286447392958 -0.021640735030811 -0.045586108249813 -0.043819197202118 -0.0348876895119582 0.293827093950185 -0.0388593279853331 -0.0330797411008265 -0.0326497699809455 -0.0674462594429229 0.293827093950185 -0.0326497699809455 0.971333874402768 -0.0215473209661937 0.941856227754435 0.971333874402768 -0.0256260805828265 -0.0928215229166549 -0.0212982739658342 -0.0611170266117644 -0.118626103887871 0.0304094985749941 0.0304094985749941 0.0304094985749941 -0.0304428065687768 -0.027782635086523 -0.0448428990366992 -0.141014864287313 -0.141296054080733 0.0304094985749941 0.0902912306650709 -0.0805114764650023 -0.0930332297088222 -0.0348876895119582 -0.0348876895119582 -0.0369121103822064 -0.0374757721976157 -0.0348876895119582 0.0362162366644273 -0.0445935178628837 -0.0351821451355931 -0.0351821451355931 -0.0348876895119582 -0.0380334466772295 0.124637394304644 -0.0260029824884149 0.0365881842007602 0.0510742169287971 0.0503767312257463 0.0682839212394227 0.00252051352456275 0.0513666556611712 -0.236655214627268 -0.0351821451355931 0.0508422582825301 -0.227454012384463 -0.24681183147088 -0.0348876895119582 0.00258368949276837 -0.200542112346399 0.20283669592982 -0.156537012379587 -0.156219338390685 -0.043819197202118 0.0351821451355916 -0.0429107178940591 0.0759659168769238 0.0494389741953009 0.24180011983453 -0.152163368754165 -0.043819197202118 -0.0364440369325915 -0.0185060110638249 -0.0297475729934006 0.0721652394542243 0.02914099908173 -0.0252443449720221 0.0284286447392958 1 -0.0248575504812692 0.971333874402768 0.0249376028227163 0.0249376028227163 -0.0672365246247766 0.0232059219146932 0.0328183123196753 -0.00279624363393538 0.00292583041091302 0.0298624858162042 0.0499089956147367 -0.141296054080733 -0.0486422102344993 0.292467502895357 -0.0252443449720221 -0.0248575504812692 -0.0348876895119582 -0.0348876895119582 -0.0391319142780367 0.0826323502032489 0.02914099908173 0.0503767312257463 -0.143854753673506 -0.141014864287313 0.0757592355862538 -0.00654036364534582 -0.141014864287313 0.0510742169287971 0.197174409922819 -0.0445935178628837 -0.185186534965014 0.0746730166793883 0.0827876278408533 0.032844968592769 -0.0468283900438513 -0.143281729276927 -0.143854753673506 -0.049203081310184 -0.0432041330270272 -0.24681183147088 0.197174409922819 0.146989899063911 0.0757592355862538 -0.0404758498276674 0.0487294793905124 0.0761725769279805 -0.0445935178628837 0.00310442128662936 0.0410109628519238 -0.156219338390685 -0.0348876895119582 -0.0330797411008265 -0.0106966055962583 -0.0348876895119582 0.147700174421684 0.166202179321088 -0.0445935178628837 -0.0450914475562516 -0.043819197202118 -0.043819197202118 -0.0429107178940591 -0.0429107178940591 -0.0429107178940591 -0.0429107178940591 -0.0419987142743433 -0.0470516445725698 -0.0318309253978512 0.0305933578016872 -0.0252443449720221 -0.024465454659185 -0.0248575504812692 -0.0114751723596966 0.0298624858162042 0.0826323502032489 -0.146759278735443 0.41992662409935 0.0812569886509984 0.0151248227619041 -0.024465454659185 -0.030720772553047 -0.058262403632446 0.293827093950185 -0.033605998688613 1 -0.030720772553047 -0.0326497699809455 -0.0297475729934006 0.0313338779964619 0.032084319993838 -0.0326497699809455 0.0285363771280017 0.0285363771280017 -0.030720772553047 0.21405428806652 -0.0326497699809455 -0.0248575504812692 0.0249376028227163 0.0429224663976972 -0.033605998688613 0.348322933724478 -0.0123320078647839 0.0508422582825301 -0.237884791248154 0.24180011983453 0.0934570619798889 -0.141014864287313 -0.0212982739658342 0.0741047410135966 -0.0380334466772295 0.0759659168769238 -0.171064531643123 0.0759659168769238 -0.141296054080733 -0.0252443449720221 0.316894719754784 0.0401085644460144 0.0298624858162042 -0.254387912655004 0.0829948016277009 -0.0326497699809455 0.00375719167185877 0.0730693771277562 0.0284286447392958 0.0494389741953009 0.0487294793905124 0.0757592355862538 0.0073366575239822 -0.030720772553047 -0.0297475729934006 0.293827093950185 0.02914099908173 0.293827093950185 -0.0203696129187124 1 -0.0316880984649887 0.971333874402768 0.0429224663976972 -0.0326497699809455 0.0429224663976972 -0.043819197202118 0.0840287340249854 -0.0326497699809455 -0.033605998688613 -0.0369121103822064 -0.239125366074807
0.128324965844811 -0.251078114636346 -0.067217895612989 -0.128212208776994 -0.31780331867638 -0.250058685505092 0.127792079392252 -0.250058685505092 -0.0661109207341673 -0.37727455655847 -0.559980513325269 -0.0661109207341673 -0.45969636716436 -0.250058685505092 -0.250058685505092 0.278249415394981 0.140917207528232 -0.250058685505092 0.104609941334891 -0.333756951656611 -0.359757484858378 0.280964755888356 0.125112367473042 0.115783889839439 -0.311026899479788 -0.306589640414032 -0.250058685505092 -0.250058685505092 -0.250058685505092 -0.240555066494518 -0.0774886859787811 -0.0208264963162562 -0.124573246903851 0.951861063862982 0.0286390291215556 0.0249956549579596 -0.0782186664030947 0.0249956549579596 1 0.466684361989466 -0.0115477835892071 -0.0559553741508381 0.675535838193937 -0.0623655934095617 -0.0450754385068277 -0.0745132609465336 -0.0450754385068277 -0.0623655934095617 -0.0423371640369347 -0.075265780569669 -0.0542009964137611 -0.0450754385068277 -0.0623655934095617 -0.0450754385068277 -0.0614853244028611 -0.0450754385068277 -0.0450754385068277 -0.073166996140434 -0.250058685505092 -0.240555066494518 -0.250973395605981 -0.250058685505092 -0.250058685505092 -0.215300871563568 -0.152124374283421 -0.250058685505092 -0.0649452687009298 -0.0450754385068277 -0.0631412856035368 -0.152124374283421 -0.0450754385068277 -0.0559553741508381 -0.0559553741508381 0.277112781062006 -0.250058685505092 -0.0542009964137611 -0.141367656860605 0.105227662431028 -0.0542009964137611 -0.0606585456710371 -0.248225556354046 -0.0657861327699663 -0.0234615502489695 -0.0623655934095617 -0.0649452687009298 -0.250058685505092 -0.0276494648001586 -0.028824967429699 -0.249142752861539 -0.249142752861539 -0.0405161734132473 -0.337767424318112 -0.0683059980954422 -0.250058685505092 -0.0179892917600036 0.0286390291215556 -0.0614853244028611 -0.149306805560654 0.0325479352145796 0.0325479352145796 0.0061721940284053 0.0325479352145796 0.0325479352145796 0.0325479352145796 -0.0450754385068277 -0.073166996140434 -0.0587768943767195 0.0245362128579696 0.0325479352145796 -0.0631412856035368 -0.0488194907215675 -0.0450754385068277 -0.0519852002990981 0.0325479352145796 0.0325479352145796 -0.0450754385068277 0.0325479352145796 -0.0542009964137611 -0.0631412856035368 0.466684361989466 -0.100041363762571 -0.411204639729881 0.914329516169247 0.933364525601625 -0.140341495588837 -0.06339695221284 -0.0558012582887647 -0.0631412856035368 -0.0165112801350178 -0.0918847823829313 -0.0455257709861639 -0.0450754385068277 -0.159479980554346 -0.0242242809731388 -0.0450754385068277 0.0286390291215556 -0.0509496947209403 0.0325479352145796 0.0286390291215556 -0.0541484046826201 -0.151047096634331 -0.0986954752318911 -0.130553587651033 -0.247776230626972 -0.0614853244028611 -0.0614853244028611 -0.0614853244028611 -0.0737546638144912 -0.0661109207341673 -0.05032156786888 -0.250058685505092 -0.250973395605981 -0.0614853244028611 -0.294845089143672 -0.120458123729171 -0.155550869753282 -0.0631412856035368 -0.0631412856035368 -0.0245235862969631 -0.0886132970263897 -0.0631412856035368 0.322681686249072 -0.0573739151660863 -0.0234615502489695 -0.0234615502489695 -0.0631412856035368 -0.0899319456200971 0.0609664663077619 0.0223634309753729 0.292988973785438 0.120767484956351 0.119118245883929 -0.440305930485267 0.190745191624228 0.142391262498437 0.128324965844811 -0.0486673131473369 0.12021900738763 -0.479149127801844 0.124033024744022 -0.0631412856035368 -0.469244655237254 -0.45831584858103 -0.0614937019190424 -0.304240139443872 -0.303332089557387 -0.0558012582887647 0.0831899036125552 -0.0542009964137611 -0.375640371638632 0.104609941334891 -0.0327895557091482 -0.243210696987462 -0.0558012582887647 -0.100041363762571 -0.123491682260566 -0.0368157206911896 0.457685466422858 0.939428656525059 0.0116468864412775 0.945632171189972 0.0249956549579596 0.0149344876084004 0.0286390291215556 -0.0640951476004018 -0.0640951476004018 -0.158984052314648 -0.0495693320810276 0.115783889839439 0.227852847572854 -0.567965233216378 0.945593190897972 0.105842999860721 -0.250973395605981 -0.140854901345525 -0.0179892917600036 0.0116468864412775 -0.0247001799961049 -0.0631412856035368 -0.0631412856035368 -0.0626690353232292 0.496473032606854 0.96404162279574 0.119118245883928 -0.259157370165841 -0.250058685505092 -0.37727455655847 -0.05784976462041 -0.250058685505092 0.120767484956351 0.172576462175549 -0.0573739151660863 -0.483435140268164 0.466684361989466 0.153680666000206 0.920700680386397 -0.139827428064286 -0.257345512081715 -0.259157370165841 -0.0189452053545779 -0.137764304130385 0.124033024744022 0.172576462175549 -0.115036785665814 -0.37727455655847 -0.0404837153740978 0.115223238320559 -0.395448771767008 -0.0573739151660863 0.192279454932141 0.120767484956351 -0.303332089557387 -0.0631412856035368 -0.0455257709861639 -0.102464303702195 -0.0631412856035368 -0.113998412236863 -0.11809329496501 -0.0573739151660863 -0.052023341542374 -0.0558012582887647 -0.0558012582887647 -0.0542009964137611 -0.0542009964137611 -0.0542009964137611 -0.0542009964137611 -0.0606585456710371 -0.0607574001676181 -0.075265780569669 0.939410735702935 0.0116468864412775 -0.0208264963162562 0.0149344876084004 0.477251323336323 0.945593190897972 0.496473032606854 -0.280850179161274 -0.0774886859787811 0.491517315538552 -0.0690638283573935 -0.043626800946385 -0.0395841621325201 -0.137764304130385 -0.0242242809731388 -0.0477996752373335 0.0249956549579596 -0.0395841621325201 -0.0450754385068277 0.799342908825535 0.933202207943375 0.926965726191821 -0.0450754385068277 -0.0623655934095617 -0.0623655934095617 -0.0395841621325201 -0.11745725513933 -0.0450754385068277 -0.0247001799961049 0.534915738809409 -0.0559553741508381 -0.0477996752373335 -0.00816844877171483 -0.0614853244028611 0.12021900738763 0.127792079392252 -0.0327895557091482 -0.303827987374082 -0.250058685505092 -0.125112367473041 -0.40086908617923 -0.0899319456200971 -0.375640371638632 -0.342942145036905 -0.375640371638632 -0.250973395605981 0.0116468864412775 -0.0256214440764521 0.12021900738763 0.945593190897972 -0.422671220872875 -0.358035461153526 -0.0450754385068277 -0.357017146635678 -0.399019177338502 0.945632171189972 0.1169008735016 0.115223238320559 -0.37727455655847 -0.539375614026779 -0.0395841621325201 -0.0368157206911896 -0.0242242809731388 0.951747386309564 -0.0242242809731388 -0.124573246903851 0.0249956549579596 0.800673429687905 0.0286390291215556 -0.0559553741508381 -0.0450754385068277 -0.0559553741508381 -0.0558012582887647 0.501514293767818 -0.0450754385068277 -0.0477996752373335 -0.0245235862969631 0.127258197082817
0.0384801835603388 -0.238447032587949 -0.0875609451411019 -0.0134335916986404 -0.312601700921597 -0.239197472108857 0.0367407176682768 -0.239197472108857 -0.0869783456914891 -0.356860558049941 -0.37759032448349 -0.0869783456914891 -0.410289651149041 -0.239197472108857 -0.239197472108857 0.447021902314883 0.263682222943083 -0.239197472108857 0.0235215834079554 -0.231126513373818 -0.335827340947375 0.440105464214361 0.0492778025402297 0.0313267199769252 -0.284116254771249 -0.224245422094567 -0.239197472108857 -0.239197472108857 -0.239197472108857 -0.239335092667856 0.132127151599522 -0.00140745123266812 -0.0908175084180648 0.498355225503087 0.0809115329908667 0.0746730166793883 0.128304609725904 0.0746730166793883 0.466684361989466 0.999999999999998 0.00519235756319519 0.225599222388638 0.335892926675645 0.0914918836819487 -0.0435837997097854 0.0719660688351825 -0.0435837997097854 0.0914918836819487 -0.0411325312375714 0.144017500330247 -0.0380898881632767 -0.0435837997097854 0.0914918836819487 -0.0435837997097854 0.162838944522187 -0.0435837997097854 -0.0435837997097854 -0.0304812496663418 -0.239197472108857 -0.239335092667856 -0.240042530750591 -0.239197472108857 -0.239197472108857 -0.214338580430754 -0.18318398491278 -0.239197472108857 0.142136073139453 -0.0435837997097854 -0.075972064540143 -0.182052242818383 -0.0435837997097854 0.225599222388638 0.225599222388638 0.468363280783064 -0.239197472108857 -0.0380898881632767 -0.0297354632338357 0.0253545781172871 -0.0380898881632767 -0.0515369697526197 -0.237503316485975 0.137312796845511 -0.0766132764391225 0.15743304501866 0.142136073139453 -0.239197472108857 -0.0846207764110159 -0.0513324877757234 -0.236959865534862 -0.236959865534862 -0.149606782599643 -0.223505520150976 -0.0197028946095104 -0.239197472108857 0.00367241930400715 0.0809115329908666 0.073765692973772 -0.179528926183769 0.0876118712216584 0.0876118712216584 -0.0468337905638277 0.0876118712216584 0.0876118712216584 0.0876118712216584 -0.0435837997097854 -0.0304812496663418 0.205818448603554 -0.0260270479136215 0.0876118712216584 -0.075972064540143 -0.0449600369257317 -0.0435837997097854 -0.0478754794548994 0.0876118712216584 0.0876118712216584 -0.0435837997097854 0.0876118712216584 -0.0380898881632767 -0.075972064540143 0.999999999999998 -0.0921325344116846 -0.4132764147122 0.50703021483667 0.48581466967899 -0.0634131812486577 -0.052318418556515 -0.0404835887637072 -0.075972064540143 0.0052723199121205 -0.00413875183998489 -0.00122912961477784 -0.0435837997097854 -0.0590039723338206 0.0052723199121205 -0.0435837997097854 0.0809115329908666 -0.0469218363844255 0.0876118712216584 0.0809115329908666 -0.0558038171969524 -0.183615674643643 0.0215058878091117 -0.0292859684475458 -0.235121902188985 0.073765692973772 0.073765692973772 0.073765692973772 0.0756028402413476 -0.0869783456914891 -0.0295967607432219 -0.239197472108857 -0.240042530750591 0.073765692973772 -0.190307850384428 -0.132059981716546 -0.18318398491278 -0.075972064540143 -0.075972064540143 -0.0803804800919488 -0.00775799249939196 -0.075972064540143 0.719137418933137 -0.0428677738970712 -0.0766132764391225 -0.0766132764391225 -0.075972064540143 -0.0828223223167744 0.2023479391441 0.00438052723547972 0.495995464141289 0.046442279280037 0.0415659375342789 -0.311259756024082 0.419737130992232 0.0626783358038653 0.0384801835603388 -0.0766132764391225 0.0448348774935618 -0.41949945094146 0.0241746080069014 -0.075972064540143 -0.388433983531677 -0.408993048720154 -0.0192808040565447 -0.290435559747969 -0.289599351815187 -0.0404835887637072 -0.0591081097582247 -0.0380898881632767 -0.355324672385302 0.0235215834079554 -0.0190654969182871 -0.250356093675474 -0.0404835887637072 -0.0921325344116861 -0.0862476507614532 -0.00226468263861247 0.986662357443655 0.489934385238141 -0.00616638833806178 0.48581466967899 0.0746730166793883 -0.00383317353252761 0.0809115329908666 -0.0483813225011108 -0.0483813225011108 -0.0345147572376101 0.0102311208424378 0.0313267199769252 0.542952547497544 -0.375789029037099 0.494113975455709 0.0271711193878686 -0.240042530750591 -0.0574941922623337 0.00367241930400715 -0.00616638833806178 -0.00383317353252761 -0.075972064540143 -0.075972064540143 -0.0852143652588789 0.610202156069537 0.489934385238141 0.0415659375342789 -0.210930551359182 -0.239197472108857 -0.356860558049941 -0.0532764171652759 -0.239197472108857 0.046442279280037 0.307580723926999 -0.0428677738970712 -0.423521600938807 0.999999999999998 0.0163242235956801 0.511467905602365 -0.054939496613634 -0.209091897401143 -0.210930551359182 -0.0330782600218782 -0.0573629951664272 0.0241746080069014 0.307580723926999 -0.128475420095848 -0.356860558049941 -0.0881409436520777 0.0295571753008613 -0.353793267016401 -0.0428677738970712 0.42068388715811 0.0360065930308978 -0.289599351815187 -0.075972064540143 -0.00122912961477784 -0.0943639273972387 -0.075972064540143 -0.127743391162618 -0.130634395879731 -0.0428677738970712 -0.0319932691733322 -0.0404835887637072 -0.0404835887637072 -0.0380898881632767 -0.0380898881632767 -0.0380898881632767 -0.0380898881632767 -0.0515369697526197 -0.0489920634845388 0.0683928743510424 0.497829467599855 -0.00616638833806178 -0.00140745123266812 -0.00383317353252761 0.277347865380947 0.494113975455709 0.595302691544104 -0.268297064033947 0.132127151599522 0.604866477474979 -0.0636039464420104 -0.00140745123266812 -0.00402921920010852 -0.0573629951664272 0.0052723199121205 -0.0460218789780673 0.0746730166793883 -0.00402921920010852 -0.0435837997097854 0.404090311680483 0.502659993577064 0.492547441610605 -0.0435837997097854 0.0914918836819487 0.0914918836819487 -0.00402921920010852 -0.087470484344831 -0.0435837997097854 -0.00383317353252761 0.10414577740135 0.225599222388638 -0.0460218789780673 0.0088814528505041 -0.0566245656127246 0.0448348774935618 0.0367407176682768 -0.0190654969182871 -0.292444021606635 -0.239197472108857 -0.0931037290054183 -0.334839557437597 -0.0828223223167744 -0.354419028345099 -0.230040488737199 -0.355324672385302 -0.240042530750591 -0.00616638833806178 0.00367241930400715 0.0342725407873654 0.494113975455709 -0.309527710333923 -0.321659282721308 -0.0435837997097854 -0.231321034443905 -0.342909126984978 0.48581466967899 0.0348118013422977 0.0295571753008613 -0.356860558049941 -0.369651373788343 -0.00402921920010852 -0.00226468263861247 0.0052723199121205 0.489934385238141 0.0052723199121205 -0.0908175084180648 0.0746730166793883 0.410830481065747 0.0809115329908666 0.225599222388638 -0.0435837997097854 0.225599222388638 -0.0404835887637072 0.600659180635771 -0.0435837997097854 -0.0460218789780673 -0.0803804800919488 0.0349871594518976
0.0181480455792542 -0.357587268131526 -0.0606308387736793 0.22088721687762 -0.47208815633001 -0.3547484563883 0.016285626654004 -0.3547484563883 -0.0576541827082429 0.190586091879103 0.096804775461579 -0.0576541827082429 0.0364140058156111 -0.3547484563883 -0.3547484563883 0.136946597338708 0.0826275195392809 -0.3547484563883 0.124372702621407 -0.0866801153367 0.189546019840805 0.147777786544724 0.133109041942033 0.123184325899439 0.0107159966119106 -0.0515632309675362 -0.3547484563883 -0.3547484563883 -0.3547484563883 -0.358300867218896 0.125210139816413 -0.0615472866569647 0.194003068243035 0.0042265990059203 0.386111657457502 0.397506632510787 0.121406937977046 0.397506632510787 -0.0115477835892071 0.00519235756319519 1 -0.0272082419896296 -0.0548975997764069 -0.0340965496053992 0.900413320179789 -0.0314618236843127 0.900413320179789 -0.0340965496053992 0.89467694656812 0.106122156592055 -0.110921906724189 0.900413320179789 -0.0340965496053992 0.900413320179789 -0.051161522414135 0.900413320179789 0.900413320179789 0.686145933877222 -0.3547484563883 -0.358300867218896 -0.35545584029192 -0.3547484563883 -0.3547484563883 0.0460638954292127 -0.234041955781198 -0.3547484563883 -0.0454405766693389 0.900413320179789 -0.0675527305976412 -0.234041955781198 0.900413320179789 -0.0272082419896296 -0.0272082419896296 0.1536130420055 -0.3547484563883 -0.110921906724189 0.151913851701075 0.12496464591405 -0.110921906724189 -0.110288015259083 -0.353338271303526 -0.0490871397045979 0.291998502915719 -0.0548647774082608 -0.0454405766693389 -0.3547484563883 0.265350311607499 0.419138112498796 -0.354042603108516 -0.354042603108516 -0.172832409242564 -0.0894993813759865 -0.0946341337065063 -0.3547484563883 0.839087369986239 0.386111657457502 -0.0301649518951232 -0.230851521766353 0.374394097403979 0.374394097403979 0.525127954727505 0.374394097403979 0.374394097403979 0.374394097403979 0.900413320179789 0.686145933877222 -0.039592888256314 0.533804351582526 0.374394097403979 -0.0675527305976412 -0.0519398343209038 0.900413320179789 -0.0553078831992267 0.374394097403979 0.374394097403979 0.900413320179789 0.374394097403979 -0.110921906724189 0.296649270220525 0.00519235756319519 0.203399295582643 0.0379321171174037 0.00845488122137505 0.0185929843394627 0.149086772591014 -0.114680119830647 -0.111553580553401 0.296649270220525 0.832798658793642 -0.0977576845444919 -0.0832180859269797 0.900413320179789 -0.169673293290508 0.84271616663472 0.900413320179789 0.386111657457502 -0.0533335616857341 0.374394097403979 0.386111657457502 -0.0644670515834224 -0.233509368964143 -0.133109041942033 0.494599246098364 -0.346062155518973 -0.0301649518951232 -0.0301649518951232 -0.0301649518951232 -0.027949745660779 -0.0576541827082429 -0.112810442315028 -0.3547484563883 -0.35545584029192 -0.0301649518951232 0.211033206748336 -0.166669930798109 -0.234041955781198 0.296649270220525 0.296649270220525 0.279893840566175 -0.0942770991289021 0.296649270220525 0.212961163779787 -0.112183078760766 0.291998502915719 0.291998502915719 0.296649270220525 -0.0842997242396783 0.0529999424444198 -0.0654152166573247 0.188098911493428 0.128486452178699 0.126731800442045 0.171780583403397 0.0793992315202153 -0.120182663536939 0.0181480455792542 0.291998502915719 0.127902918151059 0.0326572558010622 0.0121841144696075 0.296649270220525 0.120078388806742 0.0449376975504687 0.600854188650156 -0.067411983220902 -0.0661788791099968 -0.111553580553401 0.0885070644315274 -0.110921906724189 0.191106036136045 0.124372702621407 0.608292038568611 -0.3827945405415 -0.111553580553401 -0.10643560148344 0.199068742085683 0.242944227383073 0.0213688662887653 0.00011684084997595 -0.063506726447731 -0.00189510337105886 0.397506632510787 -0.0625336747823818 0.386111657457502 -0.0417295249181996 -0.0417295249181996 -0.169145667331607 -0.0253768471888352 0.123184325899439 0.1516984221643 0.0980130585670685 0.00215721188388672 0.125555126714477 -0.35545584029192 0.136643798305946 0.839087369986239 -0.063506726447731 -0.0625336747823818 0.296649270220525 0.296649270220525 -0.0801117437231415 0.0290967705768333 0.00011684084997595 0.126731800442045 -0.361892712996688 -0.3547484563883 0.190586091879103 -0.0615472866569647 -0.3547484563883 0.128486452178699 0.158756517101521 -0.112183078760766 0.0420111940043284 0.00519235756319519 -0.417727230320902 0.0106150616713833 0.140909564122062 -0.360451166240702 -0.361892712996688 0.732169145073503 0.149556545697772 0.0121841144696075 0.158756517101521 -0.0394991961810253 0.190586091879103 -0.0946341337065063 0.122587839812183 0.191625926960888 -0.112183078760766 0.0729305175009357 0.128486452178699 -0.0661788791099968 0.296649270220525 -0.0832180859269797 -0.109013405904861 0.296649270220525 -0.0379164363369037 -0.0441958320389156 -0.112183078760766 -0.113435711176536 -0.111553580553401 -0.111553580553401 -0.110921906724189 -0.110921906724189 -0.110921906724189 -0.110921906724189 -0.110288015259083 -0.0788734621512359 -0.0349285506615864 0.0042265990059203 -0.063506726447731 -0.0615472866569647 -0.0625336747823818 0.547005850267981 0.00215721188388672 -0.00334633956198848 -0.0332020028458206 0.125210139816413 0.0266624098035748 -0.0439167765258709 -0.0615472866569647 0.239379627155708 0.139198757919802 0.84271616663472 0.89430065968403 0.397506632510787 0.241566737584913 0.900413320179789 -0.0790733619078837 -0.00356291512067925 -0.00157158840589548 0.900413320179789 -0.0340965496053992 -0.0340965496053992 0.239379627155708 0.0507364621515368 0.888514606852026 -0.0625336747823818 -0.0214666668212059 -0.0272082419896296 0.894303461622913 0.989241824499107 -0.0654152166573247 0.127902918151059 0.016285626654004 0.608292038568611 -0.371678414284828 -0.3547484563883 0.191494285402688 0.186423910830181 -0.0842997242396783 0.191106036136045 -0.0896945201310146 0.191106036136045 -0.35545584029192 -0.063506726447731 0.84896478274489 0.127902918151059 0.00215721188388672 0.0335460698720623 0.208788470027476 0.900413320179789 -0.0203997060118114 0.183819265269173 -0.00189510337105886 0.124372702621407 0.122587839812183 0.190586091879103 0.0953355723749676 0.239379627155708 0.242944227383073 0.84271616663472 0.00011684084997595 0.84271616663472 0.194003068243035 0.397506632510787 -0.0848769660973556 0.386111657457502 -0.0272082419896296 0.900413320179789 -0.0272082419896296 -0.111553580553401 -0.00105036053131625 0.900413320179789 0.882451664849226 0.279893840566175 0.0144078435421609
-0.0136562367018208 -0.184630890783554 -0.0522283924882163 -0.0682692354153823 -0.189939186239818 -0.183165144131954 -0.0149264949670914 -0.183165144131954 -0.05188088330283 -0.259134980431017 0.0829763245575445 -0.05188088330283 -0.255771363268557 -0.183165144131954 -0.183165144131954 0.36333229109623 0.214457802483586 -0.183165144131954 -0.0412780452627745 0.138044873526665 -0.260140327315598 0.23303866243279 -0.042408943164905 -0.000478203520383094 -0.20709035917161 0.0858150799081809 -0.183165144131954 -0.183165144131954 -0.183165144131954 -0.184999339123038 0.616932891124028 0.00325536850817416 -0.0412190780986922 -0.0532617419680676 0.0469309033244187 0.0429224663976972 0.610951961098107 0.0429224663976972 -0.0559553741508381 0.225599222388638 -0.0272082419896296 0.999999999999994 -0.0437609493332913 0.644849008804989 -0.0511641590093426 0.53279696769137 -0.0511641590093426 0.644849008804989 -0.0499196369126516 0.662827825587837 -0.0412658230451347 -0.0511641590093426 0.644849008804989 -0.0511641590093426 0.782893819123642 -0.0511641590093426 -0.0511641590093426 -0.0417555418952236 -0.183165144131954 -0.184999339123038 -0.183530383422865 -0.183165144131954 -0.183165144131954 -0.137464666311454 -0.120841480185794 -0.183165144131954 0.740169128046326 -0.0511641590093426 -0.0453158517024755 -0.120841480185794 -0.0511641590093426 0.999999999999994 0.999999999999994 0.376844306181943 -0.183165144131954 -0.0412658230451347 0.0459441829443179 -0.0399067662773792 -0.0412658230451347 -0.0400091651554563 -0.182437031719754 0.73045498005683 -0.0456983220683879 0.771580653203832 0.740169128046326 -0.183165144131954 -0.0397061639347752 -0.012455686397523 -0.182800695138873 -0.182800695138873 -0.0892375219102741 0.0910886672385945 0.00120426125631898 -0.183165144131954 -0.0448598973123673 -0.000663128843472028 0.622375593789359 -0.119194182514304 0.00224211811349075 0.00224211811349075 0.00545491029570639 0.00224211811349075 0.00224211811349075 0.00224211811349075 -0.0511641590093426 -0.0417555418952236 0.951996098878658 0.00325536850817416 0.00224211811349075 -0.0453158517024755 -0.0268177833286017 -0.0511641590093426 -0.0285567878179343 0.00224211811349075 0.00224211811349075 -0.0511641590093426 0.00224211811349075 -0.0412658230451347 -0.0453158517024755 0.225599222388638 -0.0549552561411175 -0.274670198180679 -0.0525743502645413 -0.0542819841639825 -0.035620518401788 -0.0486984121050426 -0.0425170163282752 -0.0453158517024755 -0.0436479231417442 0.0101296928724994 0.0167120429774404 -0.0511641590093426 -0.0619583201082994 -0.0436479231417442 -0.0511641590093426 -0.000663128843472028 -0.0279879583643642 0.00224211811349075 -0.000663128843472028 -0.0332858863298732 -0.120566492826857 0.349362845009345 0.212883777182517 -0.183896417766171 0.622375593789359 0.622375593789359 0.622375593789359 0.538757744097802 -0.05188088330283 -0.0450038723052845 -0.183165144131954 -0.183530383422865 0.622375593789359 0.0440669125099296 -0.104576891702297 -0.120841480185794 -0.0453158517024755 -0.0453158517024755 -0.0303025518449611 0.0179624333815641 -0.0453158517024755 0.156402366162627 -0.0437629623424444 -0.0456983220683879 -0.0456983220683879 -0.0453158517024755 -0.0104384136731707 0.161892339558811 -0.00497243788765745 0.203292333756918 -0.0104129925994812 -0.0143273761903302 0.0461403288373969 0.00523566827607122 -0.0213152509787912 -0.0136562367018208 -0.0456983220683879 -0.0117128760304359 -0.260602718479308 -0.00270619624454351 -0.0453158517024755 -0.145864478437905 -0.255020192696659 -0.0833376037875535 -0.203326965418866 -0.202914336564042 -0.0425170163282752 -0.0314420931828504 -0.0412658230451347 -0.258266700437291 -0.0412780452627745 -0.0699614094970409 -0.176216840513226 -0.0425170163282752 -0.0549552561411175 -0.0387828576150151 -0.0474108800916141 0.220926564160376 -0.0539433097005164 -0.000964577886420457 -0.0542819841639825 0.0429224663976972 0.00111697883206794 0.0469309033244187 -0.0352090887339604 -0.0352090887339604 -0.0606827699387691 -0.0356760817963635 -0.000478203520383094 0.0972518064735892 0.084275852620084 -0.0536032386974862 -0.0385422781918024 -0.183530383422865 -0.0368403793972903 -0.0448598973123673 -0.000964577886420457 0.00111697883206794 -0.0453158517024755 -0.0453158517024755 -0.0508287034499571 -0.0494018965850051 -0.0539433097005164 -0.0143273761903302 -0.074403960943611 -0.183165144131954 -0.259134980431017 0.00325536850817416 -0.183165144131954 -0.0104129925994812 0.256111151084487 -0.0437629623424444 -0.262955343653422 0.225599222388638 -0.234266345599198 -0.0522283924882163 -0.0344007463369262 -0.0730303166870111 -0.074403960943611 -0.0446468370091756 -0.029520431757217 -0.00270619624454351 0.256111151084487 -0.0919447812411429 -0.259134980431017 -0.0525743502645413 -0.00178604131419321 -0.257402208496252 -0.0437629623424444 0.00643526141565112 -0.0318145898507922 -0.202914336564042 -0.0453158517024755 0.0167120429774404 -0.0562862384467227 -0.0453158517024755 -0.0916746052263746 -0.0927546702730623 -0.0437629623424444 -0.0462399515975468 -0.0425170163282752 -0.0425170163282752 -0.0412658230451347 -0.0412658230451347 -0.0412658230451347 -0.0412658230451347 -0.0400091651554563 0.0111059912096779 0.526996804324582 -0.0532617419680676 -0.000964577886420457 0.00325536850817416 0.00111697883206794 0.216630072598913 -0.0536032386974862 -0.0494018965850051 -0.190626602224783 0.616932891124028 -0.0497612761765176 -0.0379385109790625 0.00325536850817416 -0.0486686340234532 -0.0503853217061208 -0.0436479231417442 -0.0524024614085598 0.0429224663976972 -0.0486686340234532 -0.0511641590093426 -0.0525743502645413 -0.0529187894690196 -0.0525743502645413 -0.0511641590093426 0.644849008804989 0.644849008804989 -0.0486686340234532 -0.0645222465892611 -0.0511641590093426 0.00111697883206794 -0.0352090887339604 0.999999999999994 -0.0524024614085598 -0.0474714000314356 -0.0337754467191966 -0.0117128760304359 -0.0149264949670914 -0.0699614094970409 -0.197880834498371 -0.183165144131954 -0.0424343586014089 -0.138493751423768 -0.0104384136731707 -0.257504889350031 0.0942747488670213 -0.258266700437291 -0.183530383422865 -0.000964577886420457 -0.0235609104420365 -0.033148148131563 -0.0536032386974862 0.0180043393825779 -0.249404156061676 -0.0511641590093426 0.0911587711804843 -0.143223976609219 -0.0542819841639825 0.00212177223744165 -0.00178604131419321 -0.259134980431017 0.0762354174609364 -0.0486686340234532 -0.0474108800916141 -0.0436479231417442 -0.0539433097005164 -0.0436479231417442 -0.0412190780986922 0.0429224663976972 -0.0532617419680676 0.0469309033244187 0.999999999999994 -0.0511641590093426 0.999999999999994 -0.0425170163282752 -0.0490406622960104 -0.0511641590093426 -0.0524024614085598 -0.0303025518449611 -0.0162002642081229
0.0528400685187996 -0.262857070119119 -0.032024948293975 -0.132821833857114 -0.34702496612715 -0.26077030192588 0.0521998246427652 -0.26077030192588 -0.0308474525537795 -0.444706228953521 -0.461789271127581 -0.0308474525537795 -0.388225592885497 -0.26077030192588 -0.26077030192588 0.192700246065004 0.124754041875847 -0.26077030192588 0.0914245196275683 -0.292307170305756 -0.44714640951959 0.199097849996574 0.0604810622853747 0.0680118455913726 -0.280937244647254 -0.270518502682303 -0.26077030192588 -0.26077030192588 -0.26077030192588 -0.263381626170361 -0.0606014795268792 -0.0452424929135922 -0.0421361850699688 0.711525872450459 0.000212912737314964 -0.00386957672425957 -0.0611723744024383 -0.00386957672425957 0.675535838193937 0.335892926675645 -0.0548975997764069 -0.0437609493332913 0.999999999999998 -0.0487741814750364 -0.0560532672270989 -0.0582744926010098 -0.0560532672270989 -0.0487741814750364 -0.0541150805063589 -0.0588630146795422 -0.0065726600525022 -0.0560532672270989 -0.0487741814750364 -0.0560532672270989 -0.0480857505962074 -0.0560532672270989 -0.0560532672270989 -0.0594469287194335 -0.26077030192588 -0.263381626170361 -0.2612902892882 -0.26077030192588 -0.26077030192588 -0.195707009147732 -0.17204075274561 -0.26077030192588 -0.0507916648970507 -0.0560532672270989 -0.048339797261415 -0.17204075274561 -0.0560532672270989 -0.0437609493332913 -0.0437609493332913 0.205966280639285 -0.26077030192588 -0.0065726600525022 -0.0691364797400737 0.0918596483176755 -0.0065726600525022 -0.0220385520937781 -0.259733695892208 -0.0514492784056669 -0.030257120297471 -0.0487741814750364 -0.0507916648970507 -0.26077030192588 -0.0193608054579085 0.00746176794427553 -0.260251439702324 -0.260251439702324 -0.127046527558187 -0.287430125480042 -0.074849553156055 -0.26077030192588 -0.080431783212716 0.000212912737314964 -0.0480857505962074 -0.169695512262265 0.0045272268499787 0.0045272268499787 0.0368618549471539 0.0045272268499787 0.0045272268499787 0.0045272268499787 -0.0560532672270989 -0.0594469287194335 -0.0459675721201345 0.0597917537971083 0.0045272268499787 -0.048339797261415 0.00936593644243325 -0.0560532672270989 -0.0406560004448819 0.0045272268499787 0.0045272268499787 -0.0560532672270989 0.0045272268499787 -0.0065726600525022 -0.0280626432066235 0.335892926675645 -0.0457061921290259 -0.325848048288988 0.640836033063093 0.697450337787308 -0.0654026982938739 -0.0185259461001815 -0.00858988162391266 -0.0280626432066235 -0.0785975914327786 -0.0718602165990491 -0.0564937989508996 -0.0560532672270989 -0.124724308515928 -0.0785975914327786 -0.0560532672270989 0.000212912737314964 -0.0398461638951704 0.0045272268499787 0.000212912737314964 -0.0473887685850245 -0.171649256115859 -0.0767631371263375 -0.136654685946334 -0.261811408558306 -0.0480857505962074 -0.0480857505962074 -0.0480857505962074 -0.0576812174927011 -0.0308474525537795 0.00465707010749585 -0.26077030192588 -0.2612902892882 -0.0480857505962074 -0.373132625591708 -0.148885028059881 -0.17204075274561 -0.0280626432066235 -0.0280626432066235 -0.0235057347717658 -0.0693016901464126 -0.0280626432066235 0.240275985391922 -0.0105965749685062 -0.030257120297471 -0.030257120297471 -0.0280626432066235 -0.0703329639994283 0.0422522075105036 -0.0310567750325971 0.218041148595865 0.0551052952724071 0.0530030484321019 -0.493390000961361 0.130375253215236 0.0813099545554231 0.0528400685187996 -0.030257120297471 0.0544101234044183 -0.395478941372351 0.063200955083614 -0.0280626432066235 -0.447314717844149 -0.387163136075906 -0.0890229142093419 -0.276011307376395 -0.275393771397229 -0.00858988162391266 0.0650602236563922 -0.0065726600525022 -0.443496311912461 0.0914245196275683 -0.0848065293543417 -0.281386560293649 -0.00858988162391266 -0.0782392239759832 -0.0384180135648316 0.0411701021124463 0.329093520546588 0.702065742312999 -0.0466828478936977 0.697450337787308 -0.00386957672425957 -0.0459675721201345 0.000212912737314964 -0.0140834161319973 -0.0140834161319973 -0.124336458539055 0.00746176794427553 0.0680118455913726 0.181940043315556 -0.460253786491177 0.706756848629218 0.0922937019515556 -0.2612902892882 -0.0512289545511602 -0.080431783212716 -0.0466828478936977 -0.0459675721201345 -0.0280626432066235 -0.0280626432066235 -0.0271924956945798 0.377239811141754 0.702065742312999 0.0530030484321019 -0.266021938456655 -0.26077030192588 -0.444706228953521 -0.0452424929135922 -0.26077030192588 0.0551052952724071 0.0949685265776337 -0.0105965749685062 -0.398807497416237 0.335892926675645 0.153094177815189 0.645500440236214 -0.0475153131383869 -0.264962278925996 -0.266021938456655 -0.0808095452002326 -0.056106969647621 0.063200955083614 0.0949685265776337 -0.0556208701616514 -0.444706228953521 -0.022588544394781 0.0673693898097309 -0.44229308400342 -0.0105965749685062 0.131609849447564 0.0735610220614287 -0.275393771397229 -0.0280626432066235 -0.0564937989508996 -0.0801341295778965 -0.0280626432066235 -0.0545800071374466 -0.0587024249199444 -0.0105965749685062 0.00262989203940995 -0.00858988162391266 -0.00858988162391266 -0.0065726600525022 -0.0065726600525022 -0.0065726600525022 -0.0065726600525022 -0.0220385520937781 -0.087009774631271 -0.0588630146795422 0.695571045665939 -0.0466828478936977 -0.0452424929135922 -0.0459675721201345 0.488900852462234 0.706756848629218 0.377239811141754 -0.257690349720818 -0.0606014795268792 0.373431085072413 -0.0540126616857933 -0.0452424929135922 0.0388910716372593 -0.056106969647621 -0.0785975914327786 -0.0579815167137953 -0.00386957672425957 0.0388910716372593 -0.0560532672270989 0.832363103169138 0.716375121133675 0.721306998623686 -0.0560532672270989 -0.0487741814750364 -0.0487741814750364 0.0388910716372593 -0.0918596483176753 -0.0560532672270989 -0.0459675721201345 0.759786743427175 -0.0437609493332913 -0.0579815167137953 -0.0511171175168432 -0.0310567750325971 0.0544101234044183 0.0521998246427652 -0.0848065293543417 -0.360492864340354 -0.26077030192588 -0.0439918584405385 -0.454634933003583 -0.0703329639994283 -0.443496311912461 -0.290924844946506 -0.443496311912461 -0.2612902892882 -0.0466828478936977 -0.080431783212716 0.0729635589220958 0.706756848629218 -0.470424257220011 -0.405936315350134 -0.0560532672270989 -0.301394730402439 -0.461076928397226 0.697450337787308 0.0692802536544416 0.0673693898097309 -0.444706228953521 -0.445739949606331 0.0388910716372593 0.0411701021124463 -0.0785975914327786 0.702065742312999 -0.0785975914327786 -0.0421361850699688 -0.00386957672425957 0.821620692757841 0.000212912737314964 -0.0437609493332913 -0.0560532672270989 -0.0437609493332913 -0.00858988162391266 0.381114157550377 -0.0560532672270989 -0.0579815167137953 -0.0235057347717658 0.0515557151896011
-0.0134651905145146 -0.205782111909614 0.0343087721004549 -0.103901730975775 -0.27167437566981 -0.204148450065647 -0.0148929222660077 -0.204148450065647 0.0358052753984729 -0.348145807651074 0.0914813611913805 0.0173840805107953 -0.292585196394826 -0.204148450065647 -0.204148450065647 0.190755537507482 0.199809852395861 -0.204148450065647 -0.00489871535191993 0.153859224163711 -0.350056144360294 0.141074060157167 -0.0413246227663241 -0.0277446631926168 -0.230814525595357 0.165092344239522 -0.204148450065647 -0.204148450065647 -0.204148450065647 -0.206192769503836 0.710462351950265 -0.0354188522895588 0.00420229258854901 -0.0593633800912719 -0.0108765716559046 0.0285363771280017 0.727131189873497 0.0285363771280017 -0.0623655934095617 0.0914918836819487 -0.0340965496053992 0.644849008804989 -0.0487741814750364 1 -0.0510101148338048 0.715121389175772 -0.0510101148338048 1 -0.0495816963240618 0.683480531331771 -0.0638326536121238 -0.0510101148338048 1 -0.0510101148338048 0.814039910624755 -0.0510101148338048 -0.0510101148338048 -0.046539035578848 -0.204148450065647 -0.206192769503836 -0.204555530984322 -0.204148450065647 -0.204148450065647 -0.15321254870445 -0.134685018814474 -0.204148450065647 0.851370723410198 -0.0510101148338048 0.00892953038796163 -0.134685018814474 -0.0510101148338048 0.644849008804989 0.644849008804989 0.187965053313955 -0.204148450065647 -0.0638326536121238 0.00937524768439367 -0.0034306305285747 -0.0638326536121238 -0.0634678656679296 -0.203336925465108 0.867284872802312 -0.0415697931093195 0.802136402485432 0.851370723410198 -0.204148450065647 -0.037847945480191 0.00169581441618514 -0.20374224998092 -0.20374224998092 -0.0994605271216748 0.156134120579113 -0.00232933201638144 -0.204148450065647 -0.0772589499791823 0.0325029925296287 0.985885342244415 -0.13284900755794 -0.00790543592813286 -0.00790543592813286 0.023656728171088 -0.00790543592813286 -0.00790543592813286 -0.00790543592813286 -0.0510101148338048 -0.046539035578848 0.611058058642409 0.0209417573761293 -0.00790543592813286 0.00892953038796163 -0.0298900149735199 -0.0510101148338048 -0.0318282389343921 -0.00790543592813286 -0.00790543592813286 -0.0510101148338048 -0.00790543592813286 -0.0638326536121238 -0.0400145875381501 0.0914918836819487 -0.0566526890050525 -0.294969669859264 -0.0585972411431201 -0.0605005007152529 -0.0376762641045948 -0.0659954068725907 -0.0641961653649097 -0.0400145875381501 -0.0767176264727819 0.00761681856226861 0.0204748553137736 -0.0510101148338048 -0.0976425385904323 -0.0767176264727819 -0.0510101148338048 0.0325029925296287 -0.0304626219967212 -0.00790543592813286 0.0325029925296287 -0.0370991005712879 -0.134378529043289 0.49847664678713 0.340873225031346 -0.204963498036191 0.985885342244415 0.985885342244415 0.985885342244415 0.722741292918737 0.0358052753984729 -0.0649194564066675 -0.204148450065647 -0.204555530984322 0.985885342244415 0.108309315692747 -0.116557167330519 -0.134685018814474 -0.0400145875381501 -0.0400145875381501 -0.0270248691676156 0.03947936351047 -0.0400145875381501 0.0457944801400027 -0.0645584251042794 -0.0415697931093195 -0.0415697931093195 -0.0400145875381501 -0.0550613527804556 0.15619426696873 -0.0376447447503011 0.078855613126912 -0.0143330306533573 -0.0187492637593008 0.0988552288858632 -0.00461910903055582 -0.0691550223668651 -0.0134651905145146 -0.0415697931093195 -0.015799630275146 -0.28324229050371 -0.0250001652036731 -0.0400145875381501 -0.204189622276619 -0.291752153458935 -0.107282080487759 -0.226619999364668 -0.226160099957693 -0.0641961653649097 -0.0313105660360126 -0.0638326536121238 -0.347198603591347 -0.00489871535191993 -0.109078772492973 -0.220288237306946 -0.0641961653649097 -0.0612509023883254 0.00707444684240888 -0.0467013861353962 0.0874929343972389 -0.0601230278771733 -0.036546458595033 -0.0605005007152529 0.0285363771280017 -0.0359864928341199 -0.0108765716559046 -0.0392426240665299 -0.0392426240665299 -0.0973389036632493 -0.0397631156171119 -0.0277446631926168 0.0528108642567727 0.0929648899120178 -0.0597439985126588 -0.0019680571887087 -0.204555530984322 -0.0862392263434929 -0.0772589499791823 -0.036546458595033 -0.0359864928341199 -0.0400145875381501 -0.0400145875381501 0.0214914394755534 -0.0550613527804556 -0.0601230278771733 -0.0187492637593008 -0.0913737042487347 -0.204148450065647 -0.348145807651074 0.0532828524425179 -0.204148450065647 -0.0143330306533573 0.201115505002464 -0.0645584251042794 -0.255619773096605 0.0914918836819487 -0.31858939491426 -0.0582116506195557 -0.0856101498966141 -0.0899257969906818 -0.0913737042487347 -0.0712317303476818 -0.0843469903600296 -0.0250001652036731 0.201115505002464 -0.0279568801038025 -0.348145807651074 0.0147359320276879 -0.0292675770996005 -0.34625663623198 -0.0645584251042794 -0.00364450956290054 -0.0532925694569922 -0.226160099957693 -0.0400145875381501 0.0204748553137736 -0.0627343613512309 -0.0400145875381501 -0.0269605556666716 0.0107642935851042 -0.0645584251042794 -0.0652792822682119 -0.0641961653649097 -0.0641961653649097 -0.0638326536121238 -0.0638326536121238 -0.0638326536121238 -0.0638326536121238 -0.0634678656679296 -0.0411907817454751 0.707711089250282 -0.0593633800912719 -0.036546458595033 -0.0354188522895588 -0.0359864928341199 0.36660492851117 -0.0597439985126588 -0.0550613527804556 -0.195820903611434 0.710462351950265 -0.0554619027155427 -0.00868054159487619 -0.0354188522895588 -0.0481455607783251 -0.0843469903600296 -0.0767176264727819 -0.0524311274448062 0.0285363771280017 -0.0481455607783251 -0.0510101148338048 -0.0585972411431201 -0.0589811391280206 -0.0585972411431201 -0.0510101148338048 1 1 -0.0481455607783251 0.0034306305285788 -0.0510101148338048 -0.0359864928341199 -0.0392426240665299 0.644849008804989 -0.0524311274448062 -0.0520908263188115 -0.0376447447503011 -0.015799630275146 -0.0148929222660077 -0.109078772492973 -0.282217948022803 -0.204148450065647 0.00277220982291547 -0.23073076585911 -0.0550613527804556 -0.347198603591347 0.154183102755799 -0.347198603591347 -0.204555530984322 -0.036546458595033 -0.0772589499791823 -0.0548175692649694 -0.0597439985126588 0.102323744504975 -0.317794123763542 -0.0510101148338048 0.149361637290721 -0.234257052671469 -0.0605005007152529 -0.0247200457251223 -0.0292675770996005 -0.348145807651074 0.100970998906712 -0.0481455607783251 -0.0467013861353962 -0.0767176264727819 -0.0601230278771733 -0.0767176264727819 0.00420229258854901 0.0285363771280017 -0.0593633800912719 -0.0108765716559046 0.644849008804989 -0.0510101148338048 0.644849008804989 -0.0641961653649097 -0.0546587356746791 -0.0510101148338048 -0.0524311274448062 -0.0270248691676156 -0.0163243598506975
0.122930708254819 -0.321976339352328 -0.0487927644701653 0.254324362830343 -0.42507446425866 -0.319420235445245 0.122420222172853 -0.319420235445245 -0.0461960362115742 0.171606255768954 0.152776093357545 -0.0461960362115742 0.184713104669152 -0.319420235445245 -0.319420235445245 0.136176124684475 0.00797167378586461 -0.319420235445245 0.111986838107072 -0.0227507486334662 0.170669761051724 0.139562910473022 0.119853154400977 0.110916807877223 -0.00129860897540908 0.018591643156688 -0.319420235445245 -0.319420235445245 -0.319420235445245 -0.322618873475864 -0.0742313780206015 -0.0554179967268576 0.221155585277845 -0.0244031466499577 -0.0282076318998401 -0.0326497699809455 -0.0749306730485189 -0.0326497699809455 -0.0450754385068277 -0.0435837997097854 0.900413320179789 -0.0511641590093426 -0.0560532672270989 -0.0510101148338048 1 -0.0169146270393706 1 -0.0510101148338048 0.99362917730879 -0.0721019144783633 -0.0998755623141995 1 -0.0510101148338048 1 -0.0478080251094662 1 1 0.762669551528086 -0.319420235445245 -0.322618873475864 -0.320057173334544 -0.319420235445245 -0.319420235445245 0.100636005549695 -0.210734494466319 -0.319420235445245 -0.060275057009305 1 -0.0490576134044488 -0.210734494466319 1 -0.0511641590093426 -0.0511641590093426 0.151261928181854 -0.319420235445245 -0.0998755623141995 0.184404006069726 0.112519831732561 -0.0998755623141995 -0.0993047979954702 -0.318150486010995 -0.0630207523650353 0.343618815380315 -0.0510101148338048 -0.060275057009305 -0.319420235445245 0.304117088305812 0.472845940157557 -0.318784675750034 -0.318784675750034 -0.155620603440769 -0.0141320437946518 -0.0513746838053 -0.319420235445245 0.773295502058454 -0.0282076318998401 -0.0478080251094662 -0.207861785182199 -0.0235440079361689 -0.0235440079361689 0.583207670253756 -0.0235440079361689 -0.0235440079361689 -0.0235440079361689 1 0.762669551528086 -0.0563061537338476 0.592843685915196 -0.0235440079361689 -0.0490576134044488 -0.0467673186704735 1 -0.036990944854076 -0.0235440079361689 -0.0235440079361689 1 -0.0235440079361689 -0.0998755623141995 0.348324858354183 -0.0435837997097854 0.256560342352794 0.183775969884902 -0.0190890238910213 -0.000717767986436559 0.171082312510808 -0.10325950745533 -0.100444329844032 0.348324858354183 0.765643880095699 -0.0880223213137942 -0.0749306730485189 1 -0.152776093357545 0.776600212785957 1 -0.0282076318998401 -0.0331911349433519 -0.0235440079361689 -0.0282076318998401 -0.0580469919584327 -0.210254946202092 -0.119853154400976 0.558446791190266 -0.32069549770938 -0.0478080251094662 -0.0478080251094662 -0.0478080251094662 -0.0137696456580451 -0.0461960362115742 -0.101576024915825 -0.319420235445245 -0.320057173334544 -0.0478080251094662 0.186075049493073 -0.143160128867125 -0.210734494466319 0.348324858354183 0.348324858354183 0.332408108765601 -0.0848883558435737 0.348324858354183 0.227035731012578 -0.101011138414972 0.343618815380315 0.343618815380315 0.348324858354183 -0.0611422114908782 -0.00645661800556938 -0.0589007324207028 0.197522233081276 0.115690913004344 0.114111001208382 0.154673525444673 0.0901079144067105 -0.152032796731652 0.122930708254819 0.343618815380315 0.115165491193077 0.181434340251086 0.118819182833133 0.348324858354183 0.165982592546574 0.185181793884791 0.55688702382572 0.00229583076622107 0.0034226981907388 -0.100444329844032 0.079692939744158 -0.0998755623141995 0.172074420503655 0.111986838107072 0.547714254086495 -0.344673303195669 -0.100444329844032 -0.095836033317037 0.22589728889397 0.282124906440448 -0.0131617387835098 -0.0296536450909715 -0.0571823024145506 -0.0322567258436499 -0.0326497699809455 -0.0563061537338476 -0.0282076318998401 -0.0572400237881595 -0.0572400237881595 -0.152301011916078 -0.0389746571542203 0.110916807877223 0.175597319113607 0.15325087833683 -0.0270360052367018 0.113051508510576 -0.320057173334544 0.169102764231655 0.773295502058454 -0.0571823024145506 -0.0563061537338476 0.348324858354183 0.348324858354183 -0.0548281412956648 -0.00865222091602281 -0.0296536450909715 0.114111001208384 -0.325853019258219 -0.319420235445245 0.171606255768954 -0.0554179967268576 -0.319420235445245 0.115690913004344 0.0763896330985189 -0.101011138414972 0.180030004807013 -0.0435837997097854 -0.498479902743065 -0.0164063257556088 0.173070834207829 -0.324555031357467 -0.325853019258219 0.827308503716923 0.181118179864858 0.118819182833133 0.0763896330985189 -0.160341771417218 0.171606255768954 -0.0676265720487917 0.110379723858954 0.172542537127383 -0.101011138414972 0.0822581963690419 0.115690913004344 0.0034226981907388 0.348324858354183 -0.0749306730485189 -0.0981571227549029 0.348324858354183 -0.159870613617744 -0.161754130447022 -0.101011138414972 -0.10213902532742 -0.100444329844032 -0.100444329844032 -0.0998755623141995 -0.0998755623141995 -0.0998755623141995 -0.0998755623141995 -0.0993047979954702 -0.0542589473839138 -0.0200161352123242 -0.0244031466499577 -0.0571823024145506 -0.0554179967268576 -0.0563061537338476 0.59885970238764 -0.0270360052367018 -0.0611422114908782 0.0378660224330595 -0.0742313780206016 -0.0108354282430398 -0.054429725698681 -0.0554179967268576 0.278633299293469 0.181118179864858 0.776600212785957 0.993695770524269 -0.0326497699809455 0.280413777262893 1 -0.0676265720487917 -0.0378123371162669 -0.0351959338118818 1 -0.0510101148338048 -0.0510101148338048 0.278633299293469 -0.0810068630921856 0.987272578359439 -0.0563061537338476 -0.0357227742973598 -0.0511641590093426 0.993695770524269 0.910205470371922 -0.0589007324207028 0.115165491193077 0.122420222172853 0.547714254086495 -0.441571431844474 -0.319420235445245 0.218808501598049 0.167858572511504 -0.0611422114908782 0.172074420503655 -0.0140613972033444 0.172074420503655 -0.320057173334544 -0.0571823024145506 0.773295502058454 0.115165491193079 -0.0270360052367018 0.162224565796898 0.187995919512697 1 -0.0260110983083373 0.165513314954026 -0.0322567258436499 0.111986838107075 0.110379723858954 0.171606255768954 0.1579839584065 0.278633299293469 0.282124906440448 0.776600212785957 -0.0296536450909715 0.776600212785957 0.221155585277845 -0.0326497699809455 -0.0726537278967357 -0.0282076318998401 -0.0511641590093426 1 -0.0511641590093426 -0.100444329844032 -0.0585322314728668 1 0.981022278972431 0.332408108765601 0.121908782095769
0.0416526504218782 -0.0934408921967851 -0.0479288589590509 -0.124235565266405 -0.187735643944944 -0.089775828691723 0.039946943299087 -0.089775828691723 -0.0461092822554217 -0.227134424694653 0.116661504520463 -0.0656544977090202 -0.171098594580507 -0.089775828691723 -0.089775828691723 0.146216895691551 0.0856149783340497 -0.089775828691723 0.00522859166955135 0.161320766532873 -0.229526792154499 0.0655636056721157 0.014413949383678 0.0190626974476763 -0.0971223099916093 0.173787194459105 -0.089775828691723 -0.089775828691723 -0.089775828691723 -0.0816945819994909 0.497836126684754 -0.0368121193775568 -0.081151157059906 -0.0709262718364676 -0.028480233208666 -0.0315126745831624 0.512700117262779 -0.0315126745831624 -0.0745132609465336 0.0719660688351825 -0.0314618236843127 0.53279696769137 -0.0582744926010098 0.715121389175772 -0.0169146270393706 0.999999999999998 -0.0169146270393706 0.715121389175772 -0.0150056694994137 0.536778830290721 -0.0762660774230764 -0.0169146270393706 0.715121389175772 -0.0169146270393706 0.651720939958655 -0.0169146270393706 -0.0169146270393706 -0.0131138245201999 -0.089775828691723 -0.081694581999491 -0.0906949164905967 -0.089775828691723 -0.089775828691723 -0.144986967279884 -0.10493952989893 -0.089775828691723 0.612441261067069 -0.0169146270393706 -0.0108713873191945 -0.10493952989893 -0.0169146270393706 0.53279696769137 0.53279696769137 0.148175164914413 -0.089775828691723 -0.0762660774230764 -0.0172356054761826 0.00700535478555891 -0.0762660774230764 -0.0758302355142658 -0.0879319488920086 0.627055097448101 -0.0341160605570619 0.641342928936866 0.612441261067069 -0.089775828691723 -0.0387128709956545 -0.00344514472353932 -0.0888548426568875 -0.0888548426568875 -0.0724296272772778 0.163518678515109 0.159143922282033 -0.089775828691723 -0.0348193950192445 -0.028480233208666 0.726389079475529 -0.100278940583278 -0.0253040920237775 -0.0253040920237775 -0.00583520443987135 -0.0253040920237775 -0.0253040920237775 -0.0253040920237775 -0.0169146270393706 -0.0131138245201999 0.502312828181417 -0.00865916524097648 -0.0253040920237775 -0.0108713873191945 -0.0357120387004329 -0.0169146270393706 -0.0212339688447602 -0.0253040920237775 -0.0253040920237775 -0.0169146270393706 -0.0253040920237775 -0.0762660774230764 -0.0321195079262799 0.0719660688351825 -0.0731814486699365 -0.17889532424063 -0.0700109031492808 -0.0722848825888095 -0.0695907414854668 -0.0788500951362083 -0.0767003945619315 -0.0321195079262799 -0.0501531567222242 -0.0387128709956545 -0.0196791157520621 -0.0169146270393706 0.0172381571653374 -0.0501531567222242 -0.0169146270393706 -0.028480233208666 -0.0183658773593787 -0.0253040920237775 -0.028480233208666 -0.0167078375811108 -0.104174934965235 0.311012912310279 0.234287714746284 -0.0916121160039451 0.726389079475529 0.726389079475529 0.726389079475529 0.989819300317747 -0.0461092822554217 -0.0775645693607017 -0.089775828691723 -0.0906949164905967 0.726389079475529 0.156176352868095 -0.0953318042199143 -0.10493952989893 -0.0321195079262799 -0.0321195079262799 -0.0252313969296706 -0.029162022994706 -0.0321195079262799 0.0262770485655688 -0.0771332158182416 -0.0341160605570619 -0.0341160605570619 -0.0321195079262799 -0.0657862889374863 0.147653276928252 -0.0449772468358313 0.0422612430967732 0.0347486665340721 0.0295591560324962 0.118110404522715 -0.03462565464246 -0.0120404533541378 0.0416526504218782 -0.0129869442086805 0.0330225723865326 -0.166002736312448 0.0279511572043311 -0.0321195079262799 -0.0907403425873231 -0.169994716066287 -0.128178651420414 -0.0889750698992511 -0.088065286619322 -0.0767003945619315 0.0129869442086833 -0.0762660774230764 -0.225943092361883 0.00522859166955135 -0.130325305896158 -0.101112554673835 -0.0767003945619315 -0.0621299995509376 -0.077793316893168 -0.031511194595712 0.0674306426404844 -0.0718338850026987 -0.0415153816734479 -0.0722848825888095 -0.0315126745831624 -0.0391892339128293 -0.028480233208666 -0.0468863635770013 -0.0468863635770013 -0.00926328924132092 -0.0475082372834514 0.0190626974476763 -0.0069507023896722 0.11702405555047 -0.0713810277075076 0.00877643707325849 -0.0906949164905967 -0.0641513234450505 -0.0348193950192445 -0.0415153816734479 -0.0391892339128293 -0.0321195079262799 -0.0321195079262799 -0.0405806838243568 -0.0657862889374863 -0.0718338850026987 0.0295591560324962 -0.00282154291795357 -0.089775828691723 -0.227134424694653 -0.0423177915705336 -0.089775828691723 0.0347486665340721 0.0969991174617566 -0.0771332158182416 -0.182238102720991 0.0719660688351825 -0.228325989720002 -0.0695502067022485 -0.0688657107787722 -0.000928168278053499 -0.00282154291795357 -0.0382806120102094 -0.065893187031861 0.0279511572043311 0.0969991174617566 -0.0466540312468347 -0.227134424694653 -0.0497375743794938 0.0172952971908866 -0.22475491135524 -0.0771332158182416 -0.0335520786563494 0.000441264691376175 -0.088065286619322 -0.0321195079262799 -0.0196791157520621 -0.0690338013801486 -0.0321195079262799 -0.0456901569469992 -0.0495107756917845 -0.0771332158182416 -0.0779944826646668 -0.0767003945619315 -0.0767003945619315 -0.0762660774230764 -0.0762660774230764 -0.0762660774230764 -0.0762660774230764 -0.0758302355142658 -0.0813850270027677 0.990001835928103 -0.0709262718364676 -0.0415153816734479 -0.0368121193775568 -0.0391892339128293 0.264136584399061 -0.0713810277075076 -0.0657862889374863 -0.072132422001787 0.497836126684754 -0.066264858613548 -0.015820670738229 -0.0368121193775568 -0.0325105825469549 -0.065893187031861 -0.0501531567222242 -0.0188109862409502 -0.0315126745831624 -0.0325105825469549 -0.0169146270393706 -0.0700109031492808 -0.070469577382327 -0.0700109031492808 -0.0169146270393706 0.715121389175772 0.715121389175772 -0.0325105825469549 -0.018587707097813 -0.0169146270393706 -0.0391892339128293 -0.0468863635770013 0.53279696769137 -0.0188109862409502 -0.027886626421943 -0.0449772468358313 0.0330225723865326 0.039946943299087 -0.130325305896158 -0.188075140350935 -0.089775828691723 -0.082829271875033 -0.124372908313632 -0.0657862889374863 -0.225943092361883 0.16025505245566 -0.225943092361883 -0.0906949164905967 -0.0415153816734479 -0.0518539827784751 -0.0013257281834045 -0.0713810277075076 0.123876461952418 -0.192094539166972 -0.0169146270393706 0.153749690491803 -0.126275014999355 -0.0722848825888095 0.0225810972300022 0.0172952971908866 -0.227134424694653 0.120638287527535 -0.0325105825469549 -0.031511194595712 -0.0501531567222242 -0.0718338850026987 -0.0501531567222242 -0.081151157059906 -0.0315126745831624 -0.0709262718364676 -0.028480233208666 0.53279696769137 -0.0169146270393706 0.53279696769137 -0.0767003945619315 -0.0653052494440095 -0.0169146270393706 -0.0188109862409502 -0.0252313969296706 0.0382396243264849
0.122930708254819 -0.321976339352328 -0.0487927644701653 0.254324362830343 -0.42507446425866 -0.319420235445245 0.122420222172853 -0.319420235445245 -0.0461960362115742 0.171606255768954 0.152776093357545 -0.0461960362115742 0.184713104669152 -0.319420235445245 -0.319420235445245 0.136176124684475 0.00797167378586461 -0.319420235445245 0.111986838107072 -0.0227507486334662 0.170669761051724 0.139562910473022 0.119853154400977 0.110916807877223 -0.00129860897540908 0.018591643156688 -0.319420235445245 -0.319420235445245 -0.319420235445245 -0.322618873475864 -0.0742313780206015 -0.0554179967268576 0.221155585277845 -0.0244031466499577 -0.0282076318998401 -0.0326497699809455 -0.0749306730485189 -0.0326497699809455 -0.0450754385068277 -0.0435837997097854 0.900413320179789 -0.0511641590093426 -0.0560532672270989 -0.0510101148338048 1 -0.0169146270393706 1 -0.0510101148338048 0.99362917730879 -0.0721019144783633 -0.0998755623141995 1 -0.0510101148338048 1 -0.0478080251094662 1 1 0.762669551528086 -0.319420235445245 -0.322618873475864 -0.320057173334544 -0.319420235445245 -0.319420235445245 0.100636005549695 -0.210734494466319 -0.319420235445245 -0.060275057009305 1 -0.0490576134044488 -0.210734494466319 1 -0.0511641590093426 -0.0511641590093426 0.151261928181854 -0.319420235445245 -0.0998755623141995 0.184404006069726 0.112519831732561 -0.0998755623141995 -0.0993047979954702 -0.318150486010995 -0.0630207523650353 0.343618815380315 -0.0510101148338048 -0.060275057009305 -0.319420235445245 0.304117088305812 0.472845940157557 -0.318784675750034 -0.318784675750034 -0.155620603440769 -0.0141320437946518 -0.0513746838053 -0.319420235445245 0.773295502058454 -0.0282076318998401 -0.0478080251094662 -0.207861785182199 -0.0235440079361689 -0.0235440079361689 0.583207670253756 -0.0235440079361689 -0.0235440079361689 -0.0235440079361689 1 0.762669551528086 -0.0563061537338476 0.592843685915196 -0.0235440079361689 -0.0490576134044488 -0.0467673186704735 1 -0.036990944854076 -0.0235440079361689 -0.0235440079361689 1 -0.0235440079361689 -0.0998755623141995 0.348324858354183 -0.0435837997097854 0.256560342352794 0.183775969884902 -0.0190890238910213 -0.000717767986436559 0.171082312510808 -0.10325950745533 -0.100444329844032 0.348324858354183 0.765643880095699 -0.0880223213137942 -0.0749306730485189 1 -0.152776093357545 0.776600212785957 1 -0.0282076318998401 -0.0331911349433519 -0.0235440079361689 -0.0282076318998401 -0.0580469919584327 -0.210254946202092 -0.119853154400976 0.558446791190266 -0.32069549770938 -0.0478080251094662 -0.0478080251094662 -0.0478080251094662 -0.0137696456580451 -0.0461960362115742 -0.101576024915825 -0.319420235445245 -0.320057173334544 -0.0478080251094662 0.186075049493073 -0.143160128867125 -0.210734494466319 0.348324858354183 0.348324858354183 0.332408108765601 -0.0848883558435737 0.348324858354183 0.227035731012578 -0.101011138414972 0.343618815380315 0.343618815380315 0.348324858354183 -0.0611422114908782 -0.00645661800556938 -0.0589007324207028 0.197522233081276 0.115690913004344 0.114111001208382 0.154673525444673 0.0901079144067105 -0.152032796731652 0.122930708254819 0.343618815380315 0.115165491193077 0.181434340251086 0.118819182833133 0.348324858354183 0.165982592546574 0.185181793884791 0.55688702382572 0.00229583076622107 0.0034226981907388 -0.100444329844032 0.079692939744158 -0.0998755623141995 0.172074420503655 0.111986838107072 0.547714254086495 -0.344673303195669 -0.100444329844032 -0.095836033317037 0.22589728889397 0.282124906440448 -0.0131617387835098 -0.0296536450909715 -0.0571823024145506 -0.0322567258436499 -0.0326497699809455 -0.0563061537338476 -0.0282076318998401 -0.0572400237881595 -0.0572400237881595 -0.152301011916078 -0.0389746571542203 0.110916807877223 0.175597319113607 0.15325087833683 -0.0270360052367018 0.113051508510576 -0.320057173334544 0.169102764231655 0.773295502058454 -0.0571823024145506 -0.0563061537338476 0.348324858354183 0.348324858354183 -0.0548281412956648 -0.00865222091602281 -0.0296536450909715 0.114111001208384 -0.325853019258219 -0.319420235445245 0.171606255768954 -0.0554179967268576 -0.319420235445245 0.115690913004344 0.0763896330985189 -0.101011138414972 0.180030004807013 -0.0435837997097854 -0.498479902743065 -0.0164063257556088 0.173070834207829 -0.324555031357467 -0.325853019258219 0.827308503716923 0.181118179864858 0.118819182833133 0.0763896330985189 -0.160341771417218 0.171606255768954 -0.0676265720487917 0.110379723858954 0.172542537127383 -0.101011138414972 0.0822581963690419 0.115690913004344 0.0034226981907388 0.348324858354183 -0.0749306730485189 -0.0981571227549029 0.348324858354183 -0.159870613617744 -0.161754130447022 -0.101011138414972 -0.10213902532742 -0.100444329844032 -0.100444329844032 -0.0998755623141995 -0.0998755623141995 -0.0998755623141995 -0.0998755623141995 -0.0993047979954702 -0.0542589473839138 -0.0200161352123242 -0.0244031466499577 -0.0571823024145506 -0.0554179967268576 -0.0563061537338476 0.59885970238764 -0.0270360052367018 -0.0611422114908782 0.0378660224330595 -0.0742313780206016 -0.0108354282430398 -0.054429725698681 -0.0554179967268576 0.278633299293469 0.181118179864858 0.776600212785957 0.993695770524269 -0.0326497699809455 0.280413777262893 1 -0.0676265720487917 -0.0378123371162669 -0.0351959338118818 1 -0.0510101148338048 -0.0510101148338048 0.278633299293469 -0.0810068630921856 0.987272578359439 -0.0563061537338476 -0.0357227742973598 -0.0511641590093426 0.993695770524269 0.910205470371922 -0.0589007324207028 0.115165491193077 0.122420222172853 0.547714254086495 -0.441571431844474 -0.319420235445245 0.218808501598049 0.167858572511504 -0.0611422114908782 0.172074420503655 -0.0140613972033444 0.172074420503655 -0.320057173334544 -0.0571823024145506 0.773295502058454 0.115165491193079 -0.0270360052367018 0.162224565796898 0.187995919512697 1 -0.0260110983083373 0.165513314954026 -0.0322567258436499 0.111986838107075 0.110379723858954 0.171606255768954 0.1579839584065 0.278633299293469 0.282124906440448 0.776600212785957 -0.0296536450909715 0.776600212785957 0.221155585277845 -0.0326497699809455 -0.0726537278967357 -0.0282076318998401 -0.0511641590093426 1 -0.0511641590093426 -0.100444329844032 -0.0585322314728668 1 0.981022278972431 0.332408108765601 0.121908782095769
-0.0134651905145146 -0.205782111909614 0.0343087721004549 -0.103901730975775 -0.27167437566981 -0.204148450065647 -0.0148929222660077 -0.204148450065647 0.0358052753984729 -0.348145807651074 0.0914813611913805 0.0173840805107953 -0.292585196394826 -0.204148450065647 -0.204148450065647 0.190755537507482 0.199809852395861 -0.204148450065647 -0.00489871535191993 0.153859224163711 -0.350056144360294 0.141074060157167 -0.0413246227663241 -0.0277446631926168 -0.230814525595357 0.165092344239522 -0.204148450065647 -0.204148450065647 -0.204148450065647 -0.206192769503836 0.710462351950265 -0.0354188522895588 0.00420229258854901 -0.0593633800912719 -0.0108765716559046 0.0285363771280017 0.727131189873497 0.0285363771280017 -0.0623655934095617 0.0914918836819487 -0.0340965496053992 0.644849008804989 -0.0487741814750364 1 -0.0510101148338048 0.715121389175772 -0.0510101148338048 1 -0.0495816963240618 0.683480531331771 -0.0638326536121238 -0.0510101148338048 1 -0.0510101148338048 0.814039910624755 -0.0510101148338048 -0.0510101148338048 -0.046539035578848 -0.204148450065647 -0.206192769503836 -0.204555530984322 -0.204148450065647 -0.204148450065647 -0.15321254870445 -0.134685018814474 -0.204148450065647 0.851370723410198 -0.0510101148338048 0.00892953038796163 -0.134685018814474 -0.0510101148338048 0.644849008804989 0.644849008804989 0.187965053313955 -0.204148450065647 -0.0638326536121238 0.00937524768439367 -0.0034306305285747 -0.0638326536121238 -0.0634678656679296 -0.203336925465108 0.867284872802312 -0.0415697931093195 0.802136402485432 0.851370723410198 -0.204148450065647 -0.037847945480191 0.00169581441618514 -0.20374224998092 -0.20374224998092 -0.0994605271216748 0.156134120579113 -0.00232933201638144 -0.204148450065647 -0.0772589499791823 0.0325029925296287 0.985885342244415 -0.13284900755794 -0.00790543592813286 -0.00790543592813286 0.023656728171088 -0.00790543592813286 -0.00790543592813286 -0.00790543592813286 -0.0510101148338048 -0.046539035578848 0.611058058642409 0.0209417573761293 -0.00790543592813286 0.00892953038796163 -0.0298900149735199 -0.0510101148338048 -0.0318282389343921 -0.00790543592813286 -0.00790543592813286 -0.0510101148338048 -0.00790543592813286 -0.0638326536121238 -0.0400145875381501 0.0914918836819487 -0.0566526890050525 -0.294969669859264 -0.0585972411431201 -0.0605005007152529 -0.0376762641045948 -0.0659954068725907 -0.0641961653649097 -0.0400145875381501 -0.0767176264727819 0.00761681856226861 0.0204748553137736 -0.0510101148338048 -0.0976425385904323 -0.0767176264727819 -0.0510101148338048 0.0325029925296287 -0.0304626219967212 -0.00790543592813286 0.0325029925296287 -0.0370991005712879 -0.134378529043289 0.49847664678713 0.340873225031346 -0.204963498036191 0.985885342244415 0.985885342244415 0.985885342244415 0.722741292918737 0.0358052753984729 -0.0649194564066675 -0.204148450065647 -0.204555530984322 0.985885342244415 0.108309315692747 -0.116557167330519 -0.134685018814474 -0.0400145875381501 -0.0400145875381501 -0.0270248691676156 0.03947936351047 -0.0400145875381501 0.0457944801400027 -0.0645584251042794 -0.0415697931093195 -0.0415697931093195 -0.0400145875381501 -0.0550613527804556 0.15619426696873 -0.0376447447503011 0.078855613126912 -0.0143330306533573 -0.0187492637593008 0.0988552288858632 -0.00461910903055582 -0.0691550223668651 -0.0134651905145146 -0.0415697931093195 -0.015799630275146 -0.28324229050371 -0.0250001652036731 -0.0400145875381501 -0.204189622276619 -0.291752153458935 -0.107282080487759 -0.226619999364668 -0.226160099957693 -0.0641961653649097 -0.0313105660360126 -0.0638326536121238 -0.347198603591347 -0.00489871535191993 -0.109078772492973 -0.220288237306946 -0.0641961653649097 -0.0612509023883254 0.00707444684240888 -0.0467013861353962 0.0874929343972389 -0.0601230278771733 -0.036546458595033 -0.0605005007152529 0.0285363771280017 -0.0359864928341199 -0.0108765716559046 -0.0392426240665299 -0.0392426240665299 -0.0973389036632493 -0.0397631156171119 -0.0277446631926168 0.0528108642567727 0.0929648899120178 -0.0597439985126588 -0.0019680571887087 -0.204555530984322 -0.0862392263434929 -0.0772589499791823 -0.036546458595033 -0.0359864928341199 -0.0400145875381501 -0.0400145875381501 0.0214914394755534 -0.0550613527804556 -0.0601230278771733 -0.0187492637593008 -0.0913737042487347 -0.204148450065647 -0.348145807651074 0.0532828524425179 -0.204148450065647 -0.0143330306533573 0.201115505002464 -0.0645584251042794 -0.255619773096605 0.0914918836819487 -0.31858939491426 -0.0582116506195557 -0.0856101498966141 -0.0899257969906818 -0.0913737042487347 -0.0712317303476818 -0.0843469903600296 -0.0250001652036731 0.201115505002464 -0.0279568801038025 -0.348145807651074 0.0147359320276879 -0.0292675770996005 -0.34625663623198 -0.0645584251042794 -0.00364450956290054 -0.0532925694569922 -0.226160099957693 -0.0400145875381501 0.0204748553137736 -0.0627343613512309 -0.0400145875381501 -0.0269605556666716 0.0107642935851042 -0.0645584251042794 -0.0652792822682119 -0.0641961653649097 -0.0641961653649097 -0.0638326536121238 -0.0638326536121238 -0.0638326536121238 -0.0638326536121238 -0.0634678656679296 -0.0411907817454751 0.707711089250282 -0.0593633800912719 -0.036546458595033 -0.0354188522895588 -0.0359864928341199 0.36660492851117 -0.0597439985126588 -0.0550613527804556 -0.195820903611434 0.710462351950265 -0.0554619027155427 -0.00868054159487619 -0.0354188522895588 -0.0481455607783251 -0.0843469903600296 -0.0767176264727819 -0.0524311274448062 0.0285363771280017 -0.0481455607783251 -0.0510101148338048 -0.0585972411431201 -0.0589811391280206 -0.0585972411431201 -0.0510101148338048 1 1 -0.0481455607783251 0.0034306305285788 -0.0510101148338048 -0.0359864928341199 -0.0392426240665299 0.644849008804989 -0.0524311274448062 -0.0520908263188115 -0.0376447447503011 -0.015799630275146 -0.0148929222660077 -0.109078772492973 -0.282217948022803 -0.204148450065647 0.00277220982291547 -0.23073076585911 -0.0550613527804556 -0.347198603591347 0.154183102755799 -0.347198603591347 -0.204555530984322 -0.036546458595033 -0.0772589499791823 -0.0548175692649694 -0.0597439985126588 0.102323744504975 -0.317794123763542 -0.0510101148338048 0.149361637290721 -0.234257052671469 -0.0605005007152529 -0.0247200457251223 -0.0292675770996005 -0.348145807651074 0.100970998906712 -0.0481455607783251 -0.0467013861353962 -0.0767176264727819 -0.0601230278771733 -0.0767176264727819 0.00420229258854901 0.0285363771280017 -0.0593633800912719 -0.0108765716559046 0.644849008804989 -0.0510101148338048 0.644849008804989 -0.0641961653649097 -0.0546587356746791 -0.0510101148338048 -0.0524311274448062 -0.0270248691676156 -0.0163243598506975
0.122147538509222 -0.319925085183549 -0.0463120651195206 0.259426434218792 -0.422366390216307 -0.317385265761239 0.121640304643571 -0.317385265761239 -0.0437301306286278 0.170512982740747 0.151802783955308 -0.0437301306286278 0.183536330230561 -0.317385265761239 -0.317385265761239 0.140140993468267 0.0139609374682047 -0.317385265761239 0.111273389817744 -0.0285529065475845 0.169582454265312 0.143628316529551 0.119089591205305 0.110210176560762 -0.00706550118369555 0.0128872229726008 -0.317385265761239 -0.317385265761239 -0.317385265761239 -0.320563525836111 -0.0737584630731068 -0.0550649384958061 0.225072698138619 -0.0217846824204468 -0.027261753681095 -0.0316880984649887 -0.0744533030163924 -0.0316880984649887 -0.0423371640369347 -0.0411325312375714 0.89467694656812 -0.0499196369126516 -0.0541150805063589 -0.0495816963240618 0.99362917730879 -0.0150056694994137 0.99362917730879 -0.0495816963240618 1 -0.0716425659655221 -0.0992392728155102 0.99362917730879 -0.0495816963240618 0.99362917730879 -0.0463935756183406 0.99362917730879 0.99362917730879 0.751187075567271 -0.317385265761239 -0.320563525836111 -0.31801814583218 -0.317385265761239 -0.317385265761239 0.0942378277947454 -0.209391942367153 -0.317385265761239 -0.0588041062363149 0.99362917730879 -0.0470051830094363 -0.209391942367153 0.99362917730879 -0.0499196369126516 -0.0499196369126516 0.155250140170794 -0.317385265761239 -0.0992392728155102 0.188456454238513 0.111802987835348 -0.0992392728155102 -0.0986721447350554 -0.316123605675497 -0.0617758150826471 0.346954227701268 -0.0495816963240618 -0.0588041062363149 -0.317385265761239 0.30750619224224 0.476305044634016 -0.316753755104156 -0.316753755104156 -0.154629172169148 -0.0199285861834265 -0.0488790331688124 -0.317385265761239 0.76836897352693 -0.027261753681095 -0.0463935756183406 -0.206537534604523 -0.0226137620706178 -0.0226137620706178 0.586947005555283 -0.0226137620706178 -0.0226137620706178 -0.0226137620706178 0.99362917730879 0.751187075567271 -0.0559474372119534 0.596644804172209 -0.0226137620706178 -0.0470051830094363 -0.0464693723754818 0.99362917730879 -0.0358045577182818 -0.0226137620706178 -0.0226137620706178 0.99362917730879 -0.0226137620706178 -0.0992392728155102 0.351663016524422 -0.0411325312375714 0.260011636791957 0.182605165765861 -0.0164988584142736 0.00203517248229915 0.17520020284198 -0.102601659442146 -0.0998044168282571 0.351663016524422 0.760628228026058 -0.0874615467118335 -0.0744533030163924 0.99362917730879 -0.151802783955308 0.771652630528343 0.99362917730879 -0.027261753681095 -0.0320189967879037 -0.0226137620706178 -0.027261753681095 -0.0576771848649046 -0.208915449219888 -0.119089591205305 0.554889025701118 -0.318652403555603 -0.0463935756183406 -0.0463935756183406 -0.0463935756183406 -0.0118728445340513 -0.0437301306286278 -0.100928902071408 -0.317385265761239 -0.31801814583218 -0.0463935756183406 0.184338155478461 -0.141502891606985 -0.209391942367153 0.351663016524422 0.351663016524422 0.335799203234768 -0.0843475471799463 0.351663016524422 0.230971470799727 -0.100367614362292 0.346954227701268 0.346954227701268 0.351663016524422 -0.0588784731719012 0.00188893803258016 -0.0585254862980672 0.201677690256094 0.114953866710609 0.113384020252569 0.153688127839042 0.0961292220337675 -0.15611450106015 0.122147538509222 0.346954227701268 0.114431792268541 0.18027845423925 0.118062206886988 0.351663016524422 0.164925146879632 0.184002033510311 0.55333919533789 -0.00337286903412632 -0.00224334941778123 -0.0998044168282571 0.0791852301553067 -0.0992392728155102 0.170978164880933 0.111273389817744 0.544224863688261 -0.342477450694615 -0.0998044168282571 -0.0952254789413439 0.229801821048322 0.285520729158383 -0.0111313437703477 -0.027006227860361 -0.0568180041047939 -0.0295945848235997 -0.0316880984649887 -0.0559474372119534 -0.027261753681095 -0.0557833510235605 -0.0557833510235605 -0.151330729173468 -0.0374280341643519 0.110210176560762 0.180593486137807 0.152274544163675 -0.0244031466499577 0.112331277394881 -0.31801814583218 0.173228010422151 0.76836897352693 -0.0568180041047939 -0.0559474372119534 0.351663016524422 0.351663016524422 -0.0524551039815232 -0.00674416984130816 -0.027006227860361 0.113384020252569 -0.323777067449129 -0.317385265761239 0.170512982740747 -0.0550649384958061 -0.317385265761239 0.114953866710609 0.081910333268123 -0.100367614362292 0.17888306556729 -0.0411325312375714 -0.495304175667557 -0.0138300658477295 0.177181405378295 -0.322487348799149 -0.323777067449129 0.833383940015486 0.185199869288804 0.118062206886988 0.081910333268123 -0.159320262421523 0.170512982740747 -0.0651776509075781 0.109676514209546 0.171443299216653 -0.100367614362292 0.0881254459919103 0.114953866710609 -0.00224334941778123 0.351663016524422 -0.0744533030163924 -0.0975317811299516 0.351663016524422 -0.158852106284851 -0.160723623562373 -0.100367614362292 -0.101488315707207 -0.0998044168282571 -0.0998044168282571 -0.0992392728155102 -0.0992392728155102 -0.0992392728155102 -0.0992392728155102 -0.0986721447350554 -0.0511773033592639 -0.018094865522273 -0.0217846824204468 -0.0568180041047939 -0.0550649384958061 -0.0559474372119534 0.595044473406818 -0.0244031466499577 -0.0588784731719012 0.0323309182684774 -0.0737584630731068 -0.00893148712487583 -0.0528153692304305 -0.0550649384958061 0.282030893032498 0.185199869288804 0.771652630528343 0.987365110961254 -0.0316880984649887 0.28377802290444 0.99362917730879 -0.0651776509075781 -0.0352550150431005 -0.0326531967516644 0.99362917730879 -0.0495816963240618 -0.0495816963240618 0.282030893032498 -0.0777186341401456 0.980821440806743 -0.0559474372119534 -0.0341893196602147 -0.0499196369126516 0.987365110961254 0.904406712707613 -0.0585254862980672 0.114431792268541 0.121640304643571 0.544224863688261 -0.438758258546689 -0.317385265761239 0.222732023455215 0.166789175308834 -0.0588784731719012 0.170978164880933 -0.0196653905863331 0.170978164880933 -0.31801814583218 -0.0568180041047939 0.76836897352693 0.114431792268541 -0.0244031466499577 0.161191061852048 0.186798230842811 0.99362917730879 -0.0317282700551607 0.164458858971419 -0.0295945848235997 0.111273389817745 0.109676514209546 0.170512982740747 0.156977470619441 0.282030893032498 0.285520729158383 0.771652630528343 -0.027006227860361 0.771652630528343 0.225072698138619 -0.0316880984649887 -0.0701733634333044 -0.027261753681095 -0.0499196369126516 0.99362917730879 -0.0499196369126516 -0.0998044168282571 -0.0562831804889162 0.99362917730879 0.97461163430089 0.335799203234768 0.121132122860536
-0.188265937870172 -0.232296487710618 -0.0702526037611312 -0.12549023724783 -0.288655418848254 -0.230566891729743 -0.190094010738738 -0.230566891729743 -0.0697851678715443 -0.239976399306175 0.117839685025529 -0.0697851678715443 -0.377805904204291 -0.230566891729743 -0.230566891729743 0.242813020202931 0.273825309242649 -0.230566891729743 -0.0249986140811462 0.00638477715174241 -0.240612066268723 0.142358428353546 -0.0313455154579162 0.00565658891644639 -0.181971450174708 -0.0103962036851886 -0.230566891729743 -0.230566891729743 -0.230566891729743 -0.232843831253485 0.932301122840666 -0.0383084273112174 -0.0851017598272027 -0.0716425659655221 0.376876715184537 0.363407589528885 0.942904005477486 0.363407589528885 -0.075265780569669 0.144017500330247 0.106122156592055 0.662827825587837 -0.0588630146795422 0.683480531331771 -0.0721019144783633 0.536778830290721 -0.0721019144783633 0.683480531331771 -0.0716425659655221 1 -0.0770362989797687 -0.0721019144783633 0.683480531331771 -0.0721019144783633 0.816909410059831 -0.0721019144783633 -0.0721019144783633 -0.0561655337230312 -0.230566891729743 -0.232843831253485 -0.23110752004752 -0.230566891729743 -0.230566891729743 -0.184904230696231 -0.144756331302369 -0.230566891729743 0.770170987269212 -0.0721019144783633 0.0494440819527306 -0.143516189503094 -0.0721019144783633 0.662827825587837 0.662827825587837 0.243603039980231 -0.230566891729743 -0.0770362989797687 -0.0134663961356389 -0.0231560778282803 -0.0770362989797687 -0.0765960554438544 -0.229487117177393 0.782527698348732 -0.0365296549981883 0.828604884418003 0.770170987269212 -0.230566891729743 -0.0217878097040524 0.0198313437724288 -0.229566766843154 -0.229566766843154 -0.120033720524752 0.0146539775309727 -0.0707179528446496 -0.230566891729743 0.0820010216137195 0.376876715184537 0.669708226071588 -0.142037923189647 0.391492590994059 0.391492590994059 0.020715863595151 0.391492590994059 0.391492590994059 0.391492590994059 -0.0721019144783633 -0.0561655337230312 0.626945487939327 0.0174939943095519 0.391492590994059 0.0494440819527306 -0.036072699468231 -0.0721019144783633 -0.0384118408338226 0.391492590994059 0.391492590994059 -0.0721019144783633 0.391492590994059 -0.0770362989797687 -0.0345211528332811 0.144017500330247 -0.0739205181385656 -0.392335921413 -0.0707179528446496 -0.0730148975138455 -0.103698267197647 -0.0796464130415355 -0.0774750023468671 -0.0345211528332811 0.083534034611479 -0.0217878097040524 -0.000130296624738889 -0.0721019144783633 -0.103470829715168 0.083534034611479 -0.0721019144783633 0.376876715184537 -0.0376467062335577 0.391492590994059 0.376876715184537 -0.0447729687199994 -0.145412651072846 0.33625976500414 0.188463112535756 -0.215606255852391 0.669708226071588 0.669708226071588 0.669708226071588 0.543332831572415 -0.0697851678715443 -0.0783479045652338 -0.230566891729743 -0.23110752004752 0.669708226071588 0.0813784635192326 -0.140666763523107 -0.144756331302369 -0.0345211528332811 -0.0345211528332811 -0.0278646532743762 -0.031819149869743 -0.0345211528332811 0.0950091578739752 -0.0779121947242979 -0.0365296549981883 -0.0365296549981883 -0.0345211528332811 -0.0664506736755828 0.217761984260827 -0.0454314782089947 0.121635508162176 -0.0122431890931947 -0.000677266093692337 0.0458508092828292 -0.101863894879287 -0.0548879575848703 -0.188265937870172 -0.0365296549981883 -0.0140463604567722 -0.372214529437238 -0.187908855870385 -0.0345211528332811 -0.174820597501452 -0.376814194469394 0.0134736272285827 -0.273495852638911 -0.272940824041296 -0.0774750023468671 -0.00535533526184814 -0.0770362989797687 -0.238832119371048 -0.0249986140811462 0.00751723012822905 -0.236385091189776 -0.0774750023468671 -0.0739205181385656 -0.0645351331412757 -0.0525357644653963 0.138876000264207 -0.0725593452413711 -0.0430381399125579 -0.0730148975138455 0.363407589528885 -0.0406987020888808 0.376876715184537 -0.047359875381489 -0.047359875381489 -0.0845212115766567 -0.0479880294756376 -0.0115621713097889 -0.000399322475192519 0.118205897508006 -0.0721019144783633 -0.0213207615057917 -0.23110752004752 -0.104077622477528 0.0820010216137195 -0.0430381399125579 -0.0406987020888808 -0.0345211528332811 -0.0345211528332811 -0.0683698768628087 -0.0664506736755828 -0.0725593452413711 -0.0176707107126667 -0.143627392747818 -0.230566891729743 -0.239976399306175 -0.0427451647408966 -0.230566891729743 0.00468602807290164 0.291802216486429 -0.0779121947242979 -0.387904752563262 0.144017500330247 -0.197329252799177 -0.0702526037611312 -0.103318422937797 -0.142081736513337 -0.143627392747818 -0.0859658586223676 -0.101793981602309 -0.187908855870385 0.291802216486429 0.0995627886186298 -0.239976399306175 -0.0707179528446496 0.0038466611647797 -0.237691576480256 -0.0779121947242979 -0.100538198452318 -0.029095453540234 -0.272940824041296 -0.0345211528332811 -0.000130296624738889 -0.0757108273568697 -0.0345211528332811 0.100813439841911 0.0958298528009107 -0.0779121947242979 -0.0787821596225107 -0.0774750023468671 -0.0774750023468671 -0.0770362989797687 -0.0770362989797687 -0.0770362989797687 -0.0770362989797687 -0.0765960554438544 -0.0615865730496858 0.5303952814796 -0.0716425659655221 -0.0430381399125579 -0.0383084273112174 -0.0406987020888808 0.21735415177482 -0.0721019144783633 -0.0664506736755828 -0.243646869944593 0.932301122840666 -0.0669340764923192 -0.0510312313307531 -0.0383084273112174 -0.0352184187215781 -0.09389396052976 0.083534034611479 -0.0725593452413711 0.363407589528885 -0.0543476778333461 -0.0721019144783633 -0.0707179528446496 -0.0711812592915713 -0.0707179528446496 -0.0721019144783633 0.683480531331771 0.683480531331771 -0.0352184187215781 0.152767505996845 -0.0721019144783633 -0.0406987020888808 -0.047359875381489 0.662827825587837 -0.0725593452413711 0.109805046785833 -0.0454314782089947 -0.0140463604567722 -0.190094010738738 0.00751723012822905 -0.172462785793066 -0.230566891729743 -0.0696672839523565 -0.154743980615725 -0.0664506736755828 -0.237126355581045 0.00684781297904202 -0.238832119371048 -0.23110752004752 -0.0430381399125579 0.0820010216137195 -0.0309196824508339 -0.0721019144783633 -0.102128600236446 -0.21628827702713 -0.0721019144783633 0.180256766644128 -0.157418890520295 -0.0730148975138455 -0.00790802483912634 0.0038466611647797 -0.239976399306175 0.121856630108604 -0.0352184187215781 -0.0525357644653963 0.083534034611479 -0.0725593452413711 0.083534034611479 -0.0679576976919824 0.363407589528885 -0.0716425659655221 0.376876715184537 0.662827825587837 -0.0721019144783633 0.662827825587837 -0.0774750023468671 -0.065964776098409 -0.0721019144783633 -0.0725593452413711 -0.0278646532743762 -0.191933524073459
0.0481967243102685 -0.344011191966355 0.193170770171693 -0.046397933859425 0.234960155718561 -0.341280157898341 0.0465532158416364 -0.341280157898341 0.196569167592159 0.18335034404923 0.110915280296497 0.196569167592159 0.0884779906268071 -0.341280157898341 -0.341280157898341 -0.122990183860121 0.212648067787845 -0.341280157898341 0.11965079713389 -0.353252861114264 0.182349759147269 -0.10315559278776 0.0288894431811287 0.08693028738906 -0.274111823807978 -0.322187727191918 -0.341280157898341 -0.341280157898341 -0.341280157898341 -0.344697698714525 -0.0793114950171192 -0.0592105964952038 0.646442168896858 -0.0492594510764635 -0.0382847989516529 -0.0429107178940591 -0.0800586471729987 -0.0429107178940591 -0.0542009964137611 -0.0380898881632767 -0.110921906724189 -0.0412658230451347 -0.0065726600525022 -0.0638326536121238 -0.0998755623141995 -0.0762660774230764 -0.0998755623141995 -0.0638326536121238 -0.0992392728155102 -0.0770362989797687 1 -0.0998755623141995 -0.0638326536121238 -0.0998755623141995 -0.0629316775527547 -0.0998755623141995 -0.0998755623141995 -0.077800489818454 -0.341280157898341 -0.344697698714525 -0.341960685427001 -0.341280157898341 -0.341280157898341 -0.214499910241137 -0.225156372594376 -0.341280157898341 -0.0664730120261653 -0.0998755623141995 0.167575451275107 -0.225156372594376 -0.0998755623141995 -0.0412658230451347 -0.0412658230451347 -0.0903668158678047 -0.341280157898341 1 0.546100622573156 0.12022026684332 1 0.982798629090066 -0.339923511576896 -0.0673336562038148 -0.0851468255333234 -0.0638326536121238 -0.0664730120261653 -0.341280157898341 -0.0453113518289225 -0.0664730120261653 -0.340601102882202 -0.340601102882202 -0.166270693653674 -0.346880879670363 -0.0979584988438575 -0.341280157898341 -0.129155752294353 -0.0382847989516529 -0.0629316775527547 -0.222087065865219 -0.0334384155291737 -0.0334384155291737 -0.0582481940125479 -0.0334384155291737 -0.0334384155291737 -0.0334384155291737 -0.0998755623141995 -0.077800489818454 0.0140397647209861 -0.0592105964952038 -0.0334384155291737 0.167575451275107 -0.049967898489879 -0.0998755623141995 -0.0496489297498276 -0.0334384155291737 -0.0334384155291737 -0.0998755623141995 -0.0334384155291737 1 -0.0844341924202419 -0.0380898881632767 -0.0646884992524541 0.132452359622069 -0.0543396436512353 -0.0543075618076927 0.561134537063005 0.967228730559319 0.994337484945981 -0.0844341924202419 -0.128606148530281 -0.0940462387258483 -0.0800586471729987 -0.0998755623141995 -0.163231515972921 -0.128606148530281 -0.0998755623141995 -0.0382847989516529 -0.0521482124511748 -0.0334384155291737 -0.0382847989516529 -0.0620195102964707 -0.224644005846203 0.833316092624965 0.596664794293868 -0.342642694327065 -0.0629316775527547 -0.0629316775527547 -0.0629316775527547 -0.0754896353928894 0.196569167592159 0.98325921295861 -0.341280157898341 -0.341960685427001 -0.0629316775527547 -0.47891765899382 -0.099582035798775 -0.225156372594376 -0.0844341924202419 -0.0844341924202419 -0.0893336381470687 -0.0906977964174461 -0.0844341924202419 -0.13351545455556 0.988757912062053 -0.0851468255333234 -0.0851468255333234 -0.0844341924202419 0.674477168275313 0.162037525055854 -0.0629316775527547 -0.0849180350359454 0.0418562507281201 0.0367912787162313 0.165258801192951 0.119301084709682 0.117969062289588 0.0481967243102685 -0.0851468255333234 0.0401865740063289 0.134354075315351 0.0943555354700455 -0.0844341924202419 0.177341818415825 0.0895846076577768 0.59499828230312 -0.302786434653147 -0.301830844736576 0.994337484945981 0.0851468255333231 1 0.183850548221825 0.11965079713389 0.585197762619061 -0.368261450856406 0.994337484945981 0.122974761061126 0.642145266283108 0.0829541894744666 -0.043832515631789 -0.0526572481891886 -0.0610956446445129 -0.0543075618076927 -0.0429107178940591 -0.0601595356354 -0.0382847989516529 -0.0520629634223858 -0.0520629634223858 -0.162723921740101 -0.0554685712010366 0.08693028738906 0.0455567229796392 0.111979567345984 -0.0509747472322407 0.120788329585177 -0.341960685427001 0.55862311176701 -0.129155752294353 -0.0610956446445129 -0.0601595356354 -0.0844341924202419 -0.0844341924202419 0.192881740528691 0.00982894895017543 -0.0526572481891886 0.0367912787162313 -0.34815317729975 -0.341280157898341 0.18335034404923 0.305136166939091 -0.341280157898341 0.0418562507281201 0.14628609419788 0.988757912062053 0.147305055187793 -0.0380898881632767 0.200360258787962 -0.0527385275023213 0.563664620935931 -0.346766359977106 -0.34815317729975 -0.119079895892482 0.563562011825591 0.0943555354700455 0.14628609419788 0.38203772048499 0.18335034404923 0.203641515637919 0.0858202249481542 0.184350700990914 0.988757912062053 0.120963501070891 0.0817595957511099 -0.312572056719969 -0.0844341924202419 -0.0800586471729987 0.111292782077622 -0.0844341924202419 0.38381601912488 0.386545412457207 0.988757912062053 0.977839390908948 0.994337484945981 0.994337484945981 1 1 1 1 0.982798629090066 0.524185936189862 -0.0770362989797687 -0.0492594510764635 -0.0610956446445129 -0.0592105964952038 -0.0601595356354 -0.166776228081465 -0.0509747472322407 0.00982894895017543 -0.286498553893395 -0.0793114950171192 0.00718151444088867 -0.070688454829787 -0.0592105964952038 0.0799255851877855 0.563562011825591 -0.128606148530281 -0.100509195346082 -0.0429107178940591 0.0799255851877855 -0.0998755623141995 -0.0781092363071118 -0.0808540695422779 -0.0781092363071118 -0.0998755623141995 -0.0638326536121238 -0.0638326536121238 0.0799255851877855 0.299241726330397 -0.0998755623141995 -0.0601595356354 -0.0107177023658016 -0.0412658230451347 -0.100509195346082 -0.109728589384757 -0.0629316775527547 0.0401865740063289 0.0465532158416364 0.585197762619061 0.226182119384426 -0.341280157898341 0.643197215020664 0.179346183410901 0.674477168275313 0.183850548221825 -0.300275006756036 0.183850548221825 -0.341960685427001 -0.0610956446445129 -0.129155752294353 0.0804014525187431 -0.0509747472322407 0.173326606415472 0.20086165488578 -0.0998755623141995 -0.314775223593191 0.176840425225567 -0.0543075618076927 0.0890988716574058 0.0858202249481542 0.18335034404923 0.0633933714863732 0.0799255851877855 0.0829541894744666 -0.128606148530281 -0.0526572481891886 -0.128606148530281 0.635599849850872 -0.0429107178940591 -0.0835872774016121 -0.0382847989516529 -0.0412658230451347 -0.0998755623141995 -0.0412658230451347 0.994337484945981 0.0125130885097409 -0.0998755623141995 -0.100509195346082 -0.0893336381470687 0.0448928781529518
0.122930708254819 -0.321976339352328 -0.0487927644701653 0.254324362830343 -0.42507446425866 -0.319420235445245 0.122420222172853 -0.319420235445245 -0.0461960362115742 0.171606255768954 0.152776093357545 -0.0461960362115742 0.184713104669152 -0.319420235445245 -0.319420235445245 0.136176124684475 0.00797167378586461 -0.319420235445245 0.111986838107072 -0.0227507486334662 0.170669761051724 0.139562910473022 0.119853154400977 0.110916807877223 -0.00129860897540908 0.018591643156688 -0.319420235445245 -0.319420235445245 -0.319420235445245 -0.322618873475864 -0.0742313780206015 -0.0554179967268576 0.221155585277845 -0.0244031466499577 -0.0282076318998401 -0.0326497699809455 -0.0749306730485189 -0.0326497699809455 -0.0450754385068277 -0.0435837997097854 0.900413320179789 -0.0511641590093426 -0.0560532672270989 -0.0510101148338048 1 -0.0169146270393706 1 -0.0510101148338048 0.99362917730879 -0.0721019144783633 -0.0998755623141995 1 -0.0510101148338048 1 -0.0478080251094662 1 1 0.762669551528086 -0.319420235445245 -0.322618873475864 -0.320057173334544 -0.319420235445245 -0.319420235445245 0.100636005549695 -0.210734494466319 -0.319420235445245 -0.060275057009305 1 -0.0490576134044488 -0.210734494466319 1 -0.0511641590093426 -0.0511641590093426 0.151261928181854 -0.319420235445245 -0.0998755623141995 0.184404006069726 0.112519831732561 -0.0998755623141995 -0.0993047979954702 -0.318150486010995 -0.0630207523650353 0.343618815380315 -0.0510101148338048 -0.060275057009305 -0.319420235445245 0.304117088305812 0.472845940157557 -0.318784675750034 -0.318784675750034 -0.155620603440769 -0.0141320437946518 -0.0513746838053 -0.319420235445245 0.773295502058454 -0.0282076318998401 -0.0478080251094662 -0.207861785182199 -0.0235440079361689 -0.0235440079361689 0.583207670253756 -0.0235440079361689 -0.0235440079361689 -0.0235440079361689 1 0.762669551528086 -0.0563061537338476 0.592843685915196 -0.0235440079361689 -0.0490576134044488 -0.0467673186704735 1 -0.036990944854076 -0.0235440079361689 -0.0235440079361689 1 -0.0235440079361689 -0.0998755623141995 0.348324858354183 -0.0435837997097854 0.256560342352794 0.183775969884902 -0.0190890238910213 -0.000717767986436559 0.171082312510808 -0.10325950745533 -0.100444329844032 0.348324858354183 0.765643880095699 -0.0880223213137942 -0.0749306730485189 1 -0.152776093357545 0.776600212785957 1 -0.0282076318998401 -0.0331911349433519 -0.0235440079361689 -0.0282076318998401 -0.0580469919584327 -0.210254946202092 -0.119853154400976 0.558446791190266 -0.32069549770938 -0.0478080251094662 -0.0478080251094662 -0.0478080251094662 -0.0137696456580451 -0.0461960362115742 -0.101576024915825 -0.319420235445245 -0.320057173334544 -0.0478080251094662 0.186075049493073 -0.143160128867125 -0.210734494466319 0.348324858354183 0.348324858354183 0.332408108765601 -0.0848883558435737 0.348324858354183 0.227035731012578 -0.101011138414972 0.343618815380315 0.343618815380315 0.348324858354183 -0.0611422114908782 -0.00645661800556938 -0.0589007324207028 0.197522233081276 0.115690913004344 0.114111001208382 0.154673525444673 0.0901079144067105 -0.152032796731652 0.122930708254819 0.343618815380315 0.115165491193077 0.181434340251086 0.118819182833133 0.348324858354183 0.165982592546574 0.185181793884791 0.55688702382572 0.00229583076622107 0.0034226981907388 -0.100444329844032 0.079692939744158 -0.0998755623141995 0.172074420503655 0.111986838107072 0.547714254086495 -0.344673303195669 -0.100444329844032 -0.095836033317037 0.22589728889397 0.282124906440448 -0.0131617387835098 -0.0296536450909715 -0.0571823024145506 -0.0322567258436499 -0.0326497699809455 -0.0563061537338476 -0.0282076318998401 -0.0572400237881595 -0.0572400237881595 -0.152301011916078 -0.0389746571542203 0.110916807877223 0.175597319113607 0.15325087833683 -0.0270360052367018 0.113051508510576 -0.320057173334544 0.169102764231655 0.773295502058454 -0.0571823024145506 -0.0563061537338476 0.348324858354183 0.348324858354183 -0.0548281412956648 -0.00865222091602281 -0.0296536450909715 0.114111001208384 -0.325853019258219 -0.319420235445245 0.171606255768954 -0.0554179967268576 -0.319420235445245 0.115690913004344 0.0763896330985189 -0.101011138414972 0.180030004807013 -0.0435837997097854 -0.498479902743065 -0.0164063257556088 0.173070834207829 -0.324555031357467 -0.325853019258219 0.827308503716923 0.181118179864858 0.118819182833133 0.0763896330985189 -0.160341771417218 0.171606255768954 -0.0676265720487917 0.110379723858954 0.172542537127383 -0.101011138414972 0.0822581963690419 0.115690913004344 0.0034226981907388 0.348324858354183 -0.0749306730485189 -0.0981571227549029 0.348324858354183 -0.159870613617744 -0.161754130447022 -0.101011138414972 -0.10213902532742 -0.100444329844032 -0.100444329844032 -0.0998755623141995 -0.0998755623141995 -0.0998755623141995 -0.0998755623141995 -0.0993047979954702 -0.0542589473839138 -0.0200161352123242 -0.0244031466499577 -0.0571823024145506 -0.0554179967268576 -0.0563061537338476 0.59885970238764 -0.0270360052367018 -0.0611422114908782 0.0378660224330595 -0.0742313780206016 -0.0108354282430398 -0.054429725698681 -0.0554179967268576 0.278633299293469 0.181118179864858 0.776600212785957 0.993695770524269 -0.0326497699809455 0.280413777262893 1 -0.0676265720487917 -0.0378123371162669 -0.0351959338118818 1 -0.0510101148338048 -0.0510101148338048 0.278633299293469 -0.0810068630921856 0.987272578359439 -0.0563061537338476 -0.0357227742973598 -0.0511641590093426 0.993695770524269 0.910205470371922 -0.0589007324207028 0.115165491193077 0.122420222172853 0.547714254086495 -0.441571431844474 -0.319420235445245 0.218808501598049 0.167858572511504 -0.0611422114908782 0.172074420503655 -0.0140613972033444 0.172074420503655 -0.320057173334544 -0.0571823024145506 0.773295502058454 0.115165491193079 -0.0270360052367018 0.162224565796898 0.187995919512697 1 -0.0260110983083373 0.165513314954026 -0.0322567258436499 0.111986838107075 0.110379723858954 0.171606255768954 0.1579839584065 0.278633299293469 0.282124906440448 0.776600212785957 -0.0296536450909715 0.776600212785957 0.221155585277845 -0.0326497699809455 -0.0726537278967357 -0.0282076318998401 -0.0511641590093426 1 -0.0511641590093426 -0.100444329844032 -0.0585322314728668 1 0.981022278972431 0.332408108765601 0.121908782095769
-0.0134651905145146 -0.205782111909614 0.0343087721004549 -0.103901730975775 -0.27167437566981 -0.204148450065647 -0.0148929222660077 -0.204148450065647 0.0358052753984729 -0.348145807651074 0.0914813611913805 0.0173840805107953 -0.292585196394826 -0.204148450065647 -0.204148450065647 0.190755537507482 0.199809852395861 -0.204148450065647 -0.00489871535191993 0.153859224163711 -0.350056144360294 0.141074060157167 -0.0413246227663241 -0.0277446631926168 -0.230814525595357 0.165092344239522 -0.204148450065647 -0.204148450065647 -0.204148450065647 -0.206192769503836 0.710462351950265 -0.0354188522895588 0.00420229258854901 -0.0593633800912719 -0.0108765716559046 0.0285363771280017 0.727131189873497 0.0285363771280017 -0.0623655934095617 0.0914918836819487 -0.0340965496053992 0.644849008804989 -0.0487741814750364 1 -0.0510101148338048 0.715121389175772 -0.0510101148338048 1 -0.0495816963240618 0.683480531331771 -0.0638326536121238 -0.0510101148338048 1 -0.0510101148338048 0.814039910624755 -0.0510101148338048 -0.0510101148338048 -0.046539035578848 -0.204148450065647 -0.206192769503836 -0.204555530984322 -0.204148450065647 -0.204148450065647 -0.15321254870445 -0.134685018814474 -0.204148450065647 0.851370723410198 -0.0510101148338048 0.00892953038796163 -0.134685018814474 -0.0510101148338048 0.644849008804989 0.644849008804989 0.187965053313955 -0.204148450065647 -0.0638326536121238 0.00937524768439367 -0.0034306305285747 -0.0638326536121238 -0.0634678656679296 -0.203336925465108 0.867284872802312 -0.0415697931093195 0.802136402485432 0.851370723410198 -0.204148450065647 -0.037847945480191 0.00169581441618514 -0.20374224998092 -0.20374224998092 -0.0994605271216748 0.156134120579113 -0.00232933201638144 -0.204148450065647 -0.0772589499791823 0.0325029925296287 0.985885342244415 -0.13284900755794 -0.00790543592813286 -0.00790543592813286 0.023656728171088 -0.00790543592813286 -0.00790543592813286 -0.00790543592813286 -0.0510101148338048 -0.046539035578848 0.611058058642409 0.0209417573761293 -0.00790543592813286 0.00892953038796163 -0.0298900149735199 -0.0510101148338048 -0.0318282389343921 -0.00790543592813286 -0.00790543592813286 -0.0510101148338048 -0.00790543592813286 -0.0638326536121238 -0.0400145875381501 0.0914918836819487 -0.0566526890050525 -0.294969669859264 -0.0585972411431201 -0.0605005007152529 -0.0376762641045948 -0.0659954068725907 -0.0641961653649097 -0.0400145875381501 -0.0767176264727819 0.00761681856226861 0.0204748553137736 -0.0510101148338048 -0.0976425385904323 -0.0767176264727819 -0.0510101148338048 0.0325029925296287 -0.0304626219967212 -0.00790543592813286 0.0325029925296287 -0.0370991005712879 -0.134378529043289 0.49847664678713 0.340873225031346 -0.204963498036191 0.985885342244415 0.985885342244415 0.985885342244415 0.722741292918737 0.0358052753984729 -0.0649194564066675 -0.204148450065647 -0.204555530984322 0.985885342244415 0.108309315692747 -0.116557167330519 -0.134685018814474 -0.0400145875381501 -0.0400145875381501 -0.0270248691676156 0.03947936351047 -0.0400145875381501 0.0457944801400027 -0.0645584251042794 -0.0415697931093195 -0.0415697931093195 -0.0400145875381501 -0.0550613527804556 0.15619426696873 -0.0376447447503011 0.078855613126912 -0.0143330306533573 -0.0187492637593008 0.0988552288858632 -0.00461910903055582 -0.0691550223668651 -0.0134651905145146 -0.0415697931093195 -0.015799630275146 -0.28324229050371 -0.0250001652036731 -0.0400145875381501 -0.204189622276619 -0.291752153458935 -0.107282080487759 -0.226619999364668 -0.226160099957693 -0.0641961653649097 -0.0313105660360126 -0.0638326536121238 -0.347198603591347 -0.00489871535191993 -0.109078772492973 -0.220288237306946 -0.0641961653649097 -0.0612509023883254 0.00707444684240888 -0.0467013861353962 0.0874929343972389 -0.0601230278771733 -0.036546458595033 -0.0605005007152529 0.0285363771280017 -0.0359864928341199 -0.0108765716559046 -0.0392426240665299 -0.0392426240665299 -0.0973389036632493 -0.0397631156171119 -0.0277446631926168 0.0528108642567727 0.0929648899120178 -0.0597439985126588 -0.0019680571887087 -0.204555530984322 -0.0862392263434929 -0.0772589499791823 -0.036546458595033 -0.0359864928341199 -0.0400145875381501 -0.0400145875381501 0.0214914394755534 -0.0550613527804556 -0.0601230278771733 -0.0187492637593008 -0.0913737042487347 -0.204148450065647 -0.348145807651074 0.0532828524425179 -0.204148450065647 -0.0143330306533573 0.201115505002464 -0.0645584251042794 -0.255619773096605 0.0914918836819487 -0.31858939491426 -0.0582116506195557 -0.0856101498966141 -0.0899257969906818 -0.0913737042487347 -0.0712317303476818 -0.0843469903600296 -0.0250001652036731 0.201115505002464 -0.0279568801038025 -0.348145807651074 0.0147359320276879 -0.0292675770996005 -0.34625663623198 -0.0645584251042794 -0.00364450956290054 -0.0532925694569922 -0.226160099957693 -0.0400145875381501 0.0204748553137736 -0.0627343613512309 -0.0400145875381501 -0.0269605556666716 0.0107642935851042 -0.0645584251042794 -0.0652792822682119 -0.0641961653649097 -0.0641961653649097 -0.0638326536121238 -0.0638326536121238 -0.0638326536121238 -0.0638326536121238 -0.0634678656679296 -0.0411907817454751 0.707711089250282 -0.0593633800912719 -0.036546458595033 -0.0354188522895588 -0.0359864928341199 0.36660492851117 -0.0597439985126588 -0.0550613527804556 -0.195820903611434 0.710462351950265 -0.0554619027155427 -0.00868054159487619 -0.0354188522895588 -0.0481455607783251 -0.0843469903600296 -0.0767176264727819 -0.0524311274448062 0.0285363771280017 -0.0481455607783251 -0.0510101148338048 -0.0585972411431201 -0.0589811391280206 -0.0585972411431201 -0.0510101148338048 1 1 -0.0481455607783251 0.0034306305285788 -0.0510101148338048 -0.0359864928341199 -0.0392426240665299 0.644849008804989 -0.0524311274448062 -0.0520908263188115 -0.0376447447503011 -0.015799630275146 -0.0148929222660077 -0.109078772492973 -0.282217948022803 -0.204148450065647 0.00277220982291547 -0.23073076585911 -0.0550613527804556 -0.347198603591347 0.154183102755799 -0.347198603591347 -0.204555530984322 -0.036546458595033 -0.0772589499791823 -0.0548175692649694 -0.0597439985126588 0.102323744504975 -0.317794123763542 -0.0510101148338048 0.149361637290721 -0.234257052671469 -0.0605005007152529 -0.0247200457251223 -0.0292675770996005 -0.348145807651074 0.100970998906712 -0.0481455607783251 -0.0467013861353962 -0.0767176264727819 -0.0601230278771733 -0.0767176264727819 0.00420229258854901 0.0285363771280017 -0.0593633800912719 -0.0108765716559046 0.644849008804989 -0.0510101148338048 0.644849008804989 -0.0641961653649097 -0.0546587356746791 -0.0510101148338048 -0.0524311274448062 -0.0270248691676156 -0.0163243598506975
0.122930708254819 -0.321976339352328 -0.0487927644701653 0.254324362830343 -0.42507446425866 -0.319420235445245 0.122420222172853 -0.319420235445245 -0.0461960362115742 0.171606255768954 0.152776093357545 -0.0461960362115742 0.184713104669152 -0.319420235445245 -0.319420235445245 0.136176124684475 0.00797167378586461 -0.319420235445245 0.111986838107072 -0.0227507486334662 0.170669761051724 0.139562910473022 0.119853154400977 0.110916807877223 -0.00129860897540908 0.018591643156688 -0.319420235445245 -0.319420235445245 -0.319420235445245 -0.322618873475864 -0.0742313780206015 -0.0554179967268576 0.221155585277845 -0.0244031466499577 -0.0282076318998401 -0.0326497699809455 -0.0749306730485189 -0.0326497699809455 -0.0450754385068277 -0.0435837997097854 0.900413320179789 -0.0511641590093426 -0.0560532672270989 -0.0510101148338048 1 -0.0169146270393706 1 -0.0510101148338048 0.99362917730879 -0.0721019144783633 -0.0998755623141995 1 -0.0510101148338048 1 -0.0478080251094662 1 1 0.762669551528086 -0.319420235445245 -0.322618873475864 -0.320057173334544 -0.319420235445245 -0.319420235445245 0.100636005549695 -0.210734494466319 -0.319420235445245 -0.060275057009305 1 -0.0490576134044488 -0.210734494466319 1 -0.0511641590093426 -0.0511641590093426 0.151261928181854 -0.319420235445245 -0.0998755623141995 0.184404006069726 0.112519831732561 -0.0998755623141995 -0.0993047979954702 -0.318150486010995 -0.0630207523650353 0.343618815380315 -0.0510101148338048 -0.060275057009305 -0.319420235445245 0.304117088305812 0.472845940157557 -0.318784675750034 -0.318784675750034 -0.155620603440769 -0.0141320437946518 -0.0513746838053 -0.319420235445245 0.773295502058454 -0.0282076318998401 -0.0478080251094662 -0.207861785182199 -0.0235440079361689 -0.0235440079361689 0.583207670253756 -0.0235440079361689 -0.0235440079361689 -0.0235440079361689 1 0.762669551528086 -0.0563061537338476 0.592843685915196 -0.0235440079361689 -0.0490576134044488 -0.0467673186704735 1 -0.036990944854076 -0.0235440079361689 -0.0235440079361689 1 -0.0235440079361689 -0.0998755623141995 0.348324858354183 -0.0435837997097854 0.256560342352794 0.183775969884902 -0.0190890238910213 -0.000717767986436559 0.171082312510808 -0.10325950745533 -0.100444329844032 0.348324858354183 0.765643880095699 -0.0880223213137942 -0.0749306730485189 1 -0.152776093357545 0.776600212785957 1 -0.0282076318998401 -0.0331911349433519 -0.0235440079361689 -0.0282076318998401 -0.0580469919584327 -0.210254946202092 -0.119853154400976 0.558446791190266 -0.32069549770938 -0.0478080251094662 -0.0478080251094662 -0.0478080251094662 -0.0137696456580451 -0.0461960362115742 -0.101576024915825 -0.319420235445245 -0.320057173334544 -0.0478080251094662 0.186075049493073 -0.143160128867125 -0.210734494466319 0.348324858354183 0.348324858354183 0.332408108765601 -0.0848883558435737 0.348324858354183 0.227035731012578 -0.101011138414972 0.343618815380315 0.343618815380315 0.348324858354183 -0.0611422114908782 -0.00645661800556938 -0.0589007324207028 0.197522233081276 0.115690913004344 0.114111001208382 0.154673525444673 0.0901079144067105 -0.152032796731652 0.122930708254819 0.343618815380315 0.115165491193077 0.181434340251086 0.118819182833133 0.348324858354183 0.165982592546574 0.185181793884791 0.55688702382572 0.00229583076622107 0.0034226981907388 -0.100444329844032 0.079692939744158 -0.0998755623141995 0.172074420503655 0.111986838107072 0.547714254086495 -0.344673303195669 -0.100444329844032 -0.095836033317037 0.22589728889397 0.282124906440448 -0.0131617387835098 -0.0296536450909715 -0.0571823024145506 -0.0322567258436499 -0.0326497699809455 -0.0563061537338476 -0.0282076318998401 -0.0572400237881595 -0.0572400237881595 -0.152301011916078 -0.0389746571542203 0.110916807877223 0.175597319113607 0.15325087833683 -0.0270360052367018 0.113051508510576 -0.320057173334544 0.169102764231655 0.773295502058454 -0.0571823024145506 -0.0563061537338476 0.348324858354183 0.348324858354183 -0.0548281412956648 -0.00865222091602281 -0.0296536450909715 0.114111001208384 -0.325853019258219 -0.319420235445245 0.171606255768954 -0.0554179967268576 -0.319420235445245 0.115690913004344 0.0763896330985189 -0.101011138414972 0.180030004807013 -0.0435837997097854 -0.498479902743065 -0.0164063257556088 0.173070834207829 -0.324555031357467 -0.325853019258219 0.827308503716923 0.181118179864858 0.118819182833133 0.0763896330985189 -0.160341771417218 0.171606255768954 -0.0676265720487917 0.110379723858954 0.172542537127383 -0.101011138414972 0.0822581963690419 0.115690913004344 0.0034226981907388 0.348324858354183 -0.0749306730485189 -0.0981571227549029 0.348324858354183 -0.159870613617744 -0.161754130447022 -0.101011138414972 -0.10213902532742 -0.100444329844032 -0.100444329844032 -0.0998755623141995 -0.0998755623141995 -0.0998755623141995 -0.0998755623141995 -0.0993047979954702 -0.0542589473839138 -0.0200161352123242 -0.0244031466499577 -0.0571823024145506 -0.0554179967268576 -0.0563061537338476 0.59885970238764 -0.0270360052367018 -0.0611422114908782 0.0378660224330595 -0.0742313780206016 -0.0108354282430398 -0.054429725698681 -0.0554179967268576 0.278633299293469 0.181118179864858 0.776600212785957 0.993695770524269 -0.0326497699809455 0.280413777262893 1 -0.0676265720487917 -0.0378123371162669 -0.0351959338118818 1 -0.0510101148338048 -0.0510101148338048 0.278633299293469 -0.0810068630921856 0.987272578359439 -0.0563061537338476 -0.0357227742973598 -0.0511641590093426 0.993695770524269 0.910205470371922 -0.0589007324207028 0.115165491193077 0.122420222172853 0.547714254086495 -0.441571431844474 -0.319420235445245 0.218808501598049 0.167858572511504 -0.0611422114908782 0.172074420503655 -0.0140613972033444 0.172074420503655 -0.320057173334544 -0.0571823024145506 0.773295502058454 0.115165491193079 -0.0270360052367018 0.162224565796898 0.187995919512697 1 -0.0260110983083373 0.165513314954026 -0.0322567258436499 0.111986838107075 0.110379723858954 0.171606255768954 0.1579839584065 0.278633299293469 0.282124906440448 0.776600212785957 -0.0296536450909715 0.776600212785957 0.221155585277845 -0.0326497699809455 -0.0726537278967357 -0.0282076318998401 -0.0511641590093426 1 -0.0511641590093426 -0.100444329844032 -0.0585322314728668 1 0.981022278972431 0.332408108765601 0.121908782095769
-0.0383262787598208 -0.202877567827787 -0.0573900130936738 -0.102514155678394 -0.251918104953991 -0.201266964561637 -0.0397563769731218 -0.201266964561637 -0.0570081603168691 -0.327557468547812 0.0651262560262328 -0.0570081603168691 -0.31887684702286 -0.201266964561637 -0.201266964561637 0.249111676854777 0.23565220957834 -0.201266964561637 -0.0695790238068936 0.1516875538721 -0.32929279874527 0.148347328404723 -0.0663348089625921 -0.0327423287301697 -0.22755665756156 0.162762122302513 -0.201266964561637 -0.201266964561637 -0.201266964561637 -0.203282429130613 0.793474861861721 -0.0349189273113955 -0.0696155865474979 -0.0585254862980672 -0.00952257118464399 -0.0123320078647839 0.786069709831166 -0.0123320078647839 -0.0614853244028611 0.162838944522187 -0.051161522414135 0.782893819123642 -0.0480857505962074 0.814039910624755 -0.0478080251094662 0.651720939958655 -0.0478080251094662 0.814039910624755 -0.0463935756183406 0.816909410059831 -0.0629316775527547 -0.0478080251094662 0.814039910624755 -0.0478080251094662 0.999999999999996 -0.0478080251094662 -0.0478080251094662 -0.0458821530193757 -0.201266964561637 -0.203282429130613 -0.201668299672466 -0.201266964561637 -0.201266964561637 -0.151050006015625 -0.132783985869103 -0.201266964561637 0.946725229300359 -0.0478080251094662 0.0613395829074817 -0.132783985869103 -0.0478080251094662 0.782893819123642 0.782893819123642 0.263093927348111 -0.201266964561637 -0.0629316775527547 0.00200542595091574 -0.0680197265731642 -0.0629316775527547 -0.0625720384655502 -0.200466894353094 0.934624392922694 -0.0389251181889816 0.985885342244415 0.946725229300359 -0.201266964561637 -0.0347669339302878 0.00408301896665006 -0.200866497852085 -0.200866497852085 -0.0980566758211621 0.153930340903169 -0.0210654360135164 -0.201266964561637 -0.0735931304776247 -0.00952257118464399 0.796851410324163 -0.13097388928309 -0.00656246987936827 -0.00656246987936827 0.0259905214162587 -0.00656246987936827 -0.00656246987936827 -0.00656246987936827 -0.0478080251094662 -0.0458821530193757 0.743423529740713 0.0232793948373493 -0.00656246987936827 0.0613395829074817 -0.0294681276418571 -0.0478080251094662 -0.031378994234871 -0.00656246987936827 -0.00656246987936827 -0.0478080251094662 -0.00656246987936827 -0.0629316775527547 -0.0373826241147064 0.162838944522186 -0.0603863668638931 -0.320502906106776 -0.0577701611389621 -0.0596465568536156 -0.0847120902806579 -0.0650639042911434 -0.0632900584615637 -0.0373826241147064 -0.0722679129590476 -0.0117374156001971 -0.00204411042583782 -0.0478080251094662 -0.0846629523327835 -0.0722679129590476 -0.0478080251094662 -0.00952257118464399 -0.0307539485799533 -0.00656246987936827 -0.00952257118464399 -0.0365754594636797 -0.132481822096143 0.420305677528017 0.270530676646867 -0.202070508409021 0.796851410324163 0.796851410324163 0.796851410324163 0.658802912319923 -0.0570081603168691 -0.0640031404978071 -0.201266964561637 -0.201668299672466 0.796851410324163 0.0521788777679112 -0.114912002804688 -0.132783985869103 -0.0373826241147064 -0.0373826241147064 -0.0240303864026654 -0.00360014207085221 -0.0373826241147064 0.108765043428135 -0.0636472050286914 -0.0389251181889816 -0.0389251181889816 -0.0373826241147064 -0.0536559016528753 0.177891814095972 -0.037113402061856 0.135193675435768 -0.0391860386592191 -0.0436505051080616 0.0128296522304887 -0.0615080136794552 -0.0761433895819694 -0.0383262787598208 -0.0389251181889816 -0.0406676507104131 -0.324639383807884 -0.0304208882200486 -0.0373826241147064 -0.229796712642427 -0.318069779890711 -0.105767830638366 -0.223421335633064 -0.22296792754882 -0.0632900584615637 -0.059224480468498 -0.0629316775527547 -0.326621667903539 -0.0695790238068936 -0.107539162950835 -0.217178944229776 -0.0632900584615637 -0.0603863668638931 -0.066959849885053 -0.0577701611389621 0.158306313624125 -0.0592744119154555 -0.0360306178397877 -0.0596465568536156 -0.0123320078647839 -0.0354785558039417 -0.00952257118464399 -0.0386887278584008 -0.0386887278584008 -0.0832169429578278 -0.0392018728488754 -0.0327423287301697 0.0324030794838797 0.0665543608529395 -0.0589007324207028 -0.0664689609468269 -0.201668299672466 -0.0850219891785462 -0.0735931304776247 -0.0360306178397877 -0.0354785558039417 -0.0373826241147064 -0.0373826241147064 -0.0558519957738588 -0.0542841806303975 -0.0592744119154555 -0.0436505051080616 -0.109760364906446 -0.201266964561637 -0.327557468547812 -0.0349189273113955 -0.201266964561637 -0.0391860386592191 0.22994693202827 -0.0636472050286914 -0.327171753863154 0.162838944522186 -0.269108356326891 -0.0573900130936695 -0.0844017919304269 -0.108449053642492 -0.109760364906446 -0.0699383538630606 -0.0831564614583845 -0.0304208882200486 0.22994693202827 -0.008014689752219 -0.327557468547812 -0.0577701611389621 -0.0342521625640191 -0.325690782370384 -0.0636472050286914 -0.0603880275459836 -0.0588346183219062 -0.22296792754882 -0.0373826241147064 -0.00204411042583782 -0.0618488873112423 -0.0373826241147064 -0.00694289634729885 -0.0112131001047134 -0.0636472050286914 -0.0643578875404661 -0.0632900584615637 -0.0632900584615637 -0.0629316775527547 -0.0629316775527547 -0.0629316775527547 -0.0629316775527547 -0.0625720384655502 -0.0371853846808761 0.644832153026227 -0.0585254862980672 -0.0360306178397877 -0.0349189273113955 -0.0354785558039417 0.295283892263035 -0.0589007324207028 -0.0542841806303975 -0.209465822639489 0.793474861861721 -0.0546790769402413 -0.0416878930810296 -0.0349189273113955 -0.0581486405351925 -0.0831564614583845 -0.0722679129590476 -0.0492149430357021 -0.0123320078647839 -0.0581486405351925 -0.0478080251094662 -0.0577701611389621 -0.0581486405351925 -0.0577701611389621 -0.0478080251094662 0.814039910624755 0.814039910624755 -0.0581486405351925 0.00825464938202239 -0.0478080251094662 -0.0354785558039417 -0.0386887278584008 0.782893819123642 -0.0492149430357021 -0.0484179324065287 -0.037113402061856 -0.0406676507104131 -0.0397563769731218 -0.107539162950835 -0.262342668167597 -0.201266964561637 -0.0709421090163102 -0.224314809168741 -0.0536559016528753 -0.326466791109591 0.152006861028706 -0.326621667903539 -0.201668299672466 -0.0360306178397877 -0.0735931304776247 -0.060346335769784 -0.0589007324207028 0.0157918528424374 -0.297616536048759 -0.0478080251094662 0.147253448898548 -0.227678208613452 -0.0596465568536156 -0.0297444162979275 -0.0342521625640191 -0.327557468547812 0.0614168191895559 -0.0581486405351925 -0.0577701611389621 -0.0722679129590476 -0.0592744119154555 -0.0722679129590476 -0.0696155865474979 -0.0123320078647839 -0.0585254862980672 -0.00952257118464399 0.782893819123642 -0.0478080251094662 0.782893819123642 -0.0632900584615637 -0.053887246327278 -0.0478080251094662 -0.0492149430357021 -0.0240303864026654 -0.0411911076493312
0.122930708254819 -0.321976339352328 -0.0487927644701653 0.254324362830343 -0.42507446425866 -0.319420235445245 0.122420222172853 -0.319420235445245 -0.0461960362115742 0.171606255768954 0.152776093357545 -0.0461960362115742 0.184713104669152 -0.319420235445245 -0.319420235445245 0.136176124684475 0.00797167378586461 -0.319420235445245 0.111986838107072 -0.0227507486334662 0.170669761051724 0.139562910473022 0.119853154400977 0.110916807877223 -0.00129860897540908 0.018591643156688 -0.319420235445245 -0.319420235445245 -0.319420235445245 -0.322618873475864 -0.0742313780206015 -0.0554179967268576 0.221155585277845 -0.0244031466499577 -0.0282076318998401 -0.0326497699809455 -0.0749306730485189 -0.0326497699809455 -0.0450754385068277 -0.0435837997097854 0.900413320179789 -0.0511641590093426 -0.0560532672270989 -0.0510101148338048 1 -0.0169146270393706 1 -0.0510101148338048 0.99362917730879 -0.0721019144783633 -0.0998755623141995 1 -0.0510101148338048 1 -0.0478080251094662 1 1 0.762669551528086 -0.319420235445245 -0.322618873475864 -0.320057173334544 -0.319420235445245 -0.319420235445245 0.100636005549695 -0.210734494466319 -0.319420235445245 -0.060275057009305 1 -0.0490576134044488 -0.210734494466319 1 -0.0511641590093426 -0.0511641590093426 0.151261928181854 -0.319420235445245 -0.0998755623141995 0.184404006069726 0.112519831732561 -0.0998755623141995 -0.0993047979954702 -0.318150486010995 -0.0630207523650353 0.343618815380315 -0.0510101148338048 -0.060275057009305 -0.319420235445245 0.304117088305812 0.472845940157557 -0.318784675750034 -0.318784675750034 -0.155620603440769 -0.0141320437946518 -0.0513746838053 -0.319420235445245 0.773295502058454 -0.0282076318998401 -0.0478080251094662 -0.207861785182199 -0.0235440079361689 -0.0235440079361689 0.583207670253756 -0.0235440079361689 -0.0235440079361689 -0.0235440079361689 1 0.762669551528086 -0.0563061537338476 0.592843685915196 -0.0235440079361689 -0.0490576134044488 -0.0467673186704735 1 -0.036990944854076 -0.0235440079361689 -0.0235440079361689 1 -0.0235440079361689 -0.0998755623141995 0.348324858354183 -0.0435837997097854 0.256560342352794 0.183775969884902 -0.0190890238910213 -0.000717767986436559 0.171082312510808 -0.10325950745533 -0.100444329844032 0.348324858354183 0.765643880095699 -0.0880223213137942 -0.0749306730485189 1 -0.152776093357545 0.776600212785957 1 -0.0282076318998401 -0.0331911349433519 -0.0235440079361689 -0.0282076318998401 -0.0580469919584327 -0.210254946202092 -0.119853154400976 0.558446791190266 -0.32069549770938 -0.0478080251094662 -0.0478080251094662 -0.0478080251094662 -0.0137696456580451 -0.0461960362115742 -0.101576024915825 -0.319420235445245 -0.320057173334544 -0.0478080251094662 0.186075049493073 -0.143160128867125 -0.210734494466319 0.348324858354183 0.348324858354183 0.332408108765601 -0.0848883558435737 0.348324858354183 0.227035731012578 -0.101011138414972 0.343618815380315 0.343618815380315 0.348324858354183 -0.0611422114908782 -0.00645661800556938 -0.0589007324207028 0.197522233081276 0.115690913004344 0.114111001208382 0.154673525444673 0.0901079144067105 -0.152032796731652 0.122930708254819 0.343618815380315 0.115165491193077 0.181434340251086 0.118819182833133 0.348324858354183 0.165982592546574 0.185181793884791 0.55688702382572 0.00229583076622107 0.0034226981907388 -0.100444329844032 0.079692939744158 -0.0998755623141995 0.172074420503655 0.111986838107072 0.547714254086495 -0.344673303195669 -0.100444329844032 -0.095836033317037 0.22589728889397 0.282124906440448 -0.0131617387835098 -0.0296536450909715 -0.0571823024145506 -0.0322567258436499 -0.0326497699809455 -0.0563061537338476 -0.0282076318998401 -0.0572400237881595 -0.0572400237881595 -0.152301011916078 -0.0389746571542203 0.110916807877223 0.175597319113607 0.15325087833683 -0.0270360052367018 0.113051508510576 -0.320057173334544 0.169102764231655 0.773295502058454 -0.0571823024145506 -0.0563061537338476 0.348324858354183 0.348324858354183 -0.0548281412956648 -0.00865222091602281 -0.0296536450909715 0.114111001208384 -0.325853019258219 -0.319420235445245 0.171606255768954 -0.0554179967268576 -0.319420235445245 0.115690913004344 0.0763896330985189 -0.101011138414972 0.180030004807013 -0.0435837997097854 -0.498479902743065 -0.0164063257556088 0.173070834207829 -0.324555031357467 -0.325853019258219 0.827308503716923 0.181118179864858 0.118819182833133 0.0763896330985189 -0.160341771417218 0.171606255768954 -0.0676265720487917 0.110379723858954 0.172542537127383 -0.101011138414972 0.0822581963690419 0.115690913004344 0.0034226981907388 0.348324858354183 -0.0749306730485189 -0.0981571227549029 0.348324858354183 -0.159870613617744 -0.161754130447022 -0.101011138414972 -0.10213902532742 -0.100444329844032 -0.100444329844032 -0.0998755623141995 -0.0998755623141995 -0.0998755623141995 -0.0998755623141995 -0.0993047979954702 -0.0542589473839138 -0.0200161352123242 -0.0244031466499577 -0.0571823024145506 -0.0554179967268576 -0.0563061537338476 0.59885970238764 -0.0270360052367018 -0.0611422114908782 0.0378660224330595 -0.0742313780206016 -0.0108354282430398 -0.054429725698681 -0.0554179967268576 0.278633299293469 0.181118179864858 0.776600212785957 0.993695770524269 -0.0326497699809455 0.280413777262893 1 -0.0676265720487917 -0.0378123371162669 -0.0351959338118818 1 -0.0510101148338048 -0.0510101148338048 0.278633299293469 -0.0810068630921856 0.987272578359439 -0.0563061537338476 -0.0357227742973598 -0.0511641590093426 0.993695770524269 0.910205470371922 -0.0589007324207028 0.115165491193077 0.122420222172853 0.547714254086495 -0.441571431844474 -0.319420235445245 0.218808501598049 0.167858572511504 -0.0611422114908782 0.172074420503655 -0.0140613972033444 0.172074420503655 -0.320057173334544 -0.0571823024145506 0.773295502058454 0.115165491193079 -0.0270360052367018 0.162224565796898 0.187995919512697 1 -0.0260110983083373 0.165513314954026 -0.0322567258436499 0.111986838107075 0.110379723858954 0.171606255768954 0.1579839584065 0.278633299293469 0.282124906440448 0.776600212785957 -0.0296536450909715 0.776600212785957 0.221155585277845 -0.0326497699809455 -0.0726537278967357 -0.0282076318998401 -0.0511641590093426 1 -0.0511641590093426 -0.100444329844032 -0.0585322314728668 1 0.981022278972431 0.332408108765601 0.121908782095769
0.122930708254819 -0.321976339352328 -0.0487927644701653 0.254324362830343 -0.42507446425866 -0.319420235445245 0.122420222172853 -0.319420235445245 -0.0461960362115742 0.171606255768954 0.152776093357545 -0.0461960362115742 0.184713104669152 -0.319420235445245 -0.319420235445245 0.136176124684475 0.00797167378586461 -0.319420235445245 0.111986838107072 -0.0227507486334662 0.170669761051724 0.139562910473022 0.119853154400977 0.110916807877223 -0.00129860897540908 0.018591643156688 -0.319420235445245 -0.319420235445245 -0.319420235445245 -0.322618873475864 -0.0742313780206015 -0.0554179967268576 0.221155585277845 -0.0244031466499577 -0.0282076318998401 -0.0326497699809455 -0.0749306730485189 -0.0326497699809455 -0.0450754385068277 -0.0435837997097854 0.900413320179789 -0.0511641590093426 -0.0560532672270989 -0.0510101148338048 1 -0.0169146270393706 1 -0.0510101148338048 0.99362917730879 -0.0721019144783633 -0.0998755623141995 1 -0.0510101148338048 1 -0.0478080251094662 1 1 0.762669551528086 -0.319420235445245 -0.322618873475864 -0.320057173334544 -0.319420235445245 -0.319420235445245 0.100636005549695 -0.210734494466319 -0.319420235445245 -0.060275057009305 1 -0.0490576134044488 -0.210734494466319 1 -0.0511641590093426 -0.0511641590093426 0.151261928181854 -0.319420235445245 -0.0998755623141995 0.184404006069726 0.112519831732561 -0.0998755623141995 -0.0993047979954702 -0.318150486010995 -0.0630207523650353 0.343618815380315 -0.0510101148338048 -0.060275057009305 -0.319420235445245 0.304117088305812 0.472845940157557 -0.318784675750034 -0.318784675750034 -0.155620603440769 -0.0141320437946518 -0.0513746838053 -0.319420235445245 0.773295502058454 -0.0282076318998401 -0.0478080251094662 -0.207861785182199 -0.0235440079361689 -0.0235440079361689 0.583207670253756 -0.0235440079361689 -0.0235440079361689 -0.0235440079361689 1 0.762669551528086 -0.0563061537338476 0.592843685915196 -0.0235440079361689 -0.0490576134044488 -0.0467673186704735 1 -0.036990944854076 -0.0235440079361689 -0.0235440079361689 1 -0.0235440079361689 -0.0998755623141995 0.348324858354183 -0.0435837997097854 0.256560342352794 0.183775969884902 -0.0190890238910213 -0.000717767986436559 0.171082312510808 -0.10325950745533 -0.100444329844032 0.348324858354183 0.765643880095699 -0.0880223213137942 -0.0749306730485189 1 -0.152776093357545 0.776600212785957 1 -0.0282076318998401 -0.0331911349433519 -0.0235440079361689 -0.0282076318998401 -0.0580469919584327 -0.210254946202092 -0.119853154400976 0.558446791190266 -0.32069549770938 -0.0478080251094662 -0.0478080251094662 -0.0478080251094662 -0.0137696456580451 -0.0461960362115742 -0.101576024915825 -0.319420235445245 -0.320057173334544 -0.0478080251094662 0.186075049493073 -0.143160128867125 -0.210734494466319 0.348324858354183 0.348324858354183 0.332408108765601 -0.0848883558435737 0.348324858354183 0.227035731012578 -0.101011138414972 0.343618815380315 0.343618815380315 0.348324858354183 -0.0611422114908782 -0.00645661800556938 -0.0589007324207028 0.197522233081276 0.115690913004344 0.114111001208382 0.154673525444673 0.0901079144067105 -0.152032796731652 0.122930708254819 0.343618815380315 0.115165491193077 0.181434340251086 0.118819182833133 0.348324858354183 0.165982592546574 0.185181793884791 0.55688702382572 0.00229583076622107 0.0034226981907388 -0.100444329844032 0.079692939744158 -0.0998755623141995 0.172074420503655 0.111986838107072 0.547714254086495 -0.344673303195669 -0.100444329844032 -0.095836033317037 0.22589728889397 0.282124906440448 -0.0131617387835098 -0.0296536450909715 -0.0571823024145506 -0.0322567258436499 -0.0326497699809455 -0.0563061537338476 -0.0282076318998401 -0.0572400237881595 -0.0572400237881595 -0.152301011916078 -0.0389746571542203 0.110916807877223 0.175597319113607 0.15325087833683 -0.0270360052367018 0.113051508510576 -0.320057173334544 0.169102764231655 0.773295502058454 -0.0571823024145506 -0.0563061537338476 0.348324858354183 0.348324858354183 -0.0548281412956648 -0.00865222091602281 -0.0296536450909715 0.114111001208384 -0.325853019258219 -0.319420235445245 0.171606255768954 -0.0554179967268576 -0.319420235445245 0.115690913004344 0.0763896330985189 -0.101011138414972 0.180030004807013 -0.0435837997097854 -0.498479902743065 -0.0164063257556088 0.173070834207829 -0.324555031357467 -0.325853019258219 0.827308503716923 0.181118179864858 0.118819182833133 0.0763896330985189 -0.160341771417218 0.171606255768954 -0.0676265720487917 0.110379723858954 0.172542537127383 -0.101011138414972 0.0822581963690419 0.115690913004344 0.0034226981907388 0.348324858354183 -0.0749306730485189 -0.0981571227549029 0.348324858354183 -0.159870613617744 -0.161754130447022 -0.101011138414972 -0.10213902532742 -0.100444329844032 -0.100444329844032 -0.0998755623141995 -0.0998755623141995 -0.0998755623141995 -0.0998755623141995 -0.0993047979954702 -0.0542589473839138 -0.0200161352123242 -0.0244031466499577 -0.0571823024145506 -0.0554179967268576 -0.0563061537338476 0.59885970238764 -0.0270360052367018 -0.0611422114908782 0.0378660224330595 -0.0742313780206016 -0.0108354282430398 -0.054429725698681 -0.0554179967268576 0.278633299293469 0.181118179864858 0.776600212785957 0.993695770524269 -0.0326497699809455 0.280413777262893 1 -0.0676265720487917 -0.0378123371162669 -0.0351959338118818 1 -0.0510101148338048 -0.0510101148338048 0.278633299293469 -0.0810068630921856 0.987272578359439 -0.0563061537338476 -0.0357227742973598 -0.0511641590093426 0.993695770524269 0.910205470371922 -0.0589007324207028 0.115165491193077 0.122420222172853 0.547714254086495 -0.441571431844474 -0.319420235445245 0.218808501598049 0.167858572511504 -0.0611422114908782 0.172074420503655 -0.0140613972033444 0.172074420503655 -0.320057173334544 -0.0571823024145506 0.773295502058454 0.115165491193079 -0.0270360052367018 0.162224565796898 0.187995919512697 1 -0.0260110983083373 0.165513314954026 -0.0322567258436499 0.111986838107075 0.110379723858954 0.171606255768954 0.1579839584065 0.278633299293469 0.282124906440448 0.776600212785957 -0.0296536450909715 0.776600212785957 0.221155585277845 -0.0326497699809455 -0.0726537278967357 -0.0282076318998401 -0.0511641590093426 1 -0.0511641590093426 -0.100444329844032 -0.0585322314728668 1 0.981022278972431 0.332408108765601 0.121908782095769
0.0957598545064181 -0.234733147523077 0.00373326127290939 0.384030756623172 -0.317564686955605 -0.232974548773291 0.0953621990008852 -0.232974548773291 0.00579235458645492 0.133676851928346 0.11900864055588 0.00579235458645492 0.143886749532767 -0.232974548773291 -0.232974548773291 -0.114923839467292 -0.19470283389863 -0.232974548773291 0.087234861622514 0.187526639198827 0.132947346671759 -0.116412939629333 0.0933625193453034 0.0864013356420475 0.201629578809244 0.201217786200143 -0.232974548773291 -0.232974548773291 -0.232974548773291 -0.235286865159265 -0.0578243309582896 -0.0397871232329401 -0.0929602117590367 -0.0589428618160425 -0.0305511348714358 -0.0321466843569152 -0.0583690637681881 -0.0321466843569152 -0.073166996140434 -0.0304812496663418 0.686145933877222 -0.0417555418952236 -0.0594469287194335 -0.046539035578848 0.762669551528086 -0.0131138245201999 0.762669551528086 -0.046539035578848 0.751187075567271 -0.0561655337230312 -0.077800489818454 0.762669551528086 -0.046539035578848 0.762669551528086 -0.0458821530193757 0.762669551528086 0.762669551528086 1 -0.232974548773291 -0.235286865159265 -0.233521561556029 -0.232974548773291 -0.232974548773291 0.277620791320022 -0.164156741761774 -0.232974548773291 -0.0484640649677041 0.762669551528086 -0.0368923351290104 -0.164156741761774 0.762669551528086 -0.0417555418952236 -0.0417555418952236 -0.110803165154012 -0.232974548773291 -0.077800489818454 -0.105492693208708 0.0876500499245629 -0.077800489818454 -0.0773558791195104 -0.231881961916979 -0.0490915424065668 -0.0620787468276076 -0.046539035578848 -0.0484640649677041 -0.232974548773291 -0.068567120469639 -0.0484640649677041 -0.232428020553212 -0.232428020553212 -0.12122444062389 0.190299327554853 0.00169040582198346 -0.232974548773291 0.588366496159493 -0.0305511348714358 -0.0458821530193757 -0.161918975242797 -0.0273437051130725 -0.0273437051130725 -0.0424675243806361 -0.0273437051130725 -0.0273437051130725 -0.0273437051130725 0.762669551528086 1 -0.0438610430698293 -0.0431691916441297 -0.0273437051130725 -0.0368923351290104 -0.0364305363169051 0.762669551528086 -0.0240570979236638 -0.0273437051130725 -0.0273437051130725 0.762669551528086 -0.0273437051130725 -0.077800489818454 -0.0615591811205949 -0.0304812496663418 -0.0746538008053155 0.143156745680462 -0.0553012904293155 -0.0269073583307471 -0.104726941560636 -0.0804364958984044 -0.0782435450702935 -0.0615591811205949 0.576850237632692 -0.068567120469639 -0.0583690637681881 0.762669551528086 -0.0800523257462088 0.590913012031273 0.762669551528086 -0.0305511348714358 -0.021165189188131 -0.0273437051130725 -0.0305511348714358 -0.0452171111952948 -0.163783186019167 -0.0933625193453074 0.422394503122147 -0.249813530219449 -0.0458821530193757 -0.0458821530193757 -0.0458821530193757 -0.0107795782963158 0.00579235458645492 -0.0791251063738846 -0.232974548773291 -0.233521561556029 -0.0458821530193757 0.159318496004372 -0.0858096074410965 -0.164156741761774 -0.0615591811205949 -0.0615591811205949 -0.0651312632148634 -0.0661258421127747 -0.0615591811205949 -0.0417910398860807 -0.0786850743436293 -0.0620787468276076 -0.0620787468276076 -0.0615591811205949 -0.0185961428781207 -0.190359470424459 -0.0458821530193333 -0.0606296369837016 0.0901202405345808 0.088889529950855 0.120486691265737 -0.096726491995852 0.106256537767759 0.0957598545064181 -0.0620787468276076 0.0897109504807323 0.141332676526176 0.0925570821335139 -0.0615591811205949 0.129296163167879 0.144251846356299 0.421247618829736 0.205361555508428 0.205779160813747 -0.0782435450702935 0.0620787468276071 -0.077800489818454 0.13404154019474 0.087234861622514 0.414037879362403 -0.253265004606982 -0.0782435450702935 -0.0678905632131138 -0.0921531164896301 -0.0714194664481106 0.00288186459637118 -0.0625471586377775 -0.0445435403187385 -0.0643363232427397 -0.0321466843569152 -0.0421906888380282 -0.0305511348714358 -0.0478296796603431 -0.0478296796603431 -0.118638564353119 -0.0325391297283622 0.0864013356420475 -0.0458069610523894 0.119378485822239 -0.0607494674399445 0.0880642124363542 -0.233521561556029 -0.105110059999356 0.588366496159493 -0.0445435403187385 -0.0421906888380282 -0.0615591811205949 -0.0615591811205949 -0.00721856641330897 0.000822744942164135 -0.0625471586377775 0.088889529950855 -0.238468893482794 -0.232974548773291 0.133676851928346 -0.0397871232329401 -0.232974548773291 0.0901202405345808 -0.16303679757174 -0.0786850743436293 0.140238735396967 -0.0304812496663418 -0.375459520006793 -0.0534654812700425 -0.104343329291322 -0.237365451226003 -0.238468893482794 0.624040766368842 -0.102803765680778 0.0925570821335139 -0.16303679757174 -0.123897252713631 0.133676851928346 -0.0172362395792052 0.0859829610294128 0.134406190983926 -0.0786850743436293 -0.102083555857925 0.0901202405345808 0.205779160813747 -0.0615591811205949 -0.0583690637681881 -0.07491250022151 -0.0615591811205949 -0.121864739563093 -0.12600230013571 -0.0786850743436293 -0.0795636691892049 -0.0782435450702935 -0.0782435450702935 -0.077800489818454 -0.077800489818454 -0.077800489818454 -0.077800489818454 -0.0773558791195104 -0.0649735510234058 -0.0154146044876585 -0.0589428618160425 -0.0445435403187385 -0.0397871232329401 -0.0421906888380282 0.45350701348952 -0.0607494674399445 -0.058187419662404 0.219043624593328 -0.0578243309582896 -0.000758045274259652 -0.0198626047923033 -0.0397871232329401 -0.0718873688393685 -0.102803765680778 0.590913012031273 0.757826708049424 -0.0321466843569152 -0.0718873688393685 0.762669551528086 -0.0714194664481106 -0.0718873688393685 -0.0714194664481106 0.762669551528086 -0.046539035578848 -0.046539035578848 -0.0718873688393685 -0.0321534563697815 0.778974235696429 -0.0421906888380282 -0.0478296796603431 -0.0417555418952236 0.757838471893488 0.693675578302987 -0.0458821530193757 0.0897109504807323 0.0953621990008852 0.414037879362403 -0.330593635055415 -0.232974548773291 -0.0933625193453074 0.130757503227243 -0.0185961428781207 0.13404154019474 0.1879213887773 0.13404154019474 -0.233521561556029 -0.0445435403187385 0.588366496159493 0.0897109504807323 -0.0607494674399445 0.126368757152824 0.146443977716451 0.762669551528086 0.182044892131786 0.128930608013894 -0.0643363232427397 0.0872348616225174 0.0859829610294128 0.133676851928346 0.123065433252003 -0.0718873688393685 -0.0714194664481106 0.590913012031273 -0.0625471586377775 0.590913012031273 -0.0929602117590367 -0.0321466843569152 -0.0723532516201548 -0.0305511348714358 -0.0417555418952236 0.762669551528086 -0.0417555418952236 -0.0782435450702935 -0.0563258406066569 0.762669551528086 0.774063403358917 -0.0651312632148634 0.0949638003577344
0.375969123549282 0.988055347848696 -0.00497856098280008 0.116450436334774 0.75144536381954 1 0.382950675566951 1 -0.00485862474214456 0.586387788044981 0.486644727699395 -0.0045588372969658 0.584668343276896 1 1 -0.352727659943793 -0.321523032417414 1 0.382665037434138 0.748354057063153 0.583187735323759 -0.338325808147042 0.336245282286311 0.339867712699458 0.750562842052376 0.69655566038807 1 1 1 0.986075021727158 -0.238165815101903 -0.189366269737259 -0.369140141713038 -0.292381533830132 -0.136972514476576 -0.141014864287313 -0.24052648907719 -0.141014864287313 -0.250058685505092 -0.239197472108857 -0.3547484563883 -0.183165144131954 -0.26077030192588 -0.204148450065647 -0.319420235445245 -0.089775828691723 -0.319420235445245 -0.204148450065647 -0.317385265761239 -0.230566891729743 -0.341280157898341 -0.319420235445245 -0.204148450065647 -0.319420235445245 -0.201266964561637 -0.319420235445245 -0.319420235445245 -0.232974548773291 1 0.986075021727158 0.998009924656074 1 1 0.461711423065985 0.643553842008289 1 -0.212592797078383 -0.319420235445245 -0.0909387229030488 0.648945052462852 -0.319420235445245 -0.183165144131954 -0.183165144131954 -0.323507363565182 1 -0.341280157898341 -0.42280119003018 0.384486305264328 -0.341280157898341 -0.327541147911349 0.99602483094886 -0.215345293880302 -0.230707650473207 -0.204148450065647 -0.212592797078383 1 -0.239247012421787 -0.194852851095011 0.990018728226304 0.990018728226304 0.48719707198214 0.756674455592486 0.260672536360698 1 -0.413063614872933 -0.136972514476576 -0.201266964561637 0.634352640554727 -0.132815728134953 -0.132815728134953 -0.186288331345927 -0.132815728134953 -0.132815728134953 -0.132815728134953 -0.319420235445245 -0.232974548773291 -0.192401149907759 -0.189366269737259 -0.132815728134953 -0.0909387229030488 0.146413136930051 -0.319420235445245 -0.129894622948339 -0.132815728134953 -0.132815728134953 -0.319420235445245 -0.132815728134953 -0.341280157898341 -0.226548854840861 -0.239197472108857 -0.126473049355346 0.53323794174401 -0.287436142346851 -0.29847501675715 -0.418118164214585 -0.341432958570027 -0.343223667080077 -0.226548854840861 -0.402647876815173 0.275569020200297 0.234583363023545 -0.319420235445245 0.470881949137031 -0.411305881953552 -0.319420235445245 -0.136972514476576 -0.12461978204616 -0.132815728134953 -0.136972514476576 0.181726094708801 0.658239281268496 -0.409544662486117 -0.513676842843866 0.97595432093429 -0.201266964561637 -0.201266964561637 -0.201266964561637 -0.0882583035747146 -0.00485862474214456 -0.347090729891494 1 0.998009924656074 -0.201266964561637 0.656074116478858 0.514791378056359 0.643581384870386 -0.226548854840861 -0.226548854840861 -0.232607336115825 0.265757602129516 -0.226548854840861 -0.345196438820227 -0.34516048239412 -0.230707650473207 -0.230707650473207 -0.226548854840861 -0.232101134713364 -0.102057029065394 -0.201266964561637 -0.305537259948478 0.357799435349613 0.361653037975021 0.528527739552432 -0.223917921631972 0.379888620628454 0.375969123549282 -0.228743914049 0.365291400145527 0.57255499238362 0.3692846114261 -0.227560477863509 0.534757188572205 0.586438663694198 -0.57358175317299 0.809438763623986 0.811382104599021 -0.343223667080077 0.272315053142912 -0.341280157898341 0.587987532075243 0.382665037434138 -0.583187735323759 0.922557207579309 -0.343223667080077 0.108793137875698 -0.374892608329261 -0.313289117373203 -0.244567011611009 -0.296841204896362 -0.195394996982705 -0.298863095501603 -0.141014864287313 -0.192401149907759 -0.136972514476576 0.192225922136127 0.192225922136127 0.454215962977936 0.194775495989908 0.349552045540043 -0.314601571985531 0.488318684568304 -0.294418564540306 0.37664070073256 0.998009924656074 -0.420104731256458 -0.413063614872933 -0.195394996982705 -0.192401149907759 -0.226548854840861 -0.226548854840861 0.00527875828485224 -0.133370926349392 -0.296449688075993 0.361653037975021 0.980258633700501 1 0.586387788044981 -0.125814785894272 1 0.358132967635195 -0.333879789227617 -0.34516048239412 0.567432953208723 -0.239197472108857 0.640788592855038 -0.285373436208947 -0.416637980744444 0.976122276831883 0.980258633700501 -0.380839191303999 -0.417502716519661 0.3692846114261 -0.333879789227617 -0.0388582069488233 0.586387788044981 -0.0211746790766119 0.347702475869567 0.589587111707728 -0.34516048239412 -0.222269735250143 0.328379104107112 0.811382104599021 -0.226548854840861 0.234583363023545 0.09837168449869 -0.227560477863509 -0.0383619636341735 -0.048441997144088 -0.34516048239412 -0.349014532520626 -0.343223667080077 -0.343223667080077 -0.341280157898341 -0.341280157898341 -0.341280157898341 -0.341280157898341 -0.327541147911349 -0.211230495210368 -0.0913057653544615 -0.291969537972466 -0.195394996982705 -0.189366269737259 -0.192401149907759 -0.533380747062665 -0.294418564540306 -0.118587444540108 0.749921749987809 -0.238165815101903 -0.124099507694373 0.207127350342005 -0.189366269737259 -0.315341621185742 -0.408885910323597 -0.411305881953552 -0.310271335216479 -0.141014864287313 -0.30418772788515 -0.319420235445245 -0.313289117373203 -0.289492656081132 -0.287436142346851 -0.319420235445245 -0.204148450065647 -0.204148450065647 -0.315341621185742 -0.0294506782511051 -0.308092495786029 -0.192401149907759 -0.209809998173528 -0.183165144131954 -0.321446709264667 -0.350932010235805 0.1681505705897 0.365291400145527 0.382950675566951 -0.583187735323759 0.71830693515576 1 -0.370952658420751 0.56716861883512 -0.232101134713364 0.587987532075243 0.740703255214848 0.587987532075243 0.998009924656074 -0.195394996982705 -0.413063614872933 0.316490570616064 -0.294418564540306 0.55433004978721 0.642392148879207 -0.319420235445245 0.72246672704286 0.565567882202126 -0.298863095501603 0.343556711756269 0.347702475869567 0.586387788044981 0.505549415458936 -0.315341621185742 -0.313289117373203 -0.411305881953552 -0.296449688075993 -0.411305881953552 -0.369140141713038 -0.141014864287313 -0.317385265761239 -0.136972514476576 -0.183165144131954 -0.319420235445245 -0.183165144131954 -0.343223667080077 -0.13182240456219 -0.319420235445245 -0.298946490188569 -0.232607336115825 0.3811741726028
0.380374660033504 0.998008380239466 -0.00312425848007428 0.105490212244785 0.75410668216205 0.986075021727158 0.387301434227128 0.986075021727158 -0.00284010477386464 0.586045934560586 0.491835801509292 -0.00267926969656384 0.579502936248939 0.986075021727158 0.986075021727158 -0.341855068288063 -0.309067357664446 0.986075021727158 0.386497001742907 0.742746922036164 0.589027711199416 -0.32871287795127 0.34062651612173 0.343770352270442 0.736979130203252 0.691980039683764 0.986075021727158 0.986075021727158 0.986075021727158 1 -0.240946452587808 -0.19126256209724 -0.354888250490899 -0.295151723986603 -0.138344141710347 -0.142426971153878 -0.243337662646775 -0.142426971153878 -0.240555066494518 -0.239335092667856 -0.358300867218896 -0.184999339123038 -0.263381626170361 -0.206192769503836 -0.322618873475864 -0.081694581999491 -0.322618873475864 -0.206192769503836 -0.320563525836111 -0.232843831253485 -0.344697698714525 -0.322618873475864 -0.206192769503836 -0.322618873475864 -0.203282429130613 -0.322618873475864 -0.322618873475864 -0.235286865159265 0.986075021727158 1 0.988053111715024 0.986075021727158 0.986075021727158 0.453039069599396 0.653199523623299 0.986075021727158 -0.21472167725037 -0.322618873475864 -0.0958694874693045 0.653199523623299 -0.322618873475864 -0.184999339123038 -0.184999339123038 -0.311916960225025 0.986075021727158 -0.344697698714525 -0.411507755509018 0.388336507542704 -0.344697698714525 -0.331124024472893 0.982131642688976 -0.217501737243259 -0.2330899081441 -0.206192769503836 -0.21472167725037 0.986075021727158 -0.241950316935046 -0.196576828828728 0.98811539546797 0.98811539546797 0.475003755085739 0.746690883155361 0.257343443127393 0.986075021727158 -0.399997837232098 -0.138344141710347 -0.203282429130613 0.644295180076467 -0.134145729781481 -0.134145729781481 -0.18815380157975 -0.134145729781481 -0.134145729781481 -0.134145729781481 -0.322618873475864 -0.235286865159265 -0.194327833213756 -0.19126256209724 -0.134145729781481 -0.0958694874693045 0.144961508812572 -0.322618873475864 -0.132023760586245 -0.134145729781481 -0.134145729781481 -0.322618873475864 -0.134145729781481 -0.344697698714525 -0.228888765238665 -0.239335092667856 -0.128507630008023 0.527940366461315 -0.277224306011638 -0.301344773903845 -0.406960539448917 -0.333986975820101 -0.335227805640145 -0.228888765238665 -0.398082186664339 0.272836862783167 0.232257562123451 -0.322618873475864 0.466040622151962 -0.40679908826374 -0.322618873475864 -0.138344141710347 -0.126763895693853 -0.134145729781481 -0.138344141710347 0.179924352636401 0.646289754720617 -0.41364579631328 -0.513324353410045 0.982003862551725 -0.203282429130613 -0.203282429130613 -0.203282429130613 -0.092711580414252 -0.00284010477386464 -0.350566457116974 0.986075021727158 0.988053111715024 -0.203282429130613 0.652601463904848 0.50903413956815 0.653199523623299 -0.228888765238665 -0.228888765238665 -0.235123549673543 0.26312272102681 -0.228888765238665 -0.339477809907745 -0.337337377805535 -0.2330899081441 -0.2330899081441 -0.228888765238665 -0.207521912101274 -0.0952263455376036 -0.203282429130613 -0.3008915724997 0.361894256418972 0.365651629154873 0.53382035642629 -0.214165422706933 0.384447817234419 0.380374660033504 -0.217258098867791 0.369336945619225 0.567050110134494 0.373507425290373 -0.229899067252025 0.5340722367537 0.581330957233353 -0.566783498799826 0.796613742617696 0.798601862246221 -0.335227805640145 0.275041985217453 -0.344697698714525 0.587687713610339 0.386497001742907 -0.576732039355921 0.936013524937019 -0.335227805640145 0.0949997260094369 -0.360207940508325 -0.316426359082427 -0.24494694962294 -0.299682040410907 -0.178242314272452 -0.289460640215913 -0.142426971153878 -0.194327833213756 -0.138344141710347 0.190320078443875 0.190320078443875 0.456806627343646 0.192844374285237 0.353437698431426 -0.297677554116841 0.49353097623805 -0.297222145345794 0.380547565844356 0.984038244489395 -0.400616618864021 -0.399997837232098 -0.178242314272452 -0.174456966309136 -0.228888765238665 -0.228888765238665 0.0152984492514758 -0.130830480506374 -0.286809571242912 0.365651629154873 0.965861147720768 0.986075021727158 0.586045934560586 -0.086957371990449 0.986075021727158 0.362217853070189 -0.330648958546631 -0.337337377805535 0.561655565883015 -0.239335092667856 0.647205377188804 -0.275131794511038 -0.405192290852654 0.961756755786661 0.965861147720768 -0.384652871796586 -0.405643173364276 0.373507425290373 -0.330648958546631 -0.0341170952562564 0.586045934560586 -0.0111029012513772 0.351563390727249 0.589313943584354 -0.337337377805535 -0.212518693874725 0.332569795126456 0.798601862246221 -0.228888765238665 0.232257562123451 0.0849052707414712 -0.229899067252025 -0.0336072772741714 -0.0482543201193116 -0.337337377805535 -0.341388529590747 -0.335227805640145 -0.335227805640145 -0.344697698714525 -0.344697698714525 -0.344697698714525 -0.344697698714525 -0.331124024472893 -0.19629293303336 -0.0831935685351937 -0.294734571345094 -0.178242314272452 -0.19126256209724 -0.194327833213756 -0.531915188250866 -0.297222145345794 -0.115287616424404 0.737876647991442 -0.240946452587808 -0.121184971725491 0.205073764905892 -0.171514674703951 -0.318499416435488 -0.396992738332122 -0.40679908826374 -0.313320266791688 -0.142426971153878 -0.307318416273615 -0.322618873475864 -0.316426359082427 -0.292217726124131 -0.290126353145036 -0.322618873475864 -0.206192769503836 -0.206192769503836 -0.318499416435488 -0.0376762457162415 -0.311114645967409 -0.174456966309136 -0.211911011712718 -0.184999339123038 -0.324665640174408 -0.354446203607234 0.151062356307884 0.369336945619225 0.387301434227128 -0.576732039355921 0.725577354323259 0.986075021727158 -0.356732525483144 0.566542452399642 -0.207521912101274 0.5938755725715 0.730405566690056 0.587672453361231 0.988053111715024 -0.178242314272452 -0.408643322168726 0.320676181094685 -0.297222145345794 0.559881048071 0.637510287289899 -0.322618873475864 0.711466687606278 0.564773847803814 -0.289460640215913 0.347512897974631 0.351563390727249 0.586045934560586 0.510955589166746 -0.318499416435488 -0.316426359082427 -0.40679908826374 -0.286809571242912 -0.40679908826374 -0.354888250490899 -0.142426971153878 -0.320563525836111 -0.138344141710347 -0.184999339123038 -0.322618873475864 -0.184999339123038 -0.335227805640145 -0.129200927164515 -0.322618873475864 -0.301809745022482 -0.235123549673543 0.385501791074234
0.376914287113015 0.990037368798998 0.00206563339970416 0.114269996451061 0.752943778668832 0.998009924656074 0.38387114145247 0.998009924656074 0.0025717965660339 0.587557070884898 0.487763434708825 0.00241725275001114 0.586010992624167 0.998009924656074 0.998009924656074 -0.354092976285289 -0.318784630476074 0.998009924656074 0.38342808821867 0.745361648859375 0.584350637118897 -0.339750115625633 0.337246297669531 0.340722474170396 0.74787373556471 0.693802862949436 0.998009924656074 0.998009924656074 0.998009924656074 0.988053111715024 -0.2387208324961 -0.18974387434325 -0.360497974480982 -0.293093260270417 -0.137245643648061 -0.141296054080733 -0.241087636535481 -0.141296054080733 -0.250973395605981 -0.240042530750591 -0.35545584029192 -0.183530383422865 -0.2612902892882 -0.204555530984322 -0.320057173334544 -0.0906949164905967 -0.320057173334544 -0.204555530984322 -0.31801814583218 -0.23110752004752 -0.341960685427001 -0.320057173334544 -0.204555530984322 -0.320057173334544 -0.201668299672466 -0.320057173334544 -0.320057173334544 -0.233521561556029 0.998009924656074 0.988053111715024 1 0.998009924656074 0.998009924656074 0.460229842534702 0.647647378990626 0.998009924656074 -0.213016716393522 -0.320057173334544 -0.0919282301255155 0.653035362534715 -0.320057173334544 -0.183530383422865 -0.183530383422865 -0.324846329553806 0.998009924656074 -0.341960685427001 -0.415873280545079 0.385252987736396 -0.341960685427001 -0.328255625422367 0.994042666490851 -0.215774701794185 -0.231366408904818 -0.204555530984322 -0.213016716393522 0.998009924656074 -0.24000418361507 -0.195328331782659 0.992028064395022 0.992028064395022 0.486227513101556 0.753752339856834 0.260006933402246 0.998009924656074 -0.413887281747504 -0.137245643648061 -0.201668299672466 0.638534010200454 -0.133080568493067 -0.133080568493067 -0.186659798408442 -0.133080568493067 -0.133080568493067 -0.133080568493067 -0.320057173334544 -0.233521561556029 -0.192784806197256 -0.18974387434325 -0.133080568493067 -0.0919282301255155 0.146121763756219 -0.320057173334544 -0.130320500770901 -0.133080568493067 -0.133080568493067 -0.320057173334544 -0.133080568493067 -0.341960685427001 -0.227219343255612 -0.240042530750591 -0.127678491903907 0.534669369721181 -0.288146561125178 -0.299202212846809 -0.410918181684259 -0.33087477506394 -0.332331894349928 -0.227219343255612 -0.403487166140598 0.275020617087646 0.234116524456697 -0.320057173334544 0.469910682019073 -0.412126043831972 -0.320057173334544 -0.137245643648061 -0.125048867532816 -0.133080568493067 -0.137245643648061 0.181364446088372 0.656929335504441 -0.410361312416057 -0.514937751397678 0.977959979395034 -0.201668299672466 -0.201668299672466 -0.201668299672466 -0.0891523396628899 0.0025717965660339 -0.347782843954288 0.998009924656074 1 -0.201668299672466 0.657542250176752 0.513707479738923 0.64766557287741 -0.227219343255612 -0.227219343255612 -0.233323872100473 0.265228724478057 -0.227219343255612 -0.346271996078005 -0.334430830881815 -0.231366408904818 -0.231366408904818 -0.227219343255612 -0.218169116107652 -0.101609862027737 -0.201668299672466 -0.306863381750167 0.358681614659588 0.362500023185516 0.529581646930584 -0.220354341533928 0.381007199193334 0.376914287113015 -0.229422504958384 0.366146933407641 0.573879250221773 0.370186849109063 -0.228220753594578 0.535954048789494 0.587783521443851 -0.568447358453162 0.806884801012828 0.808836802114724 -0.332331894349928 0.272858061242983 -0.341960685427001 0.589160004874571 0.38342808821867 -0.584350637118897 0.924409577074836 -0.332331894349928 0.107741737513136 -0.366079699162164 -0.313913829545499 -0.245413940363184 -0.297559034933766 -0.195784623133924 -0.299586031210004 -0.141296054080733 -0.192784806197256 -0.137245643648061 0.191843378068021 0.191843378068021 0.453205671084616 0.194387878077738 0.350383469609815 -0.309226997706914 0.489440822496974 -0.295135496629684 0.377436143445283 0.996011445623144 -0.412967449733941 -0.413887281747504 -0.195784623133924 -0.192784806197256 -0.227219343255612 -0.227219343255612 0.0124598800120144 -0.134374225078843 -0.297171776602998 0.362500023185516 0.978183730836872 0.998009924656074 0.587557070884898 -0.0993180897593444 0.998009924656074 0.359011891748029 -0.336149855313426 -0.334430830881815 0.568748577275353 -0.240042530750591 0.642066353273853 -0.286078483044653 -0.409480353901068 0.974055453308789 0.978183730836872 -0.381598601271666 -0.410162946715076 0.370186849109063 -0.336149855313426 -0.035487165122365 0.587557070884898 -0.0140648959086315 0.348529430525426 0.590762774138651 -0.334430830881815 -0.218721152148795 0.329341642088577 0.808836802114724 -0.227219343255612 0.234116524456697 0.0972865852858557 -0.228220753594578 -0.0350087500582858 -0.0450943073388706 -0.334430830881815 -0.338454386282295 -0.332331894349928 -0.332331894349928 -0.341960685427001 -0.341960685427001 -0.341960685427001 -0.341960685427001 -0.328255625422367 -0.201727368745701 -0.0922500601627651 -0.292685765675951 -0.195784623133924 -0.18974387434325 -0.192784806197256 -0.534444331549583 -0.295135496629684 -0.119623518173923 0.747545186274529 -0.2387208324961 -0.125121848098443 0.206715151309037 -0.18974387434325 -0.315970426140213 -0.401525135023139 -0.412126043831972 -0.31093968012213 -0.141296054080733 -0.304842348639193 -0.320057173334544 -0.313913829545499 -0.290208392601453 -0.288146561125178 -0.320057173334544 -0.204555530984322 -0.204555530984322 -0.315970426140213 -0.0310980174431011 -0.308757779971849 -0.192784806197256 -0.210228368466206 -0.183530383422865 -0.3220876880312 -0.351631783979243 0.167748802553445 0.366146933407641 0.38387114145247 -0.584350637118897 0.719756948078411 0.998009924656074 -0.36232040164201 0.568325407210453 -0.218169116107652 0.589160004874571 0.737710246861148 0.589160004874571 1 -0.195784623133924 -0.413887281747504 0.317476033488293 -0.295135496629684 0.555435408098009 0.643673106858715 -0.320057173334544 0.719315026046065 0.566695649241191 -0.299586031210004 0.344420966811763 0.348529430525426 0.587557070884898 0.506700040705108 -0.315970426140213 -0.313913829545499 -0.412126043831972 -0.297171776602998 -0.412126043831972 -0.360497974480982 -0.141296054080733 -0.31801814583218 -0.137245643648061 -0.183530383422865 -0.320057173334544 -0.183530383422865 -0.332331894349928 -0.132807523255501 -0.320057173334544 -0.299643101088306 -0.233323872100473 0.382090463486112
0.375969123549282 0.988055347848696 -0.00497856098280008 0.116450436334774 0.75144536381954 1 0.382950675566951 1 -0.00485862474214456 0.586387788044981 0.486644727699395 -0.0045588372969658 0.584668343276896 1 1 -0.352727659943793 -0.321523032417414 1 0.382665037434138 0.748354057063153 0.583187735323759 -0.338325808147042 0.336245282286311 0.339867712699458 0.750562842052376 0.69655566038807 1 1 1 0.986075021727158 -0.238165815101903 -0.189366269737259 -0.369140141713038 -0.292381533830132 -0.136972514476576 -0.141014864287313 -0.24052648907719 -0.141014864287313 -0.250058685505092 -0.239197472108857 -0.3547484563883 -0.183165144131954 -0.26077030192588 -0.204148450065647 -0.319420235445245 -0.089775828691723 -0.319420235445245 -0.204148450065647 -0.317385265761239 -0.230566891729743 -0.341280157898341 -0.319420235445245 -0.204148450065647 -0.319420235445245 -0.201266964561637 -0.319420235445245 -0.319420235445245 -0.232974548773291 1 0.986075021727158 0.998009924656074 1 1 0.461711423065985 0.643553842008289 1 -0.212592797078383 -0.319420235445245 -0.0909387229030488 0.648945052462852 -0.319420235445245 -0.183165144131954 -0.183165144131954 -0.323507363565182 1 -0.341280157898341 -0.42280119003018 0.384486305264328 -0.341280157898341 -0.327541147911349 0.99602483094886 -0.215345293880302 -0.230707650473207 -0.204148450065647 -0.212592797078383 1 -0.239247012421787 -0.194852851095011 0.990018728226304 0.990018728226304 0.48719707198214 0.756674455592486 0.260672536360698 1 -0.413063614872933 -0.136972514476576 -0.201266964561637 0.634352640554727 -0.132815728134953 -0.132815728134953 -0.186288331345927 -0.132815728134953 -0.132815728134953 -0.132815728134953 -0.319420235445245 -0.232974548773291 -0.192401149907759 -0.189366269737259 -0.132815728134953 -0.0909387229030488 0.146413136930051 -0.319420235445245 -0.129894622948339 -0.132815728134953 -0.132815728134953 -0.319420235445245 -0.132815728134953 -0.341280157898341 -0.226548854840861 -0.239197472108857 -0.126473049355346 0.53323794174401 -0.287436142346851 -0.29847501675715 -0.418118164214585 -0.341432958570027 -0.343223667080077 -0.226548854840861 -0.402647876815173 0.275569020200297 0.234583363023545 -0.319420235445245 0.470881949137031 -0.411305881953552 -0.319420235445245 -0.136972514476576 -0.12461978204616 -0.132815728134953 -0.136972514476576 0.181726094708801 0.658239281268496 -0.409544662486117 -0.513676842843866 0.97595432093429 -0.201266964561637 -0.201266964561637 -0.201266964561637 -0.0882583035747146 -0.00485862474214456 -0.347090729891494 1 0.998009924656074 -0.201266964561637 0.656074116478858 0.514791378056359 0.643581384870386 -0.226548854840861 -0.226548854840861 -0.232607336115825 0.265757602129516 -0.226548854840861 -0.345196438820227 -0.34516048239412 -0.230707650473207 -0.230707650473207 -0.226548854840861 -0.232101134713364 -0.102057029065394 -0.201266964561637 -0.305537259948478 0.357799435349613 0.361653037975021 0.528527739552432 -0.223917921631972 0.379888620628454 0.375969123549282 -0.228743914049 0.365291400145527 0.57255499238362 0.3692846114261 -0.227560477863509 0.534757188572205 0.586438663694198 -0.57358175317299 0.809438763623986 0.811382104599021 -0.343223667080077 0.272315053142912 -0.341280157898341 0.587987532075243 0.382665037434138 -0.583187735323759 0.922557207579309 -0.343223667080077 0.108793137875698 -0.374892608329261 -0.313289117373203 -0.244567011611009 -0.296841204896362 -0.195394996982705 -0.298863095501603 -0.141014864287313 -0.192401149907759 -0.136972514476576 0.192225922136127 0.192225922136127 0.454215962977936 0.194775495989908 0.349552045540043 -0.314601571985531 0.488318684568304 -0.294418564540306 0.37664070073256 0.998009924656074 -0.420104731256458 -0.413063614872933 -0.195394996982705 -0.192401149907759 -0.226548854840861 -0.226548854840861 0.00527875828485224 -0.133370926349392 -0.296449688075993 0.361653037975021 0.980258633700501 1 0.586387788044981 -0.125814785894272 1 0.358132967635195 -0.333879789227617 -0.34516048239412 0.567432953208723 -0.239197472108857 0.640788592855038 -0.285373436208947 -0.416637980744444 0.976122276831883 0.980258633700501 -0.380839191303999 -0.417502716519661 0.3692846114261 -0.333879789227617 -0.0388582069488233 0.586387788044981 -0.0211746790766119 0.347702475869567 0.589587111707728 -0.34516048239412 -0.222269735250143 0.328379104107112 0.811382104599021 -0.226548854840861 0.234583363023545 0.09837168449869 -0.227560477863509 -0.0383619636341735 -0.048441997144088 -0.34516048239412 -0.349014532520626 -0.343223667080077 -0.343223667080077 -0.341280157898341 -0.341280157898341 -0.341280157898341 -0.341280157898341 -0.327541147911349 -0.211230495210368 -0.0913057653544615 -0.291969537972466 -0.195394996982705 -0.189366269737259 -0.192401149907759 -0.533380747062665 -0.294418564540306 -0.118587444540108 0.749921749987809 -0.238165815101903 -0.124099507694373 0.207127350342005 -0.189366269737259 -0.315341621185742 -0.408885910323597 -0.411305881953552 -0.310271335216479 -0.141014864287313 -0.30418772788515 -0.319420235445245 -0.313289117373203 -0.289492656081132 -0.287436142346851 -0.319420235445245 -0.204148450065647 -0.204148450065647 -0.315341621185742 -0.0294506782511051 -0.308092495786029 -0.192401149907759 -0.209809998173528 -0.183165144131954 -0.321446709264667 -0.350932010235805 0.1681505705897 0.365291400145527 0.382950675566951 -0.583187735323759 0.71830693515576 1 -0.370952658420751 0.56716861883512 -0.232101134713364 0.587987532075243 0.740703255214848 0.587987532075243 0.998009924656074 -0.195394996982705 -0.413063614872933 0.316490570616064 -0.294418564540306 0.55433004978721 0.642392148879207 -0.319420235445245 0.72246672704286 0.565567882202126 -0.298863095501603 0.343556711756269 0.347702475869567 0.586387788044981 0.505549415458936 -0.315341621185742 -0.313289117373203 -0.411305881953552 -0.296449688075993 -0.411305881953552 -0.369140141713038 -0.141014864287313 -0.317385265761239 -0.136972514476576 -0.183165144131954 -0.319420235445245 -0.183165144131954 -0.343223667080077 -0.13182240456219 -0.319420235445245 -0.298946490188569 -0.232607336115825 0.3811741726028
[truncated: 1,855,543 more chars]
