# Supplementary material for: Precision medicine for atherosclerotic cardiovascular disease: Integrative genomics maps risk loci and AI‐predicted functional consequences
Source: Clin Transl Med. 2026 Jul 10;16(7):e70732. doi: 10.1002/ctm2.70732 (PMC13351343; doi:10.1002/ctm2.70732)
Supplement: Supplementary file 6 — Supporting Information [file CTM2-16-e70732-s005.zip › RP11-136O12.2/FINEMAP/data.snp]

index rsid chromosome position allele1 allele2 maf beta se z prob log10bf mean sd mean_incl sd_incl
43 rs113947988 8 126381290 A G 0.0586481 -0.00127961 0.00113567 -1.12675 1 12.3407 0.00028767 0.000138548 0.00028767 0.000138548
233 rs6995986 8 126281064 A G 0.257455 -0.000103141 0.000535351 -0.192661 1 12.3407 -0.00119502 4.96804e-05 -0.00119502 4.96804e-05
290 rs76232854 8 126280734 G A 0.083499 -0.219937 0.00411681 -53.424 1 12.3407 -0.0150487 0.000138734 -0.0150487 0.000138734
210 rs6470344 8 126235722 T A 0.22664 -7.9154e-05 0.000556143 -0.142327 1 12.3407 0.000919271 4.64276e-05 0.000919271 4.64276e-05
337 rs79086755 8 126335896 A G 0.084493 -0.00118115 0.000920958 -1.28252 1 12.3407 0.0114451 0.00016213 0.0114451 0.00016213
228 rs6989594 8 126303867 T G 0.0318091 -0.00191848 0.00168033 -1.14173 0 -inf 0 0 0 0
238 rs7004739 8 126328383 G A 0.470179 0.000153217 0.000455765 0.336176 0 -inf 0 0 0 0
237 rs7003102 8 126303493 A G 0.161034 -0.000365469 0.000638477 -0.572408 0 -inf 0 0 0 0
236 rs7002315 8 126275073 G T 0.0815109 -0.00164956 0.000988026 -1.66955 0 -inf 0 0 0 0
235 rs7000501 8 126385814 G A 0.27336 -0.00108068 0.00060874 -1.77527 0 -inf 0 0 0 0
234 rs6997658 8 126244488 G A 0.0795229 -0.00103 0.000973583 -1.05795 0 -inf 0 0 0 0
232 rs6994510 8 126326754 G A 0.0984095 6.75022e-06 0.000244971 0.0275552 0 -inf 0 0 0 0
231 rs6992463 8 126268007 A G 0.319085 -0.000321603 0.000507675 -0.633482 0 -inf 0 0 0 0
230 rs6991820 8 126280595 G A 0.125249 -0.000301397 0.000689921 -0.436856 0 -inf 0 0 0 0
229 rs6990622 8 126343563 G A 0.478131 -0.00687124 0.00199353 -3.44676 0 -inf 0 0 0 0
239 rs7004753 8 126328416 G A 0.468191 0.000148472 0.000456037 0.325571 0 -inf 0 0 0 0
227 rs6989407 8 126343023 A G 0.239563 0.000152872 0.000542251 0.281921 0 -inf 0 0 0 0
226 rs6989383 8 126342923 C T 0.478131 -4.01604e-05 0.000458837 -0.0875265 0 -inf 0 0 0 0
225 rs6986712 8 126328512 T C 0.468191 0.000172684 0.000455658 0.378977 0 -inf 0 0 0 0
224 rs6985411 8 126312777 A G 0.122266 -0.000214058 0.000692923 -0.308921 0 -inf 0 0 0 0
223 rs6985382 8 126282599 C T 0.0864811 -0.00136834 0.000938668 -1.45774 0 -inf 0 0 0 0
222 rs6984563 8 126261652 C G 0.0735586 -0.000832032 0.000963323 -0.86371 0 -inf 0 0 0 0
221 rs6981647 8 126248730 G A 0.0775348 0.000531944 0.000873205 0.609186 0 -inf 0 0 0 0
220 rs66929016 8 126230096 C T 0.0626243 7.2538e-06 0.000857703 0.00845724 0 -inf 0 0 0 0
250 rs7017478 8 126244428 T C 0.328032 -0.000435634 0.000495841 -0.878577 0 -inf 0 0 0 0
260 rs72720595 8 126342481 C T 0.100398 -0.00106875 0.000829343 -1.28867 0 -inf 0 0 0 0
259 rs72720592 8 126332063 A G 0.0984095 -0.00114053 0.000837641 -1.36159 0 -inf 0 0 0 0
258 rs72720574 8 126272685 C T 0.218688 0.000145677 0.000596072 0.244394 0 -inf 0 0 0 0
257 rs72720571 8 126265632 C T 0.214712 0.000189893 0.000577577 0.328776 0 -inf 0 0 0 0
256 rs72720569 8 126258407 G T 0.0626243 0.000448766 0.000862243 0.520463 0 -inf 0 0 0 0
255 rs72720560 8 126232162 C T 0.0934394 -0.000810652 0.000798937 -1.01466 0 -inf 0 0 0 0
254 rs71516780 8 126379481 G T 0.05666 -0.00165509 0.00111348 -1.48642 0 -inf 0 0 0 0
253 rs71516769 8 126230876 A G 0.0626243 -0.000164735 0.000853801 -0.192943 0 -inf 0 0 0 0
252 rs71510325 8 126298640 C T 0.427435 5.03105e-05 0.00046346 0.108554 0 -inf 0 0 0 0
251 rs7017794 8 126274736 T C 0.125249 -0.00426347 0.00299138 -1.42525 0 -inf 0 0 0 0
217 rs6651236 8 126370524 G A 0.0337972 -2.19951e-05 0.00137086 -0.0160447 0 -inf 0 0 0 0
249 rs7015929 8 126323547 C T 0.0984095 -0.00114193 0.000841588 -1.35688 0 -inf 0 0 0 0
248 rs7015414 8 126351430 T C 0.241551 8.19186e-05 0.000539466 0.151851 0 -inf 0 0 0 0
247 rs7011185 8 126283766 T C 0.115308 -0.000109543 0.000702124 -0.156016 0 -inf 0 0 0 0
246 rs7010385 8 126241741 G A 0.082505 0.000532629 0.000868009 0.613621 0 -inf 0 0 0 0
245 rs7010333 8 126352634 A G 0.239563 0.000119319 0.000539519 0.221158 0 -inf 0 0 0 0
244 rs7009033 8 126271176 C T 0.215706 0.000110124 0.000596362 0.18466 0 -inf 0 0 0 0
243 rs7008482 8 126267630 T G 0.319085 -0.000328258 0.000507901 -0.646302 0 -inf 0 0 0 0
242 rs7008046 8 126304014 G C 0.131213 -9.62537e-05 0.000663339 -0.145105 0 -inf 0 0 0 0
241 rs7007866 8 126303847 G A 0.157058 -0.000437017 0.000640331 -0.682487 0 -inf 0 0 0 0
240 rs7004876 8 126386345 C A 0.117296 0.00143425 0.00083554 1.71655 0 -inf 0 0 0 0
186 rs4871576 8 126304679 C T 0.427435 0.000103775 0.000462023 0.22461 0 -inf 0 0 0 0
196 rs55927076 8 126278451 G A 0.130219 -0.000449413 0.000719731 -0.624417 0 -inf 0 0 0 0
195 rs55843815 8 126245344 G A 0.0894632 -0.00287893 0.00339856 -0.847104 0 -inf 0 0 0 0
194 rs55808842 8 126338235 C A 0.0974155 -0.000998994 0.000827077 -1.20786 0 -inf 0 0 0 0
193 rs4871590 8 126388073 A G 0.440358 -0.000220212 0.000475776 -0.462847 0 -inf 0 0 0 0
192 rs4871589 8 126380443 T C 0.237575 0.000344126 0.000565534 0.608497 0 -inf 0 0 0 0
191 rs4871588 8 126377384 A G 0.11829 0.000308833 0.000696256 0.443562 0 -inf 0 0 0 0
190 rs4871584 8 126363372 C G 0.240557 6.09125e-05 0.000539814 0.11284 0 -inf 0 0 0 0
189 rs4871583 8 126362829 A G 0.0964215 -0.000933663 0.000825289 -1.13132 0 -inf 0 0 0 0
188 rs4871580 8 126333912 G A 0.063618 0.00139434 0.00108702 1.28272 0 -inf 0 0 0 0
187 rs4871579 8 126333783 G A 0.0974155 -0.00103836 0.00083005 -1.25095 0 -inf 0 0 0 0
197 rs56157039 8 126297380 A G 0.082505 0.000344318 0.000836603 0.411568 0 -inf 0 0 0 0
185 rs4871575 8 126304655 G A 0.426441 0.000100059 0.000462083 0.216539 0 -inf 0 0 0 0
184 rs4870938 8 126351822 G A 0.23161 9.01435e-05 0.000550915 0.163625 0 -inf 0 0 0 0
183 rs4604454 8 126280033 G A 0.26839 -0.000177776 0.00053048 -0.335122 0 -inf 0 0 0 0
182 rs4602904 8 126314626 A G 0.227634 0.000685515 0.000579914 1.1821 0 -inf 0 0 0 0
181 rs4601329 8 126254561 T C 0.0626243 0.000395721 0.000859157 0.460593 0 -inf 0 0 0 0
180 rs4565472 8 126301986 T C 0.131213 -8.93714e-05 0.000663077 -0.134783 0 -inf 0 0 0 0
179 rs4534140 8 126284720 C T 0.260437 -0.00013788 0.000536514 -0.256993 0 -inf 0 0 0 0
178 rs4481616 8 126311069 C T 0.124254 -0.000256822 0.000688283 -0.373134 0 -inf 0 0 0 0
177 rs4477044 8 126229570 T A 0.0636183 8.65231e-05 0.000848673 0.101951 0 -inf 0 0 0 0
176 rs4464986 8 126297820 A G 0.139165 -0.00553347 0.00280423 -1.97326 0 -inf 0 0 0 0
207 rs62521024 8 126397247 G T 0.198807 -0.000844272 0.000721646 -1.16993 0 -inf 0 0 0 0
218 rs6651237 8 126370879 T G 0.0328032 -0.000219956 0.00136833 -0.160747 0 -inf 0 0 0 0
262 rs72720597 8 126346825 G A 0.0974155 0.00258629 0.00352385 0.73394 0 -inf 0 0 0 0
216 rs6651234 8 126338304 C A 0.135189 0.00102982 0.000738543 1.39439 0 -inf 0 0 0 0
215 rs6651233 8 126290602 C T 0.163022 0.0080392 0.00281373 2.85713 0 -inf 0 0 0 0
214 rs6470350 8 126327545 A G 0.477137 -4.4317e-05 0.000459034 -0.0965439 0 -inf 0 0 0 0
213 rs6470349 8 126326234 G A 0.120278 0.000334835 0.000693026 0.483149 0 -inf 0 0 0 0
212 rs6470348 8 126301874 T C 0.0854871 -0.00134737 0.00092909 -1.4502 0 -inf 0 0 0 0
211 rs6470346 8 126290002 T C 0.200795 0.000556984 0.000577142 0.965073 0 -inf 0 0 0 0
209 rs6415490 8 126289906 A G 0.116302 -9.6878e-05 0.00067092 -0.144396 0 -inf 0 0 0 0
208 rs62529123 8 126284507 C T 0.0397614 -0.00120757 0.0015172 -0.795924 0 -inf 0 0 0 0
219 rs66561774 8 126240333 A G 0.0626243 6.43873e-05 0.000848663 0.0758691 0 -inf 0 0 0 0
206 rs62521020 8 126368243 T A 0.0387674 -0.000872972 0.00149395 -0.584337 0 -inf 0 0 0 0
205 rs62521017 8 126356816 C A 0.0387674 -0.00480615 0.00634554 -0.757406 0 -inf 0 0 0 0
204 rs61055867 8 126362396 C T 0.0168986 -4.09537e-05 0.00178259 -0.0229742 0 -inf 0 0 0 0
203 rs60652599 8 126391213 G A 0.0328032 0.00013561 0.00138671 0.097792 0 -inf 0 0 0 0
202 rs60052877 8 126379629 C T 0.0178926 0.000268347 0.00177333 0.151324 0 -inf 0 0 0 0
201 rs59099103 8 126276756 C A 0.0874751 -0.00131278 0.000931377 -1.4095 0 -inf 0 0 0 0
200 rs58650877 8 126361863 T C 0.0337972 -5.44852e-05 0.00135759 -0.0401337 0 -inf 0 0 0 0
199 rs58527250 8 126276521 A G 0.0864811 -0.00135036 0.000930992 -1.45045 0 -inf 0 0 0 0
198 rs58383711 8 126228655 G A 0.0815109 -0.000925034 0.000973119 -0.950587 0 -inf 0 0 0 0
315 rs7822592 8 126368375 G A 0.477137 -0.000202091 0.000467994 -0.431825 0 -inf 0 0 0 0
325 rs7841990 8 126277484 A G 0.0874751 -0.0014008 0.000932781 -1.50174 0 -inf 0 0 0 0
324 rs7841947 8 126325929 T C 0.22664 0.000442282 0.000556674 0.794508 0 -inf 0 0 0 0
323 rs7838563 8 126289877 T C 0.368787 0.000567031 0.000484036 1.17146 0 -inf 0 0 0 0
322 rs7837793 8 126364461 G A 0.0854871 0.00163043 0.000944221 1.72675 0 -inf 0 0 0 0
321 rs7835771 8 126367282 T A 0.274354 -0.00485834 0.00228408 -2.12705 0 -inf 0 0 0 0
320 rs7834279 8 126386055 G C 0.219682 0.000431279 0.000559336 0.771056 0 -inf 0 0 0 0
319 rs7831918 8 126300866 T C 0.0854871 -0.00135957 0.000933069 -1.4571 0 -inf 0 0 0 0
318 rs7827795 8 126274448 G A 0.124254 -0.000281219 0.000664132 -0.423439 0 -inf 0 0 0 0
317 rs78258496 8 126341151 C T 0.135189 0.00100969 0.000736476 1.37098 0 -inf 0 0 0 0
316 rs7824635 8 126356683 C T 0.0337972 -4.49263e-05 0.00135771 -0.0330898 0 -inf 0 0 0 0
326 rs7843098 8 126305747 C G 0.11829 -0.000113274 0.000701677 -0.161433 0 -inf 0 0 0 0
314 rs7820471 8 126350206 C T 0.240557 0.000152185 0.000542185 0.280689 0 -inf 0 0 0 0
313 rs7820297 8 126289862 C T 0.383698 0.000353417 0.000473415 0.746526 0 -inf 0 0 0 0
312 rs7819612 8 126376477 T C 0.240557 0.000112137 0.000538695 0.208164 0 -inf 0 0 0 0
311 rs78187665 8 126309393 C T 0.0735586 -0.00139071 0.00100488 -1.38395 0 -inf 0 0 0 0
310 rs7818760 8 126324823 C T 0.23161 0.000432032 0.000555078 0.778326 0 -inf 0 0 0 0
309 rs7816350 8 126289605 A G 0.133201 -0.000225198 0.000689656 -0.326537 0 -inf 0 0 0 0
308 rs7815471 8 126341845 C T 0.478131 -4.98844e-05 0.00045925 -0.108621 0 -inf 0 0 0 0
307 rs7814083 8 126381867 A G 0.324056 -0.000602909 0.000535395 -1.1261 0 -inf 0 0 0 0
306 rs7814071 8 126381838 A C 0.237575 0.000354347 0.000566228 0.625803 0 -inf 0 0 0 0
305 rs7813432 8 126306589 G A 0.138171 -0.000222719 0.000651911 -0.341641 0 -inf 0 0 0 0
336 rs79078490 8 126367007 G C 0.0178926 -0.000234521 0.0018429 -0.127257 0 -inf 0 0 0 0
347 rs9297714 8 126306633 A G 0.137177 -0.000239446 0.000652689 -0.366861 0 -inf 0 0 0 0
346 rs868227 8 126263470 A G 0.0695825 0.000576599 0.000831809 0.693186 0 -inf 0 0 0 0
345 rs80282080 8 126397034 A G 0.0864811 0.00147371 0.00100259 1.4699 0 -inf 0 0 0 0
344 rs80036543 8 126380357 T C 0.0854871 0.00164758 0.000946184 1.74129 0 -inf 0 0 0 0
343 rs79737036 8 126271355 G T 0.0725646 -0.000815252 0.000968045 -0.842163 0 -inf 0 0 0 0
342 rs79634415 8 126344793 C T 0.0974155 -0.00107785 0.000831129 -1.29686 0 -inf 0 0 0 0
341 rs79545614 8 126267818 A G 0.0298211 0.000175574 0.00136456 0.128667 0 -inf 0 0 0 0
340 rs79416533 8 126385635 G A 0.0854871 0.00164288 0.000948885 1.73137 0 -inf 0 0 0 0
339 rs79202834 8 126266746 G C 0.0298211 0.00017551 0.00136738 0.128354 0 -inf 0 0 0 0
338 rs79092686 8 126361881 G A 0.0168986 6.89654e-05 0.00178846 0.0385614 0 -inf 0 0 0 0
304 rs7812933 8 126306419 C A 0.124254 -0.000263127 0.00069122 -0.38067 0 -inf 0 0 0 0
335 rs78992933 8 126280936 A G 0.132207 -0.000311792 0.000694537 -0.44892 0 -inf 0 0 0 0
334 rs78973660 8 126350887 A G 0.134195 0.00102456 0.000740994 1.38268 0 -inf 0 0 0 0
333 rs78856090 8 126280136 G A 0.0864811 -0.00138541 0.000931665 -1.48703 0 -inf 0 0 0 0
332 rs78745155 8 126338624 A G 0.134195 0.00104039 0.000740031 1.40587 0 -inf 0 0 0 0
331 rs78655437 8 126308155 A G 0.082505 0.000448187 0.000841019 0.532909 0 -inf 0 0 0 0
330 rs78564432 8 126296118 G A 0.083499 0.000276128 0.000834133 0.331036 0 -inf 0 0 0 0
329 rs7845165 8 126287888 G A 0.210736 0.000339798 0.000564773 0.601655 0 -inf 0 0 0 0
328 rs7844497 8 126353584 G A 0.239563 7.1587e-05 0.000543106 0.13181 0 -inf 0 0 0 0
327 rs7844459 8 126284409 T C 0.115308 -0.000168134 0.000704243 -0.238744 0 -inf 0 0 0 0
271 rs73336867 8 126352562 A G 0.0337972 -0.000155764 0.00133153 -0.116981 0 -inf 0 0 0 0
281 rs74558696 8 126364324 T C 0.0318091 -0.000454144 0.00138487 -0.327933 0 -inf 0 0 0 0
280 rs74484427 8 126349516 C T 0.0447316 0.000462406 0.00133682 0.345899 0 -inf 0 0 0 0
279 rs74343026 8 126258883 A C 0.0745527 -0.000777516 0.000958664 -0.811041 0 -inf 0 0 0 0
278 rs74315899 8 126283820 A G 0.055666 0.00165498 0.00109023 1.51801 0 -inf 0 0 0 0
277 rs7387525 8 126310006 G A 0.45825 -3.86241e-05 0.000461803 -0.0836376 0 -inf 0 0 0 0
276 rs73704562 8 126266405 T A 0.0735586 -0.000906487 0.000958368 -0.945865 0 -inf 0 0 0 0
275 rs73351278 8 126298935 C T 0.0854871 -0.00135078 0.000931664 -1.44986 0 -inf 0 0 0 0
274 rs73338883 8 126385865 G A 0.206759 0.000994123 0.000655033 1.51767 0 -inf 0 0 0 0
273 rs73338881 8 126385665 T G 0.0328032 -3.98133e-07 5.75132e-05 -0.00692246 0 -inf 0 0 0 0
272 rs73338880 8 126385396 C T 0.0318091 -0.000102768 0.00137589 -0.0746922 0 -inf 0 0 0 0
282 rs74665435 8 126280063 T C 0.083499 0.000225264 0.000833084 0.270397 0 -inf 0 0 0 0
270 rs73336837 8 126309873 G A 0.084493 -0.00131952 0.000931381 -1.41673 0 -inf 0 0 0 0
269 rs72722621 8 126399416 T C 0.0526839 0.00177366 0.00135326 1.31066 0 -inf 0 0 0 0
268 rs72722620 8 126399219 C G 0.10835 -0.000450353 0.000941607 -0.478281 0 -inf 0 0 0 0
267 rs72722617 8 126391162 A T 0.0954274 -0.000858954 0.000833847 -1.03011 0 -inf 0 0 0 0
266 rs72722611 8 126385387 G A 0.0964215 -0.000979121 0.000856846 -1.1427 0 -inf 0 0 0 0
265 rs72722605 8 126368206 C G 0.0964215 -0.000895262 0.000822982 -1.08783 0 -inf 0 0 0 0
264 rs72722603 8 126363009 G A 0.0964215 0.00212153 0.00353121 0.600795 0 -inf 0 0 0 0
263 rs72720601 8 126354850 C A 0.0964215 -0.000975758 0.000826351 -1.1808 0 -inf 0 0 0 0
174 rs4330708 8 126233199 T G 0.329026 -0.000400317 0.000494875 -0.808924 0 -inf 0 0 0 0
293 rs76618080 8 126361873 T C 0.0367793 0.00253584 0.00143534 1.76672 0 -inf 0 0 0 0
303 rs78085118 8 126300935 A G 0.0357853 0.00180558 0.00145875 1.23776 0 -inf 0 0 0 0
302 rs77935838 8 126356667 A G 0.101392 0.00146619 0.000858475 1.70791 0 -inf 0 0 0 0
301 rs77777704 8 126353153 C T 0.0864811 0.00158613 0.000937279 1.69227 0 -inf 0 0 0 0
300 rs77703655 8 126271006 T A 0.0298211 0.000504692 0.00138462 0.3645 0 -inf 0 0 0 0
299 rs77368857 8 126374706 C T 0.0387674 0.00022331 0.00134259 0.166327 0 -inf 0 0 0 0
298 rs77235354 8 126355161 C T 0.0328032 -0.000277592 0.00136832 -0.202871 0 -inf 0 0 0 0
297 rs77133470 8 126396314 G A 0.0854871 0.00144521 0.000988193 1.46248 0 -inf 0 0 0 0
296 rs77120988 8 126269921 G A 0.119284 -0.000973143 0.000846215 -1.14999 0 -inf 0 0 0 0
295 rs77090051 8 126281844 A G 0.083499 0.000156892 0.000830144 0.188993 0 -inf 0 0 0 0
294 rs76990021 8 126374964 A C 0.0367793 0.00259786 0.00144072 1.80316 0 -inf 0 0 0 0
261 rs72720596 8 126345480 C T 0.0974155 -0.00109446 0.000832027 -1.31541 0 -inf 0 0 0 0
292 rs76592746 8 126383559 T G 0.0854871 0.00164479 0.00094612 1.73846 0 -inf 0 0 0 0
291 rs76499831 8 126295083 A G 0.082505 -0.00150209 0.000952103 -1.57766 0 -inf 0 0 0 0
289 rs76209931 8 126349683 C A 0.082505 -0.00118146 0.000923044 -1.27996 0 -inf 0 0 0 0
288 rs76099198 8 126378318 T A 0.0854871 0.00164917 0.000946264 1.74282 0 -inf 0 0 0 0
287 rs75930542 8 126308517 A G 0.083499 0.000444847 0.000840868 0.529033 0 -inf 0 0 0 0
286 rs75886683 8 126377364 G A 0.0178926 0.000268735 0.00177332 0.151543 0 -inf 0 0 0 0
285 rs75702063 8 126383434 A G 0.0864811 0.00172571 0.000953751 1.8094 0 -inf 0 0 0 0
284 rs75559673 8 126329710 A T 0.134195 0.00101652 0.00073967 1.37429 0 -inf 0 0 0 0
283 rs74790374 8 126288808 C T 0.157058 -0.000403153 0.000643326 -0.62667 0 -inf 0 0 0 0
56 rs117596499 8 126383034 T C 0.0854871 0.00164475 0.000946104 1.73844 0 -inf 0 0 0 0
66 rs11782629 8 126335168 A G 0.478131 1.29448e-05 0.000456509 0.0283561 0 -inf 0 0 0 0
65 rs11780099 8 126384977 G A 0.322068 -0.00254943 0.00217281 -1.17333 0 -inf 0 0 0 0
64 rs11779422 8 126284010 G C 0.380716 0.000648326 0.000518514 1.25035 0 -inf 0 0 0 0
63 rs11778726 8 126338171 G A 0.478131 -4.779e-05 0.00045918 -0.104077 0 -inf 0 0 0 0
62 rs11777625 8 126333642 T C 0.478131 -3.32331e-05 0.000458521 -0.0724789 0 -inf 0 0 0 0
61 rs11776254 8 126360798 G A 0.477137 1.16644e-06 3.12776e-05 0.0372931 0 -inf 0 0 0 0
60 rs11775165 8 126387181 A G 0.473161 -0.000272853 0.000476395 -0.572746 0 -inf 0 0 0 0
59 rs11774053 8 126333785 C T 0.478131 -3.37536e-05 0.000458543 -0.0736106 0 -inf 0 0 0 0
58 rs117655391 8 126392238 C A 0.0536779 0.00165798 0.00125866 1.31726 0 -inf 0 0 0 0
57 rs117645806 8 126386044 G A 0.0854871 0.00166012 0.000950853 1.74592 0 -inf 0 0 0 0
67 rs117838314 8 126308271 C G 0.0397614 0.00240158 0.00137262 1.74963 0 -inf 0 0 0 0
55 rs117588701 8 126291840 G A 0.0357853 0.00237418 0.00137378 1.72821 0 -inf 0 0 0 0
54 rs117425156 8 126380902 G C 0.0854871 0.00167036 0.000949157 1.75984 0 -inf 0 0 0 0
53 rs117398403 8 126355513 T C 0.0367793 0.00255991 0.00142982 1.79037 0 -inf 0 0 0 0
52 rs117387645 8 126377242 G A 0.0854871 0.00164944 0.000946296 1.74305 0 -inf 0 0 0 0
51 rs117260638 8 126387535 C T 0.0964215 -0.000939976 0.000827878 -1.1354 0 -inf 0 0 0 0
50 rs117138138 8 126275865 G A 0.0526839 -0.00465585 0.0044311 -1.05072 0 -inf 0 0 0 0
49 rs116994029 8 126391813 C T 0.084493 0.00152991 0.000952031 1.607 0 -inf 0 0 0 0
48 rs116943625 8 126373765 A C 0.0367793 0.00258643 0.00143979 1.79639 0 -inf 0 0 0 0
47 rs116935446 8 126382678 A G 0.0854871 0.00164454 0.000946072 1.73828 0 -inf 0 0 0 0
46 rs116929897 8 126400432 A C 0.0516899 0.00166555 0.00135762 1.22682 0 -inf 0 0 0 0
78 rs12545259 8 126332311 A G 0.119284 3.96773e-05 0.000673633 0.0589005 0 -inf 0 0 0 0
88 rs13251643 8 126240768 A T 0.0397614 0.00068448 0.0010532 0.649902 0 -inf 0 0 0 0
87 rs12681602 8 126268020 A G 0.0765408 0.000246791 0.00079357 0.310988 0 -inf 0 0 0 0
86 rs12680560 8 126345496 T C 0.478131 -4.14518e-05 0.000458874 -0.0903338 0 -inf 0 0 0 0
85 rs12680080 8 126309124 T A 0.0397614 0.00242902 0.00137273 1.76948 0 -inf 0 0 0 0
84 rs12679602 8 126287540 G A 0.0367793 -0.00263303 0.00535987 -0.491248 0 -inf 0 0 0 0
83 rs12675943 8 126260092 G A 0.0636183 0.000497544 0.000861019 0.577855 0 -inf 0 0 0 0
82 rs12675647 8 126296199 T A 0.0407555 0.00244081 0.00137185 1.77921 0 -inf 0 0 0 0
81 rs12549738 8 126326446 G A 0.480119 -0.0068252 0.00199426 -3.42243 0 -inf 0 0 0 0
80 rs12549614 8 126390899 G C 0.0954274 -0.000799279 0.000842752 -0.948415 0 -inf 0 0 0 0
79 rs12545844 8 126375754 G A 0.0964215 0.00203256 0.00353239 0.575406 0 -inf 0 0 0 0
45 rs116847846 8 126383158 A G 0.0854871 0.00164472 0.000946102 1.73841 0 -inf 0 0 0 0
77 rs12542512 8 126305717 G T 0.164016 -0.000450629 0.000639874 -0.704246 0 -inf 0 0 0 0
76 rs12541675 8 126355403 T C 0.0964215 -0.000967271 0.000826209 -1.17073 0 -inf 0 0 0 0
75 rs11997581 8 126339091 A G 0.478131 -3.0354e-05 0.000458369 -0.0662216 0 -inf 0 0 0 0
74 rs11994861 8 126266244 A G 0.177932 0.00281116 0.0022102 1.2719 0 -inf 0 0 0 0
73 rs11991576 8 126266235 T C 0.0298211 0.000174729 0.00136791 0.127734 0 -inf 0 0 0 0
72 rs11987707 8 126265982 C T 0.0298211 0.000257314 0.00136855 0.18802 0 -inf 0 0 0 0
71 rs118078256 8 126382573 T C 0.0854871 0.00164448 0.000946062 1.73824 0 -inf 0 0 0 0
70 rs117987829 8 126383024 A G 0.322068 0.000269021 0.00050129 0.536658 0 -inf 0 0 0 0
69 rs117888045 8 126258140 C T 0.0626243 -0.0045845 0.00424196 -1.08075 0 -inf 0 0 0 0
68 rs117869713 8 126376478 G A 0.0854871 0.00164335 0.000945564 1.73796 0 -inf 0 0 0 0
12 rs10110958 8 126232042 C T 0.0805169 0.000525988 0.000868717 0.605477 0 -inf 0 0 0 0
22 rs10956233 8 126265006 C G 0.192843 0.000150652 0.000583368 0.258245 0 -inf 0 0 0 0
21 rs10808543 8 126378360 G A 0.237575 2.82965e-05 0.000544021 0.0520136 0 -inf 0 0 0 0
20 rs10755926 8 126309303 A G 0.382704 0.000401655 0.000467524 0.859112 0 -inf 0 0 0 0
19 rs10505454 8 126345076 G A 0.11829 0.000338371 0.000697025 0.48545 0 -inf 0 0 0 0
18 rs10505453 8 126344893 A G 0.478131 -4.24068e-05 0.00045892 -0.0924055 0 -inf 0 0 0 0
17 rs10283200 8 126272860 C T 0.400596 0.00020822 0.000503522 0.413527 0 -inf 0 0 0 0
16 rs10283134 8 126272646 G A 0.188867 0.000162355 0.000599705 0.270724 0 -inf 0 0 0 0
15 rs10216768 8 126342474 G A 0.478131 -3.63502e-05 0.000458653 -0.0792541 0 -inf 0 0 0 0
14 rs10216374 8 126342374 T G 0.478131 -3.40809e-05 0.000458538 -0.0743251 0 -inf 0 0 0 0
13 rs10112737 8 126285326 C T 0.267396 -0.000250485 0.000533881 -0.469177 0 -inf 0 0 0 0
23 rs10956234 8 126275593 G A 0.133201 -0.000437254 0.00067468 -0.648091 0 -inf 0 0 0 0
11 rs10108305 8 126291141 A C 0.199801 0.000437113 0.000574607 0.760717 0 -inf 0 0 0 0
10 rs10108110 8 126343883 C G 0.239563 0.000207859 0.000542415 0.38321 0 -inf 0 0 0 0
9 rs10106909 8 126228967 T C 0.0805169 0.000472985 0.000868999 0.544287 0 -inf 0 0 0 0
8 rs10104659 8 126343269 C T 0.478131 -3.09013e-05 0.000458382 -0.067414 0 -inf 0 0 0 0
7 rs10101690 8 126306917 G A 0.138171 -0.000215009 0.000651512 -0.330016 0 -inf 0 0 0 0
6 rs10100121 8 126349130 A G 0.478131 -3.88938e-05 0.000458749 -0.0847824 0 -inf 0 0 0 0
5 rs10099164 8 126389258 A G 0.340954 -0.000618971 0.000527224 -1.17402 0 -inf 0 0 0 0
4 rs10097822 8 126401023 G A 0.220676 7.74416e-05 0.000654997 0.118232 0 -inf 0 0 0 0
3 rs10095101 8 126235284 A G 0.0815109 0.000504092 0.000867347 0.581189 0 -inf 0 0 0 0
2 rs10094181 8 126384095 T G 0.474155 -0.000247385 0.000471125 -0.525094 0 -inf 0 0 0 0
33 rs111470319 8 126298827 T C 0.132207 -0.000237972 0.000693076 -0.343356 0 -inf 0 0 0 0
44 rs116845445 8 126361321 A C 0.0367793 0.00252321 0.00143394 1.75963 0 -inf 0 0 0 0
42 rs113323154 8 126269303 A T 0.0298211 0.000303776 0.00137751 0.220525 0 -inf 0 0 0 0
41 rs113012790 8 126384944 T C 0.10338 0.00144647 0.00088332 1.63754 0 -inf 0 0 0 0
40 rs112888185 8 126230903 C A 0.0795229 -0.000923145 0.000972479 -0.949269 0 -inf 0 0 0 0
39 rs112660679 8 126284356 C T 0.0924453 -0.00103059 0.000917965 -1.12269 0 -inf 0 0 0 0
38 rs112513859 8 126386175 C T 0.0178926 0.000242975 0.00178057 0.136459 0 -inf 0 0 0 0
37 rs112484702 8 126282768 T C 0.05666 0.00161408 0.00108565 1.48675 0 -inf 0 0 0 0
36 rs112321099 8 126377825 C T 0.0178926 0.000183021 0.00177669 0.103012 0 -inf 0 0 0 0
35 rs112186439 8 126367461 C T 0.0168986 -1.28881e-06 0.00178185 -0.000723301 0 -inf 0 0 0 0
34 rs111570662 8 126310331 C T 0.084493 0.00174716 0.0038913 0.448991 0 -inf 0 0 0 0
89 rs13254815 8 126376576 C T 0.479125 -0.00023506 0.000469578 -0.500577 0 -inf 0 0 0 0
32 rs111430513 8 126388598 G A 0.0318091 -0.000296642 0.00141065 -0.210287 0 -inf 0 0 0 0
31 rs111293055 8 126284188 A G 0.055666 0.00161675 0.00108565 1.4892 0 -inf 0 0 0 0
30 rs10956242 8 126387184 C T 0.473161 -0.000245507 0.000474168 -0.517765 0 -inf 0 0 0 0
29 rs10956241 8 126338887 A G 0.478131 -2.05491e-05 0.000457924 -0.0448744 0 -inf 0 0 0 0
28 rs10956240 8 126331821 G A 0.478131 -0.00669746 0.00199348 -3.35969 0 -inf 0 0 0 0
27 rs10956239 8 126329730 C T 0.478131 -5.24241e-05 0.000459373 -0.114121 0 -inf 0 0 0 0
26 rs10956238 8 126311265 G T 0.416501 0.000292336 0.000462748 0.631739 0 -inf 0 0 0 0
25 rs10956237 8 126296211 T C 0.417495 0.000121203 0.000469566 0.258118 0 -inf 0 0 0 0
24 rs10956236 8 126283111 G T 0.116302 -0.000184626 0.00070451 -0.262063 0 -inf 0 0 0 0
143 rs2385099 8 126385033 T A 0.230616 0.000667554 0.000608372 1.09728 0 -inf 0 0 0 0
153 rs2891679 8 126391684 G A 0.0357853 0.0025129 0.00147718 1.70114 0 -inf 0 0 0 0
152 rs2891678 8 126361625 C A 0.477137 -0.000209377 0.00046828 -0.447118 0 -inf 0 0 0 0
151 rs2891677 8 126344208 C T 0.478131 -4.23471e-05 0.000458872 -0.0922851 0 -inf 0 0 0 0
150 rs28895930 8 126388006 C T 0.0994036 -0.000939946 0.000824498 -1.14002 0 -inf 0 0 0 0
149 rs28597078 8 126230614 C T 0.0805169 0.000476031 0.000868887 0.547863 0 -inf 0 0 0 0
148 rs2385106 8 126400149 G A 0.0506958 0.00175714 0.0013635 1.2887 0 -inf 0 0 0 0
147 rs2385103 8 126395174 C T 0.0357853 0.00242581 0.00151668 1.59942 0 -inf 0 0 0 0
146 rs2385102 8 126391694 A G 0.0357853 0.00249232 0.00147613 1.68842 0 -inf 0 0 0 0
145 rs2385101 8 126391254 C T 0.0357853 0.0025015 0.00147123 1.70027 0 -inf 0 0 0 0
144 rs2385100 8 126391143 T C 0.476143 -0.000317859 0.000483822 -0.656974 0 -inf 0 0 0 0
154 rs2954014 8 126396554 T C 0.309145 0.000617591 0.000557702 1.10739 0 -inf 0 0 0 0
142 rs2385094 8 126356449 T C 0.133201 4.55304e-05 0.000698294 0.0652024 0 -inf 0 0 0 0
141 rs2385092 8 126346977 G A 0.321074 0.00046195 0.000502773 0.918806 0 -inf 0 0 0 0
140 rs189898151 8 126366404 C A 0.0347913 -0.000329962 0.00107005 -0.308362 0 -inf 0 0 0 0
139 rs186284009 8 126379736 G A 0.0168986 0.000246883 0.00179352 0.137653 0 -inf 0 0 0 0
138 rs185740160 8 126370755 C T 0.0159046 0.00015288 0.00179818 0.0850195 0 -inf 0 0 0 0
137 rs182822450 8 126274523 C T 0.0248509 0.00278152 0.0016337 1.70259 0 -inf 0 0 0 0
136 rs182267823 8 126376262 C T 0.0168986 0.000205637 0.00179715 0.114424 0 -inf 0 0 0 0
135 rs17404103 8 126359245 G A 0.0854871 0.0016308 0.00094421 1.72716 0 -inf 0 0 0 0
134 rs17403341 8 126325828 G C 0.134195 0.00110388 0.000749845 1.47214 0 -inf 0 0 0 0
133 rs17403327 8 126324432 T C 0.199801 -0.000753991 0.000636694 -1.18423 0 -inf 0 0 0 0
164 rs35336507 8 126256018 A G 0.0636183 0.00048318 0.000862655 0.560107 0 -inf 0 0 0 0
1 rs10086862 8 126297900 G A 0.139165 -0.000215626 0.000651524 -0.330956 0 -inf 0 0 0 0
173 rs4319117 8 126361764 A G 0.203777 0.000568847 0.000577031 0.985816 0 -inf 0 0 0 0
172 rs4294203 8 126294005 G A 0.122266 -0.000387285 0.000690589 -0.560805 0 -inf 0 0 0 0
171 rs4279612 8 126297387 C T 0.125249 -0.000273308 0.000688745 -0.39682 0 -inf 0 0 0 0
170 rs4006772 8 126263923 T C 0.16998 -8.61063e-05 0.000608867 -0.141421 0 -inf 0 0 0 0
169 rs4006653 8 126387179 T C 0.0357853 -1.34084e-05 0.00135446 -0.00989948 0 -inf 0 0 0 0
168 rs3955404 8 126254259 C T 0.460239 -0.000256739 0.000473913 -0.541743 0 -inf 0 0 0 0
167 rs3812467 8 126302789 G A 0.0735586 -0.00132806 0.000997608 -1.33124 0 -inf 0 0 0 0
166 rs35991395 8 126239472 C T 0.0626243 6.27035e-05 0.000848641 0.0738869 0 -inf 0 0 0 0
165 rs35955519 8 126256027 G T 0.0636183 0.000464424 0.000861775 0.538916 0 -inf 0 0 0 0
132 rs17319374 8 126361680 A G 0.0854871 0.0016351 0.00094478 1.73067 0 -inf 0 0 0 0
163 rs35309384 8 126328774 A G 0.0984095 -0.00112737 0.000837285 -1.34646 0 -inf 0 0 0 0
162 rs35114839 8 126234749 A C 0.143141 -0.000439123 0.000659909 -0.66543 0 -inf 0 0 0 0
161 rs35033076 8 126231204 G C 0.0626243 5.84568e-05 0.00084856 0.0688894 0 -inf 0 0 0 0
160 rs34556187 8 126288007 A G 0.0715706 -0.00144469 0.00100963 -1.43091 0 -inf 0 0 0 0
159 rs34313605 8 126271948 A G 0.0695825 0.000721817 0.000863901 0.835532 0 -inf 0 0 0 0
158 rs34298715 8 126228373 T G 0.0626243 6.40098e-05 0.000848678 0.075423 0 -inf 0 0 0 0
157 rs34246020 8 126246328 G A 0.0626243 1.87176e-05 0.000850812 0.0219996 0 -inf 0 0 0 0
156 rs34225920 8 126389121 G C 0.322068 0.000266577 0.000504505 0.528394 0 -inf 0 0 0 0
155 rs2954165 8 126398091 G A 0.262425 0.000368241 0.000603042 0.61064 0 -inf 0 0 0 0
100 rs142891049 8 126326457 A G 0.0159046 4.34086e-05 0.00179758 0.0241484 0 -inf 0 0 0 0
110 rs147913679 8 126258676 C T 0.0626243 -0.00080595 0.000969513 -0.831293 0 -inf 0 0 0 0
109 rs147462030 8 126390451 C G 0.0159046 0.00037198 0.00181315 0.205157 0 -inf 0 0 0 0
108 rs146914177 8 126389371 C A 0.0318091 0.001078 0.00123263 0.874552 0 -inf 0 0 0 0
107 rs146732810 8 126268457 G A 0.0328032 -0.00211585 0.00545989 -0.387526 0 -inf 0 0 0 0
106 rs146424421 8 126392357 C T 0.0536779 0.00163528 0.0012555 1.30249 0 -inf 0 0 0 0
105 rs146107495 8 126378540 T A 0.0854871 0.0016471 0.000946008 1.7411 0 -inf 0 0 0 0
104 rs145334961 8 126392886 A G 0.0159046 0.000298785 0.00185985 0.16065 0 -inf 0 0 0 0
103 rs143884693 8 126327143 A C 0.0159046 4.3928e-05 0.00179746 0.0244389 0 -inf 0 0 0 0
102 rs143216843 8 126349714 G A 0.0159046 4.03425e-05 0.00179754 0.0224432 0 -inf 0 0 0 0
101 rs142977726 8 126331123 A G 0.0308151 0.00110564 0.00122987 0.898988 0 -inf 0 0 0 0
111 rs147929778 8 126274395 C T 0.0228628 4.70119e-05 0.00153215 0.0306837 0 -inf 0 0 0 0
99 rs142055663 8 126316085 A G 0.0159046 0.000383437 0.00177992 0.215423 0 -inf 0 0 0 0
98 rs140428865 8 126392391 C T 0.316103 0.000252543 0.000516809 0.488659 0 -inf 0 0 0 0
97 rs139014257 8 126389625 C T 0.0357853 0.00249147 0.00145751 1.7094 0 -inf 0 0 0 0
96 rs138986212 8 126378770 A C 0.0168986 0.000271202 0.00179348 0.151215 0 -inf 0 0 0 0
95 rs137887576 8 126338964 G A 0.135189 0.00104528 0.000740117 1.41231 0 -inf 0 0 0 0
94 rs13274361 8 126331999 T C 0.478131 -5.22391e-05 0.000459363 -0.113721 0 -inf 0 0 0 0
93 rs13266756 8 126268046 T C 0.082505 -0.00171267 0.000996667 -1.7184 0 -inf 0 0 0 0
92 rs13262218 8 126299507 G A 0.389662 0.000408935 0.000467343 0.87502 0 -inf 0 0 0 0
91 rs13260832 8 126329330 A G 0.205765 0.000528818 0.000632542 0.83602 0 -inf 0 0 0 0
90 rs13255114 8 126376699 C T 0.479125 -0.000256011 0.000470845 -0.543728 0 -inf 0 0 0 0
121 rs16900462 8 126250796 G A 0.0894632 -0.00020452 0.000788354 -0.259426 0 -inf 0 0 0 0
131 rs17319046 8 126350794 T G 0.05666 -0.0104295 0.00404094 -2.58095 0 -inf 0 0 0 0
130 rs17318886 8 126346926 C T 0.0765408 -0.0012058 0.000938311 -1.28507 0 -inf 0 0 0 0
129 rs17318327 8 126315917 C T 0.134195 0.000979291 0.000737027 1.3287 0 -inf 0 0 0 0
128 rs17310558 8 126239155 C G 0.0626243 0.000125906 0.000849315 0.148244 0 -inf 0 0 0 0
127 rs16900559 8 126352836 G A 0.0974155 -0.00109416 0.000832986 -1.31353 0 -inf 0 0 0 0
126 rs16900538 8 126318173 T G 0.102386 -0.00116607 0.000835932 -1.39493 0 -inf 0 0 0 0
125 rs16900516 8 126302067 A C 0.162028 -0.000235717 0.000641333 -0.367543 0 -inf 0 0 0 0
124 rs16900500 8 126287431 T C 0.0874751 -0.00135814 0.000926664 -1.46563 0 -inf 0 0 0 0
123 rs16900491 8 126276327 A G 0.082505 -0.00167224 0.00097667 -1.71218 0 -inf 0 0 0 0
122 rs16900488 8 126274828 A C 0.265408 -4.7269e-05 0.000532684 -0.0887375 0 -inf 0 0 0 0
175 rs4350000 8 126273825 A G 0.166004 -0.000605907 0.000637537 -0.950387 0 -inf 0 0 0 0
120 rs16900457 8 126248160 G A 0.0795229 -0.000925195 0.000983458 -0.940757 0 -inf 0 0 0 0
119 rs16900452 8 126243100 G A 0.0626243 9.70014e-05 0.000849184 0.114229 0 -inf 0 0 0 0
118 rs16893118 8 126385095 A G 0.0964215 -0.000874488 0.000825459 -1.0594 0 -inf 0 0 0 0
117 rs150860642 8 126350092 G A 0.0159046 3.73214e-05 0.00179759 0.0207619 0 -inf 0 0 0 0
116 rs150461894 8 126384976 C A 0.0854871 0.00164795 0.00094979 1.73507 0 -inf 0 0 0 0
115 rs149794458 8 126332617 C G 0.0159046 -3.46278e-06 0.00179819 -0.0019257 0 -inf 0 0 0 0
114 rs149304598 8 126360022 A G 0.0159046 -2.15834e-06 0.00114155 -0.00189071 0 -inf 0 0 0 0
113 rs148891635 8 126294571 G A 0.0258449 0.00214057 0.00180964 1.18287 0 -inf 0 0 0 0
112 rs148502122 8 126379627 C T 0.0854871 0.00165811 0.000948085 1.74891 0 -inf 0 0 0 0
