# Supplementary material for: Precision medicine for atherosclerotic cardiovascular disease: Integrative genomics maps risk loci and AI‐predicted functional consequences
Source: Clin Transl Med. 2026 Jul 10;16(7):e70732. doi: 10.1002/ctm2.70732 (PMC13351343; doi:10.1002/ctm2.70732)
Supplement: Supplementary file 6 — Supporting Information [file CTM2-16-e70732-s005.zip › RP11-734K2.4/FINEMAP/data.bf5]

index rsid bf1 bf2 bf3 bf4 bf5
1 rs1008764 -1.37168 -2.7354 -1.34814 39314.4 4024.25 
2 rs10161364 -2.86296 -3.13187 -2.86471 73090.9 8408.13 
3 rs10161375 -2.87967 -3.12325 -2.88137 73083.2 8405.58 
4 rs10161378 -2.87895 -3.12364 -2.88065 73083.6 8405.7 
5 rs10161460 -2.1228 -3.04346 -2.11696 42504.6 19595.7 
6 rs1050395 -3.16502 -3.2135 -3.11294 -inf -inf 
7 rs10506965 -1.43266 -2.20164 -3.05975 -inf -inf 
8 rs10506971 -1.38756 -2.16644 -3.04451 -inf -inf 
9 rs10506972 -1.34548 -2.72164 -1.32178 39310.7 4025.44 
10 rs10506973 -2.87169 -3.12744 -2.87341 73086.9 8406.81 
11 rs10506974 -3.20597 -3.17341 0.357055 -inf -inf 
12 rs10506975 -2.70527 -3.08299 -3.08991 -inf -inf 
13 rs10506980 -3.17356 -3.1907 -3.25018 -inf -inf 
14 rs1054807 -1.42132 -2.76414 -1.39801 39585 4047.38 
15 rs1065916 -2.42101 -2.95912 -2.35384 -inf -inf 
16 rs10732645 -3.2735 -3.1744 -3.05451 -inf -inf 
17 rs10735274 -inf 1.42402e+07 -inf -inf -inf 
18 rs10735275 -3.25315 -3.01572 -2.88549 -inf -inf 
19 rs10745500 74.584 -inf -inf -inf -inf 
20 rs10745501 627.263 -inf -inf -inf -inf 
21 rs10745503 -inf 1.39324 -inf -inf -inf 
22 rs10745505 2.5176e+09 -inf -inf -inf -inf 
23 rs10745508 -1.0468 -3.16658 -2.92536 -inf -inf 
24 rs10745510 -2.95488 -2.41526 -2.19745 -inf -inf 
25 rs10745511 -3.24172 -3.26951 -3.27091 -inf -inf 
26 rs10745512 -3.23798 -3.26784 -3.27221 -inf -inf 
27 rs10745513 -3.271 -3.18235 -3.0731 -inf -inf 
28 rs10745514 -3.1449 -3.16478 -3.23808 -inf -inf 
29 rs10745515 -3.11845 -3.14057 -3.22519 -inf -inf 
30 rs10777159 -1.378 -2.61363 -0.783033 -inf -inf 
31 rs10777161 52.9912 -inf -inf -inf -inf 
32 rs10777162 -1.50347 -2.7921 -1.51567 36769.6 28364.1 
33 rs10777163 -1.65455 -2.85225 -1.63354 36784.9 3761.73 
34 rs10777164 -inf -1.27196 -inf -inf -inf 
35 rs10777166 -inf 1.0821e+07 -inf -inf -inf 
36 rs10777167 -inf 2.50913e+09 -inf -inf -inf 
37 rs10777170 -inf 1.37557e+07 -inf -inf -inf 
38 rs10777171 -2.06673 -3.06199 -2.06075 42515.8 19603.2 
39 rs10777172 -inf 1.3227e+07 -inf -inf -inf 
40 rs10777177 -2.11306 -3.04682 -2.1072 42506.6 19597 
41 rs10777178 -inf 1.25115 -inf -inf -inf 
42 rs10777179 -inf 1.22704e+07 -inf -inf -inf 
43 rs10777180 -inf 1.60325e+07 -inf -inf -inf 
44 rs10777181 -inf 1.58594e+07 -inf -inf -inf 
45 rs10777183 2.5195e+09 -inf -inf -inf -inf 
46 rs10777184 -1.51286 -2.80798 -1.49021 39335.3 4017.66 
47 rs10777185 -1.53506 -2.81914 -1.51256 39338.7 4016.6 
48 rs10777188 -3.26941 -3.26089 -3.13626 -inf -inf 
49 rs10777189 -3.20756 -3.27289 -2.8278 -inf -inf 
50 rs10777190 -3.22221 -3.26869 -3.25663 -inf -inf 
51 rs10777191 -3.14739 -3.16704 -3.23921 -inf -inf 
52 rs10777192 -3.15545 -3.17263 -3.24406 -inf -inf 
53 rs10777193 -3.17154 -3.18889 -3.24941 -inf -inf 
54 rs10777194 -3.15264 -2.8042 -2.58232 -inf -inf 
55 rs10777195 -3.13656 -3.15717 -3.23417 -inf -inf 
56 rs10777196 -3.137 -3.15757 -3.23437 -inf -inf 
57 rs10777197 -3.27128 -3.18001 -3.06962 -inf -inf 
58 rs10777199 -3.27247 -3.17257 -3.05483 -inf -inf 
59 rs10777200 -3.13972 -3.14713 -3.23399 -inf -inf 
60 rs10858846 1.63059 2.16539 39.2486 -inf -inf 
61 rs10858848 -1.31312 -2.67005 -1.29006 36484.5 3752.95 
62 rs10858850 -3.03593 -3.17682 -3.00302 6.66557e+07 -inf 
63 rs10858851 -1.5224 -2.79049 -1.5004 37270.7 3816.96 
64 rs10858852 -1.36233 -2.7305 -1.33873 39313.1 4024.68 
65 rs10858853 -2.8701 -3.13008 -2.87187 73646 8361.19 
66 rs10858854 -1.39022 -2.74508 -1.36679 39317.1 4023.4 
67 rs10858855 -1.35466 -2.72647 -1.33101 39312 4025.03 
68 rs10858859 -1.36729 -2.7331 -1.34372 39313.8 4024.45 
69 rs10858862 -1.353 -2.7256 -1.32934 39311.7 4025.1 
70 rs10858864 -1.34656 -2.72221 -1.32286 39310.8 4025.39 
71 rs10858866 2.54754e+09 -inf -inf -inf -inf 
72 rs10858867 -1.34667 -2.72227 -1.32297 39310.8 4025.39 
73 rs10858870 -2.91906 -3.10037 -2.92066 73064.3 8399.33 
74 rs10858871 -1.34129 -2.71943 -1.31756 39310.1 4025.63 
75 rs10858872 -1.33968 -2.71858 -1.31593 39309.8 4025.71 
76 rs10858874 -2.92608 -3.09587 -2.92766 73060.9 8398.17 
77 rs10858877 -1.35134 -2.72473 -1.32767 39311.5 4025.18 
78 rs10858878 -1.35142 -2.72476 -1.32774 39311.5 4025.17 
79 rs10858879 -1.39435 -2.74723 -1.37095 39317.7 4023.21 
80 rs10858880 -2.11123 -3.04359 -2.10527 42200.8 19723.1 
81 rs10858881 -1.38038 -2.73994 -1.35689 39315.7 4023.85 
82 rs10858882 -2.0889 -3.05114 -2.08288 42205.2 19726.1 
83 rs10858883 -2.06548 -3.06239 -2.05949 42516 19603.3 
84 rs10858886 -1.45485 -2.77848 -1.43183 39326.7 4020.4 
85 rs10858888 -2.88367 -3.1211 -2.88537 73081.4 8404.97 
86 rs10858890 -1.40887 -2.75477 -1.38555 39319.9 4022.54 
87 rs10858891 -2.12352 -3.04321 -2.11769 42504.5 19595.6 
88 rs10858892 -inf 1.6519e+07 -inf -inf -inf 
89 rs10858893 -inf 1.65132e+07 -inf -inf -inf 
90 rs10858894 -1.44428 -2.77306 -1.42119 39325.1 4020.89 
91 rs10858896 -1.51734 -2.81024 -1.49473 39336 4017.44 
92 rs10858897 -1.51205 -2.80757 -1.4894 39335.2 4017.7 
93 rs10858898 -1.48091 -2.79179 -1.45806 39330.5 4019.17 
94 rs10858899 -1.52524 -2.81422 -1.50268 39337.2 4017.07 
95 rs10858902 -1.55221 -2.82772 -1.52982 39341.3 4015.77 
96 rs10858903 -1.5564 -2.82981 -1.53404 39341.9 4015.57 
97 rs10858906 -1.57097 -2.84238 -1.54856 39872.1 4065.84 
98 rs10858907 297.157 -inf -inf -inf -inf 
99 rs10858908 297.392 -inf -inf -inf -inf 
100 rs10858909 -1.56687 -2.83502 -1.54458 39343.5 4015.07 
101 rs10858911 -2.54868 -3.21633 -1.50971 -inf -inf 
102 rs10858914 -2.56989 -3.22292 -1.68404 -inf -inf 
103 rs10858915 -2.45925 -3.21338 -1.48417 -inf -inf 
104 rs10858917 -2.45348 -3.10385 -2.26696 -inf -inf 
105 rs10858918 -3.22679 -3.26708 -3.13193 -inf -inf 
106 rs10858919 -3.26428 -3.06433 -2.94581 -inf -inf 
107 rs10858920 -3.25262 -3.01374 -2.88305 -inf -inf 
108 rs10858922 -3.14948 -3.16895 -3.24016 -inf -inf 
109 rs10858923 -3.15341 -3.17251 -3.2419 -inf -inf 
110 rs10858924 -3.15546 -3.17437 -3.2428 -inf -inf 
111 rs10858925 -3.17492 -3.19192 -3.25069 -inf -inf 
112 rs10858928 -3.15064 -3.15596 -3.24053 -inf -inf 
113 rs10858929 -3.15066 -3.15772 -3.23918 -inf -inf 
114 rs10858930 -3.1435 -3.14899 -3.23726 -inf -inf 
115 rs11105267 -3.16232 -3.02951 -2.83785 -inf -inf 
116 rs11105270 -2.12548 -2.68124 -2.11887 -inf -inf 
117 rs11105271 -1.36307 -2.59758 -0.786362 -inf -inf 
118 rs11105273 -2.88905 -3.20722 -2.75941 -inf -inf 
119 rs11105282 -3.27085 -3.23808 -3.15895 -inf -inf 
120 rs11105285 -1.85787 -2.63113 -2.13673 -inf -inf 
121 rs11105287 -1.63494 -2.84241 -1.61381 36781.9 3762.67 
122 rs11105288 -3.07595 -3.15036 -3.04892 4.97692e+06 -inf 
123 rs11105291 -1.39922 -2.74976 -1.37584 39318.5 4022.98 
124 rs11105292 -2.9808 -3.05564 -2.98223 73032 8388.64 
125 rs11105294 -2.92926 -3.09379 -2.93083 73059.3 8397.65 
126 rs11105297 -1.83077 -2.49725 -1.86122 -inf -inf 
127 rs11105298 -1.01934 -2.57884 -0.992848 41949.4 4299.53 
128 rs11105299 -1.47461 -2.78859 -1.45172 39329.6 4019.47 
129 rs11105301 -2.88068 -3.12271 -2.88238 73082.8 8405.43 
130 rs11105302 -1.35223 -2.72519 -1.32856 39311.6 4025.14 
131 rs11105303 -3.15882 -1.53381 -3.1582 41821 19467.3 
132 rs11105304 -2.01564 -3.07725 -2.00951 42525.7 19609.8 
133 rs11105308 -2.04755 -3.06433 -2.04142 42213.3 19731.6 
134 rs11105310 -1.51029 -2.80668 -1.48763 39334.9 4017.78 
135 rs11105312 -1.51956 -2.81136 -1.49696 39336.3 4017.34 
136 rs11105314 -1.49905 -2.801 -1.47632 39333.3 4018.31 
137 rs11105315 -2.8103 -3.15536 -2.81217 73114.1 8415.78 
138 rs11105318 -1.54244 -2.82284 -1.51999 39339.8 4016.24 
139 rs11105319 -1.44057 -2.76244 -1.41768 38541.5 3945.26 
140 rs11105325 -1.50529 -2.81248 -1.48237 40127.7 4094.61 
141 rs11105326 297.166 -inf -inf -inf -inf 
142 rs11105328 -2.67363 -3.13555 -2.51067 -inf -inf 
143 rs11105329 -3.27498 -3.24606 -3.17047 -inf -inf 
144 rs11105345 -3.26302 -3.26812 -3.11076 -inf -inf 
145 rs11105352 -2.5499 -3.10571 -2.45945 -inf -inf 
146 rs11105354 -2.58545 -3.12228 -2.4972 -inf -inf 
147 rs11105356 -3.2702 -3.25676 -3.09546 -inf -inf 
148 rs11105360 -2.8765 -3.05954 -2.95545 -inf -inf 
149 rs11105364 -2.56567 -3.11312 -2.47619 -inf -inf 
150 rs11105368 -2.55838 -3.1097 -2.46845 -inf -inf 
151 rs11105369 -3.1866 -3.19495 -3.06338 -inf -inf 
152 rs11105375 -2.54886 -3.10069 -2.46518 -inf -inf 
153 rs11105376 -2.54878 -3.1203 -2.54037 8788.62 2121.98 
154 rs11105378 -2.53855 -3.09572 -2.45429 -inf -inf 
155 rs11105379 -3.17898 -3.07599 -3.20033 -inf -inf 
156 rs11105381 -3.24229 -3.26976 -3.27068 -inf -inf 
157 rs11105382 -3.19958 -3.11033 -3.2181 -inf -inf 
158 rs11105383 -3.21169 -3.12838 -3.22859 -inf -inf 
159 rs11105384 -3.02288 -3.26197 -2.96397 -inf -inf 
160 rs11105389 -2.42928 -2.38098 -2.87487 4.00343e+06 -inf 
161 rs11105401 -3.26483 -3.08609 -3.07034 -inf -inf 
162 rs11105404 -2.39749 -2.33865 -2.7843 -inf -inf 
163 rs111304986 -inf -inf 1.65816e+09 -inf -inf 
164 rs111337717 -3.2733 -3.23368 -3.273 5014.59 583.744 
165 rs111358711 4.28962 5.21137 65.1694 -inf -inf 
166 rs111423870 -3.09934 -3.26602 -3.0484 -inf -inf 
167 rs111478946 -2.60133 -3.12953 -2.51409 -inf -inf 
168 rs111481954 -3.14842 -3.22584 -3.09382 -inf -inf 
169 rs111533112 -inf -inf 1.6559e+09 -inf -inf 
170 rs111556856 3.7011 4.58403 66.7926 -inf -inf 
171 rs111567467 -inf -inf 1.66619e+09 -inf -inf 
172 rs111831755 -2.33488 -2.78081 -2.41368 -inf -inf 
173 rs111866999 -inf -inf 1.66119e+09 -inf -inf 
174 rs111885878 -2.30561 -2.75991 -2.44073 -inf -inf 
175 rs111931258 1.52806 1.64311 6.28372 -inf -inf 
176 rs112050579 -inf -inf 1.66186e+09 -inf -inf 
177 rs112126511 -2.44399 -2.7996 -3.19501 -inf -inf 
178 rs112136171 3.35494 4.14118 46.7498 -inf -inf 
179 rs112146093 -1.00928 -0.931945 10.8988 -inf -inf 
180 rs112319430 -0.891492 -0.812021 10.6114 -inf -inf 
181 rs112319982 3.88593 4.78122 66.2731 -inf -inf 
182 rs112331025 -inf -inf 1.66322e+09 -inf -inf 
183 rs112333143 -3.17893 -3.273 -3.12405 -inf -inf 
184 rs112389263 -3.14777 -3.25992 -3.04901 -inf -inf 
185 rs112577642 -1.04619 -0.969535 10.9911 -inf -inf 
186 rs112599970 -inf -inf 1.65906e+09 -inf -inf 
187 rs112735988 -2.34408 -2.7861 -2.54248 -inf -inf 
188 rs112914514 -1.55203 -1.59272 7.62713 -inf -inf 
189 rs112938842 1.51923 2.04762 39.5741 -inf -inf 
190 rs112961740 -inf -inf 2.5564e+09 -inf -inf 
191 rs113011983 -1.56815 -1.60863 7.66863 -inf -inf 
192 rs113057166 -1.56411 -1.60465 7.65822 -inf -inf 
193 rs113061454 4.93618 5.89889 63.4821 -inf -inf 
194 rs113087241 -inf -inf 1.66759e+09 -inf -inf 
195 rs113091746 -inf -inf 1.64889e+09 -inf -inf 
196 rs113119351 -inf -inf 1.66064e+09 -inf -inf 
197 rs113397318 -2.36028 -2.40949 100.014 -inf -inf 
198 rs113467193 -inf -inf 1.66541e+09 -inf -inf 
199 rs113648049 -0.80191 -0.720849 10.3999 -inf -inf 
200 rs113691079 -3.14339 -3.22803 -3.08538 -inf -inf 
201 rs113798345 -inf -inf 1.6682e+09 -inf -inf 
202 rs113804325 -3.00806 -3.22007 -2.89087 -inf -inf 
203 rs113932249 -inf -inf 1.62984e+09 -inf -inf 
204 rs113942790 1.50537 2.03295 39.615 -inf -inf 
205 rs115031958 -3.27292 -3.25375 -3.15471 -inf -inf 
206 rs115583893 -3.21765 -3.09643 -3.21827 88.4602 309.548 
207 rs115859922 -3.2072 -3.0786 -3.20787 88.8521 308.825 
208 rs11609503 -3.10967 -3.17976 1.43457 -inf -inf 
209 rs11610818 -3.23759 -3.27689 -3.03736 -inf -inf 
210 rs11612498 -2.55872 -2.11359 -2.60789 -inf -inf 
211 rs11613532 -3.23763 -3.26651 -3.02583 -inf -inf 
212 rs11614862 -3.27378 -3.25114 -3.16046 -inf -inf 
213 rs116883365 -inf -inf 1.65636e+09 -inf -inf 
214 rs117002363 -3.27554 -3.26045 -3.27542 82.9166 320.03 
215 rs117045835 -2.05935 -3.12821 -3.12894 75.2855 1.92744e+06 
216 rs117069019 -3.19112 -3.18308 -2.96959 -inf -inf 
217 rs117128762 4.95247 5.91619 63.4408 -inf -inf 
218 rs117220130 -inf -inf 1.65935e+09 -inf -inf 
219 rs117259519 -3.04607 -2.59199 -2.42944 -inf -inf 
220 rs117345505 -inf -inf 1.6601e+09 -inf -inf 
221 rs117408037 -3.26089 -3.27729 -3.26136 -inf -inf 
222 rs117891749 -2.81933 -3.00388 -2.84763 -inf -inf 
223 rs11830790 -3.17278 -3.20781 -3.12264 -inf -inf 
224 rs11831317 -3.27463 -3.2478 -3.16719 -inf -inf 
225 rs11831532 -2.82663 -3.22196 -2.82488 -inf -inf 
226 rs11834928 -3.26881 -3.26179 -3.13356 -inf -inf 
227 rs11836875 -3.27486 -3.2467 -3.16928 -inf -inf 
228 rs11837185 -3.26798 -3.26294 -3.12996 -inf -inf 
229 rs11837487 -2.29749 -2.69041 -3.21544 -inf -inf 
230 rs12228177 -1.35188 -2.72501 -1.32821 39311.6 4025.07 
231 rs12230074 -2.54075 -3.09678 -2.45661 -inf -inf 
232 rs12230394 -3.25101 -3.14297 -3.26028 -inf -inf 
233 rs1224259 -3.26934 -3.261 -3.13593 -inf -inf 
234 rs1224262 -3.26277 -3.26642 -3.06037 -inf -inf 
235 rs1224263 -3.25435 -3.27328 -3.08269 -inf -inf 
236 rs1224264 -3.26907 -3.26141 -3.13471 -inf -inf 
237 rs1224265 -3.26926 -3.26112 -3.13557 -inf -inf 
238 rs12297951 -3.00787 -3.25962 -2.94726 -inf -inf 
239 rs12299158 -1.0627 -3.16715 -2.92336 -inf -inf 
240 rs12303240 -2.11811 -3.04119 -2.11218 42199.4 19722.1 
241 rs12306658 -3.16173 -3.00103 -2.84689 -inf -inf 
242 rs12306780 -2.81473 -3.15358 -2.81659 73112.2 8415.08 
243 rs12306790 -inf 1.39729e+07 -inf -inf -inf 
244 rs12308380 -3.27478 -3.24246 -3.13061 -inf -inf 
245 rs12312151 -2.12301 -3.03947 -2.11709 42198.4 19721.4 
246 rs12315152 -2.14338 -3.03215 -2.13751 42194.3 19718.7 
247 rs12315913 -2.9239 -3.09728 -2.92549 73061.9 8398.45 
248 rs12318428 -3.15725 -2.99412 -2.83827 -inf -inf 
249 rs12369195 -1.57006 -2.8366 -1.54778 39344 4014.83 
250 rs12369685 -1.57109 -2.83443 -1.54889 39082 3989.41 
251 rs12369904 -2.03493 -2.58672 -2.03157 -inf -inf 
252 rs12369944 -3.15895 -3.13485 -3.18396 -inf -inf 
253 rs12423326 -3.15544 -2.97172 -3.16647 -inf -inf 
254 rs12425706 -2.97279 -3.13316 -3.13688 -inf -inf 
255 rs12426089 -3.14335 -3.25216 -2.75303 -inf -inf 
256 rs12578201 -3.24567 -3.10102 -3.26485 -inf -inf 
257 rs12579003 -2.85888 -3.09334 -2.58238 -inf -inf 
258 rs12579052 -2.95917 -2.89698 -3.00058 911164 8.6891e+06 
259 rs12579302 -2.56624 -3.11339 -2.4768 -inf -inf 
260 rs12580757 -3.15441 -2.97609 -3.16318 -inf -inf 
261 rs12581002 -3.10733 -3.17925 1.41609 -inf -inf 
262 rs12581312 -inf 1.47876e+07 -inf -inf -inf 
263 rs12811606 -2.75081 -2.82148 -2.81316 122.33 -inf 
264 rs12812760 -3.07161 -3.15956 -3.04723 344597 1.94691e+06 
265 rs12813149 -3.173 -3.00727 -3.18093 -inf -inf 
266 rs12817819 -3.12474 -3.1822 1.56238 -inf -inf 
267 rs12818945 -2.66 -3.07139 -3.08007 -inf -inf 
268 rs12819667 -1.35427 -2.14962 -3.03116 -inf -inf 
269 rs12824510 -2.54952 -2.85435 -2.89084 -inf -inf 
270 rs12824962 -2.74633 -3.02716 -2.48615 -inf -inf 
271 rs1344682 2.5564e+09 -inf -inf -inf -inf 
272 rs1344683 -inf 1.56637e+07 -inf -inf -inf 
273 rs1344684 -inf 1.57836e+07 -inf -inf -inf 
274 rs1344685 -2.14275 -3.03238 -2.13689 42194.4 19718.8 
275 rs1353027 2.55216e+09 -inf -inf -inf -inf 
276 rs1356819 -3.16168 -3.26038 -2.87822 -inf -inf 
277 rs1356820 -3.26815 -3.26271 -3.13068 -inf -inf 
278 rs1358349 -3.14808 -3.15347 -3.23937 -inf -inf 
279 rs1358350 -3.23675 -3.26936 -3.14855 -inf -inf 
280 rs137890004 -3.1445 -3.10349 -3.14383 1.90463e+06 707.561 
281 rs138187422 -3.25096 -2.69605 -2.69633 275.39 1.56375e+06 
282 rs139161896 4.00954 4.91302 65.9308 -inf -inf 
283 rs1401980 -3.13919 -3.14478 -3.23523 -inf -inf 
284 rs1401982 -2.28163 -3.20792 -2.08389 -inf -inf 
285 rs1401983 -3.27107 -3.258 -3.1443 -inf -inf 
286 rs1401986 -3.23682 -2.97599 -2.84028 -inf -inf 
287 rs1405779 -3.14873 -3.16826 -3.23982 -inf -inf 
288 rs1405780 -2.96613 -3.10072 -3.24884 -inf -inf 
289 rs140766882 -3.20538 -3.09245 -3.20462 -inf -inf 
290 rs141532617 -3.24301 -3.21295 -3.25801 3749.49 1.07105e+06 
291 rs141564090 -2.23246 -3.15516 -3.17404 -inf -inf 
292 rs1427829 -1.39983 -2.17581 -3.04868 -inf -inf 
293 rs1427831 -inf 1.44659e+07 -inf -inf -inf 
294 rs143960232 -inf -inf 1.65821e+09 -inf -inf 
295 rs145485557 -3.13262 -3.2631 -3.12995 6673.52 683.111 
296 rs1474187 -3.26907 -3.19671 -3.09122 -inf -inf 
297 rs148176512 -2.85202 -3.12466 -2.85391 -inf -inf 
298 rs1492911 65.544 -inf -inf -inf -inf 
299 rs1492912 -1.0388 -3.16597 -2.93143 -inf -inf 
300 rs1492913 -1.01391 -3.16491 -2.93633 -inf -inf 
301 rs1492914 65.8514 -inf -inf -inf -inf 
302 rs150052931 -3.26937 -3.09321 -3.02612 -inf -inf 
303 rs1520183 -3.26291 -3.26822 -3.11034 -inf -inf 
304 rs1527537 -3.1712 -3.18933 -3.24538 -inf -inf 
305 rs1527540 -3.26238 -3.27153 -2.9278 -inf -inf 
306 rs1527541 -3.15414 -2.96956 -3.16525 -inf -inf 
307 rs1527542 -3.14388 -3.16385 -3.23761 -inf -inf 
308 rs1527543 -3.14316 -3.16319 -3.23727 -inf -inf 
309 rs1527546 -3.04989 -3.16013 -3.22715 -inf -inf 
310 rs1527547 -3.27198 -3.19413 -3.09044 -inf -inf 
311 rs1554393 -3.19979 -3.05494 -3.20634 -inf -inf 
312 rs1565679 297.509 -inf -inf -inf -inf 
313 rs1590007 -3.14915 -3.16864 -3.24001 -inf -inf 
314 rs1590008 -3.22699 -3.26714 -3.13229 -inf -inf 
315 rs1607687 -3.15867 -3.17728 -3.24418 -inf -inf 
316 rs1609156 -3.15181 -3.17106 -3.2412 -inf -inf 
317 rs1631726 -3.12709 -2.79263 -2.57574 8.09507e+06 -inf 
318 rs1650334 -2.36398 -2.98695 -2.76743 -inf -inf 
319 rs1650342 -2.56418 -2.40094 -2.73815 -inf -inf 
320 rs1650343 -2.98166 -3.0371 -2.79582 -inf -inf 
321 rs1688549 -3.12314 -2.78549 -2.56713 8.09511e+06 -inf 
322 rs1688573 -3.12678 -2.79206 -2.57505 8.09507e+06 -inf 
323 rs1689040 -2.10773 -3.17588 -1.89485 -inf -inf 
324 rs1689406 -2.98239 -3.03775 -2.79489 -inf -inf 
325 rs1689408 -2.56144 -2.3979 -2.7405 -inf -inf 
326 rs1689410 -2.97305 -3.02939 -2.80673 -inf -inf 
327 rs1689418 -2.41172 -2.91036 -2.36791 -inf -inf 
328 rs1689419 -2.81869 -3.03381 -3.19623 -inf -inf 
329 rs1689437 -3.17677 -3.27344 -3.25337 8.08929e+06 -inf 
330 rs17016739 -3.27352 -3.22742 -3.27188 748.453 33436.7 
331 rs17016790 -3.14688 -3.26976 -3.08431 -inf -inf 
332 rs17016823 -3.17967 -3.27276 -3.13764 -inf -inf 
333 rs17016868 -1.65561 -1.46958 6.47856 -inf -inf 
334 rs17017077 -2.99067 -3.13654 -3.13367 -inf -inf 
335 rs17017109 -3.05028 -3.14017 -3.11184 -inf -inf 
336 rs17017229 -3.15316 -2.96793 -3.16432 -inf -inf 
337 rs1715636 -3.26858 -3.26212 -3.13255 -inf -inf 
338 rs17191974 -3.1769 -3.20453 -3.12784 -inf -inf 
339 rs17191995 -3.18936 -3.19158 -3.14441 -inf -inf 
340 rs17192128 -3.10102 -3.13201 -3.13577 -inf -inf 
341 rs17249754 -2.51298 -3.088 -2.4203 -inf -inf 
342 rs17362991 -2.82855 -2.39555 -2.38241 -inf -inf 
343 rs17363182 -2.33812 -2.78312 -2.41063 -inf -inf 
344 rs17363210 -2.35872 -2.79774 -2.391 -inf -inf 
345 rs17364048 -2.32771 -2.94479 -2.30403 -inf -inf 
346 rs17364616 -3.23107 -3.22764 -3.24971 3745.45 1.07098e+06 
347 rs17365885 -2.52057 -2.70768 -2.12492 -inf -inf 
348 rs17366704 -2.82519 -3.2215 -2.82343 -inf -inf 
349 rs17380500 -2.71953 -3.23096 -3.25052 -inf -inf 
350 rs17380650 -3.03661 -3.25718 -2.96256 -inf -inf 
351 rs17380907 -3.17247 -3.26781 -3.18155 -2.2192 67367.7 
352 rs17380921 -3.17332 -3.26806 -3.18237 -2.21646 67368.4 
353 rs17381194 -3.15413 -3.25826 -3.05765 -inf -inf 
354 rs17381270 -3.14364 -3.2279 -3.08569 -inf -inf 
355 rs17459979 -2.66114 -2.78149 -3.16075 -inf -inf 
356 rs17460639 -2.33424 -2.78035 -2.41429 -inf -inf 
357 rs17460688 -2.3232 -2.77249 -2.42458 -inf -inf 
358 rs17461356 -2.31507 -2.93761 -2.29124 -inf -inf 
359 rs17464848 -1.83597 -2.70972 -1.87381 -inf -inf 
360 rs17465265 -3.05885 -3.25361 -2.98929 -inf -inf 
361 rs17465286 -3.03498 -3.25686 -2.96168 -inf -inf 
362 rs17465335 -3.02156 -3.25884 -2.94417 -inf -inf 
363 rs17465678 -3.20123 -3.27534 -3.221 929.39 517109 
364 rs17465699 -3.12113 -3.23858 -3.06082 -inf -inf 
365 rs17465916 -3.1617 -3.26332 -3.1726 34.5158 86234.8 
366 rs17782841 -2.59181 -3.23659 -3.18811 -inf -inf 
367 rs17782847 -inf -inf -inf -inf 2.52879e+09 
368 rs17782889 -2.98462 -3.25529 -2.92148 -inf -inf 
369 rs17782913 -2.48217 -2.40804 -2.84725 -inf -inf 
370 rs17782925 -3.15531 -2.97152 -3.16636 -inf -inf 
371 rs17782943 -3.22966 -3.1691 -3.21235 -inf -inf 
372 rs1814966 -2.72639 -3.01593 -2.4607 -inf -inf 
373 rs1880978 -3.26764 -3.26338 -3.12851 -inf -inf 
374 rs1880979 -3.26365 -3.26759 -3.113 -inf -inf 
375 rs1880980 -3.26971 -3.26042 -3.13763 -inf -inf 
376 rs1880981 -3.15745 -3.16429 -3.24225 -inf -inf 
377 rs1915108 -2.71282 -3.06639 -2.70703 7882 832.181 
378 rs1949549 -3.15836 -3.16517 -3.24266 -inf -inf 
379 rs1980235 -3.22062 -3.26507 -3.12115 -inf -inf 
380 rs2008086 -3.17111 -3.1885 -3.24924 -inf -inf 
381 rs2018669 -2.73061 -3.18711 -2.72902 -inf -inf 
382 rs2030932 -3.13273 -3.15367 -3.23232 -inf -inf 
383 rs2037373 -3.26497 -3.26637 -3.11789 -inf -inf 
384 rs2037374 -3.26533 -3.26601 -3.11927 -inf -inf 
385 rs2037375 -3.2036 -3.26044 -3.26582 -inf -inf 
386 rs2037376 -3.07084 -3.09225 -3.20047 -inf -inf 
387 rs2037377 -3.20372 -3.27345 -2.96083 -inf -inf 
388 rs2052828 -inf 1.37924e+07 -inf -inf -inf 
389 rs2056327 -3.26957 -3.26064 -3.13698 -inf -inf 
390 rs2056329 -3.14881 -3.15417 -3.2397 -inf -inf 
391 rs2056330 -3.1622 -3.16888 -3.24433 -inf -inf 
392 rs2056331 -3.27429 -3.24926 -3.16431 -inf -inf 
393 rs2070759 -2.63576 -3.23058 -1.77934 -inf -inf 
394 rs2113893 -3.26167 -3.11332 -2.97127 -inf -inf 
395 rs2113894 -3.23952 -3.26854 -3.2717 -inf -inf 
396 rs2139554 -3.2642 -3.2671 -3.11501 -inf -inf 
397 rs2162042 -3.24412 -3.2409 -2.86681 -inf -inf 
398 rs2162678 -2.96968 -3.06463 -2.97114 73038.1 8390.64 
399 rs2220729 -2.827 -3.14847 -2.82883 73106.9 8413.39 
400 rs2230281 -inf 1.64485e+07 -inf -inf -inf 
401 rs2230282 -2.76436 -3.2008 -2.7625 -inf -inf 
402 rs2230283 -2.84893 -3.13865 -2.85071 73097.3 8410.2 
403 rs2254781 -3.26365 -3.26758 -3.11303 -inf -inf 
404 rs2280715 -3.24435 -3.18065 -3.25587 -inf -inf 
405 rs2407986 -3.23129 -3.27182 -3.03604 -inf -inf 
406 rs2407987 297.598 -inf -inf -inf -inf 
407 rs2407988 -3.26007 -3.27028 -3.10064 -inf -inf 
408 rs2408046 -3.24248 -3.26984 -3.27061 -inf -inf 
409 rs2408052 -3.15518 -2.97736 -3.16392 -inf -inf 
410 rs2452497 -3.26883 -3.26177 -3.13362 -inf -inf 
411 rs2640547 -2.5231 -2.97881 -2.48226 -inf -inf 
412 rs2681472 -2.63943 -3.14588 -2.55741 -inf -inf 
413 rs2681473 -3.23875 -3.2768 -3.04025 -inf -inf 
414 rs2681475 -3.25801 -3.27152 -3.09395 -inf -inf 
415 rs2681476 0.663751 -0.137199 1.92129 -inf -inf 
416 rs2681478 -3.26274 -3.26835 -3.10977 -inf -inf 
417 rs2681479 -3.26982 -3.26023 -3.13819 -inf -inf 
418 rs2681481 -3.26461 -3.26671 -3.11655 -inf -inf 
419 rs2681485 -2.26869 -3.20708 -2.06765 -inf -inf 
420 rs2681486 -3.27047 -3.25912 -3.1413 -inf -inf 
421 rs2681487 -3.23398 -3.036 -3.2638 -inf -inf 
422 rs2681488 -3.24627 -3.27498 -3.00339 -inf -inf 
423 rs2681489 -2.95966 -3.24358 -3.25351 -inf -inf 
424 rs2681490 -3.27554 -3.24231 -3.17709 -inf -inf 
425 rs2681491 -3.26274 -3.26481 -3.22585 -inf -inf 
426 rs2681492 -2.6805 -3.14463 -2.53481 -inf -inf 
427 rs2854367 -3.26587 -3.26544 -3.12136 -inf -inf 
428 rs2854368 -3.25985 -3.27043 -3.09989 -inf -inf 
429 rs2854369 -3.26028 -3.27015 -3.10134 -inf -inf 
430 rs2854370 -3.2065 -3.27405 -2.96668 -inf -inf 
431 rs2854371 -2.48082 -3.23331 -3.1967 -inf -inf 
432 rs2854373 -3.2373 -3.11737 -3.15728 -inf -inf 
433 rs2854375 -3.27133 -3.25441 -3.10221 -inf -inf 
434 rs2854376 -3.26217 -3.2688 -3.10777 -inf -inf 
435 rs2854377 -3.26418 -3.26711 -3.11495 -inf -inf 
436 rs2854379 -3.15848 -3.2186 -3.01673 -inf -inf 
437 rs34192142 8.3892 9.79211 9.47879 94.0561 -inf 
438 rs34196696 -3.24497 -3.18475 -3.17818 -inf -inf 
439 rs34205054 -2.62423 -3.07004 -3.07903 -inf -inf 
440 rs34217226 -3.13116 -3.16288 -3.11261 -inf -inf 
441 rs34422056 -inf -inf -inf 2.54942e+09 -inf 
442 rs34520864 -3.27685 -3.25778 -3.25568 -inf -inf 
443 rs34663878 -3.15197 -3.25949 -3.14463 -inf -inf 
444 rs34849501 -2.87283 -3.13051 -2.87464 74206.2 8315.16 
445 rs34937414 -3.27586 -3.22119 -3.27606 -inf -inf 
446 rs34983446 -2.80028 -2.82473 -2.8265 121.393 -inf 
447 rs35012399 -3.06442 -3.15981 -3.03389 6.66539e+07 -inf 
448 rs35140211 -3.22192 -3.22978 -2.96183 -inf -inf 
449 rs35192662 -3.27621 -3.23547 -3.25781 -inf -inf 
450 rs35201139 -2.99205 -3.14425 -3.14643 -inf -inf 
451 rs35274227 -3.08419 -3.16705 -3.05609 4.48035e+06 5.60309e+06 
452 rs35354627 -2.83611 -2.86635 -2.86889 125.546 -inf 
453 rs35913203 -3.24441 -3.16127 -3.19893 -inf -inf 
454 rs36010888 -2.97405 -3.13342 -3.1367 -inf -inf 
455 rs36092128 -2.83803 -2.86576 -2.86873 125.496 -inf 
456 rs3741899 -1.5694 -2.83627 -1.54712 39343.9 4014.87 
457 rs3825330 -1.56997 -2.83655 -1.5477 39344 4014.84 
458 rs3864928 -inf 1.64402e+07 -inf -inf -inf 
459 rs3892685 -2.87536 -3.12553 -2.87707 73085.2 8406.23 
460 rs3920010 147.476 -inf -inf -inf -inf 
461 rs3958726 -inf 1.27585e+07 -inf -inf -inf 
462 rs4240743 -3.26373 -3.26751 -3.11331 -inf -inf 
463 rs4277172 -3.27037 -3.25643 -3.09643 -inf -inf 
464 rs4376957 -3.2689 -3.26167 -3.13393 -inf -inf 
465 rs4842488 -1.37991 -2.7397 -1.35642 39315.6 4023.79 
466 rs4842489 2.54297e+09 -inf -inf -inf -inf 
467 rs4842491 -inf 1.54604e+07 -inf -inf -inf 
468 rs4842493 -inf 1.6057e+07 -inf -inf -inf 
469 rs4842494 -inf 1.60695e+07 -inf -inf -inf 
470 rs4842499 -3.16608 -3.2461 -3.19464 -inf -inf 
471 rs4842500 -3.2533 -3.01626 -2.88614 -inf -inf 
472 rs4842501 -3.25288 -3.0147 -2.88423 -inf -inf 
473 rs4842651 -2.85207 -3.01872 -2.6416 -inf -inf 
474 rs4842653 -1.36219 -2.73042 -1.33859 39313.1 4024.6 
475 rs4842654 -1.36329 -2.731 -1.33969 39313.2 4024.55 
476 rs4842660 297.564 -inf -inf -inf -inf 
477 rs4842661 -1.54732 -2.82528 -1.5249 39340.6 4015.93 
478 rs4842662 -1.56723 -2.83519 -1.54494 39343.6 4014.97 
479 rs4842665 -2.36401 -3.09235 -1.34395 -inf -inf 
480 rs4842666 -2.73367 -3.184 -2.65382 -inf -inf 
481 rs4842667 -2.49286 -3.2097 -1.44067 -inf -inf 
482 rs4842668 -3.25684 -3.26585 -3.2343 -inf -inf 
483 rs4842669 -2.30008 -2.67281 -1.63442 -inf -inf 
484 rs4842670 -3.27602 -3.23327 -3.19095 -inf -inf 
485 rs4842672 -3.1892 -3.19029 -3.0692 -inf -inf 
486 rs4842673 -3.26708 -3.26408 -3.12617 -inf -inf 
487 rs4842675 -3.09278 -3.26509 -3.04696 -inf -inf 
488 rs4842676 -2.20478 -2.93802 -2.08944 -inf -inf 
489 rs4842677 -3.25233 -3.01268 -2.88174 -inf -inf 
490 rs4842679 -2.8825 -3.24289 -3.24319 -inf -inf 
491 rs4842680 -3.23566 -3.24793 -2.90841 -inf -inf 
492 rs4842684 -3.15569 -3.26484 -3.2522 -inf -inf 
493 rs4842686 -3.14333 -3.16151 -3.23878 -inf -inf 
494 rs4842689 -3.263 -3.11818 -2.97796 -inf -inf 
495 rs55677616 -2.33518 -2.78102 -2.4134 -inf -inf 
496 rs55779958 -2.3373 -2.78128 -2.54833 -inf -inf 
497 rs55855230 -3.0377 -3.21727 -3.04869 -inf -inf 
498 rs55954530 -3.20067 -3.25043 -3.22657 3737.41 1.07084e+06 
499 rs56009133 -2.34706 -2.78823 -2.53989 -inf -inf 
500 rs56032425 -3.04634 -3.26342 -3.04417 6048.81 27.659 
501 rs56083945 -2.57376 -3.1223 -2.57162 -inf -inf 
502 rs56132623 -2.71291 -3.24626 -2.72594 40374.6 62413.2 
503 rs56138201 -3.14862 -2.84452 -2.82411 -inf -inf 
504 rs56168514 -3.16475 -3.26376 -3.19737 3729.96 1.07071e+06 
505 rs56176813 -2.3283 -2.77955 -2.6091 -inf -inf 
506 rs56208213 -3.02576 -3.25856 -2.94901 -inf -inf 
507 rs56271586 -2.76728 -3.19758 -2.76672 -inf -inf 
508 rs56291414 -2.65954 -3.15418 -2.65895 -inf -inf 
509 rs56369286 -2.80996 -2.10153 -2.7324 3852.93 1.07283e+06 
510 rs56372796 -2.33561 -2.78008 -2.54977 -inf -inf 
511 rs57481061 -2.60171 -3.12268 -2.51384 -inf -inf 
512 rs61378614 -2.88093 -3.24485 -2.87691 -inf -inf 
513 rs61925091 0.37888 -2.60674 -2.6619 -inf -inf 
514 rs61925105 -2.87491 -3.24921 -3.24871 -inf -inf 
515 rs61926781 -2.48748 -3.23924 -3.24036 -inf -inf 
516 rs61926784 -2.89424 -2.82505 -2.94252 -inf -inf 
517 rs61926785 -3.08397 -3.1365 -3.07244 -inf -inf 
518 rs6538183 -2.37451 -2.81136 -2.36631 -inf -inf 
519 rs6538188 2.54998e+09 -inf -inf -inf -inf 
520 rs6538189 -1.44849 -2.77522 -1.42543 39325.7 4020.62 
521 rs6538190 -1.37566 -2.73748 -1.35214 39315 4023.99 
522 rs6538192 -3.09016 -3.24642 -2.92224 -inf -inf 
523 rs6538194 -3.27295 -3.25367 -3.1549 -inf -inf 
524 rs6538195 -2.55848 -3.10975 -2.46856 -inf -inf 
525 rs6538196 -3.2626 -3.26847 -3.10924 -inf -inf 
526 rs6538197 -3.26722 -3.26391 -3.12675 -inf -inf 
527 rs6538203 -3.27113 -3.1492 -3.01774 -inf -inf 
528 rs66853642 -3.05377 -3.13988 -3.10982 -inf -inf 
529 rs67026445 -3.15217 -2.9724 -3.16103 -inf -inf 
530 rs67111194 -2.38459 -2.93452 -1.91465 -inf -inf 
531 rs67524827 -3.16754 -2.99798 -3.17572 -inf -inf 
532 rs67972890 -3.15669 -2.97986 -3.16536 -inf -inf 
533 rs704060 -3.14996 -2.83487 -2.62681 8.09481e+06 -inf 
534 rs704061 -1.32717 -2.14637 -3.03626 -inf -inf 
535 rs704062 -3.16653 -2.86663 -2.6655 8.0946e+06 -inf 
536 rs704082 -3.13052 -2.79885 -2.58323 8.09503e+06 -inf 
537 rs704083 -3.12856 -2.81296 -2.58094 -inf -inf 
538 rs704084 -2.88984 -3.24412 -3.26294 -inf -inf 
539 rs704086 -2.43901 -3.01377 -2.83362 7.55851e+06 -inf 
540 rs704087 -2.29358 -3.05947 -3.093 -inf -inf 
541 rs704088 -0.781575 -3.15965 -3.17641 -inf -inf 
542 rs704089 -1.68531 -3.1799 -3.04637 -inf -inf 
543 rs7131931 -3.14837 -3.16794 -3.23966 -inf -inf 
544 rs7131965 -3.1906 -3.19106 -3.07004 -inf -inf 
545 rs7132186 -3.14505 -3.16491 -3.23814 -inf -inf 
546 rs7134172 -2.15585 -3.02753 -2.15002 42191.7 19717 
547 rs7135819 -1.45761 -2.65376 -0.883337 -inf -inf 
548 rs7136259 -2.54454 -3.21165 -2.40189 -inf -inf 
549 rs7137121 2.53907e+09 -inf -inf -inf -inf 
550 rs7137695 -2.37947 -2.81485 -2.36139 -inf -inf 
551 rs71454166 -2.57984 -2.92801 -2.27697 -inf -inf 
552 rs722414 12.2963 -inf -inf -inf -inf 
553 rs7295439 -0.705442 -3.1288 -3.04375 -inf -inf 
554 rs7296703 -3.1706 -3.04173 -2.85418 -inf -inf 
555 rs7297206 -2.29776 -3.20821 -2.09759 -inf -inf 
556 rs7297988 -3.16207 -3.18036 -3.24561 -inf -inf 
557 rs7299139 2.52376e+09 -inf -inf -inf -inf 
558 rs7299172 -inf 1.45462e+07 -inf -inf -inf 
559 rs7299436 -3.23255 -3.16095 -3.24624 -inf -inf 
560 rs7299774 -3.17238 -3.04438 -2.85773 -inf -inf 
561 rs7302638 -3.15916 -2.99706 -2.84194 -inf -inf 
562 rs7303102 -3.15052 -3.16989 -3.24062 -inf -inf 
563 rs7305095 -1.41424 -2.62359 -0.831003 -inf -inf 
564 rs7305878 -3.17776 -3.27286 -3.11212 -inf -inf 
565 rs7306772 -inf 2.19058 -inf -inf -inf 
566 rs7308051 -2.14687 -3.03087 -2.14102 42193.6 19718.2 
567 rs7308186 -inf 1.44155e+07 -inf -inf -inf 
568 rs7308258 -2.10648 -3.04906 -2.1006 42507.9 19597.9 
569 rs7308306 -2.14997 -3.03488 -2.34416 -inf -inf 
570 rs7308380 2.5523e+09 -inf -inf -inf -inf 
571 rs7310238 -inf 1.5192e+07 -inf -inf -inf 
572 rs7310515 -inf 1.36729 -inf -inf -inf 
573 rs7311138 -3.16435 -3.03249 -2.84183 -inf -inf 
574 rs7313499 -2.04891 -3.06749 -2.04287 42519.3 19605.5 
575 rs7315008 0.106013 -2.63375 -2.73132 -inf -inf 
576 rs7316025 -2.37219 -2.88537 -2.32738 -inf -inf 
577 rs73194509 -3.20488 -3.2481 -3.22989 3738.4 1.07086e+06 
578 rs73194511 -2.67529 -3.16635 -2.67328 -inf -inf 
579 rs73194520 -2.66899 -3.16376 -2.66698 -inf -inf 
580 rs73194522 -3.22626 -3.23236 -3.2462 3744.01 1.07096e+06 
581 rs73194568 -3.18569 -3.25725 -3.21456 3734.11 1.07078e+06 
582 rs73194597 -3.19729 -3.25216 -3.22389 3736.63 1.07083e+06 
583 rs73196614 -1.80884 -2.69311 -1.90009 -inf -inf 
584 rs73196636 -3.24507 -3.26049 -3.25745 1263.05 573325 
585 rs73196642 -3.13772 -2.91005 -3.12857 163.39 45076.1 
586 rs73196644 -3.01116 -3.09698 -3.05827 -inf -inf 
587 rs73196656 -3.13023 -3.23481 -3.07175 -inf -inf 
588 rs73196661 -3.13691 -3.23176 -3.07982 -inf -inf 
589 rs73196673 -3.1564 -3.2192 -3.10224 -inf -inf 
590 rs73196675 -3.16074 -3.21641 -3.10761 -inf -inf 
591 rs73196678 -3.25916 -3.14964 -3.22334 -inf -inf 
592 rs73198545 -3.17697 -3.20277 -3.12867 -inf -inf 
593 rs73198547 -2.62841 -3.06228 -3.07214 -inf -inf 
594 rs73198550 -3.23412 -3.12517 -3.20499 -inf -inf 
595 rs73198552 -3.19073 -3.19021 -3.14618 -inf -inf 
596 rs73198556 -3.18969 -3.19311 -3.14414 -inf -inf 
597 rs73198557 -3.18791 -3.19483 -3.14184 -inf -inf 
598 rs73198566 -3.26516 -3.2372 -3.27148 1268.33 573439 
599 rs73200994 -3.23953 -3.15421 -3.22543 -inf -inf 
600 rs73210380 -3.17465 -3.27276 -3.13479 -inf -inf 
601 rs73210381 -2.34786 -2.79004 -2.40141 -inf -inf 
602 rs73210384 -3.16787 -3.27236 -3.12677 -inf -inf 
603 rs73210387 -2.3355 -2.78125 -2.4131 -inf -inf 
604 rs73210390 -2.33131 -2.77827 -2.41703 -inf -inf 
605 rs73210393 -2.32901 -2.77663 -2.41918 -inf -inf 
606 rs73210397 -3.18096 -3.2693 -3.08716 -inf -inf 
607 rs73211616 -3.19226 -3.2735 -2.98484 -inf -inf 
608 rs73435062 -3.27388 -3.25079 -3.16119 -inf -inf 
609 rs73435069 -3.2691 -3.26136 -3.13486 -inf -inf 
610 rs73435071 -3.27217 -3.25563 -3.15029 -inf -inf 
611 rs73437338 -2.49096 -3.07015 -2.39135 -inf -inf 
612 rs73437358 -2.56388 -3.11228 -2.47429 -inf -inf 
613 rs73437382 -3.23408 -3.17085 -3.25059 -inf -inf 
614 rs7399300 -inf 1.53497e+07 -inf -inf -inf 
615 rs75031192 -1.87045 -2.54931 -1.92408 -inf -inf 
616 rs75138673 -2.35928 -2.73685 -3.20853 -inf -inf 
617 rs75590541 -1.47576 -1.51743 7.43463 -inf -inf 
618 rs75615848 -3.25391 -3.26877 -3.25308 3303.93 521.04 
619 rs75783043 -3.26708 -3.26408 -3.12618 -inf -inf 
620 rs75792677 -2.51296 -2.71464 -2.36119 -inf -inf 
621 rs75992354 -1.56172 -1.60229 7.65206 -inf -inf 
622 rs76176710 -2.58948 -2.99024 -2.64031 -inf -inf 
623 rs76609768 -2.3814 -2.87299 -3.22829 -inf -inf 
624 rs76714924 -0.823568 -2.46458 -2.48791 -inf -inf 
625 rs76935248 -3.00817 -3.13766 -2.87801 -inf -inf 
626 rs76967749 -3.27604 -3.23812 -3.27599 -inf -inf 
627 rs770081 -2.56751 -2.40464 -2.73527 -inf -inf 
628 rs770082 -1.64259 -2.3118 -3.17016 -inf -inf 
629 rs770083 -1.48811 -2.26031 -3.09062 -inf -inf 
630 rs770085 -2.39865 -2.99207 -2.86152 7.55868e+06 -inf 
631 rs770369 -1.66458 -3.17691 -3.05309 -inf -inf 
632 rs770370 -2.80005 -3.16229 -2.51442 -inf -inf 
633 rs770373 -2.72649 -3.20834 -2.41762 -inf -inf 
634 rs770374 -3.08893 -2.67549 -2.59576 -inf -inf 
635 rs770375 -1.69159 -3.18022 -3.05468 -inf -inf 
636 rs770377 -1.76105 -3.18866 -3.03462 -inf -inf 
637 rs77662931 -2.81028 -2.92331 -3.17156 -inf -inf 
638 rs78474196 -2.26705 -2.66735 -3.21801 -inf -inf 
639 rs79130604 -3.2676 -3.26344 -3.12832 -inf -inf 
640 rs79212583 -3.2673 -3.26381 -3.1271 -inf -inf 
641 rs79216323 0.440154 0.54074 7.94071 -inf -inf 
642 rs79469762 -3.10901 -3.13427 -3.13564 -inf -inf 
643 rs79512519 -3.06701 -3.16634 -2.97199 -inf -inf 
644 rs7953615 699.558 -inf -inf -inf -inf 
645 rs7955644 -3.17067 -3.04184 -2.85432 -inf -inf 
646 rs7956257 -3.14931 -3.16558 -3.24087 -inf -inf 
647 rs7956965 -2.85469 -3.03494 -2.69792 4.51332e+06 -inf 
648 rs7957774 -3.17779 -3.00918 -3.18478 -inf -inf 
649 rs7960119 -3.14351 -3.16351 -3.23743 -inf -inf 
650 rs7960289 -inf 1.60501e+07 -inf -inf -inf 
651 rs7961386 -3.14128 -3.15962 -3.23784 -inf -inf 
652 rs7961652 -3.27057 -3.18907 -3.07952 -inf -inf 
653 rs7961863 2.53411e+09 -inf -inf -inf -inf 
654 rs7962804 -1.52558 3.91682 -1.53288 41556.3 18962.4 
655 rs796376 -2.69426 -3.13818 -2.61003 7.55727e+06 -inf 
656 rs796385 -1.6771 -3.17122 -3.07057 -inf -inf 
657 rs7965786 -3.17628 -3.0502 -2.86555 -inf -inf 
658 rs7965995 -1.4326 -1.3635 12.0326 -inf -inf 
659 rs7966729 297.046 -inf -inf -inf -inf 
660 rs7968285 -3.26031 -3.03886 -2.91619 -inf -inf 
661 rs7969322 296.887 -inf -inf -inf -inf 
662 rs7971907 -2.72406 -3.045 -2.72625 -inf -inf 
663 rs797266 -1.87132 -2.79707 -3.10706 -inf -inf 
664 rs797267 -2.98383 -3.03904 -2.79303 -inf -inf 
665 rs7972706 -3.27188 -3.1737 -3.06032 -inf -inf 
666 rs7975152 2.54379e+09 -inf -inf -inf -inf 
667 rs7975689 -3.26334 -3.26786 -3.11189 -inf -inf 
668 rs7975713 -2.34304 -2.96144 -2.89735 7.55892e+06 -inf 
669 rs7976283 -3.16644 -3.03558 -2.84594 -inf -inf 
670 rs79767772 -2.87363 -3.25842 -3.25278 -inf -inf 
671 rs7978103 -3.26234 -3.11572 -2.97458 -inf -inf 
672 rs7978862 -inf 2.5564e+09 -inf -inf -inf 
673 rs7980035 -3.14385 -3.16382 -3.23759 -inf -inf 
674 rs7980621 -3.27282 -3.25401 -3.15412 -inf -inf 
675 rs79854899 -3.10881 -3.13422 -3.13566 -inf -inf 
676 rs80014075 -2.80574 -3.21517 -2.80395 -inf -inf 
677 rs80175901 -2.29781 -2.69065 -3.21541 -inf -inf 
678 rs809973 -3.07489 -3.11623 -2.64523 -inf -inf 
679 rs811745 -3.16719 -2.86791 -2.66708 8.09459e+06 -inf 
680 rs876555 -2.09584 -3.06884 -2.06029 2.92451e+07 -inf 
681 rs876556 -2.88497 -3.12039 -2.88666 73080.8 8404.74 
682 rs882781 -2.87468 -3.12773 -2.87645 73643.8 8360.48 
683 rs9308287 -inf 1.46377e+07 -inf -inf -inf 
684 rs939329 -2.63558 -3.23102 -1.78555 -inf -inf 
685 rs957525 -3.13426 -3.18465 -3.07933 -inf -inf 
686 rs9634199 2.54193e+09 -inf -inf -inf -inf 
687 rs9669104 -inf 1.46487e+07 -inf -inf -inf 
688 rs9795772 -1.30606 -2.70078 -1.28211 39305 4027.15 
