# Supplementary material for: Precision medicine for atherosclerotic cardiovascular disease: Integrative genomics maps risk loci and AI‐predicted functional consequences
Source: Clin Transl Med. 2026 Jul 10;16(7):e70732. doi: 10.1002/ctm2.70732 (PMC13351343; doi:10.1002/ctm2.70732)
Supplement: Supplementary file 6 — Supporting Information [file CTM2-16-e70732-s005.zip › RP11-734K2.4/FINEMAP/data.config]

rank config prob log10bf odds k prob_norm_k h2 h2_0.95CI mean sd
1 rs112961740,rs1344682,rs17782847,rs34422056,rs7978862 1 2.5564e+09 1 5 1 -2.93707e-08 8.38673e-10,1.42274e-08 -14035.1,14038,-11.2787,25.1707,-14034.6 0.394028,0.394111,0.00033203,0.000715415,0.394014
2 rs10777167,rs112961740,rs1344682,rs17782847,rs34422056 0 2.50913e+09 inf 5 0 -2.99305e-08 9.62246e-10,1.57603e-08 -14137,-14137.5,14140.4,-11.361,25.3543 0.397234,0.397248,0.397332,0.000334495,0.000721118
3 rs10777167,rs112961740,rs17782847,rs34422056,rs7308380 0 2.50507e+09 inf 5 0 -2.99844e-08 9.54005e-10,1.53384e-08 -14145.8,-14146.3,-11.3681,25.3702,14149.3 0.397514,0.397529,0.000334709,0.000721614,0.397612
4 rs10777167,rs112961740,rs1353027,rs17782847,rs34422056 0 2.50493e+09 inf 5 0 -2.99862e-08 1.15286e-09,1.52344e-08 -14146.1,-14146.7,14149.6,-11.3683,25.3707 0.397524,0.397538,0.397622,0.000334717,0.000721631
5 rs10777167,rs112961740,rs17782847,rs34422056,rs6538188 0 2.50277e+09 inf 5 0 -3.0015e-08 9.58839e-10,1.37659e-08 -14150.9,-14151.4,-11.3722,25.3792,14154.4 0.397673,0.397688,0.000334831,0.000721896,0.397771
6 rs10777167,rs10858866,rs112961740,rs17782847,rs34422056 0 2.50036e+09 inf 5 0 -3.00473e-08 1.11856e-09,1.44232e-08 -14156.2,14159.7,-14156.7,-11.3764,25.3888 0.397841,0.397939,0.397855,0.000334959,0.000722193
7 rs10777167,rs112961740,rs17782847,rs34422056,rs7975152 0 2.49664e+09 inf 5 0 -3.0097e-08 1.10488e-09,1.48737e-08 -14164.4,-14164.9,-11.383,25.4034,14167.9 0.398099,0.398113,0.000335157,0.00072265,0.398197
8 rs10777167,rs112961740,rs17782847,rs34422056,rs4842489 0 2.49583e+09 inf 5 0 -3.01078e-08 1.09654e-09,1.4945e-08 -14166.2,-14166.7,-11.3844,25.4066,14169.6 0.398155,0.398169,0.0003352,0.000722749,0.398253
9 rs10777167,rs112961740,rs17782847,rs34422056,rs9634199 0 2.4948e+09 inf 5 0 -3.01216e-08 9.45386e-10,1.53987e-08 -14168.4,-14168.9,-11.3862,25.4107,14171.9 0.398227,0.398241,0.000335255,0.000722876,0.398325
10 rs10777167,rs112961740,rs17782847,rs34422056,rs7137121 0 2.49196e+09 inf 5 0 -3.01597e-08 9.54116e-10,1.43368e-08 -14174.7,-14175.2,-11.3913,25.4219,14178.2 0.398424,0.398438,0.000335406,0.000723225,0.398522
11 rs10777167,rs112961740,rs17782847,rs34422056,rs7961863 0 2.48705e+09 inf 5 0 -3.02258e-08 1.11697e-09,1.39232e-08 -14185.5,-14186,-11.4,25.4414,14189 0.398767,0.398781,0.000335668,0.000723833,0.398865
12 rs10777167,rs112961740,rs17782847,rs34422056,rs7299139 0 2.47679e+09 inf 5 0 -3.03644e-08 1.00983e-09,1.47593e-08 -14208.3,-14208.8,-11.4183,25.4821,14211.8 0.399484,0.399499,0.000336218,0.000725104,0.399583
13 rs10777167,rs10777183,rs112961740,rs17782847,rs34422056 0 2.47258e+09 inf 5 0 -3.04217e-08 9.91673e-10,1.52552e-08 -14217.6,14221.1,-14218.1,-11.4258,25.499 0.399781,0.399879,0.399795,0.000336445,0.000725629
14 rs10745505,rs10777167,rs112961740,rs17782847,rs34422056 0 2.47069e+09 inf 5 0 -3.04473e-08 1.07587e-09,1.51748e-08 14225.3,-14221.8,-14222.3,-11.4292,25.5065 0.400012,0.399913,0.399928,0.000336546,0.000725864
15 rs10777167,rs113798345,rs1344682,rs17782847,rs34422056 0 1.46774e+09 inf 5 0 -4.13231e-08 3.04549e-09,2.25081e-08 -16544.6,-16545.2,16548.7,-13.2958,29.6724 0.477235,0.477252,0.477353,0.000396244,0.000863113
16 rs10777167,rs113087241,rs1344682,rs17782847,rs34422056 0 1.4672e+09 inf 5 0 -4.13334e-08 2.86987e-09,2.26847e-08 -16546.7,-16547.3,16550.7,-13.2975,29.676 0.477308,0.477325,0.477425,0.0003963,0.000863242
17 rs10777167,rs111567467,rs1344682,rs17782847,rs34422056 0 1.46595e+09 inf 5 0 -4.13573e-08 2.68435e-09,2.31684e-08 -16551.4,-16552,16555.5,-13.3013,29.6846 0.477476,0.477493,0.477594,0.000396431,0.000863542
18 rs10777167,rs113467193,rs1344682,rs17782847,rs34422056 0 1.46526e+09 inf 5 0 -4.13706e-08 2.91031e-09,2.24959e-08 -16554.1,-16554.7,16558.2,-13.3035,29.6894 0.47757,0.477587,0.477687,0.000396504,0.000863708
19 rs10777167,rs112331025,rs1344682,rs17782847,rs34422056 0 1.46331e+09 inf 5 0 -4.14079e-08 2.40304e-09,2.23208e-08 -16561.5,-16562.1,16565.6,-13.3094,29.7027 0.477832,0.477849,0.47795,0.000396708,0.000864175
20 rs10777167,rs112050579,rs1344682,rs17782847,rs34422056 0 1.4621e+09 inf 5 0 -4.14311e-08 2.90548e-09,2.16887e-08 -16566.1,-16566.7,16570.2,-13.3131,29.711 0.477996,0.478013,0.478113,0.000396835,0.000864465
21 rs10777167,rs111866999,rs1344682,rs17782847,rs34422056 0 1.4615e+09 inf 5 0 -4.14426e-08 2.76913e-09,2.32009e-08 -16568.4,-16569,16572.5,-13.315,29.7151 0.478076,0.478093,0.478194,0.000396898,0.000864609
22 rs10777167,rs113119351,rs1344682,rs17782847,rs34422056 0 1.46101e+09 inf 5 0 -4.1452e-08 3.14447e-09,2.1989e-08 -16570.3,-16570.9,16574.4,-13.3165,29.7184 0.478142,0.47816,0.47826,0.000396949,0.000864726
23 rs10777167,rs117345505,rs1344682,rs17782847,rs34422056 0 1.46053e+09 inf 5 0 -4.14612e-08 3.07581e-09,2.21842e-08 -16572.1,-16572.7,16576.2,-13.318,29.7217 0.478207,0.478225,0.478325,0.000397,0.000864842
24 rs10777167,rs117220130,rs1344682,rs17782847,rs34422056 0 1.45987e+09 inf 5 0 -4.1474e-08 2.722e-09,2.27126e-08 -16574.7,-16575.3,16578.8,-13.32,29.7263 0.478297,0.478314,0.478415,0.000397069,0.000865002
25 rs10777167,rs112599970,rs1344682,rs17782847,rs34422056 0 1.45961e+09 inf 5 0 -4.14791e-08 3.02734e-09,2.23053e-08 -16575.7,-16576.3,16579.8,-13.3208,29.7281 0.478333,0.47835,0.478451,0.000397097,0.000865065
26 rs10777167,rs1344682,rs143960232,rs17782847,rs34422056 0 1.45885e+09 inf 5 0 -4.14936e-08 2.71048e-09,2.08001e-08 -16578.6,16582.7,-16579.2,-13.3231,29.7333 0.478435,0.478553,0.478452,0.000397177,0.000865247
27 rs10777167,rs111304986,rs1344682,rs17782847,rs34422056 0 1.45881e+09 inf 5 0 -4.14945e-08 2.53507e-09,2.21738e-08 -16578.8,-16579.4,16582.8,-13.3233,29.7336 0.478441,0.478458,0.478559,0.000397181,0.000865258
28 rs10777167,rs116883365,rs1344682,rs17782847,rs34422056 0 1.45721e+09 inf 5 0 -4.15253e-08 2.6589e-09,2.33394e-08 -16584.9,-16585.5,16589,-13.3282,29.7446 0.478658,0.478675,0.478776,0.00039735,0.000865643
29 rs10777167,rs111533112,rs1344682,rs17782847,rs34422056 0 1.4568e+09 inf 5 0 -4.15332e-08 2.74347e-09,2.13922e-08 -16586.5,-16587.1,16590.5,-13.3295,29.7474 0.478713,0.478731,0.478831,0.000397393,0.000865742
30 rs10777167,rs113091746,rs1344682,rs17782847,rs34422056 0 1.45056e+09 inf 5 0 -4.16541e-08 2.36631e-09,2.38838e-08 -16610.5,-16611.1,16614.6,-13.3488,29.7905 0.479563,0.47958,0.479681,0.000398053,0.000867252
31 rs10777167,rs113932249,rs1344682,rs17782847,rs34422056 0 1.43361e+09 inf 5 0 -4.19865e-08 2.95584e-09,2.23269e-08 -16676.1,-16676.7,16680.2,-13.4015,29.9083 0.481893,0.481911,0.482012,0.000399865,0.000871397
32 rs10858850,rs112961740,rs1344682,rs17782847,rs7978862 0 7.36319e+07 inf 5 0 -1.71002e-09 7.72868e-10,1.29997e-08 2.07881,-2942.73,2942.73,-3.55385,-2943.36 0.000135626,0.180524,0.180524,0.000241185,0.180563
33 rs112961740,rs1344682,rs17782847,rs35012399,rs7978862 0 7.36301e+07 inf 5 0 -1.73187e-09 7.17773e-10,1.33109e-08 -2942.7,2942.71,-3.55382,2.07879,-2943.34 0.180524,0.180524,0.000241185,0.000135626,0.180563
34 rs10777167,rs10858850,rs112961740,rs1344682,rs17782847 0 7.22704e+07 inf 5 0 -1.70704e-09 6.34882e-10,1.32572e-08 -2926.93,2.0672,-2926.29,2926.3,-3.53401 0.180869,0.000135826,0.18083,0.18083,0.000241511
35 rs10777167,rs112961740,rs1344682,rs17782847,rs35012399 0 7.22687e+07 inf 5 0 -1.72819e-09 8.3929e-10,1.31643e-08 -2926.91,-2926.27,2926.27,-3.53398,2.06718 0.180869,0.18083,0.18083,0.000241512,0.000135827
36 rs10777167,rs10858850,rs112961740,rs17782847,rs7308380 0 7.21536e+07 inf 5 0 -1.71287e-09 8.18602e-10,1.37808e-08 -2925.5,2.06619,-2924.87,-3.53228,2924.87 0.180895,0.000135844,0.180856,0.00024154,0.180856
37 rs10777167,rs112961740,rs17782847,rs35012399,rs7308380 0 7.21519e+07 inf 5 0 -1.73408e-09 8.14843e-10,1.32774e-08 -2925.48,-2924.85,-3.53226,2.06617,2924.85 0.180895,0.180856,0.00024154,0.000135844,0.180856
38 rs112961740,rs12579052,rs1344682,rs34422056,rs7978862 0 3.62964e+07 inf 5 0 3.40214e-09 1.27451e-09,1.65145e-08 -1599.72,-0.377493,1600.06,2.84319,-1599.71 0.133222,6.74859e-05,0.133251,0.000261916,0.133222
39 rs112961740,rs1344682,rs17782847,rs7978862,rs876555 0 3.62213e+07 inf 5 0 2.14101e-09 8.14453e-10,1.36297e-08 -1596.21,1596.21,-1.65437,-1596.9,1.10298 0.133057,0.133056,0.000171043,0.133113,0.000103648
40 rs10777167,rs112961740,rs12579052,rs1344682,rs34422056 0 3.56253e+07 inf 5 0 3.41918e-09 1.29959e-09,1.62064e-08 -1588.36,-1588.37,-0.374816,1588.71,2.82302 0.133344,0.133345,6.74894e-05,0.133373,0.000262103
41 rs10777167,rs112961740,rs12579052,rs34422056,rs7308380 0 3.55677e+07 inf 5 0 3.41525e-09 1.24103e-09,1.6739e-08 -1587.38,-1587.39,-0.374584,2.82127,1587.73 0.133355,0.133355,6.74897e-05,0.000262119,0.133384
42 rs10777167,rs112961740,rs1344682,rs17782847,rs876555 0 3.55516e+07 inf 5 0 2.14836e-09 8.40561e-10,1.35582e-08 -1585.56,-1584.89,1584.88,-1.64263,1.09515 0.133235,0.133179,0.133178,0.000171134,0.000103719
43 rs10777167,rs112961740,rs17782847,rs7308380,rs876555 0 3.54941e+07 inf 5 0 2.14501e-09 9.68558e-10,1.37617e-08 -1584.58,-1583.91,-1.64161,1583.9,1.09447 0.133246,0.133189,0.000171142,0.133189,0.000103725
44 rs112961740,rs1344682,rs34422056,rs35274227,rs7978862 0 3.32104e+07 inf 5 0 2.9797e-09 1.09398e-09,1.4858e-08 -1475.97,1476.3,2.66517,0.343039,-1476.01 0.127989,0.128017,0.000256738,7.61259e-05,0.127992
45 rs10777167,rs112961740,rs1344682,rs34422056,rs35274227 0 3.25963e+07 inf 5 0 2.99393e-09 1.12139e-09,1.46148e-08 -1465.34,-1465.3,1465.63,2.6459,0.340559 0.1281,0.128097,0.128125,0.000256905,7.61235e-05
46 rs10777167,rs112961740,rs34422056,rs35274227,rs7308380 0 3.25436e+07 inf 5 0 2.99037e-09 1.22155e-09,1.40567e-08 -1464.42,-1464.38,2.64423,0.340345,1464.7 0.12811,0.128106,0.00025692,7.61233e-05,0.128135
47 rs112961740,rs12812760,rs1344682,rs34422056,rs7978862 0 2.95542e+07 inf 5 0 3.39865e-09 1.14107e-09,1.57821e-08 -1326.59,-0.19483,1326.88,2.38795,-1326.58 0.121375,7.30969e-05,0.121401,0.000245445,0.121373
48 rs112961740,rs117045835,rs1344682,rs34422056,rs7978862 0 2.95347e+07 inf 5 0 4.41091e-09 1.34971e-09,1.65825e-08 -1325.77,0.288307,1326.11,2.42809,-1325.78 0.121337,0.000108713,0.121368,0.000249193,0.121337
49 rs112961740,rs1344682,rs138187422,rs34422056,rs7978862 0 2.9171e+07 inf 5 0 3.54718e-09 1.1143e-09,1.48064e-08 -1310.66,1310.99,0.266951,2.39347,-1310.67 0.120644,0.120674,0.00011171,0.000247418,0.120645
50 rs10777167,rs112961740,rs12812760,rs1344682,rs34422056 0 2.90077e+07 inf 5 0 3.41389e-09 9.49205e-10,1.46487e-08 -1316.77,-1316.79,-0.19339,1317.07,2.37029 0.121466,0.121467,7.30868e-05,0.121493,0.000245583
51 rs10777167,rs112961740,rs117045835,rs1344682,rs34422056 0 2.89886e+07 inf 5 0 4.41566e-09 1.2161e-09,1.62496e-08 -1315.98,-1315.97,0.286176,1316.31,2.41014 0.12143,0.121429,0.000108698,0.12146,0.000249333
52 rs10777167,rs112961740,rs12812760,rs34422056,rs7308380 0 2.89608e+07 inf 5 0 3.41043e-09 9.77115e-10,1.52716e-08 -1315.92,-1315.94,-0.193265,2.36877,1316.22 0.121474,0.121475,7.30859e-05,0.000245595,0.121501
53 rs10777167,rs112961740,rs117045835,rs34422056,rs7308380 0 2.89418e+07 inf 5 0 4.41336e-09 1.38443e-09,1.79573e-08 -1315.13,-1315.13,0.285991,2.40859,1315.46 0.121438,0.121437,0.000108697,0.000249346,0.121468
54 rs112961740,rs1344682,rs34422056,rs56369286,rs7978862 0 2.86801e+07 inf 5 0 5.52965e-09 2.16331e-09,1.93671e-08 -1290.31,1290.59,2.3468,-0.139651,-1290.3 0.11971,0.119736,0.000245013,7.05207e-05,0.119708
55 rs112961740,rs1344682,rs141532617,rs34422056,rs7978862 0 2.86783e+07 inf 5 0 3.02424e-09 9.04258e-10,1.43367e-08 -1290.28,1290.56,-0.139524,2.34673,-1290.27 0.11971,0.119736,7.05207e-05,0.000245013,0.119709
56 rs112961740,rs1344682,rs17364616,rs34422056,rs7978862 0 2.86783e+07 inf 5 0 3.01741e-09 8.78534e-10,1.45882e-08 -1290.28,1290.56,-0.139519,2.34672,-1290.27 0.11971,0.119736,7.05207e-05,0.000245013,0.119709
57 rs112961740,rs1344682,rs34422056,rs73194522,rs7978862 0 2.86782e+07 inf 5 0 3.01665e-09 9.31488e-10,1.40451e-08 -1290.28,1290.56,2.34672,-0.139517,-1290.26 0.11971,0.119736,0.000245013,7.05207e-05,0.119709
58 rs112961740,rs1344682,rs34422056,rs73194509,rs7978862 0 2.86781e+07 inf 5 0 3.02212e-09 7.30347e-10,1.36717e-08 -1290.28,1290.56,2.34672,-0.13951,-1290.26 0.11971,0.119736,0.000245013,7.05207e-05,0.119709
59 rs112961740,rs1344682,rs34422056,rs55954530,rs7978862 0 2.86781e+07 inf 5 0 3.02448e-09 7.10673e-10,1.39447e-08 -1290.28,1290.56,2.34672,-0.139509,-1290.26 0.11971,0.119736,0.000245013,7.05207e-05,0.119709
60 rs112961740,rs1344682,rs34422056,rs73194597,rs7978862 0 2.86781e+07 inf 5 0 3.02661e-09 7.95453e-10,1.43875e-08 -1290.27,1290.56,2.34672,-0.139508,-1290.26 0.11971,0.119736,0.000245013,7.05207e-05,0.119709
61 rs112961740,rs1344682,rs34422056,rs73194568,rs7978862 0 2.86781e+07 inf 5 0 3.03535e-09 9.32487e-10,1.4292e-08 -1290.27,1290.56,2.34672,-0.139505,-1290.26 0.11971,0.119736,0.000245013,7.05207e-05,0.119709
62 rs112961740,rs1344682,rs34422056,rs56168514,rs7978862 0 2.8678e+07 inf 5 0 3.05561e-09 7.98805e-10,1.38266e-08 -1290.27,1290.56,2.34671,-0.1395,-1290.26 0.11971,0.119736,0.000245013,7.05206e-05,0.119709
63 rs10777167,rs112961740,rs1344682,rs138187422,rs34422056 0 2.86317e+07 inf 5 0 3.57372e-09 8.97922e-10,1.58119e-08 -1300.96,-1300.95,1301.28,0.264975,2.37574 0.120735,0.120735,0.120765,0.000111693,0.000247555
64 rs10777167,rs112961740,rs138187422,rs34422056,rs7308380 0 2.85854e+07 inf 5 0 3.56919e-09 1.19748e-09,1.54122e-08 -1300.12,-1300.11,0.264804,2.37421,1300.43 0.120743,0.120743,0.000111691,0.000247567,0.120773
65 rs112961740,rs1344682,rs34422056,rs73198566,rs7978862 0 2.81807e+07 inf 5 0 3.0793e-09 8.00733e-10,1.51119e-08 -1269.58,1269.86,2.29933,-0.131453,-1269.58 0.118751,0.118777,0.000242548,9.07651e-05,0.118751
66 rs112961740,rs1344682,rs34422056,rs73196636,rs7978862 0 2.81806e+07 inf 5 0 3.07121e-09 7.99759e-10,1.45122e-08 -1269.58,1269.86,2.29933,-0.131439,-1269.58 0.118751,0.118777,0.000242548,9.07651e-05,0.118751
67 rs10777167,rs112961740,rs1344682,rs34422056,rs56369286 0 2.81498e+07 inf 5 0 5.55873e-09 1.94112e-09,1.86742e-08 -1280.71,-1280.72,1281.01,2.32937,-0.138615 0.119797,0.119798,0.119824,0.000245146,7.0509e-05
68 rs10777167,rs112961740,rs1344682,rs141532617,rs34422056 0 2.81481e+07 inf 5 0 3.0434e-09 7.73355e-10,1.35629e-08 -1280.68,-1280.69,1280.97,-0.138488,2.32929 0.119797,0.119798,0.119825,7.0509e-05,0.000245146
69 rs10777167,rs112961740,rs1344682,rs17364616,rs34422056 0 2.8148e+07 inf 5 0 3.03618e-09 8.6211e-10,1.43619e-08 -1280.68,-1280.69,1280.97,-0.138483,2.32929 0.119797,0.119798,0.119825,7.0509e-05,0.000245146
70 rs10777167,rs112961740,rs1344682,rs34422056,rs73194522 0 2.8148e+07 inf 5 0 3.03528e-09 9.30592e-10,1.37729e-08 -1280.68,-1280.69,1280.97,2.32929,-0.138481 0.119797,0.119798,0.119825,0.000245146,7.0509e-05
71 rs10777167,rs112961740,rs1344682,rs34422056,rs73194509 0 2.81479e+07 inf 5 0 3.0402e-09 8.44859e-10,1.42094e-08 -1280.68,-1280.69,1280.97,2.32928,-0.138474 0.119797,0.119799,0.119825,0.000245146,7.0509e-05
72 rs10777167,rs112961740,rs1344682,rs34422056,rs55954530 0 2.81479e+07 inf 5 0 3.04247e-09 6.74912e-10,1.41255e-08 -1280.68,-1280.69,1280.97,2.32928,-0.138473 0.119797,0.119799,0.119825,0.000245146,7.0509e-05
73 rs10777167,rs112961740,rs1344682,rs34422056,rs73194597 0 2.81479e+07 inf 5 0 3.04452e-09 8.32814e-10,1.44958e-08 -1280.68,-1280.69,1280.97,2.32928,-0.138472 0.119797,0.119799,0.119825,0.000245146,7.0509e-05
74 rs10777167,rs112961740,rs1344682,rs34422056,rs73194568 0 2.81478e+07 inf 5 0 3.05302e-09 8.60119e-10,1.37908e-08 -1280.67,-1280.69,1280.97,2.32928,-0.138469 0.119797,0.119799,0.119825,0.000245146,7.0509e-05
75 rs10777167,rs112961740,rs1344682,rs34422056,rs56168514 0 2.81477e+07 inf 5 0 3.07288e-09 8.94941e-10,1.4221e-08 -1280.67,-1280.69,1280.97,2.32928,-0.138463 0.119797,0.119799,0.119825,0.000245146,7.0509e-05
76 rs112961740,rs1344682,rs17465678,rs34422056,rs7978862 0 2.81244e+07 inf 5 0 3.14374e-09 8.81971e-10,1.45619e-08 -1267.24,1267.52,-0.149473,2.29397,-1267.24 0.118643,0.118668,0.000108682,0.000242269,0.118642
77 rs10777167,rs112961740,rs34422056,rs56369286,rs7308380 0 2.81043e+07 inf 5 0 5.55418e-09 1.53461e-09,1.78913e-08 -1279.88,-1279.89,2.32786,-0.138525,1280.18 0.119805,0.119806,0.000245157,7.0508e-05,0.119832
78 rs10777167,rs112961740,rs141532617,rs34422056,rs7308380 0 2.81026e+07 inf 5 0 3.03967e-09 8.34719e-10,1.32395e-08 -1279.85,-1279.86,-0.138398,2.32778,1280.14 0.119805,0.119806,7.0508e-05,0.000245158,0.119832
79 rs10777167,rs112961740,rs17364616,rs34422056,rs7308380 0 2.81025e+07 inf 5 0 3.03249e-09 9.15661e-10,1.37652e-08 -1279.85,-1279.86,-0.138393,2.32778,1280.14 0.119805,0.119806,7.0508e-05,0.000245158,0.119832
80 rs10777167,rs112961740,rs34422056,rs7308380,rs73194522 0 2.81025e+07 inf 5 0 3.0316e-09 8.01342e-10,1.40992e-08 -1279.85,-1279.86,2.32778,1280.14,-0.138391 0.119805,0.119806,0.000245158,0.119832,7.0508e-05
81 rs10777167,rs112961740,rs34422056,rs7308380,rs73194509 0 2.81024e+07 inf 5 0 3.03657e-09 9.13625e-10,1.39519e-08 -1279.85,-1279.86,2.32777,1280.14,-0.138384 0.119805,0.119806,0.000245158,0.119832,7.0508e-05
82 rs10777167,rs112961740,rs34422056,rs55954530,rs7308380 0 2.81024e+07 inf 5 0 3.03884e-09 8.73511e-10,1.46753e-08 -1279.85,-1279.86,2.32777,-0.138383,1280.14 0.119805,0.119806,0.000245158,7.0508e-05,0.119832
83 rs10777167,rs112961740,rs34422056,rs7308380,rs73194597 0 2.81024e+07 inf 5 0 3.0409e-09 7.09682e-10,1.38213e-08 -1279.85,-1279.86,2.32777,1280.14,-0.138382 0.119805,0.119806,0.000245158,0.119832,7.0508e-05
84 rs10777167,rs112961740,rs34422056,rs7308380,rs73194568 0 2.81023e+07 inf 5 0 3.04942e-09 7.65157e-10,1.3826e-08 -1279.85,-1279.86,2.32777,1280.14,-0.138379 0.119805,0.119806,0.000245158,0.119832,7.0508e-05
85 rs10777167,rs112961740,rs34422056,rs56168514,rs7308380 0 2.81022e+07 inf 5 0 3.06931e-09 8.66486e-10,1.40681e-08 -1279.84,-1279.86,2.32777,-0.138374,1280.14 0.119805,0.119806,0.000245158,7.0508e-05,0.119832
86 rs112961740,rs1344682,rs17465916,rs34422056,rs7978862 0 2.76935e+07 inf 5 0 3.29355e-09 7.88789e-10,1.38665e-08 -1249.27,1249.54,-0.0587994,2.25281,-1249.27 0.117803,0.117828,0.000104661,0.000240105,0.117803
87 rs112961740,rs1344682,rs17380921,rs34422056,rs7978862 0 2.76747e+07 inf 5 0 3.26461e-09 9.23593e-10,1.34049e-08 -1248.48,1248.75,-0.0505609,2.251,-1248.48 0.117766,0.117791,0.00010182,0.000240009,0.117766
88 rs112961740,rs1344682,rs17380907,rs34422056,rs7978862 0 2.76746e+07 inf 5 0 3.26639e-09 9.19071e-10,1.47998e-08 -1248.48,1248.75,-0.0505606,2.251,-1248.48 0.117766,0.117791,0.00010182,0.000240009,0.117766
89 rs112961740,rs1344682,rs34422056,rs56132623,rs7978862 0 2.76697e+07 inf 5 0 3.51326e-09 9.50196e-10,1.54057e-08 -1248.27,1248.55,2.25053,-0.022786,-1248.27 0.117756,0.117782,0.000239985,4.76761e-05,0.117756
90 rs10777167,rs112961740,rs1344682,rs34422056,rs73198566 0 2.76597e+07 inf 5 0 3.09847e-09 9.08198e-10,1.37729e-08 -1260.12,-1260.12,1260.4,2.2822,-0.130474 0.118837,0.118838,0.118864,0.000242677,9.07487e-05
91 rs10777167,rs112961740,rs1344682,rs34422056,rs73196636 0 2.76596e+07 inf 5 0 3.08975e-09 9.3908e-10,1.40789e-08 -1260.11,-1260.12,1260.39,2.28219,-0.13046 0.118837,0.118838,0.118864,0.000242677,9.07487e-05
92 rs112961740,rs1344682,rs34422056,rs73196642,rs7978862 0 2.76524e+07 inf 5 0 3.86491e-09 1.22832e-09,1.51378e-08 -1247.54,1247.81,2.24885,-0.0398181,-1247.54 0.117721,0.117747,0.000239895,9.79926e-05,0.117721
93 rs112961740,rs1344682,rs17016739,rs34422056,rs7978862 0 2.76407e+07 inf 5 0 3.18942e-09 9.46142e-10,1.48725e-08 -1247.05,1247.33,-0.0497064,2.24774,-1247.06 0.117699,0.117724,0.000142052,0.000239837,0.117699
94 rs10777162,rs112961740,rs1344682,rs34422056,rs7978862 0 2.76356e+07 inf 5 0 6.00201e-09 1.88156e-09,1.87214e-08 -0.015601,-1246.85,1247.13,2.24728,-1246.85 4.84413e-05,0.11769,0.117715,0.000239813,0.11769
95 rs11105308,rs112961740,rs1344682,rs34422056,rs7978862 0 2.7627e+07 inf 5 0 3.73068e-09 1.19768e-09,1.47448e-08 0.0128547,-1246.48,1246.75,2.24643,-1246.49 4.7808e-05,0.117671,0.117697,0.000239767,0.117672
96 rs10858882,rs112961740,rs1344682,rs34422056,rs7978862 0 2.7627e+07 inf 5 0 3.67812e-09 1.01278e-09,1.51627e-08 0.0128527,-1246.48,1246.75,2.24643,-1246.49 4.7808e-05,0.117671,0.117697,0.000239767,0.117672
97 rs10858880,rs112961740,rs1344682,rs34422056,rs7978862 0 2.7627e+07 inf 5 0 3.65034e-09 9.50377e-10,1.4751e-08 0.0128517,-1246.48,1246.75,2.24643,-1246.49 4.7808e-05,0.117671,0.117697,0.000239767,0.117672
98 rs112961740,rs12303240,rs1344682,rs34422056,rs7978862 0 2.7627e+07 inf 5 0 3.64187e-09 1.06444e-09,1.46125e-08 -1246.48,0.0128513,1246.75,2.24643,-1246.49 0.117671,4.7808e-05,0.117697,0.000239767,0.117672
99 rs112961740,rs12312151,rs1344682,rs34422056,rs7978862 0 2.7627e+07 inf 5 0 3.63587e-09 9.98065e-10,1.41867e-08 -1246.48,0.0128511,1246.75,2.24643,-1246.49 0.117671,4.7808e-05,0.117697,0.000239767,0.117672
100 rs112961740,rs1344682,rs1344685,rs34422056,rs7978862 0 2.7627e+07 inf 5 0 3.61187e-09 9.53847e-10,1.49457e-08 -1246.48,1246.75,0.0128501,2.24643,-1246.49 0.117671,0.117697,4.7808e-05,0.000239767,0.117672
101 rs112961740,rs12315152,rs1344682,rs34422056,rs7978862 0 2.7627e+07 inf 5 0 3.61112e-09 1.09848e-09,1.4662e-08 -1246.48,0.0128501,1246.75,2.24643,-1246.49 0.117671,4.7808e-05,0.117697,0.000239767,0.117672
102 rs112961740,rs1344682,rs34422056,rs7308051,rs7978862 0 2.7627e+07 inf 5 0 3.60692e-09 9.17907e-10,1.49809e-08 -1246.48,1246.75,2.24643,0.0128499,-1246.49 0.117671,0.117697,0.000239767,4.7808e-05,0.117672
103 rs112961740,rs1344682,rs34422056,rs7134172,rs7978862 0 2.7627e+07 inf 5 0 3.59616e-09 8.8549e-10,1.36435e-08 -1246.48,1246.75,2.24643,0.0128495,-1246.49 0.117671,0.117697,0.000239767,4.7808e-05,0.117672
104 rs11105304,rs112961740,rs1344682,rs34422056,rs7978862 0 2.76269e+07 inf 5 0 3.77947e-09 1.06021e-09,1.45589e-08 0.0127994,-1246.47,1246.74,2.24642,-1246.48 4.77491e-05,0.117671,0.117697,0.000239767,0.117672
105 rs112961740,rs1344682,rs34422056,rs7313499,rs7978862 0 2.76269e+07 inf 5 0 3.73597e-09 8.72971e-10,1.52505e-08 -1246.47,1246.74,2.24642,0.0127979,-1246.48 0.117671,0.117697,0.000239767,4.77491e-05,0.117672
106 rs10858883,rs112961740,rs1344682,rs34422056,rs7978862 0 2.76269e+07 inf 5 0 3.71464e-09 1.15755e-09,1.48009e-08 0.0127971,-1246.47,1246.74,2.24642,-1246.48 4.77491e-05,0.117671,0.117697,0.000239767,0.117672
107 rs10777171,rs112961740,rs1344682,rs34422056,rs7978862 0 2.76269e+07 inf 5 0 3.71303e-09 1.16713e-09,1.53517e-08 0.012797,-1246.47,1246.74,2.24642,-1246.48 4.77491e-05,0.117671,0.117697,0.000239767,0.117672
108 rs112961740,rs1344682,rs34422056,rs7308258,rs7978862 0 2.76269e+07 inf 5 0 3.66284e-09 1.17171e-09,1.57807e-08 -1246.47,1246.74,2.24642,0.0127951,-1246.48 0.117671,0.117697,0.000239767,4.77491e-05,0.117672
109 rs10777177,rs112961740,rs1344682,rs34422056,rs7978862 0 2.76269e+07 inf 5 0 3.65466e-09 1.05284e-09,1.44072e-08 0.0127948,-1246.47,1246.74,2.24642,-1246.48 4.77491e-05,0.117671,0.117697,0.000239767,0.117672
110 rs10161460,rs112961740,rs1344682,rs34422056,rs7978862 0 2.76269e+07 inf 5 0 3.64262e-09 1.05633e-09,1.47776e-08 0.0127943,-1246.47,1246.74,2.24642,-1246.48 4.77491e-05,0.117671,0.117697,0.000239767,0.117672
111 rs10858891,rs112961740,rs1344682,rs34422056,rs7978862 0 2.76269e+07 inf 5 0 3.64173e-09 1.16201e-09,1.51383e-08 0.0127943,-1246.47,1246.74,2.24642,-1246.48 4.77491e-05,0.117671,0.117697,0.000239767,0.117672
112 rs11105303,rs112961740,rs1344682,rs34422056,rs7978862 0 2.76267e+07 inf 5 0 3.94679e-09 1.05956e-09,1.59439e-08 0.012759,-1246.47,1246.74,2.24642,-1246.48 4.7808e-05,0.117671,0.117697,0.000239767,0.117672
113 rs112961740,rs1344682,rs34422056,rs7962804,rs7978862 0 2.76262e+07 inf 5 0 1.42971e-08 6.10399e-09,3.3127e-08 -1246.46,1246.73,2.24639,0.0125632,-1246.47 0.117671,0.117697,0.000239767,4.77491e-05,0.117672
114 rs11105315,rs112961740,rs1344682,rs34422056,rs7978862 0 2.76157e+07 inf 5 0 3.35979e-09 9.8332e-10,1.49975e-08 0.00775615,-1246.01,1246.28,2.24535,-1246.01 4.41646e-05,0.11765,0.117675,0.00023971,0.11765
115 rs112961740,rs12306780,rs1344682,rs34422056,rs7978862 0 2.76157e+07 inf 5 0 3.35403e-09 1.03937e-09,1.40296e-08 -1246.01,0.00775583,1246.28,2.24535,-1246.01 0.11765,4.41646e-05,0.117675,0.00023971,0.11765
116 rs112961740,rs1344682,rs2220729,rs34422056,rs7978862 0 2.76157e+07 inf 5 0 3.3383e-09 1.03606e-09,1.44845e-08 -1246.01,1246.28,0.00775494,2.24535,-1246.01 0.11765,0.117675,4.41646e-05,0.00023971,0.11765
117 rs112961740,rs1344682,rs2230283,rs34422056,rs7978862 0 2.76157e+07 inf 5 0 3.31105e-09 9.18183e-10,1.38697e-08 -1246.01,1246.28,0.00775331,2.24535,-1246.01 0.11765,0.117675,4.41646e-05,0.00023971,0.11765
118 rs10161364,rs112961740,rs1344682,rs34422056,rs7978862 0 2.76157e+07 inf 5 0 3.29423e-09 8.1044e-10,1.56506e-08 0.00775224,-1246.01,1246.28,2.24535,-1246.01 4.41646e-05,0.11765,0.117675,0.00023971,0.11765
119 rs10506973,rs112961740,rs1344682,rs34422056,rs7978862 0 2.76157e+07 inf 5 0 3.28403e-09 9.83877e-10,1.45637e-08 0.00775157,-1246.01,1246.28,2.24535,-1246.01 4.41646e-05,0.11765,0.117675,0.00023971,0.11765
120 rs112961740,rs1344682,rs34422056,rs3892685,rs7978862 0 2.76157e+07 inf 5 0 3.2798e-09 8.48412e-10,1.35372e-08 -1246.01,1246.28,2.24535,0.00775128,-1246.01 0.11765,0.117675,0.00023971,4.41646e-05,0.11765
121 rs10161378,rs112961740,rs1344682,rs34422056,rs7978862 0 2.76157e+07 inf 5 0 3.2757e-09 9.81767e-10,1.38406e-08 0.007751,-1246.01,1246.28,2.24535,-1246.01 4.41646e-05,0.11765,0.117675,0.00023971,0.11765
122 rs10161375,rs112961740,rs1344682,rs34422056,rs7978862 0 2.76157e+07 inf 5 0 3.27488e-09 9.21449e-10,1.50873e-08 0.00775094,-1246.01,1246.28,2.24535,-1246.01 4.41646e-05,0.11765,0.117675,0.00023971,0.11765
123 rs11105301,rs112961740,rs1344682,rs34422056,rs7978862 0 2.76157e+07 inf 5 0 3.27373e-09 9.22496e-10,1.40842e-08 0.00775086,-1246.01,1246.28,2.24535,-1246.01 4.41646e-05,0.11765,0.117675,0.00023971,0.11765
124 rs10858888,rs112961740,rs1344682,rs34422056,rs7978862 0 2.76157e+07 inf 5 0 3.27035e-09 1.0682e-09,1.36734e-08 0.00775063,-1246.01,1246.28,2.24535,-1246.01 4.41646e-05,0.11765,0.117675,0.00023971,0.11765
125 rs112961740,rs1344682,rs34422056,rs7978862,rs876556 0 2.76157e+07 inf 5 0 3.2689e-09 7.67138e-10,1.34978e-08 -1246.01,1246.28,2.24535,-1246.01,0.00775052 0.11765,0.117675,0.00023971,0.11765,4.41646e-05
126 rs10858870,rs112961740,rs1344682,rs34422056,rs7978862 0 2.76157e+07 inf 5 0 3.23247e-09 7.64876e-10,1.42689e-08 0.00774774,-1246.01,1246.28,2.24535,-1246.01 4.41646e-05,0.11765,0.117675,0.00023971,0.11765
127 rs112961740,rs12315913,rs1344682,rs34422056,rs7978862 0 2.76157e+07 inf 5 0 3.22759e-09 7.77953e-10,1.33567e-08 -1246.01,0.00774734,1246.28,2.24535,-1246.01 0.11765,4.41646e-05,0.117675,0.00023971,0.11765
128 rs10858874,rs112961740,rs1344682,rs34422056,rs7978862 0 2.76157e+07 inf 5 0 3.22543e-09 8.26327e-10,1.27744e-08 0.00774715,-1246.01,1246.28,2.24535,-1246.01 4.41646e-05,0.11765,0.117675,0.00023971,0.11765
129 rs11105294,rs112961740,rs1344682,rs34422056,rs7978862 0 2.76157e+07 inf 5 0 3.2223e-09 9.25029e-10,1.41417e-08 0.00774688,-1246.01,1246.28,2.24535,-1246.01 4.41646e-05,0.11765,0.117675,0.00023971,0.11765
130 rs112961740,rs1344682,rs2162678,rs34422056,rs7978862 0 2.76157e+07 inf 5 0 3.18584e-09 7.49326e-10,1.3772e-08 -1246.01,1246.28,0.00774331,2.24535,-1246.01 0.11765,0.117675,4.41646e-05,0.00023971,0.11765
131 rs11105292,rs112961740,rs1344682,rs34422056,rs7978862 0 2.76157e+07 inf 5 0 3.17702e-09 7.70627e-10,1.46524e-08 0.00774228,-1246.01,1246.28,2.24535,-1246.01 4.41646e-05,0.11765,0.117675,0.00023971,0.11765
132 rs10858853,rs112961740,rs1344682,rs34422056,rs7978862 0 2.76156e+07 inf 5 0 3.2881e-09 1.08766e-09,1.38311e-08 0.00773104,-1246.01,1246.28,2.24535,-1246.01 4.41674e-05,0.117649,0.117675,0.00023971,0.11765
133 rs112961740,rs1344682,rs34422056,rs7978862,rs882781 0 2.76156e+07 inf 5 0 3.28277e-09 9.36123e-10,1.4589e-08 -1246.01,1246.28,2.24535,-1246.01,0.00773069 0.117649,0.117675,0.00023971,0.11765,4.41674e-05
134 rs112961740,rs1344682,rs34422056,rs34849501,rs7978862 0 2.76156e+07 inf 5 0 3.28714e-09 1.01491e-09,1.49602e-08 -1246,1246.27,2.24534,0.00771029,-1246.01 0.117649,0.117675,0.00023971,4.41705e-05,0.11765
135 rs10777167,rs112961740,rs34422056,rs7308380,rs73198566 0 2.7615e+07 inf 5 0 3.09477e-09 8.64108e-10,1.48573e-08 -1259.3,-1259.3,2.28071,1259.58,-0.130389 0.118845,0.118845,0.000242688,0.118871,9.07473e-05
136 rs10777167,rs112961740,rs34422056,rs7308380,rs73196636 0 2.76148e+07 inf 5 0 3.0861e-09 8.17226e-10,1.37613e-08 -1259.3,-1259.3,2.28071,1259.58,-0.130375 0.118845,0.118845,0.000242688,0.118871,9.07473e-05
137 rs11105298,rs112961740,rs1344682,rs34422056,rs7978862 0 2.76116e+07 inf 5 0 6.98224e-09 2.45103e-09,2.01836e-08 0.00593913,-1245.83,1246.11,2.24495,-1245.84 4.72332e-05,0.117641,0.117667,0.000239689,0.117642
138 rs11105325,rs112961740,rs1344682,rs34422056,rs7978862 0 2.76114e+07 inf 5 0 5.93719e-09 1.60766e-09,2.00716e-08 0.00584191,-1245.83,1246.1,2.24493,-1245.83 4.76181e-05,0.117641,0.117667,0.000239688,0.117641
139 rs10858906,rs112961740,rs1344682,rs34422056,rs7978862 0 2.76113e+07 inf 5 0 5.79882e-09 1.86697e-09,1.92316e-08 0.00582814,-1245.82,1246.1,2.24493,-1245.83 4.76756e-05,0.117641,0.117667,0.000239688,0.117641
140 rs1054807,rs112961740,rs1344682,rs34422056,rs7978862 0 2.76113e+07 inf 5 0 6.14203e-09 1.78338e-09,1.93689e-08 0.0058226,-1245.82,1246.1,2.24493,-1245.83 4.77337e-05,0.117641,0.117666,0.000239688,0.117641
141 rs112961740,rs1344682,rs34422056,rs7978862,rs9795772 0 2.76113e+07 inf 5 0 6.41253e-09 2.20332e-09,1.91374e-08 -1245.82,1246.09,2.24493,-1245.83,0.00581566 0.117641,0.117666,0.000239688,0.117641,4.77924e-05
142 rs10858872,rs112961740,rs1344682,rs34422056,rs7978862 0 2.76113e+07 inf 5 0 6.33573e-09 1.99407e-09,1.91555e-08 0.00581445,-1245.82,1246.09,2.24493,-1245.83 4.77924e-05,0.117641,0.117666,0.000239688,0.117641
143 rs10858871,rs112961740,rs1344682,rs34422056,rs7978862 0 2.76113e+07 inf 5 0 6.33204e-09 2.14197e-09,1.9989e-08 0.00581439,-1245.82,1246.09,2.24493,-1245.83 4.77924e-05,0.117641,0.117666,0.000239688,0.117641
144 rs10506972,rs112961740,rs1344682,rs34422056,rs7978862 0 2.76113e+07 inf 5 0 6.32249e-09 1.95987e-09,1.98141e-08 0.00581424,-1245.82,1246.09,2.24493,-1245.83 4.77924e-05,0.117641,0.117666,0.000239688,0.117641
145 rs10858864,rs112961740,rs1344682,rs34422056,rs7978862 0 2.76113e+07 inf 5 0 6.32004e-09 2.113e-09,2.02556e-08 0.0058142,-1245.82,1246.09,2.24493,-1245.83 4.77924e-05,0.117641,0.117666,0.000239688,0.117641
146 rs10858867,rs112961740,rs1344682,rs34422056,rs7978862 0 2.76113e+07 inf 5 0 6.3198e-09 2.13146e-09,2.03831e-08 0.00581419,-1245.82,1246.09,2.24493,-1245.83 4.77924e-05,0.117641,0.117666,0.000239688,0.117641
147 rs10858877,rs112961740,rs1344682,rs34422056,rs7978862 0 2.76113e+07 inf 5 0 6.30914e-09 2.08943e-09,1.94443e-08 0.00581402,-1245.82,1246.09,2.24493,-1245.83 4.77924e-05,0.117641,0.117666,0.000239688,0.117641
148 rs10858878,rs112961740,rs1344682,rs34422056,rs7978862 0 2.76113e+07 inf 5 0 6.30897e-09 1.93824e-09,1.93414e-08 0.00581402,-1245.82,1246.09,2.24493,-1245.83 4.77924e-05,0.117641,0.117666,0.000239688,0.117641
149 rs112961740,rs12228177,rs1344682,rs34422056,rs7978862 0 2.76113e+07 inf 5 0 6.30792e-09 1.80102e-09,1.93037e-08 -1245.82,0.005814,1246.09,2.24493,-1245.83 0.117641,4.77924e-05,0.117666,0.000239688,0.117641
150 rs11105302,rs112961740,rs1344682,rs34422056,rs7978862 0 2.76113e+07 inf 5 0 6.30712e-09 1.98726e-09,1.91263e-08 0.00581399,-1245.82,1246.09,2.24493,-1245.83 4.77924e-05,0.117641,0.117666,0.000239688,0.117641
151 rs10858862,rs112961740,rs1344682,rs34422056,rs7978862 0 2.76113e+07 inf 5 0 6.30535e-09 2.17225e-09,1.93787e-08 0.00581396,-1245.82,1246.09,2.24493,-1245.83 4.77924e-05,0.117641,0.117666,0.000239688,0.117641
152 rs10858855,rs112961740,rs1344682,rs34422056,rs7978862 0 2.76113e+07 inf 5 0 6.30158e-09 1.86024e-09,1.96447e-08 0.0058139,-1245.82,1246.09,2.24493,-1245.83 4.77924e-05,0.117641,0.117666,0.000239688,0.117641
153 rs112961740,rs1344682,rs34422056,rs4842653,rs7978862 0 2.76113e+07 inf 5 0 6.28444e-09 1.92187e-09,1.89484e-08 -1245.82,1246.09,2.24493,0.00581363,-1245.83 0.117641,0.117666,0.000239688,4.77924e-05,0.117641
154 rs10858852,rs112961740,rs1344682,rs34422056,rs7978862 0 2.76113e+07 inf 5 0 6.28412e-09 2.20784e-09,2.11247e-08 0.00581362,-1245.82,1246.09,2.24493,-1245.83 4.77924e-05,0.117641,0.117666,0.000239688,0.117641
155 rs112961740,rs1344682,rs34422056,rs4842654,rs7978862 0 2.76113e+07 inf 5 0 6.28194e-09 2.02019e-09,1.90578e-08 -1245.82,1246.09,2.24493,0.00581359,-1245.83 0.117641,0.117666,0.000239688,4.77924e-05,0.117641
156 rs10858859,rs112961740,rs1344682,rs34422056,rs7978862 0 2.76113e+07 inf 5 0 6.27283e-09 1.91054e-09,1.86919e-08 0.00581344,-1245.82,1246.09,2.24493,-1245.83 4.77924e-05,0.117641,0.117666,0.000239688,0.117641
157 rs1008764,rs112961740,rs1344682,rs34422056,rs7978862 0 2.76113e+07 inf 5 0 6.26284e-09 1.91974e-09,1.95243e-08 0.00581328,-1245.82,1246.09,2.24493,-1245.83 4.77924e-05,0.117641,0.117666,0.000239688,0.117641
158 rs112961740,rs1344682,rs34422056,rs6538190,rs7978862 0 2.76113e+07 inf 5 0 6.25381e-09 2.11692e-09,1.95716e-08 -1245.82,1246.09,2.24493,0.00581313,-1245.83 0.117641,0.117666,0.000239688,4.77924e-05,0.117641
159 rs112961740,rs1344682,rs34422056,rs4842488,rs7978862 0 2.76113e+07 inf 5 0 6.24414e-09 1.95527e-09,1.91067e-08 -1245.82,1246.09,2.24493,0.00581298,-1245.83 0.117641,0.117666,0.000239688,4.77924e-05,0.117641
160 rs10858881,rs112961740,rs1344682,rs34422056,rs7978862 0 2.76113e+07 inf 5 0 6.24308e-09 1.94582e-09,1.9458e-08 0.00581296,-1245.82,1246.09,2.24493,-1245.83 4.77924e-05,0.117641,0.117666,0.000239688,0.117641
161 rs10858854,rs112961740,rs1344682,rs34422056,rs7978862 0 2.76113e+07 inf 5 0 6.22073e-09 1.81006e-09,1.90157e-08 0.0058126,-1245.82,1246.09,2.24493,-1245.83 4.77924e-05,0.117641,0.117666,0.000239688,0.117641
162 rs10858879,rs112961740,rs1344682,rs34422056,rs7978862 0 2.76113e+07 inf 5 0 6.21135e-09 2.01227e-09,2.00156e-08 0.00581245,-1245.82,1246.09,2.24493,-1245.83 4.77924e-05,0.117641,0.117666,0.000239688,0.117641
163 rs11105291,rs112961740,rs1344682,rs34422056,rs7978862 0 2.76113e+07 inf 5 0 6.20032e-09 2.28076e-09,1.92403e-08 0.00581227,-1245.82,1246.09,2.24493,-1245.83 4.77924e-05,0.117641,0.117666,0.000239688,0.117641
164 rs10858890,rs112961740,rs1344682,rs34422056,rs7978862 0 2.76113e+07 inf 5 0 6.17845e-09 2.14427e-09,1.90926e-08 0.00581191,-1245.82,1246.09,2.24493,-1245.83 4.77924e-05,0.117641,0.117666,0.000239688,0.117641
165 rs10858894,rs112961740,rs1344682,rs34422056,rs7978862 0 2.76113e+07 inf 5 0 6.09837e-09 1.68987e-09,1.84764e-08 0.0058106,-1245.82,1246.09,2.24493,-1245.83 4.77924e-05,0.117641,0.117666,0.000239688,0.117641
166 rs112961740,rs1344682,rs34422056,rs6538189,rs7978862 0 2.76113e+07 inf 5 0 6.08886e-09 1.83583e-09,1.8321e-08 -1245.82,1246.09,2.24493,0.00581044,-1245.83 0.117641,0.117666,0.000239688,4.77924e-05,0.117641
167 rs10858886,rs112961740,rs1344682,rs34422056,rs7978862 0 2.76113e+07 inf 5 0 6.07452e-09 1.8984e-09,1.915e-08 0.0058102,-1245.82,1246.09,2.24493,-1245.83 4.77924e-05,0.117641,0.117666,0.000239688,0.117641
168 rs11105299,rs112961740,rs1344682,rs34422056,rs7978862 0 2.76113e+07 inf 5 0 6.02999e-09 1.80029e-09,1.96369e-08 0.00580946,-1245.82,1246.09,2.24493,-1245.83 4.77924e-05,0.117641,0.117666,0.000239688,0.117641
169 rs10858898,rs112961740,rs1344682,rs34422056,rs7978862 0 2.76113e+07 inf 5 0 6.01583e-09 1.93157e-09,1.95712e-08 0.00580922,-1245.82,1246.09,2.24493,-1245.83 4.77924e-05,0.117641,0.117666,0.000239688,0.117641
170 rs11105314,rs112961740,rs1344682,rs34422056,rs7978862 0 2.76113e+07 inf 5 0 5.97507e-09 1.91579e-09,1.86788e-08 0.00580853,-1245.82,1246.09,2.24493,-1245.83 4.77924e-05,0.117641,0.117666,0.000239688,0.117641
171 rs11105310,rs112961740,rs1344682,rs34422056,rs7978862 0 2.76113e+07 inf 5 0 5.94987e-09 2.00745e-09,1.93976e-08 0.00580811,-1245.82,1246.09,2.24493,-1245.83 4.77924e-05,0.117641,0.117666,0.000239688,0.117641
172 rs10858897,rs112961740,rs1344682,rs34422056,rs7978862 0 2.76113e+07 inf 5 0 5.94592e-09 1.91313e-09,1.96906e-08 0.00580804,-1245.82,1246.09,2.24493,-1245.83 4.77924e-05,0.117641,0.117666,0.000239688,0.117641
173 rs10777184,rs112961740,rs1344682,rs34422056,rs7978862 0 2.76113e+07 inf 5 0 5.94412e-09 1.71708e-09,1.85708e-08 0.00580801,-1245.82,1246.09,2.24493,-1245.83 4.77924e-05,0.117641,0.117666,0.000239688,0.117641
174 rs10858896,rs112961740,rs1344682,rs34422056,rs7978862 0 2.76113e+07 inf 5 0 5.93406e-09 1.75735e-09,1.92678e-08 0.00580784,-1245.82,1246.09,2.24493,-1245.83 4.77924e-05,0.117641,0.117666,0.000239688,0.117641
175 rs11105312,rs112961740,rs1344682,rs34422056,rs7978862 0 2.76113e+07 inf 5 0 5.92909e-09 1.83554e-09,1.87074e-08 0.00580775,-1245.82,1246.09,2.24493,-1245.83 4.77924e-05,0.117641,0.117666,0.000239688,0.117641
176 rs10858899,rs112961740,rs1344682,rs34422056,rs7978862 0 2.76113e+07 inf 5 0 5.91638e-09 1.8925e-09,1.83174e-08 0.00580754,-1245.82,1246.09,2.24493,-1245.83 4.77924e-05,0.117641,0.117666,0.000239688,0.117641
177 rs10777185,rs112961740,rs1344682,rs34422056,rs7978862 0 2.76113e+07 inf 5 0 5.89443e-09 1.98051e-09,1.87796e-08 0.00580716,-1245.82,1246.09,2.24493,-1245.83 4.77924e-05,0.117641,0.117666,0.000239688,0.117641
178 rs11105318,rs112961740,rs1344682,rs34422056,rs7978862 0 2.76113e+07 inf 5 0 5.87793e-09 1.64819e-09,1.78624e-08 0.00580688,-1245.82,1246.09,2.24493,-1245.83 4.77924e-05,0.117641,0.117666,0.000239688,0.117641
179 rs112961740,rs1344682,rs34422056,rs4842661,rs7978862 0 2.76113e+07 inf 5 0 5.86703e-09 1.89123e-09,1.8513e-08 -1245.82,1246.09,2.24493,0.00580669,-1245.83 0.117641,0.117666,0.000239688,4.77924e-05,0.117641
180 rs10858902,rs112961740,rs1344682,rs34422056,rs7978862 0 2.76113e+07 inf 5 0 5.85612e-09 1.78756e-09,1.98846e-08 0.0058065,-1245.82,1246.09,2.24493,-1245.83 4.77924e-05,0.117641,0.117666,0.000239688,0.117641
181 rs10858903,rs112961740,rs1344682,rs34422056,rs7978862 0 2.76113e+07 inf 5 0 5.84676e-09 1.80436e-09,1.89564e-08 0.00580634,-1245.82,1246.09,2.24493,-1245.83 4.77924e-05,0.117641,0.117666,0.000239688,0.117641
182 rs10858909,rs112961740,rs1344682,rs34422056,rs7978862 0 2.76113e+07 inf 5 0 5.82343e-09 1.86217e-09,1.94684e-08 0.00580594,-1245.82,1246.09,2.24493,-1245.83 4.77924e-05,0.117641,0.117666,0.000239688,0.117641
183 rs112961740,rs1344682,rs34422056,rs4842662,rs7978862 0 2.76113e+07 inf 5 0 5.82264e-09 1.79722e-09,1.81639e-08 -1245.82,1246.09,2.24493,0.00580592,-1245.83 0.117641,0.117666,0.000239688,4.77924e-05,0.117641
184 rs112961740,rs1344682,rs34422056,rs3741899,rs7978862 0 2.76113e+07 inf 5 0 5.81781e-09 1.70136e-09,1.84598e-08 -1245.82,1246.09,2.24493,0.00580584,-1245.83 0.117641,0.117666,0.000239688,4.77924e-05,0.117641
185 rs112961740,rs1344682,rs34422056,rs3825330,rs7978862 0 2.76113e+07 inf 5 0 5.81654e-09 1.82422e-09,1.81783e-08 -1245.82,1246.09,2.24493,0.00580582,-1245.83 0.117641,0.117666,0.000239688,4.77924e-05,0.117641
186 rs112961740,rs12369195,rs1344682,rs34422056,rs7978862 0 2.76113e+07 inf 5 0 5.81635e-09 1.72404e-09,1.88425e-08 -1245.82,0.00580581,1246.09,2.24493,-1245.83 0.117641,4.77924e-05,0.117666,0.000239688,0.117641
187 rs112961740,rs12369685,rs1344682,rs34422056,rs7978862 0 2.76113e+07 inf 5 0 5.82181e-09 1.81869e-09,1.90866e-08 -1245.82,0.00579466,1246.09,2.24492,-1245.83 0.117641,4.78518e-05,0.117666,0.000239688,0.117641
188 rs11105319,rs112961740,rs1344682,rs34422056,rs7978862 0 2.76112e+07 inf 5 0 6.13126e-09 1.93011e-09,1.85683e-08 0.00577756,-1245.82,1246.09,2.24492,-1245.83 4.79725e-05,0.117641,0.117666,0.000239687,0.117641
189 rs10858851,rs112961740,rs1344682,rs34422056,rs7978862 0 2.76111e+07 inf 5 0 5.9861e-09 2.04366e-09,1.96037e-08 0.00572006,-1245.81,1246.09,2.24491,-1245.82 4.8286e-05,0.11764,0.117666,0.000239687,0.117641
190 rs11105287,rs112961740,rs1344682,rs34422056,rs7978862 0 2.7611e+07 inf 5 0 5.74803e-09 1.86529e-09,1.87798e-08 0.00569419,-1245.81,1246.08,2.2449,-1245.82 4.84162e-05,0.11764,0.117666,0.000239687,0.117641
191 rs10777163,rs112961740,rs1344682,rs34422056,rs7978862 0 2.7611e+07 inf 5 0 5.70413e-09 1.93428e-09,1.85153e-08 0.0056934,-1245.81,1246.08,2.2449,-1245.82 4.84162e-05,0.11764,0.117666,0.000239687,0.117641
192 rs10858848,rs112961740,rs1344682,rs34422056,rs7978862 0 2.7611e+07 inf 5 0 6.4907e-09 2.38786e-09,1.95377e-08 0.00569583,-1245.81,1246.08,2.2449,-1245.82 4.84824e-05,0.11764,0.117666,0.000239686,0.117641
193 rs11105376,rs112961740,rs1344682,rs34422056,rs7978862 0 2.76094e+07 inf 5 0 4.25728e-09 1.31108e-09,1.67939e-08 0.00495585,-1245.75,1246.02,2.24475,-1245.75 5.61038e-05,0.117637,0.117663,0.000239679,0.117638
194 rs112961740,rs1344682,rs1915108,rs34422056,rs7978862 0 2.76081e+07 inf 5 0 4.20967e-09 1.06782e-09,1.57578e-08 -1245.69,1245.96,-0.00441019,2.24463,-1245.7 0.117635,0.11766,7.95668e-05,0.000239672,0.117635
195 rs112961740,rs1344682,rs137890004,rs34422056,rs7978862 0 2.7608e+07 inf 5 0 3.20694e-09 9.54133e-10,1.4155e-08 -1245.69,1245.96,0.00429428,2.24461,-1245.69 0.117635,0.11766,8.41249e-05,0.000239672,0.117635
196 rs112961740,rs1344682,rs145485557,rs34422056,rs7978862 0 2.7608e+07 inf 5 0 3.2932e-09 1.00629e-09,1.44935e-08 -1245.69,1245.96,0.00429511,2.24461,-1245.69 0.117635,0.11766,8.56001e-05,0.000239671,0.117635
197 rs111337717,rs112961740,rs1344682,rs34422056,rs7978862 0 2.76079e+07 inf 5 0 3.15857e-09 9.30419e-10,1.38122e-08 0.00419876,-1245.68,1245.95,2.2446,-1245.69 9.06091e-05,0.117634,0.11766,0.000239671,0.117635
198 rs112961740,rs1344682,rs34422056,rs75615848,rs7978862 0 2.76078e+07 inf 5 0 3.13297e-09 8.45733e-10,1.3655e-08 -1245.68,1245.95,2.2446,0.00418999,-1245.68 0.117634,0.11766,0.000239671,9.5624e-05,0.117635
199 rs112961740,rs117002363,rs1344682,rs34422056,rs7978862 0 2.76076e+07 inf 5 0 3.13697e-09 8.80048e-10,1.45752e-08 -1245.67,0.00408561,1245.94,2.24458,-1245.68 0.117634,0.000118787,0.117659,0.00023967,0.117634
200 rs112961740,rs115583893,rs1344682,rs34422056,rs7978862 0 2.76076e+07 inf 5 0 3.48742e-09 1.1482e-09,1.488e-08 -1245.67,0.0040115,1245.94,2.24458,-1245.68 0.117634,0.000118787,0.117659,0.00023967,0.117634
201 rs112961740,rs115859922,rs1344682,rs34422056,rs7978862 0 2.76076e+07 inf 5 0 3.53215e-09 9.76311e-10,1.45119e-08 -1245.67,0.00400635,1245.94,2.24458,-1245.68 0.117634,0.000118787,0.117659,0.00023967,0.117634
202 rs112961740,rs1344682,rs34422056,rs56032425,rs7978862 0 2.76073e+07 inf 5 0 3.34792e-09 9.30443e-10,1.4604e-08 -1245.66,1245.93,2.24455,0.000671238,-1245.66 0.117633,0.117659,0.000239668,6.27566e-05,0.117634
203 rs112961740,rs1344682,rs34422056,rs7978862 0 2.76073e+07 inf 4 -nan 2.4284e-09 5.53647e-10,1.25864e-08 -1245.66,1245.93,2.24455,-1245.66 0.117633,0.117659,0.000239668,0.117634
204 rs10777167,rs112961740,rs1344682,rs17465678,rs34422056 0 2.76044e+07 inf 5 0 3.16141e-09 9.25521e-10,1.39698e-08 -1257.79,-1257.79,1258.07,-0.148359,2.27687 0.118728,0.118729,0.118755,0.000108662,0.000242397
205 rs112961740,rs34422056,rs7308380,rs7978862 0 2.75631e+07 inf 4 -nan 2.42481e-09 6.74022e-10,1.26409e-08 -1244.86,2.2431,1245.13,-1244.86 0.117641,0.000239679,0.117666,0.117641
206 rs112961740,rs1353027,rs34422056,rs7978862 0 2.75615e+07 inf 4 -nan 2.42468e-09 5.68645e-10,1.29797e-08 -1244.83,1245.1,2.24305,-1244.83 0.117641,0.117666,0.000239679,0.117641
207 rs10777167,rs112961740,rs17465678,rs34422056,rs7308380 0 2.75597e+07 inf 5 0 3.15784e-09 9.12532e-10,1.49172e-08 -1256.97,-1256.98,-0.148263,2.27539,1257.25 0.118736,0.118736,0.00010866,0.000242408,0.118762
208 rs112961740,rs34422056,rs6538188,rs7978862 0 2.7538e+07 inf 4 -nan 2.42277e-09 4.8604e-10,1.32647e-08 -1244.4,2.24228,1244.67,-1244.41 0.117645,0.000239685,0.11767,0.117645
209 rs10858866,rs112961740,rs34422056,rs7978862 0 2.75116e+07 inf 4 -nan 2.42063e-09 4.47146e-10,1.27873e-08 1244.19,-1243.92,2.24142,-1243.93 0.117675,0.117649,0.000239691,0.117649
210 rs112961740,rs34422056,rs7975152,rs7978862 0 2.74711e+07 inf 4 -nan 2.41735e-09 6.2651e-10,1.25235e-08 -1243.19,2.24009,1243.46,-1243.19 0.117656,0.000239701,0.117681,0.117656
211 rs112961740,rs34422056,rs4842489,rs7978862 0 2.74623e+07 inf 4 -nan 2.41663e-09 4.8526e-10,1.36744e-08 -1243.03,2.23981,1243.3,-1243.03 0.117657,0.000239703,0.117683,0.117657
212 rs112961740,rs34422056,rs7978862,rs9634199 0 2.74511e+07 inf 4 -nan 2.41572e-09 5.31529e-10,1.26654e-08 -1242.82,2.23944,-1242.83,1243.09 0.117659,0.000239706,0.117659,0.117685
213 rs112961740,rs34422056,rs7137121,rs7978862 0 2.74202e+07 inf 4 -nan 2.41322e-09 5.88654e-10,1.38675e-08 -1242.26,2.23842,1242.53,-1242.26 0.117664,0.000239713,0.11769,0.117664
214 rs112961740,rs34422056,rs7961863,rs7978862 0 2.73666e+07 inf 4 -nan 2.40888e-09 6.77171e-10,1.30844e-08 -1241.28,2.23666,1241.55,-1241.29 0.117673,0.000239726,0.117698,0.117673
215 rs112961740,rs34422056,rs7299139,rs7978862 0 2.72548e+07 inf 4 -nan 2.39984e-09 6.02004e-10,1.30579e-08 -1239.24,2.23298,1239.51,-1239.25 0.117691,0.000239753,0.117717,0.117692
216 rs10777183,rs112961740,rs34422056,rs7978862 0 2.72088e+07 inf 4 -nan 2.39612e-09 5.22398e-10,1.25598e-08 1238.67,-1238.4,2.23147,-1238.4 0.117724,0.117699,0.000239765,0.117699
217 rs10745505,rs112961740,rs34422056,rs7978862 0 2.71883e+07 inf 4 -nan 2.39446e-09 5.23337e-10,1.40629e-08 1238.29,-1238.02,2.23079,-1238.03 0.117728,0.117702,0.000239769,0.117703
218 rs10777167,rs112961740,rs1344682,rs17465916,rs34422056 0 2.71815e+07 inf 5 0 3.31082e-09 7.95993e-10,1.41054e-08 -1239.93,-1239.93,1240.2,-0.0583598,2.23597 0.117887,0.117887,0.117913,0.000104641,0.000240229
219 rs10777167,rs112961740,rs1344682,rs17380921,rs34422056 0 2.7163e+07 inf 5 0 3.28201e-09 9.73837e-10,1.37677e-08 -1239.15,-1239.14,1239.41,-0.0501829,2.23417 0.11785,0.11785,0.117876,0.0001018,0.000240134
220 rs10777167,rs112961740,rs1344682,rs17380907,rs34422056 0 2.7163e+07 inf 5 0 3.28378e-09 9.41945e-10,1.38386e-08 -1239.15,-1239.14,1239.41,-0.0501826,2.23417 0.11785,0.11785,0.117876,0.0001018,0.000240134
221 rs10777167,rs112961740,rs1344682,rs34422056,rs56132623 0 2.71581e+07 inf 5 0 3.52529e-09 9.87551e-10,1.57419e-08 -1238.94,-1238.94,1239.21,2.23371,-0.0226157 0.11784,0.117841,0.117866,0.000240109,4.76667e-05
222 rs10777167,rs112961740,rs1344682,rs34422056,rs73196642 0 2.71411e+07 inf 5 0 3.88718e-09 9.09356e-10,1.54463e-08 -1238.21,-1238.21,1238.48,2.23204,-0.0395214 0.117806,0.117806,0.117831,0.000240019,9.79733e-05
223 rs10777167,rs112961740,rs17465916,rs34422056,rs7308380 0 2.71375e+07 inf 5 0 3.3073e-09 9.42693e-10,1.51517e-08 -1239.12,-1239.12,-0.0583217,2.23451,1239.39 0.117894,0.117894,0.000104639,0.00024024,0.11792
224 rs10777167,rs112961740,rs1344682,rs17016739,rs34422056 0 2.71297e+07 inf 5 0 3.20894e-09 1.00728e-09,1.34819e-08 -1237.73,-1237.73,1238,-0.0493353,2.23094 0.117783,0.117783,0.117809,0.000142024,0.000239961
225 rs10777162,rs10777167,rs112961740,rs1344682,rs34422056 0 2.71247e+07 inf 5 0 6.00315e-09 1.70854e-09,1.82462e-08 -0.0154839,-1237.53,-1237.53,1237.8,2.23048 4.84318e-05,0.117774,0.117774,0.1178,0.000239937
226 rs10777167,rs112961740,rs17380921,rs34422056,rs7308380 0 2.7119e+07 inf 5 0 3.27847e-09 8.39233e-10,1.37013e-08 -1238.34,-1238.34,-0.0501501,2.23272,1238.61 0.117857,0.117857,0.000101798,0.000240144,0.117883
227 rs10777167,rs112961740,rs17380907,rs34422056,rs7308380 0 2.7119e+07 inf 5 0 3.28024e-09 1.15388e-09,1.41624e-08 -1238.34,-1238.34,-0.0501498,2.23272,1238.61 0.117857,0.117857,0.000101798,0.000240144,0.117883
228 rs10777167,rs11105308,rs112961740,rs1344682,rs34422056 0 2.71162e+07 inf 5 0 3.73123e-09 1.11634e-09,1.50438e-08 -1237.17,0.0127583,-1237.16,1237.43,2.22963 0.117757,4.77985e-05,0.117755,0.117781,0.000239891
229 rs10777167,rs10858882,rs112961740,rs1344682,rs34422056 0 2.71162e+07 inf 5 0 3.6795e-09 9.69105e-10,1.51447e-08 -1237.17,0.0127563,-1237.16,1237.43,2.22963 0.117757,4.77985e-05,0.117755,0.117781,0.000239891
230 rs10777167,rs10858880,rs112961740,rs1344682,rs34422056 0 2.71162e+07 inf 5 0 3.65217e-09 9.87521e-10,1.51984e-08 -1237.17,0.0127552,-1237.16,1237.43,2.22963 0.117757,4.77985e-05,0.117755,0.117781,0.000239891
231 rs10777167,rs112961740,rs12303240,rs1344682,rs34422056 0 2.71162e+07 inf 5 0 3.64383e-09 8.59964e-10,1.50932e-08 -1237.17,-1237.16,0.0127549,1237.43,2.22963 0.117757,0.117755,4.77985e-05,0.117781,0.000239891
232 rs10777167,rs112961740,rs12312151,rs1344682,rs34422056 0 2.71162e+07 inf 5 0 3.63793e-09 9.05147e-10,1.58431e-08 -1237.17,-1237.16,0.0127546,1237.43,2.22963 0.117757,0.117755,4.77985e-05,0.117781,0.000239891
233 rs10777167,rs112961740,rs1344682,rs1344685,rs34422056 0 2.71162e+07 inf 5 0 3.61435e-09 9.26773e-10,1.55567e-08 -1237.17,-1237.16,1237.43,0.0127537,2.22963 0.117757,0.117755,0.117781,4.77985e-05,0.000239891
234 rs10777167,rs112961740,rs12315152,rs1344682,rs34422056 0 2.71162e+07 inf 5 0 3.61361e-09 9.98826e-10,1.489e-08 -1237.17,-1237.16,0.0127536,1237.43,2.22963 0.117757,0.117755,4.77985e-05,0.117781,0.000239891
235 rs10777167,rs112961740,rs1344682,rs34422056,rs7308051 0 2.71162e+07 inf 5 0 3.60947e-09 1.08827e-09,1.41005e-08 -1237.17,-1237.16,1237.43,2.22963,0.0127534 0.117757,0.117755,0.117781,0.000239891,4.77985e-05
236 rs10777167,rs112961740,rs1344682,rs34422056,rs7134172 0 2.71162e+07 inf 5 0 3.5989e-09 1.13656e-09,1.52266e-08 -1237.17,-1237.16,1237.43,2.22963,0.012753 0.117757,0.117755,0.117781,0.000239891,4.77985e-05
237 rs10777167,rs11105304,rs112961740,rs1344682,rs34422056 0 2.71161e+07 inf 5 0 3.77934e-09 1.01615e-09,1.58063e-08 -1237.16,0.0127034,-1237.15,1237.42,2.22962 0.117756,4.77397e-05,0.117755,0.117781,0.00023989
238 rs10777167,rs112961740,rs1344682,rs34422056,rs7313499 0 2.71161e+07 inf 5 0 3.7365e-09 1.00693e-09,1.57521e-08 -1237.16,-1237.15,1237.42,2.22962,0.0127018 0.117756,0.117755,0.117781,0.00023989,4.77397e-05
239 rs10777167,rs10858883,rs112961740,rs1344682,rs34422056 0 2.71161e+07 inf 5 0 3.71549e-09 8.84876e-10,1.43448e-08 -1237.16,0.012701,-1237.15,1237.42,2.22962 0.117756,4.77397e-05,0.117755,0.117781,0.00023989
240 rs10777167,rs10777171,rs112961740,rs1344682,rs34422056 0 2.71161e+07 inf 5 0 3.71391e-09 9.75357e-10,1.51814e-08 -1237.16,0.012701,-1237.15,1237.42,2.22962 0.117756,4.77397e-05,0.117755,0.117781,0.00023989
241 rs10777167,rs112961740,rs1344682,rs34422056,rs7308258 0 2.71161e+07 inf 5 0 3.66451e-09 1.34275e-09,1.59431e-08 -1237.16,-1237.15,1237.42,2.22962,0.0126991 0.117756,0.117755,0.117781,0.00023989,4.77397e-05
242 rs10777167,rs10777177,rs112961740,rs1344682,rs34422056 0 2.71161e+07 inf 5 0 3.65647e-09 8.87178e-10,1.50847e-08 -1237.16,0.0126987,-1237.15,1237.42,2.22962 0.117756,4.77397e-05,0.117755,0.117781,0.00023989
243 rs10161460,rs10777167,rs112961740,rs1344682,rs34422056 0 2.71161e+07 inf 5 0 3.64463e-09 1.15109e-09,1.48652e-08 0.0126983,-1237.16,-1237.15,1237.42,2.22962 4.77397e-05,0.117756,0.117755,0.117781,0.00023989
244 rs10777167,rs10858891,rs112961740,rs1344682,rs34422056 0 2.71161e+07 inf 5 0 3.64375e-09 7.89772e-10,1.50908e-08 -1237.16,0.0126982,-1237.15,1237.42,2.22962 0.117756,4.77397e-05,0.117755,0.117781,0.00023989
245 rs10777167,rs11105303,rs112961740,rs1344682,rs34422056 0 2.71159e+07 inf 5 0 3.98729e-09 1.41107e-09,1.61179e-08 -1237.16,0.0126625,-1237.15,1237.42,2.22962 0.117757,4.77985e-05,0.117755,0.117781,0.000239891
246 rs10777167,rs112961740,rs1344682,rs34422056,rs7962804 0 2.71154e+07 inf 5 0 1.43953e-08 5.78339e-09,3.05515e-08 -1237.15,-1237.14,1237.41,2.22959,0.0124672 0.117756,0.117755,0.117781,0.000239891,4.77396e-05
247 rs10777167,rs112961740,rs34422056,rs56132623,rs7308380 0 2.71142e+07 inf 5 0 3.52219e-09 8.3924e-10,1.40322e-08 -1238.13,-1238.14,2.23225,-0.0226009,1238.41 0.117847,0.117848,0.00024012,4.76659e-05,0.117874
248 rs10777167,rs11105315,rs112961740,rs1344682,rs34422056 0 2.71051e+07 inf 5 0 3.37126e-09 8.54243e-10,1.37841e-08 -1236.7,0.00769794,-1236.69,1236.96,2.22856 0.117734,4.41558e-05,0.117734,0.117759,0.000239834
249 rs10777167,rs112961740,rs12306780,rs1344682,rs34422056 0 2.71051e+07 inf 5 0 3.3656e-09 1.13196e-09,1.45015e-08 -1236.7,-1236.69,0.00769762,1236.96,2.22856 0.117734,0.117734,4.41558e-05,0.117759,0.000239834
250 rs10777167,rs112961740,rs1344682,rs2220729,rs34422056 0 2.71051e+07 inf 5 0 3.35014e-09 8.4672e-10,1.52751e-08 -1236.7,-1236.69,1236.96,0.00769672,2.22856 0.117734,0.117734,0.117759,4.41558e-05,0.000239834
251 rs10777167,rs112961740,rs1344682,rs2230283,rs34422056 0 2.71051e+07 inf 5 0 3.32337e-09 1.01132e-09,1.47993e-08 -1236.7,-1236.69,1236.96,0.00769509,2.22856 0.117734,0.117734,0.117759,4.41558e-05,0.000239834
252 rs10161364,rs10777167,rs112961740,rs1344682,rs34422056 0 2.71051e+07 inf 5 0 3.30686e-09 8.25725e-10,1.3481e-08 0.00769403,-1236.7,-1236.69,1236.96,2.22856 4.41558e-05,0.117734,0.117734,0.117759,0.000239834
253 rs10506973,rs10777167,rs112961740,rs1344682,rs34422056 0 2.71051e+07 inf 5 0 3.29686e-09 9.32159e-10,1.36725e-08 0.00769335,-1236.7,-1236.69,1236.96,2.22856 4.41558e-05,0.117734,0.117734,0.117759,0.000239834
254 rs10777167,rs112961740,rs1344682,rs34422056,rs3892685 0 2.71051e+07 inf 5 0 3.29271e-09 8.99985e-10,1.41012e-08 -1236.7,-1236.69,1236.96,2.22856,0.00769306 0.117734,0.117734,0.117759,0.000239834,4.41558e-05
255 rs10161378,rs10777167,rs112961740,rs1344682,rs34422056 0 2.71051e+07 inf 5 0 3.2887e-09 9.50714e-10,1.40672e-08 0.00769278,-1236.7,-1236.69,1236.96,2.22856 4.41558e-05,0.117734,0.117734,0.117759,0.000239834
256 rs10161375,rs10777167,rs112961740,rs1344682,rs34422056 0 2.71051e+07 inf 5 0 3.28789e-09 1.06391e-09,1.42605e-08 0.00769273,-1236.7,-1236.69,1236.96,2.22856 4.41558e-05,0.117734,0.117734,0.117759,0.000239834
257 rs10777167,rs11105301,rs112961740,rs1344682,rs34422056 0 2.71051e+07 inf 5 0 3.28677e-09 1.01065e-09,1.45826e-08 -1236.7,0.00769265,-1236.69,1236.96,2.22856 0.117734,4.41558e-05,0.117734,0.117759,0.000239834
258 rs10777167,rs10858888,rs112961740,rs1344682,rs34422056 0 2.71051e+07 inf 5 0 3.28346e-09 9.10128e-10,1.42215e-08 -1236.7,0.00769241,-1236.69,1236.96,2.22856 0.117734,4.41558e-05,0.117734,0.117759,0.000239834
259 rs10777167,rs112961740,rs1344682,rs34422056,rs876556 0 2.71051e+07 inf 5 0 3.28203e-09 9.74298e-10,1.39701e-08 -1236.7,-1236.69,1236.96,2.22856,0.00769231 0.117734,0.117734,0.117759,0.000239834,4.41558e-05
260 rs10777167,rs10858870,rs112961740,rs1344682,rs34422056 0 2.71051e+07 inf 5 0 3.24642e-09 9.64334e-10,1.44711e-08 -1236.7,0.00768953,-1236.69,1236.96,2.22856 0.117734,4.41558e-05,0.117734,0.117759,0.000239834
261 rs10777167,rs112961740,rs12315913,rs1344682,rs34422056 0 2.71051e+07 inf 5 0 3.24167e-09 9.28046e-10,1.51226e-08 -1236.7,-1236.69,0.00768912,1236.96,2.22856 0.117734,0.117734,4.41558e-05,0.117759,0.000239834
262 rs10777167,rs10858874,rs112961740,rs1344682,rs34422056 0 2.71051e+07 inf 5 0 3.23956e-09 8.35447e-10,1.42857e-08 -1236.7,0.00768894,-1236.69,1236.96,2.22856 0.117734,4.41558e-05,0.117734,0.117759,0.000239834
263 rs10777167,rs11105294,rs112961740,rs1344682,rs34422056 0 2.71051e+07 inf 5 0 3.23651e-09 8.43829e-10,1.39039e-08 -1236.7,0.00768867,-1236.69,1236.96,2.22856 0.117734,4.41558e-05,0.117734,0.117759,0.000239834
264 rs10777167,rs112961740,rs1344682,rs2162678,rs34422056 0 2.71051e+07 inf 5 0 3.20111e-09 7.9142e-10,1.38661e-08 -1236.7,-1236.69,1236.96,0.00768509,2.22856 0.117734,0.117734,0.117759,4.41558e-05,0.000239834
265 rs10777167,rs11105292,rs112961740,rs1344682,rs34422056 0 2.71051e+07 inf 5 0 3.19259e-09 8.72855e-10,1.4224e-08 -1236.7,0.00768406,-1236.69,1236.96,2.22856 0.117734,4.41558e-05,0.117734,0.117759,0.000239834
266 rs10777167,rs10858853,rs112961740,rs1344682,rs34422056 0 2.7105e+07 inf 5 0 3.30087e-09 1.01169e-09,1.44647e-08 -1236.7,0.00767298,-1236.69,1236.96,2.22856 0.117734,4.41586e-05,0.117734,0.117759,0.000239834
267 rs10777167,rs112961740,rs1344682,rs34422056,rs882781 0 2.7105e+07 inf 5 0 3.29564e-09 8.59763e-10,1.40284e-08 -1236.7,-1236.69,1236.96,2.22856,0.00767263 0.117734,0.117734,0.117759,0.000239834,4.41586e-05
268 rs10777167,rs112961740,rs1344682,rs34422056,rs34849501 0 2.7105e+07 inf 5 0 3.29994e-09 1.03127e-09,1.53612e-08 -1236.69,-1236.69,1236.96,2.22855,0.00765239 0.117734,0.117733,0.117759,0.000239834,4.41618e-05
269 rs10777167,rs11105298,rs112961740,rs1344682,rs34422056 0 2.71011e+07 inf 5 0 6.97962e-09 2.13668e-09,2.02094e-08 -1236.52,0.00589524,-1236.52,1236.79,2.22816 0.117726,4.72238e-05,0.117725,0.117751,0.000239813
270 rs10777167,rs11105325,rs112961740,rs1344682,rs34422056 0 2.71009e+07 inf 5 0 5.93812e-09 2.08362e-09,1.87066e-08 -1236.52,0.00579863,-1236.51,1236.78,2.22815 0.117726,4.76087e-05,0.117725,0.117751,0.000239812
271 rs10777167,rs10858906,rs112961740,rs1344682,rs34422056 0 2.71008e+07 inf 5 0 5.80025e-09 2.04866e-09,1.90756e-08 -1236.51,0.00578495,-1236.51,1236.78,2.22814 0.117725,4.76661e-05,0.117725,0.117751,0.000239812
272 rs1054807,rs10777167,rs112961740,rs1344682,rs34422056 0 2.71008e+07 inf 5 0 6.14244e-09 1.86965e-09,1.92557e-08 0.0057795,-1236.51,-1236.51,1236.78,2.22814 4.77242e-05,0.117725,0.117725,0.117751,0.000239812
273 rs10777167,rs112961740,rs1344682,rs34422056,rs9795772 0 2.71008e+07 inf 5 0 6.41219e-09 2.30367e-09,2.05427e-08 -1236.51,-1236.51,1236.78,2.22814,0.00577264 0.117725,0.117725,0.11775,0.000239811,4.77829e-05
274 rs10777167,rs10858872,rs112961740,rs1344682,rs34422056 0 2.71008e+07 inf 5 0 6.33561e-09 1.94026e-09,1.94309e-08 -1236.51,0.00577143,-1236.51,1236.78,2.22814 0.117725,4.77829e-05,0.117725,0.11775,0.000239811
275 rs10777167,rs10858871,rs112961740,rs1344682,rs34422056 0 2.71008e+07 inf 5 0 6.33194e-09 2.17304e-09,1.93242e-08 -1236.51,0.00577137,-1236.51,1236.78,2.22814 0.117725,4.77829e-05,0.117725,0.11775,0.000239811
276 rs10506972,rs10777167,rs112961740,rs1344682,rs34422056 0 2.71008e+07 inf 5 0 6.32241e-09 2.18288e-09,1.87348e-08 0.00577122,-1236.51,-1236.51,1236.78,2.22814 4.77829e-05,0.117725,0.117725,0.11775,0.000239811
277 rs10777167,rs10858864,rs112961740,rs1344682,rs34422056 0 2.71008e+07 inf 5 0 6.31997e-09 2.05983e-09,2.06377e-08 -1236.51,0.00577118,-1236.51,1236.78,2.22814 0.117725,4.77829e-05,0.117725,0.11775,0.000239811
278 rs10777167,rs10858867,rs112961740,rs1344682,rs34422056 0 2.71008e+07 inf 5 0 6.31973e-09 1.78151e-09,1.94586e-08 -1236.51,0.00577117,-1236.51,1236.78,2.22814 0.117725,4.77829e-05,0.117725,0.11775,0.000239811
279 rs10777167,rs10858877,rs112961740,rs1344682,rs34422056 0 2.71008e+07 inf 5 0 6.3091e-09 1.88231e-09,1.9817e-08 -1236.51,0.005771,-1236.51,1236.78,2.22814 0.117725,4.77829e-05,0.117725,0.11775,0.000239811
280 rs10777167,rs10858878,rs112961740,rs1344682,rs34422056 0 2.71008e+07 inf 5 0 6.30894e-09 1.99952e-09,2.02138e-08 -1236.51,0.005771,-1236.51,1236.78,2.22814 0.117725,4.77829e-05,0.117725,0.11775,0.000239811
281 rs10777167,rs112961740,rs12228177,rs1344682,rs34422056 0 2.71008e+07 inf 5 0 6.30789e-09 1.89358e-09,1.9211e-08 -1236.51,-1236.51,0.00577099,1236.78,2.22814 0.117725,0.117725,4.77829e-05,0.11775,0.000239811
282 rs10777167,rs11105302,rs112961740,rs1344682,rs34422056 0 2.71008e+07 inf 5 0 6.30709e-09 2.10442e-09,2.08469e-08 -1236.51,0.00577097,-1236.51,1236.78,2.22814 0.117725,4.77829e-05,0.117725,0.11775,0.000239811
283 rs10777167,rs10858862,rs112961740,rs1344682,rs34422056 0 2.71008e+07 inf 5 0 6.30533e-09 1.92065e-09,1.88858e-08 -1236.51,0.00577094,-1236.51,1236.78,2.22814 0.117725,4.77829e-05,0.117725,0.11775,0.000239811
284 rs10777167,rs10858855,rs112961740,rs1344682,rs34422056 0 2.71008e+07 inf 5 0 6.30157e-09 2.21119e-09,1.94539e-08 -1236.51,0.00577088,-1236.51,1236.78,2.22814 0.117725,4.77829e-05,0.117725,0.11775,0.000239811
285 rs10777167,rs112961740,rs1344682,rs34422056,rs4842653 0 2.71008e+07 inf 5 0 6.28447e-09 1.83701e-09,1.918e-08 -1236.51,-1236.51,1236.78,2.22814,0.00577061 0.117725,0.117725,0.11775,0.000239811,4.77829e-05
286 rs10777167,rs10858852,rs112961740,rs1344682,rs34422056 0 2.71008e+07 inf 5 0 6.28416e-09 1.89974e-09,1.93882e-08 -1236.51,0.0057706,-1236.51,1236.78,2.22814 0.117725,4.77829e-05,0.117725,0.11775,0.000239811
287 rs10777167,rs112961740,rs1344682,rs34422056,rs4842654 0 2.71008e+07 inf 5 0 6.28199e-09 1.87579e-09,1.86212e-08 -1236.51,-1236.51,1236.78,2.22814,0.00577057 0.117725,0.117725,0.11775,0.000239811,4.77829e-05
288 rs10777167,rs10858859,rs112961740,rs1344682,rs34422056 0 2.71008e+07 inf 5 0 6.2729e-09 1.76561e-09,1.87727e-08 -1236.51,0.00577042,-1236.51,1236.78,2.22814 0.117725,4.77829e-05,0.117725,0.11775,0.000239811
289 rs1008764,rs10777167,rs112961740,rs1344682,rs34422056 0 2.71008e+07 inf 5 0 6.26294e-09 2.12032e-09,2.00798e-08 0.00577026,-1236.51,-1236.51,1236.78,2.22814 4.77829e-05,0.117725,0.117725,0.11775,0.000239811
290 rs10777167,rs112961740,rs1344682,rs34422056,rs6538190 0 2.71008e+07 inf 5 0 6.25393e-09 2.25521e-09,1.96461e-08 -1236.51,-1236.51,1236.78,2.22814,0.00577012 0.117725,0.117725,0.11775,0.000239811,4.77829e-05
291 rs10777167,rs112961740,rs1344682,rs34422056,rs4842488 0 2.71008e+07 inf 5 0 6.2443e-09 2.37927e-09,1.87941e-08 -1236.51,-1236.51,1236.78,2.22814,0.00576996 0.117725,0.117725,0.11775,0.000239811,4.77829e-05
292 rs10777167,rs10858881,rs112961740,rs1344682,rs34422056 0 2.71008e+07 inf 5 0 6.24324e-09 1.88257e-09,2.044e-08 -1236.51,0.00576994,-1236.51,1236.78,2.22814 0.117725,4.77829e-05,0.117725,0.11775,0.000239811
293 rs10777167,rs10858854,rs112961740,rs1344682,rs34422056 0 2.71008e+07 inf 5 0 6.22096e-09 1.61663e-09,1.89624e-08 -1236.51,0.00576958,-1236.51,1236.78,2.22814 0.117725,4.77829e-05,0.117725,0.11775,0.000239811
294 rs10777167,rs10858879,rs112961740,rs1344682,rs34422056 0 2.71008e+07 inf 5 0 6.2116e-09 1.89853e-09,2.03294e-08 -1236.51,0.00576943,-1236.51,1236.78,2.22814 0.117725,4.77829e-05,0.117725,0.11775,0.000239811
295 rs10777167,rs11105291,rs112961740,rs1344682,rs34422056 0 2.71008e+07 inf 5 0 6.20061e-09 1.75256e-09,1.85394e-08 -1236.51,0.00576925,-1236.51,1236.78,2.22814 0.117725,4.77829e-05,0.117725,0.11775,0.000239811
296 rs10777167,rs10858890,rs112961740,rs1344682,rs34422056 0 2.71008e+07 inf 5 0 6.1788e-09 1.71457e-09,1.84738e-08 -1236.51,0.00576889,-1236.51,1236.78,2.22814 0.117725,4.77829e-05,0.117725,0.11775,0.000239811
297 rs10777167,rs10858894,rs112961740,rs1344682,rs34422056 0 2.71008e+07 inf 5 0 6.09897e-09 1.67828e-09,1.89888e-08 -1236.51,0.00576758,-1236.51,1236.78,2.22814 0.117725,4.77829e-05,0.117725,0.11775,0.000239811
298 rs10777167,rs112961740,rs1344682,rs34422056,rs6538189 0 2.71008e+07 inf 5 0 6.08949e-09 1.74546e-09,1.85687e-08 -1236.51,-1236.51,1236.78,2.22814,0.00576742 0.117725,0.117725,0.11775,0.000239811,4.77829e-05
299 rs10777167,rs10858886,rs112961740,rs1344682,rs34422056 0 2.71008e+07 inf 5 0 6.07519e-09 1.75015e-09,1.87298e-08 -1236.51,0.00576718,-1236.51,1236.78,2.22814 0.117725,4.77829e-05,0.117725,0.11775,0.000239811
300 rs10777167,rs11105299,rs112961740,rs1344682,rs34422056 0 2.71008e+07 inf 5 0 6.0308e-09 2.05732e-09,1.85071e-08 -1236.51,0.00576644,-1236.51,1236.78,2.22814 0.117725,4.77829e-05,0.117725,0.11775,0.000239811
301 rs10777167,rs10858898,rs112961740,rs1344682,rs34422056 0 2.71008e+07 inf 5 0 6.01668e-09 1.99787e-09,1.85963e-08 -1236.51,0.0057662,-1236.51,1236.78,2.22814 0.117725,4.77829e-05,0.117725,0.11775,0.000239811
302 rs10777167,rs11105314,rs112961740,rs1344682,rs34422056 0 2.71008e+07 inf 5 0 5.97606e-09 1.84884e-09,1.98918e-08 -1236.51,0.00576552,-1236.51,1236.78,2.22814 0.117725,4.77829e-05,0.117725,0.11775,0.000239811
303 rs10777167,rs11105310,rs112961740,rs1344682,rs34422056 0 2.71008e+07 inf 5 0 5.95093e-09 1.97244e-09,1.93405e-08 -1236.51,0.00576509,-1236.51,1236.78,2.22814 0.117725,4.77829e-05,0.117725,0.11775,0.000239811
304 rs10777167,rs10858897,rs112961740,rs1344682,rs34422056 0 2.71008e+07 inf 5 0 5.947e-09 1.7476e-09,1.89931e-08 -1236.51,0.00576502,-1236.51,1236.78,2.22814 0.117725,4.77829e-05,0.117725,0.11775,0.000239811
305 rs10777167,rs10777184,rs112961740,rs1344682,rs34422056 0 2.71008e+07 inf 5 0 5.9452e-09 1.87477e-09,1.88302e-08 -1236.51,0.00576499,-1236.51,1236.78,2.22814 0.117725,4.77829e-05,0.117725,0.11775,0.000239811
306 rs10777167,rs10858896,rs112961740,rs1344682,rs34422056 0 2.71008e+07 inf 5 0 5.93517e-09 1.74199e-09,1.92284e-08 -1236.51,0.00576482,-1236.51,1236.78,2.22814 0.117725,4.77829e-05,0.117725,0.11775,0.000239811
307 rs10777167,rs11105312,rs112961740,rs1344682,rs34422056 0 2.71008e+07 inf 5 0 5.93022e-09 1.88387e-09,1.8721e-08 -1236.51,0.00576474,-1236.51,1236.78,2.22814 0.117725,4.77829e-05,0.117725,0.11775,0.000239811
308 rs10777167,rs10858899,rs112961740,rs1344682,rs34422056 0 2.71008e+07 inf 5 0 5.91755e-09 1.91831e-09,1.93721e-08 -1236.51,0.00576452,-1236.51,1236.78,2.22814 0.117725,4.77829e-05,0.117725,0.11775,0.000239811
309 rs10777167,rs10777185,rs112961740,rs1344682,rs34422056 0 2.71008e+07 inf 5 0 5.89567e-09 1.82159e-09,1.90342e-08 -1236.51,0.00576414,-1236.51,1236.78,2.22814 0.117725,4.77829e-05,0.117725,0.11775,0.000239811
310 rs10777167,rs11105318,rs112961740,rs1344682,rs34422056 0 2.71008e+07 inf 5 0 5.87922e-09 1.98307e-09,1.85523e-08 -1236.51,0.00576386,-1236.51,1236.78,2.22814 0.117725,4.77829e-05,0.117725,0.11775,0.000239811
311 rs10777167,rs112961740,rs1344682,rs34422056,rs4842661 0 2.71008e+07 inf 5 0 5.86836e-09 1.76779e-09,1.8929e-08 -1236.51,-1236.51,1236.78,2.22814,0.00576367 0.117725,0.117725,0.11775,0.000239811,4.77829e-05
312 rs10777167,rs10858902,rs112961740,rs1344682,rs34422056 0 2.71008e+07 inf 5 0 5.85748e-09 1.90081e-09,1.85997e-08 -1236.51,0.00576348,-1236.51,1236.78,2.22814 0.117725,4.77829e-05,0.117725,0.11775,0.000239811
313 rs10777167,rs10858903,rs112961740,rs1344682,rs34422056 0 2.71008e+07 inf 5 0 5.84816e-09 1.65471e-09,1.85287e-08 -1236.51,0.00576332,-1236.51,1236.78,2.22814 0.117725,4.77829e-05,0.117725,0.11775,0.000239811
314 rs10777167,rs10858909,rs112961740,rs1344682,rs34422056 0 2.71008e+07 inf 5 0 5.8249e-09 1.781e-09,1.86515e-08 -1236.51,0.00576292,-1236.51,1236.78,2.22814 0.117725,4.77829e-05,0.117725,0.11775,0.000239811
315 rs10777167,rs112961740,rs1344682,rs34422056,rs4842662 0 2.71008e+07 inf 5 0 5.82411e-09 1.8236e-09,1.89111e-08 -1236.51,-1236.51,1236.78,2.22814,0.0057629 0.117725,0.117725,0.11775,0.000239811,4.77829e-05
316 rs10777167,rs112961740,rs1344682,rs34422056,rs3741899 0 2.71008e+07 inf 5 0 5.81929e-09 1.76199e-09,1.97731e-08 -1236.51,-1236.51,1236.78,2.22814,0.00576282 0.117725,0.117725,0.11775,0.000239811,4.77829e-05
317 rs10777167,rs112961740,rs1344682,rs34422056,rs3825330 0 2.71008e+07 inf 5 0 5.81803e-09 1.95127e-09,1.85783e-08 -1236.51,-1236.51,1236.78,2.22814,0.0057628 0.117725,0.117725,0.11775,0.000239811,4.77829e-05
318 rs10777167,rs112961740,rs12369195,rs1344682,rs34422056 0 2.71008e+07 inf 5 0 5.81784e-09 1.68642e-09,1.8671e-08 -1236.51,-1236.51,0.0057628,1236.78,2.22814 0.117725,0.117725,4.77829e-05,0.11775,0.000239811
319 rs10777167,rs112961740,rs12369685,rs1344682,rs34422056 0 2.71007e+07 inf 5 0 5.82334e-09 1.65855e-09,1.96529e-08 -1236.51,-1236.51,0.00575173,1236.78,2.22814 0.117725,0.117725,4.78423e-05,0.11775,0.000239811
320 rs10777167,rs11105319,rs112961740,rs1344682,rs34422056 0 2.71007e+07 inf 5 0 6.13193e-09 1.76602e-09,1.8746e-08 -1236.51,0.00573479,-1236.5,1236.77,2.22813 0.117725,4.7963e-05,0.117725,0.11775,0.000239811
321 rs10777167,rs10858851,rs112961740,rs1344682,rs34422056 0 2.71006e+07 inf 5 0 5.98751e-09 1.75909e-09,1.84291e-08 -1236.5,0.00567771,-1236.5,1236.77,2.22812 0.117725,4.82764e-05,0.117725,0.11775,0.00023981
322 rs10777167,rs11105287,rs112961740,rs1344682,rs34422056 0 2.71005e+07 inf 5 0 5.75029e-09 1.56182e-09,1.86953e-08 -1236.5,0.00565201,-1236.5,1236.77,2.22811 0.117725,4.84066e-05,0.117724,0.11775,0.00023981
323 rs10777163,rs10777167,rs112961740,rs1344682,rs34422056 0 2.71005e+07 inf 5 0 5.70653e-09 1.75833e-09,1.88918e-08 0.00565122,-1236.5,-1236.5,1236.77,2.22811 4.84066e-05,0.117725,0.117724,0.11775,0.00023981
324 rs10777167,rs10858848,rs112961740,rs1344682,rs34422056 0 2.71005e+07 inf 5 0 6.49081e-09 2.19401e-09,1.98807e-08 -1236.5,0.00565374,-1236.5,1236.77,2.22811 0.117725,4.84727e-05,0.117724,0.11775,0.00023981
325 rs10777167,rs11105376,rs112961740,rs1344682,rs34422056 0 2.70989e+07 inf 5 0 4.26795e-09 1.42558e-09,1.54865e-08 -1236.43,0.00491906,-1236.43,1236.7,2.22796 0.117722,5.60926e-05,0.117721,0.117747,0.000239802
326 rs10777167,rs112961740,rs1344682,rs1915108,rs34422056 0 2.70976e+07 inf 5 0 4.22354e-09 1.164e-09,1.67137e-08 -1236.38,-1236.38,1236.65,-0.00437772,2.22784 0.117719,0.117719,0.117744,7.9551e-05,0.000239796
327 rs10777167,rs112961740,rs1344682,rs137890004,rs34422056 0 2.70975e+07 inf 5 0 3.22456e-09 1.03367e-09,1.43798e-08 -1236.38,-1236.37,1236.64,0.00426215,2.22783 0.117719,0.117719,0.117744,8.41082e-05,0.000239795
328 rs10777167,rs112961740,rs1344682,rs145485557,rs34422056 0 2.70975e+07 inf 5 0 3.31029e-09 1.09779e-09,1.44684e-08 -1236.38,-1236.37,1236.64,0.00426307,2.22783 0.117719,0.117719,0.117744,8.55831e-05,0.000239795
329 rs10777167,rs111337717,rs112961740,rs1344682,rs34422056 0 2.70974e+07 inf 5 0 3.17811e-09 7.69462e-10,1.41948e-08 -1236.37,0.00416701,-1236.37,1236.64,2.22782 0.117719,9.05911e-05,0.117718,0.117744,0.000239795
330 rs10777167,rs112961740,rs1344682,rs34422056,rs75615848 0 2.70973e+07 inf 5 0 3.15168e-09 9.57669e-10,1.4142e-08 -1236.37,-1236.37,1236.63,2.22781,0.00415847 0.117719,0.117718,0.117744,0.000239794,9.5605e-05
331 rs10777167,rs112961740,rs34422056,rs7308380,rs73196642 0 2.70972e+07 inf 5 0 3.88324e-09 1.09969e-09,1.53392e-08 -1237.41,-1237.4,2.23058,1237.67,-0.0394957 0.117813,0.117813,0.00024003,0.117838,9.79717e-05
332 rs10777167,rs112961740,rs117002363,rs1344682,rs34422056 0 2.70971e+07 inf 5 0 3.15605e-09 8.56322e-10,1.42408e-08 -1236.36,-1236.36,0.00405476,1236.63,2.22779 0.117718,0.117718,0.000118763,0.117744,0.000239793
333 rs10777167,rs112961740,rs115583893,rs1344682,rs34422056 0 2.70971e+07 inf 5 0 3.50811e-09 1.03285e-09,1.42897e-08 -1236.36,-1236.36,0.00398066,1236.63,2.22779 0.117718,0.117718,0.000118763,0.117744,0.000239793
334 rs10777167,rs112961740,rs115859922,rs1344682,rs34422056 0 2.70971e+07 inf 5 0 3.55295e-09 9.34067e-10,1.58302e-08 -1236.36,-1236.36,0.0039755,1236.63,2.22779 0.117718,0.117718,0.000118763,0.117744,0.000239793
335 rs10777167,rs112961740,rs1344682,rs34422056,rs56032425 0 2.70969e+07 inf 5 0 3.36373e-09 1.03245e-09,1.46664e-08 -1236.35,-1236.34,1236.61,2.22777,0.000666233 0.117718,0.117717,0.117743,0.000239792,6.27441e-05
336 rs10777167,rs112961740,rs1344682,rs34422056 0 2.70968e+07 inf 4 -nan 2.44753e-09 5.98475e-10,1.35498e-08 -1236.35,-1236.34,1236.61,2.22776 0.117718,0.117717,0.117743,0.000239792
337 rs10777167,rs112961740,rs17016739,rs34422056,rs7308380 0 2.70858e+07 inf 5 0 3.20523e-09 1.03171e-09,1.34976e-08 -1236.93,-1236.92,-0.0493031,2.22948,1237.19 0.11779,0.11779,0.000142022,0.000239972,0.117816
338 rs10777162,rs10777167,rs112961740,rs34422056,rs7308380 0 2.70808e+07 inf 5 0 6.00094e-09 1.92366e-09,1.9633e-08 -0.0154738,-1236.72,-1236.72,2.22902,1236.99 4.84309e-05,0.117781,0.117781,0.000239948,0.117807
339 rs10777167,rs11105308,rs112961740,rs34422056,rs7308380 0 2.70724e+07 inf 5 0 3.72905e-09 1.01853e-09,1.54994e-08 -1236.36,0.01275,-1236.35,2.22818,1236.62 0.117764,4.77977e-05,0.117763,0.000239902,0.117788
340 rs10777167,rs10858882,rs112961740,rs34422056,rs7308380 0 2.70724e+07 inf 5 0 3.67725e-09 1.07267e-09,1.44816e-08 -1236.36,0.0127481,-1236.35,2.22818,1236.62 0.117764,4.77977e-05,0.117763,0.000239902,0.117788
341 rs10777167,rs10858880,rs112961740,rs34422056,rs7308380 0 2.70723e+07 inf 5 0 3.64989e-09 1.18157e-09,1.55783e-08 -1236.36,0.012747,-1236.35,2.22818,1236.62 0.117764,4.77977e-05,0.117763,0.000239902,0.117788
342 rs10777167,rs112961740,rs12303240,rs34422056,rs7308380 0 2.70723e+07 inf 5 0 3.64154e-09 9.80267e-10,1.5259e-08 -1236.36,-1236.35,0.0127466,2.22818,1236.62 0.117764,0.117763,4.77977e-05,0.000239902,0.117788
343 rs10777167,rs112961740,rs12312151,rs34422056,rs7308380 0 2.70723e+07 inf 5 0 3.63563e-09 8.29931e-10,1.53223e-08 -1236.36,-1236.35,0.0127464,2.22818,1236.62 0.117764,0.117763,4.77977e-05,0.000239902,0.117788
344 rs10777167,rs112961740,rs1344685,rs34422056,rs7308380 0 2.70723e+07 inf 5 0 3.61201e-09 1.01201e-09,1.51366e-08 -1236.36,-1236.35,0.0127454,2.22818,1236.62 0.117764,0.117763,4.77977e-05,0.000239902,0.117788
345 rs10777167,rs112961740,rs12315152,rs34422056,rs7308380 0 2.70723e+07 inf 5 0 3.61127e-09 1.15992e-09,1.47422e-08 -1236.36,-1236.35,0.0127454,2.22818,1236.62 0.117764,0.117763,4.77977e-05,0.000239902,0.117788
346 rs10777167,rs112961740,rs34422056,rs7308051,rs7308380 0 2.70723e+07 inf 5 0 3.60713e-09 8.43104e-10,1.40429e-08 -1236.36,-1236.35,2.22818,0.0127452,1236.62 0.117764,0.117763,0.000239902,4.77977e-05,0.117788
347 rs10777167,rs112961740,rs34422056,rs7134172,rs7308380 0 2.70723e+07 inf 5 0 3.59654e-09 1.11305e-09,1.55245e-08 -1236.36,-1236.35,2.22818,0.0127448,1236.62 0.117764,0.117763,0.000239902,4.77977e-05,0.117788
348 rs10777167,rs11105304,rs112961740,rs34422056,rs7308380 0 2.70722e+07 inf 5 0 3.77722e-09 1.06475e-09,1.54684e-08 -1236.36,0.0126952,-1236.34,2.22817,1236.61 0.117764,4.77388e-05,0.117762,0.000239901,0.117788
349 rs10777167,rs112961740,rs34422056,rs7308380,rs7313499 0 2.70722e+07 inf 5 0 3.73432e-09 1.05563e-09,1.46148e-08 -1236.36,-1236.34,2.22817,1236.61,0.0126936 0.117764,0.117762,0.000239901,0.117788,4.77388e-05
350 rs10777167,rs10858883,rs112961740,rs34422056,rs7308380 0 2.70722e+07 inf 5 0 3.71328e-09 9.91651e-10,1.57664e-08 -1236.36,0.0126928,-1236.34,2.22817,1236.61 0.117764,4.77388e-05,0.117762,0.000239901,0.117788
351 rs10777167,rs10777171,rs112961740,rs34422056,rs7308380 0 2.70722e+07 inf 5 0 3.7117e-09 1.00623e-09,1.44675e-08 -1236.36,0.0126928,-1236.34,2.22817,1236.61 0.117764,4.77388e-05,0.117762,0.000239901,0.117788
352 rs10777167,rs112961740,rs34422056,rs7308258,rs7308380 0 2.70722e+07 inf 5 0 3.66224e-09 1.1141e-09,1.47184e-08 -1236.36,-1236.34,2.22817,0.0126909,1236.61 0.117764,0.117762,0.000239901,4.77388e-05,0.117788
353 rs10777167,rs10777177,rs112961740,rs34422056,rs7308380 0 2.70722e+07 inf 5 0 3.65418e-09 8.68165e-10,1.49198e-08 -1236.36,0.0126905,-1236.34,2.22817,1236.61 0.117764,4.77388e-05,0.117762,0.000239901,0.117788
354 rs10161460,rs10777167,rs112961740,rs34422056,rs7308380 0 2.70722e+07 inf 5 0 3.64233e-09 1.03217e-09,1.48814e-08 0.0126901,-1236.36,-1236.34,2.22817,1236.61 4.77388e-05,0.117764,0.117762,0.000239901,0.117788
355 rs10777167,rs10858891,rs112961740,rs34422056,rs7308380 0 2.70722e+07 inf 5 0 3.64145e-09 1.02475e-09,1.50361e-08 -1236.36,0.01269,-1236.34,2.22817,1236.61 0.117764,4.77388e-05,0.117762,0.000239901,0.117788
356 rs10777167,rs11105303,rs112961740,rs34422056,rs7308380 0 2.70721e+07 inf 5 0 3.98187e-09 1.11902e-09,1.54792e-08 -1236.36,0.0126543,-1236.34,2.22817,1236.61 0.117764,4.77977e-05,0.117763,0.000239902,0.117788
357 rs10777167,rs112961740,rs34422056,rs7308380,rs7962804 0 2.70716e+07 inf 5 0 1.43852e-08 6.68363e-09,3.18376e-08 -1236.34,-1236.33,2.22814,1236.6,0.012459 0.117764,0.117763,0.000239901,0.117788,4.77388e-05
358 rs10777167,rs11105315,rs112961740,rs34422056,rs7308380 0 2.70613e+07 inf 5 0 3.3682e-09 9.98085e-10,1.46205e-08 -1235.89,0.00769297,-1235.88,2.22711,1236.15 0.117741,4.41551e-05,0.117741,0.000239845,0.117766
359 rs10777167,rs112961740,rs12306780,rs34422056,rs7308380 0 2.70613e+07 inf 5 0 3.36254e-09 8.62529e-10,1.33948e-08 -1235.89,-1235.88,0.00769265,2.22711,1236.15 0.117741,0.117741,4.41551e-05,0.000239845,0.117766
360 rs10777167,rs112961740,rs2220729,rs34422056,rs7308380 0 2.70613e+07 inf 5 0 3.34705e-09 9.23378e-10,1.44889e-08 -1235.89,-1235.88,0.00769176,2.22711,1236.15 0.117741,0.117741,4.41551e-05,0.000239845,0.117766
361 rs10777167,rs112961740,rs2230283,rs34422056,rs7308380 0 2.70613e+07 inf 5 0 3.32024e-09 8.23423e-10,1.45863e-08 -1235.89,-1235.88,0.00769012,2.22711,1236.15 0.117741,0.117741,4.41551e-05,0.000239845,0.117766
362 rs10161364,rs10777167,rs112961740,rs34422056,rs7308380 0 2.70613e+07 inf 5 0 3.30371e-09 9.61126e-10,1.41081e-08 0.00768906,-1235.89,-1235.88,2.22711,1236.15 4.41551e-05,0.117741,0.117741,0.000239845,0.117766
363 rs10506973,rs10777167,rs112961740,rs34422056,rs7308380 0 2.70613e+07 inf 5 0 3.29369e-09 8.34774e-10,1.40502e-08 0.00768838,-1235.89,-1235.88,2.22711,1236.15 4.41551e-05,0.117741,0.117741,0.000239845,0.117766
364 rs10777167,rs112961740,rs34422056,rs3892685,rs7308380 0 2.70613e+07 inf 5 0 3.28954e-09 9.15607e-10,1.43063e-08 -1235.89,-1235.88,2.22711,0.00768809,1236.15 0.117741,0.117741,0.000239845,4.41551e-05,0.117766
365 rs10161378,rs10777167,rs112961740,rs34422056,rs7308380 0 2.70613e+07 inf 5 0 3.28552e-09 9.82252e-10,1.44247e-08 0.00768781,-1235.89,-1235.88,2.22711,1236.15 4.41551e-05,0.117741,0.117741,0.000239845,0.117766
366 rs10161375,rs10777167,rs112961740,rs34422056,rs7308380 0 2.70613e+07 inf 5 0 3.28471e-09 1.02841e-09,1.44e-08 0.00768776,-1235.89,-1235.88,2.22711,1236.15 4.41551e-05,0.117741,0.117741,0.000239845,0.117766
367 rs10777167,rs11105301,rs112961740,rs34422056,rs7308380 0 2.70613e+07 inf 5 0 3.28359e-09 1.0077e-09,1.46078e-08 -1235.89,0.00768768,-1235.88,2.22711,1236.15 0.117741,4.41551e-05,0.117741,0.000239845,0.117766
368 rs10777167,rs10858888,rs112961740,rs34422056,rs7308380 0 2.70613e+07 inf 5 0 3.28027e-09 9.1173e-10,1.43046e-08 -1235.89,0.00768744,-1235.88,2.22711,1236.15 0.117741,4.41551e-05,0.117741,0.000239845,0.117766
369 rs10777167,rs112961740,rs34422056,rs7308380,rs876556 0 2.70613e+07 inf 5 0 3.27884e-09 1.0701e-09,1.49102e-08 -1235.89,-1235.88,2.22711,1236.15,0.00768734 0.117741,0.117741,0.000239845,0.117766,4.41551e-05
370 rs10777167,rs10858870,rs112961740,rs34422056,rs7308380 0 2.70613e+07 inf 5 0 3.24316e-09 9.22627e-10,1.39572e-08 -1235.89,0.00768456,-1235.88,2.22711,1236.15 0.117741,4.41551e-05,0.117741,0.000239845,0.117766
371 rs10777167,rs112961740,rs12315913,rs34422056,rs7308380 0 2.70613e+07 inf 5 0 3.2384e-09 9.75413e-10,1.40859e-08 -1235.89,-1235.88,0.00768415,2.22711,1236.15 0.117741,0.117741,4.41551e-05,0.000239845,0.117766
372 rs10777167,rs10858874,rs112961740,rs34422056,rs7308380 0 2.70613e+07 inf 5 0 3.23629e-09 7.95903e-10,1.41054e-08 -1235.89,0.00768397,-1235.88,2.22711,1236.15 0.117741,4.41551e-05,0.117741,0.000239845,0.117766
373 rs10777167,rs11105294,rs112961740,rs34422056,rs7308380 0 2.70613e+07 inf 5 0 3.23323e-09 9.59067e-10,1.35785e-08 -1235.89,0.0076837,-1235.88,2.22711,1236.15 0.117741,4.41551e-05,0.117741,0.000239845,0.117766
374 rs10777167,rs112961740,rs2162678,rs34422056,rs7308380 0 2.70612e+07 inf 5 0 3.19774e-09 1.02985e-09,1.41415e-08 -1235.89,-1235.88,0.00768012,2.22711,1236.15 0.117741,0.117741,4.41551e-05,0.000239845,0.117766
375 rs10777167,rs11105292,rs112961740,rs34422056,rs7308380 0 2.70612e+07 inf 5 0 3.1892e-09 8.78953e-10,1.36308e-08 -1235.89,0.00767909,-1235.88,2.22711,1236.15 0.117741,4.41551e-05,0.117741,0.000239845,0.117766
376 rs10777167,rs10858853,rs112961740,rs34422056,rs7308380 0 2.70612e+07 inf 5 0 3.2977e-09 9.03691e-10,1.36255e-08 -1235.89,0.00766803,-1235.88,2.2271,1236.15 0.117741,4.41579e-05,0.117741,0.000239844,0.117766
377 rs10777167,rs112961740,rs34422056,rs7308380,rs882781 0 2.70612e+07 inf 5 0 3.29247e-09 8.10371e-10,1.46299e-08 -1235.89,-1235.88,2.2271,1236.15,0.00766767 0.117741,0.117741,0.000239844,0.117766,4.41579e-05
378 rs10777167,rs112961740,rs34422056,rs34849501,rs7308380 0 2.70612e+07 inf 5 0 3.29677e-09 9.43554e-10,1.34954e-08 -1235.89,-1235.88,2.2271,0.00764745,1236.15 0.117741,0.117741,0.000239844,4.4161e-05,0.117766
379 rs10777167,rs11105298,rs112961740,rs34422056,rs7308380 0 2.70572e+07 inf 5 0 6.9777e-09 2.26773e-09,2.11481e-08 -1235.72,0.00589149,-1235.71,2.22671,1235.98 0.117733,4.7223e-05,0.117733,0.000239823,0.117758
380 rs10777167,rs11105325,rs112961740,rs34422056,rs7308380 0 2.7057e+07 inf 5 0 5.93592e-09 1.63402e-09,1.90354e-08 -1235.71,0.00579494,-1235.7,2.22669,1235.97 0.117733,4.76079e-05,0.117732,0.000239822,0.117758
381 rs10777167,rs10858906,rs112961740,rs34422056,rs7308380 0 2.7057e+07 inf 5 0 5.79801e-09 1.80786e-09,1.92097e-08 -1235.71,0.00578127,-1235.7,2.22669,1235.97 0.117733,4.76653e-05,0.117732,0.000239822,0.117758
382 rs1054807,rs10777167,rs112961740,rs34422056,rs7308380 0 2.7057e+07 inf 5 0 6.14028e-09 1.71164e-09,1.98607e-08 0.00577582,-1235.71,-1235.7,2.22669,1235.97 4.77234e-05,0.117733,0.117732,0.000239822,0.117758
383 rs10777167,rs112961740,rs34422056,rs7308380,rs9795772 0 2.7057e+07 inf 5 0 6.41009e-09 2.07312e-09,1.97636e-08 -1235.71,-1235.7,2.22669,1235.97,0.00576897 0.117733,0.117732,0.000239822,0.117758,4.77821e-05
384 rs10777167,rs10858872,rs112961740,rs34422056,rs7308380 0 2.7057e+07 inf 5 0 6.33349e-09 1.71037e-09,2.01493e-08 -1235.71,0.00576776,-1235.7,2.22669,1235.97 0.117733,4.77821e-05,0.117732,0.000239822,0.117758
385 rs10777167,rs10858871,rs112961740,rs34422056,rs7308380 0 2.7057e+07 inf 5 0 6.32982e-09 2.05199e-09,1.91576e-08 -1235.71,0.0057677,-1235.7,2.22669,1235.97 0.117733,4.77821e-05,0.117732,0.000239822,0.117758
386 rs10506972,rs10777167,rs112961740,rs34422056,rs7308380 0 2.7057e+07 inf 5 0 6.32029e-09 1.95834e-09,1.96052e-08 0.00576755,-1235.71,-1235.7,2.22669,1235.97 4.77821e-05,0.117733,0.117732,0.000239822,0.117758
387 rs10777167,rs10858864,rs112961740,rs34422056,rs7308380 0 2.7057e+07 inf 5 0 6.31785e-09 1.84146e-09,1.96217e-08 -1235.71,0.00576751,-1235.7,2.22669,1235.97 0.117733,4.77821e-05,0.117732,0.000239822,0.117758
388 rs10777167,rs10858867,rs112961740,rs34422056,rs7308380 0 2.7057e+07 inf 5 0 6.3176e-09 2.0908e-09,1.95526e-08 -1235.71,0.0057675,-1235.7,2.22669,1235.97 0.117733,4.77821e-05,0.117732,0.000239822,0.117758
389 rs10777167,rs10858877,rs112961740,rs34422056,rs7308380 0 2.7057e+07 inf 5 0 6.30698e-09 1.96991e-09,2.14609e-08 -1235.71,0.00576733,-1235.7,2.22669,1235.97 0.117733,4.77821e-05,0.117732,0.000239822,0.117758
390 rs10777167,rs10858878,rs112961740,rs34422056,rs7308380 0 2.7057e+07 inf 5 0 6.30681e-09 2.12478e-09,2.00269e-08 -1235.71,0.00576733,-1235.7,2.22669,1235.97 0.117733,4.77821e-05,0.117732,0.000239822,0.117758
391 rs10777167,rs112961740,rs12228177,rs34422056,rs7308380 0 2.7057e+07 inf 5 0 6.30577e-09 1.85708e-09,2.02053e-08 -1235.71,-1235.7,0.00576731,2.22669,1235.97 0.117733,0.117732,4.77821e-05,0.000239822,0.117758
392 rs10777167,rs11105302,rs112961740,rs34422056,rs7308380 0 2.7057e+07 inf 5 0 6.30496e-09 2.02254e-09,1.89442e-08 -1235.71,0.0057673,-1235.7,2.22669,1235.97 0.117733,4.77821e-05,0.117732,0.000239822,0.117758
393 rs10777167,rs10858862,rs112961740,rs34422056,rs7308380 0 2.7057e+07 inf 5 0 6.3032e-09 1.91735e-09,1.98012e-08 -1235.71,0.00576727,-1235.7,2.22669,1235.97 0.117733,4.77821e-05,0.117732,0.000239822,0.117758
394 rs10777167,rs10858855,rs112961740,rs34422056,rs7308380 0 2.7057e+07 inf 5 0 6.29944e-09 2.02775e-09,1.86197e-08 -1235.71,0.00576721,-1235.7,2.22669,1235.97 0.117733,4.77821e-05,0.117732,0.000239822,0.117758
395 rs10777167,rs112961740,rs34422056,rs4842653,rs7308380 0 2.7057e+07 inf 5 0 6.28234e-09 1.72001e-09,1.92947e-08 -1235.71,-1235.7,2.22669,0.00576694,1235.97 0.117733,0.117732,0.000239822,4.77821e-05,0.117758
396 rs10777167,rs10858852,rs112961740,rs34422056,rs7308380 0 2.7057e+07 inf 5 0 6.28203e-09 1.91396e-09,2.00611e-08 -1235.71,0.00576693,-1235.7,2.22669,1235.97 0.117733,4.77821e-05,0.117732,0.000239822,0.117758
397 rs10777167,rs112961740,rs34422056,rs4842654,rs7308380 0 2.7057e+07 inf 5 0 6.27985e-09 2.14996e-09,2.01774e-08 -1235.71,-1235.7,2.22669,0.0057669,1235.97 0.117733,0.117732,0.000239822,4.77821e-05,0.117758
398 rs10777167,rs10858859,rs112961740,rs34422056,rs7308380 0 2.7057e+07 inf 5 0 6.27076e-09 2.06579e-09,1.88711e-08 -1235.71,0.00576675,-1235.7,2.22669,1235.97 0.117733,4.77821e-05,0.117732,0.000239822,0.117758
399 rs1008764,rs10777167,rs112961740,rs34422056,rs7308380 0 2.7057e+07 inf 5 0 6.2608e-09 2.00534e-09,1.95474e-08 0.00576659,-1235.71,-1235.7,2.22669,1235.97 4.77821e-05,0.117733,0.117732,0.000239822,0.117758
400 rs10777167,rs112961740,rs34422056,rs6538190,rs7308380 0 2.7057e+07 inf 5 0 6.2518e-09 2.06521e-09,1.96811e-08 -1235.71,-1235.7,2.22669,0.00576644,1235.97 0.117733,0.117732,0.000239822,4.77821e-05,0.117758
401 rs10777167,rs112961740,rs34422056,rs4842488,rs7308380 0 2.7057e+07 inf 5 0 6.24216e-09 1.76268e-09,1.95124e-08 -1235.71,-1235.7,2.22669,0.00576629,1235.97 0.117733,0.117732,0.000239822,4.77821e-05,0.117758
402 rs10777167,rs10858881,rs112961740,rs34422056,rs7308380 0 2.7057e+07 inf 5 0 6.2411e-09 1.59192e-09,1.93042e-08 -1235.71,0.00576627,-1235.7,2.22669,1235.97 0.117733,4.77821e-05,0.117732,0.000239822,0.117758
403 rs10777167,rs10858854,rs112961740,rs34422056,rs7308380 0 2.7057e+07 inf 5 0 6.21881e-09 1.8175e-09,1.92366e-08 -1235.71,0.00576591,-1235.7,2.22669,1235.97 0.117733,4.77821e-05,0.117732,0.000239822,0.117758
404 rs10777167,rs10858879,rs112961740,rs34422056,rs7308380 0 2.7057e+07 inf 5 0 6.20946e-09 1.78541e-09,1.89102e-08 -1235.71,0.00576576,-1235.7,2.22669,1235.97 0.117733,4.77821e-05,0.117732,0.000239822,0.117758
405 rs10777167,rs11105291,rs112961740,rs34422056,rs7308380 0 2.7057e+07 inf 5 0 6.19846e-09 1.98257e-09,2.06709e-08 -1235.71,0.00576558,-1235.7,2.22669,1235.97 0.117733,4.77821e-05,0.117732,0.000239822,0.117758
406 rs10777167,rs10858890,rs112961740,rs34422056,rs7308380 0 2.7057e+07 inf 5 0 6.17665e-09 1.97166e-09,1.93633e-08 -1235.71,0.00576522,-1235.7,2.22669,1235.97 0.117733,4.77821e-05,0.117732,0.000239822,0.117758
407 rs10777167,rs10858894,rs112961740,rs34422056,rs7308380 0 2.7057e+07 inf 5 0 6.09679e-09 2.07272e-09,1.96401e-08 -1235.71,0.00576391,-1235.7,2.22669,1235.97 0.117733,4.77821e-05,0.117732,0.000239822,0.117758
408 rs10777167,rs112961740,rs34422056,rs6538189,rs7308380 0 2.7057e+07 inf 5 0 6.08731e-09 2.0456e-09,1.98493e-08 -1235.71,-1235.7,2.22669,0.00576375,1235.97 0.117733,0.117732,0.000239822,4.77821e-05,0.117758
409 rs10777167,rs10858886,rs112961740,rs34422056,rs7308380 0 2.7057e+07 inf 5 0 6.07301e-09 1.79321e-09,2.02231e-08 -1235.71,0.00576351,-1235.7,2.22669,1235.97 0.117733,4.77821e-05,0.117732,0.000239822,0.117758
410 rs10777167,rs11105299,rs112961740,rs34422056,rs7308380 0 2.7057e+07 inf 5 0 6.02861e-09 2.22558e-09,1.94451e-08 -1235.71,0.00576277,-1235.7,2.22669,1235.97 0.117733,4.77821e-05,0.117732,0.000239822,0.117758
411 rs10777167,rs10858898,rs112961740,rs34422056,rs7308380 0 2.7057e+07 inf 5 0 6.01449e-09 1.57174e-09,1.86905e-08 -1235.71,0.00576253,-1235.7,2.22669,1235.97 0.117733,4.77821e-05,0.117732,0.000239822,0.117758
412 rs10777167,rs11105314,rs112961740,rs34422056,rs7308380 0 2.7057e+07 inf 5 0 5.97385e-09 1.9579e-09,1.96104e-08 -1235.71,0.00576184,-1235.7,2.22669,1235.97 0.117733,4.77821e-05,0.117732,0.000239822,0.117758
413 rs10777167,rs11105310,rs112961740,rs34422056,rs7308380 0 2.7057e+07 inf 5 0 5.94872e-09 1.57383e-09,1.82954e-08 -1235.71,0.00576142,-1235.7,2.22669,1235.97 0.117733,4.77821e-05,0.117732,0.000239822,0.117758
414 rs10777167,rs10858897,rs112961740,rs34422056,rs7308380 0 2.7057e+07 inf 5 0 5.94478e-09 1.77001e-09,1.83411e-08 -1235.71,0.00576135,-1235.7,2.22669,1235.97 0.117733,4.77821e-05,0.117732,0.000239822,0.117758
415 rs10777167,rs10777184,rs112961740,rs34422056,rs7308380 0 2.7057e+07 inf 5 0 5.94298e-09 1.70588e-09,1.9024e-08 -1235.71,0.00576132,-1235.7,2.22669,1235.97 0.117733,4.77821e-05,0.117732,0.000239822,0.117758
416 rs10777167,rs10858896,rs112961740,rs34422056,rs7308380 0 2.7057e+07 inf 5 0 5.93296e-09 1.82731e-09,1.93737e-08 -1235.71,0.00576115,-1235.7,2.22669,1235.97 0.117733,4.77821e-05,0.117732,0.000239822,0.117758
417 rs10777167,rs11105312,rs112961740,rs34422056,rs7308380 0 2.7057e+07 inf 5 0 5.928e-09 2.01433e-09,1.8338e-08 -1235.71,0.00576106,-1235.7,2.22669,1235.97 0.117733,4.77821e-05,0.117732,0.000239822,0.117758
418 rs10777167,rs10858899,rs112961740,rs34422056,rs7308380 0 2.7057e+07 inf 5 0 5.91533e-09 1.65629e-09,1.8815e-08 -1235.71,0.00576085,-1235.7,2.22669,1235.97 0.117733,4.77821e-05,0.117732,0.000239822,0.117758
419 rs10777167,rs10777185,rs112961740,rs34422056,rs7308380 0 2.7057e+07 inf 5 0 5.89344e-09 1.84111e-09,1.98022e-08 -1235.71,0.00576047,-1235.7,2.22669,1235.97 0.117733,4.77821e-05,0.117732,0.000239822,0.117758
420 rs10777167,rs11105318,rs112961740,rs34422056,rs7308380 0 2.7057e+07 inf 5 0 5.87699e-09 1.95119e-09,1.86829e-08 -1235.71,0.00576019,-1235.7,2.22669,1235.97 0.117733,4.77821e-05,0.117732,0.000239822,0.117758
421 rs10777167,rs112961740,rs34422056,rs4842661,rs7308380 0 2.7057e+07 inf 5 0 5.86613e-09 2.00465e-09,1.87506e-08 -1235.71,-1235.7,2.22669,0.00576,1235.97 0.117733,0.117732,0.000239822,4.77821e-05,0.117758
422 rs10777167,rs10858902,rs112961740,rs34422056,rs7308380 0 2.7057e+07 inf 5 0 5.85524e-09 1.6645e-09,1.89516e-08 -1235.71,0.00575981,-1235.7,2.22669,1235.97 0.117733,4.77821e-05,0.117732,0.000239822,0.117758
423 rs10777167,rs10858903,rs112961740,rs34422056,rs7308380 0 2.7057e+07 inf 5 0 5.84592e-09 1.88329e-09,1.94009e-08 -1235.71,0.00575965,-1235.7,2.22669,1235.97 0.117733,4.77821e-05,0.117732,0.000239822,0.117758
424 rs10777167,rs10858909,rs112961740,rs34422056,rs7308380 0 2.7057e+07 inf 5 0 5.82265e-09 1.92405e-09,1.88398e-08 -1235.71,0.00575925,-1235.7,2.22669,1235.97 0.117733,4.77821e-05,0.117732,0.000239822,0.117758
425 rs10777167,rs112961740,rs34422056,rs4842662,rs7308380 0 2.7057e+07 inf 5 0 5.82187e-09 1.87679e-09,1.80531e-08 -1235.71,-1235.7,2.22669,0.00575923,1235.97 0.117733,0.117732,0.000239822,4.77821e-05,0.117758
426 rs10777167,rs112961740,rs34422056,rs3741899,rs7308380 0 2.7057e+07 inf 5 0 5.81705e-09 1.41305e-09,1.88124e-08 -1235.71,-1235.7,2.22669,0.00575915,1235.97 0.117733,0.117732,0.000239822,4.77821e-05,0.117758
427 rs10777167,rs112961740,rs34422056,rs3825330,rs7308380 0 2.7057e+07 inf 5 0 5.81578e-09 1.83848e-09,1.81503e-08 -1235.71,-1235.7,2.22669,0.00575913,1235.97 0.117733,0.117732,0.000239822,4.77821e-05,0.117758
428 rs10777167,rs112961740,rs12369195,rs34422056,rs7308380 0 2.7057e+07 inf 5 0 5.81559e-09 1.79446e-09,1.93851e-08 -1235.71,-1235.7,0.00575912,2.22669,1235.97 0.117733,0.117732,4.77821e-05,0.000239822,0.117758
429 rs10777167,rs112961740,rs12369685,rs34422056,rs7308380 0 2.70569e+07 inf 5 0 5.82109e-09 1.95098e-09,1.84748e-08 -1235.71,-1235.7,0.00574806,2.22668,1235.97 0.117733,0.117732,4.78415e-05,0.000239822,0.117758
430 rs10777167,rs11105319,rs112961740,rs34422056,rs7308380 0 2.70569e+07 inf 5 0 6.12975e-09 1.56762e-09,1.85705e-08 -1235.7,0.00573114,-1235.7,2.22668,1235.97 0.117732,4.79622e-05,0.117732,0.000239822,0.117758
431 rs10777167,rs10858851,rs112961740,rs34422056,rs7308380 0 2.70568e+07 inf 5 0 5.98527e-09 1.88919e-09,1.92135e-08 -1235.7,0.0056741,-1235.69,2.22667,1235.96 0.117732,4.82756e-05,0.117732,0.000239821,0.117757
432 rs10777167,rs11105287,rs112961740,rs34422056,rs7308380 0 2.70567e+07 inf 5 0 5.74798e-09 1.8485e-09,1.96769e-08 -1235.7,0.00564841,-1235.69,2.22666,1235.96 0.117732,4.84058e-05,0.117732,0.000239821,0.117757
433 rs10777163,rs10777167,rs112961740,rs34422056,rs7308380 0 2.70567e+07 inf 5 0 5.70421e-09 2.1228e-09,1.87021e-08 0.00564762,-1235.7,-1235.69,2.22666,1235.96 4.84058e-05,0.117732,0.117732,0.000239821,0.117757
434 rs10777167,rs10858848,rs112961740,rs34422056,rs7308380 0 2.70567e+07 inf 5 0 6.48868e-09 2.3329e-09,2.0214e-08 -1235.69,0.00565015,-1235.69,2.22666,1235.96 0.117732,4.84719e-05,0.117732,0.000239821,0.117757
435 rs10777167,rs11105376,rs112961740,rs34422056,rs7308380 0 2.70551e+07 inf 5 0 4.26496e-09 1.30162e-09,1.61438e-08 -1235.63,0.00491592,-1235.62,2.22651,1235.89 0.117729,5.60917e-05,0.117729,0.000239813,0.117754
436 rs10777167,rs112961740,rs1915108,rs34422056,rs7308380 0 2.70538e+07 inf 5 0 4.22029e-09 1.16386e-09,1.60341e-08 -1235.58,-1235.57,-0.00437495,2.22639,1235.84 0.117726,0.117726,7.95496e-05,0.000239806,0.117752
437 rs10777167,rs112961740,rs137890004,rs34422056,rs7308380 0 2.70537e+07 inf 5 0 3.22101e-09 1.03762e-09,1.34316e-08 -1235.57,-1235.57,0.0042594,2.22638,1235.84 0.117726,0.117726,8.41068e-05,0.000239806,0.117752
438 rs10777167,rs112961740,rs145485557,rs34422056,rs7308380 0 2.70537e+07 inf 5 0 3.30678e-09 9.2531e-10,1.34445e-08 -1235.57,-1235.57,0.00426034,2.22637,1235.83 0.117726,0.117726,8.55816e-05,0.000239806,0.117751
439 rs10777167,rs111337717,rs112961740,rs34422056,rs7308380 0 2.70536e+07 inf 5 0 3.1744e-09 9.96817e-10,1.47253e-08 -1235.57,0.0041643,-1235.56,2.22637,1235.83 0.117726,9.05896e-05,0.117726,0.000239805,0.117751
440 rs10777167,rs112961740,rs34422056,rs7308380,rs75615848 0 2.70535e+07 inf 5 0 3.14804e-09 9.70518e-10,1.40421e-08 -1235.56,-1235.56,2.22636,1235.83,0.00415578 0.117726,0.117726,0.000239805,0.117751,9.56034e-05
441 rs10777167,rs112961740,rs117002363,rs34422056,rs7308380 0 2.70533e+07 inf 5 0 3.15238e-09 9.29965e-10,1.37615e-08 -1235.55,-1235.55,0.00405213,2.22634,1235.82 0.117725,0.117725,0.000118761,0.000239804,0.117751
442 rs10777167,rs112961740,rs115583893,rs34422056,rs7308380 0 2.70533e+07 inf 5 0 3.50431e-09 1.10114e-09,1.49127e-08 -1235.55,-1235.55,0.00397802,2.22634,1235.82 0.117725,0.117725,0.000118761,0.000239804,0.117751
443 rs10777167,rs112961740,rs115859922,rs34422056,rs7308380 0 2.70533e+07 inf 5 0 3.54914e-09 1.11917e-09,1.49773e-08 -1235.55,-1235.55,0.00397287,2.22634,1235.82 0.117725,0.117725,0.000118761,0.000239804,0.117751
444 rs10777167,rs112961740,rs34422056,rs56032425,rs7308380 0 2.70531e+07 inf 5 0 3.36033e-09 9.87951e-10,1.3576e-08 -1235.54,-1235.54,2.22631,0.000665841,1235.81 0.117725,0.117725,0.000239802,6.2743e-05,0.11775
445 rs10777167,rs112961740,rs34422056,rs7308380 0 2.7053e+07 inf 4 -nan 2.4439e-09 6.24896e-10,1.29953e-08 -1235.54,-1235.54,2.22631,1235.81 0.117725,0.117725,0.000239802,0.11775
446 rs112961740,rs1344682,rs17782913,rs7978862 0 2.56267e+07 inf 4 -nan 4.23127e-09 1.03711e-09,1.57579e-08 -1161.97,1161.88,-1.07819,-1161.86 0.113619,0.11361,0.000120406,0.113608
447 rs113798345,rs1344682,rs34422056,rs7978862 0 1.80161e+07 inf 4 -nan 6.87165e-09 2.33397e-09,1.98798e-08 -1041.98,1042.21,1.87754,-1041.99 0.119255,0.119281,0.000242064,0.119255
448 rs113087241,rs1344682,rs34422056,rs7978862 0 1.80095e+07 inf 4 -nan 6.87706e-09 2.00788e-09,2.07858e-08 -1041.82,1042.05,1.87724,-1041.82 0.119256,0.119282,0.000242065,0.119256
449 rs111567467,rs1344682,rs34422056,rs7978862 0 1.79943e+07 inf 4 -nan 6.8896e-09 2.18597e-09,1.92505e-08 -1041.44,1041.67,1.87656,-1041.44 0.119259,0.119284,0.000242069,0.119259
450 rs113467193,rs1344682,rs34422056,rs7978862 0 1.79859e+07 inf 4 -nan 6.89656e-09 2.27122e-09,2.11386e-08 -1041.23,1041.46,1.87618,-1041.23 0.11926,0.119286,0.000242071,0.11926
451 rs112331025,rs1344682,rs34422056,rs7978862 0 1.79623e+07 inf 4 -nan 6.91614e-09 2.06799e-09,2.23857e-08 -1040.64,1040.86,1.87511,-1040.64 0.119264,0.11929,0.000242077,0.119264
452 rs112050579,rs1344682,rs34422056,rs7978862 0 1.79476e+07 inf 4 -nan 6.92833e-09 1.95066e-09,2.06019e-08 -1040.27,1040.49,1.87444,-1040.27 0.119267,0.119293,0.000242081,0.119267
453 rs111866999,rs1344682,rs34422056,rs7978862 0 1.79404e+07 inf 4 -nan 6.93435e-09 1.81648e-09,2.08459e-08 -1040.08,1040.31,1.87412,-1040.09 0.119268,0.119294,0.000242083,0.119268
454 rs113119351,rs1344682,rs34422056,rs7978862 0 1.79345e+07 inf 4 -nan 6.93929e-09 2.2263e-09,2.12343e-08 -1039.94,1040.16,1.87385,-1039.94 0.119269,0.119295,0.000242085,0.119269
455 rs117345505,rs1344682,rs34422056,rs7978862 0 1.79286e+07 inf 4 -nan 6.94415e-09 2.08842e-09,2.06945e-08 -1039.79,1040.02,1.87358,-1039.79 0.11927,0.119296,0.000242086,0.11927
456 rs117220130,rs1344682,rs34422056,rs7978862 0 1.79206e+07 inf 4 -nan 6.95086e-09 2.09056e-09,2.15078e-08 -1039.59,1039.81,1.87322,-1039.59 0.119271,0.119297,0.000242088,0.119272
457 rs112599970,rs1344682,rs34422056,rs7978862 0 1.79174e+07 inf 4 -nan 6.95353e-09 2.24724e-09,2.11745e-08 -1039.51,1039.73,1.87307,-1039.51 0.119272,0.119298,0.000242089,0.119272
458 rs1344682,rs143960232,rs34422056,rs7978862 0 1.79082e+07 inf 4 -nan 6.96117e-09 2.03271e-09,2.18387e-08 1039.5,-1039.28,1.87266,-1039.28 0.119299,0.119274,0.000242091,0.119274
459 rs111304986,rs1344682,rs34422056,rs7978862 0 1.79077e+07 inf 4 -nan 6.96163e-09 1.97044e-09,2.07783e-08 -1039.26,1039.49,1.87263,-1039.26 0.119274,0.1193,0.000242091,0.119274
460 rs116883365,rs1344682,rs34422056,rs7978862 0 1.78883e+07 inf 4 -nan 6.97784e-09 2.15146e-09,2.08775e-08 -1038.77,1039,1.87175,-1038.78 0.119277,0.119303,0.000242097,0.119277
461 rs111533112,rs1344682,rs34422056,rs7978862 0 1.78833e+07 inf 4 -nan 6.98199e-09 1.76384e-09,2.04608e-08 -1038.65,1038.87,1.87153,-1038.65 0.119278,0.119304,0.000242098,0.119278
462 rs113091746,rs1344682,rs34422056,rs7978862 0 1.78076e+07 inf 4 -nan 7.04567e-09 2.14071e-09,2.16338e-08 -1036.74,1036.96,1.86808,-1036.74 0.119291,0.119317,0.000242117,0.119291
463 rs113932249,rs1344682,rs34422056,rs7978862 0 1.76019e+07 inf 4 -nan 7.22144e-09 2.15461e-09,2.1205e-08 -1031.52,1031.74,1.85868,-1031.52 0.119327,0.119353,0.000242171,0.119327
464 rs10858892,rs112961740,rs1344682,rs17782847,rs34422056 0 1.6519e+07 inf 5 0 -2.90716e-07 2.70484e-09,2.20777e-08 -9774.63,-9774.98,9777.04,-7.85523,17.5306 1.14978,1.14982,1.15006,0.000929298,0.00206507
465 rs10858893,rs112961740,rs1344682,rs17782847,rs34422056 0 1.65132e+07 inf 5 0 -2.90722e-07 2.67792e-09,2.22485e-08 -9773.11,-9773.46,9775.51,-7.85401,17.5278 1.14978,1.14983,1.15007,0.000929306,0.00206509
466 rs10777167,rs17362991,rs17782847,rs34422056,rs7308380 0 1.64512e+07 inf 5 0 8.90293e-08 6.08054e-08,1.21548e-07 -0.00122237,-9.36424e-05,7.80407e-05,-7.17854e-05,0.00132677 0.000117521,4.62582e-05,9.93935e-05,0.000110796,0.000122076
467 rs112961740,rs1344682,rs17782847,rs2230281,rs34422056 0 1.64485e+07 inf 5 0 -2.90779e-07 2.60216e-09,2.10754e-08 -9756.18,9758.23,-7.84012,-9755.83,17.4968 1.14994,1.15018,0.000929396,1.1499,0.00206529
468 rs112961740,rs1344682,rs17782847,rs34422056,rs3864928 0 1.64402e+07 inf 5 0 -2.90786e-07 3.16848e-09,2.32304e-08 -9753.98,9756.03,-7.83835,17.4929,-9753.62 1.14995,1.15019,0.000929407,0.00206531,1.14991
469 rs112961740,rs1344682,rs17782847,rs34422056,rs4842494 0 1.60695e+07 inf 5 0 -2.91116e-07 3.06309e-09,2.18436e-08 -9654.16,9656.2,-7.75814,17.3139,-9653.82 1.1506,1.15084,0.000929921,0.00206646,1.15055
470 rs112961740,rs1344682,rs17782847,rs34422056,rs4842493 0 1.6057e+07 inf 5 0 -2.91127e-07 2.73592e-09,2.10435e-08 -9650.79,9652.83,-7.75543,17.3078,-9650.45 1.15062,1.15086,0.000929938,0.0020665,1.15058
471 rs112961740,rs1344682,rs17782847,rs34422056,rs7960289 0 1.60501e+07 inf 5 0 -2.91134e-07 2.99521e-09,2.19475e-08 -9648.92,9650.95,-7.75393,17.3045,-9648.57 1.15063,1.15087,0.000929947,0.00206652,1.15059
472 rs10777180,rs112961740,rs1344682,rs17782847,rs34422056 0 1.60324e+07 inf 5 0 -2.91149e-07 2.93928e-09,2.13626e-08 -9643.77,-9644.11,9646.15,-7.75007,17.2959 1.15062,1.15066,1.1509,0.000929972,0.00206658
473 rs10777181,rs112961740,rs1344682,rs17782847,rs34422056 0 1.58594e+07 inf 5 0 -2.91304e-07 2.72174e-09,2.35859e-08 -9596.59,-9596.94,9598.96,-7.71215,17.2113 1.15092,1.15096,1.1512,0.000930212,0.00206712
474 rs112961740,rs1344682,rs1344684,rs17782847,rs34422056 0 1.57836e+07 inf 5 0 -2.91371e-07 2.45208e-09,2.20527e-08 -9576.19,9578.2,-9575.84,-7.69548,17.174 1.15109,1.15133,1.15105,0.000930317,0.00206735
475 rs112961740,rs1344682,rs1344683,rs17782847,rs34422056 0 1.56637e+07 inf 5 0 -2.91478e-07 2.87587e-09,2.13306e-08 -9543.2,9545.21,-9542.86,-7.66897,17.1149 1.1513,1.15154,1.15126,0.000930483,0.00206772
476 rs112961740,rs1344682,rs17782847,rs34422056,rs4842491 0 1.54604e+07 inf 5 0 -2.9166e-07 2.55054e-09,2.19681e-08 -9486.9,9488.89,-7.62373,17.0139,-9486.56 1.15165,1.1519,0.000930766,0.00206836,1.15161
477 rs112961740,rs1344682,rs17782847,rs34422056,rs7399300 0 1.53497e+07 inf 5 0 -2.91759e-07 2.84235e-09,2.29458e-08 -9456.04,9458.04,-7.59893,16.9586,-9455.71 1.15185,1.15209,0.00093092,0.0020687,1.1518
478 rs112961740,rs1344682,rs17782847,rs34422056,rs7310238 0 1.5192e+07 inf 5 0 -2.919e-07 2.82583e-09,2.1625e-08 -9411.83,9413.81,-7.5634,16.8793,-9411.49 1.15212,1.15236,0.000931139,0.00206919,1.15208
479 rs112961740,rs1344682,rs1688549,rs17782847,rs7978862 0 1.50713e+07 inf 5 0 5.199e-09 1.07301e-09,1.58853e-08 -701.293,701.365,0.660829,-0.616626,-701.291 0.0885032,0.0885121,0.000115764,0.000127132,0.0885028
480 rs112961740,rs1344682,rs1688573,rs17782847,rs7978862 0 1.50713e+07 inf 5 0 5.1809e-09 1.08916e-09,1.6157e-08 -701.292,701.364,0.660828,-0.616626,-701.29 0.0885032,0.0885121,0.000115764,0.000127132,0.0885028
481 rs112961740,rs1344682,rs1631726,rs17782847,rs7978862 0 1.50713e+07 inf 5 0 5.17932e-09 1.0791e-09,1.55568e-08 -701.292,701.364,0.660828,-0.616626,-701.29 0.0885032,0.0885121,0.000115764,0.000127132,0.0885028
482 rs112961740,rs1344682,rs17782847,rs704082,rs7978862 0 1.50712e+07 inf 5 0 5.16219e-09 1.07462e-09,1.53615e-08 -701.291,701.363,-0.616625,0.660826,-701.289 0.0885032,0.0885121,0.000127132,0.000115764,0.0885028
483 rs112961740,rs1344682,rs17782847,rs704060,rs7978862 0 1.5071e+07 inf 5 0 5.0634e-09 9.25702e-10,1.54618e-08 -701.287,701.359,-0.616621,0.660817,-701.285 0.0885032,0.0885121,0.000127132,0.000115764,0.0885029
484 rs112961740,rs1344682,rs17782847,rs704062,rs7978862 0 1.50708e+07 inf 5 0 4.97678e-09 1.06712e-09,1.50341e-08 -701.283,701.354,-0.616617,0.660809,-701.281 0.0885032,0.0885122,0.000127132,0.000115764,0.0885029
485 rs112961740,rs1344682,rs17782847,rs7978862,rs811745 0 1.50708e+07 inf 5 0 4.97328e-09 9.78782e-10,1.53168e-08 -701.283,701.354,-0.616617,-701.281,0.660809 0.0885032,0.0885122,0.000127132,0.0885029,0.000115764
486 rs112961740,rs1344682,rs1689437,rs17782847,rs7978862 0 1.50655e+07 inf 5 0 4.0425e-09 8.18642e-10,1.30508e-08 -701.177,701.248,0.660601,-0.616516,-701.175 0.0885039,0.0885128,0.000115764,0.000127132,0.0885036
487 rs10777167,rs112961740,rs1344682,rs1688549,rs17782847 0 1.47927e+07 inf 5 0 5.23043e-09 1.22025e-09,1.42972e-08 -695.682,-695.684,695.755,0.655545,-0.611694 0.0885382,0.0885385,0.0885475,0.000115774,0.000127131
488 rs10777167,rs112961740,rs1344682,rs1688573,rs17782847 0 1.47927e+07 inf 5 0 5.21229e-09 9.9201e-10,1.53238e-08 -695.681,-695.683,695.754,0.655543,-0.611694 0.0885382,0.0885385,0.0885475,0.000115774,0.000127131
489 rs10777167,rs112961740,rs1344682,rs1631726,rs17782847 0 1.47927e+07 inf 5 0 5.21071e-09 1.02571e-09,1.5532e-08 -695.681,-695.683,695.754,0.655543,-0.611693 0.0885382,0.0885385,0.0885475,0.000115774,0.000127131
490 rs10777167,rs112961740,rs1344682,rs17782847,rs704082 0 1.47926e+07 inf 5 0 5.19356e-09 9.85237e-10,1.53123e-08 -695.681,-695.683,695.754,-0.611693,0.655542 0.0885382,0.0885385,0.0885475,0.000127131,0.000115774
491 rs10777167,rs112961740,rs1344682,rs17782847,rs704060 0 1.47924e+07 inf 5 0 5.09459e-09 1.04052e-09,1.44879e-08 -695.676,-695.678,695.749,-0.611689,0.655533 0.0885382,0.0885386,0.0885475,0.000127131,0.000115774
492 rs10777167,rs112961740,rs1344682,rs17782847,rs704062 0 1.47922e+07 inf 5 0 5.00781e-09 1.06863e-09,1.56297e-08 -695.672,-695.674,695.745,-0.611685,0.655525 0.0885383,0.0885386,0.0885475,0.000127131,0.000115774
493 rs10777167,rs112961740,rs1344682,rs17782847,rs811745 0 1.47922e+07 inf 5 0 5.0043e-09 8.47152e-10,1.54377e-08 -695.672,-695.674,695.745,-0.611685,0.655525 0.0885383,0.0885386,0.0885475,0.000127131,0.000115774
494 rs112961740,rs12581312,rs1344682,rs17782847,rs34422056 0 1.47876e+07 inf 5 0 -2.92262e-07 2.73367e-09,2.26481e-08 -9297.12,-9296.79,9299.08,-7.47122,16.6736 1.15282,1.15278,1.15307,0.000931702,0.00207046
495 rs10777167,rs112961740,rs1344682,rs1689437,rs17782847 0 1.4787e+07 inf 5 0 4.06943e-09 7.28279e-10,1.32006e-08 -695.565,-695.567,695.638,0.655317,-0.611584 0.0885389,0.0885393,0.0885482,0.000115774,0.000127131
496 rs10777167,rs112961740,rs1688549,rs17782847,rs7308380 0 1.47688e+07 inf 5 0 5.22584e-09 1.10968e-09,1.49359e-08 -695.197,-695.199,0.655088,-0.611268,695.27 0.0885412,0.0885416,0.000115774,0.000127131,0.0885505
497 rs10777167,rs112961740,rs1688573,rs17782847,rs7308380 0 1.47688e+07 inf 5 0 5.2077e-09 1.26323e-09,1.47399e-08 -695.196,-695.199,0.655087,-0.611267,695.269 0.0885412,0.0885416,0.000115774,0.000127131,0.0885505
498 rs10777167,rs112961740,rs1631726,rs17782847,rs7308380 0 1.47688e+07 inf 5 0 5.20612e-09 1.12712e-09,1.52229e-08 -695.196,-695.198,0.655086,-0.611267,695.269 0.0885412,0.0885416,0.000115774,0.000127131,0.0885505
499 rs10777167,rs112961740,rs17782847,rs704082,rs7308380 0 1.47687e+07 inf 5 0 5.18897e-09 1.06035e-09,1.46474e-08 -695.196,-695.198,-0.611266,0.655085,695.269 0.0885412,0.0885416,0.000127131,0.000115774,0.0885505
500 rs10777167,rs112961740,rs17782847,rs704060,rs7308380 0 1.47685e+07 inf 5 0 5.09003e-09 1.1124e-09,1.50553e-08 -695.191,-695.193,-0.611262,0.655076,695.264 0.0885413,0.0885416,0.000127131,0.000115774,0.0885506
501 rs10777167,rs112961740,rs17782847,rs704062,rs7308380 0 1.47683e+07 inf 5 0 5.00326e-09 9.2868e-10,1.4808e-08 -695.187,-695.189,-0.611258,0.655068,695.26 0.0885413,0.0885416,0.000127131,0.000115775,0.0885506
502 rs10777167,rs112961740,rs17782847,rs7308380,rs811745 0 1.47683e+07 inf 5 0 4.99976e-09 9.31438e-10,1.58412e-08 -695.187,-695.189,-0.611258,695.26,0.655068 0.0885413,0.0885416,0.000127131,0.0885506,0.000115775
503 rs10777167,rs112961740,rs1689437,rs17782847,rs7308380 0 1.47631e+07 inf 5 0 4.06536e-09 7.65821e-10,1.36651e-08 -695.08,-695.082,0.65486,-0.611158,695.153 0.088542,0.0885423,0.000115775,0.000127131,0.0885513
504 rs112961740,rs1344682,rs17782847,rs34422056,rs9669104 0 1.46487e+07 inf 5 0 -2.92386e-07 2.63125e-09,2.23164e-08 -9257.26,9259.21,-7.43918,16.6021,-9256.93 1.15307,1.15331,0.000931896,0.00207089,1.15303
505 rs112961740,rs1344682,rs17782847,rs34422056,rs9308287 0 1.46377e+07 inf 5 0 -2.92396e-07 3.01726e-09,2.2075e-08 -9254.08,9256.02,-7.43663,16.5964,-9253.74 1.15309,1.15333,0.000931911,0.00207092,1.15305
506 rs112961740,rs1344682,rs17782847,rs34422056,rs7299172 0 1.45462e+07 inf 5 0 -2.92479e-07 2.58107e-09,2.23371e-08 -9227.67,9229.61,-7.4154,16.549,-9227.33 1.15325,1.15349,0.000932039,0.00207121,1.1532
507 rs112961740,rs1344682,rs17782847,rs7975713,rs7978862 0 1.45351e+07 inf 5 0 5.55531e-09 1.09621e-09,1.5376e-08 -677.296,677,-0.753182,-0.335319,-677.062 0.0870187,0.0869807,0.000141766,6.07982e-05,0.0869885
508 rs112961740,rs1344682,rs17782847,rs770085,rs7978862 0 1.45349e+07 inf 5 0 5.4296e-09 9.86753e-10,1.61333e-08 -677.291,676.996,-0.753175,-0.335314,-677.057 0.0870187,0.0869807,0.000141766,6.07982e-05,0.0869886
509 rs112961740,rs1344682,rs17782847,rs704086,rs7978862 0 1.45347e+07 inf 5 0 5.33941e-09 1.04822e-09,1.58217e-08 -677.287,676.992,-0.75317,-0.33531,-677.053 0.0870187,0.0869807,0.000141766,6.07983e-05,0.0869886
510 rs112961740,rs1344682,rs17782847,rs796376,rs7978862 0 1.45335e+07 inf 5 0 4.79461e-09 8.91143e-10,1.41892e-08 -677.263,676.967,-0.753134,-0.335284,-677.028 0.0870189,0.0869809,0.000141766,6.07983e-05,0.0869887
511 rs112961740,rs1344682,rs1427831,rs17782847,rs34422056 0 1.44659e+07 inf 5 0 -2.92551e-07 2.94603e-09,2.10858e-08 -9204.4,9206.34,-9204.07,-7.39671,16.5073 1.15339,1.15363,1.15335,0.000932151,0.00207146
512 rs112961740,rs1344682,rs17782847,rs34422056,rs7308186 0 1.44155e+07 inf 5 0 -2.92596e-07 2.77291e-09,2.15015e-08 -9189.77,9191.7,-7.38495,16.481,-9189.44 1.15347,1.15372,0.000932221,0.00207162,1.15343
513 rs10777167,rs112961740,rs1344682,rs17782847,rs7975713 0 1.42664e+07 inf 5 0 5.57732e-09 1.00936e-09,1.58596e-08 -671.634,-671.867,671.574,-0.747145,-0.332631 0.0870221,0.0870523,0.0870142,0.000141772,6.08023e-05
514 rs10777167,rs112961740,rs1344682,rs17782847,rs770085 0 1.42662e+07 inf 5 0 5.45185e-09 1.16859e-09,1.5428e-08 -671.63,-671.862,671.569,-0.747138,-0.332626 0.0870221,0.0870523,0.0870142,0.000141772,6.08023e-05
515 rs10777167,rs112961740,rs1344682,rs17782847,rs704086 0 1.4266e+07 inf 5 0 5.36184e-09 1.11729e-09,1.52696e-08 -671.626,-671.858,671.565,-0.747133,-0.332623 0.0870221,0.0870523,0.0870143,0.000141772,6.08023e-05
516 rs10777167,rs112961740,rs1344682,rs17782847,rs796376 0 1.42648e+07 inf 5 0 4.8183e-09 1.01788e-09,1.56733e-08 -671.601,-671.833,671.541,-0.747097,-0.332596 0.0870223,0.0870525,0.0870144,0.000141772,6.08023e-05
517 rs10777167,rs112961740,rs17782847,rs7308380,rs7975713 0 1.42434e+07 inf 5 0 5.57428e-09 1.26037e-09,1.58551e-08 -671.165,-671.398,-0.746623,671.105,-0.332399 0.087025,0.0870551,0.000141773,0.0870171,6.08026e-05
518 rs10777167,rs112961740,rs17782847,rs7308380,rs770085 0 1.42431e+07 inf 5 0 5.44876e-09 9.61759e-10,1.59369e-08 -671.161,-671.393,-0.746616,671.1,-0.332394 0.087025,0.0870552,0.000141773,0.0870171,6.08026e-05
519 rs10777167,rs112961740,rs17782847,rs704086,rs7308380 0 1.4243e+07 inf 5 0 5.35872e-09 1.13082e-09,1.58162e-08 -671.157,-671.389,-0.746611,-0.33239,671.096 0.087025,0.0870552,0.000141773,6.08026e-05,0.0870172
520 rs10777167,rs112961740,rs17782847,rs7308380,rs796376 0 1.42417e+07 inf 5 0 4.81493e-09 9.59853e-10,1.55827e-08 -671.132,-671.364,-0.746575,671.072,-0.332364 0.0870252,0.0870553,0.000141773,0.0870173,6.08027e-05
521 rs10735274,rs112961740,rs1344682,rs17782847,rs34422056 0 1.42402e+07 inf 5 0 -2.92753e-07 2.24287e-09,2.17571e-08 -9138.27,-9138.6,9140.53,-7.34383,16.3893 1.15374,1.15378,1.15402,0.000932466,0.00207217
522 rs112961740,rs12306790,rs1344682,rs17782847,rs34422056 0 1.39729e+07 inf 5 0 -2.92994e-07 2.46663e-09,2.14821e-08 -9059.77,-9059.44,9061.67,-7.28048,16.2479 1.15425,1.15421,1.15449,0.00093284,0.00207301
523 rs112961740,rs1344682,rs17782847,rs2052828,rs34422056 0 1.37924e+07 inf 5 0 -2.93157e-07 2.16664e-09,2.29298e-08 -9006,9007.9,-7.23727,-9005.68,16.1515 1.15456,1.15481,0.000933092,1.15452,0.00207357
524 rs10777170,rs112961740,rs1344682,rs17782847,rs34422056 0 1.37557e+07 inf 5 0 -2.9319e-07 2.79291e-09,2.20287e-08 -8994.7,-8995.03,8996.92,-7.22845,16.1318 1.15459,1.15463,1.15487,0.000933144,0.00207369
525 rs10777172,rs112961740,rs1344682,rs17782847,rs34422056 0 1.32269e+07 inf 5 0 -2.93667e-07 2.80452e-09,2.27865e-08 -8834.35,-8834.66,8836.52,-7.09958,15.8442 1.15552,1.15556,1.1558,0.000933885,0.00207535
526 rs112961740,rs1344682,rs17782847,rs34422056,rs3958726 0 1.27585e+07 inf 5 0 -2.94092e-07 2.76198e-09,2.24203e-08 -8689.21,8691.04,-6.9827,15.5833,-8688.9 1.15638,1.15662,0.000934544,0.00207682,1.15634
527 rs10777167,rs17782847,rs34422056,rs7308380 0 1.22977e+07 inf 4 -nan 8.55213e-08 5.99568e-08,1.21087e-07 -0.0012221,9.52152e-05,-6.01059e-05,0.00131373 0.000117521,9.90307e-05,0.000110646,0.000121906
528 rs10777179,rs112961740,rs1344682,rs17782847,rs34422056 0 1.22704e+07 inf 5 0 -2.94535e-07 3.17138e-09,2.13248e-08 -8533.79,-8534.1,8535.89,-6.85804,15.3051 1.1572,1.15724,1.15748,0.000935231,0.00207837
529 rs11105288,rs112961740,rs1344682,rs17782847,rs7978862 0 1.19531e+07 inf 5 0 4.41224e-09 7.74604e-10,1.25243e-08 0.267495,-558.837,558.836,-0.60435,-558.912 5.99487e-05,0.0791996,0.0791993,0.00013459,0.0792101
530 rs10777167,rs11105288,rs112961740,rs1344682,rs17782847 0 1.17321e+07 inf 5 0 4.4384e-09 8.63676e-10,1.33331e-08 -554.397,0.265334,-554.322,554.322,-0.599467 0.0792352,5.99457e-05,0.0792247,0.0792245,0.000134584
531 rs10777167,rs11105288,rs112961740,rs17782847,rs7308380 0 1.17132e+07 inf 5 0 4.4344e-09 7.24865e-10,1.42016e-08 -554.007,0.265147,-553.932,-0.599045,553.931 0.0792374,5.99455e-05,0.0792268,0.000134584,0.0792266
532 rs112961740,rs1344682,rs7978862,rs876555 0 1.16496e+07 inf 4 -nan 3.90187e-09 5.58315e-10,1.27058e-08 -544.565,544.568,-544.797,0.336576 0.0781984,0.0781988,0.0782317,6.78444e-05
533 rs112961740,rs1344682,rs17782847,rs7956965,rs7978862 0 1.14895e+07 inf 5 0 5.56757e-09 1.17007e-09,1.474e-08 -537.258,537.266,-0.421522,0.406076,-537.27 0.0776974,0.0776985,0.000117763,9.56771e-05,0.0776991
534 rs112961740,rs1344682,rs17782847,rs35274227,rs7978862 0 1.14566e+07 inf 5 0 4.60538e-09 7.63715e-10,1.36375e-08 -535.782,535.783,-0.840824,0.470687,-535.79 0.0775974,0.0775974,0.000175002,0.000111317,0.0775986
535 rs10777167,rs112961740,rs1344682,rs17782847,rs7956965 0 1.12771e+07 inf 5 0 5.59194e-09 1.2179e-09,1.46705e-08 -532.928,-532.916,532.924,-0.418115,0.402795 0.0777227,0.0777211,0.0777222,0.000117747,9.56699e-05
536 rs10777167,rs112961740,rs17782847,rs7308380,rs7956965 0 1.12589e+07 inf 5 0 5.58805e-09 1.03775e-09,1.60206e-08 -532.553,-532.541,-0.41782,532.549,0.402511 0.0777248,0.0777231,0.000117745,0.0777242,9.56693e-05
537 rs10777167,rs112961740,rs1344682,rs17782847,rs35274227 0 1.12447e+07 inf 5 0 4.63167e-09 8.35399e-10,1.36253e-08 -531.46,-531.451,531.452,-0.834028,0.466882 0.0776221,0.077621,0.077621,0.000175,0.000111308
538 rs10777167,rs112961740,rs17782847,rs35274227,rs7308380 0 1.12266e+07 inf 5 0 4.62766e-09 7.61489e-10,1.31322e-08 -531.085,-531.077,-0.83344,0.466553,531.078 0.0776241,0.077623,0.000175,0.000111308,0.077623
539 rs10858850,rs112961740,rs1344682,rs7978862 0 1.11663e+07 inf 4 -nan 3.53727e-09 4.31329e-10,1.1707e-08 0.29933,-522.144,522.149,-522.261 6.29523e-05,0.0766284,0.0766289,0.0766454
540 rs112961740,rs1344682,rs35012399,rs7978862 0 1.11661e+07 inf 4 -nan 3.49945e-09 4.97888e-10,1.18989e-08 -522.14,522.144,0.299325,-522.256 0.0766284,0.076629,6.29523e-05,0.0766454
541 rs11105389,rs112961740,rs1344682,rs17782847,rs7978862 0 1.09796e+07 inf 5 0 6.994e-09 1.48808e-09,1.76506e-08 0.308065,-513.645,513.67,-0.385057,-513.66 7.71908e-05,0.0760376,0.0760413,0.000115997,0.0760398
542 rs10777166,rs112961740,rs1344682,rs17782847,rs34422056 0 1.0821e+07 inf 5 0 -2.95857e-07 2.83362e-09,2.22646e-08 -8049.62,-8049.91,8051.6,-6.46894,14.4368 1.15977,1.15981,1.16005,0.000937282,0.00208296
543 rs10777167,rs11105389,rs112961740,rs1344682,rs17782847 0 1.07766e+07 inf 5 0 7.02397e-09 1.41276e-09,1.79549e-08 -509.507,0.305573,-509.491,509.517,-0.381943 0.0760619,7.71827e-05,0.0760597,0.0760634,0.000115977
544 rs10777167,rs11105389,rs112961740,rs17782847,rs7308380 0 1.07592e+07 inf 5 0 7.01978e-09 1.53885e-09,1.68884e-08 -509.148,0.305357,-509.132,-0.381674,509.158 0.0760638,7.71821e-05,0.0760616,0.000115976,0.0760653
545 rs112961740,rs1344682,rs1688549,rs7978862 0 9.16508e+06 inf 4 -nan 4.91185e-09 6.81466e-10,1.41533e-08 -427.251,427.296,0.387253,-427.267 0.069634,0.0696412,0.000102552,0.0696366
546 rs112961740,rs1344682,rs1688573,rs7978862 0 9.16505e+06 inf 4 -nan 4.89326e-09 7.8229e-10,1.48012e-08 -427.251,427.295,0.387252,-427.267 0.069634,0.0696412,0.000102552,0.0696366
547 rs112961740,rs1344682,rs1631726,rs7978862 0 9.16505e+06 inf 4 -nan 4.89164e-09 4.06056e-10,1.45338e-08 -427.251,427.295,0.387251,-427.267 0.069634,0.0696412,0.000102552,0.0696366
548 rs112961740,rs1344682,rs704082,rs7978862 0 9.16503e+06 inf 4 -nan 4.87406e-09 5.34732e-10,1.30947e-08 -427.25,427.295,0.38725,-427.266 0.0696341,0.0696412,0.000102552,0.0696366
549 rs112961740,rs1344682,rs704060,rs7978862 0 9.1649e+06 inf 4 -nan 4.77257e-09 5.60169e-10,1.33859e-08 -427.248,427.292,0.387243,-427.264 0.0696341,0.0696412,0.000102552,0.0696366
550 rs112961740,rs1344682,rs704062,rs7978862 0 9.16478e+06 inf 4 -nan 4.68345e-09 6.42212e-10,1.35335e-08 -427.245,427.29,0.387237,-427.261 0.0696341,0.0696413,0.000102552,0.0696366
551 rs112961740,rs1344682,rs7978862,rs811745 0 9.16478e+06 inf 4 -nan 4.67985e-09 6.14264e-10,1.37238e-08 -427.245,427.29,-427.261,0.387237 0.0696341,0.0696413,0.0696366,0.000102552
552 rs112961740,rs1344682,rs1689437,rs7978862 0 9.16167e+06 inf 4 -nan 3.68072e-09 4.30865e-10,1.08784e-08 -427.183,427.227,0.387073,-427.199 0.0696344,0.0696416,0.000102552,0.0696369
553 rs112961740,rs1344682,rs137890004,rs17782847,rs7978862 0 8.88084e+06 inf 5 0 4.83202e-09 7.87433e-10,1.2926e-08 -413.627,413.622,0.349663,-0.618521,-413.623 0.0685989,0.068598,0.000128847,0.000171094,0.0685982
554 rs10777167,rs112961740,rs1344682,rs137890004,rs17782847 0 8.71664e+06 inf 5 0 4.85986e-09 7.72686e-10,1.36135e-08 -410.309,-410.313,410.308,0.346861,-0.613565 0.0686141,0.0686148,0.0686139,0.000128811,0.000171064
555 rs10777167,rs112961740,rs137890004,rs17782847,rs7308380 0 8.70255e+06 inf 5 0 4.85565e-09 8.98054e-10,1.32348e-08 -410.023,-410.027,0.346619,-0.613137,410.022 0.0686154,0.0686162,0.000128808,0.000171061,0.0686153
556 rs112961740,rs1344682,rs7956965,rs7978862 0 8.25523e+06 inf 4 -nan 4.86323e-09 7.58809e-10,1.42284e-08 -382.678,382.686,0.296892,-382.702 0.0661866,0.0661879,9.18861e-05,0.0661906
557 rs11105389,rs112961740,rs1344682,rs7978862 0 8.1894e+06 inf 4 -nan 6.40534e-09 9.29404e-10,1.60161e-08 0.240065,-379.558,379.58,-379.585 7.52946e-05,0.0659516,0.0659553,0.0659561
558 rs112961740,rs12579052,rs1344682,rs17782847,rs7978862 0 7.88737e+06 inf 5 0 5.9329e-09 9.14092e-10,1.5937e-08 -364.216,-0.118911,364.213,-0.312821,-364.197 0.0647473,6.44602e-05,0.0647467,0.000116341,0.0647439
559 rs10777167,rs112961740,rs12579052,rs1344682,rs17782847 0 7.74156e+06 inf 5 0 5.96103e-09 9.89549e-10,1.56081e-08 -361.332,-361.351,-0.117977,361.348,-0.31036 0.0647569,0.0647604,6.4432e-05,0.0647598,0.0001163
560 rs10777167,rs112961740,rs12579052,rs17782847,rs7308380 0 7.72904e+06 inf 5 0 5.95671e-09 9.99686e-10,1.50632e-08 -361.085,-361.103,-0.117896,-0.310148,361.1 0.064758,0.0647615,6.44295e-05,0.000116297,0.0647609
561 rs112961740,rs1344682,rs7975713,rs7978862 0 7.50248e+06 inf 4 -nan 5.67232e-09 8.30187e-10,1.5351e-08 -344.251,344.137,-0.131531,-344.173 0.0631934,0.0631724,4.87612e-05,0.063179
562 rs112961740,rs1344682,rs770085,rs7978862 0 7.50239e+06 inf 4 -nan 5.53875e-09 7.11202e-10,1.51591e-08 -344.249,344.135,-0.131527,-344.171 0.0631934,0.0631724,4.87612e-05,0.063179
563 rs112961740,rs1344682,rs704086,rs7978862 0 7.50232e+06 inf 4 -nan 5.44248e-09 6.23816e-10,1.39038e-08 -344.248,344.134,-0.131525,-344.17 0.0631934,0.0631724,4.87612e-05,0.063179
564 rs112961740,rs1344682,rs796376,rs7978862 0 7.50183e+06 inf 4 -nan 4.84966e-09 6.1678e-10,1.42125e-08 -344.238,344.125,-0.131508,-344.161 0.0631934,0.0631725,4.87611e-05,0.0631791
565 rs112961740,rs12812760,rs1344682,rs17782847,rs7978862 0 7.3208e+06 inf 5 0 5.224e-09 7.95382e-10,1.30698e-08 -334.563,0.103989,334.562,-0.363014,-334.556 0.0624407,9.34249e-05,0.0624404,0.000145748,0.0624393
566 rs10777167,rs112961740,rs12812760,rs1344682,rs17782847 0 7.18545e+06 inf 5 0 5.24865e-09 8.88136e-10,1.45546e-08 -331.983,-331.99,0.103189,331.989,-0.360222 0.0624507,0.0624521,9.337e-05,0.0624518,0.000145683
567 rs10777167,rs112961740,rs12812760,rs17782847,rs7308380 0 7.17384e+06 inf 5 0 5.2445e-09 7.94735e-10,1.40492e-08 -331.76,-331.767,0.10312,-0.359981,331.766 0.0624517,0.0624531,9.33653e-05,0.000145677,0.0624528
568 rs112961740,rs1344682,rs34217226,rs7978862 0 7.1534e+06 inf 4 -nan 4.22421e-09 4.23703e-10,1.26028e-08 -325.318,325.321,0.188209,-325.34 0.0617317,0.0617321,7.80616e-05,0.0617356
569 rs112961740,rs1344682,rs17782847,rs34849501,rs7978862 0 7.05041e+06 inf 5 0 5.19876e-09 8.23958e-10,1.36461e-08 -319.612,319.61,-0.272238,0.0237185,-319.611 0.0613068,0.0613062,0.000117335,4.6573e-05,0.0613063
570 rs10858853,rs112961740,rs1344682,rs17782847,rs7978862 0 7.04985e+06 inf 5 0 5.19986e-09 7.51711e-10,1.39854e-08 0.0236222,-319.58,319.578,-0.272132,-319.579 4.65616e-05,0.0613044,0.0613039,0.000117315,0.061304
571 rs112961740,rs1344682,rs17782847,rs7978862,rs882781 0 7.04985e+06 inf 5 0 5.1959e-09 8.68778e-10,1.36349e-08 -319.58,319.578,-0.272132,-319.579,0.0236219 0.0613044,0.0613039,0.000117315,0.061304,4.65616e-05
572 rs11105315,rs112961740,rs1344682,rs17782847,rs7978862 0 7.04932e+06 inf 5 0 5.25577e-09 7.87613e-10,1.32047e-08 0.0235309,-319.549,319.547,-0.272029,-319.548 4.65507e-05,0.061302,0.0613015,0.000117295,0.0613016
573 rs112961740,rs12306780,rs1344682,rs17782847,rs7978862 0 7.04932e+06 inf 5 0 5.25119e-09 7.76327e-10,1.48313e-08 -319.549,0.0235306,319.547,-0.272028,-319.548 0.061302,4.65507e-05,0.0613015,0.000117295,0.0613016
574 rs112961740,rs1344682,rs17782847,rs2220729,rs7978862 0 7.04931e+06 inf 5 0 5.23877e-09 8.43437e-10,1.43801e-08 -319.549,319.547,-0.272028,0.0235296,-319.547 0.061302,0.0613015,0.000117295,4.65507e-05,0.0613016
575 rs112961740,rs1344682,rs17782847,rs2230283,rs7978862 0 7.0493e+06 inf 5 0 5.21762e-09 8.50514e-10,1.29562e-08 -319.549,319.547,-0.272027,0.0235279,-319.547 0.061302,0.0613015,0.000117295,4.65507e-05,0.0613016
576 rs10161364,rs112961740,rs1344682,rs17782847,rs7978862 0 7.0493e+06 inf 5 0 5.20485e-09 9.46882e-10,1.38345e-08 0.0235268,-319.549,319.547,-0.272026,-319.547 4.65507e-05,0.061302,0.0613015,0.000117295,0.0613016
577 rs10506973,rs112961740,rs1344682,rs17782847,rs7978862 0 7.04929e+06 inf 5 0 5.19721e-09 8.34251e-10,1.37492e-08 0.0235261,-319.549,319.547,-0.272026,-319.547 4.65507e-05,0.061302,0.0613015,0.000117295,0.0613016
578 rs112961740,rs1344682,rs17782847,rs3892685,rs7978862 0 7.04929e+06 inf 5 0 5.19408e-09 7.88886e-10,1.36497e-08 -319.549,319.547,-0.272026,0.0235258,-319.547 0.061302,0.0613015,0.000117295,4.65507e-05,0.0613016
579 rs10161378,rs112961740,rs1344682,rs17782847,rs7978862 0 7.04929e+06 inf 5 0 5.19106e-09 8.70145e-10,1.48309e-08 0.0235255,-319.549,319.547,-0.272026,-319.547 4.65507e-05,0.061302,0.0613015,0.000117295,0.0613016
580 rs10161375,rs112961740,rs1344682,rs17782847,rs7978862 0 7.04929e+06 inf 5 0 5.19045e-09 7.31171e-10,1.42231e-08 0.0235254,-319.549,319.547,-0.272026,-319.547 4.65507e-05,0.061302,0.0613015,0.000117295,0.0613016
581 rs11105301,rs112961740,rs1344682,rs17782847,rs7978862 0 7.04929e+06 inf 5 0 5.18961e-09 8.32751e-10,1.31516e-08 0.0235253,-319.549,319.547,-0.272026,-319.547 4.65507e-05,0.061302,0.0613015,0.000117295,0.0613016
582 rs10858888,rs112961740,rs1344682,rs17782847,rs7978862 0 7.04929e+06 inf 5 0 5.18714e-09 8.09251e-10,1.29991e-08 0.0235251,-319.549,319.547,-0.272026,-319.547 4.65507e-05,0.061302,0.0613015,0.000117295,0.0613016
583 rs112961740,rs1344682,rs17782847,rs7978862,rs876556 0 7.04929e+06 inf 5 0 5.18608e-09 7.96663e-10,1.39003e-08 -319.549,319.547,-0.272025,-319.547,0.023525 0.061302,0.0613015,0.000117295,0.0613016,4.65507e-05
584 rs10858870,rs112961740,rs1344682,rs17782847,rs7978862 0 7.04927e+06 inf 5 0 5.16045e-09 7.89537e-10,1.35672e-08 0.0235221,-319.548,319.546,-0.272024,-319.547 4.65507e-05,0.0613021,0.0613015,0.000117295,0.0613016
585 rs112961740,rs12315913,rs1344682,rs17782847,rs7978862 0 7.04927e+06 inf 5 0 5.15718e-09 7.91849e-10,1.43681e-08 -319.548,0.0235217,319.546,-0.272024,-319.547 0.0613021,4.65507e-05,0.0613015,0.000117295,0.0613016
586 rs10858874,rs112961740,rs1344682,rs17782847,rs7978862 0 7.04927e+06 inf 5 0 5.15574e-09 6.48011e-10,1.32616e-08 0.0235215,-319.548,319.546,-0.272024,-319.547 4.65507e-05,0.0613021,0.0613015,0.000117295,0.0613016
587 rs11105294,rs112961740,rs1344682,rs17782847,rs7978862 0 7.04927e+06 inf 5 0 5.15367e-09 8.42736e-10,1.43071e-08 0.0235212,-319.548,319.546,-0.272023,-319.547 4.65507e-05,0.0613021,0.0613015,0.000117295,0.0613016
588 rs112961740,rs1344682,rs17782847,rs2162678,rs7978862 0 7.04925e+06 inf 5 0 5.13152e-09 7.99725e-10,1.42919e-08 -319.548,319.546,-0.272021,0.0235174,-319.546 0.0613021,0.0613015,0.000117295,4.65507e-05,0.0613016
589 rs11105292,rs112961740,rs1344682,rs17782847,rs7978862 0 7.04924e+06 inf 5 0 5.1269e-09 8.76001e-10,1.37257e-08 0.0235164,-319.548,319.546,-0.272021,-319.546 4.65507e-05,0.0613021,0.0613015,0.000117295,0.0613016
590 rs11105304,rs112961740,rs1344682,rs17782847,rs7978862 0 7.01873e+06 inf 5 0 5.663e-09 7.7857e-10,1.44573e-08 0.0191814,-317.804,317.802,-0.266215,-317.805 4.9845e-05,0.0611719,0.0611714,0.000116177,0.0611718
591 rs112961740,rs1344682,rs17782847,rs7313499,rs7978862 0 7.01873e+06 inf 5 0 5.62298e-09 7.90088e-10,1.49303e-08 -317.804,317.802,-0.266215,0.0191798,-317.805 0.0611719,0.0611714,0.000116177,4.9845e-05,0.0611718
592 rs10858883,rs112961740,rs1344682,rs17782847,rs7978862 0 7.01872e+06 inf 5 0 5.60341e-09 8.46725e-10,1.39848e-08 0.019179,-317.804,317.802,-0.266214,-317.805 4.9845e-05,0.0611719,0.0611714,0.000116177,0.0611718
593 rs10777171,rs112961740,rs1344682,rs17782847,rs7978862 0 7.01872e+06 inf 5 0 5.60194e-09 9.24858e-10,1.46689e-08 0.0191789,-317.804,317.802,-0.266214,-317.805 4.9845e-05,0.0611719,0.0611714,0.000116177,0.0611718
594 rs112961740,rs1344682,rs17782847,rs7308258,rs7978862 0 7.01872e+06 inf 5 0 5.55607e-09 9.35106e-10,1.46729e-08 -317.804,317.802,-0.266214,0.019177,-317.804 0.0611719,0.0611714,0.000116177,4.9845e-05,0.0611718
595 rs10777177,rs112961740,rs1344682,rs17782847,rs7978862 0 7.01871e+06 inf 5 0 5.54862e-09 8.08717e-10,1.39616e-08 0.0191766,-317.804,317.802,-0.266213,-317.804 4.9845e-05,0.0611719,0.0611714,0.000116177,0.0611718
596 rs10161460,rs112961740,rs1344682,rs17782847,rs7978862 0 7.01871e+06 inf 5 0 5.53767e-09 7.31533e-10,1.38898e-08 0.0191762,-317.804,317.802,-0.266213,-317.804 4.9845e-05,0.0611719,0.0611714,0.000116177,0.0611718
597 rs10858891,rs112961740,rs1344682,rs17782847,rs7978862 0 7.01871e+06 inf 5 0 5.53686e-09 8.84573e-10,1.58474e-08 0.0191761,-317.804,317.802,-0.266213,-317.804 4.9845e-05,0.0611719,0.0611714,0.000116177,0.0611718
598 rs11105308,rs112961740,rs1344682,rs17782847,rs7978862 0 7.01842e+06 inf 5 0 5.61864e-09 9.65598e-10,1.48502e-08 0.019132,-317.787,317.785,-0.266157,-317.787 4.99016e-05,0.0611706,0.0611701,0.000116165,0.0611706
599 rs10858882,rs112961740,rs1344682,rs17782847,rs7978862 0 7.01841e+06 inf 5 0 5.57051e-09 8.81641e-10,1.54536e-08 0.01913,-317.787,317.785,-0.266156,-317.787 4.99016e-05,0.0611706,0.0611701,0.000116165,0.0611706
600 rs10858880,rs112961740,rs1344682,rs17782847,rs7978862 0 7.01841e+06 inf 5 0 5.54518e-09 8.86286e-10,1.45167e-08 0.0191289,-317.787,317.785,-0.266156,-317.787 4.99016e-05,0.0611706,0.0611701,0.000116165,0.0611706
601 rs112961740,rs12303240,rs1344682,rs17782847,rs7978862 0 7.01841e+06 inf 5 0 5.53747e-09 8.60965e-10,1.44624e-08 -317.787,0.0191285,317.785,-0.266155,-317.787 0.0611706,4.99016e-05,0.0611701,0.000116165,0.0611706
602 rs112961740,rs12312151,rs1344682,rs17782847,rs7978862 0 7.01841e+06 inf 5 0 5.53201e-09 7.89978e-10,1.42726e-08 -317.787,0.0191283,317.785,-0.266155,-317.787 0.0611706,4.99016e-05,0.0611701,0.000116165,0.0611706
603 rs112961740,rs1344682,rs1344685,rs17782847,rs7978862 0 7.0184e+06 inf 5 0 5.51025e-09 7.39438e-10,1.44755e-08 -317.787,317.785,0.0191273,-0.266155,-317.787 0.0611706,0.0611701,4.99016e-05,0.000116165,0.0611706
604 rs112961740,rs12315152,rs1344682,rs17782847,rs7978862 0 7.0184e+06 inf 5 0 5.50956e-09 9.05271e-10,1.48839e-08 -317.787,0.0191273,317.785,-0.266155,-317.787 0.0611706,4.99016e-05,0.0611701,0.000116165,0.0611706
605 rs112961740,rs1344682,rs17782847,rs7308051,rs7978862 0 7.0184e+06 inf 5 0 5.50576e-09 8.75558e-10,1.5041e-08 -317.787,317.785,-0.266155,0.0191271,-317.787 0.0611706,0.0611701,0.000116165,4.99016e-05,0.0611706
606 rs112961740,rs1344682,rs17782847,rs7134172,rs7978862 0 7.0184e+06 inf 5 0 5.49602e-09 7.44861e-10,1.37847e-08 -317.787,317.784,-0.266155,0.0191266,-317.787 0.0611706,0.0611701,0.000116165,4.99016e-05,0.0611706
607 rs11105298,rs112961740,rs1344682,rs17782847,rs7978862 0 7.01816e+06 inf 5 0 9.46753e-09 2.12601e-09,2.16045e-08 -0.0188366,-317.806,317.804,-0.266168,-317.787 4.93231e-05,0.0611741,0.0611736,0.000116179,0.0611703
608 rs11105303,rs112961740,rs1344682,rs17782847,rs7978862 0 7.01803e+06 inf 5 0 6.11253e-09 1.11211e-09,1.53177e-08 0.0190337,-317.78,317.778,-0.26612,-317.78 4.99015e-05,0.0611707,0.0611701,0.000116165,0.0611706
609 rs112961740,rs1344682,rs17782847,rs7962804,rs7978862 0 7.01776e+06 inf 5 0 1.71004e-08 5.95632e-09,3.30299e-08 -317.787,317.785,-0.266124,0.0189388,-317.787 0.061172,0.0611715,0.000116176,4.98447e-05,0.0611719
610 rs112961740,rs1344682,rs17782847,rs56132623,rs7978862 0 7.01658e+06 inf 5 0 5.61116e-09 7.38515e-10,1.49223e-08 -317.704,317.701,-0.265838,-0.0186244,-317.685 0.061166,0.0611654,0.00011611,4.9696e-05,0.0611622
611 rs11105325,rs112961740,rs1344682,rs17782847,rs7978862 0 7.01634e+06 inf 5 0 8.32986e-09 1.58361e-09,1.78951e-08 -0.0185614,-317.699,317.697,-0.265815,-317.68 4.9696e-05,0.061166,0.0611655,0.00011611,0.0611623
612 rs10858906,rs112961740,rs1344682,rs17782847,rs7978862 0 7.01608e+06 inf 5 0 8.17874e-09 1.60758e-09,1.9109e-08 -0.0185229,-317.684,317.682,-0.265766,-317.665 4.97518e-05,0.0611649,0.0611643,0.0001161,0.0611611
613 rs1054807,rs112961740,rs1344682,rs17782847,rs7978862 0 7.01579e+06 inf 5 0 8.54788e-09 1.98825e-09,1.94909e-08 -0.0184761,-317.668,317.666,-0.265713,-317.65 4.98084e-05,0.0611637,0.0611632,0.00011609,0.06116
614 rs112961740,rs12369195,rs1344682,rs17782847,rs7978862 0 7.01555e+06 inf 5 0 8.19479e-09 1.87614e-09,1.88249e-08 -317.654,-0.0184412,317.652,-0.265665,-317.635 0.0611626,4.98656e-05,0.0611621,0.00011608,0.0611589
615 rs112961740,rs1344682,rs17782847,rs3825330,rs7978862 0 7.01555e+06 inf 5 0 8.19499e-09 1.65378e-09,1.82426e-08 -317.654,317.652,-0.265665,-0.0184411,-317.635 0.0611626,0.0611621,0.00011608,4.98656e-05,0.0611589
616 rs112961740,rs1344682,rs17782847,rs3741899,rs7978862 0 7.01555e+06 inf 5 0 8.19637e-09 1.83977e-09,1.8807e-08 -317.654,317.652,-0.265665,-0.0184411,-317.635 0.0611626,0.0611621,0.00011608,4.98656e-05,0.0611589
617 rs112961740,rs1344682,rs17782847,rs4842662,rs7978862 0 7.01555e+06 inf 5 0 8.20159e-09 1.69957e-09,1.9727e-08 -317.654,317.652,-0.265665,-0.018441,-317.635 0.0611626,0.0611621,0.00011608,4.98656e-05,0.0611589
618 rs10858909,rs112961740,rs1344682,rs17782847,rs7978862 0 7.01555e+06 inf 5 0 8.20245e-09 1.62421e-09,1.9699e-08 -0.018441,-317.654,317.652,-0.265665,-317.635 4.98656e-05,0.0611626,0.0611621,0.00011608,0.0611589
619 rs10858903,rs112961740,rs1344682,rs17782847,rs7978862 0 7.01555e+06 inf 5 0 8.22766e-09 1.83671e-09,1.90807e-08 -0.0184406,-317.654,317.652,-0.265665,-317.635 4.98656e-05,0.0611626,0.0611621,0.00011608,0.0611589
620 rs10858902,rs112961740,rs1344682,rs17782847,rs7978862 0 7.01555e+06 inf 5 0 8.23777e-09 2.01122e-09,1.85014e-08 -0.0184404,-317.654,317.652,-0.265665,-317.635 4.98656e-05,0.0611626,0.0611621,0.00011608,0.0611589
621 rs112961740,rs1344682,rs17782847,rs4842661,rs7978862 0 7.01555e+06 inf 5 0 8.24957e-09 1.90579e-09,1.88332e-08 -317.654,317.652,-0.265665,-0.0184403,-317.635 0.0611626,0.0611621,0.00011608,4.98656e-05,0.0611589
622 rs11105318,rs112961740,rs1344682,rs17782847,rs7978862 0 7.01555e+06 inf 5 0 8.26134e-09 1.42734e-09,1.87361e-08 -0.0184401,-317.654,317.652,-0.265665,-317.635 4.98656e-05,0.0611626,0.0611621,0.00011608,0.0611589
623 rs10777185,rs112961740,rs1344682,rs17782847,rs7978862 0 7.01555e+06 inf 5 0 8.27916e-09 1.78529e-09,1.92661e-08 -0.0184398,-317.654,317.651,-0.265665,-317.635 4.98656e-05,0.0611626,0.0611621,0.00011608,0.0611589
624 rs10858899,rs112961740,rs1344682,rs17782847,rs7978862 0 7.01554e+06 inf 5 0 8.30287e-09 1.94604e-09,1.93332e-08 -0.0184394,-317.654,317.651,-0.265665,-317.635 4.98656e-05,0.0611626,0.0611621,0.00011608,0.0611589
625 rs11105312,rs112961740,rs1344682,rs17782847,rs7978862 0 7.01554e+06 inf 5 0 8.31659e-09 1.75728e-09,1.89729e-08 -0.0184392,-317.654,317.651,-0.265664,-317.635 4.98656e-05,0.0611626,0.0611621,0.00011608,0.0611589
626 rs10858896,rs112961740,rs1344682,rs17782847,rs7978862 0 7.01554e+06 inf 5 0 8.32197e-09 1.53279e-09,1.83959e-08 -0.0184391,-317.654,317.651,-0.265664,-317.635 4.98656e-05,0.0611626,0.0611621,0.00011608,0.0611589
627 rs10777184,rs112961740,rs1344682,rs17782847,rs7978862 0 7.01554e+06 inf 5 0 8.33282e-09 2.11655e-09,1.90638e-08 -0.0184389,-317.654,317.651,-0.265664,-317.635 4.98656e-05,0.0611626,0.0611621,0.00011608,0.0611589
628 rs10858897,rs112961740,rs1344682,rs17782847,rs7978862 0 7.01554e+06 inf 5 0 8.33477e-09 1.74529e-09,1.93037e-08 -0.0184389,-317.653,317.651,-0.265664,-317.635 4.98656e-05,0.0611626,0.0611621,0.00011608,0.0611589
629 rs11105310,rs112961740,rs1344682,rs17782847,rs7978862 0 7.01554e+06 inf 5 0 8.33903e-09 1.74965e-09,2.0216e-08 -0.0184388,-317.653,317.651,-0.265664,-317.635 4.98656e-05,0.0611626,0.0611621,0.00011608,0.0611589
630 rs11105314,rs112961740,rs1344682,rs17782847,rs7978862 0 7.01554e+06 inf 5 0 8.36624e-09 1.64165e-09,1.88597e-08 -0.0184384,-317.653,317.651,-0.265664,-317.635 4.98656e-05,0.0611626,0.0611621,0.00011608,0.0611589
631 rs10858898,rs112961740,rs1344682,rs17782847,rs7978862 0 7.01554e+06 inf 5 0 8.41022e-09 1.62856e-09,2.04391e-08 -0.0184377,-317.653,317.651,-0.265664,-317.635 4.98656e-05,0.0611626,0.0611621,0.00011608,0.0611589
632 rs11105299,rs112961740,rs1344682,rs17782847,rs7978862 0 7.01554e+06 inf 5 0 8.4255e-09 1.60904e-09,1.9952e-08 -0.0184374,-317.653,317.651,-0.265664,-317.635 4.98656e-05,0.0611626,0.0611621,0.00011608,0.0611589
633 rs10858886,rs112961740,rs1344682,rs17782847,rs7978862 0 7.01553e+06 inf 5 0 8.47353e-09 1.80787e-09,1.97658e-08 -0.0184367,-317.653,317.651,-0.265664,-317.635 4.98656e-05,0.0611626,0.0611621,0.00011608,0.0611589
634 rs112961740,rs1344682,rs17782847,rs6538189,rs7978862 0 7.01553e+06 inf 5 0 8.48899e-09 1.65583e-09,1.96559e-08 -317.653,317.651,-0.265663,-0.0184364,-317.635 0.0611626,0.0611621,0.00011608,4.98656e-05,0.0611589
635 rs10858894,rs112961740,rs1344682,rs17782847,rs7978862 0 7.01553e+06 inf 5 0 8.49925e-09 1.76204e-09,1.95633e-08 -0.0184362,-317.653,317.651,-0.265663,-317.635 4.98656e-05,0.0611626,0.0611621,0.00011608,0.0611589
636 rs10858890,rs112961740,rs1344682,rs17782847,rs7978862 0 7.01553e+06 inf 5 0 8.58555e-09 1.7604e-09,1.9372e-08 -0.0184349,-317.653,317.651,-0.265663,-317.635 4.98656e-05,0.0611626,0.0611621,0.00011608,0.0611589
637 rs11105291,rs112961740,rs1344682,rs17782847,rs7978862 0 7.01553e+06 inf 5 0 8.60912e-09 1.73525e-09,1.97329e-08 -0.0184345,-317.653,317.651,-0.265663,-317.635 4.98656e-05,0.0611626,0.0611621,0.00011608,0.0611589
638 rs10858879,rs112961740,rs1344682,rs17782847,rs7978862 0 7.01553e+06 inf 5 0 8.621e-09 1.7789e-09,2.11283e-08 -0.0184343,-317.653,317.651,-0.265663,-317.635 4.98656e-05,0.0611626,0.0611621,0.00011608,0.0611589
639 rs10858854,rs112961740,rs1344682,rs17782847,rs7978862 0 7.01552e+06 inf 5 0 8.63111e-09 1.83366e-09,1.92423e-08 -0.0184342,-317.653,317.651,-0.265663,-317.635 4.98656e-05,0.0611626,0.0611621,0.00011608,0.0611589
640 rs10858881,rs112961740,rs1344682,rs17782847,rs7978862 0 7.01552e+06 inf 5 0 8.65518e-09 1.80589e-09,2.04029e-08 -0.0184338,-317.653,317.651,-0.265662,-317.635 4.98656e-05,0.0611626,0.0611621,0.00011608,0.0611589
641 rs112961740,rs1344682,rs17782847,rs4842488,rs7978862 0 7.01552e+06 inf 5 0 8.65632e-09 1.89064e-09,2.05306e-08 -317.653,317.651,-0.265662,-0.0184338,-317.635 0.0611626,0.0611621,0.00011608,4.98656e-05,0.0611589
642 rs112961740,rs1344682,rs17782847,rs6538190,rs7978862 0 7.01552e+06 inf 5 0 8.66672e-09 1.713e-09,1.91933e-08 -317.653,317.651,-0.265662,-0.0184336,-317.635 0.0611626,0.0611621,0.00011608,4.98656e-05,0.0611589
643 rs1008764,rs112961740,rs1344682,rs17782847,rs7978862 0 7.01552e+06 inf 5 0 8.67645e-09 1.77638e-09,1.94212e-08 -0.0184335,-317.653,317.651,-0.265662,-317.635 4.98656e-05,0.0611626,0.0611621,0.00011608,0.0611589
644 rs10858859,rs112961740,rs1344682,rs17782847,rs7978862 0 7.01552e+06 inf 5 0 8.6872e-09 2.02463e-09,2.00849e-08 -0.0184333,-317.653,317.651,-0.265662,-317.635 4.98656e-05,0.0611626,0.0611621,0.00011608,0.0611589
645 rs112961740,rs1344682,rs17782847,rs4842654,rs7978862 0 7.01552e+06 inf 5 0 8.69701e-09 1.79897e-09,1.93732e-08 -317.653,317.651,-0.265662,-0.0184332,-317.634 0.0611626,0.0611621,0.00011608,4.98656e-05,0.0611589
646 rs10858852,rs112961740,rs1344682,rs17782847,rs7978862 0 7.01552e+06 inf 5 0 8.69936e-09 1.80399e-09,2.06907e-08 -0.0184331,-317.653,317.651,-0.265662,-317.634 4.98656e-05,0.0611626,0.0611621,0.00011608,0.0611589
647 rs112961740,rs1344682,rs17782847,rs4842653,rs7978862 0 7.01552e+06 inf 5 0 8.6997e-09 1.72603e-09,2.07169e-08 -317.653,317.651,-0.265662,-0.0184331,-317.634 0.0611626,0.0611621,0.00011608,4.98656e-05,0.0611589
648 rs10858855,rs112961740,rs1344682,rs17782847,rs7978862 0 7.01552e+06 inf 5 0 8.71815e-09 1.80287e-09,2.01259e-08 -0.0184329,-317.653,317.651,-0.265662,-317.634 4.98656e-05,0.0611626,0.0611621,0.00011608,0.0611589
649 rs10858862,rs112961740,rs1344682,rs17782847,rs7978862 0 7.01552e+06 inf 5 0 8.72221e-09 1.90501e-09,1.97795e-08 -0.0184328,-317.653,317.651,-0.265662,-317.634 4.98656e-05,0.0611626,0.0611621,0.00011608,0.0611589
650 rs11105302,rs112961740,rs1344682,rs17782847,rs7978862 0 7.01552e+06 inf 5 0 8.72412e-09 2.12483e-09,1.99517e-08 -0.0184328,-317.653,317.651,-0.265662,-317.634 4.98656e-05,0.0611626,0.0611621,0.00011608,0.0611589
651 rs112961740,rs12228177,rs1344682,rs17782847,rs7978862 0 7.01552e+06 inf 5 0 8.72498e-09 1.59001e-09,2.08175e-08 -317.653,-0.0184328,317.651,-0.265662,-317.634 0.0611626,4.98656e-05,0.0611621,0.00011608,0.0611589
652 rs10858878,rs112961740,rs1344682,rs17782847,rs7978862 0 7.01552e+06 inf 5 0 8.72611e-09 1.99606e-09,2.00904e-08 -0.0184327,-317.653,317.651,-0.265662,-317.634 4.98656e-05,0.0611626,0.0611621,0.00011608,0.0611589
653 rs10858877,rs112961740,rs1344682,rs17782847,rs7978862 0 7.01552e+06 inf 5 0 8.72629e-09 2.08264e-09,2.00696e-08 -0.0184327,-317.653,317.651,-0.265662,-317.634 4.98656e-05,0.0611626,0.0611621,0.00011608,0.0611589
654 rs10858867,rs112961740,rs1344682,rs17782847,rs7978862 0 7.01552e+06 inf 5 0 8.73776e-09 1.78375e-09,1.98115e-08 -0.0184326,-317.653,317.651,-0.265662,-317.634 4.98656e-05,0.0611626,0.0611621,0.00011608,0.0611589
655 rs10858864,rs112961740,rs1344682,rs17782847,rs7978862 0 7.01552e+06 inf 5 0 8.73802e-09 1.96171e-09,2.08794e-08 -0.0184326,-317.653,317.651,-0.265662,-317.634 4.98656e-05,0.0611626,0.0611621,0.00011608,0.0611589
656 rs10506972,rs112961740,rs1344682,rs17782847,rs7978862 0 7.01552e+06 inf 5 0 8.74066e-09 1.93846e-09,2.00609e-08 -0.0184325,-317.653,317.651,-0.265662,-317.634 4.98656e-05,0.0611626,0.0611621,0.00011608,0.0611589
657 rs10858871,rs112961740,rs1344682,rs17782847,rs7978862 0 7.01552e+06 inf 5 0 8.75094e-09 2.1582e-09,2.0533e-08 -0.0184324,-317.653,317.651,-0.265662,-317.634 4.98656e-05,0.0611626,0.0611621,0.00011608,0.0611589
658 rs10858872,rs112961740,rs1344682,rs17782847,rs7978862 0 7.01552e+06 inf 5 0 8.7549e-09 1.66339e-09,1.99219e-08 -0.0184323,-317.653,317.651,-0.265662,-317.634 4.98656e-05,0.0611626,0.0611621,0.00011608,0.0611589
659 rs112961740,rs1344682,rs17782847,rs7978862,rs9795772 0 7.01551e+06 inf 5 0 8.83752e-09 1.56212e-09,2.01358e-08 -317.653,317.651,-0.265661,-317.634,-0.018431 0.0611626,0.0611621,0.00011608,0.0611589,4.98656e-05
660 rs112961740,rs12369685,rs1344682,rs17782847,rs7978862 0 7.01529e+06 inf 5 0 8.19923e-09 1.79474e-09,1.80329e-08 -317.639,-0.0184006,317.637,-0.265615,-317.62 0.0611615,4.99235e-05,0.061161,0.000116071,0.0611578
661 rs11105319,rs112961740,rs1344682,rs17782847,rs7978862 0 7.01475e+06 inf 5 0 8.53002e-09 1.95707e-09,1.96493e-08 -0.0183149,-317.608,317.606,-0.265514,-317.59 5.00413e-05,0.0611593,0.0611587,0.000116051,0.0611556
662 rs10858851,rs112961740,rs1344682,rs17782847,rs7978862 0 7.01348e+06 inf 5 0 8.36611e-09 2.0999e-09,1.87905e-08 -0.0181195,-317.535,317.533,-0.265271,-317.517 5.03482e-05,0.0611538,0.0611532,0.000116004,0.0611501
663 rs10777163,rs112961740,rs1344682,rs17782847,rs7978862 0 7.01299e+06 inf 5 0 8.05935e-09 1.63296e-09,1.86827e-08 -0.0180465,-317.506,317.504,-0.265177,-317.488 5.04761e-05,0.0611516,0.0611511,0.000115986,0.061148
664 rs11105287,rs112961740,rs1344682,rs17782847,rs7978862 0 7.01299e+06 inf 5 0 8.1067e-09 1.90312e-09,1.8296e-08 -0.0180457,-317.506,317.504,-0.265177,-317.488 5.04761e-05,0.0611516,0.0611511,0.000115986,0.061148
665 rs10777162,rs112961740,rs1344682,rs17782847,rs7978862 0 7.01298e+06 inf 5 0 8.30714e-09 1.85943e-09,2.01885e-08 -0.0180424,-317.506,317.504,-0.265176,-317.488 5.04761e-05,0.0611516,0.0611511,0.000115986,0.061148
666 rs10858848,rs112961740,rs1344682,rs17782847,rs7978862 0 7.01269e+06 inf 5 0 8.90325e-09 2.23355e-09,2.07551e-08 -0.0179942,-317.491,317.489,-0.265125,-317.473 5.05411e-05,0.0611505,0.06115,0.000115976,0.0611469
667 rs11105376,rs112961740,rs1344682,rs17782847,rs7978862 0 6.985e+06 inf 5 0 6.36484e-09 9.64399e-10,1.5045e-08 -0.0101122,-315.888,315.886,-0.259837,-315.873 5.79752e-05,0.0610312,0.0610306,0.000114944,0.0610282
668 rs112961740,rs1344682,rs17782847,rs1915108,rs7978862 0 6.98409e+06 inf 5 0 6.30612e-09 8.84492e-10,1.56732e-08 -315.835,315.833,-0.259664,0.0135769,-315.821 0.0610272,0.0610267,0.00011491,8.21992e-05,0.0610244
669 rs112961740,rs1344682,rs145485557,rs17782847,rs7978862 0 6.98288e+06 inf 5 0 5.32754e-09 8.31761e-10,1.38516e-08 -315.763,315.761,-0.0134395,-0.259428,-315.749 0.0610217,0.0610212,8.83965e-05,0.000114862,0.061019
670 rs112961740,rs1344682,rs17782847,rs56032425,rs7978862 0 6.98226e+06 inf 5 0 5.38379e-09 9.39985e-10,1.32256e-08 -315.727,315.725,-0.25931,-0.00937802,-315.713 0.0610191,0.0610186,0.000114839,6.47948e-05,0.0610163
671 rs111337717,rs112961740,rs1344682,rs17782847,rs7978862 0 6.98122e+06 inf 5 0 5.14923e-09 6.63298e-10,1.32943e-08 -0.0123299,-315.665,315.663,-0.259108,-315.652 9.35185e-05,0.0610144,0.0610139,0.000114799,0.0610117
672 rs112961740,rs1344682,rs17782847,rs56369286,rs7978862 0 6.98006e+06 inf 5 0 7.83271e-09 1.75473e-09,1.84332e-08 -315.594,315.592,-0.258877,-0.00824017,-315.58 0.0610091,0.0610085,0.000114752,7.11949e-05,0.0610063
673 rs112961740,rs1344682,rs141532617,rs17782847,rs7978862 0 6.97996e+06 inf 5 0 5.15533e-09 7.24011e-10,1.31901e-08 -315.592,315.59,-0.00811719,-0.258868,-315.579 0.0610091,0.0610085,7.11948e-05,0.000114752,0.0610063
674 rs112961740,rs1344682,rs17364616,rs17782847,rs7978862 0 6.97995e+06 inf 5 0 5.14109e-09 8.17658e-10,1.42314e-08 -315.592,315.59,-0.00811236,-0.258867,-315.578 0.0610091,0.0610085,7.11948e-05,0.000114752,0.0610063
675 rs112961740,rs1344682,rs17782847,rs73194522,rs7978862 0 6.97995e+06 inf 5 0 5.13766e-09 7.36691e-10,1.44887e-08 -315.592,315.59,-0.258867,-0.00811063,-315.578 0.0610091,0.0610085,0.000114752,7.11948e-05,0.0610063
676 rs112961740,rs1344682,rs17782847,rs73194509,rs7978862 0 6.97995e+06 inf 5 0 5.13269e-09 8.55044e-10,1.25516e-08 -315.592,315.59,-0.258867,-0.0081039,-315.578 0.0610091,0.0610085,0.000114752,7.11948e-05,0.0610063
677 rs112961740,rs1344682,rs17782847,rs55954530,rs7978862 0 6.97994e+06 inf 5 0 5.1332e-09 7.17042e-10,1.24837e-08 -315.592,315.59,-0.258867,-0.00810272,-315.578 0.0610091,0.0610085,0.000114752,7.11948e-05,0.0610063
678 rs112961740,rs1344682,rs17782847,rs73194597,rs7978862 0 6.97994e+06 inf 5 0 5.13388e-09 7.44167e-10,1.40897e-08 -315.592,315.59,-0.258867,-0.00810179,-315.578 0.0610091,0.0610085,0.000114752,7.11948e-05,0.0610063
679 rs112961740,rs1344682,rs17782847,rs73194568,rs7978862 0 6.97994e+06 inf 5 0 5.13788e-09 7.70082e-10,1.40684e-08 -315.592,315.59,-0.258866,-0.00809876,-315.578 0.0610091,0.0610085,0.000114752,7.11948e-05,0.0610063
680 rs112961740,rs1344682,rs17782847,rs56168514,rs7978862 0 6.97994e+06 inf 5 0 5.15031e-09 9.45746e-10,1.35063e-08 -315.592,315.59,-0.258866,-0.00809379,-315.578 0.0610091,0.0610085,0.000114752,7.11948e-05,0.0610063
681 rs112961740,rs1344682,rs17782847,rs75615848,rs7978862 0 6.97951e+06 inf 5 0 5.13701e-09 7.99611e-10,1.35603e-08 -315.567,315.565,-0.258785,-0.0105552,-315.554 0.0610072,0.0610067,0.000114736,9.86413e-05,0.0610045
682 rs112961740,rs1344682,rs17782847,rs73198566,rs7978862 0 6.97748e+06 inf 5 0 5.15509e-09 8.09617e-10,1.33625e-08 -315.449,315.447,-0.258397,-0.00613703,-315.436 0.0609985,0.060998,0.00011466,9.2476e-05,0.0609958
683 rs112961740,rs1344682,rs17782847,rs73196636,rs7978862 0 6.97747e+06 inf 5 0 5.13346e-09 6.7113e-10,1.37029e-08 -315.449,315.447,-0.258397,-0.0061229,-315.436 0.0609985,0.060998,0.00011466,9.2476e-05,0.0609958
684 rs112961740,rs1344682,rs17465678,rs17782847,rs7978862 0 6.97714e+06 inf 5 0 5.17715e-09 8.12882e-10,1.39049e-08 -315.43,315.428,-0.00629553,-0.258334,-315.417 0.0609971,0.0609966,0.000110844,0.000114648,0.0609945
685 rs112961740,rs1344682,rs17016739,rs17782847,rs7978862 0 6.97696e+06 inf 5 0 5.20999e-09 8.35272e-10,1.38569e-08 -315.419,315.417,0.00745911,-0.2583,-315.407 0.0609963,0.0609957,0.000146316,0.000114641,0.0609938
686 rs112961740,rs1344682,rs138187422,rs17782847,rs7978862 0 6.97648e+06 inf 5 0 5.87404e-09 1.05511e-09,1.43809e-08 -315.391,315.389,0.0034758,-0.258208,-315.378 0.0609941,0.0609937,0.000111575,0.000114623,0.0609916
687 rs112961740,rs1344682,rs17782847,rs73196642,rs7978862 0 6.97637e+06 inf 5 0 5.91539e-09 9.45429e-10,1.46248e-08 -315.386,315.384,-0.258189,0.00241319,-315.373 0.0609938,0.0609933,0.00011462,0.000100891,0.0609913
688 rs112961740,rs1344682,rs17782847,rs35354627,rs7978862 0 6.97633e+06 inf 5 0 5.9396e-09 1.04293e-09,1.59188e-08 -315.383,315.38,-0.25818,-0.00242654,-315.37 0.0609936,0.060993,0.000114617,0.00011438,0.060991
689 rs112961740,rs1344682,rs17782847,rs36092128,rs7978862 0 6.97633e+06 inf 5 0 5.93261e-09 8.98681e-10,1.50262e-08 -315.383,315.38,-0.25818,-0.00242603,-315.37 0.0609936,0.060993,0.000114617,0.00011438,0.060991
690 rs112961740,rs12811606,rs1344682,rs17782847,rs7978862 0 6.97633e+06 inf 5 0 6.0976e-09 1.06203e-09,1.56931e-08 -315.382,-0.00242899,315.38,-0.258179,-315.37 0.0609935,0.000115891,0.060993,0.000114617,0.060991
691 rs112961740,rs1344682,rs17782847,rs34983446,rs7978862 0 6.97633e+06 inf 5 0 5.95653e-09 9.48183e-10,1.46609e-08 -315.382,315.38,-0.258179,-0.00241897,-315.37 0.0609935,0.060993,0.000114617,0.000115891,0.060991
692 rs112961740,rs1344682,rs17782847,rs34192142,rs7978862 0 6.9763e+06 inf 5 0 7.11276e-09 1.32126e-09,1.65464e-08 -315.382,315.38,-0.258176,-0.00210863,-315.369 0.0609936,0.060993,0.000114617,0.000115891,0.060991
693 rs112961740,rs115859922,rs1344682,rs17782847,rs7978862 0 6.9763e+06 inf 5 0 5.52675e-09 8.88599e-10,1.42117e-08 -315.381,-0.00219446,315.379,-0.258173,-315.368 0.0609934,0.000122409,0.0609929,0.000114616,0.0609909
694 rs112961740,rs115583893,rs1344682,rs17782847,rs7978862 0 6.9763e+06 inf 5 0 5.48245e-09 7.44445e-10,1.39955e-08 -315.381,-0.0021893,315.379,-0.258173,-315.368 0.0609934,0.000122409,0.0609929,0.000114616,0.0609909
695 rs112961740,rs117002363,rs1344682,rs17782847,rs7978862 0 6.97629e+06 inf 5 0 5.13806e-09 8.48768e-10,1.40531e-08 -315.381,-0.00211519,315.379,-0.258172,-315.368 0.0609934,0.000122409,0.0609929,0.000114616,0.0609909
696 rs112961740,rs117045835,rs1344682,rs17782847,rs7978862 0 6.97628e+06 inf 5 0 6.3281e-09 1.0609e-09,1.52961e-08 -315.38,0.00176438,315.379,-0.258172,-315.368 0.0609934,0.000107815,0.0609929,0.000114616,0.0609909
697 rs112961740,rs1344682,rs17465916,rs17782847,rs7978862 0 6.97624e+06 inf 5 0 5.28129e-09 8.05261e-10,1.38177e-08 -315.378,315.376,0.00123594,-0.258163,-315.365 0.0609932,0.0609927,0.000107659,0.000114614,0.0609907
698 rs112961740,rs1344682,rs17782847,rs7978862 0 6.97621e+06 inf 4 -nan 4.38678e-09 5.07704e-10,1.30931e-08 -315.376,315.374,-0.258156,-315.363 0.060993,0.0609925,0.000114613,0.0609905
699 rs112961740,rs1344682,rs17380921,rs17782847,rs7978862 0 6.97621e+06 inf 5 0 5.25707e-09 6.75855e-10,1.43824e-08 -315.376,315.374,-0.00019661,-0.258156,-315.363 0.060993,0.0609925,0.000104776,0.000114613,0.0609905
700 rs112961740,rs1344682,rs17380907,rs17782847,rs7978862 0 6.97621e+06 inf 5 0 5.25874e-09 7.66083e-10,1.36097e-08 -315.376,315.374,-0.000196323,-0.258156,-315.363 0.060993,0.0609925,0.000104776,0.000114613,0.0609905
701 rs10777167,rs112961740,rs1344682,rs17782847,rs34849501 0 6.92006e+06 inf 5 0 5.21999e-09 8.20122e-10,1.36916e-08 -317.196,-317.197,317.195,-0.270181,0.023539 0.061317,0.0613174,0.0613169,0.000117273,4.65408e-05
702 rs10777167,rs10858853,rs112961740,rs1344682,rs17782847 0 6.91951e+06 inf 5 0 5.22105e-09 5.75781e-10,1.32848e-08 -317.164,0.0234435,-317.166,317.164,-0.270075 0.0613146,4.65294e-05,0.061315,0.0613145,0.000117253
703 rs10777167,rs112961740,rs1344682,rs17782847,rs882781 0 6.91951e+06 inf 5 0 5.21719e-09 6.89966e-10,1.35707e-08 -317.164,-317.166,317.164,-0.270075,0.0234431 0.0613146,0.061315,0.0613145,0.000117253,4.65294e-05
704 rs10777167,rs11105315,rs112961740,rs1344682,rs17782847 0 6.91899e+06 inf 5 0 5.27566e-09 7.94588e-10,1.45329e-08 -317.133,0.0233528,-317.135,317.133,-0.269973 0.0613122,4.65185e-05,0.0613127,0.0613121,0.000117233
705 rs10777167,rs112961740,rs12306780,rs1344682,rs17782847 0 6.91899e+06 inf 5 0 5.27117e-09 8.84916e-10,1.32612e-08 -317.133,-317.135,0.0233525,317.133,-0.269973 0.0613122,0.0613127,4.65185e-05,0.0613121,0.000117233
706 rs10777167,rs112961740,rs1344682,rs17782847,rs2220729 0 6.91898e+06 inf 5 0 5.25902e-09 7.15331e-10,1.41243e-08 -317.133,-317.135,317.133,-0.269972,0.0233516 0.0613122,0.0613127,0.0613121,0.000117233,4.65185e-05
707 rs10777167,rs112961740,rs1344682,rs17782847,rs2230283 0 6.91897e+06 inf 5 0 5.23835e-09 6.67578e-10,1.35435e-08 -317.133,-317.135,317.133,-0.269971,0.0233499 0.0613122,0.0613127,0.0613121,0.000117233,4.65185e-05
708 rs10161364,rs10777167,rs112961740,rs1344682,rs17782847 0 6.91896e+06 inf 5 0 5.22589e-09 7.95312e-10,1.36191e-08 0.0233488,-317.133,-317.135,317.133,-0.269971 4.65185e-05,0.0613122,0.0613127,0.0613121,0.000117233
709 rs10506973,rs10777167,rs112961740,rs1344682,rs17782847 0 6.91896e+06 inf 5 0 5.21846e-09 8.5728e-10,1.40879e-08 0.023348,-317.133,-317.135,317.132,-0.26997 4.65185e-05,0.0613122,0.0613127,0.0613121,0.000117233
710 rs10777167,rs112961740,rs1344682,rs17782847,rs3892685 0 6.91896e+06 inf 5 0 5.21541e-09 8.05361e-10,1.37639e-08 -317.133,-317.135,317.132,-0.26997,0.0233477 0.0613122,0.0613127,0.0613121,0.000117233,4.65185e-05
711 rs10161378,rs10777167,rs112961740,rs1344682,rs17782847 0 6.91896e+06 inf 5 0 5.21247e-09 8.02568e-10,1.35938e-08 0.0233475,-317.133,-317.134,317.132,-0.26997 4.65185e-05,0.0613122,0.0613127,0.0613121,0.000117233
712 rs10161375,rs10777167,rs112961740,rs1344682,rs17782847 0 6.91896e+06 inf 5 0 5.21188e-09 6.90608e-10,1.3517e-08 0.0233474,-317.133,-317.134,317.132,-0.26997 4.65185e-05,0.0613122,0.0613127,0.0613121,0.000117233
713 rs10777167,rs11105301,rs112961740,rs1344682,rs17782847 0 6.91896e+06 inf 5 0 5.21107e-09 7.52436e-10,1.37259e-08 -317.133,0.0233473,-317.134,317.132,-0.26997 0.0613122,4.65185e-05,0.0613127,0.0613121,0.000117233
714 rs10777167,rs10858888,rs112961740,rs1344682,rs17782847 0 6.91896e+06 inf 5 0 5.20867e-09 8.78259e-10,1.34209e-08 -317.133,0.0233471,-317.134,317.132,-0.26997 0.0613122,4.65185e-05,0.0613127,0.0613121,0.000117233
715 rs10777167,rs112961740,rs1344682,rs17782847,rs876556 0 6.91895e+06 inf 5 0 5.20764e-09 8.14001e-10,1.27808e-08 -317.133,-317.134,317.132,-0.26997,0.023347 0.0613122,0.0613127,0.0613121,0.000117233,4.65185e-05
716 rs10777167,rs10858870,rs112961740,rs1344682,rs17782847 0 6.91894e+06 inf 5 0 5.18283e-09 8.27518e-10,1.42356e-08 -317.132,0.023344,-317.134,317.132,-0.269968 0.0613122,4.65185e-05,0.0613127,0.0613121,0.000117233
717 rs10777167,rs112961740,rs12315913,rs1344682,rs17782847 0 6.91894e+06 inf 5 0 5.17968e-09 5.99865e-10,1.37064e-08 -317.132,-317.134,0.0233436,317.132,-0.269968 0.0613122,0.0613127,4.65185e-05,0.0613121,0.000117233
718 rs10777167,rs10858874,rs112961740,rs1344682,rs17782847 0 6.91894e+06 inf 5 0 5.1783e-09 7.32936e-10,1.36828e-08 -317.132,0.0233434,-317.134,317.132,-0.269968 0.0613122,4.65185e-05,0.0613127,0.0613121,0.000117233
719 rs10777167,rs11105294,rs112961740,rs1344682,rs17782847 0 6.91893e+06 inf 5 0 5.17631e-09 8.5141e-10,1.33384e-08 -317.132,0.0233431,-317.134,317.132,-0.269968 0.0613122,4.65185e-05,0.0613127,0.0613121,0.000117233
720 rs10777167,rs112961740,rs1344682,rs17782847,rs2162678 0 6.91891e+06 inf 5 0 5.15522e-09 8.18366e-10,1.43383e-08 -317.132,-317.134,317.132,-0.269966,0.0233394 0.0613122,0.0613127,0.0613121,0.000117233,4.65185e-05
721 rs10777167,rs11105292,rs112961740,rs1344682,rs17782847 0 6.91891e+06 inf 5 0 5.15091e-09 8.86858e-10,1.43187e-08 -317.132,0.0233383,-317.134,317.131,-0.269965 0.0613122,4.65185e-05,0.0613127,0.0613121,0.000117233
722 rs11105288,rs112961740,rs1344682,rs7978862 0 6.91475e+06 inf 4 -nan 4.10266e-09 5.05084e-10,1.17209e-08 0.11219,-311.719,311.721,-311.763 5.11202e-05,0.0607194,0.0607196,0.0607278
723 rs10777167,rs112961740,rs17782847,rs34849501,rs7308380 0 6.90887e+06 inf 5 0 5.21604e-09 9.04857e-10,1.33198e-08 -316.987,-316.988,-0.270003,0.0235235,316.986 0.0613179,0.0613183,0.000117268,4.6538e-05,0.0613178
724 rs10777167,rs10858853,rs112961740,rs17782847,rs7308380 0 6.90833e+06 inf 5 0 5.21711e-09 8.29107e-10,1.41271e-08 -316.955,0.0234281,-316.957,-0.269898,316.955 0.0613155,4.65267e-05,0.0613159,0.000117248,0.0613154
725 rs10777167,rs112961740,rs17782847,rs7308380,rs882781 0 6.90832e+06 inf 5 0 5.21324e-09 6.77684e-10,1.42253e-08 -316.955,-316.957,-0.269897,316.955,0.0234277 0.0613155,0.0613159,0.000117248,0.0613154,4.65267e-05
726 rs10777167,rs11105315,rs112961740,rs17782847,rs7308380 0 6.9078e+06 inf 5 0 5.27182e-09 8.42891e-10,1.35505e-08 -316.925,0.0233375,-316.926,-0.269795,316.924 0.0613131,4.65158e-05,0.0613136,0.000117227,0.061313
727 rs10777167,rs112961740,rs12306780,rs17782847,rs7308380 0 6.9078e+06 inf 5 0 5.26732e-09 9.21707e-10,1.40738e-08 -316.924,-316.926,0.0233372,-0.269795,316.924 0.0613131,0.0613136,4.65158e-05,0.000117227,0.061313
728 rs10777167,rs112961740,rs17782847,rs2220729,rs7308380 0 6.9078e+06 inf 5 0 5.25515e-09 7.94773e-10,1.38175e-08 -316.924,-316.926,-0.269794,0.0233362,316.924 0.0613131,0.0613136,0.000117227,4.65158e-05,0.061313
729 rs10777167,rs112961740,rs17782847,rs2230283,rs7308380 0 6.90779e+06 inf 5 0 5.23445e-09 8.43874e-10,1.33808e-08 -316.924,-316.926,-0.269793,0.0233345,316.924 0.0613131,0.0613136,0.000117227,4.65158e-05,0.061313
730 rs10161364,rs10777167,rs112961740,rs17782847,rs7308380 0 6.90778e+06 inf 5 0 5.22196e-09 8.42038e-10,1.35949e-08 0.0233334,-316.924,-316.926,-0.269793,316.924 4.65158e-05,0.0613131,0.0613136,0.000117227,0.061313
731 rs10506973,rs10777167,rs112961740,rs17782847,rs7308380 0 6.90778e+06 inf 5 0 5.21451e-09 9.73982e-10,1.24475e-08 0.0233327,-316.924,-316.926,-0.269793,316.924 4.65158e-05,0.0613131,0.0613136,0.000117227,0.061313
732 rs10777167,rs112961740,rs17782847,rs3892685,rs7308380 0 6.90778e+06 inf 5 0 5.21145e-09 8.57395e-10,1.37622e-08 -316.924,-316.926,-0.269792,0.0233324,316.924 0.0613131,0.0613136,0.000117227,4.65158e-05,0.061313
733 rs10161378,rs10777167,rs112961740,rs17782847,rs7308380 0 6.90777e+06 inf 5 0 5.20851e-09 8.65636e-10,1.37098e-08 0.0233321,-316.924,-316.926,-0.269792,316.924 4.65158e-05,0.0613131,0.0613136,0.000117227,0.061313
734 rs10161375,rs10777167,rs112961740,rs17782847,rs7308380 0 6.90777e+06 inf 5 0 5.20792e-09 8.79818e-10,1.36494e-08 0.0233321,-316.924,-316.926,-0.269792,316.924 4.65158e-05,0.0613131,0.0613136,0.000117227,0.061313
735 rs10777167,rs11105301,rs112961740,rs17782847,rs7308380 0 6.90777e+06 inf 5 0 5.2071e-09 8.89394e-10,1.34907e-08 -316.924,0.023332,-316.926,-0.269792,316.924 0.0613131,4.65158e-05,0.0613136,0.000117227,0.061313
736 rs10777167,rs10858888,rs112961740,rs17782847,rs7308380 0 6.90777e+06 inf 5 0 5.2047e-09 8.06793e-10,1.31513e-08 -316.924,0.0233317,-316.926,-0.269792,316.924 0.0613131,4.65158e-05,0.0613136,0.000117227,0.061313
737 rs10777167,rs112961740,rs17782847,rs7308380,rs876556 0 6.90777e+06 inf 5 0 5.20366e-09 8.10068e-10,1.32254e-08 -316.924,-316.926,-0.269792,316.923,0.0233316 0.0613131,0.0613136,0.000117227,0.061313,4.65158e-05
738 rs10777167,rs10858870,rs112961740,rs17782847,rs7308380 0 6.90776e+06 inf 5 0 5.17879e-09 9.78421e-10,1.37858e-08 -316.924,0.0233287,-316.925,-0.26979,316.923 0.0613131,4.65158e-05,0.0613136,0.000117227,0.061313
739 rs10777167,rs112961740,rs12315913,rs17782847,rs7308380 0 6.90775e+06 inf 5 0 5.17563e-09 6.48435e-10,1.35677e-08 -316.924,-316.925,0.0233283,-0.26979,316.923 0.0613131,0.0613136,4.65158e-05,0.000117227,0.061313
740 rs10777167,rs10858874,rs112961740,rs17782847,rs7308380 0 6.90775e+06 inf 5 0 5.17424e-09 6.71513e-10,1.38173e-08 -316.924,0.0233281,-316.925,-0.26979,316.923 0.0613131,4.65158e-05,0.0613136,0.000117227,0.061313
741 rs10777167,rs11105294,rs112961740,rs17782847,rs7308380 0 6.90775e+06 inf 5 0 5.17225e-09 7.90229e-10,1.35077e-08 -316.923,0.0233278,-316.925,-0.26979,316.923 0.0613131,4.65158e-05,0.0613136,0.000117227,0.061313
742 rs10777167,rs112961740,rs17782847,rs2162678,rs7308380 0 6.90773e+06 inf 5 0 5.15107e-09 6.90277e-10,1.42412e-08 -316.923,-316.925,-0.269788,0.0233241,316.923 0.0613131,0.0613136,0.000117227,4.65157e-05,0.061313
743 rs10777167,rs11105292,rs112961740,rs17782847,rs7308380 0 6.90772e+06 inf 5 0 5.14673e-09 8.06666e-10,1.29834e-08 -316.923,0.023323,-316.925,-0.269787,316.923 0.0613131,4.65157e-05,0.0613136,0.000117227,0.061313
744 rs10777167,rs11105304,rs112961740,rs1344682,rs17782847 0 6.88897e+06 inf 5 0 5.67127e-09 1.02609e-09,1.37192e-08 -315.41,0.0190365,-315.409,315.407,-0.264208 0.0611824,4.98098e-05,0.0611824,0.0611819,0.000116114
745 rs10777167,rs112961740,rs1344682,rs17782847,rs7313499 0 6.88896e+06 inf 5 0 5.6319e-09 8.08587e-10,1.43168e-08 -315.41,-315.409,315.407,-0.264208,0.0190349 0.0611824,0.0611824,0.0611819,0.000116114,4.98098e-05
746 rs10777167,rs10858883,rs112961740,rs1344682,rs17782847 0 6.88896e+06 inf 5 0 5.61266e-09 9.39747e-10,1.51345e-08 -315.409,0.0190341,-315.409,315.407,-0.264208 0.0611824,4.98098e-05,0.0611824,0.0611819,0.000116114
747 rs10777167,rs10777171,rs112961740,rs1344682,rs17782847 0 6.88896e+06 inf 5 0 5.61122e-09 9.03868e-10,1.52807e-08 -315.409,0.019034,-315.409,315.407,-0.264208 0.0611824,4.98098e-05,0.0611824,0.0611819,0.000116114
748 rs10777167,rs112961740,rs1344682,rs17782847,rs7308258 0 6.88895e+06 inf 5 0 5.56615e-09 8.30316e-10,1.44682e-08 -315.409,-315.409,315.407,-0.264207,0.0190321 0.0611824,0.0611824,0.0611819,0.000116114,4.98098e-05
749 rs10777167,rs10777177,rs112961740,rs1344682,rs17782847 0 6.88895e+06 inf 5 0 5.55883e-09 9.2576e-10,1.46169e-08 -315.409,0.0190317,-315.409,315.407,-0.264207 0.0611824,4.98098e-05,0.0611824,0.0611819,0.000116114
750 rs10161460,rs10777167,rs112961740,rs1344682,rs17782847 0 6.88894e+06 inf 5 0 5.54808e-09 8.34336e-10,1.39173e-08 0.0190312,-315.409,-315.409,315.407,-0.264206 4.98098e-05,0.0611824,0.0611824,0.0611819,0.000116114
751 rs10777167,rs10858891,rs112961740,rs1344682,rs17782847 0 6.88894e+06 inf 5 0 5.54729e-09 8.47235e-10,1.41783e-08 -315.409,0.0190312,-315.409,315.407,-0.264206 0.0611824,4.98098e-05,0.0611824,0.0611819,0.000116114
752 rs10777167,rs11105308,rs112961740,rs1344682,rs17782847 0 6.88866e+06 inf 5 0 5.62759e-09 8.80076e-10,1.43243e-08 -315.392,0.0189875,-315.392,315.39,-0.26415 0.0611811,4.98664e-05,0.0611811,0.0611806,0.000116103
753 rs10777167,rs10858882,rs112961740,rs1344682,rs17782847 0 6.88865e+06 inf 5 0 5.58029e-09 8.81687e-10,1.47933e-08 -315.392,0.0189854,-315.392,315.39,-0.26415 0.0611811,4.98664e-05,0.0611811,0.0611806,0.000116103
754 rs10777167,rs10858880,rs112961740,rs1344682,rs17782847 0 6.88865e+06 inf 5 0 5.55542e-09 9.73103e-10,1.46693e-08 -315.392,0.0189843,-315.392,315.39,-0.264149 0.0611811,4.98664e-05,0.0611811,0.0611806,0.000116103
755 rs10777167,rs112961740,rs12303240,rs1344682,rs17782847 0 6.88864e+06 inf 5 0 5.54784e-09 7.02696e-10,1.40026e-08 -315.392,-315.392,0.018984,315.39,-0.264149 0.0611811,0.0611811,4.98664e-05,0.0611806,0.000116103
756 rs10777167,rs112961740,rs12312151,rs1344682,rs17782847 0 6.88864e+06 inf 5 0 5.54249e-09 9.3057e-10,1.40023e-08 -315.392,-315.392,0.0189837,315.39,-0.264149 0.0611811,0.0611811,4.98664e-05,0.0611806,0.000116103
757 rs10777167,rs112961740,rs1344682,rs1344685,rs17782847 0 6.88864e+06 inf 5 0 5.52113e-09 9.96486e-10,1.42964e-08 -315.392,-315.392,315.39,0.0189827,-0.264149 0.0611811,0.0611811,0.0611806,4.98664e-05,0.000116103
758 rs10777167,rs112961740,rs12315152,rs1344682,rs17782847 0 6.88864e+06 inf 5 0 5.52046e-09 8.83934e-10,1.42568e-08 -315.392,-315.392,0.0189827,315.39,-0.264149 0.0611811,0.0611811,4.98664e-05,0.0611806,0.000116103
759 rs10777167,rs112961740,rs1344682,rs17782847,rs7308051 0 6.88864e+06 inf 5 0 5.51673e-09 8.49122e-10,1.47367e-08 -315.392,-315.392,315.39,-0.264149,0.0189825 0.0611811,0.0611811,0.0611806,0.000116103,4.98664e-05
760 rs10777167,rs112961740,rs1344682,rs17782847,rs7134172 0 6.88864e+06 inf 5 0 5.50718e-09 7.64369e-10,1.34233e-08 -315.392,-315.392,315.39,-0.264148,0.0189821 0.0611811,0.0611811,0.0611806,0.000116103,4.98664e-05
761 rs10777167,rs11105298,rs112961740,rs1344682,rs17782847 0 6.8884e+06 inf 5 0 9.46889e-09 2.0926e-09,2.05918e-08 -315.392,-0.018694,-315.411,315.409,-0.264162 0.0611808,4.92883e-05,0.0611846,0.0611841,0.000116117
762 rs10777167,rs11105303,rs112961740,rs1344682,rs17782847 0 6.88827e+06 inf 5 0 6.16175e-09 9.28122e-10,1.47914e-08 -315.385,0.0188891,-315.385,315.383,-0.264114 0.0611811,4.98663e-05,0.0611812,0.0611806,0.000116103
763 rs10777167,rs112961740,rs1344682,rs17782847,rs7962804 0 6.888e+06 inf 5 0 1.72078e-08 6.07287e-09,3.25856e-08 -315.392,-315.392,315.389,-0.264117,0.0187939 0.0611824,0.0611825,0.061182,0.000116114,4.98095e-05
764 rs10777167,rs112961740,rs1344682,rs17782847,rs56132623 0 6.88685e+06 inf 5 0 5.62877e-09 1.06962e-09,1.39435e-08 -315.291,-315.31,315.307,-0.263835,-0.018484 0.0611728,0.0611765,0.061176,0.000116047,4.96609e-05
765 rs10777167,rs11105325,rs112961740,rs1344682,rs17782847 0 6.88661e+06 inf 5 0 8.33508e-09 1.82259e-09,1.94149e-08 -315.286,-0.0184211,-315.305,315.303,-0.263812 0.0611728,4.96608e-05,0.0611765,0.061176,0.000116047
766 rs10777167,rs10858906,rs112961740,rs1344682,rs17782847 0 6.88636e+06 inf 5 0 8.18452e-09 1.75061e-09,2.10275e-08 -315.272,-0.0183829,-315.29,315.288,-0.263762 0.0611717,4.97167e-05,0.0611754,0.0611748,0.000116037
767 rs1054807,rs10777167,rs112961740,rs1344682,rs17782847 0 6.88608e+06 inf 5 0 8.55256e-09 1.8586e-09,1.97716e-08 -0.0183364,-315.256,-315.275,315.273,-0.26371 4.97731e-05,0.0611705,0.0611742,0.0611737,0.000116027
768 rs10777167,rs112961740,rs12369195,rs1344682,rs17782847 0 6.88584e+06 inf 5 0 8.20064e-09 1.67323e-09,1.89784e-08 -315.242,-315.26,-0.0183018,315.258,-0.263663 0.0611694,0.0611731,4.98303e-05,0.0611726,0.000116018
769 rs10777167,rs112961740,rs1344682,rs17782847,rs3825330 0 6.88584e+06 inf 5 0 8.20084e-09 1.66329e-09,1.87057e-08 -315.242,-315.26,315.258,-0.263663,-0.0183018 0.0611694,0.0611731,0.0611726,0.000116018,4.98303e-05
770 rs10777167,rs112961740,rs1344682,rs17782847,rs3741899 0 6.88584e+06 inf 5 0 8.20221e-09 1.65082e-09,1.95015e-08 -315.242,-315.26,315.258,-0.263663,-0.0183017 0.0611694,0.0611731,0.0611726,0.000116018,4.98303e-05
771 rs10777167,rs112961740,rs1344682,rs17782847,rs4842662 0 6.88584e+06 inf 5 0 8.20742e-09 1.70104e-09,1.85058e-08 -315.242,-315.26,315.258,-0.263663,-0.0183016 0.0611694,0.0611731,0.0611726,0.000116018,4.98303e-05
772 rs10777167,rs10858909,rs112961740,rs1344682,rs17782847 0 6.88584e+06 inf 5 0 8.20827e-09 1.85256e-09,1.84627e-08 -315.242,-0.0183016,-315.26,315.258,-0.263663 0.0611694,4.98303e-05,0.0611731,0.0611726,0.000116018
773 rs10777167,rs10858903,rs112961740,rs1344682,rs17782847 0 6.88584e+06 inf 5 0 8.23341e-09 1.46338e-09,1.8753e-08 -315.242,-0.0183012,-315.26,315.258,-0.263663 0.0611694,4.98303e-05,0.0611731,0.0611726,0.000116018
774 rs10777167,rs10858902,rs112961740,rs1344682,rs17782847 0 6.88584e+06 inf 5 0 8.24348e-09 1.81629e-09,2.01499e-08 -315.242,-0.0183011,-315.26,315.258,-0.263663 0.0611694,4.98303e-05,0.0611731,0.0611726,0.000116018
775 rs10777167,rs112961740,rs1344682,rs17782847,rs4842661 0 6.88584e+06 inf 5 0 8.25524e-09 1.66778e-09,1.90036e-08 -315.242,-315.26,315.258,-0.263663,-0.0183009 0.0611694,0.0611731,0.0611726,0.000116018,4.98303e-05
776 rs10777167,rs11105318,rs112961740,rs1344682,rs17782847 0 6.88584e+06 inf 5 0 8.26698e-09 1.77302e-09,1.90653e-08 -315.242,-0.0183007,-315.26,315.258,-0.263662 0.0611694,4.98303e-05,0.0611731,0.0611726,0.000116018
777 rs10777167,rs10777185,rs112961740,rs1344682,rs17782847 0 6.88584e+06 inf 5 0 8.28474e-09 1.73313e-09,1.82235e-08 -315.242,-0.0183004,-315.26,315.258,-0.263662 0.0611694,4.98303e-05,0.0611731,0.0611726,0.000116018
778 rs10777167,rs10858899,rs112961740,rs1344682,rs17782847 0 6.88583e+06 inf 5 0 8.30838e-09 1.68442e-09,1.94168e-08 -315.242,-0.0183,-315.26,315.258,-0.263662 0.0611694,4.98303e-05,0.0611731,0.0611726,0.000116018
779 rs10777167,rs11105312,rs112961740,rs1344682,rs17782847 0 6.88583e+06 inf 5 0 8.32206e-09 1.71317e-09,1.96607e-08 -315.242,-0.0182998,-315.26,315.258,-0.263662 0.0611694,4.98303e-05,0.0611731,0.0611726,0.000116018
780 rs10777167,rs10858896,rs112961740,rs1344682,rs17782847 0 6.88583e+06 inf 5 0 8.32741e-09 1.64693e-09,1.97002e-08 -315.242,-0.0182997,-315.26,315.258,-0.263662 0.0611694,4.98303e-05,0.0611731,0.0611726,0.000116018
781 rs10777167,rs10777184,rs112961740,rs1344682,rs17782847 0 6.88583e+06 inf 5 0 8.33824e-09 1.64699e-09,1.87941e-08 -315.242,-0.0182995,-315.26,315.258,-0.263662 0.0611694,4.98303e-05,0.0611731,0.0611726,0.000116018
782 rs10777167,rs10858897,rs112961740,rs1344682,rs17782847 0 6.88583e+06 inf 5 0 8.34018e-09 1.69338e-09,1.98799e-08 -315.242,-0.0182995,-315.26,315.258,-0.263662 0.0611694,4.98303e-05,0.0611731,0.0611726,0.000116018
783 rs10777167,rs11105310,rs112961740,rs1344682,rs17782847 0 6.88583e+06 inf 5 0 8.34442e-09 1.82925e-09,1.86382e-08 -315.241,-0.0182994,-315.26,315.258,-0.263662 0.0611694,4.98303e-05,0.0611731,0.0611726,0.000116018
784 rs10777167,rs11105314,rs112961740,rs1344682,rs17782847 0 6.88583e+06 inf 5 0 8.37155e-09 1.88359e-09,1.96587e-08 -315.241,-0.018299,-315.26,315.258,-0.263662 0.0611694,4.98303e-05,0.0611731,0.0611726,0.000116018
785 rs10777167,rs10858898,rs112961740,rs1344682,rs17782847 0 6.88583e+06 inf 5 0 8.41539e-09 1.90896e-09,1.94654e-08 -315.241,-0.0182983,-315.26,315.258,-0.263662 0.0611694,4.98303e-05,0.0611731,0.0611726,0.000116018
786 rs10777167,rs11105299,rs112961740,rs1344682,rs17782847 0 6.88583e+06 inf 5 0 8.43063e-09 1.77733e-09,1.90463e-08 -315.241,-0.018298,-315.26,315.258,-0.263662 0.0611694,4.98303e-05,0.0611731,0.0611726,0.000116018
787 rs10777167,rs10858886,rs112961740,rs1344682,rs17782847 0 6.88582e+06 inf 5 0 8.4785e-09 1.98653e-09,2.03251e-08 -315.241,-0.0182973,-315.26,315.258,-0.263661 0.0611694,4.98303e-05,0.0611731,0.0611726,0.000116018
788 rs10777167,rs112961740,rs1344682,rs17782847,rs6538189 0 6.88582e+06 inf 5 0 8.49392e-09 1.62258e-09,1.94746e-08 -315.241,-315.26,315.258,-0.263661,-0.018297 0.0611694,0.0611731,0.0611726,0.000116018,4.98303e-05
789 rs10777167,rs10858894,rs112961740,rs1344682,rs17782847 0 6.88582e+06 inf 5 0 8.50414e-09 1.68217e-09,1.90135e-08 -315.241,-0.0182969,-315.26,315.258,-0.263661 0.0611694,4.98303e-05,0.0611731,0.0611726,0.000116018
790 rs10777167,rs10858890,rs112961740,rs1344682,rs17782847 0 6.88582e+06 inf 5 0 8.59019e-09 1.86526e-09,1.89853e-08 -315.241,-0.0182955,-315.26,315.258,-0.263661 0.0611694,4.98303e-05,0.0611731,0.0611726,0.000116018
791 rs10777167,rs11105291,rs112961740,rs1344682,rs17782847 0 6.88582e+06 inf 5 0 8.61368e-09 1.79994e-09,1.94512e-08 -315.241,-0.0182951,-315.26,315.258,-0.26366 0.0611694,4.98303e-05,0.0611731,0.0611726,0.000116018
792 rs10777167,rs10858879,rs112961740,rs1344682,rs17782847 0 6.88581e+06 inf 5 0 8.62553e-09 1.9767e-09,1.99624e-08 -315.241,-0.018295,-315.26,315.258,-0.26366 0.0611694,4.98303e-05,0.0611731,0.0611726,0.000116018
793 rs10777167,rs10858854,rs112961740,rs1344682,rs17782847 0 6.88581e+06 inf 5 0 8.6356e-09 1.7183e-09,1.87502e-08 -315.241,-0.0182948,-315.26,315.258,-0.26366 0.0611694,4.98303e-05,0.0611731,0.0611726,0.000116018
794 rs10777167,rs10858881,rs112961740,rs1344682,rs17782847 0 6.88581e+06 inf 5 0 8.6596e-09 1.75007e-09,1.97481e-08 -315.241,-0.0182944,-315.26,315.258,-0.26366 0.0611694,4.98303e-05,0.0611731,0.0611726,0.000116018
795 rs10777167,rs112961740,rs1344682,rs17782847,rs4842488 0 6.88581e+06 inf 5 0 8.66074e-09 1.97772e-09,2.01607e-08 -315.241,-315.26,315.258,-0.26366,-0.0182944 0.0611694,0.0611731,0.0611726,0.000116018,4.98303e-05
796 rs10777167,rs112961740,rs1344682,rs17782847,rs6538190 0 6.88581e+06 inf 5 0 8.67111e-09 1.93042e-09,2.03817e-08 -315.241,-315.26,315.258,-0.26366,-0.0182942 0.0611694,0.0611731,0.0611726,0.000116018,4.98303e-05
797 rs1008764,rs10777167,rs112961740,rs1344682,rs17782847 0 6.88581e+06 inf 5 0 8.68081e-09 1.8251e-09,2.01184e-08 -0.0182941,-315.241,-315.26,315.258,-0.26366 4.98303e-05,0.0611694,0.0611731,0.0611726,0.000116018
798 rs10777167,rs10858859,rs112961740,rs1344682,rs17782847 0 6.88581e+06 inf 5 0 8.69153e-09 1.71001e-09,1.89509e-08 -315.241,-0.0182939,-315.26,315.258,-0.26366 0.0611694,4.98303e-05,0.0611731,0.0611726,0.000116018
799 rs10777167,rs112961740,rs1344682,rs17782847,rs4842654 0 6.88581e+06 inf 5 0 8.70132e-09 1.99595e-09,2.01507e-08 -315.241,-315.26,315.258,-0.26366,-0.0182938 0.0611694,0.0611731,0.0611726,0.000116018,4.98303e-05
800 rs10777167,rs10858852,rs112961740,rs1344682,rs17782847 0 6.88581e+06 inf 5 0 8.70365e-09 2.12865e-09,1.894e-08 -315.241,-0.0182937,-315.26,315.258,-0.26366 0.0611694,4.98303e-05,0.0611731,0.0611726,0.000116018
801 rs10777167,rs112961740,rs1344682,rs17782847,rs4842653 0 6.88581e+06 inf 5 0 8.70399e-09 1.8382e-09,1.9587e-08 -315.241,-315.26,315.258,-0.26366,-0.0182937 0.0611694,0.0611731,0.0611726,0.000116018,4.98303e-05
802 rs10777167,rs10858855,rs112961740,rs1344682,rs17782847 0 6.88581e+06 inf 5 0 8.72239e-09 1.80551e-09,2.01985e-08 -315.241,-0.0182935,-315.26,315.257,-0.26366 0.0611694,4.98303e-05,0.0611731,0.0611726,0.000116018
803 rs10777167,rs10858862,rs112961740,rs1344682,rs17782847 0 6.88581e+06 inf 5 0 8.72644e-09 1.91225e-09,2.05759e-08 -315.241,-0.0182934,-315.26,315.257,-0.26366 0.0611694,4.98303e-05,0.0611731,0.0611726,0.000116018
804 rs10777167,rs11105302,rs112961740,rs1344682,rs17782847 0 6.88581e+06 inf 5 0 8.72834e-09 1.99258e-09,1.92929e-08 -315.241,-0.0182934,-315.26,315.257,-0.26366 0.0611694,4.98303e-05,0.0611731,0.0611726,0.000116018
805 rs10777167,rs112961740,rs12228177,rs1344682,rs17782847 0 6.88581e+06 inf 5 0 8.7292e-09 1.8103e-09,2.03871e-08 -315.241,-315.26,-0.0182934,315.257,-0.26366 0.0611694,0.0611731,4.98303e-05,0.0611726,0.000116018
806 rs10777167,rs10858878,rs112961740,rs1344682,rs17782847 0 6.88581e+06 inf 5 0 8.73032e-09 1.80845e-09,2.01149e-08 -315.241,-0.0182933,-315.26,315.257,-0.26366 0.0611694,4.98303e-05,0.0611731,0.0611726,0.000116018
807 rs10777167,rs10858877,rs112961740,rs1344682,rs17782847 0 6.88581e+06 inf 5 0 8.73051e-09 1.81886e-09,1.92644e-08 -315.241,-0.0182933,-315.26,315.257,-0.26366 0.0611694,4.98303e-05,0.0611731,0.0611726,0.000116018
808 rs10777167,rs10858867,rs112961740,rs1344682,rs17782847 0 6.88581e+06 inf 5 0 8.74194e-09 1.81655e-09,2.03823e-08 -315.241,-0.0182932,-315.26,315.257,-0.26366 0.0611694,4.98303e-05,0.0611731,0.0611726,0.000116018
809 rs10777167,rs10858864,rs112961740,rs1344682,rs17782847 0 6.88581e+06 inf 5 0 8.7422e-09 1.67826e-09,1.95009e-08 -315.241,-0.0182932,-315.26,315.257,-0.26366 0.0611694,4.98303e-05,0.0611731,0.0611726,0.000116018
810 rs10506972,rs10777167,rs112961740,rs1344682,rs17782847 0 6.88581e+06 inf 5 0 8.74483e-09 1.79653e-09,2.05791e-08 -0.0182931,-315.241,-315.26,315.257,-0.26366 4.98303e-05,0.0611694,0.0611731,0.0611726,0.000116018
811 rs10777167,rs10858871,rs112961740,rs1344682,rs17782847 0 6.88581e+06 inf 5 0 8.75508e-09 2.00552e-09,2.02969e-08 -315.241,-0.018293,-315.259,315.257,-0.26366 0.0611694,4.98303e-05,0.0611731,0.0611726,0.000116018
812 rs10777167,rs10858872,rs112961740,rs1344682,rs17782847 0 6.88581e+06 inf 5 0 8.75903e-09 1.96418e-09,1.94365e-08 -315.241,-0.0182929,-315.259,315.257,-0.26366 0.0611694,4.98303e-05,0.0611731,0.0611726,0.000116018
813 rs10777167,rs112961740,rs1344682,rs17782847,rs9795772 0 6.8858e+06 inf 5 0 8.8414e-09 1.87233e-09,2.01029e-08 -315.241,-315.259,315.257,-0.263659,-0.0182917 0.0611694,0.0611731,0.0611726,0.000116018,4.98303e-05
814 rs10777167,rs112961740,rs12369685,rs1344682,rs17782847 0 6.88558e+06 inf 5 0 8.20513e-09 1.88705e-09,1.96083e-08 -315.227,-315.245,-0.0182615,315.243,-0.263613 0.0611683,0.061172,4.98881e-05,0.0611715,0.000116008
815 rs10777167,rs11105319,rs112961740,rs1344682,rs17782847 0 6.88505e+06 inf 5 0 8.53503e-09 1.86726e-09,2.10192e-08 -315.197,-0.0181764,-315.215,315.213,-0.263513 0.0611661,5.00059e-05,0.0611698,0.0611692,0.000115989
816 rs10777167,rs10858851,rs112961740,rs1344682,rs17782847 0 6.88381e+06 inf 5 0 8.37195e-09 1.67888e-09,1.87447e-08 -315.125,-0.0179825,-315.143,315.141,-0.263272 0.0611606,5.03126e-05,0.0611643,0.0611638,0.000115942
817 rs10777163,rs10777167,rs112961740,rs1344682,rs17782847 0 6.88333e+06 inf 5 0 8.06626e-09 1.72825e-09,1.87273e-08 -0.0179101,-315.096,-315.114,315.112,-0.263179 5.04403e-05,0.0611585,0.0611621,0.0611616,0.000115923
818 rs10777167,rs11105287,rs112961740,rs1344682,rs17782847 0 6.88333e+06 inf 5 0 8.11346e-09 1.50728e-09,1.90861e-08 -315.096,-0.0179093,-315.114,315.112,-0.263179 0.0611585,5.04403e-05,0.0611621,0.0611616,0.000115923
819 rs10777162,rs10777167,rs112961740,rs1344682,rs17782847 0 6.88331e+06 inf 5 0 8.31328e-09 1.66542e-09,1.84247e-08 -0.017906,-315.096,-315.114,315.112,-0.263178 5.04403e-05,0.0611585,0.0611621,0.0611616,0.000115923
820 rs10777167,rs10858848,rs112961740,rs1344682,rs17782847 0 6.88303e+06 inf 5 0 8.90773e-09 2.14138e-09,2.06648e-08 -315.081,-0.0178581,-315.099,315.097,-0.263127 0.0611574,5.05053e-05,0.061161,0.0611605,0.000115914
821 rs10777167,rs11105304,rs112961740,rs17782847,rs7308380 0 6.87783e+06 inf 5 0 5.66835e-09 8.77715e-10,1.35418e-08 -315.202,0.0190241,-315.202,-0.264035,315.2 0.0611833,4.98068e-05,0.0611833,0.000116109,0.0611828
822 rs10777167,rs112961740,rs17782847,rs7308380,rs7313499 0 6.87782e+06 inf 5 0 5.62893e-09 9.55592e-10,1.39372e-08 -315.202,-315.202,-0.264034,315.2,0.0190225 0.0611833,0.0611833,0.000116109,0.0611828,4.98068e-05
823 rs10777167,rs10858883,rs112961740,rs17782847,rs7308380 0 6.87782e+06 inf 5 0 5.60967e-09 8.39521e-10,1.53444e-08 -315.202,0.0190217,-315.202,-0.264034,315.2 0.0611833,4.98068e-05,0.0611833,0.000116109,0.0611828
824 rs10777167,rs10777171,rs112961740,rs17782847,rs7308380 0 6.87782e+06 inf 5 0 5.60822e-09 8.77728e-10,1.43978e-08 -315.202,0.0190216,-315.202,-0.264034,315.2 0.0611833,4.98068e-05,0.0611833,0.000116109,0.0611828
825 rs10777167,rs112961740,rs17782847,rs7308258,rs7308380 0 6.87781e+06 inf 5 0 5.56309e-09 1.02069e-09,1.50062e-08 -315.202,-315.202,-0.264033,0.0190196,315.2 0.0611833,0.0611833,0.000116109,4.98068e-05,0.0611828
826 rs10777167,rs10777177,rs112961740,rs17782847,rs7308380 0 6.87781e+06 inf 5 0 5.55576e-09 9.16014e-10,1.36922e-08 -315.202,0.0190193,-315.202,-0.264033,315.2 0.0611833,4.98068e-05,0.0611833,0.000116109,0.0611828
827 rs10161460,rs10777167,rs112961740,rs17782847,rs7308380 0 6.87781e+06 inf 5 0 5.54499e-09 8.95751e-10,1.43397e-08 0.0190188,-315.202,-315.202,-0.264033,315.2 4.98068e-05,0.0611833,0.0611833,0.000116109,0.0611828
828 rs10777167,rs10858891,rs112961740,rs17782847,rs7308380 0 6.87781e+06 inf 5 0 5.5442e-09 9.36648e-10,1.50834e-08 -315.202,0.0190188,-315.202,-0.264033,315.2 0.0611833,4.98068e-05,0.0611833,0.000116109,0.0611828
829 rs10777167,rs11105308,rs112961740,rs17782847,rs7308380 0 6.87752e+06 inf 5 0 5.62462e-09 9.11457e-10,1.53697e-08 -315.185,0.0189751,-315.185,-0.263977,315.183 0.061182,4.98634e-05,0.061182,0.000116097,0.0611815
830 rs10777167,rs10858882,rs112961740,rs17782847,rs7308380 0 6.87752e+06 inf 5 0 5.57725e-09 8.53385e-10,1.44442e-08 -315.185,0.018973,-315.185,-0.263976,315.183 0.061182,4.98634e-05,0.061182,0.000116097,0.0611815
831 rs10777167,rs10858880,rs112961740,rs17782847,rs7308380 0 6.87751e+06 inf 5 0 5.55234e-09 8.13873e-10,1.52183e-08 -315.185,0.0189719,-315.185,-0.263976,315.183 0.061182,4.98633e-05,0.061182,0.000116097,0.0611815
832 rs10777167,rs112961740,rs12303240,rs17782847,rs7308380 0 6.87751e+06 inf 5 0 5.54476e-09 8.71959e-10,1.40541e-08 -315.185,-315.185,0.0189716,-0.263976,315.183 0.061182,0.061182,4.98633e-05,0.000116097,0.0611815
833 rs10777167,rs112961740,rs12312151,rs17782847,rs7308380 0 6.87751e+06 inf 5 0 5.53939e-09 8.32753e-10,1.46849e-08 -315.185,-315.185,0.0189713,-0.263975,315.182 0.061182,0.061182,4.98633e-05,0.000116097,0.0611815
834 rs10777167,rs112961740,rs1344685,rs17782847,rs7308380 0 6.87751e+06 inf 5 0 5.518e-09 8.47687e-10,1.47566e-08 -315.185,-315.184,0.0189703,-0.263975,315.182 0.061182,0.061182,4.98633e-05,0.000116097,0.0611815
835 rs10777167,rs112961740,rs12315152,rs17782847,rs7308380 0 6.87751e+06 inf 5 0 5.51733e-09 8.44674e-10,1.41175e-08 -315.185,-315.184,0.0189703,-0.263975,315.182 0.061182,0.061182,4.98633e-05,0.000116097,0.0611815
836 rs10777167,rs112961740,rs17782847,rs7308051,rs7308380 0 6.8775e+06 inf 5 0 5.51359e-09 8.45999e-10,1.35102e-08 -315.185,-315.184,-0.263975,0.0189701,315.182 0.061182,0.061182,0.000116097,4.98633e-05,0.0611815
837 rs10777167,rs112961740,rs17782847,rs7134172,rs7308380 0 6.8775e+06 inf 5 0 5.50403e-09 9.87193e-10,1.4873e-08 -315.185,-315.184,-0.263975,0.0189697,315.182 0.061182,0.061182,0.000116097,4.98633e-05,0.0611815
838 rs10777167,rs11105298,rs112961740,rs17782847,rs7308380 0 6.87726e+06 inf 5 0 9.46653e-09 2.08579e-09,1.98707e-08 -315.185,-0.0186816,-315.204,-0.263988,315.202 0.0611817,4.92853e-05,0.0611855,0.000116111,0.061185
839 rs10777167,rs11105303,rs112961740,rs17782847,rs7308380 0 6.87714e+06 inf 5 0 6.15551e-09 9.08468e-10,1.54757e-08 -315.178,0.0188767,-315.178,-0.26394,315.176 0.061182,4.98632e-05,0.0611821,0.000116097,0.0611815
840 rs10777167,rs112961740,rs17782847,rs7308380,rs7962804 0 6.87687e+06 inf 5 0 1.71968e-08 6.30169e-09,3.16268e-08 -315.184,-315.184,-0.263943,315.182,0.0187814 0.0611834,0.0611834,0.000116108,0.0611829,4.98065e-05
841 rs10777167,rs112961740,rs17782847,rs56132623,rs7308380 0 6.87572e+06 inf 5 0 5.6251e-09 8.42462e-10,1.5388e-08 -315.084,-315.102,-0.263661,-0.0184718,315.1 0.0611737,0.0611774,0.000116042,4.96579e-05,0.0611769
842 rs10777167,rs11105325,rs112961740,rs17782847,rs7308380 0 6.87548e+06 inf 5 0 8.33242e-09 1.96604e-09,1.80538e-08 -315.079,-0.0184089,-315.098,-0.263638,315.096 0.0611737,4.96578e-05,0.0611774,0.000116042,0.0611769
843 rs10777167,rs10858906,rs112961740,rs17782847,rs7308380 0 6.87523e+06 inf 5 0 8.18181e-09 1.55978e-09,1.87087e-08 -315.064,-0.0183707,-315.083,-0.263589,315.081 0.0611726,4.97136e-05,0.0611763,0.000116032,0.0611758
844 rs1054807,rs10777167,rs112961740,rs17782847,rs7308380 0 6.87495e+06 inf 5 0 8.54994e-09 1.95219e-09,1.99041e-08 -0.0183243,-315.049,-315.068,-0.263537,315.066 4.97701e-05,0.0611714,0.0611751,0.000116022,0.0611746
845 rs10777167,rs112961740,rs12369195,rs17782847,rs7308380 0 6.87471e+06 inf 5 0 8.19792e-09 1.5551e-09,1.98696e-08 -315.035,-315.053,-0.0182896,-0.26349,315.051 0.0611703,0.061174,4.98273e-05,0.000116012,0.0611735
846 rs10777167,rs112961740,rs17782847,rs3825330,rs7308380 0 6.87471e+06 inf 5 0 8.19812e-09 1.86765e-09,2.00154e-08 -315.035,-315.053,-0.26349,-0.0182896,315.051 0.0611703,0.061174,0.000116012,4.98273e-05,0.0611735
847 rs10777167,rs112961740,rs17782847,rs3741899,rs7308380 0 6.87471e+06 inf 5 0 8.19949e-09 1.70246e-09,1.97172e-08 -315.035,-315.053,-0.26349,-0.0182896,315.051 0.0611703,0.061174,0.000116012,4.98273e-05,0.0611735
848 rs10777167,rs112961740,rs17782847,rs4842662,rs7308380 0 6.87471e+06 inf 5 0 8.2047e-09 1.64828e-09,1.99081e-08 -315.035,-315.053,-0.26349,-0.0182895,315.051 0.0611703,0.061174,0.000116012,4.98273e-05,0.0611735
849 rs10777167,rs10858909,rs112961740,rs17782847,rs7308380 0 6.87471e+06 inf 5 0 8.20555e-09 1.39981e-09,1.80157e-08 -315.035,-0.0182895,-315.053,-0.26349,315.051 0.0611703,4.98273e-05,0.061174,0.000116012,0.0611735
850 rs10777167,rs10858903,rs112961740,rs17782847,rs7308380 0 6.87471e+06 inf 5 0 8.2307e-09 1.595e-09,1.93089e-08 -315.035,-0.0182891,-315.053,-0.263489,315.051 0.0611703,4.98273e-05,0.061174,0.000116012,0.0611735
851 rs10777167,rs10858902,rs112961740,rs17782847,rs7308380 0 6.87471e+06 inf 5 0 8.24078e-09 1.81883e-09,1.8896e-08 -315.035,-0.0182889,-315.053,-0.263489,315.051 0.0611703,4.98273e-05,0.061174,0.000116012,0.0611735
852 rs10777167,rs112961740,rs17782847,rs4842661,rs7308380 0 6.87471e+06 inf 5 0 8.25254e-09 1.66144e-09,1.91384e-08 -315.035,-315.053,-0.263489,-0.0182887,315.051 0.0611703,0.061174,0.000116012,4.98273e-05,0.0611735
853 rs10777167,rs11105318,rs112961740,rs17782847,rs7308380 0 6.87471e+06 inf 5 0 8.26428e-09 1.76453e-09,1.90819e-08 -315.035,-0.0182886,-315.053,-0.263489,315.051 0.0611703,4.98273e-05,0.061174,0.000116012,0.0611735
854 rs10777167,rs10777185,rs112961740,rs17782847,rs7308380 0 6.87471e+06 inf 5 0 8.28205e-09 1.8351e-09,1.90819e-08 -315.035,-0.0182883,-315.053,-0.263489,315.051 0.0611703,4.98273e-05,0.061174,0.000116012,0.0611735
855 rs10777167,rs10858899,rs112961740,rs17782847,rs7308380 0 6.8747e+06 inf 5 0 8.30569e-09 1.77173e-09,1.92216e-08 -315.034,-0.0182879,-315.053,-0.263489,315.051 0.0611703,4.98273e-05,0.061174,0.000116012,0.0611735
856 rs10777167,rs11105312,rs112961740,rs17782847,rs7308380 0 6.8747e+06 inf 5 0 8.31937e-09 1.96425e-09,1.86736e-08 -315.034,-0.0182877,-315.053,-0.263489,315.051 0.0611703,4.98273e-05,0.061174,0.000116012,0.0611735
857 rs10777167,rs10858896,rs112961740,rs17782847,rs7308380 0 6.8747e+06 inf 5 0 8.32473e-09 1.57017e-09,2.00517e-08 -315.034,-0.0182876,-315.053,-0.263489,315.051 0.0611703,4.98273e-05,0.061174,0.000116012,0.0611735
858 rs10777167,rs10777184,rs112961740,rs17782847,rs7308380 0 6.8747e+06 inf 5 0 8.33555e-09 1.65459e-09,1.84702e-08 -315.034,-0.0182874,-315.053,-0.263489,315.051 0.0611703,4.98273e-05,0.061174,0.000116012,0.0611735
859 rs10777167,rs10858897,rs112961740,rs17782847,rs7308380 0 6.8747e+06 inf 5 0 8.3375e-09 1.88236e-09,2.00793e-08 -315.034,-0.0182874,-315.053,-0.263489,315.051 0.0611703,4.98273e-05,0.061174,0.000116012,0.0611735
860 rs10777167,rs11105310,rs112961740,rs17782847,rs7308380 0 6.8747e+06 inf 5 0 8.34174e-09 1.9091e-09,1.9987e-08 -315.034,-0.0182873,-315.053,-0.263489,315.051 0.0611703,4.98273e-05,0.061174,0.000116012,0.0611735
861 rs10777167,rs11105314,rs112961740,rs17782847,rs7308380 0 6.8747e+06 inf 5 0 8.36887e-09 1.92234e-09,1.9229e-08 -315.034,-0.0182869,-315.053,-0.263489,315.051 0.0611703,4.98273e-05,0.061174,0.000116012,0.0611735
862 rs10777167,rs10858898,rs112961740,rs17782847,rs7308380 0 6.8747e+06 inf 5 0 8.41273e-09 1.71178e-09,1.96563e-08 -315.034,-0.0182862,-315.053,-0.263488,315.051 0.0611703,4.98273e-05,0.061174,0.000116012,0.0611735
863 rs10777167,rs11105299,rs112961740,rs17782847,rs7308380 0 6.8747e+06 inf 5 0 8.42797e-09 1.79274e-09,1.91783e-08 -315.034,-0.0182859,-315.053,-0.263488,315.051 0.0611703,4.98273e-05,0.061174,0.000116012,0.0611735
864 rs10777167,rs10858886,rs112961740,rs17782847,rs7308380 0 6.87469e+06 inf 5 0 8.47586e-09 2.05027e-09,2.09636e-08 -315.034,-0.0182851,-315.053,-0.263488,315.051 0.0611703,4.98273e-05,0.061174,0.000116012,0.0611735
865 rs10777167,rs112961740,rs17782847,rs6538189,rs7308380 0 6.87469e+06 inf 5 0 8.49128e-09 1.66004e-09,2.06183e-08 -315.034,-315.053,-0.263488,-0.0182849,315.051 0.0611703,0.061174,0.000116012,4.98273e-05,0.0611735
866 rs10777167,rs10858894,rs112961740,rs17782847,rs7308380 0 6.87469e+06 inf 5 0 8.5015e-09 1.82807e-09,2.0169e-08 -315.034,-0.0182847,-315.053,-0.263488,315.051 0.0611703,4.98273e-05,0.061174,0.000116012,0.0611735
867 rs10777167,rs10858890,rs112961740,rs17782847,rs7308380 0 6.87469e+06 inf 5 0 8.58757e-09 1.88612e-09,1.90506e-08 -315.034,-0.0182834,-315.053,-0.263487,315.051 0.0611703,4.98273e-05,0.061174,0.000116012,0.0611735
868 rs10777167,rs11105291,rs112961740,rs17782847,rs7308380 0 6.87469e+06 inf 5 0 8.61107e-09 1.69152e-09,2.00514e-08 -315.034,-0.018283,-315.053,-0.263487,315.051 0.0611703,4.98273e-05,0.061174,0.000116012,0.0611735
869 rs10777167,rs10858879,rs112961740,rs17782847,rs7308380 0 6.87468e+06 inf 5 0 8.62292e-09 1.59927e-09,1.88246e-08 -315.034,-0.0182828,-315.053,-0.263487,315.051 0.0611703,4.98273e-05,0.061174,0.000116012,0.0611735
870 rs10777167,rs10858854,rs112961740,rs17782847,rs7308380 0 6.87468e+06 inf 5 0 8.633e-09 1.96563e-09,2.00816e-08 -315.034,-0.0182827,-315.053,-0.263487,315.051 0.0611703,4.98273e-05,0.061174,0.000116012,0.0611735
871 rs10777167,rs10858881,rs112961740,rs17782847,rs7308380 0 6.87468e+06 inf 5 0 8.657e-09 1.76708e-09,2.03218e-08 -315.034,-0.0182823,-315.053,-0.263487,315.05 0.0611703,4.98273e-05,0.061174,0.000116012,0.0611735
872 rs10777167,rs112961740,rs17782847,rs4842488,rs7308380 0 6.87468e+06 inf 5 0 8.65814e-09 1.85304e-09,1.96614e-08 -315.034,-315.053,-0.263487,-0.0182823,315.05 0.0611703,0.061174,0.000116012,4.98273e-05,0.0611735
873 rs10777167,rs112961740,rs17782847,rs6538190,rs7308380 0 6.87468e+06 inf 5 0 8.66851e-09 1.62153e-09,1.91829e-08 -315.034,-315.053,-0.263487,-0.0182821,315.05 0.0611703,0.061174,0.000116012,4.98273e-05,0.0611735
874 rs1008764,rs10777167,rs112961740,rs17782847,rs7308380 0 6.87468e+06 inf 5 0 8.67821e-09 1.94973e-09,2.00566e-08 -0.018282,-315.034,-315.053,-0.263487,315.05 4.98273e-05,0.0611703,0.061174,0.000116012,0.0611735
875 rs10777167,rs10858859,rs112961740,rs17782847,rs7308380 0 6.87468e+06 inf 5 0 8.68894e-09 1.77469e-09,1.95584e-08 -315.034,-0.0182818,-315.052,-0.263487,315.05 0.0611703,4.98273e-05,0.061174,0.000116012,0.0611735
876 rs10777167,rs112961740,rs17782847,rs4842654,rs7308380 0 6.87468e+06 inf 5 0 8.69872e-09 1.95218e-09,1.94018e-08 -315.034,-315.052,-0.263487,-0.0182817,315.05 0.0611703,0.061174,0.000116012,4.98273e-05,0.0611735
877 rs10777167,rs10858852,rs112961740,rs17782847,rs7308380 0 6.87468e+06 inf 5 0 8.70106e-09 1.96862e-09,1.9771e-08 -315.034,-0.0182816,-315.052,-0.263487,315.05 0.0611703,4.98273e-05,0.061174,0.000116012,0.0611735
878 rs10777167,rs112961740,rs17782847,rs4842653,rs7308380 0 6.87468e+06 inf 5 0 8.7014e-09 1.90443e-09,2.10759e-08 -315.034,-315.052,-0.263487,-0.0182816,315.05 0.0611703,0.061174,0.000116012,4.98273e-05,0.0611735
879 rs10777167,rs10858855,rs112961740,rs17782847,rs7308380 0 6.87468e+06 inf 5 0 8.7198e-09 1.96818e-09,1.95972e-08 -315.034,-0.0182813,-315.052,-0.263487,315.05 0.0611703,4.98273e-05,0.061174,0.000116012,0.0611735
880 rs10777167,rs10858862,rs112961740,rs17782847,rs7308380 0 6.87468e+06 inf 5 0 8.72385e-09 2.18393e-09,1.99906e-08 -315.034,-0.0182813,-315.052,-0.263487,315.05 0.0611703,4.98273e-05,0.061174,0.000116012,0.0611735
881 rs10777167,rs11105302,rs112961740,rs17782847,rs7308380 0 6.87468e+06 inf 5 0 8.72575e-09 2.05144e-09,1.97463e-08 -315.034,-0.0182813,-315.052,-0.263487,315.05 0.0611703,4.98273e-05,0.061174,0.000116012,0.0611735
882 rs10777167,rs112961740,rs12228177,rs17782847,rs7308380 0 6.87468e+06 inf 5 0 8.72661e-09 1.84857e-09,1.98867e-08 -315.034,-315.052,-0.0182812,-0.263487,315.05 0.0611703,0.061174,4.98273e-05,0.000116012,0.0611735
883 rs10777167,rs10858878,rs112961740,rs17782847,rs7308380 0 6.87468e+06 inf 5 0 8.72774e-09 1.93886e-09,1.93251e-08 -315.034,-0.0182812,-315.052,-0.263487,315.05 0.0611703,4.98273e-05,0.061174,0.000116012,0.0611735
884 rs10777167,rs10858877,rs112961740,rs17782847,rs7308380 0 6.87468e+06 inf 5 0 8.72792e-09 1.79202e-09,1.86087e-08 -315.034,-0.0182812,-315.052,-0.263487,315.05 0.0611703,4.98273e-05,0.061174,0.000116012,0.0611735
885 rs10777167,rs10858867,rs112961740,rs17782847,rs7308380 0 6.87468e+06 inf 5 0 8.73935e-09 1.96715e-09,2.02081e-08 -315.034,-0.018281,-315.052,-0.263486,315.05 0.0611703,4.98273e-05,0.061174,0.000116012,0.0611735
886 rs10777167,rs10858864,rs112961740,rs17782847,rs7308380 0 6.87468e+06 inf 5 0 8.73962e-09 1.80027e-09,1.98201e-08 -315.034,-0.018281,-315.052,-0.263486,315.05 0.0611703,4.98273e-05,0.061174,0.000116012,0.0611735
887 rs10506972,rs10777167,rs112961740,rs17782847,rs7308380 0 6.87468e+06 inf 5 0 8.74225e-09 1.93526e-09,1.88505e-08 -0.018281,-315.034,-315.052,-0.263486,315.05 4.98273e-05,0.0611703,0.061174,0.000116012,0.0611735
888 rs10777167,rs10858871,rs112961740,rs17782847,rs7308380 0 6.87468e+06 inf 5 0 8.7525e-09 1.86576e-09,1.94079e-08 -315.034,-0.0182808,-315.052,-0.263486,315.05 0.0611703,4.98273e-05,0.061174,0.000116012,0.0611735
889 rs10777167,rs10858872,rs112961740,rs17782847,rs7308380 0 6.87468e+06 inf 5 0 8.75645e-09 2.067e-09,2.06161e-08 -315.034,-0.0182808,-315.052,-0.263486,315.05 0.0611703,4.98273e-05,0.061174,0.000116012,0.0611735
890 rs10777167,rs112961740,rs17782847,rs7308380,rs9795772 0 6.87467e+06 inf 5 0 8.83885e-09 1.70343e-09,2.1247e-08 -315.034,-315.052,-0.263486,315.05,-0.0182795 0.0611703,0.061174,0.000116012,0.0611735,4.98273e-05
891 rs10777167,rs112961740,rs12369685,rs17782847,rs7308380 0 6.87445e+06 inf 5 0 8.20241e-09 1.61309e-09,1.80835e-08 -315.02,-315.038,-0.0182494,-0.26344,315.036 0.0611692,0.0611729,4.98851e-05,0.000116003,0.0611724
892 rs10777167,rs11105319,rs112961740,rs17782847,rs7308380 0 6.87392e+06 inf 5 0 8.53238e-09 1.90638e-09,2.00805e-08 -314.99,-0.0181644,-315.008,-0.26334,315.006 0.061167,5.00028e-05,0.0611707,0.000115983,0.0611701
893 rs10777167,rs10858851,rs112961740,rs17782847,rs7308380 0 6.87268e+06 inf 5 0 8.36923e-09 1.70705e-09,1.90752e-08 -314.918,-0.0179706,-314.936,-0.263099,314.934 0.0611615,5.03095e-05,0.0611652,0.000115936,0.0611647
894 rs10777163,rs10777167,rs112961740,rs17782847,rs7308380 0 6.8722e+06 inf 5 0 8.06345e-09 1.8148e-09,1.8212e-08 -0.0178983,-314.889,-314.907,-0.263006,314.905 5.04372e-05,0.0611594,0.061163,0.000115917,0.0611625
895 rs10777167,rs11105287,rs112961740,rs17782847,rs7308380 0 6.8722e+06 inf 5 0 8.11067e-09 1.82185e-09,1.86043e-08 -314.889,-0.0178975,-314.907,-0.263006,314.905 0.0611594,5.04372e-05,0.061163,0.000115917,0.0611625
896 rs10777162,rs10777167,rs112961740,rs17782847,rs7308380 0 6.87219e+06 inf 5 0 8.31054e-09 2.10812e-09,1.92896e-08 -0.0178941,-314.889,-314.907,-0.263005,314.905 5.04372e-05,0.0611594,0.061163,0.000115917,0.0611625
897 rs10777167,rs10858848,rs112961740,rs17782847,rs7308380 0 6.87191e+06 inf 5 0 8.90513e-09 1.94549e-09,2.08949e-08 -314.874,-0.0178463,-314.892,-0.262954,314.89 0.0611583,5.05022e-05,0.0611619,0.000115908,0.0611614
898 rs10777167,rs11105376,rs112961740,rs1344682,rs17782847 0 6.85585e+06 inf 5 0 6.38139e-09 1.12127e-09,1.6046e-08 -313.499,-0.0100359,-313.514,313.512,-0.257884 0.0610386,5.79334e-05,0.0610416,0.0610411,0.00011488
899 rs10777167,rs112961740,rs1344682,rs17782847,rs1915108 0 6.85496e+06 inf 5 0 6.32608e-09 6.8435e-10,1.58086e-08 -313.448,-313.462,313.46,-0.257712,0.0134744 0.0610348,0.0610376,0.0610371,0.000114846,8.21398e-05
900 rs10777167,rs112961740,rs1344682,rs145485557,rs17782847 0 6.85378e+06 inf 5 0 5.35092e-09 8.96105e-10,1.42304e-08 -313.377,-313.39,313.388,-0.0133384,-0.257478 0.0610294,0.0610321,0.0610316,8.83326e-05,0.000114799
901 rs10777167,rs112961740,rs1344682,rs17782847,rs56032425 0 6.85316e+06 inf 5 0 5.40583e-09 7.42297e-10,1.46007e-08 -313.341,-313.355,313.353,-0.257361,-0.00930753 0.0610267,0.0610295,0.061029,0.000114776,6.47479e-05
902 rs10777167,rs111337717,rs112961740,rs1344682,rs17782847 0 6.85215e+06 inf 5 0 5.17521e-09 6.77206e-10,1.4089e-08 -313.28,-0.0122376,-313.293,313.291,-0.257161 0.0610221,9.34508e-05,0.0610248,0.0610243,0.000114735
903 rs10777167,rs112961740,rs1344682,rs17782847,rs56369286 0 6.85101e+06 inf 5 0 7.86785e-09 1.70689e-09,1.77406e-08 -313.21,-313.223,313.221,-0.256933,-0.00817953 0.0610167,0.0610195,0.0610189,0.000114688,7.11433e-05
904 rs10777167,rs112961740,rs1344682,rs141532617,rs17782847 0 6.85091e+06 inf 5 0 5.18164e-09 9.03939e-10,1.43688e-08 -313.208,-313.221,313.219,-0.00805655,-0.256923 0.0610167,0.0610195,0.0610189,7.11433e-05,0.000114688
905 rs10777167,rs112961740,rs1344682,rs17364616,rs17782847 0 6.8509e+06 inf 5 0 5.16705e-09 6.64314e-10,1.39967e-08 -313.208,-313.221,313.219,-0.00805172,-0.256922 0.0610167,0.0610195,0.0610189,7.11433e-05,0.000114688
906 rs10777167,rs112961740,rs1344682,rs17782847,rs73194522 0 6.8509e+06 inf 5 0 5.1635e-09 7.26792e-10,1.42663e-08 -313.208,-313.221,313.219,-0.256922,-0.00804999 0.0610167,0.0610195,0.0610189,0.000114688,7.11433e-05
907 rs10777167,rs112961740,rs1344682,rs17782847,rs73194509 0 6.8509e+06 inf 5 0 5.15805e-09 7.58732e-10,1.4185e-08 -313.208,-313.221,313.219,-0.256922,-0.00804327 0.0610167,0.0610195,0.0610189,0.000114688,7.11433e-05
908 rs10777167,rs112961740,rs1344682,rs17782847,rs55954530 0 6.8509e+06 inf 5 0 5.15847e-09 7.62162e-10,1.38423e-08 -313.208,-313.221,313.219,-0.256922,-0.00804208 0.0610167,0.0610195,0.0610189,0.000114688,7.11433e-05
909 rs10777167,rs112961740,rs1344682,rs17782847,rs73194597 0 6.85089e+06 inf 5 0 5.15909e-09 7.15095e-10,1.36212e-08 -313.208,-313.221,313.219,-0.256922,-0.00804115 0.0610167,0.0610195,0.0610189,0.000114688,7.11433e-05
910 rs10777167,rs112961740,rs1344682,rs17782847,rs73194568 0 6.85089e+06 inf 5 0 5.16287e-09 7.7549e-10,1.30891e-08 -313.208,-313.221,313.219,-0.256921,-0.00803813 0.0610167,0.0610195,0.0610189,0.000114688,7.11433e-05
911 rs10777167,rs112961740,rs1344682,rs17782847,rs56168514 0 6.85089e+06 inf 5 0 5.17494e-09 7.77879e-10,1.39295e-08 -313.208,-313.221,313.219,-0.256921,-0.00803315 0.0610167,0.0610195,0.0610189,0.000114688,7.11433e-05
912 rs10777167,rs112961740,rs1344682,rs17782847,rs75615848 0 6.85047e+06 inf 5 0 5.16216e-09 7.39975e-10,1.44816e-08 -313.183,-313.196,313.194,-0.25684,-0.010476 0.0610149,0.0610176,0.0610171,0.000114672,9.85698e-05
913 rs10777167,rs112961740,rs1344682,rs17782847,rs73198566 0 6.84847e+06 inf 5 0 5.18113e-09 9.6826e-10,1.44437e-08 -313.067,-313.08,313.078,-0.256456,-0.00609129 0.0610062,0.0610089,0.0610083,0.000114596,9.24089e-05
914 rs10777167,rs112961740,rs1344682,rs17782847,rs73196636 0 6.84847e+06 inf 5 0 5.15893e-09 7.88095e-10,1.48672e-08 -313.067,-313.08,313.078,-0.256456,-0.00607716 0.0610062,0.0610089,0.0610083,0.000114596,9.24089e-05
915 rs10777167,rs112961740,rs1344682,rs17465678,rs17782847 0 6.84814e+06 inf 5 0 5.20182e-09 6.03106e-10,1.39149e-08 -313.048,-313.061,313.059,-0.00624827,-0.256394 0.0610049,0.0610075,0.0610069,0.000110764,0.000114584
916 rs10777167,rs112961740,rs1344682,rs17016739,rs17782847 0 6.84796e+06 inf 5 0 5.23608e-09 8.73027e-10,1.40342e-08 -313.038,-313.05,313.048,0.00740253,-0.25636 0.0610041,0.0610067,0.0610061,0.000146209,0.000114578
917 rs10777167,rs112961740,rs1344682,rs138187422,rs17782847 0 6.8475e+06 inf 5 0 5.90768e-09 9.25645e-10,1.47124e-08 -313.01,-313.022,313.021,0.00345115,-0.256268 0.061002,0.0610045,0.0610041,0.000111494,0.000114559
918 rs10777167,rs112961740,rs1344682,rs17782847,rs73196642 0 6.84739e+06 inf 5 0 5.94413e-09 1.02143e-09,1.45986e-08 -313.005,-313.017,313.015,-0.25625,0.00239407 0.0610017,0.0610042,0.0610037,0.000114556,0.000100818
919 rs10777167,rs112961740,rs1344682,rs17782847,rs35354627 0 6.84735e+06 inf 5 0 5.95678e-09 8.61457e-10,1.50561e-08 -313.002,-313.014,313.012,-0.25624,-0.00240861 0.0610014,0.061004,0.0610034,0.000114554,0.000114297
920 rs10777167,rs112961740,rs1344682,rs17782847,rs36092128 0 6.84735e+06 inf 5 0 5.94982e-09 9.48699e-10,1.4363e-08 -313.002,-313.014,313.012,-0.25624,-0.00240809 0.0610014,0.061004,0.0610034,0.000114554,0.000114297
921 rs10777167,rs112961740,rs12811606,rs1344682,rs17782847 0 6.84735e+06 inf 5 0 6.11417e-09 9.60624e-10,1.61215e-08 -313.002,-313.014,-0.00241113,313.012,-0.25624 0.0610014,0.0610039,0.000115807,0.0610034,0.000114553
922 rs10777167,rs112961740,rs1344682,rs17782847,rs34983446 0 6.84735e+06 inf 5 0 5.97377e-09 1.0618e-09,1.47524e-08 -313.002,-313.014,313.012,-0.25624,-0.00240112 0.0610014,0.0610039,0.0610034,0.000114553,0.000115807
923 rs10777167,rs112961740,rs1344682,rs17782847,rs34192142 0 6.84732e+06 inf 5 0 7.15087e-09 1.21794e-09,1.86053e-08 -313.001,-313.014,313.011,-0.256237,-0.00209077 0.0610014,0.0610039,0.0610034,0.000114553,0.000115807
924 rs10777167,rs112961740,rs115859922,rs1344682,rs17782847 0 6.84731e+06 inf 5 0 5.5541e-09 9.93667e-10,1.45389e-08 -313,-313.012,-0.00217886,313.01,-0.256234 0.0610012,0.0610038,0.00012232,0.0610033,0.000114552
925 rs10777167,rs112961740,rs115583893,rs1344682,rs17782847 0 6.84731e+06 inf 5 0 5.50968e-09 7.96204e-10,1.45296e-08 -313,-313.012,-0.00217371,313.01,-0.256234 0.0610012,0.0610038,0.00012232,0.0610033,0.000114552
926 rs10777167,rs112961740,rs117002363,rs1344682,rs17782847 0 6.84731e+06 inf 5 0 5.16367e-09 6.12686e-10,1.28742e-08 -313,-313.012,-0.0020996,313.01,-0.256233 0.0610012,0.0610038,0.00012232,0.0610033,0.000114552
927 rs10777167,rs112961740,rs117045835,rs1344682,rs17782847 0 6.8473e+06 inf 5 0 6.34258e-09 1.0948e-09,1.58968e-08 -313,-313.012,0.00175073,313.01,-0.256233 0.0610012,0.0610038,0.000107737,0.0610033,0.000114553
928 rs10777167,rs112961740,rs1344682,rs17465916,rs17782847 0 6.84726e+06 inf 5 0 5.30534e-09 1.06885e-09,1.3282e-08 -312.997,-313.009,313.007,0.0012268,-0.256224 0.061001,0.0610036,0.0610031,0.000107581,0.000114551
929 rs10777167,rs112961740,rs1344682,rs17782847 0 6.84723e+06 inf 4 -nan 4.41327e-09 4.05154e-10,1.28847e-08 -312.995,-313.007,313.005,-0.256217 0.0610009,0.0610034,0.0610029,0.000114549
930 rs10777167,rs112961740,rs1344682,rs17380921,rs17782847 0 6.84722e+06 inf 5 0 5.28119e-09 7.9347e-10,1.37211e-08 -312.995,-313.007,313.005,-0.000195035,-0.256217 0.0610009,0.0610034,0.0610029,0.0001047,0.000114549
931 rs10777167,rs112961740,rs1344682,rs17380907,rs17782847 0 6.84722e+06 inf 5 0 5.28285e-09 7.66738e-10,1.35266e-08 -312.995,-313.007,313.005,-0.000194747,-0.256217 0.0610009,0.0610034,0.0610029,0.0001047,0.000114549
932 rs10777167,rs11105376,rs112961740,rs17782847,rs7308380 0 6.84477e+06 inf 5 0 6.3778e-09 1.20165e-09,1.63877e-08 -313.294,-0.0100292,-313.309,-0.257715,313.307 0.0610395,5.79298e-05,0.0610425,0.000114875,0.061042
933 rs10777167,rs112961740,rs17782847,rs1915108,rs7308380 0 6.84388e+06 inf 5 0 6.32221e-09 1.08947e-09,1.66285e-08 -313.243,-313.256,-0.257543,0.0134654,313.254 0.0610357,0.0610385,0.000114841,8.21347e-05,0.061038
934 rs10777167,rs112961740,rs145485557,rs17782847,rs7308380 0 6.8427e+06 inf 5 0 5.34677e-09 8.03958e-10,1.38082e-08 -313.171,-313.185,-0.0133296,-0.25731,313.183 0.0610303,0.061033,8.83271e-05,0.000114793,0.0610325
935 rs10777167,rs112961740,rs17782847,rs56032425,rs7308380 0 6.84209e+06 inf 5 0 5.4018e-09 8.08359e-10,1.5159e-08 -313.136,-313.15,-0.257192,-0.00930138,313.148 0.0610276,0.0610304,0.00011477,6.47439e-05,0.0610299
936 rs10777167,rs111337717,rs112961740,rs17782847,rs7308380 0 6.84107e+06 inf 5 0 5.17085e-09 6.67552e-10,1.34586e-08 -313.075,-0.0122296,-313.088,-0.256993,313.086 0.061023,9.3445e-05,0.0610257,0.00011473,0.0610252
937 rs10777167,rs112961740,rs17782847,rs56369286,rs7308380 0 6.83994e+06 inf 5 0 7.86275e-09 1.43461e-09,1.91804e-08 -313.005,-313.018,-0.256764,-0.00817425,313.016 0.0610176,0.0610204,0.000114683,7.11389e-05,0.0610198
938 rs10777167,rs112961740,rs141532617,rs17782847,rs7308380 0 6.83983e+06 inf 5 0 5.17726e-09 6.97839e-10,1.45383e-08 -313.003,-313.016,-0.00805126,-0.256755,313.014 0.0610176,0.0610204,7.11389e-05,0.000114683,0.0610198
939 rs10777167,rs112961740,rs17364616,rs17782847,rs7308380 0 6.83983e+06 inf 5 0 5.1627e-09 9.23991e-10,1.37058e-08 -313.003,-313.016,-0.00804644,-0.256754,313.014 0.0610176,0.0610204,7.11389e-05,0.000114683,0.0610198
940 rs10777167,rs112961740,rs17782847,rs7308380,rs73194522 0 6.83983e+06 inf 5 0 5.15915e-09 7.12904e-10,1.36884e-08 -313.003,-313.016,-0.256754,313.014,-0.00804471 0.0610176,0.0610204,0.000114683,0.0610198,7.11389e-05
941 rs10777167,rs112961740,rs17782847,rs7308380,rs73194509 0 6.83982e+06 inf 5 0 5.15374e-09 8.16633e-10,1.3276e-08 -313.003,-313.016,-0.256754,313.014,-0.00803798 0.0610176,0.0610204,0.000114683,0.0610198,7.11389e-05
942 rs10777167,rs112961740,rs17782847,rs55954530,rs7308380 0 6.83982e+06 inf 5 0 5.15417e-09 6.28415e-10,1.35831e-08 -313.003,-313.016,-0.256753,-0.00803679,313.014 0.0610176,0.0610204,0.000114683,7.11389e-05,0.0610198
943 rs10777167,rs112961740,rs17782847,rs7308380,rs73194597 0 6.83982e+06 inf 5 0 5.15479e-09 8.39955e-10,1.34452e-08 -313.003,-313.016,-0.256753,313.014,-0.00803587 0.0610176,0.0610204,0.000114683,0.0610198,7.11389e-05
944 rs10777167,rs112961740,rs17782847,rs7308380,rs73194568 0 6.83982e+06 inf 5 0 5.15859e-09 7.63406e-10,1.32527e-08 -313.003,-313.016,-0.256753,313.014,-0.00803284 0.0610176,0.0610204,0.000114683,0.0610198,7.11389e-05
945 rs10777167,rs112961740,rs17782847,rs56168514,rs7308380 0 6.83981e+06 inf 5 0 5.17069e-09 7.05811e-10,1.36393e-08 -313.003,-313.016,-0.256753,-0.00802786,313.014 0.0610176,0.0610204,0.000114683,7.11389e-05,0.0610198
946 rs10777167,rs112961740,rs17782847,rs7308380,rs75615848 0 6.8394e+06 inf 5 0 5.15787e-09 7.50244e-10,1.40053e-08 -312.978,-312.991,-0.256672,312.989,-0.0104692 0.0610158,0.0610185,0.000114667,0.061018,9.85637e-05
947 rs10777167,rs112961740,rs17782847,rs7308380,rs73198566 0 6.8374e+06 inf 5 0 5.17677e-09 7.34018e-10,1.39178e-08 -312.862,-312.875,-0.256288,312.873,-0.00608729 0.0610071,0.0610098,0.000114591,0.0610092,9.24031e-05
948 rs10777167,rs112961740,rs17782847,rs7308380,rs73196636 0 6.8374e+06 inf 5 0 5.15462e-09 6.51191e-10,1.33582e-08 -312.862,-312.875,-0.256288,312.873,-0.00607316 0.0610071,0.0610098,0.000114591,0.0610092,9.24031e-05
949 rs10777167,rs112961740,rs17465678,rs17782847,rs7308380 0 6.83707e+06 inf 5 0 5.19757e-09 9.38918e-10,1.4504e-08 -312.843,-312.856,-0.00624414,-0.256226,312.854 0.0610058,0.0610084,0.000110757,0.000114579,0.0610078
950 rs10777167,rs112961740,rs17016739,rs17782847,rs7308380 0 6.83689e+06 inf 5 0 5.23171e-09 8.2552e-10,1.38153e-08 -312.833,-312.845,0.00739767,-0.256192,312.843 0.061005,0.0610075,0.0001462,0.000114572,0.061007
951 rs10777167,rs112961740,rs138187422,rs17782847,rs7308380 0 6.83643e+06 inf 5 0 5.90252e-09 9.55718e-10,1.49197e-08 -312.805,-312.817,0.0034489,-0.2561,312.816 0.0610029,0.0610054,0.000111487,0.000114554,0.061005
952 rs10777167,rs112961740,rs17782847,rs7308380,rs73196642 0 6.83632e+06 inf 5 0 5.93955e-09 1.24601e-09,1.52952e-08 -312.8,-312.812,-0.256082,312.81,0.00239246 0.0610026,0.0610051,0.00011455,0.0610046,0.000100811
953 rs10777167,rs112961740,rs17782847,rs35354627,rs7308380 0 6.83628e+06 inf 5 0 5.95332e-09 9.58932e-10,1.48304e-08 -312.797,-312.809,-0.256073,-0.00240717,312.807 0.0610023,0.0610049,0.000114548,0.00011429,0.0610043
954 rs10777167,rs112961740,rs17782847,rs36092128,rs7308380 0 6.83628e+06 inf 5 0 5.94636e-09 9.66358e-10,1.54003e-08 -312.797,-312.809,-0.256073,-0.00240665,312.807 0.0610023,0.0610049,0.000114548,0.00011429,0.0610043
955 rs10777167,rs112961740,rs12811606,rs17782847,rs7308380 0 6.83628e+06 inf 5 0 6.11077e-09 1.10052e-09,1.53035e-08 -312.797,-312.809,-0.0024097,-0.256072,312.807 0.0610023,0.0610048,0.0001158,0.000114548,0.0610043
956 rs10777167,rs112961740,rs17782847,rs34983446,rs7308380 0 6.83628e+06 inf 5 0 5.9703e-09 1.13191e-09,1.64794e-08 -312.797,-312.809,-0.256072,-0.00239969,312.807 0.0610023,0.0610048,0.000114548,0.0001158,0.0610043
957 rs10777167,rs112961740,rs17782847,rs34192142,rs7308380 0 6.83625e+06 inf 5 0 7.14525e-09 1.26985e-09,1.78104e-08 -312.796,-312.809,-0.256069,-0.00208934,312.806 0.0610023,0.0610048,0.000114548,0.0001158,0.0610043
958 rs10777167,rs112961740,rs115859922,rs17782847,rs7308380 0 6.83625e+06 inf 5 0 5.54963e-09 8.72239e-10,1.48035e-08 -312.795,-312.807,-0.00217748,-0.256066,312.805 0.0610021,0.0610047,0.000122313,0.000114547,0.0610042
959 rs10777167,rs112961740,rs115583893,rs17782847,rs7308380 0 6.83625e+06 inf 5 0 5.50522e-09 7.91438e-10,1.35433e-08 -312.795,-312.807,-0.00217232,-0.256066,312.805 0.0610021,0.0610047,0.000122313,0.000114547,0.0610042
960 rs10777167,rs112961740,rs117002363,rs17782847,rs7308380 0 6.83624e+06 inf 5 0 5.15935e-09 5.55241e-10,1.33884e-08 -312.795,-312.807,-0.00209821,-0.256066,312.805 0.0610021,0.0610047,0.000122313,0.000114547,0.0610042
961 rs10777167,rs112961740,rs117045835,rs17782847,rs7308380 0 6.83623e+06 inf 5 0 6.3394e-09 1.0249e-09,1.59001e-08 -312.795,-312.807,0.00174943,-0.256065,312.805 0.0610021,0.0610047,0.00010773,0.000114547,0.0610042
962 rs10777167,rs112961740,rs17465916,rs17782847,rs7308380 0 6.83619e+06 inf 5 0 5.30114e-09 8.14184e-10,1.33405e-08 -312.792,-312.804,0.00122604,-0.256056,312.802 0.0610019,0.0610045,0.000107574,0.000114545,0.061004
963 rs10777167,rs112961740,rs17782847,rs7308380 0 6.83616e+06 inf 4 -nan 4.40905e-09 4.22393e-10,1.26796e-08 -312.79,-312.802,-0.256049,312.8 0.0610018,0.0610043,0.000114544,0.0610038
964 rs10777167,rs112961740,rs17380921,rs17782847,rs7308380 0 6.83616e+06 inf 5 0 5.27698e-09 9.1178e-10,1.44022e-08 -312.79,-312.802,-0.000194861,-0.25605,312.8 0.0610018,0.0610043,0.000104693,0.000114544,0.0610038
965 rs10777167,rs112961740,rs17380907,rs17782847,rs7308380 0 6.83616e+06 inf 5 0 5.27865e-09 7.52211e-10,1.42094e-08 -312.79,-312.802,-0.000194574,-0.25605,312.8 0.0610018,0.0610043,0.000104693,0.000114544,0.0610038
966 rs112961740,rs12579052,rs1344682,rs7978862 0 5.97066e+06 inf 4 -nan 5.52962e-09 4.90178e-10,1.48302e-08 -236.701,-0.0683941,236.701,-236.699 0.056561,6.78104e-05,0.0565608,0.0565604
967 rs112961740,rs1344682,rs35274227,rs7978862 0 5.71455e+06 inf 4 -nan 5.631e-09 4.5066e-10,1.61767e-08 -179.61,179.61,0.0397228,-179.614 0.0554373,0.0554373,8.78671e-05,0.0554383
968 rs112961740,rs12812760,rs1344682,rs7978862 0 5.62307e+06 inf 4 -nan 6.92176e-09 7.66815e-10,2.01676e-08 -128.13,-0.0199154,128.129,-128.127 0.0550863,0.00010388,0.0550859,0.0550851
969 rs112961740,rs1344682,rs7978862 0 5.53957e+06 inf 3 -nan 0.00494868 0.000149931,0.0191324 -5.02043e-06,3.87386e-05,-1.39386e-05 0.194236,0.0727234,0.0706204
970 rs112961740,rs1344682,rs7962804,rs7978862 0 5.53957e+06 inf 4 -nan 0.00644148 0.000432111,0.0226205 -7.73005e-06,4.20217e-05,-2.4987e-05,-1.05142e-05 0.194355,0.0731872,0.0626069,0.0711398
971 rs11105298,rs112961740,rs1344682,rs7978862 0 5.53956e+06 inf 4 -nan 0.00671974 0.000572723,0.0223365 2.71652e-05,-3.64455e-06,3.70716e-05,-1.56775e-05 0.0731471,0.194271,0.0728618,0.0707755
972 rs10858848,rs112961740,rs1344682,rs7978862 0 5.53956e+06 inf 4 -nan 0.00701043 0.000392404,0.0256934 2.39271e-05,-2.91518e-06,3.3251e-05,-1.29879e-05 0.0767156,0.197186,0.0735769,0.0714412
973 rs112961740,rs1344682,rs7978862,rs9795772 0 5.53956e+06 inf 4 -nan 0.0067263 0.000492703,0.0223081 -3.77522e-06,3.72299e-05,-1.55124e-05,2.56828e-05 0.194269,0.0728541,0.0707669,0.0742597
974 rs10858872,rs112961740,rs1344682,rs7978862 0 5.53956e+06 inf 4 -nan 0.0067263 0.000571127,0.0213566 2.54158e-05,-3.78816e-06,3.72456e-05,-1.5496e-05 0.0742597,0.194269,0.0728541,0.0707669
975 rs10858871,rs112961740,rs1344682,rs7978862 0 5.53956e+06 inf 4 -nan 0.0067263 0.000509764,0.0222945 2.54029e-05,-3.78878e-06,3.72463e-05,-1.54952e-05 0.0742597,0.194269,0.0728541,0.0707669
976 rs10506972,rs112961740,rs1344682,rs7978862 0 5.53956e+06 inf 4 -nan 0.0067263 0.00063344,0.0218609 2.53695e-05,-3.7904e-06,3.72483e-05,-1.54932e-05 0.0742597,0.194269,0.0728541,0.0707669
977 rs10858864,rs112961740,rs1344682,rs7978862 0 5.53956e+06 inf 4 -nan 0.0067263 0.00049043,0.0211553 2.53609e-05,-3.79082e-06,3.72488e-05,-1.54927e-05 0.0742597,0.194269,0.0728541,0.0707669
978 rs10858867,rs112961740,rs1344682,rs7978862 0 5.53956e+06 inf 4 -nan 0.0067263 0.000510551,0.0249052 2.53601e-05,-3.79086e-06,3.72489e-05,-1.54926e-05 0.0742597,0.194269,0.0728541,0.0707669
979 rs10858877,rs112961740,rs1344682,rs7978862 0 5.53956e+06 inf 4 -nan 0.0067263 0.000432327,0.0245235 2.53227e-05,-3.79267e-06,3.72511e-05,-1.54903e-05 0.0742597,0.194269,0.0728541,0.0707669
980 rs10858878,rs112961740,rs1344682,rs7978862 0 5.53956e+06 inf 4 -nan 0.0067263 0.000470598,0.0207654 2.53221e-05,-3.7927e-06,3.72511e-05,-1.54903e-05 0.0742597,0.194269,0.0728541,0.0707669
981 rs112961740,rs12228177,rs1344682,rs7978862 0 5.53956e+06 inf 4 -nan 0.00700353 0.000537661,0.0227739 -2.90647e-06,2.29488e-05,3.32404e-05,-1.29989e-05 0.197187,0.0753531,0.073584,0.0714491
982 rs11105302,rs112961740,rs1344682,rs7978862 0 5.53956e+06 inf 4 -nan 0.0067263 0.000539593,0.0217024 2.53156e-05,-3.79302e-06,3.72515e-05,-1.54899e-05 0.0742597,0.194269,0.0728541,0.0707669
983 rs10858862,rs112961740,rs1344682,rs7978862 0 5.53956e+06 inf 4 -nan 0.0067263 0.000482873,0.0199416 2.53094e-05,-3.79332e-06,3.72518e-05,-1.54895e-05 0.0742597,0.194269,0.0728541,0.0707669
984 rs10858855,rs112961740,rs1344682,rs7978862 0 5.53956e+06 inf 4 -nan 0.0067263 0.000501759,0.019842 2.52961e-05,-3.79396e-06,3.72526e-05,-1.54887e-05 0.0742597,0.194269,0.0728541,0.0707669
985 rs112961740,rs1344682,rs4842653,rs7978862 0 5.53956e+06 inf 4 -nan 0.0067263 0.000360342,0.0232025 -3.79689e-06,3.72562e-05,2.52358e-05,-1.5485e-05 0.194269,0.0728541,0.0742597,0.0707669
986 rs10858852,rs112961740,rs1344682,rs7978862 0 5.53956e+06 inf 4 -nan 0.0067263 0.000581959,0.0228355 2.52347e-05,-3.79694e-06,3.72562e-05,-1.54849e-05 0.0742597,0.194269,0.0728541,0.0707669
987 rs112961740,rs1344682,rs4842654,rs7978862 0 5.53956e+06 inf 4 -nan 0.0067263 0.000381539,0.0226982 -3.79731e-06,3.72567e-05,2.5227e-05,-1.54845e-05 0.194269,0.0728541,0.0742597,0.0707669
988 rs10858859,rs112961740,rs1344682,rs7978862 0 5.53956e+06 inf 4 -nan 0.0067263 0.00045212,0.0212338 2.51948e-05,-3.79887e-06,3.72586e-05,-1.54825e-05 0.0742597,0.194269,0.0728541,0.0707669
989 rs1008764,rs112961740,rs1344682,rs7978862 0 5.53956e+06 inf 4 -nan 0.0067263 0.000505942,0.0221965 2.51595e-05,-3.80059e-06,3.72606e-05,-1.54803e-05 0.0742597,0.194269,0.0728541,0.0707669
990 rs112961740,rs1344682,rs6538190,rs7978862 0 5.53956e+06 inf 4 -nan 0.0067263 0.000566851,0.0233349 -3.80214e-06,3.72625e-05,2.51275e-05,-1.54784e-05 0.194269,0.0728541,0.0742597,0.0707669
991 rs112961740,rs1344682,rs4842488,rs7978862 0 5.53956e+06 inf 4 -nan 0.0067263 0.000381044,0.0220252 -3.8038e-06,3.72645e-05,2.50933e-05,-1.54763e-05 0.194269,0.0728541,0.0742597,0.0707669
992 rs10858881,rs112961740,rs1344682,rs7978862 0 5.53956e+06 inf 4 -nan 0.0067263 0.000468626,0.0229538 2.50895e-05,-3.80398e-06,3.72648e-05,-1.5476e-05 0.0742597,0.194269,0.0728541,0.0707669
993 rs10858854,rs112961740,rs1344682,rs7978862 0 5.53956e+06 inf 4 -nan 0.0067263 0.000488304,0.0236491 2.50101e-05,-3.80783e-06,3.72694e-05,-1.54712e-05 0.0742597,0.194269,0.0728541,0.0707669
994 rs10858879,rs112961740,rs1344682,rs7978862 0 5.53956e+06 inf 4 -nan 0.0067263 0.000437267,0.0201697 2.49766e-05,-3.80945e-06,3.72714e-05,-1.54691e-05 0.0742597,0.194269,0.0728541,0.0707669
995 rs11105291,rs112961740,rs1344682,rs7978862 0 5.53956e+06 inf 4 -nan 0.0067263 0.00040497,0.0222568 2.49373e-05,-3.81136e-06,3.72737e-05,-1.54667e-05 0.0742597,0.194269,0.0728541,0.0707669
996 rs10858890,rs112961740,rs1344682,rs7978862 0 5.53956e+06 inf 4 -nan 0.0067263 0.000419983,0.0210483 2.4859e-05,-3.81516e-06,3.72783e-05,-1.54619e-05 0.0742597,0.194269,0.0728541,0.0707669
997 rs1054807,rs112961740,rs1344682,rs7978862 0 5.53956e+06 inf 4 -nan 0.00672565 0.000367343,0.0197949 2.46912e-05,-3.81795e-06,3.72817e-05,-1.54584e-05 0.0741442,0.19427,0.0728549,0.0707677
998 rs11105319,rs112961740,rs1344682,rs7978862 0 5.53956e+06 inf 4 -nan 0.00672823 0.000410281,0.0185816 2.48013e-05,-3.83406e-06,3.73012e-05,-1.5438e-05 0.0746123,0.194269,0.0728519,0.0707643
999 rs10858894,rs112961740,rs1344682,rs7978862 0 5.53956e+06 inf 4 -nan 0.0067263 0.000329157,0.0209926 2.457e-05,-3.82917e-06,3.72953e-05,-1.54442e-05 0.0742597,0.194269,0.0728541,0.0707669
1000 rs112961740,rs1344682,rs6538189,rs7978862 0 5.53956e+06 inf 4 -nan 0.0067263 0.000514058,0.0226172 -3.83085e-06,3.72973e-05,2.45354e-05,-1.54421e-05 0.194269,0.0728541,0.0742597,0.0707669
1001 rs10858886,rs112961740,rs1344682,rs7978862 0 5.53956e+06 inf 4 -nan 0.0067263 0.000454982,0.0207717 2.44831e-05,-3.83338e-06,3.73004e-05,-1.54389e-05 0.0742597,0.194269,0.0728541,0.0707669
1002 rs11105299,rs112961740,rs1344682,rs7978862 0 5.53956e+06 inf 4 -nan 0.0067263 0.000515893,0.0211933 2.43201e-05,-3.84129e-06,3.731e-05,-1.54289e-05 0.0742597,0.194269,0.0728541,0.0707669
1003 rs10858898,rs112961740,rs1344682,rs7978862 0 5.53956e+06 inf 4 -nan 0.0067263 0.00051556,0.0218353 2.42679e-05,-3.84381e-06,3.7313e-05,-1.54257e-05 0.0742597,0.194269,0.0728541,0.0707669
1004 rs10858851,rs112961740,rs1344682,rs7978862 0 5.53956e+06 inf 4 -nan 0.00731172 0.000572067,0.0239836 1.97233e-05,-2.18587e-06,2.91781e-05,-1.05353e-05 0.0774982,0.200257,0.0743768,0.0721924
1005 rs11105314,rs112961740,rs1344682,rs7978862 0 5.53956e+06 inf 4 -nan 0.0067263 0.00039603,0.0207639 2.41172e-05,-3.85112e-06,3.73219e-05,-1.54165e-05 0.0742597,0.194269,0.0728541,0.0707669
1006 rs11105310,rs112961740,rs1344682,rs7978862 0 5.53956e+06 inf 4 -nan 0.0067263 0.000477643,0.0208955 2.40234e-05,-3.85567e-06,3.73274e-05,-1.54107e-05 0.0742597,0.194269,0.0728541,0.0707669
1007 rs10858897,rs112961740,rs1344682,rs7978862 0 5.53956e+06 inf 4 -nan 0.0067263 0.00044648,0.0210692 2.40087e-05,-3.85638e-06,3.73282e-05,-1.54098e-05 0.0742597,0.194269,0.0728541,0.0707669
1008 rs10777184,rs112961740,rs1344682,rs7978862 0 5.53956e+06 inf 4 -nan 0.0067263 0.000461284,0.0241824 2.4002e-05,-3.85671e-06,3.73286e-05,-1.54094e-05 0.0742597,0.194269,0.0728541,0.0707669
1009 rs11105325,rs112961740,rs1344682,rs7978862 0 5.53956e+06 inf 4 -nan 0.00672435 0.00044494,0.0219117 2.38707e-05,-3.84757e-06,3.73176e-05,-1.54209e-05 0.073916,0.19427,0.0728564,0.0707694
1010 rs10858896,rs112961740,rs1344682,rs7978862 0 5.53956e+06 inf 4 -nan 0.0067263 0.000395063,0.0210639 2.39644e-05,-3.85853e-06,3.73308e-05,-1.54071e-05 0.0742597,0.194269,0.0728541,0.0707669
1011 rs11105312,rs112961740,rs1344682,rs7978862 0 5.53956e+06 inf 4 -nan 0.0067263 0.000427669,0.0213681 2.39458e-05,-3.85943e-06,3.73319e-05,-1.5406e-05 0.0742597,0.194269,0.0728541,0.0707669
1012 rs10777162,rs112961740,rs1344682,rs7978862 0 5.53956e+06 inf 4 -nan 0.00700981 0.000477172,0.0243529 2.20632e-05,-2.98934e-06,3.33415e-05,-1.28936e-05 0.0765864,0.197186,0.0735775,0.0714419
1013 rs10858899,rs112961740,rs1344682,rs7978862 0 5.53956e+06 inf 4 -nan 0.0067263 0.000393099,0.0236239 2.38982e-05,-3.86174e-06,3.73347e-05,-1.5403e-05 0.0742597,0.194269,0.0728541,0.0707669
1014 rs10777185,rs112961740,rs1344682,rs7978862 0 5.53956e+06 inf 4 -nan 0.0067263 0.000522357,0.0205412 2.38157e-05,-3.86574e-06,3.73396e-05,-1.5398e-05 0.0742597,0.194269,0.0728541,0.0707669
1015 rs11105318,rs112961740,rs1344682,rs7978862 0 5.53956e+06 inf 4 -nan 0.0067263 0.000365085,0.0205345 2.37535e-05,-3.86875e-06,3.73432e-05,-1.53942e-05 0.0742597,0.194269,0.0728541,0.0707669
1016 rs112961740,rs1344682,rs4842661,rs7978862 0 5.53956e+06 inf 4 -nan 0.0067263 0.000536994,0.0217964 -3.87075e-06,3.73457e-05,2.37123e-05,-1.53916e-05 0.194269,0.0728541,0.0742597,0.0707669
1017 rs10858902,rs112961740,rs1344682,rs7978862 0 5.53956e+06 inf 4 -nan 0.0067263 0.000672569,0.0217208 2.3671e-05,-3.87276e-06,3.73481e-05,-1.53891e-05 0.0742597,0.194269,0.0728541,0.0707669
1018 rs10858903,rs112961740,rs1344682,rs7978862 0 5.53956e+06 inf 4 -nan 0.0067263 0.000456803,0.0221387 2.36355e-05,-3.87448e-06,3.73502e-05,-1.53869e-05 0.0742597,0.194269,0.0728541,0.0707669
1019 rs112961740,rs1344682,rs56369286,rs7978862 0 5.53956e+06 inf 4 -nan 0.00680255 0.000514469,0.0225322 -5.5663e-06,3.94e-05,-3.00232e-05,-1.32488e-05 0.194247,0.0727647,0.111281,0.0706667
1020 rs10858909,rs112961740,rs1344682,rs7978862 0 5.53956e+06 inf 4 -nan 0.0067263 0.000533732,0.0220214 2.35467e-05,-3.87878e-06,3.73554e-05,-1.53815e-05 0.0742597,0.194269,0.0728541,0.0707669
1021 rs112961740,rs1344682,rs4842662,rs7978862 0 5.53956e+06 inf 4 -nan 0.0067263 0.000492893,0.0222675 -3.87893e-06,3.73556e-05,2.35437e-05,-1.53813e-05 0.194269,0.0728541,0.0742597,0.0707669
1022 rs112961740,rs12369685,rs1344682,rs7978862 0 5.53956e+06 inf 4 -nan 0.00672694 0.000461686,0.0204949 -3.88249e-06,2.35754e-05,3.73599e-05,-1.53768e-05 0.194269,0.0743762,0.0728534,0.070766
1023 rs112961740,rs1344682,rs3741899,rs7978862 0 5.53956e+06 inf 4 -nan 0.0067263 0.000434746,0.0213753 -3.87982e-06,3.73566e-05,2.35252e-05,-1.53802e-05 0.194269,0.0728541,0.0742597,0.0707669
1024 rs112961740,rs1344682,rs3825330,rs7978862 0 5.53956e+06 inf 4 -nan 0.0067263 0.000474558,0.0236118 -3.88006e-06,3.73569e-05,2.35204e-05,-1.53799e-05 0.194269,0.0728541,0.0742597,0.0707669
1025 rs112961740,rs12369195,rs1344682,rs7978862 0 5.53956e+06 inf 4 -nan 0.00700353 0.000441562,0.0218158 -2.97827e-06,2.13282e-05,3.3328e-05,-1.29076e-05 0.197187,0.0753531,0.073584,0.0714491
1026 rs10858906,rs112961740,rs1344682,rs7978862 0 5.53956e+06 inf 4 -nan 0.00700226 0.000511787,0.0226309 2.12059e-05,-2.9753e-06,3.33244e-05,-1.29114e-05 0.0751188,0.197188,0.0735853,0.0714505
1027 rs11105287,rs112961740,rs1344682,rs7978862 0 5.53956e+06 inf 4 -nan 0.00700981 0.000408002,0.024728 2.14133e-05,-3.01684e-06,3.3375e-05,-1.28586e-05 0.0765864,0.197186,0.0735775,0.0714419
1028 rs10777163,rs112961740,rs1344682,rs7978862 0 5.53956e+06 inf 4 -nan 0.00700981 0.000457768,0.0231958 2.12566e-05,-3.02348e-06,3.33831e-05,-1.28502e-05 0.0765864,0.197186,0.0735775,0.0714419
1029 rs112961740,rs1344682,rs34192142,rs7978862 0 5.53956e+06 inf 4 -nan 0.0067416 0.000366028,0.0197167 -4.66947e-06,3.95909e-05,3.35772e-05,-1.31818e-05 0.194245,0.0728603,0.175917,0.0707316
1030 rs112961740,rs117045835,rs1344682,rs7978862 0 5.53956e+06 inf 4 -nan 0.00672266 0.000461404,0.0226009 -5.49199e-06,-3.79915e-05,3.75936e-05,-1.49555e-05 0.194246,0.162075,0.0728873,0.0707535
1031 rs11105376,rs112961740,rs1344682,rs7978862 0 5.53956e+06 inf 4 -nan 0.00705208 0.000588847,0.0223292 1.73187e-05,-3.44701e-06,3.38998e-05,-1.23116e-05 0.0906733,0.197175,0.0735341,0.0713933
1032 rs11105303,rs112961740,rs1344682,rs7978862 0 5.53956e+06 inf 4 -nan 0.00703674 0.000361734,0.0253435 -2.16006e-06,-3.1339e-06,3.03432e-05,-9.32178e-06 0.0642109,0.200317,0.0746188,0.0724628
1033 rs112961740,rs1344682,rs1915108,rs7978862 0 5.53956e+06 inf 4 -nan 0.00681283 0.000500358,0.0211339 -4.67715e-06,3.83227e-05,-2.59994e-05,-1.43725e-05 0.194243,0.0727526,0.128925,0.0706532
1034 rs112961740,rs12811606,rs1344682,rs7978862 0 5.53956e+06 inf 4 -nan 0.00701869 0.000534643,0.0219173 -4.24116e-06,-3.43552e-05,3.36801e-05,-1.24185e-05 0.197166,0.178529,0.0735889,0.0714189
1035 rs11105304,rs112961740,rs1344682,rs7978862 0 5.53956e+06 inf 4 -nan 0.00618373 0.000515231,0.0214625 1.29008e-05,-4.71515e-06,4.10781e-05,-1.81497e-05 0.061871,0.191591,0.0725612,0.0705657
1036 rs112961740,rs1344682,rs7313499,rs7978862 0 5.53956e+06 inf 4 -nan 0.00644148 0.000460141,0.0208981 -3.74973e-06,3.7199e-05,1.17179e-05,-1.55446e-05 0.194355,0.0731872,0.0626069,0.0711398
1037 rs11105308,rs112961740,rs1344682,rs7978862 0 5.53956e+06 inf 4 -nan 0.00703674 0.000355497,0.0239209 9.62738e-06,-2.08428e-06,2.90533e-05,-1.06654e-05 0.0642109,0.200317,0.0746188,0.0724628
1038 rs10858883,rs112961740,rs1344682,rs7978862 0 5.53956e+06 inf 4 -nan 0.00618373 0.000420717,0.0237271 1.24969e-05,-4.76242e-06,4.1135e-05,-1.80903e-05 0.061871,0.191591,0.0725612,0.0705657
1039 rs10777171,rs112961740,rs1344682,rs7978862 0 5.53956e+06 inf 4 -nan 0.00618373 0.000335932,0.0204458 1.24866e-05,-4.76362e-06,4.11364e-05,-1.80888e-05 0.061871,0.191591,0.0725612,0.0705657
1040 rs112961740,rs1344682,rs34983446,rs7978862 0 5.53956e+06 inf 4 -nan 0.0067416 0.000386173,0.0219528 -5.39149e-06,3.78376e-05,-3.55004e-05,-1.47388e-05 0.194245,0.0728603,0.175917,0.0707316
1041 rs10858882,rs112961740,rs1344682,rs7978862 0 5.53956e+06 inf 4 -nan 0.00703674 0.00031155,0.0279577 9.38405e-06,-2.10594e-06,2.90799e-05,-1.06376e-05 0.0642109,0.200317,0.0746188,0.0724628
1042 rs112961740,rs1344682,rs35354627,rs7978862 0 5.53956e+06 inf 4 -nan 0.00673846 0.000495577,0.0236794 -5.39551e-06,3.78278e-05,-3.47975e-05,-1.47475e-05 0.194245,0.0728648,0.173345,0.0707353
1043 rs112961740,rs1344682,rs7308258,rs7978862 0 5.53956e+06 inf 4 -nan 0.00644148 0.000352899,0.0195574 -3.79654e-06,3.72557e-05,1.12862e-05,-1.54854e-05 0.194355,0.0731872,0.0626069,0.0711398
1044 rs112961740,rs1344682,rs36092128,rs7978862 0 5.53956e+06 inf 4 -nan 0.00673846 0.00045182,0.022016 -5.39428e-06,3.78308e-05,-3.46828e-05,-1.47448e-05 0.194245,0.0728648,0.173345,0.0707353
1045 rs10777177,rs112961740,rs1344682,rs7978862 0 5.53956e+06 inf 4 -nan 0.00618373 0.000480572,0.0235392 1.21028e-05,-4.80855e-06,4.11905e-05,-1.80323e-05 0.061871,0.191591,0.0725612,0.0705657
1046 rs10858880,rs112961740,rs1344682,rs7978862 0 5.53956e+06 inf 4 -nan 0.00703674 0.000514841,0.0241187 9.25072e-06,-2.11782e-06,2.90945e-05,-1.06224e-05 0.0642109,0.200317,0.0746188,0.0724628
1047 rs112961740,rs12303240,rs1344682,rs7978862 0 5.53956e+06 inf 4 -nan 0.00672327 0.00048687,0.0265545 -2.90769e-06,1.02278e-05,3.32419e-05,-1.29974e-05 0.197259,0.0633875,0.0738712,0.0717704
1048 rs10161460,rs112961740,rs1344682,rs7978862 0 5.53956e+06 inf 4 -nan 0.00618373 0.00035953,0.0209833 1.20211e-05,-4.81812e-06,4.1202e-05,-1.80203e-05 0.061871,0.191591,0.0725612,0.0705657
1049 rs10858891,rs112961740,rs1344682,rs7978862 0 5.53956e+06 inf 4 -nan 0.00618373 0.000365457,0.0200408 1.2015e-05,-4.81883e-06,4.12029e-05,-1.80194e-05 0.061871,0.191591,0.0725612,0.0705657
1050 rs112961740,rs12312151,rs1344682,rs7978862 0 5.53956e+06 inf 4 -nan 0.00672327 0.000355731,0.0226105 -2.91102e-06,1.01943e-05,3.3246e-05,-1.29932e-05 0.197259,0.0633875,0.0738712,0.0717704
1051 rs112961740,rs1344682,rs1344685,rs7978862 0 5.53956e+06 inf 4 -nan 0.00643984 0.000411613,0.0203507 -3.82834e-06,3.72943e-05,1.09711e-05,-1.54452e-05 0.194355,0.0731891,0.0626112,0.0711419
1052 rs112961740,rs12315152,rs1344682,rs7978862 0 5.53956e+06 inf 4 -nan 0.00672327 0.000380346,0.0238043 -2.92497e-06,1.00538e-05,3.3263e-05,-1.29754e-05 0.197259,0.0633875,0.0738712,0.0717704
1053 rs112961740,rs1344682,rs138187422,rs7978862 0 5.53956e+06 inf 4 -nan 0.00673216 0.000385259,0.0223832 -4.833e-06,3.91938e-05,1.6395e-05,-1.35345e-05 0.194246,0.0728738,0.168542,0.0707425
1054 rs112961740,rs1344682,rs7308051,rs7978862 0 5.53956e+06 inf 4 -nan 0.00643984 0.000458465,0.0214427 -3.8318e-06,3.72985e-05,1.09393e-05,-1.54409e-05 0.194355,0.0731891,0.0626112,0.0711419
1055 rs112961740,rs1344682,rs7134172,rs7978862 0 5.53956e+06 inf 4 -nan 0.00643984 0.000349833,0.0225863 -3.83937e-06,3.73076e-05,1.08696e-05,-1.54313e-05 0.194355,0.0731891,0.0626112,0.0711419
1056 rs112961740,rs1344682,rs73196642,rs7978862 0 5.53956e+06 inf 4 -nan 0.00682219 0.000389852,0.0221667 -5.20906e-06,3.89672e-05,-2.23449e-05,-1.37003e-05 0.194241,0.0727417,0.159323,0.0706409
1057 rs112961740,rs1344682,rs56132623,rs7978862 0 5.53956e+06 inf 4 -nan 0.00672435 0.000412526,0.0220313 -4.50832e-06,3.81182e-05,1.04227e-05,-1.45859e-05 0.19427,0.0728564,0.073916,0.0707694
1058 rs112961740,rs115859922,rs1344682,rs7978862 0 5.53956e+06 inf 4 -nan 0.00710318 0.000422166,0.023451 -4.01222e-06,-1.73328e-05,3.45893e-05,-1.15928e-05 0.197162,0.196797,0.0734816,0.0713345
1059 rs11105315,rs112961740,rs1344682,rs7978862 0 5.53956e+06 inf 4 -nan 0.00720939 0.000589167,0.0252366 7.14098e-06,-2.49188e-06,2.95542e-05,-1.01436e-05 0.0668137,0.200279,0.074467,0.0722931
1060 rs112961740,rs12306780,rs1344682,rs7978862 0 5.53956e+06 inf 4 -nan 0.0069027 0.000653001,0.0246658 -3.37168e-06,7.8541e-06,3.38079e-05,-1.24074e-05 0.197213,0.0658631,0.0736874,0.0715648
1061 rs112961740,rs1344682,rs2220729,rs7978862 0 5.53956e+06 inf 4 -nan 0.00662354 0.000390809,0.023326 -4.37725e-06,3.79593e-05,8.37046e-06,-1.47515e-05 0.1943,0.0729745,0.0649609,0.0709016
1062 rs112961740,rs115583893,rs1344682,rs7978862 0 5.53956e+06 inf 4 -nan 0.00710318 0.000624258,0.0252504 -4.00643e-06,-1.62068e-05,3.45823e-05,-1.16002e-05 0.197162,0.196797,0.0734816,0.0713345
1063 rs112961740,rs1344682,rs2230283,rs7978862 0 5.53956e+06 inf 4 -nan 0.00662354 0.000373085,0.0209731 -4.40191e-06,3.79892e-05,8.04953e-06,-1.47203e-05 0.1943,0.0729745,0.0649609,0.0709016
1064 rs10161364,rs112961740,rs1344682,rs7978862 0 5.53956e+06 inf 4 -nan 0.00720939 0.000543038,0.022615 6.53034e-06,-2.53034e-06,2.96014e-05,-1.00944e-05 0.0668137,0.200279,0.074467,0.0722931
1065 rs10858853,rs112961740,rs1344682,rs7978862 0 5.53956e+06 inf 4 -nan 0.00662449 0.000413051,0.0222172 7.75854e-06,-4.42595e-06,3.80184e-05,-1.469e-05 0.0649998,0.1943,0.0729733,0.0709004
1066 rs112961740,rs1344682,rs34849501,rs7978862 0 5.53956e+06 inf 4 -nan 0.00662544 0.000449466,0.0213574 -4.42869e-06,3.80217e-05,7.74464e-06,-1.46865e-05 0.1943,0.0729722,0.0650391,0.0708991
1067 rs10506973,rs112961740,rs1344682,rs7978862 0 5.53956e+06 inf 4 -nan 0.00720939 0.000478775,0.0235695 6.4249e-06,-2.53698e-06,2.96096e-05,-1.00859e-05 0.0668137,0.200279,0.074467,0.0722931
1068 rs112961740,rs1344682,rs7978862,rs882781 0 5.53956e+06 inf 4 -nan 0.00662449 0.000464833,0.0203865 -4.43134e-06,3.80249e-05,-1.46831e-05,7.68815e-06 0.1943,0.0729733,0.0709004,0.0649998
1069 rs112961740,rs1344682,rs3892685,rs7978862 0 5.53956e+06 inf 4 -nan 0.00662354 0.000522366,0.0232718 -4.43262e-06,3.80264e-05,7.64989e-06,-1.46815e-05 0.1943,0.0729745,0.0649609,0.0709016
1070 rs10161378,rs112961740,rs1344682,rs7978862 0 5.53956e+06 inf 4 -nan 0.00720939 0.000338441,0.0245045 6.3362e-06,-2.54256e-06,2.96164e-05,-1.00787e-05 0.0668137,0.200279,0.074467,0.0722931
1071 rs10161375,rs112961740,rs1344682,rs7978862 0 5.53956e+06 inf 4 -nan 0.00720939 0.000385376,0.0250339 6.32728e-06,-2.54312e-06,2.96171e-05,-1.0078e-05 0.0668137,0.200279,0.074467,0.0722931
1072 rs11105301,rs112961740,rs1344682,rs7978862 0 5.53956e+06 inf 4 -nan 0.00720939 0.00058463,0.023075 6.31487e-06,-2.5439e-06,2.96181e-05,-1.0077e-05 0.0668137,0.200279,0.074467,0.0722931
1073 rs10858888,rs112961740,rs1344682,rs7978862 0 5.53956e+06 inf 4 -nan 0.00720939 0.00035211,0.0223422 6.2779e-06,-2.54623e-06,2.9621e-05,-1.0074e-05 0.0668137,0.200279,0.074467,0.0722931
1074 rs112961740,rs1344682,rs7978862,rs876556 0 5.53956e+06 inf 4 -nan 0.00662354 0.0004381,0.023364 -4.44408e-06,3.80403e-05,-1.46671e-05,7.50075e-06 0.1943,0.0729745,0.0709016,0.0649609
1075 rs10858870,rs112961740,rs1344682,rs7978862 0 5.53956e+06 inf 4 -nan 0.00720939 0.000440318,0.023043 5.82799e-06,-2.57456e-06,2.96558e-05,-1.00378e-05 0.0668137,0.200279,0.074467,0.0722931
1076 rs112961740,rs12315913,rs1344682,rs7978862 0 5.53956e+06 inf 4 -nan 0.0069027 0.00042621,0.0232884 -3.47729e-06,6.34985e-06,3.39368e-05,-1.22731e-05 0.197213,0.0658631,0.0736874,0.0715648
1077 rs10858874,rs112961740,rs1344682,rs7978862 0 5.53956e+06 inf 4 -nan 0.00720939 0.000464006,0.0226776 5.73563e-06,-2.58038e-06,2.96629e-05,-1.00303e-05 0.0668137,0.200279,0.074467,0.0722931
1078 rs11105294,rs112961740,rs1344682,rs7978862 0 5.53956e+06 inf 4 -nan 0.00720939 0.000520145,0.0272887 5.69343e-06,-2.58304e-06,2.96662e-05,-1.00269e-05 0.0668137,0.200279,0.074467,0.0722931
1079 rs112961740,rs1344682,rs56032425,rs7978862 0 5.53956e+06 inf 4 -nan 0.00679268 0.000417679,0.0211267 -4.77727e-06,3.8444e-05,1.0699e-05,-1.4246e-05 0.19425,0.0727763,0.100733,0.0706797
1080 rs112961740,rs1344682,rs2162678,rs7978862 0 5.53956e+06 inf 4 -nan 0.00662354 0.000416121,0.0218545 -4.55317e-06,3.81725e-05,6.08106e-06,-1.45292e-05 0.1943,0.0729745,0.0649609,0.0709016
1081 rs11105292,rs112961740,rs1344682,rs7978862 0 5.53956e+06 inf 4 -nan 0.00720939 0.000581647,0.0231645 4.9742e-06,-2.62833e-06,2.97218e-05,-9.96895e-06 0.0668137,0.200279,0.074467,0.0722931
1082 rs112961740,rs1344682,rs145485557,rs7978862 0 5.53956e+06 inf 4 -nan 0.00681672 0.000384845,0.0205006 -4.88219e-06,3.85711e-05,1.22821e-05,-1.41134e-05 0.194242,0.0727481,0.138951,0.0706481
1083 rs112961740,rs1344682,rs17465916,rs7978862 0 5.53956e+06 inf 4 -nan 0.00682426 0.000551827,0.0228669 -4.91753e-06,3.8614e-05,1.39828e-05,-1.40687e-05 0.19424,0.0727392,0.170181,0.0706382
1084 rs112961740,rs1344682,rs17380907,rs7978862 0 5.53956e+06 inf 4 -nan 0.00682344 0.000488955,0.0227551 -4.92164e-06,3.86189e-05,1.26789e-05,-1.40635e-05 0.19424,0.0727402,0.165563,0.0706392
1085 rs112961740,rs1344682,rs17380921,rs7978862 0 5.53956e+06 inf 4 -nan 0.00682344 0.000579191,0.0197169 -4.92218e-06,3.86196e-05,1.26096e-05,-1.40628e-05 0.19424,0.0727402,0.165563,0.0706392
1086 rs112961740,rs1344682,rs137890004,rs7978862 0 5.53956e+06 inf 4 -nan 0.00681586 0.000407882,0.0218377 -4.91469e-06,3.86105e-05,9.04708e-06,-1.40723e-05 0.194243,0.0727491,0.136502,0.0706492
1087 rs112961740,rs1344682,rs17016739,rs7978862 0 5.53956e+06 inf 4 -nan 0.00683073 0.000492574,0.024574 -5.05378e-06,3.87791e-05,-8.56031e-06,-1.38965e-05 0.194238,0.0727316,0.231919,0.0706297
1088 rs112961740,rs1344682,rs141532617,rs7978862 0 5.53956e+06 inf 4 -nan 0.00680255 0.000449584,0.0212977 -5.03862e-06,3.87607e-05,-1.00031e-06,-1.39157e-05 0.194247,0.0727647,0.111281,0.0706667
1089 rs112961740,rs1344682,rs17465678,rs7978862 0 5.53956e+06 inf 4 -nan 0.00682508 0.000366222,0.0209543 -4.96232e-06,3.86682e-05,8.39054e-06,-1.40121e-05 0.19424,0.0727383,0.175231,0.0706371
1090 rs112961740,rs1344682,rs73198566,rs7978862 0 5.53956e+06 inf 4 -nan 0.00681884 0.000536198,0.0212997 -5.03916e-06,3.87613e-05,-1.84093e-06,-1.3915e-05 0.194242,0.0727456,0.145759,0.0706453
1091 rs111337717,rs112961740,rs1344682,rs7978862 0 5.53956e+06 inf 4 -nan 0.00709504 0.000462476,0.0228716 -1.54699e-06,-3.93717e-06,3.44978e-05,-1.16883e-05 0.149535,0.197164,0.0734899,0.0713438
1092 rs112961740,rs1344682,rs17364616,rs7978862 0 5.53956e+06 inf 4 -nan 0.00680255 0.000440139,0.0219597 -5.0179e-06,3.87356e-05,1.39193e-07,-1.39418e-05 0.194247,0.0727647,0.111281,0.0706667
1093 rs112961740,rs1344682,rs56168514,rs7978862 0 5.53956e+06 inf 4 -nan 0.00680255 0.000595082,0.022828 -4.93822e-06,3.8639e-05,4.52181e-06,-1.40425e-05 0.194247,0.0727647,0.111281,0.0706667
1094 rs112961740,rs1344682,rs73194522,rs7978862 0 5.53956e+06 inf 4 -nan 0.00680255 0.000500479,0.0232073 -5.01048e-06,3.87266e-05,5.47097e-07,-1.39512e-05 0.194247,0.0727647,0.111281,0.0706667
1095 rs112961740,rs1344682,rs73194568,rs7978862 0 5.53956e+06 inf 4 -nan 0.00680255 0.000464871,0.02165 -4.95956e-06,3.86649e-05,3.3478e-06,-1.40156e-05 0.194247,0.0727647,0.111281,0.0706667
1096 rs112961740,rs1344682,rs73194509,rs7978862 0 5.53956e+06 inf 4 -nan 0.00680255 0.000499882,0.0238254 -4.98162e-06,3.86916e-05,2.13493e-06,-1.39877e-05 0.194247,0.0727647,0.111281,0.0706667
1097 rs112961740,rs1344682,rs73194597,rs7978862 0 5.53956e+06 inf 4 -nan 0.00680255 0.000448086,0.0217968 -4.97255e-06,3.86806e-05,2.63346e-06,-1.39992e-05 0.194247,0.0727647,0.111281,0.0706667
1098 rs112961740,rs1344682,rs55954530,rs7978862 0 5.53956e+06 inf 4 -nan 0.00680255 0.000463988,0.0222033 -4.97652e-06,3.86854e-05,2.415e-06,-1.39941e-05 0.194247,0.0727647,0.111281,0.0706667
1099 rs112961740,rs1344682,rs73196636,rs7978862 0 5.53956e+06 inf 4 -nan 0.00681884 0.000370063,0.0216222 -5.00466e-06,3.87195e-05,1.5501e-06,-1.39586e-05 0.194242,0.0727456,0.145759,0.0706453
1100 rs112961740,rs1344682,rs75615848,rs7978862 0 5.53956e+06 inf 4 -nan 0.00682136 0.000539746,0.0219989 -4.98987e-06,3.87016e-05,3.44355e-06,-1.39773e-05 0.194241,0.0727426,0.155556,0.070642
1101 rs112961740,rs117002363,rs1344682,rs7978862 0 5.53956e+06 inf 4 -nan 0.00710318 0.000516825,0.0219983 -3.92318e-06,-1.55883e-08,3.44807e-05,-1.17061e-05 0.197162,0.196797,0.0734816,0.0713345
1102 rs112961740,rs7308380,rs7978862 0 5.5307e+06 inf 3 -nan 0.00494603 0.000130613,0.019986 -5.03161e-06,3.87579e-05,-1.396e-05 0.194199,0.0727142,0.0706118
1103 rs112961740,rs1353027,rs7978862 0 5.53039e+06 inf 3 -nan 0.00494594 0.00010648,0.0165029 -5.03199e-06,3.87585e-05,-1.39608e-05 0.194198,0.0727139,0.0706115
1104 rs112961740,rs6538188,rs7978862 0 5.52567e+06 inf 3 -nan 0.00494453 0.000165465,0.0174707 -5.03796e-06,3.87688e-05,-1.39722e-05 0.194179,0.072709,0.0706069
1105 rs10858866,rs112961740,rs7978862 0 5.52038e+06 inf 3 -nan 0.00504866 0.000135257,0.0171495 3.66627e-05,-4.47953e-06,-1.28545e-05 0.0730699,0.195603,0.0709456
1106 rs112961740,rs7975152,rs7978862 0 5.51225e+06 inf 3 -nan 0.0049405 0.000100769,0.0192742 -5.05499e-06,3.87979e-05,-1.40048e-05 0.194123,0.072695,0.0705938
1107 rs112961740,rs4842489,rs7978862 0 5.51049e+06 inf 3 -nan 0.00493997 0.000141287,0.0169192 -5.05723e-06,3.88018e-05,-1.4009e-05 0.194116,0.0726932,0.0705921
1108 rs112961740,rs7978862,rs9634199 0 5.50823e+06 inf 3 -nan 0.00479399 0.000106802,0.0188774 -5.92847e-06,-1.56903e-05,4.1831e-05 0.192072,0.0701174,0.0721863
1109 rs112961740,rs7137121,rs7978862 0 5.50203e+06 inf 3 -nan 0.00493743 0.000114248,0.0193491 -5.06801e-06,3.88202e-05,-1.40296e-05 0.194081,0.0726844,0.0705838
1110 rs112961740,rs7961863,rs7978862 0 5.49128e+06 inf 3 -nan 0.00493419 0.00011448,0.0187781 -5.08178e-06,3.88436e-05,-1.40559e-05 0.194036,0.0726731,0.0705733
1111 rs112961740,rs7299139,rs7978862 0 5.46886e+06 inf 3 -nan 0.0049274 0.000119463,0.0189787 -5.11068e-06,3.88927e-05,-1.41109e-05 0.193942,0.0726496,0.0705512
1112 rs10777183,rs112961740,rs7978862 0 5.45964e+06 inf 3 -nan 0.00503069 0.000128537,0.0190734 3.67892e-05,-4.54939e-06,-1.29924e-05 0.0730077,0.195359,0.0708871
1113 rs10745505,rs112961740,rs7978862 0 5.45552e+06 inf 3 -nan 0.00502946 0.000104643,0.0183236 3.67979e-05,-4.55419e-06,-1.30018e-05 0.0730034,0.195343,0.0708831
1114 rs10777167,rs112961740,rs1344682 0 5.43715e+06 inf 3 -nan 0.00504588 0.00011383,0.0199053 -1.25379e-05,-4.43331e-06,3.6707e-05 0.0709365,0.195565,0.0730603
1115 rs113798345,rs1344682,rs7978862 0 3.61521e+06 inf 3 -nan 0.00420534 0.000112147,0.0162981 7.01632e-05,5.39774e-05,-2.11669e-05 0.183241,0.0701301,0.0682048
1116 rs113087241,rs1344682,rs7978862 0 3.6139e+06 inf 3 -nan 0.00420468 8.16669e-05,0.016199 7.02385e-05,5.3992e-05,-2.11741e-05 0.183231,0.0701277,0.0682027
1117 rs111567467,rs1344682,rs7978862 0 3.61085e+06 inf 3 -nan 0.00420316 9.60215e-05,0.0144885 7.04132e-05,5.40258e-05,-2.11908e-05 0.183207,0.0701224,0.0681977
1118 rs113467193,rs1344682,rs7978862 0 3.60916e+06 inf 3 -nan 0.00420231 0.000104842,0.0150211 7.051e-05,5.40445e-05,-2.12001e-05 0.183193,0.0701194,0.068195
1119 rs112331025,rs1344682,rs7978862 0 3.60442e+06 inf 3 -nan 0.00419993 0.000106166,0.0148661 7.07823e-05,5.40972e-05,-2.12262e-05 0.183156,0.0701111,0.0681873
1120 rs112050579,rs1344682,rs7978862 0 3.60147e+06 inf 3 -nan 0.00419845 8.11131e-05,0.0159275 7.09518e-05,5.413e-05,-2.12425e-05 0.183132,0.0701059,0.0681825
1121 rs111866999,rs1344682,rs7978862 0 3.60002e+06 inf 3 -nan 0.00419772 0.000133907,0.016631 7.10355e-05,5.41462e-05,-2.12505e-05 0.183121,0.0701033,0.0681801
1122 rs113119351,rs1344682,rs7978862 0 3.59883e+06 inf 3 -nan 0.00419712 0.000104704,0.0150683 7.11042e-05,5.41595e-05,-2.12571e-05 0.183111,0.0701012,0.0681781
1123 rs117345505,rs1344682,rs7978862 0 3.59766e+06 inf 3 -nan 0.00419654 9.14342e-05,0.0166907 7.11717e-05,5.41726e-05,-2.12635e-05 0.183102,0.0700991,0.0681762
1124 rs117220130,rs1344682,rs7978862 0 3.59605e+06 inf 3 -nan 0.00419572 0.000120636,0.0149959 7.12649e-05,5.41906e-05,-2.12725e-05 0.183089,0.0700963,0.0681736
1125 rs112599970,rs1344682,rs7978862 0 3.5954e+06 inf 3 -nan 0.0041954 0.000118338,0.0163276 7.13021e-05,5.41978e-05,-2.12761e-05 0.183084,0.0700952,0.0681725
1126 rs1344682,rs143960232,rs7978862 0 3.59357e+06 inf 3 -nan 0.00431086 0.000141874,0.0171515 5.14314e-05,6.89838e-05,-1.9646e-05 0.0705,0.184898,0.0685474
1127 rs111304986,rs1344682,rs7978862 0 3.59345e+06 inf 3 -nan 0.00419442 7.98874e-05,0.0164162 7.14146e-05,5.42196e-05,-2.12868e-05 0.183068,0.0700917,0.0681694
1128 rs116883365,rs1344682,rs7978862 0 3.58956e+06 inf 3 -nan 0.00419246 0.000121307,0.0167043 7.16397e-05,5.42631e-05,-2.13084e-05 0.183037,0.0700848,0.068163
1129 rs111533112,rs1344682,rs7978862 0 3.58857e+06 inf 3 -nan 0.00419196 0.000116061,0.0159861 7.16973e-05,5.42743e-05,-2.13139e-05 0.183029,0.0700831,0.0681614
1130 rs113091746,rs1344682,rs7978862 0 3.57338e+06 inf 3 -nan 0.00418427 0.000140601,0.0165044 7.25808e-05,5.44451e-05,-2.13987e-05 0.182907,0.0700561,0.0681364
1131 rs113932249,rs1344682,rs7978862 0 3.53211e+06 inf 3 -nan 0.00416321 0.000140185,0.0165428 7.50123e-05,5.49146e-05,-2.16319e-05 0.182571,0.0699822,0.0680681
1132 rs112961740,rs17782847,rs34422056,rs7978862 0 3.38234e+06 inf 4 -nan 5.73577e-09 8.92666e-10,1.38438e-08 -4.0531e-05,8.84422e-05,-0.000198451,-5.02317e-05 0.00012188,9.90314e-05,0.000110621,4.50324e-05
1133 rs10858892,rs112961740,rs1344682,rs34422056 0 178579 inf 4 -nan 6.91249e-09 2.08524e-09,2.08397e-08 -111.073,-111.072,111.097,0.200082 0.122531,0.12253,0.122557,0.000246967
1134 rs10858893,rs112961740,rs1344682,rs34422056 0 178517 inf 4 -nan 6.9126e-09 2.22406e-09,2.04515e-08 -111.053,-111.053,111.077,0.200047 0.122531,0.12253,0.122557,0.000246967
1135 rs112961740,rs1344682,rs2230281,rs34422056 0 177817 inf 4 -nan 6.91382e-09 2.12363e-09,2.09944e-08 -110.835,110.86,-110.836,0.199655 0.12253,0.122557,0.122531,0.000246968
1136 rs112961740,rs1344682,rs34422056,rs3864928 0 177728 inf 4 -nan 6.91398e-09 2.08414e-09,2.08378e-08 -110.808,110.832,0.199605,-110.808 0.12253,0.122557,0.000246968,0.122531
1137 rs112961740,rs1344682,rs34422056,rs4842494 0 173722 inf 4 -nan 6.92104e-09 2.07161e-09,2.05215e-08 -109.554,109.578,0.197345,-109.554 0.122531,0.122558,0.000246969,0.122532
1138 rs112961740,rs1344682,rs34422056,rs4842493 0 173588 inf 4 -nan 6.92127e-09 2.46319e-09,2.03078e-08 -109.511,109.535,0.197269,-109.512 0.122531,0.122558,0.000246969,0.122532
1139 rs112961740,rs1344682,rs34422056,rs7960289 0 173513 inf 4 -nan 6.92141e-09 1.92478e-09,2.18418e-08 -109.488,109.512,0.197227,-109.488 0.122531,0.122558,0.000246969,0.122532
1140 rs10777180,rs112961740,rs1344682,rs34422056 0 173322 inf 4 -nan 6.92175e-09 2.52675e-09,2.05312e-08 -109.428,-109.428,109.452,0.197118 0.122532,0.122531,0.122558,0.000246969
1141 rs10777181,rs112961740,rs1344682,rs34422056 0 171452 inf 4 -nan 6.92508e-09 2.43891e-09,2.05661e-08 -108.837,-108.836,108.86,0.196053 0.122532,0.122532,0.122558,0.000246969
1142 rs112961740,rs1344682,rs1344684,rs34422056 0 170634 inf 4 -nan 6.92654e-09 2.27138e-09,2.12158e-08 -108.577,108.601,-108.577,0.195585 0.122532,0.122558,0.122532,0.00024697
1143 rs112961740,rs1344682,rs1344683,rs34422056 0 169338 inf 4 -nan 6.92886e-09 1.89072e-09,2.03246e-08 -108.164,108.188,-108.165,0.194842 0.122532,0.122559,0.122532,0.00024697
1144 rs112961740,rs1344682,rs34422056,rs4842491 0 167141 inf 4 -nan 6.93282e-09 2.09089e-09,2.08069e-08 -107.461,107.485,0.193575,-107.462 0.122533,0.122559,0.000246971,0.122533
1145 rs112961740,rs1344682,rs34422056,rs7399300 0 165945 inf 4 -nan 6.93499e-09 1.78688e-09,2.15476e-08 -107.077,107.1,0.192882,-107.077 0.122533,0.122559,0.000246971,0.122533
1146 rs112961740,rs1344682,rs34422056,rs7310238 0 164241 inf 4 -nan 6.9381e-09 2.08146e-09,2.15833e-08 -106.526,106.55,0.19189,-106.527 0.122533,0.12256,0.000246972,0.122533
1147 rs112961740,rs12581312,rs1344682,rs34422056 0 159872 inf 4 -nan 6.94614e-09 2.10805e-09,2.15215e-08 -105.102,-105.102,105.125,0.189323 0.122534,0.122534,0.122561,0.000246973
1148 rs112961740,rs1344682,rs34422056,rs9669104 0 158371 inf 4 -nan 6.94892e-09 2.31599e-09,2.10058e-08 -104.608,104.631,0.188433,-104.608 0.122534,0.122561,0.000246973,0.122535
1149 rs112961740,rs1344682,rs34422056,rs9308287 0 158252 inf 4 -nan 6.94915e-09 2.47576e-09,2.18768e-08 -104.569,104.591,0.188362,-104.569 0.122534,0.122561,0.000246973,0.122535
1150 rs112961740,rs1344682,rs34422056,rs7299172 0 157263 inf 4 -nan 6.95099e-09 2.37596e-09,2.12881e-08 -104.242,104.265,0.187774,-104.242 0.122534,0.122561,0.000246974,0.122535
1151 rs112961740,rs1344682,rs1427831,rs34422056 0 156395 inf 4 -nan 6.95262e-09 2.13883e-09,2.12314e-08 -103.954,103.977,-103.954,0.187255 0.122535,0.122561,0.122535,0.000246974
1152 rs112961740,rs1344682,rs34422056,rs7308186 0 155851 inf 4 -nan 6.95364e-09 2.22053e-09,2.02399e-08 -103.773,103.796,0.18693,-103.774 0.122535,0.122561,0.000246974,0.122535
1153 rs10735274,rs112961740,rs1344682,rs34422056 0 153958 inf 4 -nan 6.95721e-09 1.92845e-09,2.10297e-08 -103.142,-103.142,103.164,0.185792 0.122535,0.122535,0.122562,0.000246975
1154 rs112961740,rs12306790,rs1344682,rs34422056 0 151069 inf 4 -nan 6.9627e-09 1.75455e-09,2.07928e-08 -102.171,-102.171,102.193,0.184042 0.122536,0.122536,0.122562,0.000246975
1155 rs112961740,rs1344682,rs2052828,rs34422056 0 149118 inf 4 -nan 6.96643e-09 2.20495e-09,2.16493e-08 -101.51,101.532,-101.51,0.182851 0.122536,0.122563,0.122536,0.000246976
1156 rs10777170,rs112961740,rs1344682,rs34422056 0 148722 inf 4 -nan 6.96719e-09 2.13022e-09,2.31823e-08 -101.375,-101.375,101.397,0.182608 0.122536,0.122536,0.122563,0.000246976
1157 rs10777172,rs112961740,rs1344682,rs34422056 0 143009 inf 4 -nan 6.97831e-09 2.02585e-09,2.03154e-08 -99.4114,-99.4112,99.4329,0.179069 0.122538,0.122537,0.122564,0.000246978
1158 rs112961740,rs1344682,rs34422056,rs3958726 0 137947 inf 4 -nan 6.98836e-09 2.12193e-09,2.02642e-08 -97.638,97.6594,0.175874,-97.6383 0.122538,0.122565,0.000246979,0.122538
1159 rs10777179,rs112961740,rs1344682,rs34422056 0 132673 inf 4 -nan 6.99903e-09 2.07088e-09,2.04854e-08 -95.7557,-95.7554,95.7764,0.172482 0.12254,0.122539,0.122566,0.000246981
1160 rs10777166,rs112961740,rs1344682,rs34422056 0 117011 inf 4 -nan 7.03213e-09 2.03569e-09,2.02883e-08 -89.9323,-89.9321,89.9518,0.161988 0.122543,0.122542,0.122569,0.000246985
1161 rs10858892,rs112961740,rs1344682 0 35915.6 inf 3 -nan 0.0001067 2.73135e-06,0.000415374 -0.000218759,-0.000249354,0.000356971 0.0552209,0.0628525,0.0552959
1162 rs10858893,rs112961740,rs1344682 0 35903.2 inf 3 -nan 0.000106663 2.60979e-06,0.000398134 -0.000218808,-0.000249404,0.000357021 0.0552207,0.06285,0.0552958
1163 rs112961740,rs1344682,rs2230281 0 35762.6 inf 3 -nan 9.83933e-05 3.00559e-06,0.00037565 -0.000272942,0.000380705,-0.000242356 0.0622721,0.0552649,0.0551956
1164 rs112961740,rs1344682,rs3864928 0 35744.7 inf 3 -nan 9.83448e-05 2.76071e-06,0.000378892 -0.00027302,0.000380783,-0.000242432 0.0622687,0.0552647,0.0551955
1165 rs112961740,rs1344682,rs4842494 0 34940 inf 3 -nan 9.61623e-05 1.96059e-06,0.00036684 -0.000276566,0.000384352,-0.000245897 0.0621153,0.0552566,0.0551888
1166 rs112961740,rs1344682,rs4842493 0 34913.1 inf 3 -nan 9.60892e-05 2.58193e-06,0.000364789 -0.000276686,0.000384474,-0.000246015 0.0621101,0.0552563,0.0551886
1167 rs112961740,rs1344682,rs7960289 0 34898 inf 3 -nan 9.60485e-05 1.38424e-06,0.000338599 -0.000276754,0.000384542,-0.000246081 0.0621072,0.0552561,0.0551885
1168 rs10777180,rs112961740,rs1344682 0 34859.7 inf 3 -nan 0.000103611 3.01605e-06,0.000395013 -0.000222951,-0.00025365,0.000361302 0.0552115,0.0626374,0.0552844
1169 rs10777181,rs112961740,rs1344682 0 34484 inf 3 -nan 0.000102511 2.72525e-06,0.000406194 -0.000224488,-0.000255226,0.00036289 0.0552081,0.0625606,0.0552803
1170 rs112961740,rs1344682,rs1344684 0 34319.6 inf 3 -nan 9.44788e-05 2.11945e-06,0.000341131 -0.000279384,0.000387188,-0.000248652 0.0619966,0.0552503,0.0551837
1171 rs112961740,rs1344682,rs1344683 0 34059.3 inf 3 -nan 9.37723e-05 2.56099e-06,0.000345003 -0.000280588,0.000388401,-0.000249831 0.0619467,0.0552476,0.0551816
1172 rs112961740,rs1344682,rs4842491 0 33618 inf 3 -nan 9.25741e-05 2.36639e-06,0.000320879 -0.000282663,0.000390489,-0.00025186 0.061862,0.0552432,0.0551779
1173 rs112961740,rs1344682,rs7399300 0 33377.8 inf 3 -nan 9.19215e-05 2.40192e-06,0.000346466 -0.00028381,0.000391642,-0.000252982 0.0618159,0.0552407,0.0551759
1174 rs112961740,rs1344682,rs7310238 0 33035.4 inf 3 -nan 9.09914e-05 2.25176e-06,0.000357562 -0.000285466,0.000393308,-0.000254603 0.06175,0.0552372,0.0551731
1175 rs112961740,rs12581312,rs1344682 0 32157.8 inf 3 -nan 8.13397e-05 2.46004e-06,0.000309705 -0.000319079,-0.000288146,0.000427076 0.061062,0.0551438,0.0552012
1176 rs112961740,rs1344682,rs9669104 0 31856.3 inf 3 -nan 8.7786e-05 2.23312e-06,0.000315051 -0.00029137,0.000399246,-0.000260383 0.0615224,0.0552253,0.0551634
1177 rs112961740,rs1344682,rs9308287 0 31832.3 inf 3 -nan 8.77208e-05 2.02014e-06,0.000340331 -0.000291494,0.00039937,-0.000260504 0.0615178,0.055225,0.0551632
1178 rs112961740,rs1344682,rs7299172 0 31633.7 inf 3 -nan 8.71805e-05 1.90725e-06,0.000344641 -0.000292522,0.000400404,-0.000261511 0.0614793,0.055223,0.0551615
1179 rs112961740,rs1344682,rs1427831 0 31459.3 inf 3 -nan 8.67063e-05 2.04089e-06,0.000319043 -0.000293432,0.000401319,-0.000262403 0.0614456,0.0552212,0.0551601
1180 rs112961740,rs1344682,rs7308186 0 31350 inf 3 -nan 8.64089e-05 2.09211e-06,0.000336265 -0.000294007,0.000401897,-0.000262966 0.0614244,0.0552201,0.0551592
1181 rs10735274,rs112961740,rs1344682 0 30969.6 inf 3 -nan 9.22069e-05 2.14692e-06,0.000345186 -0.000240221,-0.000271323,0.000379102 0.0551768,0.0618361,0.0552418
1182 rs112961740,rs12306790,rs1344682 0 30389.2 inf 3 -nan 7.69178e-05 2.02724e-06,0.000289091 -0.000329284,-0.000298159,0.000437324 0.0607439,0.0551303,0.0551846
1183 rs112961740,rs1344682,rs2052828 0 29997.4 inf 3 -nan 8.27267e-05 2.1783e-06,0.000308637 -0.000301374,0.000409302,-0.000270187 0.0611614,0.0552064,0.055148
1184 rs10777170,rs112961740,rs1344682 0 29917.8 inf 3 -nan 8.9117e-05 2.48426e-06,0.000336049 -0.000245467,-0.000276682,0.000384495 0.0551674,0.061617,0.0552302
1185 rs10777172,rs112961740,rs1344682 0 28770 inf 3 -nan 8.57415e-05 1.82787e-06,0.000316425 -0.00025152,-0.000282862,0.00039071 0.0551572,0.0613768,0.0552176
1186 rs112961740,rs1344682,rs3958726 0 27753 inf 3 -nan 7.6608e-05 1.43774e-06,0.000278972 -0.000314763,0.000422753,-0.000283324 0.0607216,0.0551835,0.0551294
1187 rs10777179,rs112961740,rs1344682 0 26693.4 inf 3 -nan 7.96264e-05 2.72611e-06,0.000307262 -0.000263457,-0.000295035,0.000402948 0.0551386,0.0609389,0.0551948
1188 rs10777166,rs112961740,rs1344682 0 23546.5 inf 3 -nan 7.03386e-05 1.74136e-06,0.000270343 -0.000284499,-0.000316456,0.000424463 0.0551104,0.0602674,0.05516
1189 rs112961740,rs17782847,rs34422056,rs7308380,rs76714924 0 900.557 inf 5 0 1.43628e-08 4.91039e-09,2.73731e-08 -2.70317e-05,5.126e-05,-9.43053e-05,0.000105567,-0.000205245 0.000117611,9.90391e-05,0.00011173,4.78217e-05,0.000107609
1190 rs112961740,rs17782847,rs34422056,rs61925105,rs7308380 0 819.06 inf 5 0 1.18736e-08 3.609e-09,2.41777e-08 -3.56607e-05,5.32065e-05,-6.24674e-05,1.60882e-05,0.000138491 0.000117526,9.90386e-05,0.000111711,0.000112322,4.77915e-05
1191 rs112961740,rs138187422,rs17782847,rs34422056,rs7308380 0 721.509 inf 5 0 1.36208e-08 4.38908e-09,2.75499e-08 -3.56365e-05,0.000172502,5.1321e-05,-4.41467e-05,0.000162494 0.000117525,0.000107822,9.90406e-05,0.000111386,4.79475e-05
1192 rs10777167,rs112961740,rs17782847,rs34422056,rs7953615 0 674.35 inf 5 0 2.18828e-06 2.03558e-06,2.33919e-06 -0.0350455,-0.0351312,-0.00188973,-2.11462e-06,0.0352388 0.000623094,0.000634959,0.000105075,0.000110676,0.000625759
1193 rs112961740,rs2681488,rs4842660,rs7978862 0 638.053 inf 4 -nan 2.06233e-06 1.92842e-06,2.20807e-06 -0.0325281,-0.00537124,0.0325174,-0.0327676 0.000606478,0.000133845,0.000594375,0.000600057
1194 rs112961740,rs1224262,rs4842660,rs7978862 0 634.903 inf 4 -nan 2.05235e-06 1.90367e-06,2.20479e-06 -0.0324496,0.00534702,0.0324388,-0.0326878 0.000606478,0.000133846,0.000594375,0.000600057
1195 rs11105356,rs112961740,rs4842660,rs7978862 0 632.758 inf 4 -nan 2.04556e-06 1.89901e-06,2.19565e-06 -0.00533043,-0.0323959,0.0323851,-0.0326332 0.000133845,0.000606478,0.000594375,0.000600057
1196 rs112961740,rs4277172,rs4842660,rs7978862 0 632.696 inf 4 -nan 2.04536e-06 1.89582e-06,2.20431e-06 -0.0323943,-0.00532995,0.0323836,-0.0326317 0.000606478,0.000133845,0.000594375,0.000600057
1197 rs112961740,rs2854375,rs4842660,rs7978862 0 632.323 inf 4 -nan 2.04418e-06 1.9003e-06,2.19054e-06 -0.032385,-0.00532706,0.0323742,-0.0326222 0.000606478,0.000133845,0.000594375,0.000600057
1198 rs112961740,rs12579003,rs17782847,rs34422056,rs7308380 0 634.157 inf 5 0 1.22336e-08 3.43049e-09,2.40303e-08 -3.26085e-05,-5.56012e-05,5.01555e-05,-2.12449e-05,0.000132136 0.000117595,7.54075e-05,9.91138e-05,0.000125345,4.538e-05
1199 rs112961740,rs12308380,rs4842660,rs7978862 0 630.394 inf 4 -nan 2.03807e-06 1.90283e-06,2.18017e-06 -0.0323365,0.00531213,0.0323258,-0.0325729 0.000606478,0.000133846,0.000594375,0.000600057
1200 rs112961740,rs7953615,rs7978862 0 622.324 inf 3 -nan 2.00145e-06 1.85685e-06,2.14068e-06 -0.0316658,0.0317737,-0.0316716 0.000599498,0.000589451,0.000588695
1201 rs10745501,rs112961740,rs7978862 0 621.523 inf 3 -nan 1.99891e-06 1.85114e-06,2.13442e-06 0.0317535,-0.0316457,-0.0316515 0.000589451,0.000599498,0.000588695
1202 rs112961740,rs34422056,rs7953615,rs7978862 0 619.064 inf 4 -nan 2.00214e-06 1.8691e-06,2.14017e-06 -0.0316656,-4.36823e-06,0.0317729,-0.0316714 0.000599526,0.000110675,0.000589767,0.000588726
1203 rs10745501,rs112961740,rs34422056,rs7978862 0 618.263 inf 4 -nan 1.9996e-06 1.85764e-06,2.14483e-06 0.0317527,-0.0316455,-4.49221e-06,-0.0316513 0.000589767,0.000599526,0.000110675,0.000588726
1204 rs10745501,rs10777167,rs112961740,rs17782847,rs34422056 0 603.431 inf 5 0 1.96368e-06 1.81732e-06,2.11171e-06 0.031456,-0.0313573,-0.0313482,7.82657e-05,-4.22916e-06 0.000589768,0.000588732,0.00059953,9.90315e-05,0.00011068
1205 rs112961740,rs141564090,rs17782847,rs34422056,rs7308380 0 403.153 inf 5 0 1.21696e-08 3.60078e-09,2.43239e-08 -3.58322e-05,-6.87162e-05,5.31604e-05,-7.54393e-05,0.000125254 0.000117526,0.000102361,9.90346e-05,0.000111801,4.79056e-05
1206 rs112961740,rs113397318,rs4842660,rs7978862 0 396.255 inf 4 -nan 1.29574e-06 1.1845e-06,1.41491e-06 -0.0165378,-0.00541354,0.0210527,-0.0210406 0.000428683,0.000243028,0.0004861,0.000487226
1207 rs112961740,rs4842660,rs6538183,rs7978862 0 375.932 inf 4 -nan 1.23213e-06 1.13038e-06,1.353e-06 -0.0201973,0.0190483,0.00139645,-0.0191671 0.000493433,0.000451157,6.94993e-05,0.000455184
1208 rs112961740,rs4842660,rs7137695,rs7978862 0 375.877 inf 4 -nan 1.23196e-06 1.12091e-06,1.34929e-06 -0.0201957,0.0190471,0.00139601,-0.0191658 0.000493433,0.000451157,6.94993e-05,0.000455184
1209 rs112961740,rs12297951,rs4842660,rs7978862 0 357.351 inf 4 -nan 1.17335e-06 1.06041e-06,1.28764e-06 -0.0184128,0.0010799,0.0183733,-0.0185319 0.000462287,6.05293e-05,0.000445623,0.000450824
1210 rs11105384,rs112961740,rs4842660,rs7978862 0 357.08 inf 4 -nan 1.17249e-06 1.06974e-06,1.27899e-06 0.00107777,-0.0184063,0.0183669,-0.0185252 6.05293e-05,0.000462287,0.000445623,0.000450824
1211 rs111423870,rs112961740,rs4842660,rs7978862 0 352.033 inf 4 -nan 1.15651e-06 1.05016e-06,1.26742e-06 0.00102443,-0.0181918,0.0181591,-0.0183125 5.97651e-05,0.000460173,0.000443584,0.000448739
1212 rs112961740,rs4842660,rs7305878,rs7978862 0 341.637 inf 4 -nan 1.1236e-06 1.00217e-06,1.2393e-06 -0.017688,0.0176865,0.00114432,-0.0177736 0.000454371,0.000438302,7.29609e-05,0.000441926
1213 rs112961740,rs117128762,rs4842660,rs7978862 0 335.265 inf 4 -nan 1.10213e-06 9.93821e-07,1.20594e-06 -0.0208715,0.0044382,0.0164659,-0.0164007 0.000577497,0.000302837,0.00041676,0.000417136
1214 rs112961740,rs113061454,rs4842660,rs7978862 0 335.224 inf 4 -nan 1.102e-06 9.91288e-07,1.21277e-06 -0.020869,0.00443625,0.0164654,-0.0164001 0.000577497,0.000302837,0.00041676,0.000417136
1215 rs111358711,rs112961740,rs4842660,rs7978862 0 333.582 inf 4 -nan 1.0968e-06 9.91484e-07,1.21071e-06 0.00435739,-0.0207669,0.0164413,-0.0163768 0.000302837,0.000577497,0.00041676,0.000417136
1216 rs112961740,rs139161896,rs4842660,rs7978862 0 332.857 inf 4 -nan 1.0945e-06 9.92569e-07,1.20393e-06 -0.0207212,0.00432212,0.0164305,-0.0163664 0.000577497,0.000302837,0.00041676,0.000417136
1217 rs112319982,rs112961740,rs4842660,rs7978862 0 332.534 inf 4 -nan 1.09348e-06 9.85237e-07,1.20957e-06 0.00430632,-0.0207007,0.0164257,-0.0163617 0.000302837,0.000577497,0.00041676,0.000417136
1218 rs111556856,rs112961740,rs4842660,rs7978862 0 332.049 inf 4 -nan 1.09194e-06 9.91764e-07,1.20503e-06 0.00428243,-0.0206698,0.0164184,-0.0163546 0.000302837,0.000577497,0.00041676,0.000417136
1219 rs112136171,rs112961740,rs4842660,rs7978862 0 329.373 inf 4 -nan 1.08364e-06 9.8171e-07,1.19009e-06 0.00371566,-0.0198815,0.0163345,-0.0162757 0.000271061,0.000547866,0.000416062,0.000416517
1220 rs112961740,rs4842660,rs4842665,rs7978862 0 326.332 inf 4 -nan 1.07513e-06 9.75711e-07,1.18982e-06 -0.0167588,0.0168411,0.000543946,-0.0169274 0.000441536,0.000426843,4.10551e-05,0.00043041
1221 rs112961740,rs4842660,rs56176813,rs7978862 0 326.145 inf 4 -nan 1.07446e-06 9.74318e-07,1.18458e-06 -0.0174491,0.0167182,0.000876107,-0.0167898 0.000459012,0.000424195,6.63091e-05,0.000427282
1222 rs112961740,rs4842660,rs75031192,rs7978862 0 325.717 inf 4 -nan 1.07321e-06 9.66717e-07,1.17573e-06 -0.0167931,0.0166351,0.00101491,-0.0167191 0.000442557,0.0004226,7.72198e-05,0.000425888
1223 rs112961740,rs4842660,rs56372796,rs7978862 0 318.662 inf 4 -nan 1.05077e-06 9.46251e-07,1.16161e-06 -0.0170211,0.0163763,0.00077348,-0.0164357 0.000453217,0.000420199,6.53411e-05,0.000423013
1224 rs112961740,rs4842660,rs55779958,rs7978862 0 318.652 inf 4 -nan 1.05073e-06 9.5152e-07,1.16073e-06 -0.0170208,0.016376,0.000773352,-0.0164354 0.000453217,0.000420199,6.53411e-05,0.000423013
1225 rs112735988,rs112961740,rs4842660,rs7978862 0 318.611 inf 4 -nan 1.05061e-06 9.50656e-07,1.16183e-06 0.000772836,-0.0170195,0.0163752,-0.0164345 6.53411e-05,0.000453217,0.000420199,0.000423013
1226 rs112961740,rs4842660,rs56009133,rs7978862 0 318.593 inf 4 -nan 1.05055e-06 9.48104e-07,1.15773e-06 -0.0170189,0.0163748,0.000772608,-0.0164341 0.000453217,0.000420199,6.53411e-05,0.000423013
1227 rs10858914,rs112961740,rs4842660,rs7978862 0 315.973 inf 4 -nan 1.0423e-06 9.49037e-07,1.15359e-06 -0.000457151,-0.0163161,0.0163852,-0.0164917 4.04346e-05,0.00043686,0.000421718,0.000425903
1228 rs112961740,rs2070759,rs4842660,rs7978862 0 315.865 inf 4 -nan 1.04196e-06 9.40538e-07,1.15477e-06 -0.0163211,-0.000456305,0.0163904,-0.0164956 0.000437018,4.04389e-05,0.0004219,0.000426075
1229 rs112961740,rs4842660,rs7978862,rs939329 0 315.551 inf 4 -nan 1.04096e-06 9.41042e-07,1.15539e-06 -0.016307,0.0163755,-0.016481,-0.000453659 0.00043686,0.000421718,0.000425903,4.04346e-05
1230 rs10858911,rs112961740,rs4842660,rs7978862 0 314.571 inf 4 -nan 1.03786e-06 9.33429e-07,1.14371e-06 0.000442542,-0.0162348,0.016313,-0.0164141 4.01697e-05,0.000435772,0.000420771,0.000424815
1231 rs10858915,rs112961740,rs4842660,rs7978862 0 314.32 inf 4 -nan 1.03706e-06 9.40197e-07,1.13775e-06 -0.0004424,-0.0162204,0.0162908,-0.0164025 4.03513e-05,0.000435582,0.000420385,0.000424681
1232 rs112961740,rs4842660,rs4842667,rs7978862 0 314.111 inf 4 -nan 1.0364e-06 9.40679e-07,1.14303e-06 -0.0162069,0.0162836,0.000438754,-0.0163866 0.00043539,0.000420325,4.01784e-05,0.000424405
1233 rs112961740,rs4842660,rs76176710,rs7978862 0 312.896 inf 4 -nan 1.0326e-06 9.26476e-07,1.13904e-06 -0.0162685,0.0161492,0.000801263,-0.0162046 0.000437316,0.000417876,7.51354e-05,0.000420644
1234 rs112961740,rs1527540,rs4842660,rs7978862 0 311.674 inf 4 -nan 1.02872e-06 9.28852e-07,1.13942e-06 -0.016281,-0.000997067,0.016267,-0.0162999 0.000438305,9.59013e-05,0.000421316,0.000423753
1235 rs112961740,rs4842660,rs67111194,rs7978862 0 311.178 inf 4 -nan 1.02709e-06 9.25363e-07,1.13205e-06 -0.0161103,0.0159696,-0.000912217,-0.0161209 0.000434663,0.000414868,8.87217e-05,0.000419609
1236 rs111885878,rs112961740,rs4842660,rs7978862 0 308.976 inf 4 -nan 1.02009e-06 9.18251e-07,1.122e-06 0.000630632,-0.0164622,0.0159342,-0.0159778 6.45163e-05,0.000445495,0.000415012,0.000417451
1237 rs112961740,rs2681476,rs4842660,rs7978862 0 308.899 inf 4 -nan 1.01997e-06 9.22333e-07,1.11715e-06 -0.0157117,-0.000923254,0.0156976,-0.0157266 0.000428202,9.4543e-05,0.000410792,0.00041262
1238 rs112961740,rs17460688,rs4842660,rs7978862 0 308.891 inf 4 -nan 1.01982e-06 9.17822e-07,1.12438e-06 -0.0164595,0.000629345,0.0159325,-0.015976 0.000445495,6.45163e-05,0.000415012,0.000417451
1239 rs112961740,rs4842660,rs73210393,rs7978862 0 308.863 inf 4 -nan 1.01973e-06 9.1479e-07,1.12277e-06 -0.0164586,0.0159319,0.000628918,-0.0159754 0.000445495,0.000415012,6.45163e-05,0.000417451
1240 rs112961740,rs4842660,rs73210390,rs7978862 0 308.852 inf 4 -nan 1.0197e-06 9.21152e-07,1.12589e-06 -0.0164582,0.0159317,0.000628748,-0.0159751 0.000445495,0.000415012,6.45163e-05,0.000417451
1241 rs112961740,rs17460639,rs4842660,rs7978862 0 308.838 inf 4 -nan 1.01965e-06 9.26828e-07,1.12222e-06 -0.0164578,0.000628532,0.0159314,-0.0159748 0.000445495,6.45163e-05,0.000415012,0.000417451
1242 rs111831755,rs112961740,rs4842660,rs7978862 0 308.834 inf 4 -nan 1.01964e-06 9.20896e-07,1.12431e-06 0.000628484,-0.0164577,0.0159314,-0.0159748 6.45163e-05,0.000445495,0.000415012,0.000417451
1243 rs112961740,rs4842660,rs55677616,rs7978862 0 308.833 inf 4 -nan 1.01964e-06 9.16187e-07,1.13624e-06 -0.0164576,0.0159314,0.000628462,-0.0159747 0.000445495,0.000415012,6.45163e-05,0.000417451
1244 rs112961740,rs4842660,rs73210387,rs7978862 0 308.831 inf 4 -nan 1.01964e-06 9.17505e-07,1.12574e-06 -0.0164576,0.0159313,0.000628439,-0.0159747 0.000445495,0.000415012,6.45163e-05,0.000417451
1245 rs112961740,rs17363182,rs4842660,rs7978862 0 308.819 inf 4 -nan 1.01959e-06 9.26135e-07,1.12882e-06 -0.0164572,0.000628244,0.0159311,-0.0159744 0.000445495,6.45163e-05,0.000415012,0.000417451
1246 rs112961740,rs4842660,rs73210381,rs7978862 0 308.771 inf 4 -nan 1.01944e-06 9.20045e-07,1.11836e-06 -0.0164556,0.0159301,0.000627521,-0.0159734 0.000445495,0.000415012,6.45163e-05,0.000417451
1247 rs112961740,rs17363210,rs4842660,rs7978862 0 308.718 inf 4 -nan 1.01928e-06 9.19585e-07,1.12945e-06 -0.0164539,0.000626709,0.0159291,-0.0159722 0.000445495,6.45163e-05,0.000415012,0.000417451
1248 rs111931258,rs112961740,rs4842660,rs7978862 0 307.058 inf 4 -nan 1.0136e-06 9.23149e-07,1.11742e-06 0.00145301,-0.0168032,0.0155782,-0.0155544 0.000156581,0.00046093,0.000409482,0.000410493
1249 rs112961740,rs4842660,rs76609768,rs7978862 0 306.909 inf 4 -nan 1.01362e-06 9.14599e-07,1.1169e-06 -0.0160825,0.0158249,0.000477953,-0.0158891 0.00043634,0.000413594,5.14992e-05,0.000416449
1250 rs112961740,rs2037376,rs4842660,rs7978862 0 306.744 inf 4 -nan 1.01312e-06 9.1544e-07,1.11696e-06 -0.0160608,0.000385221,0.0158982,-0.0159194 0.000435891,4.1682e-05,0.00041521,0.00041722
1251 rs10745515,rs112961740,rs4842660,rs7978862 0 305.887 inf 4 -nan 1.0104e-06 9.08868e-07,1.12024e-06 0.000376419,-0.0160287,0.0158709,-0.0158921 4.17044e-05,0.00043563,0.000415008,0.000417031
1252 rs112961740,rs4842660,rs7956257,rs7978862 0 305.886 inf 4 -nan 1.0104e-06 9.084e-07,1.1163e-06 -0.0160389,0.0158798,0.000376202,-0.0159 0.000435891,0.00041521,4.1682e-05,0.00041722
1253 rs10777189,rs112961740,rs4842660,rs7978862 0 305.882 inf 4 -nan 1.01039e-06 9.09405e-07,1.12186e-06 -0.000875573,-0.0159614,0.0159473,-0.0159716 9.70216e-05,0.000433979,0.000416812,0.000419005
1254 rs112961740,rs2030932,rs4842660,rs7978862 0 305.726 inf 4 -nan 1.00989e-06 9.11686e-07,1.11333e-06 -0.0160246,0.000374701,0.0158674,-0.0158884 0.00043563,4.17044e-05,0.000415008,0.000417031
1255 rs10777195,rs112961740,rs4842660,rs7978862 0 305.681 inf 4 -nan 1.00975e-06 9.06508e-07,1.12371e-06 0.000374223,-0.0160234,0.0158665,-0.0158874 4.17044e-05,0.00043563,0.000415008,0.000417031
1256 rs10777196,rs112961740,rs4842660,rs7978862 0 305.676 inf 4 -nan 1.00974e-06 9.10001e-07,1.1104e-06 0.000374168,-0.0160233,0.0158664,-0.0158872 4.17044e-05,0.00043563,0.000415008,0.000417031
1257 rs112961740,rs1527543,rs4842660,rs7978862 0 305.603 inf 4 -nan 1.0095e-06 9.01777e-07,1.11372e-06 -0.0160214,0.000373384,0.0158648,-0.0158856 0.00043563,4.17044e-05,0.000415008,0.000417031
1258 rs112961740,rs4842660,rs7960119,rs7978862 0 305.598 inf 4 -nan 1.00949e-06 9.05623e-07,1.12026e-06 -0.0160213,0.0158647,0.000373339,-0.0158855 0.00043563,0.000415008,4.17044e-05,0.000417031
1259 rs112961740,rs4842660,rs7978862,rs7980035 0 305.594 inf 4 -nan 1.00948e-06 9.06022e-07,1.11214e-06 -0.0160212,0.0158646,-0.0158854,0.000373295 0.00043563,0.000415008,0.000417031,4.17044e-05
1260 rs112961740,rs1527542,rs4842660,rs7978862 0 305.594 inf 4 -nan 1.00948e-06 9.04931e-07,1.1097e-06 -0.0160212,0.00037329,0.0158646,-0.0158854 0.00043563,4.17044e-05,0.000415008,0.000417031
1261 rs10745514,rs112961740,rs4842660,rs7978862 0 305.582 inf 4 -nan 1.00944e-06 9.12157e-07,1.11508e-06 0.000373158,-0.0160209,0.0158643,-0.0158851 4.17044e-05,0.00043563,0.000415008,0.000417031
1262 rs112961740,rs4842660,rs7132186,rs7978862 0 305.58 inf 4 -nan 1.00943e-06 9.11042e-07,1.11293e-06 -0.0160208,0.0158643,0.000373139,-0.015885 0.00043563,0.000415008,4.17044e-05,0.000417031
1263 rs10777191,rs112961740,rs4842660,rs7978862 0 305.551 inf 4 -nan 1.00934e-06 9.00025e-07,1.11957e-06 0.000372833,-0.0160201,0.0158637,-0.0158844 4.17044e-05,0.00043563,0.000415008,0.000417031
1264 rs112961740,rs4842660,rs7131931,rs7978862 0 305.539 inf 4 -nan 1.0093e-06 9.11731e-07,1.11829e-06 -0.0160198,0.0158634,0.000372703,-0.0158841 0.00043563,0.000415008,4.17044e-05,0.000417031
1265 rs112961740,rs1405779,rs4842660,rs7978862 0 305.535 inf 4 -nan 1.00929e-06 9.10369e-07,1.10845e-06 -0.0160197,0.000372657,0.0158633,-0.015884 0.00043563,4.17044e-05,0.000415008,0.000417031
1266 rs112961740,rs1590007,rs4842660,rs7978862 0 305.53 inf 4 -nan 1.00927e-06 9.04128e-07,1.11019e-06 -0.0160195,0.000372601,0.0158632,-0.0158839 0.00043563,4.17044e-05,0.000415008,0.000417031
1267 rs10858922,rs112961740,rs4842660,rs7978862 0 305.526 inf 4 -nan 1.00926e-06 9.16152e-07,1.11952e-06 0.000372556,-0.0160194,0.0158631,-0.0158838 4.17044e-05,0.00043563,0.000415008,0.000417031
1268 rs112961740,rs4842660,rs7303102,rs7978862 0 305.513 inf 4 -nan 1.00922e-06 9.1074e-07,1.11634e-06 -0.0160191,0.0158628,0.000372419,-0.0158835 0.00043563,0.000415008,4.17044e-05,0.000417031
1269 rs112961740,rs1609156,rs4842660,rs7978862 0 305.497 inf 4 -nan 1.00917e-06 9.0975e-07,1.10587e-06 -0.0160187,0.000372246,0.0158625,-0.0158831 0.00043563,4.17044e-05,0.000415008,0.000417031
1270 rs10858923,rs112961740,rs4842660,rs7978862 0 305.477 inf 4 -nan 1.0091e-06 9.07523e-07,1.10884e-06 0.000372031,-0.0160182,0.015862,-0.0158827 4.17044e-05,0.00043563,0.000415008,0.000417031
1271 rs10858924,rs112961740,rs4842660,rs7978862 0 305.451 inf 4 -nan 1.00902e-06 9.10599e-07,1.11443e-06 0.000371753,-0.0160175,0.0158615,-0.0158821 4.17044e-05,0.00043563,0.000415008,0.000417031
1272 rs112961740,rs1689410,rs4842660,rs7978862 0 305.44 inf 4 -nan 1.00895e-06 9.08305e-07,1.11152e-06 -0.0161853,0.000437804,0.0158596,-0.0158563 0.00044036,4.91469e-05,0.000414976,0.000416434
1273 rs112961740,rs1607687,rs4842660,rs7978862 0 305.41 inf 4 -nan 1.00889e-06 9.08727e-07,1.11087e-06 -0.0160164,0.000371311,0.0158606,-0.0158811 0.00043563,4.17044e-05,0.000415008,0.000417031
1274 rs112961740,rs1650343,rs4842660,rs7978862 0 305.371 inf 4 -nan 1.00873e-06 9.07852e-07,1.11759e-06 -0.0161832,0.000436938,0.0158581,-0.0158548 0.00044036,4.91469e-05,0.000414976,0.000416434
1275 rs112961740,rs4842660,rs7297988,rs7978862 0 305.366 inf 4 -nan 1.00875e-06 9.1464e-07,1.11948e-06 -0.0160153,0.0158596,0.000370836,-0.0158801 0.00043563,0.000415008,4.17044e-05,0.000417031
1276 rs112961740,rs1689406,rs4842660,rs7978862 0 305.366 inf 4 -nan 1.00872e-06 9.08672e-07,1.10687e-06 -0.016183,0.000436864,0.015858,-0.0158546 0.00044036,4.91469e-05,0.000414976,0.000416434
1277 rs112961740,rs4842660,rs797267,rs7978862 0 305.354 inf 4 -nan 1.00868e-06 9.04429e-07,1.11598e-06 -0.0161827,0.0158577,0.000436718,-0.0158544 0.00044036,0.000414976,4.91469e-05,0.000416434
1278 rs112961740,rs2008086,rs4842660,rs7978862 0 305.245 inf 4 -nan 1.00837e-06 9.10299e-07,1.11028e-06 -0.0160122,0.000369533,0.015857,-0.0158773 0.00043563,4.17044e-05,0.000415008,0.000417031
1279 rs10777193,rs112961740,rs4842660,rs7978862 0 305.24 inf 4 -nan 1.00835e-06 9.10103e-07,1.116e-06 0.000369469,-0.016012,0.0158569,-0.0158772 4.17044e-05,0.00043563,0.000415008,0.000417031
1280 rs10506980,rs112961740,rs4842660,rs7978862 0 305.212 inf 4 -nan 1.00827e-06 9.09495e-07,1.11469e-06 0.000369169,-0.0160113,0.0158563,-0.0158766 4.17044e-05,0.00043563,0.000415008,0.000417031
1281 rs10858925,rs112961740,rs4842660,rs7978862 0 305.193 inf 4 -nan 1.00821e-06 9.0859e-07,1.11394e-06 0.000368964,-0.0160108,0.0158558,-0.0158761 4.17044e-05,0.00043563,0.000415008,0.000417031
1282 rs112961740,rs4842660,rs71454166,rs7978862 0 305.012 inf 4 -nan 1.00759e-06 9.01128e-07,1.10893e-06 -0.015836,0.0157215,-0.000718548,-0.0158216 0.000431603,0.000412261,8.16869e-05,0.000415855
1283 rs112961740,rs4842660,rs79216323,rs7978862 0 304.784 inf 4 -nan 1.00639e-06 9.03176e-07,1.1215e-06 -0.0166978,0.0155489,0.00136177,-0.0155251 0.00046093,0.000409482,0.000156581,0.000410493
1284 rs112961740,rs2854379,rs4842660,rs7978862 0 304.598 inf 4 -nan 1.00628e-06 9.06575e-07,1.11217e-06 -0.0158719,-0.000404742,0.0158779,-0.015958 0.000432598,4.65904e-05,0.000415856,0.000419534
1285 rs10777200,rs112961740,rs4842660,rs7978862 0 304.538 inf 4 -nan 1.00614e-06 9.07578e-07,1.11085e-06 0.000360849,-0.0159628,0.0158137,-0.0158294 4.15946e-05,0.000434828,0.000414373,0.000416272
1286 rs112961740,rs4842660,rs6538192,rs7978862 0 304.455 inf 4 -nan 1.00583e-06 9.04947e-07,1.11211e-06 -0.0158463,0.0158518,0.000402571,-0.0159319 0.000432091,0.000415306,4.65432e-05,0.000418925
1287 rs10858929,rs112961740,rs4842660,rs7978862 0 304.41 inf 4 -nan 1.00573e-06 9.1015e-07,1.10575e-06 0.000359433,-0.0159595,0.015811,-0.0158265 4.15946e-05,0.000434828,0.000414373,0.000416272
1288 rs112961740,rs1814966,rs4842660,rs7978862 0 304.341 inf 4 -nan 1.00546e-06 9.02153e-07,1.10929e-06 -0.0158216,-0.000704034,0.0157091,-0.0158068 0.000431603,8.16869e-05,0.000412261,0.000415855
1289 rs112961740,rs1880981,rs4842660,rs7978862 0 304.328 inf 4 -nan 1.00547e-06 9.15019e-07,1.12417e-06 -0.0159574,0.000358519,0.0158092,-0.0158246 0.000434828,4.15946e-05,0.000414373,0.000416272
1290 rs112961740,rs1949549,rs4842660,rs7978862 0 304.317 inf 4 -nan 1.00543e-06 9.00969e-07,1.11233e-06 -0.0159571,0.000358393,0.0158089,-0.0158243 0.000434828,4.15946e-05,0.000414373,0.000416272
1291 rs112961740,rs2056330,rs4842660,rs7978862 0 304.269 inf 4 -nan 1.00528e-06 9.03928e-07,1.10531e-06 -0.0159559,0.00035786,0.0158079,-0.0158232 0.000434828,4.15946e-05,0.000414373,0.000416272
1292 rs112961740,rs12824962,rs4842660,rs7978862 0 304.242 inf 4 -nan 1.00515e-06 9.09219e-07,1.10757e-06 -0.0158195,-0.000701878,0.0157073,-0.0158046 0.000431603,8.16869e-05,0.000412261,0.000415855
1293 rs112961740,rs17782841,rs4842660,rs7978862 0 304.089 inf 4 -nan 1.00463e-06 9.04832e-07,1.11492e-06 -0.0160157,-0.000380728,0.0157851,-0.0158984 0.000436583,4.45369e-05,0.000413959,0.00041829
1294 rs112961740,rs2854371,rs4842660,rs7978862 0 303.981 inf 4 -nan 1.00428e-06 9.04564e-07,1.1079e-06 -0.0160033,-0.00037971,0.0157686,-0.0158864 0.000436324,4.45725e-05,0.000413645,0.000418046
1295 rs11105369,rs112961740,rs4842660,rs7978862 0 303.931 inf 4 -nan 1.00416e-06 8.97216e-07,1.11276e-06 -0.000395863,-0.01585,0.0158554,-0.015934 4.65247e-05,0.000432447,0.00041569,0.000419364
1296 rs112961740,rs4842660,rs7131965,rs7978862 0 303.87 inf 4 -nan 1.00397e-06 9.01405e-07,1.11404e-06 -0.0158486,0.015854,-0.000395093,-0.0159324 0.000432447,0.00041569,4.65247e-05,0.000419364
1297 rs112961740,rs4842660,rs4842672,rs7978862 0 303.625 inf 4 -nan 1.00319e-06 9.05115e-07,1.10822e-06 -0.0158366,0.0158416,-0.000391441,-0.0159198 0.000432298,0.000415528,4.646e-05,0.000419197
1298 rs10777159,rs112961740,rs4842660,rs7978862 0 303.116 inf 4 -nan 1.00159e-06 9.03919e-07,1.11089e-06 0.000358903,-0.0155903,0.0156031,-0.015688 4.3317e-05,0.00042767,0.000410693,0.000413791
1299 rs112961740,rs4842660,rs7978862,rs809973 0 303.11 inf 4 -nan 1.00157e-06 8.96804e-07,1.10469e-06 -0.0160729,0.0157715,-0.0157659,0.000405392 0.000439138,0.000414126,0.000415541,4.89341e-05
1300 rs112961740,rs2854373,rs4842660,rs7978862 0 302.951 inf 4 -nan 1.00106e-06 9.07279e-07,1.10666e-06 -0.0158271,-0.000383334,0.0158318,-0.0159072 0.000432447,4.65247e-05,0.00041569,0.000419364
1301 rs112961740,rs1527537,rs4842660,rs7978862 0 302.936 inf 4 -nan 1.00106e-06 8.98837e-07,1.11094e-06 -0.0158868,0.000343579,0.0157488,-0.0157662 0.000433932,4.16999e-05,0.000413685,0.000415637
1302 rs112961740,rs2681489,rs4842660,rs7978862 0 302.88 inf 4 -nan 1.00087e-06 9.02659e-07,1.10743e-06 -0.0158833,-0.000404305,0.0157499,-0.0157994 0.000433883,4.91722e-05,0.00041374,0.000416491
1303 rs112961740,rs4842660,rs78474196,rs7978862 0 302.302 inf 4 -nan 9.99031e-07 8.97474e-07,1.10584e-06 -0.0158598,0.0156145,0.000442568,-0.0156514 0.000433664,0.000411153,5.49209e-05,0.00041336
1304 rs112961740,rs11837487,rs4842660,rs7978862 0 302.196 inf 4 -nan 9.98692e-07 8.99011e-07,1.10006e-06 -0.015857,0.000440889,0.0156126,-0.0156492 0.000433664,5.49209e-05,0.000411153,0.00041336
1305 rs112961740,rs4842660,rs7978862,rs80175901 0 302.194 inf 4 -nan 9.98689e-07 8.91324e-07,1.10701e-06 -0.015857,0.0156126,-0.0156492,0.000440871 0.000433664,0.000411153,0.00041336,5.49209e-05
1306 rs112961740,rs4842660,rs75138673,rs7978862 0 301.974 inf 4 -nan 9.97991e-07 8.99016e-07,1.10277e-06 -0.0158512,0.0156086,0.000437391,-0.0156448 0.000433664,0.000411153,5.49209e-05,0.00041336
1307 rs112961740,rs113648049,rs4842660,rs7978862 0 301.937 inf 4 -nan 9.97375e-07 9.03023e-07,1.09839e-06 -0.016555,0.00123816,0.0155091,-0.0154854 0.00046093,0.000156581,0.000409482,0.000410493
1308 rs112319430,rs112961740,rs4842660,rs7978862 0 301.717 inf 4 -nan 9.96677e-07 8.97739e-07,1.10472e-06 0.00122807,-0.0165434,0.0155058,-0.0154822 0.000156581,0.00046093,0.000409482,0.000410493
1309 rs112126511,rs112961740,rs4842660,rs7978862 0 301.661 inf 4 -nan 9.96998e-07 8.96498e-07,1.10061e-06 0.000432385,-0.0158429,0.0156029,-0.0156384 5.49209e-05,0.000433664,0.000411153,0.00041336
1310 rs10858846,rs112961740,rs4842660,rs7978862 0 301.602 inf 4 -nan 9.9586e-07 8.88607e-07,1.10557e-06 0.00174329,-0.0170418,0.0153747,-0.0153347 0.000224448,0.00049057,0.00040779,0.000408641
1311 rs112146093,rs112961740,rs4842660,rs7978862 0 301.423 inf 4 -nan 9.95746e-07 8.92906e-07,1.10342e-06 0.0012145,-0.0165277,0.0155015,-0.0154778 0.000156581,0.00046093,0.000409482,0.000410493
1312 rs112938842,rs112961740,rs4842660,rs7978862 0 301.413 inf 4 -nan 9.95261e-07 8.92171e-07,1.09981e-06 0.00173066,-0.0170279,0.0153728,-0.0153329 0.000224448,0.00049057,0.00040779,0.000408641
1313 rs112961740,rs113942790,rs4842660,rs7978862 0 301.39 inf 4 -nan 9.95186e-07 9.02196e-07,1.09557e-06 -0.0170262,0.00172908,0.0153726,-0.0153327 0.00049057,0.000224448,0.00040779,0.000408641
1314 rs112961740,rs17461356,rs4842660,rs7978862 0 301.347 inf 4 -nan 9.96005e-07 9.02121e-07,1.10409e-06 -0.0156356,0.000398431,0.0155777,-0.0156405 0.000429015,5.12077e-05,0.00041078,0.000413548
1315 rs112577642,rs112961740,rs4842660,rs7978862 0 301.33 inf 4 -nan 9.95451e-07 8.86609e-07,1.09455e-06 0.00121016,-0.0165227,0.0155001,-0.0154764 0.000156581,0.00046093,0.000409482,0.000410493
1316 rs112961740,rs17364048,rs4842660,rs7978862 0 301.302 inf 4 -nan 9.95862e-07 8.9248e-07,1.10333e-06 -0.0156347,0.000397745,0.0155769,-0.0156396 0.000429015,5.12077e-05,0.00041078,0.000413548
1317 rs112961740,rs1689040,rs4842660,rs7978862 0 300.797 inf 4 -nan 9.9418e-07 8.99235e-07,1.09997e-06 -0.0155814,0.000322129,0.0155676,-0.0156861 0.00042819,4.23389e-05,0.000410784,0.000414921
1318 rs112961740,rs4842660,rs4842669,rs7978862 0 300.749 inf 4 -nan 9.94144e-07 8.90597e-07,1.0953e-06 -0.0155819,0.0155678,-0.000718983,-0.0155853 0.000428202,0.000410792,9.4543e-05,0.00041262
1319 rs112961740,rs4842660,rs7297206,rs7978862 0 300.625 inf 4 -nan 9.93639e-07 8.84557e-07,1.10145e-06 -0.0155898,0.0155761,-0.000319968,-0.0156916 0.000428407,0.000411011,4.23436e-05,0.000415162
1320 rs112961740,rs2681485,rs4842660,rs7978862 0 300.385 inf 4 -nan 9.92875e-07 8.91998e-07,1.09757e-06 -0.0155772,-0.00031683,0.0155634,-0.01568 0.000428252,4.23422e-05,0.000410851,0.000415018
1321 rs112961740,rs4842660,rs7965995,rs7978862 0 300.323 inf 4 -nan 9.9226e-07 8.92086e-07,1.10332e-06 -0.0164673,0.0154847,0.00116224,-0.015461 0.00046093,0.000409482,0.000156581,0.000410493
1322 rs112961740,rs1401982,rs4842660,rs7978862 0 300.322 inf 4 -nan 9.92676e-07 8.89779e-07,1.09471e-06 -0.0155755,-0.000315992,0.0155617,-0.015677 0.000428243,4.23395e-05,0.000410839,0.00041498
1323 rs112961740,rs4842660,rs704087,rs7978862 0 299.288 inf 4 -nan 9.89432e-07 8.8498e-07,1.1009e-06 -0.0157382,0.0154832,-0.000288189,-0.0155626 0.000432579,0.000409706,4.03603e-05,0.000412793
1324 rs112961740,rs4842660,rs704088,rs7978862 0 298.465 inf 4 -nan 9.8669e-07 8.8308e-07,1.08548e-06 -0.0156787,0.0154301,-0.000336487,-0.0155909 0.000431593,0.000409032,4.90816e-05,0.000413956
1325 rs112961740,rs4842660,rs7295439,rs7978862 0 298.211 inf 4 -nan 9.85797e-07 8.8217e-07,1.09225e-06 -0.0156753,0.0153498,0.000320297,-0.0155459 0.000431711,0.000407907,4.73788e-05,0.000412997
1326 rs112961740,rs4842660,rs7316025,rs7978862 0 297.799 inf 4 -nan 9.84782e-07 8.90603e-07,1.0951e-06 -0.0154739,0.0154319,-0.000351435,-0.0154712 0.0004272,0.000409232,5.2845e-05,0.000411461
1327 rs112961740,rs1689418,rs4842660,rs7978862 0 297.676 inf 4 -nan 9.84389e-07 8.83956e-07,1.09638e-06 -0.0154716,-0.000349163,0.0154299,-0.0154688 0.0004272,5.2845e-05,0.000409232,0.000411461
1328 rs112961740,rs2640547,rs4842660,rs7978862 0 297.314 inf 4 -nan 9.83245e-07 8.89759e-07,1.08019e-06 -0.015465,-0.000342449,0.0154237,-0.0154614 0.0004272,5.2845e-05,0.000409232,0.000411461
1329 rs11105285,rs112961740,rs4842660,rs7978862 0 296.982 inf 4 -nan 9.82121e-07 8.83314e-07,1.08495e-06 0.00030999,-0.015674,0.0153629,-0.0154043 4.87946e-05,0.000432687,0.000408306,0.000410436
1330 rs112961740,rs11613532,rs4842660,rs7978862 0 296.658 inf 4 -nan 9.81174e-07 8.80913e-07,1.08238e-06 -0.0155304,0.000445682,0.0155248,-0.0155366 0.000428911,7.13808e-05,0.000411749,0.000413692
1331 rs112961740,rs4842660,rs7308306,rs7978862 0 296.64 inf 4 -nan 9.80813e-07 8.75968e-07,1.0768e-06 -0.0154107,0.0153742,0.000293921,-0.015555 0.000426463,0.000408587,4.73946e-05,0.000414306
1332 rs112961740,rs1356819,rs4842660,rs7978862 0 296.529 inf 4 -nan 9.80771e-07 8.85285e-07,1.08499e-06 -0.0154973,-0.000585856,0.0154831,-0.0154932 0.000428202,9.4543e-05,0.000410792,0.00041262
1333 rs112961740,rs2037377,rs4842660,rs7978862 0 296.13 inf 4 -nan 9.79507e-07 8.84926e-07,1.08561e-06 -0.0154882,-0.000571667,0.0154741,-0.0154834 0.000428202,9.4543e-05,0.000410792,0.00041262
1334 rs112961740,rs2854370,rs4842660,rs7978862 0 296.1 inf 4 -nan 9.79413e-07 8.80088e-07,1.07827e-06 -0.0154876,-0.000570596,0.0154734,-0.0154826 0.000428202,9.4543e-05,0.000410792,0.00041262
1335 rs112961740,rs4842660,rs7975713,rs7978862 0 296.093 inf 4 -nan 9.7933e-07 8.79974e-07,1.0877e-06 -0.0155839,0.0153553,-0.000248376,-0.0153999 0.000430755,0.000408394,4.12225e-05,0.000410682
1336 rs112961740,rs4842660,rs7961386,rs7978862 0 296.092 inf 4 -nan 9.79386e-07 8.74327e-07,1.09131e-06 -0.0155383,0.0154269,0.000247974,-0.0154334 0.000429468,0.000409738,4.11099e-05,0.00041141
1337 rs112961740,rs4842660,rs4842686,rs7978862 0 296.076 inf 4 -nan 9.79334e-07 8.8102e-07,1.08229e-06 -0.0155378,0.0154265,0.000247717,-0.0154331 0.000429468,0.000409738,4.11099e-05,0.00041141
1338 rs11105297,rs112961740,rs4842660,rs7978862 0 296.075 inf 4 -nan 9.79334e-07 8.80506e-07,1.09001e-06 0.000459986,-0.0153823,0.0153438,-0.0153644 7.63378e-05,0.000426111,0.000408207,0.00040998
1339 rs112961740,rs17365885,rs4842660,rs7978862 0 296.034 inf 4 -nan 9.79217e-07 8.83588e-07,1.08391e-06 -0.0153944,0.000899534,0.0153803,-0.0153766 0.000426329,0.000149632,0.000408838,0.000410224
1340 rs10777192,rs112961740,rs4842660,rs7978862 0 295.976 inf 4 -nan 9.79019e-07 8.80081e-07,1.08075e-06 0.000246152,-0.0155352,0.0154245,-0.0154309 4.11099e-05,0.000429468,0.000409738,0.00041141
1341 rs112961740,rs4842660,rs770085,rs7978862 0 295.931 inf 4 -nan 9.78817e-07 8.77161e-07,1.08411e-06 -0.0155791,0.0153528,-0.000245812,-0.0153967 0.000430755,0.000408394,4.12225e-05,0.000410682
1342 rs112961740,rs4842660,rs704086,rs7978862 0 295.811 inf 4 -nan 9.78437e-07 8.82152e-07,1.07819e-06 -0.0155756,0.0153509,-0.000243897,-0.0153943 0.000430755,0.000408394,4.12225e-05,0.000410682
1343 rs112961740,rs11610818,rs4842660,rs7978862 0 295.721 inf 4 -nan 9.7821e-07 8.78217e-07,1.07201e-06 -0.0154787,0.000556743,0.0154646,-0.0154731 0.000428202,9.45435e-05,0.000410792,0.00041262
1344 rs112961740,rs2681473,rs4842660,rs7978862 0 295.704 inf 4 -nan 9.78158e-07 8.80361e-07,1.07542e-06 -0.0154784,-0.000556131,0.0154642,-0.0154726 0.000428202,9.4543e-05,0.000410792,0.00041262
1345 rs112961740,rs1224263,rs4842660,rs7978862 0 295.453 inf 4 -nan 9.7736e-07 8.78937e-07,1.08337e-06 -0.0154724,0.000546737,0.0154582,-0.0154661 0.000428202,9.45435e-05,0.000410792,0.00041262
1346 rs112961740,rs2681475,rs4842660,rs7978862 0 295.382 inf 4 -nan 9.77137e-07 8.79949e-07,1.07783e-06 -0.0154707,-0.000544069,0.0154565,-0.0154643 0.000428202,9.4543e-05,0.000410792,0.00041262
1347 rs112961740,rs2854368,rs4842660,rs7978862 0 295.344 inf 4 -nan 9.77016e-07 8.81116e-07,1.07814e-06 -0.0154698,-0.000542631,0.0154556,-0.0154633 0.000428202,9.4543e-05,0.000410792,0.00041262
1348 rs112961740,rs1401980,rs4842660,rs7978862 0 295.34 inf 4 -nan 9.77006e-07 8.7701e-07,1.07543e-06 -0.0154971,0.000235404,0.0153924,-0.0153951 0.000428898,4.10241e-05,0.000409326,0.000410906
1349 rs112961740,rs2407988,rs4842660,rs7978862 0 295.339 inf 4 -nan 9.77001e-07 8.80491e-07,1.07533e-06 -0.0154697,-0.000542448,0.0154555,-0.0154632 0.000428202,9.4543e-05,0.000410792,0.00041262
1350 rs112961740,rs2854369,rs4842660,rs7978862 0 295.335 inf 4 -nan 9.76987e-07 8.78137e-07,1.08324e-06 -0.0154695,-0.000542277,0.0154554,-0.015463 0.000428202,9.4543e-05,0.000410792,0.00041262
1351 rs10858930,rs112961740,rs4842660,rs7978862 0 295.308 inf 4 -nan 9.76903e-07 8.81623e-07,1.08476e-06 0.000234869,-0.0154962,0.0153918,-0.0153944 4.10241e-05,0.000428898,0.000409326,0.000410906
1352 rs112961740,rs2854376,rs4842660,rs7978862 0 295.293 inf 4 -nan 9.76854e-07 8.7534e-07,1.07548e-06 -0.0154685,-0.000540685,0.0154544,-0.0154619 0.000428202,9.4543e-05,0.000410792,0.00041262
1353 rs112961740,rs4842660,rs6538196,rs7978862 0 295.283 inf 4 -nan 9.76823e-07 8.69272e-07,1.08599e-06 -0.0154683,0.0154542,-0.000540315,-0.0154617 0.000428202,0.000410792,9.4543e-05,0.00041262
1354 rs112961740,rs2681478,rs4842660,rs7978862 0 295.28 inf 4 -nan 9.76812e-07 8.76533e-07,1.07842e-06 -0.0154682,-0.000540183,0.0154541,-0.0154616 0.000428202,9.4543e-05,0.000410792,0.00041262
1355 rs112961740,rs1520183,rs4842660,rs7978862 0 295.276 inf 4 -nan 9.768e-07 8.74499e-07,1.0779e-06 -0.0154681,-0.00054004,0.015454,-0.0154615 0.000428202,9.4543e-05,0.000410792,0.00041262
1356 rs11105345,rs112961740,rs4842660,rs7978862 0 295.273 inf 4 -nan 9.76792e-07 8.81597e-07,1.08394e-06 -0.000539934,-0.0154681,0.0154539,-0.0154614 9.4543e-05,0.000428202,0.000410792,0.00041262
1357 rs112961740,rs1358349,rs4842660,rs7978862 0 295.273 inf 4 -nan 9.76792e-07 8.80138e-07,1.08297e-06 -0.0154953,0.000234289,0.0153911,-0.0153937 0.000428898,4.10241e-05,0.000409326,0.000410906
1358 rs112961740,rs2056329,rs4842660,rs7978862 0 295.267 inf 4 -nan 9.76774e-07 8.78278e-07,1.07564e-06 -0.0154952,0.000234196,0.015391,-0.0153935 0.000428898,4.10241e-05,0.000409326,0.000410906
1359 rs112961740,rs4842660,rs7975689,rs7978862 0 295.266 inf 4 -nan 9.76768e-07 8.79852e-07,1.0772e-06 -0.0154679,0.0154537,-0.00053965,-0.0154612 0.000428202,0.000410792,9.4543e-05,0.00041262
1360 rs112961740,rs1880979,rs4842660,rs7978862 0 295.258 inf 4 -nan 9.76744e-07 8.79878e-07,1.07817e-06 -0.0154677,-0.000539367,0.0154536,-0.015461 0.000428202,9.4543e-05,0.000410792,0.00041262
1361 rs112961740,rs2254781,rs4842660,rs7978862 0 295.258 inf 4 -nan 9.76744e-07 8.77509e-07,1.08327e-06 -0.0154677,-0.000539361,0.0154536,-0.015461 0.000428202,9.4543e-05,0.000410792,0.00041262
1362 rs112961740,rs4240743,rs4842660,rs7978862 0 295.256 inf 4 -nan 9.76738e-07 8.74642e-07,1.09261e-06 -0.0154676,-0.000539288,0.0154535,-0.015461 0.000428202,9.4543e-05,0.000410792,0.00041262
1363 rs10858928,rs112961740,rs4842660,rs7978862 0 295.253 inf 4 -nan 9.76729e-07 8.83105e-07,1.08027e-06 0.000233961,-0.0154948,0.0153907,-0.0153932 4.10241e-05,0.000428898,0.000409326,0.000410906
1364 rs112961740,rs2854377,rs4842660,rs7978862 0 295.245 inf 4 -nan 9.76703e-07 8.75016e-07,1.0841e-06 -0.0154674,-0.000538871,0.0154532,-0.0154607 0.000428202,9.4543e-05,0.000410792,0.00041262
1365 rs112961740,rs2139554,rs4842660,rs7978862 0 295.245 inf 4 -nan 9.76702e-07 8.76782e-07,1.08784e-06 -0.0154674,-0.000538856,0.0154532,-0.0154607 0.000428202,9.4543e-05,0.000410792,0.00041262
1366 rs112961740,rs2681481,rs4842660,rs7978862 0 295.234 inf 4 -nan 9.76669e-07 8.77841e-07,1.07592e-06 -0.0154671,-0.000538461,0.015453,-0.0154604 0.000428202,9.4543e-05,0.000410792,0.00041262
1367 rs112961740,rs2037373,rs4842660,rs7978862 0 295.225 inf 4 -nan 9.76641e-07 8.69298e-07,1.08131e-06 -0.0154669,-0.000538117,0.0154528,-0.0154602 0.000428202,9.4543e-05,0.000410792,0.00041262
1368 rs112961740,rs2037374,rs4842660,rs7978862 0 295.216 inf 4 -nan 9.76611e-07 8.81776e-07,1.07781e-06 -0.0154667,-0.00053776,0.0154525,-0.0154599 0.000428202,9.4543e-05,0.000410792,0.00041262
1369 rs112961740,rs2854367,rs4842660,rs7978862 0 295.202 inf 4 -nan 9.76566e-07 8.79757e-07,1.08409e-06 -0.0154663,-0.000537217,0.0154522,-0.0154595 0.000428202,9.4543e-05,0.000410792,0.00041262
1370 rs112961740,rs4842660,rs4842673,rs7978862 0 295.169 inf 4 -nan 9.76462e-07 8.74869e-07,1.09211e-06 -0.0154655,0.0154514,-0.000535954,-0.0154587 0.000428202,0.000410792,9.4543e-05,0.00041262
1371 rs112961740,rs4842660,rs75783043,rs7978862 0 295.169 inf 4 -nan 9.76462e-07 8.73753e-07,1.07992e-06 -0.0154655,0.0154514,0.000535953,-0.0154587 0.000428202,0.000410792,9.45435e-05,0.00041262
1372 rs112961740,rs4842660,rs6538197,rs7978862 0 295.165 inf 4 -nan 9.76449e-07 8.73015e-07,1.08384e-06 -0.0154654,0.0154513,-0.000535799,-0.0154586 0.000428202,0.000410792,9.4543e-05,0.00041262
1373 rs112961740,rs4842660,rs79212583,rs7978862 0 295.163 inf 4 -nan 9.76442e-07 8.77029e-07,1.0761e-06 -0.0154654,0.0154512,0.00053571,-0.0154585 0.000428202,0.000410792,9.45435e-05,0.00041262
1374 rs112961740,rs4842660,rs79130604,rs7978862 0 295.154 inf 4 -nan 9.76415e-07 8.79817e-07,1.08756e-06 -0.0154652,0.015451,0.000535384,-0.0154583 0.000428202,0.000410792,9.45435e-05,0.00041262
1375 rs112961740,rs1880978,rs4842660,rs7978862 0 295.153 inf 4 -nan 9.76411e-07 8.76705e-07,1.08429e-06 -0.0154651,-0.00053533,0.015451,-0.0154582 0.000428202,9.4543e-05,0.000410792,0.00041262
1376 rs112961740,rs11837185,rs4842660,rs7978862 0 295.143 inf 4 -nan 9.76379e-07 8.76213e-07,1.08001e-06 -0.0154649,0.000534947,0.0154507,-0.015458 0.000428202,9.45435e-05,0.000410792,0.00041262
1377 rs112961740,rs1356820,rs4842660,rs7978862 0 295.138 inf 4 -nan 9.76363e-07 8.74455e-07,1.07913e-06 -0.0154648,-0.000534751,0.0154506,-0.0154578 0.000428202,9.4543e-05,0.000410792,0.00041262
1378 rs112961740,rs1715636,rs4842660,rs7978862 0 295.125 inf 4 -nan 9.76321e-07 8.80005e-07,1.07621e-06 -0.0154644,0.000534248,0.0154503,-0.0154575 0.000428202,9.45435e-05,0.000410792,0.00041262
1379 rs112961740,rs11834928,rs4842660,rs7978862 0 295.117 inf 4 -nan 9.76299e-07 8.8052e-07,1.08043e-06 -0.0154643,0.000533974,0.0154501,-0.0154573 0.000428202,9.45435e-05,0.000410792,0.00041262
1380 rs112961740,rs2452497,rs4842660,rs7978862 0 295.117 inf 4 -nan 9.76297e-07 8.79471e-07,1.07355e-06 -0.0154643,0.000533957,0.0154501,-0.0154573 0.000428202,9.45435e-05,0.000410792,0.00041262
1381 rs112961740,rs4376957,rs4842660,rs7978862 0 295.115 inf 4 -nan 9.7629e-07 8.73579e-07,1.07282e-06 -0.0154642,-0.00053387,0.0154501,-0.0154572 0.000428202,9.4543e-05,0.000410792,0.00041262
1382 rs112961740,rs1224264,rs4842660,rs7978862 0 295.109 inf 4 -nan 9.76273e-07 8.71063e-07,1.08261e-06 -0.0154641,0.00053366,0.0154499,-0.0154571 0.000428202,9.45435e-05,0.000410792,0.00041262
1383 rs112961740,rs4842660,rs73435069,rs7978862 0 295.108 inf 4 -nan 9.7627e-07 8.76133e-07,1.07454e-06 -0.015464,0.0154499,0.000533621,-0.0154571 0.000428202,0.000410792,9.45435e-05,0.00041262
1384 rs112961740,rs1224265,rs4842660,rs7978862 0 295.103 inf 4 -nan 9.76254e-07 8.79464e-07,1.07912e-06 -0.0154639,0.000533427,0.0154498,-0.0154569 0.000428202,9.45435e-05,0.000410792,0.00041262
1385 rs112961740,rs1224259,rs4842660,rs7978862 0 295.101 inf 4 -nan 9.76246e-07 8.80393e-07,1.08028e-06 -0.0154639,0.000533329,0.0154497,-0.0154569 0.000428202,9.45435e-05,0.000410792,0.00041262
1386 rs10777188,rs112961740,rs4842660,rs7978862 0 295.098 inf 4 -nan 9.76238e-07 8.73174e-07,1.08507e-06 -0.000533235,-0.0154638,0.0154497,-0.0154568 9.4543e-05,0.000428202,0.000410792,0.00041262
1387 rs112961740,rs2056327,rs4842660,rs7978862 0 295.093 inf 4 -nan 9.76222e-07 8.75703e-07,1.08055e-06 -0.0154637,-0.000533037,0.0154495,-0.0154567 0.000428202,9.4543e-05,0.000410792,0.00041262
1388 rs112961740,rs117891749,rs4842660,rs7978862 0 295.09 inf 4 -nan 9.76226e-07 8.71677e-07,1.08132e-06 -0.0154122,0.000901691,0.0153731,-0.0153694 0.000427015,0.000159917,0.000409028,0.00041045
1389 rs112961740,rs1880980,rs4842660,rs7978862 0 295.089 inf 4 -nan 9.76207e-07 8.75683e-07,1.06912e-06 -0.0154636,-0.000532856,0.0154494,-0.0154565 0.000428202,9.4543e-05,0.000410792,0.00041262
1390 rs112961740,rs2681479,rs4842660,rs7978862 0 295.085 inf 4 -nan 9.76195e-07 8.79428e-07,1.0759e-06 -0.0154635,-0.000532704,0.0154493,-0.0154564 0.000428202,9.4543e-05,0.000410792,0.00041262
1391 rs112961740,rs2681486,rs4842660,rs7978862 0 295.062 inf 4 -nan 9.76124e-07 8.79111e-07,1.07681e-06 -0.0154629,-0.000531838,0.0154488,-0.0154558 0.000428202,9.4543e-05,0.000410792,0.00041262
1392 rs112961740,rs1401983,rs4842660,rs7978862 0 295.041 inf 4 -nan 9.76055e-07 8.82073e-07,1.07342e-06 -0.0154624,-0.000530997,0.0154482,-0.0154552 0.000428202,9.4543e-05,0.000410792,0.00041262
1393 rs112961740,rs4842660,rs796376,rs7978862 0 294.997 inf 4 -nan 9.75857e-07 8.71202e-07,1.08008e-06 -0.0155508,0.0153377,-0.000230465,-0.0153774 0.000430755,0.000408394,4.12225e-05,0.000410682
1394 rs112961740,rs4842660,rs73435071,rs7978862 0 294.996 inf 4 -nan 9.75915e-07 8.78923e-07,1.07105e-06 -0.0154613,0.0154471,0.000529285,-0.0154541 0.000428202,0.000410792,9.45435e-05,0.00041262
1395 rs112961740,rs4842660,rs7978862,rs7980621 0 294.968 inf 4 -nan 9.75824e-07 8.75017e-07,1.07776e-06 -0.0154606,0.0154464,-0.0154533,0.000528171 0.000428202,0.000410792,0.00041262,9.45435e-05
1396 rs112961740,rs115031958,rs4842660,rs7978862 0 294.963 inf 4 -nan 9.7581e-07 8.78852e-07,1.08369e-06 -0.0154605,0.000527997,0.0154463,-0.0154532 0.000428202,9.45435e-05,0.000410792,0.00041262
1397 rs112961740,rs4842660,rs6538194,rs7978862 0 294.962 inf 4 -nan 9.75805e-07 8.75537e-07,1.07812e-06 -0.0154604,0.0154463,-0.000527937,-0.0154531 0.000428202,0.000410792,9.4543e-05,0.00041262
1398 rs112961740,rs11614862,rs4842660,rs7978862 0 294.919 inf 4 -nan 9.75671e-07 8.772e-07,1.08215e-06 -0.0154594,0.000526284,0.0154452,-0.015452 0.000428202,9.45435e-05,0.000410792,0.00041262
1399 rs112961740,rs4842660,rs73435062,rs7978862 0 294.914 inf 4 -nan 9.75653e-07 8.76496e-07,1.07641e-06 -0.0154592,0.0154451,0.000526061,-0.0154518 0.000428202,0.000410792,9.45435e-05,0.00041262
1400 rs112961740,rs2056331,rs4842660,rs7978862 0 294.889 inf 4 -nan 9.75576e-07 8.73167e-07,1.07241e-06 -0.0154586,-0.000525108,0.0154445,-0.0154512 0.000428202,9.4543e-05,0.000410792,0.00041262
1401 rs112961740,rs11831317,rs4842660,rs7978862 0 294.867 inf 4 -nan 9.75504e-07 8.78007e-07,1.07457e-06 -0.0154581,0.000524222,0.0154439,-0.0154506 0.000428202,9.45435e-05,0.000410792,0.00041262
1402 rs112961740,rs11836875,rs4842660,rs7978862 0 294.85 inf 4 -nan 9.75451e-07 8.79864e-07,1.0783e-06 -0.0154577,0.000523567,0.0154435,-0.0154501 0.000428202,9.45435e-05,0.000410792,0.00041262
1403 rs112961740,rs1980235,rs4842660,rs7978862 0 294.849 inf 4 -nan 9.75455e-07 8.75616e-07,1.08167e-06 -0.0154223,-0.000225131,0.0154138,-0.0154139 0.000427352,4.06505e-05,0.000410041,0.000411634
1404 rs11105329,rs112961740,rs4842660,rs7978862 0 294.841 inf 4 -nan 9.75421e-07 8.80124e-07,1.08063e-06 0.000523193,-0.0154574,0.0154433,-0.0154498 9.45435e-05,0.000428202,0.000410792,0.00041262
1405 rs112961740,rs2681490,rs4842660,rs7978862 0 294.787 inf 4 -nan 9.7525e-07 8.75939e-07,1.07611e-06 -0.0154561,-0.000521064,0.0154419,-0.0154484 0.000428202,9.4543e-05,0.000410792,0.00041262
1406 rs10858918,rs112961740,rs4842660,rs7978862 0 294.776 inf 4 -nan 9.75225e-07 8.70424e-07,1.08453e-06 -0.000223902,-0.0154206,0.0154122,-0.0154121 4.06505e-05,0.000427352,0.000410041,0.000411634
1407 rs112961740,rs1590008,rs4842660,rs7978862 0 294.774 inf 4 -nan 9.75217e-07 8.8231e-07,1.08444e-06 -0.0154206,-0.00022386,0.0154121,-0.0154121 0.000427352,4.06505e-05,0.000410041,0.000411634
1408 rs112961740,rs1358350,rs4842660,rs7978862 0 294.692 inf 4 -nan 9.74957e-07 8.68383e-07,1.08381e-06 -0.0154196,-0.000222614,0.0154112,-0.0154104 0.000427371,4.06786e-05,0.000410065,0.000411644
1409 rs112961740,rs4842660,rs4842670,rs7978862 0 294.668 inf 4 -nan 9.74876e-07 8.78861e-07,1.07295e-06 -0.0154531,0.0154389,-0.00051637,-0.0154451 0.000428202,0.000410792,9.4543e-05,0.00041262
1410 rs112961740,rs2407987,rs7978862 0 291.497 inf 3 -nan 9.53771e-07 8.61013e-07,1.05823e-06 -0.0151257,0.0151115,-0.0150888 0.000423964,0.00040637,0.000407404
1411 rs112961740,rs4842660,rs7978862 0 291.462 inf 3 -nan 9.53663e-07 8.58269e-07,1.05232e-06 -0.0151248,0.0151106,-0.0150879 0.000423964,0.00040637,0.000407404
1412 rs112961740,rs1565679,rs7978862 0 291.408 inf 3 -nan 9.53489e-07 8.61971e-07,1.05802e-06 -0.0151235,0.0151093,-0.0150866 0.000423964,0.00040637,0.000407404
1413 rs112961740,rs4842660,rs73211616,rs7978862 0 294.243 inf 4 -nan 9.73527e-07 8.69239e-07,1.0846e-06 -0.0154011,0.0153933,0.000369094,-0.0154019 0.000427182,0.000409881,6.99146e-05,0.000411722
1414 rs1065916,rs112961740,rs4842660,rs7978862 0 294.17 inf 4 -nan 9.73281e-07 8.72163e-07,1.07647e-06 -0.00026787,-0.0153158,0.015287,-0.015317 5.10694e-05,0.000425524,0.000407759,0.000409739
1415 rs10858908,rs112961740,rs7978862 0 291.29 inf 3 -nan 9.53117e-07 8.62319e-07,1.05556e-06 0.0151063,-0.0151205,-0.0150836 0.00040637,0.000423964,0.000407404
1416 rs112961740,rs4842660,rs7978862,rs876555 0 294.038 inf 4 -nan 9.72581e-07 8.7027e-07,1.08116e-06 -0.0152813,0.0152696,-0.015411,0.000241851 0.000425052,0.000407542,0.00041221,4.69851e-05
1417 rs11105304,rs112961740,rs4842660,rs7978862 0 293.911 inf 4 -nan 9.72169e-07 8.71583e-07,1.07129e-06 0.000240871,-0.0152719,0.0152577,-0.0154008 4.73336e-05,0.000424947,0.000407396,0.000412016
1418 rs11105326,rs112961740,rs7978862 0 291.064 inf 3 -nan 9.52401e-07 8.53124e-07,1.06076e-06 0.0151006,-0.0151148,-0.015078 0.00040637,0.000423964,0.000407404
1419 rs10858907,rs112961740,rs7978862 0 291.056 inf 3 -nan 9.52373e-07 8.44696e-07,1.05249e-06 0.0151004,-0.0151146,-0.0150777 0.00040637,0.000423964,0.000407404
1420 rs11105308,rs112961740,rs4842660,rs7978862 0 293.842 inf 4 -nan 9.71947e-07 8.72472e-07,1.07295e-06 0.000239663,-0.015271,0.0152568,-0.0153994 4.73919e-05,0.000424948,0.000407397,0.000412033
1421 rs112961740,rs4842660,rs7313499,rs7978862 0 293.838 inf 4 -nan 9.71937e-07 8.69132e-07,1.07623e-06 -0.0152709,0.0152567,0.000239301,-0.0153987 0.000424947,0.000407396,4.73336e-05,0.000412016
1422 rs10858883,rs112961740,rs4842660,rs7978862 0 293.802 inf 4 -nan 9.71821e-07 8.70809e-07,1.0767e-06 0.000238511,-0.0152704,0.0152562,-0.0153977 4.73336e-05,0.000424947,0.000407396,0.000412016
1423 rs10777171,rs112961740,rs4842660,rs7978862 0 293.799 inf 4 -nan 9.71812e-07 8.75248e-07,1.07262e-06 0.000238451,-0.0152704,0.0152562,-0.0153976 4.73336e-05,0.000424947,0.000407396,0.000412016
1424 rs112961740,rs7966729,rs7978862 0 290.944 inf 3 -nan 9.5202e-07 8.63859e-07,1.0489e-06 -0.0151118,0.0150976,-0.0150749 0.000423964,0.00040637,0.000407404
1425 rs112961740,rs1405780,rs4842660,rs7978862 0 293.781 inf 4 -nan 9.72076e-07 8.7423e-07,1.07841e-06 -0.0154129,-0.000191174,0.0153422,-0.0153248 0.000427747,3.7666e-05,0.000408923,0.000410068
1426 rs10858882,rs112961740,rs4842660,rs7978862 0 293.75 inf 4 -nan 9.71657e-07 8.68935e-07,1.06682e-06 0.000237677,-0.0152698,0.0152556,-0.0153968 4.73919e-05,0.000424948,0.000407397,0.000412033
1427 rs112961740,rs4842660,rs7308258,rs7978862 0 293.71 inf 4 -nan 9.71532e-07 8.77122e-07,1.07567e-06 -0.0152692,0.015255,0.000236529,-0.0153951 0.000424947,0.000407396,4.73336e-05,0.000412016
1428 rs10858880,rs112961740,rs4842660,rs7978862 0 293.7 inf 4 -nan 9.71499e-07 8.74146e-07,1.0725e-06 0.000236589,-0.0152691,0.0152549,-0.0153954 4.73919e-05,0.000424948,0.000407397,0.000412033
1429 rs10777177,rs112961740,rs4842660,rs7978862 0 293.696 inf 4 -nan 9.71485e-07 8.76915e-07,1.08147e-06 0.000236208,-0.015269,0.0152548,-0.0153947 4.73336e-05,0.000424947,0.000407396,0.000412016
1430 rs112961740,rs12303240,rs4842660,rs7978862 0 293.685 inf 4 -nan 9.7145e-07 8.67062e-07,1.07612e-06 -0.0152689,0.000236251,0.0152547,-0.015395 0.000424948,4.73919e-05,0.000407397,0.000412033
1431 rs112961740,rs12312151,rs4842660,rs7978862 0 293.674 inf 4 -nan 9.71415e-07 8.71782e-07,1.06824e-06 -0.0152688,0.000236011,0.0152546,-0.0153946 0.000424948,4.73919e-05,0.000407397,0.000412033
1432 rs10161460,rs112961740,rs4842660,rs7978862 0 293.674 inf 4 -nan 9.71416e-07 8.6495e-07,1.06788e-06 0.00023573,-0.0152687,0.0152545,-0.0153941 4.73336e-05,0.000424947,0.000407396,0.000412016
1433 rs10858891,rs112961740,rs4842660,rs7978862 0 293.672 inf 4 -nan 9.71411e-07 8.70279e-07,1.07683e-06 0.000235694,-0.0152687,0.0152545,-0.015394 4.73336e-05,0.000424947,0.000407396,0.000412016
1434 rs112961740,rs1344685,rs4842660,rs7978862 0 293.629 inf 4 -nan 9.71274e-07 8.73691e-07,1.07082e-06 -0.0152682,0.000235034,0.015254,-0.0153934 0.000424948,4.73919e-05,0.000407397,0.000412033
1435 rs112961740,rs12315152,rs4842660,rs7978862 0 293.628 inf 4 -nan 9.71269e-07 8.79163e-07,1.07525e-06 -0.0152681,0.000235002,0.015254,-0.0153933 0.000424948,4.73919e-05,0.000407397,0.000412033
1436 rs112961740,rs7969322,rs7978862 0 290.785 inf 3 -nan 9.51516e-07 8.54994e-07,1.06084e-06 -0.0151078,0.0150936,-0.0150709 0.000423964,0.00040637,0.000407404
1437 rs112961740,rs4842660,rs7308051,rs7978862 0 293.62 inf 4 -nan 9.71244e-07 8.65079e-07,1.07171e-06 -0.015268,0.0152539,0.000234829,-0.0153931 0.000424948,0.000407397,4.73919e-05,0.000412033
1438 rs112961740,rs4842660,rs7134172,rs7978862 0 293.6 inf 4 -nan 9.7118e-07 8.74242e-07,1.07044e-06 -0.0152678,0.0152536,0.00023438,-0.0153925 0.000424948,0.000407397,4.73919e-05,0.000412033
1439 rs112961740,rs4842660,rs7971907,rs7978862 0 293.509 inf 4 -nan 9.7121e-07 8.66704e-07,1.07732e-06 -0.0153287,0.0152948,0.000387492,-0.0153028 0.000425959,0.00040807,7.8282e-05,0.00040971
1440 rs112961740,rs4842660,rs797266,rs7978862 0 293.458 inf 4 -nan 9.70991e-07 8.79899e-07,1.06999e-06 -0.0154211,0.0152441,-0.000218916,-0.0152761 0.000428223,0.000407276,4.45163e-05,0.000409196
1441 rs112961740,rs1527546,rs4842660,rs7978862 0 293.406 inf 4 -nan 9.70887e-07 8.80564e-07,1.07408e-06 -0.0154031,-0.000184653,0.0153343,-0.0153167 0.000427747,3.7666e-05,0.000408923,0.000410068
1442 rs10506965,rs112961740,rs4842660,rs7978862 0 293.337 inf 4 -nan 9.70641e-07 8.7041e-07,1.08189e-06 -0.000187567,-0.0153428,0.0152132,-0.0152313 3.85491e-05,0.000426325,0.000406916,0.000408469
1443 rs112961740,rs12819667,rs4842660,rs7978862 0 293.198 inf 4 -nan 9.70202e-07 8.68719e-07,1.07689e-06 -0.015333,-0.000184666,0.0152065,-0.0152235 0.000426177,3.84749e-05,0.000406861,0.000408382
1444 rs112961740,rs148176512,rs4842660,rs7978862 0 293.093 inf 4 -nan 9.6989e-07 8.6454e-07,1.07968e-06 -0.0153205,0.000372018,0.0152875,-0.0152942 0.000425959,7.8282e-05,0.00040807,0.00040971
1445 rs10506971,rs112961740,rs4842660,rs7978862 0 293.007 inf 4 -nan 9.69598e-07 8.72737e-07,1.07031e-06 -0.000181075,-0.0153254,0.0152012,-0.0152169 3.84672e-05,0.000426099,0.000406825,0.000408325
1446 rs112961740,rs1427829,rs4842660,rs7978862 0 292.987 inf 4 -nan 9.69536e-07 8.7827e-07,1.0721e-06 -0.015325,-0.000180709,0.015201,-0.0152167 0.000426099,3.84672e-05,0.000406825,0.000408325
1447 rs112961740,rs4842660,rs770083,rs7978862 0 292.932 inf 4 -nan 9.69356e-07 8.75906e-07,1.07074e-06 -0.0153273,0.0152014,0.000180169,-0.0152187 0.000426175,0.000406835,3.8581e-05,0.000408366
1448 rs112961740,rs4842660,rs704061,rs7978862 0 292.931 inf 4 -nan 9.69355e-07 8.67634e-07,1.06941e-06 -0.0153207,0.0151964,0.00017981,-0.015213 0.000426033,0.000406785,3.85059e-05,0.000408284
1449 rs112961740,rs34937414,rs4842660,rs7978862 0 292.875 inf 4 -nan 9.69197e-07 8.72188e-07,1.07562e-06 -0.0153887,0.000484354,0.0153512,-0.0153526 0.000427753,0.00010427,0.000409657,0.00041137
1450 rs112961740,rs4842660,rs4842679,rs7978862 0 292.79 inf 4 -nan 9.68862e-07 8.70332e-07,1.07348e-06 -0.0153479,0.0152574,-0.000196098,-0.0153057 0.000426738,0.000407624,4.27005e-05,0.000410155
1451 rs112961740,rs12579003,rs4842660,rs7978862 0 292.762 inf 4 -nan 9.68806e-07 8.67397e-07,1.0691e-06 -0.0152917,-0.000307049,0.01524,-0.0152722 0.000425524,6.69909e-05,0.000407349,0.000409382
1452 rs112961740,rs117069019,rs4842660,rs7978862 0 292.753 inf 4 -nan 9.68825e-07 8.67607e-07,1.08276e-06 -0.0153162,0.000788532,0.0153141,-0.0152876 0.000426013,0.000171922,0.000408784,0.000409723
1453 rs112961740,rs4842660,rs77662931,rs7978862 0 292.712 inf 4 -nan 9.6869e-07 8.65847e-07,1.0653e-06 -0.0153349,0.0152643,0.000366636,-0.0152532 0.000426454,0.000407762,8.03139e-05,0.000409009
1454 rs112961740,rs4842660,rs75590541,rs7978862 0 292.676 inf 4 -nan 9.68161e-07 8.69483e-07,1.07369e-06 -0.0156975,0.0151939,0.000678773,-0.0151739 0.000442815,0.000406795,0.00015151,0.000407856
1455 rs112961740,rs2407986,rs4842660,rs7978862 0 292.565 inf 4 -nan 9.68224e-07 8.69792e-07,1.06753e-06 -0.0153164,0.000402793,0.0153088,-0.0153021 0.000426105,8.97035e-05,0.00040876,0.000410187
1456 rs112914514,rs112961740,rs4842660,rs7978862 0 292.552 inf 4 -nan 9.67769e-07 8.65904e-07,1.07727e-06 0.000669056,-0.0156893,0.0151927,-0.0151727 0.00015151,0.000442815,0.000406795,0.000407856
1457 rs112961740,rs4842660,rs75992354,rs7978862 0 292.537 inf 4 -nan 9.67719e-07 8.67184e-07,1.07702e-06 -0.0156883,0.0151926,0.000667804,-0.0151725 0.000442815,0.000406795,0.00015151,0.000407856
1458 rs112961740,rs113057166,rs4842660,rs7978862 0 292.533 inf 4 -nan 9.67706e-07 8.71317e-07,1.07348e-06 -0.015688,0.000667494,0.0151925,-0.0151725 0.000442815,0.00015151,0.000406795,0.000407856
1459 rs112961740,rs113011983,rs4842660,rs7978862 0 292.526 inf 4 -nan 9.67685e-07 8.75795e-07,1.0708e-06 -0.0156876,0.000666972,0.0151925,-0.0151724 0.000442815,0.00015151,0.000406795,0.000407856
1460 rs112961740,rs4842660,rs56291414,rs7978862 0 292.391 inf 4 -nan 9.67643e-07 8.7094e-07,1.07538e-06 -0.0152753,0.0152453,0.00025503,-0.0152676 0.000425344,0.000407524,5.80249e-05,0.00040945
1461 rs112961740,rs4842660,rs73196614,rs7978862 0 292.202 inf 4 -nan 9.66938e-07 8.66096e-07,1.07882e-06 -0.0154559,0.0151956,0.000245066,-0.0152176 0.000430971,0.000406855,5.72968e-05,0.00040853
1462 rs112961740,rs17464848,rs4842660,rs7978862 0 292.157 inf 4 -nan 9.66795e-07 8.59156e-07,1.07155e-06 -0.015454,0.000243666,0.0151951,-0.0152168 0.000430971,5.72968e-05,0.000406855,0.00040853
1463 rs112961740,rs4842660,rs56271586,rs7978862 0 292.099 inf 4 -nan 9.66719e-07 8.65877e-07,1.06855e-06 -0.01527,0.0152405,0.000246006,-0.0152612 0.000425344,0.000407524,5.80249e-05,0.00040945
1464 rs11105360,rs112961740,rs4842660,rs7978862 0 292.091 inf 4 -nan 9.66728e-07 8.71203e-07,1.07309e-06 -0.000269355,-0.0152728,0.0152491,-0.0152394 6.35088e-05,0.000425397,0.000407679,0.000408967
1465 rs112961740,rs12426089,rs4842660,rs7978862 0 291.746 inf 4 -nan 9.65626e-07 8.65531e-07,1.07091e-06 -0.0152635,0.000169219,0.0152897,-0.0152779 0.000425345,4.18026e-05,0.000408771,0.000410098
1466 rs112961740,rs4842660,rs56083945,rs7978862 0 291.728 inf 4 -nan 9.65542e-07 8.68313e-07,1.07141e-06 -0.0152405,0.0152136,0.000230896,-0.0152328 0.000424933,0.000407171,5.72537e-05,0.000408984
1467 rs112961740,rs2018669,rs4842660,rs7978862 0 291.561 inf 4 -nan 9.65014e-07 8.63197e-07,1.06522e-06 -0.0152432,0.000226132,0.0152161,-0.0152342 0.000425028,5.74417e-05,0.000407253,0.000409094
1468 rs112961740,rs4842660,rs73194520,rs7978862 0 291.509 inf 4 -nan 9.64847e-07 8.75542e-07,1.07431e-06 -0.0152368,0.0152103,0.00022362,-0.0152282 0.000424933,0.000407171,5.72537e-05,0.000408984
1469 rs112961740,rs4842660,rs73194511,rs7978862 0 291.494 inf 4 -nan 9.648e-07 8.61932e-07,1.06269e-06 -0.0152366,0.0152101,0.000223119,-0.0152279 0.000424933,0.000407171,5.72537e-05,0.000408984
1470 rs112961740,rs4842660,rs770082,rs7978862 0 291.313 inf 4 -nan 9.64233e-07 8.62406e-07,1.06835e-06 -0.0152586,0.0151525,0.00014653,-0.0151593 0.00042543,0.00040652,3.86651e-05,0.00040784
1471 rs112961740,rs2230282,rs4842660,rs7978862 0 291.279 inf 4 -nan 9.64119e-07 8.65509e-07,1.06564e-06 -0.0152329,0.000215723,0.0152068,-0.0152233 0.000424933,5.72537e-05,0.000407171,0.000408984
1472 rs11105404,rs112961740,rs4842660,rs7978862 0 291.213 inf 4 -nan 9.6395e-07 8.56793e-07,1.06659e-06 -0.000214354,-0.0152164,0.0151831,-0.0151557 5.73905e-05,0.000424672,0.000406833,0.000407808
1473 rs112961740,rs4842660,rs7978862,rs80014075 0 291.175 inf 4 -nan 9.6379e-07 8.58562e-07,1.06543e-06 -0.015231,0.0152052,-0.015221,0.000212064 0.000424933,0.000407171,0.000408984,5.72537e-05
1474 rs112961740,rs17366704,rs4842660,rs7978862 0 291.125 inf 4 -nan 9.63633e-07 8.67414e-07,1.06314e-06 -0.0152302,0.000210287,0.0152044,-0.0152198 0.000424933,5.72537e-05,0.000407171,0.000408984
1475 rs112961740,rs11831532,rs4842660,rs7978862 0 291.122 inf 4 -nan 9.63621e-07 8.73181e-07,1.06431e-06 -0.0152301,0.000210153,0.0152043,-0.0152198 0.000424933,5.72537e-05,0.000407171,0.000408984
1476 rs112961740,rs4842660,rs55855230,rs7978862 0 291.007 inf 4 -nan 9.63284e-07 8.68797e-07,1.064e-06 -0.0152359,0.015211,0.000323802,-0.0152096 0.000425084,0.000407324,8.9867e-05,0.0004088
1477 rs112961740,rs35140211,rs4842660,rs7978862 0 290.885 inf 4 -nan 9.62896e-07 8.68765e-07,1.07231e-06 -0.0152378,0.000147536,0.0152587,-0.0152454 0.000425175,4.18644e-05,0.000408537,0.000409846
1478 rs10506974,rs112961740,rs4842660,rs7978862 0 290.875 inf 4 -nan 9.62817e-07 8.64883e-07,1.06825e-06 -0.000160022,-0.0151366,0.0152493,-0.0152132 4.56183e-05,0.000423978,0.000408289,0.000408967
1479 rs112961740,rs1689419,rs4842660,rs7978862 0 290.871 inf 4 -nan 9.62853e-07 8.59973e-07,1.07232e-06 -0.0152757,-0.000132167,0.0152009,-0.0151857 0.000426131,3.75986e-05,0.000407181,0.000408352
1480 rs112961740,rs4842660,rs7136259,rs7978862 0 290.838 inf 4 -nan 9.62678e-07 8.6107e-07,1.07448e-06 -0.0151846,0.0151791,-0.000140717,-0.0152082 0.000424311,0.000406846,4.04504e-05,0.000408867
1481 rs112961740,rs4842660,rs61926781,rs7978862 0 290.823 inf 4 -nan 9.62613e-07 8.65446e-07,1.07138e-06 -0.0152678,0.0153012,0.000278063,-0.0152214 0.000425967,0.000410075,8.02417e-05,0.00040922
1482 rs112961740,rs17782913,rs4842660,rs7978862 0 290.589 inf 4 -nan 9.61974e-07 8.62219e-07,1.06577e-06 -0.0151941,-0.000191666,0.0151639,-0.0151363 0.000424475,5.7584e-05,0.000406685,0.000407663
1483 rs112961740,rs12369904,rs4842660,rs7978862 0 290.548 inf 4 -nan 9.6183e-07 8.62069e-07,1.06257e-06 -0.0151646,0.000267738,0.0151455,-0.0151442 0.000424136,8.12109e-05,0.000406507,0.000407761
1484 rs112961740,rs4842660,rs73210397,rs7978862 0 290.531 inf 4 -nan 9.61777e-07 8.65165e-07,1.06283e-06 -0.0152167,0.0152058,0.000252512,-0.0152006 0.000424885,0.000407402,7.68612e-05,0.000408846
1485 rs112961740,rs4842660,rs79469762,rs7978862 0 290.419 inf 4 -nan 9.6142e-07 8.63101e-07,1.0668e-06 -0.0152709,0.0152547,-0.000250389,-0.0152165 0.000426404,0.000408849,7.81123e-05,0.000409372
1486 rs112961740,rs4842660,rs7978862,rs79854899 0 290.418 inf 4 -nan 9.61416e-07 8.57857e-07,1.07555e-06 -0.0152708,0.0152547,-0.0152164,-0.000250314 0.000426404,0.000408849,0.000409372,7.81123e-05
1487 rs112961740,rs17192128,rs4842660,rs7978862 0 290.37 inf 4 -nan 9.61265e-07 8.59725e-07,1.06757e-06 -0.0152693,-0.000247622,0.0152531,-0.015215 0.000426404,7.81123e-05,0.000408849,0.000409372
1488 rs11105303,rs112961740,rs4842660,rs7978862 0 290.279 inf 4 -nan 9.60657e-07 8.66586e-07,1.06575e-06 0.000143484,-0.0152123,0.0151981,-0.0152744 4.73919e-05,0.000424948,0.000407397,0.000412033
1489 rs112961740,rs4842660,rs75792677,rs7978862 0 290.193 inf 4 -nan 9.60719e-07 8.66219e-07,1.06347e-06 -0.0151637,0.0151495,0.000483245,-0.015136 0.000424156,0.000406571,0.000158853,0.00040771
1490 rs112961740,rs1492912,rs4842660,rs7978862 0 290.155 inf 4 -nan 9.60268e-07 8.61761e-07,1.05583e-06 -0.0152542,0.000138906,0.0151004,-0.0151742 0.000426253,4.73665e-05,0.000406385,0.000408464
1491 rs112961740,rs1492913,rs4842660,rs7978862 0 290.147 inf 4 -nan 9.60241e-07 8.57992e-07,1.06086e-06 -0.0152533,0.000138749,0.0150996,-0.0151735 0.000426231,4.74233e-05,0.000406387,0.000408452
1492 rs112961740,rs12299158,rs4842660,rs7978862 0 290.133 inf 4 -nan 9.60198e-07 8.62641e-07,1.06225e-06 -0.0152534,0.000138081,0.0151005,-0.0151736 0.000426253,4.73665e-05,0.000406385,0.000408464
1493 rs10745508,rs112961740,rs4842660,rs7978862 0 290.117 inf 4 -nan 9.60145e-07 8.59188e-07,1.05006e-06 0.000137618,-0.0152522,0.0150997,-0.0151728 4.74233e-05,0.000426231,0.000406387,0.000408452
1494 rs11105389,rs112961740,rs4842660,rs7978862 0 290.099 inf 4 -nan 9.60422e-07 8.58726e-07,1.05244e-06 -0.000181384,-0.0151755,0.0151445,-0.0151184 6.10627e-05,0.000424307,0.00040653,0.000407533
1495 rs112961740,rs17782889,rs4842660,rs7978862 0 290.095 inf 4 -nan 9.60375e-07 8.57261e-07,1.06099e-06 -0.0151902,0.000163535,0.0151721,-0.0151782 0.000424539,5.52695e-05,0.0004069,0.000408544
1496 rs112961740,rs4842660,rs76967749,rs7978862 0 289.966 inf 4 -nan 9.59992e-07 8.66739e-07,1.06034e-06 -0.0152278,0.0152044,0.000403536,-0.0151923 0.000425487,0.000407688,0.000140926,0.000409031
1497 rs112961740,rs17459979,rs4842660,rs7978862 0 289.91 inf 4 -nan 9.59791e-07 8.57121e-07,1.06269e-06 -0.0152431,0.000148792,0.0152665,-0.0152239 0.000426044,5.29138e-05,0.000410132,0.000410265
1498 rs112961740,rs4842499,rs4842660,rs7978862 0 289.863 inf 4 -nan 9.59646e-07 8.6417e-07,1.06417e-06 -0.0152271,-0.000121302,0.0151816,-0.0151817 0.000425563,4.37252e-05,0.000407174,0.000408803
1499 rs112961740,rs117408037,rs4842660,rs7978862 0 289.8 inf 4 -nan 9.59468e-07 8.5913e-07,1.05907e-06 -0.0152062,0.000364713,0.0151846,-0.0151724 0.000425012,0.000133734,0.000407273,0.000408579
1500 rs112961740,rs4842660,rs770373,rs7978862 0 289.791 inf 4 -nan 9.59359e-07 8.57782e-07,1.05915e-06 -0.0151552,0.0151613,-0.00010742,-0.015177 0.000424114,0.000406804,3.98177e-05,0.000408738
1501 rs112961740,rs4842660,rs770370,rs7978862 0 289.767 inf 4 -nan 9.59269e-07 8.6576e-07,1.07112e-06 -0.0151586,0.0151639,-0.000107209,-0.0151827 0.000424152,0.000406859,4.01e-05,0.000408944
1502 rs11105401,rs112961740,rs4842660,rs7978862 0 289.763 inf 4 -nan 9.59334e-07 8.54332e-07,1.06767e-06 -0.000118857,-0.0152343,0.0151971,-0.0151947 4.4164e-05,0.000425911,0.000407638,0.00040933
1503 rs112961740,rs4842660,rs796385,rs7978862 0 289.685 inf 4 -nan 9.58977e-07 8.63276e-07,1.06443e-06 -0.015218,0.0151254,-0.000110225,-0.0151525 0.000425484,0.00040641,4.25109e-05,0.000408164
1504 rs112961740,rs1689408,rs4842660,rs7978862 0 289.676 inf 4 -nan 9.59009e-07 8.54108e-07,1.05586e-06 -0.0152448,0.000159559,0.0151298,-0.0151045 0.000426465,6.13218e-05,0.000406437,0.000407454
1505 rs112961740,rs1650342,rs4842660,rs7978862 0 289.672 inf 4 -nan 9.58997e-07 8.6827e-07,1.05732e-06 -0.0152447,0.000159343,0.0151298,-0.0151045 0.000426465,6.13218e-05,0.000406437,0.000407454
1506 rs112961740,rs4842660,rs770081,rs7978862 0 289.667 inf 4 -nan 9.58982e-07 8.63524e-07,1.05611e-06 -0.0152445,0.0151298,0.00015908,-0.0151044 0.000426465,0.000406437,6.13218e-05,0.000407454
1507 rs112961740,rs4842660,rs770374,rs7978862 0 289.667 inf 4 -nan 9.58888e-07 8.58042e-07,1.05567e-06 -0.0151621,0.0151765,-0.000109563,-0.0152054 0.000424213,0.00040718,4.2667e-05,0.000409965
1508 rs112961740,rs4842660,rs770375,rs7978862 0 289.638 inf 4 -nan 9.58823e-07 8.57029e-07,1.05896e-06 -0.0152163,0.0151245,-0.00010909,-0.0151519 0.00042548,0.000406406,4.27915e-05,0.000408175
1509 rs112961740,rs4842660,rs770377,rs7978862 0 289.633 inf 4 -nan 9.58805e-07 8.64666e-07,1.06191e-06 -0.0152175,0.0151259,-0.000108755,-0.015153 0.000425527,0.000406414,4.27444e-05,0.000408206
1510 rs112961740,rs17782847,rs34422056,rs7308380,rs79767772 0 292.338 inf 5 0 1.18634e-08 3.59332e-09,2.37167e-08 -3.5704e-05,5.29063e-05,-6.51135e-05,0.000135169,-6.37099e-06 0.000117536,9.90609e-05,0.0001108,4.70998e-05,8.48183e-05
1511 rs112961740,rs4842660,rs56369286,rs7978862 0 289.408 inf 4 -nan 9.58209e-07 8.60172e-07,1.05662e-06 -0.0151431,0.0151289,-0.000161674,-0.0150875 0.000424035,0.000406444,6.82741e-05,0.000407404
1512 rs112961740,rs12579052,rs4842660,rs7978862 0 289.369 inf 4 -nan 9.58111e-07 8.64531e-07,1.04831e-06 -0.0151549,-0.000138028,0.0151404,-0.0151137 0.000424159,5.90481e-05,0.000406569,0.000407554
1513 rs11105270,rs112961740,rs4842660,rs7978862 0 289.351 inf 4 -nan 9.58036e-07 8.63895e-07,1.05652e-06 0.000178233,-0.0151283,0.0151126,-0.0151057 7.70146e-05,0.000423967,0.000406371,0.000407477
1514 rs112961740,rs4842660,rs4842684,rs7978862 0 289.348 inf 4 -nan 9.58031e-07 8.58692e-07,1.06358e-06 -0.015187,0.0151567,-9.04212e-05,-0.0151461 0.000424814,0.000406858,3.90946e-05,0.00040818
1515 rs112961740,rs34520864,rs4842660,rs7978862 0 289.298 inf 4 -nan 9.57875e-07 8.50458e-07,1.06735e-06 -0.0151961,0.000141906,0.0151657,-0.0151521 0.00042513,6.27011e-05,0.000407098,0.000408389
1516 rs112961740,rs4842660,rs7305095,rs7978862 0 289.294 inf 4 -nan 9.57805e-07 8.60274e-07,1.06331e-06 -0.0151041,0.0150971,9.62281e-05,-0.0151033 0.000424065,0.000406415,4.29479e-05,0.000407462
1517 rs11105271,rs112961740,rs4842660,rs7978862 0 289.264 inf 4 -nan 9.57713e-07 8.63187e-07,1.0587e-06 9.49599e-05,-0.0151028,0.0150956,-0.0151016 4.29625e-05,0.000424081,0.000406427,0.000407451
1518 rs112961740,rs4842660,rs7135819,rs7978862 0 289.25 inf 4 -nan 9.57666e-07 8.65618e-07,1.06867e-06 -0.0151043,0.0150972,9.42201e-05,-0.0151029 0.000424067,0.000406416,4.29248e-05,0.000407461
1519 rs112961740,rs4842660,rs76714924,rs7978862 0 289.25 inf 4 -nan 9.57655e-07 8.62938e-07,1.05675e-06 -0.0152319,0.0152378,0.00023476,-0.015185 0.000426768,0.000410491,0.000107124,0.000409806
1520 rs112961740,rs4842660,rs73196644,rs7978862 0 289.214 inf 4 -nan 9.57618e-07 8.59543e-07,1.05935e-06 -0.015157,0.0151362,0.000227353,-0.0151186 0.000424221,0.000406539,0.000104343,0.000407647
1521 rs112961740,rs117045835,rs4842660,rs7978862 0 289.125 inf 4 -nan 9.57255e-07 8.5644e-07,1.06186e-06 -0.0151559,-0.000212605,0.0151099,-0.015119 0.000424233,0.000103494,0.00040637,0.000407684
1522 rs112961740,rs34663878,rs4842660,rs7978862 0 289.103 inf 4 -nan 9.57256e-07 8.59953e-07,1.05601e-06 -0.0151586,0.000176787,0.015141,-0.0151287 0.000424281,8.60282e-05,0.000406638,0.000407888
1523 rs112961740,rs2162042,rs4842660,rs7978862 0 289.056 inf 4 -nan 9.57111e-07 8.60359e-07,1.06642e-06 -0.0151446,-7.53943e-05,0.0151539,-0.0151259 0.000424079,3.76422e-05,0.000406943,0.000407845
1524 rs112961740,rs4842660,rs7965786,rs7978862 0 289.004 inf 4 -nan 9.56946e-07 8.6212e-07,1.05744e-06 -0.0151929,0.0151672,0.000129639,-0.0151509 0.000425411,0.000407413,6.67443e-05,0.000408693
1525 rs112961740,rs4842660,rs4842680,rs7978862 0 288.997 inf 4 -nan 9.56922e-07 8.54371e-07,1.06505e-06 -0.0151439,0.0151523,-7.27599e-05,-0.0151246 0.000424079,0.000406943,3.76422e-05,0.000407845
1526 rs112961740,rs4842660,rs7299774,rs7978862 0 288.993 inf 4 -nan 9.56912e-07 8.67714e-07,1.0648e-06 -0.0151925,0.0151668,0.00012877,-0.0151505 0.000425411,0.000407413,6.67443e-05,0.000408693
1527 rs112961740,rs4842660,rs7955644,rs7978862 0 288.988 inf 4 -nan 9.56897e-07 8.61435e-07,1.05673e-06 -0.0151923,0.0151667,0.000128394,-0.0151503 0.000425411,0.000407413,6.67443e-05,0.000408693
1528 rs112961740,rs4842660,rs7296703,rs7978862 0 288.988 inf 4 -nan 9.56896e-07 8.60241e-07,1.059e-06 -0.0151923,0.0151667,0.000128379,-0.0151503 0.000425411,0.000407413,6.67443e-05,0.000408693
1529 rs112961740,rs34205054,rs4842660,rs7978862 0 288.986 inf 4 -nan 9.56789e-07 8.61785e-07,1.06446e-06 -0.0151492,-0.000168943,0.0151014,-0.0151117 0.000424161,8.9746e-05,0.000406399,0.0004076
1530 rs112961740,rs4842660,rs7976283,rs7978862 0 288.977 inf 4 -nan 9.56861e-07 8.6604e-07,1.06015e-06 -0.0151918,0.0151663,0.000127477,-0.0151499 0.000425411,0.000407413,6.67443e-05,0.000408693
1531 rs112961740,rs4842660,rs7311138,rs7978862 0 288.972 inf 4 -nan 9.56843e-07 8.58125e-07,1.05269e-06 -0.0151916,0.0151661,0.000127029,-0.0151497 0.000425411,0.000407413,6.67443e-05,0.000408693
1532 rs11105267,rs112961740,rs4842660,rs7978862 0 288.966 inf 4 -nan 9.56826e-07 8.6526e-07,1.07002e-06 0.000126599,-0.0151913,0.0151659,-0.0151495 6.67443e-05,0.000425411,0.000407413,0.000408693
1533 rs112961740,rs4842660,rs73198547,rs7978862 0 288.966 inf 4 -nan 9.56728e-07 8.54974e-07,1.06021e-06 -0.0151481,0.0151012,-0.000168001,-0.0151106 0.000424149,0.000406402,9.03795e-05,0.000407587
1534 rs112961740,rs12811606,rs4842660,rs7978862 0 288.957 inf 4 -nan 9.56734e-07 8.55164e-07,1.05933e-06 -0.0151503,-0.000207032,0.01511,-0.0151134 0.000424185,0.000111245,0.00040637,0.000407634
1535 rs112961740,rs4842660,rs61378614,rs7978862 0 288.95 inf 4 -nan 9.56737e-07 8.62791e-07,1.05786e-06 -0.0151399,0.0151229,0.000101995,-0.0151206 0.000424042,0.000406423,5.47688e-05,0.000407782
1536 rs112961740,rs140766882,rs4842660,rs7978862 0 288.947 inf 4 -nan 9.56766e-07 8.66518e-07,1.05965e-06 -0.0151807,0.000250589,0.0151614,-0.015146 0.000425012,0.000133734,0.000407273,0.000408579
1537 rs112961740,rs12818945,rs4842660,rs7978862 0 288.937 inf 4 -nan 9.56637e-07 8.6309e-07,1.05709e-06 -0.0151476,-0.000164746,0.0151014,-0.0151102 0.000424149,9.03795e-05,0.000406402,0.000407587
1538 rs10745510,rs112961740,rs4842660,rs7978862 0 288.934 inf 4 -nan 9.56707e-07 8.59538e-07,1.06569e-06 -0.000185607,-0.015119,0.0151227,-0.0150853 0.000100299,0.000423976,0.000406423,0.000407407
1539 rs10858917,rs112961740,rs4842660,rs7978862 0 288.924 inf 4 -nan 9.56649e-07 8.618e-07,1.06353e-06 -9.08844e-05,-0.0151228,0.0151101,-0.0151085 4.97324e-05,0.000423966,0.00040637,0.000407559
1540 rs10506975,rs112961740,rs4842660,rs7978862 0 288.895 inf 4 -nan 9.56504e-07 8.56456e-07,1.05764e-06 -0.000159874,-0.015147,0.0151017,-0.0151095 9.03795e-05,0.000424149,0.000406402,0.000407587
1541 rs112961740,rs35354627,rs4842660,rs7978862 0 288.887 inf 4 -nan 9.56511e-07 8.54196e-07,1.06438e-06 -0.0151495,-0.00019453,0.01511,-0.0151126 0.000424193,0.000109794,0.00040637,0.000407642
1542 rs112961740,rs34983446,rs4842660,rs7978862 0 288.886 inf 4 -nan 9.56509e-07 8.6409e-07,1.06931e-06 -0.0151491,-0.000197018,0.01511,-0.0151122 0.000424185,0.000111245,0.00040637,0.000407634
1543 rs112961740,rs36092128,rs4842660,rs7978862 0 288.883 inf 4 -nan 9.56499e-07 8.58395e-07,1.06255e-06 -0.0151494,-0.000194013,0.01511,-0.0151125 0.000424193,0.000109794,0.00040637,0.000407642
1544 rs112961740,rs4842660,rs56138201,rs7978862 0 288.874 inf 4 -nan 9.56524e-07 8.52957e-07,1.05248e-06 -0.0151918,0.0151626,-0.000175268,-0.0151508 0.000425634,0.000407421,9.86107e-05,0.000408937
1545 rs112961740,rs17016868,rs4842660,rs7978862 0 288.872 inf 4 -nan 9.56149e-07 8.5693e-07,1.05435e-06 -0.0152683,0.000208345,0.0150917,-0.0150669 0.000433152,0.000128894,0.000406539,0.000407613
1546 rs112961740,rs4842660,rs4842676,rs7978862 0 288.848 inf 4 -nan 9.56416e-07 8.60459e-07,1.0608e-06 -0.0151159,0.0151025,-9.2628e-05,-0.0150982 0.000423995,0.000406397,5.34694e-05,0.000407447
1547 rs11105298,rs112961740,rs4842660,rs7978862 0 288.834 inf 4 -nan 9.56331e-07 8.6045e-07,1.06416e-06 7.93068e-05,-0.0150998,0.0150856,-0.0150886 4.67498e-05,0.00042422,0.000406637,0.000407405
1548 rs11105328,rs112961740,rs4842660,rs7978862 0 288.818 inf 4 -nan 9.56328e-07 8.60619e-07,1.06849e-06 9.19095e-05,-0.0151245,0.0151119,-0.0151054 5.42244e-05,0.000423964,0.000406371,0.000407534
1549 rs11105273,rs112961740,rs4842660,rs7978862 0 288.804 inf 4 -nan 9.5629e-07 8.60038e-07,1.0485e-06 9.03348e-05,-0.0151313,0.0151178,-0.0151096 5.38108e-05,0.000423982,0.000406392,0.000407609
1550 rs112961740,rs12824510,rs4842660,rs7978862 0 288.781 inf 4 -nan 9.56172e-07 8.60899e-07,1.05505e-06 -0.0151376,-0.000156068,0.0150987,-0.0150999 0.000424037,9.5927e-05,0.000406436,0.000407471
1551 rs112961740,rs17016790,rs4842660,rs7978862 0 288.768 inf 4 -nan 9.56189e-07 8.57286e-07,1.06238e-06 -0.0151403,0.000112365,0.0151272,-0.0151156 0.000424069,6.87521e-05,0.000406496,0.000407756
1552 rs112389263,rs112961740,rs4842660,rs7978862 0 288.768 inf 4 -nan 9.56168e-07 8.57823e-07,1.05409e-06 8.48134e-05,-0.0151398,0.0151276,-0.0151209 5.21862e-05,0.000424064,0.000406504,0.000407908
1553 rs112961740,rs4842660,rs73200994,rs7978862 0 288.756 inf 4 -nan 9.56121e-07 8.59151e-07,1.05821e-06 -0.0151513,0.0151344,8.34057e-05,-0.0151296 0.000424285,0.000406641,5.20013e-05,0.000408232
1554 rs11105282,rs112961740,rs4842660,rs7978862 0 288.754 inf 4 -nan 9.56144e-07 8.64585e-07,1.05778e-06 8.43592e-05,-0.0151448,0.0151362,-0.0151238 5.22513e-05,0.000424144,0.000406678,0.000408008
1555 rs112961740,rs17381194,rs4842660,rs7978862 0 288.754 inf 4 -nan 9.56124e-07 8.598e-07,1.06533e-06 -0.0151396,8.37683e-05,0.0151274,-0.0151205 0.000424064,5.21862e-05,0.000406504,0.000407908
1556 rs10858848,rs112961740,rs4842660,rs7978862 0 288.751 inf 4 -nan 9.56078e-07 8.55294e-07,1.06019e-06 7.60085e-05,-0.015103,0.0150888,-0.0150885 4.79828e-05,0.000424188,0.000406603,0.000407405
1557 rs10777167,rs112961740,rs4842660 0 285.89 inf 3 -nan 9.36005e-07 8.3647e-07,1.04245e-06 -0.0149461,-0.014983,0.01497 0.000407404,0.000423964,0.00040637
1558 rs112961740,rs4842660,rs7978862,rs9795772 0 288.72 inf 4 -nan 9.55973e-07 8.57646e-07,1.04789e-06 -0.0151029,0.0150887,-0.0150885,7.26222e-05 0.000424205,0.000406621,0.000407405,4.73017e-05
1559 rs112961740,rs117259519,rs4842660,rs7978862 0 288.719 inf 4 -nan 9.56025e-07 8.6022e-07,1.06305e-06 -0.0151195,0.000160838,0.0151203,-0.0150848 0.000423978,0.000103104,0.000406417,0.000407409
1560 rs112961740,rs2407987,rs34422056,rs7978862 0 288.718 inf 4 -nan 9.55985e-07 8.56123e-07,1.05947e-06 -0.0151405,0.0151064,-0.000164723,-0.0151033 0.000424081,0.000406384,0.00011062,0.000407521
1561 rs112961740,rs141564090,rs4842660,rs7978862 0 288.712 inf 4 -nan 9.55958e-07 8.57239e-07,1.05706e-06 -0.0151411,-0.000154786,0.0151046,-0.0151037 0.000424097,0.00010127,0.000406389,0.000407534
1562 rs10858872,rs112961740,rs4842660,rs7978862 0 288.703 inf 4 -nan 9.55919e-07 8.6162e-07,1.05111e-06 7.14055e-05,-0.0151033,0.0150891,-0.0150885 4.73017e-05,0.000424205,0.000406621,0.000407405
1563 rs10858871,rs112961740,rs4842660,rs7978862 0 288.702 inf 4 -nan 9.55916e-07 8.58147e-07,1.05278e-06 7.13468e-05,-0.0151033,0.0150891,-0.0150885 4.73017e-05,0.000424205,0.000406621,0.000407405
1564 rs10506972,rs112961740,rs4842660,rs7978862 0 288.7 inf 4 -nan 9.5591e-07 8.56532e-07,1.05949e-06 7.11944e-05,-0.0151034,0.0150891,-0.0150885 4.73017e-05,0.000424205,0.000406621,0.000407405
1565 rs10858864,rs112961740,rs4842660,rs7978862 0 288.699 inf 4 -nan 9.55908e-07 8.61264e-07,1.0568e-06 7.11552e-05,-0.0151034,0.0150892,-0.0150885 4.73017e-05,0.000424205,0.000406621,0.000407405
1566 rs10858867,rs112961740,rs4842660,rs7978862 0 288.699 inf 4 -nan 9.55908e-07 8.57305e-07,1.05852e-06 7.11513e-05,-0.0151034,0.0150892,-0.0150885 4.73017e-05,0.000424205,0.000406621,0.000407405
1567 rs112333143,rs112961740,rs4842660,rs7978862 0 288.697 inf 4 -nan 9.55963e-07 8.592e-07,1.05858e-06 0.000105234,-0.0151393,0.0151261,-0.0151139 6.87521e-05,0.000424069,0.000406496,0.000407756
1568 rs10858877,rs112961740,rs4842660,rs7978862 0 288.697 inf 4 -nan 9.559e-07 8.60221e-07,1.05571e-06 7.0981e-05,-0.0151034,0.0150892,-0.0150885 4.73017e-05,0.000424205,0.000406621,0.000407405
1569 rs10858878,rs112961740,rs4842660,rs7978862 0 288.697 inf 4 -nan 9.559e-07 8.61635e-07,1.05476e-06 7.09782e-05,-0.0151034,0.0150892,-0.0150885 4.73017e-05,0.000424205,0.000406621,0.000407405
1570 rs112961740,rs12228177,rs4842660,rs7978862 0 288.697 inf 4 -nan 9.559e-07 8.54989e-07,1.05917e-06 -0.0151034,7.09615e-05,0.0150892,-0.0150885 0.000424205,4.73017e-05,0.000406621,0.000407405
1571 rs11105302,rs112961740,rs4842660,rs7978862 0 288.697 inf 4 -nan 9.55899e-07 8.52858e-07,1.06575e-06 7.09486e-05,-0.0151034,0.0150892,-0.0150885 4.73017e-05,0.000424205,0.000406621,0.000407405
1572 rs10858862,rs112961740,rs4842660,rs7978862 0 288.696 inf 4 -nan 9.55898e-07 8.57216e-07,1.0629e-06 7.09203e-05,-0.0151034,0.0150892,-0.0150885 4.73017e-05,0.000424205,0.000406621,0.000407405
1573 rs112961740,rs2681492,rs4842660,rs7978862 0 288.696 inf 4 -nan 9.55941e-07 8.54218e-07,1.06121e-06 -0.0151219,8.20411e-05,0.0151091,-0.0151012 0.000423969,5.39632e-05,0.000406371,0.000407497
1574 rs10858855,rs112961740,rs4842660,rs7978862 0 288.695 inf 4 -nan 9.55895e-07 8.5811e-07,1.0572e-06 7.08599e-05,-0.0151035,0.0150892,-0.0150885 4.73017e-05,0.000424205,0.000406621,0.000407405
1575 rs112961740,rs4842653,rs4842660,rs7978862 0 288.692 inf 4 -nan 9.55883e-07 8.60642e-07,1.056e-06 -0.0151035,7.05848e-05,0.0150893,-0.0150885 0.000424205,4.73017e-05,0.000406621,0.000407405
1576 rs10858852,rs112961740,rs4842660,rs7978862 0 288.691 inf 4 -nan 9.55883e-07 8.57752e-07,1.05721e-06 7.05797e-05,-0.0151035,0.0150893,-0.0150885 4.73017e-05,0.000424205,0.000406621,0.000407405
1577 rs112961740,rs4842654,rs4842660,rs7978862 0 288.691 inf 4 -nan 9.55881e-07 8.53003e-07,1.06355e-06 -0.0151036,7.05447e-05,0.0150893,-0.0150885 0.000424205,4.73017e-05,0.000406621,0.000407405
1578 rs10858859,rs112961740,rs4842660,rs7978862 0 288.689 inf 4 -nan 9.55875e-07 8.56142e-07,1.06239e-06 7.03981e-05,-0.0151036,0.0150894,-0.0150885 4.73017e-05,0.000424205,0.000406621,0.000407405
1579 rs1008764,rs112961740,rs4842660,rs7978862 0 288.687 inf 4 -nan 9.55868e-07 8.64174e-07,1.05762e-06 7.02373e-05,-0.0151036,0.0150894,-0.0150885 4.73017e-05,0.000424205,0.000406621,0.000407405
1580 rs112961740,rs4842660,rs6538190,rs7978862 0 288.685 inf 4 -nan 9.55862e-07 8.56596e-07,1.05506e-06 -0.0151037,0.0150895,7.00915e-05,-0.0150885 0.000424205,0.000406621,4.73017e-05,0.000407405
1581 rs112961740,rs35192662,rs4842660,rs7978862 0 288.684 inf 4 -nan 9.55931e-07 8.5634e-07,1.05793e-06 -0.0151588,8.86268e-05,0.0151362,-0.0151206 0.000424555,5.84841e-05,0.00040672,0.000407973
1582 rs112961740,rs34422056,rs4842660,rs7978862 0 288.684 inf 4 -nan 9.55877e-07 8.58684e-07,1.06257e-06 -0.0151397,-0.000164725,0.0151055,-0.0151025 0.000424081,0.00011062,0.000406384,0.000407521
1583 rs112961740,rs4842488,rs4842660,rs7978862 0 288.683 inf 4 -nan 9.55855e-07 8.57705e-07,1.057e-06 -0.0151037,6.99354e-05,0.0150895,-0.0150885 0.000424205,4.73017e-05,0.000406621,0.000407405
1584 rs10858881,rs112961740,rs4842660,rs7978862 0 288.682 inf 4 -nan 9.55854e-07 8.56514e-07,1.0651e-06 6.99182e-05,-0.0151037,0.0150895,-0.0150885 4.73017e-05,0.000424205,0.000406621,0.000407405
1585 rs10858854,rs112961740,rs4842660,rs7978862 0 288.678 inf 4 -nan 9.55839e-07 8.53797e-07,1.05899e-06 6.95562e-05,-0.0151039,0.0150896,-0.0150885 4.73017e-05,0.000424205,0.000406621,0.000407405
1586 rs10858879,rs112961740,rs4842660,rs7978862 0 288.675 inf 4 -nan 9.55832e-07 8.56569e-07,1.05953e-06 6.94037e-05,-0.0151039,0.0150897,-0.0150885 4.73017e-05,0.000424205,0.000406621,0.000407405
1587 rs11105291,rs112961740,rs4842660,rs7978862 0 288.673 inf 4 -nan 9.55825e-07 8.65163e-07,1.05702e-06 6.92243e-05,-0.015104,0.0150897,-0.0150885 4.73017e-05,0.000424205,0.000406621,0.000407405
1588 rs10858890,rs112961740,rs4842660,rs7978862 0 288.668 inf 4 -nan 9.55809e-07 8.55903e-07,1.05625e-06 6.88675e-05,-0.0151041,0.0150898,-0.0150885 4.73017e-05,0.000424205,0.000406621,0.000407405
1589 rs11105319,rs112961740,rs4842660,rs7978862 0 288.661 inf 4 -nan 9.55789e-07 8.57078e-07,1.05991e-06 6.86466e-05,-0.0151044,0.0150902,-0.0150885 4.74794e-05,0.0004242,0.000406616,0.000407405
1590 rs1054807,rs112961740,rs4842660,rs7978862 0 288.659 inf 4 -nan 9.5578e-07 8.55279e-07,1.06368e-06 6.80881e-05,-0.0151042,0.01509,-0.0150885 4.72437e-05,0.000424206,0.000406623,0.000407405
1591 rs112961740,rs17782943,rs4842660,rs7978862 0 288.659 inf 4 -nan 9.55812e-07 8.6146e-07,1.05746e-06 -0.0151453,7.54503e-05,0.015129,-0.0151227 0.000424197,5.1766e-05,0.000406566,0.0004081
1592 rs10777194,rs112961740,rs4842660,rs7978862 0 288.655 inf 4 -nan 9.55826e-07 8.58801e-07,1.05903e-06 -0.000128384,-0.0151218,0.0151226,-0.0150883 8.769e-05,0.000423969,0.000406452,0.000407404
1593 rs10858894,rs112961740,rs4842660,rs7978862 0 288.651 inf 4 -nan 9.55754e-07 8.59207e-07,1.0547e-06 6.75501e-05,-0.0151045,0.0150902,-0.0150885 4.73017e-05,0.000424205,0.000406621,0.000407405
1594 rs112961740,rs4842660,rs6538189,rs7978862 0 288.649 inf 4 -nan 9.55748e-07 8.59332e-07,1.05709e-06 -0.0151045,0.0150903,6.73924e-05,-0.0150885 0.000424205,0.000406621,4.73017e-05,0.000407405
1595 rs10858886,rs112961740,rs4842660,rs7978862 0 288.646 inf 4 -nan 9.55738e-07 8.49316e-07,1.0502e-06 6.71542e-05,-0.0151046,0.0150904,-0.0150885 4.73017e-05,0.000424205,0.000406621,0.000407405
1596 rs112961740,rs4842660,rs73437338,rs7978862 0 288.642 inf 4 -nan 9.55767e-07 8.61355e-07,1.0611e-06 -0.0151179,0.0151043,7.86894e-05,-0.0150961 0.000423992,0.000406394,5.4846e-05,0.000407444
1597 rs112961740,rs113804325,rs4842660,rs7978862 0 288.641 inf 4 -nan 9.55784e-07 8.6399e-07,1.05793e-06 -0.0151279,8.76739e-05,0.0151162,-0.0151032 0.00042397,6.07449e-05,0.000406388,0.000407541
1598 rs11105299,rs112961740,rs4842660,rs7978862 0 288.636 inf 4 -nan 9.55707e-07 8.60856e-07,1.06118e-06 6.6411e-05,-0.0151048,0.0150906,-0.0150884 4.73017e-05,0.000424205,0.000406621,0.000407405
1599 rs10858851,rs112961740,rs4842660,rs7978862 0 288.635 inf 4 -nan 9.55709e-07 8.56904e-07,1.06482e-06 6.71464e-05,-0.0151053,0.0150911,-0.0150884 4.77889e-05,0.000424192,0.000406608,0.000407405
1600 rs112961740,rs12306658,rs4842660,rs7978862 0 288.634 inf 4 -nan 9.55772e-07 8.58334e-07,1.05394e-06 -0.0151675,9.30883e-05,0.0151452,-0.0151282 0.000425003,6.4763e-05,0.000407082,0.000408367
1601 rs10858898,rs112961740,rs4842660,rs7978862 0 288.633 inf 4 -nan 9.55698e-07 8.64858e-07,1.05593e-06 6.61734e-05,-0.0151049,0.0150907,-0.0150884 4.73017e-05,0.000424205,0.000406621,0.000407405
1602 rs112961740,rs1565679,rs34422056,rs7978862 0 288.629 inf 4 -nan 9.55703e-07 8.58946e-07,1.0634e-06 -0.0151383,0.0151042,-0.000164728,-0.0151011 0.000424081,0.000406384,0.00011062,0.000407521
1603 rs112961740,rs4842660,rs7302638,rs7978862 0 288.629 inf 4 -nan 9.55756e-07 8.59537e-07,1.06298e-06 -0.0151673,0.015145,9.25658e-05,-0.015128 0.000425003,0.000407082,6.4763e-05,0.000408367
1604 rs10777162,rs112961740,rs4842660,rs7978862 0 288.626 inf 4 -nan 9.55681e-07 8.60402e-07,1.06311e-06 6.66322e-05,-0.0151056,0.0150914,-0.0150884 4.79174e-05,0.000424189,0.000406605,0.000407405
1605 rs112961740,rs12318428,rs4842660,rs7978862 0 288.625 inf 4 -nan 9.55745e-07 8.63156e-07,1.06071e-06 -0.0151671,9.21809e-05,0.0151449,-0.0151278 0.000425003,6.4763e-05,0.000407082,0.000408367
1606 rs11105314,rs112961740,rs4842660,rs7978862 0 288.624 inf 4 -nan 9.5567e-07 8.55079e-07,1.05965e-06 6.54864e-05,-0.0151051,0.0150909,-0.0150884 4.73017e-05,0.000424205,0.000406621,0.000407405
1607 rs11105310,rs112961740,rs4842660,rs7978862 0 288.619 inf 4 -nan 9.55653e-07 8.6099e-07,1.05952e-06 6.5059e-05,-0.0151052,0.015091,-0.0150884 4.73017e-05,0.000424205,0.000406621,0.000407405
1608 rs10858897,rs112961740,rs4842660,rs7978862 0 288.618 inf 4 -nan 9.5565e-07 8.52816e-07,1.05827e-06 6.4992e-05,-0.0151052,0.015091,-0.0150884 4.73017e-05,0.000424205,0.000406621,0.000407405
1609 rs10777184,rs112961740,rs4842660,rs7978862 0 288.618 inf 4 -nan 9.55649e-07 8.60995e-07,1.05892e-06 6.49613e-05,-0.0151052,0.015091,-0.0150884 4.73017e-05,0.000424205,0.000406621,0.000407405
1610 rs10858896,rs112961740,rs4842660,rs7978862 0 288.615 inf 4 -nan 9.55642e-07 8.53506e-07,1.05596e-06 6.47901e-05,-0.0151053,0.0150911,-0.0150884 4.73017e-05,0.000424205,0.000406621,0.000407405
1611 rs11105312,rs112961740,rs4842660,rs7978862 0 288.614 inf 4 -nan 9.55639e-07 8.54124e-07,1.06084e-06 6.47053e-05,-0.0151053,0.0150911,-0.0150884 4.73017e-05,0.000424205,0.000406621,0.000407405
1612 rs11105325,rs112961740,rs4842660,rs7978862 0 288.613 inf 4 -nan 9.55632e-07 8.58292e-07,1.05537e-06 6.43117e-05,-0.0151052,0.015091,-0.0150884 4.71297e-05,0.000424209,0.000406626,0.000407405
1613 rs10858899,rs112961740,rs4842660,rs7978862 0 288.612 inf 4 -nan 9.5563e-07 8.57279e-07,1.05631e-06 6.44883e-05,-0.0151054,0.0150912,-0.0150884 4.73017e-05,0.000424205,0.000406621,0.000407405
1614 rs10777185,rs112961740,rs4842660,rs7978862 0 288.607 inf 4 -nan 9.55615e-07 8.58131e-07,1.05039e-06 6.41123e-05,-0.0151055,0.0150913,-0.0150884 4.73017e-05,0.000424205,0.000406621,0.000407405
1615 rs11105318,rs112961740,rs4842660,rs7978862 0 288.603 inf 4 -nan 9.55604e-07 8.54633e-07,1.06569e-06 6.38288e-05,-0.0151056,0.0150914,-0.0150884 4.73017e-05,0.000424205,0.000406621,0.000407405
1616 rs112961740,rs4842660,rs4842661,rs7978862 0 288.601 inf 4 -nan 9.55596e-07 8.60816e-07,1.06973e-06 -0.0151056,0.0150914,6.36411e-05,-0.0150884 0.000424205,0.000406621,4.73017e-05,0.000407405
1617 rs10858902,rs112961740,rs4842660,rs7978862 0 288.599 inf 4 -nan 9.55589e-07 8.52901e-07,1.05874e-06 6.34526e-05,-0.0151057,0.0150915,-0.0150884 4.73017e-05,0.000424205,0.000406621,0.000407405
1618 rs10858903,rs112961740,rs4842660,rs7978862 0 288.597 inf 4 -nan 9.55583e-07 8.48776e-07,1.05126e-06 6.32908e-05,-0.0151057,0.0150915,-0.0150884 4.73017e-05,0.000424205,0.000406621,0.000407405
1619 rs112961740,rs12369685,rs4842660,rs7978862 0 288.592 inf 4 -nan 9.5557e-07 8.63255e-07,1.06032e-06 -0.0151059,6.30347e-05,0.0150917,-0.0150884 0.000424203,4.73603e-05,0.000406619,0.000407405
1620 rs10858909,rs112961740,rs4842660,rs7978862 0 288.592 inf 4 -nan 9.55567e-07 8.60056e-07,1.06291e-06 6.2886e-05,-0.0151059,0.0150916,-0.0150884 4.73017e-05,0.000424205,0.000406621,0.000407405
1621 rs112961740,rs4842660,rs4842662,rs7978862 0 288.592 inf 4 -nan 9.55567e-07 8.59547e-07,1.05807e-06 -0.0151059,0.0150917,6.28723e-05,-0.0150884 0.000424205,0.000406621,4.73017e-05,0.000407405
1622 rs112961740,rs17362991,rs4842660,rs7978862 0 288.591 inf 4 -nan 9.5563e-07 8.62485e-07,1.0549e-06 -0.0151125,-6.27952e-05,0.01511,-0.0150781 0.00042406,4.60626e-05,0.00040637,0.000407469
1623 rs112961740,rs3741899,rs4842660,rs7978862 0 288.591 inf 4 -nan 9.55563e-07 8.53778e-07,1.06075e-06 -0.0151059,6.27882e-05,0.0150917,-0.0150884 0.000424205,4.73017e-05,0.000406621,0.000407405
1624 rs112961740,rs3825330,rs4842660,rs7978862 0 288.59 inf 4 -nan 9.55562e-07 8.57188e-07,1.05576e-06 -0.0151059,6.2766e-05,0.0150917,-0.0150884 0.000424205,4.73017e-05,0.000406621,0.000407405
1625 rs112961740,rs12369195,rs4842660,rs7978862 0 288.59 inf 4 -nan 9.55562e-07 8.57846e-07,1.05606e-06 -0.0151059,6.27628e-05,0.0150917,-0.0150884 0.000424205,4.73017e-05,0.000406621,0.000407405
1626 rs112961740,rs12817819,rs4842660,rs7978862 0 288.589 inf 4 -nan 9.55538e-07 8.60031e-07,1.06004e-06 -0.0150953,-7.46451e-05,0.0151431,-0.0151118 0.000424559,5.68351e-05,0.000407122,0.000407808
1627 rs11105287,rs112961740,rs4842660,rs7978862 0 288.586 inf 4 -nan 9.55554e-07 8.59935e-07,1.06011e-06 6.33656e-05,-0.0151066,0.0150924,-0.0150884 4.79174e-05,0.000424189,0.000406605,0.000407405
1628 rs112961740,rs17249754,rs4842660,rs7978862 0 288.586 inf 4 -nan 9.55589e-07 8.56649e-07,1.05878e-06 -0.0151175,7.3004e-05,0.0151039,-0.0150949 0.000424,5.44215e-05,0.000406401,0.000407438
1629 rs10858906,rs112961740,rs4842660,rs7978862 0 288.584 inf 4 -nan 9.55543e-07 8.5455e-07,1.05655e-06 6.21073e-05,-0.0151059,0.0150917,-0.0150884 4.71864e-05,0.000424208,0.000406624,0.000407405
1630 rs10745512,rs112961740,rs4842660,rs7978862 0 288.583 inf 4 -nan 9.55618e-07 8.55304e-07,1.05478e-06 6.67912e-05,-0.015146,0.015126,-0.0151053 4.92211e-05,0.00042425,0.000406528,0.000407604
1631 rs112961740,rs2113894,rs4842660,rs7978862 0 288.578 inf 4 -nan 9.55602e-07 8.60354e-07,1.05993e-06 -0.0151458,6.6373e-05,0.0151259,-0.0151052 0.00042425,4.92211e-05,0.000406528,0.000407604
1632 rs10777163,rs112961740,rs4842660,rs7978862 0 288.577 inf 4 -nan 9.55524e-07 8.62063e-07,1.05508e-06 6.25781e-05,-0.0151068,0.0150926,-0.0150884 4.79174e-05,0.000424189,0.000406605,0.000407405
1633 rs112961740,rs4842660,rs61926785,rs7978862 0 288.572 inf 4 -nan 9.55566e-07 8.57191e-07,1.0551e-06 -0.0151294,0.0151283,8.04734e-05,-0.0150962 0.000423978,0.000406586,6.05457e-05,0.000407452
1634 rs10745511,rs112961740,rs4842660,rs7978862 0 288.57 inf 4 -nan 9.55579e-07 8.62505e-07,1.05819e-06 6.57616e-05,-0.0151456,0.0151258,-0.015105 4.92211e-05,0.00042425,0.000406528,0.000407604
1635 rs11105381,rs112961740,rs4842660,rs7978862 0 288.569 inf 4 -nan 9.55573e-07 8.58896e-07,1.05826e-06 6.55993e-05,-0.0151456,0.0151257,-0.015105 4.92211e-05,0.00042425,0.000406528,0.000407604
1636 rs112961740,rs2408046,rs4842660,rs7978862 0 288.568 inf 4 -nan 9.55571e-07 8.60054e-07,1.06177e-06 -0.0151456,6.55454e-05,0.0151257,-0.0151049 0.00042425,4.92211e-05,0.000406528,0.000407604
1637 rs112961740,rs4842651,rs4842660,rs7978862 0 288.565 inf 4 -nan 9.55552e-07 8.50142e-07,1.05693e-06 -0.01517,-6.38047e-05,0.0151508,-0.0151229 0.000425341,4.8284e-05,0.000407507,0.000408263
1638 rs11105352,rs112961740,rs4842660,rs7978862 0 288.56 inf 4 -nan 9.55505e-07 8.54091e-07,1.05836e-06 7.04954e-05,-0.0151177,0.0151041,-0.0150947 5.44215e-05,0.000424,0.000406401,0.000407438
1639 rs112961740,rs11609503,rs4842660,rs7978862 0 288.558 inf 4 -nan 9.55441e-07 8.53462e-07,1.06246e-06 -0.0150966,-7.15586e-05,0.0151418,-0.0151108 0.000424559,5.68351e-05,0.000407122,0.000407808
1640 rs112961740,rs12581002,rs4842660,rs7978862 0 288.554 inf 4 -nan 9.55428e-07 8.59319e-07,1.06134e-06 -0.0150967,-7.11088e-05,0.0151416,-0.0151106 0.000424559,5.68351e-05,0.000407122,0.000407808
1641 rs11105368,rs112961740,rs4842660,rs7978862 0 288.554 inf 4 -nan 9.55486e-07 8.58036e-07,1.0609e-06 6.99107e-05,-0.0151178,0.0151041,-0.0150946 5.44215e-05,0.000424,0.000406401,0.000407438
1642 rs112961740,rs4842660,rs6538195,rs7978862 0 288.554 inf 4 -nan 9.55486e-07 8.68347e-07,1.05833e-06 -0.0151178,0.0151042,6.99036e-05,-0.0150946 0.000424,0.000406401,5.44215e-05,0.000407438
1643 rs112961740,rs4842660,rs73437358,rs7978862 0 288.55 inf 4 -nan 9.55474e-07 8.58274e-07,1.06145e-06 -0.0151178,0.0151042,6.95291e-05,-0.0150946 0.000424,0.000406401,5.44215e-05,0.000407438
1644 rs112961740,rs4842660,rs73196642,rs7978862 0 288.549 inf 4 -nan 9.55501e-07 8.56815e-07,1.05958e-06 -0.0151314,0.0151172,-0.000125198,-0.0150878 0.000423995,0.000406402,9.68519e-05,0.000407404
1645 rs11105364,rs112961740,rs4842660,rs7978862 0 288.549 inf 4 -nan 9.5547e-07 8.5576e-07,1.0557e-06 6.94048e-05,-0.0151178,0.0151042,-0.0150946 5.44215e-05,0.000424,0.000406401,0.000407438
1646 rs112961740,rs12579302,rs4842660,rs7978862 0 288.548 inf 4 -nan 9.55469e-07 8.60142e-07,1.05217e-06 -0.0151178,6.93648e-05,0.0151042,-0.0150946 0.000424,5.44215e-05,0.000406401,0.000407438
1647 rs112961740,rs11612498,rs4842660,rs7978862 0 288.547 inf 4 -nan 9.55486e-07 8.54099e-07,1.05555e-06 -0.0151316,-8.22929e-05,0.0151167,-0.0150849 0.000423997,6.40727e-05,0.000406398,0.000407411
1648 rs11105378,rs112961740,rs4842660,rs7978862 0 288.54 inf 4 -nan 9.55445e-07 8.54037e-07,1.05976e-06 6.91746e-05,-0.0151172,0.0151035,-0.0150936 5.48602e-05,0.000424008,0.000406409,0.000407429
1649 rs112961740,rs12230074,rs4842660,rs7978862 0 288.539 inf 4 -nan 9.5544e-07 8.54691e-07,1.05899e-06 -0.0151172,6.90228e-05,0.0151035,-0.0150936 0.000424008,5.48602e-05,0.000406409,0.000407429
1650 rs112961740,rs4842660,rs57481061,rs7978862 0 288.537 inf 4 -nan 9.55435e-07 8.54012e-07,1.06125e-06 -0.0151182,0.0151046,6.90391e-05,-0.0150945 0.000423997,0.000406399,5.49985e-05,0.000407438
1651 rs11105354,rs112961740,rs4842660,rs7978862 0 288.535 inf 4 -nan 9.55426e-07 8.57741e-07,1.06267e-06 6.80186e-05,-0.015118,0.0151043,-0.0150945 5.44215e-05,0.000424,0.000406401,0.000407438
1652 rs11105375,rs112961740,rs4842660,rs7978862 0 288.533 inf 4 -nan 9.55422e-07 8.55402e-07,1.05017e-06 6.84626e-05,-0.0151172,0.0151036,-0.0150936 5.48602e-05,0.000424008,0.000406409,0.000407429
1653 rs111478946,rs112961740,rs4842660,rs7978862 0 288.523 inf 4 -nan 9.5539e-07 8.57995e-07,1.05073e-06 6.68911e-05,-0.0151181,0.0151044,-0.0150943 5.44215e-05,0.000424,0.000406401,0.000407438
1654 rs10858908,rs112961740,rs34422056,rs7978862 0 288.511 inf 4 -nan 9.55331e-07 8.59128e-07,1.06359e-06 0.0151012,-0.0151353,-0.000164735,-0.0150982 0.000406384,0.000424081,0.00011062,0.000407521
1655 rs112961740,rs4842660,rs61926784,rs7978862 0 288.502 inf 4 -nan 9.55362e-07 8.5634e-07,1.05112e-06 -0.0151225,0.0151096,-6.99342e-05,-0.0150847 0.000423969,0.000406371,5.76977e-05,0.000407413
1656 rs112961740,rs2681472,rs4842660,rs7978862 0 288.497 inf 4 -nan 9.55307e-07 8.57941e-07,1.05614e-06 -0.0151181,6.39856e-05,0.0151044,-0.0150939 0.000424003,5.42833e-05,0.000406404,0.000407436
1657 rs112961740,rs2681491,rs4842660,rs7978862 0 288.488 inf 4 -nan 9.55308e-07 8.54215e-07,1.05862e-06 -0.0151373,-0.000111611,0.0151231,-0.0151067 0.000424095,9.46229e-05,0.000406507,0.000407713
1658 rs112961740,rs4842660,rs67026445,rs7978862 0 288.477 inf 4 -nan 9.55281e-07 8.61531e-07,1.05388e-06 -0.0151304,0.0151093,-4.95918e-05,-0.0150863 0.000423991,0.000406372,4.26449e-05,0.000407407
1659 rs112961740,rs12580757,rs4842660,rs7978862 0 288.473 inf 4 -nan 9.5527e-07 8.53739e-07,1.05467e-06 -0.0151303,-4.92901e-05,0.0151093,-0.0150863 0.000423991,4.26449e-05,0.000406372,0.000407407
1660 rs112961740,rs2408052,rs4842660,rs7978862 0 288.472 inf 4 -nan 9.55266e-07 8.61329e-07,1.07105e-06 -0.0151303,-4.91859e-05,0.0151093,-0.0150863 0.000423991,4.26449e-05,0.000406372,0.000407407
1661 rs112961740,rs4842660,rs67972890,rs7978862 0 288.469 inf 4 -nan 9.55259e-07 8.48503e-07,1.05784e-06 -0.0151303,0.0151093,-4.89802e-05,-0.0150863 0.000423991,0.000406372,4.26449e-05,0.000407407
1662 rs112961740,rs17017229,rs4842660,rs7978862 0 288.467 inf 4 -nan 9.5525e-07 8.61581e-07,1.06181e-06 -0.0151301,-4.87003e-05,0.0151091,-0.015086 0.00042399,4.25943e-05,0.000406372,0.000407408
1663 rs112961740,rs1527541,rs4842660,rs7978862 0 288.465 inf 4 -nan 9.55246e-07 8.52481e-07,1.06658e-06 -0.0151301,-4.85687e-05,0.0151091,-0.015086 0.00042399,4.25943e-05,0.000406372,0.000407408
1664 rs112961740,rs17782925,rs4842660,rs7978862 0 288.463 inf 4 -nan 9.5524e-07 8.52158e-07,1.05872e-06 -0.0151301,-4.841e-05,0.0151091,-0.015086 0.00042399,4.25943e-05,0.000406372,0.000407408
1665 rs112961740,rs12423326,rs4842660,rs7978862 0 288.463 inf 4 -nan 9.55239e-07 8.57453e-07,1.06091e-06 -0.0151301,-4.83935e-05,0.0151091,-0.015086 0.00042399,4.25943e-05,0.000406372,0.000407408
1666 rs112961740,rs4842660,rs67524827,rs7978862 0 288.452 inf 4 -nan 9.55203e-07 8.65361e-07,1.06389e-06 -0.0151301,0.0151094,-4.74581e-05,-0.0150864 0.000423991,0.000406372,4.26449e-05,0.000407407
1667 rs112961740,rs4842660,rs73196678,rs7978862 0 288.444 inf 4 -nan 9.55141e-07 8.58252e-07,1.05853e-06 -0.0151347,0.0151218,5.59319e-05,-0.0151097 0.000424064,0.000406504,5.21862e-05,0.000407908
1668 rs112961740,rs12813149,rs4842660,rs7978862 0 288.443 inf 4 -nan 9.55175e-07 8.51366e-07,1.05355e-06 -0.0151301,-4.66575e-05,0.0151094,-0.0150864 0.000423991,4.26449e-05,0.000406372,0.000407407
1669 rs112961740,rs4842660,rs4842666,rs7978862 0 288.443 inf 4 -nan 9.55134e-07 8.60382e-07,1.06535e-06 -0.0151192,0.0151055,5.82269e-05,-0.0150937 0.000423997,0.000406399,5.45613e-05,0.00040744
1670 rs112961740,rs1401986,rs4842660,rs7978862 0 288.44 inf 4 -nan 9.55143e-07 8.60326e-07,1.05715e-06 -0.0151222,-0.000106345,0.0151186,-0.0150871 0.000423972,9.91346e-05,0.000406438,0.000407405
1671 rs112961740,rs4842660,rs4842677,rs7978862 0 288.431 inf 4 -nan 9.55112e-07 8.60435e-07,1.05277e-06 -0.0151228,0.0151193,-0.000103069,-0.0150877 0.000423969,0.000406454,9.80203e-05,0.000407404
1672 rs10858920,rs112961740,rs4842660,rs7978862 0 288.43 inf 4 -nan 9.55108e-07 8.48636e-07,1.06102e-06 -0.000102849,-0.0151228,0.0151193,-0.0150877 9.80203e-05,0.000423969,0.000406454,0.000407404
1673 rs112961740,rs34192142,rs4842660,rs7978862 0 288.43 inf 4 -nan 9.55065e-07 8.58031e-07,1.06134e-06 -0.0151109,0.000113306,0.015111,-0.015074 0.000424185,0.000111245,0.00040637,0.000407634
1674 rs112961740,rs4842501,rs4842660,rs7978862 0 288.429 inf 4 -nan 9.55105e-07 8.59041e-07,1.05823e-06 -0.0151228,-0.00010265,0.0151193,-0.0150877 0.000423969,9.80203e-05,0.000406454,0.000407404
1675 rs10735275,rs112961740,rs4842660,rs7978862 0 288.428 inf 4 -nan 9.55102e-07 8.58754e-07,1.05801e-06 -0.000102437,-0.0151228,0.0151193,-0.0150877 9.80203e-05,0.000423969,0.000406454,0.000407404
1676 rs112961740,rs4842500,rs4842660,rs7978862 0 288.428 inf 4 -nan 9.55101e-07 8.58228e-07,1.05633e-06 -0.0151228,-0.000102326,0.0151193,-0.0150877 0.000423969,9.80203e-05,0.000406454,0.000407404
1677 rs112961740,rs17016823,rs4842660,rs7978862 0 288.42 inf 4 -nan 9.55085e-07 8.46914e-07,1.06328e-06 -0.015129,6.99022e-05,0.0151155,-0.0151 0.000423983,6.765e-05,0.000406397,0.000407571
1678 rs112961740,rs4842660,rs7978862,rs957525 0 288.413 inf 4 -nan 9.55082e-07 8.58003e-07,1.05875e-06 -0.0151268,0.0151131,-0.0150923,0.000118407 0.000423968,0.000406377,0.000407426,0.000114896
1679 rs112961740,rs4842660,rs73210384,rs7978862 0 288.399 inf 4 -nan 9.55017e-07 8.59087e-07,1.06597e-06 -0.0151278,0.0151143,6.72684e-05,-0.0150984 0.000423975,0.000406387,6.83597e-05,0.000407542
1680 rs112961740,rs1554393,rs4842660,rs7978862 0 288.396 inf 4 -nan 9.55028e-07 8.54514e-07,1.06047e-06 -0.0151296,-4.22935e-05,0.0151095,-0.0150865 0.000423991,4.26449e-05,0.000406372,0.000407407
1681 rs112961740,rs4842660,rs7968285,rs7978862 0 288.39 inf 4 -nan 9.54984e-07 8.49632e-07,1.06891e-06 -0.0151224,0.0151178,-9.51302e-05,-0.0150872 0.000423972,0.000406438,9.91346e-05,0.000407405
1682 rs112961740,rs4842660,rs73210380,rs7978862 0 288.389 inf 4 -nan 9.54987e-07 8.51249e-07,1.06255e-06 -0.0151277,0.0151142,6.57122e-05,-0.0150981 0.000423975,0.000406387,6.83597e-05,0.000407542
1683 rs112961740,rs1915108,rs4842660,rs7978862 0 288.387 inf 4 -nan 9.54982e-07 8.53611e-07,1.05694e-06 -0.0151187,-7.53654e-05,0.0151044,-0.0150881 0.000424014,7.87163e-05,0.000406422,0.000407404
1684 rs10858919,rs112961740,rs4842660,rs7978862 0 288.381 inf 4 -nan 9.54954e-07 8.57045e-07,1.05572e-06 -9.17963e-05,-0.0151231,0.0151184,-0.0150877 9.80203e-05,0.000423969,0.000406454,0.000407404
1685 rs112961740,rs115859922,rs4842660,rs7978862 0 288.381 inf 4 -nan 9.54972e-07 8.54746e-07,1.05432e-06 -0.0151288,-0.000111675,0.0151145,-0.0150879 0.000423984,0.000117509,0.000406391,0.000407404
1686 rs112961740,rs12369944,rs4842660,rs7978862 0 288.369 inf 4 -nan 9.54943e-07 8.57089e-07,1.06199e-06 -0.0151264,-5.36922e-05,0.015113,-0.015089 0.000423967,5.78893e-05,0.000406378,0.000407406
1687 rs112961740,rs2113893,rs4842660,rs7978862 0 288.364 inf 4 -nan 9.54908e-07 8.60367e-07,1.05281e-06 -0.0151234,-8.10363e-05,0.0151177,-0.0150887 0.000423967,9.0026e-05,0.000406445,0.000407405
1688 rs112961740,rs115583893,rs4842660,rs7978862 0 288.363 inf 4 -nan 9.54916e-07 8.51998e-07,1.05882e-06 -0.0151286,-0.00010652,0.0151144,-0.0150879 0.000423984,0.000117509,0.000406391,0.000407404
1689 rs112961740,rs4842660,rs7978103,rs7978862 0 288.362 inf 4 -nan 9.549e-07 8.57629e-07,1.05261e-06 -0.0151234,0.0151176,-8.04538e-05,-0.0150887 0.000423967,0.000406445,9.0026e-05,0.000407405
1690 rs112961740,rs4842660,rs4842689,rs7978862 0 288.359 inf 4 -nan 9.54892e-07 8.56727e-07,1.05387e-06 -0.0151235,0.0151176,-7.98557e-05,-0.0150887 0.000423967,0.000406445,9.0026e-05,0.000407405
1691 rs112961740,rs4842660,rs6538203,rs7978862 0 288.357 inf 4 -nan 9.54885e-07 8.49059e-07,1.05738e-06 -0.0151243,0.0151185,-7.86177e-05,-0.0150895 0.000423965,0.000406468,8.91921e-05,0.000407408
1692 rs112961740,rs1689437,rs4842660,rs7978862 0 288.354 inf 4 -nan 9.5488e-07 8.52751e-07,1.06365e-06 -0.0151369,-6.94087e-05,0.0151147,-0.0150971 0.000424187,7.91075e-05,0.000406396,0.000407537
1693 rs112961740,rs150052931,rs4842660,rs7978862 0 288.338 inf 4 -nan 9.54815e-07 8.56921e-07,1.05345e-06 -0.0151233,8.74401e-05,0.0151172,-0.0150871 0.000423968,0.000106477,0.000406449,0.000407406
1694 rs11105292,rs112961740,rs4842660,rs7978862 0 288.338 inf 4 -nan 9.54681e-07 8.57667e-07,1.0634e-06 -3.02831e-05,-0.0151393,0.0151251,-0.0150876 4.3738e-05,0.00042448,0.000406909,0.000407405
1695 rs11105376,rs112961740,rs4842660,rs7978862 0 288.337 inf 4 -nan 9.54798e-07 8.5476e-07,1.05838e-06 4.47649e-05,-0.0151165,0.0151022,-0.0150882 5.55137e-05,0.000424092,0.000406503,0.000407404
1696 rs112961740,rs2162678,rs4842660,rs7978862 0 288.331 inf 4 -nan 9.54658e-07 8.50932e-07,1.05109e-06 -0.0151388,-2.92482e-05,0.0151246,-0.0150876 0.00042448,4.3738e-05,0.000406909,0.000407405
1697 rs10777190,rs112961740,rs4842660,rs7978862 0 288.329 inf 4 -nan 9.5481e-07 8.62502e-07,1.05719e-06 -6.32136e-05,-0.0151312,0.0151217,-0.0150971 7.73406e-05,0.000424035,0.000406597,0.000407557
1698 rs10732645,rs112961740,rs4842660,rs7978862 0 288.328 inf 4 -nan 9.54792e-07 8.51873e-07,1.05219e-06 -7.1394e-05,-0.0151243,0.0151178,-0.0150893 8.91921e-05,0.000423965,0.000406468,0.000407408
1699 rs112961740,rs4842660,rs79512519,rs7978862 0 288.315 inf 4 -nan 9.54766e-07 8.56573e-07,1.05894e-06 -0.015122,0.0151088,6.15024e-05,-0.0150885 0.00042398,0.000406377,7.91939e-05,0.000407405
1700 rs10777199,rs112961740,rs4842660,rs7978862 0 288.313 inf 4 -nan 9.54744e-07 8.5974e-07,1.05351e-06 -6.68316e-05,-0.0151238,0.0151171,-0.0150887 8.84273e-05,0.000423966,0.00040646,0.000407406
1701 rs11105294,rs112961740,rs4842660,rs7978862 0 288.309 inf 4 -nan 9.54588e-07 8.60942e-07,1.05634e-06 -2.56666e-05,-0.0151371,0.0151229,-0.0150876 4.3738e-05,0.00042448,0.000406909,0.000407405
1702 rs112961740,rs4842660,rs7956965,rs7978862 0 288.309 inf 4 -nan 9.54744e-07 8.6012e-07,1.0608e-06 -0.0151179,0.0151052,5.6127e-05,-0.0150855 0.000424064,0.000406433,7.42656e-05,0.000407417
1703 rs10858874,rs112961740,rs4842660,rs7978862 0 288.307 inf 4 -nan 9.54583e-07 8.52262e-07,1.05599e-06 -2.53957e-05,-0.015137,0.0151228,-0.0150876 4.3738e-05,0.00042448,0.000406909,0.000407405
1704 rs112961740,rs4842660,rs704083,rs7978862 0 288.307 inf 4 -nan 9.54733e-07 8.55527e-07,1.06049e-06 -0.015116,0.0151084,5.84105e-05,-0.0150816 0.000424132,0.000406381,7.84276e-05,0.000407493
1705 rs112961740,rs4842660,rs7957774,rs7978862 0 288.306 inf 4 -nan 9.54742e-07 8.60231e-07,1.05933e-06 -0.0151256,0.0151071,-3.21963e-05,-0.0150841 0.000423965,0.000406397,4.27011e-05,0.000407436
1706 rs112961740,rs12315913,rs4842660,rs7978862 0 288.306 inf 4 -nan 9.54579e-07 8.54361e-07,1.05258e-06 -0.0151369,-2.52111e-05,0.0151227,-0.0150876 0.00042448,4.3738e-05,0.000406909,0.000407405
1707 rs10858870,rs112961740,rs4842660,rs7978862 0 288.304 inf 4 -nan 9.54572e-07 8.59419e-07,1.05005e-06 -2.48029e-05,-0.0151367,0.0151225,-0.0150877 4.3738e-05,0.00042448,0.000406909,0.000407405
1708 rs112961740,rs2037375,rs4842660,rs7978862 0 288.302 inf 4 -nan 9.54726e-07 8.62297e-07,1.05749e-06 -0.0151306,-5.71511e-05,0.0151207,-0.0150962 0.000424035,7.73406e-05,0.000406597,0.000407557
1709 rs112961740,rs4842660,rs7961652,rs7978862 0 288.295 inf 4 -nan 9.54685e-07 8.55493e-07,1.05304e-06 -0.0151239,0.0151166,-6.16674e-05,-0.0150886 0.000423966,0.00040646,8.84273e-05,0.000407406
1710 rs112961740,rs1527547,rs4842660,rs7978862 0 288.291 inf 4 -nan 9.54674e-07 8.52821e-07,1.05273e-06 -0.0151242,-6.18719e-05,0.0151167,-0.0150888 0.000423965,9.02148e-05,0.000406465,0.000407406
1711 rs112961740,rs4842660,rs7962804,rs7978862 0 288.289 inf 4 -nan 9.54355e-07 8.48799e-07,1.0562e-06 -0.015127,0.0151128,3.60787e-06,-0.0150926 0.000424947,0.000407396,4.73336e-05,0.000412016
1712 rs112961740,rs4842660,rs7978862,rs876556 0 288.289 inf 4 -nan 9.54525e-07 8.57631e-07,1.05473e-06 -0.0151354,0.0151212,-0.0150877,-2.20183e-05 0.00042448,0.000406909,0.000407405,4.3738e-05
1713 rs10858888,rs112961740,rs4842660,rs7978862 0 288.289 inf 4 -nan 9.54524e-07 8.58289e-07,1.06267e-06 -2.1915e-05,-0.0151353,0.0151211,-0.0150877 4.3738e-05,0.00042448,0.000406909,0.000407405
1714 rs11105379,rs112961740,rs4842660,rs7978862 0 288.288 inf 4 -nan 9.54682e-07 8.60042e-07,1.05716e-06 -3.78839e-05,-0.0151245,0.0151109,-0.0150858 5.46127e-05,0.000423965,0.00040637,0.000407417
1715 rs112961740,rs4842660,rs61925091,rs7978862 0 288.288 inf 4 -nan 9.54515e-07 8.53385e-07,1.0567e-06 -0.0151182,0.015094,-3.81635e-05,-0.0150823 0.000424183,0.000407795,7.80927e-05,0.000407566
1716 rs112961740,rs4842660,rs7315008,rs7978862 0 288.288 inf 4 -nan 9.54531e-07 8.57081e-07,1.05488e-06 -0.0151185,0.0150941,-3.8848e-05,-0.0150823 0.000424144,0.000407652,7.58787e-05,0.000407552
1717 rs11105301,rs112961740,rs4842660,rs7978862 0 288.287 inf 4 -nan 9.5452e-07 8.51023e-07,1.05851e-06 -2.16777e-05,-0.0151352,0.015121,-0.0150877 4.3738e-05,0.00042448,0.000406909,0.000407405
1718 rs112961740,rs4842660,rs7972706,rs7978862 0 288.287 inf 4 -nan 9.5466e-07 8.60593e-07,1.05526e-06 -0.0151235,0.0151161,-5.87664e-05,-0.0150881 0.000423969,0.000406452,8.769e-05,0.000407404
1719 rs10161375,rs112961740,rs4842660,rs7978862 0 288.287 inf 4 -nan 9.54519e-07 8.63017e-07,1.05596e-06 -2.1598e-05,-0.0151352,0.015121,-0.0150877 4.3738e-05,0.00042448,0.000406909,0.000407405
1720 rs10161378,rs112961740,rs4842660,rs7978862 0 288.287 inf 4 -nan 9.54518e-07 8.50075e-07,1.05622e-06 -2.15408e-05,-0.0151352,0.0151209,-0.0150877 4.3738e-05,0.00042448,0.000406909,0.000407405
1721 rs112961740,rs1474187,rs4842660,rs7978862 0 288.286 inf 4 -nan 9.54658e-07 8.59759e-07,1.05552e-06 -0.0151239,-5.91032e-05,0.0151163,-0.0150886 0.000423966,8.84273e-05,0.00040646,0.000407406
1722 rs11105326,rs112961740,rs34422056,rs7978862 0 288.286 inf 4 -nan 9.54615e-07 8.55068e-07,1.05299e-06 0.0150955,-0.0151296,-0.000164748,-0.0150925 0.000406384,0.000424081,0.00011062,0.000407521
1723 rs112961740,rs3892685,rs4842660,rs7978862 0 288.285 inf 4 -nan 9.54513e-07 8.61361e-07,1.05784e-06 -0.015135,-2.12587e-05,0.0151208,-0.0150877 0.00042448,4.3738e-05,0.000406909,0.000407405
1724 rs10506973,rs112961740,rs4842660,rs7978862 0 288.284 inf 4 -nan 9.54509e-07 8.4944e-07,1.05659e-06 -2.09714e-05,-0.0151349,0.0151207,-0.0150877 4.3738e-05,0.00042448,0.000406909,0.000407405
1725 rs112961740,rs4842660,rs7978862,rs882781 0 288.284 inf 4 -nan 9.54509e-07 8.55689e-07,1.05969e-06 -0.0151348,0.0151206,-0.0150877,-2.09435e-05 0.000424477,0.000406906,0.000407405,4.37405e-05
1726 rs10858853,rs112961740,rs4842660,rs7978862 0 288.282 inf 4 -nan 9.54503e-07 8.53719e-07,1.05385e-06 -2.05854e-05,-0.0151347,0.0151205,-0.0150877 4.37405e-05,0.000424477,0.000406906,0.000407405
1727 rs112961740,rs34849501,rs4842660,rs7978862 0 288.281 inf 4 -nan 9.54502e-07 8.60218e-07,1.04812e-06 -0.0151346,-2.05368e-05,0.0151204,-0.0150877 0.000424475,4.37433e-05,0.000406903,0.000407405
1728 rs10777197,rs112961740,rs4842660,rs7978862 0 288.281 inf 4 -nan 9.5464e-07 8.52667e-07,1.06201e-06 -5.68445e-05,-0.0151235,0.0151159,-0.0150881 8.769e-05,0.000423969,0.000406452,0.000407404
1729 rs10161364,rs112961740,rs4842660,rs7978862 0 288.281 inf 4 -nan 9.54499e-07 8.52038e-07,1.05783e-06 -2.02946e-05,-0.0151346,0.0151203,-0.0150877 4.3738e-05,0.00042448,0.000406909,0.000407405
1730 rs112961740,rs12230394,rs4842660,rs7978862 0 288.279 inf 4 -nan 9.54642e-07 8.56816e-07,1.05405e-06 -0.0151289,3.48309e-05,0.0151172,-0.0150981 0.000424011,5.35482e-05,0.000406494,0.000407703
1731 rs10745513,rs112961740,rs4842660,rs7978862 0 288.279 inf 4 -nan 9.54633e-07 8.57314e-07,1.05085e-06 -5.61149e-05,-0.0151235,0.0151159,-0.0150881 8.769e-05,0.000423969,0.000406452,0.000407404
1732 rs10858907,rs112961740,rs34422056,rs7978862 0 288.277 inf 4 -nan 9.54588e-07 8.5456e-07,1.05474e-06 0.0150953,-0.0151294,-0.000164749,-0.0150923 0.000406384,0.000424081,0.00011062,0.000407521
1733 rs112961740,rs2230283,rs4842660,rs7978862 0 288.276 inf 4 -nan 9.54484e-07 8.60656e-07,1.06495e-06 -0.015134,-1.92235e-05,0.0151198,-0.0150877 0.00042448,4.3738e-05,0.000406909,0.000407405
1734 rs11105382,rs112961740,rs4842660,rs7978862 0 288.273 inf 4 -nan 9.54634e-07 8.60556e-07,1.06015e-06 -3.51557e-05,-0.0151247,0.0151111,-0.0150862 5.4772e-05,0.000423964,0.000406371,0.000407414
1735 rs112961740,rs2220729,rs4842660,rs7978862 0 288.269 inf 4 -nan 9.54462e-07 8.54121e-07,1.06065e-06 -0.0151333,-1.75891e-05,0.015119,-0.0150877 0.00042448,4.3738e-05,0.000406909,0.000407405
1736 rs112961740,rs1688549,rs4842660,rs7978862 0 288.268 inf 4 -nan 9.5461e-07 8.54703e-07,1.05716e-06 -0.0151164,4.85721e-05,0.0151078,-0.0150816 0.000424187,7.91075e-05,0.000406396,0.000407537
1737 rs112961740,rs4842660,rs76935248,rs7978862 0 288.267 inf 4 -nan 9.54614e-07 8.58233e-07,1.05414e-06 -0.0151201,0.0151072,4.65476e-05,-0.0150867 0.000424032,0.000406409,7.52508e-05,0.000407409
1738 rs112961740,rs1688573,rs4842660,rs7978862 0 288.266 inf 4 -nan 9.54602e-07 8.59626e-07,1.05523e-06 -0.0151165,4.77752e-05,0.0151078,-0.0150817 0.000424187,7.91075e-05,0.000406396,0.000407537
1739 rs112961740,rs12306780,rs4842660,rs7978862 0 288.266 inf 4 -nan 9.54451e-07 8.56771e-07,1.05739e-06 -0.0151328,-1.66944e-05,0.0151186,-0.0150877 0.00042448,4.3738e-05,0.000406909,0.000407405
1740 rs112961740,rs1631726,rs4842660,rs7978862 0 288.266 inf 4 -nan 9.54601e-07 8.61369e-07,1.06086e-06 -0.0151166,4.77055e-05,0.0151078,-0.0150817 0.000424187,7.91075e-05,0.000406396,0.000407537
1741 rs11105315,rs112961740,rs4842660,rs7978862 0 288.265 inf 4 -nan 9.54447e-07 8.51657e-07,1.0588e-06 -1.6375e-05,-0.0151327,0.0151185,-0.0150878 4.3738e-05,0.00042448,0.000406909,0.000407405
1742 rs112961740,rs4842660,rs704082,rs7978862 0 288.263 inf 4 -nan 9.54593e-07 8.4824e-07,1.06266e-06 -0.0151167,0.0151079,4.69456e-05,-0.0150818 0.000424187,0.000406396,7.91075e-05,0.000407537
1743 rs112961740,rs141532617,rs4842660,rs7978862 0 288.261 inf 4 -nan 9.54575e-07 8.65689e-07,1.05146e-06 -0.0151293,-3.89486e-05,0.015115,-0.0150878 0.000424035,6.82741e-05,0.000406444,0.000407404
1744 rs11105383,rs112961740,rs4842660,rs7978862 0 288.26 inf 4 -nan 9.54593e-07 8.61023e-07,1.05797e-06 -3.24927e-05,-0.0151247,0.015111,-0.0150863 5.4772e-05,0.000423964,0.000406371,0.000407414
1745 rs11105288,rs112961740,rs4842660,rs7978862 0 288.255 inf 4 -nan 9.54476e-07 8.52413e-07,1.05879e-06 -1.8904e-05,-0.0151321,0.0151176,-0.0150878 4.43395e-05,0.000424304,0.000406699,0.000407405
1746 rs112961740,rs4842660,rs704060,rs7978862 0 288.249 inf 4 -nan 9.54549e-07 8.59265e-07,1.05765e-06 -0.0151175,0.0151082,4.24457e-05,-0.0150824 0.000424187,0.000406396,7.91075e-05,0.000407537
1747 rs112961740,rs17380500,rs4842660,rs7978862 0 288.248 inf 4 -nan 9.5451e-07 8.51258e-07,1.05805e-06 -0.015126,-5.04684e-05,0.015106,-0.0150888 0.000423971,0.000104805,0.000406485,0.000407408
1748 rs112961740,rs4842660,rs73437382,rs7978862 0 288.247 inf 4 -nan 9.5455e-07 8.62413e-07,1.06016e-06 -0.0151252,0.0151113,-2.93991e-05,-0.0150869 0.000423965,0.000406372,5.45768e-05,0.000407409
1749 rs112961740,rs17364616,rs4842660,rs7978862 0 288.244 inf 4 -nan 9.54523e-07 8.56995e-07,1.05702e-06 -0.0151287,-3.413e-05,0.0151145,-0.0150879 0.000424035,6.82741e-05,0.000406444,0.000407404
1750 rs112961740,rs17465335,rs4842660,rs7978862 0 288.242 inf 4 -nan 9.54487e-07 8.57305e-07,1.06836e-06 -0.015122,2.1871e-05,0.0151082,-0.0150907 0.000424013,4.90889e-05,0.000406408,0.000407452
1751 rs112961740,rs4842660,rs56208213,rs7978862 0 288.241 inf 4 -nan 9.54482e-07 8.58873e-07,1.06261e-06 -0.015122,0.0151082,2.14192e-05,-0.0150907 0.000424013,0.000406408,4.90889e-05,0.000407452
1752 rs112961740,rs4842660,rs61925105,rs7978862 0 288.24 inf 4 -nan 9.54464e-07 8.57019e-07,1.05723e-06 -0.0151273,0.0151077,-4.51839e-05,-0.0150907 0.000424009,0.000406435,0.000111199,0.00040746
1753 rs112961740,rs4842660,rs73194522,rs7978862 0 288.239 inf 4 -nan 9.54506e-07 8.54212e-07,1.04841e-06 -0.0151285,0.0151143,-3.24052e-05,-0.0150879 0.000424035,0.000406444,6.82741e-05,0.000407404
1754 rs112961740,rs4842660,rs704062,rs7978862 0 288.238 inf 4 -nan 9.54512e-07 8.59262e-07,1.05354e-06 -0.0151182,0.0151084,3.83213e-05,-0.0150829 0.000424187,0.000406396,7.91075e-05,0.000407537
1755 rs112961740,rs35012399,rs4842660,rs7978862 0 288.238 inf 4 -nan 9.54421e-07 8.63098e-07,1.05343e-06 -0.01513,-1.41979e-05,0.0151156,-0.0150876 0.000424272,4.43656e-05,0.000406667,0.000407406
1756 rs112961740,rs4842660,rs7299436,rs7978862 0 288.237 inf 4 -nan 9.54521e-07 8.52882e-07,1.05197e-06 -0.0151247,0.015111,-2.72381e-05,-0.0150866 0.000423964,0.000406371,5.4772e-05,0.000407414
1757 rs112961740,rs4842660,rs7978862,rs811745 0 288.237 inf 4 -nan 9.54511e-07 8.52329e-07,1.05881e-06 -0.0151182,0.0151084,-0.0150829,3.81508e-05 0.000424187,0.000406396,0.000407537,7.91075e-05
1758 rs112961740,rs4842660,rs704089,rs7978862 0 288.235 inf 4 -nan 9.54373e-07 8.55138e-07,1.06033e-06 -0.0151237,0.015115,7.71455e-06,-0.0150888 0.000424009,0.000407106,4.28046e-05,0.000407431
1759 rs112961740,rs4842660,rs770369,rs7978862 0 288.234 inf 4 -nan 9.54369e-07 8.51801e-07,1.05627e-06 -0.0151238,0.0151146,6.98627e-06,-0.0150887 0.000424009,0.000407106,4.28046e-05,0.000407431
1760 rs112961740,rs17380650,rs4842660,rs7978862 0 288.233 inf 4 -nan 9.54457e-07 8.57265e-07,1.06058e-06 -0.0151222,1.92174e-05,0.0151084,-0.0150903 0.000424016,4.90108e-05,0.00040641,0.00040745
1761 rs112961740,rs17016739,rs4842660,rs7978862 0 288.233 inf 4 -nan 9.54506e-07 8.58221e-07,1.05588e-06 -0.0151265,-6.67296e-05,0.0151123,-0.0150879 0.000423978,0.000140426,0.000406384,0.000407404
1762 rs112961740,rs138187422,rs4842660,rs7978862 0 288.232 inf 4 -nan 9.5443e-07 8.55621e-07,1.05882e-06 -0.01512,3.6316e-05,0.0151108,-0.0150831 0.000424209,0.000107097,0.00040637,0.000407659
1763 rs112961740,rs4842660,rs73198566,rs7978862 0 288.232 inf 4 -nan 9.54494e-07 8.55842e-07,1.06012e-06 -0.0151274,0.0151132,-4.04873e-05,-0.0150879 0.000424001,0.000406409,8.87447e-05,0.000407404
1764 rs111337717,rs112961740,rs4842660,rs7978862 0 288.231 inf 4 -nan 9.54491e-07 8.57227e-07,1.05284e-06 -4.04244e-05,-0.0151274,0.0151131,-0.0150879 8.9638e-05,0.000424001,0.000406408,0.000407404
1765 rs112961740,rs17465286,rs4842660,rs7978862 0 288.23 inf 4 -nan 9.54448e-07 8.4852e-07,1.05366e-06 -0.0151223,1.84104e-05,0.0151084,-0.0150902 0.000424019,4.89334e-05,0.000406413,0.000407448
1766 rs112961740,rs34196696,rs4842660,rs7978862 0 288.229 inf 4 -nan 9.54494e-07 8.58401e-07,1.05871e-06 -0.0151263,2.09077e-05,0.0151164,-0.015094 0.000423976,4.57482e-05,0.000406567,0.000407618
1767 rs10858850,rs112961740,rs4842660,rs7978862 0 288.229 inf 4 -nan 9.54394e-07 8.56702e-07,1.05492e-06 -1.11255e-05,-0.0151289,0.0151145,-0.0150877 4.43656e-05,0.000424272,0.000406667,0.000407406
1768 rs112961740,rs4842660,rs4842675,rs7978862 0 288.226 inf 4 -nan 9.54448e-07 8.49673e-07,1.05747e-06 -0.0151228,0.0151087,2.0409e-05,-0.0150899 0.000424,0.000406401,5.44215e-05,0.000407438
1769 rs112961740,rs2280715,rs4842660,rs7978862 0 288.224 inf 4 -nan 9.5448e-07 8.59732e-07,1.05698e-06 -0.0151247,-2.36925e-05,0.0151109,-0.0150867 0.000423964,5.4772e-05,0.000406371,0.000407414
1770 rs112961740,rs17465265,rs4842660,rs7978862 0 288.222 inf 4 -nan 9.54422e-07 8.52609e-07,1.05493e-06 -0.0151226,1.57108e-05,0.0151087,-0.0150899 0.000424019,4.89334e-05,0.000406413,0.000407448
1771 rs112961740,rs4842660,rs73194509,rs7978862 0 288.221 inf 4 -nan 9.54448e-07 8.52002e-07,1.06654e-06 -0.0151278,0.0151135,-2.56909e-05,-0.0150879 0.000424035,0.000406444,6.82741e-05,0.000407404
1772 rs112961740,rs12578201,rs4842660,rs7978862 0 288.22 inf 4 -nan 9.54451e-07 8.63902e-07,1.05966e-06 -0.0151264,1.97044e-05,0.0151135,-0.0150933 0.000423983,5.16803e-05,0.000406441,0.000407644
1773 rs112961740,rs4842660,rs55954530,rs7978862 0 288.218 inf 4 -nan 9.54439e-07 8.51226e-07,1.05535e-06 -0.0151276,0.0151134,-2.45066e-05,-0.0150879 0.000424035,0.000406444,6.82741e-05,0.000407404
1774 rs112961740,rs35274227,rs4842660,rs7978862 0 288.218 inf 4 -nan 9.54448e-07 8.61414e-07,1.06272e-06 -0.0151215,2.60098e-05,0.0151077,-0.0150874 0.000424056,6.93587e-05,0.000406444,0.000407407
1775 rs112961740,rs1650334,rs4842660,rs7978862 0 288.217 inf 4 -nan 9.54377e-07 8.5288e-07,1.05859e-06 -0.0151275,-8.12036e-06,0.0151062,-0.0150858 0.000424189,4.15415e-05,0.000407002,0.000407557
1776 rs112961740,rs4842660,rs73194597,rs7978862 0 288.216 inf 4 -nan 9.54433e-07 8.61508e-07,1.05611e-06 -0.0151275,0.0151133,-2.35828e-05,-0.0150879 0.000424035,0.000406444,6.82741e-05,0.000407404
1777 rs112961740,rs2681487,rs4842660,rs7978862 0 288.215 inf 4 -nan 9.5443e-07 8.49232e-07,1.05202e-06 -0.0151261,-1.57401e-05,0.0151104,-0.0150853 0.000423982,4.65042e-05,0.000406371,0.000407481
1778 rs112961740,rs35913203,rs4842660,rs7978862 0 288.214 inf 4 -nan 9.54445e-07 8.62018e-07,1.06029e-06 -0.015126,1.69228e-05,0.0151153,-0.0150928 0.000423976,4.57482e-05,0.000406567,0.000407618
1779 rs112961740,rs4842660,rs73198550,rs7978862 0 288.213 inf 4 -nan 9.54394e-07 8.60741e-07,1.05691e-06 -0.0151264,0.015112,-1.21697e-05,-0.0150863 0.000424012,0.000406406,4.88465e-05,0.000407456
1780 rs112961740,rs12812760,rs4842660,rs7978862 0 288.212 inf 4 -nan 9.54428e-07 8.54869e-07,1.05236e-06 -0.0151217,2.3548e-05,0.0151078,-0.0150872 0.00042407,7.01479e-05,0.000406457,0.000407411
1781 rs112961740,rs4842660,rs66853642,rs7978862 0 288.21 inf 4 -nan 9.54366e-07 8.53063e-07,1.05453e-06 -0.0151255,0.0151135,1.22063e-05,-0.0150888 0.000423985,0.00040685,8.33032e-05,0.000407442
1782 rs112961740,rs4842660,rs73194568,rs7978862 0 288.21 inf 4 -nan 9.54413e-07 8.59194e-07,1.05874e-06 -0.0151272,0.015113,-2.05622e-05,-0.0150879 0.000424035,0.000406444,6.82741e-05,0.000407404
1783 rs112961740,rs17017109,rs4842660,rs7978862 0 288.21 inf 4 -nan 9.54364e-07 8.58096e-07,1.05905e-06 -0.0151254,1.14058e-05,0.0151133,-0.0150887 0.000423985,8.33032e-05,0.00040685,0.000407442
1784 rs112961740,rs4842660,rs79767772,rs7978862 0 288.21 inf 4 -nan 9.54376e-07 8.50734e-07,1.05766e-06 -0.0151254,0.0151084,-1.60275e-05,-0.0150882 0.000423973,0.000406539,8.4618e-05,0.000407406
1785 rs112961740,rs4842660,rs56132623,rs7978862 0 288.209 inf 4 -nan 9.54353e-07 8.58771e-07,1.05616e-06 -0.015124,0.0151097,2.89339e-06,-0.015088 0.000424209,0.000406626,4.71297e-05,0.000407405
1786 rs112961740,rs17465699,rs4842660,rs7978862 0 288.208 inf 4 -nan 9.54378e-07 8.59136e-07,1.05269e-06 -0.0151236,9.77291e-06,0.0151095,-0.0150892 0.000424013,4.90889e-05,0.000406408,0.000407452
1787 rs112961740,rs113691079,rs4842660,rs7978862 0 288.207 inf 4 -nan 9.54374e-07 8.53107e-07,1.05613e-06 -0.0151238,8.89985e-06,0.0151097,-0.0150892 0.000424006,4.9e-05,0.000406401,0.000407461
1788 rs112961740,rs17381270,rs4842660,rs7978862 0 288.207 inf 4 -nan 9.54373e-07 8.58088e-07,1.05682e-06 -0.0151238,8.86154e-06,0.0151097,-0.0150892 0.000424006,4.9e-05,0.000406401,0.000407461
1789 rs112961740,rs12425706,rs4842660,rs7978862 0 288.206 inf 4 -nan 9.54352e-07 8.64244e-07,1.05606e-06 -0.0151247,-3.50798e-06,0.0151098,-0.0150877 0.000423985,8.33032e-05,0.00040685,0.000407442
1790 rs112961740,rs36010888,rs4842660,rs7978862 0 288.206 inf 4 -nan 9.54352e-07 8.58164e-07,1.05864e-06 -0.0151247,-3.29807e-06,0.0151099,-0.0150877 0.000423985,8.33032e-05,0.00040685,0.000407442
1791 rs112961740,rs4842660,rs73196656,rs7978862 0 288.206 inf 4 -nan 9.54371e-07 8.5827e-07,1.05579e-06 -0.0151237,0.0151097,8.47347e-06,-0.015089 0.000424013,0.000406408,4.90889e-05,0.000407452
1792 rs112961740,rs17017077,rs4842660,rs7978862 0 288.206 inf 4 -nan 9.54351e-07 8.62306e-07,1.05362e-06 -0.0151248,-4.39986e-07,0.0151105,-0.0150879 0.000423985,8.33032e-05,0.00040685,0.000407442
1793 rs112961740,rs4842660,rs73196636,rs7978862 0 288.206 inf 4 -nan 9.54412e-07 8.53973e-07,1.05681e-06 -0.0151265,0.0151123,-2.63661e-05,-0.0150879 0.000424001,0.000406409,8.87447e-05,0.000407404
1794 rs112961740,rs35201139,rs4842660,rs7978862 0 288.205 inf 4 -nan 9.54351e-07 8.60686e-07,1.05826e-06 -0.0151248,-1.71146e-07,0.0151106,-0.0150879 0.000423988,8.38387e-05,0.00040685,0.000407445
1795 rs112961740,rs4842660,rs73196661,rs7978862 0 288.204 inf 4 -nan 9.54367e-07 8.62452e-07,1.05605e-06 -0.0151239,0.0151098,7.49055e-06,-0.0150889 0.000424013,0.000406408,4.90889e-05,0.000407452
1796 rs112961740,rs17782847,rs4842660,rs7978862 0 288.203 inf 4 -nan 9.54409e-07 8.53576e-07,1.05421e-06 -0.0151227,2.87614e-05,0.0151087,-0.0150871 0.000424031,9.90406e-05,0.000406427,0.000407414
1797 rs112961740,rs4842660,rs73196673,rs7978862 0 288.203 inf 4 -nan 9.5436e-07 8.5356e-07,1.05813e-06 -0.0151241,0.01511,5.76877e-06,-0.0150887 0.000424009,0.000406403,4.89229e-05,0.000407458
1798 rs111481954,rs112961740,rs4842660,rs7978862 0 288.202 inf 4 -nan 9.5436e-07 8.63223e-07,1.06339e-06 5.7301e-06,-0.0151241,0.01511,-0.0150887 4.90889e-05,0.000424013,0.000406408,0.000407452
1799 rs112961740,rs4842660,rs73196675,rs7978862 0 288.202 inf 4 -nan 9.54358e-07 8.53576e-07,1.05628e-06 -0.0151242,0.0151101,5.05623e-06,-0.0150886 0.000424009,0.000406403,4.89229e-05,0.000407458
1800 rs112961740,rs4842660,rs704084,rs7978862 0 288.202 inf 4 -nan 9.54382e-07 8.5656e-07,1.05903e-06 -0.0151256,0.0151087,-1.45533e-05,-0.0150879 0.000423978,0.000406469,6.81717e-05,0.000407404
1801 rs112961740,rs4842660,rs56168514,rs7978862 0 288.201 inf 4 -nan 9.54387e-07 8.55325e-07,1.0627e-06 -0.0151266,0.0151124,-1.55977e-05,-0.0150879 0.000424035,0.000406444,6.82741e-05,0.000407404
1802 rs1050395,rs112961740,rs4842660,rs7978862 0 288.201 inf 4 -nan 9.54356e-07 8.55005e-07,1.05415e-06 4.33843e-06,-0.0151243,0.0151102,-0.0150885 4.89229e-05,0.000424009,0.000406403,0.000407458
1803 rs112961740,rs117002363,rs4842660,rs7978862 0 288.201 inf 4 -nan 9.54403e-07 8.60805e-07,1.05991e-06 -0.015126,-3.24051e-05,0.0151118,-0.0150879 0.000423984,0.000117509,0.000406391,0.000407404
1804 rs112961740,rs34217226,rs4842660,rs7978862 0 288.2 inf 4 -nan 9.5439e-07 8.52866e-07,1.05211e-06 -0.0151229,1.59653e-05,0.0151089,-0.0150878 0.000424042,6.68748e-05,0.000406432,0.000407405
1805 rs112961740,rs11830790,rs4842660,rs7978862 0 288.2 inf 4 -nan 9.54353e-07 8.56225e-07,1.05327e-06 -0.0151245,2.99435e-06,0.0151103,-0.0150884 0.000424009,4.89229e-05,0.000406403,0.000407458
1806 rs112961740,rs17191974,rs4842660,rs7978862 0 288.2 inf 4 -nan 9.54352e-07 8.63502e-07,1.05132e-06 -0.0151246,2.25598e-06,0.0151104,-0.0150883 0.000424009,4.89229e-05,0.000406403,0.000407458
1807 rs112961740,rs4842660,rs73198552,rs7978862 0 288.2 inf 4 -nan 9.54351e-07 8.5859e-07,1.05486e-06 -0.015125,0.0151108,-1.41425e-06,-0.0150878 0.000424012,0.000406406,4.88465e-05,0.000407456
1808 rs112961740,rs4842660,rs73198545,rs7978862 0 288.2 inf 4 -nan 9.54351e-07 8.53056e-07,1.05727e-06 -0.0151247,0.0151105,1.19653e-06,-0.0150881 0.000424012,0.000406406,4.88465e-05,0.000407456
1809 rs112961740,rs17191995,rs4842660,rs7978862 0 288.2 inf 4 -nan 9.54351e-07 8.62725e-07,1.05596e-06 -0.015125,-1.14206e-06,0.0151108,-0.0150878 0.000424012,4.88465e-05,0.000406406,0.000407456
1810 rs112961740,rs4842660,rs73198557,rs7978862 0 288.2 inf 4 -nan 9.54351e-07 8.59265e-07,1.06062e-06 -0.0151248,0.0151106,1.87567e-07,-0.015088 0.000424009,0.000406403,4.89229e-05,0.000407458
1811 rs112961740,rs4842660,rs73198556,rs7978862 0 288.2 inf 4 -nan 9.54351e-07 8.65523e-07,1.06633e-06 -0.0151249,0.0151107,-1.62774e-07,-0.0150879 0.000424009,0.000406403,4.89229e-05,0.000407458
1812 rs112961740,rs17465916,rs4842660,rs7978862 0 288.199 inf 4 -nan 9.54393e-07 8.5192e-07,1.05751e-06 -0.0151237,2.57328e-05,0.0151095,-0.015088 0.000423991,0.000103353,0.000406398,0.000407404
1813 rs112961740,rs4842660,rs56032425,rs7978862 0 288.198 inf 4 -nan 9.54368e-07 8.59005e-07,1.05196e-06 -0.0151235,0.0151093,9.77238e-06,-0.015088 0.000424055,0.000406465,6.20934e-05,0.000407404
1814 rs112961740,rs145485557,rs4842660,rs7978862 0 288.197 inf 4 -nan 9.54383e-07 8.5752e-07,1.05861e-06 -0.0151236,1.81827e-05,0.0151094,-0.015088 0.000424006,8.46836e-05,0.000406413,0.000407404
1815 rs112961740,rs17380907,rs4842660,rs7978862 0 288.194 inf 4 -nan 9.54379e-07 8.61432e-07,1.05277e-06 -0.0151239,2.02766e-05,0.0151097,-0.015088 0.000423992,0.000100587,0.000406399,0.000407404
1816 rs112961740,rs17380921,rs4842660,rs7978862 0 288.194 inf 4 -nan 9.54378e-07 8.55315e-07,1.05703e-06 -0.0151239,1.99892e-05,0.0151097,-0.015088 0.000423992,0.000100587,0.000406399,0.000407404
1817 rs112961740,rs4842660,rs75615848,rs7978862 0 288.194 inf 4 -nan 9.54376e-07 8.53008e-07,1.06706e-06 -0.0151259,0.0151116,-1.82265e-05,-0.0150879 0.000423996,0.000406404,9.45983e-05,0.000407404
1818 rs112961740,rs137890004,rs4842660,rs7978862 0 288.188 inf 4 -nan 9.54353e-07 8.59508e-07,1.05537e-06 -0.0151245,4.61571e-06,0.0151103,-0.015088 0.000424007,8.32246e-05,0.000406415,0.000407404
1819 rs112961740,rs4842660,rs4842668,rs7978862 0 288.188 inf 4 -nan 9.54356e-07 8.57957e-07,1.05405e-06 -0.0151247,0.0151105,-7.92208e-06,-0.0150883 0.000423968,0.000406374,9.151e-05,0.000407421
1820 rs112961740,rs17465678,rs4842660,rs7978862 0 288.185 inf 4 -nan 9.54351e-07 8.5318e-07,1.06251e-06 -0.0151247,2.62864e-06,0.0151105,-0.015088 0.000423989,0.00010638,0.000406396,0.000407404
1821 rs112961740,rs34422056,rs7966729,rs7978862 0 288.165 inf 4 -nan 9.54234e-07 8.54525e-07,1.0556e-06 -0.0151266,-0.000164755,0.0150925,-0.0150895 0.000424081,0.00011062,0.000406384,0.000407521
1822 rs112961740,rs34422056,rs7969322,rs7978862 0 288.006 inf 4 -nan 9.53731e-07 8.53045e-07,1.05761e-06 -0.0151226,-0.000164764,0.0150885,-0.0150855 0.000424081,0.00011062,0.000406384,0.000407521
1823 rs10777167,rs112961740,rs17782847,rs2407987,rs34422056 0 279.878 inf 5 0 9.39051e-07 8.38847e-07,1.03671e-06 -0.0149606,-0.0149965,2.7606e-05,0.0149639,-0.000163509 0.000407531,0.00042415,9.9045e-05,0.00040644,0.000110625
1824 rs10777167,rs112961740,rs17782847,rs34422056,rs4842660 0 279.845 inf 5 0 9.38943e-07 8.43335e-07,1.03853e-06 -0.0149598,-0.0149956,2.76095e-05,-0.000163511,0.014963 0.000407531,0.00042415,9.9045e-05,0.000110625,0.00040644
1825 rs10777167,rs112961740,rs1565679,rs17782847,rs34422056 0 279.79 inf 5 0 9.38772e-07 8.45905e-07,1.04451e-06 -0.0149584,-0.0149943,0.0149616,2.7615e-05,-0.000163514 0.000407531,0.00042415,0.00040644,9.9045e-05,0.000110625
1826 rs10777167,rs10858908,rs112961740,rs17782847,rs34422056 0 279.674 inf 5 0 9.38403e-07 8.45068e-07,1.04275e-06 -0.0149555,0.0149587,-0.0149913,2.7627e-05,-0.000163521 0.000407531,0.00040644,0.00042415,9.9045e-05,0.000110625
1827 rs10777167,rs11105326,rs112961740,rs17782847,rs34422056 0 279.45 inf 5 0 9.37694e-07 8.40793e-07,1.03747e-06 -0.0149498,0.014953,-0.0149856,2.765e-05,-0.000163534 0.000407531,0.00040644,0.00042415,9.9045e-05,0.000110625
1828 rs10777167,rs10858907,rs112961740,rs17782847,rs34422056 0 279.442 inf 5 0 9.37666e-07 8.42038e-07,1.03879e-06 -0.0149496,0.0149528,-0.0149854,2.76509e-05,-0.000163534 0.000407531,0.00040644,0.00042415,9.9045e-05,0.000110625
1829 rs10777167,rs112961740,rs17782847,rs34422056,rs7966729 0 279.331 inf 5 0 9.37316e-07 8.40787e-07,1.03528e-06 -0.0149468,-0.0149826,2.76623e-05,-0.000163541,0.0149499 0.000407531,0.00042415,9.9045e-05,0.000110625,0.00040644
1830 rs10777167,rs112961740,rs17782847,rs34422056,rs7969322 0 279.174 inf 5 0 9.36817e-07 8.37793e-07,1.04407e-06 -0.0149428,-0.0149786,2.76785e-05,-0.00016355,0.0149459 0.000407531,0.00042415,9.9045e-05,0.000110625,0.00040644
1831 rs113798345,rs4842660,rs7978862 0 187.534 inf 3 -nan 6.24341e-07 5.44657e-07,7.02381e-07 -0.0119471,0.0121917,-0.0121538 0.000423964,0.00040637,0.000407404
1832 rs113087241,rs4842660,rs7978862 0 187.464 inf 3 -nan 6.24118e-07 5.38348e-07,7.0791e-07 -0.0119447,0.0121895,-0.0121516 0.000423964,0.00040637,0.000407404
1833 rs111567467,rs4842660,rs7978862 0 187.301 inf 3 -nan 6.23603e-07 5.39854e-07,7.04672e-07 -0.011939,0.0121843,-0.0121464 0.000423964,0.00040637,0.000407404
1834 rs113467193,rs4842660,rs7978862 0 187.211 inf 3 -nan 6.23318e-07 5.42302e-07,7.03181e-07 -0.0119359,0.0121815,-0.0121435 0.000423964,0.00040637,0.000407404
1835 rs112331025,rs4842660,rs7978862 0 186.959 inf 3 -nan 6.22517e-07 5.42687e-07,7.02453e-07 -0.0119271,0.0121734,-0.0121354 0.000423964,0.00040637,0.000407404
1836 rs112050579,rs4842660,rs7978862 0 186.802 inf 3 -nan 6.22019e-07 5.40471e-07,7.05978e-07 -0.0119217,0.0121684,-0.0121303 0.000423964,0.00040637,0.000407404
1837 rs111866999,rs4842660,rs7978862 0 186.724 inf 3 -nan 6.21774e-07 5.46331e-07,7.08661e-07 -0.011919,0.0121659,-0.0121279 0.000423964,0.00040637,0.000407404
1838 rs113119351,rs4842660,rs7978862 0 186.66 inf 3 -nan 6.21572e-07 5.48368e-07,7.06736e-07 -0.0119168,0.0121639,-0.0121258 0.000423964,0.00040637,0.000407404
1839 rs117345505,rs4842660,rs7978862 0 186.598 inf 3 -nan 6.21375e-07 5.44799e-07,7.03616e-07 -0.0119146,0.0121619,-0.0121238 0.000423964,0.00040637,0.000407404
1840 rs117220130,rs4842660,rs7978862 0 186.512 inf 3 -nan 6.21102e-07 5.40756e-07,7.03512e-07 -0.0119116,0.0121592,-0.0121211 0.000423964,0.00040637,0.000407404
1841 rs112599970,rs4842660,rs7978862 0 186.478 inf 3 -nan 6.20993e-07 5.4865e-07,7.01846e-07 -0.0119104,0.0121581,-0.01212 0.000423964,0.00040637,0.000407404
1842 rs143960232,rs4842660,rs7978862 0 186.38 inf 3 -nan 6.20683e-07 5.44737e-07,6.99481e-07 -0.011907,0.012155,-0.0121168 0.000423964,0.00040637,0.000407404
1843 rs111304986,rs4842660,rs7978862 0 186.374 inf 3 -nan 6.20664e-07 5.42586e-07,7.02685e-07 -0.0119068,0.0121548,-0.0121166 0.000423964,0.00040637,0.000407404
1844 rs116883365,rs4842660,rs7978862 0 186.166 inf 3 -nan 6.20007e-07 5.3924e-07,7.07083e-07 -0.0118996,0.0121481,-0.01211 0.000423964,0.00040637,0.000407404
1845 rs111533112,rs4842660,rs7978862 0 186.113 inf 3 -nan 6.19839e-07 5.38882e-07,7.05809e-07 -0.0118978,0.0121464,-0.0121083 0.000423964,0.00040637,0.000407404
1846 rs113091746,rs4842660,rs7978862 0 185.304 inf 3 -nan 6.17272e-07 5.35412e-07,6.97467e-07 -0.0118696,0.0121205,-0.0120822 0.000423964,0.00040637,0.000407404
1847 rs113932249,rs4842660,rs7978862 0 183.105 inf 3 -nan 6.10305e-07 5.32928e-07,6.91462e-07 -0.0117927,0.0120499,-0.0120112 0.000423964,0.00040637,0.000407404
1848 rs112961740,rs3920010,rs7978862 0 141.631 inf 3 -nan 4.7936e-07 4.13584e-07,5.52497e-07 -0.00761813,0.00766288,-0.00760223 0.00031305,0.000291015,0.000291015
1849 rs112961740,rs34422056,rs3920010,rs7978862 0 138.607 inf 4 -nan 4.80796e-07 4.10708e-07,5.51024e-07 -0.00762338,-0.000115383,0.00765411,-0.0076073 0.00031309,0.000110662,0.000291136,0.000291055
1850 rs10777167,rs112961740,rs17782847,rs34422056,rs3920010 0 132.525 inf 5 0 4.72601e-07 4.09527e-07,5.43788e-07 -0.00753423,-0.00754972,1.64033e-05,-0.000114762,0.00758123 0.000291084,0.000313217,9.90697e-05,0.000110667,0.000291249
1851 rs113397318,rs1344682,rs7978862 0 120.374 inf 3 -nan 4.12015e-07 3.49651e-07,4.78303e-07 -0.00616092,0.00708499,-0.00695952 0.000282853,0.000290541,0.000288042
1852 rs113397318,rs1344682,rs34422056,rs7978862 0 117.161 inf 4 -nan 4.12853e-07 3.45626e-07,4.82882e-07 -0.00616041,0.00707816,-5.16675e-05,-0.00695885 0.000282855,0.000290909,0.000110641,0.000288046
1853 rs10777167,rs113397318,rs1344682,rs17782847,rs34422056 0 111.416 inf 5 0 4.05724e-07 3.47355e-07,4.71581e-07 -0.00688886,-0.00609436,0.00700564,6.79449e-05,-5.1085e-05 0.000288049,0.000282878,0.00029092,9.90388e-05,0.000110646
1854 rs111556856,rs1344682,rs7978862 0 86.9113 inf 3 -nan 3.06042e-07 2.51821e-07,3.66639e-07 -0.00459389,0.00575025,-0.00569962 0.000256638,0.000274904,0.000275899
1855 rs112319982,rs1344682,rs7978862 0 86.3926 inf 3 -nan 3.04398e-07 2.54502e-07,3.69892e-07 -0.00457673,0.00573376,-0.00568293 0.000256638,0.000274904,0.000275899
1856 rs1344682,rs139161896,rs7978862 0 86.0507 inf 3 -nan 3.03315e-07 2.44228e-07,3.6257e-07 0.00572285,-0.00456539,-0.00567189 0.000274904,0.000256638,0.000275899
1857 rs111358711,rs1344682,rs7978862 0 85.2903 inf 3 -nan 3.00905e-07 2.48117e-07,3.62249e-07 -0.00454006,0.00569849,-0.00564725 0.000256638,0.000274904,0.000275899
1858 rs113061454,rs1344682,rs7978862 0 83.6053 inf 3 -nan 2.95566e-07 2.4178e-07,3.5555e-07 -0.00448342,0.00564403,-0.00559215 0.000256638,0.000274904,0.000275899
1859 rs117128762,rs1344682,rs7978862 0 83.564 inf 3 -nan 2.95435e-07 2.4372e-07,3.47006e-07 -0.00448202,0.00564269,-0.0055908 0.000256638,0.000274904,0.000275899
1860 rs111556856,rs1344682,rs34422056,rs7978862 0 83.9014 inf 4 -nan 3.07523e-07 2.53159e-07,3.67147e-07 -0.00460192,0.00574336,-0.000118796,-0.00570699 0.000256747,0.000274979,0.000110688,0.000275984
1861 rs112319982,rs1344682,rs34422056,rs7978862 0 83.3817 inf 4 -nan 3.05876e-07 2.54089e-07,3.6644e-07 -0.00458475,0.00572688,-0.00011858,-0.00569028 0.000256747,0.000274979,0.000110688,0.000275984
1862 rs1344682,rs139161896,rs34422056,rs7978862 0 83.0392 inf 4 -nan 3.04791e-07 2.51432e-07,3.63831e-07 0.00571598,-0.00457339,-0.000118437,-0.00567924 0.000274979,0.000256747,0.000110688,0.000275984
1863 rs111358711,rs1344682,rs34422056,rs7978862 0 82.2775 inf 4 -nan 3.02377e-07 2.49504e-07,3.64621e-07 -0.00454804,0.00569164,-0.000118119,-0.00565458 0.000256747,0.000274979,0.000110688,0.000275984
1864 rs112961740,rs17782847,rs34422056,rs4842499,rs7308380 0 84.8494 inf 5 0 1.19132e-08 3.62757e-09,2.26664e-08 -3.45814e-05,5.59245e-05,-5.92184e-05,1.2436e-05,0.000139076 0.00011758,9.95573e-05,0.000112355,4.45178e-05,4.62024e-05
1865 rs113061454,rs1344682,rs34422056,rs7978862 0 80.5895 inf 4 -nan 2.97028e-07 2.41593e-07,3.55751e-07 -0.00449136,0.00563722,-0.000117406,-0.00559944 0.000256747,0.000274979,0.000110688,0.000275984
1866 rs117128762,rs1344682,rs34422056,rs7978862 0 80.5482 inf 4 -nan 2.96897e-07 2.4432e-07,3.52575e-07 -0.00448996,0.00563588,-0.000117389,-0.00559808 0.000256747,0.000274979,0.000110688,0.000275984
1867 rs113397318,rs4842660,rs7978862 0 75.797 inf 3 -nan 2.7104e-07 2.20555e-07,3.2611e-07 -0.00402628,0.00467194,-0.00457944 0.000240353,0.000236641,0.000235202
1868 rs10777167,rs111556856,rs1344682,rs17782847,rs34422056 0 78.6575 inf 5 0 3.01982e-07 2.49667e-07,3.66512e-07 -0.00564386,-0.00454528,0.00567824,7.95185e-05,-0.000117279 0.000275995,0.000256757,0.000274982,9.90347e-05,0.000110693
1869 rs10777167,rs112319982,rs1344682,rs17782847,rs34422056 0 78.1442 inf 5 0 3.00356e-07 2.43905e-07,3.61013e-07 -0.00562716,-0.00452811,0.00566175,7.95779e-05,-0.000117063 0.000275995,0.000256757,0.000274982,9.90347e-05,0.000110693
1870 rs10777167,rs1344682,rs139161896,rs17782847,rs34422056 0 77.806 inf 5 0 2.99284e-07 2.43411e-07,3.53806e-07 -0.00561611,0.00565086,-0.00451675,7.96171e-05,-0.00011692 0.000275995,0.000274982,0.000256757,9.90347e-05,0.000110693
1871 rs10777167,rs111358711,rs1344682,rs17782847,rs34422056 0 77.0537 inf 5 0 2.969e-07 2.42956e-07,3.56321e-07 -0.00559145,-0.0044914,0.00562652,7.97047e-05,-0.0001166 0.000275995,0.000256757,0.000274982,9.90347e-05,0.000110693
1872 rs10777167,rs113061454,rs1344682,rs17782847,rs34422056 0 75.3869 inf 5 0 2.91618e-07 2.36487e-07,3.49988e-07 -0.00553632,-0.00443471,0.00557209,7.99005e-05,-0.000115886 0.000275995,0.000256757,0.000274982,9.90347e-05,0.000110693
1873 rs10777167,rs117128762,rs1344682,rs17782847,rs34422056 0 75.3461 inf 5 0 2.91489e-07 2.34941e-07,3.54757e-07 -0.00553496,-0.00443331,0.00557075,7.99053e-05,-0.000115868 0.000275995,0.000256757,0.000274982,9.90347e-05,0.000110693
1874 rs10745500,rs112961740,rs7978862 0 68.6804 inf 3 -nan 2.48664e-07 2.01073e-07,3.05112e-07 0.00394211,-0.00386525,-0.00385984 0.000208323,0.000236699,0.000207245
1875 rs112136171,rs1344682,rs7978862 0 66.903 inf 3 -nan 2.42784e-07 1.9168e-07,2.93581e-07 -0.00355245,0.00460392,-0.00454241 0.000235015,0.000247995,0.00024858
1876 rs112961740,rs17380500,rs17782847,rs34422056,rs7308380 0 71.028 inf 5 0 1.1957e-08 4.01702e-09,2.49566e-08 -3.58494e-05,-3.97583e-05,5.24926e-05,-6.97538e-05,0.000131251 0.000117527,0.000105645,9.90468e-05,0.000111466,4.69258e-05
1877 rs10745500,rs112961740,rs34422056,rs7978862 0 65.5637 inf 4 -nan 2.49806e-07 1.99988e-07,3.04363e-07 0.00393323,-0.00386746,-8.99401e-05,-0.00386191 0.00020861,0.000236715,0.000110769,0.00020726
1878 rs11105401,rs112961740,rs17782847,rs34422056,rs7308380 0 67.6724 inf 5 0 1.24272e-08 3.85537e-09,2.41082e-08 4.071e-05,-3.42359e-05,6.21089e-05,-4.78872e-05,0.000144745 4.48213e-05,0.000117535,9.95324e-05,0.000112178,4.60147e-05
1879 rs112136171,rs1344682,rs34422056,rs7978862 0 63.8453 inf 4 -nan 2.44113e-07 1.94697e-07,2.96668e-07 -0.00355866,0.0045965,-0.000106845,-0.0045478 0.000235104,0.000248114,0.000110682,0.000248643
1880 rs112961740,rs1492914,rs7978862 0 59.9659 inf 3 -nan 2.21117e-07 1.74926e-07,2.70866e-07 -0.00345208,0.00356101,-0.00345787 0.000227531,0.000199676,0.000197319
1881 rs113942790,rs1344682,rs7978862 0 59.7938 inf 3 -nan 2.20342e-07 1.72447e-07,2.71827e-07 -0.00299294,0.00412695,-0.00405704 0.000213851,0.000233516,0.000233612
1882 rs112938842,rs1344682,rs7978862 0 59.753 inf 3 -nan 2.20213e-07 1.75541e-07,2.72228e-07 -0.00299151,0.00412561,-0.00405568 0.000213851,0.000233516,0.000233612
1883 rs112961740,rs1492911,rs7978862 0 59.7476 inf 3 -nan 2.20441e-07 1.7045e-07,2.68877e-07 -0.00341974,0.00348615,-0.00341067 0.000226247,0.000195781,0.000195023
1884 rs10858846,rs1344682,rs7978862 0 59.4279 inf 3 -nan 2.19182e-07 1.74548e-07,2.65107e-07 -0.00298004,0.0041149,-0.00404485 0.000213851,0.000233516,0.000233612
1885 rs111556856,rs4842660,rs7978862 0 56.4537 inf 3 -nan 2.09781e-07 1.65558e-07,2.58243e-07 -0.00307732,0.00393811,-0.00389142 0.000222325,0.000228267,0.000229676
1886 rs112319982,rs4842660,rs7978862 0 56.1063 inf 3 -nan 2.0868e-07 1.62356e-07,2.58729e-07 -0.00306445,0.00392673,-0.00387984 0.000222325,0.000228267,0.000229676
1887 rs139161896,rs4842660,rs7978862 0 55.8774 inf 3 -nan 2.07954e-07 1.64881e-07,2.57913e-07 -0.00305594,0.0039192,-0.00387218 0.000222325,0.000228267,0.000229676
1888 rs111358711,rs4842660,rs7978862 0 55.3686 inf 3 -nan 2.06342e-07 1.61049e-07,2.59126e-07 -0.00303693,0.0039024,-0.00385507 0.000222325,0.000228267,0.000229676
1889 rs10745500,rs10777167,rs112961740,rs17782847,rs34422056 0 61.0149 inf 5 0 2.46466e-07 1.98313e-07,3.01568e-07 0.00389675,-0.00382808,-0.00382989,8.37865e-05,-8.88119e-05 0.00020861,0.000207288,0.000236719,9.90317e-05,0.000110773
1890 rs113061454,rs4842660,rs7978862 0 54.2423 inf 3 -nan 2.02773e-07 1.55804e-07,2.55625e-07 -0.00299442,0.00386482,-0.00381683 0.000222325,0.000228267,0.000229676
1891 rs117128762,rs4842660,rs7978862 0 54.2147 inf 3 -nan 2.02686e-07 1.59523e-07,2.52275e-07 -0.00299337,0.0038639,-0.00381589 0.000222325,0.000228267,0.000229676
1892 rs112961740,rs1492914,rs34422056,rs7978862 0 56.7588 inf 4 -nan 2.2197e-07 1.76698e-07,2.69965e-07 -0.00345167,0.00355379,-5.43379e-05,-0.00345737 0.000227533,0.00020022,0.000110918,0.000197321
1893 rs113942790,rs1344682,rs34422056,rs7978862 0 56.7242 inf 4 -nan 2.21634e-07 1.7723e-07,2.72282e-07 -0.00299846,0.00411934,-0.000103663,-0.00406186 0.000213932,0.000233657,0.000110683,0.000233669
1894 rs112938842,rs1344682,rs34422056,rs7978862 0 56.6833 inf 4 -nan 2.21504e-07 1.75865e-07,2.68921e-07 -0.00299702,0.004118,-0.000103643,-0.0040605 0.000213932,0.000233657,0.000110683,0.000233669
1895 rs112961740,rs1492911,rs34422056,rs7978862 0 56.538 inf 4 -nan 2.21279e-07 1.74066e-07,2.68786e-07 -0.00342488,0.00349785,5.19936e-05,-0.00341585 0.000226516,0.000197384,0.000111522,0.00019534
1896 rs10858846,rs1344682,rs34422056,rs7978862 0 56.3576 inf 4 -nan 2.20472e-07 1.71689e-07,2.68899e-07 -0.00298554,0.00410731,-0.000103479,-0.00404966 0.000213932,0.000233657,0.000110683,0.000233669
1897 rs10777167,rs112136171,rs1344682,rs17782847,rs34422056 0 59.0424 inf 5 0 2.3997e-07 1.91219e-07,2.93586e-07 -0.0044974,-0.00351303,0.00454383,8.31675e-05,-0.000105413 0.000248659,0.000235111,0.000248116,9.9034e-05,0.000110687
1898 rs112961740,rs17782847,rs2162042,rs34422056,rs7308380 0 53.6688 inf 5 0 1.19047e-08 3.47032e-09,2.37233e-08 -3.28557e-05,5.85505e-05,-1.01503e-05,-5.74971e-05,0.000137565 0.000118007,0.00010131,3.96011e-05,0.000114132,4.53558e-05
1899 rs112961740,rs17782847,rs2681489,rs34422056,rs7308380 0 53.6208 inf 5 0 1.19388e-08 3.97133e-09,2.27662e-08 -3.76304e-05,5.02859e-05,-1.6456e-05,-6.7961e-05,0.000133152 0.000117679,9.93756e-05,4.8483e-05,0.000111068,4.59317e-05
1900 rs112961740,rs17782847,rs34422056,rs4842680,rs7308380 0 53.0332 inf 5 0 1.18825e-08 3.63234e-09,2.45272e-08 -3.36403e-05,5.69786e-05,-5.95583e-05,-7.23467e-06,0.000137174 0.000118007,0.00010131,0.000114132,3.96011e-05,4.53558e-05
1901 rs10777161,rs112961740,rs7978862 0 47.2086 inf 3 -nan 1.80842e-07 1.42207e-07,2.26026e-07 0.00286668,-0.00279249,-0.00278603 0.000177948,0.000210602,0.000176794
1902 rs10777167,rs112961740,rs1492914,rs17782847,rs34422056 0 52.4308 inf 5 0 2.19331e-07 1.72601e-07,2.7137e-07 -0.00342953,-0.00341936,0.00352245,0.000101207,-5.32868e-05 0.000197393,0.000227533,0.000200226,9.90342e-05,0.000110923
1903 rs10777167,rs112961740,rs1492911,rs17782847,rs34422056 0 52.1398 inf 5 0 2.18417e-07 1.73951e-07,2.71541e-07 -0.00338565,-0.00339109,0.00346503,7.98866e-05,5.17365e-05 0.000195362,0.000226523,0.000197386,9.90325e-05,0.000111527
1904 rs10777167,rs113942790,rs1344682,rs17782847,rs34422056 0 52.087 inf 5 0 2.18015e-07 1.73617e-07,2.67453e-07 -0.00401708,-0.00295955,0.00407234,7.93991e-05,-0.000102305 0.00023368,0.000213947,0.000233662,9.90373e-05,0.000110688
1905 rs10777167,rs112938842,rs1344682,rs17782847,rs34422056 0 52.0466 inf 5 0 2.17887e-07 1.71391e-07,2.67275e-07 -0.00401572,-0.00295811,0.004071,7.94068e-05,-0.000102285 0.00023368,0.000213947,0.000233662,9.90373e-05,0.000110688
1906 rs10777167,rs10858846,rs1344682,rs17782847,rs34422056 0 51.7252 inf 5 0 2.16868e-07 1.72661e-07,2.68829e-07 -0.00400489,-0.00294663,0.0040603,7.94682e-05,-0.000102121 0.00023368,0.000213947,0.000233662,9.90373e-05,0.000110688
1907 rs112136171,rs4842660,rs7978862 0 46.0236 inf 3 -nan 1.76832e-07 1.38809e-07,2.22877e-07 -0.00251454,0.00334645,-0.00329097 0.00020976,0.000212159,0.000213201
1908 rs112961740,rs17782847,rs34422056,rs4842684,rs7308380 0 49.4932 inf 5 0 1.18602e-08 3.65174e-09,2.28276e-08 -3.56628e-05,5.26337e-05,-6.53302e-05,-1.27003e-06,0.000135968 0.00011755,0.000100024,0.000112576,4.0112e-05,4.56488e-05
1909 rs113942790,rs4842660,rs7978862 0 42.4785 inf 3 -nan 1.65662e-07 1.27521e-07,2.12037e-07 -0.00219003,0.00309814,-0.00303615 0.000193974,0.000203021,0.000203621
1910 rs112938842,rs4842660,rs7978862 0 42.4487 inf 3 -nan 1.65567e-07 1.26939e-07,2.0995e-07 -0.00218885,0.00309712,-0.00303511 0.000193974,0.000203021,0.000203621
1911 rs10858846,rs4842660,rs7978862 0 42.2108 inf 3 -nan 1.64814e-07 1.24911e-07,2.07777e-07 -0.00217941,0.00308903,-0.00302687 0.000193974,0.000203021,0.000203621
1912 rs10777161,rs112961740,rs34422056,rs7978862 0 43.9695 inf 4 -nan 1.81586e-07 1.40171e-07,2.26244e-07 0.00287328,-0.00279505,3.17343e-05,-0.00278862 0.000179457,0.000210794,0.000111554,0.000177028
1913 rs112961740,rs150052931,rs17782847,rs34422056,rs7308380 0 43.53 inf 5 0 1.24162e-08 3.83329e-09,2.50995e-08 -3.47783e-05,9.60595e-05,5.47355e-05,-5.766e-05,0.00014522 0.000117529,0.000106796,9.90517e-05,0.000110919,4.61455e-05
1914 rs10745510,rs112961740,rs17782847,rs34422056,rs7308380 0 42.2334 inf 5 0 1.45726e-08 5.20217e-09,2.84053e-08 -0.000199408,-3.19877e-05,5.75701e-05,-5.65662e-05,0.000153039 0.000100426,0.000117539,9.90604e-05,0.00011072,4.58346e-05
1915 rs112961740,rs117259519,rs17782847,rs34422056,rs7308380 0 42.0246 inf 5 0 1.40126e-08 5.04892e-09,2.75357e-08 -3.29775e-05,0.000182477,5.67321e-05,-6.50945e-05,0.000150657 0.000117534,0.000103159,9.90561e-05,0.000110645,4.57786e-05
1916 rs112961740,rs17782847,rs34422056,rs4842677,rs7308380 0 41.1974 inf 5 0 1.26778e-08 4.08343e-09,2.38064e-08 -3.36433e-05,5.55233e-05,-6.32623e-05,-0.000106962,0.000145661 0.000117539,9.90599e-05,0.000110653,9.80885e-05,4.58709e-05
1917 rs10858920,rs112961740,rs17782847,rs34422056,rs7308380 0 41.1834 inf 5 0 1.26744e-08 3.60051e-09,2.4316e-08 -0.000106742,-3.36473e-05,5.55182e-05,-6.32652e-05,0.000145641 9.80885e-05,0.000117539,9.90599e-05,0.000110653,4.58709e-05
1918 rs112961740,rs17782847,rs34422056,rs4842501,rs7308380 0 41.1706 inf 5 0 1.26713e-08 4.06064e-09,2.57313e-08 -3.3651e-05,5.55137e-05,-6.32679e-05,-0.000106542,0.000145624 0.000117539,9.90599e-05,0.000110653,9.80885e-05,4.58709e-05
1919 rs10735275,rs112961740,rs17782847,rs34422056,rs7308380 0 41.157 inf 5 0 1.26681e-08 3.94091e-09,2.49007e-08 -0.000106329,-3.36548e-05,5.55088e-05,-6.32707e-05,0.000145605 9.80885e-05,0.000117539,9.90599e-05,0.000110653,4.58709e-05
1920 rs112961740,rs17782847,rs34422056,rs4842500,rs7308380 0 41.15 inf 5 0 1.26664e-08 3.69483e-09,2.5984e-08 -3.36569e-05,5.55063e-05,-6.32721e-05,-0.000106218,0.000145595 0.000117539,9.90599e-05,0.000110653,9.80885e-05,4.58709e-05
1921 rs10777194,rs112961740,rs17782847,rs34422056,rs7308380 0 40.6358 inf 5 0 1.33414e-08 4.36244e-09,2.61288e-08 -0.000128785,-3.19943e-05,5.72872e-05,-6.44494e-05,0.000147827 8.77593e-05,0.000117551,9.90761e-05,0.000110645,4.57346e-05
1922 rs10858919,rs112961740,rs17782847,rs34422056,rs7308380 0 40.4826 inf 5 0 1.25142e-08 4.37623e-09,2.58401e-08 -9.56737e-05,-3.38485e-05,5.52652e-05,-6.34112e-05,0.000144663 9.80885e-05,0.000117539,9.90599e-05,0.000110653,4.58709e-05
1923 rs10777161,rs10777167,rs112961740,rs17782847,rs34422056 0 39.8185 inf 5 0 1.79508e-07 1.37466e-07,2.24892e-07 0.00284664,-0.00276477,-0.00276743,8.4182e-05,3.17389e-05 0.000179458,0.000177061,0.000210798,9.90317e-05,0.000111559
1924 rs112961740,rs1401986,rs17782847,rs34422056,rs7308380 0 39.4191 inf 5 0 1.27957e-08 4.38252e-09,2.59351e-08 -3.34958e-05,-0.000115703,5.56855e-05,-6.37585e-05,0.000145939 0.000117539,9.91971e-05,9.90598e-05,0.000110648,4.58104e-05
1925 rs112961740,rs17782847,rs34422056,rs7308380,rs7968285 0 38.7175 inf 5 0 1.25954e-08 3.71324e-09,2.48147e-08 -3.37232e-05,5.54247e-05,-5.99539e-05,0.000145307,-0.000102665 0.000117539,9.90605e-05,0.000110739,4.58958e-05,9.92789e-05
1926 rs1344682,rs7965995,rs7978862 0 32.2918 inf 3 -nan 1.33645e-07 9.98412e-08,1.72434e-07 0.00233572,-0.00124888,-0.00223669 0.000170485,0.0001494,0.00016815
1927 rs112577642,rs1344682,rs7978862 0 31.25 inf 3 -nan 1.30344e-07 9.55694e-08,1.68089e-07 -0.00120525,0.00230068,-0.00220154 0.0001494,0.000170485,0.00016815
1928 rs112146093,rs1344682,rs7978862 0 31.1577 inf 3 -nan 1.30051e-07 9.37243e-08,1.70181e-07 -0.0012013,0.00229752,-0.00219836 0.0001494,0.000170485,0.00016815
1929 rs112319430,rs1344682,rs7978862 0 30.8703 inf 3 -nan 1.2914e-07 9.71466e-08,1.66512e-07 -0.00118894,0.00228759,-0.0021884 0.0001494,0.000170485,0.00016815
1930 rs112961740,rs17782847,rs2681485,rs34422056,rs7308380 0 36.5112 inf 5 0 1.19351e-08 3.40304e-09,2.30727e-08 -2.8942e-05,6.0226e-05,-1.41875e-05,-6.32967e-05,0.000129846 0.000119223,0.000101355,4.28027e-05,0.000110723,4.8957e-05
1931 rs113648049,rs1344682,rs7978862 0 30.6586 inf 3 -nan 1.2847e-07 9.34325e-08,1.67399e-07 -0.00117976,0.00228022,-0.002181 0.0001494,0.000170485,0.00016815
1932 rs112961740,rs17782847,rs34422056,rs7308380,rs7972706 0 36.0604 inf 5 0 1.21711e-08 3.40767e-09,2.43255e-08 -3.39395e-05,5.50083e-05,-6.45703e-05,0.000141533,-5.90574e-05 0.000117551,9.90761e-05,0.000110645,4.57346e-05,8.77593e-05
1933 rs112961740,rs1401982,rs17782847,rs34422056,rs7308380 0 35.9781 inf 5 0 1.19342e-08 3.62823e-09,2.51679e-08 -2.90274e-05,-1.40994e-05,6.01431e-05,-6.33079e-05,0.000129925 0.0001192,4.27911e-05,0.000101329,0.000110723,4.89081e-05
1934 rs10777197,rs112961740,rs17782847,rs34422056,rs7308380 0 35.9404 inf 5 0 1.21511e-08 3.82365e-09,2.46766e-08 -5.71324e-05,-3.39932e-05,5.49454e-05,-6.45737e-05,0.00014136 8.77593e-05,0.000117551,9.90761e-05,0.000110645,4.57346e-05
1935 rs10745513,rs112961740,rs17782847,rs34422056,rs7308380 0 35.895 inf 5 0 1.21437e-08 3.32992e-09,2.48572e-08 -5.64017e-05,-3.40136e-05,5.49215e-05,-6.45749e-05,0.000141294 8.77593e-05,0.000117551,9.90761e-05,0.000110645,4.57346e-05
1936 rs112961740,rs1689040,rs17782847,rs34422056,rs7308380 0 35.3653 inf 5 0 1.2035e-08 3.70568e-09,2.53306e-08 -2.54939e-05,2.16177e-05,6.39413e-05,-6.25833e-05,0.000126539 0.000119212,4.28025e-05,0.000101343,0.000110722,4.8939e-05
1937 rs112961740,rs1527546,rs17782847,rs34422056,rs7308380 0 35.2449 inf 5 0 1.2164e-08 3.789e-09,2.476e-08 -4.32971e-05,-2.62049e-05,3.78346e-05,-8.19392e-05,0.000133975 0.000118095,3.9391e-05,0.000101651,0.000113648,4.51678e-05
1938 rs112961740,rs117128762,rs17782847,rs34422056,rs7308380 0 35.2394 inf 5 0 3.96249e-08 2.05744e-08,6.10942e-08 -0.00191399,0.00188035,5.64077e-05,-3.77882e-05,0.000162148 0.00031821,0.000296019,9.90359e-05,0.000110726,4.52283e-05
1939 rs112961740,rs113061454,rs17782847,rs34422056,rs7308380 0 35.2123 inf 5 0 3.957e-08 2.16704e-08,6.19376e-08 -0.00191213,0.00187849,5.64044e-05,-3.78147e-05,0.000162122 0.00031821,0.000296019,9.90359e-05,0.000110726,4.52283e-05
1940 rs112961740,rs17782847,rs34422056,rs7297206,rs7308380 0 34.8758 inf 5 0 1.19365e-08 2.86421e-09,2.33466e-08 -2.90044e-05,6.01827e-05,-6.3282e-05,-1.4301e-05,0.00012991 0.000119162,0.000101287,0.000110723,4.27588e-05,4.8816e-05
1941 rs112961740,rs1405780,rs17782847,rs34422056,rs7308380 0 34.2372 inf 5 0 1.23524e-08 3.51308e-09,2.36592e-08 -4.53954e-05,-3.33366e-05,3.3686e-05,-8.66384e-05,0.000133368 0.000118095,3.9391e-05,0.000101651,0.000113648,4.51678e-05
1942 rs111358711,rs112961740,rs17782847,rs34422056,rs7308380 0 34.1292 inf 5 0 3.73915e-08 2.02018e-08,5.92124e-08 0.00180314,-0.00183686,5.62709e-05,-3.88921e-05,0.000161083 0.000296019,0.00031821,9.90359e-05,0.000110726,4.52283e-05
1943 rs1344682,rs79216323,rs7978862 0 28.1987 inf 3 -nan 1.20674e-07 8.69672e-08,1.59234e-07 0.00218986,-0.00106723,-0.00209035 0.000170485,0.0001494,0.00016815
1944 rs10777199,rs112961740,rs17782847,rs34422056,rs7308380 0 33.8457 inf 5 0 1.21761e-08 3.59546e-09,2.41927e-08 -6.00536e-05,-3.38966e-05,5.50534e-05,-6.26227e-05,0.000141576 8.85287e-05,0.000117552,9.90773e-05,0.000110686,4.57345e-05
1945 rs112961740,rs139161896,rs17782847,rs34422056,rs7308380 0 33.6546 inf 5 0 3.6446e-08 1.84185e-08,5.78116e-08 -0.00180319,0.00176944,5.62113e-05,-3.93739e-05,0.000160618 0.00031821,0.000296019,9.90359e-05,0.000110726,4.52283e-05
1946 rs113011983,rs1344682,rs7978862 0 27.9415 inf 3 -nan 1.19947e-07 8.57897e-08,1.59384e-07 -0.00105513,0.00208036,-0.00197473 0.000149262,0.000160792,0.000157703
1947 rs113057166,rs1344682,rs7978862 0 27.931 inf 3 -nan 1.19914e-07 8.72413e-08,1.58932e-07 -0.00105462,0.00208,-0.00197438 0.000149262,0.000160792,0.000157703
1948 rs1344682,rs75992354,rs7978862 0 27.9249 inf 3 -nan 1.19894e-07 8.64944e-08,1.58945e-07 0.00207979,-0.00105432,-0.00197416 0.000160792,0.000149262,0.000157703
1949 rs112914514,rs1344682,rs7978862 0 27.8999 inf 3 -nan 1.19815e-07 8.69484e-08,1.57505e-07 -0.00105311,0.00207893,-0.00197331 0.000149262,0.000160792,0.000157703
1950 rs112961740,rs17782847,rs34422056,rs7308380,rs7961652 0 33.5503 inf 5 0 1.21239e-08 3.71758e-09,2.41325e-08 -3.40423e-05,5.48832e-05,-6.27994e-05,0.000141113,-5.48775e-05 0.000117552,9.90773e-05,0.000110686,4.57345e-05,8.85287e-05
1951 rs112319982,rs112961740,rs17782847,rs34422056,rs7308380 0 33.4439 inf 5 0 3.60284e-08 1.85449e-08,5.7837e-08 0.00175435,-0.00178812,5.61846e-05,-3.95897e-05,0.000160409 0.000296019,0.00031821,9.90359e-05,0.000110726,4.52283e-05
1952 rs112961740,rs1474187,rs17782847,rs34422056,rs7308380 0 33.4045 inf 5 0 1.20997e-08 3.69083e-09,2.31822e-08 -3.41147e-05,-5.23074e-05,5.47986e-05,-6.28872e-05,0.000140883 0.000117552,8.85287e-05,9.90773e-05,0.000110686,4.57345e-05
1953 rs1344682,rs75590541,rs7978862 0 27.7072 inf 3 -nan 1.19204e-07 8.67058e-08,1.56735e-07 0.00207225,-0.00104368,-0.00196666 0.000160792,0.000149262,0.000157703
1954 rs111556856,rs112961740,rs17782847,rs34422056,rs7308380 0 33.1277 inf 5 0 3.54035e-08 1.92022e-08,5.65404e-08 0.00173152,-0.00176531,5.61441e-05,-3.99161e-05,0.000160094 0.000296019,0.00031821,9.90359e-05,0.000110726,4.52283e-05
1955 rs112961740,rs1527547,rs17782847,rs34422056,rs7308380 0 32.8961 inf 5 0 1.21087e-08 3.67183e-09,2.51288e-08 -3.4146e-05,-5.43347e-05,5.47551e-05,-6.52664e-05,0.000140653 0.00011755,9.02851e-05,9.90737e-05,0.000110649,4.56463e-05
1956 rs1344682,rs17016868,rs7978862 0 26.6683 inf 3 -nan 1.15928e-07 8.34276e-08,1.55047e-07 0.00200755,-0.000859891,-0.00191389 0.000158074,0.00012944,0.000156103
1957 rs111931258,rs1344682,rs7978862 0 26.541 inf 3 -nan 1.15421e-07 8.19844e-08,1.50438e-07 -0.000984164,0.00212317,-0.00202344 0.0001494,0.000170485,0.00016815
1958 rs112961740,rs17782847,rs34422056,rs6538203,rs7308380 0 32.1114 inf 5 0 1.22526e-08 3.40968e-09,2.46263e-08 -3.36809e-05,5.52685e-05,-6.53794e-05,-6.74673e-05,0.000141563 0.000117552,9.90769e-05,0.000110649,8.92628e-05,4.55982e-05
1959 rs1344682,rs34422056,rs7965995,rs7978862 0 29.1416 inf 4 -nan 1.34682e-07 1.0065e-07,1.73493e-07 0.00232767,-7.87747e-05,-0.00125093,-0.00223804 0.00017086,0.000110661,0.000149428,0.000168161
1960 rs10732645,rs112961740,rs17782847,rs34422056,rs7308380 0 31.7298 inf 5 0 1.21728e-08 3.32312e-09,2.39855e-08 -6.02323e-05,-3.38853e-05,5.50336e-05,-6.53036e-05,0.000140988 8.92628e-05,0.000117552,9.90769e-05,0.000110649,4.55982e-05
1961 rs4842660,rs7965995,rs7978862 0 25.8482 inf 3 -nan 1.13331e-07 8.08107e-08,1.51661e-07 0.00198124,-0.00103277,-0.00189248 0.000157529,0.000144023,0.000155766
1962 rs112136171,rs112961740,rs17782847,rs34422056,rs7308380 0 31.2882 inf 5 0 3.41738e-08 1.73428e-08,5.58192e-08 0.00151085,-0.00148665,5.56618e-05,-4.26951e-05,0.000157565 0.000265314,0.000280613,9.90356e-05,0.000110712,4.51994e-05
1963 rs112961740,rs17782847,rs2113893,rs34422056,rs7308380 0 31.2492 inf 5 0 1.23675e-08 3.621e-09,2.57863e-08 -3.34116e-05,5.5563e-05,-7.74153e-05,-6.58798e-05,0.00014204 0.000117552,9.90768e-05,9.01003e-05,0.000110654,4.55528e-05
1964 rs112961740,rs17782847,rs34422056,rs7308380,rs7978103 0 31.2197 inf 5 0 1.23599e-08 3.63252e-09,2.4054e-08 -3.3428e-05,5.55443e-05,-6.58707e-05,0.000141996,-7.68318e-05 0.000117552,9.90768e-05,0.000110654,4.55528e-05,9.01003e-05
1965 rs112961740,rs17782847,rs34422056,rs4842689,rs7308380 0 31.1895 inf 5 0 1.23521e-08 4.52559e-09,2.4019e-08 -3.34449e-05,5.5525e-05,-6.58614e-05,-7.62327e-05,0.00014195 0.000117552,9.90768e-05,0.000110654,9.01003e-05,4.55528e-05
1966 rs112577642,rs1344682,rs34422056,rs7978862 0 28.0981 inf 4 -nan 1.31375e-07 9.821e-08,1.6773e-07 -0.00120728,0.0022927,-7.81533e-05,-0.00220288 0.000149428,0.00017086,0.000110661,0.000168161
1967 rs112146093,rs1344682,rs34422056,rs7978862 0 28.0056 inf 4 -nan 1.31082e-07 9.58242e-08,1.71602e-07 -0.00120333,0.00228954,-7.80971e-05,-0.0021997 0.000149428,0.00017086,0.000110661,0.000168161
1968 rs112577642,rs4842660,rs7978862 0 24.9886 inf 3 -nan 1.10607e-07 7.85198e-08,1.44629e-07 -0.000992217,0.00195127,-0.00186225 0.000144023,0.000157529,0.000155766
1969 rs112146093,rs4842660,rs7978862 0 24.9126 inf 3 -nan 1.10366e-07 8.00492e-08,1.45817e-07 -0.000988551,0.00194856,-0.00185952 0.000144023,0.000157529,0.000155766
1970 rs112319430,rs1344682,rs34422056,rs7978862 0 27.7177 inf 4 -nan 1.30169e-07 9.55249e-08,1.70176e-07 -0.00119096,0.00227963,-7.79211e-05,-0.00218974 0.000149428,0.00017086,0.000110661,0.000168161
1971 rs112961740,rs17782847,rs34422056,rs56132623,rs7308380 0 30.3581 inf 5 0 1.18695e-08 3.62612e-09,2.40679e-08 -3.37064e-05,5.48578e-05,-6.4977e-05,5.74167e-06,0.000134299 0.000118556,0.000100129,0.000110674,4.76343e-05,4.77321e-05
1972 rs112319430,rs4842660,rs7978862 0 24.6762 inf 3 -nan 1.09617e-07 7.97607e-08,1.47507e-07 -0.000977064,0.00194007,-0.00185096 0.000144023,0.000157529,0.000155766
1973 rs113648049,rs1344682,rs34422056,rs7978862 0 27.5057 inf 4 -nan 1.29498e-07 9.43417e-08,1.68911e-07 -0.00118178,0.00227227,-7.77903e-05,-0.00218234 0.000149428,0.00017086,0.000110661,0.000168161
1974 rs113648049,rs4842660,rs7978862 0 24.5024 inf 3 -nan 1.09066e-07 7.82192e-08,1.46987e-07 -0.000968531,0.00193376,-0.0018446 0.000144023,0.000157529,0.000155766
1975 rs112961740,rs17459979,rs17782847,rs34422056,rs7308380 0 29.7769 inf 5 0 1.3307e-08 4.42686e-09,2.67536e-08 -4.57977e-05,-8.25151e-05,4.5824e-05,1.86555e-06,0.00013322 0.000117736,5.68928e-05,9.91608e-05,0.000119779,4.50904e-05
1976 rs1344682,rs34192142,rs34422056,rs7978862 0 26.534 inf 4 -nan 1.25478e-07 9.33154e-08,1.65541e-07 0.00135335,0.00226207,-0.00215078,-0.00122253 0.00012196,0.000300395,0.000298762,0.000117433
1977 rs1344682,rs7978862 0 20.2414 inf 2 -nan 8.48731e-08 5.64894e-08,1.19088e-07 0.00133295,-0.00123061 0.000121141,0.000117427
1978 rs7308380,rs7978862 0 20.1988 inf 2 -nan 8.4738e-08 5.65795e-08,1.13953e-07 0.00133187,-0.00122963 0.000121141,0.000117427
1979 rs1353027,rs7978862 0 20.1973 inf 2 -nan 8.47333e-08 5.64025e-08,1.14755e-07 0.00133183,-0.00122959 0.000121141,0.000117427
1980 rs6538188,rs7978862 0 20.1746 inf 2 -nan 8.46614e-08 5.76326e-08,1.14636e-07 0.00133126,-0.00122907 0.000121141,0.000117427
1981 rs10858866,rs7978862 0 20.1492 inf 2 -nan 8.45808e-08 5.74386e-08,1.17705e-07 0.00133061,-0.00122848 0.000121141,0.000117427
1982 rs7975152,rs7978862 0 20.1101 inf 2 -nan 8.44569e-08 5.67222e-08,1.14867e-07 0.00132962,-0.00122758 0.000121141,0.000117427
1983 rs4842489,rs7978862 0 20.1016 inf 2 -nan 8.44301e-08 5.65785e-08,1.15931e-07 0.0013294,-0.00122739 0.000121141,0.000117427
[truncated: 1,048,088 more chars]
