# Supplementary material for: Precision medicine for atherosclerotic cardiovascular disease: Integrative genomics maps risk loci and AI‐predicted functional consequences
Source: Clin Transl Med. 2026 Jul 10;16(7):e70732. doi: 10.1002/ctm2.70732 (PMC13351343; doi:10.1002/ctm2.70732)
Supplement: Supplementary file 6 — Supporting Information [file CTM2-16-e70732-s005.zip › RP11-734K2.4/FINEMAP/data.ld]

1 -0.395224915140528 -0.395224915140528 -0.395224915140528 -0.533081739885457 -0.232172538114501 -0.303031507438247 -0.299456073489683 1 -0.395224915140528 -0.235235414226879 -0.0948357719686301 0.244064830639389 0.997137135307793 0.0538908609903364 0.118484150200881 0.332377286497269 0.107482980056285 0.307772448231027 0.310229723037893 0.331554959682289 0.311048828964375 -0.560264217293842 0.104582641332372 -0.275683485735322 -0.275683485735322 0.121105175610557 0.244064830639389 0.244064830639389 0.39578464019496 0.306953342174859 0.947576371061824 0.94757430139485 0.330732855815976 0.332377286497269 0.332377286497269 0.332377286497269 -0.533081739885457 0.332377286497269 -0.533081739885457 0.333199843923775 0.332377286497269 0.332377286497269 0.332377286497269 0.311048828964375 1 1 0.111713783557846 0.110318641289002 0.110739381288506 0.244064830639389 0.246864663107735 0.244064830639389 0.121105175610557 0.244064830639389 0.244064830639389 0.121105175610557 0.11980046307871 0.244064830639389 -0.0954331308187361 0.944629244923527 -0.274931893423439 0.941628024739604 1 -0.394365092219675 1 1 1 1 1 0.311048828964375 1 -0.395224915140528 1 1 -0.395224915140528 1 1 1 -0.534142608512972 1 -0.534142608512972 -0.533081739885457 1 -0.395224915140528 1 -0.533081739885457 0.332377286497269 0.332377286497269 1 1 1 1 1 1 1 0.99429147178294 0.312687113632051 0.312687113632051 1 0.0849882443065931 -0.118117371545908 -0.173969861777626 -0.454618149839913 -0.115121563912882 0.107482980056285 0.107482980056285 0.244064830639389 0.244064830639389 0.244064830639389 0.244064830639389 0.246864663107735 0.244064830639389 0.246864663107735 -0.0348300469323008 0.356951511527542 0.40220455551413 0.353614236313097 0.512834206390002 -0.20050907647025 0.94757430139485 -0.276129791625372 1 -0.395224915140528 -0.395224915140528 0.495093709468233 0.972123303600029 1 -0.395224915140528 1 -0.534142608512972 -0.533081739885457 -0.534142608512972 1 1 1 -0.395224915140528 1 0.991381192932228 0.99146282031152 0.312687113632051 0.592909457692039 -0.111713783557849 0.111713783557846 0.569669774759405 0.569669774759405 0.114461500498289 -0.120814356707106 0.569669774759405 0.569669774759405 0.252962681251733 0.573914365473781 0.578329352356499 0.573914365473781 0.354808920834452 -0.275683485735322 0.358484259978831 0.358484259978831 -0.174454748526069 -0.13052923225387 0.0191221049362922 -0.149254899531335 -0.0871754642302298 0.354832673978512 -0.0938331619328213 -0.161864269672751 0.569669774759405 -0.229828194382216 -0.0871754642302298 -0.0938331619328213 -0.0871754642302298 -0.0935271004242341 -0.0871754642302298 -0.0935271004242341 -0.0545645775445448 -0.0871754642302298 -0.149418133649061 -0.0922087956583854 -0.0545645775445448 -0.0545645775445448 -0.0938331619328213 -0.0871754642302298 -0.0666929766503249 -0.215717941855829 -0.0545645775445448 -0.0871754642302298 -0.0935271004242341 -0.0407819671484674 -0.0954331308187361 -0.0871754642302298 -0.0407819671484674 -0.0407819671484674 -0.0938331619328213 -0.0871754642302298 -0.0871754642302298 -0.0871754642302298 -0.0888814577366157 -0.0871754642302298 -0.0545645775445448 -0.231005208083832 -0.0871754642302298 -0.185606996081814 -0.0871754642302298 -0.0954331308187361 -0.111713783557849 0.0249089836027196 0.0249089836027196 -0.169080884163458 -0.111713783557849 -0.100364377439079 -0.137102663523551 -0.111713783557849 -0.0871754642302298 0.0249089836027196 -0.106041228951454 -0.0588055157750187 -0.0938331619328213 -0.0871754642302298 -0.101612009432635 -0.0871754642302298 -0.0762249543594079 0.221966558800659 -0.232172538114501 -0.111713783557849 -0.205265372220036 -0.111713783557849 -0.111713783557849 -0.111713783557849 -0.149418133649061 1 0.573914365473781 0.430890380258426 -0.111713783557849 -0.11446150049829 -0.111713783557849 -0.111713783557849 -0.111713783557849 -0.174454748526069 -0.559149249288921 -0.534142608512972 -0.0326943342857273 -0.395224915140528 0.332377286497269 -0.11446150049829 -0.534142608512972 -0.534142608512972 -0.395224915140528 -0.0326943342857273 1 0.997128014144554 0.383145282979197 -0.161198851596089 -0.19837119697678 -0.0971852106686874 -0.287394140773341 0.483078370308696 -0.0805826469670786 0.340195577569454 0.569669774759405 -0.19678265419019 -0.169080884163458 0.332377286497269 -0.0970099193112305 -0.0850846946196372 -0.19678265419019 -0.169080884163458 -0.0948357719686301 -0.297836033079313 -0.11446150049829 -0.101863577524204 0.311048828964375 0.332377286497269 0.332377286497269 -0.534142608512972 0.311048828964375 0.111713783557846 0.111713783557846 0.246864663107735 -0.117291380833382 -0.12746737385552 -0.101612009432635 -0.0938331619328213 0.246864663107735 -0.187582904126492 0.111713783557846 0.106041228951454 0.244064830639389 0.335236342632637 -0.0762249543594079 -0.161545481511284 -0.0588652351057177 -0.299456073489683 0.332377286497269 -0.0871754642302298 0.436221284080953 0.11980046307871 0.407989052568343 0.308591541281709 -0.559149249288921 -0.560264217293842 0.303676612637629 -0.0643823264883514 0.111713783557846 0.238373701755078 0.113094560412438 -0.19837119697678 0.244064830639389 0.244064830639389 0.335236342632637 0.117155837225801 -0.19678265419019 0.312687113632051 0.244064830639389 -0.115121563912882 0.244064830639389 0.244064830639389 -0.0642519507020598 -0.251871946385397 -0.072671326516581 -0.0790525625803767 -0.0642519507020598 -0.0642519507020598 0.185505002984492 -0.0790525625803767 -0.072671326516581 -0.0790525625803767 0.128816308911244 -0.0908424812928695 -0.0642519507020598 -0.0389147772008405 -0.0666929766503249 -0.0694140067947589 -0.060298251538879 -0.0971852106686874 -0.0971852106686874 -0.19837119697678 -0.111713783557849 -0.232172538114501 -0.233330536697821 -0.0577677193086633 0.569669774759405 -0.0986879796319405 -0.0935271004242341 -0.0935271004242341 -0.162183497507272 -0.161545481511284 -0.0680397997357773 -0.205265372220036 -0.101612009432635 -0.231005208083832 -0.10310649314279 -0.10310649314279 -0.215717941855829 -0.231005208083832 -0.056747087909966 -0.0935271004242341 -0.0935271004242341 -0.162183497507272 -0.228413464811692 -0.232172538114501 -0.232172538114501 -0.229828194382216 -0.0970099193112305 -0.229828194382216 -0.100098359213657 0.010392683137728 -0.104582641332373 -0.15666382880942 -0.147316505814391 -0.19837119697678 -0.177377361364561 -0.101863577524204 0.111713783557846 0.111713783557846 0.111713783557846 0.244064830639389 -0.0479394762181199 0.244064830639389 -0.115121563912882 0.244064830639389 -0.204351749196275 0.244064830639389 0.111713783557846 0.111713783557846 0.110739381288506 0.245468433585834 0.111713783557846 0.332377286497269 0.111713783557846 0.246864663107735 0.244064830639389 0.111713783557846 -0.120199519207856 0.117155837225801 -0.275683485735322 0.111713783557846 -0.171293859764529 -0.395224915140528 -0.395224915140528 0.332377286497269 -0.205265372220036 -0.395224915140528 0.111713783557846 0.358484259978831 0.354094217325962 0.312687113632051 0.111713783557846 -0.275683485735322 -0.19678265419019 -0.111713783557849 0.128816308911244 0.565708045360322 0.111713783557846 0.111713783557846 0.111713783557846 0.111713783557846 0.111713783557846 0.111713783557846 -0.183426066965515 0.111713783557846 -0.246588125475025 0.114461500498289 0.145512697491337 0.111713783557846 0.110318641289002 0.561773789607978 0.111713783557846 0.111713783557846 0.111713783557846 0.111713783557846 0.00875943256778546 0.252028057747967 0.114461500498289 0.111713783557846 0.111713783557846 0.251820740208317 -0.0970099193112305 0.341148956475224 -0.0965705574278579 -0.0927131759509438 -0.0970099193112305 -0.0726857181772775 -0.095250187419308 -0.393506032640481 -0.100098359213657 -0.0970099193112305 -0.274931893423439 -0.285245538458736 -0.0866589158618339 -0.0981262390325346 -0.0900234852518935 -0.0985646496276052 0.341148956475224 -0.0971852106686874 -0.0985646496276052 1 1 0.332377286497269 -0.395224915140528 0.311048828964375 0.332377286497269 0.111713783557846 0.114461500498289 0.111713783557846 1 0.311048828964375 0.332377286497269 0.332377286497269 0.332377286497269 0.0624274941034531 0.107482980056285 0.107482980056285 0.270561774237752 1 1 0.312687113632051 1 1 0.284492278079107 0.604671868179457 0.0787256655607527 0.11446150049829 0.111713783557846 0.111713783557846 0.254098634640161 0.111713783557846 0.569669774759405 -0.535189928304832 0.107482980056285 -0.0110742050086742 -0.171293859764529 0.252455710996338 0.246864663107735 0.117155837225801 -0.0935271004242341 -0.0935271004242341 -0.0247195785050269 -0.161545481511284 -0.0935271004242341 -0.182706032401886 -0.205265372220036 -0.276339292119239 -0.0678018796492837 -0.161545481511284 -0.0903709721611687 -0.229828194382216 -0.201598680355486 -0.201598680355486 -0.161545481511284 -0.0935271004242341 0.585568627942693 -0.218750092718395 -0.122261633338586 -0.0970099193112305 -0.117590550266528 -0.137894306421731 -0.15062009845925 -0.099647214867142 0.311048828964375 1 1 -0.251820740208318 0.111713783557846 0.569669774759405 0.111713783557846 0.111713783557846 0.118484150200881 -0.0971852106686874 -0.19678265419019 -0.0994960415733543 -0.19678265419019 -0.19678265419019 -0.0642519507020598 0.298142027756547 -0.0642519507020598 -0.0642519507020598 -0.0611394810769738 -0.101429616304745 -0.230969250586251 -0.134252591928144 0.0451228699082988 -0.0534283460458947 0.244064830639389 0.252962681251733 0.244064830639389 -0.534142608512972 0.400060814468793 -0.166962335861432 0.311048828964375 -0.099647214867142 -0.101863577524204 0.312687113632051 -0.473503255000143 -0.0348300469323008 -0.191384120034146 0.244064830639389 0.311048828964375 0.332377286497269 0.358484259978831 -0.0348300469323008 -0.0326943342857273 0.244064830639389 0.40220455551413 -0.0759999852131558 0.333199843923775 -0.534142608512972 0.332377286497269 -0.533081739885457 -0.536270666714219 0.311048828964375 0.332377286497269 0.331554959682289 -0.0348300469323008 -0.533081739885457 -0.106181577107801 0.128816308911244 -0.161545481511284 -0.205265372220036 -0.205265372220036 -0.161545481511284 -0.161545481511284 -0.161545481511284 -0.228413464811692 -0.118484150200881 -0.107482980056286 -0.0985646496276052 -0.229828194382216 -0.229828194382216 -0.232172538114501 -0.232172538114501 -0.215717941855829 -0.233330536697821 -0.0948357719686301 -0.233330536697821 -0.233330536697821 -0.232172538114501 -0.232172538114501 -0.118484150200881 -0.176501067654619 -0.0698703616034878 -0.0935271004242341 -0.0698703616034878 -0.0935271004242341 -0.0935271004242341 -0.0935271004242341 -0.108167209876576 -0.140022287238317 -0.111713783557849 -0.111713783557849 -0.111713783557849 0.581480377635019 0.569669774759405 0.355853360306101 0.332377286497269 0.51096418828466 -0.149418133649061 -0.0407819671484674 0.385130256642855 -0.111713783557849 -0.0635812137741037 -0.0407819671484674 0.464368904914388 0.0285497338761039 -0.0750924000938053 0.282478980930421 -0.0530377088539085 -0.072671326516581 0.252238062503802 0.303373446264385 -0.230969250586251 -0.0534283460458947 0.249581084862359 0.306274657173609 -0.0864037921490464 -0.0478569158431634 -0.0497185481183629 -0.132382464156424 -0.149418133649061 -0.111713783557849 -0.111713783557849 -0.0545645775445448 -0.0577677193086633 0.25385445067005 0.310229723037893 -0.0348300469323008 0.245468433585834 0.294615000453884 -0.195182254014407 0.244064830639389 0.332377286497269 0.246864663107735 0.11980046307871 0.311048828964375 -0.533081739885457 -0.230969250586251 -0.0522171444425909 -0.0348300469323008 -0.0545645775445448 0.312687113632051 0.106041228951454 0.312687113632051 0.407989052568343 -0.223048206464175 -0.0790525625803767 0.121105175610557 0.311048828964375 0.111713783557846 -0.230969250586251 -0.0348300469323008 -0.129942986348518 0.117155837225801 0.332377286497269 0.244064830639389 -0.111713783557849 -0.0577677193086633 -0.205265372220036 -0.149418133649061 -0.0814499403624017 -0.0642519507020598 -0.536270666714219 -0.395224915140528 -0.394365092219675 0.332377286497269 -0.118117371545908 0.199904973284505 0.311048828964375 0.332377286497269 1
-0.395224915140528 1 1 1 0.741396460560531 -0.0195899015949082 0.182410651409656 0.187362993544671 -0.395224915140528 1 0.303129743921214 -0.172405519983386 0.0614158505143202 -0.388148354441184 0.121548800091916 -0.0152037817868087 0.458600356040661 -0.0053506063779429 0.424651623538105 0.428042069116363 0.457465743702659 0.429172237406376 0.70542594536828 0.00123366844782518 0.175457631100479 0.175457631100479 -0.00334839592526125 0.0614158505143202 0.0614158505143202 -0.407834235555913 0.423521455069157 -0.367337890863551 -0.367337890863551 0.456331438979954 0.458600356040661 0.458600356040661 0.458600356040661 0.741396460560531 0.458600356040661 0.741396460560531 0.459735286566856 0.458600356040661 0.458600356040661 0.458600356040661 0.429172237406376 -0.395224915140528 -0.395224915140528 -0.210031720253632 -0.204739547963991 -0.128626145532516 0.0614158505143202 0.067183638542555 0.0614158505143202 -0.00334839592526125 0.0614158505143202 0.0614158505143202 -0.00334839592526125 -0.00916986662739856 0.0527386797405843 -0.108163855360597 -0.365935817978079 0.783483654591297 -0.369657612395066 -0.395224915140528 0.997824471869273 -0.395224915140528 -0.395224915140528 -0.395224915140528 -0.395224915140528 -0.395224915140528 0.429172237406376 -0.395224915140528 1 -0.395224915140528 -0.395224915140528 1 -0.395224915140528 -0.395224915140528 -0.395224915140528 0.73992396195618 -0.395224915140528 0.73992396195618 0.741396460560531 -0.395224915140528 1 -0.395224915140528 0.741396460560531 0.458600356040661 0.458600356040661 -0.395224915140528 -0.395224915140528 -0.395224915140528 -0.395224915140528 -0.395224915140528 -0.395224915140528 -0.395224915140528 -0.397494020975378 0.431432674453113 0.431432674453113 -0.395224915140528 -0.0416798639146902 0.124501927923731 0.153883178565073 0.0495980773360454 0.220134181956567 -0.0053506063779429 -0.0053506063779429 0.0614158505143202 0.0614158505143202 0.0614158505143202 0.0614158505143202 0.0585468684407138 0.0527386797405843 0.0585468684407138 0.161165955155292 -0.0849712498377566 -0.404022862300413 -0.249121835040196 -0.265139422536818 -0.146938073468603 -0.367337890863551 0.785697837617375 -0.395224915140528 1 1 -0.195673369311191 -0.406558420806193 -0.395224915140528 1 -0.395224915140528 0.73992396195618 0.741396460560531 0.73992396195618 -0.395224915140528 -0.395224915140528 -0.395224915140528 1 -0.395224915140528 -0.391818547848555 -0.382326672200988 0.431432674453113 -0.225774664472893 0.224061401412678 -0.210031720253632 -0.197345104132739 -0.197345104132739 -0.190558916275355 0.123701742026518 -0.197345104132739 -0.197345104132739 -0.0823583922507486 -0.194402869521837 -0.186509060696347 -0.194402869521837 -0.174062742351506 0.175457631100479 -0.176065934116284 -0.176065934116284 -0.0984722559868191 0.230723919913534 -0.0642495990856423 0.212423412392799 -0.120281079839436 -0.161646751588231 -0.104829566251771 -0.103776002160327 -0.197345104132739 -0.0222048129853843 -0.120281079839436 -0.104829566251771 -0.120281079839436 -0.243257495623029 -0.120281079839436 -0.243257495623029 -0.0855412965830281 -0.120281079839436 0.282577983972012 -0.104012864291482 -0.0855412965830281 -0.0855412965830281 -0.104829566251771 -0.120281079839436 -0.219985787155509 -0.0550301815801016 -0.0855412965830281 -0.120281079839436 -0.242700939090674 -0.0775418902976844 -0.108163855360597 -0.120281079839436 -0.0775418902976844 -0.0775418902976844 -0.104829566251771 -0.120281079839436 -0.120281079839436 -0.120281079839436 -0.0734541209032866 -0.120281079839436 -0.0855412965830281 -0.0209072928867586 -0.120281079839436 -0.234350549270838 -0.120281079839436 -0.108163855360597 0.224061401412678 -0.0781727208216975 -0.0781727208216975 0.260780952375952 0.210031720253632 0.300291717196586 0.368087930728576 0.224061401412678 -0.120281079839436 -0.0781727208216975 -0.146311277357773 0.148790001647822 -0.104829566251771 -0.120281079839436 -0.052621758773152 -0.120281079839436 0.192864749764839 -0.0877267143660256 -0.0195899015949082 0.224061401412678 -0.283216623419003 0.210031720253632 0.224061401412678 0.210031720253632 0.282577983972012 -0.395224915140528 -0.194402869521837 -0.21236078148673 0.210031720253632 0.190558916275356 0.210031720253632 0.210031720253632 0.210031720253632 -0.0984722559868191 0.706832595488845 0.73992396195618 0.181469790133928 1 0.458600356040661 0.203955196047426 0.73992396195618 0.73992396195618 1 0.181469790133928 -0.395224915140528 -0.394089834774524 -0.112979435731972 0.248075169363841 -0.0671474900173441 -0.184320949336679 0.0147535340567148 -0.233073904946788 -0.084193203943975 -0.187019566732429 -0.197345104132739 -0.0740760099112114 0.253405567769367 0.458600356040661 -0.133850251936427 0.302046070668645 -0.0740760099112114 0.260780952375952 -0.172405519983386 0.182580163808413 -0.104311919155508 -0.190870192101742 0.429172237406376 0.458600356040661 0.458600356040661 0.73992396195618 0.429172237406376 -0.210031720253632 -0.210031720253632 0.0585468684407138 0.22379840458764 0.322518568471822 -0.140200024480901 -0.104829566251771 0.0585468684407138 0.0691533612901585 -0.210031720253632 -0.00200391788735689 0.0614158505143202 -0.152047845526236 0.192864749764839 0.408743161988772 -0.148300545568504 0.187362993544671 0.458600356040661 -0.120281079839436 -0.172405519983386 -0.00916986662739856 -0.138416261438299 0.425781774062624 0.706832595488845 0.70542594536828 0.419000359935796 -0.0610905802799673 -0.210031720253632 0.0760645255428575 -0.200142401633322 -0.0671474900173441 0.0614158505143202 0.0614158505143202 -0.152047845526236 -0.0214623403537113 -0.0740760099112114 0.431432674453113 0.0614158505143202 0.220134181956567 0.0614158505143202 0.0614158505143202 0.0144191044370416 0.269507752872446 -0.074947213807455 0.066049026012566 0.0144191044370416 0.0144191044370416 -0.0634106846669816 0.066049026012566 -0.074947213807455 0.066049026012566 0.103459137888117 0.202852224325932 0.0144191044370416 0.159302126462789 -0.219985787155509 -0.224338251167933 -0.0809503033340474 -0.184320949336679 -0.184320949336679 -0.0671474900173441 0.210031720253632 -0.014368607310779 -0.0130137138053377 0.223512963541803 -0.197345104132739 0.387504288051867 -0.243257495623029 -0.243257495623029 -0.130987608109319 0.408743161988772 0.172154631778675 -0.283216623419003 -0.07091034119668 -0.0209072928867586 0.260880549765262 0.260880549765262 -0.0550301815801016 -0.0209072928867586 -0.225363546055821 -0.243257495623029 -0.243257495623029 -0.130987608109319 -0.315155398827121 -0.0243086265583219 -0.0243086265583219 -0.0222048129853843 0.228034924670111 -0.0222048129853843 0.253269354686468 -0.115945571872648 0.218210336577573 -0.0947605554586949 0.215566974793969 -0.0671474900173441 -0.0269963683156283 -0.190870192101742 -0.210031720253632 -0.210031720253632 -0.210031720253632 0.0527386797405843 -0.0912883613659146 0.0527386797405843 0.220134181956567 0.0614158505143202 -0.281956044369215 0.0614158505143202 -0.210031720253632 -0.210031720253632 -0.128626145532516 0.0556495621075047 -0.210031720253632 0.458600356040661 -0.210031720253632 0.0585468684407138 0.0527386797405843 -0.210031720253632 0.130106841171421 -0.0125764639841452 0.175457631100479 -0.210031720253632 0.281687665250702 1 1 0.458600356040661 -0.283216623419003 1 -0.210031720253632 -0.176065934116284 -0.161646751588231 0.431432674453113 -0.210031720253632 0.175457631100479 -0.0740760099112114 0.210031720253632 0.103459137888117 -0.18672796560649 -0.210031720253632 -0.210031720253632 -0.210031720253632 -0.210031720253632 -0.210031720253632 -0.210031720253632 0.0626188391880251 -0.210031720253632 -0.0449422953252827 -0.190558916275355 -0.145246707456718 -0.210031720253632 -0.2061824121597 -0.18939047068254 -0.210031720253632 -0.210031720253632 -0.210031720253632 -0.210031720253632 -0.117828433129515 -0.073514657454472 -0.190558916275355 -0.210031720253632 -0.210031720253632 -0.0769310241002301 -0.133850251936427 -0.278989113561086 -0.174146666931946 0.338599371016349 -0.133850251936427 0.263497156810678 0.269821794231507 0.995650875149317 0.253269354686468 -0.133850251936427 0.783483654591297 0.00756769955860419 0.310267379555371 -0.182655818138086 0.2887135278968 -0.135995404164341 -0.278989113561086 -0.184320949336679 -0.135995404164341 -0.395224915140528 -0.395224915140528 0.458600356040661 1 0.429172237406376 0.458600356040661 -0.210031720253632 -0.190558916275355 -0.210031720253632 -0.395224915140528 0.429172237406376 0.458600356040661 0.458600356040661 0.458600356040661 -0.102595002269254 -0.0053506063779429 -0.0053506063779429 -0.231662147909659 -0.395224915140528 -0.395224915140528 0.431432674453113 -0.395224915140528 -0.395224915140528 -0.396186678451928 -0.221761155990605 -0.0383455770382162 -0.203955196047425 -0.210031720253632 -0.210031720253632 -0.084220331635862 -0.210031720253632 -0.197345104132739 0.159000019409475 -0.0053506063779429 -0.176398277757162 0.281687665250702 -0.221694435022558 0.067183638542555 -0.0125764639841452 -0.243257495623029 -0.242700939090674 0.175820990682105 0.408743161988772 -0.242700939090674 -0.252090184601016 -0.283216623419003 0.037135577346878 0.00200391788735825 0.408743161988772 -0.241675430882062 -0.0222048129853843 -0.278157474485287 -0.278157474485287 0.408743161988772 -0.242700939090674 -0.205186929961414 -0.301822279921067 -0.215574486765634 -0.133850251936427 -0.136279919029796 0.235673494027555 0.0723852946273729 -0.246385420606143 0.429172237406376 -0.395224915140528 -0.395224915140528 0.0717152732386537 -0.210031720253632 -0.197345104132739 -0.210031720253632 -0.210031720253632 -0.0152037817868087 -0.184320949336679 -0.0740760099112114 -0.1792899281188 -0.0740760099112114 -0.0740760099112114 0.0144191044370416 -0.180174312175583 0.0144191044370416 0.0144191044370416 0.0171823993660339 0.0229483052424109 0.274483149857998 0.121113774230969 -0.329563654121678 -0.101648453024053 0.0614158505143202 -0.0823583922507486 0.0614158505143202 0.73992396195618 -0.405039981349323 0.0858655139889406 0.429172237406376 -0.246385420606143 -0.190870192101742 0.431432674453113 0.660651600857337 0.161165955155292 0.0689914641125574 0.0614158505143202 0.429172237406376 0.458600356040661 -0.176065934116284 0.161165955155292 0.181469790133928 0.0614158505143202 -0.41059959298787 -0.224338251167933 0.452192088551366 0.73992396195618 0.458600356040661 0.741396460560531 0.736987755757942 0.429172237406376 0.458600356040661 0.457465743702659 0.161165955155292 0.741396460560531 -0.219985787155509 0.103459137888117 0.408743161988772 -0.283216623419003 -0.283216623419003 0.408743161988772 0.408743161988772 0.408743161988772 -0.315155398827121 0.168491103704159 0.24050130433022 -0.120268050949207 -0.0222048129853843 -0.0222048129853843 -0.0195899015949082 -0.0195899015949082 -0.0550301815801016 -0.0130137138053377 -0.172405519983386 -0.0130137138053377 -0.0130137138053377 -0.014368607310779 -0.014368607310779 0.168491103704159 -0.0305363753990621 -0.221442959971311 -0.243257495623029 -0.221442959971311 -0.243257495623029 -0.243257495623029 -0.243257495623029 -0.177403815854774 0.366086253256845 0.224061401412678 0.224061401412678 0.224061401412678 -0.205482691576382 -0.197345104132739 -0.178306323470157 0.458600356040661 -0.201945777954654 0.282577983972012 -0.0775418902976844 -0.152213072999722 0.210031720253632 0.160873495921922 -0.0775418902976844 -0.17044588782795 0.195168636570687 -0.140200024480901 -0.116041081120463 0.156890770309238 -0.074947213807455 -0.158245126696529 -0.180019595984195 0.274483149857998 -0.101648453024053 -0.329040762646715 -0.349912589331342 -0.151109956335584 -0.0987275219992959 -0.0966465091334445 0.172608151286867 0.282577983972012 0.210031720253632 0.210031720253632 -0.0855412965830281 0.223512963541803 -0.110659847764895 0.428042069116363 0.161165955155292 0.0556495621075047 -0.122209572961339 -0.0768958640916027 0.0614158505143202 0.458600356040661 0.067183638542555 -0.00916986662739856 0.429172237406376 0.741396460560531 0.274483149857998 -0.0857838093379134 0.161165955155292 -0.0855412965830281 0.431432674453113 -0.00200391788735689 0.431432674453113 -0.138416261438299 0.371089206200524 0.066049026012566 -0.00334839592526125 0.429172237406376 -0.210031720253632 0.274483149857998 0.161165955155292 -0.0605361713417708 -0.0125764639841452 0.458600356040661 0.0614158505143202 0.224061401412678 0.223512963541803 -0.283216623419003 0.282577983972012 0.0679304453354701 0.0144191044370416 0.736987755757942 1 0.997824471869273 0.458600356040661 0.124501927923731 -0.0822198831800198 0.429172237406376 0.458600356040661 -0.395224915140528
-0.395224915140528 1 1 1 0.741396460560531 -0.0195899015949082 0.182410651409656 0.187362993544671 -0.395224915140528 1 0.303129743921214 -0.172405519983386 0.0614158505143202 -0.388148354441184 0.121548800091916 -0.0152037817868087 0.458600356040661 -0.0053506063779429 0.424651623538105 0.428042069116363 0.457465743702659 0.429172237406376 0.70542594536828 0.00123366844782518 0.175457631100479 0.175457631100479 -0.00334839592526125 0.0614158505143202 0.0614158505143202 -0.407834235555913 0.423521455069157 -0.367337890863551 -0.367337890863551 0.456331438979954 0.458600356040661 0.458600356040661 0.458600356040661 0.741396460560531 0.458600356040661 0.741396460560531 0.459735286566856 0.458600356040661 0.458600356040661 0.458600356040661 0.429172237406376 -0.395224915140528 -0.395224915140528 -0.210031720253632 -0.204739547963991 -0.128626145532516 0.0614158505143202 0.067183638542555 0.0614158505143202 -0.00334839592526125 0.0614158505143202 0.0614158505143202 -0.00334839592526125 -0.00916986662739856 0.0527386797405843 -0.108163855360597 -0.365935817978079 0.783483654591297 -0.369657612395066 -0.395224915140528 0.997824471869273 -0.395224915140528 -0.395224915140528 -0.395224915140528 -0.395224915140528 -0.395224915140528 0.429172237406376 -0.395224915140528 1 -0.395224915140528 -0.395224915140528 1 -0.395224915140528 -0.395224915140528 -0.395224915140528 0.73992396195618 -0.395224915140528 0.73992396195618 0.741396460560531 -0.395224915140528 1 -0.395224915140528 0.741396460560531 0.458600356040661 0.458600356040661 -0.395224915140528 -0.395224915140528 -0.395224915140528 -0.395224915140528 -0.395224915140528 -0.395224915140528 -0.395224915140528 -0.397494020975378 0.431432674453113 0.431432674453113 -0.395224915140528 -0.0416798639146902 0.124501927923731 0.153883178565073 0.0495980773360454 0.220134181956567 -0.0053506063779429 -0.0053506063779429 0.0614158505143202 0.0614158505143202 0.0614158505143202 0.0614158505143202 0.0585468684407138 0.0527386797405843 0.0585468684407138 0.161165955155292 -0.0849712498377566 -0.404022862300413 -0.249121835040196 -0.265139422536818 -0.146938073468603 -0.367337890863551 0.785697837617375 -0.395224915140528 1 1 -0.195673369311191 -0.406558420806193 -0.395224915140528 1 -0.395224915140528 0.73992396195618 0.741396460560531 0.73992396195618 -0.395224915140528 -0.395224915140528 -0.395224915140528 1 -0.395224915140528 -0.391818547848555 -0.382326672200988 0.431432674453113 -0.225774664472893 0.224061401412678 -0.210031720253632 -0.197345104132739 -0.197345104132739 -0.190558916275355 0.123701742026518 -0.197345104132739 -0.197345104132739 -0.0823583922507486 -0.194402869521837 -0.186509060696347 -0.194402869521837 -0.174062742351506 0.175457631100479 -0.176065934116284 -0.176065934116284 -0.0984722559868191 0.230723919913534 -0.0642495990856423 0.212423412392799 -0.120281079839436 -0.161646751588231 -0.104829566251771 -0.103776002160327 -0.197345104132739 -0.0222048129853843 -0.120281079839436 -0.104829566251771 -0.120281079839436 -0.243257495623029 -0.120281079839436 -0.243257495623029 -0.0855412965830281 -0.120281079839436 0.282577983972012 -0.104012864291482 -0.0855412965830281 -0.0855412965830281 -0.104829566251771 -0.120281079839436 -0.219985787155509 -0.0550301815801016 -0.0855412965830281 -0.120281079839436 -0.242700939090674 -0.0775418902976844 -0.108163855360597 -0.120281079839436 -0.0775418902976844 -0.0775418902976844 -0.104829566251771 -0.120281079839436 -0.120281079839436 -0.120281079839436 -0.0734541209032866 -0.120281079839436 -0.0855412965830281 -0.0209072928867586 -0.120281079839436 -0.234350549270838 -0.120281079839436 -0.108163855360597 0.224061401412678 -0.0781727208216975 -0.0781727208216975 0.260780952375952 0.210031720253632 0.300291717196586 0.368087930728576 0.224061401412678 -0.120281079839436 -0.0781727208216975 -0.146311277357773 0.148790001647822 -0.104829566251771 -0.120281079839436 -0.052621758773152 -0.120281079839436 0.192864749764839 -0.0877267143660256 -0.0195899015949082 0.224061401412678 -0.283216623419003 0.210031720253632 0.224061401412678 0.210031720253632 0.282577983972012 -0.395224915140528 -0.194402869521837 -0.21236078148673 0.210031720253632 0.190558916275356 0.210031720253632 0.210031720253632 0.210031720253632 -0.0984722559868191 0.706832595488845 0.73992396195618 0.181469790133928 1 0.458600356040661 0.203955196047426 0.73992396195618 0.73992396195618 1 0.181469790133928 -0.395224915140528 -0.394089834774524 -0.112979435731972 0.248075169363841 -0.0671474900173441 -0.184320949336679 0.0147535340567148 -0.233073904946788 -0.084193203943975 -0.187019566732429 -0.197345104132739 -0.0740760099112114 0.253405567769367 0.458600356040661 -0.133850251936427 0.302046070668645 -0.0740760099112114 0.260780952375952 -0.172405519983386 0.182580163808413 -0.104311919155508 -0.190870192101742 0.429172237406376 0.458600356040661 0.458600356040661 0.73992396195618 0.429172237406376 -0.210031720253632 -0.210031720253632 0.0585468684407138 0.22379840458764 0.322518568471822 -0.140200024480901 -0.104829566251771 0.0585468684407138 0.0691533612901585 -0.210031720253632 -0.00200391788735689 0.0614158505143202 -0.152047845526236 0.192864749764839 0.408743161988772 -0.148300545568504 0.187362993544671 0.458600356040661 -0.120281079839436 -0.172405519983386 -0.00916986662739856 -0.138416261438299 0.425781774062624 0.706832595488845 0.70542594536828 0.419000359935796 -0.0610905802799673 -0.210031720253632 0.0760645255428575 -0.200142401633322 -0.0671474900173441 0.0614158505143202 0.0614158505143202 -0.152047845526236 -0.0214623403537113 -0.0740760099112114 0.431432674453113 0.0614158505143202 0.220134181956567 0.0614158505143202 0.0614158505143202 0.0144191044370416 0.269507752872446 -0.074947213807455 0.066049026012566 0.0144191044370416 0.0144191044370416 -0.0634106846669816 0.066049026012566 -0.074947213807455 0.066049026012566 0.103459137888117 0.202852224325932 0.0144191044370416 0.159302126462789 -0.219985787155509 -0.224338251167933 -0.0809503033340474 -0.184320949336679 -0.184320949336679 -0.0671474900173441 0.210031720253632 -0.014368607310779 -0.0130137138053377 0.223512963541803 -0.197345104132739 0.387504288051867 -0.243257495623029 -0.243257495623029 -0.130987608109319 0.408743161988772 0.172154631778675 -0.283216623419003 -0.07091034119668 -0.0209072928867586 0.260880549765262 0.260880549765262 -0.0550301815801016 -0.0209072928867586 -0.225363546055821 -0.243257495623029 -0.243257495623029 -0.130987608109319 -0.315155398827121 -0.0243086265583219 -0.0243086265583219 -0.0222048129853843 0.228034924670111 -0.0222048129853843 0.253269354686468 -0.115945571872648 0.218210336577573 -0.0947605554586949 0.215566974793969 -0.0671474900173441 -0.0269963683156283 -0.190870192101742 -0.210031720253632 -0.210031720253632 -0.210031720253632 0.0527386797405843 -0.0912883613659146 0.0527386797405843 0.220134181956567 0.0614158505143202 -0.281956044369215 0.0614158505143202 -0.210031720253632 -0.210031720253632 -0.128626145532516 0.0556495621075047 -0.210031720253632 0.458600356040661 -0.210031720253632 0.0585468684407138 0.0527386797405843 -0.210031720253632 0.130106841171421 -0.0125764639841452 0.175457631100479 -0.210031720253632 0.281687665250702 1 1 0.458600356040661 -0.283216623419003 1 -0.210031720253632 -0.176065934116284 -0.161646751588231 0.431432674453113 -0.210031720253632 0.175457631100479 -0.0740760099112114 0.210031720253632 0.103459137888117 -0.18672796560649 -0.210031720253632 -0.210031720253632 -0.210031720253632 -0.210031720253632 -0.210031720253632 -0.210031720253632 0.0626188391880251 -0.210031720253632 -0.0449422953252827 -0.190558916275355 -0.145246707456718 -0.210031720253632 -0.2061824121597 -0.18939047068254 -0.210031720253632 -0.210031720253632 -0.210031720253632 -0.210031720253632 -0.117828433129515 -0.073514657454472 -0.190558916275355 -0.210031720253632 -0.210031720253632 -0.0769310241002301 -0.133850251936427 -0.278989113561086 -0.174146666931946 0.338599371016349 -0.133850251936427 0.263497156810678 0.269821794231507 0.995650875149317 0.253269354686468 -0.133850251936427 0.783483654591297 0.00756769955860419 0.310267379555371 -0.182655818138086 0.2887135278968 -0.135995404164341 -0.278989113561086 -0.184320949336679 -0.135995404164341 -0.395224915140528 -0.395224915140528 0.458600356040661 1 0.429172237406376 0.458600356040661 -0.210031720253632 -0.190558916275355 -0.210031720253632 -0.395224915140528 0.429172237406376 0.458600356040661 0.458600356040661 0.458600356040661 -0.102595002269254 -0.0053506063779429 -0.0053506063779429 -0.231662147909659 -0.395224915140528 -0.395224915140528 0.431432674453113 -0.395224915140528 -0.395224915140528 -0.396186678451928 -0.221761155990605 -0.0383455770382162 -0.203955196047425 -0.210031720253632 -0.210031720253632 -0.084220331635862 -0.210031720253632 -0.197345104132739 0.159000019409475 -0.0053506063779429 -0.176398277757162 0.281687665250702 -0.221694435022558 0.067183638542555 -0.0125764639841452 -0.243257495623029 -0.242700939090674 0.175820990682105 0.408743161988772 -0.242700939090674 -0.252090184601016 -0.283216623419003 0.037135577346878 0.00200391788735825 0.408743161988772 -0.241675430882062 -0.0222048129853843 -0.278157474485287 -0.278157474485287 0.408743161988772 -0.242700939090674 -0.205186929961414 -0.301822279921067 -0.215574486765634 -0.133850251936427 -0.136279919029796 0.235673494027555 0.0723852946273729 -0.246385420606143 0.429172237406376 -0.395224915140528 -0.395224915140528 0.0717152732386537 -0.210031720253632 -0.197345104132739 -0.210031720253632 -0.210031720253632 -0.0152037817868087 -0.184320949336679 -0.0740760099112114 -0.1792899281188 -0.0740760099112114 -0.0740760099112114 0.0144191044370416 -0.180174312175583 0.0144191044370416 0.0144191044370416 0.0171823993660339 0.0229483052424109 0.274483149857998 0.121113774230969 -0.329563654121678 -0.101648453024053 0.0614158505143202 -0.0823583922507486 0.0614158505143202 0.73992396195618 -0.405039981349323 0.0858655139889406 0.429172237406376 -0.246385420606143 -0.190870192101742 0.431432674453113 0.660651600857337 0.161165955155292 0.0689914641125574 0.0614158505143202 0.429172237406376 0.458600356040661 -0.176065934116284 0.161165955155292 0.181469790133928 0.0614158505143202 -0.41059959298787 -0.224338251167933 0.452192088551366 0.73992396195618 0.458600356040661 0.741396460560531 0.736987755757942 0.429172237406376 0.458600356040661 0.457465743702659 0.161165955155292 0.741396460560531 -0.219985787155509 0.103459137888117 0.408743161988772 -0.283216623419003 -0.283216623419003 0.408743161988772 0.408743161988772 0.408743161988772 -0.315155398827121 0.168491103704159 0.24050130433022 -0.120268050949207 -0.0222048129853843 -0.0222048129853843 -0.0195899015949082 -0.0195899015949082 -0.0550301815801016 -0.0130137138053377 -0.172405519983386 -0.0130137138053377 -0.0130137138053377 -0.014368607310779 -0.014368607310779 0.168491103704159 -0.0305363753990621 -0.221442959971311 -0.243257495623029 -0.221442959971311 -0.243257495623029 -0.243257495623029 -0.243257495623029 -0.177403815854774 0.366086253256845 0.224061401412678 0.224061401412678 0.224061401412678 -0.205482691576382 -0.197345104132739 -0.178306323470157 0.458600356040661 -0.201945777954654 0.282577983972012 -0.0775418902976844 -0.152213072999722 0.210031720253632 0.160873495921922 -0.0775418902976844 -0.17044588782795 0.195168636570687 -0.140200024480901 -0.116041081120463 0.156890770309238 -0.074947213807455 -0.158245126696529 -0.180019595984195 0.274483149857998 -0.101648453024053 -0.329040762646715 -0.349912589331342 -0.151109956335584 -0.0987275219992959 -0.0966465091334445 0.172608151286867 0.282577983972012 0.210031720253632 0.210031720253632 -0.0855412965830281 0.223512963541803 -0.110659847764895 0.428042069116363 0.161165955155292 0.0556495621075047 -0.122209572961339 -0.0768958640916027 0.0614158505143202 0.458600356040661 0.067183638542555 -0.00916986662739856 0.429172237406376 0.741396460560531 0.274483149857998 -0.0857838093379134 0.161165955155292 -0.0855412965830281 0.431432674453113 -0.00200391788735689 0.431432674453113 -0.138416261438299 0.371089206200524 0.066049026012566 -0.00334839592526125 0.429172237406376 -0.210031720253632 0.274483149857998 0.161165955155292 -0.0605361713417708 -0.0125764639841452 0.458600356040661 0.0614158505143202 0.224061401412678 0.223512963541803 -0.283216623419003 0.282577983972012 0.0679304453354701 0.0144191044370416 0.736987755757942 1 0.997824471869273 0.458600356040661 0.124501927923731 -0.0822198831800198 0.429172237406376 0.458600356040661 -0.395224915140528
-0.395224915140528 1 1 1 0.741396460560531 -0.0195899015949082 0.182410651409656 0.187362993544671 -0.395224915140528 1 0.303129743921214 -0.172405519983386 0.0614158505143202 -0.388148354441184 0.121548800091916 -0.0152037817868087 0.458600356040661 -0.0053506063779429 0.424651623538105 0.428042069116363 0.457465743702659 0.429172237406376 0.70542594536828 0.00123366844782518 0.175457631100479 0.175457631100479 -0.00334839592526125 0.0614158505143202 0.0614158505143202 -0.407834235555913 0.423521455069157 -0.367337890863551 -0.367337890863551 0.456331438979954 0.458600356040661 0.458600356040661 0.458600356040661 0.741396460560531 0.458600356040661 0.741396460560531 0.459735286566856 0.458600356040661 0.458600356040661 0.458600356040661 0.429172237406376 -0.395224915140528 -0.395224915140528 -0.210031720253632 -0.204739547963991 -0.128626145532516 0.0614158505143202 0.067183638542555 0.0614158505143202 -0.00334839592526125 0.0614158505143202 0.0614158505143202 -0.00334839592526125 -0.00916986662739856 0.0527386797405843 -0.108163855360597 -0.365935817978079 0.783483654591297 -0.369657612395066 -0.395224915140528 0.997824471869273 -0.395224915140528 -0.395224915140528 -0.395224915140528 -0.395224915140528 -0.395224915140528 0.429172237406376 -0.395224915140528 1 -0.395224915140528 -0.395224915140528 1 -0.395224915140528 -0.395224915140528 -0.395224915140528 0.73992396195618 -0.395224915140528 0.73992396195618 0.741396460560531 -0.395224915140528 1 -0.395224915140528 0.741396460560531 0.458600356040661 0.458600356040661 -0.395224915140528 -0.395224915140528 -0.395224915140528 -0.395224915140528 -0.395224915140528 -0.395224915140528 -0.395224915140528 -0.397494020975378 0.431432674453113 0.431432674453113 -0.395224915140528 -0.0416798639146902 0.124501927923731 0.153883178565073 0.0495980773360454 0.220134181956567 -0.0053506063779429 -0.0053506063779429 0.0614158505143202 0.0614158505143202 0.0614158505143202 0.0614158505143202 0.0585468684407138 0.0527386797405843 0.0585468684407138 0.161165955155292 -0.0849712498377566 -0.404022862300413 -0.249121835040196 -0.265139422536818 -0.146938073468603 -0.367337890863551 0.785697837617375 -0.395224915140528 1 1 -0.195673369311191 -0.406558420806193 -0.395224915140528 1 -0.395224915140528 0.73992396195618 0.741396460560531 0.73992396195618 -0.395224915140528 -0.395224915140528 -0.395224915140528 1 -0.395224915140528 -0.391818547848555 -0.382326672200988 0.431432674453113 -0.225774664472893 0.224061401412678 -0.210031720253632 -0.197345104132739 -0.197345104132739 -0.190558916275355 0.123701742026518 -0.197345104132739 -0.197345104132739 -0.0823583922507486 -0.194402869521837 -0.186509060696347 -0.194402869521837 -0.174062742351506 0.175457631100479 -0.176065934116284 -0.176065934116284 -0.0984722559868191 0.230723919913534 -0.0642495990856423 0.212423412392799 -0.120281079839436 -0.161646751588231 -0.104829566251771 -0.103776002160327 -0.197345104132739 -0.0222048129853843 -0.120281079839436 -0.104829566251771 -0.120281079839436 -0.243257495623029 -0.120281079839436 -0.243257495623029 -0.0855412965830281 -0.120281079839436 0.282577983972012 -0.104012864291482 -0.0855412965830281 -0.0855412965830281 -0.104829566251771 -0.120281079839436 -0.219985787155509 -0.0550301815801016 -0.0855412965830281 -0.120281079839436 -0.242700939090674 -0.0775418902976844 -0.108163855360597 -0.120281079839436 -0.0775418902976844 -0.0775418902976844 -0.104829566251771 -0.120281079839436 -0.120281079839436 -0.120281079839436 -0.0734541209032866 -0.120281079839436 -0.0855412965830281 -0.0209072928867586 -0.120281079839436 -0.234350549270838 -0.120281079839436 -0.108163855360597 0.224061401412678 -0.0781727208216975 -0.0781727208216975 0.260780952375952 0.210031720253632 0.300291717196586 0.368087930728576 0.224061401412678 -0.120281079839436 -0.0781727208216975 -0.146311277357773 0.148790001647822 -0.104829566251771 -0.120281079839436 -0.052621758773152 -0.120281079839436 0.192864749764839 -0.0877267143660256 -0.0195899015949082 0.224061401412678 -0.283216623419003 0.210031720253632 0.224061401412678 0.210031720253632 0.282577983972012 -0.395224915140528 -0.194402869521837 -0.21236078148673 0.210031720253632 0.190558916275356 0.210031720253632 0.210031720253632 0.210031720253632 -0.0984722559868191 0.706832595488845 0.73992396195618 0.181469790133928 1 0.458600356040661 0.203955196047426 0.73992396195618 0.73992396195618 1 0.181469790133928 -0.395224915140528 -0.394089834774524 -0.112979435731972 0.248075169363841 -0.0671474900173441 -0.184320949336679 0.0147535340567148 -0.233073904946788 -0.084193203943975 -0.187019566732429 -0.197345104132739 -0.0740760099112114 0.253405567769367 0.458600356040661 -0.133850251936427 0.302046070668645 -0.0740760099112114 0.260780952375952 -0.172405519983386 0.182580163808413 -0.104311919155508 -0.190870192101742 0.429172237406376 0.458600356040661 0.458600356040661 0.73992396195618 0.429172237406376 -0.210031720253632 -0.210031720253632 0.0585468684407138 0.22379840458764 0.322518568471822 -0.140200024480901 -0.104829566251771 0.0585468684407138 0.0691533612901585 -0.210031720253632 -0.00200391788735689 0.0614158505143202 -0.152047845526236 0.192864749764839 0.408743161988772 -0.148300545568504 0.187362993544671 0.458600356040661 -0.120281079839436 -0.172405519983386 -0.00916986662739856 -0.138416261438299 0.425781774062624 0.706832595488845 0.70542594536828 0.419000359935796 -0.0610905802799673 -0.210031720253632 0.0760645255428575 -0.200142401633322 -0.0671474900173441 0.0614158505143202 0.0614158505143202 -0.152047845526236 -0.0214623403537113 -0.0740760099112114 0.431432674453113 0.0614158505143202 0.220134181956567 0.0614158505143202 0.0614158505143202 0.0144191044370416 0.269507752872446 -0.074947213807455 0.066049026012566 0.0144191044370416 0.0144191044370416 -0.0634106846669816 0.066049026012566 -0.074947213807455 0.066049026012566 0.103459137888117 0.202852224325932 0.0144191044370416 0.159302126462789 -0.219985787155509 -0.224338251167933 -0.0809503033340474 -0.184320949336679 -0.184320949336679 -0.0671474900173441 0.210031720253632 -0.014368607310779 -0.0130137138053377 0.223512963541803 -0.197345104132739 0.387504288051867 -0.243257495623029 -0.243257495623029 -0.130987608109319 0.408743161988772 0.172154631778675 -0.283216623419003 -0.07091034119668 -0.0209072928867586 0.260880549765262 0.260880549765262 -0.0550301815801016 -0.0209072928867586 -0.225363546055821 -0.243257495623029 -0.243257495623029 -0.130987608109319 -0.315155398827121 -0.0243086265583219 -0.0243086265583219 -0.0222048129853843 0.228034924670111 -0.0222048129853843 0.253269354686468 -0.115945571872648 0.218210336577573 -0.0947605554586949 0.215566974793969 -0.0671474900173441 -0.0269963683156283 -0.190870192101742 -0.210031720253632 -0.210031720253632 -0.210031720253632 0.0527386797405843 -0.0912883613659146 0.0527386797405843 0.220134181956567 0.0614158505143202 -0.281956044369215 0.0614158505143202 -0.210031720253632 -0.210031720253632 -0.128626145532516 0.0556495621075047 -0.210031720253632 0.458600356040661 -0.210031720253632 0.0585468684407138 0.0527386797405843 -0.210031720253632 0.130106841171421 -0.0125764639841452 0.175457631100479 -0.210031720253632 0.281687665250702 1 1 0.458600356040661 -0.283216623419003 1 -0.210031720253632 -0.176065934116284 -0.161646751588231 0.431432674453113 -0.210031720253632 0.175457631100479 -0.0740760099112114 0.210031720253632 0.103459137888117 -0.18672796560649 -0.210031720253632 -0.210031720253632 -0.210031720253632 -0.210031720253632 -0.210031720253632 -0.210031720253632 0.0626188391880251 -0.210031720253632 -0.0449422953252827 -0.190558916275355 -0.145246707456718 -0.210031720253632 -0.2061824121597 -0.18939047068254 -0.210031720253632 -0.210031720253632 -0.210031720253632 -0.210031720253632 -0.117828433129515 -0.073514657454472 -0.190558916275355 -0.210031720253632 -0.210031720253632 -0.0769310241002301 -0.133850251936427 -0.278989113561086 -0.174146666931946 0.338599371016349 -0.133850251936427 0.263497156810678 0.269821794231507 0.995650875149317 0.253269354686468 -0.133850251936427 0.783483654591297 0.00756769955860419 0.310267379555371 -0.182655818138086 0.2887135278968 -0.135995404164341 -0.278989113561086 -0.184320949336679 -0.135995404164341 -0.395224915140528 -0.395224915140528 0.458600356040661 1 0.429172237406376 0.458600356040661 -0.210031720253632 -0.190558916275355 -0.210031720253632 -0.395224915140528 0.429172237406376 0.458600356040661 0.458600356040661 0.458600356040661 -0.102595002269254 -0.0053506063779429 -0.0053506063779429 -0.231662147909659 -0.395224915140528 -0.395224915140528 0.431432674453113 -0.395224915140528 -0.395224915140528 -0.396186678451928 -0.221761155990605 -0.0383455770382162 -0.203955196047425 -0.210031720253632 -0.210031720253632 -0.084220331635862 -0.210031720253632 -0.197345104132739 0.159000019409475 -0.0053506063779429 -0.176398277757162 0.281687665250702 -0.221694435022558 0.067183638542555 -0.0125764639841452 -0.243257495623029 -0.242700939090674 0.175820990682105 0.408743161988772 -0.242700939090674 -0.252090184601016 -0.283216623419003 0.037135577346878 0.00200391788735825 0.408743161988772 -0.241675430882062 -0.0222048129853843 -0.278157474485287 -0.278157474485287 0.408743161988772 -0.242700939090674 -0.205186929961414 -0.301822279921067 -0.215574486765634 -0.133850251936427 -0.136279919029796 0.235673494027555 0.0723852946273729 -0.246385420606143 0.429172237406376 -0.395224915140528 -0.395224915140528 0.0717152732386537 -0.210031720253632 -0.197345104132739 -0.210031720253632 -0.210031720253632 -0.0152037817868087 -0.184320949336679 -0.0740760099112114 -0.1792899281188 -0.0740760099112114 -0.0740760099112114 0.0144191044370416 -0.180174312175583 0.0144191044370416 0.0144191044370416 0.0171823993660339 0.0229483052424109 0.274483149857998 0.121113774230969 -0.329563654121678 -0.101648453024053 0.0614158505143202 -0.0823583922507486 0.0614158505143202 0.73992396195618 -0.405039981349323 0.0858655139889406 0.429172237406376 -0.246385420606143 -0.190870192101742 0.431432674453113 0.660651600857337 0.161165955155292 0.0689914641125574 0.0614158505143202 0.429172237406376 0.458600356040661 -0.176065934116284 0.161165955155292 0.181469790133928 0.0614158505143202 -0.41059959298787 -0.224338251167933 0.452192088551366 0.73992396195618 0.458600356040661 0.741396460560531 0.736987755757942 0.429172237406376 0.458600356040661 0.457465743702659 0.161165955155292 0.741396460560531 -0.219985787155509 0.103459137888117 0.408743161988772 -0.283216623419003 -0.283216623419003 0.408743161988772 0.408743161988772 0.408743161988772 -0.315155398827121 0.168491103704159 0.24050130433022 -0.120268050949207 -0.0222048129853843 -0.0222048129853843 -0.0195899015949082 -0.0195899015949082 -0.0550301815801016 -0.0130137138053377 -0.172405519983386 -0.0130137138053377 -0.0130137138053377 -0.014368607310779 -0.014368607310779 0.168491103704159 -0.0305363753990621 -0.221442959971311 -0.243257495623029 -0.221442959971311 -0.243257495623029 -0.243257495623029 -0.243257495623029 -0.177403815854774 0.366086253256845 0.224061401412678 0.224061401412678 0.224061401412678 -0.205482691576382 -0.197345104132739 -0.178306323470157 0.458600356040661 -0.201945777954654 0.282577983972012 -0.0775418902976844 -0.152213072999722 0.210031720253632 0.160873495921922 -0.0775418902976844 -0.17044588782795 0.195168636570687 -0.140200024480901 -0.116041081120463 0.156890770309238 -0.074947213807455 -0.158245126696529 -0.180019595984195 0.274483149857998 -0.101648453024053 -0.329040762646715 -0.349912589331342 -0.151109956335584 -0.0987275219992959 -0.0966465091334445 0.172608151286867 0.282577983972012 0.210031720253632 0.210031720253632 -0.0855412965830281 0.223512963541803 -0.110659847764895 0.428042069116363 0.161165955155292 0.0556495621075047 -0.122209572961339 -0.0768958640916027 0.0614158505143202 0.458600356040661 0.067183638542555 -0.00916986662739856 0.429172237406376 0.741396460560531 0.274483149857998 -0.0857838093379134 0.161165955155292 -0.0855412965830281 0.431432674453113 -0.00200391788735689 0.431432674453113 -0.138416261438299 0.371089206200524 0.066049026012566 -0.00334839592526125 0.429172237406376 -0.210031720253632 0.274483149857998 0.161165955155292 -0.0605361713417708 -0.0125764639841452 0.458600356040661 0.0614158505143202 0.224061401412678 0.223512963541803 -0.283216623419003 0.282577983972012 0.0679304453354701 0.0144191044370416 0.736987755757942 1 0.997824471869273 0.458600356040661 0.124501927923731 -0.0822198831800198 0.429172237406376 0.458600356040661 -0.395224915140528
-0.533081739885457 0.741396460560531 0.741396460560531 0.741396460560531 1 0.445337373503913 0.140988213830081 0.14432150899782 -0.533081739885457 0.741396460560531 0.210263487880418 -0.232541601092943 -0.1582350615447 -0.527998634990207 -0.269242053141918 0.0498728809425868 0.618562915304367 0.0671982924246863 0.560269159169701 0.577345714319628 0.617032543366599 0.578870092098769 0.943298338175621 0.0651781976626159 0.265298546269276 0.265298546269276 0.0618242563089155 -0.1582350615447 -0.1582350615447 -0.0797216112048939 0.558692047019171 -0.497186260083272 -0.504043701005421 0.615502586342193 0.618562915304367 0.618562915304367 0.618562915304367 1 0.618562915304367 1 0.620093716416281 0.618562915304367 0.618562915304367 0.618562915304367 0.578870092098769 -0.533081739885457 -0.533081739885457 -0.172422189590688 -0.168468679081342 -0.0699414697920338 -0.1582350615447 -0.160341306260218 -0.1582350615447 0.0618242563089155 -0.1582350615447 -0.1582350615447 0.0618242563089155 0.0559637602920823 -0.167433063258283 -0.15736698712011 -0.502381950204773 0.553152033337721 -0.493454818007249 -0.533081739885457 0.73978353170456 -0.533081739885457 -0.533081739885457 -0.533081739885457 -0.533081739885457 -0.533081739885457 0.578870092098769 -0.533081739885457 0.741396460560531 -0.533081739885457 -0.533081739885457 0.741396460560531 -0.533081739885457 -0.533081739885457 -0.533081739885457 0.998013885036304 -0.533081739885457 0.998013885036304 1 -0.533081739885457 0.741396460560531 -0.533081739885457 1 0.618562915304367 0.618562915304367 -0.533081739885457 -0.533081739885457 -0.533081739885457 -0.533081739885457 -0.533081739885457 -0.533081739885457 -0.533081739885457 -0.522923725521425 0.569618691104856 0.569618691104856 -0.533081739885457 0.187962745040397 -0.158327836448472 -0.110838826959262 0.163759985531755 0.0119641161672331 0.0671982924246863 0.0671982924246863 -0.1582350615447 -0.1582350615447 -0.1582350615447 -0.1582350615447 -0.16938196816581 -0.167433063258283 -0.16938196816581 0.112265120985735 -0.127040234716129 -0.083342617296232 -0.151784493186142 -0.307904615152779 0.282227996480227 -0.504043701005421 0.554784234170769 -0.533081739885457 0.741396460560531 0.741396460560531 -0.263925416049671 -0.502720081762876 -0.533081739885457 0.741396460560531 -0.533081739885457 0.998013885036304 1 0.998013885036304 -0.533081739885457 -0.533081739885457 -0.533081739885457 0.741396460560531 -0.533081739885457 -0.528487211218032 -0.524514818218931 0.569618691104856 -0.324161888340719 0.190381652474282 -0.172422189590688 -0.277998273369062 -0.277998273369062 -0.178530232026278 0.0481084733817277 -0.277998273369062 -0.277998273369062 -0.480616164277891 -0.280915172685956 -0.272192635917461 -0.280915172685956 -0.239292058263621 0.265298546269276 -0.24751008142513 -0.24751008142513 0.334726120922468 0.150057718348352 -0.171938935904872 0.164282540234859 -0.16223584308522 -0.185980738700211 -0.153491933551303 0.331101245262881 -0.277998273369062 0.441864325562667 -0.16223584308522 -0.153491933551303 -0.16223584308522 0.110828604522167 -0.16223584308522 0.110828604522167 -0.123592945393626 -0.16223584308522 0.218614525368566 -0.150753867007925 -0.123592945393626 -0.123592945393626 -0.153491933551303 -0.16223584308522 0.22091147710417 0.392862257219281 -0.123592945393626 -0.16223584308522 0.115220976660434 -0.108216580327187 -0.15736698712011 -0.16223584308522 -0.108216580327187 -0.108216580327187 -0.153491933551303 -0.16223584308522 -0.16223584308522 -0.16223584308522 -0.115684754847039 -0.16223584308522 -0.123592945393626 0.443482628639784 -0.16223584308522 0.292970071659636 -0.16223584308522 -0.15736698712011 0.190381652474282 0.115254639740314 0.115254639740314 0.209042673746824 0.172422189590687 0.268362530860978 0.262042405147662 0.190381652474282 -0.16223584308522 0.115254639740314 -0.197345529876356 0.110312380588492 -0.153491933551303 -0.16223584308522 -0.0910502437861431 -0.16223584308522 0.142989242842545 -0.118326319361844 0.445337373503913 0.190381652474282 0.385054217509197 0.172422189590687 0.190381652474282 0.172422189590687 0.218614525368566 -0.533081739885457 -0.280915172685956 -0.260577625090984 0.172422189590687 0.178530232026278 0.172422189590687 0.172422189590687 0.172422189590687 0.334726120922468 0.945205338385854 0.998013885036304 0.131066355870768 0.741396460560531 0.618562915304367 0.196069662452774 0.998013885036304 0.998013885036304 0.741396460560531 0.131066355870768 -0.533081739885457 -0.53155073666871 -0.158685874152442 0.150866221521441 0.235655869366472 -0.192408337873627 0.362986413876338 -0.288719971232039 -0.184554774912326 -0.234371605062944 -0.277998273369062 0.231777036564756 0.209042673746824 0.618562915304367 -0.180538023927483 0.21967166310467 0.231777036564756 0.209042673746824 -0.232541601092943 0.140571521010787 -0.174759866276546 -0.185431706652693 0.578870092098769 0.618562915304367 0.618562915304367 0.998013885036304 0.578870092098769 -0.172422189590688 -0.172422189590688 -0.16938196816581 0.0163652815504577 0.239114125130059 -0.189102635282212 -0.153491933551303 -0.16938196816581 -0.232373780538134 -0.172422189590688 0.0661892143515258 -0.1582350615447 -0.319420116950841 0.142989242842545 0.303040733576795 -0.200028666789672 0.14432150899782 0.618562915304367 -0.16223584308522 -0.232541601092943 0.0559637602920823 -0.195596221128535 0.561810345586177 0.945205338385854 0.943298338175621 0.565150202658119 -0.110372815505649 -0.172422189590688 -0.150773609511214 -0.1578050886966 0.235655869366472 -0.1582350615447 -0.1582350615447 -0.319420116950841 0.049240455663133 0.231777036564756 0.569618691104856 -0.1582350615447 0.0119641161672331 -0.1582350615447 -0.1582350615447 -0.0442875215418859 0.0386950325830976 -0.0378948444313093 0.0499198577676406 -0.0442875215418859 -0.0442875215418859 0.235978970190396 0.0499198577676406 -0.0378948444313093 0.0499198577676406 -0.294195123857595 0.0683580164326145 -0.0442875215418859 0.10645701241858 0.22091147710417 0.226239852499186 -0.12028419825688 -0.192408337873627 -0.192408337873627 0.235655869366472 0.172422189590687 0.445337373503913 0.447185562694999 0.167143303059063 -0.277998273369062 0.242605155190765 0.110828604522167 0.110828604522167 0.347153793708216 0.303040733576795 0.127634834669811 0.385054217509197 -0.101926604063168 0.443721035938305 0.193415916225051 0.193415916225051 0.392862257219281 0.443482628639784 -0.0566216759030364 0.110828604522167 0.110828604522167 0.347153793708216 0.266734153430206 0.445571140616413 0.445571140616413 0.441864325562667 0.181979445276204 0.441864325562667 0.187773003132998 -0.281640288512571 0.178538487283636 0.324552566349897 0.169190426354087 0.235655869366472 0.376265550918697 -0.185431706652693 -0.172422189590688 -0.172422189590688 -0.172422189590688 -0.167433063258283 -0.058751712061255 -0.167433063258283 0.0119641161672331 -0.1582350615447 0.38334036585118 -0.1582350615447 -0.172422189590688 -0.172422189590688 -0.0699414697920338 -0.162367615692736 -0.172422189590688 0.618562915304367 -0.172422189590688 -0.16938196816581 -0.167433063258283 -0.172422189590688 -0.154343827767372 0.049240455663133 0.265298546269276 -0.172422189590688 0.1885381554055 0.741396460560531 0.741396460560531 0.618562915304367 0.385054217509197 0.741396460560531 -0.172422189590688 -0.24751008142513 -0.218030109647432 0.569618691104856 -0.172422189590688 0.265298546269276 0.231777036564756 0.172422189590687 -0.294195123857595 -0.270738889684179 -0.172422189590688 -0.172422189590688 -0.172422189590688 -0.172422189590688 -0.172422189590688 -0.172422189590688 -0.237459114982904 -0.172422189590688 0.383179870734232 -0.178530232026278 -0.274149967335347 -0.172422189590688 -0.17010039601047 -0.273686637458268 -0.172422189590688 -0.172422189590688 -0.172422189590688 -0.172422189590688 -0.287464991367835 -0.474048264487741 -0.178530232026278 -0.172422189590688 -0.172422189590688 -0.478710051825495 -0.180538023927483 -0.296959742705109 -0.234890070557233 0.250302705845238 -0.180538023927483 0.148039659479017 0.199060985980851 0.738172034789698 0.187773003132998 -0.180538023927483 0.553152033337721 0.358662124552724 0.180772825843882 -0.188277331680136 0.224520073017694 -0.183431418139657 -0.296959742705109 -0.192408337873627 -0.183431418139657 -0.533081739885457 -0.533081739885457 0.618562915304367 0.741396460560531 0.566536812066919 0.618562915304367 -0.172422189590688 -0.178530232026278 -0.172422189590688 -0.533081739885457 0.578870092098769 0.618562915304367 0.618562915304367 0.618562915304367 -0.215561776633808 0.0671982924246863 0.0671982924246863 -0.154626252377928 -0.533081739885457 -0.533081739885457 0.569618691104856 -0.533081739885457 -0.533081739885457 -0.0694489412730718 -0.32169524055932 0.199164400158971 -0.177024909354149 -0.172422189590688 -0.172422189590688 -0.482516448436428 -0.172422189590688 -0.277998273369062 0.253696832787949 0.0671982924246863 -0.296029828946679 0.1885381554055 -0.347675754339622 -0.160341306260218 0.049240455663133 0.110828604522167 0.115220976660434 0.100933964286803 0.303040733576795 0.115220976660434 0.342735492011307 0.385054217509197 0.535266753220595 -0.0525326305476495 0.303040733576795 0.114279867835862 0.441864325562667 0.378175925513417 0.378175925513417 0.303040733576795 0.115220976660434 -0.297444386811501 0.410350001418915 -0.277152154719697 -0.180538023927483 -0.191156753830097 0.14633781010947 0.00943965828719684 0.11666252224112 0.578870092098769 -0.533081739885457 -0.533081739885457 0.478998132397712 -0.172422189590688 -0.277998273369062 -0.172422189590688 -0.172422189590688 0.0498728809425868 -0.192408337873627 0.231777036564756 -0.223183579190084 0.231777036564756 0.231777036564756 -0.0442875215418859 -0.13701565032672 -0.0442875215418859 -0.0442875215418859 -0.04480103704047 -0.0580115353916071 0.0254037753283976 -0.111334451007335 -0.495043458639743 -0.284710701349513 -0.1582350615447 -0.480616164277891 -0.1582350615447 0.998013885036304 -0.083870889822122 -0.193951323171559 0.578870092098769 0.11666252224112 -0.185431706652693 0.569618691104856 0.883951461671992 0.112265120985735 -0.227213348813635 -0.1582350615447 0.578870092098769 0.618562915304367 -0.24751008142513 0.112265120985735 0.131066355870768 -0.1582350615447 -0.0885446912489743 0.227782834112861 0.614326743804343 0.998013885036304 0.618562915304367 1 0.994053512476636 0.578870092098769 0.618562915304367 0.617032543366599 0.112265120985735 1 -0.283306451492085 -0.294195123857595 0.303040733576795 0.385054217509197 0.385054217509197 0.303040733576795 0.303040733576795 0.303040733576795 0.266734153430206 0.222262631292415 0.201625702053462 0.15708277911978 0.441864325562667 0.441864325562667 0.445337373503913 0.445337373503913 0.392862257219281 0.447185562694999 -0.232541601092943 0.447185562694999 0.447185562694999 0.445337373503913 0.445337373503913 0.222262631292415 0.381197207278406 0.22268636027709 0.110828604522167 0.22268636027709 0.110828604522167 0.110828604522167 0.110828604522167 0.216313987806752 0.268999621658236 0.190381652474282 0.190381652474282 0.190381652474282 -0.299053079671224 -0.277998273369062 -0.250418837575158 0.618562915304367 -0.272385678509947 0.218614525368566 -0.108216580327187 -0.205305907293706 0.172422189590687 0.119271040474512 -0.108216580327187 -0.235701898102867 0.126034225772286 -0.189102635282212 -0.15467256446219 0.135514137836213 -0.0378948444313093 -0.105019059829672 -0.137430689391383 0.0254037753283976 -0.284710701349513 -0.558373415272663 -0.581931374925789 -0.338704314990695 -0.289571928983319 -0.287174183413221 0.114244904335908 0.218614525368566 0.172422189590687 0.172422189590687 -0.123592945393626 0.167143303059063 -0.137111210620778 0.577345714319628 0.112265120985735 -0.162367615692736 -0.160956336232863 0.235299290088343 -0.1582350615447 0.618562915304367 -0.160341306260218 0.0559637602920823 0.578870092098769 1 0.0254037753283976 -0.27629848747803 0.112265120985735 -0.123592945393626 0.569618691104856 0.0661892143515258 0.569618691104856 -0.195596221128535 0.0317805907301442 0.0499198577676406 0.0618242563089155 0.578870092098769 -0.172422189590688 0.0254037753283976 0.112265120985735 -0.135993441558662 0.049240455663133 0.618562915304367 -0.1582350615447 0.190381652474282 0.167143303059063 0.385054217509197 0.218614525368566 0.0502859991036519 -0.0442875215418859 0.994053512476636 0.741396460560531 0.73978353170456 0.618562915304367 -0.158327836448472 -0.107570888799092 0.578870092098769 0.618562915304367 -0.533081739885457
-0.232172538114501 -0.0195899015949082 -0.0195899015949082 -0.0195899015949082 0.445337373503913 1 0.0336663322468801 0.0478420162972326 -0.232172538114501 -0.0195899015949082 -0.273598735830089 -0.114116997046372 -0.506680918876381 -0.232261427582854 -0.337731201489767 0.07409601632774 0.27616728913187 0.0981616651383734 0.250161581468432 0.25417796268534 0.27517724793154 0.254371180657922 0.419639268348316 0.0955128543363685 0.222752917653741 0.222752917653741 0.0789167620385876 -0.506680918876381 -0.506680918876381 0.234472176134632 0.248100618500701 -0.210370320164409 -0.223615545634201 0.274182176866191 0.27616728913187 0.27616728913187 0.27616728913187 0.445337373503913 0.27616728913187 0.445337373503913 0.277152467355497 0.27616728913187 0.27616728913187 0.27616728913187 0.254371180657922 -0.232172538114501 -0.232172538114501 0.0942882264441462 0.0880086471491305 0.125265852382288 -0.506680918876381 -0.503358438803679 -0.506680918876381 0.0789167620385876 -0.506680918876381 -0.506680918876381 0.0789167620385876 0.076554177158835 -0.506680918876381 -0.0871568226488485 -0.222542835277435 -0.119054528909521 -0.209811241903374 -0.232172538114501 -0.0176809771268061 -0.232172538114501 -0.232172538114501 -0.232172538114501 -0.232172538114501 -0.232172538114501 0.254371180657922 -0.232172538114501 -0.0195899015949082 -0.232172538114501 -0.232172538114501 -0.0195899015949082 -0.232172538114501 -0.232172538114501 -0.232172538114501 0.444244308963391 -0.232172538114501 0.444244308963391 0.445337373503913 -0.232172538114501 -0.0195899015949082 -0.232172538114501 0.445337373503913 0.27616728913187 0.27616728913187 -0.232172538114501 -0.232172538114501 -0.232172538114501 -0.232172538114501 -0.232172538114501 -0.232172538114501 -0.232172538114501 -0.233312267140462 0.255596393228789 0.255596393228789 -0.232172538114501 0.513392713026341 -0.551029924700929 -0.524072126350096 0.232026257988308 -0.367986233553389 0.0981616651383734 0.0981616651383734 -0.506680918876381 -0.506680918876381 -0.506680918876381 -0.506680918876381 -0.503358438803679 -0.506680918876381 -0.503358438803679 -0.0886321856048231 -0.0258464618464795 0.232039819780516 -0.0424064484663646 -0.17522630504029 0.357520559085877 -0.223615545634201 -0.120882559609213 -0.232172538114501 -0.0195899015949082 -0.0195899015949082 -0.129518227199978 -0.225435026153128 -0.232172538114501 -0.0195899015949082 -0.232172538114501 0.444244308963391 0.445337373503913 0.444244308963391 -0.232172538114501 -0.232172538114501 -0.232172538114501 -0.0195899015949082 -0.232172538114501 -0.229020838142882 -0.235260897958413 0.255596393228789 -0.200588151289394 -0.102025557973955 0.0942882264441462 -0.200588151289394 -0.200588151289394 0.0884433651457805 -0.158758786522032 -0.200588151289394 -0.200588151289394 -0.871839144536928 -0.198157334300346 -0.195713463097788 -0.198157334300346 -0.192433490325735 0.222752917653741 -0.191609486526571 -0.191609486526571 0.756812367980886 -0.165972544147026 -0.208991909445156 -0.120218870392364 -0.0796152909378654 -0.106995656956501 -0.0856956088833861 0.752244473387697 -0.200588151289394 0.993609102773681 -0.0796152909378654 -0.0856956088833861 -0.0796152909378654 0.371831301615624 -0.0796152909378654 0.371831301615624 -0.0900167647580991 -0.0796152909378654 -0.0582800341695365 -0.084212113559664 -0.0900167647580991 -0.0900167647580991 -0.0856956088833861 -0.0796152909378654 0.473619228416014 0.889717144768171 -0.0900167647580991 -0.0796152909378654 0.380051293249868 -0.084212113559664 -0.0871568226488485 -0.0796152909378654 -0.084212113559664 -0.084212113559664 -0.0856956088833861 -0.0796152909378654 -0.0796152909378654 -0.0796152909378654 -0.0811733344831262 -0.0796152909378654 -0.0900167647580991 0.996805742757438 -0.0796152909378654 0.565234518823334 -0.0796152909378654 -0.0871568226488485 -0.102025557973955 0.156023454175802 0.156023454175802 -0.200588151289394 -0.09428822644418 -0.158758786522032 0.165724618337717 -0.102025557973955 -0.0796152909378654 0.156023454175802 -0.0968449479326222 -0.0537056875867581 -0.0856956088833861 -0.0796152909378654 -0.0927998464383859 -0.0796152909378654 0.269321596276747 -0.0580672196873983 1 -0.102025557973955 0.628968696651838 -0.09428822644418 -0.102025557973955 -0.09428822644418 -0.0582800341695365 -0.232172538114501 -0.198157334300346 -0.167929110850701 -0.09428822644418 -0.0884433651457801 -0.09428822644418 -0.09428822644418 -0.09428822644418 0.756812367980886 0.420708008519759 0.444244308963391 -0.0718297043415724 -0.0195899015949082 0.27616728913187 -0.104534982908596 0.444244308963391 0.444244308963391 -0.0195899015949082 -0.0718297043415724 -0.232172538114501 -0.231129326348676 -0.0317206979529191 -0.177322930804296 0.581252048568511 -0.122003942988979 0.768947151750298 -0.181198432656319 -0.155075669983015 -0.173006771697832 -0.200588151289394 0.583466394434734 -0.200588151289394 0.27616728913187 -0.0885968663089058 -0.141708585677188 0.583466394434734 -0.200588151289394 -0.114116997046372 0.0455646566052363 -0.104534982908596 -0.126338954520795 0.254371180657922 0.27616728913187 0.27616728913187 0.444244308963391 0.254371180657922 0.0942882264441462 0.0942882264441462 -0.503358438803679 -0.361993135208468 -0.11335110585749 -0.0927998464383859 -0.0856956088833861 -0.503358438803679 -0.613238503600823 0.0942882264441462 0.096844947932623 -0.506680918876381 -0.437786090029587 0.247314565919585 0.147591833708025 -0.0981616651383726 0.0478420162972326 0.27616728913187 -0.0796152909378654 -0.089198914043687 0.076554177158835 -0.125265852382304 0.250282486379774 0.420708008519759 0.419639268348316 0.246714616120609 -0.0900167647580991 0.0942882264441462 -0.514286486139332 0.100491819557213 0.581252048568511 -0.506680918876381 -0.506680918876381 -0.437786090029587 0.0768595762268471 0.583466394434734 0.255596393228789 -0.506680918876381 -0.367986233553389 -0.506680918876381 -0.506680918876381 0.00912209548086617 -0.0997345423945988 0.0457674157811301 -0.0190025152800752 0.00912209548086617 0.00912209548086617 0.618317480575778 -0.0190025152800752 0.0457674157811301 -0.0190025152800752 -0.372134608971904 -0.0575928330835415 0.00912209548086617 -0.0502746421171236 0.473619228416014 0.488052945361621 -0.0968449479326222 -0.122003942988979 -0.122003942988979 0.581252048568511 -0.09428822644418 0.993607415220289 0.996818229820139 -0.0976618371310294 -0.200588151289394 -0.103316590372548 0.371831301615624 0.371831301615624 0.446466713480548 0.147591833708025 -0.0319303897137133 0.628968696651838 -0.0927998464383859 0.996805742757438 -0.0941647230861522 -0.0941647230861522 0.889717144768171 0.996805742757438 0.14199536457115 0.371831301615624 0.371831301615624 0.446466713480548 0.547335831106386 0.993607415220289 0.993607415220289 0.993609102773681 0.370828120839335 0.993609102773681 -0.0809828757777986 -0.314091742372971 -0.0955128543363695 0.756771623449307 -0.118734244297846 0.581252048568511 0.781207827601904 -0.126338954520795 0.0942882264441462 0.0942882264441462 0.0942882264441462 -0.506680918876381 0.103787444226466 -0.506680918876381 -0.367986233553389 -0.506680918876381 0.624841936902031 -0.506680918876381 0.0942882264441462 0.0942882264441462 0.125265852382288 -0.50478976190111 0.0942882264441462 0.27616728913187 0.0942882264441462 -0.503358438803679 -0.506680918876381 0.0942882264441462 -0.552142614849888 0.0768595762268471 0.222752917653741 0.0942882264441462 -0.201422336617564 -0.0195899015949082 -0.0195899015949082 0.27616728913187 0.628968696651838 -0.0195899015949082 0.0942882264441462 -0.191609486526571 -0.0844618711208658 0.255596393228789 0.0942882264441462 0.222752917653741 0.583466394434734 -0.09428822644418 -0.372134608971904 -0.20139563457722 0.0942882264441462 0.0942882264441462 0.0942882264441462 0.0942882264441462 0.0942882264441462 0.0942882264441462 -0.623400988652794 0.0942882264441462 0.948196094807651 0.0884433651457805 -0.237389366918835 0.0942882264441462 0.0880086471491305 -0.20220176202778 0.0942882264441462 0.0942882264441462 0.0942882264441462 0.0942882264441462 -0.316357370716718 -0.871839144536928 0.0884433651457805 0.0942882264441462 0.0942882264441462 -0.874259963492351 -0.0885968663089058 -0.190581721339978 -0.115269480222115 -0.150391995183056 -0.0885968663089058 -0.0693228890503715 -0.0695831249445358 -0.0205421060916777 -0.0914174654711473 -0.0885968663089058 -0.119054528909521 0.760439685138912 -0.0748567844872362 -0.120901775424448 -0.123703442086484 -0.0900167647580991 -0.190581721339978 -0.122003942988979 -0.0900167647580991 -0.232172538114501 -0.232172538114501 0.27616728913187 -0.0195899015949082 0.255200420497814 0.27616728913187 0.0942882264441462 0.0884433651457805 0.0942882264441462 -0.232172538114501 0.254371180657922 0.27616728913187 0.27616728913187 0.27616728913187 -0.198572307173146 0.0981616651383734 0.0981616651383734 -0.0280797180735476 -0.232172538114501 -0.232172538114501 0.255596393228789 -0.232172538114501 -0.232172538114501 0.325965316656126 -0.199779289141094 0.517145558696748 0.0884433651457805 0.0942882264441462 0.0942882264441462 -0.875631914014452 0.0942882264441462 -0.200588151289394 0.206212842614058 0.0981616651383734 -0.25175716960946 -0.201422336617564 -0.317712522235955 -0.503358438803679 0.0768595762268471 0.371831301615624 0.380051293249868 -0.0715346827378818 0.147591833708025 0.380051293249868 0.644089721861035 0.628968696651838 0.71883314060397 -0.0968449479326222 0.147591833708025 0.374936441072857 0.993609102773681 0.646151522335503 0.646151522335503 0.147591833708025 0.380051293249868 -0.197344193663042 0.601766144404428 -0.0951205540376699 -0.0885968663089058 -0.130565205179557 -0.178179350335026 -0.138504091510555 0.364814735036567 0.254371180657922 -0.232172538114501 -0.232172538114501 0.868042388406833 0.0942882264441462 -0.200588151289394 0.0942882264441462 0.0942882264441462 0.07409601632774 -0.122003942988979 0.583466394434734 -0.118673858003785 0.583466394434734 0.583466394434734 0.00912209548086617 -0.0438357113594479 0.00912209548086617 0.00912209548086617 0.00496960828249345 -0.0174713123168494 -0.0877579345579756 -0.175819835713369 -0.179135242244158 -0.0567999305317091 -0.506680918876381 -0.871839144536928 -0.506680918876381 0.444244308963391 0.236614016837141 -0.597667595789871 0.254371180657922 0.364814735036567 -0.126338954520795 0.255596393228789 0.394740191764951 -0.0886321856048231 -0.623639217139431 -0.506680918876381 0.254371180657922 0.27616728913187 -0.191609486526571 -0.0886321856048231 -0.0718297043415724 -0.506680918876381 0.238699029861942 0.467714748757518 0.277152467355497 0.444244308963391 0.27616728913187 0.445337373503913 0.442060141818106 0.254371180657922 0.27616728913187 0.27517724793154 -0.0886321856048231 0.445337373503913 -0.0965593770576313 -0.372134608971904 0.147591833708025 0.628968696651838 0.628968696651838 0.147591833708025 0.147591833708025 0.147591833708025 0.547335831106386 0.452915073841859 -0.0941276705618037 0.376771200946267 0.993609102773681 0.993609102773681 1 1 0.889717144768171 0.996818229820139 -0.114116997046372 0.996818229820139 0.996818229820139 0.993607415220289 0.993607415220289 0.452915073841859 0.788360187726273 0.478458540674298 0.371831301615624 0.478458540674298 0.371831301615624 0.371831301615624 0.371831301615624 0.438782490689889 0.151293673356588 -0.102025557973955 -0.102025557973955 -0.102025557973955 -0.198157334300346 -0.200588151289394 -0.192433490325735 0.27616728913187 -0.133669999363124 -0.0582800341695365 -0.084212113559664 -0.0782455776629649 -0.09428822644418 -0.0115713001074147 -0.084212113559664 -0.135711190552857 -0.0914515277901168 -0.00959186947100469 -0.129518227199978 0.276143566679708 0.0457674157811301 -0.0148706137246165 -0.0319461109365847 -0.0877579345579756 -0.0567999305317091 -0.25317134601137 -0.270542657807778 -0.0990781736122069 -0.0554618628219867 -0.0574443796293679 0.0447247157510297 -0.0582800341695365 -0.09428822644418 -0.09428822644418 -0.0900167647580991 -0.0976618371310294 -0.122003942988979 0.253329571620449 -0.0886321856048231 -0.50478976190111 -0.131606060007195 0.585395337011775 -0.506680918876381 0.27616728913187 -0.503358438803679 0.076554177158835 0.254371180657922 0.445337373503913 -0.0877579345579756 -0.0653158322582249 -0.0886321856048231 -0.0900167647580991 0.255596393228789 0.096844947932623 0.255596393228789 -0.125265852382304 -0.216780758782996 -0.0190025152800752 0.0789167620385876 0.254371180657922 0.0942882264441462 -0.0877579345579756 -0.0886321856048231 -0.118673858003784 0.0768595762268471 0.27616728913187 -0.506680918876381 -0.102025557973955 -0.0976618371310294 0.628968696651838 -0.0582800341695365 -0.015144986262131 0.00912209548086617 0.442060141818106 -0.0195899015949082 -0.0176809771268061 0.27616728913187 -0.551029924700929 -0.0739919848326603 0.254371180657922 0.27616728913187 -0.232172538114501
-0.303031507438247 0.182410651409656 0.182410651409656 0.182410651409656 0.140988213830081 0.0336663322468801 1 0.98180433657716 -0.303031507438247 0.182410651409656 0.120056422490858 0.155665293623068 -0.10237221188427 -0.304810174892428 -0.081812045178732 0.0231821512821946 -0.146525566205482 0.0409869015849138 -0.198858217406441 -0.197235245566243 -0.14613075584992 -0.200026830875333 0.0920552766441125 0.0501503782384252 0.183015632830764 0.183015632830764 0.0077418108096778 -0.10237221188427 -0.10237221188427 -0.438986821607357 -0.19387641629236 -0.342186234462 -0.347238979705525 -0.14836146636433 -0.146525566205482 -0.146525566205482 -0.146525566205482 0.140988213830081 -0.146525566205482 0.140988213830081 -0.144335538441025 -0.146525566205482 -0.146525566205482 -0.146525566205482 -0.200026830875333 -0.303031507438247 -0.303031507438247 0.104854267175835 0.102232642038313 0.0400778352678319 -0.10237221188427 -0.0993636780502208 -0.10237221188427 0.0077418108096778 -0.10237221188427 -0.10237221188427 0.0077418108096778 0.00665531731273804 -0.10237221188427 -0.145823408465488 -0.351482610052419 0.0921183762619746 -0.339814461180137 -0.303031507438247 0.184515857182235 -0.303031507438247 -0.303031507438247 -0.303031507438247 -0.303031507438247 -0.303031507438247 -0.200026830875333 -0.303031507438247 0.182410651409656 -0.303031507438247 -0.303031507438247 0.182410651409656 -0.303031507438247 -0.303031507438247 -0.303031507438247 0.141557108849661 -0.303031507438247 0.141557108849661 0.140988213830081 -0.303031507438247 0.182410651409656 -0.303031507438247 0.140988213830081 -0.146525566205482 -0.146525566205482 -0.303031507438247 -0.303031507438247 -0.303031507438247 -0.303031507438247 -0.303031507438247 -0.303031507438247 -0.303031507438247 -0.306596392125726 -0.197787907735465 -0.197787907735465 -0.303031507438247 -0.0798828842774876 0.152353097702436 0.124144138674238 0.343667042862237 0.183813585210584 0.0409869015849138 0.0409869015849138 -0.10237221188427 -0.10237221188427 -0.10237221188427 -0.10237221188427 -0.0993636780502208 -0.10237221188427 -0.0993636780502208 -0.345369299133245 -0.233620171885064 -0.437932925136778 -0.433566393893582 -0.137141158371534 0.0288786080075033 -0.347238979705525 0.0922001948886846 -0.303031507438247 0.182410651409656 0.182410651409656 -0.13115757127599 -0.32709200610731 -0.303031507438247 0.182410651409656 -0.303031507438247 0.141557108849661 0.140988213830081 0.141557108849661 -0.303031507438247 -0.303031507438247 -0.303031507438247 0.182410651409656 -0.303031507438247 -0.301068570890584 -0.297839847659737 -0.197787907735465 -0.297643517592493 -0.0992533890563518 0.104854267175835 -0.30512996375726 -0.30512996375726 0.110142431069416 0.102839164846624 -0.30512996375726 -0.30512996375726 -0.000567244838823724 -0.305842296432205 -0.30766080819616 -0.305842296432205 -0.16744371404574 0.183015632830764 -0.170181068665987 -0.170181068665987 -0.0490948742605215 0.00273511010422993 0.106136326185949 0.0410009030702832 -0.144817530003233 -0.204980321985788 -0.140226081727619 -0.040725575335472 -0.30512996375726 0.035119292541366 -0.144817530003233 -0.140226081727619 -0.144817530003233 -0.0166711106126234 -0.144817530003233 -0.0166711106126234 -0.152087910363695 -0.144817530003233 -0.0669260570431137 -0.137021740509501 -0.152087910363695 -0.152087910363695 -0.140226081727619 -0.144817530003233 0.0718240463572519 0.0815557461807615 -0.152087910363695 -0.144817530003233 -0.0114461374360931 -0.194616713532418 -0.145823408465488 -0.144817530003233 -0.194616713532418 -0.194616713532418 -0.140226081727619 -0.144817530003233 -0.144817530003233 -0.144817530003233 -0.127787698669585 -0.144817530003233 -0.152087910363695 0.0389329741390287 -0.144817530003233 -0.00571041357551767 -0.144817530003233 -0.145823408465488 -0.0992533890563518 -0.165468526101315 -0.165468526101315 0.0367881675130539 -0.104854267175836 0.157055897023076 0.254864348205526 -0.0992533890563518 -0.144817530003233 -0.165468526101315 0.0929226921132233 0.0972677821677657 -0.140226081727619 -0.144817530003233 -0.00272644705693037 -0.144817530003233 -0.0692995544646006 -0.110477784529246 0.0336663322468801 -0.0992533890563518 -0.0454724859053194 -0.104854267175836 -0.0992533890563518 -0.104854267175836 -0.0669260570431137 -0.303031507438247 -0.305842296432205 -0.119955423273258 -0.104854267175836 -0.110142431069416 -0.104854267175836 -0.104854267175836 -0.104854267175836 -0.0490948742605215 0.0918037593624653 0.141557108849661 -0.358384512218065 0.182410651409656 -0.146525566205482 -0.104617383535247 0.141557108849661 0.141557108849661 0.182410651409656 -0.358384512218065 -0.303031507438247 -0.29995680887137 -0.276842485018618 -0.00788178066015619 0.120068298693562 0.134097215146234 0.179887743271463 -0.146103436161602 0.100954879710024 -0.17185033328623 -0.30512996375726 0.122230539582671 0.0367881675130539 -0.146525566205482 0.160460112887668 0.194460358485465 0.122230539582671 0.0367881675130539 0.155665293623068 0.983860931521609 0.189326054713268 0.120896422455066 -0.200026830875333 -0.146525566205482 -0.146525566205482 0.141557108849661 -0.200026830875333 0.104854267175835 0.104854267175835 -0.0993636780502208 0.187423219451193 0.135752544867519 0.0851813119325967 -0.140226081727619 -0.0993636780502208 0.243054437317394 0.104854267175835 0.0390551150956307 -0.10237221188427 -0.0596621405856224 -0.0932384207540754 0.254228217240588 0.0995185616928188 0.98180433657716 -0.146525566205482 -0.144817530003233 -0.211282185188395 0.00665531731273804 -0.196441591694199 -0.199518163293999 0.0918037593624653 0.0920552766441125 -0.199186605360999 -0.0240535019077723 0.104854267175835 -0.114674884741551 0.112522174678688 0.120068298693562 -0.10237221188427 -0.10237221188427 -0.0596621405856224 0.0218422502155134 0.122230539582671 -0.197787907735465 -0.10237221188427 0.183813585210584 -0.10237221188427 -0.10237221188427 -0.284484411736362 0.0585939428062495 -0.398756492464956 -0.55974987075862 -0.284484411736362 -0.284484411736362 -0.244832727397792 -0.55974987075862 -0.398756492464956 -0.55974987075862 -0.110965248163637 -0.191431152585543 -0.284484411736362 0.119489395201037 0.0718240463572519 0.0613126424011877 -0.0606014395606704 0.134097215146234 0.134097215146234 0.120068298693562 -0.104854267175836 0.0427105565565785 0.0374503212872594 0.157596694195365 -0.30512996375726 -0.00326840999637683 -0.0166711106126234 -0.0166711106126234 0.0626351128652792 0.254228217240588 0.112541831020707 -0.0454724859053194 0.058967624434218 0.0298468641181987 0.132787616721192 0.132787616721192 0.0815557461807615 0.0389329741390287 0.374923603502428 -0.0166711106126234 -0.0166711106126234 0.0626351128652792 -0.102264804170499 0.0294900352823301 0.0294900352823301 0.035119292541366 0.160460112887668 0.035119292541366 0.146399640550395 0.0513774181775588 0.115252399906818 -0.0448044932519402 0.0431475182702599 0.120068298693562 0.0504911567488415 0.120896422455066 0.104854267175835 0.104854267175835 0.104854267175835 -0.10237221188427 0.052603509180703 -0.10237221188427 0.183813585210584 -0.10237221188427 -0.0445980055324401 -0.10237221188427 0.104854267175835 0.104854267175835 0.0400778352678319 -0.100851075957295 0.104854267175835 -0.146525566205482 0.104854267175835 -0.0993636780502208 -0.10237221188427 0.104854267175835 0.155666156644355 0.0218422502155134 0.183015632830764 0.104854267175835 0.137901470072747 0.182410651409656 0.182410651409656 -0.146525566205482 -0.0454724859053194 0.182410651409656 0.104854267175835 -0.170181068665987 -0.202837937785242 -0.197787907735465 0.104854267175835 0.183015632830764 0.122230539582671 -0.104854267175836 -0.110965248163637 -0.29955395623207 0.104854267175835 0.104854267175835 0.104854267175835 0.104854267175835 0.104854267175835 0.104854267175835 0.241485162981706 0.104854267175835 0.0748619238690653 0.110142431069416 -0.0630311873111273 0.104854267175835 0.102232642038313 -0.294017100207278 0.104854267175835 0.104854267175835 0.104854267175835 0.104854267175835 0.0507836877598809 0.0159402372381233 0.110142431069416 0.104854267175835 0.104854267175835 0.00307632849935538 0.160460112887668 -0.0853791868478895 0.157038363017152 0.19108980153042 0.160460112887668 0.292472836087267 0.202454595258639 0.178958680592634 0.138096874804254 0.160460112887668 0.0921183762619746 0.176585505425547 0.319599119365762 0.13317788210511 0.196929081580812 0.163031728283773 -0.0853791868478895 0.134097215146234 0.163031728283773 -0.303031507438247 -0.303031507438247 -0.146525566205482 0.182410651409656 -0.192183493920674 -0.146525566205482 0.104854267175835 0.110142431069416 0.104854267175835 -0.303031507438247 -0.200026830875333 -0.146525566205482 -0.146525566205482 -0.146525566205482 0.0603693011744042 0.0409869015849138 0.0409869015849138 -0.515616699001772 -0.303031507438247 -0.303031507438247 -0.197787907735465 -0.303031507438247 -0.303031507438247 -0.152964713698684 -0.303209650598369 -0.0850522464574731 0.0946229717361309 0.104854267175835 0.104854267175835 0.00405248938285765 0.104854267175835 -0.30512996375726 0.304723011813503 0.0409869015849138 0.140064643987402 0.137901470072747 -0.0361376903108432 -0.0993636780502208 0.0218422502155134 -0.0166711106126234 -0.0114461374360931 0.176065668487601 0.254228217240588 -0.0114461374360931 0.0117505523609228 -0.0454724859053194 0.0881565907526671 0.104163974627419 0.254228217240588 -0.0106916699689385 0.035119292541366 -0.0379972932993714 -0.0379972932993714 0.254228217240588 -0.0114461374360931 -0.302839308038947 -0.0550442252885599 0.18230491832221 0.0281099008884446 0.0822314660083985 -0.00840946165674538 0.150816051915554 -0.0176620638011905 -0.200026830875333 -0.303031507438247 -0.303031507438247 -0.00729278955177398 0.104854267175835 -0.30512996375726 0.104854267175835 0.104854267175835 0.0231821512821946 0.134097215146234 0.122230539582671 0.141168592338527 0.122230539582671 0.122230539582671 -0.284484411736362 -0.981804035253751 -0.284484411736362 -0.284484411736362 -0.286997048585377 -0.135900682164042 0.0451638226773083 -0.094627030006426 -0.0868098767180664 0.0584637212561552 -0.10237221188427 -0.000567244838823724 -0.10237221188427 0.141557108849661 -0.439896563420064 0.213383321380049 -0.200026830875333 -0.0176620638011905 0.120896422455066 -0.197787907735465 0.121863140664376 -0.345369299133245 0.235354419763548 -0.10237221188427 -0.200026830875333 -0.146525566205482 -0.170181068665987 -0.345369299133245 -0.358384512218065 -0.10237221188427 -0.437261662402797 0.06857189443785 -0.149588419973775 0.141557108849661 -0.146525566205482 0.140988213830081 0.135964206518745 -0.200026830875333 -0.146525566205482 -0.14613075584992 -0.345369299133245 0.140988213830081 0.189296627758347 -0.110965248163637 0.254228217240588 -0.0454724859053194 -0.0454724859053194 0.254228217240588 0.254228217240588 0.254228217240588 -0.102264804170499 0.0884946416329517 0.14170506494292 -1.56584612949562e-05 0.035119292541366 0.035119292541366 0.0336663322468801 0.0336663322468801 0.0815557461807615 0.0374503212872594 0.155665293623068 0.0374503212872594 0.0374503212872594 0.0427105565565785 0.0427105565565785 0.110195795886411 0.0509979616693833 0.064261556987787 -0.0166711106126234 0.064261556987787 -0.0166711106126234 -0.0166711106126234 -0.0166711106126234 0.201175845609918 0.260202271089478 -0.0992533890563518 -0.0992533890563518 -0.0992533890563518 -0.305842296432205 -0.30512996375726 -0.174210884636232 -0.146525566205482 -0.142284820385625 -0.0669260570431137 -0.194616713532418 -0.187620238235296 -0.104854267175836 0.105167067575804 -0.194616713532418 -0.129606316461577 -0.132220140489229 0.147167559179625 -0.0639777409768516 -0.0690053635668823 -0.398756492464956 -0.962197720334268 -0.997983792143606 0.0451638226773083 0.0584637212561552 -0.052108184461406 -0.0796511859445149 0.0249470172840553 0.0596424444739834 0.0586340379177977 -0.160993474535744 -0.0669260570431137 -0.104854267175836 -0.104854267175836 -0.152087910363695 0.157596694195365 -0.045913130465278 -0.205079199532915 -0.345369299133245 -0.100851075957295 -0.0720652504216525 0.118865160372671 -0.10237221188427 -0.146525566205482 -0.0993636780502208 0.00665531731273804 -0.200026830875333 0.140988213830081 0.0451638226773083 0.0670490881187459 -0.345369299133245 -0.152087910363695 -0.197787907735465 0.0522863133142617 -0.197787907735465 -0.196441591694199 0.353666594861306 -0.55974987075862 0.0077418108096778 -0.200026830875333 0.104854267175835 0.0451638226773083 -0.345369299133245 0.0114833637646796 0.0218422502155134 -0.146525566205482 -0.10237221188427 -0.0992533890563518 0.157596694195365 -0.0454724859053194 -0.0669260570431137 -0.555060281120832 -0.284484411736362 0.140647120309148 0.182410651409656 0.181797881464234 -0.146525566205482 0.152353097702436 0.0593198327332726 -0.200026830875333 -0.146525566205482 -0.303031507438247
-0.299456073489683 0.187362993544671 0.187362993544671 0.187362993544671 0.14432150899782 0.0478420162972326 0.98180433657716 1 -0.299456073489683 0.187362993544671 0.11350084276674 0.144485523678192 -0.104367736544818 -0.301202320696399 -0.0895066036521252 0.0192222710564461 -0.142129429895295 0.0346545224332749 -0.191928379246965 -0.192576115638989 -0.141736015106375 -0.195427756897355 0.0961224553506656 0.0428814730653302 0.180788904126504 0.180788904126504 0.00495784206592945 -0.104367736544818 -0.104367736544818 -0.423173860290615 -0.186743046529328 -0.338718883477687 -0.343735506568907 -0.143906843182993 -0.142129429895295 -0.142129429895295 -0.142129429895295 0.14432150899782 -0.142129429895295 0.14432150899782 -0.139998447760648 -0.142129429895295 -0.142129429895295 -0.142129429895295 -0.195427756897355 -0.299456073489683 -0.299456073489683 0.107506080651726 0.104977076804281 0.0439157488842087 -0.104367736544818 -0.101398935430053 -0.104367736544818 0.00495784206592945 -0.104367736544818 -0.104367736544818 0.00495784206592945 0.00402459670792141 -0.104367736544818 -0.144262404953224 -0.347984616718296 0.0906934664302152 -0.336314661422387 -0.299456073489683 0.18949024872313 -0.299456073489683 -0.299456073489683 -0.299456073489683 -0.299456073489683 -0.299456073489683 -0.195427756897355 -0.299456073489683 0.187362993544671 -0.299456073489683 -0.299456073489683 0.187362993544671 -0.299456073489683 -0.299456073489683 -0.299456073489683 0.144932270338522 -0.299456073489683 0.144932270338522 0.14432150899782 -0.299456073489683 0.187362993544671 -0.299456073489683 0.14432150899782 -0.142129429895295 -0.142129429895295 -0.299456073489683 -0.299456073489683 -0.299456073489683 -0.299456073489683 -0.299456073489683 -0.299456073489683 -0.299456073489683 -0.302956175416605 -0.193245760096322 -0.193245760096322 -0.299456073489683 -0.0799811932300294 0.149732830894155 0.121002761349961 0.341414997066109 0.179482904929022 0.0346545224332749 0.0346545224332749 -0.104367736544818 -0.104367736544818 -0.104367736544818 -0.104367736544818 -0.101398935430053 -0.104367736544818 -0.101398935430053 -0.343286509708616 -0.231518446958283 -0.422139832513476 -0.430585036352568 -0.135693991682464 0.0332664151363325 -0.343735506568907 0.0907899925213361 -0.299456073489683 0.187362993544671 0.187362993544671 -0.128601662650548 -0.323284306249704 -0.299456073489683 0.187362993544671 -0.299456073489683 0.144932270338522 0.14432150899782 0.144932270338522 -0.299456073489683 -0.299456073489683 -0.299456073489683 0.187362993544671 -0.299456073489683 -0.29752862104959 -0.294242314294574 -0.193245760096322 -0.29522414975688 -0.102303776368407 0.107506080651726 -0.30266911282967 -0.30266911282967 0.112603820708751 0.101972614496106 -0.30266911282967 -0.30266911282967 -0.0063057509249392 -0.303419860040957 -0.305282891259654 -0.303419860040957 -0.170443739239571 0.180788904126504 -0.173303596601323 -0.173303596601323 -0.039456106033535 -0.00695873215120371 0.115095966383385 0.0258017198077971 -0.143482060825579 -0.203274303069936 -0.138648901644504 -0.0311566111942078 -0.30266911282967 0.0443032754446933 -0.143482060825579 -0.138648901644504 -0.143482060825579 -0.00735444403565507 -0.143482060825579 -0.00735444403565507 -0.1504415637938 -0.143482060825579 -0.0619897145470114 -0.13549106766675 -0.1504415637938 -0.1504415637938 -0.138648901644504 -0.143482060825579 0.0788068623334129 0.0994190117462255 -0.1504415637938 -0.143482060825579 -0.00204531419432733 -0.193443054976726 -0.144262404953224 -0.143482060825579 -0.193443054976726 -0.193443054976726 -0.138648901644504 -0.143482060825579 -0.143482060825579 -0.143482060825579 -0.126288120427052 -0.143482060825579 -0.1504415637938 0.0480478620949968 -0.143482060825579 0.00279750319136099 -0.143482060825579 -0.144262404953224 -0.102303776368407 -0.182883725997091 -0.182883725997091 0.0365201130350922 -0.107506080651726 0.157153286610076 0.256410662302192 -0.102303776368407 -0.143482060825579 -0.182883725997091 0.095254019170679 0.0978579256844113 -0.138648901644504 -0.143482060825579 -0.000355248625333286 -0.143482060825579 -0.0678638712178411 -0.109579064103916 0.0478420162972326 -0.102303776368407 -0.0418249700373325 -0.107506080651726 -0.102303776368407 -0.107506080651726 -0.0619897145470114 -0.299456073489683 -0.303419860040957 -0.118881905627925 -0.107506080651726 -0.11260382070875 -0.107506080651726 -0.107506080651726 -0.107506080651726 -0.039456106033535 0.0958199386203984 0.144932270338522 -0.345820320684438 0.187362993544671 -0.142129429895295 -0.107457381113709 0.144932270338522 0.144932270338522 0.187362993544671 -0.345820320684438 -0.299456073489683 -0.296397744719245 -0.275172954456602 -0.0100647608913952 0.118519412273535 0.123533787394074 0.180516920473372 -0.144451815211311 0.0924220362383391 -0.176170694731325 -0.30266911282967 0.120561490701696 0.0301653526524334 -0.142129429895295 0.144326081388842 0.196828150893669 0.120561490701696 0.0365201130350922 0.144485523678192 0.997987631709958 0.176145814334978 0.11087576596262 -0.195427756897355 -0.142129429895295 -0.142129429895295 0.144932270338522 -0.195427756897355 0.107506080651726 0.107506080651726 -0.101398935430053 0.18317288921557 0.147957895558239 0.0873824119321436 -0.138648901644504 -0.101398935430053 0.231672325565846 0.107506080651726 0.0330003510631964 -0.104367736544818 -0.0657664443275114 -0.0919083464215768 0.256275225667336 0.101756291406108 1 -0.142129429895295 -0.143482060825579 -0.209438992860931 0.00402459670792141 -0.194088045873471 -0.192579757553871 0.0958199386203984 0.0961224553506656 -0.194415344984511 -0.0191581115610346 0.107506080651726 -0.11648308091586 0.114754230052352 0.118519412273535 -0.104367736544818 -0.104367736544818 -0.0657664443275114 0.0180608480075943 0.120561490701696 -0.193245760096322 -0.104367736544818 0.179482904929022 -0.104367736544818 -0.104367736544818 -0.282768795653162 0.0502181412587636 -0.405354889935469 -0.562793516317535 -0.282768795653162 -0.282768795653162 -0.23337255957466 -0.562793516317535 -0.405354889935469 -0.562793516317535 -0.117758101932015 -0.197343579662399 -0.282768795653162 0.120214361786211 0.0788068623334129 0.0684172411659605 -0.0585528525968157 0.123533787394074 0.123533787394074 0.118519412273535 -0.107506080651726 0.0517570300379902 0.0515768483718833 0.159825689837177 -0.30266911282967 -0.00663951704785607 -0.00735444403565507 -0.00735444403565507 0.0702929270701959 0.256275225667336 0.113224645313869 -0.0418249700373325 0.0802792041268083 0.0440713430225608 0.134156661040372 0.134156661040372 0.0994190117462255 0.0480478620949968 0.377198341641954 -0.00735444403565507 -0.00735444403565507 0.0702929270701959 -0.0981334878543273 0.0438357113594481 0.0438357113594481 0.0443032754446933 0.161433657191757 0.0443032754446933 0.147578678058999 0.0541086553852358 0.116815452002571 -0.0350728552348947 0.0273577508585639 0.118519412273535 0.0581267613644916 0.11087576596262 0.107506080651726 0.107506080651726 0.107506080651726 -0.104367736544818 0.0563420472931346 -0.104367736544818 0.179482904929022 -0.104367736544818 -0.0410023999997878 -0.104367736544818 0.107506080651726 0.107506080651726 0.0439157488842087 -0.10286688529735 0.107506080651726 -0.142129429895295 0.107506080651726 -0.101398935430053 -0.104367736544818 0.107506080651726 0.153068687721118 0.0180608480075943 0.180788904126504 0.107506080651726 0.126514813976473 0.187362993544671 0.187362993544671 -0.142129429895295 -0.0418249700373325 0.187362993544671 0.107506080651726 -0.173303596601323 -0.201079835962997 -0.193245760096322 0.107506080651726 0.180788904126504 0.120561490701696 -0.107506080651726 -0.117758101932015 -0.297104622208311 0.107506080651726 0.107506080651726 0.107506080651726 0.107506080651726 0.107506080651726 0.107506080651726 0.230018928720281 0.107506080651726 0.0802741621641371 0.112603820708751 -0.0653885140511325 0.107506080651726 0.104977076804281 -0.291579845843683 0.107506080651726 0.107506080651726 0.107506080651726 0.107506080651726 0.053661611230393 0.00589580736800236 0.112603820708751 0.107506080651726 0.107506080651726 -0.00273076864351218 0.144326081388842 -0.0867095680236876 0.145715491240228 0.191612640639784 0.144326081388842 0.294247328567356 0.203682928671246 0.183849523615873 0.137095245404513 0.144326081388842 0.0906934664302152 0.177203749573179 0.321538192551308 0.12272655017861 0.199379515782119 0.147429035989424 -0.0867095680236876 0.123533787394074 0.147429035989424 -0.299456073489683 -0.299456073489683 -0.142129429895295 0.187362993544671 -0.187521972531877 -0.142129429895295 0.107506080651726 0.112603820708751 0.107506080651726 -0.299456073489683 -0.195427756897355 -0.142129429895295 -0.142129429895295 -0.142129429895295 0.0690397656016203 0.0346545224332749 0.0346545224332749 -0.526136229365538 -0.299456073489683 -0.299456073489683 -0.193245760096322 -0.299456073489683 -0.299456073489683 -0.154132787280643 -0.300777999774041 -0.081840105554484 0.0976460019497379 0.107506080651726 0.107506080651726 -0.00587400712676371 0.107506080651726 -0.30266911282967 0.302143462483117 0.0346545224332749 0.141719309513739 0.126514813976473 -0.0315019495540542 -0.101398935430053 0.0180608480075943 -0.00735444403565507 -0.00204531419432733 0.177431292676094 0.256275225667336 -0.00204531419432733 0.0198339535717908 -0.0418249700373325 0.0980977234642492 0.101069975316881 0.256275225667336 -0.00140672577862175 0.0443032754446933 -0.0345053060194649 -0.0345053060194649 0.256275225667336 -0.00204531419432733 -0.300438257560605 -0.054910121130247 0.180683459664739 0.0297842760185738 0.09721020292402 -0.0104919786789908 0.162967087362658 -0.008434307116024 -0.195427756897355 -0.299456073489683 -0.299456073489683 -0.00134546782859666 0.107506080651726 -0.30266911282967 0.107506080651726 0.107506080651726 0.0192222710564461 0.123533787394074 0.120561490701696 0.130589212218397 0.120561490701696 0.120561490701696 -0.282768795653162 -0.995966559527671 -0.282768795653162 -0.282768795653162 -0.285266279755624 -0.145633966571285 0.0406999233610769 -0.10257716304423 -0.0978947451124269 0.0557351287514172 -0.104367736544818 -0.0063057509249392 -0.104367736544818 0.144932270338522 -0.424070061659135 0.203760527125674 -0.195427756897355 -0.008434307116024 0.11087576596262 -0.193245760096322 0.130722202477454 -0.343286509708616 0.225850907593006 -0.104367736544818 -0.195427756897355 -0.142129429895295 -0.173303596601323 -0.343286509708616 -0.345820320684438 -0.104367736544818 -0.421408635110781 0.0756571961023803 -0.145251884899726 0.144932270338522 -0.142129429895295 0.14432150899782 0.139384094023129 -0.195427756897355 -0.142129429895295 -0.141736015106375 -0.343286509708616 0.14432150899782 0.187956595240623 -0.117758101932015 0.256275225667336 -0.0418249700373325 -0.0418249700373325 0.256275225667336 0.256275225667336 0.256275225667336 -0.0981334878543273 0.103954703129472 0.143102860222826 0.00153313089974881 0.0443032754446933 0.0443032754446933 0.0478420162972326 0.0478420162972326 0.0994190117462255 0.0515768483718833 0.144485523678192 0.0515768483718833 0.0515768483718833 0.0517570300379902 0.0517570300379902 0.112112726488448 0.0584393617399398 0.0713834135455231 -0.00735444403565507 0.0713834135455231 -0.00735444403565507 -0.00735444403565507 -0.00735444403565507 0.190761293320783 0.26178097145539 -0.102303776368407 -0.102303776368407 -0.102303776368407 -0.303419860040957 -0.30266911282967 -0.177315811552789 -0.142129429895295 -0.139603550651435 -0.0619897145470114 -0.193443054976726 -0.185980972654971 -0.107506080651726 0.10580513767169 -0.193443054976726 -0.126688383450719 -0.127106471325563 0.14701680011999 -0.0663148027694271 -0.0678403151889181 -0.405354889935469 -0.943942658690822 -0.979785824168862 0.0406999233610769 0.0557351287514172 -0.0593793524387887 -0.0866486294548085 0.0190031508262312 0.0568631306108471 0.0558972050366767 -0.155962109390196 -0.0619897145470114 -0.107506080651726 -0.107506080651726 -0.1504415637938 0.159825689837177 -0.0491037976859797 -0.200482614865804 -0.343286509708616 -0.10286688529735 -0.0741141601914575 0.11726589927935 -0.104367736544818 -0.142129429895295 -0.101398935430053 0.00402459670792141 -0.195427756897355 0.14432150899782 0.0406999233610769 0.0603388152416892 -0.343286509708616 -0.1504415637938 -0.193245760096322 0.0447214965588268 -0.193245760096322 -0.194088045873471 0.331958298700649 -0.562793516317535 0.00495784206592945 -0.195427756897355 0.107506080651726 0.0406999233610769 -0.343286509708616 0.00534856744656096 0.0180608480075943 -0.142129429895295 -0.104367736544818 -0.102303776368407 0.159825689837177 -0.0418249700373325 -0.0619897145470114 -0.558095980724859 -0.282768795653162 0.144070064179458 0.187362993544671 0.186704377066277 -0.142129429895295 0.149732830894155 0.0608322706202712 -0.195427756897355 -0.142129429895295 -0.299456073489683
1 -0.395224915140528 -0.395224915140528 -0.395224915140528 -0.533081739885457 -0.232172538114501 -0.303031507438247 -0.299456073489683 1 -0.395224915140528 -0.235235414226879 -0.0948357719686301 0.244064830639389 0.997137135307793 0.0538908609903364 0.118484150200881 0.332377286497269 0.107482980056285 0.307772448231027 0.310229723037893 0.331554959682289 0.311048828964375 -0.560264217293842 0.104582641332372 -0.275683485735322 -0.275683485735322 0.121105175610557 0.244064830639389 0.244064830639389 0.39578464019496 0.306953342174859 0.947576371061824 0.94757430139485 0.330732855815976 0.332377286497269 0.332377286497269 0.332377286497269 -0.533081739885457 0.332377286497269 -0.533081739885457 0.333199843923775 0.332377286497269 0.332377286497269 0.332377286497269 0.311048828964375 1 1 0.111713783557846 0.110318641289002 0.110739381288506 0.244064830639389 0.246864663107735 0.244064830639389 0.121105175610557 0.244064830639389 0.244064830639389 0.121105175610557 0.11980046307871 0.244064830639389 -0.0954331308187361 0.944629244923527 -0.274931893423439 0.941628024739604 1 -0.394365092219675 1 1 1 1 1 0.311048828964375 1 -0.395224915140528 1 1 -0.395224915140528 1 1 1 -0.534142608512972 1 -0.534142608512972 -0.533081739885457 1 -0.395224915140528 1 -0.533081739885457 0.332377286497269 0.332377286497269 1 1 1 1 1 1 1 0.99429147178294 0.312687113632051 0.312687113632051 1 0.0849882443065931 -0.118117371545908 -0.173969861777626 -0.454618149839913 -0.115121563912882 0.107482980056285 0.107482980056285 0.244064830639389 0.244064830639389 0.244064830639389 0.244064830639389 0.246864663107735 0.244064830639389 0.246864663107735 -0.0348300469323008 0.356951511527542 0.40220455551413 0.353614236313097 0.512834206390002 -0.20050907647025 0.94757430139485 -0.276129791625372 1 -0.395224915140528 -0.395224915140528 0.495093709468233 0.972123303600029 1 -0.395224915140528 1 -0.534142608512972 -0.533081739885457 -0.534142608512972 1 1 1 -0.395224915140528 1 0.991381192932228 0.99146282031152 0.312687113632051 0.592909457692039 -0.111713783557849 0.111713783557846 0.569669774759405 0.569669774759405 0.114461500498289 -0.120814356707106 0.569669774759405 0.569669774759405 0.252962681251733 0.573914365473781 0.578329352356499 0.573914365473781 0.354808920834452 -0.275683485735322 0.358484259978831 0.358484259978831 -0.174454748526069 -0.13052923225387 0.0191221049362922 -0.149254899531335 -0.0871754642302298 0.354832673978512 -0.0938331619328213 -0.161864269672751 0.569669774759405 -0.229828194382216 -0.0871754642302298 -0.0938331619328213 -0.0871754642302298 -0.0935271004242341 -0.0871754642302298 -0.0935271004242341 -0.0545645775445448 -0.0871754642302298 -0.149418133649061 -0.0922087956583854 -0.0545645775445448 -0.0545645775445448 -0.0938331619328213 -0.0871754642302298 -0.0666929766503249 -0.215717941855829 -0.0545645775445448 -0.0871754642302298 -0.0935271004242341 -0.0407819671484674 -0.0954331308187361 -0.0871754642302298 -0.0407819671484674 -0.0407819671484674 -0.0938331619328213 -0.0871754642302298 -0.0871754642302298 -0.0871754642302298 -0.0888814577366157 -0.0871754642302298 -0.0545645775445448 -0.231005208083832 -0.0871754642302298 -0.185606996081814 -0.0871754642302298 -0.0954331308187361 -0.111713783557849 0.0249089836027196 0.0249089836027196 -0.169080884163458 -0.111713783557849 -0.100364377439079 -0.137102663523551 -0.111713783557849 -0.0871754642302298 0.0249089836027196 -0.106041228951454 -0.0588055157750187 -0.0938331619328213 -0.0871754642302298 -0.101612009432635 -0.0871754642302298 -0.0762249543594079 0.221966558800659 -0.232172538114501 -0.111713783557849 -0.205265372220036 -0.111713783557849 -0.111713783557849 -0.111713783557849 -0.149418133649061 1 0.573914365473781 0.430890380258426 -0.111713783557849 -0.11446150049829 -0.111713783557849 -0.111713783557849 -0.111713783557849 -0.174454748526069 -0.559149249288921 -0.534142608512972 -0.0326943342857273 -0.395224915140528 0.332377286497269 -0.11446150049829 -0.534142608512972 -0.534142608512972 -0.395224915140528 -0.0326943342857273 1 0.997128014144554 0.383145282979197 -0.161198851596089 -0.19837119697678 -0.0971852106686874 -0.287394140773341 0.483078370308696 -0.0805826469670786 0.340195577569454 0.569669774759405 -0.19678265419019 -0.169080884163458 0.332377286497269 -0.0970099193112305 -0.0850846946196372 -0.19678265419019 -0.169080884163458 -0.0948357719686301 -0.297836033079313 -0.11446150049829 -0.101863577524204 0.311048828964375 0.332377286497269 0.332377286497269 -0.534142608512972 0.311048828964375 0.111713783557846 0.111713783557846 0.246864663107735 -0.117291380833382 -0.12746737385552 -0.101612009432635 -0.0938331619328213 0.246864663107735 -0.187582904126492 0.111713783557846 0.106041228951454 0.244064830639389 0.335236342632637 -0.0762249543594079 -0.161545481511284 -0.0588652351057177 -0.299456073489683 0.332377286497269 -0.0871754642302298 0.436221284080953 0.11980046307871 0.407989052568343 0.308591541281709 -0.559149249288921 -0.560264217293842 0.303676612637629 -0.0643823264883514 0.111713783557846 0.238373701755078 0.113094560412438 -0.19837119697678 0.244064830639389 0.244064830639389 0.335236342632637 0.117155837225801 -0.19678265419019 0.312687113632051 0.244064830639389 -0.115121563912882 0.244064830639389 0.244064830639389 -0.0642519507020598 -0.251871946385397 -0.072671326516581 -0.0790525625803767 -0.0642519507020598 -0.0642519507020598 0.185505002984492 -0.0790525625803767 -0.072671326516581 -0.0790525625803767 0.128816308911244 -0.0908424812928695 -0.0642519507020598 -0.0389147772008405 -0.0666929766503249 -0.0694140067947589 -0.060298251538879 -0.0971852106686874 -0.0971852106686874 -0.19837119697678 -0.111713783557849 -0.232172538114501 -0.233330536697821 -0.0577677193086633 0.569669774759405 -0.0986879796319405 -0.0935271004242341 -0.0935271004242341 -0.162183497507272 -0.161545481511284 -0.0680397997357773 -0.205265372220036 -0.101612009432635 -0.231005208083832 -0.10310649314279 -0.10310649314279 -0.215717941855829 -0.231005208083832 -0.056747087909966 -0.0935271004242341 -0.0935271004242341 -0.162183497507272 -0.228413464811692 -0.232172538114501 -0.232172538114501 -0.229828194382216 -0.0970099193112305 -0.229828194382216 -0.100098359213657 0.010392683137728 -0.104582641332373 -0.15666382880942 -0.147316505814391 -0.19837119697678 -0.177377361364561 -0.101863577524204 0.111713783557846 0.111713783557846 0.111713783557846 0.244064830639389 -0.0479394762181199 0.244064830639389 -0.115121563912882 0.244064830639389 -0.204351749196275 0.244064830639389 0.111713783557846 0.111713783557846 0.110739381288506 0.245468433585834 0.111713783557846 0.332377286497269 0.111713783557846 0.246864663107735 0.244064830639389 0.111713783557846 -0.120199519207856 0.117155837225801 -0.275683485735322 0.111713783557846 -0.171293859764529 -0.395224915140528 -0.395224915140528 0.332377286497269 -0.205265372220036 -0.395224915140528 0.111713783557846 0.358484259978831 0.354094217325962 0.312687113632051 0.111713783557846 -0.275683485735322 -0.19678265419019 -0.111713783557849 0.128816308911244 0.565708045360322 0.111713783557846 0.111713783557846 0.111713783557846 0.111713783557846 0.111713783557846 0.111713783557846 -0.183426066965515 0.111713783557846 -0.246588125475025 0.114461500498289 0.145512697491337 0.111713783557846 0.110318641289002 0.561773789607978 0.111713783557846 0.111713783557846 0.111713783557846 0.111713783557846 0.00875943256778546 0.252028057747967 0.114461500498289 0.111713783557846 0.111713783557846 0.251820740208317 -0.0970099193112305 0.341148956475224 -0.0965705574278579 -0.0927131759509438 -0.0970099193112305 -0.0726857181772775 -0.095250187419308 -0.393506032640481 -0.100098359213657 -0.0970099193112305 -0.274931893423439 -0.285245538458736 -0.0866589158618339 -0.0981262390325346 -0.0900234852518935 -0.0985646496276052 0.341148956475224 -0.0971852106686874 -0.0985646496276052 1 1 0.332377286497269 -0.395224915140528 0.311048828964375 0.332377286497269 0.111713783557846 0.114461500498289 0.111713783557846 1 0.311048828964375 0.332377286497269 0.332377286497269 0.332377286497269 0.0624274941034531 0.107482980056285 0.107482980056285 0.270561774237752 1 1 0.312687113632051 1 1 0.284492278079107 0.604671868179457 0.0787256655607527 0.11446150049829 0.111713783557846 0.111713783557846 0.254098634640161 0.111713783557846 0.569669774759405 -0.535189928304832 0.107482980056285 -0.0110742050086742 -0.171293859764529 0.252455710996338 0.246864663107735 0.117155837225801 -0.0935271004242341 -0.0935271004242341 -0.0247195785050269 -0.161545481511284 -0.0935271004242341 -0.182706032401886 -0.205265372220036 -0.276339292119239 -0.0678018796492837 -0.161545481511284 -0.0903709721611687 -0.229828194382216 -0.201598680355486 -0.201598680355486 -0.161545481511284 -0.0935271004242341 0.585568627942693 -0.218750092718395 -0.122261633338586 -0.0970099193112305 -0.117590550266528 -0.137894306421731 -0.15062009845925 -0.099647214867142 0.311048828964375 1 1 -0.251820740208318 0.111713783557846 0.569669774759405 0.111713783557846 0.111713783557846 0.118484150200881 -0.0971852106686874 -0.19678265419019 -0.0994960415733543 -0.19678265419019 -0.19678265419019 -0.0642519507020598 0.298142027756547 -0.0642519507020598 -0.0642519507020598 -0.0611394810769738 -0.101429616304745 -0.230969250586251 -0.134252591928144 0.0451228699082988 -0.0534283460458947 0.244064830639389 0.252962681251733 0.244064830639389 -0.534142608512972 0.400060814468793 -0.166962335861432 0.311048828964375 -0.099647214867142 -0.101863577524204 0.312687113632051 -0.473503255000143 -0.0348300469323008 -0.191384120034146 0.244064830639389 0.311048828964375 0.332377286497269 0.358484259978831 -0.0348300469323008 -0.0326943342857273 0.244064830639389 0.40220455551413 -0.0759999852131558 0.333199843923775 -0.534142608512972 0.332377286497269 -0.533081739885457 -0.536270666714219 0.311048828964375 0.332377286497269 0.331554959682289 -0.0348300469323008 -0.533081739885457 -0.106181577107801 0.128816308911244 -0.161545481511284 -0.205265372220036 -0.205265372220036 -0.161545481511284 -0.161545481511284 -0.161545481511284 -0.228413464811692 -0.118484150200881 -0.107482980056286 -0.0985646496276052 -0.229828194382216 -0.229828194382216 -0.232172538114501 -0.232172538114501 -0.215717941855829 -0.233330536697821 -0.0948357719686301 -0.233330536697821 -0.233330536697821 -0.232172538114501 -0.232172538114501 -0.118484150200881 -0.176501067654619 -0.0698703616034878 -0.0935271004242341 -0.0698703616034878 -0.0935271004242341 -0.0935271004242341 -0.0935271004242341 -0.108167209876576 -0.140022287238317 -0.111713783557849 -0.111713783557849 -0.111713783557849 0.581480377635019 0.569669774759405 0.355853360306101 0.332377286497269 0.51096418828466 -0.149418133649061 -0.0407819671484674 0.385130256642855 -0.111713783557849 -0.0635812137741037 -0.0407819671484674 0.464368904914388 0.0285497338761039 -0.0750924000938053 0.282478980930421 -0.0530377088539085 -0.072671326516581 0.252238062503802 0.303373446264385 -0.230969250586251 -0.0534283460458947 0.249581084862359 0.306274657173609 -0.0864037921490464 -0.0478569158431634 -0.0497185481183629 -0.132382464156424 -0.149418133649061 -0.111713783557849 -0.111713783557849 -0.0545645775445448 -0.0577677193086633 0.25385445067005 0.310229723037893 -0.0348300469323008 0.245468433585834 0.294615000453884 -0.195182254014407 0.244064830639389 0.332377286497269 0.246864663107735 0.11980046307871 0.311048828964375 -0.533081739885457 -0.230969250586251 -0.0522171444425909 -0.0348300469323008 -0.0545645775445448 0.312687113632051 0.106041228951454 0.312687113632051 0.407989052568343 -0.223048206464175 -0.0790525625803767 0.121105175610557 0.311048828964375 0.111713783557846 -0.230969250586251 -0.0348300469323008 -0.129942986348518 0.117155837225801 0.332377286497269 0.244064830639389 -0.111713783557849 -0.0577677193086633 -0.205265372220036 -0.149418133649061 -0.0814499403624017 -0.0642519507020598 -0.536270666714219 -0.395224915140528 -0.394365092219675 0.332377286497269 -0.118117371545908 0.199904973284505 0.311048828964375 0.332377286497269 1
-0.395224915140528 1 1 1 0.741396460560531 -0.0195899015949082 0.182410651409656 0.187362993544671 -0.395224915140528 1 0.303129743921214 -0.172405519983386 0.0614158505143202 -0.388148354441184 0.121548800091916 -0.0152037817868087 0.458600356040661 -0.0053506063779429 0.424651623538105 0.428042069116363 0.457465743702659 0.429172237406376 0.70542594536828 0.00123366844782518 0.175457631100479 0.175457631100479 -0.00334839592526125 0.0614158505143202 0.0614158505143202 -0.407834235555913 0.423521455069157 -0.367337890863551 -0.367337890863551 0.456331438979954 0.458600356040661 0.458600356040661 0.458600356040661 0.741396460560531 0.458600356040661 0.741396460560531 0.459735286566856 0.458600356040661 0.458600356040661 0.458600356040661 0.429172237406376 -0.395224915140528 -0.395224915140528 -0.210031720253632 -0.204739547963991 -0.128626145532516 0.0614158505143202 0.067183638542555 0.0614158505143202 -0.00334839592526125 0.0614158505143202 0.0614158505143202 -0.00334839592526125 -0.00916986662739856 0.0527386797405843 -0.108163855360597 -0.365935817978079 0.783483654591297 -0.369657612395066 -0.395224915140528 0.997824471869273 -0.395224915140528 -0.395224915140528 -0.395224915140528 -0.395224915140528 -0.395224915140528 0.429172237406376 -0.395224915140528 1 -0.395224915140528 -0.395224915140528 1 -0.395224915140528 -0.395224915140528 -0.395224915140528 0.73992396195618 -0.395224915140528 0.73992396195618 0.741396460560531 -0.395224915140528 1 -0.395224915140528 0.741396460560531 0.458600356040661 0.458600356040661 -0.395224915140528 -0.395224915140528 -0.395224915140528 -0.395224915140528 -0.395224915140528 -0.395224915140528 -0.395224915140528 -0.397494020975378 0.431432674453113 0.431432674453113 -0.395224915140528 -0.0416798639146902 0.124501927923731 0.153883178565073 0.0495980773360454 0.220134181956567 -0.0053506063779429 -0.0053506063779429 0.0614158505143202 0.0614158505143202 0.0614158505143202 0.0614158505143202 0.0585468684407138 0.0527386797405843 0.0585468684407138 0.161165955155292 -0.0849712498377566 -0.404022862300413 -0.249121835040196 -0.265139422536818 -0.146938073468603 -0.367337890863551 0.785697837617375 -0.395224915140528 1 1 -0.195673369311191 -0.406558420806193 -0.395224915140528 1 -0.395224915140528 0.73992396195618 0.741396460560531 0.73992396195618 -0.395224915140528 -0.395224915140528 -0.395224915140528 1 -0.395224915140528 -0.391818547848555 -0.382326672200988 0.431432674453113 -0.225774664472893 0.224061401412678 -0.210031720253632 -0.197345104132739 -0.197345104132739 -0.190558916275355 0.123701742026518 -0.197345104132739 -0.197345104132739 -0.0823583922507486 -0.194402869521837 -0.186509060696347 -0.194402869521837 -0.174062742351506 0.175457631100479 -0.176065934116284 -0.176065934116284 -0.0984722559868191 0.230723919913534 -0.0642495990856423 0.212423412392799 -0.120281079839436 -0.161646751588231 -0.104829566251771 -0.103776002160327 -0.197345104132739 -0.0222048129853843 -0.120281079839436 -0.104829566251771 -0.120281079839436 -0.243257495623029 -0.120281079839436 -0.243257495623029 -0.0855412965830281 -0.120281079839436 0.282577983972012 -0.104012864291482 -0.0855412965830281 -0.0855412965830281 -0.104829566251771 -0.120281079839436 -0.219985787155509 -0.0550301815801016 -0.0855412965830281 -0.120281079839436 -0.242700939090674 -0.0775418902976844 -0.108163855360597 -0.120281079839436 -0.0775418902976844 -0.0775418902976844 -0.104829566251771 -0.120281079839436 -0.120281079839436 -0.120281079839436 -0.0734541209032866 -0.120281079839436 -0.0855412965830281 -0.0209072928867586 -0.120281079839436 -0.234350549270838 -0.120281079839436 -0.108163855360597 0.224061401412678 -0.0781727208216975 -0.0781727208216975 0.260780952375952 0.210031720253632 0.300291717196586 0.368087930728576 0.224061401412678 -0.120281079839436 -0.0781727208216975 -0.146311277357773 0.148790001647822 -0.104829566251771 -0.120281079839436 -0.052621758773152 -0.120281079839436 0.192864749764839 -0.0877267143660256 -0.0195899015949082 0.224061401412678 -0.283216623419003 0.210031720253632 0.224061401412678 0.210031720253632 0.282577983972012 -0.395224915140528 -0.194402869521837 -0.21236078148673 0.210031720253632 0.190558916275356 0.210031720253632 0.210031720253632 0.210031720253632 -0.0984722559868191 0.706832595488845 0.73992396195618 0.181469790133928 1 0.458600356040661 0.203955196047426 0.73992396195618 0.73992396195618 1 0.181469790133928 -0.395224915140528 -0.394089834774524 -0.112979435731972 0.248075169363841 -0.0671474900173441 -0.184320949336679 0.0147535340567148 -0.233073904946788 -0.084193203943975 -0.187019566732429 -0.197345104132739 -0.0740760099112114 0.253405567769367 0.458600356040661 -0.133850251936427 0.302046070668645 -0.0740760099112114 0.260780952375952 -0.172405519983386 0.182580163808413 -0.104311919155508 -0.190870192101742 0.429172237406376 0.458600356040661 0.458600356040661 0.73992396195618 0.429172237406376 -0.210031720253632 -0.210031720253632 0.0585468684407138 0.22379840458764 0.322518568471822 -0.140200024480901 -0.104829566251771 0.0585468684407138 0.0691533612901585 -0.210031720253632 -0.00200391788735689 0.0614158505143202 -0.152047845526236 0.192864749764839 0.408743161988772 -0.148300545568504 0.187362993544671 0.458600356040661 -0.120281079839436 -0.172405519983386 -0.00916986662739856 -0.138416261438299 0.425781774062624 0.706832595488845 0.70542594536828 0.419000359935796 -0.0610905802799673 -0.210031720253632 0.0760645255428575 -0.200142401633322 -0.0671474900173441 0.0614158505143202 0.0614158505143202 -0.152047845526236 -0.0214623403537113 -0.0740760099112114 0.431432674453113 0.0614158505143202 0.220134181956567 0.0614158505143202 0.0614158505143202 0.0144191044370416 0.269507752872446 -0.074947213807455 0.066049026012566 0.0144191044370416 0.0144191044370416 -0.0634106846669816 0.066049026012566 -0.074947213807455 0.066049026012566 0.103459137888117 0.202852224325932 0.0144191044370416 0.159302126462789 -0.219985787155509 -0.224338251167933 -0.0809503033340474 -0.184320949336679 -0.184320949336679 -0.0671474900173441 0.210031720253632 -0.014368607310779 -0.0130137138053377 0.223512963541803 -0.197345104132739 0.387504288051867 -0.243257495623029 -0.243257495623029 -0.130987608109319 0.408743161988772 0.172154631778675 -0.283216623419003 -0.07091034119668 -0.0209072928867586 0.260880549765262 0.260880549765262 -0.0550301815801016 -0.0209072928867586 -0.225363546055821 -0.243257495623029 -0.243257495623029 -0.130987608109319 -0.315155398827121 -0.0243086265583219 -0.0243086265583219 -0.0222048129853843 0.228034924670111 -0.0222048129853843 0.253269354686468 -0.115945571872648 0.218210336577573 -0.0947605554586949 0.215566974793969 -0.0671474900173441 -0.0269963683156283 -0.190870192101742 -0.210031720253632 -0.210031720253632 -0.210031720253632 0.0527386797405843 -0.0912883613659146 0.0527386797405843 0.220134181956567 0.0614158505143202 -0.281956044369215 0.0614158505143202 -0.210031720253632 -0.210031720253632 -0.128626145532516 0.0556495621075047 -0.210031720253632 0.458600356040661 -0.210031720253632 0.0585468684407138 0.0527386797405843 -0.210031720253632 0.130106841171421 -0.0125764639841452 0.175457631100479 -0.210031720253632 0.281687665250702 1 1 0.458600356040661 -0.283216623419003 1 -0.210031720253632 -0.176065934116284 -0.161646751588231 0.431432674453113 -0.210031720253632 0.175457631100479 -0.0740760099112114 0.210031720253632 0.103459137888117 -0.18672796560649 -0.210031720253632 -0.210031720253632 -0.210031720253632 -0.210031720253632 -0.210031720253632 -0.210031720253632 0.0626188391880251 -0.210031720253632 -0.0449422953252827 -0.190558916275355 -0.145246707456718 -0.210031720253632 -0.2061824121597 -0.18939047068254 -0.210031720253632 -0.210031720253632 -0.210031720253632 -0.210031720253632 -0.117828433129515 -0.073514657454472 -0.190558916275355 -0.210031720253632 -0.210031720253632 -0.0769310241002301 -0.133850251936427 -0.278989113561086 -0.174146666931946 0.338599371016349 -0.133850251936427 0.263497156810678 0.269821794231507 0.995650875149317 0.253269354686468 -0.133850251936427 0.783483654591297 0.00756769955860419 0.310267379555371 -0.182655818138086 0.2887135278968 -0.135995404164341 -0.278989113561086 -0.184320949336679 -0.135995404164341 -0.395224915140528 -0.395224915140528 0.458600356040661 1 0.429172237406376 0.458600356040661 -0.210031720253632 -0.190558916275355 -0.210031720253632 -0.395224915140528 0.429172237406376 0.458600356040661 0.458600356040661 0.458600356040661 -0.102595002269254 -0.0053506063779429 -0.0053506063779429 -0.231662147909659 -0.395224915140528 -0.395224915140528 0.431432674453113 -0.395224915140528 -0.395224915140528 -0.396186678451928 -0.221761155990605 -0.0383455770382162 -0.203955196047425 -0.210031720253632 -0.210031720253632 -0.084220331635862 -0.210031720253632 -0.197345104132739 0.159000019409475 -0.0053506063779429 -0.176398277757162 0.281687665250702 -0.221694435022558 0.067183638542555 -0.0125764639841452 -0.243257495623029 -0.242700939090674 0.175820990682105 0.408743161988772 -0.242700939090674 -0.252090184601016 -0.283216623419003 0.037135577346878 0.00200391788735825 0.408743161988772 -0.241675430882062 -0.0222048129853843 -0.278157474485287 -0.278157474485287 0.408743161988772 -0.242700939090674 -0.205186929961414 -0.301822279921067 -0.215574486765634 -0.133850251936427 -0.136279919029796 0.235673494027555 0.0723852946273729 -0.246385420606143 0.429172237406376 -0.395224915140528 -0.395224915140528 0.0717152732386537 -0.210031720253632 -0.197345104132739 -0.210031720253632 -0.210031720253632 -0.0152037817868087 -0.184320949336679 -0.0740760099112114 -0.1792899281188 -0.0740760099112114 -0.0740760099112114 0.0144191044370416 -0.180174312175583 0.0144191044370416 0.0144191044370416 0.0171823993660339 0.0229483052424109 0.274483149857998 0.121113774230969 -0.329563654121678 -0.101648453024053 0.0614158505143202 -0.0823583922507486 0.0614158505143202 0.73992396195618 -0.405039981349323 0.0858655139889406 0.429172237406376 -0.246385420606143 -0.190870192101742 0.431432674453113 0.660651600857337 0.161165955155292 0.0689914641125574 0.0614158505143202 0.429172237406376 0.458600356040661 -0.176065934116284 0.161165955155292 0.181469790133928 0.0614158505143202 -0.41059959298787 -0.224338251167933 0.452192088551366 0.73992396195618 0.458600356040661 0.741396460560531 0.736987755757942 0.429172237406376 0.458600356040661 0.457465743702659 0.161165955155292 0.741396460560531 -0.219985787155509 0.103459137888117 0.408743161988772 -0.283216623419003 -0.283216623419003 0.408743161988772 0.408743161988772 0.408743161988772 -0.315155398827121 0.168491103704159 0.24050130433022 -0.120268050949207 -0.0222048129853843 -0.0222048129853843 -0.0195899015949082 -0.0195899015949082 -0.0550301815801016 -0.0130137138053377 -0.172405519983386 -0.0130137138053377 -0.0130137138053377 -0.014368607310779 -0.014368607310779 0.168491103704159 -0.0305363753990621 -0.221442959971311 -0.243257495623029 -0.221442959971311 -0.243257495623029 -0.243257495623029 -0.243257495623029 -0.177403815854774 0.366086253256845 0.224061401412678 0.224061401412678 0.224061401412678 -0.205482691576382 -0.197345104132739 -0.178306323470157 0.458600356040661 -0.201945777954654 0.282577983972012 -0.0775418902976844 -0.152213072999722 0.210031720253632 0.160873495921922 -0.0775418902976844 -0.17044588782795 0.195168636570687 -0.140200024480901 -0.116041081120463 0.156890770309238 -0.074947213807455 -0.158245126696529 -0.180019595984195 0.274483149857998 -0.101648453024053 -0.329040762646715 -0.349912589331342 -0.151109956335584 -0.0987275219992959 -0.0966465091334445 0.172608151286867 0.282577983972012 0.210031720253632 0.210031720253632 -0.0855412965830281 0.223512963541803 -0.110659847764895 0.428042069116363 0.161165955155292 0.0556495621075047 -0.122209572961339 -0.0768958640916027 0.0614158505143202 0.458600356040661 0.067183638542555 -0.00916986662739856 0.429172237406376 0.741396460560531 0.274483149857998 -0.0857838093379134 0.161165955155292 -0.0855412965830281 0.431432674453113 -0.00200391788735689 0.431432674453113 -0.138416261438299 0.371089206200524 0.066049026012566 -0.00334839592526125 0.429172237406376 -0.210031720253632 0.274483149857998 0.161165955155292 -0.0605361713417708 -0.0125764639841452 0.458600356040661 0.0614158505143202 0.224061401412678 0.223512963541803 -0.283216623419003 0.282577983972012 0.0679304453354701 0.0144191044370416 0.736987755757942 1 0.997824471869273 0.458600356040661 0.124501927923731 -0.0822198831800198 0.429172237406376 0.458600356040661 -0.395224915140528
-0.235235414226879 0.303129743921214 0.303129743921214 0.303129743921214 0.210263487880418 -0.273598735830089 0.120056422490858 0.11350084276674 -0.235235414226879 0.303129743921214 1 -0.130682887095021 0.300861753393629 -0.236668750026538 -0.03635457812127 0.106610014207112 0.00798344654428714 0.112411385984198 0.119499697233678 0.11106603896745 0.0105041909431617 0.113154134325327 0.318904877109567 0.109378058329827 0.229948204847863 0.229948204847863 0.110062941280668 0.300861753393629 0.300861753393629 -0.216809427292932 0.121038298081785 -0.226839434906929 -0.226839434906929 0.0133298892863687 0.00798344654428714 0.00798344654428714 0.00798344654428714 0.210263487880418 0.00798344654428714 0.210263487880418 0.0103474071804187 0.00798344654428714 0.00798344654428714 0.00798344654428714 0.113154134325327 -0.235235414226879 -0.235235414226879 0.116836184079562 0.115377070497079 0.143450175411522 0.300861753393629 0.303201843187894 0.300861753393629 0.110062941280668 0.300861753393629 0.300861753393629 0.110062941280668 0.108352520299566 0.292960158660385 0.268125330190524 -0.225393251203038 0.34865955933914 -0.226637345632641 -0.235235414226879 0.30377813409813 -0.235235414226879 -0.235235414226879 -0.235235414226879 -0.235235414226879 -0.235235414226879 0.113154134325327 -0.235235414226879 0.303129743921214 -0.235235414226879 -0.235235414226879 0.303129743921214 -0.235235414226879 -0.235235414226879 -0.235235414226879 0.20822445322 -0.235235414226879 0.20822445322 0.210263487880418 -0.235235414226879 0.303129743921214 -0.235235414226879 0.210263487880418 0.00798344654428714 0.00798344654428714 -0.235235414226879 -0.235235414226879 -0.235235414226879 -0.235235414226879 -0.235235414226879 -0.235235414226879 -0.235235414226879 -0.236639920908705 0.117289565707282 0.117289565707282 -0.235235414226879 -0.51894230908409 0.496522463781954 0.522063132293583 0.265708545269947 0.336889122351888 0.112411385984198 0.112411385984198 0.300861753393629 0.300861753393629 0.300861753393629 0.300861753393629 0.295354740451397 0.292960158660385 0.295354740451397 -0.0610109966723416 -0.0971382072176164 -0.211995601107161 -0.0716216985629147 -0.11431425400349 0.0939961810381343 -0.226839434906929 0.352701536965231 -0.235235414226879 0.303129743921214 0.303129743921214 -0.148319849803306 -0.197555855898929 -0.235235414226879 0.303129743921214 -0.235235414226879 0.20822445322 0.210263487880418 0.20822445322 -0.235235414226879 -0.235235414226879 -0.235235414226879 0.303129743921214 -0.235235414226879 -0.23085782955564 -0.238079124194832 0.117289565707282 -0.229706699317534 -0.116836184079563 0.116836184079562 -0.229706699317534 -0.229706699317534 0.119709891799667 0.552464887052396 -0.229706699317534 -0.229706699317534 0.311601187836466 -0.226923010731692 -0.224124372906436 -0.226923010731692 -0.188757582175714 0.229948204847863 -0.187371951903656 -0.187371951903656 -0.211048481651788 0.328622422769108 -0.233178440691244 0.360537390346131 0.27283465927818 -0.122527771669475 0.27904933165323 -0.213814132010125 -0.229706699317534 -0.271850194428149 0.27283465927818 0.27904933165323 0.27283465927818 -0.0208930144457279 0.27283465927818 -0.0208930144457279 0.214065116442078 0.27283465927818 0.447894591569225 0.29042397862399 0.214065116442078 0.214065116442078 0.27904933165323 0.27283465927818 -0.135321656318446 -0.243425486054927 0.214065116442078 0.27283465927818 -0.0280136018903205 0.202262634746238 0.268125330190524 0.27283465927818 0.202262634746238 0.202262634746238 0.27904933165323 0.27283465927818 0.27283465927818 0.27283465927818 0.296687534892473 0.27283465927818 0.214065116442078 -0.272724791086609 0.27283465927818 -0.163317320209574 0.27283465927818 0.268125330190524 -0.116836184079563 -0.0352527793076844 -0.0352527793076844 0.725816189586176 -0.116836184079563 0.58026140376842 -0.042104216673663 -0.116836184079563 0.27283465927818 -0.0352527793076844 0.12577206776049 -0.023304725407224 0.27904933165323 0.27283465927818 -0.0874784221360388 0.27283465927818 -0.0797200892795851 -0.0664965965696292 -0.273598735830089 -0.116836184079563 -0.148864402094123 -0.116836184079563 -0.116836184079563 -0.116836184079563 0.447894591569225 -0.235235414226879 -0.226923010731692 -0.0831481443439477 -0.116836184079563 -0.119709891799667 -0.116836184079563 -0.116836184079563 -0.116836184079563 -0.211048481651788 0.320595540211703 0.20822445322 -0.0478652715309797 0.303129743921214 0.00798344654428714 -0.119709891799667 0.20822445322 0.20822445322 0.303129743921214 -0.0478652715309797 -0.235235414226879 -0.233789403731087 -0.0774267673693964 0.370153300235235 -0.248289357448202 -0.13971474819213 -0.350199325401047 -0.0905393589487643 -0.119928706507047 -0.172891848456824 -0.229706699317534 -0.255927658679855 0.725816189586176 0.00798344654428714 -0.10145810507189 0.507519355755525 -0.255927658679855 0.725816189586176 -0.130682887095021 0.11567944205428 -0.0597909722797656 -0.10981774418634 0.113154134325327 0.00798344654428714 0.00798344654428714 0.20822445322 0.113154134325327 0.116836184079562 0.116836184079562 0.295354740451397 0.33586607971419 0.374416131033391 0.136039712664281 0.27904933165323 0.295354740451397 0.437032480525124 0.116836184079562 0.110903526415608 0.300861753393629 0.00764242731234207 -0.0797200892795851 -0.0456528028080458 0.0864250342716685 0.11350084276674 0.00798344654428714 0.27283465927818 -0.130682887095021 0.108352520299566 -0.143450175411521 0.121647405081559 0.320595540211703 0.318904877109567 0.0938560815769199 -0.103084124276083 0.116836184079562 0.296941981803996 0.118280273551946 -0.248289357448202 0.300861753393629 0.300861753393629 0.00764242731234207 0.10483321652269 -0.255927658679855 0.117289565707282 0.300861753393629 0.336889122351888 0.300861753393629 0.300861753393629 0.0041210633813176 -0.0705391484055786 0.103402478360464 0.028192317170788 0.0041210633813176 0.0041210633813176 -0.437956143295755 0.028192317170788 0.103402478360464 0.028192317170788 -0.0480983442889372 -0.0177532907009469 0.0041210633813176 -0.0755525307511807 -0.135321656318446 -0.138302166158803 0.191762495979955 -0.13971474819213 -0.13971474819213 -0.248289357448202 -0.116836184079563 -0.273598735830089 -0.274472042791048 0.410210883751534 -0.229706699317534 0.13259776330991 -0.0208930144457279 -0.0208930144457279 0.0179298359648517 -0.0456528028080458 -0.0711596216106078 -0.148864402094123 -0.106271214353938 -0.272724791086609 -0.104429615067261 -0.104429615067261 -0.243425486054927 -0.272724791086609 -0.124126036801082 -0.0208930144457279 -0.0208930144457279 0.0179298359648517 -0.0163869834966479 -0.273598735830089 -0.273598735830089 -0.271850194428149 -0.10145810507189 -0.271850194428149 -0.0867426557034256 -0.359687134856222 0.349098302836034 -0.210566687909669 0.364949048349291 -0.248289357448202 -0.209887096510221 -0.10981774418634 0.116836184079562 0.116836184079562 0.116836184079562 0.292960158660385 0.142213311503358 0.292960158660385 0.336889122351888 0.300861753393629 -0.147016863760615 0.300861753393629 0.116836184079562 0.116836184079562 0.143450175411522 0.294159336013294 0.116836184079562 0.00798344654428714 0.116836184079562 0.295354740451397 0.292960158660385 0.116836184079562 0.495521860605657 0.10483321652269 0.229948204847863 0.116836184079562 0.539540644758372 0.303129743921214 0.303129743921214 0.00798344654428714 -0.148864402094123 0.303129743921214 0.116836184079562 -0.187371951903656 -0.122527771669475 0.117289565707282 0.116836184079562 0.229948204847863 -0.255927658679855 -0.116836184079563 -0.0480983442889372 -0.230631401597347 0.116836184079562 0.116836184079562 0.116836184079562 0.116836184079562 0.116836184079562 0.116836184079562 0.438880817980979 0.116836184079562 -0.286638959319091 0.119709891799667 -0.271850194428149 0.116836184079562 0.115377070497079 -0.231554551218632 0.116836184079562 0.116836184079562 0.116836184079562 0.116836184079562 -0.362281655047853 0.311601187836466 0.119709891799667 0.116836184079562 0.116836184079562 0.310743633172725 -0.10145810507189 -0.103600497173616 -0.132002671462229 0.549680884770073 -0.0780286863705341 0.244133041600638 0.220661988560048 0.295129126825747 0.220506850510637 -0.10145810507189 0.34865955933914 -0.348478021781454 0.208735889828989 -0.138452583544241 0.494172268599584 -0.103084124276083 -0.103600497173616 -0.13971474819213 -0.103084124276083 -0.235235414226879 -0.235235414226879 0.00798344654428714 0.303129743921214 0.11671690338414 0.00798344654428714 0.116836184079562 0.119709891799667 0.116836184079562 -0.235235414226879 0.113154134325327 0.00798344654428714 0.00798344654428714 0.00798344654428714 -0.26424051663218 0.112411385984198 0.112411385984198 -0.115441439904001 -0.235235414226879 -0.235235414226879 0.117289565707282 -0.235235414226879 -0.235235414226879 -0.371987152190762 -0.228780418013805 -0.522063132293583 0.119709891799667 0.116836184079562 0.116836184079562 0.31245861583064 0.116836184079562 -0.229706699317534 0.236147903698567 0.112411385984198 -0.300587126048623 0.539540644758372 -0.318480581568685 0.303201843187894 0.10483321652269 -0.0208930144457279 -0.0280136018903205 -0.0408466005380047 -0.0456528028080458 -0.0280136018903205 -0.176191908718546 -0.148864402094123 -0.201491161936374 0.338799257929325 -0.0456528028080458 -0.0251001414898431 -0.271850194428149 -0.146954639635496 -0.146954639635496 -0.0456528028080458 -0.0280136018903205 -0.225991829848499 -0.133557584218054 -0.0536400680406703 -0.0445377359132351 -0.149518813223632 0.384132937458406 0.134618767857532 -0.026518105171255 0.113154134325327 -0.235235414226879 -0.235235414226879 -0.310743633172725 0.116836184079562 -0.229706699317534 0.116836184079562 0.116836184079562 0.106610014207112 -0.13971474819213 -0.255927658679855 -0.0945714339363168 -0.255927658679855 -0.255927658679855 0.0041210633813176 -0.113500842766739 0.0041210633813176 0.0041210633813176 -0.00115397136039993 -0.0221423120987637 -0.0616513285232819 -0.0312934970194734 -0.113795580263895 -0.130904772922802 0.300861753393629 0.311601187836466 0.300861753393629 0.20822445322 -0.213609468964607 0.452877748156519 0.113154134325327 -0.026518105171255 -0.10981774418634 0.117289565707282 0.298997440190592 -0.0610109966723416 0.434267485531332 0.300861753393629 0.113154134325327 0.00798344654428714 -0.187371951903656 -0.0610109966723416 -0.0478652715309797 0.300861753393629 -0.221952483527861 -0.140010433440227 0.00541842367457959 0.20822445322 0.00798344654428714 0.210263487880418 0.21311819751068 0.113154134325327 0.00798344654428714 0.0105041909431617 -0.0610109966723416 0.210263487880418 -0.0564880252374692 -0.0480983442889372 -0.0456528028080458 -0.148864402094123 -0.148864402094123 -0.0456528028080458 -0.0456528028080458 -0.0456528028080458 -0.0163869834966479 -0.123916991641524 -0.059368136088574 -0.103084124276083 -0.271850194428149 -0.271850194428149 -0.273598735830089 -0.273598735830089 -0.243425486054927 -0.274472042791048 -0.130682887095021 -0.274472042791048 -0.274472042791048 -0.273598735830089 -0.273598735830089 -0.123916991641524 -0.208479377308642 -0.135075666007162 -0.0208930144457279 -0.135075666007162 -0.0208930144457279 -0.0208930144457279 -0.0208930144457279 -0.104666857228061 -0.0465541694768113 -0.116836184079563 -0.116836184079563 -0.116836184079563 -0.226923010731692 -0.229706699317534 -0.188757582175714 0.00798344654428714 -0.153074317471432 0.447894591569225 0.202262634746238 -0.115377070497079 -0.116836184079563 -0.0664965965696292 0.202262634746238 -0.15541181990044 0.36635256471763 -0.106271214353938 0.0671938832044799 -0.0755525307511807 0.103402478360464 -0.108847623127002 -0.117905990859164 -0.0616513285232819 -0.130904772922802 -0.110378752665952 -0.121028754027958 -0.0325324366559431 -0.131227984401007 -0.126925228260482 0.139676457979263 0.447894591569225 -0.116836184079563 -0.116836184079563 0.214065116442078 0.410210883751534 0.0491921732810351 0.118333369706276 -0.0610109966723416 0.294159336013294 0.0453796531463124 -0.254631088699266 0.300861753393629 0.00798344654428714 0.303201843187894 0.108352520299566 0.113154134325327 0.210263487880418 -0.0616513285232819 -0.134853275894133 -0.0610109966723416 0.214065116442078 0.117289565707282 0.110903526415608 0.117289565707282 -0.143450175411521 0.07864483478085 0.028192317170788 0.110062941280668 0.113154134325327 0.116836184079562 -0.0616513285232819 -0.0610109966723416 -0.135901248613624 0.10483321652269 0.00798344654428714 0.300861753393629 -0.116836184079563 0.410210883751534 -0.148864402094123 0.447894591569225 0.0252120267586824 0.0041210633813176 0.20412865512437 0.303129743921214 0.29763362950459 0.00798344654428714 0.496522463781954 -0.0929569299924188 0.113154134325327 0.00798344654428714 -0.235235414226879
-0.0948357719686301 -0.172405519983386 -0.172405519983386 -0.172405519983386 -0.232541601092943 -0.114116997046372 0.155665293623068 0.144485523678192 -0.0948357719686301 -0.172405519983386 -0.130682887095021 1 -0.35394564557181 -0.0952987542533139 0.0789128786502054 -0.0507995919543497 -0.349970810628423 -0.050550773916335 -0.367494720457533 -0.377084215837265 -0.350918427181275 -0.376018372479531 -0.244399176292529 -0.0309087960802055 0.106396669924338 0.106396669924338 -0.0451241696901938 -0.35394564557181 -0.35394564557181 -0.150024142405014 -0.368583105421088 -0.121358941637665 -0.121358941637665 -0.338937883809521 -0.349970810628423 -0.349970810628423 -0.349970810628423 -0.232541601092943 -0.349970810628423 -0.232541601092943 -0.349027144243379 -0.349970810628423 -0.349970810628423 -0.349970810628423 -0.376018372479531 -0.0948357719686301 -0.0948357719686301 0.0335537260981259 0.0312832093004602 0.0598325251542985 -0.35394564557181 -0.352287216859017 -0.35394564557181 -0.0451241696901938 -0.35394564557181 -0.35394564557181 -0.0451241696901938 -0.0244483545642717 -0.35394564557181 -0.0416299628696158 -0.120998696714719 -0.112627674467286 -0.122078958188877 -0.0948357719686301 -0.17203044692477 -0.0948357719686301 -0.0948357719686301 -0.0948357719686301 -0.0948357719686301 -0.0948357719686301 -0.376018372479531 -0.0948357719686301 -0.172405519983386 -0.0948357719686301 -0.0948357719686301 -0.172405519983386 -0.0948357719686301 -0.0948357719686301 -0.0948357719686301 -0.233004374567878 -0.0948357719686301 -0.233004374567878 -0.232541601092943 -0.0948357719686301 -0.172405519983386 -0.0948357719686301 -0.232541601092943 -0.349970810628423 -0.349970810628423 -0.0948357719686301 -0.0948357719686301 -0.0948357719686301 -0.0948357719686301 -0.0948357719686301 -0.0948357719686301 -0.0948357719686301 -0.0957605026577278 -0.374079509204723 -0.374079509204723 -0.0948357719686301 0.251825462690969 -0.263196323686193 -0.250320083934851 0.110826028430908 0.156903646160638 -0.050550773916335 -0.050550773916335 -0.35394564557181 -0.35394564557181 -0.35394564557181 -0.35394564557181 -0.352287216859017 -0.35394564557181 -0.352287216859017 -0.0551029265609926 -0.060854404939219 -0.14894329526022 -0.0961954845845111 -0.0992585776324141 -0.0929790034367229 -0.121358941637665 -0.113333164182404 -0.0948357719686301 -0.172405519983386 -0.172405519983386 -0.00906502555375899 -0.0994124866951143 -0.0948357719686301 -0.172405519983386 -0.0948357719686301 -0.233004374567878 -0.232541601092943 -0.233004374567878 -0.0948357719686301 -0.0948357719686301 -0.0948357719686301 -0.172405519983386 -0.0948357719686301 -0.0934392097376104 -0.0962210378821383 -0.374079509204723 -0.0958097947639272 -0.0335537260982185 0.0335537260981259 -0.0958097947639272 -0.0958097947639272 0.0134365806097041 -0.0758302355142658 -0.0958097947639272 -0.0958097947639272 0.129967675925457 -0.0946487287920228 -0.0934814275489459 -0.0946487287920228 -0.091914767125079 0.106396669924338 -0.0915211863757927 -0.0915211863757927 -0.0934814275489459 -0.0792758460006524 -0.131755378296982 -0.0859213805630525 -0.0380277929468632 -0.0511058697522175 -0.0409320223877111 -0.0946487287920228 -0.0958097947639272 -0.113387687046472 -0.0380277929468632 -0.0409320223877111 -0.0380277929468632 -0.0842871706622491 -0.0380277929468632 -0.0842871706622491 -0.0429959980255442 -0.0380277929468632 -0.0965805267970997 -0.0402234392456597 -0.0429959980255442 -0.0429959980255442 -0.0409320223877111 -0.0380277929468632 -0.0695502067022485 -0.101531848781616 -0.0429959980255442 -0.0380277929468632 -0.0842871706622491 -0.0402234392456597 -0.0416299628696158 -0.0380277929468632 -0.0402234392456597 -0.0402234392456597 -0.0409320223877111 -0.0380277929468632 -0.0380277929468632 -0.0380277929468632 -0.0387719836248542 -0.0380277929468632 -0.0429959980255442 -0.113752478002056 -0.0380277929468632 -0.0744381996824659 -0.0380277929468632 -0.0416299628696158 -0.0335537260982185 -0.0380277929468632 -0.0380277929468632 -0.0958097947639272 -0.0335537260982185 -0.0538780800187311 0.000782469960737604 -0.0335537260982185 -0.0380277929468632 -0.0380277929468632 -0.0462574410587249 0.0778311893080928 -0.0409320223877111 -0.0380277929468632 0.0640841396089162 -0.0380277929468632 -0.0332509474696725 -0.0184333472625666 -0.114116997046372 -0.0335537260982185 -0.0895411242471785 -0.0335537260982185 -0.0335537260982185 -0.0335537260982185 -0.0965805267970997 -0.0948357719686301 -0.0946487287920228 -0.0954234463384462 -0.0335537260982185 -0.0134365806097048 -0.0335537260982185 -0.0335537260982185 -0.0335537260982185 -0.0934814275489459 -0.243912803517714 -0.233004374567878 -0.0655959403494458 -0.172405519983386 -0.349970810628423 -0.0134365806097048 -0.233004374567878 -0.233004374567878 -0.172405519983386 -0.0655959403494458 -0.0948357719686301 -0.0943715347667684 -0.057217885733687 -0.0846972939233423 0.385526130519268 0.93535499140942 0.373167158290106 -0.100776228672718 0.703377741425735 -0.0826357049635734 -0.0958097947639272 0.38657507381398 -0.0958097947639272 -0.349970810628423 0.77636871458249 -0.0405806838243568 0.38657507381398 -0.0958097947639272 1 0.145010540288817 0.602497790186512 0.884509348678692 -0.376018372479531 -0.349970810628423 -0.349970810628423 -0.233004374567878 -0.376018372479531 0.0335537260981259 0.0335537260981259 -0.352287216859017 0.156539897908301 -0.0556039815016813 -0.0443253212327527 -0.0409320223877111 -0.352287216859017 0.182284593303918 0.0335537260981259 -0.0537988049037772 -0.35394564557181 -0.257435892171464 -0.0332509474696725 0.00603633599203772 -0.0468863635770013 0.144485523678192 -0.349970810628423 -0.0380277929468632 -0.0545073375262049 -0.0244483545642717 -0.0598325251542979 -0.366411530702898 -0.243912803517714 -0.244399176292529 -0.385803446231078 -0.0114091927975047 0.0335537260981259 -0.357304754462319 0.0357858251466262 0.385526130519268 -0.35394564557181 -0.35394564557181 -0.257435892171464 -0.0537232312095476 0.38657507381398 -0.374079509204723 -0.35394564557181 0.156903646160638 -0.35394564557181 -0.35394564557181 -0.0477021686999251 0.148966124773285 -0.0842871706622491 -0.0863093747674281 -0.0477021686999251 -0.0477021686999251 -0.182669849549157 -0.0863093747674281 -0.0842871706622491 -0.0863093747674281 0.0700120644528676 -0.0612490064762069 -0.0477021686999251 0.0415903761621145 -0.0695502067022485 -0.0709262718364676 -0.0462574410587249 0.93535499140942 0.93535499140942 0.385526130519268 -0.0335537260982185 -0.114116997046372 -0.11448125007401 -0.0598325251542979 -0.0958097947639272 -0.120638287527534 -0.0842871706622491 -0.0842871706622491 -0.0719423894722286 0.00603633599203772 0.0133649862534022 -0.0895411242471785 -0.0443253212327527 -0.113752478002056 0.00741944316894369 0.00741944316894369 -0.101531848781616 -0.113752478002056 0.427054770665889 -0.0842871706622491 -0.0842871706622491 -0.0719423894722286 -0.0996388149215355 -0.114116997046372 -0.114116997046372 -0.113387687046472 -0.00865916524097648 -0.113387687046472 0.0132554301287206 -0.150024142405014 -0.0456211740945857 -0.0934814275489459 -0.0855143807708552 0.385526130519268 -0.103786743518519 0.884509348678692 0.0335537260981259 0.0335537260981259 0.0335537260981259 -0.35394564557181 0.028064460697835 -0.35394564557181 0.156903646160638 -0.35394564557181 -0.0891425824385881 -0.35394564557181 0.0335537260981259 0.0335537260981259 0.0598325251542985 -0.353114694971825 0.0335537260981259 -0.349970810628423 0.0335537260981259 -0.352287216859017 -0.35394564557181 0.0335537260981259 -0.263727793835962 -0.0537232312095476 0.106396669924338 0.0335537260981259 0.264794744866113 -0.172405519983386 -0.172405519983386 -0.349970810628423 -0.0895411242471785 -0.172405519983386 0.0335537260981259 -0.0915211863757927 -0.0511058697522175 -0.374079509204723 0.0335537260981259 0.106396669924338 0.38657507381398 -0.0335537260982185 0.0700120644528676 -0.0961954845845111 0.0335537260981259 0.0335537260981259 0.0335537260981259 0.0335537260981259 0.0335537260981259 0.0335537260981259 0.183055527860142 0.0335537260981259 -0.119556024901759 0.0134365806097041 -0.0979648363759256 0.0335537260981259 0.0312832093004602 -0.0965805267970997 0.0335537260981259 0.0335537260981259 0.0335537260981259 0.0335537260981259 -0.151106306955764 0.129967675925457 0.0134365806097041 0.0335537260981259 0.0335537260981259 0.12960999312136 0.77636871458249 0.200484200018452 0.990001835928103 -0.0378056694197454 0.724070611232344 -0.0771332158182416 -0.0271736835647027 -0.171655706852031 0.0132554301287206 0.77636871458249 -0.112627674467286 0.375010413646625 -0.0842871706622491 0.924487538195654 -0.0247308564849656 0.763098529083993 0.200484200018452 0.93535499140942 0.763098529083993 -0.0948357719686301 -0.0948357719686301 -0.349970810628423 -0.172405519983386 -0.376192966164849 -0.349970810628423 0.0335537260981259 0.0134365806097041 0.0335537260981259 -0.0948357719686301 -0.376018372479531 -0.349970810628423 -0.349970810628423 -0.349970810628423 -0.134971502329636 -0.050550773916335 -0.050550773916335 -0.0839945480714953 -0.0948357719686301 -0.0948357719686301 -0.374079509204723 -0.0948357719686301 -0.0948357719686301 0.252244268182126 -0.0954234463384462 0.250320083934851 0.0379816646751008 0.0335537260981259 0.0335537260981259 0.130325305896158 0.0335537260981259 -0.0958097947639272 0.0984963967290105 -0.050550773916335 0.332799986847285 0.264794744866113 -0.173532768254288 -0.352287216859017 -0.0537232312095476 -0.0842871706622491 -0.0842871706622491 0.0298327118872052 0.00603633599203772 -0.0842871706622491 -0.0797002600636882 -0.0895411242471785 -0.126029346473714 -0.0462574410587249 0.00603633599203772 -0.083875969407948 -0.113387687046472 -0.0879416352136952 -0.0879416352136952 0.00603633599203772 -0.0842871706622491 -0.0942603367704923 -0.0954234463384462 -0.0681555399926035 -0.0423177915705336 -0.0623637310137817 -0.0851063578632797 -0.0813850270027677 -0.0851063578632797 -0.376018372479531 -0.0948357719686301 -0.0948357719686301 -0.12960999312136 0.0335537260981259 -0.0958097947639272 0.0335537260981259 0.0335537260981259 -0.0507995919543497 0.93535499140942 0.38657507381398 0.941923756495977 0.38657507381398 0.38657507381398 -0.0477021686999251 -0.144485523678193 -0.0477021686999251 -0.0477021686999251 -0.0496324339135298 0.175995875767497 0.153870959032826 0.188825715046199 0.00585309655433957 0.0131775300423281 -0.35394564557181 0.129967675925457 -0.35394564557181 -0.233004374567878 -0.149303436622161 0.188893594453009 -0.376018372479531 -0.0851063578632797 0.884509348678692 -0.374079509204723 -0.223134363557044 -0.0551029265609926 0.181131324358496 -0.35394564557181 -0.376018372479531 -0.349970810628423 -0.0915211863757927 -0.0551029265609926 -0.0655959403494458 -0.35394564557181 -0.14894329526022 -0.0709262718364676 -0.349027144243379 -0.233004374567878 -0.349970810628423 -0.232541601092943 -0.233932678849025 -0.376018372479531 -0.349970810628423 -0.350918427181275 -0.0551029265609926 -0.232541601092943 -0.0695502067022485 0.0700120644528676 0.00603633599203772 -0.0895411242471785 -0.0895411242471785 0.00603633599203772 0.00603633599203772 0.00603633599203772 -0.0996388149215355 -0.0443709373562017 -0.000819367431636674 -0.0391892339128293 -0.113387687046472 -0.113387687046472 -0.114116997046372 -0.114116997046372 -0.101531848781616 -0.11448125007401 1 -0.11448125007401 -0.11448125007401 -0.114116997046372 -0.114116997046372 -0.0443709373562017 -0.103037037331783 -0.0700109031492808 -0.0842871706622491 -0.0700109031492808 -0.0842871706622491 -0.0842871706622491 -0.0842871706622491 -0.0553162581205474 -0.00525407443292956 -0.0335537260982185 -0.0335537260982185 -0.0335537260982185 -0.0946487287920228 -0.0958097947639272 -0.091914767125079 -0.349970810628423 -0.0131784298283606 -0.0965805267970997 -0.0402234392456597 -0.0481233393611551 -0.0335537260982185 0.0227455585123496 -0.0402234392456597 -0.0648216817915545 -0.107508987601946 -0.0443253212327527 -0.0618636479096666 -0.0315126745831624 -0.0842871706622491 -0.146010960872992 -0.15515853713953 0.153870959032826 0.0131775300423281 -0.116852117591584 -0.13348153261213 -0.0267006610788224 0.00444749181945769 0.00320370137084867 -0.0577480485041148 -0.0965805267970997 -0.0335537260982185 -0.0335537260982185 -0.0429959980255442 -0.0598325251542979 -0.0582744926010098 -0.376908485623566 -0.0551029265609926 -0.353114694971825 -0.062860889429041 0.387540264231945 -0.35394564557181 -0.349970810628423 -0.352287216859017 -0.0244483545642717 -0.376018372479531 -0.232541601092943 0.153870959032826 -0.00176801683575019 -0.0551029265609926 -0.0429959980255442 -0.374079509204723 -0.027868993766108 -0.374079509204723 -0.0598325251542979 0.139617969430565 -0.0863093747674281 -0.0451241696901938 -0.376018372479531 0.0335537260981259 0.153870959032826 -0.0551029265609926 -0.0175190613756965 -0.0537232312095476 -0.349970810628423 -0.35394564557181 -0.0335537260982185 -0.0598325251542979 -0.0895411242471785 -0.0965805267970997 -0.0869598531895296 -0.0477021686999251 -0.214437728111288 -0.172405519983386 -0.17203044692477 -0.349970810628423 -0.263196323686193 -0.0240133567190321 -0.376018372479531 -0.349970810628423 -0.0948357719686301
0.244064830639389 0.0614158505143202 0.0614158505143202 0.0614158505143202 -0.1582350615447 -0.506680918876381 -0.10237221188427 -0.104367736544818 0.244064830639389 0.0614158505143202 0.300861753393629 -0.35394564557181 1 0.245841798214088 0.166643110340305 0.335620681321381 0.0849328978345783 0.304458536739161 0.0919785649259243 0.0973489215932599 0.088041431642289 0.099838765992506 -0.130118267394801 0.296242976624728 0.0813209473275712 0.0813209473275712 0.343045052701562 1 1 -0.0523125152413617 0.0914990275242897 0.244256166898527 0.253001012173922 0.0855178802503461 0.0849328978345783 0.0849328978345783 0.0849328978345783 -0.1582350615447 0.0849328978345783 -0.1582350615447 0.0818315159625212 0.0849328978345783 0.0849328978345783 0.0849328978345783 0.099838765992506 0.244064830639389 0.244064830639389 -0.137681959709994 -0.135962512784723 -0.169044388320238 1 0.995314453692136 1 0.343045052701562 1 1 0.343045052701562 0.339349296702765 0.995290081055475 0.0679526404349391 0.249935436713055 0.132556549357708 0.25365810437069 0.244064830639389 0.0588970731052454 0.244064830639389 0.244064830639389 0.244064830639389 0.244064830639389 0.244064830639389 0.099838765992506 0.244064830639389 0.0614158505143202 0.244064830639389 0.244064830639389 0.0614158505143202 0.244064830639389 0.244064830639389 0.244064830639389 -0.155473283940136 0.244064830639389 -0.155473283940136 -0.1582350615447 0.244064830639389 0.0614158505143202 0.244064830639389 -0.1582350615447 0.0849328978345783 0.0849328978345783 0.244064830639389 0.244064830639389 0.244064830639389 0.244064830639389 0.244064830639389 0.244064830639389 0.244064830639389 0.246074040041192 0.102705624226763 0.102705624226763 0.244064830639389 -0.338322935364657 0.388347550245342 0.376533989704237 -0.219397217215904 0.358402685019225 0.304458536739161 0.304458536739161 1 1 1 1 0.990603878901451 0.995290081055475 0.990603878901451 0.034439689538497 0.0330070868177443 -0.0431002243527534 0.117158212883274 0.180787915415106 -0.174795909012869 0.253001012173922 0.131767847165164 0.244064830639389 0.0614158505143202 0.0614158505143202 0.10548183124595 0.2455438538475 0.244064830639389 0.0614158505143202 0.244064830639389 -0.155473283940136 -0.1582350615447 -0.155473283940136 0.244064830639389 0.244064830639389 0.244064830639389 0.0614158505143202 0.244064830639389 0.247533149419915 0.237679257625007 0.102705624226763 0.171260646168737 0.137681959709994 -0.137681959709994 0.163481284348989 0.163481284348989 -0.141068391008264 0.201777087702919 0.163481284348989 0.163481284348989 0.401106422708925 0.169709632909211 0.176591445331028 0.169709632909211 0.122798133304125 0.0813209473275712 0.13540955791868 0.13540955791868 -0.410092840296154 0.21356282776183 0.372247490385499 0.242753037473432 0.100481924590457 0.144389033716335 0.0505431076777264 -0.412312068230441 0.163481284348989 -0.507513517231763 0.100481924590457 0.0505431076777264 0.100481924590457 -0.191465840564145 0.100481924590457 -0.191465840564145 0.0484912308916816 0.100481924590457 0.272868244052193 0.0550780977450349 0.0484912308916816 0.0484912308916816 0.0505431076777264 0.100481924590457 -0.239873375773185 -0.457092421560178 0.0484912308916816 0.100481924590457 -0.19955984068934 0.0794058107644504 0.0679526404349391 0.100481924590457 0.0794058107644504 0.0794058107644504 0.0505431076777264 0.100481924590457 0.100481924590457 0.100481924590457 0.0615911475344403 0.100481924590457 0.0484912308916816 -0.510482367608078 0.100481924590457 -0.321639455354889 0.100481924590457 0.0679526404349391 0.137681959709994 -0.122573886299231 -0.122573886299231 0.207614066747851 0.137681959709994 0.181918095763552 -0.127925179245901 0.137681959709994 0.100481924590457 -0.122573886299231 0.0361822972127738 0.0724750196064125 0.0505431076777264 0.100481924590457 -0.287828302590649 0.100481924590457 -0.193095412543791 0.0783608417364669 -0.506680918876381 0.137681959709994 -0.298100212554908 0.137681959709994 0.137681959709994 0.137681959709994 0.272868244052193 0.244064830639389 0.169709632909211 0.214364082743848 0.137681959709994 0.141068391008264 0.137681959709994 0.137681959709994 0.137681959709994 -0.410092840296154 -0.132859225871209 -0.155473283940136 0.0242156274416381 0.0614158505143202 0.0849328978345783 0.141068391008264 -0.155473283940136 -0.155473283940136 0.0614158505143202 0.0242156274416381 0.244064830639389 0.242273538632281 0.0815165662489667 0.229747887239046 -0.882819645608778 -0.354111778694321 -0.547844667835791 0.182227189802031 -0.480983197466328 0.233470042639095 0.163481284348989 -0.885724056252926 0.207614066747851 0.0849328978345783 -0.274792325884656 0.171516597978571 -0.885724056252926 0.207614066747851 -0.35394564557181 -0.0991125439711278 -0.190790621946362 -0.368362214591992 0.099838765992506 0.0849328978345783 0.0849328978345783 -0.155473283940136 0.099838765992506 -0.137681959709994 -0.137681959709994 0.990603878901451 0.353994883676911 0.134885374277247 0.0762107978437632 0.0505431076777264 0.990603878901451 0.216218991186454 -0.137681959709994 0.300374602413099 1 0.727331711499283 -0.170625778964293 -0.119388489969585 0.0493320083576878 -0.104367736544818 0.0849328978345783 0.100481924590457 0.153999175320117 0.339349296702765 0.169044388320238 0.0944433548134255 -0.132859225871209 -0.130118267394801 0.0836039992857904 -0.153341209191076 -0.137681959709994 0.99059875680758 -0.139383701940968 -0.882819645608778 1 1 0.727331711499283 0.331858074213609 -0.885724056252926 0.102705624226763 1 0.358402685019225 1 1 0.039341075085155 -0.0290688541208339 0.0172017126854596 0.0335914588819081 0.039341075085155 0.039341075085155 -0.219447509589368 0.0335914588819081 0.0172017126854596 0.0335914588819081 0.146383321995106 0.0610255689219676 0.039341075085155 -0.0473213048767907 -0.239873375773185 -0.25089186049387 0.0498346174760213 -0.354111778694321 -0.354111778694321 -0.882819645608778 0.137681959709994 -0.506680918876381 -0.50289273301912 0.169044388320238 0.163481284348989 0.0778363421900701 -0.191465840564145 -0.191465840564145 -0.197519292374649 -0.119388489969585 -0.0410482523271537 -0.298100212554908 0.105027952701752 -0.503701222892131 0.127073880971666 0.127073880971666 -0.457092421560178 -0.510482367608078 -0.249928158827632 -0.191465840564145 -0.191465840564145 -0.197519292374649 -0.258069767010576 -0.499902360257123 -0.499902360257123 -0.507513517231763 -0.257749607749301 -0.507513517231763 0.123366498039649 0.100661833242361 0.10310808663421 -0.409397071471444 0.241603143987558 -0.882819645608778 -0.667094946592116 -0.368362214591992 -0.137681959709994 -0.137681959709994 -0.137681959709994 0.995290081055475 -0.167586844596844 0.995290081055475 0.358402685019225 1 -0.294805574195035 1 -0.137681959709994 -0.137681959709994 -0.169044388320238 0.997652321449969 -0.137681959709994 0.0849328978345783 -0.137681959709994 0.990603878901451 0.995290081055475 -0.137681959709994 0.390491245280733 0.331858074213609 0.0813209473275712 -0.137681959709994 0.123111520515482 0.0614158505143202 0.0614158505143202 0.0849328978345783 -0.298100212554908 0.0614158505143202 -0.137681959709994 0.13540955791868 0.144389033716335 0.102705624226763 -0.137681959709994 0.0813209473275712 -0.885724056252926 0.137681959709994 0.146383321995106 0.1657752920079 -0.137681959709994 -0.137681959709994 -0.137681959709994 -0.137681959709994 -0.137681959709994 -0.137681959709994 0.222706345572173 -0.137681959709994 -0.487444336779986 -0.141068391008264 -0.038591084389618 -0.137681959709994 -0.135962512784723 0.165354458443267 -0.137681959709994 -0.137681959709994 -0.137681959709994 -0.137681959709994 0.0985954848393114 0.394553227557436 -0.141068391008264 -0.137681959709994 -0.137681959709994 0.404438791677187 -0.274792325884656 0.0482119798398943 -0.357520191101459 0.166136134581067 -0.258604032909586 0.0635871867091758 0.0872571439936985 0.0563698782966742 0.0561576215412646 -0.274792325884656 0.132556549357708 -0.541757742507821 0.0470103706922115 -0.350532677030689 0.172694575574751 -0.263164264791289 0.0482119798398943 -0.354111778694321 -0.263164264791289 0.244064830639389 0.244064830639389 0.0849328978345783 0.0614158505143202 0.0977560008000969 0.0849328978345783 -0.137681959709994 -0.141068391008264 -0.137681959709994 0.244064830639389 0.099838765992506 0.0849328978345783 0.0849328978345783 0.0849328978345783 0.282295351687967 0.304458536739161 0.304458536739161 0.0782475404455333 0.244064830639389 0.244064830639389 0.102705624226763 0.244064830639389 0.244064830639389 -0.28339057572482 0.180285493026438 -0.333172215552494 -0.141068391008264 -0.137681959709994 -0.137681959709994 0.397779257507628 -0.137681959709994 0.163481284348989 -0.17403545215464 0.304458536739161 0.0266774045689325 0.123111520515482 0.490280839516869 0.995314453692136 0.331858074213609 -0.191465840564145 -0.19955984068934 0.144389033716335 -0.119388489969585 -0.19955984068934 -0.356648106672953 -0.298100212554908 -0.34502339262687 0.130690804188295 -0.119388489969585 -0.193716289364723 -0.507513517231763 -0.316971246902836 -0.316971246902836 -0.119388489969585 -0.19955984068934 0.167402267134851 -0.263622365638116 0.133539360242115 0.0942202150313096 0.155830887496973 0.230758200803309 0.215133852149301 -0.192640179247681 0.099838765992506 0.244064830639389 0.244064830639389 -0.397885880347417 -0.137681959709994 0.163481284348989 -0.137681959709994 -0.137681959709994 0.335620681321381 -0.354111778694321 -0.885724056252926 -0.368079220193456 -0.885724056252926 -0.885724056252926 0.039341075085155 0.101473547746654 0.039341075085155 0.039341075085155 0.0440762343059291 -0.0452407290849946 -0.0317800947157174 0.0230534942232624 0.105563619095606 0.03001053085233 1 0.401106422708925 1 -0.155473283940136 -0.0491297935610608 0.191465291519903 0.099838765992506 -0.192640179247681 -0.368362214591992 0.102705624226763 -0.12782968265836 0.034439689538497 0.228184692362626 1 0.099838765992506 0.0849328978345783 0.13540955791868 0.034439689538497 0.0242156274416381 1 -0.051930446719073 -0.244758976336763 0.0818315159625212 -0.155473283940136 0.0849328978345783 -0.1582350615447 -0.15921867730642 0.099838765992506 0.0849328978345783 0.0824294186524227 0.034439689538497 -0.1582350615447 0.139135764099932 0.146383321995106 -0.119388489969585 -0.298100212554908 -0.298100212554908 -0.119388489969585 -0.119388489969585 -0.119388489969585 -0.258069767010576 -0.292944656604959 0.132467694301632 -0.279196287487693 -0.507513517231763 -0.507513517231763 -0.506680918876381 -0.506680918876381 -0.457092421560178 -0.50289273301912 -0.35394564557181 -0.50289273301912 -0.50289273301912 -0.506680918876381 -0.506680918876381 -0.307460980063441 -0.669075253926526 -0.243551452871499 -0.191465840564145 -0.243551452871499 -0.191465840564145 -0.191465840564145 -0.191465840564145 -0.257511322883769 -0.119291334909232 0.137681959709994 0.137681959709994 0.137681959709994 0.166982227988943 0.163481284348989 0.138411074763223 0.0849328978345783 0.10349328118447 0.272868244052193 0.0794058107644504 0.135962512784723 0.137681959709994 -0.0172563689406703 0.0794058107644504 0.183140215461144 0.303744343084831 0.0512397642813904 0.174782904334711 -0.204628852834163 0.0172017126854596 0.113501605837007 0.104793915397759 -0.0317800947157174 0.03001053085233 0.228511918992508 0.209299185171215 0.0506281387429928 0.0352981347822649 0.0330766932491682 0.163155131943555 0.272868244052193 0.137681959709994 0.137681959709994 0.0484912308916816 0.169044388320238 0.164642490535136 0.099454163538171 0.034439689538497 0.997652321449969 0.177600403382525 -0.8834036941484 1 0.0849328978345783 0.995314453692136 0.339349296702765 0.099838765992506 -0.1582350615447 -0.0317800947157174 0.034756340832066 0.034439689538497 0.0484912308916816 0.102705624226763 0.300374602413099 0.102705624226763 0.169044388320238 0.0627755310758832 0.0335914588819081 0.343045052701562 0.099838765992506 -0.137681959709994 -0.0317800947157174 0.034439689538497 -0.00996975904204495 0.331858074213609 0.0849328978345783 1 0.137681959709994 0.169044388320238 -0.298100212554908 0.272868244052193 0.03180746223101 0.039341075085155 -0.168423389348794 0.0614158505143202 0.0588970731052454 0.0849328978345783 0.388347550245342 -0.0121984285931182 0.099838765992506 0.0849328978345783 0.244064830639389
0.997137135307793 -0.388148354441184 -0.388148354441184 -0.388148354441184 -0.527998634990207 -0.232261427582854 -0.304810174892428 -0.301202320696399 0.997137135307793 -0.388148354441184 -0.236668750026538 -0.0952987542533139 0.245841798214088 1 0.0560963951744978 0.118824328174587 0.3333315696789 0.107791572744012 0.30865608884983 0.311120418699612 0.33250688189438 0.311941876348193 -0.555444480003878 0.10488290690336 -0.27349135859902 -0.27349135859902 0.121452878768952 0.245841798214088 0.245841798214088 0.392668711973669 0.307834631071191 0.944811037649528 0.944808816514447 0.331682417698631 0.3333315696789 0.3333315696789 0.3333315696789 -0.527998634990207 0.3333315696789 -0.527998634990207 0.334156488737052 0.3333315696789 0.3333315696789 0.3333315696789 0.311941876348193 0.997137135307793 0.997137135307793 0.112034523238736 0.110635375398941 0.111373747803216 0.245841798214088 0.248630515565641 0.245841798214088 0.121452878768952 0.245841798214088 0.245841798214088 0.121452878768952 0.120144420297546 0.245841798214088 -0.0957071273744892 0.941872047514796 -0.275383158996359 0.938853553958484 0.997137135307793 -0.387253348703507 0.997137135307793 0.997137135307793 0.997137135307793 0.997137135307793 0.997137135307793 0.311941876348193 0.997137135307793 -0.388148354441184 0.997137135307793 0.997137135307793 -0.388148354441184 0.997137135307793 0.997137135307793 0.997137135307793 -0.529076726578032 0.997137135307793 -0.529076726578032 -0.527998634990207 0.997137135307793 -0.388148354441184 0.997137135307793 -0.527998634990207 0.3333315696789 0.3333315696789 0.997137135307793 0.997137135307793 0.997137135307793 0.997137135307793 0.997137135307793 0.997137135307793 0.997137135307793 0.99141968865343 0.313584864669123 0.313584864669123 0.997137135307793 0.0895633286107812 -0.119411432461377 -0.175258234781038 -0.452223388386831 -0.117581341853167 0.107791572744012 0.107791572744012 0.245841798214088 0.245841798214088 0.245841798214088 0.245841798214088 0.248630515565641 0.245841798214088 0.248630515565641 -0.0361284794617689 0.355571648346812 0.399114053862134 0.351487198241389 0.510659702676735 -0.202029384316084 0.944808816514447 -0.276593181517062 0.997137135307793 -0.388148354441184 -0.388148354441184 0.493676323168062 0.96921519419518 0.997137135307793 -0.388148354441184 0.997137135307793 -0.529076726578032 -0.527998634990207 -0.529076726578032 0.997137135307793 0.997137135307793 0.997137135307793 -0.388148354441184 0.997137135307793 0.988543002718464 0.988586627465091 0.313584864669123 0.590774792944537 -0.112034523238736 0.112034523238736 0.567542573595586 0.567542573595586 0.114790129105921 -0.121874526452622 0.567542573595586 0.567542573595586 0.253234866387311 0.571810725111872 0.576249082950949 0.571810725111872 0.352888565556637 -0.27349135859902 0.356569840427825 0.356569840427825 -0.173359562785961 -0.131612290617977 0.0219075156228705 -0.150371467368382 -0.0874257523297638 0.353680623041153 -0.0941025648431554 -0.160411167652667 0.567542573595586 -0.229874161582169 -0.0874257523297638 -0.0941025648431554 -0.0874257523297638 -0.0952363179375087 -0.0874257523297638 -0.0952363179375087 -0.0559659249257229 -0.0874257523297638 -0.147003396144071 -0.0924735348763448 -0.0559659249257229 -0.0559659249257229 -0.0941025648431554 -0.0874257523297638 -0.0679433609249819 -0.21580988284068 -0.0559659249257229 -0.0874257523297638 -0.0952363179375087 -0.042061094428014 -0.0957071273744892 -0.0874257523297638 -0.042061094428014 -0.042061094428014 -0.0941025648431554 -0.0874257523297638 -0.0874257523297638 -0.0874257523297638 -0.0891366438871818 -0.0874257523297638 -0.0559659249257229 -0.231073009444116 -0.0874257523297638 -0.186139889398985 -0.0874257523297638 -0.0957071273744892 -0.112034523238736 0.0239862993456054 0.0239862993456054 -0.170156087614917 -0.112034523238736 -0.101507922333226 -0.136370887254511 -0.112034523238736 -0.0874257523297638 0.0239862993456054 -0.106345682250335 -0.058974351363282 -0.0941025648431554 -0.0874257523297638 -0.101903746069259 -0.0874257523297638 -0.0764438026228737 0.221331098576618 -0.232261427582854 -0.112034523238736 -0.205854706390686 -0.112034523238736 -0.112034523238736 -0.112034523238736 -0.147003396144071 0.997137135307793 0.571810725111872 0.428812163843208 -0.112034523238736 -0.114790129105922 -0.112034523238736 -0.112034523238736 -0.112034523238736 -0.173359562785961 -0.554313909259395 -0.529076726578032 -0.0341207651266548 -0.388148354441184 0.3333315696789 -0.114790129105922 -0.529076726578032 -0.529076726578032 -0.388148354441184 -0.0341207651266548 0.997137135307793 0.994273371559249 0.381844542217739 -0.162323274632767 -0.200133428183164 -0.0977550231717095 -0.279110527403283 0.480880894005224 -0.0815776355456222 0.338456551808362 0.567542573595586 -0.19855263117353 -0.170156087614917 0.3333315696789 -0.0972884429595378 -0.0860387119276126 -0.19855263117353 -0.170156087614917 -0.0952987542533139 -0.299573334897725 -0.114790129105922 -0.102457919126386 0.311941876348193 0.3333315696789 0.3333315696789 -0.529076726578032 0.311941876348193 0.112034523238736 0.112034523238736 0.248630515565641 -0.119772205810973 -0.127833343420886 -0.101903746069259 -0.0941025648431554 0.248630515565641 -0.189718795822794 0.112034523238736 0.106345682250336 0.245841798214088 0.336522685967318 -0.0764438026228737 -0.162009292193714 -0.0594205139401247 -0.301202320696399 0.3333315696789 -0.0874257523297638 0.434972441568768 0.120144420297546 0.406634238704784 0.309477533585643 -0.554313909259395 -0.555444480003878 0.304548493767501 -0.0649150017307948 0.112034523238736 0.240174442353734 0.113419264419963 -0.200133428183164 0.245841798214088 0.245841798214088 0.336522685967318 0.117492201501088 -0.19855263117353 0.313584864669123 0.245841798214088 -0.117581341853167 0.245841798214088 0.245841798214088 -0.0590238178406256 -0.248248958756408 -0.067443449595526 -0.0762935110734076 -0.0590238178406256 -0.0590238178406256 0.187625670254702 -0.0762935110734076 -0.067443449595526 -0.0762935110734076 0.130445695536028 -0.0911959810799769 -0.0590238178406256 -0.0392756793027989 -0.0679433609249819 -0.0707009023128949 -0.0610329881859058 -0.0977550231717095 -0.0977550231717095 -0.200133428183164 -0.112034523238736 -0.232261427582854 -0.233439803803603 -0.0586813492427591 0.567542573595586 -0.100506391822792 -0.0952363179375087 -0.0952363179375087 -0.163851517215958 -0.162009292193714 -0.0682351477309819 -0.205854706390686 -0.101903746069259 -0.231073009444116 -0.10340252056801 -0.10340252056801 -0.21580988284068 -0.231073009444116 -0.0581485974663823 -0.0952363179375087 -0.0952363179375087 -0.163851517215958 -0.229069259105656 -0.232261427582854 -0.232261427582854 -0.229874161582169 -0.0972884429595378 -0.229874161582169 -0.100385750033026 0.0125688238282028 -0.104882906903361 -0.155000769546548 -0.148448270093635 -0.200133428183164 -0.178773492553188 -0.102457919126386 0.112034523238736 0.112034523238736 0.112034523238736 0.245841798214088 -0.0466738949921217 0.245841798214088 -0.117581341853167 0.245841798214088 -0.20493846027828 0.245841798214088 0.112034523238736 0.112034523238736 0.111373747803216 0.247239781020288 0.112034523238736 0.3333315696789 0.112034523238736 0.248630515565641 0.245841798214088 0.112034523238736 -0.121512935871017 0.117492201501088 -0.27349135859902 0.112034523238736 -0.174375475998159 -0.388148354441184 -0.388148354441184 0.3333315696789 -0.205854706390686 -0.388148354441184 0.112034523238736 0.356569840427825 0.352936331855389 0.313584864669123 0.112034523238736 -0.27349135859902 -0.19855263117353 -0.112034523238736 0.130445695536028 0.563573776976246 0.112034523238736 0.112034523238736 0.112034523238736 0.112034523238736 0.112034523238736 0.112034523238736 -0.185531392628213 0.112034523238736 -0.246855118494414 0.114790129105921 0.143132484840527 0.112034523238736 0.110635375398941 0.559632409428909 0.112034523238736 0.112034523238736 0.112034523238736 0.112034523238736 0.0109054029529923 0.252279608054438 0.114790129105921 0.112034523238736 0.112034523238736 0.252078700739825 -0.0972884429595378 0.338551043437124 -0.0970345529128328 -0.0937633399036326 -0.0972884429595378 -0.0736753570233351 -0.095819537675781 -0.386358687294028 -0.100385750033026 -0.0972884429595378 -0.275383158996359 -0.276867031830417 -0.0876992656004099 -0.0986657510576981 -0.0909592697638762 -0.0988476370375885 0.338551043437124 -0.0977550231717095 -0.0988476370375885 0.997137135307793 0.997137135307793 0.3333315696789 -0.388148354441184 0.311941876348193 0.3333315696789 0.112034523238736 0.114790129105921 0.112034523238736 0.997137135307793 0.311941876348193 0.3333315696789 0.3333315696789 0.3333315696789 0.0655440161376844 0.107791572744012 0.107791572744012 0.26818231664251 0.997137135307793 0.997137135307793 0.313584864669123 0.997137135307793 0.997137135307793 0.286854241123768 0.602541630310267 0.0833191965653684 0.11479012910592 0.112034523238736 0.112034523238736 0.254384729187843 0.112034523238736 0.567542573595586 -0.533019320621707 0.107791572744012 -0.00932657624150364 -0.174375475998159 0.254857887144419 0.248630515565641 0.117492201501088 -0.0952363179375087 -0.0952363179375087 -0.0162871987328989 -0.162009292193714 -0.0952363179375087 -0.183230596808019 -0.205854706390686 -0.264847821646117 -0.0684378950739949 -0.162009292193714 -0.0920987212536811 -0.229874161582169 -0.202177487144992 -0.202177487144992 -0.162009292193714 -0.0952363179375087 0.583466411412519 -0.21937814265725 -0.122911226125944 -0.0972884429595378 -0.118235310801958 -0.139201367542341 -0.151447114071494 -0.1013182865412 0.311941876348193 0.997137135307793 0.997137135307793 -0.252078700739825 0.112034523238736 0.567542573595586 0.112034523238736 0.112034523238736 0.118824328174587 -0.0977550231717095 -0.19855263117353 -0.0999841060924805 -0.19855263117353 -0.19855263117353 -0.0590238178406256 0.299894013070172 -0.0590238178406256 -0.0590238178406256 -0.0555565680852143 -0.0981988065938891 -0.227314197596329 -0.13556219806889 0.0476114240969664 -0.0477251631697468 0.245841798214088 0.253234866387311 0.245841798214088 -0.529076726578032 0.396961875307228 -0.168885227501132 0.311941876348193 -0.1013182865412 -0.102457919126386 0.313584864669123 -0.468877678489017 -0.0361284794617689 -0.193575793518321 0.245841798214088 0.311941876348193 0.3333315696789 0.356569840427825 -0.0361284794617689 -0.0341207651266548 0.245841798214088 0.399114053862134 -0.0772128041567282 0.334156488737052 -0.529076726578032 0.3333315696789 -0.527998634990207 -0.531216315330019 0.311941876348193 0.3333315696789 0.33250688189438 -0.0361284794617689 -0.527998634990207 -0.106956608530209 0.130445695536028 -0.162009292193714 -0.205854706390686 -0.205854706390686 -0.162009292193714 -0.162009292193714 -0.162009292193714 -0.229069259105656 -0.118824328174587 -0.107791572744012 -0.0988476370375885 -0.229874161582169 -0.229874161582169 -0.232261427582854 -0.232261427582854 -0.21580988284068 -0.233439803803603 -0.0952987542533139 -0.233439803803603 -0.233439803803603 -0.232261427582854 -0.232261427582854 -0.118824328174587 -0.177866165938621 -0.0711083775235144 -0.0952363179375087 -0.0711083775235144 -0.0952363179375087 -0.0952363179375087 -0.0952363179375087 -0.108907144334289 -0.13929687181313 -0.112034523238736 -0.112034523238736 -0.112034523238736 0.579371130255024 0.567542573595586 0.353943112575806 0.3333315696789 0.509501366951039 -0.147003396144071 -0.042061094428014 0.384027680829212 -0.112034523238736 -0.0637637607935194 -0.042061094428014 0.46289775523567 0.0328772125917596 -0.0755441218698331 0.281070955900169 -0.0540350643169808 -0.067443449595526 0.254081579863712 0.305166960780843 -0.227314197596329 -0.0477251631697468 0.25245468396012 0.308695809498474 -0.0809624534316651 -0.042133367616411 -0.0440016697449651 -0.132762545359982 -0.147003396144071 -0.112034523238736 -0.112034523238736 -0.0559659249257229 -0.0586813492427591 0.252532037712397 0.311120418699612 -0.0361284794617689 0.247239781020288 0.293191308429768 -0.19696012687327 0.245841798214088 0.3333315696789 0.248630515565641 0.120144420297546 0.311941876348193 -0.527998634990207 -0.227314197596329 -0.0466197270549741 -0.0361284794617689 -0.0559659249257229 0.313584864669123 0.106345682250336 0.313584864669123 0.406634238704784 -0.219991681731633 -0.0762935110734076 0.121452878768952 0.311941876348193 0.112034523238736 -0.227314197596329 -0.0361284794617689 -0.130316063605841 0.117492201501088 0.3333315696789 0.245841798214088 -0.112034523238736 -0.0586813492427591 -0.205854706390686 -0.147003396144071 -0.0787469933001175 -0.0590238178406256 -0.531238822931696 -0.388148354441184 -0.387253348703507 0.3333315696789 -0.119411432461377 0.199028194427479 0.311941876348193 0.3333315696789 0.997137135307793
0.0538908609903364 0.121548800091916 0.121548800091916 0.121548800091916 -0.269242053141918 -0.337731201489767 -0.081812045178732 -0.0895066036521252 0.0538908609903364 0.121548800091916 -0.03635457812127 0.0789128786502054 0.166643110340305 0.0560963951744978 1 -0.0774414123831791 -0.231655829997879 -0.0669565414668445 -0.222286868600867 -0.213203671683996 -0.230660487525787 -0.214191471586579 -0.257216695760249 -0.0631278485935141 -0.105101934854665 -0.105101934854665 -0.0806771496811154 0.166643110340305 0.166643110340305 -0.301477217903408 -0.222335535195136 0.117879271128299 0.117879271128299 -0.230807572811226 -0.231655829997879 -0.231655829997879 -0.231655829997879 -0.269242053141918 -0.231655829997879 -0.269242053141918 -0.232646603480226 -0.231655829997879 -0.231655829997879 -0.231655829997879 -0.214191471586579 0.0538908609903364 0.0538908609903364 -0.0637627998628716 -0.0615294506872038 -0.0887468855507828 0.166643110340305 0.165632362089963 0.166643110340305 -0.0806771496811154 0.166643110340305 0.166643110340305 -0.0806771496811154 -0.0790787845442464 0.166643110340305 0.0710428703498132 0.116054341112954 0.0354568126506167 0.101203405168099 0.0538908609903364 0.126563007125403 0.0538908609903364 0.0538908609903364 0.0538908609903364 0.0538908609903364 0.0538908609903364 -0.214191471586579 0.0538908609903364 0.121548800091916 0.0538908609903364 0.0538908609903364 0.121548800091916 0.0538908609903364 0.0538908609903364 0.0538908609903364 -0.267864913716584 0.0538908609903364 -0.267864913716584 -0.269242053141918 0.0538908609903364 0.121548800091916 0.0538908609903364 -0.269242053141918 -0.231655829997879 -0.231655829997879 0.0538908609903364 0.0538908609903364 0.0538908609903364 0.0538908609903364 0.0538908609903364 0.0538908609903364 0.0538908609903364 0.052137577404207 -0.214940899868491 -0.214940899868491 0.0538908609903364 -0.156768613788391 0.162673454388379 0.135196325514004 -0.101795775624052 0.109791390546018 -0.0669565414668445 -0.0669565414668445 0.166643110340305 0.166643110340305 0.166643110340305 0.166643110340305 0.165632362089963 0.166643110340305 0.165632362089963 0.115709528437569 0.117540046330871 -0.305605916926123 -0.0221577487575948 0.0727659449800922 -0.717300314415331 0.117879271128299 0.0371897316944272 0.0538908609903364 0.121548800091916 0.121548800091916 -0.019882005760814 -0.00613024736349579 0.0538908609903364 0.121548800091916 0.0538908609903364 -0.267864913716584 -0.269242053141918 -0.267864913716584 0.0538908609903364 0.0538908609903364 0.0538908609903364 0.121548800091916 0.0538908609903364 0.0471914391171893 0.0604657157212186 -0.214940899868491 0.0713228056618098 0.0637627998628716 -0.0637627998628716 0.0713228056618098 0.0713228056618098 -0.0625165347677521 0.121921321599834 0.0713228056618098 0.0713228056618098 0.27711654571089 0.0708538025376089 0.0639000671299677 0.0708538025376089 0.0667010819116794 -0.105101934854665 0.0713820501784755 0.0713820501784755 -0.269764238822637 0.121129147355181 0.0985653164444132 0.113785858077661 0.0392545769587191 0.0987107885527947 0.0649914337017793 -0.271024729650831 0.0713228056618098 -0.334944551175082 0.0392545769587191 0.0649914337017793 0.0392545769587191 -0.509231976774631 0.0392545769587191 -0.509231976774631 0.0626641621490712 0.0392545769587191 -0.0606568120940283 0.0588002072139929 0.0626641621490712 0.0626641621490712 0.0649914337017793 0.0392545769587191 -0.607320447989362 -0.342846539193739 0.0626641621490712 0.0392545769587191 -0.508777501149097 0.0377069329499993 0.0710428703498132 0.0392545769587191 0.0377069329499993 0.0377069329499993 0.0649914337017793 0.0392545769587191 0.0392545769587191 0.0392545769587191 0.0242627314981067 0.0392545769587191 0.0626641621490712 -0.332406588760847 0.0392545769587191 -0.602099973148962 0.0392545769587191 0.0710428703498132 0.0637627998628716 -0.246580471424952 -0.246580471424952 -0.162793973562759 0.0637627998628716 -0.233313601547456 0.129825148358182 0.0637627998628716 0.0392545769587191 -0.246580471424952 0.0893460673985108 0.0330635079473587 0.0649914337017793 0.0392545769587191 0.0856141854732976 0.0392545769587191 0.0642240756447812 0.0505055482770246 -0.337731201489767 0.0637627998628716 -0.586506849368035 0.0637627998628716 0.0637627998628716 0.0637627998628716 -0.0606568120940283 0.0538908609903364 0.0708538025376089 0.184310015271474 0.0637627998628716 0.062516534767749 0.0637627998628716 0.0637627998628716 0.0637627998628716 -0.269764238822637 -0.258575628113108 -0.267864913716584 0.11626305492202 0.121548800091916 -0.231655829997879 0.062516534767749 -0.267864913716584 -0.267864913716584 0.121548800091916 0.11626305492202 0.0538908609903364 0.0609346659401987 0.101241594941026 0.146353007508057 -0.231042013753226 0.0479258059874888 -0.251159921492732 0.087977896526555 0.0370998633786054 0.159610542568181 0.0713228056618098 -0.233127981830164 -0.162793973562759 -0.231655829997879 0.0817366497428392 -0.183476940411784 -0.233127981830164 -0.162793973562759 0.0789128786502054 -0.0909246074505709 0.0964406489737755 0.0376708337418014 -0.214191471586579 -0.231655829997879 -0.231655829997879 -0.267864913716584 -0.214191471586579 -0.0637627998628716 -0.0637627998628716 0.165632362089963 0.108177955254429 -0.324818224576871 0.0856141854732976 0.0649914337017793 0.165632362089963 0.210132950480581 -0.0637627998628716 -0.0650727288907275 0.166643110340305 0.214349111524596 0.0642240756447812 0.136111714488331 0.0905608287951675 -0.0895066036521252 -0.231655829997879 0.0392545769587191 0.105280710321754 -0.0790787845442464 0.115566289502966 -0.223220210085375 -0.258575628113108 -0.257216695760249 -0.220557372389924 0.0631694826554865 -0.0637627998628716 0.17422245974489 -0.0659138837067728 -0.231042013753226 0.166643110340305 0.166643110340305 0.214349111524596 -0.0787800787105671 -0.233127981830164 -0.214940899868491 0.166643110340305 0.109791390546018 0.166643110340305 0.166643110340305 0.0751160064164654 0.622809517071075 -0.0615311116705321 0.0405983131494442 0.0751160064164654 0.0751160064164654 -0.20841392341198 0.0405983131494442 -0.0615311116705321 0.0405983131494442 0.950017300880525 0.394565526536041 0.0751160064164654 0.0280615755396493 -0.607320447989362 -0.610851364667185 0.0532064129130534 0.0479258059874888 0.0479258059874888 -0.231042013753226 0.0637627998628716 -0.329878824460535 -0.33520397882779 -0.23516943395361 0.0713228056618098 0.189519476055381 -0.509231976774631 -0.509231976774631 -0.878894828661297 0.136111714488331 0.0385335646692922 -0.586506849368035 0.0856141854732935 -0.340268532260108 0.0222324919344781 0.0222324919344781 -0.342846539193739 -0.332406588760847 -0.205706717382478 -0.509231976774631 -0.509231976774631 -0.878894828661297 -0.521775395259874 -0.345595789235523 -0.345595789235523 -0.334944551175082 0.03639916343799 -0.334944551175082 0.0291250732355917 0.219627899797326 -0.368168897759877 -0.267954050822356 0.11237985185519 -0.231042013753226 -0.300633813583488 0.0376708337418014 -0.0637627998628716 -0.0637627998628716 -0.0637627998628716 0.166643110340305 -0.05966924023008 0.166643110340305 0.109791390546018 0.166643110340305 -0.590426907976428 0.166643110340305 -0.0637627998628716 -0.0637627998628716 -0.0887468855507828 0.164752996183012 -0.0637627998628716 -0.231655829997879 -0.0637627998628716 0.165632362089963 0.166643110340305 -0.0637627998628716 0.16424703581373 -0.0757622138804911 -0.105101934854665 -0.0637627998628716 0.026248153614426 0.121548800091916 0.121548800091916 -0.231655829997879 -0.586506849368035 0.121548800091916 -0.0637627998628716 0.0713820501784755 0.0987107885527947 -0.214940899868491 -0.0637627998628716 -0.105101934854665 -0.233127981830164 0.0637627998628716 0.950017300880525 0.067108588896291 -0.0637627998628716 -0.0637627998628716 -0.0637627998628716 -0.0637627998628716 -0.0637627998628716 -0.0637627998628716 0.206693950357127 -0.0637627998628716 -0.312831545057005 -0.0625165347677521 0.166376166280588 -0.0637627998628716 -0.0615294506872038 0.069466813875514 -0.0637627998628716 -0.0637627998628716 -0.0637627998628716 -0.0637627998628716 0.221492965681142 0.292089479582285 -0.0625165347677521 -0.0637627998628716 -0.0637627998628716 0.279313456477932 0.0817366497428392 0.0588610438675929 0.0806833897245618 -0.19530263632644 0.0817366497428392 0.125889045784129 0.103128185838111 0.118859331160491 0.084338844779683 0.0817366497428392 0.0354568126506167 -0.247933133252362 0.136442847014952 0.0452583857659371 -0.188956906187021 0.0830466028715111 0.0588610438675929 0.0479258059874888 0.0830466028715111 0.0538908609903364 0.0538908609903364 -0.231655829997879 0.121548800091916 -0.214191471586579 -0.231655829997879 -0.0637627998628716 -0.0625165347677521 -0.0637627998628716 0.0538908609903364 -0.214191471586579 -0.231655829997879 -0.231655829997879 -0.231655829997879 0.117794113688192 -0.0669565414668445 -0.0669565414668445 0.0749432534351079 0.0538908609903364 0.0538908609903364 -0.214940899868491 0.0538908609903364 0.0538908609903364 -0.214467630476452 0.0639806495071334 -0.16555058466389 -0.0555878880178608 -0.0637627998628716 -0.0637627998628716 0.282393408553586 -0.0637627998628716 0.0713228056618098 -0.0630747169370178 -0.0669565414668445 0.125256444838026 0.026248153614426 0.179794814197284 0.165632362089963 -0.0757622138804911 -0.509231976774631 -0.508777501149097 -0.0743073386952562 0.136111714488331 -0.508777501149097 -0.529701319279115 -0.586506849368035 -0.395666031649878 0.0650727288907276 0.136111714488331 -0.51298623276872 -0.334944551175082 -0.602401849984405 -0.602401849984405 0.136111714488331 -0.508777501149097 0.0619143252415377 -0.556919945804497 0.13164216027493 0.0817366497428392 0.120455303770612 0.133525029299412 -0.160337351683132 -0.501442611668141 -0.214191471586579 0.0538908609903364 0.0538908609903364 -0.286793990266569 -0.0637627998628716 0.0713228056618098 -0.0637627998628716 -0.0637627998628716 -0.0774414123831791 0.0479258059874888 -0.233127981830164 0.0657280196108952 -0.233127981830164 -0.233127981830164 0.0751160064164654 0.0982924855334041 0.0751160064164654 0.0751160064164654 0.0773875216679977 0.0953384981901071 0.605377447686106 0.504281997392797 0.283515051212946 0.341746381638292 0.166643110340305 0.27711654571089 0.166643110340305 -0.267864913716584 -0.303754367819779 0.179148275072164 -0.214191471586579 -0.501442611668141 0.0376708337418014 -0.214940899868491 -0.299196241594367 0.115709528437569 0.208305655202272 0.166643110340305 -0.214191471586579 -0.231655829997879 0.0713820501784755 0.115709528437569 0.11626305492202 0.166643110340305 -0.305605916926123 -0.589880897212282 -0.231500222771332 -0.267864913716584 -0.231655829997879 -0.269242053141918 -0.26510212798034 -0.214191471586579 -0.231655829997879 -0.230660487525787 0.115709528437569 -0.269242053141918 0.134335953597403 0.950017300880525 0.136111714488331 -0.586506849368035 -0.586506849368035 0.136111714488331 0.136111714488331 0.136111714488331 -0.521775395259874 -0.0816994292572502 0.00263481832910366 -0.123522676483916 -0.334944551175082 -0.334944551175082 -0.337731201489767 -0.337731201489767 -0.342846539193739 -0.33520397882779 0.0789128786502054 -0.33520397882779 -0.33520397882779 -0.329878824460535 -0.329878824460535 -0.0746294461797088 -0.297970669764035 -0.612029836873603 -0.509231976774631 -0.612029836873603 -0.509231976774631 -0.509231976774631 -0.509231976774631 -0.553630453773717 0.132544228665855 0.0637627998628716 0.0637627998628716 0.0637627998628716 0.0643086390781472 0.0713228056618098 0.0611408751471843 -0.231655829997879 -0.0154925172585336 -0.0606568120940283 0.0377069329499993 0.0929500427086847 0.0637627998628716 0.0505055482770246 0.0377069329499993 0.00422484593483966 -0.0310043459516467 0.0743689425952866 -0.00799610690274166 0.060866608328813 -0.0615311116705321 0.105947535651535 0.0892992605925376 0.605377447686106 0.341746381638292 0.490308147942247 0.444610832702735 0.371710745008112 0.339550598076599 0.340281814101537 0.11154013096468 -0.0606568120940283 0.0637627998628716 0.0637627998628716 0.0626641621490712 -0.23516943395361 -0.0338253967104522 -0.213203671683996 0.115709528437569 0.164752996183012 -0.0213520881918452 -0.235217792782746 0.166643110340305 -0.231655829997879 0.165632362089963 -0.0790787845442464 -0.214191471586579 -0.269242053141918 0.605377447686106 0.343213837274213 0.115709528437569 0.0626641621490712 -0.214940899868491 -0.0650727288907275 -0.214940899868491 0.115566289502966 0.373284580841873 0.0405983131494442 -0.0806771496811154 -0.214191471586579 -0.0637627998628716 0.605377447686106 0.115709528437569 0.109484725243739 -0.0757622138804911 -0.231655829997879 0.166643110340305 0.0637627998628716 -0.23516943395361 -0.586506849368035 -0.0606568120940283 0.0423577457955156 0.0751160064164654 -0.26510212798034 0.121548800091916 0.120205985397217 -0.231655829997879 0.162673454388379 0.0748879354939297 -0.214191471586579 -0.231655829997879 0.0538908609903364
0.118484150200881 -0.0152037817868087 -0.0152037817868087 -0.0152037817868087 0.0498728809425868 0.07409601632774 0.0231821512821946 0.0192222710564461 0.118484150200881 -0.0152037817868087 0.106610014207112 -0.0507995919543497 0.335620681321381 0.118824328174587 -0.0774414123831791 1 0.149525195293673 0.907150702216769 0.174601465869595 0.171684363931519 0.150408984308236 0.170717871897594 0.0614094300774709 0.88267199583286 0.399012918285822 0.399012918285822 0.978357445117741 0.335620681321381 0.335620681321381 0.0791611480855011 0.160775227944126 0.115075778403978 0.115075778403978 0.151294919505917 0.149525195293673 0.149525195293673 0.149525195293673 0.0498728809425868 0.149525195293673 0.0498728809425868 0.148643524702584 0.149525195293673 0.149525195293673 0.149525195293673 0.170717871897594 0.118484150200881 0.118484150200881 -0.046208913123531 -0.0456318311749757 -0.0567347927815944 0.335620681321381 0.334048115077173 0.335620681321381 0.978357445117741 0.335620681321381 0.335620681321381 0.978357445117741 0.96687503395446 0.335620681321381 0.0266645395246607 0.114734184580197 -0.0392266340703845 0.115758517260929 0.118484150200881 -0.0159917394581494 0.118484150200881 0.118484150200881 0.118484150200881 0.118484150200881 0.118484150200881 0.170717871897594 0.118484150200881 -0.0152037817868087 0.118484150200881 0.118484150200881 -0.0152037817868087 0.118484150200881 0.118484150200881 0.118484150200881 0.0505426145927046 0.118484150200881 0.0505426145927046 0.0498728809425868 0.118484150200881 -0.0152037817868087 0.118484150200881 0.0498728809425868 0.149525195293673 0.149525195293673 0.118484150200881 0.118484150200881 0.118484150200881 0.118484150200881 0.118484150200881 0.118484150200881 0.118484150200881 0.119164403561077 0.168793468138956 0.168793468138956 0.118484150200881 0.145557156720752 -0.117807409246642 -0.129465837520572 -0.0870385527741868 0.285188960126641 0.907150702216769 0.907150702216769 0.335620681321381 0.335620681321381 0.335620681321381 0.335620681321381 0.334048115077173 0.335620681321381 0.334048115077173 -0.0848636193342528 -0.0349664420215773 0.0819520104482055 0.0912151187059694 0.0763186452923776 0.0405090473966271 0.115075778403978 -0.0383314670672826 0.118484150200881 -0.0152037817868087 -0.0152037817868087 0.0471563663705454 0.12188181248418 0.118484150200881 -0.0152037817868087 0.118484150200881 0.0505426145927046 0.0498728809425868 0.0505426145927046 0.118484150200881 0.118484150200881 0.118484150200881 -0.0152037817868087 0.118484150200881 0.11746295816971 0.119504380571378 0.168793468138956 0.090849397353038 0.0462089131235309 -0.046208913123531 0.063757849767316 0.063757849767316 -0.0473454695031045 0.0353452925427285 0.063757849767316 0.063757849767316 -0.0962052381263131 0.0897484436969467 0.0886415775907807 0.0897484436969467 0.0871560284805268 0.399012918285822 0.0867828247389825 0.0867828247389825 0.064710090063142 0.048464811769792 0.124933956343355 0.0814729398296679 0.0360589653740644 0.0484599458712121 0.0242355792622636 0.0663553352969126 0.063757849767316 0.0727381138491383 0.0360589653740644 0.0242355792622636 0.0360589653740644 0.0348817509496533 0.0360589653740644 0.0348817509496533 -0.0171794043523906 0.0360589653740644 0.0915802259797633 0.0217419574547567 -0.0171794043523906 -0.0171794043523906 0.0242355792622636 0.0360589653740644 0.0659493570594468 0.0962752012638929 -0.0171794043523906 0.0360589653740644 0.0240900780285935 -0.00503063841878423 0.0266645395246607 0.0360589653740644 -0.00503063841878423 -0.00503063841878423 0.0242355792622636 0.0360589653740644 0.0360589653740644 0.0360589653740644 0.0367646267814149 0.0360589653740644 -0.0171794043523906 0.0734199998344525 0.0360589653740644 0.0767738526430175 0.0360589653740644 0.0266645395246607 0.0462089131235309 0.0138166109781071 0.0138166109781071 0.090849397353038 0.0462089131235309 0.0719042475206703 0.0637348739119153 0.0462089131235309 0.0360589653740644 0.0138166109781071 -0.183718110633578 0.0243241154590851 0.0242355792622636 0.0360589653740644 -0.857600018739705 0.0360589653740644 -0.0241856061558338 0.0262995190925098 0.07409601632774 0.0462089131235309 0.0849052771296869 0.0462089131235309 0.0462089131235309 0.0462089131235309 0.0915802259797633 0.118484150200881 0.0897484436969467 0.0604295619080014 0.0462089131235309 0.0473454695031044 0.0462089131235309 0.0462089131235309 0.0462089131235309 0.064710090063142 0.0607198856995035 0.0505426145927046 -0.0732684786250113 -0.0152037817868087 0.149525195293673 0.0473454695031044 0.0505426145927046 0.0505426145927046 -0.0152037817868087 -0.0732684786250113 0.118484150200881 0.118143865397409 0.0178863182890032 0.0513205060775553 0.12967769374691 -0.0335819957251462 0.0979756001251405 0.0827011346116237 0.0115410327460478 0.0783573747786649 0.063757849767316 0.129338844397739 0.090849397353038 0.149525195293673 -0.0586973944175658 0.0641819545460089 0.129338844397739 0.090849397353038 -0.0507995919543497 0.027355498893505 -0.0581080121772182 -0.0245262094504524 0.170717871897594 0.149525195293673 0.149525195293673 0.0505426145927046 0.170717871897594 -0.046208913123531 -0.046208913123531 0.334048115077173 0.286017209571446 0.0527251751483681 -0.0588566021165782 0.0242355792622636 0.334048115077173 -0.113985940847939 -0.046208913123531 0.894982398672471 0.335620681321381 0.244107564560035 -0.0241856061558338 0.0668211288071578 -0.12667759657154 0.0192222710564461 0.149525195293673 0.0360589653740644 0.0516853081438686 0.96687503395446 0.0176359823017603 0.173626121527078 0.0607198856995035 0.0614094300774709 0.144078193262684 -0.588694269931388 -0.046208913123531 0.312792126562957 -0.0467800530105241 0.12967769374691 0.335620681321381 0.335620681321381 0.244107564560035 0.988789108308349 0.129338844397739 0.168793468138956 0.335620681321381 0.285188960126641 0.335620681321381 0.335620681321381 -0.062796461863293 -0.101791168164391 -0.0571562353505672 -0.0933426469655961 -0.062796461863293 -0.062796461863293 0.114486359364213 -0.0933426469655961 -0.0571562353505672 -0.0933426469655961 -0.0700762953178152 -0.0485586205629419 -0.062796461863293 -0.0501725823708858 0.0659493570594468 0.0672541786434016 -0.0121933122890119 -0.0335819957251462 -0.0335819957251462 0.12967769374691 0.0462089131235309 0.07409601632774 0.0747662569987963 0.0567347927815943 0.063757849767316 -0.0946990642962217 0.0348817509496533 0.0348817509496533 0.101240104876107 0.0668211288071578 -0.0203413773462716 0.0849052771296869 0.0358222852230769 0.0734199998344525 0.0426486225098626 0.0426486225098626 0.0962752012638929 0.0734199998344525 0.0575612659980747 0.0348817509496533 0.0348817509496533 0.101240104876107 0.0944801761750623 0.07409601632774 0.07409601632774 0.0727381138491383 0.0290336056038275 0.0727381138491383 0.0414043481242999 -0.253667450454381 0.0432592114746032 0.064710090063142 0.0810870117944918 0.12967769374691 0.0984133524669831 -0.0245262094504524 -0.046208913123531 -0.046208913123531 -0.046208913123531 0.335620681321381 -0.0562456109640932 0.335620681321381 0.285188960126641 0.335620681321381 0.0845273691796729 0.335620681321381 -0.046208913123531 -0.046208913123531 -0.0567347927815944 0.334832751846896 -0.046208913123531 0.149525195293673 -0.046208913123531 0.334048115077173 0.335620681321381 -0.046208913123531 -0.117220430939823 0.988789108308349 0.399012918285822 -0.046208913123531 0.173979841890549 -0.0152037817868087 -0.0152037817868087 0.149525195293673 0.0849052771296869 -0.0152037817868087 -0.046208913123531 0.0867828247389825 0.032562400448055 0.168793468138956 -0.046208913123531 0.399012918285822 0.129338844397739 0.0462089131235309 -0.0700762953178152 0.0643552010220798 -0.046208913123531 -0.046208913123531 -0.046208913123531 -0.046208913123531 -0.046208913123531 -0.046208913123531 -0.114986124731032 -0.046208913123531 0.072555041596575 -0.0473454695031045 -0.308392054182049 -0.046208913123531 -0.0456318311749757 0.0649476539671891 -0.046208913123531 -0.046208913123531 -0.046208913123531 -0.046208913123531 -0.263733784395042 -0.0962052381263131 -0.0473454695031045 -0.046208913123531 -0.046208913123531 -0.0956582735904015 -0.0586973944175658 0.0478436463574262 -0.0482161108510805 0.0681148016035588 -0.0586973944175658 -0.0398040559456117 0.0405402452093315 -0.0167808119959439 0.0050455639819844 -0.0586973944175658 -0.0392266340703845 0.0964262821902492 -0.0573632120012332 -0.0359269813211516 0.0650697481081671 -0.0552159144183334 0.0478436463574262 -0.0335819957251462 -0.0552159144183334 0.118484150200881 0.118484150200881 0.149525195293673 -0.0152037817868087 0.170717871897594 0.149525195293673 -0.046208913123531 -0.0473454695031045 -0.046208913123531 0.118484150200881 0.170717871897594 0.149525195293673 0.149525195293673 0.149525195293673 0.079054899295186 0.907150702216769 0.907150702216769 0.0606276299840501 0.118484150200881 0.118484150200881 0.168793468138956 0.118484150200881 0.118484150200881 0.0819095440836047 0.0904830514934128 0.147186567817821 -0.0473454695031045 -0.046208913123531 -0.046208913123531 -0.0967488279303582 -0.046208913123531 0.063757849767316 -0.0678401294993327 0.907150702216769 0.0661885211043692 0.173979841890549 0.16454838939747 0.334048115077173 0.988789108308349 0.0348817509496533 0.0240900780285935 0.0484599458712121 0.0668211288071578 0.0240900780285935 0.0755739077983338 0.0849052771296869 0.0806788622390687 0.043862536744115 0.0668211288071578 0.0339284324605314 0.0727381138491383 0.083388599058068 0.083388599058068 0.0668211288071578 0.0240900780285935 0.0893801600451588 0.0707451274972883 0.0281480359380593 0.040126856246455 0.0272343051519467 0.0519902409284021 0.0771714486496943 0.0367549253559883 0.170717871897594 0.118484150200881 0.118484150200881 0.0956582735904012 -0.046208913123531 0.063757849767316 -0.046208913123531 -0.046208913123531 1 -0.0335819957251462 0.129338844397739 -0.0407246295249022 0.129338844397739 0.129338844397739 -0.062796461863293 -0.0207680975483121 -0.062796461863293 -0.062796461863293 -0.0605842780355876 -0.0332051373806517 -0.0749891914199107 -0.0965756322433709 -0.107220224249333 -0.0787742455531166 0.335620681321381 -0.0962052381263131 0.335620681321381 0.0505426145927046 0.0779220088916903 -0.134522078954348 0.170717871897594 0.0367549253559883 -0.0245262094504524 0.168793468138956 0.0638943892491033 -0.0848636193342528 -0.12702401473068 0.335620681321381 0.170717871897594 0.149525195293673 0.0867828247389825 -0.0848636193342528 -0.0732684786250113 0.335620681321381 0.0772987854403248 0.0586488825017416 0.148643524702584 0.0505426145927046 0.149525195293673 0.0498728809425868 0.0518812310328023 0.170717871897594 0.149525195293673 0.150408984308236 -0.0848636193342528 0.0498728809425868 0.0334487758886787 -0.0700762953178152 0.0668211288071578 0.0849052771296869 0.0849052771296869 0.0668211288071578 0.0668211288071578 0.0668211288071578 0.0944801761750623 0.0345999477586875 0.0444588978145862 0.0407699496574194 0.0727381138491383 0.0727381138491383 0.07409601632774 0.07409601632774 0.0962752012638929 0.0747662569987963 -0.0507995919543497 0.0747662569987963 0.0747662569987963 0.07409601632774 0.07409601632774 0.0345999477586875 0.0977024611074457 0.0663862016918627 0.0348817509496533 0.0663862016918627 0.0348817509496533 0.0348817509496533 0.0348817509496533 0.0577037663907759 0.0503039369389648 0.0462089131235309 0.0462089131235309 0.0462089131235309 0.0897484436969467 0.063757849767316 0.0871560284805268 0.149525195293673 0.0327731920190172 0.0915802259797633 -0.00503063841878423 0.0456318311749757 0.0462089131235309 -0.0296882187734988 -0.00503063841878423 0.0363861605142526 0.101942883373646 0.00761336625052979 0.0586607574361453 0.0298811567430746 -0.0571562353505672 -0.0312959282393055 -0.0161128620214567 -0.0749891914199107 -0.0787742455531166 -0.0625068112863168 -0.0514574873870868 -0.0887312209550256 -0.0758083681761733 -0.0804791235047322 0.0547582365439755 0.0915802259797633 0.0462089131235309 0.0462089131235309 -0.0171794043523906 0.0567347927815943 0.0552574248478512 0.171684363931519 -0.0848636193342528 0.334832751846896 0.0506737443098866 0.129000010930289 0.335620681321381 0.149525195293673 0.334048115077173 0.96687503395446 0.170717871897594 0.0498728809425868 -0.0749891914199107 -0.0885984353963144 -0.0848636193342528 -0.0171794043523906 0.168793468138956 0.894982398672471 0.168793468138956 0.0176359823017603 -0.0758042670067821 -0.0933426469655961 0.978357445117741 0.170717871897594 -0.046208913123531 -0.0749891914199107 -0.0848636193342528 -0.0407246295249022 0.988789108308349 0.149525195293673 0.335620681321381 0.0462089131235309 0.0567347927815943 0.0849052771296869 0.0915802259797633 -0.0922398149374896 -0.062796461863293 0.0372826287104017 -0.0152037817868087 -0.0159917394581494 0.149525195293673 -0.117807409246642 0.0165388077434405 0.170717871897594 0.149525195293673 0.118484150200881
0.332377286497269 0.458600356040661 0.458600356040661 0.458600356040661 0.618562915304367 0.27616728913187 -0.146525566205482 -0.142129429895295 0.332377286497269 0.458600356040661 0.00798344654428714 -0.349970810628423 0.0849328978345783 0.3333315696789 -0.231655829997879 0.149525195293673 1 0.178434492837318 0.91538507601532 0.933366194505117 0.997525923556192 0.935830580489834 0.540201827639272 0.167805620769456 0.0259098783097505 0.0259098783097505 0.164567878641919 0.0849328978345783 0.0849328978345783 0.306414463706039 0.907571467453223 0.322815962325997 0.322815962325997 0.995052517882247 1 1 1 0.618562915304367 1 0.618562915304367 0.997531339100223 1 1 1 0.935830580489834 0.332377286497269 0.332377286497269 -0.129627406956522 -0.128008549650949 0.0443878117261101 0.0849328978345783 0.0830749815508003 0.0849328978345783 0.164567878641919 0.0849328978345783 0.0849328978345783 0.164567878641919 0.157176672798386 0.07548682343672 -0.252912583317257 0.321857707335433 0.373669516428703 0.324731213338684 0.332377286497269 0.457602658065333 0.332377286497269 0.332377286497269 0.332377286497269 0.332377286497269 0.332377286497269 0.935830580489834 0.332377286497269 0.458600356040661 0.332377286497269 0.332377286497269 0.458600356040661 0.332377286497269 0.332377286497269 0.332377286497269 0.619793897238079 0.332377286497269 0.619793897238079 0.618562915304367 0.332377286497269 0.458600356040661 0.332377286497269 0.618562915304367 1 1 0.332377286497269 0.332377286497269 0.332377286497269 0.332377286497269 0.332377286497269 0.332377286497269 0.332377286497269 0.334285565078073 0.930316411176988 0.930316411176988 0.332377286497269 0.276121313202762 -0.277895483588624 -0.296019051482903 -0.270272077891609 -0.104143218319928 0.178434492837318 0.178434492837318 0.0849328978345783 0.0849328978345783 0.0849328978345783 0.0849328978345783 0.0737498369510323 0.07548682343672 0.0737498369510323 0.0681633549505743 0.161873307620649 0.304044388542798 0.205321118390407 0.160344871189497 0.13049395696007 0.322815962325997 0.374546406734763 0.332377286497269 0.458600356040661 0.458600356040661 0.164557903714919 0.341908567839479 0.332377286497269 0.458600356040661 0.332377286497269 0.619793897238079 0.618562915304367 0.619793897238079 0.332377286497269 0.332377286497269 0.332377286497269 0.458600356040661 0.332377286497269 0.329512590791239 0.335239284507749 0.930316411176988 0.226640297834575 0.129627406956522 -0.129627406956522 0.241091846800698 0.241091846800698 -0.132815728134953 -0.0712075343136165 0.241091846800698 0.241091846800698 -0.280657400463665 0.238326184242293 0.248661504348974 0.238326184242293 0.0840759844450002 0.0259098783097505 0.0813007669021174 0.0813007669021174 0.227069265431831 0.0393835838699805 -0.162222424537402 0.0401338701065769 -0.262278644695974 0.13594210943126 -0.264922156048525 0.230590268177843 0.241091846800698 0.274242735226795 -0.262278644695974 -0.264922156048525 -0.262278644695974 0.0468209489323263 -0.262278644695974 0.0468209489323263 -0.194271452386718 -0.262278644695974 0.113437042095315 -0.259805750030692 -0.194271452386718 -0.194271452386718 -0.264922156048525 -0.262278644695974 0.164705185614047 0.233927456379703 -0.194271452386718 -0.262278644695974 0.0496065744742736 -0.167852464713214 -0.252912583317257 -0.262278644695974 -0.167852464713214 -0.167852464713214 -0.264922156048525 -0.262278644695974 -0.262278644695974 -0.262278644695974 -0.230007646238096 -0.262278644695974 -0.194271452386718 0.274870741632321 -0.262278644695974 0.163456531294606 -0.262278644695974 -0.252912583317257 0.129627406956522 0.101154298229852 0.101154298229852 0.0481530414130677 0.129627406956522 0.170164350492732 0.138109735750942 0.129627406956522 -0.262278644695974 0.101154298229852 -0.319038734773247 -0.0109234088326249 -0.264922156048525 -0.262278644695974 -0.172992964531849 -0.262278644695974 0.0884478429098481 0.0737766425072996 0.27616728913187 0.129627406956522 0.238180259332731 0.129627406956522 0.129627406956522 0.129627406956522 0.113437042095315 0.332377286497269 0.238326184242293 0.142066517862092 0.129627406956522 0.132815728134953 0.129627406956522 0.129627406956522 0.129627406956522 0.227069265431831 0.53895699034571 0.619793897238079 0.0843575435855694 0.458600356040661 1 0.132815728134953 0.619793897238079 0.619793897238079 0.458600356040661 0.0843575435855694 0.332377286497269 0.331422703631777 0.152200131248066 0.0308314819614441 0.0234658848580766 -0.291679478668935 0.0893350842829932 0.160545305777501 -0.261972784894665 0.0404223515055252 0.241091846800698 0.020301356893978 0.0481530414130677 1 -0.291866873135528 0.148023820563936 0.020301356893978 0.0481530414130677 -0.349970810628423 -0.144241981330814 -0.302853867370125 -0.296966897911451 0.935830580489834 1 1 0.619793897238079 0.935830580489834 -0.129627406956522 -0.129627406956522 0.0737498369510323 -0.101774610987209 0.147907130330902 -0.305712855723276 -0.264922156048525 0.0737498369510323 -0.407741342956318 -0.129627406956522 0.173138347952825 0.0849328978345783 -0.00350415522273827 0.0884478429098481 0.187449759617236 -0.294383821452984 -0.142129429895295 1 -0.262278644695974 0.144990046715181 0.157176672798386 0.141375477296613 0.912575374882211 0.53895699034571 0.540201827639272 0.91365031539279 -0.191811629567626 -0.129627406956522 0.0868799839427998 -0.131229595312748 0.0234658848580766 0.0849328978345783 0.0849328978345783 -0.00350415522273827 0.156267460184292 0.020301356893978 0.930316411176988 0.0849328978345783 -0.104143218319928 0.0849328978345783 0.0849328978345783 -0.118356904404512 -0.183323935583767 -0.105030207034997 -0.0186143460124655 -0.118356904404512 -0.118356904404512 0.409027808610855 -0.0186143460124655 -0.105030207034997 -0.0186143460124655 -0.212750100018054 -0.0140538293914104 -0.118356904404512 0.0838240201649263 0.164705185614047 0.167166379351253 -0.194971332965151 -0.291679478668935 -0.291679478668935 0.0234658848580766 0.129627406956522 0.27616728913187 0.277453820177043 0.113977350540917 0.241091846800698 0.142211907049861 0.0468209489323263 0.0468209489323263 0.246495343788699 0.187449759617236 0.0789501754277493 0.238180259332731 -0.239821446577271 0.275530754677183 0.119639913006433 0.119639913006433 0.233927456379703 0.274870741632321 -0.133276282418078 0.0468209489323263 0.0468209489323263 0.246495343788699 0.112029127863546 0.276809114140215 0.276809114140215 0.274242735226795 0.11256573619552 0.274242735226795 0.116149416233403 -0.305175098512629 0.0978960379031194 0.227069265431831 0.0451126643961635 0.0234658848580766 0.259042981645725 -0.296966897911451 -0.129627406956522 -0.129627406956522 -0.129627406956522 0.07548682343672 -0.157782821735488 0.07548682343672 -0.104143218319928 0.0849328978345783 0.237120134254748 0.0849328978345783 -0.129627406956522 -0.129627406956522 0.0443878117261101 0.0821074050272148 -0.129627406956522 1 -0.129627406956522 0.0737498369510323 0.07548682343672 -0.129627406956522 -0.275964122252391 0.144693922965586 0.0259098783097505 -0.129627406956522 0.035410039808757 0.458600356040661 0.458600356040661 1 0.238180259332731 0.458600356040661 -0.129627406956522 0.0813007669021174 0.0915993176047868 0.930316411176988 -0.129627406956522 0.0259098783097505 0.020301356893978 0.129627406956522 -0.212750100018054 0.242290754100496 -0.129627406956522 -0.129627406956522 -0.129627406956522 -0.129627406956522 -0.129627406956522 -0.129627406956522 -0.409879399717845 -0.129627406956522 0.178806570830072 -0.132815728134953 -0.177809726697845 -0.129627406956522 -0.128008549650949 0.230203278002726 -0.129627406956522 -0.129627406956522 -0.129627406956522 -0.129627406956522 -0.315556109388884 -0.280657400463665 -0.132815728134953 -0.129627406956522 -0.129627406956522 -0.279188173201662 -0.291866873135528 0.0349449763685556 -0.354182001421706 0.16071782524976 -0.275411623430758 0.0817300092329317 0.119313338057908 0.456605845835672 0.116149416233402 -0.291866873135528 0.373669516428703 0.0882614846854992 0.100882164474621 -0.287317878303795 0.1499780058771 -0.296544480118726 0.0349449763685556 -0.291679478668935 -0.296544480118726 0.332377286497269 0.332377286497269 1 0.458600356040661 0.925340856078239 1 -0.129627406956522 -0.132815728134953 -0.129627406956522 0.332377286497269 0.935830580489834 1 1 1 -0.171372733528499 0.178434492837318 0.178434492837318 0.100920757250184 0.332377286497269 0.332377286497269 0.930316411176988 0.332377286497269 0.332377286497269 0.208764563161716 0.239885505305944 0.281871379191647 -0.132815728134953 -0.129627406956522 -0.129627406956522 -0.282116118478599 -0.129627406956522 0.241091846800698 -0.248212076849575 0.178434492837318 -0.317311221676877 0.035410039808757 -0.111143946725083 0.0830749815508003 0.144693922965586 0.0468209489323263 0.0496065744742736 0.13594210943126 0.187449759617236 0.0496065744742736 0.21200346511679 0.238180259332731 0.335239284507749 -0.129523321199134 0.187449759617236 0.0523616263260074 0.274242735226795 0.233925602983506 0.233925602983506 0.187449759617236 0.0496065744742736 0.236685480878989 0.253827293172836 -0.438981017478429 -0.291866873135528 -0.337101195169039 0.0413961499003814 -0.145229666495611 0.0477923223161616 0.935830580489834 0.332377286497269 0.332377286497269 0.280231712024925 -0.129627406956522 0.241091846800698 -0.129627406956522 -0.129627406956522 0.149525195293673 -0.291679478668935 0.020301356893978 -0.353221170161284 0.020301356893978 0.020301356893978 -0.118356904404512 0.147459470424627 -0.118356904404512 -0.118356904404512 -0.111927294491836 -0.180056908476567 -0.181343732154629 -0.253166567878823 -0.480884559569886 -0.367200015572187 0.0849328978345783 -0.280657400463665 0.0849328978345783 0.619793897238079 0.304518213578344 -0.343704539443033 0.935830580489834 0.0477923223161616 -0.296966897911451 0.930316411176988 0.535876897863159 0.0681633549505743 -0.403869926062567 0.0849328978345783 0.935830580489834 1 0.0813007669021174 0.0681633549505743 0.0843575435855694 0.0849328978345783 0.303097208705226 0.167166379351253 0.997531339100223 0.619793897238079 1 0.618562915304367 0.616497564377672 0.935830580489834 1 0.997525923556192 0.0681633549505743 0.618562915304367 -0.418481066422203 -0.212750100018054 0.187449759617236 0.238180259332731 0.238180259332731 0.187449759617236 0.187449759617236 0.187449759617236 0.112029127863546 0.137483421175456 0.124718182062479 0.0500659306519897 0.274242735226795 0.274242735226795 0.27616728913187 0.27616728913187 0.233927456379703 0.277453820177043 -0.349970810628423 0.277453820177043 0.277453820177043 0.27616728913187 0.27616728913187 0.137483421175456 0.257070554897393 0.165070315971023 0.0468209489323263 0.165070315971023 0.0468209489323263 0.0468209489323263 0.0468209489323263 0.131558103150716 0.14703311482118 0.129627406956522 0.129627406956522 0.129627406956522 0.237449252274427 0.241091846800698 0.0760431637024965 1 0.169832890399335 0.113437042095315 -0.167852464713214 0.128008549650948 0.129627406956522 0.0737766425072922 -0.167852464713214 0.155038632337639 0.163901686439649 -0.289595262821281 0.0916703352590609 0.0838240201649263 -0.105030207034997 0.130592471272572 0.149756212098971 -0.181343732154629 -0.367200015572187 -0.364545186809011 -0.339109854004019 -0.453505349034187 -0.366975945312439 -0.365827596653921 0.0355735546597183 0.113437042095315 0.129627406956522 0.129627406956522 -0.194271452386718 0.113977350540917 0.0785947384718286 0.933366194505117 0.0681633549505743 0.0821074050272148 0.098043742821821 0.0233779388438989 0.0849328978345783 1 0.0830749815508003 0.157176672798386 0.935830580489834 0.618562915304367 -0.181343732154629 -0.359174276633001 0.0681633549505743 -0.194271452386718 0.930316411176988 0.173138347952825 0.930316411176988 0.141375477296613 -0.185432520782736 -0.0186143460124655 0.164567878641919 0.935830580489834 -0.129627406956522 -0.181343732154629 0.0681633549505743 -0.26860519390523 0.144693922965586 1 0.0849328978345783 0.129627406956522 0.113977350540917 0.238180259332731 0.113437042095315 -0.0210955103315869 -0.118356904404512 0.610717874351354 0.458600356040661 0.457602658065333 1 -0.277895483588624 0.0456475816240018 0.935830580489834 1 0.332377286497269
0.107482980056285 -0.0053506063779429 -0.0053506063779429 -0.0053506063779429 0.0671982924246863 0.0981616651383734 0.0409869015849138 0.0346545224332749 0.107482980056285 -0.0053506063779429 0.112411385984198 -0.050550773916335 0.304458536739161 0.107791572744012 -0.0669565414668445 0.907150702216769 0.178434492837318 1 0.202525663662985 0.199774496890794 0.179265730769978 0.198863377827534 0.0778005173556289 0.973015832623959 0.440675103932694 0.440675103932694 0.887517643357563 0.304458536739161 0.304458536739161 0.0814976297381721 0.187308984782825 0.10439107318731 0.10439107318731 0.180099096196746 0.178434492837318 0.178434492837318 0.178434492837318 0.0671982924246862 0.178434492837318 0.0671982924246862 0.177605352357001 0.178434492837318 0.178434492837318 0.178434492837318 0.198863377827534 0.107482980056285 0.107482980056285 -0.0419184479886848 -0.0413949476938163 -0.0514670071119462 0.304458536739161 0.303031982166445 0.304458536739161 0.887517643357563 0.304458536739161 0.304458536739161 0.887517643357563 0.872797805404533 0.304458536739161 0.0129850298719343 0.104081196110194 -0.033394533853855 0.105010420220824 0.107482980056285 -0.00622724532892149 0.107482980056285 0.107482980056285 0.107482980056285 0.107482980056285 0.107482980056285 0.198863377827534 0.107482980056285 -0.0053506063779429 0.107482980056285 0.107482980056285 -0.0053506063779429 0.107482980056285 0.107482980056285 0.107482980056285 0.0678293392389955 0.107482980056285 0.0678293392389955 0.0671982924246862 0.107482980056285 -0.0053506063779429 0.107482980056285 0.0671982924246862 0.178434492837318 0.178434492837318 0.107482980056285 0.107482980056285 0.107482980056285 0.107482980056285 0.107482980056285 0.107482980056285 0.107482980056285 0.108100072369674 0.197049799778353 0.197049799778353 0.107482980056285 0.152336821524242 -0.126945081591386 -0.136837590032055 -0.0765178418704014 0.298822651508036 1 1 0.304458536739161 0.304458536739161 0.304458536739161 0.304458536739161 0.303031982166445 0.304458536739161 0.303031982166445 -0.118220088745114 -0.000598417925824946 0.0843294613353655 0.0827458589869065 0.0853806839633625 0.0419137834923233 0.10439107318731 -0.0324557351283545 0.107482980056285 -0.0053506063779429 -0.0053506063779429 0.0498322921779843 0.110565171782477 0.107482980056285 -0.0053506063779429 0.107482980056285 0.0678293392389955 0.0671982924246862 0.0678293392389955 0.107482980056285 0.107482980056285 0.107482980056285 -0.0053506063779429 0.107482980056285 0.106556604988112 0.108408482753306 0.197049799778353 0.0824140946047788 0.0419184479886847 -0.0419184479886848 0.0824140946047788 0.0824140946047788 -0.0429494759065238 0.0506119330164332 0.0824140946047788 0.0824140946047788 -0.111796172465204 0.0814153637225474 0.0804112693570781 0.0814153637225474 0.0790636524385345 0.440675103932694 0.0787251004023227 0.0787251004023227 0.080411269357078 0.0681918491556077 0.113333926227594 0.0739082345781478 0.0327109157602927 0.0439604739264567 0.0106445510784805 0.0814153637225474 0.0824140946047788 0.0975343240249097 0.0327109157602927 0.0106445510784805 0.0327109157602927 0.0589367436414979 0.0327109157602927 0.0589367436414979 -0.013794733004839 0.0327109157602927 0.0830770663067151 0.00823709028684246 -0.013794733004839 -0.013794733004839 0.0106445510784805 0.0327109157602927 0.0598260055672198 0.0873361164326028 -0.013794733004839 0.0327109157602927 0.0391708555650495 0.00823709028684246 0.0129850298719343 0.0327109157602927 0.00823709028684246 0.00823709028684246 0.0106445510784805 0.0327109157602927 0.0327109157602927 0.0327109157602927 0.0333510570014979 0.0327109157602927 -0.013794733004839 0.0978481115285631 0.0327109157602927 0.0696454543370001 0.0327109157602927 0.0129850298719343 0.0419184479886847 0.000553778295800285 0.000553778295800285 0.0824140946047788 0.0419184479886847 0.0652279886307445 0.057817135624905 0.0419184479886847 0.0327109157602927 0.000553778295800285 -0.211038529822396 0.0220656384195108 0.0106445510784805 0.0327109157602927 -0.803633169940611 0.0327109157602927 0.0216595803246347 0.0238576272127338 0.0981616651383734 0.0419184479886847 0.0770218817701017 0.0419184479886847 0.0419184479886847 0.0419184479886847 0.0830770663067151 0.107482980056285 0.0814153637225474 0.0787161220620969 0.0419184479886847 0.0429494759065239 0.0419184479886847 0.0419184479886847 0.0419184479886847 0.080411269357078 0.0771500182733466 0.0678293392389955 -0.106740009644906 -0.0053506063779429 0.178434492837318 0.0429494759065239 0.0678293392389955 0.0678293392389955 -0.0053506063779429 -0.106740009644906 0.107482980056285 0.107174290457863 0.0269447714149614 0.0728552942981062 0.117637210944361 -0.0348350406623547 0.125644399662176 0.0866861437727691 -0.0180839276130631 0.0710819475543284 0.0824140946047788 0.117329823519314 0.0824140946047788 0.178434492837318 -0.0480587027416644 0.0582227051360567 0.117329823519314 0.0824140946047788 -0.050550773916335 0.0458005011085602 -0.0162317592390169 -0.0265830264476676 0.198863377827534 0.178434492837318 0.178434492837318 0.0678293392389955 0.198863377827534 -0.0419184479886848 -0.0419184479886848 0.303031982166445 0.299517019006016 0.0478296796603442 -0.0778852660031467 0.0106445510784805 0.303031982166445 -0.124403471079162 -0.0419184479886848 0.986586238080878 0.304458536739161 0.221442348607062 0.0216595803246347 0.0606168339203304 -0.152242756484523 0.0346545224332749 0.178434492837318 0.0327109157602927 0.0468863635770004 0.872797805404533 0.0194144357495438 0.201605598430985 0.0771500182733466 0.0778005173556289 0.166039677588267 -0.653019846090681 -0.0419184479886848 0.278830171525535 -0.0424365579382346 0.117637210944361 0.304458536739161 0.304458536739161 0.221442348607062 0.917435977595615 0.117329823519314 0.197049799778353 0.304458536739161 0.298822651508036 0.304458536739161 0.304458536739161 -0.0569229651881401 -0.100505463691307 -0.0584571547323674 -0.118158539984889 -0.0569229651881401 -0.0569229651881401 0.124815422488975 -0.118158539984889 -0.0584571547323674 -0.118158539984889 -0.0601313753936674 -0.0447788339351241 -0.0569229651881401 -0.066116656127696 0.0598260055672198 0.0610096753833738 -0.0309291633493369 -0.0348350406623547 -0.0348350406623547 0.117637210944361 0.0419184479886847 0.0981616651383734 0.0984749899247771 0.0514670071119462 0.0824140946047788 -0.11197103455901 0.0589367436414979 0.0589367436414979 0.0918400322308603 0.0606168339203304 -0.0331217900221247 0.0770218817701017 0.0217693840484263 0.0978481115285631 0.0386887278583997 0.0386887278583997 0.0873361164326028 0.0978481115285631 0.0850531232999184 0.0589367436414979 0.0589367436414979 0.0918400322308603 0.0857077581627694 0.0981616651383734 0.0981616651383734 0.0975343240249097 0.0152634989072061 0.0975343240249097 0.0375599834757863 -0.255529928405004 0.0392426240665299 0.080411269357078 0.0735581396900326 0.117637210944361 0.0892757417979268 -0.0265830264476676 -0.0419184479886848 -0.0419184479886848 -0.0419184479886848 0.304458536739161 -0.0510232454826884 0.304458536739161 0.298822651508036 0.304458536739161 0.0766790623078764 0.304458536739161 -0.0419184479886848 -0.0419184479886848 -0.0514670071119462 0.303743765963085 -0.0419184479886848 0.178434492837318 -0.0419184479886848 0.303031982166445 0.304458536739161 -0.0419184479886848 -0.126456492921858 0.892599235642092 0.440675103932694 -0.0419184479886848 0.177066820569674 -0.0053506063779429 -0.0053506063779429 0.178434492837318 0.0770218817701017 -0.0053506063779429 -0.0419184479886848 0.0787251004023227 0.0153642447265816 0.197049799778353 -0.0419184479886848 0.440675103932694 0.117329823519314 0.0419184479886847 -0.0601313753936674 0.0827458589868994 -0.0419184479886848 -0.0419184479886848 -0.0419184479886848 -0.0419184479886848 -0.0419184479886848 -0.0419184479886848 -0.125227030029036 -0.0419184479886848 0.102840232265423 -0.0429494759065238 -0.310463398599956 -0.0419184479886848 -0.0413949476938163 0.0830770663067151 -0.0419184479886848 -0.0419184479886848 -0.0419184479886848 -0.0419184479886848 -0.267254558443451 -0.111796172465204 -0.0429494759065238 -0.0419184479886848 -0.0419184479886848 -0.111488499282854 -0.0480587027416644 0.0820242887369973 -0.0481905445958422 0.0617903901060243 -0.0480587027416644 -0.0269986368184714 0.0459277449920717 -0.00710483704151555 -0.0112231995452672 -0.0480587027416644 -0.033394533853855 0.125026830911372 -0.050035355962041 -0.0369734913078695 0.0590280676893921 -0.0449901344408382 0.0820242887369973 -0.0348350406623547 -0.0449901344408382 0.107482980056285 0.107482980056285 0.178434492837318 -0.0053506063779429 0.198863377827534 0.178434492837318 -0.0419184479886848 -0.0429494759065238 -0.0419184479886848 0.107482980056285 0.198863377827534 0.178434492837318 0.178434492837318 0.178434492837318 0.116100386075888 1 1 0.0426226047663065 0.107482980056285 0.107482980056285 0.197049799778353 0.107482980056285 0.107482980056285 0.0929153953095164 0.0820817637009655 0.153713230655474 -0.0429494759065238 -0.0419184479886848 -0.0419184479886848 -0.112103800201089 -0.0419184479886848 0.0824140946047788 -0.0580633802049461 1 0.135592391201591 0.177066820569674 0.149270186990553 0.303031982166445 0.892599235642092 0.0589367436414979 0.0391708555650495 0.0439604739264567 0.0606168339203304 0.0391708555650495 0.0685569235285238 0.0770218817701017 0.0736524183258594 0.0397899310084328 0.0606168339203304 0.057523891448366 0.0975343240249097 0.0756460261923989 0.0756460261923989 0.0606168339203304 0.0391708555650495 0.081081274949213 0.0820817637009655 0.0247767043156109 0.0364011058217232 0.0279222880140997 0.0732071647339881 0.0700061338336556 0.0617535998367164 0.198863377827534 0.107482980056285 0.107482980056285 0.111488499282854 -0.0419184479886848 0.0824140946047788 -0.0419184479886848 -0.0419184479886848 0.907150702216769 -0.0348350406623547 0.117329823519314 -0.0413505753705382 0.117329823519314 0.117329823519314 -0.0569229651881401 -0.0384591035209251 -0.0569229651881401 -0.0569229651881401 -0.054696158391091 -0.0301441451005941 -0.082567893643781 -0.100767537265883 -0.130737599210309 -0.0972680621676586 0.304458536739161 -0.111796172465204 0.304458536739161 0.0678293392389955 0.0804193281895455 -0.144971974392693 0.198863377827534 0.0617535998367164 -0.0265830264476676 0.197049799778353 0.0769510744412252 -0.118220088745114 -0.138291410110701 0.304458536739161 0.198863377827534 0.178434492837318 0.0787251004023227 -0.118220088745114 -0.106740009644906 0.304458536739161 0.0798768183494242 0.0557833510235601 0.177605352357001 0.0678293392389955 0.178434492837318 0.0671982924246862 0.0690898997868211 0.198863377827534 0.178434492837318 0.179265730769978 -0.118220088745114 0.0671982924246862 0.0295307925641952 -0.0601313753936674 0.0606168339203304 0.0770218817701017 0.0770218817701017 0.0606168339203304 0.0606168339203304 0.0606168339203304 0.0857077581627694 0.0173125378653521 0.0403309203722854 0.0369844884610704 0.0975343240249097 0.0975343240249097 0.0981616651383734 0.0981616651383734 0.0873361164326028 0.0984749899247771 -0.050550773916335 0.0984749899247771 0.0984749899247771 0.0981616651383734 0.0981616651383734 0.0173125378653521 0.0886308562019241 0.0602222894822773 0.0589367436414979 0.0602222894822773 0.0589367436414979 0.0589367436414979 0.0589367436414979 0.0523460122019447 0.0483813225011124 0.0419184479886847 0.0419184479886847 0.0419184479886847 0.0814153637225474 0.0824140946047788 0.0790636524385345 0.178434492837318 0.0549199536588765 0.0830770663067151 0.00823709028684246 0.0413949476938164 0.0419184479886847 -0.0424918705062663 0.00823709028684246 0.0360372143930263 0.0924775582384052 0.0217693840484263 0.0498322921779843 0.0271067123225295 -0.0584571547323674 -0.0489904538859853 -0.03290541117006 -0.082567893643781 -0.0972680621676586 -0.0591867819143229 -0.0488303900136233 -0.108998494018996 -0.0942993415785465 -0.0989512412512575 0.0496739727330193 0.0830770663067151 0.0419184479886847 0.0419184479886847 -0.013794733004839 0.0514670071119462 0.0386543872941259 0.199774496890794 -0.118220088745114 0.303743765963085 0.0295741164857218 0.116348719541978 0.304458536739161 0.178434492837318 0.303031982166445 0.872797805404533 0.198863377827534 0.0671982924246862 -0.082567893643781 -0.110374542122956 -0.118220088745114 -0.013794733004839 0.197049799778353 0.986586238080878 0.197049799778353 0.0194144357495438 -0.0894529560421577 -0.118158539984889 0.887517643357563 0.198863377827534 -0.0419184479886848 -0.082567893643781 -0.118220088745114 -0.0164356756010058 0.892599235642092 0.178434492837318 0.304458536739161 0.0419184479886847 0.0514670071119462 0.0770218817701017 0.0830770663067151 -0.117047645904851 -0.0569229651881401 0.0520595460026867 -0.0053506063779429 -0.00622724532892149 0.178434492837318 -0.126945081591386 0.00319832833231062 0.198863377827534 0.178434492837318 0.107482980056285
0.307772448231027 0.424651623538105 0.424651623538105 0.424651623538105 0.560269159169701 0.250161581468432 -0.198858217406441 -0.191928379246965 0.307772448231027 0.424651623538105 0.119499697233678 -0.367494720457533 0.0919785649259243 0.30865608884983 -0.222286868600867 0.174601465869595 0.91538507601532 0.202525663662985 1 0.976083890770137 0.912370581639148 0.978817036295578 0.589951044298818 0.190648259449499 0.0455477755990794 0.0455477755990794 0.190164642980847 0.0919785649259243 0.0919785649259243 0.263911329282314 0.991998588028391 0.298918918618537 0.298918918618537 0.91998738828818 0.91538507601532 0.91538507601532 0.91538507601532 0.560269159169701 0.91538507601532 0.560269159169701 0.913101854861693 0.91538507601532 0.91538507601532 0.91538507601532 0.978817036295578 0.307772448231027 0.307772448231027 -0.0633675061043923 -0.0583330518342224 0.0376826374887703 0.0919785649259243 0.0906289485918207 0.0919785649259243 0.190164642980847 0.0919785649259243 0.0919785649259243 0.190164642980847 0.182510774212109 0.0829316697892319 0.0529185040976527 0.298031600211243 0.362431448646038 0.300692389662132 0.307772448231027 0.423727781985339 0.307772448231027 0.307772448231027 0.307772448231027 0.307772448231027 0.307772448231027 0.978817036295578 0.307772448231027 0.424651623538105 0.307772448231027 0.307772448231027 0.424651623538105 0.307772448231027 0.307772448231027 0.307772448231027 0.561400102643701 0.307772448231027 0.561400102643701 0.560269159169701 0.307772448231027 0.424651623538105 0.307772448231027 0.560269159169701 0.91538507601532 0.91538507601532 0.307772448231027 0.307772448231027 0.307772448231027 0.307772448231027 0.307772448231027 0.307772448231027 0.307772448231027 0.309539462989798 0.973640467394074 0.973640467394074 0.307772448231027 0.21510289041792 -0.220458715333593 -0.236550502337264 -0.232283083194304 -0.0793726496204826 0.202525663662985 0.202525663662985 0.0919785649259243 0.0919785649259243 0.0919785649259243 0.0919785649259243 0.0816958887168689 0.0829316697892319 0.0816958887168689 0.0869235773023221 0.149890339122408 0.262267252080716 0.170618923194169 0.133685540167381 0.250566984836635 0.298918918618537 0.363316908235805 0.307772448231027 0.424651623538105 0.424651623538105 0.152376203066819 0.316598158989981 0.307772448231027 0.424651623538105 0.307772448231027 0.561400102643701 0.560269159169701 0.561400102643701 0.307772448231027 0.307772448231027 0.307772448231027 0.424651623538105 0.307772448231027 0.305119816878948 0.310422581589418 0.973640467394074 0.203768463306639 0.0633675061043917 -0.0633675061043923 0.220256835955727 0.220256835955727 -0.0634830199551613 -0.0683905099881267 0.220256835955727 0.220256835955727 -0.247050334742161 0.217955212909443 0.230253880404439 0.217955212909443 0.0726729166040405 0.0455477755990794 0.0701124974447921 0.0701124974447921 0.205404878945124 0.0135110633411601 -0.16490845129628 0.00431084303022743 0.0936661657701716 0.125878745440967 0.0554164455485525 0.208598883279522 0.220256835955727 0.248513256820939 0.0936661657701716 0.0554164455485525 0.0936661657701716 0.1602038655974 0.0936661657701716 0.1602038655974 0.0595830658453992 0.0936661657701716 0.165301527217436 0.0520906548606108 0.0595830658453992 0.0595830658453992 0.0554164455485525 0.0936661657701716 0.148514235732088 0.227461343204544 0.0595830658453992 0.0936661657701716 0.158077369050607 0.0696744773233546 0.0529185040976527 0.0936661657701716 0.0696744773233546 0.0696744773233546 0.0554164455485525 0.0936661657701716 0.0936661657701716 0.0936661657701716 0.0954991800475601 0.0936661657701716 0.0595830658453992 0.248861558855951 0.0936661657701716 0.160592157791383 0.0936661657701716 0.0529185040976527 0.0633675061043917 0.0936661657701716 0.0936661657701716 0.173560349267665 0.0633675061043917 0.153886620423219 0.106982386929093 0.0633675061043917 0.0936661657701716 0.0936661657701716 -0.344544255214991 -0.0334496057332943 0.0554164455485525 0.0936661657701716 -0.194801007364673 0.0936661657701716 0.0819003291109094 0.0683151912274952 0.250161581468432 0.0633675061043917 0.204366639435874 0.0633675061043917 0.0633675061043917 0.0633675061043917 0.165301527217436 0.307772448231027 0.217955212909443 0.118250393141973 0.0633675061043917 0.063483019955161 0.0633675061043917 0.0633675061043917 0.0633675061043917 0.205404878945124 0.588759643237157 0.561400102643701 0.101170441088251 0.424651623538105 0.91538507601532 0.063483019955161 0.561400102643701 0.561400102643701 0.424651623538105 0.101170441088251 0.307772448231027 0.306888530113012 0.140933237372963 0.0223497033677202 0.0201022774517525 -0.312987015737953 0.0418594510700957 0.135387691500436 -0.247435399910932 0.0318700946266259 0.220256835955727 0.0174665542176781 0.173560349267665 0.91538507601532 -0.298896825119077 0.133029926599194 0.0174665542176781 0.173560349267665 -0.367494720457533 -0.193740108480197 -0.330655653347959 -0.285013172883062 0.978817036295578 0.91538507601532 0.91538507601532 0.561400102643701 0.978817036295578 -0.0633675061043923 -0.0633675061043923 0.0816958887168689 -0.0770042258037171 0.136958033722745 -0.330153040067963 0.0554164455485525 0.0816958887168689 -0.371397669378901 -0.0633675061043923 0.196615888596609 0.0919785649259243 -0.0400655352465423 0.0819003291109094 0.173573447348631 -0.32007645780347 -0.191928379246965 0.91538507601532 0.0936661657701716 0.134256892572077 0.182510774212109 0.130589595165689 0.997345704787371 0.588759643237157 0.589951044298818 0.954202570400386 -0.213272102047903 -0.0633675061043923 0.0927627804804248 -0.0583488740577578 0.0201022774517525 0.0919785649259243 0.0919785649259243 -0.0400655352465423 0.181288266665326 0.0174665542176781 0.973640467394074 0.0919785649259243 -0.0793726496204826 0.0919785649259243 0.0919785649259243 -0.130983492644158 -0.27660888728519 0.00435637521401987 0.0653423850544074 -0.130983492644158 -0.130983492644158 0.372640069956837 0.0653423850544074 0.00435637521401987 0.0653423850544074 -0.206095589921275 -0.0583606634579901 -0.130983492644158 0.0776187933255126 0.148514235732088 0.151879499724241 0.0370660104677391 -0.312987015737953 -0.312987015737953 0.0201022774517525 0.0633675061043917 0.250161581468432 0.251448988869873 0.112372756771987 0.220256835955727 0.159847245221205 0.1602038655974 0.1602038655974 0.237779858339404 0.173573447348631 0.0731057438844185 0.204366639435874 -0.264586775971888 0.249798324891576 0.110783349007328 0.110783349007328 0.227461343204544 0.248861558855951 -0.170027534869993 0.1602038655974 0.1602038655974 0.237779858339404 0.232048982193044 0.251071409246088 0.251071409246088 0.248513256820939 0.104232851110023 0.248513256820939 0.102659699254373 -0.335506612439001 0.0879897700705318 0.205404878945124 0.00799919375546142 0.0201022774517525 0.255636879498514 -0.285013172883062 -0.0633675061043923 -0.0633675061043923 -0.0633675061043923 0.0829316697892319 -0.0956764771503381 0.0829316697892319 -0.0793726496204826 0.0919785649259243 0.203132492048243 0.0919785649259243 -0.0633675061043923 -0.0633675061043923 0.0376826374887703 0.0895391415311173 -0.0633675061043923 0.91538507601532 -0.0633675061043923 0.0816958887168689 0.0829316697892319 -0.0633675061043923 -0.218468130483914 0.169088815575168 0.0455477755990794 -0.0633675061043923 0.0774101817881305 0.424651623538105 0.424651623538105 0.91538507601532 0.204366639435874 0.424651623538105 -0.0633675061043923 0.0701124974447921 0.0635475325989437 0.973640467394074 -0.0633675061043923 0.0455477755990794 0.0174665542176781 0.0633675061043917 -0.206095589921275 0.221428358915434 -0.0633675061043923 -0.0633675061043923 -0.0633675061043923 -0.0633675061043923 -0.0633675061043923 -0.0633675061043923 -0.373319613433676 -0.0633675061043923 0.145559346666262 -0.0634830199551613 -0.198796950474943 -0.0633675061043923 -0.0678264556542281 0.207701107011055 -0.0633675061043923 -0.0633675061043923 -0.0633675061043923 -0.0633675061043923 -0.347203218177122 -0.247050334742161 -0.0634830199551613 -0.0633675061043923 -0.0633675061043923 -0.245542873153491 -0.298896825119077 -0.00594418333038661 -0.372163608753171 0.14450284731814 -0.298896825119077 0.093463459704442 0.109013845155613 0.422804760609292 0.107551242660057 -0.298896825119077 0.362431448646038 0.0416136677150089 0.111579166817212 -0.308220464459748 0.134494996445056 -0.304147772213066 -0.00594418333038661 -0.312987015737953 -0.304147772213066 0.307772448231027 0.307772448231027 0.91538507601532 0.424651623538105 0.968127697477852 0.91538507601532 -0.0633675061043923 -0.0634830199551613 -0.0633675061043923 0.307772448231027 0.978817036295578 0.91538507601532 0.91538507601532 0.91538507601532 -0.19051115649012 0.202525663662985 0.202525663662985 0.0775780521384286 0.307772448231027 0.307772448231027 0.973640467394074 0.307772448231027 0.307772448231027 0.16123738514586 0.219075829390882 0.220979094146542 -0.0725923461915587 -0.0633675061043923 -0.0633675061043923 -0.248544957217657 -0.0633675061043923 0.220256835955727 -0.227210175901086 0.202525663662985 -0.33557835919943 0.0774101817881305 -0.122196662653598 0.0906289485918207 0.169088815575168 0.1602038655974 0.158077369050607 0.125878745440968 0.173573447348631 0.158077369050607 0.196309519763144 0.204366639435874 0.297049184737637 -0.139228573531253 0.173573447348631 0.158512354623223 0.248513256820939 0.200147148320494 0.200147148320494 0.173573447348631 0.158077369050607 0.216155190564912 0.219693583453177 -0.48689448222279 -0.298703498786607 -0.346275695209827 0.0321800216869015 -0.161369433703359 0.161513801607082 0.978817036295578 0.307772448231027 0.307772448231027 0.247005502508769 -0.0633675061043923 0.220256835955727 -0.0633675061043923 -0.0633675061043923 0.174601465869595 -0.312987015737953 0.0174665542176781 -0.33539831432156 0.0174665542176781 0.0174665542176781 -0.130983492644158 0.197746518844711 -0.130983492644158 -0.130983492644158 -0.125142268824569 -0.203661295633077 -0.269672503926624 -0.318635748970209 -0.53730284270825 -0.434687676224058 0.0919785649259243 -0.247050334742161 0.0919785649259243 0.561400102643701 0.262394057224269 -0.327768591563702 0.978817036295578 0.161513801607082 -0.285013172883062 0.973640467394074 0.621115640466236 0.0869235773023221 -0.36765464039856 0.0919785649259243 0.978817036295578 0.91538507601532 0.0701124974447921 0.0869235773023221 0.101170441088251 0.0919785649259243 0.26100331983585 0.149956700676003 0.913099834539317 0.561400102643701 0.91538507601532 0.560269159169701 0.563739402245704 0.978817036295578 0.91538507601532 0.912370581639148 0.0869235773023221 0.560269159169701 -0.466959143236819 -0.206095589921275 0.173573447348631 0.204366639435874 0.204366639435874 0.173573447348631 0.173573447348631 0.173573447348631 0.232048982193044 0.127305958756286 0.115485689882144 0.0931091279808518 0.248513256820939 0.248513256820939 0.250161581468432 0.250161581468432 0.227461343204544 0.251448988869873 -0.367494720457533 0.251448988869873 0.251448988869873 0.250161581468432 0.250161581468432 0.127305958756286 0.253790279984738 0.150228782751372 0.1602038655974 0.150228782751372 0.1602038655974 0.1602038655974 0.1602038655974 0.116174389877459 0.118415279151573 0.0633675061043917 0.0633675061043917 0.0633675061043917 0.216683563748212 0.220256835955727 0.0647537161278226 0.91538507601532 0.157260699186749 0.165301527217436 0.0696744773233546 0.118532481974815 0.0633675061043917 0.0683151912274952 0.0696744773233546 0.144659884654237 0.200662360356575 -0.313913047144283 0.0811505893394259 0.0776187933255126 0.00435637521401987 0.188960377019123 0.202863391026402 -0.269672503926624 -0.434687676224058 -0.323038426614307 -0.299531981760988 -0.396375085812712 -0.43382539466141 -0.432596784505643 0.0614044117069753 0.165301527217436 0.0633675061043917 0.0633675061043917 0.0595830658453992 0.112372756771987 0.0709019679753647 0.976083366714793 0.0869235773023221 0.0895391415311173 0.0868861146542249 0.0206067174188781 0.0919785649259243 0.91538507601532 0.0906289485918207 0.182510774212109 0.978817036295578 0.560269159169701 -0.269672503926624 -0.426301286270352 0.0869235773023221 0.0595830658453992 0.973640467394074 0.196615888596609 0.973640467394074 0.130589595165689 -0.262204217085448 0.0653423850544074 0.190164642980847 0.978817036295578 -0.0633675061043923 -0.269672503926624 0.0869235773023221 -0.299519194132004 0.169088815575168 0.91538507601532 0.0919785649259243 0.0633675061043917 0.112372756771987 0.204366639435874 0.165301527217436 0.0634704104622903 -0.130983492644158 0.551158811529094 0.424651623538105 0.423727781985339 0.91538507601532 -0.220458715333593 0.0360138964616362 0.978817036295578 0.91538507601532 0.307772448231027
0.310229723037893 0.428042069116363 0.428042069116363 0.428042069116363 0.577345714319628 0.25417796268534 -0.197235245566243 -0.192576115638989 0.310229723037893 0.428042069116363 0.11106603896745 -0.377084215837265 0.0973489215932599 0.311120418699612 -0.213203671683996 0.171684363931519 0.933366194505117 0.199774496890794 0.976083890770137 1 0.930428474222827 0.997366632341265 0.606785264884036 0.188007804686541 0.0334601143050883 0.0334601143050883 0.187225676032492 0.0973489215932599 0.0973489215932599 0.274110122629578 0.968041848292933 0.301305506281723 0.301305506281723 0.927490215237058 0.933366194505117 0.933366194505117 0.933366194505117 0.577345714319628 0.933366194505117 0.577345714319628 0.931062029875568 0.933366194505117 0.933366194505117 0.933366194505117 0.997366632341265 0.310229723037893 0.310229723037893 -0.099710265873977 -0.0904682567863726 0.0659054867594946 0.0973489215932599 0.0958803948784179 0.0973489215932599 0.187225676032492 0.0973489215932599 0.0973489215932599 0.187225676032492 0.179584051270793 0.0883518954153172 0.0543594746621174 0.300411103467815 0.346393074683652 0.303093136830957 0.310229723037893 0.427110851553866 0.310229723037893 0.310229723037893 0.310229723037893 0.310229723037893 0.310229723037893 0.997366632341265 0.310229723037893 0.428042069116363 0.310229723037893 0.310229723037893 0.428042069116363 0.310229723037893 0.310229723037893 0.310229723037893 0.578494671242601 0.310229723037893 0.578494671242601 0.577345714319628 0.310229723037893 0.428042069116363 0.310229723037893 0.577345714319628 0.933366194505117 0.933366194505117 0.310229723037893 0.310229723037893 0.310229723037893 0.310229723037893 0.310229723037893 0.310229723037893 0.310229723037893 0.312010845754913 0.992141055748623 0.992141055748623 0.310229723037893 0.218153207127299 -0.222852551318491 -0.239259443497098 -0.246226673501013 -0.0983995499419423 0.199774496890794 0.199774496890794 0.0973489215932599 0.0973489215932599 0.0973489215932599 0.0973489215932599 0.0869934902600242 0.0883518954153172 0.0869934902600242 0.085278730490442 0.151087073125842 0.272311145412218 0.185433478988356 0.131151331268931 0.252991547737408 0.301305506281723 0.347395905460127 0.310229723037893 0.428042069116363 0.428042069116363 0.153592784366133 0.319125898833029 0.310229723037893 0.428042069116363 0.310229723037893 0.578494671242601 0.577345714319628 0.578494671242601 0.310229723037893 0.310229723037893 0.310229723037893 0.428042069116363 0.310229723037893 0.307555912908341 0.312901015229615 0.992141055748623 0.205236585351188 0.0997102658739769 -0.099710265873977 0.221939913868722 0.221939913868722 -0.0981460706784447 -0.0690658947803044 0.221939913868722 0.221939913868722 -0.25268856560334 0.219607466780544 0.23209224203412 0.219607466780544 0.0814199272999639 0.0334601143050883 0.0789572224911683 0.0789572224911683 0.209640046847341 0.0183765051865389 -0.17579093930351 0.0227963002586579 0.0944140023966329 0.126883769352853 0.0567250232027145 0.21279507516636 0.221939913868722 0.252498220893019 0.0944140023966329 0.0567250232027145 0.0944140023966329 0.160776288441908 0.0944140023966329 0.160776288441908 0.0609973040543252 0.0944140023966329 0.166306346198532 0.0534086635340509 0.0609973040543252 0.0609973040543252 0.0567250232027145 0.0944140023966329 0.148660623383682 0.211711055434235 0.0609973040543252 0.0944140023966329 0.158582648226241 0.0709628226941267 0.0543594746621174 0.0944140023966329 0.0709628226941267 0.0709628226941267 0.0567250232027145 0.0944140023966329 0.0944140023966329 0.0944140023966329 0.0962616515766262 0.0944140023966329 0.0609973040543252 0.25291950582298 0.0944140023966329 0.146028340014624 0.0944140023966329 0.0543594746621174 0.0997102658739769 0.0944140023966329 0.0944140023966329 0.174635266563966 0.0997102658739769 0.156006386001386 0.103382190257228 0.0997102658739769 0.0944140023966329 0.0944140023966329 -0.341815181063425 -0.0312777914467082 0.0567250232027145 0.0944140023966329 -0.19228469519846 0.0944140023966329 0.0825542265489516 0.0688606240604022 0.25417796268534 0.0997102658739769 0.222309402259632 0.0997102658739769 0.0997102658739769 0.0997102658739769 0.166306346198532 0.310229723037893 0.219607466780544 0.11442067181985 0.0997102658739769 0.0981460706784415 0.0997102658739769 0.0997102658739769 0.0997102658739769 0.209640046847341 0.605577716489333 0.578494671242601 0.100122073349442 0.428042069116363 0.933366194505117 0.0981460706784415 0.578494671242601 0.578494671242601 0.428042069116363 0.100122073349442 0.310229723037893 0.309338747661389 0.142058457306187 0.0271401380505688 0.0121636036619824 -0.321516504169768 0.0496189151192843 0.13290548890788 -0.252584025459491 0.0421909297072497 0.221939913868722 0.00948542362200683 0.174635266563966 0.933366194505117 -0.312703497141633 0.134925016708238 0.00948542362200683 0.174635266563966 -0.377084215837265 -0.194392535811463 -0.327706015087491 -0.292986992512105 0.997366632341265 0.933366194505117 0.933366194505117 0.578494671242601 0.997366632341265 -0.099710265873977 -0.099710265873977 0.0869934902600242 -0.096076537125923 0.138051515377126 -0.327537956188105 0.0567250232027145 0.0869934902600242 -0.376251353222303 -0.099710265873977 0.193919169173733 0.0973489215932599 -0.0343957815327579 0.0825542265489516 0.174959268794839 -0.317586953028506 -0.192576115638989 0.933366194505117 0.0944140023966329 0.135328808143668 0.179584051270793 0.132014818338392 0.97342056645092 0.605577716489333 0.606785264884036 0.973493563754614 -0.210835212788549 -0.099710265873977 0.0982854458597012 -0.0890045732285544 0.0121636036619824 0.0973489215932599 0.0973489215932599 -0.0343957815327579 0.178391428402484 0.00948542362200683 0.992141055748623 0.0973489215932599 -0.0983995499419423 0.0973489215932599 0.0973489215932599 -0.138764634610457 -0.271257344482634 0.00232942513056417 0.0625814726852564 -0.138764634610457 -0.138764634610457 0.37748967341466 0.0625814726852564 0.00232942513056417 0.0625814726852564 -0.196147972028343 -0.0600988645914369 -0.138764634610457 0.0782385067094571 0.148660623383682 0.152111209525162 0.0389809742303922 -0.321516504169768 -0.321516504169768 0.0121636036619824 0.0997102658739769 0.25417796268534 0.255425747891861 0.114061143735497 0.221939913868722 0.15222967267157 0.160776288441908 0.160776288441908 0.228229304270637 0.174959268794839 0.0589160997550387 0.222309402259632 -0.261878176079937 0.253744314424299 0.111667850313737 0.111667850313737 0.211711055434235 0.25291950582298 -0.171505290075359 0.160776288441908 0.160776288441908 0.228229304270637 0.247379576404668 0.254980236414609 0.254980236414609 0.252498220893019 0.10506505282448 0.252498220893019 0.107625310750638 -0.335287604335003 0.0892889098341312 0.209640046847341 0.0272958447140839 0.0121636036619824 0.239922670496291 -0.292986992512105 -0.099710265873977 -0.099710265873977 -0.099710265873977 0.0883518954153172 -0.147269151881532 0.0883518954153172 -0.0983995499419423 0.0973489215932599 0.221319917349896 0.0973489215932599 -0.099710265873977 -0.099710265873977 0.0659054867594946 0.0948841722323877 -0.099710265873977 0.933366194505117 -0.099710265873977 0.0869934902600242 0.0883518954153172 -0.099710265873977 -0.220883621517784 0.16623268236061 0.0334601143050883 -0.099710265873977 0.0663036019139255 0.428042069116363 0.428042069116363 0.933366194505117 0.222309402259632 0.428042069116363 -0.099710265873977 0.0789572224911683 0.0666631753903331 0.992141055748623 -0.099710265873977 0.0334601143050883 0.00948542362200683 0.0997102658739769 -0.196147972028343 0.223127179665987 -0.099710265873977 -0.099710265873977 -0.099710265873977 -0.099710265873977 -0.099710265873977 -0.099710265873977 -0.378192893743695 -0.099710265873977 0.162442114587489 -0.0981460706784447 -0.186510113042552 -0.099710265873977 -0.110684875853462 0.209231209210976 -0.099710265873977 -0.099710265873977 -0.099710265873977 -0.099710265873977 -0.346766389308848 -0.25268856560334 -0.0981460706784447 -0.099710265873977 -0.099710265873977 -0.251230747340748 -0.312703497141633 0.000696767426182788 -0.381532327329482 0.146478551785738 -0.296394589877082 0.0876600413860814 0.110487371183809 0.426180460716431 0.108409938623762 -0.312703497141633 0.346393074683652 0.0492690355896523 0.102383080321225 -0.316854394952526 0.136453562042806 -0.317715042460862 0.000696767426182788 -0.321516504169768 -0.317715042460862 0.310229723037893 0.310229723037893 0.933366194505117 0.428042069116363 0.986789533721093 0.933366194505117 -0.099710265873977 -0.0981460706784447 -0.099710265873977 0.310229723037893 0.997366632341265 0.933366194505117 0.933366194505117 0.933366194505117 -0.193711107015511 0.199774496890794 0.199774496890794 0.0856544673621258 0.310229723037893 0.310229723037893 0.992141055748623 0.310229723037893 0.310229723037893 0.157374641389168 0.220742700592463 0.223969215519078 -0.117984384113627 -0.099710265873977 -0.099710265873977 -0.254135027812276 -0.099710265873977 0.221939913868722 -0.228385173332832 0.199774496890794 -0.34111352239598 0.0663036019139255 -0.123557111812094 0.0958803948784179 0.16623268236061 0.160776288441908 0.158582648226241 0.126883769352853 0.174959268794839 0.158582648226241 0.197876867457957 0.222309402259632 0.312901015229615 -0.140031073715312 0.174959268794839 0.159036753606936 0.252498220893019 0.21833824985403 0.21833824985403 0.174959268794839 0.158582648226241 0.217781276044087 0.236913814690264 -0.462030022556481 -0.312703497141633 -0.36742692818857 0.0368229378731294 -0.171752388110736 0.162116902482635 0.997366632341265 0.310229723037893 0.310229723037893 0.252558423090201 -0.099710265873977 0.221939913868722 -0.099710265873977 -0.099710265873977 0.171684363931519 -0.321516504169768 0.00948542362200683 -0.344366787263894 0.00948542362200683 0.00948542362200683 -0.138764634610457 0.198329413689125 -0.138764634610457 -0.138764634610457 -0.132743491864699 -0.209488009905209 -0.264612059063939 -0.321027489134651 -0.522988590912554 -0.424997172331649 0.0973489215932599 -0.25268856560334 0.0973489215932599 0.578494671242601 0.272516804991256 -0.318365275650865 0.997366632341265 0.162116902482635 -0.292986992512105 0.992141055748623 0.602854488330712 0.085278730490442 -0.372521752680049 0.0973489215932599 0.997366632341265 0.933366194505117 0.0789572224911683 0.085278730490442 0.100122073349442 0.0973489215932599 0.271129205232046 0.150026897522055 0.931062029875568 0.578494671242601 0.933366194505117 0.577345714319628 0.580799430888986 0.997366632341265 0.933366194505117 0.930428474222827 0.085278730490442 0.577345714319628 -0.442273458183135 -0.196147972028343 0.174959268794839 0.222309402259632 0.222309402259632 0.174959268794839 0.174959268794839 0.174959268794839 0.247379576404668 0.12832237763008 0.116407734977252 0.0597345866563762 0.252498220893019 0.252498220893019 0.25417796268534 0.25417796268534 0.211711055434235 0.255425747891861 -0.377084215837265 0.255425747891861 0.255425747891861 0.25417796268534 0.25417796268534 0.12832237763008 0.238183333325675 0.150453755578521 0.160776288441908 0.150453755578521 0.160776288441908 0.160776288441908 0.160776288441908 0.114323493630868 0.115761289614763 0.0997102658739769 0.0997102658739769 0.0997102658739769 0.218316496203617 0.221939913868722 0.0734642498780846 0.933366194505117 0.158516278613832 0.166306346198532 0.0709628226941267 0.119478852851825 0.0997102658739769 0.06246199624462 0.0709628226941267 0.146145026783582 0.202402083309882 -0.295044381441203 0.0783236912055975 0.0782385067094571 0.00232942513056417 0.186843463397164 0.201190489471282 -0.264612059063939 -0.424997172331649 -0.316132029605493 -0.292353312065602 -0.385871386951454 -0.424199556027149 -0.422989211515318 0.0572447429721007 0.166306346198532 0.0997102658739769 0.0997102658739769 0.0609973040543252 0.114061143735497 0.067451073600419 0.994714412244866 0.085278730490442 0.0948841722323877 0.0844249402073639 0.0124111029129656 0.0973489215932599 0.933366194505117 0.0958803948784179 0.179584051270793 0.997366632341265 0.577345714319628 -0.264612059063939 -0.416682447457776 0.085278730490442 0.0609973040543252 0.992141055748623 0.193919169173733 0.992141055748623 0.132014818338392 -0.2723974656076 0.0625814726852564 0.187225676032492 0.997366632341265 -0.099710265873977 -0.264612059063939 0.085278730490442 -0.296159779099096 0.16623268236061 0.933366194505117 0.0973489215932599 0.0997102658739769 0.114061143735497 0.222309402259632 0.166306346198532 0.0606665460098903 -0.138764634610457 0.568425629322499 0.428042069116363 0.427110851553866 0.933366194505117 -0.222852551318491 0.0381716879520996 0.997366632341265 0.933366194505117 0.310229723037893
0.331554959682289 0.457465743702659 0.457465743702659 0.457465743702659 0.617032543366599 0.27517724793154 -0.14613075584992 -0.141736015106375 0.331554959682289 0.457465743702659 0.0105041909431617 -0.350918427181275 0.088041431642289 0.33250688189438 -0.230660487525787 0.150408984308236 0.997525923556192 0.179265730769978 0.912370581639148 0.930428474222827 1 0.932910722865783 0.538185918668767 0.168601199460654 0.0220692449465183 0.0220692449465183 0.165455845190486 0.088041431642289 0.088041431642289 0.304941914939802 0.904526742004883 0.322017290957921 0.322017290957921 0.992545657918716 0.997525923556192 0.997525923556192 0.997525923556192 0.617032543366599 0.997525923556192 0.617032543366599 0.995063370312195 0.997525923556192 0.997525923556192 0.997525923556192 0.932910722865783 0.331554959682289 0.331554959682289 -0.129306698842499 -0.127691846713651 0.0456362240367276 0.088041431642289 0.0861576181131023 0.088041431642289 0.165455845190486 0.088041431642289 0.088041431642289 0.165455845190486 0.158062138223314 0.0786048128438838 -0.253647432635966 0.321061406763457 0.372597944055466 0.323927803493194 0.331554959682289 0.45647051410839 0.331554959682289 0.331554959682289 0.331554959682289 0.331554959682289 0.331554959682289 0.932910722865783 0.331554959682289 0.457465743702659 0.331554959682289 0.331554959682289 0.457465743702659 0.331554959682289 0.331554959682289 0.331554959682289 0.618260479756906 0.331554959682289 0.618260479756906 0.617032543366599 0.331554959682289 0.457465743702659 0.331554959682289 0.617032543366599 0.997525923556192 0.997525923556192 0.331554959682289 0.331554959682289 0.331554959682289 0.331554959682289 0.331554959682289 0.331554959682289 0.331554959682289 0.333458517036008 0.927411191979142 0.927411191979142 0.331554959682289 0.274961346826208 -0.27684117050037 -0.29475239970728 -0.269915016188956 -0.105066273367243 0.179265730769978 0.179265730769978 0.088041431642289 0.088041431642289 0.088041431642289 0.088041431642289 0.076840460711409 0.0786048128438838 0.076840460711409 0.0672210055594285 0.161472820683384 0.302591448303929 0.2042375571141 0.159104613548429 0.128724021261532 0.322017290957921 0.37347085912514 0.331554959682289 0.457465743702659 0.457465743702659 0.164150774881695 0.341062659905851 0.331554959682289 0.457465743702659 0.331554959682289 0.618260479756906 0.617032543366599 0.618260479756906 0.331554959682289 0.331554959682289 0.331554959682289 0.457465743702659 0.331554959682289 0.328697351452424 0.334409876890909 0.927411191979142 0.226674844369231 0.129306698842499 -0.129306698842499 0.240781685342093 0.240781685342093 -0.132487131870607 -0.0636343727504467 0.240781685342093 0.240781685342093 -0.279353778274805 0.238018170765334 0.248046296778582 0.238018170765334 0.087074961306075 0.0220692449465183 0.0843778702715999 0.0843778702715999 0.226175315829259 0.0449363051589513 -0.165017700773621 0.0446812111482327 -0.26292915151613 0.135605778260594 -0.265634083814646 0.229696273730648 0.240781685342093 0.273259747282822 -0.26292915151613 -0.265634083814646 -0.26292915151613 0.0514254573362002 -0.26292915151613 0.0514254573362002 -0.178540564721529 -0.26292915151613 0.111880548552547 -0.260505190619601 -0.178540564721529 -0.178540564721529 -0.265634083814646 -0.26292915151613 0.164082853442741 0.23286367916193 -0.178540564721529 -0.26292915151613 0.0544666240412362 -0.151087446077022 -0.253647432635966 -0.26292915151613 -0.151087446077022 -0.151087446077022 -0.265634083814646 -0.26292915151613 -0.26292915151613 -0.26292915151613 -0.23070077289942 -0.26292915151613 -0.178540564721529 0.273877017528038 -0.26292915151613 0.162552470009292 -0.26292915151613 -0.253647432635966 0.129306698842499 0.100904034763412 0.100904034763412 0.0464435268608127 0.129306698842499 0.16947317240584 0.137043294841853 0.129306698842499 -0.26292915151613 0.100904034763412 -0.304980992032934 -0.0117113756412691 -0.265634083814646 -0.26292915151613 -0.173746436650212 -0.26292915151613 0.0882290161851994 0.0735941134539691 0.27517724793154 0.129306698842499 0.237590983163735 0.129306698842499 0.129306698842499 0.129306698842499 0.111880548552547 0.331554959682289 0.238018170765334 0.140666512703564 0.129306698842499 0.132487131870607 0.129306698842499 0.129306698842499 0.129306698842499 0.226175315829259 0.536945749773242 0.618260479756906 0.0834389755750627 0.457465743702659 0.997525923556192 0.132487131870607 0.618260479756906 0.618260479756906 0.457465743702659 0.0834389755750627 0.331554959682289 0.330602738527779 0.151823576488601 0.0359768832144362 0.0205565255872606 -0.29273948886583 0.0868564408293875 0.159230285382346 -0.263399488268159 0.044630130344063 0.240781685342093 0.0173886730489205 0.0464435268608127 0.997525923556192 -0.292590765055026 0.147410851477593 0.0173886730489205 0.0464435268608127 -0.350918427181275 -0.143829842757131 -0.30372530222384 -0.298073208862569 0.932910722865783 0.997525923556192 0.997525923556192 0.618260479756906 0.932910722865783 -0.129306698842499 -0.129306698842499 0.076840460711409 -0.102728047230008 0.147541196783879 -0.290782023947969 -0.265634083814646 0.076840460711409 -0.406632478770176 -0.129306698842499 0.173952052109214 0.088041431642289 0.000869191455903775 0.0882290161851994 0.18698599458257 -0.280355482638928 -0.141736015106375 0.997525923556192 -0.26292915151613 0.144631330256017 0.158062138223314 0.140885713999268 0.90956800154934 0.536945749773242 0.538185918668767 0.910566543053118 -0.192536596951518 -0.129306698842499 0.0899767361409877 -0.130904923262254 0.0205565255872606 0.088041431642289 0.088041431642289 0.000869191455903775 0.157144554649801 0.0173886730489205 0.927411191979142 0.088041431642289 -0.105066273367243 0.088041431642289 0.088041431642289 -0.119518639418374 -0.181012765098186 -0.0983796391279145 -0.0153397203592727 -0.119518639418374 -0.119518639418374 0.407914167838388 -0.0153397203592727 -0.0983796391279145 -0.0153397203592727 -0.211735586510996 -0.0137604949859313 -0.119518639418374 0.0836166331312106 0.164082853442741 0.166506991473329 -0.195839495945607 -0.29273948886583 -0.29273948886583 0.0205565255872606 0.129306698842499 0.27517724793154 0.276467225864978 0.113417738031647 0.240781685342093 0.143345149510331 0.0514254573362002 0.0514254573362002 0.245535899948491 0.18698599458257 0.0787548466584681 0.237590983163735 -0.240633568093094 0.274551151749248 0.119343914715924 0.119343914715924 0.23286367916193 0.273877017528038 -0.135215459158767 0.0514254573362002 0.0514254573362002 0.245535899948491 0.110522060671437 0.275832674723474 0.275832674723474 0.273259747282822 0.112287239959219 0.273259747282822 0.115862053698738 -0.308026620721305 0.0974728130280699 0.226175315829259 0.04979969801408 0.0205565255872606 0.258175840677584 -0.298073208862569 -0.129306698842499 -0.129306698842499 -0.129306698842499 0.0786048128438838 -0.157392454972995 0.0786048128438838 -0.105066273367243 0.088041431642289 0.236533480916236 0.088041431642289 -0.129306698842499 -0.129306698842499 0.0456362240367276 0.0852213175050095 -0.129306698842499 0.997525923556192 -0.129306698842499 0.076840460711409 0.0786048128438838 -0.129306698842499 -0.274921710804946 0.145557811730125 0.0220692449465183 -0.129306698842499 0.0357282029483028 0.457465743702659 0.457465743702659 0.997525923556192 0.237590983163735 0.457465743702659 -0.129306698842499 0.0843778702715999 0.0907762668634584 0.927411191979142 -0.129306698842499 0.0220692449465183 0.0173886730489205 0.129306698842499 -0.211735586510996 0.24196823414386 -0.129306698842499 -0.129306698842499 -0.129306698842499 -0.129306698842499 -0.129306698842499 -0.129306698842499 -0.408760119100321 -0.129306698842499 0.177171491105506 -0.132487131870607 -0.179787793008685 -0.129306698842499 -0.127691846713651 0.230160952850036 -0.129306698842499 -0.129306698842499 -0.129306698842499 -0.129306698842499 -0.318449442704385 -0.279353778274805 -0.132487131870607 -0.129306698842499 -0.129306698842499 -0.277879324466592 -0.292590765055026 0.0327390469813955 -0.355137591448994 0.1600839790054 -0.276144025439629 0.0847383233498267 0.118816466780753 0.455476168068385 0.115862053698738 -0.292590765055026 0.372597944055466 0.0858121239974051 0.103466713983414 -0.288367288617296 0.14934817116476 -0.297279973498374 0.0327390469813955 -0.29273948886583 -0.297279973498374 0.331554959682289 0.331554959682289 0.997525923556192 0.457465743702659 0.922400095870836 0.997525923556192 -0.129306698842499 -0.132487131870607 -0.129306698842499 0.331554959682289 0.932910722865783 0.997525923556192 0.997525923556192 0.997525923556192 -0.174163952715777 0.179265730769978 0.179265730769978 0.099207420946656 0.331554959682289 0.331554959682289 0.927411191979142 0.331554959682289 0.331554959682289 0.208390435669624 0.239588174758731 0.280677713111704 -0.132487131870607 -0.129306698842499 -0.129306698842499 -0.280817525295248 -0.129306698842499 0.240781685342093 -0.247866796443671 0.179265730769978 -0.320434163904434 0.0357282029483028 -0.10903489179681 0.0861576181131023 0.145557811730125 0.0514254573362002 0.0544666240412362 0.135605778260595 0.18698599458257 0.0544666240412362 0.211478952337739 0.237590983163735 0.334409876890909 -0.115873071181795 0.18698599458257 0.0571119792758573 0.273259747282822 0.233346853159561 0.233346853159561 0.18698599458257 0.0544666240412362 0.236408947691065 0.253199305046001 -0.440162673477042 -0.292590765055026 -0.338233022899721 0.0462010777017315 -0.146836450695871 0.052379930712468 0.932910722865783 0.331554959682289 0.331554959682289 0.27894152250239 -0.129306698842499 0.240781685342093 -0.129306698842499 -0.129306698842499 0.150408984308236 -0.29273948886583 0.0173886730489205 -0.3542143839071 0.0173886730489205 0.0173886730489205 -0.119518639418374 0.14703453836465 -0.119518639418374 -0.119518639418374 -0.11309843813707 -0.181511360823844 -0.178963183251264 -0.25030048335655 -0.476882575117831 -0.363575322981589 0.088041431642289 -0.279353778274805 0.088041431642289 0.618260479756906 0.303053993222444 -0.34269226083199 0.932910722865783 0.052379930712468 -0.298073208862569 0.927411191979142 0.533652909920858 0.0672210055594285 -0.402775626094164 0.088041431642289 0.932910722865783 0.997525923556192 0.0843778702715999 0.0672210055594285 0.0834389755750627 0.088041431642289 0.30162998382005 0.166506991473329 0.995063370312195 0.618260479756906 0.997525923556192 0.617032543366599 0.61493762979006 0.932910722865783 0.997525923556192 0.995035478225678 0.0672210055594285 0.617032543366599 -0.419702391667142 -0.211735586510996 0.18698599458257 0.237590983163735 0.237590983163735 0.18698599458257 0.18698599458257 0.18698599458257 0.110522060671437 0.137143276681711 0.124409619746123 0.0491780862445812 0.273259747282822 0.273259747282822 0.27517724793154 0.27517724793154 0.23286367916193 0.276467225864978 -0.350918427181275 0.276467225864978 0.276467225864978 0.27517724793154 0.27517724793154 0.137143276681712 0.256210505319957 0.164426977608402 0.0514254573362002 0.164426977608402 0.0514254573362002 0.0514254573362002 0.0514254573362002 0.130836383301102 0.146073372586863 0.129306698842499 0.129306698842499 0.129306698842499 0.237179123763799 0.240781685342093 0.0790864205498695 0.997525923556192 0.169412710845814 0.111880548552547 -0.151087446077022 0.127691846713651 0.129306698842499 0.0735941134539691 -0.151087446077022 0.154509350948706 0.162386598035704 -0.290364694280953 0.0907830456793527 0.0836166331312106 -0.0983796391279145 0.130424651398465 0.149348669758321 -0.178963183251264 -0.363575322981589 -0.362207570849119 -0.336732545023576 -0.450600653615407 -0.363319695636957 -0.362189397449953 0.034375057406764 0.111880548552547 0.129306698842499 0.129306698842499 -0.178540564721529 0.113417738031647 0.0777367674714778 0.93042767677869 0.0672210055594285 0.0852213175050095 0.0971812572667417 0.0204180797597717 0.088041431642289 0.997525923556192 0.0861576181131023 0.158062138223314 0.932910722865783 0.617032543366599 -0.178963183251264 -0.355565126917484 0.0672210055594285 -0.178540564721529 0.927411191979142 0.173952052109214 0.927411191979142 0.140885713999268 -0.186053234890715 -0.0153397203592727 0.165455845190486 0.932910722865783 -0.129306698842499 -0.178963183251264 0.0672210055594285 -0.269617410337693 0.145557811730125 0.997525923556192 0.088041431642289 0.129306698842499 0.113417738031647 0.237590983163735 0.111880548552547 -0.0177857407949158 -0.119518639418374 0.609137330508333 0.457465743702659 0.45647051410839 0.997525923556192 -0.27684117050037 0.0449265700382578 0.932910722865783 0.997525923556192 0.331554959682289
0.311048828964375 0.429172237406376 0.429172237406376 0.429172237406376 0.578870092098769 0.254371180657922 -0.200026830875333 -0.195427756897355 0.311048828964375 0.429172237406376 0.113154134325327 -0.376018372479531 0.099838765992506 0.311941876348193 -0.214191471586579 0.170717871897594 0.935830580489834 0.198863377827534 0.978817036295578 0.997366632341265 0.932910722865783 1 0.608387372514799 0.187133413167786 0.0374880651195643 0.0374880651195643 0.18625235896172 0.099838765992506 0.099838765992506 0.275657011464298 0.97080642845152 0.302101049414922 0.302101049414922 0.929990367468802 0.935830580489834 0.935830580489834 0.935830580489834 0.578870092098769 0.935830580489834 0.578870092098769 0.933520332126962 0.935830580489834 0.935830580489834 0.935830580489834 1 0.311048828964375 0.311048828964375 -0.101590225041486 -0.0922899856416748 0.0644919377517021 0.099838765992506 0.0983118552997907 0.099838765992506 0.18625235896172 0.099838765992506 0.099838765992506 0.18625235896172 0.178614590019209 0.090805149418442 0.0548359742236352 0.301204285090845 0.347480198594825 0.303893399881909 0.311048828964375 0.428238561130972 0.311048828964375 0.311048828964375 0.311048828964375 0.311048828964375 0.311048828964375 1 0.311048828964375 0.429172237406376 0.311048828964375 0.311048828964375 0.429172237406376 0.311048828964375 0.311048828964375 0.311048828964375 0.580022082636368 0.311048828964375 0.580022082636368 0.578870092098769 0.311048828964375 0.429172237406376 0.311048828964375 0.578870092098769 0.935830580489834 0.935830580489834 0.311048828964375 0.311048828964375 0.311048828964375 0.311048828964375 0.311048828964375 0.311048828964375 0.311048828964375 0.312834654416385 0.994760626209867 0.994760626209867 0.311048828964375 0.219107148325787 -0.223693120861259 -0.240346249114335 -0.247213331129219 -0.0908270131079916 0.198863377827534 0.198863377827534 0.099838765992506 0.099838765992506 0.099838765992506 0.099838765992506 0.089387989416667 0.090805149418442 0.089387989416667 0.086246892062761 0.151485991436441 0.27383182591754 0.186561456354829 0.132523978357908 0.254122519130772 0.302101049414922 0.348483761361788 0.311048828964375 0.429172237406376 0.429172237406376 0.153998318557722 0.319968493515667 0.311048828964375 0.429172237406376 0.311048828964375 0.580022082636368 0.578870092098769 0.580022082636368 0.311048828964375 0.311048828964375 0.311048828964375 0.429172237406376 0.311048828964375 0.308367959118874 0.313727174223883 0.994760626209867 0.20615127063517 0.101590225041487 -0.101590225041486 0.222709674555725 0.222709674555725 -0.1000767853072 -0.0674874750603098 0.222709674555725 0.222709674555725 -0.252742512909446 0.220356285606884 0.232705039960376 0.220356285606884 0.0783393595936299 0.0374880651195643 0.0758023785777815 0.0758023785777815 0.209264857258573 0.0199868254645774 -0.172911028771257 0.0243685753823081 0.0946632856314845 0.127218783182069 0.0571581418659003 0.212472565457704 0.222709674555725 0.252681536530403 0.0946632856314845 0.0571581418659003 0.0946632856314845 0.161665050846325 0.0946632856314845 0.161665050846325 0.0614650994889271 0.0946632856314845 0.167445565702713 0.0538448322543752 0.0614650994889271 0.0614650994889271 0.0571581418659003 0.0946632856314845 0.149353419494871 0.211055174282429 0.0614650994889271 0.0946632856314845 0.159505363455461 0.0713882091177627 0.0548359742236352 0.0946632856314845 0.0713882091177627 0.0713882091177627 0.0571581418659003 0.0946632856314845 0.0946632856314845 0.0946632856314845 0.0965158131976576 0.0946632856314845 0.0614650994889271 0.253093322261881 0.0946632856314845 0.14697393953216 0.0946632856314845 0.0548359742236352 0.101590225041487 0.0946632856314845 0.0946632856314845 0.175751590729234 0.101590225041487 0.156706519755518 0.104898597596479 0.101590225041487 0.0946632856314845 0.0946632856314845 -0.340915056020349 -0.0305509112557171 0.0571581418659003 0.0946632856314845 -0.191451884287049 0.0946632856314845 0.0827721961733973 0.0690424381841971 0.254371180657922 0.101590225041487 0.222896370352568 0.101590225041487 0.101590225041487 0.101590225041487 0.167445565702713 0.311048828964375 0.220356285606884 0.115936105026958 0.101590225041487 0.100076785307198 0.101590225041487 0.101590225041487 0.101590225041487 0.209264857258573 0.607176635805202 0.580022082636368 0.101052123904335 0.429172237406376 0.935830580489834 0.100076785307198 0.580022082636368 0.580022082636368 0.429172237406376 0.101052123904335 0.311048828964375 0.310155501127236 0.142433537176507 0.028724013084986 0.00962082671889505 -0.32036093191563 0.047910271570625 0.134331312108372 -0.251085461205439 0.0376404954556326 0.222709674555725 0.00690274848883517 0.175751590729234 0.935830580489834 -0.311880033865488 0.135551529818799 0.00690274848883517 0.175751590729234 -0.376018372479531 -0.197239539001098 -0.326731969396647 -0.291783285103559 1 0.935830580489834 0.935830580489834 0.580022082636368 1 -0.101590225041486 -0.101590225041486 0.089387989416667 -0.0884862324617373 0.138416015636154 -0.326675428327271 0.0571581418659003 0.089387989416667 -0.377318471982594 -0.101590225041486 0.193026110630359 0.099838765992506 -0.0341727768908049 0.0827721961733973 0.175421217355278 -0.316675289799791 -0.195427756897355 0.935830580489834 0.0946632856314845 0.135686119582716 0.178614590019209 0.132487624296144 0.976146638255385 0.607176635805202 0.608387372514799 0.976298845582249 -0.210029278510241 -0.101590225041486 0.100838987966477 -0.0908766220248906 0.00962082671889505 0.099838765992506 0.099838765992506 -0.0341727768908049 0.177431758780599 0.00690274848883517 0.994760626209867 0.099838765992506 -0.0908270131079916 0.099838765992506 0.099838765992506 -0.137566335818514 -0.273111205184306 0.00387556126320814 0.0644195397058939 -0.137566335818514 -0.137566335818514 0.378562228108395 0.0644195397058939 0.00387556126320814 0.0644195397058939 -0.197139693067468 -0.0643182320231508 -0.137566335818514 0.0784450814499342 0.149353419494871 0.152818419343482 0.0396140569421075 -0.32036093191563 -0.32036093191563 0.00962082671889505 0.101590225041487 0.254371180657922 0.255637658467447 0.11461973431106 0.222709674555725 0.153698968311786 0.161665050846325 0.161665050846325 0.229173580121477 0.175421217355278 0.0599350329088269 0.222896370352568 -0.260982268001908 0.253946400322279 0.111962689238563 0.111962689238563 0.211055174282429 0.253093322261881 -0.169513010430533 0.161665050846325 0.161665050846325 0.229173580121477 0.248032737794684 0.255200420497814 0.255200420497814 0.252681536530403 0.105342458247119 0.252681536530403 0.108696175617261 -0.338542438411849 0.0897184255764474 0.209264857258573 0.0289144613626113 0.00962082671889505 0.240095021250914 -0.291783285103559 -0.101590225041486 -0.101590225041486 -0.101590225041486 0.090805149418442 -0.147657989656046 0.090805149418442 -0.0908270131079916 0.099838765992506 0.221904272885448 0.099838765992506 -0.101590225041486 -0.101590225041486 0.0644919377517021 0.0973494060643636 -0.101590225041486 0.935830580489834 -0.101590225041486 0.089387989416667 0.090805149418442 -0.101590225041486 -0.221708568729915 0.165286457360721 0.0374880651195643 -0.101590225041486 0.0700782922653342 0.429172237406376 0.429172237406376 0.935830580489834 0.222896370352568 0.429172237406376 -0.101590225041486 0.0758023785777815 0.0676870615540599 0.994760626209867 -0.101590225041486 0.0374880651195643 0.00690274848883517 0.101590225041487 -0.197139693067468 0.22389533505882 -0.101590225041486 -0.101590225041486 -0.101590225041486 -0.101590225041486 -0.101590225041486 -0.101590225041486 -0.379271317313775 -0.101590225041486 0.152445648266423 -0.1000767853072 -0.190634260252729 -0.101590225041486 -0.112573330044722 0.210113179201528 -0.101590225041486 -0.101590225041486 -0.101590225041486 -0.101590225041486 -0.350012780980079 -0.252742512909446 -0.1000767853072 -0.101590225041486 -0.101590225041486 -0.25126415990806 -0.311880033865488 0.00295257320465319 -0.380456869838129 0.147131723794789 -0.295568787056557 0.0885563318241787 0.110974324883884 0.427305713763449 0.108696175617261 -0.311880033865488 0.347480198594825 0.0475516627982821 0.103414348222463 -0.315710556471626 0.137100653616672 -0.316878381943351 0.00295257320465319 -0.32036093191563 -0.316878381943351 0.311048828964375 0.311048828964375 0.935830580489834 0.429172237406376 0.989446605972692 0.935830580489834 -0.101590225041486 -0.1000767853072 -0.101590225041486 0.311048828964375 1 0.935830580489834 0.935830580489834 0.935830580489834 -0.190821677709163 0.198863377827534 0.198863377827534 0.0873859199642615 0.311048828964375 0.311048828964375 0.994760626209867 0.311048828964375 0.311048828964375 0.157384881803564 0.221514266291076 0.224966787623089 -0.119985198465472 -0.101590225041486 -0.101590225041486 -0.254208981130534 -0.101590225041486 0.222709674555725 -0.229182280539616 0.198863377827534 -0.337849470374304 0.0700782922653342 -0.125747260244274 0.0983118552997907 0.165286457360721 0.161665050846325 0.159505363455461 0.127218783182066 0.175421217355278 0.159505363455461 0.198399325826102 0.222896370352568 0.313727174223883 -0.139080470383027 0.175421217355278 0.159931437403381 0.252681536530403 0.218914732831489 0.218914732831489 0.175421217355278 0.159505363455461 0.218544602047912 0.237539343114098 -0.471119068515201 -0.311880033865488 -0.366171316875414 0.0383571250069826 -0.170009788204296 0.163026455140582 1 0.311048828964375 0.311048828964375 0.252618245974109 -0.101590225041486 0.222709674555725 -0.101590225041486 -0.101590225041486 0.170717871897594 -0.32036093191563 0.00690274848883517 -0.343248837412063 0.00690274848883517 0.00690274848883517 -0.137566335818514 0.201172635537483 -0.137566335818514 -0.137566335818514 -0.131536661030194 -0.207987673115664 -0.266567484605915 -0.32341070672829 -0.526239337830765 -0.427505305285646 0.099838765992506 -0.252742512909446 0.099838765992506 0.580022082636368 0.274052297736205 -0.319320719741538 1 0.163026455140582 -0.291783285103559 0.994760626209867 0.604597965757179 0.086246892062761 -0.373572238257363 0.099838765992506 1 0.935830580489834 0.0758023785777815 0.086246892062761 0.101052123904335 0.099838765992506 0.272668239158141 0.15077937489258 0.933520332126962 0.580022082636368 0.935830580489834 0.578870092098769 0.58233292758711 1 0.935830580489834 0.932910722865783 0.086246892062761 0.578870092098769 -0.451185972786651 -0.197139693067468 0.175421217355278 0.222896370352568 0.222896370352568 0.175421217355278 0.175421217355278 0.175421217355278 0.248032737794684 0.128661189846355 0.116715088717166 0.0507795200712958 0.252681536530403 0.252681536530403 0.254371180657922 0.254371180657922 0.211055174282429 0.255637658467447 -0.376018372479531 0.255637658467447 0.255637658467447 0.254371180657922 0.254371180657922 0.128661189846355 0.238348370619134 0.151138220438439 0.161665050846325 0.151138220438439 0.161665050846325 0.161665050846325 0.161665050846325 0.11516756199857 0.117145502105513 0.101590225041487 0.101590225041487 0.101590225041487 0.219092325837269 0.222709674555725 0.0703465849902114 0.935830580489834 0.158934812408675 0.167445565702713 0.0713882091177627 0.119794315327509 0.101590225041487 0.0634207480267951 0.0713882091177627 0.146638183985745 0.203547726859876 -0.310406782370526 0.0792284669759718 0.0784450814499342 0.00387556126320814 0.189601494597094 0.203977981205434 -0.266567484605915 -0.427505305285646 -0.317378815968071 -0.293448319498055 -0.388057602216682 -0.426734645857248 -0.425509230154511 0.0581761466717384 0.167445565702713 0.101590225041487 0.101590225041487 0.0614650994889271 0.11461973431106 0.0683096968142418 0.997366632341265 0.086246892062761 0.0973494060643636 0.085308215154441 0.00978860576441295 0.099838765992506 0.935830580489834 0.0983118552997907 0.178614590019209 1 0.578870092098769 -0.266567484605915 -0.419158965478457 0.086246892062761 0.0614650994889271 0.994760626209867 0.193026110630359 0.994760626209867 0.132487624296144 -0.273841240759048 0.0644195397058939 0.18625235896172 1 -0.101590225041486 -0.266567484605915 0.086246892062761 -0.295048313844608 0.165286457360721 0.935830580489834 0.099838765992506 0.101590225041487 0.11461973431106 0.222896370352568 0.167445565702713 0.0625371988763488 -0.137566335818514 0.569976443988227 0.429172237406376 0.428238561130972 0.935830580489834 -0.223693120861259 0.0388837530050915 1 0.935830580489834 0.311048828964375
-0.560264217293842 0.70542594536828 0.70542594536828 0.70542594536828 0.943298338175621 0.419639268348316 0.0920552766441125 0.0961224553506656 -0.560264217293842 0.70542594536828 0.318904877109567 -0.244399176292529 -0.130118267394801 -0.555444480003878 -0.257216695760249 0.0614094300774709 0.540201827639272 0.0778005173556289 0.589951044298818 0.606785264884036 0.538185918668767 0.608387372514799 1 0.0747207955366693 0.2590647720595 0.2590647720595 0.0737880452120461 -0.130118267394801 -0.130118267394801 -0.114960071168194 0.588301770922504 -0.524269903848721 -0.530859318437639 0.536691782439217 0.540201827639272 0.540201827639272 0.540201827639272 0.943298338175621 0.540201827639272 0.943298338175621 0.536322373683052 0.540201827639272 0.540201827639272 0.540201827639272 0.608387372514799 -0.560264217293842 -0.560264217293842 -0.158655639647804 -0.154513212204509 -0.0666067021636356 -0.130118267394801 -0.123032708693715 -0.130118267394801 0.0737880452120461 -0.130118267394801 -0.130118267394801 0.0737880452120461 0.0677234051780415 -0.139379390161552 0.108867103453662 -0.522490678832512 0.531734163017957 -0.520932177600408 -0.560264217293842 0.703891271379987 -0.560264217293842 -0.560264217293842 -0.560264217293842 -0.560264217293842 -0.560264217293842 0.608387372514799 -0.560264217293842 0.70542594536828 -0.560264217293842 -0.560264217293842 0.70542594536828 -0.560264217293842 -0.560264217293842 -0.560264217293842 0.945199938174023 -0.560264217293842 0.945199938174023 0.943298338175621 -0.560264217293842 0.70542594536828 -0.560264217293842 0.943298338175621 0.540201827639272 0.540201827639272 -0.560264217293842 -0.560264217293842 -0.560264217293842 -0.560264217293842 -0.560264217293842 -0.560264217293842 -0.560264217293842 -0.55063327671624 0.611591730196252 0.611591730196252 -0.560264217293842 0.114066173157772 -0.0849667124438761 -0.0395570360159201 0.194232733227491 0.0354494385423329 0.0778005173556289 0.0778005173556289 -0.130118267394801 -0.130118267394801 -0.130118267394801 -0.130118267394801 -0.132201296354816 -0.139379390161552 -0.132201296354816 0.112598880077732 -0.143698754870479 -0.111118286371928 -0.152165006193483 -0.334159781325162 0.384703487707511 -0.530859318437639 0.533454797890428 -0.560264217293842 0.70542594536828 0.70542594536828 -0.277383289622325 -0.52559446679077 -0.560264217293842 0.70542594536828 -0.560264217293842 0.945199938174023 0.943298338175621 0.945199938174023 -0.560264217293842 -0.560264217293842 -0.560264217293842 0.70542594536828 -0.560264217293842 -0.555435408098009 -0.552298070178964 0.611591730196252 -0.340634641135239 0.178115440294493 -0.158655639647804 -0.296548909786099 -0.296548909786099 -0.144360222606918 0.0491428830946942 -0.296548909786099 -0.296548909786099 -0.436738633401623 -0.298737680694924 -0.2911700409116 -0.298737680694924 -0.227348415909265 0.2590647720595 -0.233272617113037 -0.233272617113037 0.293378816387594 0.129723657774702 -0.178562075052117 0.14433790568976 0.155597058565152 -0.184961030951467 0.127348605540349 0.289473385604283 -0.296548909786099 0.416313634527393 0.155597058565152 0.127348605540349 0.155597058565152 0.232743463386576 0.155597058565152 0.232743463386576 0.0956572378489348 0.155597058565152 0.273122462070378 0.12269774749401 0.0956572378489348 0.0956572378489348 0.127348605540349 0.155597058565152 0.199260144625405 0.369195951064094 0.0956572378489348 0.155597058565152 0.230969251072641 0.0973099272190413 0.108867103453662 0.155597058565152 0.0973099272190413 0.0973099272190413 0.127348605540349 0.155597058565152 0.155597058565152 0.155597058565152 0.158642038868599 0.155597058565152 0.0956572378489348 0.417830413138725 0.155597058565152 0.272995582002396 0.155597058565152 0.108867103453662 0.178115440294493 0.102809838769305 0.102809838769305 0.325423720770425 0.158655639647804 0.250910512483446 0.245342575532245 0.178115440294493 0.155597058565152 0.102809838769305 -0.207408415182955 0.104960327573763 0.127348605540349 0.155597058565152 -0.100487903528854 0.155597058565152 0.136051798431079 -0.12435992033186 0.419639268348316 0.178115440294493 0.366372446934944 0.158655639647804 0.178115440294493 0.158655639647804 0.273122462070378 -0.560264217293842 -0.298737680694924 -0.278006313913668 0.158655639647804 0.144360222606918 0.158655639647804 0.158655639647804 0.158655639647804 0.293378816387594 0.998009924656074 0.945199938174023 0.129995698855711 0.70542594536828 0.540201827639272 0.16260666852909 0.945199938174023 0.945199938174023 0.70542594536828 0.129995698855711 -0.560264217293842 -0.558655146386461 -0.173173886318053 0.14955105206673 0.209277524208882 -0.212307937022599 0.315386106336487 -0.308137338314783 -0.177621173114033 -0.24396970855071 -0.296548909786099 0.205458731458881 0.325423720770425 0.540201827639272 -0.18974387434325 0.20396317362338 0.205458731458881 0.325423720770425 -0.244399176292529 0.0925047487025461 -0.189976525326911 -0.176307292904856 0.608387372514799 0.540201827639272 0.540201827639272 0.945199938174023 0.608387372514799 -0.158655639647804 -0.158655639647804 -0.132201296354816 0.0396040196787446 0.22751296606306 -0.198745205505175 0.127348605540349 -0.132201296354816 -0.175014236218188 -0.158655639647804 0.0762569652250783 -0.130118267394801 -0.329466843509756 0.136051798431079 0.288338031458749 -0.210228368466206 0.0961224553506656 0.540201827639272 0.155597058565152 -0.244399176292529 0.0677234051780415 -0.208565989732476 0.591571747963978 0.998009924656074 1 0.593967889453016 -0.118850026453352 -0.158655639647804 -0.123209769289849 -0.142632958574857 0.209277524208882 -0.130118267394801 -0.130118267394801 -0.329466843509756 0.0602806069450656 0.205458731458881 0.611591730196252 -0.130118267394801 0.0354494385423329 -0.130118267394801 -0.130118267394801 -0.059728719840091 -0.0458865382045317 0.0654747111757717 0.124386052723589 -0.059728719840091 -0.059728719840091 0.17868152202429 0.124386052723589 0.0654747111757717 0.124386052723589 -0.285876174719338 0.0254348451908145 -0.059728719840091 0.0970289415531505 0.199260144625405 0.205777432292677 0.082765648372388 -0.212307937022599 -0.212307937022599 0.209277524208882 0.158655639647804 0.419639268348316 0.421440816124065 0.163464253844767 -0.296548909786099 0.249736253057148 0.232743463386576 0.232743463386576 0.337638362183864 0.288338031458749 0.121442343871999 0.366372446934944 -0.109103886027478 0.41812396900245 0.184031908446357 0.184031908446357 0.369195951064094 0.417830413138725 -0.0969460166291445 0.232743463386576 0.232743463386576 0.337638362183864 0.407688832806355 0.419926958671196 0.419926958671196 0.416313634527393 0.173150303583194 0.416313634527393 0.178662773962516 -0.312766762741505 0.168578708325432 0.301992291759071 0.148939487428685 0.209277524208882 0.369316873687808 -0.176307292904856 -0.158655639647804 -0.158655639647804 -0.158655639647804 -0.139379390161552 -0.0345559614759582 -0.139379390161552 0.0354494385423329 -0.130118267394801 0.364741746641118 -0.130118267394801 -0.158655639647804 -0.158655639647804 -0.0666067021636356 -0.134130664052787 -0.158655639647804 0.540201827639272 -0.158655639647804 -0.132201296354816 -0.139379390161552 -0.158655639647804 -0.0809831121136556 0.0602806069450656 0.2590647720595 -0.158655639647804 0.220898121420827 0.70542594536828 0.70542594536828 0.540201827639272 0.366372446934944 0.70542594536828 -0.158655639647804 -0.233272617113037 -0.229147726490043 0.611591730196252 -0.158655639647804 0.2590647720595 0.205458731458881 0.158655639647804 -0.285876174719338 -0.289803758904001 -0.158655639647804 -0.158655639647804 -0.158655639647804 -0.158655639647804 -0.158655639647804 -0.158655639647804 -0.179693151478591 -0.158655639647804 0.353306380170285 -0.144360222606918 -0.294244540498806 -0.158655639647804 -0.156659926121015 -0.29276047582518 -0.158655639647804 -0.158655639647804 -0.158655639647804 -0.158655639647804 -0.319277554828457 -0.429948237845518 -0.144360222606918 -0.158655639647804 -0.158655639647804 -0.434798240910648 -0.18974387434325 -0.313107552614302 -0.246867397032058 0.233220352252895 -0.18974387434325 0.153411092305759 0.18783391856859 0.702357959858962 0.178662773962516 -0.18974387434325 0.531734163017957 0.311241202693271 0.181633190755991 -0.208593703154923 0.208516835006518 -0.192784806197256 -0.313107552614302 -0.212307937022599 -0.192784806197256 -0.560264217293842 -0.560264217293842 0.540201827639272 0.70542594536828 0.608387372514799 0.540201827639272 -0.158655639647804 -0.144360222606918 -0.158655639647804 -0.560264217293842 0.608387372514799 0.540201827639272 0.540201827639272 0.540201827639272 -0.235676738357526 0.0778005173556289 0.0778005173556289 -0.155275214596357 -0.560264217293842 -0.560264217293842 0.611591730196252 -0.560264217293842 -0.560264217293842 -0.129894425069727 -0.338110139246801 0.125317552264818 -0.16260666852909 -0.158655639647804 -0.158655639647804 -0.438671220608895 -0.158655639647804 -0.296548909786099 0.274895087646096 0.0778005173556289 -0.311102363022754 0.220898121420827 -0.349572261642904 -0.123032708693715 0.0602806069450656 0.232743463386576 0.230969251072641 0.110499922320923 0.288338031458749 0.230969251072641 0.326106909494207 0.366372446934944 0.508680222989599 -0.0581943970144328 0.288338031458749 0.229587244966453 0.416313634527393 0.359827870730772 0.359827870730772 0.288338031458749 0.230969251072641 -0.314349477342625 0.390440949048987 -0.292384090583045 -0.18974387434325 -0.20340477339946 0.144682135369953 0.00717787378385306 0.217314265341642 0.608387372514799 -0.560264217293842 -0.560264217293842 0.435228062798395 -0.158655639647804 -0.296548909786099 -0.158655639647804 -0.158655639647804 0.0614094300774709 -0.212307937022599 0.205458731458881 -0.205472877456586 0.205458731458881 0.205458731458881 -0.059728719840091 -0.0886527151328697 -0.059728719840091 -0.059728719840091 -0.0608329958562607 -0.0821186237085779 -0.0448947141242715 -0.171397275866704 -0.525389116867394 -0.33805702608089 -0.130118267394801 -0.436738633401623 -0.130118267394801 0.945199938174023 -0.112020587395638 -0.143904757194368 0.608387372514799 0.217314265341642 -0.176307292904856 0.611591730196252 0.922338071978355 0.112598880077732 -0.169521129968661 -0.130118267394801 0.608387372514799 0.540201827639272 -0.233272617113037 0.112598880077732 0.129995698855711 -0.130118267394801 -0.11645275423697 0.181154162112 0.536050868335146 0.945199938174023 0.540201827639272 0.943298338175621 0.949015230413517 0.608387372514799 0.540201827639272 0.538446032589774 0.112598880077732 0.943298338175621 -0.298874035889101 -0.285876174719338 0.288338031458749 0.366372446934944 0.366372446934944 0.288338031458749 0.288338031458749 0.288338031458749 0.407688832806355 0.211479060314036 0.191843378068021 0.148288545754763 0.416313634527393 0.416313634527393 0.419639268348316 0.419639268348316 0.369195951064094 0.421440816124065 -0.244399176292529 0.421440816124065 0.421440816124065 0.419639268348316 0.419639268348316 0.211479060314036 0.374994114344604 0.202782613519899 0.232743463386576 0.202782613519899 0.232743463386576 0.232743463386576 0.232743463386576 0.199078358881021 0.252182498876964 0.178115440294493 0.178115440294493 0.178115440294493 -0.316121991179045 -0.296548909786099 -0.236428382083848 0.540201827639272 -0.286274951014488 0.273122462070378 0.0973099272190413 -0.215774701794185 0.158655639647804 0.113484337945422 0.0973099272190413 -0.248672671753779 0.171206864154252 -0.198745205505175 -0.161005353596649 0.128939364940593 0.0654747111757717 -0.0513909658623547 -0.0881965680198199 -0.0448947141242715 -0.33805702608089 -0.511990221820772 -0.538532719855006 -0.274763040136181 -0.335600018170202 -0.333170082387953 0.142108967779844 0.273122462070378 0.158655639647804 0.158655639647804 0.0956572378489348 0.163464253844767 -0.141706777754066 0.606785264884036 0.112598880077732 -0.134130664052787 -0.167650729791773 0.20895979184104 -0.130118267394801 0.540201827639272 -0.123032708693715 0.0677234051780415 0.608387372514799 0.943298338175621 -0.0448947141242715 -0.322403424436007 0.112598880077732 0.0956572378489348 0.611591730196252 0.0762569652250783 0.611591730196252 -0.208565989732476 -0.0378084719852427 0.124386052723589 0.0737880452120461 0.608387372514799 -0.158655639647804 -0.0448947141242715 0.112598880077732 -0.151772613387388 0.0602806069450656 0.540201827639272 -0.130118267394801 0.178115440294493 0.163464253844767 0.366372446934944 0.273122462070378 0.124988911383443 -0.059728719840091 0.940820972830233 0.70542594536828 0.703891271379987 0.540201827639272 -0.0849667124438761 -0.115616959969864 0.608387372514799 0.540201827639272 -0.560264217293842
0.104582641332372 0.00123366844782518 0.00123366844782518 0.00123366844782518 0.0651781976626159 0.0955128543363685 0.0501503782384252 0.0428814730653302 0.104582641332372 0.00123366844782518 0.109378058329827 -0.0309087960802055 0.296242976624728 0.10488290690336 -0.0631278485935141 0.88267199583286 0.167805620769456 0.973015832623959 0.190648259449499 0.188007804686541 0.168601199460654 0.187133413167786 0.0747207955366693 1 0.428783853169721 0.428783853169721 0.863568718720011 0.296242976624728 0.296242976624728 0.0743623664854179 0.175134353208362 0.101574166995859 0.101574166995859 0.169398871257721 0.167805620769456 0.167805620769456 0.167805620769456 0.0651781976626159 0.167805620769456 0.0651781976626159 0.167012107168604 0.167805620769456 0.167805620769456 0.167805620769456 0.187133413167786 0.104582641332372 0.104582641332372 -0.0407873135720143 -0.040277939496724 -0.0500782127776936 0.296242976624728 0.294854916439373 0.296242976624728 0.863568718720011 0.296242976624728 0.296242976624728 0.863568718720011 0.847918037661009 0.296242976624728 0.00922653522968551 0.101272651693658 -0.0225596931820948 0.102176801465357 0.104582641332372 0.000433177148855769 0.104582641332372 0.104582641332372 0.104582641332372 0.104582641332372 0.104582641332372 0.187133413167786 0.104582641332372 0.00123366844782518 0.104582641332372 0.104582641332372 0.00123366844782518 0.104582641332372 0.104582641332372 0.104582641332372 0.0657613608100748 0.104582641332372 0.0657613608100748 0.0651781976626159 0.104582641332372 0.00123366844782518 0.104582641332372 0.0651781976626159 0.167805620769456 0.167805620769456 0.104582641332372 0.104582641332372 0.104582641332372 0.104582641332372 0.104582641332372 0.104582641332372 0.104582641332372 0.105183081923489 0.185393039921765 0.185393039921765 0.104582641332372 0.16402550300269 -0.138823756542924 -0.148185484751809 -0.075549751725631 0.290759171063991 0.973015832623959 0.973015832623959 0.296242976624728 0.296242976624728 0.296242976624728 0.296242976624728 0.294854916439373 0.296242976624728 0.294854916439373 -0.107213227110536 -0.00478331071909864 0.0778060674009392 0.0805130308783281 0.0829103578125043 0.034209905168891 0.101574166995859 -0.0216942442067095 0.104582641332372 0.00123366844782518 0.00123366844782518 0.0446383816864496 0.107581662681138 0.104582641332372 0.00123366844782518 0.104582641332372 0.0657613608100748 0.0651781976626159 0.0657613608100748 0.104582641332372 0.104582641332372 0.104582641332372 0.00123366844782518 0.104582641332372 0.103681263724089 0.105483170109709 0.185393039921765 0.0801902188818187 0.0407873135720144 -0.0407873135720143 0.0801902188818134 0.0801902188818134 -0.041790520059949 0.0436443434402126 0.0801902188818134 0.0801902188818134 -0.108779445835403 0.0792184379208771 0.0782414382058278 0.0792184379208771 0.0769301856077721 0.428783853169721 0.0766007691163709 0.0766007691163709 0.0782414382058278 0.0663517488843122 0.110275704592885 0.0719138824058233 0.0318282389343933 0.0427742371400952 0.00690549442236568 0.0792184379208771 0.0801902188818134 0.0949024415005127 0.0318282389343933 0.00690549442236568 0.0318282389343933 0.0509328322630644 0.0318282389343933 0.0509328322630644 -0.0183071333838961 0.0318282389343933 0.0808353008443844 0.00451670612183572 -0.0183071333838961 -0.0183071333838961 0.00690549442236568 0.0318282389343933 0.0582116506195559 0.0849794240488113 -0.0183071333838961 0.0318282389343933 0.0307607245900161 0.00451670612183572 0.00922653522968551 0.0318282389343933 0.00451670612183572 0.00451670612183572 0.00690549442236568 0.0318282389343933 0.0318282389343933 0.0318282389343933 0.0324511064972016 0.0318282389343933 -0.0183071333838961 0.0952077617096465 0.0318282389343933 0.0677661297401902 0.0318282389343933 0.00922653522968551 0.0407873135720144 -0.00311599998350956 -0.00311599998350956 0.0801902188818187 0.0407873135720144 0.0634678656679301 0.0562569883599993 0.0407873135720144 0.0318282389343933 -0.00311599998350956 -0.219945671923331 0.0214702155391396 0.00690549442236568 0.0318282389343933 -0.768076505336472 0.0318282389343933 0.0189601836197042 0.0232138490068302 0.0955128543363685 0.0407873135720144 0.0749435104208013 0.0407873135720144 0.0407873135720144 0.0407873135720144 0.0808353008443844 0.104582641332372 0.0792184379208771 0.0693080513460598 0.0407873135720144 0.041790520059949 0.0407873135720144 0.0407873135720144 0.0407873135720144 0.0782414382058278 0.0741168697472646 0.0657613608100748 -0.0962969049290332 0.00123366844782518 0.167805620769456 0.041790520059949 0.0657613608100748 0.0657613608100748 0.00123366844782518 -0.0962969049290332 0.104582641332372 0.104282281465738 0.0250462221240424 0.0708893548425355 0.114462868754588 -0.0165202541426917 0.12225399015183 0.0843469903600297 -0.00496897405788608 0.0691638603841075 0.0801902188818134 0.114163775923268 0.0801902188818187 0.167805620769456 -0.0209417573761297 0.0566516139155795 0.114163775923268 0.0801902188818187 -0.0309087960802055 0.0546549035708997 0.00668406416443754 -0.00892953038796223 0.187133413167786 0.167805620769456 0.167805620769456 0.0657613608100748 0.187133413167786 -0.0407873135720143 -0.0407873135720143 0.294854916439373 0.291434801633186 0.0465390355788471 -0.0833612579971555 0.00690549442236568 0.294854916439373 -0.122175921581304 -0.0407873135720143 0.958489162019313 0.296242976624728 0.215466911208105 0.0189601836197042 0.0589811391280186 -0.159663927962603 0.0428814730653302 0.167805620769456 0.0318282389343933 0.0456211740945849 0.847918037661009 0.0137894910443514 0.189765188867124 0.0741168697472646 0.0747207955366693 0.153862471656257 -0.672226022256929 -0.0407873135720143 0.269285154042776 -0.0412914427559663 0.114462868754588 0.296242976624728 0.296242976624728 0.215466911208105 0.892679731619376 0.114163775923268 0.185393039921765 0.296242976624728 0.290759171063991 0.296242976624728 0.296242976624728 -0.0641283124771645 -0.092926100529476 -0.0688927279732657 -0.116897703888223 -0.0641283124771645 -0.0641283124771645 0.122559400001916 -0.116897703888223 -0.0688927279732657 -0.116897703888223 -0.0562258837900527 -0.0355329795340959 -0.0641283124771645 -0.0285363771280042 0.0582116506195559 0.0593633800912711 -0.0361752034555503 -0.0165202541426917 -0.0165202541426917 0.114462868754588 0.0407873135720144 0.0955128543363685 0.0958177243142942 0.0500782127776936 0.0801902188818134 -0.0968679199367775 0.0509328322630644 0.0509328322630644 0.089361805429321 0.0589811391280186 -0.0367281632877147 0.0749435104208013 0.0370991005712844 0.0952077617096465 0.0376447447503027 0.0376447447503027 0.0849794240488113 0.0952077617096465 0.0827580355849385 0.0509328322630644 0.0509328322630644 0.089361805429321 0.0833950056710826 0.0955128543363685 0.0955128543363685 0.0949024415005127 0.011484867573687 0.0949024415005127 0.0365464585950344 -0.260434669804186 0.0381836945304438 0.0782414382058278 0.0715732345367668 0.114462868754588 0.0868667102386348 -0.00892953038796223 -0.0407873135720143 -0.0407873135720143 -0.0407873135720143 0.296242976624728 -0.0496464256865148 0.296242976624728 0.290759171063991 0.296242976624728 0.0746099416563229 0.296242976624728 -0.0407873135720143 -0.0407873135720143 -0.0500782127776936 0.295547493342909 -0.0407873135720143 0.167805620769456 -0.0407873135720143 0.294854916439373 0.296242976624728 -0.0407873135720143 -0.138385903301968 0.867160439680982 0.428783853169721 -0.0407873135720143 0.172288819846679 0.00123366844782518 0.00123366844782518 0.167805620769456 0.0749435104208013 0.00123366844782518 -0.0407873135720143 0.0766007691163709 0.0106418670225845 0.185393039921765 -0.0407873135720143 0.428783853169721 0.114163775923268 0.0407873135720144 -0.0562258837900527 0.0805130308783281 -0.0407873135720143 -0.0407873135720143 -0.0407873135720143 -0.0407873135720143 -0.0407873135720143 -0.0407873135720143 -0.122942725907767 -0.0407873135720143 0.100065174224982 -0.041790520059949 -0.326841526124303 -0.0407873135720143 -0.040277939496724 0.0808353008443844 -0.0407873135720143 -0.0407873135720143 -0.0407873135720143 -0.0407873135720143 -0.272606941394139 -0.108779445835403 -0.041790520059949 -0.0407873135720143 -0.0407873135720143 -0.108480074957702 -0.0209417573761297 0.0869235992481623 -0.0287534666273479 0.0601230278771726 -0.0209417573761297 -0.03255071366375 0.0446884230340016 -0.000368463750701256 -0.015747131721356 -0.0209417573761297 -0.0225596931820948 0.121653085979564 -0.0427048395188252 -0.0184832997610551 0.0574352444309773 -0.0183071333838961 0.0869235992481623 -0.0165202541426917 -0.0183071333838961 0.104582641332372 0.104582641332372 0.167805620769456 0.00123366844782518 0.187133413167786 0.167805620769456 -0.0407873135720143 -0.041790520059949 -0.0407873135720143 0.104582641332372 0.187133413167786 0.167805620769456 0.167805620769456 0.167805620769456 0.112967513825596 0.973015832623959 0.973015832623959 0.034737678848393 0.104582641332372 0.104582641332372 0.185393039921765 0.104582641332372 0.104582641332372 0.109358483371093 0.0798668556507382 0.16524607420231 -0.041790520059949 -0.0407873135720143 -0.0407873135720143 -0.109078772492973 -0.0407873135720143 0.0801902188818134 -0.0590103109880276 0.973015832623959 0.13193354342249 0.172288819846679 0.145242255280548 0.294854916439373 0.867160439680982 0.0509328322630644 0.0307607245900161 0.0427742371400952 0.0589811391280186 0.0307607245900161 0.0667069720292438 0.0749435104208013 0.0726097330693393 0.0387162328502201 0.0589811391280186 0.0495524948414888 0.0949024415005127 0.073604781160291 0.073604781160291 0.0589811391280186 0.0307607245900161 0.0788933642549182 0.0798668556507382 0.0408374382870404 0.0354188522895569 0.0461529354453406 0.071231730347681 0.0681170766009388 0.0536837725681338 0.187133413167786 0.104582641332372 0.104582641332372 0.108480074957702 -0.0407873135720143 0.0801902188818134 -0.0407873135720143 -0.0407873135720143 0.882671995832861 -0.0165202541426917 0.114163775923268 -0.0224962245147298 0.114163775923268 0.114163775923268 -0.0641283124771645 -0.0477337680879873 -0.0641283124771645 -0.0641283124771645 -0.0619107860060978 -0.0382043972409062 -0.0732570062795622 -0.0897631947930168 -0.134032608806889 -0.103868815286591 0.296242976624728 -0.108779445835403 0.296242976624728 0.0657613608100748 0.0732496870518941 -0.141611241348211 0.187133413167786 0.0536837725681338 -0.00892953038796223 0.185393039921765 0.0731460437252338 -0.107213227110536 -0.135264758993207 0.296242976624728 0.187133413167786 0.167805620769456 0.0766007691163709 -0.107213227110536 -0.0962969049290332 0.296242976624728 0.072689732212999 0.049581696324063 0.167012107168604 0.0657613608100748 0.167805620769456 0.0651781976626159 0.0669266754848145 0.187133413167786 0.167805620769456 0.168601199460654 -0.107213227110536 0.0651781976626159 0.0452488388098078 -0.0562258837900527 0.0589811391280186 0.0749435104208013 0.0749435104208013 0.0589811391280186 0.0589811391280186 0.0589811391280186 0.0833950056710826 0.0125698984731168 0.0392426240665299 0.0359864928341197 0.0949024415005127 0.0949024415005127 0.0955128543363685 0.0955128543363685 0.0849794240488113 0.0958177243142942 -0.0309087960802055 0.0958177243142942 0.0958177243142942 0.0955128543363685 0.0955128543363685 0.0125698984731168 0.0862392263434915 0.0585972411431192 0.0509328322630644 0.0585972411431192 0.0509328322630644 0.0509328322630644 0.0509328322630644 0.0509334986472193 0.0423172302675281 0.0407873135720144 0.0407873135720144 0.0407873135720144 0.0792184379208771 0.0801902188818134 0.0769301856077721 0.167805620769456 0.0506241026883971 0.0808353008443844 0.00451670612183572 0.040277939496724 0.0407873135720144 -0.046123873090108 0.00451670612183572 0.0301798188936978 0.0899821283283727 0.0370991005712844 0.0446383816864496 0.0263752602602043 -0.0688927279732657 -0.0579007818165909 -0.0425269505096615 -0.0732570062795622 -0.103868815286591 -0.070502677580024 -0.0607685195572072 -0.117035430455883 -0.101138679846841 -0.105472195122331 0.0483335619385588 0.0808353008443844 0.0407873135720144 0.0407873135720144 -0.0183071333838961 0.0500782127776936 0.0336392613862141 0.188007804686541 -0.107213227110536 0.295547493342909 0.0238134173738272 0.113864697110298 0.296242976624728 0.167805620769456 0.294854916439373 0.847918037661009 0.187133413167786 0.0651781976626159 -0.0732570062795622 -0.117511305013208 -0.107213227110536 -0.0183071333838961 0.185393039921765 0.986245089447711 0.185393039921765 0.0137894910443514 -0.083058794628202 -0.116897703888223 0.863568718720011 0.187133413167786 -0.0407873135720143 -0.0732570062795622 -0.107213227110536 -0.0224962245147298 0.867160439680982 0.167805620769456 0.296242976624728 0.0407873135720144 0.0500782127776936 0.0749435104208013 0.0808353008443844 -0.115824291112206 -0.0641283124771645 0.0613542767430178 0.00123366844782518 0.000433177148855769 0.167805620769456 -0.138823756542924 -0.000487322978474501 0.187133413167786 0.167805620769456 0.104582641332372
-0.275683485735322 0.175457631100479 0.175457631100479 0.175457631100479 0.265298546269276 0.222752917653741 0.183015632830764 0.180788904126504 -0.275683485735322 0.175457631100479 0.229948204847863 0.106396669924338 0.0813209473275712 -0.27349135859902 -0.105101934854665 0.399012918285822 0.0259098783097505 0.440675103932694 0.0455477755990794 0.0334601143050883 0.0220692449465183 0.0374880651195643 0.2590647720595 0.428783853169721 1 1 0.383035469513656 0.0813209473275712 0.0813209473275712 -0.140868828445523 0.0365651529052572 -0.298000821898071 -0.305307905038149 0.0297869877739449 0.0259098783097505 0.0259098783097505 0.0259098783097505 0.265298546269276 0.0259098783097505 0.265298546269276 0.0289174205899928 0.0259098783097505 0.0259098783097505 0.0259098783097505 0.0374880651195643 -0.275683485735322 -0.275683485735322 -0.0951232497924074 -0.0939352990999433 -0.116791274688862 0.0813209473275712 0.0772443483610857 0.0813209473275712 0.383035469513656 0.0813209473275712 0.0813209473275712 0.383035469513656 0.376517182945554 0.0813209473275712 0.0234427954196602 -0.300274570304381 0.131667840598267 -0.293477150422428 -0.275683485735322 0.174098579314502 -0.275683485735322 -0.275683485735322 -0.275683485735322 -0.275683485735322 -0.275683485735322 0.0374880651195643 -0.275683485735322 0.175457631100479 -0.275683485735322 -0.275683485735322 0.175457631100479 -0.275683485735322 -0.275683485735322 -0.275683485735322 0.265130427789232 -0.275683485735322 0.265130427789232 0.265298546269276 -0.275683485735322 0.175457631100479 -0.275683485735322 0.265298546269276 0.0259098783097505 0.0259098783097505 -0.275683485735322 -0.275683485735322 -0.275683485735322 -0.275683485735322 -0.275683485735322 -0.275683485735322 -0.275683485735322 -0.285702699067644 0.0334959602575425 0.0334959602575425 -0.275683485735322 -0.0829377569221237 0.155618713874144 0.136884833629237 0.493655682086255 0.678101959564469 0.440675103932694 0.440675103932694 0.0813209473275712 0.0813209473275712 0.0813209473275712 0.0813209473275712 0.0772443483610857 0.0813209473275712 0.0772443483610857 -0.0709654682828038 0.0371191475365041 -0.140135518746961 -0.251419131109081 -0.287451985558272 0.142712418524203 -0.305307905038149 0.13324187555902 -0.275683485735322 0.175457631100479 0.175457631100479 0.0874145276470823 -0.261155827146173 -0.275683485735322 0.175457631100479 -0.275683485735322 0.265130427789232 0.265298546269276 0.265130427789232 -0.275683485735322 -0.275683485735322 -0.275683485735322 0.175457631100479 -0.275683485735322 -0.277436015974203 -0.28507661019391 0.0334959602575425 -0.577089365037372 0.0951232497924072 -0.0951232497924074 -0.611014221866299 -0.611014221866299 -0.0974629052633834 0.148018320183359 -0.611014221866299 -0.611014221866299 -0.253692962156263 -0.61362353153224 -0.607904614213651 -0.61362353153224 -0.855849863016517 1 -0.860188448011346 -0.860188448011346 0.182472911765309 0.154744047365162 0.257182502973673 0.142266678266374 0.0269974402627859 -0.480333358069954 0.00486904107883208 0.184751448393559 -0.611014221866299 0.221329326650153 0.0269974402627859 0.00486904107883208 0.0269974402627859 0.0889943850531665 0.0269974402627859 0.0889943850531665 0.00525017923809381 0.0269974402627859 0.188522259517986 0.0144547686775917 0.00525017923809381 0.00525017923809381 0.00486904107883208 0.0269974402627859 0.0920931884293475 0.198187089883666 0.00525017923809381 0.0269974402627859 0.0821422696314914 0.0785149336377615 0.0234427954196602 0.0269974402627859 0.0785149336377615 0.0785149336377615 0.00486904107883208 0.0269974402627859 0.0269974402627859 0.0269974402627859 0.0308420607288015 0.0269974402627859 0.00525017923809381 0.222041387533224 0.0269974402627859 0.124320784568187 0.0269974402627859 0.0234427954196602 0.0951232497924072 -0.0359639115605434 -0.0359639115605434 0.168967838654232 0.0951232497924072 0.148018320183359 0.131201275290867 0.0951232497924072 0.0269974402627859 -0.0359639115605434 -0.112584094152963 0.0500723508602857 0.00486904107883208 0.0269974402627859 -0.348993879051299 0.0269974402627859 0.0649048411308192 -0.0342679070081718 0.222752917653741 0.0951232497924072 0.134420137836322 0.0951232497924072 0.0951232497924072 0.0951232497924072 0.188522259517986 -0.275683485735322 -0.61362353153224 -0.231691126037293 0.0951232497924072 0.0974629052633836 0.0951232497924072 0.0951232497924072 0.0951232497924072 0.182472911765309 0.259256590733066 0.265130427789232 -0.0697071093608901 0.175457631100479 0.0259098783097505 0.0974629052633836 0.265130427789232 0.265130427789232 0.175457631100479 -0.0697071093608901 -0.275683485735322 -0.27625131376493 0.0441384304801991 0.165326549305662 0.110168157708445 0.113750042391945 0.285117989514029 -0.275459629703781 -0.090844873554297 -0.677608576624033 -0.611014221866299 0.119770432167648 0.170013151689737 0.0259098783097505 0.0807943591005889 0.13212161208215 0.119770432167648 0.168967838654232 0.106396669924338 0.185710549604966 0.091102503788687 0.117791778531227 0.0374880651195643 0.0259098783097505 0.0259098783097505 0.265130427789232 0.0374880651195643 -0.0951232497924074 -0.0951232497924074 0.0772443483610857 0.679677649890025 0.108537285708905 -0.0411856000677164 0.00486904107883208 0.0772443483610857 0.21019458501969 -0.0951232497924074 0.434763993004859 0.0813209473275712 -0.0681911087384914 0.0463995263336319 0.137554478070966 -0.0972544947154809 0.180788904126504 0.0259098783097505 0.0269974402627859 -0.458047734299048 0.376517182945554 0.0516335944774277 0.0435233984939473 0.259256590733066 0.2590647720595 0.0144706105130504 -0.36958035651212 -0.0951232497924074 0.0676690804403459 -0.0962989684679715 0.110168157708445 0.0813209473275712 0.0813209473275712 -0.0681911087384914 0.407306412671256 0.119770432167648 0.0334959602575425 0.0813209473275712 0.678101959564469 0.0813209473275712 0.0813209473275712 0.05718913720804 0.0829816484276049 0.0555806712932884 -0.0177142376054926 0.05718913720804 0.05718913720804 -0.208371180735625 -0.0177142376054926 0.0555806712932884 -0.0177142376054926 -0.157445242524511 0.000298179859688925 0.05718913720804 -0.0147292728929662 0.0920931884293475 0.0987469619075108 0.0151678808316293 0.113750042391945 0.113750042391945 0.110168157708445 0.0951232497924072 0.222752917653741 0.223463928517774 0.116791274688862 -0.611014221866299 -0.071131780633985 0.0889943850531665 0.0889943850531665 0.17298539838663 0.137554478070966 -0.00902858395589871 0.134420137836322 0.0588213315616514 0.222041387533224 0.0877942218952964 0.0877942218952964 0.198187089883666 0.222041387533224 0.14448285798834 0.0889943850531665 0.0889943850531665 0.17298539838663 0.129892153547623 0.222752917653741 0.222752917653741 0.221329326650153 0.0826030458650117 0.221329326650153 0.0852328237755928 -0.0971935807072624 0.0890511483773851 0.182472911765309 0.140936773413487 0.110168157708445 0.177464470493619 0.117791778531227 -0.0951232497924074 -0.0951232497924074 -0.0951232497924074 0.0813209473275712 -0.115784270605133 0.0813209473275712 0.678101959564469 0.0813209473275712 0.133048464800372 0.0813209473275712 -0.0951232497924074 -0.0951232497924074 -0.116791274688862 0.0834510285839984 -0.0951232497924074 0.0259098783097505 -0.0951232497924074 0.0772443483610857 0.0813209473275712 -0.0951232497924074 0.157543724751252 0.392633002202239 1 -0.0951232497924074 0.401808087158737 0.175457631100479 0.175457631100479 0.0259098783097505 0.134420137836322 0.175457631100479 -0.0951232497924074 -0.860188448011346 -0.3644547144762 0.0334959602575425 -0.0951232497924074 1 0.119770432167648 0.0951232497924072 -0.157445242524511 -0.607395811425655 -0.0951232497924074 -0.0951232497924074 -0.0951232497924074 -0.0951232497924074 -0.0951232497924074 -0.0951232497924074 0.206545939540583 -0.0951232497924074 0.128239841593194 -0.0974629052633834 -0.182580965137196 -0.0951232497924074 -0.0939352990999433 -0.612137431714362 -0.0951232497924074 -0.0951232497924074 -0.0951232497924074 -0.0951232497924074 -0.104494199106008 -0.253692962156263 -0.0974629052633834 -0.0951232497924074 -0.0951232497924074 -0.252994776169342 0.0807943591005889 -0.191796087436038 0.107471184459564 0.140217565173506 0.0807943591005889 -0.0276890315973306 0.0591410814722299 0.172734161275404 0.0527507483557112 0.0807943591005889 0.131667840598267 0.28371657440051 -0.0349628564406977 0.112722439479146 0.133949177438459 0.0839268842986853 -0.191796087436038 0.113750042391945 0.0839268842986853 -0.275683485735322 -0.275683485735322 0.0259098783097505 0.175457631100479 0.0314844580186292 0.0259098783097505 -0.0951232497924074 -0.0974629052633834 -0.0951232497924074 -0.275683485735322 0.0374880651195643 0.0259098783097505 0.0259098783097505 0.0259098783097505 0.263460279556937 0.440675103932694 0.440675103932694 -0.249183588666511 -0.275683485735322 -0.275683485735322 0.0334959602575425 -0.275683485735322 -0.275683485735322 -0.242237345799093 -0.580692455348016 -0.0884326288502911 -0.0974629052633834 -0.0951232497924074 -0.0951232497924074 -0.254391045013995 -0.0951232497924074 -0.611014221866299 0.586547864718198 0.440675103932694 0.307692424626513 0.401808087158737 -0.239339566221155 0.0772443483610857 0.392633002202239 0.0889943850531665 0.0821422696314914 0.0997571079785141 0.137554478070966 0.0821422696314914 0.155572490745914 0.134420137836322 0.208363529438492 0.0902931221966875 0.137554478070966 0.0865599769586669 0.221329326650153 0.150351634485489 0.150351634485489 0.137554478070966 0.0821422696314914 -0.59989196038327 0.141449624446229 -0.0690049285975282 0.0604536010106473 0.108025509422009 0.166125029711615 0.158861104720696 0.0937268608332679 0.0374880651195643 -0.275683485735322 -0.275683485735322 0.252994776169342 -0.0951232497924074 -0.611014221866299 -0.0951232497924074 -0.0951232497924074 0.399012918285822 0.113750042391945 0.119770432167648 0.110645246768505 0.119770432167648 0.119770432167648 0.05718913720804 -0.184857191728576 0.05718913720804 0.05718913720804 0.0623114166468427 0.133319015159412 0.0852009010471698 0.00140538890541327 -0.0318860475006844 0.0638044794219309 0.0813209473275712 -0.253692962156263 0.0813209473275712 0.265130427789232 -0.144673380555016 0.178918523977084 0.0374880651195643 0.0937268608332679 0.117791778531227 0.0334959602575425 0.283061933085987 -0.0709654682828038 0.193494435199603 0.0813209473275712 0.0374880651195643 0.0259098783097505 -0.860188448011346 -0.0709654682828038 -0.0697071093608901 0.0813209473275712 -0.146579843442339 0.092895338290098 0.0239792487195399 0.265130427789232 0.0259098783097505 0.265298546269276 0.267783274731218 0.0374880651195643 0.0259098783097505 0.0220692449465183 -0.0709654682828038 0.265298546269276 -0.0680416753921415 -0.157445242524511 0.137554478070966 0.134420137836322 0.134420137836322 0.137554478070966 0.137554478070966 0.137554478070966 0.129892153547623 0.100888154147634 0.0915207598803795 0.0839268842986853 0.221329326650153 0.221329326650153 0.222752917653741 0.222752917653741 0.198187089883666 0.223463928517774 0.106396669924338 0.223463928517774 0.223463928517774 0.222752917653741 0.222752917653741 0.100888154147634 0.178498032834911 0.0943786477862589 0.0889943850531665 0.0943786477862589 0.0889943850531665 0.0889943850531665 0.0889943850531665 0.118785953040678 0.133949177438459 0.0951232497924072 0.0951232497924072 0.0951232497924072 -0.596183938414594 -0.611014221866299 -0.855852793366184 0.0259098783097505 0.107024350760981 0.188522259517986 0.0785149336377615 -0.43702391186485 0.0951232497924072 0.0127291038783011 0.0785149336377615 0.0649910811727996 0.0266821957490908 -0.171342510759888 0.120755964713846 0.0615117851692154 0.0555806712932884 -0.138049030373427 -0.182138761963195 0.0852009010471698 0.0638044794219309 -0.101761975358623 -0.152557250311079 0.0520528808161115 0.0651253674384884 0.0600561249565159 0.112722439479146 0.188522259517986 0.0951232497924072 0.0951232497924072 0.00525017923809381 0.116791274688862 0.0891426013577259 0.0394935484934839 -0.0709654682828038 0.0834510285839984 0.0972248382724322 0.117610747897052 0.0813209473275712 0.0259098783097505 0.0772443483610857 0.376517182945554 0.0374880651195643 0.265298546269276 0.0852009010471698 0.0493793801098448 -0.0709654682828038 0.00525017923809381 0.0334959602575425 0.434763993004859 0.0334959602575425 0.0516335944774277 0.153772155398551 -0.0177142376054926 0.383035469513656 0.0374880651195643 -0.0951232497924074 0.0852009010471698 -0.0709654682828038 0.110645246768506 0.392633002202239 0.0259098783097505 0.0813209473275712 0.0951232497924072 0.116791274688862 0.134420137836322 0.188522259517986 -0.0225320203983408 0.05718913720804 0.259046542987013 0.175457631100479 0.174098579314502 0.0259098783097505 0.155618713874144 0.0188283291441297 0.0374880651195643 0.0259098783097505 -0.275683485735322
-0.275683485735322 0.175457631100479 0.175457631100479 0.175457631100479 0.265298546269276 0.222752917653741 0.183015632830764 0.180788904126504 -0.275683485735322 0.175457631100479 0.229948204847863 0.106396669924338 0.0813209473275712 -0.27349135859902 -0.105101934854665 0.399012918285822 0.0259098783097505 0.440675103932694 0.0455477755990794 0.0334601143050883 0.0220692449465183 0.0374880651195643 0.2590647720595 0.428783853169721 1 1 0.383035469513656 0.0813209473275712 0.0813209473275712 -0.140868828445523 0.0365651529052572 -0.298000821898071 -0.305307905038149 0.0297869877739449 0.0259098783097505 0.0259098783097505 0.0259098783097505 0.265298546269276 0.0259098783097505 0.265298546269276 0.0289174205899928 0.0259098783097505 0.0259098783097505 0.0259098783097505 0.0374880651195643 -0.275683485735322 -0.275683485735322 -0.0951232497924074 -0.0939352990999433 -0.116791274688862 0.0813209473275712 0.0772443483610857 0.0813209473275712 0.383035469513656 0.0813209473275712 0.0813209473275712 0.383035469513656 0.376517182945554 0.0813209473275712 0.0234427954196602 -0.300274570304381 0.131667840598267 -0.293477150422428 -0.275683485735322 0.174098579314502 -0.275683485735322 -0.275683485735322 -0.275683485735322 -0.275683485735322 -0.275683485735322 0.0374880651195643 -0.275683485735322 0.175457631100479 -0.275683485735322 -0.275683485735322 0.175457631100479 -0.275683485735322 -0.275683485735322 -0.275683485735322 0.265130427789232 -0.275683485735322 0.265130427789232 0.265298546269276 -0.275683485735322 0.175457631100479 -0.275683485735322 0.265298546269276 0.0259098783097505 0.0259098783097505 -0.275683485735322 -0.275683485735322 -0.275683485735322 -0.275683485735322 -0.275683485735322 -0.275683485735322 -0.275683485735322 -0.285702699067644 0.0334959602575425 0.0334959602575425 -0.275683485735322 -0.0829377569221237 0.155618713874144 0.136884833629237 0.493655682086255 0.678101959564469 0.440675103932694 0.440675103932694 0.0813209473275712 0.0813209473275712 0.0813209473275712 0.0813209473275712 0.0772443483610857 0.0813209473275712 0.0772443483610857 -0.0709654682828038 0.0371191475365041 -0.140135518746961 -0.251419131109081 -0.287451985558272 0.142712418524203 -0.305307905038149 0.13324187555902 -0.275683485735322 0.175457631100479 0.175457631100479 0.0874145276470823 -0.261155827146173 -0.275683485735322 0.175457631100479 -0.275683485735322 0.265130427789232 0.265298546269276 0.265130427789232 -0.275683485735322 -0.275683485735322 -0.275683485735322 0.175457631100479 -0.275683485735322 -0.277436015974203 -0.28507661019391 0.0334959602575425 -0.577089365037372 0.0951232497924072 -0.0951232497924074 -0.611014221866299 -0.611014221866299 -0.0974629052633834 0.148018320183359 -0.611014221866299 -0.611014221866299 -0.253692962156263 -0.61362353153224 -0.607904614213651 -0.61362353153224 -0.855849863016517 1 -0.860188448011346 -0.860188448011346 0.182472911765309 0.154744047365162 0.257182502973673 0.142266678266374 0.0269974402627859 -0.480333358069954 0.00486904107883208 0.184751448393559 -0.611014221866299 0.221329326650153 0.0269974402627859 0.00486904107883208 0.0269974402627859 0.0889943850531665 0.0269974402627859 0.0889943850531665 0.00525017923809381 0.0269974402627859 0.188522259517986 0.0144547686775917 0.00525017923809381 0.00525017923809381 0.00486904107883208 0.0269974402627859 0.0920931884293475 0.198187089883666 0.00525017923809381 0.0269974402627859 0.0821422696314914 0.0785149336377615 0.0234427954196602 0.0269974402627859 0.0785149336377615 0.0785149336377615 0.00486904107883208 0.0269974402627859 0.0269974402627859 0.0269974402627859 0.0308420607288015 0.0269974402627859 0.00525017923809381 0.222041387533224 0.0269974402627859 0.124320784568187 0.0269974402627859 0.0234427954196602 0.0951232497924072 -0.0359639115605434 -0.0359639115605434 0.168967838654232 0.0951232497924072 0.148018320183359 0.131201275290867 0.0951232497924072 0.0269974402627859 -0.0359639115605434 -0.112584094152963 0.0500723508602857 0.00486904107883208 0.0269974402627859 -0.348993879051299 0.0269974402627859 0.0649048411308192 -0.0342679070081718 0.222752917653741 0.0951232497924072 0.134420137836322 0.0951232497924072 0.0951232497924072 0.0951232497924072 0.188522259517986 -0.275683485735322 -0.61362353153224 -0.231691126037293 0.0951232497924072 0.0974629052633836 0.0951232497924072 0.0951232497924072 0.0951232497924072 0.182472911765309 0.259256590733066 0.265130427789232 -0.0697071093608901 0.175457631100479 0.0259098783097505 0.0974629052633836 0.265130427789232 0.265130427789232 0.175457631100479 -0.0697071093608901 -0.275683485735322 -0.27625131376493 0.0441384304801991 0.165326549305662 0.110168157708445 0.113750042391945 0.285117989514029 -0.275459629703781 -0.090844873554297 -0.677608576624033 -0.611014221866299 0.119770432167648 0.170013151689737 0.0259098783097505 0.0807943591005889 0.13212161208215 0.119770432167648 0.168967838654232 0.106396669924338 0.185710549604966 0.091102503788687 0.117791778531227 0.0374880651195643 0.0259098783097505 0.0259098783097505 0.265130427789232 0.0374880651195643 -0.0951232497924074 -0.0951232497924074 0.0772443483610857 0.679677649890025 0.108537285708905 -0.0411856000677164 0.00486904107883208 0.0772443483610857 0.21019458501969 -0.0951232497924074 0.434763993004859 0.0813209473275712 -0.0681911087384914 0.0463995263336319 0.137554478070966 -0.0972544947154809 0.180788904126504 0.0259098783097505 0.0269974402627859 -0.458047734299048 0.376517182945554 0.0516335944774277 0.0435233984939473 0.259256590733066 0.2590647720595 0.0144706105130504 -0.36958035651212 -0.0951232497924074 0.0676690804403459 -0.0962989684679715 0.110168157708445 0.0813209473275712 0.0813209473275712 -0.0681911087384914 0.407306412671256 0.119770432167648 0.0334959602575425 0.0813209473275712 0.678101959564469 0.0813209473275712 0.0813209473275712 0.05718913720804 0.0829816484276049 0.0555806712932884 -0.0177142376054926 0.05718913720804 0.05718913720804 -0.208371180735625 -0.0177142376054926 0.0555806712932884 -0.0177142376054926 -0.157445242524511 0.000298179859688925 0.05718913720804 -0.0147292728929662 0.0920931884293475 0.0987469619075108 0.0151678808316293 0.113750042391945 0.113750042391945 0.110168157708445 0.0951232497924072 0.222752917653741 0.223463928517774 0.116791274688862 -0.611014221866299 -0.071131780633985 0.0889943850531665 0.0889943850531665 0.17298539838663 0.137554478070966 -0.00902858395589871 0.134420137836322 0.0588213315616514 0.222041387533224 0.0877942218952964 0.0877942218952964 0.198187089883666 0.222041387533224 0.14448285798834 0.0889943850531665 0.0889943850531665 0.17298539838663 0.129892153547623 0.222752917653741 0.222752917653741 0.221329326650153 0.0826030458650117 0.221329326650153 0.0852328237755928 -0.0971935807072624 0.0890511483773851 0.182472911765309 0.140936773413487 0.110168157708445 0.177464470493619 0.117791778531227 -0.0951232497924074 -0.0951232497924074 -0.0951232497924074 0.0813209473275712 -0.115784270605133 0.0813209473275712 0.678101959564469 0.0813209473275712 0.133048464800372 0.0813209473275712 -0.0951232497924074 -0.0951232497924074 -0.116791274688862 0.0834510285839984 -0.0951232497924074 0.0259098783097505 -0.0951232497924074 0.0772443483610857 0.0813209473275712 -0.0951232497924074 0.157543724751252 0.392633002202239 1 -0.0951232497924074 0.401808087158737 0.175457631100479 0.175457631100479 0.0259098783097505 0.134420137836322 0.175457631100479 -0.0951232497924074 -0.860188448011346 -0.3644547144762 0.0334959602575425 -0.0951232497924074 1 0.119770432167648 0.0951232497924072 -0.157445242524511 -0.607395811425655 -0.0951232497924074 -0.0951232497924074 -0.0951232497924074 -0.0951232497924074 -0.0951232497924074 -0.0951232497924074 0.206545939540583 -0.0951232497924074 0.128239841593194 -0.0974629052633834 -0.182580965137196 -0.0951232497924074 -0.0939352990999433 -0.612137431714362 -0.0951232497924074 -0.0951232497924074 -0.0951232497924074 -0.0951232497924074 -0.104494199106008 -0.253692962156263 -0.0974629052633834 -0.0951232497924074 -0.0951232497924074 -0.252994776169342 0.0807943591005889 -0.191796087436038 0.107471184459564 0.140217565173506 0.0807943591005889 -0.0276890315973306 0.0591410814722299 0.172734161275404 0.0527507483557112 0.0807943591005889 0.131667840598267 0.28371657440051 -0.0349628564406977 0.112722439479146 0.133949177438459 0.0839268842986853 -0.191796087436038 0.113750042391945 0.0839268842986853 -0.275683485735322 -0.275683485735322 0.0259098783097505 0.175457631100479 0.0314844580186292 0.0259098783097505 -0.0951232497924074 -0.0974629052633834 -0.0951232497924074 -0.275683485735322 0.0374880651195643 0.0259098783097505 0.0259098783097505 0.0259098783097505 0.263460279556937 0.440675103932694 0.440675103932694 -0.249183588666511 -0.275683485735322 -0.275683485735322 0.0334959602575425 -0.275683485735322 -0.275683485735322 -0.242237345799093 -0.580692455348016 -0.0884326288502911 -0.0974629052633834 -0.0951232497924074 -0.0951232497924074 -0.254391045013995 -0.0951232497924074 -0.611014221866299 0.586547864718198 0.440675103932694 0.307692424626513 0.401808087158737 -0.239339566221155 0.0772443483610857 0.392633002202239 0.0889943850531665 0.0821422696314914 0.0997571079785141 0.137554478070966 0.0821422696314914 0.155572490745914 0.134420137836322 0.208363529438492 0.0902931221966875 0.137554478070966 0.0865599769586669 0.221329326650153 0.150351634485489 0.150351634485489 0.137554478070966 0.0821422696314914 -0.59989196038327 0.141449624446229 -0.0690049285975282 0.0604536010106473 0.108025509422009 0.166125029711615 0.158861104720696 0.0937268608332679 0.0374880651195643 -0.275683485735322 -0.275683485735322 0.252994776169342 -0.0951232497924074 -0.611014221866299 -0.0951232497924074 -0.0951232497924074 0.399012918285822 0.113750042391945 0.119770432167648 0.110645246768505 0.119770432167648 0.119770432167648 0.05718913720804 -0.184857191728576 0.05718913720804 0.05718913720804 0.0623114166468427 0.133319015159412 0.0852009010471698 0.00140538890541327 -0.0318860475006844 0.0638044794219309 0.0813209473275712 -0.253692962156263 0.0813209473275712 0.265130427789232 -0.144673380555016 0.178918523977084 0.0374880651195643 0.0937268608332679 0.117791778531227 0.0334959602575425 0.283061933085987 -0.0709654682828038 0.193494435199603 0.0813209473275712 0.0374880651195643 0.0259098783097505 -0.860188448011346 -0.0709654682828038 -0.0697071093608901 0.0813209473275712 -0.146579843442339 0.092895338290098 0.0239792487195399 0.265130427789232 0.0259098783097505 0.265298546269276 0.267783274731218 0.0374880651195643 0.0259098783097505 0.0220692449465183 -0.0709654682828038 0.265298546269276 -0.0680416753921415 -0.157445242524511 0.137554478070966 0.134420137836322 0.134420137836322 0.137554478070966 0.137554478070966 0.137554478070966 0.129892153547623 0.100888154147634 0.0915207598803795 0.0839268842986853 0.221329326650153 0.221329326650153 0.222752917653741 0.222752917653741 0.198187089883666 0.223463928517774 0.106396669924338 0.223463928517774 0.223463928517774 0.222752917653741 0.222752917653741 0.100888154147634 0.178498032834911 0.0943786477862589 0.0889943850531665 0.0943786477862589 0.0889943850531665 0.0889943850531665 0.0889943850531665 0.118785953040678 0.133949177438459 0.0951232497924072 0.0951232497924072 0.0951232497924072 -0.596183938414594 -0.611014221866299 -0.855852793366184 0.0259098783097505 0.107024350760981 0.188522259517986 0.0785149336377615 -0.43702391186485 0.0951232497924072 0.0127291038783011 0.0785149336377615 0.0649910811727996 0.0266821957490908 -0.171342510759888 0.120755964713846 0.0615117851692154 0.0555806712932884 -0.138049030373427 -0.182138761963195 0.0852009010471698 0.0638044794219309 -0.101761975358623 -0.152557250311079 0.0520528808161115 0.0651253674384884 0.0600561249565159 0.112722439479146 0.188522259517986 0.0951232497924072 0.0951232497924072 0.00525017923809381 0.116791274688862 0.0891426013577259 0.0394935484934839 -0.0709654682828038 0.0834510285839984 0.0972248382724322 0.117610747897052 0.0813209473275712 0.0259098783097505 0.0772443483610857 0.376517182945554 0.0374880651195643 0.265298546269276 0.0852009010471698 0.0493793801098448 -0.0709654682828038 0.00525017923809381 0.0334959602575425 0.434763993004859 0.0334959602575425 0.0516335944774277 0.153772155398551 -0.0177142376054926 0.383035469513656 0.0374880651195643 -0.0951232497924074 0.0852009010471698 -0.0709654682828038 0.110645246768506 0.392633002202239 0.0259098783097505 0.0813209473275712 0.0951232497924072 0.116791274688862 0.134420137836322 0.188522259517986 -0.0225320203983408 0.05718913720804 0.259046542987013 0.175457631100479 0.174098579314502 0.0259098783097505 0.155618713874144 0.0188283291441297 0.0374880651195643 0.0259098783097505 -0.275683485735322
0.121105175610557 -0.00334839592526125 -0.00334839592526125 -0.00334839592526125 0.0618242563089155 0.0789167620385876 0.0077418108096778 0.00495784206592945 0.121105175610557 -0.00334839592526125 0.110062941280668 -0.0451241696901938 0.343045052701562 0.121452878768952 -0.0806771496811154 0.978357445117741 0.164567878641919 0.887517643357563 0.190164642980847 0.187225676032492 0.165455845190486 0.18625235896172 0.0737880452120461 0.863568718720011 0.383035469513656 0.383035469513656 1 0.343045052701562 0.343045052701562 0.0681076510896871 0.177079702057336 0.117621406141729 0.117621406141729 0.166346140453706 0.164567878641919 0.164567878641919 0.164567878641919 0.0618242563089155 0.164567878641919 0.0618242563089155 0.163682211939876 0.164567878641919 0.164567878641919 0.164567878641919 0.18625235896172 0.121105175610557 0.121105175610557 -0.0472311151247691 -0.0466412673636721 -0.0579898411002193 0.343045052701562 0.341437699221445 0.343045052701562 1 0.343045052701562 0.343045052701562 1 0.989226616242701 0.343045052701562 0.0298147474301043 0.11727225581279 -0.0278993156833813 0.118319248081153 0.121105175610557 -0.00413297969736975 0.121105175610557 0.121105175610557 0.121105175610557 0.121105175610557 0.121105175610557 0.18625235896172 0.121105175610557 -0.00334839592526125 0.121105175610557 0.121105175610557 -0.00334839592526125 0.121105175610557 0.121105175610557 0.121105175610557 0.0624882887898782 0.121105175610557 0.0624882887898782 0.0618242563089155 0.121105175610557 -0.00334839592526125 0.121105175610557 0.0618242563089155 0.164567878641919 0.164567878641919 0.121105175610557 0.121105175610557 0.121105175610557 0.121105175610557 0.121105175610557 0.121105175610557 0.121105175610557 0.121800477070767 0.184314992261007 0.184314992261007 0.121105175610557 0.138348743295823 -0.110840729014478 -0.107880078623753 -0.0737232972729252 0.279551822955499 0.887517643357563 0.887517643357563 0.343045052701562 0.343045052701562 0.343045052701562 0.343045052701562 0.341437699221445 0.343045052701562 0.341437699221445 -0.077469913889317 -0.0298774033205404 0.0711786632964063 0.0932329172340395 0.0857097669356511 0.0283720179760873 0.117621406141729 -0.027003900863276 0.121105175610557 -0.00334839592526125 -0.00334839592526125 0.0519945331366268 0.124577998657241 0.121105175610557 -0.00334839592526125 0.121105175610557 0.0624882887898782 0.0618242563089155 0.0624882887898782 0.121105175610557 0.121105175610557 0.121105175610557 -0.00334839592526125 0.121105175610557 0.120061393467061 0.122147974820182 0.184314992261007 0.0671276417343403 0.0472311151247691 -0.0472311151247691 0.0461337809667227 0.0461337809667227 -0.0483928136279544 0.0387061169015522 0.0461337809667227 0.0461337809667227 -0.100749064844271 0.065330709371531 0.0906024460008203 0.065330709371531 0.0890840345882357 0.383035469513656 0.0887025750885325 0.0887025750885325 0.0677136977141352 0.0512121439322904 0.127697659957318 0.0832752285335377 0.0368566371667206 0.0495319436807476 0.0273615381669953 0.0693494467360578 0.0461337809667227 0.0776050613850391 0.0368566371667206 0.0273615381669953 0.0368566371667206 0.0142374919376278 0.0368566371667206 0.0142374919376278 -0.0143754993714624 0.0368566371667206 0.0936061011614673 0.0248441029759597 -0.0143754993714624 -0.0143754993714624 0.0273615381669953 0.0368566371667206 0.0255090948699303 0.0984049354807213 -0.0143754993714624 0.0368566371667206 0.0034700026501728 -0.00296261991216919 0.0298147474301043 0.0368566371667206 -0.00296261991216919 -0.00296261991216919 0.0273615381669953 0.0368566371667206 0.0368566371667206 0.0368566371667206 0.0375779087335411 0.0368566371667206 -0.0143754993714624 0.0782636802519697 0.0368566371667206 0.0784721913510639 0.0368566371667206 0.0298147474301043 0.0472311151247691 0.0168504136590553 0.0168504136590553 0.0928591056432393 0.0472311151247691 0.0734948641516362 0.0651447732421153 0.0472311151247691 0.0368566371667206 0.0168504136590553 -0.177226168120147 0.024862196920429 0.0273615381669953 0.0368566371667206 -0.839039363267104 0.0368566371667206 -0.0219894653630737 0.026881299083225 0.0789167620385876 0.0472311151247691 0.0867834936539671 0.0472311151247691 0.0472311151247691 0.0472311151247691 0.0936061011614673 0.121105175610557 0.065330709371531 0.0694013530310772 0.0472311151247691 0.0483928136279543 0.0472311151247691 0.0472311151247691 0.0472311151247691 0.0677136977141352 0.0731060938838339 0.0624882887898782 -0.0658410578713793 -0.00334839592526125 0.164567878641919 0.0483928136279543 0.0624882887898782 0.0624882887898782 -0.00334839592526125 -0.0658410578713793 0.121105175610557 0.120757363259183 0.0204025194715534 0.0544514060754305 0.132546335078285 -0.0278127493030298 0.105181670052041 0.0922723640908936 0.0183197092744473 0.0800907430813622 0.0461337809667227 0.132199989935348 0.0928591056432393 0.164567878641919 -0.0540457621396103 0.0656017438884859 0.132199989935348 0.0928591056432393 -0.0451241696901938 0.0122408804048975 -0.0534381312728734 -0.0186921166452537 0.18625235896172 0.164567878641919 0.164567878641919 0.0624882887898782 0.18625235896172 -0.0472311151247691 -0.0472311151247691 0.341437699221445 0.280410528757211 0.0538915254455113 -0.0546779283505373 0.0273615381669953 0.341437699221445 -0.106341255081736 -0.0472311151247691 0.875612692990548 0.343045052701562 0.249507545302789 -0.0219894653630737 0.0682993001592748 -0.121108135454328 0.00495784206592945 0.164567878641919 0.0368566371667206 0.0528286552136868 0.989226616242701 0.0227333505072267 0.189181777330344 0.0731060938838339 0.0737880452120461 0.146752158821405 -0.574991516761552 -0.0472311151247691 0.321130354356089 -0.0478148893780783 0.132546335078285 0.343045052701562 0.343045052701562 0.249507545302789 0.967389185764805 0.132199989935348 0.184314992261007 0.343045052701562 0.279551822955499 0.343045052701562 0.343045052701562 -0.057172505309237 -0.108482914435631 -0.0496637236382748 -0.0830023999400101 -0.057172505309237 -0.057172505309237 0.106862747138029 -0.0830023999400101 -0.0496637236382748 -0.0830023999400101 -0.0733706922898115 -0.0328888614269841 -0.057172505309237 -0.0466337344074711 0.0255090948699303 0.0285733152306356 -0.00795590125911357 -0.0278127493030298 -0.0278127493030298 0.132546335078285 0.0472311151247691 0.0789167620385876 0.0795644057996924 0.0579898411002193 0.0461337809667227 -0.0838442953717303 0.0142374919376278 0.0142374919376278 0.103479669298089 0.0682993001592748 -0.0174732755939089 0.0867834936539671 0.039073137681444 0.0782636802519697 0.0435920661949171 0.0435920661949171 0.0984049354807213 0.0782636802519697 0.0382784421130121 0.0142374919376278 0.0142374919376278 0.103479669298089 0.0965702020734261 0.0789167620385876 0.0789167620385876 0.0776050613850391 0.0322084592087515 0.0776050613850391 0.0423202668216187 -0.237766664886141 0.0442161621915159 0.0677136977141352 0.0828807632620736 0.132546335078285 0.100590385403711 -0.0186921166452537 -0.0472311151247691 -0.0472311151247691 -0.0472311151247691 0.343045052701562 -0.0574898379368128 0.343045052701562 0.279551822955499 0.343045052701562 0.0863972258825101 0.343045052701562 -0.0472311151247691 -0.0472311151247691 -0.0579898411002193 0.34223969318964 -0.0472311151247691 0.164567878641919 -0.0472311151247691 0.341437699221445 0.343045052701562 -0.0472311151247691 -0.110236375210954 0.967389185764805 0.383035469513656 -0.0472311151247691 0.140376741973378 -0.00334839592526125 -0.00334839592526125 0.164567878641919 0.0867834936539671 -0.00334839592526125 -0.0472311151247691 0.0887025750885325 0.0365258669896155 0.184314992261007 -0.0472311151247691 0.383035469513656 0.132199989935348 0.0472311151247691 -0.0733706922898115 0.046814672233558 -0.0472311151247691 -0.0472311151247691 -0.0472311151247691 -0.0472311151247691 -0.0472311151247691 -0.0472311151247691 -0.107383561543826 -0.0472311151247691 0.0784348492106168 -0.0483928136279544 -0.295114994238032 -0.0472311151247691 -0.0466412673636721 0.0474904875262803 -0.0472311151247691 -0.0472311151247691 -0.0472311151247691 -0.0472311151247691 -0.247364159133746 -0.100749064844271 -0.0483928136279544 -0.0472311151247691 -0.0472311151247691 -0.100216759296937 -0.0540457621396103 0.0565283653579848 -0.0425290107049107 0.0696215907013019 -0.0540457621396103 -0.0347917148538006 0.0446012654690271 -0.00491881683084282 0.00874957329369517 -0.0540457621396103 -0.0278993156833813 0.103738681987449 -0.0509969498926651 -0.0301727584959964 0.066509176613192 -0.0505607167734951 0.0565283653579848 -0.0278127493030298 -0.0505607167734951 0.121105175610557 0.121105175610557 0.164567878641919 -0.00334839592526125 0.18625235896172 0.164567878641919 -0.0472311151247691 -0.0483928136279544 -0.0472311151247691 0.121105175610557 0.18625235896172 0.164567878641919 0.164567878641919 0.164567878641919 0.0869084045601375 0.887517643357563 0.887517643357563 0.0664521101434943 0.121105175610557 0.121105175610557 0.184314992261007 0.121105175610557 0.121105175610557 0.0740646400123567 0.0924846557308342 0.140044648897743 -0.0483928136279544 -0.0472311151247691 -0.0472311151247691 -0.101278347973717 -0.0472311151247691 0.0461337809667227 -0.0711586961329144 0.887517643357563 0.0773802085679974 0.140376741973378 0.16818841643063 0.341437699221445 0.967389185764805 0.0142374919376278 0.0034700026501728 0.0495319436807476 0.0682993001592748 0.0034700026501728 0.0772457021464571 0.0867834936539671 0.0850067774366961 0.0448328338103834 0.0682993001592748 0.0132382168969701 0.0776050613850391 0.0852332646664047 0.0852332646664047 0.0682993001592748 0.0034700026501728 0.0647216865234254 0.0734534737150718 0.033983622344803 0.0410145151413716 0.0324459140841465 0.0551129119172243 0.0788785827049203 0.016206136067269 0.18625235896172 0.121105175610557 0.121105175610557 0.100216759296937 -0.0472311151247691 0.0461337809667227 -0.0472311151247691 -0.0472311151247691 0.978357445117741 -0.0278127493030298 0.132199989935348 -0.0349989135409215 0.132199989935348 0.132199989935348 -0.057172505309237 -0.00533690246666198 -0.057172505309237 -0.057172505309237 -0.0549633523273075 -0.0271313355254112 -0.0829267722271467 -0.0901395689519896 -0.109692988998149 -0.0794850934961372 0.343045052701562 -0.100749064844271 0.343045052701562 0.0624882887898782 0.066820418916892 -0.126282964801201 0.18625235896172 0.016206136067269 -0.0186921166452537 0.184314992261007 0.0767859222695909 -0.077469913889317 -0.118630358009092 0.343045052701562 0.18625235896172 0.164567878641919 0.0887025750885325 -0.077469913889317 -0.0658410578713793 0.343045052701562 0.0661734241068156 0.0173941333865916 0.163682211939876 0.0624882887898782 0.164567878641919 0.0618242563089155 0.0638155165941774 0.18625235896172 0.164567878641919 0.165455845190486 -0.077469913889317 0.0618242563089155 0.0393601186838445 -0.0733706922898115 0.0682993001592748 0.0867834936539671 0.0867834936539671 0.0682993001592748 0.0682993001592748 0.0682993001592748 0.0965702020734261 0.0385873888609503 0.0454423871729578 0.0416718346253428 0.0776050613850391 0.0776050613850391 0.0789167620385876 0.0789167620385876 0.0984049354807213 0.0795644057996924 -0.0451241696901938 0.0795644057996924 0.0795644057996924 0.0789167620385876 0.0789167620385876 0.0385873888609503 0.0998637681912742 0.0265464820086269 0.0142374919376278 0.0265464820086269 0.0142374919376278 0.0142374919376278 0.0142374919376278 0.0273202749827346 0.0558449874721557 0.0472311151247691 0.0472311151247691 0.0472311151247691 0.065330709371531 0.0461337809667227 0.0890840345882357 0.164567878641919 0.0380568394887566 0.0936061011614673 -0.00296261991216919 0.0466412673636722 0.0472311151247691 -0.0268299220286796 -0.00296261991216919 0.0417192069946534 0.104197994181337 0.0113364846356851 0.0599584106288328 0.0305421672745371 -0.0496637236382748 -0.0154563342949986 -0.000340988644406413 -0.0829267722271467 -0.0794850934961372 -0.0585134800117372 -0.0474205828401006 -0.0878252555172314 -0.0767375686407162 -0.0811836984369709 0.0559695608361069 0.0936061011614673 0.0472311151247691 0.0472311151247691 -0.0143754993714624 0.0579898411002193 0.056479791842542 0.187225676032492 -0.077469913889317 0.34223969318964 0.0555639447403519 0.131853661025458 0.343045052701562 0.164567878641919 0.341437699221445 0.989226616242701 0.18625235896172 0.0618242563089155 -0.0829267722271467 -0.0887667287871384 -0.077469913889317 -0.0143754993714624 0.184314992261007 0.875612692990548 0.184314992261007 0.0227333505072267 -0.0650861654561336 -0.0830023999400101 1 0.18625235896172 -0.0472311151247691 -0.0829267722271467 -0.077469913889317 -0.0349989135409215 0.967389185764805 0.164567878641919 0.343045052701562 0.0472311151247691 0.0579898411002193 0.0867834936539671 0.0936061011614673 -0.0818939976526347 -0.057172505309237 0.0498301367254838 -0.00334839592526125 -0.00413297969736975 0.164567878641919 -0.110840729014478 -0.0281586656659723 0.18625235896172 0.164567878641919 0.121105175610557
0.244064830639389 0.0614158505143202 0.0614158505143202 0.0614158505143202 -0.1582350615447 -0.506680918876381 -0.10237221188427 -0.104367736544818 0.244064830639389 0.0614158505143202 0.300861753393629 -0.35394564557181 1 0.245841798214088 0.166643110340305 0.335620681321381 0.0849328978345783 0.304458536739161 0.0919785649259243 0.0973489215932599 0.088041431642289 0.099838765992506 -0.130118267394801 0.296242976624728 0.0813209473275712 0.0813209473275712 0.343045052701562 1 1 -0.0523125152413617 0.0914990275242897 0.244256166898527 0.253001012173922 0.0855178802503461 0.0849328978345783 0.0849328978345783 0.0849328978345783 -0.1582350615447 0.0849328978345783 -0.1582350615447 0.0818315159625212 0.0849328978345783 0.0849328978345783 0.0849328978345783 0.099838765992506 0.244064830639389 0.244064830639389 -0.137681959709994 -0.135962512784723 -0.169044388320238 1 0.995314453692136 1 0.343045052701562 1 1 0.343045052701562 0.339349296702765 0.995290081055475 0.0679526404349391 0.249935436713055 0.132556549357708 0.25365810437069 0.244064830639389 0.0588970731052454 0.244064830639389 0.244064830639389 0.244064830639389 0.244064830639389 0.244064830639389 0.099838765992506 0.244064830639389 0.0614158505143202 0.244064830639389 0.244064830639389 0.0614158505143202 0.244064830639389 0.244064830639389 0.244064830639389 -0.155473283940136 0.244064830639389 -0.155473283940136 -0.1582350615447 0.244064830639389 0.0614158505143202 0.244064830639389 -0.1582350615447 0.0849328978345783 0.0849328978345783 0.244064830639389 0.244064830639389 0.244064830639389 0.244064830639389 0.244064830639389 0.244064830639389 0.244064830639389 0.246074040041192 0.102705624226763 0.102705624226763 0.244064830639389 -0.338322935364657 0.388347550245342 0.376533989704237 -0.219397217215904 0.358402685019225 0.304458536739161 0.304458536739161 1 1 1 1 0.990603878901451 0.995290081055475 0.990603878901451 0.034439689538497 0.0330070868177443 -0.0431002243527534 0.117158212883274 0.180787915415106 -0.174795909012869 0.253001012173922 0.131767847165164 0.244064830639389 0.0614158505143202 0.0614158505143202 0.10548183124595 0.2455438538475 0.244064830639389 0.0614158505143202 0.244064830639389 -0.155473283940136 -0.1582350615447 -0.155473283940136 0.244064830639389 0.244064830639389 0.244064830639389 0.0614158505143202 0.244064830639389 0.247533149419915 0.237679257625007 0.102705624226763 0.171260646168737 0.137681959709994 -0.137681959709994 0.163481284348989 0.163481284348989 -0.141068391008264 0.201777087702919 0.163481284348989 0.163481284348989 0.401106422708925 0.169709632909211 0.176591445331028 0.169709632909211 0.122798133304125 0.0813209473275712 0.13540955791868 0.13540955791868 -0.410092840296154 0.21356282776183 0.372247490385499 0.242753037473432 0.100481924590457 0.144389033716335 0.0505431076777264 -0.412312068230441 0.163481284348989 -0.507513517231763 0.100481924590457 0.0505431076777264 0.100481924590457 -0.191465840564145 0.100481924590457 -0.191465840564145 0.0484912308916816 0.100481924590457 0.272868244052193 0.0550780977450349 0.0484912308916816 0.0484912308916816 0.0505431076777264 0.100481924590457 -0.239873375773185 -0.457092421560178 0.0484912308916816 0.100481924590457 -0.19955984068934 0.0794058107644504 0.0679526404349391 0.100481924590457 0.0794058107644504 0.0794058107644504 0.0505431076777264 0.100481924590457 0.100481924590457 0.100481924590457 0.0615911475344403 0.100481924590457 0.0484912308916816 -0.510482367608078 0.100481924590457 -0.321639455354889 0.100481924590457 0.0679526404349391 0.137681959709994 -0.122573886299231 -0.122573886299231 0.207614066747851 0.137681959709994 0.181918095763552 -0.127925179245901 0.137681959709994 0.100481924590457 -0.122573886299231 0.0361822972127738 0.0724750196064125 0.0505431076777264 0.100481924590457 -0.287828302590649 0.100481924590457 -0.193095412543791 0.0783608417364669 -0.506680918876381 0.137681959709994 -0.298100212554908 0.137681959709994 0.137681959709994 0.137681959709994 0.272868244052193 0.244064830639389 0.169709632909211 0.214364082743848 0.137681959709994 0.141068391008264 0.137681959709994 0.137681959709994 0.137681959709994 -0.410092840296154 -0.132859225871209 -0.155473283940136 0.0242156274416381 0.0614158505143202 0.0849328978345783 0.141068391008264 -0.155473283940136 -0.155473283940136 0.0614158505143202 0.0242156274416381 0.244064830639389 0.242273538632281 0.0815165662489667 0.229747887239046 -0.882819645608778 -0.354111778694321 -0.547844667835791 0.182227189802031 -0.480983197466328 0.233470042639095 0.163481284348989 -0.885724056252926 0.207614066747851 0.0849328978345783 -0.274792325884656 0.171516597978571 -0.885724056252926 0.207614066747851 -0.35394564557181 -0.0991125439711278 -0.190790621946362 -0.368362214591992 0.099838765992506 0.0849328978345783 0.0849328978345783 -0.155473283940136 0.099838765992506 -0.137681959709994 -0.137681959709994 0.990603878901451 0.353994883676911 0.134885374277247 0.0762107978437632 0.0505431076777264 0.990603878901451 0.216218991186454 -0.137681959709994 0.300374602413099 1 0.727331711499283 -0.170625778964293 -0.119388489969585 0.0493320083576878 -0.104367736544818 0.0849328978345783 0.100481924590457 0.153999175320117 0.339349296702765 0.169044388320238 0.0944433548134255 -0.132859225871209 -0.130118267394801 0.0836039992857904 -0.153341209191076 -0.137681959709994 0.99059875680758 -0.139383701940968 -0.882819645608778 1 1 0.727331711499283 0.331858074213609 -0.885724056252926 0.102705624226763 1 0.358402685019225 1 1 0.039341075085155 -0.0290688541208339 0.0172017126854596 0.0335914588819081 0.039341075085155 0.039341075085155 -0.219447509589368 0.0335914588819081 0.0172017126854596 0.0335914588819081 0.146383321995106 0.0610255689219676 0.039341075085155 -0.0473213048767907 -0.239873375773185 -0.25089186049387 0.0498346174760213 -0.354111778694321 -0.354111778694321 -0.882819645608778 0.137681959709994 -0.506680918876381 -0.50289273301912 0.169044388320238 0.163481284348989 0.0778363421900701 -0.191465840564145 -0.191465840564145 -0.197519292374649 -0.119388489969585 -0.0410482523271537 -0.298100212554908 0.105027952701752 -0.503701222892131 0.127073880971666 0.127073880971666 -0.457092421560178 -0.510482367608078 -0.249928158827632 -0.191465840564145 -0.191465840564145 -0.197519292374649 -0.258069767010576 -0.499902360257123 -0.499902360257123 -0.507513517231763 -0.257749607749301 -0.507513517231763 0.123366498039649 0.100661833242361 0.10310808663421 -0.409397071471444 0.241603143987558 -0.882819645608778 -0.667094946592116 -0.368362214591992 -0.137681959709994 -0.137681959709994 -0.137681959709994 0.995290081055475 -0.167586844596844 0.995290081055475 0.358402685019225 1 -0.294805574195035 1 -0.137681959709994 -0.137681959709994 -0.169044388320238 0.997652321449969 -0.137681959709994 0.0849328978345783 -0.137681959709994 0.990603878901451 0.995290081055475 -0.137681959709994 0.390491245280733 0.331858074213609 0.0813209473275712 -0.137681959709994 0.123111520515482 0.0614158505143202 0.0614158505143202 0.0849328978345783 -0.298100212554908 0.0614158505143202 -0.137681959709994 0.13540955791868 0.144389033716335 0.102705624226763 -0.137681959709994 0.0813209473275712 -0.885724056252926 0.137681959709994 0.146383321995106 0.1657752920079 -0.137681959709994 -0.137681959709994 -0.137681959709994 -0.137681959709994 -0.137681959709994 -0.137681959709994 0.222706345572173 -0.137681959709994 -0.487444336779986 -0.141068391008264 -0.038591084389618 -0.137681959709994 -0.135962512784723 0.165354458443267 -0.137681959709994 -0.137681959709994 -0.137681959709994 -0.137681959709994 0.0985954848393114 0.394553227557436 -0.141068391008264 -0.137681959709994 -0.137681959709994 0.404438791677187 -0.274792325884656 0.0482119798398943 -0.357520191101459 0.166136134581067 -0.258604032909586 0.0635871867091758 0.0872571439936985 0.0563698782966742 0.0561576215412646 -0.274792325884656 0.132556549357708 -0.541757742507821 0.0470103706922115 -0.350532677030689 0.172694575574751 -0.263164264791289 0.0482119798398943 -0.354111778694321 -0.263164264791289 0.244064830639389 0.244064830639389 0.0849328978345783 0.0614158505143202 0.0977560008000969 0.0849328978345783 -0.137681959709994 -0.141068391008264 -0.137681959709994 0.244064830639389 0.099838765992506 0.0849328978345783 0.0849328978345783 0.0849328978345783 0.282295351687967 0.304458536739161 0.304458536739161 0.0782475404455333 0.244064830639389 0.244064830639389 0.102705624226763 0.244064830639389 0.244064830639389 -0.28339057572482 0.180285493026438 -0.333172215552494 -0.141068391008264 -0.137681959709994 -0.137681959709994 0.397779257507628 -0.137681959709994 0.163481284348989 -0.17403545215464 0.304458536739161 0.0266774045689325 0.123111520515482 0.490280839516869 0.995314453692136 0.331858074213609 -0.191465840564145 -0.19955984068934 0.144389033716335 -0.119388489969585 -0.19955984068934 -0.356648106672953 -0.298100212554908 -0.34502339262687 0.130690804188295 -0.119388489969585 -0.193716289364723 -0.507513517231763 -0.316971246902836 -0.316971246902836 -0.119388489969585 -0.19955984068934 0.167402267134851 -0.263622365638116 0.133539360242115 0.0942202150313096 0.155830887496973 0.230758200803309 0.215133852149301 -0.192640179247681 0.099838765992506 0.244064830639389 0.244064830639389 -0.397885880347417 -0.137681959709994 0.163481284348989 -0.137681959709994 -0.137681959709994 0.335620681321381 -0.354111778694321 -0.885724056252926 -0.368079220193456 -0.885724056252926 -0.885724056252926 0.039341075085155 0.101473547746654 0.039341075085155 0.039341075085155 0.0440762343059291 -0.0452407290849946 -0.0317800947157174 0.0230534942232624 0.105563619095606 0.03001053085233 1 0.401106422708925 1 -0.155473283940136 -0.0491297935610608 0.191465291519903 0.099838765992506 -0.192640179247681 -0.368362214591992 0.102705624226763 -0.12782968265836 0.034439689538497 0.228184692362626 1 0.099838765992506 0.0849328978345783 0.13540955791868 0.034439689538497 0.0242156274416381 1 -0.051930446719073 -0.244758976336763 0.0818315159625212 -0.155473283940136 0.0849328978345783 -0.1582350615447 -0.15921867730642 0.099838765992506 0.0849328978345783 0.0824294186524227 0.034439689538497 -0.1582350615447 0.139135764099932 0.146383321995106 -0.119388489969585 -0.298100212554908 -0.298100212554908 -0.119388489969585 -0.119388489969585 -0.119388489969585 -0.258069767010576 -0.292944656604959 0.132467694301632 -0.279196287487693 -0.507513517231763 -0.507513517231763 -0.506680918876381 -0.506680918876381 -0.457092421560178 -0.50289273301912 -0.35394564557181 -0.50289273301912 -0.50289273301912 -0.506680918876381 -0.506680918876381 -0.307460980063441 -0.669075253926526 -0.243551452871499 -0.191465840564145 -0.243551452871499 -0.191465840564145 -0.191465840564145 -0.191465840564145 -0.257511322883769 -0.119291334909232 0.137681959709994 0.137681959709994 0.137681959709994 0.166982227988943 0.163481284348989 0.138411074763223 0.0849328978345783 0.10349328118447 0.272868244052193 0.0794058107644504 0.135962512784723 0.137681959709994 -0.0172563689406703 0.0794058107644504 0.183140215461144 0.303744343084831 0.0512397642813904 0.174782904334711 -0.204628852834163 0.0172017126854596 0.113501605837007 0.104793915397759 -0.0317800947157174 0.03001053085233 0.228511918992508 0.209299185171215 0.0506281387429928 0.0352981347822649 0.0330766932491682 0.163155131943555 0.272868244052193 0.137681959709994 0.137681959709994 0.0484912308916816 0.169044388320238 0.164642490535136 0.099454163538171 0.034439689538497 0.997652321449969 0.177600403382525 -0.8834036941484 1 0.0849328978345783 0.995314453692136 0.339349296702765 0.099838765992506 -0.1582350615447 -0.0317800947157174 0.034756340832066 0.034439689538497 0.0484912308916816 0.102705624226763 0.300374602413099 0.102705624226763 0.169044388320238 0.0627755310758832 0.0335914588819081 0.343045052701562 0.099838765992506 -0.137681959709994 -0.0317800947157174 0.034439689538497 -0.00996975904204495 0.331858074213609 0.0849328978345783 1 0.137681959709994 0.169044388320238 -0.298100212554908 0.272868244052193 0.03180746223101 0.039341075085155 -0.168423389348794 0.0614158505143202 0.0588970731052454 0.0849328978345783 0.388347550245342 -0.0121984285931182 0.099838765992506 0.0849328978345783 0.244064830639389
0.244064830639389 0.0614158505143202 0.0614158505143202 0.0614158505143202 -0.1582350615447 -0.506680918876381 -0.10237221188427 -0.104367736544818 0.244064830639389 0.0614158505143202 0.300861753393629 -0.35394564557181 1 0.245841798214088 0.166643110340305 0.335620681321381 0.0849328978345783 0.304458536739161 0.0919785649259243 0.0973489215932599 0.088041431642289 0.099838765992506 -0.130118267394801 0.296242976624728 0.0813209473275712 0.0813209473275712 0.343045052701562 1 1 -0.0523125152413617 0.0914990275242897 0.244256166898527 0.253001012173922 0.0855178802503461 0.0849328978345783 0.0849328978345783 0.0849328978345783 -0.1582350615447 0.0849328978345783 -0.1582350615447 0.0818315159625212 0.0849328978345783 0.0849328978345783 0.0849328978345783 0.099838765992506 0.244064830639389 0.244064830639389 -0.137681959709994 -0.135962512784723 -0.169044388320238 1 0.995314453692136 1 0.343045052701562 1 1 0.343045052701562 0.339349296702765 0.995290081055475 0.0679526404349391 0.249935436713055 0.132556549357708 0.25365810437069 0.244064830639389 0.0588970731052454 0.244064830639389 0.244064830639389 0.244064830639389 0.244064830639389 0.244064830639389 0.099838765992506 0.244064830639389 0.0614158505143202 0.244064830639389 0.244064830639389 0.0614158505143202 0.244064830639389 0.244064830639389 0.244064830639389 -0.155473283940136 0.244064830639389 -0.155473283940136 -0.1582350615447 0.244064830639389 0.0614158505143202 0.244064830639389 -0.1582350615447 0.0849328978345783 0.0849328978345783 0.244064830639389 0.244064830639389 0.244064830639389 0.244064830639389 0.244064830639389 0.244064830639389 0.244064830639389 0.246074040041192 0.102705624226763 0.102705624226763 0.244064830639389 -0.338322935364657 0.388347550245342 0.376533989704237 -0.219397217215904 0.358402685019225 0.304458536739161 0.304458536739161 1 1 1 1 0.990603878901451 0.995290081055475 0.990603878901451 0.034439689538497 0.0330070868177443 -0.0431002243527534 0.117158212883274 0.180787915415106 -0.174795909012869 0.253001012173922 0.131767847165164 0.244064830639389 0.0614158505143202 0.0614158505143202 0.10548183124595 0.2455438538475 0.244064830639389 0.0614158505143202 0.244064830639389 -0.155473283940136 -0.1582350615447 -0.155473283940136 0.244064830639389 0.244064830639389 0.244064830639389 0.0614158505143202 0.244064830639389 0.247533149419915 0.237679257625007 0.102705624226763 0.171260646168737 0.137681959709994 -0.137681959709994 0.163481284348989 0.163481284348989 -0.141068391008264 0.201777087702919 0.163481284348989 0.163481284348989 0.401106422708925 0.169709632909211 0.176591445331028 0.169709632909211 0.122798133304125 0.0813209473275712 0.13540955791868 0.13540955791868 -0.410092840296154 0.21356282776183 0.372247490385499 0.242753037473432 0.100481924590457 0.144389033716335 0.0505431076777264 -0.412312068230441 0.163481284348989 -0.507513517231763 0.100481924590457 0.0505431076777264 0.100481924590457 -0.191465840564145 0.100481924590457 -0.191465840564145 0.0484912308916816 0.100481924590457 0.272868244052193 0.0550780977450349 0.0484912308916816 0.0484912308916816 0.0505431076777264 0.100481924590457 -0.239873375773185 -0.457092421560178 0.0484912308916816 0.100481924590457 -0.19955984068934 0.0794058107644504 0.0679526404349391 0.100481924590457 0.0794058107644504 0.0794058107644504 0.0505431076777264 0.100481924590457 0.100481924590457 0.100481924590457 0.0615911475344403 0.100481924590457 0.0484912308916816 -0.510482367608078 0.100481924590457 -0.321639455354889 0.100481924590457 0.0679526404349391 0.137681959709994 -0.122573886299231 -0.122573886299231 0.207614066747851 0.137681959709994 0.181918095763552 -0.127925179245901 0.137681959709994 0.100481924590457 -0.122573886299231 0.0361822972127738 0.0724750196064125 0.0505431076777264 0.100481924590457 -0.287828302590649 0.100481924590457 -0.193095412543791 0.0783608417364669 -0.506680918876381 0.137681959709994 -0.298100212554908 0.137681959709994 0.137681959709994 0.137681959709994 0.272868244052193 0.244064830639389 0.169709632909211 0.214364082743848 0.137681959709994 0.141068391008264 0.137681959709994 0.137681959709994 0.137681959709994 -0.410092840296154 -0.132859225871209 -0.155473283940136 0.0242156274416381 0.0614158505143202 0.0849328978345783 0.141068391008264 -0.155473283940136 -0.155473283940136 0.0614158505143202 0.0242156274416381 0.244064830639389 0.242273538632281 0.0815165662489667 0.229747887239046 -0.882819645608778 -0.354111778694321 -0.547844667835791 0.182227189802031 -0.480983197466328 0.233470042639095 0.163481284348989 -0.885724056252926 0.207614066747851 0.0849328978345783 -0.274792325884656 0.171516597978571 -0.885724056252926 0.207614066747851 -0.35394564557181 -0.0991125439711278 -0.190790621946362 -0.368362214591992 0.099838765992506 0.0849328978345783 0.0849328978345783 -0.155473283940136 0.099838765992506 -0.137681959709994 -0.137681959709994 0.990603878901451 0.353994883676911 0.134885374277247 0.0762107978437632 0.0505431076777264 0.990603878901451 0.216218991186454 -0.137681959709994 0.300374602413099 1 0.727331711499283 -0.170625778964293 -0.119388489969585 0.0493320083576878 -0.104367736544818 0.0849328978345783 0.100481924590457 0.153999175320117 0.339349296702765 0.169044388320238 0.0944433548134255 -0.132859225871209 -0.130118267394801 0.0836039992857904 -0.153341209191076 -0.137681959709994 0.99059875680758 -0.139383701940968 -0.882819645608778 1 1 0.727331711499283 0.331858074213609 -0.885724056252926 0.102705624226763 1 0.358402685019225 1 1 0.039341075085155 -0.0290688541208339 0.0172017126854596 0.0335914588819081 0.039341075085155 0.039341075085155 -0.219447509589368 0.0335914588819081 0.0172017126854596 0.0335914588819081 0.146383321995106 0.0610255689219676 0.039341075085155 -0.0473213048767907 -0.239873375773185 -0.25089186049387 0.0498346174760213 -0.354111778694321 -0.354111778694321 -0.882819645608778 0.137681959709994 -0.506680918876381 -0.50289273301912 0.169044388320238 0.163481284348989 0.0778363421900701 -0.191465840564145 -0.191465840564145 -0.197519292374649 -0.119388489969585 -0.0410482523271537 -0.298100212554908 0.105027952701752 -0.503701222892131 0.127073880971666 0.127073880971666 -0.457092421560178 -0.510482367608078 -0.249928158827632 -0.191465840564145 -0.191465840564145 -0.197519292374649 -0.258069767010576 -0.499902360257123 -0.499902360257123 -0.507513517231763 -0.257749607749301 -0.507513517231763 0.123366498039649 0.100661833242361 0.10310808663421 -0.409397071471444 0.241603143987558 -0.882819645608778 -0.667094946592116 -0.368362214591992 -0.137681959709994 -0.137681959709994 -0.137681959709994 0.995290081055475 -0.167586844596844 0.995290081055475 0.358402685019225 1 -0.294805574195035 1 -0.137681959709994 -0.137681959709994 -0.169044388320238 0.997652321449969 -0.137681959709994 0.0849328978345783 -0.137681959709994 0.990603878901451 0.995290081055475 -0.137681959709994 0.390491245280733 0.331858074213609 0.0813209473275712 -0.137681959709994 0.123111520515482 0.0614158505143202 0.0614158505143202 0.0849328978345783 -0.298100212554908 0.0614158505143202 -0.137681959709994 0.13540955791868 0.144389033716335 0.102705624226763 -0.137681959709994 0.0813209473275712 -0.885724056252926 0.137681959709994 0.146383321995106 0.1657752920079 -0.137681959709994 -0.137681959709994 -0.137681959709994 -0.137681959709994 -0.137681959709994 -0.137681959709994 0.222706345572173 -0.137681959709994 -0.487444336779986 -0.141068391008264 -0.038591084389618 -0.137681959709994 -0.135962512784723 0.165354458443267 -0.137681959709994 -0.137681959709994 -0.137681959709994 -0.137681959709994 0.0985954848393114 0.394553227557436 -0.141068391008264 -0.137681959709994 -0.137681959709994 0.404438791677187 -0.274792325884656 0.0482119798398943 -0.357520191101459 0.166136134581067 -0.258604032909586 0.0635871867091758 0.0872571439936985 0.0563698782966742 0.0561576215412646 -0.274792325884656 0.132556549357708 -0.541757742507821 0.0470103706922115 -0.350532677030689 0.172694575574751 -0.263164264791289 0.0482119798398943 -0.354111778694321 -0.263164264791289 0.244064830639389 0.244064830639389 0.0849328978345783 0.0614158505143202 0.0977560008000969 0.0849328978345783 -0.137681959709994 -0.141068391008264 -0.137681959709994 0.244064830639389 0.099838765992506 0.0849328978345783 0.0849328978345783 0.0849328978345783 0.282295351687967 0.304458536739161 0.304458536739161 0.0782475404455333 0.244064830639389 0.244064830639389 0.102705624226763 0.244064830639389 0.244064830639389 -0.28339057572482 0.180285493026438 -0.333172215552494 -0.141068391008264 -0.137681959709994 -0.137681959709994 0.397779257507628 -0.137681959709994 0.163481284348989 -0.17403545215464 0.304458536739161 0.0266774045689325 0.123111520515482 0.490280839516869 0.995314453692136 0.331858074213609 -0.191465840564145 -0.19955984068934 0.144389033716335 -0.119388489969585 -0.19955984068934 -0.356648106672953 -0.298100212554908 -0.34502339262687 0.130690804188295 -0.119388489969585 -0.193716289364723 -0.507513517231763 -0.316971246902836 -0.316971246902836 -0.119388489969585 -0.19955984068934 0.167402267134851 -0.263622365638116 0.133539360242115 0.0942202150313096 0.155830887496973 0.230758200803309 0.215133852149301 -0.192640179247681 0.099838765992506 0.244064830639389 0.244064830639389 -0.397885880347417 -0.137681959709994 0.163481284348989 -0.137681959709994 -0.137681959709994 0.335620681321381 -0.354111778694321 -0.885724056252926 -0.368079220193456 -0.885724056252926 -0.885724056252926 0.039341075085155 0.101473547746654 0.039341075085155 0.039341075085155 0.0440762343059291 -0.0452407290849946 -0.0317800947157174 0.0230534942232624 0.105563619095606 0.03001053085233 1 0.401106422708925 1 -0.155473283940136 -0.0491297935610608 0.191465291519903 0.099838765992506 -0.192640179247681 -0.368362214591992 0.102705624226763 -0.12782968265836 0.034439689538497 0.228184692362626 1 0.099838765992506 0.0849328978345783 0.13540955791868 0.034439689538497 0.0242156274416381 1 -0.051930446719073 -0.244758976336763 0.0818315159625212 -0.155473283940136 0.0849328978345783 -0.1582350615447 -0.15921867730642 0.099838765992506 0.0849328978345783 0.0824294186524227 0.034439689538497 -0.1582350615447 0.139135764099932 0.146383321995106 -0.119388489969585 -0.298100212554908 -0.298100212554908 -0.119388489969585 -0.119388489969585 -0.119388489969585 -0.258069767010576 -0.292944656604959 0.132467694301632 -0.279196287487693 -0.507513517231763 -0.507513517231763 -0.506680918876381 -0.506680918876381 -0.457092421560178 -0.50289273301912 -0.35394564557181 -0.50289273301912 -0.50289273301912 -0.506680918876381 -0.506680918876381 -0.307460980063441 -0.669075253926526 -0.243551452871499 -0.191465840564145 -0.243551452871499 -0.191465840564145 -0.191465840564145 -0.191465840564145 -0.257511322883769 -0.119291334909232 0.137681959709994 0.137681959709994 0.137681959709994 0.166982227988943 0.163481284348989 0.138411074763223 0.0849328978345783 0.10349328118447 0.272868244052193 0.0794058107644504 0.135962512784723 0.137681959709994 -0.0172563689406703 0.0794058107644504 0.183140215461144 0.303744343084831 0.0512397642813904 0.174782904334711 -0.204628852834163 0.0172017126854596 0.113501605837007 0.104793915397759 -0.0317800947157174 0.03001053085233 0.228511918992508 0.209299185171215 0.0506281387429928 0.0352981347822649 0.0330766932491682 0.163155131943555 0.272868244052193 0.137681959709994 0.137681959709994 0.0484912308916816 0.169044388320238 0.164642490535136 0.099454163538171 0.034439689538497 0.997652321449969 0.177600403382525 -0.8834036941484 1 0.0849328978345783 0.995314453692136 0.339349296702765 0.099838765992506 -0.1582350615447 -0.0317800947157174 0.034756340832066 0.034439689538497 0.0484912308916816 0.102705624226763 0.300374602413099 0.102705624226763 0.169044388320238 0.0627755310758832 0.0335914588819081 0.343045052701562 0.099838765992506 -0.137681959709994 -0.0317800947157174 0.034439689538497 -0.00996975904204495 0.331858074213609 0.0849328978345783 1 0.137681959709994 0.169044388320238 -0.298100212554908 0.272868244052193 0.03180746223101 0.039341075085155 -0.168423389348794 0.0614158505143202 0.0588970731052454 0.0849328978345783 0.388347550245342 -0.0121984285931182 0.099838765992506 0.0849328978345783 0.244064830639389
0.39578464019496 -0.407834235555913 -0.407834235555913 -0.407834235555913 -0.0797216112048939 0.234472176134632 -0.438986821607357 -0.423173860290615 0.39578464019496 -0.407834235555913 -0.216809427292932 -0.150024142405014 -0.0523125152413617 0.392668711973669 -0.301477217903408 0.0791611480855011 0.306414463706039 0.0814976297381721 0.263911329282314 0.274110122629578 0.304941914939802 0.275657011464298 -0.114960071168194 0.0743623664854179 -0.140868828445523 -0.140868828445523 0.0681076510896871 -0.0523125152413617 -0.0523125152413617 1 0.262334553808295 0.434521939378722 0.440139851948194 0.305352701614029 0.306414463706039 0.306414463706039 0.306414463706039 -0.0797216112048939 0.306414463706039 -0.0797216112048939 0.300116893038982 0.306414463706039 0.306414463706039 0.306414463706039 0.275657011464298 0.39578464019496 0.39578464019496 0.134128107421334 0.132453042929343 0.144379611836427 -0.0523125152413617 -0.0593955828635519 -0.0523125152413617 0.0681076510896871 -0.0523125152413617 -0.0523125152413617 0.0681076510896871 0.0646363629403095 -0.0523125152413617 -0.114580894267013 0.437030534643258 -0.366785053578022 0.447041450882826 0.39578464019496 -0.406589686744909 0.39578464019496 0.39578464019496 0.39578464019496 0.39578464019496 0.39578464019496 0.275657011464298 0.39578464019496 -0.407834235555913 0.39578464019496 0.39578464019496 -0.407834235555913 0.39578464019496 0.39578464019496 0.39578464019496 -0.0786329287478799 0.39578464019496 -0.0786329287478799 -0.0797216112048939 0.39578464019496 -0.407834235555913 0.39578464019496 -0.0797216112048939 0.306414463706039 0.306414463706039 0.39578464019496 0.39578464019496 0.39578464019496 0.39578464019496 0.39578464019496 0.39578464019496 0.39578464019496 0.402077993676197 0.261780933554916 0.261780933554916 0.39578464019496 0.2605992847279 -0.306702661253127 -0.281212860410911 -0.22689862011691 -0.284625611117121 0.0814976297381721 0.0814976297381721 -0.0523125152413617 -0.0523125152413617 -0.0523125152413617 -0.0523125152413617 -0.0593955828635519 -0.0523125152413617 -0.0593955828635519 -0.178742828431511 0.325632506375659 0.99279551192583 0.619393688999755 0.303643400919898 0.238402081623687 0.440139851948194 -0.36794058170715 0.39578464019496 -0.407834235555913 -0.407834235555913 0.210667787430839 0.430491164176717 0.39578464019496 -0.407834235555913 0.39578464019496 -0.0786329287478799 -0.0797216112048939 -0.0786329287478799 0.39578464019496 0.39578464019496 0.39578464019496 -0.407834235555913 0.39578464019496 0.389868929099713 0.387408240617858 0.261780933554916 0.328974451484124 -0.134128107421335 0.134128107421334 0.321148755510872 0.321148755510872 0.104762045945545 -0.099391958906209 0.321148755510872 0.321148755510872 -0.164198886005899 0.318709673548986 0.316302499431624 0.318709673548986 0.199270000349516 -0.140868828445523 0.203350006652333 0.203350006652333 0.240966537676725 -0.125453989349093 -0.0741954752576038 -0.10671576228093 -0.104666404255497 0.201478771541222 -0.112659906616553 0.245504173538096 0.321148755510872 0.232742494477403 -0.104666404255497 -0.112659906616553 -0.104666404255497 0.332419087682909 -0.104666404255497 0.332419087682909 -0.11834072298117 -0.104666404255497 -0.170165542195651 -0.11070962647018 -0.11834072298117 -0.11834072298117 -0.112659906616553 -0.104666404255497 0.463593429612729 0.245286816951252 -0.11834072298117 -0.104666404255497 0.340853134737699 -0.11070962647018 -0.114580894267013 -0.104666404255497 -0.11070962647018 -0.11070962647018 -0.112659906616553 -0.104666404255497 -0.104666404255497 -0.104666404255497 -0.10671468937303 -0.104666404255497 -0.11834072298117 0.229269391028102 -0.104666404255497 0.462499968350259 -0.104666404255497 -0.114580894267013 -0.134128107421335 0.170083823723146 0.170083823723146 -0.163531169932634 -0.134128107421335 -0.135703471054457 -0.184999763826762 -0.134128107421335 -0.104666404255497 0.170083823723146 -0.072588756638508 -0.0706042914816733 -0.112659906616553 -0.104666404255497 -0.0664877767876986 -0.104666404255497 -0.0915187771902009 0.159295688602 0.234472176134632 -0.134128107421335 0.487728072354828 -0.134128107421335 -0.134128107421335 -0.134128107421335 -0.170165542195651 0.39578464019496 0.318709673548986 0.275664521186685 -0.134128107421335 -0.104762045945546 -0.134128107421335 -0.134128107421335 -0.134128107421335 0.240966537676725 -0.115651302741219 -0.0786329287478799 -0.18648829581825 -0.407834235555913 0.306414463706039 -0.108550730931255 -0.0786329287478799 -0.0786329287478799 -0.407834235555913 -0.18648829581825 0.39578464019496 0.391726449982808 0.369348965719257 -0.14109646026587 0.0970324914097061 -0.106556757241522 0.0829709553416426 0.302207209659436 -0.124975185240699 0.193900518880128 0.321148755510872 0.100054385895671 -0.163531169932634 0.306414463706039 -0.116474050595324 -0.167403340968806 0.100054385895671 -0.163531169932634 -0.150024142405014 -0.426814942272222 -0.137427128018558 -0.110422501878136 0.275657011464298 0.306414463706039 0.306414463706039 -0.0786329287478799 0.275657011464298 0.134128107421334 0.134128107421334 -0.0593955828635519 -0.28563041615087 -0.136819240805769 -0.0664877767876986 -0.112659906616553 -0.0593955828635519 -0.385033267952116 0.134128107421334 0.0826456139441085 -0.0523125152413617 0.0668811550093451 -0.0915187771902009 -0.174333470037205 -0.091657895891311 -0.423173860290615 0.306414463706039 -0.104666404255497 0.248303952200743 0.0646363629403095 0.258009582244656 0.264221088086986 -0.115651302741219 -0.114960071168194 0.28572479768743 -0.0343159754261414 0.134128107421334 -0.063065474800347 0.135785924213312 0.0970324914097061 -0.0523125152413617 -0.0523125152413617 0.0668811550093451 0.0954334626410009 0.100054385895671 0.261780933554916 -0.0523125152413617 -0.284625611117121 -0.0523125152413617 -0.0523125152413617 -0.161831748097395 -0.402976027614888 -0.0584672836252196 -0.169179281286841 -0.161831748097395 -0.161831748097395 0.38856315716013 -0.169179281286841 -0.0584672836252196 -0.169179281286841 -0.264064582137229 -0.213174902444853 -0.161831748097395 -0.0753144234322346 0.463593429612729 0.453454894951117 -0.100959308398214 -0.106556757241522 -0.106556757241522 0.0970324914097061 -0.134128107421335 0.225809278123816 0.231036201252801 -0.122704958606575 0.321148755510872 -0.322280546361311 0.332419087682909 0.332419087682909 0.329667418698144 -0.174333470037205 -0.0422302440420517 0.487728072354828 -0.0722432179117524 0.237920982832226 -0.0906388090919249 -0.0906388090919249 0.245286816951252 0.229269391028102 0.053213842580436 0.332419087682909 0.332419087682909 0.329667418698144 0.405346468955425 0.243035172948358 0.243035172948358 0.232742494477403 -0.0805115429724864 0.232742494477403 -0.0922993427326348 -0.122760213750985 -0.125566168330264 0.231166562250264 -0.104215713507288 0.0970324914097061 0.211869362614731 -0.110422501878136 0.134128107421334 0.134128107421334 0.134128107421334 -0.0523125152413617 0.103724472282413 -0.0523125152413617 -0.284625611117121 -0.0523125152413617 0.484710674491405 -0.0523125152413617 0.134128107421334 0.134128107421334 0.144379611836427 -0.0496406200538649 0.134128107421334 0.306414463706039 0.134128107421334 -0.0593955828635519 -0.0523125152413617 0.134128107421334 -0.308840328329668 0.0805440401044063 -0.140868828445523 0.134128107421334 -0.231722430531763 -0.407834235555913 -0.407834235555913 0.306414463706039 0.487728072354828 -0.407834235555913 0.134128107421334 0.203350006652333 0.299489712314561 0.261780933554916 0.134128107421334 -0.140868828445523 0.100054385895671 -0.134128107421335 -0.264064582137229 0.316767898143873 0.134128107421334 0.134128107421334 0.134128107421334 0.134128107421334 0.134128107421334 0.134128107421334 -0.386326666589967 0.134128107421334 0.2015562800308 0.104762045945545 -0.0357792540344208 0.134128107421334 0.132453042929343 0.312410857732092 0.134128107421334 0.134128107421334 0.134128107421334 0.134128107421334 -0.123337832226253 -0.181368097902579 0.104762045945545 0.134128107421334 0.134128107421334 -0.167274645684572 -0.116474050595324 0.279735022590456 -0.15153925675741 -0.179395929642727 -0.116474050595324 -0.212298840472795 -0.146956812799442 -0.405343653348251 -0.120182157024128 -0.116474050595324 -0.366785053578022 0.0884310470224945 -0.23198914253094 -0.107181085380978 -0.151658885509934 -0.11834072298117 0.279735022590456 -0.106556757241522 -0.11834072298117 0.39578464019496 0.39578464019496 0.306414463706039 -0.407834235555913 0.259899665636419 0.306414463706039 0.134128107421334 0.104762045945545 0.134128107421334 0.39578464019496 0.275657011464298 0.306414463706039 0.306414463706039 0.306414463706039 -0.0569263937816002 0.0814976297381721 0.0814976297381721 0.542502861419189 0.39578464019496 0.39578464019496 0.261780933554916 0.39578464019496 0.39578464019496 0.383106666175296 0.32555384550037 0.268999769450471 0.108550730931253 0.134128107421334 0.134128107421334 -0.169775315081647 0.134128107421334 0.321148755510872 -0.315419824204284 0.0814976297381721 -0.121929346430312 -0.231722430531763 0.0735841833271004 -0.0593955828635519 0.0805440401044063 0.332419087682909 0.340853134737699 -0.1189883592203 -0.174333470037205 0.340853134737699 0.44481944264981 0.487728072354828 0.248156997803693 -0.072588756638508 -0.174333470037205 0.337405257909406 0.232742494477403 0.475616216375978 0.475616216375978 -0.174333470037205 0.340853134737699 0.329819011284297 0.47992832984848 -0.187588990796421 -0.116474050595324 -0.0882225154706117 -0.129586515456656 -0.135889256415988 0.340344152419601 0.275657011464298 0.39578464019496 0.39578464019496 0.175897028220905 0.134128107421334 0.321148755510872 0.134128107421334 0.134128107421334 0.0791611480855011 -0.106556757241522 0.100054385895671 -0.156014828936288 0.100054385895671 0.100054385895671 -0.161831748097395 0.427947286105003 -0.161831748097395 -0.161831748097395 -0.163261086215178 -0.195215058910835 -0.389057512019761 -0.288269796125213 -0.059162877905696 -0.148853612170804 -0.0523125152413617 -0.164198886005899 -0.0523125152413617 -0.0786329287478799 0.995196067970794 -0.34218289857318 0.275657011464298 0.340344152419601 -0.110422501878136 0.261780933554916 -0.154108933591174 -0.178742828431511 -0.384014652634658 -0.0523125152413617 0.275657011464298 0.306414463706039 0.203350006652333 -0.178742828431511 -0.18648829581825 -0.0523125152413617 0.99279551192583 0.47276572089971 0.307880127292886 -0.0786329287478799 0.306414463706039 -0.0797216112048939 -0.0801415614685683 0.275657011464298 0.306414463706039 0.305883292502952 -0.178742828431511 -0.0797216112048939 -0.191427624025481 -0.264064582137229 -0.174333470037205 0.487728072354828 0.487728072354828 -0.174333470037205 -0.174333470037205 -0.174333470037205 0.405346468955425 0.0321154051174123 -0.0965987141463121 0.168922486393514 0.232742494477403 0.232742494477403 0.234472176134632 0.234472176134632 0.245286816951252 0.231036201252801 -0.150024142405014 0.231036201252801 0.231036201252801 0.225809278123816 0.225809278123816 0.0142905903368752 0.21243381244055 0.456868294514265 0.332419087682909 0.456868294514265 0.332419087682909 0.332419087682909 0.332419087682909 0.35939547776308 -0.188874430800818 -0.134128107421335 -0.134128107421335 -0.134128107421335 0.333253163706701 0.321148755510872 0.208900998519538 0.306414463706039 0.206334914368195 -0.170165542195651 -0.11070962647018 0.20440016363185 -0.134128107421335 -0.0392131265418198 -0.11070962647018 0.181719788308142 -0.113249472088553 -0.121999506975973 0.0910820519363925 -0.0867344140035154 -0.0584672836252196 0.384072987724223 0.440163830369461 -0.389057512019761 -0.148853612170804 -0.0158014374249782 0.0225592143287967 -0.199958889181597 -0.153407103046551 -0.155545524196223 -0.0874056434951794 -0.170165542195651 -0.134128107421335 -0.134128107421335 -0.11834072298117 -0.122704958606575 0.132234106724439 0.274110122629578 -0.178742828431511 -0.0496406200538649 0.1163778021754 0.103084637631556 -0.0523125152413617 0.306414463706039 -0.0593955828635519 0.0646363629403095 0.275657011464298 -0.0797216112048939 -0.389057512019761 -0.158418095440668 -0.178742828431511 -0.11834072298117 0.261780933554916 0.0780134542754781 0.261780933554916 0.258009582244656 -0.734503983294659 -0.169179281286841 0.0681076510896871 0.275657011464298 0.134128107421334 -0.389057512019761 -0.178742828431511 -0.156014828936288 0.0805440401044063 0.306414463706039 -0.0523125152413617 -0.134128107421335 -0.122704958606575 0.487728072354828 -0.170165542195651 -0.171209786636223 -0.161831748097395 -0.0838102757633235 -0.407834235555913 -0.406589686744909 0.306414463706039 -0.306702661253127 -0.0345441051598488 0.275657011464298 0.306414463706039 0.39578464019496
0.306953342174859 0.423521455069157 0.423521455069157 0.423521455069157 0.558692047019171 0.248100618500701 -0.19387641629236 -0.186743046529328 0.306953342174859 0.423521455069157 0.121038298081785 -0.368583105421088 0.0914990275242897 0.307834631071191 -0.222335535195136 0.160775227944126 0.907571467453223 0.187308984782825 0.991998588028391 0.968041848292933 0.904526742004883 0.97080642845152 0.588301770922504 0.175134353208362 0.0365651529052572 0.0365651529052572 0.177079702057336 0.0914990275242897 0.0914990275242897 0.262334553808295 1 0.288619213066221 0.298123375359382 0.912160977972083 0.907571467453223 0.907571467453223 0.907571467453223 0.558692047019171 0.907571467453223 0.558692047019171 0.90529576280267 0.907571467453223 0.907571467453223 0.907571467453223 0.97080642845152 0.306953342174859 0.306953342174859 -0.06243797557925 -0.0573787233625606 0.0391529694759986 0.0914990275242897 0.0901535232077056 0.0914990275242897 0.177079702057336 0.0914990275242897 0.0914990275242897 0.177079702057336 0.169072704592998 0.0823232953462694 0.052434283718368 0.297238418462631 0.361466873044037 0.299892126484477 0.306953342174859 0.422600072229687 0.306953342174859 0.306953342174859 0.306953342174859 0.306953342174859 0.306953342174859 0.97080642845152 0.306953342174859 0.423521455069156 0.306953342174859 0.306953342174859 0.423521455069156 0.306953342174859 0.306953342174859 0.306953342174859 0.559819749309941 0.306953342174859 0.559819749309941 0.558692047019171 0.306953342174859 0.423521455069156 0.306953342174859 0.558692047019171 0.907571467453223 0.907571467453223 0.306953342174859 0.306953342174859 0.306953342174859 0.306953342174859 0.306953342174859 0.306953342174859 0.306953342174859 0.308715654197896 0.965647402378984 0.965647402378984 0.306953342174859 0.211906693004422 -0.217355843173582 -0.233367139780428 -0.231223186097086 -0.0870045614963826 0.187308984782825 0.187308984782825 0.0914990275242897 0.0914990275242897 0.0914990275242897 0.0914990275242897 0.0810949293533404 0.0823232953462694 0.0810949293533404 0.0859799937935981 0.149491420748649 0.260718989833706 0.169435706437051 0.132359896754615 0.26004858060783 0.298123375359382 0.362349976070321 0.306953342174859 0.423521455069156 0.423521455069156 0.151970668811023 0.315755564173937 0.306953342174859 0.423521455069156 0.306953342174859 0.559819749309941 0.558692047019171 0.559819749309941 0.306953342174859 0.306953342174859 0.306953342174859 0.423521455069156 0.306953342174859 0.304307770539846 0.309596422464348 0.965647402378984 0.204099013873267 0.0624379755792498 -0.06243797557925 0.220098342538971 0.220098342538971 -0.0624917404833992 -0.0700285131487116 0.220098342538971 0.220098342538971 -0.244076730449595 0.217207636240487 0.22964108238116 0.217207636240487 0.0712378184339166 0.0365651529052572 0.0686716124319056 0.0686716124319056 0.204411402068245 0.0118778758938527 -0.174802062443858 0.00271420108476571 0.0934168824958519 0.125543731558711 0.0549771147506027 0.207602139387403 0.220098342538971 0.246464361782543 0.0934168824958519 0.0549771147506027 0.0934168824958519 0.161325637296695 0.0934168824958519 0.161325637296695 0.0591079605951888 0.0934168824958519 0.166523594526003 0.0516480872173404 0.0591079605951888 0.0591079605951888 0.0549771147506027 0.0934168824958519 0.149576174957492 0.225185787074462 0.0591079605951888 0.0934168824958519 0.1593260235109 0.0692408617463032 0.052434283718368 0.0934168824958519 0.0692408617463032 0.0692408617463032 0.0549771147506027 0.0934168824958519 0.0934168824958519 0.0934168824958519 0.0952450183862883 0.0934168824958519 0.0591079605951888 0.246763912805286 0.0934168824958519 0.161806817534769 0.0934168824958519 0.052434283718368 0.0624379755792498 0.0934168824958519 0.0934168824958519 0.174665366814498 0.0624379755792498 0.153173334158891 0.105543737133365 0.0624379755792498 0.0934168824958519 0.0934168824958519 -0.345463672752734 -0.0341707883699978 0.0549771147506027 0.0934168824958519 -0.1937076239634 0.0934168824958519 0.0816823594519534 0.0681333770749132 0.248100618500701 0.0624379755792498 0.202878685138737 0.0624379755792498 0.0624379755792498 0.0624379755792498 0.166523594526003 0.306953342174859 0.217207636240487 0.11679753033902 0.0624379755792498 0.0624917404833995 0.0624379755792498 0.0624379755792498 0.0624379755792498 0.204411402068245 0.587113715139258 0.559819749309941 0.100261188559097 0.423521455069156 0.907571467453223 0.0624917404833995 0.559819749309941 0.559819749309941 0.423521455069156 0.100261188559097 0.306953342174859 0.306071776517851 0.140558157443258 0.0207399905748608 0.0121297138184217 -0.314160231481895 0.034767721234182 0.134009750063507 -0.248944448782373 0.030411951704259 0.220098342538971 0.00944921641670531 0.174665366814498 0.907571467453223 -0.299739324287709 0.132392871997081 0.00944921641670531 0.174665366814498 -0.368583105421088 -0.188580319000732 -0.34534854902558 -0.286231774743081 0.97080642845152 0.907571467453223 0.907571467453223 0.559819749309941 0.97080642845152 -0.06243797557925 -0.06243797557925 0.0810949293533404 -0.0846515326934414 0.136593533406007 -0.331034054598268 0.0549771147506027 0.0810949293533404 -0.369765544455134 -0.06243797557925 0.181249428704741 0.0914990275242897 -0.0453422834065878 0.0816823594519534 0.173111498715052 -0.320732358730134 -0.186743046529328 0.907571467453223 0.0934168824958519 0.133899581076457 0.169072704592998 0.128774665812958 0.994691367430079 0.587113715139258 0.588301770922504 0.945903630819807 -0.212602517403078 -0.06243797557925 0.0922555055637888 -0.0573328718659521 0.0121297138184217 0.0914990275242897 0.0914990275242897 -0.0453422834065878 0.167383750027921 0.00944921641670531 0.965647402378984 0.0914990275242897 -0.0870045614963826 0.0914990275242897 0.0914990275242897 -0.132178884400041 -0.276056995599341 0.00282552745965844 0.0635394593956728 -0.132178884400041 -0.132178884400041 0.371009485631191 0.0635394593956728 0.00282552745965844 0.0635394593956728 -0.206386930992958 -0.0637398962958892 -0.132178884400041 0.0774122185523294 0.149576174957492 0.152895573067642 0.03642238295869 -0.314160231481895 -0.314160231481895 0.0121297138184217 0.0624379755792498 0.248100618500701 0.249423064783275 0.111805629671443 0.220098342538971 0.165757906057918 0.161325637296695 0.161325637296695 0.237578407293832 0.173111498715052 0.0729111801477987 0.202878685138737 -0.265496757651254 0.247784104899658 0.110488510035825 0.110488510035825 0.225185787074462 0.246763912805286 -0.172022905082303 0.161325637296695 0.161325637296695 0.237578407293832 0.23084577597804 0.249090328782306 0.249090328782306 0.246464361782543 0.103955445643463 0.246464361782543 0.101025344995963 -0.33728250553706 0.0875530823393287 0.204411402068245 0.00635802655006241 0.0121297138184217 0.254956527123308 -0.286231774743081 -0.06243797557925 -0.06243797557925 -0.06243797557925 0.0823232953462694 -0.0945902196198603 0.0823232953462694 -0.0870045614963826 0.0914990275242897 0.202405350362066 0.0914990275242897 -0.06243797557925 -0.06243797557925 0.0391529694759986 0.0890350056482569 -0.06243797557925 0.907571467453223 -0.06243797557925 0.0810949293533404 0.0823232953462694 -0.06243797557925 -0.215355013281962 0.15517862121667 0.0365651529052572 -0.06243797557925 0.0791763029193867 0.423521455069156 0.423521455069156 0.907571467453223 0.202878685138737 0.423521455069156 -0.06243797557925 0.0686716124319056 0.0624945740941809 0.965647402378984 -0.06243797557925 0.0365651529052572 0.00944921641670531 0.0624379755792498 -0.206386930992958 0.221251885809585 -0.06243797557925 -0.06243797557925 -0.06243797557925 -0.06243797557925 -0.06243797557925 -0.06243797557925 -0.371680850674633 -0.06243797557925 0.14053100566415 -0.0624917404833992 -0.198656082825718 -0.06243797557925 -0.0669837548177409 0.207910084173959 -0.06243797557925 -0.06243797557925 -0.06243797557925 -0.06243797557925 -0.349085083313003 -0.244076730449595 -0.0624917404833992 -0.06243797557925 -0.06243797557925 -0.242529291897326 -0.299739324287709 -0.0135911674134789 -0.373261344937187 0.14383869103357 -0.316041254426109 0.101781338920059 0.108518295323647 0.421679507384118 0.10726500562124 -0.299739324287709 0.361466873044037 0.0345862054052217 0.120113790599 -0.309381405767274 0.133836181441422 -0.305004125748942 -0.0135911674134789 -0.314160231481895 -0.305004125748942 0.306953342174859 0.306953342174859 0.907571467453223 0.423521455069156 0.960071964410552 0.907571467453223 -0.06243797557925 -0.0624917404833992 -0.06243797557925 0.306953342174859 0.97080642845152 0.907571467453223 0.907571467453223 0.907571467453223 -0.200297634884704 0.187308984782825 0.187308984782825 0.0758637070164466 0.306953342174859 0.306953342174859 0.965647402378984 0.306953342174859 0.306953342174859 0.158079050310175 0.218936104555019 0.217808648330381 -0.0717150758313137 -0.06243797557925 -0.06243797557925 -0.245610167945057 -0.06243797557925 0.220098342538971 -0.226426136713283 0.187308984782825 -0.345341736688923 0.0791763029193867 -0.132120724860531 0.0901535232077056 0.15517862121667 0.161325637296695 0.1593260235109 0.125543731558709 0.173111498715052 0.1593260235109 0.19578706131228 0.202878685138737 0.295773364197455 -0.140217804462149 0.173111498715052 0.159689663272128 0.246464361782543 0.198622307747551 0.198622307747551 0.173111498715052 0.1593260235109 0.216037968753043 0.21830520861359 -0.488252711173527 -0.299547449369894 -0.347572940442075 0.0306189333011914 -0.163180169271658 0.162647212002795 0.97080642845152 0.306953342174859 0.306953342174859 0.244083575650611 -0.06243797557925 0.220098342538971 -0.06243797557925 -0.06243797557925 0.160775227944126 -0.314160231481895 0.00944921641670531 -0.336535990982112 0.00944921641670531 0.00944921641670531 -0.132178884400041 0.192610757984956 -0.132178884400041 -0.132178884400041 -0.126345218911204 -0.205169414184282 -0.282644478032389 -0.330831177152261 -0.545911915854476 -0.443503824928616 0.0914990275242897 -0.244076730449595 0.0914990275242897 0.559819749309941 0.260829882902523 -0.324715035070732 0.97080642845152 0.162647212002795 -0.286231774743081 0.965647402378984 0.631134375063982 0.0859799937935981 -0.366017476420028 0.0914990275242897 0.97080642845152 0.907571467453223 0.0686716124319056 0.0859799937935981 0.100261188559097 0.0914990275242897 0.259435685375523 0.151191365300858 0.905292492506604 0.559819749309941 0.907571467453223 0.558692047019171 0.562153626121519 0.97080642845152 0.907571467453223 0.904526742004883 0.0859799937935981 0.558692047019171 -0.468350873686268 -0.206386930992958 0.173111498715052 0.202878685138737 0.202878685138737 0.173111498715052 0.173111498715052 0.173111498715052 0.23084577597804 0.126967146486367 0.115178336093567 0.0915288091047594 0.246464361782543 0.246464361782543 0.248100618500701 0.248100618500701 0.225185787074462 0.249423064783275 -0.368583105421088 0.249423064783275 0.249423064783275 0.248100618500701 0.248100618500701 0.126967146486367 0.253114842152252 0.151209268806701 0.161325637296695 0.151209268806701 0.161325637296695 0.161325637296695 0.161325637296695 0.119149044177386 0.117103008804223 0.0624379755792498 0.0624379755792498 0.0624379755792498 0.216583958675043 0.220098342538971 0.0633383537729 0.907571467453223 0.15684216532564 0.166523594526003 0.0692408617463032 0.118217019449186 0.0624379755792498 0.0681333770749143 0.0692408617463032 0.14318461689113 0.201198780809608 -0.314800547465321 0.0853723045489887 0.0774122185523294 0.00282552745965844 0.1838776130221 0.197906369587659 -0.282644478032389 -0.443503824928616 -0.320596160203681 -0.297055342524926 -0.393315940431782 -0.442622743315756 -0.441367647099417 0.0605166599609875 0.166523594526003 0.0624379755792498 0.0624379755792498 0.0591079605951888 0.111805629671443 0.0755873116868321 0.968040900941398 0.0859799937935981 0.0890350056482569 0.0907349414073881 0.0124712889596412 0.0914990275242897 0.907571467453223 0.0901535232077056 0.169072704592998 0.97080642845152 0.558692047019171 -0.282644478032389 -0.435034284717439 0.0859799937935981 0.0591079605951888 0.965647402378984 0.181249428704741 0.965647402378984 0.128774665812958 -0.261984241785343 0.0635394593956728 0.177079702057336 0.97080642845152 -0.06243797557925 -0.282644478032389 0.0859799937935981 -0.3006475214171 0.15517862121667 0.907571467453223 0.0914990275242897 0.0624379755792498 0.111805629671443 0.202878685138737 0.166523594526003 0.0616353392834355 -0.132178884400041 0.549518740453396 0.423521455069156 0.422600072229687 0.907571467453223 -0.217355843173582 0.0352874831791418 0.97080642845152 0.907571467453223 0.306953342174859
[truncated: 8,381,464 more chars]
