# Supplementary material for: Precision medicine for atherosclerotic cardiovascular disease: Integrative genomics maps risk loci and AI‐predicted functional consequences
Source: Clin Transl Med. 2026 Jul 10;16(7):e70732. doi: 10.1002/ctm2.70732 (PMC13351343; doi:10.1002/ctm2.70732)
Supplement: Supplementary file 6 — Supporting Information [file CTM2-16-e70732-s005.zip › RP11-734K2.4/FINEMAP/data.snp]

index rsid chromosome position allele1 allele2 maf beta se z prob log10bf mean sd mean_incl sd_incl
367 rs17782847 12 90078824 T C 0.0367793 0.00107164 0.00125168 0.856162 1 12.6387 -11.2787 0.00033203 -11.2787 0.00033203
441 rs34422056 12 89811101 C A 0.0318091 -0.00219841 0.00140488 -1.56484 1 12.6387 25.1707 0.000715415 25.1707 0.000715415
672 rs7978862 12 89900640 A G 0.27833 -0.00114393 0.0022092 -0.517803 1 12.6387 -14034.6 0.394014 -14034.6 0.394014
190 rs112961740 12 89892160 T C 0.0258449 -2.20035e-07 0.000144783 -0.00151976 1 12.6387 -14035.1 0.394028 -14035.1 0.394028
271 rs1344682 12 89852377 G C 0.252485 0.0030331 0.000893784 3.39355 1 12.6387 14038 0.394111 14038 0.394111
463 rs4277172 12 90018771 G T 0.043738 -2.57822e-05 0.0012776 -0.0201802 0 -inf 0 0 0 0
454 rs36010888 12 90038222 A C 0.0586481 -0.00155409 0.00098189 -1.58276 0 -inf 0 0 0 0
455 rs36092128 12 89868750 A G 0.0328032 -0.00201319 0.00131015 -1.53662 0 -inf 0 0 0 0
456 rs3741899 12 89933931 G A 0.222664 0.00158011 0.00068382 2.31072 0 -inf 0 0 0 0
457 rs3825330 12 89933710 C T 0.222664 0.00157987 0.000683845 2.31028 0 -inf 0 0 0 0
458 rs3864928 12 89915549 C G 0.27833 0.00217421 0.000728584 2.98416 0 -inf 0 0 0 0
459 rs3892685 12 89884829 T A 0.352883 0.000507259 0.000492206 1.03058 0 -inf 0 0 0 0
460 rs3920010 12 89940388 A G 0.252485 0.00301868 0.000905329 3.33435 0 -inf 0 0 0 0
461 rs3958726 12 89857423 A C 0.27833 0.00223778 0.000740862 3.02051 0 -inf 0 0 0 0
462 rs4240743 12 89988947 C T 0.04175 -0.000170938 0.00128587 -0.132936 0 -inf 0 0 0 0
451 rs35274227 12 90099895 T C 0.0795229 0.000936745 0.000943139 0.993221 0 -inf 0 0 0 0
464 rs4376957 12 90040020 G A 0.04175 -9.77694e-05 0.00127428 -0.0767252 0 -inf 0 0 0 0
465 rs4842488 12 89881564 C G 0.222664 0.00172219 0.000702036 2.45314 0 -inf 0 0 0 0
466 rs4842489 12 89895719 C G 0.252485 0.00301991 0.000892613 3.38322 0 -inf 0 0 0 0
467 rs4842491 12 89905537 C T 0.27833 0.00218711 0.000730643 2.9934 0 -inf 0 0 0 0
468 rs4842493 12 89909300 G A 0.27833 0.00217859 0.000729178 2.98774 0 -inf 0 0 0 0
469 rs4842494 12 89909470 G A 0.27833 0.00217849 0.000729172 2.98762 0 -inf 0 0 0 0
470 rs4842499 12 90109321 T G 0.250497 -0.000172556 0.000533067 -0.323704 0 -inf 0 0 0 0
471 rs4842500 12 90115335 T C 0.038767 -0.000537716 0.00139365 -0.385834 0 -inf 0 0 0 0
472 rs4842501 12 90115347 A G 0.038767 -0.000541937 0.00139288 -0.389076 0 -inf 0 0 0 0
473 rs4842651 12 89764942 G A 0.183897 0.000895815 0.000638741 1.40247 0 -inf 0 0 0 0
443 rs34663878 12 89778635 A G 0.0497018 0.000801455 0.00126265 0.634739 0 -inf 0 0 0 0
433 rs2854375 12 89991158 A G 0.043738 -7.10386e-06 0.00127831 -0.00555722 0 -inf 0 0 0 0
434 rs2854376 12 89991084 A G 0.04175 -0.00018965 0.00128638 -0.147429 0 -inf 0 0 0 0
435 rs2854377 12 89988256 A T 0.04175 -0.000165371 0.00128581 -0.128612 0 -inf 0 0 0 0
436 rs2854379 12 90024866 T C 0.235586 -0.00022927 0.000537532 -0.426523 0 -inf 0 0 0 0
437 rs34192142 12 89858754 G A 0.0318091 0.00624164 0.00564907 1.1049 0 -inf 0 0 0 0
438 rs34196696 12 89797700 T C 0.209742 -0.000397918 0.000565315 -0.703887 0 -inf 0 0 0 0
439 rs34205054 12 89947021 G A 0.0526839 -0.0021868 0.00112006 -1.9524 0 -inf 0 0 0 0
440 rs34217226 12 90032128 A T 0.0864811 0.00070907 0.000890163 0.796562 0 -inf 0 0 0 0
442 rs34520864 12 89764064 C T 0.0984095 -1.47226e-05 0.000973077 -0.01513 0 -inf 0 0 0 0
453 rs35913203 12 89797863 C T 0.209742 -0.000450979 0.000570401 -0.790635 0 -inf 0 0 0 0
444 rs34849501 12 89904616 C T 0.350895 0.000509726 0.000490858 1.03844 0 -inf 0 0 0 0
445 rs34937414 12 89870859 A G 0.0337972 -0.00025144 0.00158828 -0.15831 0 -inf 0 0 0 0
446 rs34983446 12 89863353 C T 0.0318091 -0.00202643 0.00131118 -1.5455 0 -inf 0 0 0 0
447 rs35012399 12 89826293 T C 0.284294 0.000457579 0.000552941 0.827537 0 -inf 0 0 0 0
448 rs35140211 12 89955300 C T 0.279324 -0.000177497 0.00050583 -0.350902 0 -inf 0 0 0 0
449 rs35192662 12 89755116 G C 0.115308 -7.42821e-05 0.000857477 -0.0866287 0 -inf 0 0 0 0
450 rs35201139 12 89980660 C T 0.0576541 -0.00152375 0.000982104 -1.55151 0 -inf 0 0 0 0
475 rs4842654 12 89834428 T A 0.222664 0.00173386 0.000703311 2.46528 0 -inf 0 0 0 0
452 rs35354627 12 89871186 T C 0.0328032 -0.00201993 0.00131073 -1.54108 0 -inf 0 0 0 0
506 rs56208213 12 89971693 C T 0.190855 0.000433536 0.000567276 0.764242 0 -inf 0 0 0 0
496 rs55779958 12 89781843 A C 0.115308 0.00143722 0.000824621 1.74289 0 -inf 0 0 0 0
497 rs55855230 12 90177539 A G 0.0457256 0.00113494 0.00117356 0.96709 0 -inf 0 0 0 0
498 rs55954530 12 89834601 G C 0.083499 0.000187402 0.000764787 0.245038 0 -inf 0 0 0 0
499 rs56009133 12 89781722 A G 0.115308 0.00142774 0.000823966 1.73277 0 -inf 0 0 0 0
500 rs56032425 12 89880129 G A 0.104374 0.000647909 0.000780993 0.829597 0 -inf 0 0 0 0
501 rs56083945 12 89867747 C T 0.128231 0.00124241 0.000818515 1.51789 0 -inf 0 0 0 0
502 rs56132623 12 89940856 G A 0.225646 0.000649175 0.000576283 1.12649 0 -inf 0 0 0 0
503 rs56138201 12 90036543 G A 0.0377734 0.00663712 0.00689263 0.962929 0 -inf 0 0 0 0
504 rs56168514 12 89922621 A G 0.083499 0.000284592 0.000762595 0.373189 0 -inf 0 0 0 0
505 rs56176813 12 89782044 G A 0.114314 0.00144074 0.000825897 1.74445 0 -inf 0 0 0 0
495 rs55677616 12 89782141 C T 0.115308 0.00144567 0.000826576 1.74898 0 -inf 0 0 0 0
507 rs56271586 12 89903215 T C 0.124254 0.000929907 0.000734431 1.26616 0 -inf 0 0 0 0
508 rs56291414 12 89873338 A C 0.124254 0.00106747 0.000753399 1.41687 0 -inf 0 0 0 0
509 rs56369286 12 89910457 A G 0.083499 -0.00589847 0.00341334 -1.72806 0 -inf 0 0 0 0
510 rs56372796 12 89781862 T C 0.115308 0.00143896 0.000824791 1.74464 0 -inf 0 0 0 0
511 rs57481061 12 90019178 C G 0.140159 0.0010345 0.00067729 1.52741 0 -inf 0 0 0 0
512 rs61378614 12 89903654 A C 0.143141 0.000738169 0.000679395 1.08651 0 -inf 0 0 0 0
513 rs61925091 12 89816762 C T 0.0785288 -0.00395429 0.00134741 -2.93473 0 -inf 0 0 0 0
514 rs61925105 12 89853079 C T 0.0318091 -0.00130558 0.00153321 -0.851531 0 -inf 0 0 0 0
515 rs61926781 12 90043098 C T 0.0666004 -0.00151435 0.00119861 -1.26342 0 -inf 0 0 0 0
485 rs4842672 12 90070038 C T 0.237575 -0.000168158 0.000537536 -0.312831 0 -inf 0 0 0 0
430 rs2854370 12 89996090 T C 0.04175 -0.000619733 0.00135385 -0.457756 0 -inf 0 0 0 0
476 rs4842660 12 89928313 T C 0.254473 0.00297876 0.000885212 3.36502 0 -inf 0 0 0 0
477 rs4842661 12 89930399 A G 0.222664 0.00160353 0.000688888 2.32771 0 -inf 0 0 0 0
478 rs4842662 12 89933446 T C 0.222664 0.00158176 0.000684034 2.31239 0 -inf 0 0 0 0
479 rs4842665 12 89941374 G A 0.382704 0.000559877 0.000505998 1.10648 0 -inf 0 0 0 0
480 rs4842666 12 89941549 T C 0.143141 0.000893383 0.000665832 1.34175 0 -inf 0 0 0 0
481 rs4842667 12 89966654 A G 0.465209 0.000407827 0.000466844 0.873582 0 -inf 0 0 0 0
482 rs4842668 12 90022376 A G 0.043738 -0.00023655 0.00128252 -0.184442 0 -inf 0 0 0 0
483 rs4842669 12 90036710 C T 0.04175 -0.00750571 0.00375796 -1.99728 0 -inf 0 0 0 0
484 rs4842670 12 90037342 C T 0.04175 0.000133206 0.00127052 0.104843 0 -inf 0 0 0 0
474 rs4842653 12 89834113 C T 0.222664 0.00173472 0.000703432 2.46608 0 -inf 0 0 0 0
486 rs4842673 12 90072015 G A 0.04175 -0.00012574 0.00127858 -0.0983436 0 -inf 0 0 0 0
487 rs4842675 12 90075243 C T 0.144135 0.00184358 0.0026802 0.68785 0 -inf 0 0 0 0
488 rs4842676 12 90091782 G C 0.151093 -0.00136253 0.000693599 -1.96444 0 -inf 0 0 0 0
489 rs4842677 12 90102093 A G 0.038767 -0.000547968 0.00139338 -0.393265 0 -inf 0 0 0 0
490 rs4842679 12 90113181 G A 0.313121 -0.000716039 0.000518725 -1.38038 0 -inf 0 0 0 0
491 rs4842680 12 90116362 A G 0.437376 4.52662e-06 0.000475634 0.00951702 0 -inf 0 0 0 0
492 rs4842684 12 90143162 C T 0.355865 -0.000199855 0.000476178 -0.419706 0 -inf 0 0 0 0
493 rs4842686 12 90153079 G A 0.305169 0.000607954 0.000532266 1.1422 0 -inf 0 0 0 0
494 rs4842689 12 90167403 A G 0.045726 -0.000331182 0.00128859 -0.257011 0 -inf 0 0 0 0
379 rs1980235 12 90110782 G A 0.311133 -0.000232961 0.000497223 -0.468524 0 -inf 0 0 0 0
369 rs17782913 12 90148538 G T 0.11829 -0.00162815 0.000867099 -1.87769 0 -inf 0 0 0 0
370 rs17782925 12 90170593 G A 0.255467 -0.00071133 0.00056463 -1.25982 0 -inf 0 0 0 0
371 rs17782943 12 90182790 G T 0.16501 9.68097e-05 0.000615274 0.157344 0 -inf 0 0 0 0
372 rs1814966 12 90122680 G A 0.0626243 -0.00198796 0.0010164 -1.95587 0 -inf 0 0 0 0
373 rs1880978 12 90078031 T A 0.04175 -0.000117595 0.00127993 -0.0918762 0 -inf 0 0 0 0
374 rs1880979 12 90078050 T G 0.04175 -0.000171867 0.00128497 -0.133752 0 -inf 0 0 0 0
375 rs1880980 12 90073585 T C 0.04175 -8.46538e-05 0.00127862 -0.0662072 0 -inf 0 0 0 0
376 rs1880981 12 90169145 C T 0.303181 0.000589108 0.000530358 1.11077 0 -inf 0 0 0 0
377 rs1915108 12 89991739 A C 0.060636 -0.00153664 0.00106099 -1.4483 0 -inf 0 0 0 0
378 rs1949549 12 90170056 T C 0.303181 0.000587182 0.000530021 1.10785 0 -inf 0 0 0 0
368 rs17782889 12 90114743 A G 0.138171 0.000619034 0.000679858 0.910534 0 -inf 0 0 0 0
380 rs2008086 12 90145806 T C 0.303181 0.000557561 0.00052908 1.05383 0 -inf 0 0 0 0
381 rs2018669 12 89885266 G T 0.127237 0.000970349 0.000739542 1.3121 0 -inf 0 0 0 0
382 rs2030932 12 90129662 T C 0.303181 0.000629538 0.000536354 1.17373 0 -inf 0 0 0 0
383 rs2037373 12 90029980 G C 0.04175 -0.000154576 0.00127973 -0.120788 0 -inf 0 0 0 0
384 rs2037374 12 90029737 G A 0.04175 -0.000149832 0.0012797 -0.117084 0 -inf 0 0 0 0
385 rs2037375 12 90082909 C A 0.06163 0.000521322 0.00110222 0.472977 0 -inf 0 0 0 0
386 rs2037376 12 90167191 T C 0.304175 0.00237783 0.00178001 1.33585 0 -inf 0 0 0 0
387 rs2037377 12 90058848 T C 0.04175 -0.000401045 0.000855338 -0.468873 0 -inf 0 0 0 0
388 rs2052828 12 89888790 T C 0.27833 0.00221337 0.000735381 3.00983 0 -inf 0 0 0 0
389 rs2056327 12 90038554 T C 0.04175 -8.73039e-05 0.00128231 -0.0680835 0 -inf 0 0 0 0
357 rs17460688 12 89784259 T C 0.115308 0.00145303 0.000824975 1.7613 0 -inf 0 0 0 0
347 rs17365885 12 89887372 A G 0.0159046 0.00402338 0.00217558 1.84933 0 -inf 0 0 0 0
348 rs17366704 12 89909835 A C 0.128231 0.000845983 0.000723624 1.16909 0 -inf 0 0 0 0
349 rs17380500 12 89962835 G A 0.0347913 -0.00179924 0.00152086 -1.18305 0 -inf 0 0 0 0
350 rs17380650 12 89975355 T G 0.191849 0.000420956 0.000569673 0.738944 0 -inf 0 0 0 0
351 rs17380907 12 89993699 G C 0.0357853 0.000677666 0.00116535 0.581512 0 -inf 0 0 0 0
352 rs17380921 12 89997233 C T 0.0357853 0.000674229 0.00116513 0.578675 0 -inf 0 0 0 0
353 rs17381194 12 90011095 T C 0.159046 0.000320952 0.000627349 0.5116 0 -inf 0 0 0 0
354 rs17381270 12 90015270 G A 0.191849 0.000266068 0.000565437 0.470553 0 -inf 0 0 0 0
355 rs17459979 12 89757569 G C 0.152087 -0.00160134 0.000754971 -2.12106 0 -inf 0 0 0 0
356 rs17460639 12 89783589 T G 0.115308 0.00144164 0.000823814 1.74995 0 -inf 0 0 0 0
390 rs2056329 12 90174965 G A 0.305169 0.000604037 0.00053117 1.13718 0 -inf 0 0 0 0
358 rs17461356 12 89807449 C A 0.172962 0.00151966 0.000738697 2.05722 0 -inf 0 0 0 0
359 rs17464848 12 89935496 A G 0.154076 0.00151981 0.000735754 2.06565 0 -inf 0 0 0 0
360 rs17465265 12 89964268 A G 0.192843 0.000389389 0.000566456 0.687414 0 -inf 0 0 0 0
361 rs17465286 12 89966342 A G 0.192843 0.000419908 0.000567121 0.74042 0 -inf 0 0 0 0
362 rs17465335 12 89972472 G A 0.190855 0.000438636 0.00056738 0.773091 0 -inf 0 0 0 0
363 rs17465678 12 89997478 T C 0.0318091 0.000450368 0.0011747 0.383391 0 -inf 0 0 0 0
364 rs17465699 12 90000683 C T 0.190855 0.000303267 0.000565673 0.536117 0 -inf 0 0 0 0
365 rs17465916 12 90009929 G A 0.0337972 0.000758558 0.00122835 0.617542 0 -inf 0 0 0 0
366 rs17782841 12 90062662 A G 0.292247 -0.000539859 0.000523309 -1.03163 0 -inf 0 0 0 0
422 rs2681488 12 90022778 A T 0.043738 -0.000291347 0.0012709 -0.229246 0 -inf 0 0 0 0
412 rs2681472 12 90008959 A G 0.145129 0.000992941 0.000668704 1.48487 0 -inf 0 0 0 0
413 rs2681473 12 90002232 C T 0.04175 -0.000388366 0.00126223 -0.307681 0 -inf 0 0 0 0
414 rs2681475 12 90001917 C T 0.04175 -0.000234195 0.00128295 -0.182545 0 -inf 0 0 0 0
415 rs2681476 12 90001314 T C 0.04175 -0.0172275 0.00418488 -4.11661 0 -inf 0 0 0 0
416 rs2681478 12 89989287 T C 0.04175 -0.000182889 0.00128595 -0.14222 0 -inf 0 0 0 0
417 rs2681479 12 89995732 A G 0.04175 -8.27534e-05 0.00128039 -0.0646314 0 -inf 0 0 0 0
418 rs2681481 12 89987841 T A 0.04175 -0.000159888 0.0012857 -0.124359 0 -inf 0 0 0 0
419 rs2681485 12 90025622 G A 0.380716 -0.000759453 0.000492195 -1.54299 0 -inf 0 0 0 0
420 rs2681486 12 90025535 G C 0.04175 -7.13613e-05 0.0012825 -0.0556423 0 -inf 0 0 0 0
421 rs2681487 12 90023847 G A 0.207753 -0.000281193 0.000568047 -0.495018 0 -inf 0 0 0 0
411 rs2640547 12 89799488 A G 0.15507 -0.00139026 0.000738691 -1.88206 0 -inf 0 0 0 0
423 rs2681489 12 90022066 C A 0.190855 -0.000578944 0.000606067 -0.955247 0 -inf 0 0 0 0
424 rs2681490 12 90021934 T C 0.04175 7.07094e-05 0.00125953 0.0561396 0 -inf 0 0 0 0
425 rs2681491 12 90020691 C T 0.040755 -0.000187182 0.00128137 -0.14608 0 -inf 0 0 0 0
426 rs2681492 12 90013089 T C 0.146123 0.000966732 0.000666446 1.45058 0 -inf 0 0 0 0
427 rs2854367 12 90000081 T C 0.04175 -0.00014318 0.00128472 -0.111448 0 -inf 0 0 0 0
428 rs2854368 12 89999853 C T 0.04175 -0.000215194 0.00128384 -0.167618 0 -inf 0 0 0 0
429 rs2854369 12 89999289 T C 0.04175 -0.000210974 0.00128682 -0.163949 0 -inf 0 0 0 0
517 rs61926785 12 90103560 C G 0.10835 0.000158736 0.000792347 0.200337 0 -inf 0 0 0 0
431 rs2854371 12 89995466 G A 0.295229 -0.000593725 0.000523991 -1.13308 0 -inf 0 0 0 0
401 rs2230282 12 89917037 G A 0.128231 0.000916533 0.000726776 1.26109 0 -inf 0 0 0 0
391 rs2056330 12 90175074 G C 0.303181 0.000579657 0.000529165 1.09542 0 -inf 0 0 0 0
392 rs2056331 12 90053355 T C 0.04175 1.80594e-05 0.00127357 0.0141801 0 -inf 0 0 0 0
393 rs2070759 12 90017736 G T 0.439364 -0.000326847 0.000465363 -0.702349 0 -inf 0 0 0 0
394 rs2113893 12 90165651 C A 0.045726 -0.000348051 0.00128933 -0.269947 0 -inf 0 0 0 0
395 rs2113894 12 90099397 T A 0.171968 0.000179755 0.000612619 0.293421 0 -inf 0 0 0 0
396 rs2139554 12 90005506 T C 0.04175 -0.000165066 0.00128505 -0.128451 0 -inf 0 0 0 0
397 rs2162042 12 90119297 G A 0.437376 -2.8273e-05 0.000471201 -0.060002 0 -inf 0 0 0 0
398 rs2162678 12 89873366 C T 0.352883 0.000424999 0.000489362 0.868475 0 -inf 0 0 0 0
399 rs2220729 12 89929953 G A 0.352883 0.000548675 0.000496519 1.10504 0 -inf 0 0 0 0
400 rs2230281 12 89917518 A G 0.27833 0.0021749 0.000728834 2.98408 0 -inf 0 0 0 0
432 rs2854373 12 89991315 G C 0.236581 -0.00016989 0.00233292 -0.0728229 0 -inf 0 0 0 0
402 rs2230283 12 89916811 C T 0.352883 0.0005265 0.000491193 1.07188 0 -inf 0 0 0 0
403 rs2254781 12 90012146 C T 0.04175 -0.000170949 0.00127867 -0.133693 0 -inf 0 0 0 0
404 rs2280715 12 90103702 C G 0.133201 -0.000270636 0.000658374 -0.411067 0 -inf 0 0 0 0
405 rs2407986 12 89801622 T A 0.0457256 0.000434417 0.00108329 0.401017 0 -inf 0 0 0 0
406 rs2407987 12 89932593 G A 0.254473 0.00297922 0.000885292 3.36525 0 -inf 0 0 0 0
407 rs2407988 12 90077397 T C 0.04175 -0.000212975 0.00128512 -0.165725 0 -inf 0 0 0 0
408 rs2408046 12 90109337 T C 0.171968 0.000169377 0.000612289 0.27663 0 -inf 0 0 0 0
409 rs2408052 12 90164133 A G 0.254473 -0.000710679 0.000564799 -1.25829 0 -inf 0 0 0 0
410 rs2452497 12 89979238 A C 0.0417495 9.96878e-05 0.00128471 0.0775955 0 -inf 0 0 0 0
634 rs770374 12 89818022 T G 0.404573 4.61917e-07 1.58287e-05 0.0291822 0 -inf 0 0 0 0
624 rs76714924 12 89819166 C T 0.0347913 -0.00542417 0.00194738 -2.78537 0 -inf 0 0 0 0
625 rs76935248 12 90124296 G A 0.0656064 0.00113474 0.0010477 1.08307 0 -inf 0 0 0 0
626 rs76967749 12 89964611 G A 0.0178926 -0.000343229 0.00191009 -0.179693 0 -inf 0 0 0 0
627 rs770081 12 89765885 A G 0.115308 0.00148273 0.000810526 1.82934 0 -inf 0 0 0 0
628 rs770082 12 89776485 G A 0.420477 0.00159789 0.000613547 2.60434 0 -inf 0 0 0 0
629 rs770083 12 89776284 T C 0.43837 0.00167449 0.000621073 2.69613 0 -inf 0 0 0 0
630 rs770085 12 89801933 A T 0.356859 -0.00110215 0.000557344 -1.97751 0 -inf 0 0 0 0
631 rs770369 12 89813307 T C 0.364811 -0.000864257 0.000525059 -1.64602 0 -inf 0 0 0 0
632 rs770370 12 89812993 G A 0.45825 -0.000290926 0.000479021 -0.607334 0 -inf 0 0 0 0
633 rs770373 12 89818289 T C 0.442346 -0.000361352 0.000481171 -0.750984 0 -inf 0 0 0 0
623 rs76609768 12 90168546 T C 0.17495 0.00140477 0.000699684 2.00772 0 -inf 0 0 0 0
635 rs770375 12 89817364 C T 0.361829 -0.000850776 0.000522072 -1.62961 0 -inf 0 0 0 0
636 rs770377 12 89816443 T A 0.362823 -0.000821223 0.000519818 -1.57983 0 -inf 0 0 0 0
637 rs77662931 12 90143824 A G 0.0576541 0.00159288 0.00110752 1.43825 0 -inf 0 0 0 0
638 rs78474196 12 90125208 C T 0.146123 0.00166024 0.000774747 2.14295 0 -inf 0 0 0 0
639 rs79130604 12 89977711 A G 0.0417495 0.000118405 0.00128143 0.0924008 0 -inf 0 0 0 0
640 rs79212583 12 89966679 G A 0.0417495 0.000123091 0.00128505 0.0957871 0 -inf 0 0 0 0
641 rs79216323 12 89785074 T G 0.0328032 0.0146551 0.00539549 2.71618 0 -inf 0 0 0 0
642 rs79469762 12 90130347 G T 0.0616302 0.000861649 0.00102831 0.837924 0 -inf 0 0 0 0
643 rs79512519 12 90162037 G A 0.0586481 0.00104806 0.00110088 0.952014 0 -inf 0 0 0 0
644 rs7953615 12 89853694 G A 0.251491 0.00299275 0.000886414 3.37624 0 -inf 0 0 0 0
613 rs73437382 12 90102945 C G 0.134195 -0.000302585 0.000655293 -0.461755 0 -inf 0 0 0 0
603 rs73210387 12 89783329 A G 0.115308 0.00144059 0.000823829 1.74865 0 -inf 0 0 0 0
604 rs73210390 12 89784196 C G 0.115308 0.00144438 0.000823958 1.75297 0 -inf 0 0 0 0
605 rs73210393 12 89784209 C G 0.115308 0.00144682 0.000824237 1.75534 0 -inf 0 0 0 0
606 rs73210397 12 89794753 C T 0.0636183 0.000541571 0.00096724 0.559914 0 -inf 0 0 0 0
607 rs73211616 12 89813191 C T 0.0795229 0.000233162 0.000781231 0.298455 0 -inf 0 0 0 0
608 rs73435062 12 89954959 G A 0.0417495 -5.53717e-06 0.00127985 -0.00432643 0 -inf 0 0 0 0
609 rs73435069 12 89958636 G A 0.0417495 9.47459e-05 0.00127842 0.0741116 0 -inf 0 0 0 0
610 rs73435071 12 89959117 A G 0.0417495 3.7205e-05 0.00127727 0.0291285 0 -inf 0 0 0 0
611 rs73437338 12 90054619 T C 0.141153 0.00114628 0.000690114 1.661 0 -inf 0 0 0 0
612 rs73437358 12 90072076 G A 0.144135 0.00105609 0.000675361 1.56374 0 -inf 0 0 0 0
645 rs7955644 12 89762143 T C 0.0854871 -0.000694461 0.000890688 -0.779691 0 -inf 0 0 0 0
614 rs7399300 12 89858496 A C 0.27833 0.00219588 0.000733315 2.99446 0 -inf 0 0 0 0
615 rs75031192 12 89890264 C T 0.0695825 0.00274506 0.00119993 2.28768 0 -inf 0 0 0 0
616 rs75138673 12 90144393 T G 0.146123 0.0015619 0.000760859 2.05281 0 -inf 0 0 0 0
617 rs75590541 12 89775689 G A 0.028827 0.00308316 0.00152153 2.02635 0 -inf 0 0 0 0
618 rs75615848 12 89875360 G A 0.0407555 0.000237079 0.00109255 0.216996 0 -inf 0 0 0 0
619 rs75783043 12 89966763 A T 0.0417495 0.000126337 0.00128517 0.0983039 0 -inf 0 0 0 0
620 rs75792677 12 89886639 G A 0.0139165 0.00404103 0.00220909 1.82928 0 -inf 0 0 0 0
621 rs75992354 12 89764973 G A 0.028827 0.00297259 0.00150634 1.97338 0 -inf 0 0 0 0
622 rs76176710 12 90041694 G A 0.0715706 0.0016931 0.00106633 1.58779 0 -inf 0 0 0 0
678 rs809973 12 89767198 T C 0.201789 0.000548482 0.000607708 0.902541 0 -inf 0 0 0 0
667 rs7975689 12 90046994 G A 0.04175 -0.00017474 0.00127835 -0.136692 0 -inf 0 0 0 0
668 rs7975713 12 89799235 C T 0.356859 -0.00115384 0.000566735 -2.03594 0 -inf 0 0 0 0
669 rs7976283 12 89769425 G A 0.0854871 -0.000709279 0.000894021 -0.793358 0 -inf 0 0 0 0
670 rs79767772 12 90096982 T C 0.055666 -0.00109386 0.00104147 -1.0503 0 -inf 0 0 0 0
671 rs7978103 12 90144646 T G 0.045726 -0.000343659 0.00130389 -0.263565 0 -inf 0 0 0 0
673 rs7980035 12 90159067 C A 0.303181 0.000607155 0.000532071 1.14112 0 -inf 0 0 0 0
674 rs7980621 12 89953644 G A 0.0417495 2.24853e-05 0.00128004 0.0175661 0 -inf 0 0 0 0
675 rs79854899 12 90165446 G A 0.0616302 0.000859207 0.00102424 0.838869 0 -inf 0 0 0 0
676 rs80014075 12 89910827 G A 0.128231 0.000869405 0.000725011 1.19916 0 -inf 0 0 0 0
677 rs80175901 12 90131380 T G 0.146123 0.00163086 0.000771678 2.11339 0 -inf 0 0 0 0
666 rs7975152 12 89893925 A G 0.252485 0.00302142 0.000892893 3.38385 0 -inf 0 0 0 0
679 rs811745 12 89775069 C T 0.0596421 0.000944342 0.000975648 0.967913 0 -inf 0 0 0 0
680 rs876555 12 89885471 C T 0.499006 0.000724286 0.00047738 1.51721 0 -inf 0 0 0 0
681 rs876556 12 89885442 C T 0.352883 0.000500189 0.000492713 1.01517 0 -inf 0 0 0 0
682 rs882781 12 89883302 A G 0.351889 0.000508916 0.000492384 1.03358 0 -inf 0 0 0 0
683 rs9308287 12 89861265 C G 0.27833 0.00219595 0.000731646 3.00138 0 -inf 0 0 0 0
684 rs939329 12 90039884 G A 0.440358 -0.000324316 0.000463791 -0.699271 0 -inf 0 0 0 0
685 rs957525 12 90000815 T C 0.026839 0.00123284 0.00156592 0.787294 0 -inf 0 0 0 0
686 rs9634199 12 89882545 T C 0.252485 0.00301631 0.000891761 3.38242 0 -inf 0 0 0 0
687 rs9669104 12 89902794 C T 0.27833 0.0021995 0.000732856 3.00127 0 -inf 0 0 0 0
688 rs9795772 12 89835926 G A 0.222664 0.00177991 0.000710068 2.50668 0 -inf 0 0 0 0
656 rs796385 12 89815414 C A 0.366799 -0.000873597 0.000526616 -1.65889 0 -inf 0 0 0 0
646 rs7956257 12 90167588 G C 0.304175 0.00059846 0.000531222 1.12657 0 -inf 0 0 0 0
647 rs7956965 12 90178009 A G 0.0675944 0.00136796 0.00101087 1.35325 0 -inf 0 0 0 0
648 rs7957774 12 90148404 G T 0.253479 -0.00066513 0.000560987 -1.18564 0 -inf 0 0 0 0
649 rs7960119 12 90161351 C G 0.303181 0.000607748 0.000532114 1.14214 0 -inf 0 0 0 0
650 rs7960289 12 89890590 G A 0.27833 0.00217716 0.000728684 2.9878 0 -inf 0 0 0 0
651 rs7961386 12 90156574 A T 0.305169 0.000611471 0.000532488 1.14833 0 -inf 0 0 0 0
652 rs7961652 12 90177684 T C 0.047714 -1.27323e-05 0.00123927 -0.0102741 0 -inf 0 0 0 0
653 rs7961863 12 89893877 T C 0.252485 0.00300114 0.000888859 3.37639 0 -inf 0 0 0 0
654 rs7962804 12 89903633 G T 0.498012 -0.00462792 0.00198378 -2.33288 0 -inf 0 0 0 0
655 rs796376 12 89802420 C T 0.356859 -0.00087075 0.000534911 -1.62784 0 -inf 0 0 0 0
602 rs73210384 12 89782886 A C 0.082505 0.000480507 0.000874046 0.549751 0 -inf 0 0 0 0
657 rs7965786 12 89761718 G A 0.0854871 -0.000677171 0.000889661 -0.761156 0 -inf 0 0 0 0
658 rs7965995 12 89786048 G A 0.0328032 0.00261762 0.00140079 1.86867 0 -inf 0 0 0 0
659 rs7966729 12 89932289 G A 0.254473 0.00297052 0.000883647 3.36166 0 -inf 0 0 0 0
660 rs7968285 12 90098633 C T 0.037773 -0.000521802 0.00139063 -0.375228 0 -inf 0 0 0 0
661 rs7969322 12 89936315 T C 0.254473 0.00297843 0.000886274 3.36063 0 -inf 0 0 0 0
662 rs7971907 12 90097386 T C 0.0616302 0.00158222 0.00109508 1.44485 0 -inf 0 0 0 0
663 rs797266 12 89783985 C T 0.263419 -0.00136121 0.000627471 -2.16936 0 -inf 0 0 0 0
664 rs797267 12 89767237 A G 0.200795 0.000693668 0.000633627 1.09476 0 -inf 0 0 0 0
665 rs7972706 12 90155769 T G 0.048708 -2.61258e-05 0.0012471 -0.0209492 0 -inf 0 0 0 0
548 rs7136259 12 90081188 T C 0.395626 -0.00067191 0.000480578 -1.39813 0 -inf 0 0 0 0
538 rs704084 12 89778237 T C 0.084493 -0.000777692 0.000860327 -0.903949 0 -inf 0 0 0 0
539 rs704086 12 89804183 G A 0.356859 -0.00106945 0.000553005 -1.93388 0 -inf 0 0 0 0
540 rs704087 12 89804389 G A 0.444334 -0.0010854 0.000537122 -2.02076 0 -inf 0 0 0 0
541 rs704088 12 89819830 G A 0.2833 -0.00110148 0.000582345 -1.89145 0 -inf 0 0 0 0
542 rs704089 12 89822314 A T 0.364811 -0.000860879 0.00052792 -1.6307 0 -inf 0 0 0 0
543 rs7131931 12 90154217 A C 0.303181 0.000598404 0.000530789 1.12739 0 -inf 0 0 0 0
544 rs7131965 12 90066335 C T 0.236581 -0.000166592 0.000537506 -0.309935 0 -inf 0 0 0 0
545 rs7132186 12 90154409 A C 0.303181 0.000604974 0.000531847 1.1375 0 -inf 0 0 0 0
546 rs7134172 12 89841717 G A 0.499006 0.00070426 0.000475837 1.48004 0 -inf 0 0 0 0
547 rs7135819 12 89779937 T A 0.290258 0.00161519 0.000653765 2.4706 0 -inf 0 0 0 0
537 rs704083 12 89762235 G A 0.0606362 0.0010535 0.00097821 1.07696 0 -inf 0 0 0 0
549 rs7137121 12 89841834 C T 0.252485 0.00300619 0.000889349 3.38022 0 -inf 0 0 0 0
550 rs7137695 12 89784668 A G 0.117296 0.00139363 0.00081636 1.70713 0 -inf 0 0 0 0
551 rs71454166 12 90101939 C A 0.0626243 -0.00236754 0.00111551 -2.12239 0 -inf 0 0 0 0
552 rs722414 12 89937437 A G 0.254473 0.000762806 0.00230834 0.330457 0 -inf 0 0 0 0
553 rs7295439 12 89825122 G T 0.452286 0.00138597 0.000565345 2.45155 0 -inf 0 0 0 0
554 rs7296703 12 89769062 T C 0.0854871 -0.000697154 0.000893877 -0.779922 0 -inf 0 0 0 0
555 rs7297206 12 90019229 C T 0.375746 -0.000747712 0.000489332 -1.52802 0 -inf 0 0 0 0
556 rs7297988 12 90161934 C T 0.303181 0.000573744 0.000529246 1.08408 0 -inf 0 0 0 0
557 rs7299139 12 89848870 A G 0.252485 0.00299195 0.00088824 3.3684 0 -inf 0 0 0 0
558 rs7299172 12 89899852 T A 0.27833 0.0022006 0.000732974 3.00229 0 -inf 0 0 0 0
527 rs6538203 12 90151644 C T 0.04672 -0.000191959 0.00126791 -0.151397 0 -inf 0 0 0 0
345 rs17364048 12 89809086 A G 0.172962 0.00150693 0.00073711 2.04437 0 -inf 0 0 0 0
518 rs6538183 12 89786183 A G 0.117296 0.00140281 0.000819218 1.71238 0 -inf 0 0 0 0
519 rs6538188 12 89857138 G A 0.252485 0.00302088 0.000891478 3.38862 0 -inf 0 0 0 0
520 rs6538189 12 89885923 C A 0.222664 0.00167048 0.000695318 2.40246 0 -inf 0 0 0 0
521 rs6538190 12 89885942 T C 0.222664 0.0017255 0.000702493 2.45625 0 -inf 0 0 0 0
522 rs6538192 12 89964362 G C 0.235586 0.000332778 0.000539498 0.61683 0 -inf 0 0 0 0
523 rs6538194 12 90041783 T C 0.04175 -1.93244e-05 0.00127399 -0.0151684 0 -inf 0 0 0 0
524 rs6538195 12 90062376 G A 0.144135 0.00106185 0.000676159 1.57042 0 -inf 0 0 0 0
525 rs6538196 12 90064604 T G 0.04175 -0.000184043 0.00128167 -0.143596 0 -inf 0 0 0 0
526 rs6538197 12 90069253 T C 0.04175 -0.000123679 0.00127852 -0.0967357 0 -inf 0 0 0 0
559 rs7299436 12 90113070 T G 0.133201 -0.000317727 0.000668076 -0.475585 0 -inf 0 0 0 0
528 rs66853642 12 90006225 G A 0.0586481 -0.00135912 0.000966396 -1.40638 0 -inf 0 0 0 0
529 rs67026445 12 90156745 T C 0.254473 -0.000716722 0.000565331 -1.26779 0 -inf 0 0 0 0
530 rs67111194 12 90122598 G A 0.055666 -0.00246756 0.00111709 -2.20892 0 -inf 0 0 0 0
531 rs67524827 12 90136912 G A 0.254473 -0.000689198 0.000565925 -1.21783 0 -inf 0 0 0 0
532 rs67972890 12 90164933 A G 0.254473 -0.000707907 0.000564757 -1.25347 0 -inf 0 0 0 0
533 rs704060 12 89771745 C T 0.0596421 0.000999838 0.000978634 1.02167 0 -inf 0 0 0 0
534 rs704061 12 89771903 T C 0.442346 0.00177568 0.000634976 2.79646 0 -inf 0 0 0 0
535 rs704062 12 89772380 C A 0.0596421 0.000946139 0.000975354 0.970047 0 -inf 0 0 0 0
536 rs704082 12 89762045 A G 0.0596421 0.00105761 0.000981097 1.07799 0 -inf 0 0 0 0
591 rs73196678 12 90032943 T C 0.159046 -1.27047e-06 0.000186611 -0.00680812 0 -inf 0 0 0 0
581 rs73194568 12 89904530 T C 0.083499 0.000230764 0.000764683 0.301777 0 -inf 0 0 0 0
582 rs73194597 12 89915906 G A 0.083499 0.000198826 0.000769671 0.258326 0 -inf 0 0 0 0
583 rs73196614 12 89929892 T G 0.154076 0.00153885 0.000737152 2.08756 0 -inf 0 0 0 0
584 rs73196636 12 89944774 A G 0.0467197 0.000156297 0.00108523 0.144022 0 -inf 0 0 0 0
585 rs73196642 12 89963541 G A 0.0387674 -0.00426468 0.00481937 -0.884905 0 -inf 0 0 0 0
586 rs73196644 12 89976227 A T 0.0328032 0.00186368 0.00173596 1.07357 0 -inf 0 0 0 0
587 rs73196656 12 89996381 C T 0.190855 0.00028881 0.000565559 0.510664 0 -inf 0 0 0 0
588 rs73196661 12 90000560 C T 0.190855 0.000277955 0.000565627 0.49141 0 -inf 0 0 0 0
589 rs73196673 12 90026415 C T 0.192843 0.000242505 0.000565371 0.42893 0 -inf 0 0 0 0
590 rs73196675 12 90030148 C G 0.192843 0.000234537 0.000565239 0.414934 0 -inf 0 0 0 0
580 rs73194522 12 89872548 G A 0.083499 0.000101585 0.000772979 0.13142 0 -inf 0 0 0 0
592 rs73198545 12 90050655 G C 0.193837 0.000202421 0.000566218 0.357497 0 -inf 0 0 0 0
593 rs73198547 12 90055156 T G 0.0516899 -0.00213097 0.00109084 -1.95352 0 -inf 0 0 0 0
594 rs73198550 12 90064085 T C 0.193837 5.37337e-05 0.000567809 0.0946334 0 -inf 0 0 0 0
595 rs73198552 12 90067938 T C 0.193837 0.000173398 0.000566376 0.306153 0 -inf 0 0 0 0
596 rs73198556 12 90075686 T C 0.192843 0.000176934 0.000566342 0.312416 0 -inf 0 0 0 0
597 rs73198557 12 90076293 G T 0.192843 0.000180668 0.000565829 0.319298 0 -inf 0 0 0 0
598 rs73198566 12 90091936 C G 0.0467197 -1.47113e-05 0.00108376 -0.0135742 0 -inf 0 0 0 0
599 rs73200994 12 90161466 C A 0.163022 6.28814e-05 0.000616878 0.101935 0 -inf 0 0 0 0
600 rs73210380 12 89782334 T C 0.082505 0.0004622 0.000876543 0.527298 0 -inf 0 0 0 0
601 rs73210381 12 89782394 G C 0.115308 0.00142814 0.000822732 1.73585 0 -inf 0 0 0 0
570 rs7308380 12 89851232 A C 0.252485 0.00302573 0.000892441 3.3904 0 -inf 0 0 0 0
560 rs7299774 12 89752268 T G 0.0854871 -0.000692107 0.000894085 -0.774096 0 -inf 0 0 0 0
561 rs7302638 12 89774494 C T 0.0914513 -0.000723019 0.000884278 -0.817637 0 -inf 0 0 0 0
562 rs7303102 12 90163600 A G 0.303181 0.000595252 0.000531096 1.1208 0 -inf 0 0 0 0
563 rs7305095 12 89779997 C T 0.289264 0.00165951 0.000662189 2.50609 0 -inf 0 0 0 0
564 rs7305878 12 89780626 A G 0.084493 0.000449167 0.000873659 0.514122 0 -inf 0 0 0 0
565 rs7306772 12 89914142 T G 0.279324 0.0021473 0.000723679 2.9672 0 -inf 0 0 0 0
566 rs7308051 12 89850966 A C 0.499006 0.000709007 0.000476659 1.48745 0 -inf 0 0 0 0
567 rs7308186 12 89851094 A G 0.27833 0.00219931 0.00073223 3.00358 0 -inf 0 0 0 0
568 rs7308258 12 89851033 C T 0.498012 0.000729241 0.000478548 1.52386 0 -inf 0 0 0 0
569 rs7308306 12 89841947 T C 0.499006 0.000708549 0.000476322 1.48754 0 -inf 0 0 0 0
516 rs61926784 12 90098020 G A 0.117296 -0.00111167 0.000847849 -1.31117 0 -inf 0 0 0 0
571 rs7310238 12 89899702 A G 0.27833 0.00219066 0.0007312 2.99598 0 -inf 0 0 0 0
572 rs7310515 12 89899627 G C 0.277336 0.00218283 0.000729771 2.99112 0 -inf 0 0 0 0
573 rs7311138 12 89768994 G A 0.0854871 -0.000715882 0.00089483 -0.80002 0 -inf 0 0 0 0
574 rs7313499 12 89843687 T C 0.498012 0.000754781 0.000480825 1.56976 0 -inf 0 0 0 0
575 rs7315008 12 89799953 A T 0.0815109 -0.0037756 0.00131975 -2.86085 0 -inf 0 0 0 0
576 rs7316025 12 89800708 C A 0.15507 -0.00152129 0.000743191 -2.04697 0 -inf 0 0 0 0
577 rs73194509 12 89868536 G C 0.083499 0.000175332 0.000768993 0.228003 0 -inf 0 0 0 0
578 rs73194511 12 89869324 A G 0.128231 0.00103345 0.000745491 1.38626 0 -inf 0 0 0 0
579 rs73194520 12 89871493 G T 0.128231 0.00104041 0.000745954 1.39474 0 -inf 0 0 0 0
119 rs11105282 12 89821066 T C 0.153082 5.33943e-05 0.000628926 0.0848976 0 -inf 0 0 0 0
109 rs10858923 12 90134557 A T 0.303181 0.000593326 0.000533666 1.11179 0 -inf 0 0 0 0
110 rs10858924 12 90135925 T C 0.303181 0.000589742 0.000533535 1.10535 0 -inf 0 0 0 0
111 rs10858925 12 90147434 T C 0.303181 0.000548972 0.000527535 1.04064 0 -inf 0 0 0 0
112 rs10858928 12 90169408 T C 0.305169 0.000601464 0.000531545 1.13154 0 -inf 0 0 0 0
113 rs10858929 12 90180595 A T 0.303181 0.000600789 0.000530689 1.13209 0 -inf 0 0 0 0
114 rs10858930 12 90183437 G A 0.305169 0.000613404 0.000531879 1.15328 0 -inf 0 0 0 0
115 rs11105267 12 89766807 G T 0.0854871 -0.00071908 0.000891685 -0.806428 0 -inf 0 0 0 0
116 rs11105270 12 89777557 C T 0.0636183 0.00243267 0.00114587 2.12299 0 -inf 0 0 0 0
117 rs11105271 12 89779196 C T 0.289264 0.00170283 0.000669955 2.54171 0 -inf 0 0 0 0
118 rs11105273 12 89787787 T C 0.145129 0.00077231 0.000668636 1.15505 0 -inf 0 0 0 0
108 rs10858922 12 90125089 A G 0.303181 0.000600666 0.000534408 1.12398 0 -inf 0 0 0 0
120 rs11105285 12 89824040 C T 0.217694 0.00166508 0.000697604 2.38685 0 -inf 0 0 0 0
121 rs11105287 12 89829470 C T 0.212724 0.00157288 0.000689874 2.27995 0 -inf 0 0 0 0
122 rs11105288 12 89830440 G C 0.285288 0.000438597 0.000549209 0.798597 0 -inf 0 0 0 0
123 rs11105291 12 89839072 C T 0.222664 0.00172559 0.000707507 2.43897 0 -inf 0 0 0 0
124 rs11105292 12 89840353 G C 0.352883 0.000416536 0.000491503 0.847474 0 -inf 0 0 0 0
125 rs11105294 12 89858839 G A 0.352883 0.000461806 0.000490685 0.941146 0 -inf 0 0 0 0
126 rs11105297 12 89875677 C T 0.0656064 0.00287714 0.0012246 2.34946 0 -inf 0 0 0 0
127 rs11105298 12 89876143 T C 0.232604 0.00194263 0.000724034 2.68307 0 -inf 0 0 0 0
128 rs11105299 12 89877943 A G 0.222664 0.00165014 0.000692491 2.38291 0 -inf 0 0 0 0
129 rs11105301 12 89886494 C T 0.352883 0.00050379 0.000492904 1.02208 0 -inf 0 0 0 0
98 rs10858907 12 89934560 C G 0.254473 0.00297375 0.000884416 3.36238 0 -inf 0 0 0 0
88 rs10858892 12 89912955 A T 0.27833 0.00217278 0.000728283 2.98343 0 -inf 0 0 0 0
89 rs10858893 12 89913323 G A 0.27833 0.00217289 0.000728306 2.98348 0 -inf 0 0 0 0
90 rs10858894 12 89914261 T C 0.222664 0.00167429 0.000695994 2.40561 0 -inf 0 0 0 0
91 rs10858896 12 89920184 C T 0.222664 0.00161833 0.000688472 2.35061 0 -inf 0 0 0 0
92 rs10858897 12 89922032 C A 0.222664 0.00162209 0.000688895 2.35463 0 -inf 0 0 0 0
93 rs10858898 12 89922111 A G 0.222664 0.00164902 0.000693399 2.37817 0 -inf 0 0 0 0
94 rs10858899 12 89923811 G C 0.222664 0.0016126 0.000687796 2.34459 0 -inf 0 0 0 0
95 rs10858902 12 89927789 A G 0.222664 0.00160177 0.000689241 2.32396 0 -inf 0 0 0 0
96 rs10858903 12 89927972 G A 0.222664 0.00158912 0.000684749 2.32073 0 -inf 0 0 0 0
97 rs10858906 12 89934474 C T 0.224652 0.00157431 0.000682892 2.30536 0 -inf 0 0 0 0
130 rs11105302 12 89891366 G A 0.222664 0.00173396 0.000701065 2.47333 0 -inf 0 0 0 0
99 rs10858908 12 89934657 A T 0.254473 0.00297634 0.000884785 3.36391 0 -inf 0 0 0 0
100 rs10858909 12 89935387 C T 0.222664 0.00158231 0.000684194 2.31267 0 -inf 0 0 0 0
101 rs10858911 12 89963141 G A 0.462227 0.000381858 0.000465619 0.820107 0 -inf 0 0 0 0
102 rs10858914 12 90031395 C T 0.440358 -0.000362667 0.000465503 -0.779087 0 -inf 0 0 0 0
103 rs10858915 12 90051547 G A 0.465209 -0.000412926 0.000468346 -0.881669 0 -inf 0 0 0 0
104 rs10858917 12 90088790 G A 0.183897 -0.00105436 0.000640242 -1.64682 0 -inf 0 0 0 0
105 rs10858918 12 90096345 T C 0.311133 -0.000218151 0.000497252 -0.438714 0 -inf 0 0 0 0
106 rs10858919 12 90102441 T G 0.038767 -0.000388035 0.00138322 -0.28053 0 -inf 0 0 0 0
107 rs10858920 12 90121387 T C 0.038767 -0.000542245 0.00138658 -0.391068 0 -inf 0 0 0 0
162 rs11105404 12 90159162 G A 0.119284 -0.00173867 0.00088275 -1.96961 0 -inf 0 0 0 0
152 rs11105375 12 90088580 T A 0.141153 0.0010836 0.000681617 1.58974 0 -inf 0 0 0 0
153 rs11105376 12 90088768 G A 0.138171 0.0010711 0.00068072 1.57348 0 -inf 0 0 0 0
154 rs11105378 12 90090741 C T 0.141153 0.00109334 0.000682338 1.60235 0 -inf 0 0 0 0
155 rs11105379 12 90095173 T C 0.134195 -0.000470448 0.000675668 -0.696271 0 -inf 0 0 0 0
156 rs11105381 12 90106835 A G 0.171968 0.000169214 0.000609292 0.277722 0 -inf 0 0 0 0
157 rs11105382 12 90107272 T C 0.133201 -0.000416672 0.000672424 -0.619657 0 -inf 0 0 0 0
158 rs11105383 12 90107306 T C 0.133201 -0.000382906 0.000670354 -0.5712 0 -inf 0 0 0 0
159 rs11105384 12 90108300 G A 0.138171 0.000564421 0.000677687 0.832864 0 -inf 0 0 0 0
160 rs11105389 12 90118890 G A 0.10338 -0.00190989 0.000986062 -1.93688 0 -inf 0 0 0 0
161 rs11105401 12 90150382 G A 0.241551 0.000179287 0.000531697 0.337197 0 -inf 0 0 0 0
151 rs11105369 12 90078622 C T 0.236581 -0.000174917 0.000537446 -0.325459 0 -inf 0 0 0 0
163 rs111304986 12 89885237 C T 0.0258449 0.00314053 0.00150167 2.09136 0 -inf 0 0 0 0
164 rs111337717 12 90037506 T C 0.0457256 -1.44859e-05 0.00108215 -0.0133862 0 -inf 0 0 0 0
165 rs111358711 12 89799455 C T 0.0298211 0.0117356 0.00547241 2.1445 0 -inf 0 0 0 0
166 rs111423870 12 90121475 A T 0.141153 0.0004422 0.000677752 0.652451 0 -inf 0 0 0 0
167 rs111478946 12 90058842 G A 0.144135 0.00104369 0.000688131 1.5167 0 -inf 0 0 0 0
168 rs111481954 12 90006905 C T 0.190855 0.000258342 0.00056539 0.456927 0 -inf 0 0 0 0
169 rs111533112 12 89831638 A C 0.0258449 0.00300572 0.00143317 2.09725 0 -inf 0 0 0 0
170 rs111556856 12 89814615 G A 0.0298211 0.00309373 0.0015052 2.05537 0 -inf 0 0 0 0
171 rs111567467 12 89904596 A G 0.0258449 0.00309739 0.00149602 2.07042 0 -inf 0 0 0 0
172 rs111831755 12 89783301 C A 0.115308 0.0014413 0.000823933 1.74929 0 -inf 0 0 0 0
141 rs11105326 12 89939335 G A 0.254473 0.00298171 0.000886771 3.36244 0 -inf 0 0 0 0
131 rs11105303 12 89892151 T C 0.499006 -3.65341e-06 0.000171424 -0.0213122 0 -inf 0 0 0 0
132 rs11105304 12 89895461 G A 0.498012 0.000769485 0.000482208 1.59576 0 -inf 0 0 0 0
133 rs11105308 12 89907010 G A 0.499006 0.000752976 0.00048043 1.5673 0 -inf 0 0 0 0
134 rs11105310 12 89918677 C A 0.222664 0.00162409 0.000689352 2.35597 0 -inf 0 0 0 0
135 rs11105312 12 89920733 C T 0.222664 0.00161631 0.000688109 2.34892 0 -inf 0 0 0 0
136 rs11105314 12 89924559 C T 0.222664 0.0016321 0.000690257 2.36448 0 -inf 0 0 0 0
137 rs11105315 12 89924755 G T 0.352883 0.000557498 0.000493502 1.12968 0 -inf 0 0 0 0
138 rs11105318 12 89926658 G A 0.222664 0.00159858 0.000685659 2.33145 0 -inf 0 0 0 0
139 rs11105319 12 89927177 G A 0.219682 0.00169431 0.000701675 2.41467 0 -inf 0 0 0 0
140 rs11105325 12 89938590 G A 0.225646 0.00162131 0.000688901 2.35348 0 -inf 0 0 0 0
87 rs10858891 12 89907474 T C 0.498012 0.000720879 0.000477392 1.51004 0 -inf 0 0 0 0
142 rs11105328 12 89942390 A G 0.144135 0.000984756 0.000670965 1.46767 0 -inf 0 0 0 0
143 rs11105329 12 89951345 T G 0.0417495 -4.36144e-05 0.00127965 -0.0340831 0 -inf 0 0 0 0
144 rs11105345 12 90016802 A C 0.04175 -0.000175079 0.00125381 -0.139637 0 -inf 0 0 0 0
145 rs11105352 12 90026462 G A 0.144135 0.00108536 0.000686513 1.58097 0 -inf 0 0 0 0
146 rs11105354 12 90026523 A G 0.144135 0.00103423 0.000672972 1.5368 0 -inf 0 0 0 0
147 rs11105356 12 90035033 T C 0.043738 -2.88517e-05 0.00127669 -0.0225988 0 -inf 0 0 0 0
148 rs11105360 12 90051172 T C 0.0954274 -0.00104785 0.000868104 -1.20706 0 -inf 0 0 0 0
149 rs11105364 12 90069276 T G 0.144135 0.00105374 0.000674815 1.56152 0 -inf 0 0 0 0
150 rs11105368 12 90074441 G C 0.144135 0.00106667 0.000679176 1.57054 0 -inf 0 0 0 0
33 rs10777163 12 89830720 T C 0.212724 0.00155733 0.000687744 2.2644 0 -inf 0 0 0 0
23 rs10745508 12 89930626 C T 0.477137 0.00118261 0.000533206 2.21793 0 -inf 0 0 0 0
24 rs10745510 12 90094179 C T 0.036779 -0.00172347 0.00129792 -1.32787 0 -inf 0 0 0 0
25 rs10745511 12 90097667 G C 0.171968 0.00017209 0.000612388 0.281015 0 -inf 0 0 0 0
26 rs10745512 12 90106082 C T 0.171968 0.000184977 0.000612697 0.301905 0 -inf 0 0 0 0
27 rs10745513 12 90140033 A G 0.048708 1.1083e-05 0.00126467 0.00876356 0 -inf 0 0 0 0
28 rs10745514 12 90156857 T A 0.303181 0.000605271 0.000531902 1.13794 0 -inf 0 0 0 0
29 rs10745515 12 90156979 T C 0.303181 0.000649797 0.000535429 1.2136 0 -inf 0 0 0 0
30 rs10777159 12 89779344 A G 0.292247 0.00167999 0.000665158 2.5257 0 -inf 0 0 0 0
31 rs10777161 12 89826210 G T 0.247515 0.00304976 0.000904394 3.37216 0 -inf 0 0 0 0
32 rs10777162 12 89830523 A G 0.212724 0.00164688 0.000702464 2.34443 0 -inf 0 0 0 0
22 rs10745505 12 89910684 G A 0.252485 0.00297341 0.000883987 3.36363 0 -inf 0 0 0 0
34 rs10777164 12 89831594 A G 0.276342 0.00228712 0.000749494 3.05155 0 -inf 0 0 0 0
35 rs10777166 12 89863705 T C 0.27833 0.00227211 0.000746968 3.04177 0 -inf 0 0 0 0
36 rs10777167 12 89864432 T A 0.27833 -0.00106585 0.00220929 -0.48244 0 -inf 0 0 0 0
37 rs10777170 12 89892258 C T 0.27833 0.00221367 0.000735389 3.0102 0 -inf 0 0 0 0
38 rs10777171 12 89894103 C A 0.498012 0.000746414 0.0004798 1.55568 0 -inf 0 0 0 0
39 rs10777172 12 89894267 T C 0.27833 0.0022216 0.000736699 3.01562 0 -inf 0 0 0 0
40 rs10777177 12 89899103 A C 0.498012 0.000726164 0.0004782 1.51854 0 -inf 0 0 0 0
41 rs10777178 12 89906229 T C 0.279324 0.00220711 0.000734546 3.00473 0 -inf 0 0 0 0
42 rs10777179 12 89908225 G C 0.27833 0.00224157 0.000740841 3.02571 0 -inf 0 0 0 0
43 rs10777180 12 89908480 C T 0.27833 0.00217905 0.000729275 2.98797 0 -inf 0 0 0 0
12 rs10506975 12 89986523 T C 0.0516899 -0.00201056 0.00107507 -1.87016 0 -inf 0 0 0 0
2 rs10161364 12 89909541 C G 0.352883 0.000515001 0.000490408 1.05015 0 -inf 0 0 0 0
3 rs10161375 12 89904052 C A 0.352883 0.000501439 0.00048983 1.0237 0 -inf 0 0 0 0
4 rs10161378 12 89904167 C T 0.352883 0.00050204 0.000489861 1.02486 0 -inf 0 0 0 0
5 rs10161460 12 89902219 T C 0.498012 0.000722174 0.000478063 1.51063 0 -inf 0 0 0 0
6 rs1050395 12 90028901 T C 0.192843 0.000226596 0.000565312 0.400834 0 -inf 0 0 0 0
7 rs10506965 12 89775029 T G 0.439364 -0.00172185 0.000627353 -2.74462 0 -inf 0 0 0 0
8 rs10506971 12 89757937 G A 0.442346 -0.00173844 0.00062959 -2.76123 0 -inf 0 0 0 0
9 rs10506972 12 89861529 T C 0.222664 0.00174797 0.000705333 2.47822 0 -inf 0 0 0 0
10 rs10506973 12 89866780 A G 0.352883 0.000515392 0.000497284 1.03641 0 -inf 0 0 0 0
11 rs10506974 12 89986336 C T 0.238569 3.37966e-05 0.000557031 0.0606728 0 -inf 0 0 0 0
44 rs10777181 12 89908627 T C 0.27833 0.00219128 0.000732968 2.9896 0 -inf 0 0 0 0
13 rs10506980 12 90145184 G C 0.303181 0.00055161 0.000527662 1.04538 0 -inf 0 0 0 0
14 rs1054807 12 89913419 C T 0.223658 0.00168987 0.000698139 2.42054 0 -inf 0 0 0 0
15 rs1065916 12 89803706 A G 0.168986 -0.00144763 0.000731643 -1.97859 0 -inf 0 0 0 0
16 rs10732645 12 90157922 T C 0.04672 -8.99763e-05 0.00125687 -0.0715874 0 -inf 0 0 0 0
17 rs10735274 12 89851921 A G 0.27833 0.00220234 0.000732813 3.00532 0 -inf 0 0 0 0
18 rs10735275 12 90108361 T C 0.038767 -0.000538811 0.00139248 -0.386945 0 -inf 0 0 0 0
19 rs10745500 12 89830611 A C 0.248509 0.00301203 0.000892277 3.37566 0 -inf 0 0 0 0
20 rs10745501 12 89889127 A C 0.251491 0.00299385 0.000887394 3.37376 0 -inf 0 0 0 0
21 rs10745503 12 89910220 T C 0.277336 0.00218215 0.000729806 2.99005 0 -inf 0 0 0 0
76 rs10858874 12 89875689 A G 0.352883 0.000464644 0.000490833 0.946644 0 -inf 0 0 0 0
66 rs10858854 12 89835728 C A 0.222664 0.00171325 0.00070055 2.44558 0 -inf 0 0 0 0
67 rs10858855 12 89835859 C G 0.222664 0.00174066 0.000704277 2.47156 0 -inf 0 0 0 0
68 rs10858859 12 89839242 C T 0.222664 0.00173004 0.000702597 2.46236 0 -inf 0 0 0 0
69 rs10858862 12 89842053 T C 0.222664 0.00174189 0.000704432 2.47276 0 -inf 0 0 0 0
70 rs10858864 12 89846230 C T 0.222664 0.00174822 0.000705653 2.47744 0 -inf 0 0 0 0
71 rs10858866 12 89849940 A G 0.252485 0.00301803 0.000891131 3.38674 0 -inf 0 0 0 0
72 rs10858867 12 89851166 C T 0.222664 0.00174726 0.000705291 2.47737 0 -inf 0 0 0 0
73 rs10858870 12 89857924 T C 0.352883 0.000470715 0.000491007 0.958672 0 -inf 0 0 0 0
74 rs10858871 12 89871613 G A 0.222664 0.00175156 0.000705914 2.48126 0 -inf 0 0 0 0
75 rs10858872 12 89872932 C T 0.222664 0.00175323 0.000706256 2.48243 0 -inf 0 0 0 0
65 rs10858853 12 89834814 C T 0.351889 0.000516062 0.000495811 1.04084 0 -inf 0 0 0 0
77 rs10858877 12 89884278 C T 0.222664 0.00174368 0.000704812 2.47397 0 -inf 0 0 0 0
78 rs10858878 12 89884294 G A 0.222664 0.00174363 0.000704804 2.47392 0 -inf 0 0 0 0
79 rs10858879 12 89886578 T A 0.222664 0.00171246 0.000701096 2.44254 0 -inf 0 0 0 0
80 rs10858880 12 89886761 C T 0.499006 0.000724777 0.000477917 1.51653 0 -inf 0 0 0 0
81 rs10858881 12 89891474 T G 0.222664 0.00172212 0.000702103 2.4528 0 -inf 0 0 0 0
82 rs10858882 12 89893197 A C 0.499006 0.000733495 0.000478002 1.5345 0 -inf 0 0 0 0
83 rs10858883 12 89893348 T C 0.498012 0.000747141 0.00047996 1.55667 0 -inf 0 0 0 0
84 rs10858886 12 89897161 C G 0.222664 0.00166681 0.000695163 2.39772 0 -inf 0 0 0 0
85 rs10858888 12 89901617 G A 0.352883 0.000498057 0.000489602 1.01727 0 -inf 0 0 0 0
86 rs10858890 12 89907166 T C 0.222664 0.00170052 0.00069927 2.43186 0 -inf 0 0 0 0
55 rs10777195 12 90155140 A T 0.303181 0.000619689 0.000532999 1.16265 0 -inf 0 0 0 0
45 rs10777183 12 89911391 C T 0.252485 0.00297746 0.000884804 3.36511 0 -inf 0 0 0 0
46 rs10777184 12 89919568 C T 0.222664 0.00162157 0.00068885 2.35402 0 -inf 0 0 0 0
47 rs10777185 12 89921275 C T 0.222664 0.00160626 0.000687288 2.3371 0 -inf 0 0 0 0
48 rs10777188 12 90037849 C A 0.04175 -8.99397e-05 0.00128235 -0.0701365 0 -inf 0 0 0 0
49 rs10777189 12 90056126 A G 0.040755 -0.00243662 0.00533455 -0.456762 0 -inf 0 0 0 0
50 rs10777190 12 90089881 C T 0.06163 0.000433904 0.00109904 0.394801 0 -inf 0 0 0 0
51 rs10777191 12 90135697 A C 0.303181 0.000604349 0.000534628 1.13041 0 -inf 0 0 0 0
52 rs10777192 12 90142469 T C 0.305169 0.000589847 0.000533846 1.1049 0 -inf 0 0 0 0
53 rs10777193 12 90142883 G A 0.303181 0.000555626 0.000527985 1.05235 0 -inf 0 0 0 0
54 rs10777194 12 90144488 C T 0.048708 -0.00422593 0.00527513 -0.801106 0 -inf 0 0 0 0
173 rs111866999 12 89863472 G A 0.0258449 0.00313053 0.00150257 2.08345 0 -inf 0 0 0 0
56 rs10777196 12 90155177 G T 0.303181 0.000619082 0.000533053 1.16139 0 -inf 0 0 0 0
57 rs10777197 12 90161785 C T 0.048708 7.33004e-07 0.00124656 0.000588022 0 -inf 0 0 0 0
58 rs10777199 12 90169508 C T 0.047714 -8.45807e-05 0.00124853 -0.0677441 0 -inf 0 0 0 0
59 rs10777200 12 90172940 T C 0.303181 0.000620531 0.000532585 1.16513 0 -inf 0 0 0 0
60 rs10858846 12 89790192 C G 0.0308151 0.00327541 0.0014636 2.23792 0 -inf 0 0 0 0
61 rs10858848 12 89825925 T C 0.21173 0.0018526 0.000733719 2.52495 0 -inf 0 0 0 0
62 rs10858850 12 89828141 C A 0.284294 0.00049172 0.000551427 0.891724 0 -inf 0 0 0 0
63 rs10858851 12 89830870 C T 0.214712 0.00166753 0.000705585 2.36332 0 -inf 0 0 0 0
64 rs10858852 12 89833338 T C 0.222664 0.00173459 0.00070341 2.46598 0 -inf 0 0 0 0
292 rs1427829 12 89760744 A G 0.442346 -0.0017294 0.000628417 -2.75199 0 -inf 0 0 0 0
282 rs139161896 12 89802804 G A 0.0298211 0.0114939 0.00546663 2.10256 0 -inf 0 0 0 0
283 rs1401980 12 90181406 G A 0.305169 0.000620436 0.000532066 1.16609 0 -inf 0 0 0 0
284 rs1401982 12 89989599 G A 0.378728 -0.000753927 0.000491104 -1.53517 0 -inf 0 0 0 0
285 rs1401983 12 90065304 A G 0.04175 -5.9954e-05 0.00127774 -0.0469221 0 -inf 0 0 0 0
286 rs1401986 12 90110671 A G 0.037773 -0.000691571 0.00142225 -0.486252 0 -inf 0 0 0 0
287 rs1405779 12 90160852 C T 0.303181 0.000598599 0.000531468 1.12631 0 -inf 0 0 0 0
288 rs1405780 12 90128655 A G 0.451292 -0.000410484 0.000467984 -0.877133 0 -inf 0 0 0 0
289 rs140766882 12 89843461 T C 0.0198807 -0.00107982 0.00165716 -0.651608 0 -inf 0 0 0 0
290 rs141532617 12 89834991 C T 0.083499 2.99735e-05 0.000803654 0.0372965 0 -inf 0 0 0 0
291 rs141564090 12 89806268 C G 0.0387674 -0.00277915 0.00171332 -1.62208 0 -inf 0 0 0 0
281 rs138187422 12 89852090 C T 0.0347913 0.00306908 0.00661184 0.464179 0 -inf 0 0 0 0
293 rs1427831 12 89881559 A G 0.27833 0.00220165 0.000733131 3.00308 0 -inf 0 0 0 0
294 rs143960232 12 89834815 G A 0.0258449 0.0031463 0.00150453 2.09123 0 -inf 0 0 0 0
295 rs145485557 12 89838887 C T 0.0516899 0.00070357 0.00104291 0.674624 0 -inf 0 0 0 0
296 rs1474187 12 90181631 G C 0.047714 2.26175e-05 0.00123851 0.0182618 0 -inf 0 0 0 0
297 rs148176512 12 90121833 C T 0.0616302 0.00134268 0.00107407 1.25009 0 -inf 0 0 0 0
298 rs1492911 12 89828571 C T 0.249503 0.00301948 0.000894147 3.37694 0 -inf 0 0 0 0
299 rs1492912 12 89933373 A G 0.478131 0.00119137 0.000535136 2.22629 0 -inf 0 0 0 0
300 rs1492913 12 89931193 T G 0.477137 0.001195 0.000534292 2.2366 0 -inf 0 0 0 0
301 rs1492914 12 89930426 T C 0.243539 0.00298758 0.000895098 3.33771 0 -inf 0 0 0 0
302 rs150052931 12 90067500 C T 0.0328032 0.000298056 0.00150671 0.19782 0 -inf 0 0 0 0
270 rs12824962 12 90116305 G A 0.0626243 -0.00195946 0.00101467 -1.93113 0 -inf 0 0 0 0
260 rs12580757 12 90133518 T A 0.254473 -0.000716717 0.000568495 -1.26073 0 -inf 0 0 0 0
261 rs12581002 12 90024847 A G 0.144135 0.000598058 0.000692022 0.864218 0 -inf 0 0 0 0
262 rs12581312 12 89878146 G C 0.27833 0.0021956 0.00073189 2.99991 0 -inf 0 0 0 0
263 rs12811606 12 89832099 T C 0.0318091 -0.00215563 0.00132164 -1.63103 0 -inf 0 0 0 0
264 rs12812760 12 90093194 G A 0.0775348 0.000964163 0.000946778 1.01836 0 -inf 0 0 0 0
265 rs12813149 12 90142637 G A 0.254473 -0.000677138 0.000564715 -1.19908 0 -inf 0 0 0 0
266 rs12817819 12 90039326 C T 0.144135 0.000556382 0.000689955 0.806403 0 -inf 0 0 0 0
267 rs12818945 12 90018234 C A 0.0516899 -0.00208101 0.00108379 -1.92013 0 -inf 0 0 0 0
268 rs12819667 12 89763529 C T 0.44334 -0.00176039 0.00063265 -2.78257 0 -inf 0 0 0 0
269 rs12824510 12 89777859 G A 0.0437376 -0.00237868 0.00118984 -1.99916 0 -inf 0 0 0 0
303 rs1520183 12 90008611 T C 0.04175 -0.000180418 0.00128194 -0.140738 0 -inf 0 0 0 0
272 rs1344683 12 89852445 C T 0.27833 0.00217978 0.000728668 2.99146 0 -inf 0 0 0 0
273 rs1344684 12 89852672 A G 0.27833 0.00217838 0.000728478 2.99032 0 -inf 0 0 0 0
274 rs1344685 12 89852954 T G 0.499006 0.000710873 0.000476829 1.49084 0 -inf 0 0 0 0
275 rs1353027 12 89871180 A C 0.252485 0.00302519 0.000892311 3.39029 0 -inf 0 0 0 0
276 rs1356819 12 90000761 C A 0.04175 -0.000754067 0.00122396 -0.616086 0 -inf 0 0 0 0
277 rs1356820 12 90030665 T C 0.04175 -0.000110073 0.00128194 -0.085864 0 -inf 0 0 0 0
278 rs1358349 12 90173568 G A 0.305169 0.000606134 0.000531976 1.1394 0 -inf 0 0 0 0
279 rs1358350 12 90101892 T A 0.310139 -0.000193448 0.000497233 -0.38905 0 -inf 0 0 0 0
280 rs137890004 12 89922286 G A 0.0536779 0.000639198 0.00121441 0.526346 0 -inf 0 0 0 0
335 rs17017109 12 90004107 T G 0.0586481 -0.00136987 0.000967775 -1.41549 0 -inf 0 0 0 0
325 rs1689408 12 89753901 C T 0.115308 0.00149192 0.000812267 1.83673 0 -inf 0 0 0 0
326 rs1689410 12 89751641 A G 0.200795 0.000681003 0.000610455 1.11557 0 -inf 0 0 0 0
327 rs1689418 12 89800551 C T 0.15507 -0.00150929 0.000752664 -2.00527 0 -inf 0 0 0 0
328 rs1689419 12 89794388 C A 0.474155 -0.00055092 0.000490346 -1.12353 0 -inf 0 0 0 0
329 rs1689437 12 89758046 A G 0.0596421 -0.00160775 0.00425015 -0.378282 0 -inf 0 0 0 0
330 rs17016739 12 89754077 G A 0.0178926 -0.000384766 0.00186518 -0.206289 0 -inf 0 0 0 0
331 rs17016790 12 89779769 T C 0.0815109 0.000545404 0.000886531 0.615212 0 -inf 0 0 0 0
332 rs17016823 12 89787012 T G 0.084493 0.000444713 0.000876202 0.507547 0 -inf 0 0 0 0
333 rs17016868 12 89824309 G A 0.0377734 0.0029162 0.00142905 2.04065 0 -inf 0 0 0 0
334 rs17017077 12 89987571 A G 0.0586481 -0.00151656 0.000978274 -1.55025 0 -inf 0 0 0 0
324 rs1689406 12 89754726 A G 0.200795 0.000668938 0.000609479 1.09756 0 -inf 0 0 0 0
336 rs17017229 12 90177910 A G 0.255467 -0.000715259 0.000564699 -1.26662 0 -inf 0 0 0 0
337 rs1715636 12 89979923 T A 0.0417495 0.000103573 0.00128479 0.0806148 0 -inf 0 0 0 0
338 rs17191974 12 90049367 C T 0.192843 0.000203788 0.00056619 0.359928 0 -inf 0 0 0 0
339 rs17191995 12 90068971 A G 0.193837 0.000176254 0.000565813 0.311506 0 -inf 0 0 0 0
340 rs17192128 12 90172983 T C 0.0616302 0.000897805 0.00102853 0.872904 0 -inf 0 0 0 0
341 rs17249754 12 90060586 G A 0.144135 0.00110498 0.000679697 1.6257 0 -inf 0 0 0 0
342 rs17362991 12 89778026 G C 0.210736 -0.00331345 0.00224705 -1.47458 0 -inf 0 0 0 0
343 rs17363182 12 89782955 A T 0.115308 0.00143816 0.000823717 1.74594 0 -inf 0 0 0 0
344 rs17363210 12 89783018 A G 0.115308 0.00141573 0.00082094 1.72452 0 -inf 0 0 0 0
1 rs1008764 12 89887649 T C 0.222664 0.00172906 0.000703112 2.45915 0 -inf 0 0 0 0
314 rs1590008 12 90107725 C T 0.311133 -0.00021767 0.000497301 -0.437703 0 -inf 0 0 0 0
304 rs1527537 12 90131016 C T 0.299205 0.000563714 0.000533344 1.05694 0 -inf 0 0 0 0
305 rs1527540 12 90083794 G A 0.042744 -0.000181943 0.00128356 -0.14175 0 -inf 0 0 0 0
306 rs1527541 12 90181567 G A 0.255467 -0.000713482 0.000564671 -1.26354 0 -inf 0 0 0 0
307 rs1527542 12 90159641 C A 0.303181 0.00060709 0.000532062 1.14101 0 -inf 0 0 0 0
308 rs1527543 12 90159539 A G 0.303181 0.000608429 0.000532223 1.14318 0 -inf 0 0 0 0
309 rs1527546 12 90129130 C A 0.451292 -0.000329126 0.000466311 -0.705808 0 -inf 0 0 0 0
310 rs1527547 12 90129133 G A 0.045726 3.0397e-05 0.00128315 0.0236893 0 -inf 0 0 0 0
311 rs1554393 12 90148072 A G 0.254473 -0.000610339 0.000556427 -1.09689 0 -inf 0 0 0 0
312 rs1565679 12 89927081 C T 0.254473 0.00297597 0.000884476 3.36467 0 -inf 0 0 0 0
313 rs1590007 12 90132424 G A 0.303181 0.000601382 0.000534554 1.12502 0 -inf 0 0 0 0
259 rs12579302 12 90050503 A G 0.144135 0.00105379 0.00067516 1.56081 0 -inf 0 0 0 0
315 rs1607687 12 90136190 G A 0.303181 0.000583713 0.000533024 1.0951 0 -inf 0 0 0 0
316 rs1609156 12 90162661 G A 0.303181 0.000592916 0.00053091 1.11679 0 -inf 0 0 0 0
317 rs1631726 12 89758139 C A 0.0596421 0.00106756 0.000981669 1.0875 0 -inf 0 0 0 0
318 rs1650334 12 89800516 A C 0.343936 -0.00113487 0.000567761 -1.99885 0 -inf 0 0 0 0
319 rs1650342 12 89753450 G A 0.115308 0.00148772 0.000811452 1.83341 0 -inf 0 0 0 0
320 rs1650343 12 89753047 G C 0.200795 0.000669895 0.000609565 1.09897 0 -inf 0 0 0 0
321 rs1688549 12 89752321 A T 0.0596421 0.00107899 0.00098238 1.09834 0 -inf 0 0 0 0
322 rs1688573 12 89755867 A G 0.0596421 0.00106845 0.000981696 1.08837 0 -inf 0 0 0 0
323 rs1689040 12 89978233 C T 0.379722 0.000844647 0.000498087 1.69578 0 -inf 0 0 0 0
206 rs115583893 12 89756760 G T 0.0258449 -0.00105049 0.00181329 -0.579329 0 -inf 0 0 0 0
196 rs113119351 12 89870209 C T 0.0258449 0.00313455 0.00150347 2.08488 0 -inf 0 0 0 0
197 rs113397318 12 90058240 T G 0.026839 0.00158936 0.00156754 1.01392 0 -inf 0 0 0 0
198 rs113467193 12 89885575 C T 0.0258449 0.00310148 0.00149653 2.07245 0 -inf 0 0 0 0
199 rs113648049 12 89787456 C T 0.0328032 0.00339099 0.00154757 2.19116 0 -inf 0 0 0 0
200 rs113691079 12 90013327 G A 0.191849 0.000266507 0.000565466 0.471304 0 -inf 0 0 0 0
201 rs113798345 12 89847599 A G 0.0258449 0.0113989 0.00551958 2.06518 0 -inf 0 0 0 0
202 rs113804325 12 89807759 C T 0.107356 0.000804394 0.000810911 0.991963 0 -inf 0 0 0 0
203 rs113932249 12 89903497 T A 0.0258449 0.00323626 0.00149438 2.16562 0 -inf 0 0 0 0
204 rs113942790 12 89794399 C T 0.0308151 0.00341848 0.00154848 2.20764 0 -inf 0 0 0 0
205 rs115031958 12 89957170 G A 0.0417495 2.01823e-05 0.00128079 0.0157577 0 -inf 0 0 0 0
195 rs113091746 12 89840295 C T 0.0258449 0.00318867 0.00150722 2.11559 0 -inf 0 0 0 0
207 rs115859922 12 89763822 C T 0.0258449 -0.00113409 0.00182048 -0.622964 0 -inf 0 0 0 0
208 rs11609503 12 90061559 G A 0.144135 0.000594455 0.000693757 0.856864 0 -inf 0 0 0 0
209 rs11610818 12 89963672 G A 0.0417495 0.00125145 0.00398554 0.313998 0 -inf 0 0 0 0
210 rs11612498 12 90084686 A G 0.0954274 -0.00352925 0.00381906 -0.924116 0 -inf 0 0 0 0
211 rs11613532 12 89807952 G C 0.0765408 8.01272e-05 0.000801017 0.100032 0 -inf 0 0 0 0
212 rs11614862 12 89950809 G A 0.0417495 -2.57954e-06 0.00128086 -0.00201392 0 -inf 0 0 0 0
213 rs116883365 12 89835620 C T 0.0258449 0.00315624 0.0015058 2.09605 0 -inf 0 0 0 0
214 rs117002363 12 89761215 C T 0.0258449 0.000367784 0.0076425 0.0481235 0 -inf 0 0 0 0
215 rs117045835 12 89931103 A G 0.0377734 -0.00300169 0.00168515 -1.78126 0 -inf 0 0 0 0
216 rs117069019 12 90146399 C A 0.0119284 0.000886428 0.00166293 0.533051 0 -inf 0 0 0 0
184 rs112389263 12 90043679 A G 0.159046 0.000333608 0.000628188 0.531063 0 -inf 0 0 0 0
174 rs111885878 12 89782770 T C 0.115308 0.00148574 0.000835032 1.77926 0 -inf 0 0 0 0
175 rs111931258 12 89780659 G A 0.0328032 0.011813 0.00380608 3.10371 0 -inf 0 0 0 0
176 rs112050579 12 89844316 G T 0.0258449 0.00312401 0.00150071 2.0817 0 -inf 0 0 0 0
177 rs112126511 12 90135466 C A 0.146123 0.00151369 0.000770069 1.96566 0 -inf 0 0 0 0
178 rs112136171 12 89801103 G A 0.028827 0.00357969 0.00157295 2.27579 0 -inf 0 0 0 0
179 rs112146093 12 89779395 T A 0.0328032 0.00318595 0.00152391 2.09065 0 -inf 0 0 0 0
180 rs112319430 12 89787161 A T 0.0328032 0.0032887 0.00153083 2.14832 0 -inf 0 0 0 0
181 rs112319982 12 89821366 T A 0.0298211 0.00315217 0.00151272 2.08378 0 -inf 0 0 0 0
182 rs112331025 12 89905814 G C 0.0258449 0.00311221 0.00149758 2.07815 0 -inf 0 0 0 0
183 rs112333143 12 89779186 G A 0.0815109 0.000453627 0.000884371 0.512938 0 -inf 0 0 0 0
217 rs117128762 12 89808434 T C 0.0298211 0.00352754 0.00157438 2.24058 0 -inf 0 0 0 0
185 rs112577642 12 89781728 A G 0.0328032 0.00312528 0.00150816 2.07225 0 -inf 0 0 0 0
186 rs112599970 12 89865786 C T 0.0258449 0.0031423 0.0015042 2.08901 0 -inf 0 0 0 0
187 rs112735988 12 89781590 T C 0.115308 0.001431 0.00082437 1.73587 0 -inf 0 0 0 0
188 rs112914514 12 89770500 A G 0.028827 0.00298192 0.00150646 1.97943 0 -inf 0 0 0 0
189 rs112938842 12 89794336 G A 0.0308151 0.00342634 0.00154967 2.21101 0 -inf 0 0 0 0
191 rs113011983 12 89753647 A G 0.028827 0.00296514 0.00150563 1.96936 0 -inf 0 0 0 0
192 rs113057166 12 89753487 C T 0.028827 0.00297015 0.00150625 1.97189 0 -inf 0 0 0 0
193 rs113061454 12 89807829 C T 0.0298211 0.00352129 0.00157322 2.23827 0 -inf 0 0 0 0
194 rs113087241 12 89896613 T A 0.0258449 0.00309026 0.00149522 2.06676 0 -inf 0 0 0 0
249 rs12369195 12 89934972 G C 0.222664 0.00157962 0.000683757 2.31021 0 -inf 0 0 0 0
239 rs12299158 12 89921681 T C 0.478131 0.00118038 0.000533472 2.21263 0 -inf 0 0 0 0
240 rs12303240 12 89832423 C T 0.499006 0.000721275 0.000477364 1.51095 0 -inf 0 0 0 0
241 rs12306658 12 89776091 A C 0.0914513 -0.000715746 0.00088405 -0.809621 0 -inf 0 0 0 0
242 rs12306780 12 89921860 A T 0.352883 0.000554199 0.000493412 1.1232 0 -inf 0 0 0 0
243 rs12306790 12 89864047 C T 0.27833 0.00220692 0.000733683 3.008 0 -inf 0 0 0 0
244 rs12308380 12 89958481 A G 0.0437376 -8.91768e-05 0.00127097 -0.0701645 0 -inf 0 0 0 0
245 rs12312151 12 89902335 G A 0.499006 0.000720137 0.000477869 1.50698 0 -inf 0 0 0 0
246 rs12315152 12 89908984 G A 0.499006 0.000710679 0.000476862 1.49032 0 -inf 0 0 0 0
247 rs12315913 12 89874125 G A 0.352883 0.00046669 0.000491051 0.950389 0 -inf 0 0 0 0
248 rs12318428 12 89775186 G A 0.0914513 -0.000725946 0.00088149 -0.823544 0 -inf 0 0 0 0
238 rs12297951 12 90110941 T C 0.138171 0.000585835 0.000678032 0.864023 0 -inf 0 0 0 0
250 rs12369685 12 89928905 A G 0.22167 0.00159067 0.000688159 2.31148 0 -inf 0 0 0 0
251 rs12369904 12 89771515 C A 0.05666 0.00273998 0.00123369 2.22096 0 -inf 0 0 0 0
252 rs12369944 12 90102794 C A 0.116302 -0.000553811 0.000776002 -0.713673 0 -inf 0 0 0 0
253 rs12423326 12 90179940 A C 0.255467 -0.000710851 0.000564424 -1.25943 0 -inf 0 0 0 0
254 rs12425706 12 90039872 T C 0.0586481 -0.00155691 0.000982187 -1.58515 0 -inf 0 0 0 0
255 rs12426089 12 89962420 A G 0.281312 -2.34107e-06 6.79916e-05 -0.0344317 0 -inf 0 0 0 0
256 rs12578201 12 89804040 T A 0.157058 -0.000242771 0.000624736 -0.388598 0 -inf 0 0 0 0
257 rs12579003 12 90161860 C T 0.0914513 -0.00157658 0.000887439 -1.77655 0 -inf 0 0 0 0
258 rs12579052 12 90132147 G A 0.111332 -0.000882095 0.00074003 -1.19197 0 -inf 0 0 0 0
228 rs11837185 12 89969785 A G 0.0417495 0.000112879 0.00128466 0.0878672 0 -inf 0 0 0 0
218 rs117220130 12 89846584 C T 0.0258449 0.00314095 0.00150412 2.08824 0 -inf 0 0 0 0
219 rs117259519 12 90151577 G A 0.0347913 0.00166825 0.00154757 1.07797 0 -inf 0 0 0 0
220 rs117345505 12 89864437 G A 0.0258449 0.00313668 0.00150347 2.08629 0 -inf 0 0 0 0
221 rs117408037 12 89935206 A G 0.0198807 0.000336946 0.00171635 0.196315 0 -inf 0 0 0 0
222 rs117891749 12 89900870 A C 0.0139165 0.00258811 0.00195867 1.32136 0 -inf 0 0 0 0
223 rs11830790 12 90009165 A G 0.192843 0.000214381 0.000572549 0.374432 0 -inf 0 0 0 0
224 rs11831317 12 89953324 T C 0.0417495 -2.98748e-05 0.00127641 -0.0234054 0 -inf 0 0 0 0
225 rs11831532 12 89913633 T C 0.128231 0.000843729 0.000723096 1.16683 0 -inf 0 0 0 0
226 rs11834928 12 89969763 T G 0.0417495 9.99075e-05 0.00128457 0.077775 0 -inf 0 0 0 0
227 rs11836875 12 89951455 C T 0.0417495 -3.86613e-05 0.00128027 -0.0301978 0 -inf 0 0 0 0
346 rs17364616 12 89830187 C G 0.083499 8.23887e-05 0.000772814 0.106609 0 -inf 0 0 0 0
229 rs11837487 12 90135206 A G 0.146123 0.00163075 0.000771514 2.1137 0 -inf 0 0 0 0
230 rs12228177 12 89862030 G T 0.222664 0.00174308 0.000704678 2.47358 0 -inf 0 0 0 0
231 rs12230074 12 90090867 A G 0.141153 0.00109074 0.000681859 1.59966 0 -inf 0 0 0 0
232 rs12230394 12 89803329 C T 0.143141 -0.000211132 0.000634446 -0.332782 0 -inf 0 0 0 0
233 rs1224259 12 89977025 A G 0.0417495 9.13095e-05 0.00128457 0.071082 0 -inf 0 0 0 0
234 rs1224262 12 89976018 A G 0.0437376 0.000136462 0.00128125 0.106507 0 -inf 0 0 0 0
235 rs1224263 12 89975703 G A 0.0417495 0.000272574 0.00129683 0.210185 0 -inf 0 0 0 0
236 rs1224264 12 89975353 A G 0.0417495 9.56995e-05 0.00128428 0.0745163 0 -inf 0 0 0 0
237 rs1224265 12 89974447 C T 0.0417495 9.26177e-05 0.00128458 0.0720998 0 -inf 0 0 0 0
