# Supplementary material for: Precision medicine for atherosclerotic cardiovascular disease: Integrative genomics maps risk loci and AI‐predicted functional consequences
Source: Clin Transl Med. 2026 Jul 10;16(7):e70732. doi: 10.1002/ctm2.70732 (PMC13351343; doi:10.1002/ctm2.70732)
Supplement: Supplementary file 6 — Supporting Information [file CTM2-16-e70732-s005.zip › RP11-863N1.4/FINEMAP/data.bf3]

index rsid bf1 bf2 bf3
1 rs10445470 -3.19885 -2.64501 -3.21487 
2 rs10445471 -3.25032 -3.0096 -2.83821 
3 rs10502432 -3.15958 -2.90736 -2.85186 
4 rs10775456 -3.25478 -3.22249 -3.27603 
5 rs10853432 -2.88334 -2.53209 -2.45142 
6 rs11081839 -3.26775 -3.16578 -3.15724 
7 rs11081865 -3.25752 -3.20232 -3.16346 
8 rs11081868 -3.22923 -3.14057 -3.08959 
9 rs11081869 -3.22102 -3.13597 -3.06347 
10 rs11081870 -3.21978 -3.12999 -3.06119 
11 rs11081871 -3.21921 -3.13308 -3.0599 
12 rs11081873 -3.20583 -3.11236 -3.04191 
13 rs11081874 -3.11654 -2.982 -2.88339 
14 rs11081875 -3.11038 -2.97362 -2.87373 
15 rs11081879 -3.17837 -2.95494 -2.96411 
16 rs11081883 -3.19233 -2.6205 -3.20982 
17 rs111346551 -2.80057 -2.5851 -2.73799 
18 rs113230657 -2.80325 -2.5062 -2.57846 
19 rs116110400 -3.15563 -3.11285 -3.09602 
20 rs11660313 -3.20988 -3.0735 -3.037 
21 rs11660900 -3.21984 -3.13407 -3.06112 
22 rs11661071 -2.95385 -2.30734 -2.5247 
23 rs11662649 -3.0475 -2.75494 -2.72296 
24 rs11664512 -3.14613 -3.01814 -2.97605 
25 rs11664781 -3.10734 -3.24739 -3.25397 
26 rs11664999 -2.97751 -2.34942 -2.56161 
27 rs11665232 -3.09466 -2.58339 -2.53893 
28 rs11665506 -2.92193 -2.24236 -2.45881 
29 rs11665595 -3.04424 -2.75401 -2.72185 
30 rs117117998 -3.20631 -3.21618 -2.54751 
31 rs117205547 -2.34612 -2.63554 -2.68809 
32 rs117350956 -3.14514 -3.11032 -3.16915 
33 rs11873362 -3.26559 -3.15591 -3.15698 
34 rs12103972 -3.19763 -3.2172 -3.14581 
35 rs12104026 -2.58904 -2.84322 -2.85056 
36 rs12185292 -2.68126 -1.89166 -1.84019 
37 rs12232718 -3.15344 -3.03581 -2.94189 
38 rs12326667 -3.02694 -2.72997 -2.96414 
39 rs12327009 -3.1641 -2.91874 -2.8666 
40 rs12327164 -3.15775 -2.90723 -2.85429 
41 rs12327349 -3.1949 -2.62999 -3.21183 
42 rs12386120 -2.89389 -2.42805 -2.75619 
43 rs12454873 -3.24215 -3.16191 -3.12911 
44 rs12455966 -3.25882 -3.17768 -3.14461 
45 rs12457386 -3.20809 -3.11159 -3.0464 
46 rs12605974 -3.12899 -2.35705 -2.39938 
47 rs12606397 -3.21826 -3.13086 -3.07404 
48 rs12709669 -3.14797 -2.98087 -3.07429 
49 rs12953985 -2.9156 -2.23952 -2.46227 
50 rs12957133 -3.22614 -3.03643 -3.04607 
51 rs12958498 -3.16555 -2.46214 -2.46471 
52 rs12958835 -3.27223 -3.2222 -3.22571 
53 rs12960432 -2.79651 -2.83121 -2.5715 
54 rs12960654 -3.26393 -3.14504 -3.13792 
55 rs12963649 -3.19758 -3.0036 -2.99171 
56 rs12963664 -3.1876 -3.04537 -3.14338 
57 rs12964048 -3.21948 -3.13282 -3.07635 
58 rs12965433 -3.18695 -2.60132 -3.1993 
59 rs12966447 -3.23979 -3.16885 -3.12265 
60 rs12969690 -2.87764 -3.1156 -2.9139 
61 rs1317047 -3.15889 -2.93341 -2.93667 
62 rs13381233 -3.00075 -2.39446 -2.59139 
63 rs13381823 -2.99264 -2.3797 -2.57843 
64 rs1426022 -3.09484 -2.90207 -2.97612 
65 rs1465501 -3.20644 -3.0084 -2.97811 
66 rs147405817 -3.14776 -3.13806 -2.15794 
67 rs1574006 -3.15835 -2.93091 -2.93628 
68 rs1574078 -3.26575 -3.19664 -3.22471 
69 rs16964670 -2.70045 -2.3345 -2.33678 
70 rs16965051 -3.20731 -3.02917 -2.94096 
71 rs16966092 -2.93041 -2.97074 -2.74352 
72 rs16966119 -2.93002 -2.9479 -2.72986 
73 rs17668683 -3.04466 -2.93752 -2.91713 
74 rs185240720 -2.39369 -2.62207 -2.57898 
75 rs186635156 -3.26155 -3.26783 -3.26697 
76 rs1941083 -3.18594 -3.03963 -3.03693 
77 rs1941084 -3.27918 -3.26957 -3.27017 
78 rs2001955 -3.18949 -3.07735 -2.99376 
79 rs2385471 -3.09489 -2.82758 -2.77906 
80 rs2385472 -3.16876 -2.87913 -2.93146 
81 rs2385475 -3.15792 -3.04213 -2.94935 
82 rs2385476 -3.15324 -3.03553 -2.94157 
83 rs2385477 -3.23448 -3.15968 -3.11169 
84 rs2385480 12.0429 -inf -inf 
85 rs28404548 -3.1673 -3.04322 -2.94197 
86 rs28578410 -2.89905 -2.97229 -2.77814 
87 rs28668027 -3.14786 -3.02798 -2.93268 
88 rs28672219 -3.10325 -2.95903 -2.83933 
89 rs2891789 -3.22099 -3.12084 -3.05791 
90 rs34020309 -3.21894 -3.13416 -3.08153 
91 rs34168718 -3.02549 -3.08829 -2.87193 
92 rs34252601 -3.19175 -3.06031 -3.12781 
93 rs34298903 -3.21467 -3.02519 -2.99585 
94 rs34335900 -3.23594 -3.15237 -3.10351 
95 rs34691690 -3.12704 -2.88268 -3.21618 
96 rs34714738 -3.16444 -2.92987 -2.8669 
97 rs34751183 -3.20167 -2.99893 -2.96811 
98 rs34910486 -2.96219 -2.31497 -2.53921 
99 rs35075415 -2.94866 -2.84219 -2.65462 
100 rs35107819 -3.23514 -3.16081 -3.11303 
101 rs35239878 -3.1881 -3.04633 -3.14268 
102 rs35263397 -3.15756 -3.18124 -3.09115 
103 rs35321365 -3.09781 -2.86387 -2.83902 
104 rs35437339 -3.14406 -2.96324 -2.91497 
105 rs35483269 -3.1869 -3.04761 -3.12399 
106 rs35586477 -2.94482 2.19537 -2.36369 
107 rs35624839 -3.16276 -3.18647 -3.10197 
108 rs35700510 -3.12705 -2.88505 -3.2161 
109 rs35886787 -3.27483 -3.23633 -3.23879 
110 rs36034921 -2.95881 -2.3161 -2.5324 
111 rs3764504 -3.24433 -3.27644 -3.23364 
112 rs4280357 -3.27636 -3.24497 -3.22645 
113 rs4488566 -3.09738 -2.83584 -2.80626 
114 rs4800111 -3.08552 -2.84046 -2.95725 
115 rs4800113 -3.14249 -3.07665 -2.88267 
116 rs4800117 -3.14967 -3.00698 -2.92052 
117 rs4800121 -3.24626 -2.93855 -3.24449 
118 rs4800368 -3.24088 -3.21625 -3.21284 
119 rs4800369 -3.05943 -2.50452 -2.7038 
120 rs4800371 -3.01453 -2.41643 -2.61442 
121 rs4800372 -3.26214 -3.2006 -3.26029 
122 rs4800374 -3.13108 -2.96257 -3.05862 
123 rs4800375 -3.20799 -3.01153 -2.98141 
124 rs4800378 -3.04718 -2.76619 -2.67401 
125 rs4800380 -3.17972 -2.98503 -2.96376 
126 rs4800381 -3.2011 -3.01776 -2.99972 
127 rs4800383 -3.18131 -2.98247 -2.96139 
128 rs4800387 -3.23069 -3.14311 -3.09258 
129 rs4800392 -3.12678 -2.89982 -2.89555 
130 rs4800393 -3.19241 -2.98269 -2.96943 
131 rs4800395 -3.13533 -2.9183 -2.90851 
132 rs4800396 -3.16484 -3.23231 -3.16037 
133 rs55642218 -3.02895 -2.76913 -2.72854 
134 rs55780437 -3.15327 -3.17739 -3.08582 
135 rs55991237 -2.95984 -2.89871 -2.91934 
136 rs56039755 -3.18736 -3.04492 -3.14371 
137 rs56088997 -3.25699 -3.26197 -2.94409 
138 rs60186732 -3.12627 -2.87815 -2.83238 
139 rs61405716 -3.26913 -3.18157 -3.20696 
140 rs62092525 -3.03783 -2.52263 -2.59669 
141 rs62092526 -3.20547 -3.26546 -2.95739 
142 rs62093626 -3.03852 -2.74306 -2.52943 
143 rs68020407 -2.95332 -2.75566 -2.66008 
144 rs71358467 -3.20397 -3.00349 -2.97293 
145 rs7228606 -3.11306 -2.97726 -2.87792 
146 rs7228955 -3.07741 -2.81701 -2.79661 
147 rs7229910 -3.13143 -2.36402 -2.40617 
148 rs7230502 -3.11359 -3.18365 -3.04517 
149 rs7231539 -3.19313 -2.61942 -3.21093 
150 rs7231953 -3.04089 -2.75078 -2.97978 
151 rs7237418 -3.25556 -3.26056 -2.92181 
152 rs7237453 -3.12217 -2.16059 -3.15142 
153 rs7240020 -3.15242 -2.85579 -2.93846 
154 rs7240035 -3.26784 -3.17001 -3.19104 
155 rs7240774 -3.23638 -3.08259 -3.03569 
156 rs72880839 -3.18251 -2.9541 -2.92455 
157 rs72882773 -3.02679 -3.00187 -2.76444 
158 rs7343048 -3.27115 -3.19658 -3.19628 
159 rs74256377 -3.27109 -3.27438 -3.26483 
160 rs74454021 -2.53403 -2.81334 -2.72039 
161 rs74882385 -3.0184 -0.803416 -1.41364 
162 rs75010872 -3.16955 -3.26556 -3.26935 
163 rs75050632 -2.51903 -2.81713 -2.60358 
164 rs76183293 -2.56289 -2.85112 -2.64488 
165 rs76387415 -2.78187 -2.51622 -2.4563 
166 rs766320 -3.08165 -2.67212 -2.82664 
167 rs76818841 -3.00319 -2.2592 -2.41363 
168 rs76946462 -2.52279 -2.82005 -2.60712 
169 rs77039990 -2.51905 -2.81714 -2.60361 
170 rs77566738 -3.27802 -3.27507 -3.26839 
171 rs79092964 -2.61122 -2.90337 -2.59614 
172 rs79138247 -inf -inf 5.42013 
173 rs79588679 -2.8432 -2.94879 -3.07823 
174 rs80103021 -2.58611 -2.86899 -2.66672 
175 rs8083356 -3.16403 -3.1851 -3.12002 
176 rs8083703 -3.09843 -3.11435 -2.88809 
177 rs8084363 -3.14338 -3.09869 -3.08117 
178 rs8086214 -3.23145 -3.15456 -3.1056 
179 rs8086508 -3.2406 -3.23985 -3.0545 
180 rs8088549 -3.27509 -3.23119 -3.20803 
181 rs8090509 -2.97764 -2.44538 -2.57666 
182 rs8092347 -3.26836 -3.17141 -3.19189 
183 rs8094627 -3.20312 -3.1072 -3.04626 
184 rs8094980 -3.24499 -3.22153 -3.21826 
185 rs8097576 -3.26784 -3.15694 -3.14122 
186 rs8098563 -inf 11.1894 -inf 
187 rs8098824 -2.86006 -2.51636 -2.41257 
188 rs8099549 -3.21221 -3.087 -3.18877 
189 rs867939 -3.26848 -3.18004 -3.19754 
190 rs875309 -3.22579 -3.17398 -3.24468 
191 rs937789 -3.23125 -3.06181 -3.02226 
192 rs9945094 -3.16753 -3.04163 -2.94937 
193 rs9945685 -3.15938 -3.02961 -2.93522 
194 rs9946786 -3.13162 -3.00546 -2.9063 
195 rs9947569 -3.16343 -3.03557 -2.94222 
196 rs9947687 -3.01471 -2.70415 -2.64449 
197 rs9948408 -3.17078 -3.04646 -2.95508 
198 rs9949287 -3.13074 -3.00424 -2.90488 
199 rs9953730 -3.27134 -3.23491 -3.23247 
200 rs9958656 -3.26451 -3.14029 -3.15183 
201 rs9960903 -3.26273 -3.27689 -3.27703 
202 rs9961908 -3.15467 -3.02275 -2.92716 
203 rs9967373 -2.9202 -2.96004 -2.81243 
