# Supplementary material for: Precision medicine for atherosclerotic cardiovascular disease: Integrative genomics maps risk loci and AI‐predicted functional consequences
Source: Clin Transl Med. 2026 Jul 10;16(7):e70732. doi: 10.1002/ctm2.70732 (PMC13351343; doi:10.1002/ctm2.70732)
Supplement: Supplementary file 6 — Supporting Information [file CTM2-16-e70732-s005.zip › RP11-863N1.4/FINEMAP/data.config]

rank config prob log10bf odds k prob_norm_k h2 h2_0.95CI mean sd
1 rs2385480,rs79138247,rs8098563 0.97376 5.88915 1 3 1 5.04285e-08 3.02235e-08,7.51796e-08 0.00087961,0.000782114,-0.000851194 0.00010628,0.000125329,0.000105956
2 rs2385480,rs35586477,rs79138247,rs8098563 0.0137855 6.34547 70.6365 4 0.863361 6.21924e-08 3.92876e-08,8.89871e-08 0.00104451,0.000260829,0.000952733,-0.000801879 0.000113951,6.50131e-05,0.000132348,0.000106667
3 rs2385480,rs62092526,rs79138247,rs8098563 0.00113166 5.25977 860.472 4 0.0708737 5.93648e-08 3.82142e-08,8.63842e-08 0.00101031,-0.000260612,0.000936039,-0.00101896 0.000112786,7.52737e-05,0.000132981,0.000116511
4 rs2385480,rs8098563 0.000747605 0.469021 1302.51 2 1 2.29425e-08 9.63837e-09,3.95686e-08 0.000346777,-0.000315514 6.3286e-05,6.21157e-05
5 rs2385480,rs79138247,rs8086508,rs8098563 0.00053911 4.93773 1806.24 4 0.0337634 5.83443e-08 3.66892e-08,8.70814e-08 0.00100196,0.000926202,0.000243958,-0.00100824 0.000112786,0.000132981,7.52737e-05,0.000116511
6 rs2385480 0.000429372 -2.07717 2267.87 1 0.0450796 4.50023e-09 9.82369e-11,1.327e-08 8.89871e-05 3.78074e-05
7 rs2385480,rs74882385,rs79138247,rs8098563 0.000300575 4.68401 3239.66 4 0.0188245 5.73559e-08 3.54939e-08,8.36077e-08 0.000960829,-0.000144851,0.000791959,-0.000839463 0.000109649,4.81045e-05,0.000125371,0.000106028
8 rs117205547 0.000195887 -2.418 4971.03 1 0.0205661 3.42017e-09 3.81764e-11,1.01523e-08 0.000228694 0.000114774
9 rs185240720 0.000165308 -2.49171 5890.58 1 0.0173556 3.18659e-09 1.77354e-11,9.99812e-09 -0.000154157 8.09021e-05
10 rs12185292 0.000125724 -2.61058 7745.23 1 0.0131997 2.80988e-09 2.15208e-11,1.00298e-08 8.61182e-05 4.90433e-05
11 rs74454021 0.000116285 -2.64448 8373.95 1 0.0122087 2.70247e-09 1.52482e-11,9.34012e-09 -0.000138418 8.09021e-05
12 rs75050632 0.000115547 -2.64724 8427.37 1 0.0121313 2.69371e-09 8.09187e-12,8.79634e-09 -0.000139294 8.15913e-05
13 rs77039990 0.000115542 -2.64726 8427.78 1 0.0121307 2.69365e-09 6.4343e-12,8.89489e-09 -0.000139292 8.15913e-05
14 rs76946462 0.000114646 -2.65064 8493.65 1 0.0120366 2.68293e-09 1.22064e-11,9.45994e-09 -0.000138919 8.15913e-05
15 rs12185292,rs2385480,rs79138247,rs8098563 0.000113633 4.26156 8569.33 4 0.00711664 5.62963e-08 3.33659e-08,8.3311e-08 0.000140246,0.000917965,0.000792217,-0.000859523 5.11175e-05,0.000107195,0.000125383,0.000106
16 rs16964670 0.000109967 -2.66874 8855.01 1 0.0115454 2.62559e-09 8.87987e-12,9.05072e-09 -9.24827e-05 5.51157e-05
17 rs12104026 0.000106913 -2.68097 9107.93 1 0.0112248 2.58683e-09 1.3822e-11,9.74377e-09 -0.000133273 8.02316e-05
18 rs76183293 0.000105459 -2.68692 9233.5 1 0.0110721 2.56799e-09 9.93975e-12,9.65276e-09 -0.000134857 8.15913e-05
19 rs80103021 0.00010049 -2.70788 9690.13 1 0.0105504 2.50156e-09 7.06494e-12,8.73106e-09 -0.000132453 8.15913e-05
20 rs111346551 9.59956e-05 -2.72775 10143.8 1 0.0100785 2.43859e-09 1.9436e-11,9.12731e-09 -0.000171189 0.000107333
21 rs113230657 9.28786e-05 -2.74209 10484.2 1 0.00975128 2.39316e-09 1.61237e-11,8.50255e-09 -0.000177501 0.000112763
22 rs76387415 9.23336e-05 -2.74464 10546.1 1 0.00969406 2.38506e-09 7.5024e-12,8.09332e-09 -0.000180236 0.000114774
23 rs79092964 9.044e-05 -2.75364 10766.9 1 0.00949525 2.35654e-09 5.81442e-12,9.05534e-09 -0.000129286 8.30293e-05
24 rs12386120 8.65694e-05 -2.77264 11248.3 1 0.00908887 2.29635e-09 1.0621e-11,8.75697e-09 0.000130479 8.53496e-05
25 rs12953985 7.76392e-05 -2.81992 12542.1 1 0.0081513 2.14651e-09 7.75067e-12,8.47494e-09 5.90846e-05 4.05854e-05
26 rs11665506 7.61777e-05 -2.82817 12782.8 1 0.00799785 2.12035e-09 1.37041e-11,8.62136e-09 5.86663e-05 4.06644e-05
27 rs79588679 7.56544e-05 -2.83117 12871.2 1 0.00794292 2.11087e-09 1.053e-11,7.43068e-09 7.27454e-05 5.05911e-05
28 rs11661071 7.09573e-05 -2.85901 13723.2 1 0.00744977 2.02266e-09 2.3137e-12,7.20868e-09 5.663e-05 4.06644e-05
29 rs8098824 7.08467e-05 -2.85968 13744.6 1 0.00743816 2.02051e-09 7.9457e-12,7.99644e-09 -5.72807e-05 4.11648e-05
30 rs35586477 7.05041e-05 -2.86179 13811.4 1 0.00740219 2.01384e-09 7.31128e-12,7.23347e-09 5.17694e-05 3.72976e-05
31 rs36034921 7.00517e-05 -2.86458 13900.6 1 0.00735469 2.00498e-09 7.21426e-12,7.39103e-09 5.62536e-05 4.06644e-05
32 rs12960432 6.98093e-05 -2.86609 13948.9 1 0.00732925 2.00021e-09 4.02365e-12,7.93315e-09 -7.68619e-05 5.56625e-05
33 rs34910486 6.9758e-05 -2.86641 13959.1 1 0.00732386 1.9992e-09 3.84108e-12,7.97896e-09 5.6021e-05 4.05854e-05
34 rs10853432 6.83507e-05 -2.87526 14246.5 1 0.00717611 1.97115e-09 4.00915e-12,8.30554e-09 -5.77833e-05 4.23172e-05
35 rs11664999 6.67305e-05 -2.88568 14592.4 1 0.007006 1.93813e-09 6.5826e-12,6.86097e-09 5.48073e-05 4.06644e-05
36 rs13381823 6.54326e-05 -2.89421 14881.9 1 0.00686974 1.9111e-09 4.38629e-12,7.46292e-09 5.28359e-05 3.96326e-05
37 rs8090509 6.50831e-05 -2.89653 14961.8 1 0.00683305 1.90373e-09 4.66766e-12,7.29179e-09 5.45977e-05 4.10781e-05
38 rs13381233 6.40401e-05 -2.90355 15205.5 1 0.00672354 1.8815e-09 2.70538e-12,7.10428e-09 5.21925e-05 3.96326e-05
39 rs4800371 6.18573e-05 -2.91861 15742.1 1 0.00649436 1.83377e-09 2.44784e-12,7.32245e-09 5.10975e-05 3.96011e-05
40 rs12326667 5.93067e-05 -2.9369 16419.1 1 0.00622658 1.77582e-09 5.45313e-12,6.86862e-09 0.000102581 8.15913e-05
41 rs7231953 5.71297e-05 -2.95314 17044.7 1 0.00599802 1.72435e-09 4.46129e-12,7.19777e-09 0.000100124 8.15913e-05
42 rs55991237 5.70728e-05 -2.95357 17061.7 1 0.00599204 1.72298e-09 2.78541e-12,7.98646e-09 -9.83903e-05 8.02316e-05
43 rs35075415 5.68276e-05 -2.95544 17135.3 1 0.00596631 1.71705e-09 4.26001e-12,7.1076e-09 -6.5929e-05 5.39158e-05
44 rs28578410 5.63849e-05 -2.95884 17269.9 1 0.00591983 1.70629e-09 4.25091e-12,6.62236e-09 -7.0643e-05 5.80754e-05
45 rs76818841 5.63468e-05 -2.95913 17281.6 1 0.00591582 1.70536e-09 3.87612e-12,6.87588e-09 -7.67605e-05 6.31334e-05
46 rs9967373 5.61396e-05 -2.96073 17345.4 1 0.00589406 1.70029e-09 5.6442e-12,7.60052e-09 -7.20872e-05 5.94381e-05
47 rs68020407 5.44136e-05 -2.9743 17895.5 1 0.00571285 1.65731e-09 1.87831e-12,6.51619e-09 4.40326e-05 3.71024e-05
48 rs4800369 5.41159e-05 -2.97668 17994 1 0.00568161 1.64976e-09 3.38352e-12,7.02644e-09 4.69654e-05 3.97287e-05
49 rs34691690 5.38788e-05 -2.97858 18073.2 1 0.00565671 1.64372e-09 3.0058e-12,6.70586e-09 -5.80595e-05 4.92684e-05
50 rs35700510 5.38285e-05 -2.97899 18090 1 0.00565143 1.64243e-09 2.18793e-12,6.60732e-09 -5.8155e-05 4.93827e-05
51 rs74882385 5.3532e-05 -2.98139 18190.3 1 0.00562029 1.63483e-09 3.10764e-12,6.56739e-09 -4.4195e-05 3.76789e-05
52 rs16966119 5.29538e-05 -2.9861 18388.9 1 0.0055596 1.61989e-09 2.41509e-12,6.90867e-09 -6.45567e-05 5.54779e-05
53 rs16966092 5.25748e-05 -2.98922 18521.4 1 0.0055198 1.61e-09 3.13541e-12,6.78442e-09 -6.35882e-05 5.4938e-05
54 rs62092525 5.2426e-05 -2.99046 18574 1 0.00550418 1.6061e-09 4.36607e-12,6.63893e-09 -0.000102562 8.87976e-05
55 rs8098563 5.1944e-05 -2.99447 18746.4 1 0.00545357 1.59339e-09 4.08977e-12,6.67662e-09 -4.25625e-05 3.71083e-05
56 rs9947687 5.18484e-05 -2.99527 18780.9 1 0.00544354 1.59085e-09 2.2618e-12,6.42399e-09 -4.92949e-05 4.30383e-05
57 rs7237453 5.18042e-05 -2.99564 18796.9 1 0.00543889 1.58968e-09 1.39972e-12,6.57909e-09 -4.29302e-05 3.75059e-05
58 rs12969690 5.14534e-05 -2.99859 18925.1 1 0.00540206 1.58033e-09 9.47412e-13,6.76058e-09 -0.000126232 0.000110859
59 rs766320 5.04303e-05 -3.00731 19309 1 0.00529465 1.55269e-09 2.97346e-12,6.9534e-09 4.28192e-05 3.82008e-05
60 rs17668683 4.9911e-05 -3.01181 19509.9 1 0.00524013 1.53844e-09 2.77865e-12,6.15153e-09 -8.91875e-05 8.02316e-05
61 rs4800111 4.94535e-05 -3.01581 19690.4 1 0.0051921 1.52577e-09 3.23885e-12,6.52167e-09 4.10539e-05 3.72098e-05
62 rs55642218 4.86134e-05 -3.02325 20030.7 1 0.00510389 1.50219e-09 4.28417e-12,6.94531e-09 4.35407e-05 4.00311e-05
63 rs11665595 4.84331e-05 -3.02486 20105.3 1 0.00508497 1.49708e-09 1.37576e-12,6.18566e-09 4.55477e-05 4.20085e-05
64 rs1426022 4.70176e-05 -3.03774 20710.5 1 0.00493636 1.45625e-09 3.12908e-12,6.36508e-09 3.92046e-05 3.71066e-05
65 rs11662649 4.69388e-05 -3.03847 20745.3 1 0.00492808 1.45395e-09 2.88932e-12,6.18608e-09 3.91887e-05 3.71474e-05
66 rs4800378 4.66533e-05 -3.04112 20872.3 1 0.00489811 1.44555e-09 1.77357e-12,6.06445e-09 -4.21471e-05 4.01726e-05
67 rs11665232 4.56652e-05 -3.05042 21323.9 1 0.00479436 1.41609e-09 3.54907e-12,6.36734e-09 3.93717e-05 3.82791e-05
68 rs62093626 4.48983e-05 -3.05777 21688.1 1 0.00471385 1.39278e-09 2.76382e-12,5.95562e-09 3.8185e-05 3.77343e-05
69 rs7228955 4.46314e-05 -3.06036 21817.8 1 0.00468583 1.38457e-09 1.33606e-12,6.76338e-09 4.2262e-05 4.20085e-05
70 rs72882773 4.45799e-05 -3.06086 21843 1 0.00468042 1.38298e-09 1.51227e-12,6.18775e-09 -5.5749e-05 5.54779e-05
71 rs79138247 4.37482e-05 -3.06904 22258.3 1 0.0045931 1.35706e-09 2.01731e-12,6.18179e-09 -7.04978e-05 7.15012e-05
72 rs4800374 4.30131e-05 -3.0764 22638.7 1 0.00451592 1.33374e-09 1.72577e-12,6.17024e-09 3.59478e-05 3.71121e-05
73 rs4488566 4.26257e-05 -3.08033 22844.5 1 0.00447525 1.32129e-09 1.32001e-12,6.37119e-09 4.02963e-05 4.20085e-05
74 rs35483269 4.25093e-05 -3.08152 22907 1 0.00446303 1.31753e-09 2.03585e-12,5.01041e-09 -4.86305e-05 5.08481e-05
75 rs56039755 4.24773e-05 -3.08185 22924.3 1 0.00445967 1.31649e-09 1.91784e-12,5.72814e-09 -4.87152e-05 5.09787e-05
76 rs12963664 4.24373e-05 -3.08225 22945.8 1 0.00445547 1.3152e-09 1.33399e-12,5.95614e-09 -4.86649e-05 5.09787e-05
77 rs2385471 4.23557e-05 -3.08309 22990 1 0.00444691 1.31255e-09 2.43327e-12,5.54159e-09 -5.2848e-05 5.54779e-05
78 rs35239878 4.23515e-05 -3.08313 22992.3 1 0.00444646 1.31241e-09 1.82937e-12,6.23224e-09 -4.85567e-05 5.09787e-05
79 rs34168718 4.18268e-05 -3.08855 23280.8 1 0.00439138 1.29526e-09 1.24545e-12,5.56484e-09 -4.97497e-05 5.2964e-05
80 rs34252601 4.16463e-05 -3.09043 23381.7 1 0.00437243 1.2893e-09 1.79402e-12,5.16702e-09 -4.77729e-05 5.11107e-05
81 rs35321365 4.15206e-05 -3.09174 23452.4 1 0.00435923 1.28514e-09 1.44843e-12,5.8494e-09 3.45943e-05 3.71401e-05
82 rs12709669 4.11569e-05 -3.09556 23659.7 1 0.00432104 1.27303e-09 1.65156e-12,5.40233e-09 3.42141e-05 3.71101e-05
83 rs7240020 4.08469e-05 -3.09884 23839.3 1 0.00428849 1.26263e-09 1.22063e-12,5.58553e-09 3.5229e-05 3.85554e-05
84 rs12965433 3.98904e-05 -3.10913 24410.9 1 0.00418808 1.23002e-09 1.17754e-12,5.70111e-09 -3.29965e-05 3.71828e-05
85 rs11081883 3.93902e-05 -3.11461 24720.9 1 0.00413556 1.21265e-09 1.69568e-12,5.1213e-09 -3.24592e-05 3.71778e-05
86 rs60186732 3.9294e-05 -3.11568 24781.4 1 0.00412545 1.20929e-09 1.61867e-12,5.14234e-09 -4.82808e-05 5.54779e-05
87 rs7231539 3.92779e-05 -3.11585 24791.6 1 0.00412377 1.20872e-09 1.86318e-12,5.65843e-09 -3.23416e-05 3.71828e-05
88 rs12327349 3.89833e-05 -3.11912 24978.9 1 0.00409284 1.19836e-09 1.90307e-12,5.78228e-09 -3.20139e-05 3.71778e-05
89 rs2385472 3.89247e-05 -3.11978 25016.5 1 0.00408669 1.19629e-09 1.44864e-12,6.01658e-09 3.31718e-05 3.86009e-05
90 rs4800392 3.88775e-05 -3.1203 25046.9 1 0.00408173 1.19462e-09 1.44595e-12,5.47957e-09 3.18923e-05 3.71731e-05
91 rs10445470 3.83529e-05 -3.1262 25389.5 1 0.00402665 1.17593e-09 7.66518e-13,5.37497e-09 -3.13022e-05 3.71778e-05
92 rs117350956 3.82822e-05 -3.12701 25436.4 1 0.00401923 1.17338e-09 3.24201e-12,5.74067e-09 9.81684e-05 0.0001169
93 rs11664512 3.82658e-05 -3.12719 25447.3 1 0.00401751 1.17279e-09 1.09255e-12,5.25003e-09 -4.98835e-05 5.94381e-05
94 rs28672219 3.81472e-05 -3.12854 25526.4 1 0.00400506 1.16852e-09 2.07846e-12,4.9075e-09 -3.09991e-05 3.71004e-05
95 rs12605974 3.80376e-05 -3.12979 25600 1 0.00399355 1.16456e-09 9.44393e-13,5.79126e-09 -3.55273e-05 4.26963e-05
96 rs7229910 3.78096e-05 -3.1324 25754.3 1 0.00396961 1.15629e-09 1.20868e-12,5.83624e-09 -3.52174e-05 4.26963e-05
97 rs11081875 3.7498e-05 -3.13599 25968.3 1 0.0039369 1.1449e-09 1.38935e-12,5.59553e-09 -3.0226e-05 3.70989e-05
98 rs4800395 3.73619e-05 -3.13757 26062.9 1 0.00392261 1.1399e-09 2.12335e-12,5.52277e-09 3.00651e-05 3.71051e-05
99 rs7228606 3.72841e-05 -3.13848 26117.3 1 0.00391444 1.13703e-09 1.38719e-12,5.76282e-09 -2.99645e-05 3.70989e-05
100 rs11081874 3.70082e-05 -3.1417 26312 1 0.00388548 1.12681e-09 1.65023e-12,4.94842e-09 -2.96214e-05 3.70989e-05
101 rs35437339 3.6828e-05 -3.14382 26440.8 1 0.00386655 1.12009e-09 1.76519e-12,5.58877e-09 2.94095e-05 3.7119e-05
102 rs8084363 3.67985e-05 -3.14417 26461.9 1 0.00386346 1.11899e-09 2.12817e-12,4.83773e-09 -5.52077e-05 6.9769e-05
103 rs8083703 3.67645e-05 -3.14457 26486.4 1 0.00385989 1.11771e-09 7.66054e-13,5.22306e-09 -4.23436e-05 5.35911e-05
104 rs11664781 3.64328e-05 -3.14851 26727.6 1 0.00382506 1.10524e-09 8.2873e-13,4.65078e-09 3.18828e-05 4.09506e-05
105 rs1574006 3.62144e-05 -3.15112 26888.7 1 0.00380213 1.09697e-09 1.8056e-12,5.88339e-09 2.86497e-05 3.71684e-05
106 rs1317047 3.61211e-05 -3.15224 26958.2 1 0.00379234 1.09342e-09 1.62474e-12,4.58894e-09 2.85216e-05 3.71639e-05
107 rs9949287 3.59051e-05 -3.15485 27120.4 1 0.00376966 1.08516e-09 9.55664e-13,4.75151e-09 -2.81839e-05 3.71037e-05
108 rs12327164 3.58886e-05 -3.15505 27132.9 1 0.00376793 1.08453e-09 7.01907e-13,5.78262e-09 3.06015e-05 4.03186e-05
109 rs9946786 3.58378e-05 -3.15566 27171.3 1 0.00376259 1.08258e-09 1.3765e-12,5.4879e-09 -2.80921e-05 3.71037e-05
110 rs116110400 3.57771e-05 -3.1564 27217.4 1 0.00375622 1.08024e-09 1.00816e-12,4.96052e-09 -5.26673e-05 6.9769e-05
111 rs10502432 3.57127e-05 -3.15718 27266.5 1 0.00374946 1.07776e-09 6.20201e-13,5.53069e-09 3.03116e-05 4.02817e-05
112 rs12327009 3.53499e-05 -3.16161 27546.4 1 0.00371137 1.06371e-09 1.44043e-12,4.91614e-09 2.97873e-05 4.03186e-05
113 rs34714738 3.51607e-05 -3.16395 27694.6 1 0.0036915 1.05633e-09 1.47933e-12,4.87071e-09 2.94391e-05 4.02451e-05
114 rs7230502 3.50716e-05 -3.16505 27764.9 1 0.00368215 1.05283e-09 6.96297e-13,4.47431e-09 4.01253e-05 5.51157e-05
115 rs4800117 3.47781e-05 -3.1687 27999.2 1 0.00365133 1.04127e-09 1.32159e-12,5.05429e-09 -2.65815e-05 3.71051e-05
116 rs8099549 3.47671e-05 -3.16883 28008.1 1 0.00365018 1.04083e-09 9.3245e-13,4.80803e-09 -2.65607e-05 3.70989e-05
117 rs12958498 3.47274e-05 -3.16933 28040.1 1 0.00364601 1.03926e-09 1.09007e-12,4.7279e-09 -3.058e-05 4.28085e-05
118 rs4800113 3.46728e-05 -3.17001 28084.3 1 0.00364028 1.0371e-09 1.43764e-12,5.43245e-09 -2.72459e-05 3.82593e-05
119 rs11081879 3.46403e-05 -3.17042 28110.6 1 0.00363687 1.03581e-09 1.44684e-12,5.04226e-09 2.64454e-05 3.72041e-05
120 rs28668027 3.46236e-05 -3.17063 28124.1 1 0.00363512 1.03514e-09 8.07881e-13,4.90882e-09 -2.63489e-05 3.71037e-05
121 rs72880839 3.45689e-05 -3.17132 28168.7 1 0.00362937 1.03297e-09 8.87054e-13,4.73624e-09 -3.86442e-05 5.45889e-05
122 rs1941083 3.44289e-05 -3.17308 28283.2 1 0.00361468 1.02738e-09 1.62561e-12,5.1484e-09 -3.67685e-05 5.2365e-05
123 rs9961908 3.43032e-05 -3.17467 28386.9 1 0.00360148 1.02235e-09 8.29511e-13,4.43484e-09 -2.58644e-05 3.71121e-05
124 rs2385476 3.42312e-05 -3.17558 28446.5 1 0.00359392 1.01946e-09 9.67104e-13,4.82063e-09 -2.57465e-05 3.71037e-05
125 rs12232718 3.4217e-05 -3.17576 28458.4 1 0.00359242 1.01888e-09 1.30025e-12,4.27761e-09 -2.57242e-05 3.71037e-05
126 rs9945685 3.39598e-05 -3.17904 28673.9 1 0.00356542 1.0085e-09 9.0313e-13,4.74039e-09 -2.5323e-05 3.71121e-05
127 rs2385475 3.38945e-05 -3.17987 28729.1 1 0.00355857 1.00585e-09 8.15735e-13,5.11794e-09 -2.52124e-05 3.71037e-05
128 rs9947569 3.36668e-05 -3.1828 28923.5 1 0.00353466 9.96575e-10 1.2384e-12,4.76321e-09 -2.48472e-05 3.71121e-05
129 rs4800380 3.36614e-05 -3.18287 28928.1 1 0.00353409 9.96355e-10 8.45664e-13,4.64452e-09 -2.492e-05 3.72341e-05
130 rs13381823,rs2385480,rs79138247,rs8098563 3.36346e-05 3.73284 28951.1 4 0.00210648 5.46193e-08 3.45666e-08,8.00542e-08 9.33041e-05,0.000912193,0.000803663,-0.000858328 4.1355e-05,0.000107256,0.000125692,0.000106004
131 rs4800383 3.35194e-05 -3.18471 29050.6 1 0.00351919 9.90537e-10 1.3517e-12,4.88859e-09 -2.46754e-05 3.72216e-05
132 rs4800393 3.3405e-05 -3.18619 29150.2 1 0.00350717 9.8583e-10 1.65985e-12,5.27e-09 2.44711e-05 3.72041e-05
133 rs12963649 3.33792e-05 -3.18653 29172.7 1 0.00350446 9.84767e-10 1.77341e-12,5.10764e-09 -3.63059e-05 5.52957e-05
134 rs9945094 3.3373e-05 -3.18661 29178.1 1 0.00350382 9.84513e-10 1.77179e-12,4.70885e-09 -2.43566e-05 3.71121e-05
135 rs55780437 3.32628e-05 -3.18804 29274.8 1 0.00349224 9.79959e-10 1.10382e-12,4.71201e-09 -3.43928e-05 5.28117e-05
136 rs28404548 3.3222e-05 -3.18858 29310.7 1 0.00348796 9.7827e-10 1.5432e-12,4.52759e-09 -2.40932e-05 3.71037e-05
137 rs9948408 3.31423e-05 -3.18962 29381.2 1 0.00347959 9.74965e-10 8.12844e-13,4.57957e-09 -2.3961e-05 3.71121e-05
138 rs35263397 3.29836e-05 -3.1917 29522.6 1 0.00346293 9.68358e-10 8.90888e-13,5.1279e-09 -3.37023e-05 5.28117e-05
139 rs34751183 3.29382e-05 -3.1923 29563.2 1 0.00345817 9.66465e-10 7.85565e-13,4.57958e-09 -3.4829e-05 5.47624e-05
140 rs71358467 3.27467e-05 -3.19483 29736.1 1 0.00343806 9.58441e-10 5.80471e-13,4.84116e-09 -3.43232e-05 5.47624e-05
141 rs8083356 3.27061e-05 -3.19537 29773 1 0.0034338 9.56732e-10 6.98749e-13,4.15318e-09 -3.29959e-05 5.28117e-05
142 rs35624839 3.26921e-05 -3.19556 29785.8 1 0.00343233 9.56143e-10 5.63686e-13,4.36512e-09 -3.30547e-05 5.2964e-05
143 rs11660313 3.26555e-05 -3.19605 29819.2 1 0.00342849 9.54601e-10 5.37919e-13,4.58385e-09 -3.89277e-05 6.25547e-05
144 rs875309 3.25818e-05 -3.19703 29886.7 1 0.00342074 9.5149e-10 9.72191e-13,4.29675e-09 2.3732e-05 3.83606e-05
145 rs1465501 3.25432e-05 -3.19754 29922.1 1 0.00341669 9.4986e-10 6.75853e-13,4.18969e-09 -3.37741e-05 5.47624e-05
146 rs4800375 3.24152e-05 -3.19925 30040.2 1 0.00340326 9.44436e-10 8.40718e-13,4.97159e-09 -3.34223e-05 5.47624e-05
147 rs13381233,rs2385480,rs79138247,rs8098563 3.2378e-05 3.7163 30074.8 4 0.00202777 5.45669e-08 3.29952e-08,8.04096e-08 9.26035e-05,0.000911948,0.000803501,-0.000858274 4.1355e-05,0.000107256,0.000125692,0.000106004
148 rs4800381 3.20322e-05 -3.20442 30399.4 1 0.00336305 9.28079e-10 6.80673e-13,4.84254e-09 -2.19837e-05 3.72278e-05
149 rs34298903 3.18677e-05 -3.20665 30556.3 1 0.00334578 9.20994e-10 6.90093e-13,4.64975e-09 -3.18573e-05 5.47624e-05
150 rs2001955 3.18323e-05 -3.20713 30590.3 1 0.00334206 9.19464e-10 1.00638e-12,4.35082e-09 -2.15185e-05 3.71121e-05
151 rs12957133 3.15521e-05 -3.21097 30862 1 0.00331263 9.07293e-10 9.10002e-13,4.57467e-09 -2.9553e-05 5.2365e-05
152 rs16965051 3.15281e-05 -3.2113 30885.5 1 0.00331012 9.06247e-10 7.7745e-13,4.33379e-09 2.92392e-05 5.19331e-05
153 rs4800396 3.13359e-05 -3.21396 31074.9 1 0.00328994 8.97834e-10 1.03239e-12,4.54665e-09 2.73254e-05 4.9498e-05
154 rs8094627 3.12934e-05 -3.21455 31117.1 1 0.00328548 8.95966e-10 8.18852e-13,4.62067e-09 2.03886e-05 3.7098e-05
155 rs11081873 3.10166e-05 -3.21841 31394.8 1 0.00325642 8.83739e-10 8.20839e-13,4.06177e-09 1.97797e-05 3.70978e-05
156 rs12457386 3.09313e-05 -3.2196 31481.4 1 0.00324746 8.79945e-10 8.28984e-13,4.33446e-09 1.95869e-05 3.70978e-05
157 rs2385480,rs4800371,rs79138247,rs8098563 3.07656e-05 3.69412 31650.9 4 0.00192679 5.44961e-08 3.23399e-08,7.82413e-08 0.000911797,9.16111e-05,0.00080361,-0.000858276 0.000107268,4.13384e-05,0.000125704,0.000106005
158 rs12103972 3.05618e-05 -3.22482 31862 1 0.00320867 8.63407e-10 7.31575e-13,3.81536e-09 -2.67313e-05 5.2964e-05
159 rs12606397 3.02801e-05 -3.22885 32158.5 1 0.00317909 8.50662e-10 1.07009e-12,4.17709e-09 1.80301e-05 3.7098e-05
160 rs11081870 3.02156e-05 -3.22977 32227.1 1 0.00317232 8.47729e-10 5.16833e-13,4.36008e-09 1.78671e-05 3.70989e-05
161 rs12964048 3.01997e-05 -3.23 32244.1 1 0.00317065 8.47004e-10 9.09263e-13,4.07742e-09 1.78261e-05 3.7098e-05
162 rs11081871 3.01946e-05 -3.23007 32249.5 1 0.00317011 8.46771e-10 1.09035e-12,3.78827e-09 1.78132e-05 3.70984e-05
163 rs2891789 3.01709e-05 -3.23041 32274.8 1 0.00316763 8.45691e-10 8.59221e-13,3.82941e-09 1.77531e-05 3.70996e-05
164 rs34020309 3.01708e-05 -3.23041 32274.9 1 0.00316762 8.45688e-10 8.32988e-13,4.25937e-09 1.77523e-05 3.70984e-05
165 rs11660900 3.01542e-05 -3.23065 32292.7 1 0.00316587 8.44927e-10 9.38577e-13,4.44822e-09 1.77094e-05 3.70984e-05
166 rs4800121 3.01288e-05 -3.23102 32319.9 1 0.00316321 8.43772e-10 8.63805e-13,4.00043e-09 1.76437e-05 3.70978e-05
167 rs11081869 3.00771e-05 -3.23177 32375.5 1 0.00315778 8.41405e-10 1.58579e-12,3.69985e-09 1.75094e-05 3.70984e-05
168 rs12454873 2.99995e-05 -3.23289 32459.2 1 0.00314964 8.37853e-10 1.42715e-12,4.1459e-09 -2.75081e-05 5.89709e-05
169 rs10775456 2.99607e-05 -3.23345 32501.2 1 0.00314556 8.36071e-10 8.34482e-13,4.01261e-09 1.78265e-05 3.84452e-05
170 rs937789 2.99248e-05 -3.23397 32540.2 1 0.00314179 8.3442e-10 7.72581e-13,5.13839e-09 2.35667e-05 5.11107e-05
171 rs75010872 2.97869e-05 -3.23598 32690.9 1 0.00312731 8.28063e-10 8.65701e-13,4.01372e-09 -3.35495e-05 7.43953e-05
172 rs11081868 2.95912e-05 -3.23884 32907.1 1 0.00310677 8.18993e-10 7.53981e-13,3.94956e-09 1.61805e-05 3.71024e-05
173 rs4800368 2.95324e-05 -3.2397 32972.6 1 0.00310059 8.16254e-10 1.1588e-12,4.26809e-09 -2.95844e-05 6.85591e-05
174 rs4800387 2.94971e-05 -3.24022 33012.1 1 0.00309688 8.14607e-10 3.71271e-13,3.99848e-09 1.59071e-05 3.71024e-05
175 rs7240774 2.94761e-05 -3.24053 33035.6 1 0.00309468 8.13626e-10 1.27673e-12,4.53367e-09 2.17714e-05 5.09787e-05
176 rs4800372 2.94126e-05 -3.24147 33106.9 1 0.00308802 8.10661e-10 1.38228e-12,3.84782e-09 1.60507e-05 3.80354e-05
177 rs8086214 2.9371e-05 -3.24208 33153.8 1 0.00308364 8.0871e-10 9.41785e-13,4.47215e-09 1.55302e-05 3.70984e-05
178 rs8094980 2.92489e-05 -3.24389 33292.2 1 0.00307082 8.02977e-10 1.27568e-12,3.747e-09 -2.80096e-05 6.85591e-05
179 rs2385477 2.91808e-05 -3.2449 33369.9 1 0.00306368 7.9977e-10 1.35503e-12,4.23002e-09 1.49434e-05 3.70984e-05
180 rs34335900 2.91619e-05 -3.24519 33391.5 1 0.00306169 7.98879e-10 9.88808e-13,4.13553e-09 1.48852e-05 3.71024e-05
181 rs35107819 2.91397e-05 -3.24552 33417 1 0.00305936 7.9783e-10 7.59106e-13,4.02189e-09 1.4813e-05 3.70984e-05
182 rs12966447 2.88519e-05 -3.24983 33750.3 1 0.00302915 7.84171e-10 9.68101e-13,4.08917e-09 1.38602e-05 3.70984e-05
183 rs12455966 2.81172e-05 -3.26103 34632.2 1 0.00295201 7.4867e-10 5.97561e-13,3.51645e-09 -1.15991e-05 3.91028e-05
184 rs12960654 2.788e-05 -3.26471 34926.9 1 0.0029271 7.3701e-10 1.15925e-12,3.4606e-09 -1.42844e-05 5.35911e-05
185 rs11081865 2.77922e-05 -3.26608 35037.2 1 0.00291788 7.32669e-10 1.22074e-12,3.68718e-09 9.43915e-06 3.70984e-05
186 rs11873362 2.77506e-05 -3.26673 35089.7 1 0.00291352 7.30611e-10 1.12236e-12,4.1863e-09 -1.33568e-05 5.37525e-05
187 rs9958656 2.77197e-05 -3.26721 35128.9 1 0.00291027 7.29074e-10 8.68549e-13,3.60881e-09 9.19518e-06 3.76925e-05
188 rs9960903 2.76047e-05 -3.26902 35275.1 1 0.00289821 7.23357e-10 5.846e-13,3.78951e-09 8.84225e-06 3.90756e-05
189 rs11081839 2.75496e-05 -3.26989 35345.7 1 0.00289242 7.20605e-10 5.24381e-13,3.79694e-09 -1.16787e-05 5.37525e-05
190 rs3764504 2.75232e-05 -3.2703 35379.6 1 0.00288965 7.19285e-10 1.04948e-12,3.42586e-09 -1.99642e-05 9.38123e-05
191 rs62092526 2.74702e-05 -3.27114 35447.9 1 0.00288408 7.16633e-10 1.13352e-12,3.79273e-09 -1.37232e-05 6.7418e-05
192 rs7237418 2.74212e-05 -3.27192 35511.3 1 0.00287893 7.14174e-10 1.1577e-12,3.17921e-09 -8.81933e-06 4.53258e-05
193 rs117117998 2.742e-05 -3.27193 35512.8 1 0.00287881 7.14115e-10 1.12002e-12,3.36499e-09 -2.31585e-05 0.000119155
194 rs10445471 2.7419e-05 -3.27195 35514.1 1 0.00287871 7.14065e-10 7.90089e-13,3.46414e-09 -7.79334e-06 4.01368e-05
195 rs56088997 2.7378e-05 -3.2726 35567.2 1 0.0028744 7.12006e-10 1.02556e-12,3.59679e-09 -8.45894e-06 4.54035e-05
196 rs867939 2.72602e-05 -3.27447 35720.9 1 0.00286204 7.06074e-10 4.93594e-13,3.3059e-09 6.07322e-06 3.76008e-05
197 rs8092347 2.72413e-05 -3.27477 35745.8 1 0.00286005 7.05115e-10 7.69385e-13,3.71073e-09 5.92111e-06 3.76789e-05
198 rs74256377 2.71821e-05 -3.27572 35823.6 1 0.00285383 7.02122e-10 7.24294e-13,3.72545e-09 9.41325e-06 6.59931e-05
199 rs61405716 2.71537e-05 -3.27617 35861.1 1 0.00285085 7.00683e-10 5.7941e-13,3.59688e-09 5.08719e-06 3.76522e-05
200 rs147405817 2.71043e-05 -3.27696 35926.5 1 0.00284566 6.98176e-10 1.49444e-12,3.60289e-09 1.69137e-05 0.000139927
201 rs8097576 2.70925e-05 -3.27715 35942.1 1 0.00284443 6.97579e-10 7.89175e-13,3.25722e-09 4.44136e-06 3.78849e-05
202 rs8088549 2.70911e-05 -3.27718 35943.9 1 0.00284428 6.97508e-10 5.20413e-13,3.52005e-09 4.5276e-06 3.87667e-05
203 rs7240035 2.7082e-05 -3.27732 35956 1 0.00284332 6.97044e-10 5.22275e-13,3.74641e-09 4.29675e-06 3.77343e-05
204 rs7343048 2.70463e-05 -3.27789 36003.4 1 0.00283958 6.95231e-10 6.35602e-13,3.14862e-09 -5.4472e-06 5.35911e-05
205 rs1941084 2.70332e-05 -3.2781 36020.9 1 0.0028382 6.94562e-10 9.92559e-13,3.59804e-09 3.6092e-06 3.73054e-05
206 rs186635156 2.69867e-05 -3.27885 36083 1 0.00283332 6.92194e-10 7.02192e-13,3.45482e-09 -9.54725e-06 0.000124101
207 rs12958835 2.69771e-05 -3.27901 36095.8 1 0.00283231 6.91704e-10 1.18642e-12,3.27308e-09 2.6992e-06 3.74114e-05
208 rs35886787 2.69441e-05 -3.27954 36140 1 0.00282885 6.9002e-10 6.242e-13,3.25718e-09 -2.91358e-06 5.54779e-05
209 rs77566738 2.69435e-05 -3.27955 36140.9 1 0.00282878 6.89988e-10 5.30082e-13,3.54285e-09 5.97658e-06 0.000114774
210 rs4280357 2.69361e-05 -3.27967 36150.8 1 0.002828 6.8961e-10 1.09715e-12,3.2474e-09 -1.80384e-06 3.87913e-05
211 rs1574078 2.69192e-05 -3.27994 36173.4 1 0.00282623 6.88748e-10 8.47816e-13,3.61958e-09 1.13895e-06 3.77486e-05
212 rs9953730 2.69082e-05 -3.28012 36188.3 1 0.00282507 6.88183e-10 1.07868e-12,3.31294e-09 -3.54569e-07 3.74947e-05
213 rs8086508 2.69074e-05 -3.28013 36189.4 1 0.00282499 6.88142e-10 1.5468e-12,3.30659e-09 3.63877e-07 6.7418e-05
