# Supplementary material for: Precision medicine for atherosclerotic cardiovascular disease: Integrative genomics maps risk loci and AI‐predicted functional consequences
Source: Clin Transl Med. 2026 Jul 10;16(7):e70732. doi: 10.1002/ctm2.70732 (PMC13351343; doi:10.1002/ctm2.70732)
Supplement: Supplementary file 6 — Supporting Information [file CTM2-16-e70732-s005.zip › RP11-863N1.4/FINEMAP/data.cred3]

# Post-Pr(# of causal SNPs is 3) = 0.97376
#log10bf 12.4772 NA 11.6237 NA 5.85443 NA
#min(|ld|) 1 NA 1 NA 1 NA
#mean(|ld|) 1 NA 1 NA 1 NA
#median(|ld|) 1 NA 1 NA 1 NA
index cred1 prob1 cred2 prob2 cred3 prob3
1 rs2385480 1 rs8098563 1 rs79138247 0.999999
