# Supplementary material for: Precision medicine for atherosclerotic cardiovascular disease: Integrative genomics maps risk loci and AI‐predicted functional consequences
Source: Clin Transl Med. 2026 Jul 10;16(7):e70732. doi: 10.1002/ctm2.70732 (PMC13351343; doi:10.1002/ctm2.70732)
Supplement: Supplementary file 6 — Supporting Information [file CTM2-16-e70732-s005.zip › RP11-863N1.4/FINEMAP/data.ld]

1 0.714366792538218 -0.143631501723635 -0.0322880376126909 0.177456670821999 0.0570986006436363 -0.0419031886255362 -0.0367761053024852 -0.0341648378043736 -0.0336509494871074 -0.0341648378043736 -0.0357344078089425 0.0310000189097516 0.0310000189097516 -0.00185461280943811 1 0.0678478774870792 0.0621222844875231 0.0603781453299101 0.0987758300331949 -0.0341648378043736 -0.16879015454566 -0.0237885022266901 0.131314276312395 -0.0213248597349232 -0.16879015454566 0.0361434453953769 -0.166223835398677 -0.187791682667497 0.170478245262917 0.0533002709768752 -0.0703388050009946 0.0621504446724929 0.0147458907239651 0.0659008673148322 -0.183506467238572 0.033166773916557 0.256817463428584 -0.142420743913331 -0.142420743913331 1 0.228596619834089 0.116346180587143 0.0187190242625558 -0.0394063479621905 0.620642346028709 -0.0382887408980978 -0.0933911538804577 -0.170283554563398 0.0401018967774608 0.617373612794772 0.00473084518462967 0.0760588068213863 0.0630303235009675 0.0586198423162323 0.460960894008264 -0.0382887408980978 0.998005062689925 -0.0419031886255362 -0.01310904018689 -0.00381974011742483 -0.164389235795028 -0.164389235795028 -0.0834635913495012 0.0612303147732335 0.144142233141324 -0.00728081630282931 0.0264061121512873 0.0281876193380728 -0.0641288836153418 0.0891428143347366 0.0816179107291775 0.0392835161123751 0.0809428393275882 0.043248156495522 0.0112331789416865 -0.0259840224281809 0.0275213152567617 0.0546807576615775 -0.108630021115829 0.033166773916557 0.033166773916557 -0.0419031886255362 0.331961213545727 0.0294624847834439 0.055941518665449 0.033166773916557 0.0304784783395064 -0.0341893814844488 -0.0419031886255362 0.0362058032172536 0.459229149415962 0.0612303147732335 -0.0367761053024852 0.469074071652442 -0.145206040588091 0.0612303147732335 -0.170283554563398 0.0335814367706231 -0.0419031886255362 0.460960894008264 0.0152594151277371 -0.00534703184795576 -0.0182887091005 0.462690223269236 -0.269607598157382 0.0147458907239651 0.467342111201513 0.0093767467457726 -0.16879015454566 -0.0363789414877703 0.0252280239265032 -0.187791682667497 -0.123961031682767 0.080604501613955 0.0294391865548141 -0.934148859718102 0.0693013272327342 -0.157111535020122 -0.165120918713588 -0.0373648249501449 -0.0924899033421532 0.0612303147732335 0.18280555645456 0.0362705840600241 0.0404470756728796 0.0446156681896558 -0.0367761053024852 -0.00698830575794672 0.0054622275938452 0.0269493297488058 -0.0663063059749154 -0.170431024046754 0.0152594151277371 0.0885018506824136 0.460960894008264 0.553460554597548 0.0546807576615775 0.0286517298040854 0.163510489635841 -0.195990508255085 -0.163131270367102 -0.0367761053024852 0.0612303147732335 0.0310000189097516 -0.178819035736341 0.620642346028709 -0.0756644548065134 0.998005062689925 0.256817463428584 0.555108352138002 0.86091199199375 -0.109498584755634 0.026742940444938 -0.0660347572963178 0.0671240255377753 -0.00933876069677397 0.0630303235009675 0.0645713858740343 0.0584110557523964 0.142822078790089 0.153160706881083 0.0505199887038807 0.0505199887038807 0.0533002709768752 -0.122210257419081 0.346855340945862 0.0505199887038807 0.0505199887038807 -0.0327100743377353 0.0589901454854322 0.0890954416569266 -0.189516067014037 0.0505199887038807 0.0209470664499785 0.0127650650744063 0.0603781453299101 -0.0419031886255362 0.195990508255085 -0.0256550095289547 -0.154338939999579 0.0287602303999662 -0.0382887408980978 0.0693013272327342 0.0300320829899706 0.422867437799845 0.185327363451972 0.0826439434226162 0.0197981149950992 -0.0199455960540263 -0.0604417892046585 0.0279559433183788 0.0279559433183788 0.033166773916557 0.0279559433183788 0.158506332078336 0.0279559433183788 0.033166773916557 0.0178914073093269 0.0221281438920347 -0.0136654847263451 0.0279559433183788 0.0380253961410042
0.714366792538218 1 -0.166988004121386 -0.0829309784633579 0.189845361503408 0.0775172925261304 -0.0897563092065987 -0.0862084093523379 -0.0865998220407673 -0.084389988824326 -0.0865998220407673 -0.0847835156060843 0.0811822875564454 0.0811822875564454 -0.0310972447817806 0.714366792538218 -0.119279643183542 -0.113187216659888 -0.0348604413137082 0.113535939778326 -0.0865998220407673 -0.185285716118157 -0.059910809982169 0.132718769078299 0.00775191174875779 -0.185285716118157 0.117118389105618 -0.185285716118157 -0.197296733400605 -0.106788206557885 -0.11109085988799 -0.00115370757058109 0.0775172925261304 0.030442485491164 0.0961353725616266 -0.200267739622091 0.0854369199222219 0.359503641702164 -0.164309359001305 -0.164309359001305 0.714366792538218 0.329012258806481 0.122708578592035 0.0697101602337602 -0.0871942943985621 0.868800667264367 -0.0873672539424686 -0.148504329985475 -0.187196909132226 0.0569858526883692 0.864224960123331 -0.0120377316800541 -0.0247878869069628 0.0855321643154591 0.0803515477043378 -0.288747617554047 -0.0873672539424686 0.715794758207723 -0.0897563092065987 -0.0472931241650222 -0.0314695127047458 -0.180707415597882 -0.180707415597882 -0.148825936639532 0.0741990031298266 -0.0902912306650709 -0.0337478799268229 0.0133157193823386 0.0476814175830307 -0.0733955230452709 -0.0162242816855649 -0.0162638007494095 0.0375361818127633 0.117045919758165 0.0978925277876147 0.024790508097695 -0.0941307073022543 0.0850831408578724 0.085049940087924 -0.168550224737101 0.0854369199222219 0.0854369199222219 -0.0897563092065987 0.318453877332088 0.0808433163045334 -0.004392546140935 0.0854369199222219 0.0827963264107077 -0.0835994011639935 -0.0897563092065987 -0.0442539860664676 -0.28766284630395 0.0741990031298266 -0.0862084093523379 -0.261267478735405 -0.166726317135337 0.0741990031298266 -0.184809116898157 0.0370996041268645 -0.0897563092065987 -0.288747617554047 0.0330340789411838 -0.0438276110498283 -0.0540453920909869 -0.289830875831621 -0.108205363107356 0.0370374607278161 -0.260612654146128 0.0161490198658712 -0.185285716118157 -0.054245540345028 0.0706956433926606 -0.197296733400605 -0.134662254399483 0.117734889446805 0.0800271720370596 -0.670272191918002 -0.0271931810910673 -0.176719179846616 -0.180467421841765 -0.0276806687379554 -0.145833903228945 0.0741990031298266 0.20877781729768 0.0945808532775869 0.0999689898501706 0.100592304045653 -0.0862084093523379 -0.043360232762024 -0.0276638251221507 0.00075609174391376 0.0339605252746268 -0.202930067215389 0.0330340789411838 0.135724705846594 -0.288747617554047 -0.0611776822264873 0.085049940087924 0.0107766948882592 -0.113823398362284 -0.144008182485126 -0.117475165344981 -0.0862084093523379 0.0741990031298266 0.0811822875564454 -0.191397502991014 0.868800667264367 -0.017938243403798 0.715794758207723 0.359503641702164 -0.063924296018746 0.516519317841201 -0.17038533604841 0.00435333593699994 -0.0796143888116742 0.0821452290123746 -0.00461242672850528 0.0807185101584372 -0.0507691681623073 0.0921953125370207 0.169289227919675 0.21180029566295 0.0882847797707934 0.0882847797707934 -0.11109085988799 -0.191409540241405 0.485542363627304 0.0882847797707934 0.0882847797707934 -0.0526860617008505 0.0905155213095425 -0.187114912307047 -0.118987317141989 0.0882847797707934 0.0397043346662266 0.0320183886435726 -0.0348604413137082 -0.0897563092065987 0.144008182485126 -0.0680567486419389 -0.169727306253785 0.0137151532633328 -0.0873672539424686 -0.0271931810910673 0.0115620233446028 0.212241553490297 0.217338105178396 0.138035296574901 0.0011299894041948 -0.0736481043354298 -0.0839328372184204 0.0818855126910491 0.0818855126910491 0.0854369199222219 0.0818855126910491 0.170746121983344 0.0818855126910491 0.0854369199222219 -0.000513685295578509 -0.00398950919101287 0.0325812233448877 0.0818855126910491 -0.0392749004107107
-0.143631501723635 -0.166988004121386 1 -0.346493921237783 -0.742798120682991 -0.573652661326737 0.430399594574117 0.433656981321099 0.429690025864021 0.431528694846825 0.429690025864021 0.429032667692286 -0.430820864803208 -0.430820864803208 0.429359274043027 -0.143631501723635 0.118170517910886 0.112134741994569 0.0428734723631207 -0.495723507302498 0.429690025864021 0.413427317381203 0.435870840635958 -0.528702955162519 -0.165227149409575 0.413427317381203 0.162885614553529 0.413194298028329 0.742272540317417 0.105795233276326 0.110057878257812 0.0730992628563468 -0.565975678902324 -0.369159356513504 -0.108357578958781 0.279630465773758 -0.433405138395371 -0.0205553421277901 0.997656630764478 0.997656630764478 -0.143631501723635 -0.0225575426078099 -0.534084103829214 -0.218339704659931 0.430861316750279 -0.177801290876326 0.428566539735789 0.0330960239356855 0.41539477559967 -0.514640230595101 -0.178138922112151 0.366468089626994 -0.248413021561609 -0.568634213795487 -0.549636140660613 0.0484713308152892 0.428566539735789 -0.140642148155399 0.430399594574117 0.114177969908445 0.431223642420972 0.354326493172942 0.354326493172942 0.0324653501922491 -0.557671447339803 0.0894516549993745 0.433112215709541 0.383308848422329 -0.487950945446501 0.626872542333069 -0.236688308675402 -0.251964761728552 -0.00197838906088086 -0.131743474241102 -0.170421621646334 -0.458744288795466 -0.0367728653458685 -0.437448571017376 -0.578714626086819 0.342648884062054 -0.433405138395371 -0.433405138395371 0.430399594574117 -0.203355441967049 -0.428916773813161 -0.209836561356408 -0.433405138395371 -0.433808951263883 0.43405780980558 0.430399594574117 -0.266062456300724 0.0441364234424904 -0.557671447339803 0.433656981321099 0.0297480436475308 0.992967354178451 -0.557671447339803 0.415508823894643 -0.357457988954904 0.430399594574117 0.0484713308152892 -0.364215402913653 0.427102632118427 0.421236229416289 0.0459793403956756 0.0945975114189207 -0.360868408895153 0.0323632679536104 -0.47363207707527 0.413427317381203 0.13660257045436 -0.214934866479772 0.742272540317417 -0.0333626682528678 -0.69870127368742 -0.435948886232618 0.119170314414327 0.0419800787137979 0.350612409720612 0.355811816434864 -0.509197351247411 0.0311964384856134 -0.557671447339803 -0.901956492458312 -0.462701656164392 -0.460799819066775 -0.459518731235331 0.433656981321099 0.425830892748038 0.428629591756567 0.415433167462757 0.250737953906743 0.892660665342959 -0.364215402913653 -0.294964299564831 0.0484713308152892 0.0245766416231905 -0.578714626086819 0.37828366082383 -0.155037816418228 0.0745771536685404 0.787452673211722 0.433656981321099 -0.557671447339803 -0.430820864803208 0.73673450141195 -0.177801290876326 0.185284918027517 -0.146320701567463 -0.0205553421277901 0.0223749084166682 -0.156247538811817 0.35231860709572 0.390478286482523 0.644262712023038 -0.560337799378604 -0.386069723763059 -0.568634213795487 -0.152787274078193 -0.115668614534293 -0.0759899004967562 -0.100401699266047 -0.111142666989624 -0.111142666989624 0.110057878257812 0.384777425034559 0.021487209834722 -0.111142666989624 -0.111142666989624 -0.210183990511566 -0.114004842812691 0.112809634768276 0.160704897721755 -0.111142666989624 -0.364215402913653 -0.337878146292963 0.0428734723631207 0.430399594574117 -0.0745771536685405 0.218116388763112 0.368356333851298 0.378012136101762 0.428566539735789 0.0419800787137979 0.351864917665731 -0.147974839861588 -0.843096048820418 -0.0648462691293501 0.368070770287998 -0.351597398775251 0.648881483381499 -0.436762347162711 -0.436762347162711 -0.433405138395371 -0.436762347162711 -0.690354103291726 -0.436762347162711 -0.433405138395371 0.372262330997899 0.381200027200366 -0.240141671503089 -0.436762347162711 -0.210172360678318
-0.0322880376126909 -0.0829309784633579 -0.346493921237783 1 0.234235708855387 0.306053917990721 0.196810584837384 0.185239003341418 0.194523176570518 0.192057976113476 0.194523176570518 0.196321251161191 -0.195618969111444 -0.195618969111444 0.192964746207011 -0.0322880376126909 0.136294594296634 0.100839406570088 0.220058221024032 0.25111358354923 0.194523176570518 0.49471513742883 0.22116822838288 0.267819644919346 -0.306323431325287 0.49471513742883 -0.0153672369376628 0.49471513742883 -0.224391903713182 0.00774792182119028 0.126937700972155 0.00186111409895927 0.294056213599751 0.285839838598128 -0.157832569297571 0.349553015608184 -0.196645583730615 0.00511895930288898 -0.344433602078724 -0.344433602078724 -0.0322880376126909 -0.0104502980565302 0.270545518325386 -0.37382788424647 0.199077440946756 -0.087073877185867 0.194081530867134 0.784380706904071 0.497079644910418 0.248837911392841 -0.0802726290797289 0.119591067614326 0.0641088077228571 0.295246002466648 0.282061978335863 0.0761372711605173 0.194081530867134 -0.0308692450991967 0.196810584837384 0.131689700285651 0.208221318406927 0.529242163147796 0.529242163147796 0.77660156195208 0.298345018510283 0.0323904210490581 0.203657944701669 0.130479504946429 0.232503329858061 -0.321222167646078 0.052135783832377 0.0680912156572169 0.10561874530313 -0.168371964329498 -0.000649939959470032 0.2052295085619 0.61483281022327 -0.184824861587525 0.293153545208691 0.564029892864102 -0.196645583730615 -0.196645583730615 0.196810584837384 -0.0354740473946207 -0.183646386242739 0.0353029269159004 -0.196645583730615 -0.198931017346133 0.18728882288995 0.196810584837384 0.0652325690516732 0.0770532200659716 0.298345018510283 0.185239003341418 0.0490697863811628 -0.342142043355617 0.298345018510283 0.490501494816324 0.207807584313832 0.196810584837384 0.0761372711605173 0.286915863651327 0.215870910775385 0.179814105387907 0.0752013302599103 0.0772305403190882 0.285263184409938 0.0502758073899743 0.218468301285703 0.49471513742883 0.135163374359888 -0.377653135872129 -0.224391903713182 0.707227987929719 0.31814111006949 -0.186473186598491 0.0521807957105382 0.22466715837473 0.525643140650565 0.524362617225414 0.799613962888838 0.785942789870847 0.298345018510283 0.335780206469489 -0.222805096989507 -0.222116755676922 -0.221438859157622 0.185239003341418 0.193426901076589 0.197982148200496 0.20778841114188 -0.0835842378258534 -0.34214722750051 0.286915863651327 -0.0641868993529033 0.0761372711605173 0.0712781703349892 0.293153545208691 0.142699164935556 0.0212206340875368 0.00992553593580295 -0.476609052750855 0.185239003341418 0.298345018510283 -0.195618969111444 -0.224391903713182 -0.087073877185867 -0.0293297925549329 -0.0355329743917387 0.00511895930288898 0.0704139482994367 -0.0243394026716771 0.560694066185654 0.132408055536225 -0.329936763208551 0.299636178050492 0.262580491546473 0.295246002466648 0.174096857556381 -0.151723263870059 -0.161332090807095 -0.0712722605243162 -0.148498986274543 -0.148498986274543 0.126937700972155 0.599315425324691 -0.128622276996287 -0.148498986274543 -0.148498986274543 0.126937700972155 -0.138875467730765 -0.0903254764300067 -0.430435106236648 -0.148498986274543 0.286334005211661 0.265765012694081 0.220058221024032 0.196810584837384 -0.00992553593580274 0.374793771957232 0.476115164383733 0.133185404105955 0.194081530867134 0.22466715837473 0.146739678409317 -0.0811976410727956 0.318835166677818 -0.751631636985168 0.153877870601609 0.974332194519108 -0.328697251976872 -0.184824861587525 -0.184824861587525 -0.196645583730615 -0.184824861587525 0.288094095662705 -0.184824861587525 -0.196645583730615 0.105587097864957 0.14165326718253 -0.323953798882701 -0.184824861587525 0.0468197813035383
0.177456670821999 0.189845361503408 -0.742798120682991 0.234235708855387 1 0.447457840420334 -0.583402289127149 -0.589468140724922 -0.583402289127149 -0.584611107510183 -0.583402289127149 -0.584658727003807 0.59060608012195 0.59060608012195 -0.5455961464205 0.177456670821999 -0.0761083929112281 -0.100150173401068 -0.115019396607724 0.499261291520143 -0.583402289127149 -0.356931853090435 -0.552663961745075 0.504394237036008 0.239387524445483 -0.356931853090435 -0.210940523950388 -0.356655209835366 -0.984710810562614 -0.0431273170929996 -0.0982952775885229 0.129653624612497 0.439280785709465 0.504499666658782 0.183198299825402 -0.232958522905684 0.590659899259451 0.151461209424103 -0.739391958344878 -0.739391958344878 0.177456670821999 0.173307979399564 0.502171673621635 0.326176599942071 -0.585846634069403 0.148660161421953 -0.582195613022055 -0.104353833271594 -0.35875961326726 0.40078733973395 0.154630243342475 -0.445910027768757 0.178286275941813 0.451127978444843 0.463657684684627 -0.0350487429681094 -0.582195613022055 0.173546942787666 -0.583402289127149 -0.10197502826971 -0.54016936453553 -0.361348936979305 -0.361348936979305 -0.105263183083745 0.474461326229864 -0.079891375320896 -0.541577161359803 -0.475132956947849 0.425431975794599 -0.442682972496087 0.161014545000941 0.173926063400895 0.00439537760008579 0.23495583009921 0.159811939595503 0.41449768501032 -0.023372073040397 0.60271712510228 0.493081258760069 -0.339299475959137 0.590659899259451 0.590659899259451 -0.583402289127149 0.179136926807936 0.590659899259451 0.141783983874168 0.590659899259451 0.593006951853963 -0.591819723979989 -0.583402289127149 0.119721245873644 -0.0315548740202014 0.474461326229864 -0.589468140724922 -0.0299357290675902 -0.740640756039202 0.474461326229864 -0.35875961326726 0.460684701539782 -0.583402289127149 -0.0350487429681094 0.499997545047978 -0.544144410440866 -0.534962219949963 -0.0319728969736131 -0.0617320998170284 0.496454409867088 -0.0263931025831659 0.417215970473744 -0.356931853090435 -0.122002966027228 0.303605536535099 -0.984710810562614 -0.0762651334136284 0.743500604714351 0.59783651464658 -0.147666999830052 -0.119978689330626 -0.358352675268151 -0.36248955769916 0.32251454601632 -0.101171015527914 0.474461326229864 0.839639018101807 0.639146499882195 0.637857833446447 0.636572256535834 -0.589468140724922 -0.543613384701267 -0.5455961464205 -0.484500192603832 -0.10525752078592 -0.831357260404051 0.499997545047978 0.226762060936217 -0.0350487429681094 0.056653167711803 0.493081258760069 -0.468135800428262 0.0353223766375793 -0.124862714633671 -0.609332448198027 -0.589468140724922 0.474461326229864 0.59060608012195 -0.984710810562614 0.148660161421953 -0.111955624646616 0.179804859019083 0.151461209424103 0.0603013571719084 0.117797281378834 -0.349245208418676 -0.484046696334256 -0.413998820826954 0.46978790714502 0.442050420413301 0.442975836700529 -0.182114274444194 0.191274650956692 0.0781222836000123 0.0893008642610742 0.199485084969344 0.199485084969344 -0.0982952775885229 -0.378301949875886 -0.0237920127146554 0.199485084969344 0.199485084969344 0.241623226611109 0.202119194325295 -0.0971140321138563 -0.258360847707182 0.199485084969344 0.491958566465602 0.465795431484886 -0.115019396607724 -0.583402289127149 0.124862714633671 -0.30769034292833 -0.32858271118966 -0.466326224966677 -0.582195613022055 -0.119978689330626 -0.446140194046847 0.128855367207545 0.894439436794096 0.116060361183681 -0.457541662495788 0.234375977736646 -0.418134057491152 0.596794192106429 0.596794192106429 0.590659899259451 0.596794192106429 0.939549364106663 0.596794192106429 0.590659899259451 -0.454304601612056 -0.474474882393437 0.288425179334278 0.596794192106429 0.156516497132774
0.0570986006436363 0.0775172925261304 -0.573652661326737 0.306053917990721 0.447457840420334 1 -0.215110824809734 -0.213290864977465 -0.223512115090677 -0.224787557094009 -0.223512115090677 -0.218382790751626 0.216395544096466 0.216395544096466 -0.233363092622349 0.0570986006436363 -0.0713964125653762 -0.067749709859048 -0.115275060010378 -0.13154306745894 -0.223512115090677 -0.259151041436998 -0.250611563364087 -0.140294352541658 -0.209646110424179 -0.259151041436998 -0.113779298647878 -0.259151041436998 -0.444715745520483 0.00208852063294642 -0.0664949077069326 -0.0652186023487107 0.99164395396881 0.587478598327062 -0.0283958787641346 -0.183109472863736 0.21457067033849 0.031096472139927 -0.567420826884489 -0.567420826884489 0.0570986006436363 0.0410934550746869 -0.14172227111248 -0.209425494718631 -0.219669349034316 0.0725498800918584 -0.222233964232475 0.390185423094746 -0.260389662473589 0.939378982272984 0.077155313582202 -0.227766286439487 0.125516869011313 0.995847367275333 0.953429082247064 -0.0146803146157228 -0.222233964232475 0.0588087056886229 -0.215110824809734 -0.0689841898772749 -0.239202811241229 -0.277237641170524 -0.277237641170524 0.382240547079112 0.974811956236183 -0.0526260304392097 -0.240455352584707 -0.24025700901579 0.879164791348649 -0.861910825205467 0.124122057598751 0.122622762884338 0.0680156595414538 -0.025870698846942 -0.00844725661705503 0.838939016618826 0.400126618281237 0.214964590606047 0.931657386645053 -0.278414351406706 0.21457067033849 0.21457067033849 -0.215110824809734 0.192016899664999 0.216641485259248 0.0539203408470031 0.21457067033849 0.218957155971702 -0.217677640068799 -0.215110824809734 0.081166542149284 -0.0122786619504575 0.974811956236183 -0.213290864977465 0.0120337243473838 -0.572357971915841 0.974811956236183 -0.260389662473589 0.514522950277913 -0.215110824809734 -0.0146803146157228 0.584157986574151 -0.239830265639308 -0.224727332715447 -0.0170661838617963 -0.119316041315842 0.578268041049365 0.00603899315534025 0.861021354266116 -0.259151041436998 -0.0431851078350128 -0.201531460888473 -0.444715745520483 0.432751422757798 0.382036311810276 0.215848111585801 -0.0337937945322947 -0.117689400757174 -0.27535233312606 -0.277866915772994 0.319931276879769 0.389409918807213 0.974811956236183 0.553848944610171 0.245759106375838 0.244501805898589 0.243243092491485 -0.213290864977465 -0.233702553173438 -0.233363092622349 -0.213137870525334 -0.0852916174495328 -0.548155526162393 0.584157986574151 0.115645522698575 -0.0146803146157228 0.00878942296043202 0.931657386645053 -0.246007011804511 0.0882514020221814 -0.0389735848135124 -0.456860244054526 -0.213290864977465 0.974811956236183 0.216395544096466 -0.444715745520483 0.0725498800918584 -0.0491868846502625 0.0588087056886229 0.031096472139927 0.00664429197608314 0.0414253120302706 -0.280772915420276 -0.253924039299726 -0.887032710563958 0.970501545539744 0.545306813143308 0.995847367275333 0.103397681803991 -0.025870698846942 0.0332674744298987 -0.0541716443985305 -0.0232795530118251 -0.0232795530118251 -0.0664949077069326 -0.313944742886495 0.0147209154942985 -0.0232795530118251 -0.0232795530118251 0.374424903357391 -0.0178894777590567 -0.0778445597153239 -0.170315269057337 -0.0232795530118251 0.57496053578302 0.526741717957913 -0.115275060010378 -0.215110824809734 0.0389735848135129 0.20019882369627 -0.205188026435014 -0.241102051504855 -0.222233964232475 -0.117689400757174 -0.245297826223247 0.148801198341011 0.537215556796386 -0.341658648221298 -0.233155441885135 0.308673115673904 -0.890460921295624 0.212895232397301 0.212895232397301 0.21457067033849 0.212895232397301 0.455522922146204 0.212895232397301 0.21457067033849 -0.223171328798503 -0.240648918487875 -0.129232772219309 0.212895232397301 0.0707294014892819
-0.0419031886255362 -0.0897563092065987 0.430399594574117 0.196810584837384 -0.583402289127149 -0.215110824809734 1 0.990107626243727 0.99601992117212 0.994029887679642 0.99601992117212 0.992079176737797 -0.982031615218341 -0.982031615218341 0.882652890005423 -0.0419031886255362 0.177250832169596 0.168197420854572 0.127478641343658 -0.308233725429493 0.99601992117212 0.478986562066993 0.914198873558826 -0.319514505635073 -0.640225169886677 0.478986562066993 0.369266752753228 0.4727732540224 0.592888269364426 0.0524894141168755 0.165082212153189 -0.163856582387882 -0.215110824809734 -0.411166638530379 -0.246544079507393 0.310053009009415 -0.988140614993635 -0.110407032992212 0.42867858836487 0.42867858836487 -0.0419031886255362 -0.140580624203212 -0.323094860981423 -0.720289133167324 0.99405346560943 -0.0381271363515413 0.998013853666771 0.343605110172019 0.470795626454959 -0.219489266811199 -0.0293610464432626 0.849086975936853 -0.0637833225540608 -0.218582530060114 -0.225709089735297 0.0606277624406638 0.998013853666771 -0.0415744107039367 1 0.171262177229084 0.898102508196395 0.49067425962897 0.49067425962897 0.337425803249033 -0.221486546743783 0.0853723948471077 0.896156191894144 0.794394324609612 -0.212386904682674 0.194993930414865 -0.0763811718499836 -0.0567160675455107 -0.0516894862196259 -0.24424319200769 -0.12738238068909 -0.237648561583969 0.175611659422812 -0.974337989985739 -0.251931957939584 0.437276717364413 -0.988140614993635 -0.988140614993635 1 -0.11636463864557 -0.968044196145818 -0.054629983755121 -0.988140614993635 -0.982054105721894 0.984045053264505 1 0.0128435206838292 0.0602451766285137 -0.221486546743783 0.990107626243727 0.0772814593165585 0.421013154980981 -0.221486546743783 0.482288882947572 -0.373865471504036 1 0.0606277624406638 -0.403750516655644 0.913958641350754 0.931838802992664 0.0610141681874288 0.0863505663227141 -0.402078097303866 0.0767852934085448 -0.211783837535227 0.478986562066993 0.163831873105367 -0.73969977850564 0.592888269364426 0.32179778560432 -0.355610793444765 -0.974130688058562 0.0331328236838456 0.145410533987869 0.479739938124255 0.492357363833358 0.104799761307476 0.341748364860015 -0.221486546743783 -0.435593513705637 -0.919213537996248 -0.921069397181146 -0.92292829884559 0.990107626243727 0.894222200804168 0.882652890005423 0.819355374451088 0.0172947369663883 0.430671701561821 -0.403750516655644 -0.0830097326155837 0.0606277624406638 -0.00128592438640284 -0.251931957939584 0.811249073761336 0.0181213103875286 -0.0636891829350827 0.24622446466155 0.990107626243727 -0.221486546743783 -0.982031615218341 0.592860823907069 -0.0381271363515413 0.0750523212258935 -0.0457616433566726 -0.110407032992212 -0.001323078643392 0.0303750012956505 0.44137175640199 0.805056805517183 0.19310737391024 -0.214454863322237 -0.366536117408187 -0.218582530060114 0.305852203966214 -0.24424319200769 -0.197918303707373 -0.169207185785216 -0.241925330225748 -0.241925330225748 0.165082212153189 0.499170369471597 0.163053659443854 -0.241925330225748 -0.241925330225748 -0.167063198699027 -0.237236627038943 0.120634444750237 -0.424226396485991 -0.241925330225748 -0.403821677934095 -0.385975741940421 0.127478641343658 1 0.0636891829350821 0.741324476334372 0.439843309240173 0.803243071542434 0.998013853666771 0.145410533987869 0.778495930889221 -0.0710947289736013 -0.503766075984978 -0.356522602903886 0.814007297690677 0.16307931911102 0.19965052019029 -0.978361635266685 -0.978361635266685 -0.988140614993635 -0.978361635266685 -0.56921736462629 -0.978361635266685 -0.988140614993635 0.830198147997083 0.810374721451501 -0.721897249453905 -0.978361635266685 -0.0560809457447794
-0.0367761053024852 -0.0862084093523379 0.433656981321099 0.185239003341418 -0.589468140724922 -0.213290864977465 0.990107626243727 1 0.986108089914601 0.984078959234633 0.986108089914601 0.982265158725691 -0.97202093591136 -0.97202093591136 0.892203435865665 -0.0367761053024852 0.175497400689163 0.166533549102638 0.133179982226669 -0.311848553429148 0.986108089914601 0.471949572978703 0.903203811584275 -0.323552507329476 -0.646621794355393 0.471949572978703 0.373479191202375 0.465709266119756 0.599040042371709 0.0568018059435994 0.163449157210057 -0.165493708001747 -0.213290864977465 -0.415274690985124 -0.249007353314439 0.30508262120247 -0.978011907851276 -0.114690120459102 0.431913973520527 0.431913973520527 -0.0367761053024852 -0.144371782844999 -0.327180860637432 -0.727557193730023 0.984219917193903 -0.0315362833615116 0.988141127612361 0.336458969458147 0.463682595337796 -0.218192842118294 -0.0226211994896151 0.836463115930115 -0.0718837397373414 -0.216783217619727 -0.231549488101313 0.0628542207081013 0.988141127612361 -0.0364459847636131 0.990107626243727 0.16956798776162 0.886908039614254 0.483045335943068 0.483045335943068 0.330354362819384 -0.2275408548701 0.0876952017864717 0.884918845164535 0.802918446316766 -0.21827807228726 0.202114601827507 -0.0590764641933663 -0.0648414902556287 -0.0569923570540237 -0.246683477163286 -0.0754616197922162 -0.244092558026108 0.171431246170959 -0.984131856883567 -0.257468792544811 0.433868169673742 -0.978011907851276 -0.978011907851276 0.990107626243727 -0.126440929077073 -0.978011907851276 -0.0617469770546864 -0.978011907851276 -0.971983746703992 0.994052528110141 0.990107626243727 0.00425942782830611 0.062504881166223 -0.2275408548701 1 0.0727781184681238 0.424401502048553 -0.2275408548701 0.475195214772554 -0.378227055090434 0.990107626243727 0.0628542207081013 -0.408002279291932 0.903024256146026 0.941745946298278 0.06320688966638 0.0924439532534476 -0.406312433925319 0.0723632704565837 -0.217791254888145 0.471949572978703 0.160956540536778 -0.723187564638971 0.599040042371709 0.311428652328643 -0.355672229710213 -0.984040696518885 0.0289650035786515 0.151551043861199 0.472175588221247 0.484698804935533 0.0904911745689243 0.334601355801734 -0.2275408548701 -0.438916620413899 -0.928458833654949 -0.930333092267446 -0.932210425044271 1 0.903882860307632 0.892203435865665 0.808887609379056 0.00404159440417959 0.434209081221775 -0.408002279291932 -0.0876829422990038 0.0628542207081013 -0.00184431499216833 -0.257468792544811 0.797698845003179 0.0133342394934511 -0.0602693433855436 0.253767557846041 1 -0.2275408548701 -0.97202093591136 0.599013952007252 -0.0315362833615116 0.0592897844331082 -0.0405995587940375 -0.114690120459102 -0.00193282014628757 0.0374582185267382 0.437907178411567 0.813558969306441 0.192851261372783 -0.220610842453181 -0.370660092870487 -0.216783217619727 0.302826599650401 -0.246683477163286 -0.207719486139833 -0.143391694061172 -0.244342457136266 -0.244342457136266 0.163449157210057 0.495313136305778 0.182420268103652 -0.244342457136266 -0.244342457136266 -0.168732362291595 -0.239606908128737 0.119698163870532 -0.428575912827583 -0.244342457136266 -0.408069824131444 -0.390275574669388 0.133179982226669 0.990107626243727 0.0602693433855432 0.724856172092797 0.433511429416937 0.789578489947977 0.988141127612361 0.151551043861199 0.782347803220573 -0.0795696809021488 -0.511368316022123 -0.348456496879616 0.800641545958388 0.152082040836823 0.199214202505489 -0.988136652354043 -0.988136652354043 -0.978011907851276 -0.988136652354043 -0.575027742639075 -0.988136652354043 -0.978011907851276 0.839068240743222 0.818926239076143 -0.729181440157849 -0.988136652354043 -0.0630243024559173
-0.0341648378043736 -0.0865998220407673 0.429690025864021 0.194523176570518 -0.583402289127149 -0.223512115090677 0.99601992117212 0.986108089914601 1 0.998013806610612 1 0.992079176737797 -0.98203128953408 -0.98203128953408 0.882641636420816 -0.0341648378043736 0.177250832169596 0.168197420854572 0.127478641343658 -0.308233725429493 1 0.484305267980023 0.914192715784073 -0.319514505635073 -0.640225169886677 0.484305267980023 0.374570005158025 0.47808787503826 0.592860823907069 0.0524894141168755 0.165082212153189 -0.163856582387882 -0.223512115090677 -0.411166638530379 -0.246544079507393 0.310053009009415 -0.988140614993635 -0.110407032992212 0.427964137095221 0.427964137095221 -0.0341648378043736 -0.140580624203212 -0.323094860981423 -0.720283958890977 0.99405346560943 -0.0381271363515413 0.998013853666771 0.342419129782969 0.476079034964337 -0.227575905908982 -0.0293610464432626 0.849074757592025 -0.0637833225540608 -0.226922205069173 -0.234305866909345 0.0665338600234947 0.998013853666771 -0.0338919552137096 0.99601992117212 0.171262177229084 0.898093484083792 0.49567520878786 0.49567520878786 0.336204583994225 -0.230049209450747 0.0853723948471077 0.896146894659409 0.798850923331435 -0.220619436432702 0.194993930414865 -0.0763811718499836 -0.0567160675455107 -0.0438927140065116 -0.24424319200769 -0.12738238068909 -0.24588799952687 0.175611659422812 -0.974337791397661 -0.251931957939584 0.442478494096763 -0.988140614993635 -0.988140614993635 0.99601992117212 -0.118257292254016 -0.968043275024541 -0.054629983755121 -0.988140614993635 -0.986061375059438 0.984044809985443 0.99601992117212 0.0128435206838292 0.0661089847969875 -0.230049209450747 0.986108089914601 0.0835060905898306 0.420259710516754 -0.230049209450747 0.48761615846925 -0.373865471504036 0.99601992117212 0.0665338600234947 -0.403750516655644 0.913952074348732 0.931834483907139 0.0669630098951715 0.0863505663227141 -0.402078097303866 0.0829652669990272 -0.220400501462714 0.484305267980023 0.163831873105367 -0.744489499848464 0.592860823907069 0.320481099645456 -0.360008504140825 -0.974130191579319 0.0292379941789273 0.145410533987869 0.484719141783194 0.497363553601216 0.104799761307476 0.340557033584695 -0.230049209450747 -0.434898704993379 -0.919212772786086 -0.921068653971765 -0.92292757744093 0.986108089914601 0.894212632995688 0.886853248979487 0.819313033473831 0.0117391598024513 0.429941684491186 -0.403750516655644 -0.0830097326155837 0.0665338600234947 0.00351108068646571 -0.251931957939584 0.815664303351491 0.0301271189933328 -0.0743006436477545 0.249751191381307 0.986108089914601 -0.230049209450747 -0.98203128953408 0.592860823907069 -0.0381271363515413 0.0704528626821441 -0.03802712231313 -0.110407032992212 0.00350587287969365 0.0385171734630085 0.446568447619045 0.809502549682312 0.190557119468185 -0.222907436788804 -0.366536117408187 -0.226922205069173 0.305852203966214 -0.24424319200769 -0.200555590991757 -0.169207185785216 -0.241925330225748 -0.241925330225748 0.165082212153189 0.503770405170246 0.163053659443854 -0.241925330225748 -0.241925330225748 -0.167063198699027 -0.237236627038943 0.115825879672072 -0.43160852201444 -0.241925330225748 -0.403750516655644 -0.385817535737547 0.127478641343658 0.99601992117212 0.0743006436477545 0.746108548471129 0.445221072117361 0.80767559660628 0.998013853666771 0.145410533987869 0.778470467925046 -0.0674968560971727 -0.503416726899411 -0.355398745108543 0.818401840012901 0.16307931911102 0.197189961166101 -0.978361635266685 -0.978361635266685 -0.988140614993635 -0.978361635266685 -0.56921736462629 -0.978361635266685 -0.988140614993635 0.834550400591441 0.81479942328861 -0.726773484263246 -0.978361635266685 -0.0560809457447794
-0.0336509494871074 -0.084389988824326 0.431528694846825 0.192057976113476 -0.584611107510183 -0.224787557094009 0.994029887679642 0.984078959234633 0.998013806610612 1 0.998013806610612 0.990108715635211 -0.98002169463031 -0.98002169463031 0.880334240866139 -0.0336509494871074 0.176898777738477 0.167863348249159 0.126492894973289 -0.308955385437047 0.998013806610612 0.483149598653099 0.911988853808868 -0.320321616473572 -0.636092294359255 0.483149598653099 0.371577119342837 0.476941395155929 0.594087000142009 0.051977358212828 0.164754326954705 -0.164182680943424 -0.224787557094009 -0.411984920255518 -0.247034738271496 0.308849011966508 -0.986107238218809 -0.0987897869561218 0.429797528203113 0.429797528203113 -0.0336509494871074 -0.12655448411081 -0.32391162726956 -0.716844223185828 0.992079083187339 -0.040378929406387 0.9960316051481 0.340460160004378 0.474929576400055 -0.228897850617615 -0.0316174323998817 0.846547641668599 -0.0654083696700422 -0.228190033717898 -0.235467310609673 0.0649600114800769 0.9960316051481 -0.0333762084336869 0.994029887679642 0.170922017424819 0.895850909678956 0.494406065959351 0.494406065959351 0.334273651844317 -0.231254224418035 0.0850024079153334 0.893895862373256 0.796079625521571 -0.221794201117848 0.196424444300945 -0.0780281778143855 -0.0583455484648286 -0.0450126825374391 -0.244729271669269 -0.127787079361143 -0.247170615106021 0.174747056171824 -0.972261035778291 -0.253042593850026 0.44047838937176 -0.986107238218809 -0.986107238218809 0.994029887679642 -0.121509687749753 -0.965990342829281 -0.0560563798259481 -0.986107238218809 -0.984043753913839 0.982031370269141 0.994029887679642 0.0111275876651413 0.0645552414297733 -0.231254224418035 0.984078959234633 0.0817659890923978 0.422119929403968 -0.231254224418035 0.486445719951343 -0.374736058712536 0.994029887679642 0.0649600114800769 -0.404598091530167 0.911760515823418 0.929700556463143 0.0653688339971771 0.0907571895660965 -0.402922195306142 0.0812461534956655 -0.221597153618042 0.483149598653099 0.163259192130637 -0.741183370353942 0.594087000142009 0.318912011376421 -0.356897552095955 -0.972077070766344 0.0289892454683033 0.144402039953033 0.483480973276942 0.496086706589289 0.103118956355664 0.338603850767495 -0.231254224418035 -0.436752902944609 -0.9168997322975 -0.918764400733141 -0.920632070756371 0.984078959234633 0.891953943740539 0.884549447962041 0.817229617892099 0.00776070771256279 0.431843081662796 -0.404598091530167 -0.0839479184508765 0.0649600114800769 0.00621265808603735 -0.253042593850026 0.812957153428393 0.0291287468876941 -0.0756745329458863 0.247268579515703 0.984078959234633 -0.231254224418035 -0.98002169463031 0.594087000142009 -0.040378929406387 0.0649210739605526 -0.0374762168922485 -0.0987897869561218 0.00621613021863277 0.0350489384794908 0.445228185217153 0.806741056908529 0.192072283126538 -0.224134219969426 -0.367358977087873 -0.228190033717898 0.305244722340567 -0.244729271669269 -0.203348506483796 -0.17002941843609 -0.242406797003499 -0.242406797003499 0.164754326954705 0.502262634733889 0.162007655329009 -0.242406797003499 -0.242406797003499 -0.16739567888985 -0.237708762611842 0.114653363102168 -0.425040067806573 -0.242406797003499 -0.404598091530167 -0.38667704274409 0.126492894973289 0.994029887679642 0.0756745329458862 0.742811341400223 0.443590878119648 0.80494671381442 0.9960316051481 0.144402039953033 0.775607691570674 -0.0715900076265277 -0.504941168387734 -0.353457027437387 0.815731946233917 0.160877407976263 0.198685782547528 -0.976288603052588 -0.976288603052588 -0.986107238218809 -0.976288603052588 -0.570375028124377 -0.976288603052588 -0.986107238218809 0.831956002773916 0.812069257516206 -0.723345206725156 -0.976288603052588 -0.0574727165023555
-0.0341648378043736 -0.0865998220407673 0.429690025864021 0.194523176570518 -0.583402289127149 -0.223512115090677 0.99601992117212 0.986108089914601 1 0.998013806610612 1 0.992079176737797 -0.98203128953408 -0.98203128953408 0.882641636420816 -0.0341648378043736 0.177250832169596 0.168197420854572 0.127478641343658 -0.308233725429493 1 0.484305267980023 0.914192715784073 -0.319514505635073 -0.640225169886677 0.484305267980023 0.374570005158025 0.47808787503826 0.592860823907069 0.0524894141168755 0.165082212153189 -0.163856582387882 -0.223512115090677 -0.411166638530379 -0.246544079507393 0.310053009009415 -0.988140614993635 -0.110407032992212 0.427964137095221 0.427964137095221 -0.0341648378043736 -0.140580624203212 -0.323094860981423 -0.720283958890977 0.99405346560943 -0.0381271363515413 0.998013853666771 0.342419129782969 0.476079034964337 -0.227575905908982 -0.0293610464432626 0.849074757592025 -0.0637833225540608 -0.226922205069173 -0.234305866909345 0.0665338600234947 0.998013853666771 -0.0338919552137096 0.99601992117212 0.171262177229084 0.898093484083792 0.49567520878786 0.49567520878786 0.336204583994225 -0.230049209450747 0.0853723948471077 0.896146894659409 0.798850923331435 -0.220619436432702 0.194993930414865 -0.0763811718499836 -0.0567160675455107 -0.0438927140065116 -0.24424319200769 -0.12738238068909 -0.24588799952687 0.175611659422812 -0.974337791397661 -0.251931957939584 0.442478494096763 -0.988140614993635 -0.988140614993635 0.99601992117212 -0.118257292254016 -0.968043275024541 -0.054629983755121 -0.988140614993635 -0.986061375059438 0.984044809985443 0.99601992117212 0.0128435206838292 0.0661089847969875 -0.230049209450747 0.986108089914601 0.0835060905898306 0.420259710516754 -0.230049209450747 0.48761615846925 -0.373865471504036 0.99601992117212 0.0665338600234947 -0.403750516655644 0.913952074348732 0.931834483907139 0.0669630098951715 0.0863505663227141 -0.402078097303866 0.0829652669990272 -0.220400501462714 0.484305267980023 0.163831873105367 -0.744489499848464 0.592860823907069 0.320481099645456 -0.360008504140825 -0.974130191579319 0.0292379941789273 0.145410533987869 0.484719141783194 0.497363553601216 0.104799761307476 0.340557033584695 -0.230049209450747 -0.434898704993379 -0.919212772786086 -0.921068653971765 -0.92292757744093 0.986108089914601 0.894212632995688 0.886853248979487 0.819313033473831 0.0117391598024513 0.429941684491186 -0.403750516655644 -0.0830097326155837 0.0665338600234947 0.00351108068646571 -0.251931957939584 0.815664303351491 0.0301271189933328 -0.0743006436477545 0.249751191381307 0.986108089914601 -0.230049209450747 -0.98203128953408 0.592860823907069 -0.0381271363515413 0.0704528626821441 -0.03802712231313 -0.110407032992212 0.00350587287969365 0.0385171734630085 0.446568447619045 0.809502549682312 0.190557119468185 -0.222907436788804 -0.366536117408187 -0.226922205069173 0.305852203966214 -0.24424319200769 -0.200555590991757 -0.169207185785216 -0.241925330225748 -0.241925330225748 0.165082212153189 0.503770405170246 0.163053659443854 -0.241925330225748 -0.241925330225748 -0.167063198699027 -0.237236627038943 0.115825879672072 -0.43160852201444 -0.241925330225748 -0.403750516655644 -0.385817535737547 0.127478641343658 0.99601992117212 0.0743006436477545 0.746108548471129 0.445221072117361 0.80767559660628 0.998013853666771 0.145410533987869 0.778470467925046 -0.0674968560971727 -0.503416726899411 -0.355398745108543 0.818401840012901 0.16307931911102 0.197189961166101 -0.978361635266685 -0.978361635266685 -0.988140614993635 -0.978361635266685 -0.56921736462629 -0.978361635266685 -0.988140614993635 0.834550400591441 0.81479942328861 -0.726773484263246 -0.978361635266685 -0.0560809457447794
-0.0357344078089425 -0.0847835156060843 0.429032667692286 0.196321251161191 -0.584658727003807 -0.218382790751626 0.992079176737797 0.982265158725691 0.992079176737797 0.990108715635211 0.992079176737797 1 -0.990108715635211 -0.990108715635211 0.887716313632306 -0.0357344078089425 0.178666014090166 0.169540319763234 0.127697953313691 -0.305353094637223 0.992079176737797 0.478289377647807 0.918917403900351 -0.316287732575174 -0.635154059467991 0.478289377647807 0.378035058807828 0.472041904730755 0.59395334324738 0.054533211489433 0.166400239037392 -0.162558703358439 -0.218382790751626 -0.407909860255265 -0.244591247427272 0.305648808112246 -0.980313727824066 -0.106946738794277 0.427328176486349 0.427328176486349 -0.0357344078089425 -0.13751223004934 -0.319829154518458 -0.714518010572164 0.998013900720699 -0.0339288958608708 0.994053512476636 0.341559521380055 0.470107401481453 -0.22225996964415 -0.0251002418118978 0.859239693056891 -0.0572592498218399 -0.221824409218326 -0.229639269338639 0.0627160780335764 0.994053512476636 -0.0354768643934016 0.992079176737797 0.172629545347617 0.902942985440085 0.490757143644315 0.490757143644315 0.33525659437935 -0.225205431367953 0.0868496334257072 0.901025503887287 0.801061708142396 -0.215900744117403 0.189238716177545 -0.069764305768876 -0.0501771893567341 -0.0474157275387604 -0.2423085848508 -0.12575831125025 -0.240731207538273 0.168949244106047 -0.966572861532965 -0.247471836253777 0.437351972625554 -0.980313727824066 -0.980313727824066 0.992079176737797 -0.11833324627268 -0.972267341285882 -0.0489099298758891 -0.980313727824066 -0.98617932529836 0.988142106125057 0.992079176737797 0.0197014083600802 0.0622776155503468 -0.225205431367953 0.982265158725691 0.080150630007 0.41953106403094 -0.225205431367953 0.481643748186692 -0.397938786240936 0.992079176737797 0.0627160780335764 -0.409561397045177 0.918633500712335 0.93631709733998 0.0631590875003737 0.0893835428658086 -0.407909860255265 0.0795924480589462 -0.215590161253632 0.478289377647807 0.166111649129071 -0.738592530099598 0.59395334324738 0.319400276247256 -0.356924188890202 -0.978366035291988 0.0297660376992675 0.146071074388882 0.479717519598943 0.492466490134476 0.10208821406196 0.339717727402546 -0.225205431367953 -0.434177026731596 -0.911882094110684 -0.913723405254355 -0.915567733408766 0.982265158725691 0.899125469165588 0.887716313632306 0.823368680673227 0.0095414049116241 0.429082734600023 -0.409561397045177 -0.0914621186107365 0.0627160780335764 0.0020376169915949 -0.247471836253777 0.817717099706384 0.021940006211295 -0.0750737575420954 0.25263141857338 0.982265158725691 -0.225205431367953 -0.990108715635211 0.59393928148209 -0.0339288958608708 0.0690777320831974 -0.0396880965947528 -0.106946738794277 0.00206099217959218 0.0367213670405555 0.441526775008035 0.811702180103658 0.187108126148978 -0.21797573770854 -0.382764497408959 -0.221824409218326 0.308294147420705 -0.2423085848508 -0.20094350123531 -0.165902363055046 -0.240009082442379 -0.240009082442379 0.166400239037392 0.500125488202531 0.167218635345894 -0.240009082442379 -0.240009082442379 -0.165739920628514 -0.235357517644846 0.120475425911125 -0.428118165039336 -0.240009082442379 -0.409561397045177 -0.401274592311416 0.127697953313691 0.992079176737797 0.0750737575420956 0.740198754524271 0.438658255355014 0.809780331994746 0.994053512476636 0.146071074388882 0.785457525450377 -0.0690483695272466 -0.503690694078802 -0.349350408895613 0.82033424560421 0.16192354016156 0.193726515958547 -0.970612205667218 -0.970612205667218 -0.980313727824066 -0.970612205667218 -0.564608317198861 -0.970612205667218 -0.980313727824066 0.840637810192435 0.816916299185565 -0.721016839942742 -0.970612205667218 -0.0504988608698429
0.0310000189097516 0.0811822875564454 -0.430820864803208 -0.195618969111444 0.59060608012195 0.216395544096466 -0.982031615218341 -0.97202093591136 -0.98203128953408 -0.98002169463031 -0.98203128953408 -0.990108715635211 1 1 -0.880297472079266 0.0310000189097516 -0.176898777738477 -0.16786334824916 -0.122633216373277 0.308643797143102 -0.98203128953408 -0.47648547286914 -0.907811678048184 0.319898684867856 0.641499311578632 -0.47648547286914 -0.3811920931056 -0.470204898660332 -0.588046282278742 -0.051977358212828 -0.164754326954705 0.164182680943424 0.216395544096466 0.411984920255518 0.247034738271496 -0.299494550640821 0.990107159288199 0.111267349641588 -0.429084753336241 -0.429084753336241 0.0310000189097516 0.141342690224788 0.323494625671603 0.721718426534685 -0.988083536815244 0.0272557521734063 -0.984045009566322 -0.336811474991104 -0.468188999332889 0.220819709089262 0.022601496876288 -0.859475399618141 0.0654083696700415 0.219859656526168 0.235467310609673 -0.0668131949369467 -0.984045009566322 0.0307343954707938 -0.982031615218341 -0.17092201742482 -0.891631268482523 -0.488040652456011 -0.488040652456011 -0.330516080156083 0.231254224418035 -0.0850024079153342 -0.889670187388604 -0.800495512883056 0.221794201117848 -0.196424444300945 0.0780281778143852 0.0583455484648283 0.0450126825374386 0.244729271669269 0.127787079361143 0.24717061510602 -0.164616059279782 0.976288421693973 0.253042593850026 -0.433143303281213 0.990107159288199 0.990107159288199 -0.982031615218341 0.123507196842683 0.982099095097989 0.0560563798259478 0.990107159288199 0.996031354663584 -0.978015466497952 -0.982031615218341 -0.0111275876651417 -0.0663893056286833 0.231254224418035 -0.97202093591136 -0.0840595188270709 -0.4213680911277 0.231254224418035 -0.47979224802471 0.401914234221881 -0.982031615218341 -0.0668131949369467 0.413652956061921 -0.907591009046851 -0.929691011607995 -0.0672414509952056 -0.0841177001745266 0.411984920255518 -0.0835155487642272 0.221597153618042 -0.47648547286914 -0.163259192130637 0.721867888259701 -0.588046282278742 -0.316228203850525 0.368044010565885 0.988140009114364 -0.0259220005510026 -0.144402039953033 -0.477041245161463 -0.489725887429774 -0.108203038555606 -0.334938970573831 0.231254224418035 0.442710023708038 0.921052493994769 0.92291209655034 0.924774747197521 -0.97202093591136 -0.891933112516086 -0.880297472079266 -0.81271474656444 -0.0192314574727714 -0.437817033698134 0.413652956061921 0.0962178683068199 -0.0668131949369467 -0.00150892172190852 0.253042593850026 -0.817355014241878 -0.0171650357147443 0.0692271543248631 -0.24886156330801 -0.97202093591136 0.231254224418035 1 -0.588004044837379 0.0272557521734063 -0.0765412473131601 0.0349791825218677 0.111267349641588 -0.00147982396731926 -0.0446476528146438 -0.437275796107325 -0.81115685018991 -0.186906907814894 0.224134219969426 0.386588352738007 0.219859656526168 -0.305244722340567 0.244729271669269 0.204003748721737 0.16741929575609 0.242406797003498 0.242406797003498 -0.164754326954705 -0.495677787887548 -0.16200765532901 0.242406797003498 0.242406797003498 0.16739567888985 0.237708762611842 -0.141817883984836 0.432452734720191 0.242406797003498 0.413652956061921 0.405283365326176 -0.122633216373277 -0.982031615218341 -0.0692271543248635 -0.723518684435783 -0.436992216594627 -0.809358984378846 -0.984045009566322 -0.144402039953033 -0.780074038905699 0.0703339927617031 0.510908213424998 0.339943087309216 -0.820091687663877 -0.168474826834136 -0.193340249375041 0.98030871796186 0.98030871796186 0.990107159288199 0.98030871796186 0.570358185554225 0.98030871796186 0.990107159288199 -0.840650378011709 -0.81646529974387 0.703673597631225 0.98030871796186 0.0574727165023548
0.0310000189097516 0.0811822875564454 -0.430820864803208 -0.195618969111444 0.59060608012195 0.216395544096466 -0.982031615218341 -0.97202093591136 -0.98203128953408 -0.98002169463031 -0.98203128953408 -0.990108715635211 1 1 -0.880297472079266 0.0310000189097516 -0.176898777738477 -0.16786334824916 -0.122633216373277 0.308643797143102 -0.98203128953408 -0.47648547286914 -0.907811678048184 0.319898684867856 0.641499311578632 -0.47648547286914 -0.3811920931056 -0.470204898660332 -0.588046282278742 -0.051977358212828 -0.164754326954705 0.164182680943424 0.216395544096466 0.411984920255518 0.247034738271496 -0.299494550640821 0.990107159288199 0.111267349641588 -0.429084753336241 -0.429084753336241 0.0310000189097516 0.141342690224788 0.323494625671603 0.721718426534685 -0.988083536815244 0.0272557521734063 -0.984045009566322 -0.336811474991104 -0.468188999332889 0.220819709089262 0.022601496876288 -0.859475399618141 0.0654083696700415 0.219859656526168 0.235467310609673 -0.0668131949369467 -0.984045009566322 0.0307343954707938 -0.982031615218341 -0.17092201742482 -0.891631268482523 -0.488040652456011 -0.488040652456011 -0.330516080156083 0.231254224418035 -0.0850024079153342 -0.889670187388604 -0.800495512883056 0.221794201117848 -0.196424444300945 0.0780281778143852 0.0583455484648283 0.0450126825374386 0.244729271669269 0.127787079361143 0.24717061510602 -0.164616059279782 0.976288421693973 0.253042593850026 -0.433143303281213 0.990107159288199 0.990107159288199 -0.982031615218341 0.123507196842683 0.982099095097989 0.0560563798259478 0.990107159288199 0.996031354663584 -0.978015466497952 -0.982031615218341 -0.0111275876651417 -0.0663893056286833 0.231254224418035 -0.97202093591136 -0.0840595188270709 -0.4213680911277 0.231254224418035 -0.47979224802471 0.401914234221881 -0.982031615218341 -0.0668131949369467 0.413652956061921 -0.907591009046851 -0.929691011607995 -0.0672414509952056 -0.0841177001745266 0.411984920255518 -0.0835155487642272 0.221597153618042 -0.47648547286914 -0.163259192130637 0.721867888259701 -0.588046282278742 -0.316228203850525 0.368044010565885 0.988140009114364 -0.0259220005510026 -0.144402039953033 -0.477041245161463 -0.489725887429774 -0.108203038555606 -0.334938970573831 0.231254224418035 0.442710023708038 0.921052493994769 0.92291209655034 0.924774747197521 -0.97202093591136 -0.891933112516086 -0.880297472079266 -0.81271474656444 -0.0192314574727714 -0.437817033698134 0.413652956061921 0.0962178683068199 -0.0668131949369467 -0.00150892172190852 0.253042593850026 -0.817355014241878 -0.0171650357147443 0.0692271543248631 -0.24886156330801 -0.97202093591136 0.231254224418035 1 -0.588004044837379 0.0272557521734063 -0.0765412473131601 0.0349791825218677 0.111267349641588 -0.00147982396731926 -0.0446476528146438 -0.437275796107325 -0.81115685018991 -0.186906907814894 0.224134219969426 0.386588352738007 0.219859656526168 -0.305244722340567 0.244729271669269 0.204003748721737 0.16741929575609 0.242406797003498 0.242406797003498 -0.164754326954705 -0.495677787887548 -0.16200765532901 0.242406797003498 0.242406797003498 0.16739567888985 0.237708762611842 -0.141817883984836 0.432452734720191 0.242406797003498 0.413652956061921 0.405283365326176 -0.122633216373277 -0.982031615218341 -0.0692271543248635 -0.723518684435783 -0.436992216594627 -0.809358984378846 -0.984045009566322 -0.144402039953033 -0.780074038905699 0.0703339927617031 0.510908213424998 0.339943087309216 -0.820091687663877 -0.168474826834136 -0.193340249375041 0.98030871796186 0.98030871796186 0.990107159288199 0.98030871796186 0.570358185554225 0.98030871796186 0.990107159288199 -0.840650378011709 -0.81646529974387 0.703673597631225 0.98030871796186 0.0574727165023548
-0.00185461280943811 -0.0310972447817806 0.429359274043027 0.192964746207011 -0.5455961464205 -0.233363092622349 0.882652890005423 0.892203435865665 0.882641636420816 0.880334240866139 0.882641636420816 0.887716313632306 -0.880297472079266 -0.880297472079266 1 -0.00185461280943811 0.142421255393234 0.156869109852279 0.155199893803351 -0.293121250210311 0.882641636420816 0.456177034216819 0.960129241102604 -0.299732356878648 -0.639178210575357 0.456177034216819 0.402493872839392 0.449966446156704 0.551500701903616 0.0689201197074624 0.153963714433566 -0.0646518293953394 -0.233363092622349 -0.265567572196215 -0.250231814328894 0.30374460966523 -0.873028794895958 -0.0149014355009048 0.427476039546737 0.427476039546737 -0.00185461280943811 -0.036347878271838 -0.303608777266674 -0.715442949343559 0.889597255157938 -0.0177996249004878 0.88496347852426 0.337017600872794 0.447622199066723 -0.240172558631432 -0.00872852025567291 0.82875040372624 -0.0763704385187978 -0.236834763832594 -0.256172566743518 0.0374065589832271 0.88496347852426 -0.0015672721881956 0.882652890005423 0.159727450972737 0.984149051014663 0.463565923406333 0.463565923406333 0.3314369622164 -0.253281668921745 0.0815886708280662 0.986114791316691 0.894624844218461 -0.243394539714757 0.209090354078447 -0.0660648231148394 -0.0702315710723259 -0.0818964027544487 -0.246390286395344 -0.0917249954724031 -0.266224526155191 0.179621146699407 -0.878584096405968 -0.264011113099443 0.44908192104972 -0.873028794895958 -0.873028794895958 0.882652890005423 -0.190523964108044 -0.88569561937882 -0.053005022484591 -0.873028794895958 -0.879902584297177 0.89903693652034 0.882652890005423 0.000665074578890805 0.0375065168431857 -0.253281668921745 0.892203435865665 0.0425056765968132 0.420743201662632 -0.253281668921745 0.459087789381001 -0.320567669602503 0.882652890005423 0.0374065589832271 -0.267297520026506 0.968400187274301 0.950837707746993 0.0373043580436872 0.129310196602328 -0.265567572196215 0.0425775959755216 -0.243072473595271 0.456177034216819 0.133290187952317 -0.713500599303274 0.551500701903616 0.283200540841622 -0.335810477310894 -0.891824126259397 -0.000294114269115793 0.16337941969173 0.458680001092959 0.465039225597298 0.0729623960478782 0.335001136245555 -0.253281668921745 -0.399505782402188 -0.874469788445112 -0.876591785917561 -0.878715786215474 0.892203435865665 0.988084943043236 0.995997516126909 0.908850856800044 0.0146297739216578 0.395702253769463 -0.267297520026506 -0.10051971248145 0.0374065589832271 0.0246100775330549 -0.264011113099443 0.873533770805814 -0.0406037099546096 -0.0152485370967428 0.242644067523828 0.892203435865665 -0.253281668921745 -0.880297472079266 0.551287262944282 -0.0177996249004878 0.0563164470174253 -0.00523815005612369 -0.0149014355009048 0.0244440250996429 0.0256593481051017 0.452724577692869 0.879374309188131 0.195204642539744 -0.246918640541723 -0.307887801757248 -0.236834763832594 0.249696981250624 -0.247457528553912 -0.255801107162449 -0.122113958415541 -0.244645987245775 -0.244645987245775 0.153963714433566 0.507802154206522 0.175026917455537 -0.244645987245775 -0.244645987245775 -0.159664844055179 -0.254368682513492 0.0954854047276392 -0.46349833956174 -0.244645987245775 -0.26872666818174 -0.263530068334043 0.155199893803351 0.882652890005423 0.0152485370967424 0.715337816869631 0.418461937325346 0.878313897031161 0.88496347852426 0.16337941969173 0.865163736364477 -0.151625579489258 -0.46977374691032 -0.346811550316601 0.868354184282717 0.16151067676838 0.200861829308524 -0.882787833741868 -0.882787833741868 -0.873028794895958 -0.882787833741868 -0.515610527420637 -0.882787833741868 -0.873028794895958 0.847222069418782 0.872142468154651 -0.726875939539367 -0.882787833741868 -0.0664925170961639
1 0.714366792538218 -0.143631501723635 -0.0322880376126909 0.177456670821999 0.0570986006436363 -0.0419031886255362 -0.0367761053024852 -0.0341648378043736 -0.0336509494871074 -0.0341648378043736 -0.0357344078089425 0.0310000189097516 0.0310000189097516 -0.00185461280943811 1 0.0678478774870792 0.0621222844875231 0.0603781453299101 0.0987758300331949 -0.0341648378043736 -0.16879015454566 -0.0237885022266901 0.131314276312395 -0.0213248597349232 -0.16879015454566 0.0361434453953769 -0.166223835398677 -0.187791682667497 0.170478245262917 0.0533002709768752 -0.0703388050009946 0.0621504446724929 0.0147458907239651 0.0659008673148322 -0.183506467238572 0.033166773916557 0.256817463428584 -0.142420743913331 -0.142420743913331 1 0.228596619834089 0.116346180587143 0.0187190242625558 -0.0394063479621905 0.620642346028709 -0.0382887408980978 -0.0933911538804577 -0.170283554563398 0.0401018967774608 0.617373612794772 0.00473084518462967 0.0760588068213863 0.0630303235009675 0.0586198423162323 0.460960894008264 -0.0382887408980978 0.998005062689925 -0.0419031886255362 -0.01310904018689 -0.00381974011742483 -0.164389235795028 -0.164389235795028 -0.0834635913495012 0.0612303147732335 0.144142233141324 -0.00728081630282931 0.0264061121512873 0.0281876193380728 -0.0641288836153418 0.0891428143347366 0.0816179107291775 0.0392835161123751 0.0809428393275882 0.043248156495522 0.0112331789416865 -0.0259840224281809 0.0275213152567617 0.0546807576615775 -0.108630021115829 0.033166773916557 0.033166773916557 -0.0419031886255362 0.331961213545727 0.0294624847834439 0.055941518665449 0.033166773916557 0.0304784783395064 -0.0341893814844488 -0.0419031886255362 0.0362058032172536 0.459229149415962 0.0612303147732335 -0.0367761053024852 0.469074071652442 -0.145206040588091 0.0612303147732335 -0.170283554563398 0.0335814367706231 -0.0419031886255362 0.460960894008264 0.0152594151277371 -0.00534703184795576 -0.0182887091005 0.462690223269236 -0.269607598157382 0.0147458907239651 0.467342111201513 0.0093767467457726 -0.16879015454566 -0.0363789414877703 0.0252280239265032 -0.187791682667497 -0.123961031682767 0.080604501613955 0.0294391865548141 -0.934148859718102 0.0693013272327342 -0.157111535020122 -0.165120918713588 -0.0373648249501449 -0.0924899033421532 0.0612303147732335 0.18280555645456 0.0362705840600241 0.0404470756728796 0.0446156681896558 -0.0367761053024852 -0.00698830575794672 0.0054622275938452 0.0269493297488058 -0.0663063059749154 -0.170431024046754 0.0152594151277371 0.0885018506824136 0.460960894008264 0.553460554597548 0.0546807576615775 0.0286517298040854 0.163510489635841 -0.195990508255085 -0.163131270367102 -0.0367761053024852 0.0612303147732335 0.0310000189097516 -0.178819035736341 0.620642346028709 -0.0756644548065134 0.998005062689925 0.256817463428584 0.555108352138002 0.86091199199375 -0.109498584755634 0.026742940444938 -0.0660347572963178 0.0671240255377753 -0.00933876069677397 0.0630303235009675 0.0645713858740343 0.0584110557523964 0.142822078790089 0.153160706881083 0.0505199887038807 0.0505199887038807 0.0533002709768752 -0.122210257419081 0.346855340945862 0.0505199887038807 0.0505199887038807 -0.0327100743377353 0.0589901454854322 0.0890954416569266 -0.189516067014037 0.0505199887038807 0.0209470664499785 0.0127650650744063 0.0603781453299101 -0.0419031886255362 0.195990508255085 -0.0256550095289547 -0.154338939999579 0.0287602303999662 -0.0382887408980978 0.0693013272327342 0.0300320829899706 0.422867437799845 0.185327363451972 0.0826439434226162 0.0197981149950992 -0.0199455960540263 -0.0604417892046585 0.0279559433183788 0.0279559433183788 0.033166773916557 0.0279559433183788 0.158506332078336 0.0279559433183788 0.033166773916557 0.0178914073093269 0.0221281438920347 -0.0136654847263451 0.0279559433183788 0.0380253961410042
0.0678478774870792 -0.119279643183542 0.118170517910886 0.136294594296634 -0.0761083929112281 -0.0713964125653762 0.177250832169596 0.175497400689163 0.177250832169596 0.176898777738477 0.177250832169596 0.178666014090166 -0.176898777738477 -0.176898777738477 0.142421255393234 0.0678478774870792 1 0.878625884680663 0.596606709174219 -0.0585799035985376 0.177250832169596 -0.104764918621034 0.147434412585605 -0.0611973723750383 -0.113480444138334 -0.104764918621034 -0.19330596454028 -0.104764918621034 0.0787684358158985 0.0180050678439389 0.93134802320835 -0.0232278136499049 -0.0713964125653762 -0.072879628839883 -0.0437001432591715 -0.0350053944845607 -0.175148746308197 -0.0428814661054168 0.117893600754668 0.117893600754668 0.0678478774870792 -0.040778814410828 -0.0631129951574705 -0.128537179413565 0.178311165648346 -0.103630233588917 0.177603578866529 0.173760768332237 -0.108592892453785 -0.074056938228736 -0.103084444873821 0.156581852363892 -0.0348543517609362 -0.0716941319639364 -0.0686907347986913 0.23279152388878 0.177603578866529 0.0684998987059939 0.177250832169596 0.00779756095070061 0.145769166168802 -0.123461879119738 -0.123461879119738 0.174453437328903 -0.0695980766011009 -0.00499804410659961 0.145352047088938 0.147892904272166 -0.0689938150861817 0.0749348695059001 -0.0371054765984365 -0.0354246268357757 -0.0416272561351374 -0.0432923090351204 -0.0170274668234565 -0.074056938228736 0.198202750950462 -0.152407749849054 -0.0683870070872839 0.236807450021025 -0.175148746308197 -0.175148746308197 0.177250832169596 0.0883275856548163 -0.175148746308197 -0.0275771507331943 -0.175148746308197 -0.176196729229186 0.176547411456026 0.177250832169596 -0.0356324236138068 0.23409296236163 -0.0695980766011009 0.175497400689163 0.215457619310228 0.118447578341345 -0.0695980766011009 -0.108592892453785 -0.0710981367895456 0.177250832169596 0.23279152388878 -0.0731747023352618 0.14826532627356 0.149798125452471 0.231499152515372 -0.0886959322409169 -0.072879628839883 0.216645021835121 -0.0683870070872839 -0.104764918621034 0.014881527356108 -0.131961383389666 0.0787684358158985 -0.138204683749068 -0.110275996054639 -0.174800759846818 -0.0375949719498567 0.584217623566716 -0.122622297333851 -0.123742113162182 -0.203810439631187 0.173415414013826 -0.0695980766011009 -0.0894730139915422 -0.141902634405553 -0.142307858276108 -0.142712782077414 0.175497400689163 0.144934571523385 0.142421255393234 0.155687174887334 0.0328628333676038 0.091264831630819 -0.0731747023352618 -0.0140922273536055 0.23279152388878 0.188569538071506 -0.0683870070872839 0.150033734398267 -0.025054039514961 -0.053470806516123 -0.193451382890345 0.175497400689163 -0.0695980766011009 -0.176898777738477 0.0787684358158985 -0.103630233588917 0.0365500912826712 0.0613603197096235 -0.0428814661054168 0.187591632987379 0.0792219074397612 0.235791412107862 0.148197530614228 0.0769678147601317 -0.0698992789507578 -0.0625572153305624 -0.0716941319639364 0.492360742741107 -0.0432923090351204 0.132291014191345 -0.0476302810656663 -0.0428814661054168 -0.0428814661054168 0.93134802320835 0.227417130508186 -0.0579153198839582 -0.0428814661054168 -0.0428814661054168 -0.0251694535324313 -0.0420503895637617 0.0374129945456678 -0.0778328839326384 -0.0428814661054168 -0.0731747023352618 -0.0716941319639364 0.596606709174219 0.177250832169596 0.0534708065161192 0.132248361105356 -0.110980397394552 0.149420039535108 0.177603578866529 0.584217623566716 0.145168716832118 0.0983245912422177 -0.0824162491002429 -0.156540438217506 0.151266115342031 0.137460998203357 0.0766786609539761 -0.173415414013825 -0.173415414013825 -0.175148746308197 -0.173415414013825 -0.0785907867086962 -0.173415414013825 -0.175148746308197 0.154064126212934 0.149113806318957 -0.128821204884456 -0.173415414013825 -0.0235971622511774
0.0621222844875231 -0.113187216659888 0.112134741994569 0.100839406570088 -0.100150173401068 -0.067749709859048 0.168197420854572 0.166533549102638 0.168197420854572 0.167863348249159 0.168197420854572 0.169540319763234 -0.16786334824916 -0.16786334824916 0.156869109852279 0.0621222844875231 0.878625884680663 1 0.539717616908135 -0.0555878275920092 0.168197420854572 -0.0533085505778114 0.1606722745429 -0.059285969468915 -0.107684222341119 -0.0533085505778114 -0.217632501388654 -0.0533085505778114 0.10170516290346 -0.0160934985100748 0.944010280893361 -0.0180549991371632 -0.067749709859048 -0.0691571681422521 -0.0414680783001089 -0.010414730287996 -0.16620270288358 -0.040691216583363 0.111871968889945 0.111871968889945 0.0621222844875231 -0.0386959616801452 -0.0598893831862888 -0.12197190724948 0.16920359585634 -0.0983371293599069 0.168532150367056 0.143682081761106 -0.0547687995107125 -0.0702743442949912 -0.0978192178043625 0.148584147097481 -0.0646051761793927 -0.06803222269334 -0.0651822295462659 0.240677495732564 0.168532150367056 0.0626892846014719 0.168197420854572 0.0147982905835009 0.159395682687034 -0.0638743984882522 -0.0638743984882522 0.14446340235158 -0.0660432272021357 -9.513572794559e-05 0.159077940249555 0.140339002964284 -0.0654698294522525 0.0711074336221271 -0.0657568253002195 -0.0648940152847282 -0.0337636363326255 -0.0410810749569797 -0.0258819353091579 -0.0702743442949912 0.147866417016979 -0.164557903714918 -0.0648940152847282 0.207023831595865 -0.16620270288358 -0.16620270288358 0.168197420854572 0.129814692301161 -0.16620270288358 -0.0610862660844343 -0.16620270288358 -0.167197158154974 0.167529928643958 0.168197420854572 -0.0691571681422521 0.241937814182425 -0.0660432272021357 0.166533549102638 0.225574894146684 0.112397651055437 -0.0660432272021357 -0.0547687995107125 -0.067466669065481 0.168197420854572 0.240677495732564 -0.0694371702177161 0.161313991503605 0.163578435840471 0.239426294443019 -0.111064666871786 -0.0691571681422521 0.226707072770822 -0.0648940152847282 -0.0533085505778114 0.0236226237475193 -0.125221213727822 0.10170516290346 -0.129389641225867 -0.131829990256789 -0.165872490468892 -0.0352927631585985 0.528328215849324 -0.0616803088231282 -0.0645966251676435 -0.191342795980931 0.143291383012207 -0.0660432272021357 -0.112923886122784 -0.155307411988455 -0.155618706029788 -0.155930519648262 0.166533549102638 0.158760753269989 0.156869109852279 0.172601597587305 0.0763011195386337 0.113978087407799 -0.0694371702177161 -0.00497156640436669 0.240677495732564 0.182082407424328 -0.0648940152847282 0.142370486265606 -0.0370384571415984 -0.050739687012695 -0.16162295942087 0.166533549102638 -0.0660432272021357 -0.16786334824916 0.10170516290346 -0.0983371293599069 0.0654698294522535 0.0557207776986617 -0.040691216583363 0.18116219591051 0.0851205544568736 0.206016088259888 0.140628069957268 0.0730365424692634 -0.0663290450894037 -0.0648940152847282 -0.06803222269334 0.527044361378848 -0.0410810749569797 0.180253634264066 -0.0451974771106202 -0.040691216583363 -0.040691216583363 0.944010280893361 0.198198074715217 -0.0549571887094368 -0.040691216583363 -0.040691216583363 -0.0199567461852567 -0.0399025888001875 -0.001663599647226 -0.0634382786339196 -0.040691216583363 -0.0694371702177161 -0.06803222269334 0.539717616908135 0.168197420854572 0.0507396870126953 0.125493533530392 -0.0567195915150674 0.141788136993042 0.168532150367056 0.528328215849324 0.137753958393649 0.116152614662898 -0.106381077765708 -0.148358256213055 0.143539921092591 0.102520132549855 0.0727621577240372 -0.164557903714918 -0.164557903714918 -0.16620270288358 -0.164557903714918 -0.0967833890963895 -0.164557903714918 -0.16620270288358 0.146195018426966 0.14149754520001 -0.12224142559857 -0.164557903714918 -0.059285969468915
0.0603781453299101 -0.0348604413137082 0.0428734723631207 0.220058221024032 -0.115019396607724 -0.115275060010378 0.127478641343658 0.133179982226669 0.127478641343658 0.126492894973289 0.127478641343658 0.127697953313691 -0.122633216373277 -0.122633216373277 0.155199893803351 0.0603781453299101 0.596606709174219 0.539717616908135 1 -0.0945818096468083 0.127478641343658 -0.186334216956111 0.145470648770122 -0.082510727460311 -0.120286031690313 -0.186334216956111 -0.0966571462405331 -0.186334216956111 0.122989045054101 -0.0459592577599394 0.576836895170087 0.266908470035361 -0.115275060010378 0.0107731921703951 -0.0519907558981035 -0.13165897406438 -0.121534766721535 0.143998059333862 0.041621880723779 0.041621880723779 0.0603781453299101 0.164529912981159 -0.0813580501185198 -0.134326810326971 0.126689227725891 -0.0962482974806563 0.128462471677968 0.280550272446904 -0.187224807554084 -0.119570685581508 -0.0943228012709135 0.129292285932405 -0.0312180610941618 -0.115755751130592 -0.110906532857311 0.118752737707341 0.128462471677968 0.0615042933751428 0.127478641343658 0.0141438134167667 0.151738220751219 0.0895601994989365 0.0895601994989365 0.281668640405307 -0.112371506753961 -0.0388593279853331 0.15093434619206 0.142901335665231 -0.111395879549578 -0.0995067465250825 -0.0267808719787036 -0.0214423688708806 -0.0705572794998682 -0.0493957431919751 -0.0440377036618288 -0.119570685581508 0.320013754040022 -0.127172534610582 -0.0878694489565871 0.382344042665757 -0.121534766721535 -0.121534766721535 0.127478641343658 0.0455063812549923 -0.128372363397145 -0.0217052737911003 -0.121534766721535 -0.120592276746752 0.132471666133521 0.127478641343658 0.0424935607113969 0.120454591315567 -0.112371506753961 0.133179982226669 0.106386248704657 0.0338034830337752 -0.112371506753961 -0.187224807554084 -0.0617527752685521 0.127478641343658 0.118752737707341 0.00902198043892956 0.147071218396896 0.147344381211847 0.117060041447794 -0.0305021201845207 0.0107731921703951 0.108004920532394 -0.110416140848787 -0.186334216956111 -0.0060015751803986 -0.131370191731218 0.122989045054101 -0.00671828272944075 0.0797183696849666 -0.127341241646676 -0.032329964847062 0.965610607124272 0.0930729134320586 0.088391398456619 -0.129852158948249 0.279992671044408 -0.112371506753961 -0.0052311531565129 -0.120973684186539 -0.12195146643124 -0.122926770771025 0.133179982226669 0.150129424970111 0.155199893803351 0.147508475346252 -0.0500177875155347 -0.0111232024898578 0.00902198043892956 0.00520467335368916 0.118752737707341 0.188595124177375 -0.0878694489565871 0.137990614379577 0.0324593229321222 -0.00933646862796892 -0.334019539663024 0.133179982226669 -0.112371506753961 -0.122633216373277 0.122989045054101 -0.0962482974806563 0.0215139441300808 0.0556644791579878 0.143998059333862 0.187028841917127 -0.0124302924981465 0.380703570445874 0.14369399629466 -0.0872626915997312 -0.11285782136956 -0.0522212040275887 -0.115755751130592 0.461265954305608 -0.0493957431919751 0.0206110667676691 -0.0585112848991241 -0.0467719533269865 -0.0467719533269865 0.576836895170087 0.367182641602811 -0.0935087875603021 -0.0467719533269865 -0.0467719533269865 -0.0478110236039785 -0.0414321120847963 -0.0378208440710894 -0.00633231652595075 -0.0467719533269865 0.00902198043892956 0.0178815538661612 1 0.127478641343658 0.00933646862797518 0.132191936504301 -0.181892171919549 0.136413230518799 0.128462471677968 0.965610607124272 0.152180495710673 0.0298344974639177 -0.114545210791844 -0.262890783055833 0.131292180601925 0.221941470833267 -0.0835407369792559 -0.127172534610582 -0.127172534610582 -0.121534766721535 -0.127172534610582 -0.12338354672383 -0.127172534610582 -0.121534766721535 0.132459538400809 0.135622048684827 -0.125625463057277 -0.127172534610582 -0.0106425886189699
0.0987758300331949 0.113535939778326 -0.495723507302498 0.25111358354923 0.499261291520143 -0.13154306745894 -0.308233725429493 -0.311848553429148 -0.308233725429493 -0.308955385437047 -0.308233725429493 -0.305353094637223 0.308643797143102 0.308643797143102 -0.293121250210311 0.0987758300331949 -0.0585799035985376 -0.0555878275920092 -0.0945818096468083 1 -0.308233725429493 -0.212630333645107 -0.293230304666698 0.893959003668342 0.461509949032238 -0.212630333645107 -0.181765443550033 -0.212630333645107 -0.490834539929888 -0.0524451840956238 -0.0545582774162334 -0.0535110841167331 -0.13154306745894 -0.134275793256263 -0.0805145620929188 -0.150239135033773 0.312277472948547 -0.0493628634123663 -0.496887899118796 -0.496887899118796 0.0987758300331949 -0.0533743580250975 0.895651487740128 0.409381443613808 -0.306072386063676 0.166366302421613 -0.307512683833448 -0.337129630357817 -0.213646607408894 -0.136444906280196 0.169555749336234 -0.323487368063998 0.147170026699086 -0.132091595340402 -0.126558038937243 -0.016869389516265 -0.307512683833448 0.0918825783117407 -0.308233725429493 -0.0566007036996933 -0.296495332800458 -0.227470172661461 -0.227470172661461 -0.335791054022596 -0.128229754918958 -0.0443432881503018 -0.297312354754323 -0.33847594853246 -0.127116443894445 0.138062435355773 0.137963314596903 0.144845067464483 -0.0194589264277547 -0.0797631550835336 0.221832942828834 -0.136444906280196 -0.273470859900795 0.315928111505479 -0.125998441145208 -0.235820767422511 0.312277472948547 0.312277472948547 -0.308233725429493 0.140896876966907 0.301403822600985 0.164771888853547 0.312277472948547 0.31009537199853 -0.309677681142839 -0.308233725429493 0.122366558824943 -0.0150758408569244 -0.128229754918958 -0.311848553429148 -0.014523506662004 -0.494563961702283 -0.128229754918958 -0.213646607408894 -0.130993514489937 -0.308233725429493 -0.016869389516265 -0.134819446239839 -0.291599302929978 -0.28589550012378 -0.00940641144727638 -0.0648139066839162 -0.134275793256263 -0.0126851182609088 -0.125998441145208 -0.212630333645107 -0.0677171053321722 0.397226149377821 -0.490834539929888 -0.303969116082057 0.341269583997757 0.313006174112129 -0.0899187265475311 -0.0965627473875093 -0.225923299933127 -0.227986484955386 0.262499790736857 -0.337801019198136 -0.128229754918958 0.445095186770046 0.326822483663205 0.326035593828173 0.325594842708175 -0.311848553429148 -0.288840428335452 -0.293121250210311 -0.252822990087052 -0.0901085294694076 -0.440363540222136 -0.134819446239839 -0.0727189728823942 -0.016869389516265 -0.0500218892323395 -0.125998441145208 -0.331654062301427 -0.0184395733147826 -0.0804877319883578 -0.385153310324432 -0.311848553429148 -0.128229754918958 0.308643797143102 -0.490834539929888 0.166366302421613 -0.140242007446014 0.099972875642857 -0.0493628634123663 -0.044731425784875 0.161463304147336 -0.236967323556665 -0.337077541078941 0.141807999665087 -0.128784699902549 -0.125998441145208 -0.132091595340402 -0.101081571265052 -0.0797631550835336 0.138489701451199 0.0790636302346152 -0.0790062047372211 -0.0790062047372211 -0.0545582774162334 -0.257587911111334 -0.0178666025506946 -0.0790062047372211 -0.0790062047372211 -0.0545582774162334 -0.077475002346867 -0.0358380649565596 -0.0876602556558767 -0.0790062047372211 -0.134819446239839 -0.132091595340404 -0.0945818096468083 -0.308233725429493 0.0804877319883595 -0.396209830239665 -0.192686789472056 -0.333968483297585 -0.307512683833448 -0.0965627473875093 -0.31606597872032 0.1031134984384 0.476057603039527 0.331149284056335 -0.329127623574755 0.253262603958986 0.141275253309036 0.315928111505479 0.315928111505479 0.312277472948547 0.315928111505479 0.509398755271509 0.315928111505479 0.312277472948547 -0.330385245698148 -0.334867419854642 0.389473585455637 0.315928111505479 0.180198871611296
-0.0341648378043736 -0.0865998220407673 0.429690025864021 0.194523176570518 -0.583402289127149 -0.223512115090677 0.99601992117212 0.986108089914601 1 0.998013806610612 1 0.992079176737797 -0.98203128953408 -0.98203128953408 0.882641636420816 -0.0341648378043736 0.177250832169596 0.168197420854572 0.127478641343658 -0.308233725429493 1 0.484305267980023 0.914192715784073 -0.319514505635073 -0.640225169886677 0.484305267980023 0.374570005158025 0.47808787503826 0.592860823907069 0.0524894141168755 0.165082212153189 -0.163856582387882 -0.223512115090677 -0.411166638530379 -0.246544079507393 0.310053009009415 -0.988140614993635 -0.110407032992212 0.427964137095221 0.427964137095221 -0.0341648378043736 -0.140580624203212 -0.323094860981423 -0.720283958890977 0.99405346560943 -0.0381271363515413 0.998013853666771 0.342419129782969 0.476079034964337 -0.227575905908982 -0.0293610464432626 0.849074757592025 -0.0637833225540608 -0.226922205069173 -0.234305866909345 0.0665338600234947 0.998013853666771 -0.0338919552137096 0.99601992117212 0.171262177229084 0.898093484083792 0.49567520878786 0.49567520878786 0.336204583994225 -0.230049209450747 0.0853723948471077 0.896146894659409 0.798850923331435 -0.220619436432702 0.194993930414865 -0.0763811718499836 -0.0567160675455107 -0.0438927140065116 -0.24424319200769 -0.12738238068909 -0.24588799952687 0.175611659422812 -0.974337791397661 -0.251931957939584 0.442478494096763 -0.988140614993635 -0.988140614993635 0.99601992117212 -0.118257292254016 -0.968043275024541 -0.054629983755121 -0.988140614993635 -0.986061375059438 0.984044809985443 0.99601992117212 0.0128435206838292 0.0661089847969875 -0.230049209450747 0.986108089914601 0.0835060905898306 0.420259710516754 -0.230049209450747 0.48761615846925 -0.373865471504036 0.99601992117212 0.0665338600234947 -0.403750516655644 0.913952074348732 0.931834483907139 0.0669630098951715 0.0863505663227141 -0.402078097303866 0.0829652669990272 -0.220400501462714 0.484305267980023 0.163831873105367 -0.744489499848464 0.592860823907069 0.320481099645456 -0.360008504140825 -0.974130191579319 0.0292379941789273 0.145410533987869 0.484719141783194 0.497363553601216 0.104799761307476 0.340557033584695 -0.230049209450747 -0.434898704993379 -0.919212772786086 -0.921068653971765 -0.92292757744093 0.986108089914601 0.894212632995688 0.886853248979487 0.819313033473831 0.0117391598024513 0.429941684491186 -0.403750516655644 -0.0830097326155837 0.0665338600234947 0.00351108068646571 -0.251931957939584 0.815664303351491 0.0301271189933328 -0.0743006436477545 0.249751191381307 0.986108089914601 -0.230049209450747 -0.98203128953408 0.592860823907069 -0.0381271363515413 0.0704528626821441 -0.03802712231313 -0.110407032992212 0.00350587287969365 0.0385171734630085 0.446568447619045 0.809502549682312 0.190557119468185 -0.222907436788804 -0.366536117408187 -0.226922205069173 0.305852203966214 -0.24424319200769 -0.200555590991757 -0.169207185785216 -0.241925330225748 -0.241925330225748 0.165082212153189 0.503770405170246 0.163053659443854 -0.241925330225748 -0.241925330225748 -0.167063198699027 -0.237236627038943 0.115825879672072 -0.43160852201444 -0.241925330225748 -0.403750516655644 -0.385817535737547 0.127478641343658 0.99601992117212 0.0743006436477545 0.746108548471129 0.445221072117361 0.80767559660628 0.998013853666771 0.145410533987869 0.778470467925046 -0.0674968560971727 -0.503416726899411 -0.355398745108543 0.818401840012901 0.16307931911102 0.197189961166101 -0.978361635266685 -0.978361635266685 -0.988140614993635 -0.978361635266685 -0.56921736462629 -0.978361635266685 -0.988140614993635 0.834550400591441 0.81479942328861 -0.726773484263246 -0.978361635266685 -0.0560809457447794
-0.16879015454566 -0.185285716118157 0.413427317381203 0.49471513742883 -0.356931853090435 -0.259151041436998 0.478986562066993 0.471949572978703 0.484305267980023 0.483149598653099 0.484305267980023 0.478289377647807 -0.47648547286914 -0.47648547286914 0.456177034216819 -0.16879015454566 -0.104764918621034 -0.0533085505778114 -0.186334216956111 -0.212630333645107 0.484305267980023 1 0.484147090736026 -0.226776184908176 -0.389094552532576 1 0.233985234481889 0.990426353818588 0.362973435228144 0.0721333798727893 -0.107484451172913 -0.105421391223088 -0.259151041436998 -0.0894057620623695 -0.0734025859488765 0.69348739675215 -0.481470847319058 -0.0344062398832772 0.412466345816285 0.412466345816285 -0.16879015454566 -0.0647354046638571 -0.229084317202768 -0.405629016715913 0.482890750147486 -0.184981223779551 0.480135726322466 0.630707936942326 0.985669418162264 -0.232298887677919 -0.180856146432067 0.415492500522148 -0.14456786184649 -0.260231688060834 -0.249330110863107 0.015614356829211 0.480135726322466 -0.166529813912543 0.478986562066993 0.266192987281688 0.466796399968505 0.934761385008315 0.934761385008315 0.622341155685527 -0.252623533663844 0.139535567449122 0.465297758464389 0.438302454620975 -0.224505169405994 0.271994751201502 -0.151051297693734 -0.143840753890307 0.0923497533648905 -0.0871752472077891 -0.0990016120176313 -0.230388561677088 0.414358927841747 -0.474951122674089 -0.24822765557304 0.775661621404529 -0.481470847319058 -0.481470847319058 0.478986562066993 -0.275481046972063 -0.469419166906233 -0.14494027483692 -0.481470847319058 -0.485343088483864 0.475800497664696 0.478986562066993 -0.155376774242198 0.0131484534409507 -0.252623533663844 0.471949572978703 -0.025007355806055 0.414615601267896 -0.252623533663844 0.99524320195808 -0.0770228217887602 0.478986562066993 0.015614356829211 -0.0875480183547245 0.474543304002717 0.441827287961025 0.0121547498143974 0.20450570386935 -0.0894057620623695 -0.0218651372032459 -0.221649679208425 1 0.273242319772354 -0.418740884020673 0.362973435228144 0.699512951795104 -0.252652754432558 -0.474099916359726 0.146057641666158 -0.190236832946759 0.926758863278462 0.932644466564396 0.517146934920645 0.629454387526255 -0.252623533663844 -0.400838842410592 -0.531126781153033 -0.526716524882638 -0.528047051590535 0.471949572978703 0.458064699566593 0.461913443406498 0.456166512280547 0.114910932659243 0.40451570561651 -0.0875480183547245 -0.127762922179699 0.015614356829211 -0.00405321279649483 -0.24822765557304 0.446238194183259 -0.0827815527541156 0.073265948586407 0.290135446866124 0.471949572978703 -0.252623533663844 -0.47648547286914 0.362973435228144 -0.184981223779551 0.131746525681223 -0.172014049559767 -0.0344062398832772 -0.00714902670857432 -0.160240687289957 0.781910353044169 0.445358229967531 0.279373831758757 -0.253716822525176 -0.0753141364967065 -0.260231688060834 -0.119019829859678 -0.0690452328824818 -0.260635173162556 -0.0734812073967586 -0.0715651244498922 -0.0715651244498922 -0.107484451172913 0.825467052113348 -0.0867426969536453 -0.0715651244498922 -0.0715651244498922 -0.107484451172913 -0.0626724262564101 -0.000966945551582148 -0.271986714359845 -0.0715651244498922 -0.0875480183547245 -0.0809250686875382 -0.186334216956111 0.478986562066993 -0.0732659485864063 0.419650701097539 0.921926487321786 0.437813275360535 0.480135726322466 -0.190236832946759 0.42030389557344 -0.252911853034643 -0.381925666442789 -0.604031241724552 0.45169721734682 0.49245949645529 0.278324276083498 -0.474508438511324 -0.474508438511324 -0.481470847319058 -0.474508438511324 -0.315437187532507 -0.474508438511324 -0.481470847319058 0.411223659801034 0.449024360584795 -0.405790134962812 -0.474508438511324 -0.136738003967802
-0.0237885022266901 -0.059910809982169 0.435870840635958 0.22116822838288 -0.552663961745075 -0.250611563364087 0.914198873558826 0.903203811584275 0.914192715784073 0.911988853808868 0.914192715784073 0.918917403900351 -0.907811678048184 -0.907811678048184 0.960129241102604 -0.0237885022266901 0.147434412585605 0.1606722745429 0.145470648770122 -0.293230304666698 0.914192715784073 0.484147090736026 1 -0.29828877888244 -0.649137660077472 0.484147090736026 0.386969217936001 0.478068411162113 0.563718947783127 0.0626997530560917 0.157696440162181 -0.0930641836462198 -0.250611563364087 -0.250859688206352 -0.258091064049983 0.330700412170181 -0.900988787777015 -0.020853433044829 0.43403755056445 0.43403755056445 -0.0237885022266901 -0.0455082509486932 -0.302037950016791 -0.730415228556418 0.920832745294851 -0.0483689252881466 0.916406116234423 0.357338559151368 0.475818766145978 -0.255763277142058 -0.0395623111238287 0.852886929012061 -0.0773662646834267 -0.253917451888547 -0.259131686540446 0.0478373317792787 0.916406116234423 -0.0234245640933193 0.914198873558826 0.163599913831961 0.975986203061077 0.492221776931998 0.492221776931998 0.351661033530377 -0.255732260267339 0.0815038526428841 0.973992005446463 0.856181611895384 -0.245630203128096 0.207380310675075 -0.0901320694047559 -0.0709469205906896 -0.0691581297418425 -0.255682413620233 -0.136598176696579 -0.265352314184116 0.198456944908904 -0.885903347636804 -0.267332376273869 0.47011527588389 -0.900988787777015 -0.900988787777015 0.914198873558826 -0.183930252756247 -0.89262754468629 -0.060270695233376 -0.900988787777015 -0.907560669322224 0.909781540458984 0.914198873558826 0.00308842116869408 0.0477626381305751 -0.255732260267339 0.903203811584275 0.0549000722119885 0.4269642434228 -0.255732260267339 0.487191566800515 -0.299460799008792 0.914198873558826 0.0478373317792787 -0.252478765259933 0.988021387588662 0.953939509374277 0.0479119307066023 0.107926984119612 -0.250859688206352 0.0547810847418747 -0.245784211135755 0.484147090736026 0.137379566106226 -0.755894703856017 0.563718947783127 0.309009048989205 -0.345831062639629 -0.898795177268556 0.0116984224584431 0.151314247718602 0.481841149695024 0.493767868822593 0.102895647193905 0.355338054060954 -0.255732260267339 -0.405267350715331 -0.89229170555853 -0.89431766436119 -0.89634602637724 0.903203811584275 0.967959280197863 0.960129241102604 0.893415173360824 0.0300201683289092 0.401040365998933 -0.252478765259933 -0.107050648648504 0.0478373317792787 0.0308792656588236 -0.267332376273869 0.868970037381888 -0.0137814382457531 0.00465150322508056 0.244207705931517 0.903203811584275 -0.255732260267339 -0.907811678048184 0.563562232968358 -0.0483689252881466 0.0834008616306649 -0.0273774811901081 -0.020853433044829 0.0308458172171135 0.00736477395671515 0.4738383247935 0.866633809520303 0.20705069616535 -0.248979687143496 -0.286803539853684 -0.253917451888547 0.257165731817225 -0.255682413620233 -0.241024213572265 -0.17359004017571 -0.253255993911363 -0.253255993911363 0.157696440162181 0.528527216820186 0.157311159704297 -0.253255993911363 -0.253255993911363 -0.174887666343385 -0.248347693550166 0.098155160787974 -0.459677482362418 -0.253255993911363 -0.254067832713394 -0.241106828213699 0.145470648770122 0.914198873558826 -0.00465150322508086 0.75761838875329 0.446866150253102 0.86099089448683 0.916406116234423 0.151314247718602 0.839862812231004 -0.13858494219479 -0.473328099461602 -0.372295530972964 0.872068033026428 0.189215486929585 0.213181208168992 -0.890086201069094 -0.890086201069094 -0.900988787777015 -0.890086201069094 -0.52365281258921 -0.890086201069094 -0.900988787777015 0.837364749360758 0.872082676727716 -0.751285884526316 -0.890086201069094 -0.067478362080751
0.131314276312395 0.132718769078299 -0.528702955162519 0.267819644919346 0.504394237036008 -0.140294352541658 -0.319514505635073 -0.323552507329476 -0.319514505635073 -0.320321616473572 -0.319514505635073 -0.316287732575174 0.319898684867856 0.319898684867856 -0.299732356878648 0.131314276312395 -0.0611973723750383 -0.059285969468915 -0.082510727460311 0.893959003668342 -0.319514505635073 -0.226776184908176 -0.29828877888244 1 0.455073264940679 -0.226776184908176 -0.125536707264378 -0.226776184908176 -0.49541266153838 -0.055934252475302 -0.0581879254738231 -0.0162681081063372 -0.140294352541658 -0.143208880869266 -0.0858710274680728 -0.160234230379045 0.323960642732809 -0.0527032829852273 -0.529944811530384 -0.529944811530384 0.131314276312395 -0.05633100111408 0.979767388402036 0.414716490606234 -0.317094228332991 0.186608124030295 -0.318707588186069 -0.340973277347218 -0.227860069239366 -0.145522300444778 0.190082066972576 -0.331013689804252 0.171881133384137 -0.140879372835526 -0.134977680501368 -0.00533502277137587 -0.318707588186069 0.123756056243198 -0.319514505635073 -0.0603662301050549 -0.301930255236516 -0.242603287368529 -0.242603287368529 -0.339277922260802 -0.136760612250024 -0.0472933543423477 -0.30284042356052 -0.339856447877151 -0.135573234972159 0.147247440345792 0.162069155252978 0.169402555411497 -0.00792290814019941 -0.0850696309223401 0.24863770550761 -0.145522300444775 -0.271929123273182 0.328029572971911 -0.134380853838937 -0.229996139500947 0.323960642732809 0.323960642732809 -0.319514505635073 0.107080135039639 0.31323697086557 0.20310602445905 0.323960642732809 0.32152283854811 -0.321128946600418 -0.319514505635073 0.144212787918301 -0.00323324953800041 -0.136760612250024 -0.323552507329476 -0.00598047083040576 -0.527466267419355 -0.136760612250024 -0.227860069239366 -0.125820246038706 -0.319514505635073 -0.00533502277137587 -0.143788701948486 -0.296467146772306 -0.300098968358101 0.00223402635306751 -0.0478899649113774 -0.143208880869266 -0.00386048381865507 -0.134380853838937 -0.226776184908176 -0.0722221826820166 0.401434207343023 -0.49541266153838 -0.324191545454904 0.374129946585184 0.324773768535663 -0.108600374823561 -0.0799401573013648 -0.240953504433722 -0.243153948839215 0.264148399549016 -0.332606386365045 -0.136760612250024 0.480876310896209 0.331852174763702 0.330968510754238 0.330587852135236 -0.323552507329476 -0.295017965021326 -0.299732356878648 -0.254622497769956 -0.117369821027237 -0.47586086424701 -0.143788701948486 -0.0767180344187661 -0.00533502277137587 -0.0447180597561284 -0.134380853838937 -0.33217571466092 -0.019665388534058 -0.0562207967430138 -0.421579912793585 -0.323552507329476 -0.136760612250024 0.319898684867856 -0.49541266153838 0.186608124030295 -0.164496891983259 0.132684335301463 -0.0527032829852273 -0.0391339479940585 0.18653222864192 -0.231376083091918 -0.33820938189578 0.151242189212679 -0.137352476562399 -0.127233330310926 -0.140879372835526 -0.105201809844197 -0.0850696309223401 0.106636436223536 0.154847048204323 -0.0842623222530676 -0.0842623222530676 -0.0581879254738231 -0.254003762501605 -0.0301315957074169 -0.0842623222530676 -0.0842623222530676 -0.0581879254738231 -0.0826292521710436 -0.0150319205255257 -0.0946036756535199 -0.0842623222530676 -0.143788701948486 -0.140879372835526 -0.082510727460311 -0.319514505635073 0.0562207967430155 -0.400313892488609 -0.206815632935376 -0.334850565287539 -0.318707588186069 -0.0799401573013648 -0.292184548870418 0.0764420008883147 0.513795054003391 0.353179953142106 -0.329562882647408 0.270111635161094 0.150674000356094 0.328029572971911 0.328029572971911 0.323960642732809 0.328029572971911 0.516153213913996 0.328029572971911 0.323960642732809 -0.338644369319861 -0.335849840591858 0.39521757492523 0.328029572971911 0.183293857472481
-0.0213248597349232 0.00775191174875779 -0.165227149409575 -0.306323431325287 0.239387524445483 -0.209646110424179 -0.640225169886677 -0.646621794355393 -0.640225169886677 -0.636092294359255 -0.640225169886677 -0.635154059467991 0.641499311578632 0.641499311578632 -0.639178210575357 -0.0213248597349232 -0.113480444138334 -0.107684222341119 -0.120286031690313 0.461509949032238 -0.640225169886677 -0.389094552532576 -0.649137660077472 0.455073264940679 1 -0.389094552532576 -0.348848173062417 -0.381127190505954 -0.242257202131721 -0.0475747604163361 -0.105689787321044 0.0772146493691216 -0.19143193158198 -0.260117817198463 -0.122847097648161 -0.264510550226835 0.647908971832719 -0.0364374791328907 -0.168250497431518 -0.168250497431518 -0.0213248597349232 -0.0398474955863481 0.453144774283762 0.877973995557415 -0.636418048896237 0.0276874517638561 -0.638953589013065 -0.531313952982952 -0.375587020572141 -0.149726114303361 0.0184916535134098 -0.699037449575756 0.0703091276801997 -0.209587072894643 -0.174771047733488 -0.0406393536069547 -0.638953589013065 -0.0229329106847444 -0.640225169886677 -0.109646356511653 -0.638703697520609 -0.412788781236758 -0.412788781236758 -0.516753704089609 -0.201123165601658 -0.0600450683612561 -0.634745538972551 -0.716665778270857 -0.128789993304858 0.214780614090327 0.0686802390787614 0.0663547968472615 0.0414678242483558 -0.126665661698312 0.159464864674463 -0.100677330185658 -0.3830559084613 0.654384990997897 -0.188486003056739 -0.385747012724644 0.647908971832719 0.647908971832719 -0.640225169886677 0.182701812333802 0.642515232868044 0.105110587780566 0.647908971832719 0.644055338795336 -0.642776029410093 -0.640225169886677 0.0236495962026641 -0.0426758592517293 -0.201123165601658 -0.646621794355393 -0.0514030269719971 -0.158983460704374 -0.201123165601658 -0.39107884785505 -0.168076628421743 -0.640225169886677 -0.0406393536069547 -0.261170976699306 -0.641115275002648 -0.631572513452266 -0.038560897963531 -0.101337031051834 -0.260117817198463 -0.0532950197868037 -0.131480992878458 -0.389094552532576 -0.131180946310897 0.859951913380902 -0.242257202131721 -0.518920892240993 0.106796096005016 0.649198803470761 0.0334535402873519 -0.121016087290471 -0.402562397808716 -0.413708975380415 -0.296362026289421 -0.527220207576573 -0.201123165601658 0.118177565399495 0.693361771742899 0.691974795886735 0.690591056734928 -0.646621794355393 -0.641443986760147 -0.644462385605629 -0.578926399155557 -0.0299890241094752 -0.111864324407195 -0.261170976699306 -0.155972060461635 -0.0406393536069547 -0.0585821884323758 -0.188486003056739 -0.710621447052845 -0.0139781948611872 -0.03082284883791 -0.0498406794714382 -0.646621794355393 -0.201123165601658 0.641499311578632 -0.242257202131721 0.0276874517638561 -0.106593997166544 -0.018860116373095 -0.0364374791328907 -0.0569531858351203 -0.0192913372052631 -0.381408476445832 -0.720114079587116 0.222690564979643 -0.203337604327487 -0.244083007713469 -0.191022016877376 -0.195814279244483 -0.154516441795244 0.315146084549606 0.0949403456363137 -0.153050084628132 -0.153050084628132 -0.105689787321044 -0.416284603194035 -0.154312179051875 -0.153050084628132 -0.153050084628132 -0.105689787321044 -0.150083853606076 -0.0719996541705943 0.672118807680243 -0.153050084628132 -0.261170976699306 -0.238516966744681 -0.120286031690313 -0.640225169886677 0.0308228488379107 -0.858085825713403 -0.370421434966707 -0.703507711159719 -0.638953589013065 -0.121016087290471 -0.69523263871279 0.139510581450624 0.174322631871557 0.541494656078838 -0.719796021072837 -0.280515000818117 0.220784864153569 0.654384990997897 0.654384990997897 0.647908971832719 0.654384990997897 0.26823312317263 0.654384990997897 0.647908971832719 -0.700720557191143 -0.725616587641232 0.826603884141115 0.654384990997897 0.116082208385458
-0.16879015454566 -0.185285716118157 0.413427317381203 0.49471513742883 -0.356931853090435 -0.259151041436998 0.478986562066993 0.471949572978703 0.484305267980023 0.483149598653099 0.484305267980023 0.478289377647807 -0.47648547286914 -0.47648547286914 0.456177034216819 -0.16879015454566 -0.104764918621034 -0.0533085505778114 -0.186334216956111 -0.212630333645107 0.484305267980023 1 0.484147090736026 -0.226776184908176 -0.389094552532576 1 0.233985234481889 0.990426353818588 0.362973435228144 0.0721333798727893 -0.107484451172913 -0.105421391223088 -0.259151041436998 -0.0894057620623695 -0.0734025859488765 0.69348739675215 -0.481470847319058 -0.0344062398832772 0.412466345816285 0.412466345816285 -0.16879015454566 -0.0647354046638571 -0.229084317202768 -0.405629016715913 0.482890750147486 -0.184981223779551 0.480135726322466 0.630707936942326 0.985669418162264 -0.232298887677919 -0.180856146432067 0.415492500522148 -0.14456786184649 -0.260231688060834 -0.249330110863107 0.015614356829211 0.480135726322466 -0.166529813912543 0.478986562066993 0.266192987281688 0.466796399968505 0.934761385008315 0.934761385008315 0.622341155685527 -0.252623533663844 0.139535567449122 0.465297758464389 0.438302454620975 -0.224505169405994 0.271994751201502 -0.151051297693734 -0.143840753890307 0.0923497533648905 -0.0871752472077891 -0.0990016120176313 -0.230388561677088 0.414358927841747 -0.474951122674089 -0.24822765557304 0.775661621404529 -0.481470847319058 -0.481470847319058 0.478986562066993 -0.275481046972063 -0.469419166906233 -0.14494027483692 -0.481470847319058 -0.485343088483864 0.475800497664696 0.478986562066993 -0.155376774242198 0.0131484534409507 -0.252623533663844 0.471949572978703 -0.025007355806055 0.414615601267896 -0.252623533663844 0.99524320195808 -0.0770228217887602 0.478986562066993 0.015614356829211 -0.0875480183547245 0.474543304002717 0.441827287961025 0.0121547498143974 0.20450570386935 -0.0894057620623695 -0.0218651372032459 -0.221649679208425 1 0.273242319772354 -0.418740884020673 0.362973435228144 0.699512951795104 -0.252652754432558 -0.474099916359726 0.146057641666158 -0.190236832946759 0.926758863278462 0.932644466564396 0.517146934920645 0.629454387526255 -0.252623533663844 -0.400838842410592 -0.531126781153033 -0.526716524882638 -0.528047051590535 0.471949572978703 0.458064699566593 0.461913443406498 0.456166512280547 0.114910932659243 0.40451570561651 -0.0875480183547245 -0.127762922179699 0.015614356829211 -0.00405321279649483 -0.24822765557304 0.446238194183259 -0.0827815527541156 0.073265948586407 0.290135446866124 0.471949572978703 -0.252623533663844 -0.47648547286914 0.362973435228144 -0.184981223779551 0.131746525681223 -0.172014049559767 -0.0344062398832772 -0.00714902670857432 -0.160240687289957 0.781910353044169 0.445358229967531 0.279373831758757 -0.253716822525176 -0.0753141364967065 -0.260231688060834 -0.119019829859678 -0.0690452328824818 -0.260635173162556 -0.0734812073967586 -0.0715651244498922 -0.0715651244498922 -0.107484451172913 0.825467052113348 -0.0867426969536453 -0.0715651244498922 -0.0715651244498922 -0.107484451172913 -0.0626724262564101 -0.000966945551582148 -0.271986714359845 -0.0715651244498922 -0.0875480183547245 -0.0809250686875382 -0.186334216956111 0.478986562066993 -0.0732659485864063 0.419650701097539 0.921926487321786 0.437813275360535 0.480135726322466 -0.190236832946759 0.42030389557344 -0.252911853034643 -0.381925666442789 -0.604031241724552 0.45169721734682 0.49245949645529 0.278324276083498 -0.474508438511324 -0.474508438511324 -0.481470847319058 -0.474508438511324 -0.315437187532507 -0.474508438511324 -0.481470847319058 0.411223659801034 0.449024360584795 -0.405790134962812 -0.474508438511324 -0.136738003967802
0.0361434453953769 0.117118389105618 0.162885614553529 -0.0153672369376628 -0.210940523950388 -0.113779298647878 0.369266752753228 0.373479191202375 0.374570005158025 0.371577119342837 0.374570005158025 0.378035058807828 -0.3811920931056 -0.3811920931056 0.402493872839392 0.0361434453953769 -0.19330596454028 -0.217632501388654 -0.0966571462405331 -0.181765443550033 0.374570005158025 0.233985234481889 0.386969217936001 -0.125536707264378 -0.348848173062417 0.233985234481889 1 0.238502153781562 0.214770937357585 0.0613763551327867 -0.213601698427555 0.00617511078149456 -0.109979121179861 -0.177555312171526 0.133081013370103 0.161153658083373 -0.373745076995604 0.126033510563062 0.166359108100386 0.166359108100386 0.0361434453953769 0.118078796084666 -0.126690832919415 -0.275885967614329 0.37932328499964 0.060592998195817 0.373291274071893 0.0799594646655056 0.234953495216943 -0.126242061457811 0.0578883240969858 0.474244666600577 -0.133324938715343 -0.115958058259725 -0.126932093747594 -0.0889668167251565 0.373291274071893 0.0410842558605953 0.369266752753228 -0.03124834967925 0.402221450050136 0.233928765504687 0.233928765504687 0.0880403181834039 -0.137241585334416 0.0780584514729423 0.403627755185368 0.468516564767686 -0.146620021108608 0.12577448893771 -0.127508204539042 -0.128170273328464 -0.0475539146630016 0.114927563273784 -0.132591528681732 -0.157960545117213 -0.0344550579088484 -0.379098354134666 -0.132193461589548 0.124554022573402 -0.373745076995604 -0.373745076995604 0.369266752753228 -0.284936452020046 -0.379094017877909 -0.11080357281375 -0.373745076995604 -0.383836133898851 0.383496004875082 0.369266752753228 -0.0971104376830954 -0.0829362371215046 -0.137241585334416 0.373479191202375 -0.0868236263424019 0.159415676931747 -0.137241585334416 0.238876385206337 -0.207512424038121 0.369266752753228 -0.0889668167251565 -0.180035722290008 0.398868465612295 0.416073192442818 -0.0948770795920009 0.221166342122583 -0.177555312171526 -0.0911808691531465 -0.159889199892721 0.233985234481889 -0.0138708187916337 -0.265932903790503 0.214770937357585 0.147063006746816 -0.179421554378491 -0.386779339307059 -0.0337656333667347 -0.104543597055803 0.234641009370221 0.23838639980139 0.0665254975789456 0.0783422736742191 -0.137241585334416 -0.126614797751693 -0.339644228606023 -0.338377181390426 -0.337122562241953 0.373479191202375 0.398973604549844 0.402493872839392 0.379298592642369 0.0629095809192838 0.128872311244138 -0.180035722290008 0.0787896227099801 -0.0889668167251565 -0.00786778691465032 -0.132193461589548 0.463895422559109 -0.110013906978418 -0.0177333208958603 0.218423224488224 0.373479191202375 -0.137241585334416 -0.3811920931056 0.214770937357585 0.060592998195817 0.0755461648538436 0.0374388683467413 0.126033510563062 -0.0142536428359531 0.00910616689020222 0.122191635486169 0.4654510219929 0.1053293891327 -0.132019223629027 -0.226953639335621 -0.115958058259725 0.00380690150650824 0.132711747786762 -0.317038384934242 -0.00448309881687341 0.132299409022169 0.132299409022169 -0.213601698427555 0.147246240221699 0.143833032788691 0.132299409022169 0.132299409022169 -0.159559166658357 0.125533326587844 0.054606246225128 -0.287819101792439 0.132299409022169 -0.180035722290008 -0.172675899081905 -0.0966571462405331 0.369266752753228 0.0177333208958602 0.268209661391974 0.223759147958261 0.467383829268815 0.373291274071893 -0.104543597055803 0.486772406443625 -0.222676460634633 -0.148987284904958 -0.0582204037731653 0.454348551415407 -0.011213352076501 0.110236490176212 -0.378083992746957 -0.378083992746957 -0.373745076995604 -0.378083992746957 -0.197738214676359 -0.378083992746957 -0.373745076995604 0.486412721055757 0.463338601439811 -0.293563495971417 -0.378083992746957 -0.11986242185603
-0.166223835398677 -0.185285716118157 0.413194298028329 0.49471513742883 -0.356655209835366 -0.259151041436998 0.4727732540224 0.465709266119756 0.47808787503826 0.476941395155929 0.47808787503826 0.472041904730755 -0.470204898660332 -0.470204898660332 0.449966446156704 -0.166223835398677 -0.104764918621034 -0.0533085505778114 -0.186334216956111 -0.212630333645107 0.47808787503826 0.990426353818588 0.478068411162113 -0.226776184908176 -0.381127190505954 0.990426353818588 0.238502153781562 1 0.362706224635523 0.0721333798727893 -0.107484451172913 -0.105421391223088 -0.259151041436998 -0.0945310060259075 -0.0734025859488765 0.700029989128532 -0.475229933505089 -0.0344062398832772 0.412233594789055 0.412233594789055 -0.166223835398677 -0.0647354046638571 -0.229084317202768 -0.398215679093034 0.476674129476538 -0.184981223779551 0.473912824554481 0.625263368022661 0.99524320195808 -0.232298887677919 -0.180856146432067 0.408802297582133 -0.137973323590388 -0.260231688060834 -0.249330110863107 0.0216451970474478 0.473912824554481 -0.163938713671731 0.4727732540224 0.266192987281688 0.460627114293439 0.929966910348181 0.929966910348181 0.633222151388225 -0.252623533663844 0.139535567449122 0.459113327003049 0.431791095220541 -0.224505169405994 0.271994751201502 -0.144798166786224 -0.137067080186422 0.0923497533648905 -0.0871752472077891 -0.0990016120176313 -0.229358002169267 0.427653571216794 -0.468707414206191 -0.24822765557304 0.785687270497452 -0.475229933505089 -0.475229933505089 0.4727732540224 -0.280211935115662 -0.463109493966508 -0.138718995356389 -0.475229933505089 -0.479099880968574 0.469555746908076 0.4727732540224 -0.148460739253701 0.0191048411005018 -0.252623533663844 0.465709266119756 -0.0197726856867488 0.414389291780254 -0.252623533663844 0.985669232565334 -0.0817754979312057 0.4727732540224 0.0216451970474478 -0.0927875417524895 0.468387025372378 0.435470732375449 0.0181176716319005 0.200217460246472 -0.0945310060259075 -0.0165648162568641 -0.221649679208425 0.990426353818588 0.273242319772354 -0.41142687000322 0.362706224635523 0.694311149441451 -0.24901418289627 -0.467821621897644 0.143227567728086 -0.190236832946759 0.936369629378064 0.927848840822626 0.517146934920645 0.624000566325503 -0.252623533663844 -0.400364427006577 -0.525002398068473 -0.520570488869848 -0.521916586681617 0.465709266119756 0.451849672336582 0.455717279676538 0.455577236502429 0.105906426412284 0.404038557470272 -0.0927875417524895 -0.127762922179699 0.0216451970474478 0.00124208937203669 -0.24822765557304 0.439726745198899 -0.0827815527541156 0.0826935763181154 0.287072525865244 0.465709266119756 -0.252623533663844 -0.470204898660332 0.362706224635523 -0.184981223779551 0.124317505981753 -0.16945795769208 -0.0344062398832772 -0.00190490022831312 -0.157442551705615 0.791907197732317 0.43884578569964 0.279373831758757 -0.253716822525176 -0.0805442711602713 -0.260231688060834 -0.133071544437903 -0.0690452328824818 -0.264964310517646 -0.0734812073967586 -0.0715651244498922 -0.0715651244498922 -0.107484451172913 0.820581600182483 -0.0867426969536453 -0.0715651244498922 -0.0715651244498922 -0.107484451172913 -0.0626724262564101 0.00857361927039659 -0.271541526671303 -0.0715651244498922 -0.0927875417524895 -0.0862786969848371 -0.186334216956111 0.4727732540224 -0.0826935763181156 0.412317301663484 0.931875519899162 0.431282674914894 0.473912824554481 -0.190236832946759 0.413639167065397 -0.255163800290388 -0.381699946479576 -0.59856272739683 0.445260486420677 0.498948890586757 0.278324276083498 -0.468238567876387 -0.468238567876387 -0.475229933505089 -0.468238567876387 -0.314774287192029 -0.468238567876387 -0.475229933505089 0.404497683258461 0.442536163802597 -0.398248908027106 -0.468238567876387 -0.130160572050818
-0.187791682667497 -0.197296733400605 0.742272540317417 -0.224391903713182 -0.984710810562614 -0.444715745520483 0.592888269364426 0.599040042371709 0.592860823907069 0.594087000142009 0.592860823907069 0.59395334324738 -0.588046282278742 -0.588046282278742 0.551500701903616 -0.187791682667497 0.0787684358158985 0.10170516290346 0.122989045054101 -0.490834539929888 0.592860823907069 0.362973435228144 0.563718947783127 -0.49541266153838 -0.242257202131721 0.362973435228144 0.214770937357585 0.362706224635523 1 0.0468102127821653 0.0998214669059665 -0.124302007938398 -0.436528401674586 -0.493393619778566 -0.217061329614541 0.238643879912607 -0.588305198691548 -0.144148446396019 0.738941260319383 0.738941260319383 -0.187791682667497 -0.166313304689754 -0.493083387482774 -0.332046048996829 0.595158817585548 -0.154008914787908 0.591664564430197 0.113777251074308 0.364841280150972 -0.397317002728559 -0.153586841677911 0.453823148517199 -0.166947644187483 -0.448315770447194 -0.453242166413741 0.0268124683697043 0.591664564430197 -0.183911204463881 0.592888269364426 0.103558351523983 0.551638322103354 0.368001718661494 0.368001718661494 0.114660763174563 -0.463911430299609 0.0811318150099821 0.553056824762293 0.483371767188293 -0.414853479772874 0.431015207351752 -0.149431918058028 -0.162524914134628 -0.0189026929347156 -0.241391394402657 -0.155643891065236 -0.402844856454374 0.0249290812011941 -0.600553407285383 -0.482779552124476 0.339873327774839 -0.588305198691548 -0.588305198691548 0.592888269364426 -0.178513549177244 -0.588359582608563 -0.131426691999666 -0.588305198691548 -0.590489116220213 0.601220405990889 0.592888269364426 -0.107433606666567 0.023246181916164 -0.463911430299609 0.599040042371709 0.0229120009171381 0.740075964231234 -0.463911430299609 0.364841280150972 -0.44988461345262 0.592888269364426 0.0268124683697043 -0.488819359931507 0.555278959754339 0.540098429235671 0.0237814641595245 0.0728930351312778 -0.485317190511939 0.0193090023573236 -0.406687098565608 0.362973435228144 0.123897254623951 -0.326236201017054 1 0.0830775176232572 -0.728611404993963 -0.595524437641266 0.156768542374461 0.121512866735855 0.364942834687649 0.369157617533606 -0.33215856212759 0.110587924224897 -0.463911430299609 -0.82773914329519 -0.637912956893319 -0.636605829112513 -0.635301988322802 0.599040042371709 0.549284166159822 0.551287262944282 0.495669880539253 0.0988737470600781 0.819283688302624 -0.488819359931507 -0.219336539882468 0.0268124683697043 -0.0590611410666122 -0.482779552124476 0.476164160671518 -0.0412936864700551 0.119589664341971 0.616186442174153 0.599040042371709 -0.463911430299609 -0.588046282278742 0.994895931527611 -0.154008914787908 0.108834191479612 -0.190155981881965 -0.144148446396019 -0.0626078666032943 -0.13225617668275 0.349816127341774 0.492194816613331 0.417748755198366 -0.459168858668018 -0.431557493843637 -0.440153493698257 0.184941885973755 -0.225570600445415 -0.0791180265895704 -0.092405653235477 -0.220134966834116 -0.220134966834116 0.0998214669059665 0.386300182942075 0.0331494652773748 -0.220134966834116 -0.220134966834116 -0.237105655588575 -0.209088791770623 0.0742825175950211 0.262372307621531 -0.220134966834116 -0.488819359931507 -0.462996206906973 0.122989045054101 0.592888269364426 -0.119589664341971 0.33022250445758 0.334458834733146 0.474436114946622 0.591664564430197 0.121512866735855 0.461591473552489 -0.135732575259374 -0.883543569865941 -0.130757817785684 0.465437911620436 -0.244369986050589 0.421969576556138 -0.594644170151946 -0.594644170151946 -0.588305198691548 -0.594644170151946 -0.924789682541433 -0.594644170151946 -0.588305198691548 0.461856413397712 0.482543050827524 -0.311884983975264 -0.594644170151946 -0.14632901056494
0.170478245262917 -0.106788206557885 0.105795233276326 0.00774792182119028 -0.0431273170929996 0.00208852063294642 0.0524894141168755 0.0568018059435994 0.0524894141168755 0.051977358212828 0.0524894141168755 0.054533211489433 -0.051977358212828 -0.051977358212828 0.0689201197074624 0.170478245262917 0.0180050678439389 -0.0160934985100748 -0.0459592577599394 -0.0524451840956238 0.0524894141168755 0.0721333798727893 0.0626997530560917 -0.055934252475302 -0.0475747604163361 0.0721333798727893 0.0613763551327867 0.0721333798727893 0.0468102127821653 0.999999999999996 -0.0142845153918693 -0.0124195923611342 0.00208852063294642 -0.00356649670418372 -0.0252317081707468 0.0938859708750997 -0.0494102265676017 -0.0383907491484036 0.105547315981403 0.105547315981403 0.170478245262917 -0.0365082954665474 -0.0565035523537904 -0.0583577978855371 0.054022917261068 -0.0927776651134545 0.0530010230200329 0.0562647850546054 0.0707220084711143 -0.00804923414146022 -0.0922890335541302 0.0570163259613749 -0.0609527392062684 0.000952308109863224 -0.0106868997328535 0.369832338228369 0.0530010230200329 0.170819018496185 0.0524894141168755 -0.0275034527298865 0.0606958543337907 0.051891832354927 0.051891832354927 0.0577828506067843 -0.014079178419194 0.84551687471339 0.0601931901838633 0.0568991956859841 -0.011820587148722 0.034030458549328 -0.0594013849744256 -0.0612252488672751 0.0352490818409747 -0.0238927833599582 -0.00643473407576732 -0.0307379702434263 0.0528601493072684 -0.0539355315474341 -0.00955010979423216 0.0417436666751732 -0.0494102265676017 -0.0494102265676017 0.0524894141168755 -0.0752160532633846 -0.0563249590629665 -0.0576327697859708 -0.0494102265676017 -0.0509518883798954 0.058230360151976 0.0524894141168755 -0.0652473854775009 0.371226969106223 -0.014079178419194 0.0568018059435994 0.351523450456371 0.106043278841247 -0.014079178419194 0.0707220084711143 0.0196586046588067 0.0524894141168755 0.369832338228369 -0.00469027685654112 0.0636977333092224 0.0729373114904147 0.368450070240008 -0.1217396955586 -0.00356649670418372 0.35276109595212 -0.00955010979423216 0.0721333798727893 -0.032905142229143 -0.0569862004161475 0.0468102127821653 0.0628683722002819 -0.0788057803774825 -0.0558477726355648 -0.159955401511187 -0.0260453524799031 0.0539671550231226 0.0512008191102319 -0.00839121803999828 0.0555016540752827 -0.014079178419194 -0.10653976334478 -0.0470895640610279 -0.0475449587693498 -0.0479999725049163 0.0568018059435994 0.0715238343820789 0.0689201197074624 0.0747481067181612 0.0719874554241695 0.107534365632034 -0.00469027685654112 -0.0252317081707468 0.369832338228369 0.308022394453893 -0.00955010979423216 0.0539949808651217 -0.00946065247579106 -0.0296529928509177 0.0961518711575392 0.0568018059435994 -0.014079178419194 -0.051977358212828 0.0468102127821653 -0.0927776651134545 0.0617685095293486 0.170819018496185 -0.0383907491484036 0.307108053060845 0.185137656102546 0.0403210574497594 0.0572974551899003 0.0191442570022766 -0.015204338478019 0.0136285583689823 0.000952308109863224 -0.0343563904778353 -0.0238927833599582 -0.0733855496790246 -0.0378658201736188 -0.0225375346596988 -0.0225375346596988 -0.0142845153918693 0.0384289970288303 -0.0193770674683949 -0.0225375346596988 -0.0225375346596988 -0.0142845153918693 -0.0197749270410473 0.466383348414269 -0.0696819160802227 -0.0225375346596988 -0.00469027685654112 0.000952308109863224 -0.0459592577599394 0.0524894141168755 0.0296529928509197 0.0574989677148421 0.0724552468863882 0.0531433261285238 0.0530010230200329 -0.0260453524799031 0.053295191037513 0.140668657603938 -0.100366850970731 -0.0352461279685504 0.0556921023031505 0.0112441370800496 0.0180399178995962 -0.0539355315474341 -0.0539355315474341 -0.0494102265676017 -0.0539355315474341 -0.0347334838231218 -0.0539355315474341 -0.0494102265676017 0.0594822263091049 0.0584897670936913 -0.0651131939390497 -0.0539355315474341 -0.055934252475302
0.0533002709768752 -0.11109085988799 0.110057878257812 0.126937700972155 -0.0982952775885229 -0.0664949077069326 0.165082212153189 0.163449157210057 0.165082212153189 0.164754326954705 0.165082212153189 0.166400239037392 -0.164754326954705 -0.164754326954705 0.153963714433566 0.0533002709768752 0.93134802320835 0.944010280893361 0.576836895170087 -0.0545582774162334 0.165082212153189 -0.107484451172913 0.157696440162181 -0.0581879254738231 -0.105689787321044 -0.107484451172913 -0.213601698427555 -0.107484451172913 0.0998214669059665 -0.0142845153918693 0.999999999999991 -0.0162337351569436 -0.0664949077069326 -0.0678762982521861 -0.0407000420383533 -0.0505542743965169 -0.163124438641562 -0.0399375686895596 0.109799972011775 0.109799972011775 0.0533002709768752 -0.0379792681903069 -0.0587801632786708 -0.119712847955602 0.166069751642564 -0.0965158131976576 0.165410742092071 0.161831748097394 -0.107998176688314 -0.0689727830241952 -0.0960074939567663 0.145832198669413 -0.0634086143892925 -0.0667721880802519 -0.0639749800674927 0.212169629777787 0.165410742092071 0.0538795399957063 0.165082212153189 0.0172926028883106 0.156443492248281 -0.114985977059756 -0.114985977059756 0.162476863998177 -0.0648200310615417 0.00164422683308086 0.156131634764335 0.137739764040425 -0.0642572532941196 0.0697904425836952 -0.0645389336505727 -0.0636921038638784 -0.0310023313996013 -0.0403202064399843 -0.0254025722507085 -0.0689727830241952 0.18459574029217 -0.161510103035635 -0.0636921038638784 0.220550150458094 -0.163124438641562 -0.163124438641562 0.165082212153189 0.1227095768157 -0.163124438641562 -0.0599548785359529 -0.163124438641562 -0.164100475463381 0.164427082662121 0.165082212153189 -0.0678762982521861 0.213361207784534 -0.0648200310615417 0.163449157210057 0.19630584757683 0.110315917942029 -0.0648200310615417 -0.107998176688314 -0.0662171091527443 0.165082212153189 0.212169629777787 -0.0681511143688061 0.158326271790462 0.160548776027021 0.210986416720768 -0.0849726080180007 -0.0678762982521861 0.197392080440696 -0.0636921038638784 -0.107484451172913 0.0267402172783322 -0.122901973559807 0.0998214669059665 -0.153656127305555 -0.129388347985079 -0.162800342138653 -0.0249790381855727 0.565003367160726 -0.11420403422315 -0.115246972481225 -0.207841222513299 0.161510103035636 -0.0648200310615417 -0.11083240653376 -0.152430941001222 -0.152736469520695 -0.153042507994151 0.163449157210057 0.155820322450586 0.153963714433566 0.169404818493162 0.0748879354939297 0.111867082804661 -0.0681511143688061 -0.00174248264761205 0.212169629777787 0.173986648849672 -0.0636921038638784 0.139733621946394 -0.0363524625324861 -0.0497999299481469 -0.199815009545605 0.163449157210057 -0.0648200310615417 -0.164754326954705 0.0998214669059665 -0.0965158131976576 0.0642572532941201 0.0459769199293742 -0.0399375686895596 0.173090869707609 0.0623500451001217 0.219603865556163 0.138023477181921 0.071683822127516 -0.0651005552744778 -0.0636921038638784 -0.0667721880802519 0.539745046831261 -0.0403202064399843 0.198180184441454 -0.0443603681153666 -0.0399375686895596 -0.0399375686895596 0.999999999999991 0.211804494942515 -0.0539393186874046 -0.0399375686895596 -0.0399375686895596 -0.0181228151453579 -0.0391635471953533 -0.0244475463122882 -0.0574506164123787 -0.0399375686895596 -0.0681511143688061 -0.0667721880802519 0.576836895170087 0.165082212153189 0.0497999299481478 0.123169249688018 -0.104922115705815 0.139162058448736 0.165410742092071 0.565003367160726 0.135202597453286 0.0901972172757973 -0.104410778474348 -0.164754326954705 0.140881397502207 0.128024028944944 0.0714145193017491 -0.161510103035635 -0.161510103035635 -0.163124438641562 -0.161510103035635 -0.094990849981757 -0.161510103035635 -0.163124438641562 0.143487319395739 0.138876848748234 -0.119977374516458 -0.161510103035635 -0.0581879254738231
-0.0703388050009946 -0.00115370757058109 0.0730992628563468 0.00186111409895927 0.129653624612497 -0.0652186023487107 -0.163856582387882 -0.165493708001747 -0.163856582387882 -0.164182680943424 -0.163856582387882 -0.162558703358439 0.164182680943424 0.164182680943424 -0.0646518293953394 -0.0703388050009946 -0.0232278136499049 -0.0180549991371632 0.266908470035361 -0.0535110841167331 -0.163856582387882 -0.105421391223088 -0.0930641836462198 -0.0162681081063372 0.0772146493691216 -0.105421391223088 0.00617511078149456 -0.105421391223088 -0.124302007938398 -0.0124195923611342 -0.0162337351569436 0.999999999999989 -0.0652186023487107 0.0124008916322406 0.153290252036975 -0.0276207517043311 0.165823142882289 0.0648319750408359 0.0726321150343282 0.0726321150343282 -0.0703388050009946 0.106547581058315 -0.0186334906418933 0.16472349785272 -0.162882203585591 -0.0325789951843198 -0.163531139237597 0.0226767644670474 -0.0618661447547166 -0.0676489172488912 -0.031114737460658 0.00678164285670553 -0.0600251788965597 -0.0654905605937888 -0.0627470422799526 -0.0703079205820582 -0.163531139237597 -0.0697363842626113 -0.163856582387882 -0.0198251950484669 -0.0676361334107902 -0.112778932585186 -0.112778932585186 0.0236730327584878 -0.0635758733385375 0.00344389594876108 -0.0592565702349855 0.0151759861295325 -0.0630238975453562 0.0684508826249882 -0.0633001713201529 -0.0611160376339021 -0.0399188441462909 0.155802331274476 -0.00833951115452953 -0.0676489172488912 0.0554449162147484 0.167480588446437 -0.062469595611125 0.0896159494314035 0.165823142882289 0.165823142882289 -0.163856582387882 -0.0236436655942537 0.165823142882289 -0.0468046053832378 0.165823142882289 0.164836859979049 -0.164509438825458 -0.163856582387882 -0.0665734784402181 -0.0700437867632324 -0.0635758733385375 -0.165493708001747 -0.073969866394629 0.0735640394116635 -0.0635758733385375 -0.105925256274725 -0.0649461358687417 -0.163856582387882 -0.0703079205820582 0.0112377346399834 -0.0918141773591374 -0.0873788987469046 -0.0705716860032053 0.0467457409956357 0.0124008916322406 -0.0737103466431173 -0.062469595611125 -0.105421391223088 -0.0335739089119469 0.15503482398568 -0.124302007938398 -0.150706846746088 0.167881444081566 0.166153257057747 0.0827233230045154 0.284116838361684 -0.112011998384076 -0.113034918452293 -0.18317306196619 0.0221783435876259 -0.0635758733385375 0.0926085890540609 0.177456144525383 0.177101167660469 0.176747019184282 -0.165493708001747 -0.0690222510480975 -0.073137777495789 -0.0596634948722966 0.0734505340953403 -0.0891817691393 0.0112377346399834 0.125052776054034 -0.0703079205820582 -0.0668589542200166 -0.062469595611125 0.00641650660726232 -0.035654712218744 0.0124584711292008 -0.0481443525926784 -0.165493708001747 -0.0635758733385375 0.164182680943424 -0.124302007938398 -0.0325789951843198 0.0630238975453562 -0.0697363842626113 0.0648319750408359 -0.0680694249338734 -0.0615790989647711 0.0884729136272499 0.00283698467060795 0.0703079205820582 -0.0638510131608743 -0.062469595611125 -0.0654905605937888 -0.0381705924457804 0.155802331274476 -0.0157613102272532 0.0427960905675135 0.158369309011081 0.158369309011081 -0.0162337351569436 0.0840384289848026 -0.0529040057012881 0.158369309011081 0.158369309011081 -0.0270498070964536 0.134497221864513 -0.0209346987288837 0.112628063649177 0.158369309011081 0.0112377346399834 0.0170832479545305 0.266908470035361 -0.163856582387882 -0.0124584711292015 -0.154410631644691 -0.102908237303857 0.0184066094744013 -0.163531139237597 0.284116838361684 0.0093068137817108 -0.0404193934388268 0.113721897372553 -0.018571117412241 -0.00254412750180373 0.00402428050711722 0.0700437867632218 0.167480588446437 0.167480588446437 0.165823142882289 0.167480588446437 0.14130689167794 0.167480588446437 0.165823142882289 0.00240842900190723 -0.0064203977589467 0.161905728751506 0.167480588446437 -0.0570710645948911
0.0621504446724929 0.0775172925261304 -0.565975678902324 0.294056213599751 0.439280785709465 0.99164395396881 -0.215110824809734 -0.213290864977465 -0.223512115090677 -0.224787557094009 -0.223512115090677 -0.218382790751626 0.216395544096466 0.216395544096466 -0.233363092622349 0.0621504446724929 -0.0713964125653762 -0.067749709859048 -0.115275060010378 -0.13154306745894 -0.223512115090677 -0.259151041436998 -0.250611563364087 -0.140294352541658 -0.19143193158198 -0.259151041436998 -0.109979121179861 -0.259151041436998 -0.436528401674586 0.00208852063294642 -0.0664949077069326 -0.0652186023487107 1 0.578268041049365 -0.0188906354160906 -0.183109472863736 0.21457067033849 0.0433781039532861 -0.559732052868367 -0.559732052868367 0.0621504446724929 0.0410934550746869 -0.14172227111248 -0.196273834140987 -0.219669349034316 0.0637224731689853 -0.222233964232475 0.380714387759749 -0.260389662473589 0.947627841217052 0.0682964379585234 -0.227766286439487 0.125516869011313 0.987508001894516 0.962103449326562 -0.00593219957488571 -0.222233964232475 0.0638248906141569 -0.215110824809734 -0.0689841898772749 -0.239202811241229 -0.277237641170524 -0.277237641170524 0.391740833721224 0.966247093801865 -0.0526260304392097 -0.240455352584707 -0.24025700901579 0.887965236298844 -0.853542937470192 0.124122057598751 0.122622762884338 0.0680156595414538 -0.0161075195121954 -0.00844725661705503 0.838939016618826 0.400126618281237 0.214964590606047 0.92289031241766 -0.278414351406706 0.21457067033849 0.21457067033849 -0.215110824809734 0.192016899664999 0.216641485259248 0.0539203408470031 0.21457067033849 0.218957155971702 -0.217677640068799 -0.215110824809734 0.081166542149284 -0.00346631144910605 0.966247093801865 -0.213290864977465 0.0204914320959712 -0.564714211279083 0.966247093801865 -0.260389662473589 0.505040685803129 -0.215110824809734 -0.00593219957488571 0.57496053578302 -0.239830265639308 -0.224727332715447 -0.00838323520833984 -0.119316041315842 0.56903522693444 0.0143355317384862 0.869916167155657 -0.259151041436998 -0.0431851078350128 -0.18860635845671 -0.436528401674586 0.424216918249219 0.373750899336489 0.215848111585801 -0.0394466056176378 -0.117689400757174 -0.27535233312606 -0.277866915772994 0.308897131823477 0.379997486336606 0.966247093801865 0.546099449632727 0.245759106375838 0.244501805898589 0.243243092491485 -0.213290864977465 -0.233702553173438 -0.233363092622349 -0.213137870525334 -0.0852916174495328 -0.540380950583235 0.57496053578302 0.115645522698575 -0.00593219957488571 0.0236132421744166 0.92289031241766 -0.246007011804511 0.103757177624151 -0.0389735848135124 -0.448541553121219 -0.213290864977465 0.966247093801865 0.216395544096466 -0.436528401674586 0.0637224731689853 -0.0491868846502625 0.0638248906141569 0.0433781039532861 0.0214943774555086 0.0414253120302706 -0.280772915420276 -0.25226319345565 -0.878864059474433 0.961954953968168 0.535644504778275 0.995847367275333 0.103397681803991 -0.025870698846942 0.0332674744298987 -0.0541716443985305 -0.0232795530118251 -0.0232795530118251 -0.0664949077069326 -0.313944742886495 0.0147209154942985 -0.0232795530118251 -0.0232795530118251 0.354223225346103 -0.0178894777590567 -0.0778445597153239 -0.17477625726121 -0.0232795530118251 0.565740813094418 0.517328627559658 -0.115275060010378 -0.215110824809734 0.0389735848135129 0.187043982511156 -0.205188026435014 -0.239311454961631 -0.222233964232475 -0.117689400757174 -0.243489485050829 0.152368793988472 0.529434174718054 -0.332612594049574 -0.233155441885135 0.308673115673904 -0.882277815229089 0.212895232397301 0.212895232397301 0.21457067033849 0.212895232397301 0.447355701735623 0.212895232397301 0.21457067033849 -0.223171328798503 -0.238833853728532 -0.118651461289849 0.212895232397301 0.0707294014892819
0.0147458907239651 0.030442485491164 -0.369159356513504 0.285839838598128 0.504499666658782 0.587478598327062 -0.411166638530379 -0.415274690985124 -0.411166638530379 -0.411984920255518 -0.411166638530379 -0.407909860255265 0.411984920255518 0.411984920255518 -0.265567572196215 0.0147458907239651 -0.072879628839883 -0.0691571681422521 0.0107731921703951 -0.134275793256263 -0.411166638530379 -0.0894057620623695 -0.250859688206352 -0.143208880869266 -0.260117817198463 -0.0894057620623695 -0.177555312171526 -0.0945310060259075 -0.493393619778566 -0.00356649670418372 -0.0678762982521861 0.0124008916322406 0.578268041049365 1 -0.100168676304961 0.048452537119898 0.416101344577388 0.199819088292548 -0.362586823493994 -0.362586823493994 0.0147458907239651 0.226593075893202 -0.144666463564471 -0.294630592890053 -0.408721621974103 -0.0699459145562698 -0.410350001418915 0.339999773925136 -0.0979305395383953 0.548385371354739 -0.0661508213513791 -0.392289268066835 0.0511702251757896 0.59316780208396 0.592068904564014 -0.0170873322284134 -0.410350001418915 0.0164714536910803 -0.411166638530379 -0.0704172937186758 -0.255782406116967 -0.0757574253293702 -0.0757574253293702 0.322312010590656 0.609006408854975 -0.0551677654521565 -0.257009733879396 -0.313154859723181 0.569184840384561 -0.601564546654824 0.0397205943001827 0.0482810072904982 -0.0375362206524136 -0.0992338460886663 -0.0625193957956325 0.556314690545695 0.364649569518676 0.420260386046619 0.642459903694168 -0.0561191056885759 0.416101344577388 0.416101344577388 -0.411166638530379 -0.00819831370239159 0.416101344577388 -0.0205620367803271 0.416101344577388 0.413626456964971 -0.41280485643392 -0.411166638530379 0.025800559219806 -0.0149516987296673 0.609006408854975 -0.415274690985124 -0.0164251521750897 -0.367451611268407 0.609006408854975 -0.0929103795302067 0.866117949373039 -0.411166638530379 -0.0170873322284134 0.995967547718543 -0.265736109650216 -0.352506215277915 -0.0192068459544692 0.00641168879795505 0.991886821306357 -0.014374408685008 0.548013463068595 -0.0894057620623695 -0.0691199976510678 -0.3024794911797 -0.493393619778566 0.334468571963991 0.356163297068906 0.416929702729845 -0.0291724676554127 -0.0230486633557541 -0.0810023692777485 -0.0827535956480336 0.230893623034097 0.339012283163076 0.609006408854975 0.438346797925202 0.273895608328165 0.274068824638022 0.272824201318419 -0.415274690985124 -0.275336844428806 -0.265567572196215 -0.230174757054541 -0.0296748105953472 -0.440116909156696 0.995967547718543 -0.100168676304956 -0.0170873322284134 0.0952244016732336 0.642459903694168 -0.319528229434007 0.0119875087196896 0.0738189658949989 -0.302122562622904 -0.415274690985124 0.609006408854975 0.411984920255518 -0.493393619778566 -0.0699459145562698 0.0293918134416171 0.0164714536910803 0.199819088292548 0.0928618846230133 -0.0970817617332404 -0.0644946593411268 -0.325999964207576 -0.579370472092053 0.605341799597236 0.903701923675963 0.583993782168951 -0.125756222591895 -0.0992338460886663 -0.0629162309350277 -0.0798442042436468 -0.0982921193718112 -0.0982921193718112 -0.0678762982521861 -0.0776908359599062 -0.0355304450063381 -0.0982921193718112 -0.0982921193718112 0.406315063148498 -0.0963871407864497 -0.0885572226095159 -0.178407125814024 -0.0982921193718112 0.987869044916887 0.950651340909074 0.0107731921703951 -0.411166638530379 -0.0738189658949977 0.303137296298078 -0.0678449783415675 -0.314417246146101 -0.410350001418915 -0.0230486633557541 -0.312692347762901 -0.0415639815528537 0.463285843945154 -0.357754647507085 -0.300517103139379 0.275971725211676 -0.582473423324033 0.420260386046619 0.420260386046619 0.416101344577388 0.420260386046619 0.520964532007297 0.420260386046619 0.416101344577388 -0.393439466585317 -0.315667106225954 -0.241350527394927 0.420260386046619 -0.0140616893550875
0.0659008673148322 0.0961353725616266 -0.108357578958781 -0.157832569297571 0.183198299825402 -0.0283958787641346 -0.246544079507393 -0.249007353314439 -0.246544079507393 -0.247034738271496 -0.246544079507393 -0.244591247427272 0.247034738271496 0.247034738271496 -0.250231814328894 0.0659008673148322 -0.0437001432591715 -0.0414680783001089 -0.0519907558981035 -0.0805145620929188 -0.246544079507393 -0.0734025859488765 -0.258091064049983 -0.0858710274680728 -0.122847097648161 -0.0734025859488765 0.133081013370103 -0.0734025859488765 -0.217061329614541 -0.0252317081707468 -0.0407000420383533 0.153290252036975 -0.0188906354160906 -0.100168676304961 0.999999999999997 -0.0714240680666503 0.249503032024426 0.101844297247902 -0.109462287568646 -0.109462287568646 0.0659008673148322 0.118325301769772 -0.0867450244080468 0.327119908909284 -0.245077996659811 0.0529034838206041 -0.2460544068879 -0.099858290295123 -0.0752505508189844 -0.019186218074172 0.0453458395291607 0.180992788035277 -0.0935754767608063 -0.0294355498323552 -0.0222662797594629 -0.0466633519631792 -0.2460544068879 0.0668362599657703 -0.246544079507393 -0.00810108291945354 -0.245741117273075 -0.0593221199114798 -0.0593221199114798 -0.0939191896632919 -0.0374415737384304 -0.00140092889771688 -0.246299758061862 0.183747477495264 -0.0350049023007886 0.0268395050217214 -0.0952435492267512 -0.0939938373100275 0.0627098892276053 0.915270126034417 -0.0190766757804485 -0.0227405395094361 -0.056040701749718 0.235113537460866 -0.0428438571168682 -0.0624569334258411 0.249503032024426 0.249503032024426 -0.246544079507393 -0.121597855789356 0.249503032024426 -0.08847861441498 0.249503032024426 0.24801903786948 -0.247526389080234 -0.246544079507393 -0.100168676304961 -0.0454862907306237 -0.0374415737384304 -0.249007353314439 -0.031586891131737 -0.107253413785936 -0.0374415737384304 -0.0683239411404017 -0.0977201223898162 -0.246544079507393 -0.0466633519631792 -0.10057423711688 -0.257064361953881 -0.253505775911378 -0.047829804696491 0.019390516296962 -0.100168676304961 -0.030229422301336 -0.0208952606408091 -0.0734025859488765 -0.0157159310834064 0.331158571823478 -0.217061329614541 -0.0734598015476321 0.120668876040069 0.249999732824203 -0.0526278243177078 -0.0577545133533358 -0.0566892914541594 -0.0534997477403914 0.0189644349830666 -0.100639855114941 -0.0374415737384304 0.163350254108895 0.250596568377642 0.250001831207129 0.249823631369598 -0.249007353314439 -0.246859144639466 -0.249911774025139 -0.223855916942024 0.0796189235483 -0.158795974313996 -0.10057423711688 0.502509487774636 -0.0466633519631792 0.00938363082776404 -0.0428438571168682 0.187389778724067 0.0182028727331828 0.120565026026925 -0.0217077651570983 -0.249007353314439 -0.0374415737384304 0.247034738271496 -0.203162408447615 0.0529034838206041 0.0536065647817791 0.0668362599657703 0.101844297247902 0.00813732492763315 0.0522903919713862 -0.0640128469510406 0.20368861243661 0.0101588571883908 -0.0386414065199293 -0.0939938373100275 -0.0200290293179263 -0.070833639910345 0.990667439655009 -0.113065747617643 0.188046073053406 0.981266030436126 0.981266030436126 -0.0407000420383533 -0.0880148130446916 -0.0690854182174112 0.981266030436126 0.981266030436126 -0.0407000420383533 0.962248322948792 -0.024662718157125 -0.0683101492508304 0.981266030436126 -0.10057423711688 -0.0985392819911099 -0.0519907558981035 -0.246544079507393 -0.120565026026923 -0.330439960797383 -0.0561354302152503 0.205368877585112 -0.2460544068879 -0.0577545133533358 0.180069815827868 -0.0993838473433473 0.186378944016689 0.118365092829696 0.189453812811728 -0.136923630589905 0.00891501140674182 0.251996879906466 0.251996879906466 0.249503032024426 0.251996879906466 0.0799147956868543 0.251996879906466 0.249503032024426 0.193264676035225 0.20494797840669 0.339230977527094 0.251996879906466 -0.0858710274680728
-0.183506467238572 -0.200267739622091 0.279630465773758 0.349553015608184 -0.232958522905684 -0.183109472863736 0.310053009009415 0.30508262120247 0.310053009009415 0.308849011966508 0.310053009009415 0.305648808112246 -0.299494550640821 -0.299494550640821 0.30374460966523 -0.183506467238572 -0.0350053944845607 -0.010414730287996 -0.13165897406438 -0.150239135033773 0.310053009009415 0.69348739675215 0.330700412170181 -0.160234230379045 -0.264510550226835 0.69348739675215 0.161153658083373 0.700029989128532 0.238643879912607 0.0938859708750997 -0.0505542743965169 -0.0276207517043311 -0.183109472863736 0.048452537119898 -0.0714240680666503 1 -0.302812976750546 -0.0379515352992666 0.279248705947405 0.279248705947405 -0.183506467238572 -0.0553477898192517 -0.161865097403229 -0.288714424312199 0.312655344736003 -0.206801664862308 0.311256021168267 0.438262298853968 0.703213296274039 -0.142549673548228 -0.204397674579501 0.251190781112977 -0.111479912669831 -0.183873030025404 -0.17617025544657 0.010036652186578 0.311256021168267 -0.181968364927322 0.310053009009415 -0.0787888348536686 0.311607830220064 0.64735523186545 0.64735523186545 0.447418515871669 -0.178497303447676 0.156234492588969 0.310510537660452 0.282378679509263 -0.150888216037594 0.192184508455152 -0.11403276134664 -0.109709091041256 -0.0943031143811631 -0.0752695460333942 -0.0699519974478513 -0.13550819759022 0.16509006922497 -0.291853667984449 -0.175391288841224 0.539464258402943 -0.302812976750546 -0.302812976750546 0.310053009009415 -0.2804487676269 -0.302812976750546 -0.106892952135767 -0.302812976750546 -0.305378025301293 0.30764399382995 0.310053009009415 -0.111450241906382 0.012663509752944 -0.178497303447676 0.30508262120247 -0.0180380882270558 0.28048464968385 -0.178497303447676 0.690118220530302 0.0600778628651503 0.310053009009415 0.010036652186578 0.054007688843473 0.31647672429107 0.279920723977207 0.00742761180386963 0.170380781711599 0.048452537119898 -0.0155948400186474 -0.148209221788523 0.69348739675215 -0.0942629946279964 -0.298405644123936 0.238643879912607 0.480114877648995 -0.280265946697822 -0.301602300535578 0.162407014197041 -0.134416462334057 0.65187836216526 0.64585225495343 0.356572980427314 0.437361382614275 -0.178497303447676 -0.259027720237335 -0.374674996558416 -0.368311311328397 -0.369264808265732 0.30508262120247 0.301522761112983 0.30374460966523 0.320236848525734 0.114700359920815 0.261126536310439 0.054007688843473 -0.0714240680666503 0.010036652186578 -0.0114562713885475 -0.175391288841224 0.286795271604655 -0.0565202493022362 0.0910101512890989 0.351423342273945 0.30508262120247 -0.178497303447676 -0.299494550640821 0.238643879912607 -0.206801664862308 0.109310071097563 -0.181968364927322 -0.0379515352992666 -0.0137782566108926 -0.170927032195542 0.543569578737715 0.289956820776878 0.197398377338587 -0.179269793289801 0.0668437010028026 -0.183873030025404 -0.0583235895979547 -0.0688710627275516 -0.232665831599444 -0.0422746363922397 -0.0662218453389548 -0.0662218453389548 -0.0505542743965169 0.576544085517576 -0.148534685618489 -0.0662218453389548 -0.0662218453389548 -0.0723586747448704 -0.0606157952641903 0.0547040112763903 -0.186100663231717 -0.0662218453389548 0.0455899355046268 0.0431950813980102 -0.13165897406438 0.310053009009415 -0.0910101512890999 0.298790392074814 0.637287349673925 0.278251238154357 0.311256021168267 -0.134416462334057 0.275047578809285 -0.220162007892034 -0.252039768655217 -0.417524754458558 0.2919135182897 0.352544476899192 0.196656788243007 -0.297866297136552 -0.297866297136552 -0.302812976750546 -0.297866297136552 -0.222371098506989 -0.297866297136552 -0.302812976750546 0.244476666468318 0.293038943183795 -0.288536544419296 -0.297866297136552 -0.101622638564582
0.033166773916557 0.0854369199222219 -0.433405138395371 -0.196645583730615 0.590659899259451 0.21457067033849 -0.988140614993635 -0.978011907851276 -0.988140614993635 -0.986107238218809 -0.988140614993635 -0.980313727824066 0.990107159288199 0.990107159288199 -0.873028794895958 0.033166773916557 -0.175148746308197 -0.16620270288358 -0.121534766721535 0.312277472948547 -0.988140614993635 -0.481470847319058 -0.900988787777015 0.323960642732809 0.647908971832719 -0.481470847319058 -0.373745076995604 -0.475229933505089 -0.588305198691548 -0.0494102265676017 -0.163124438641562 0.165823142882289 0.21457067033849 0.416101344577388 0.249503032024426 -0.302812976750546 1 0.115541280646496 -0.431642017219842 -0.431642017219842 0.033166773916557 0.145124421410175 0.327604476232252 0.729006977028555 -0.982264602843857 0.033793169834107 -0.98617802313445 -0.340805114339408 -0.4731361813857 0.219517499418998 0.029086696740256 -0.846914011378962 0.0734962370962541 0.218055968532249 0.232711886650675 -0.069154068205305 -0.98617802313445 0.0328502965555707 -0.988140614993635 -0.169231113132295 -0.884643128210113 -0.491808539237917 -0.491808539237917 -0.334632597916453 0.228745239045284 -0.0831479948582801 -0.882644226027552 -0.795637869476818 0.2194510111608 -0.203529378076937 0.0862187209282258 0.0664598227337095 0.0424236625535406 0.2471745299218 0.129803611655208 0.245374125513605 -0.175659064377312 0.986102302584745 0.258571457575175 -0.437085772494142 1 1 -0.988140614993635 0.121642929474995 0.975995872305562 0.0631658007845576 1 0.994052199915549 -0.972018742578432 -0.988140614993635 -0.00254151956523163 -0.0687640226651827 0.228745239045284 -0.978011907851276 -0.0857625978883448 -0.42404294471579 0.228745239045284 -0.484720596614288 0.379102062391732 -0.988140614993635 -0.069154068205305 0.408856867354427 -0.90082058782939 -0.923192778002628 -0.0695479737495188 -0.0774985408361464 0.407163523817505 -0.0852571872424767 0.218986282007808 -0.481470847319058 -0.16037772658436 0.724639965150327 -0.588305198691548 -0.320870024959558 0.368034474136404 0.982025398224859 -0.0252361495693174 -0.142799087482727 -0.480922218154378 -0.493465616596477 -0.113984096819044 -0.338898125898642 0.228745239045284 0.445330798278561 0.930317483173246 0.93219549920429 0.93407659528872 -0.978011907851276 -0.884873343715143 -0.877259289511381 -0.806676429018445 -0.0235416147322193 -0.440618781569325 0.408856867354427 0.0886123015113076 -0.069154068205305 -0.00093120097407963 0.258571457575175 -0.812718326069686 -0.0241200775458163 0.0586249725738189 -0.243508857709989 -0.978011907851276 0.228745239045284 0.990107159288199 -0.588305198691548 0.033793169834107 -0.0795438187467413 0.0370444369925358 0.115541280646496 -0.000848774453480735 -0.0428341462242987 -0.44111536299966 -0.806322292295175 -0.191836387921781 0.221835349007456 0.371487877284249 0.218055968532249 -0.302224984924333 0.2471745299218 0.201671707659315 0.171628453071722 0.244828849816385 0.244828849816385 -0.163124438641562 -0.497937008190484 -0.156747747276457 0.244828849816385 0.244828849816385 0.169068244098136 0.240083874136143 -0.14040626099707 0.429400350679192 0.244828849816385 0.408856867354427 0.390990287994104 -0.121534766721535 -0.988140614993635 -0.0586249725738183 -0.726312776529583 -0.442631177331996 -0.804647440181331 -0.98617802313445 -0.142799087482727 -0.770333609503996 0.0680618113838293 0.512232087178599 0.349205553145076 -0.815616332539905 -0.172421889975779 -0.198266284434271 0.99010365571603 0.99010365571603 1 0.99010365571603 0.57618049098651 0.99010365571603 1 -0.832095328347425 -0.811745098689429 0.706184169892788 0.99010365571603 0.06440824976038
0.256817463428584 0.359503641702164 -0.0205553421277901 0.00511895930288898 0.151461209424103 0.031096472139927 -0.110407032992212 -0.114690120459102 -0.110407032992212 -0.0987897869561218 -0.110407032992212 -0.106946738794277 0.111267349641588 0.111267349641588 -0.0149014355009048 0.256817463428584 -0.0428814661054168 -0.040691216583363 0.143998059333862 -0.0493628634123663 -0.110407032992212 -0.0344062398832772 -0.020853433044829 -0.0527032829852273 -0.0364374791328907 -0.0344062398832772 0.126033510563062 -0.0344062398832772 -0.144148446396019 -0.0383907491484036 -0.0399375686895596 0.0648319750408359 0.0433781039532861 0.199819088292548 0.101844297247902 -0.0379515352992666 0.115541280646496 1 -0.0215006802431961 -0.0215006802431961 0.256817463428584 0.930731813605728 -0.0542911867715824 -0.0056073745043583 -0.107814700983606 -0.139765191626167 -0.109544830957288 0.0517334597103166 -0.0275014074856625 0.0312510044073435 -0.139029091149395 0.0129259640518399 -0.0918224366272455 0.0297812668232726 0.0562506488616521 -0.103805820043504 -0.109544830957288 0.257330822286996 -0.110407032992212 0.052344397186435 -0.00884499901924788 -0.0167154293819242 -0.0167154293819242 0.0634413557291319 0.0391837427114283 -0.0324600262378612 -0.00960142566306224 0.0123732831207092 0.0680376603498745 -0.0393871255227668 -0.0934592594743822 -0.0922329596226692 0.0240357240397873 0.104895865630415 -0.0367856339887747 0.035123378637334 0.0808780307008986 0.119770828072769 0.0233028106931977 0.0212187854898807 0.115541280646496 0.115541280646496 -0.110407032992212 -0.146894505880722 0.115541280646496 -0.086821058745475 0.115541280646496 0.112982397952396 -0.112125798640524 -0.110407032992212 -0.0982921193718112 -0.10341584082868 0.0391837427114283 -0.114690120459102 -0.109212483828778 -0.0196118301739132 0.0391837427114283 -0.0364620801851306 0.0365239733722652 -0.110407032992212 -0.103805820043504 0.197982931013456 -0.0115548218703107 -0.0203014702955568 -0.104195255339196 0.236705012151079 0.199819088292548 -0.108829317033341 0.010676276453751 -0.0344062398832772 0.0373029668223707 -0.0174004604878758 -0.144148446396019 0.00903000283836576 0.111405701999661 0.116390665115745 -0.240965293926214 0.136017961352127 -0.0134228592109931 -0.0178084008571248 0.00609992307952037 0.0508968463410237 0.0391837427114283 0.119913950001139 0.132790843037896 0.131892016063781 0.130991155432037 -0.114690120459102 -0.0177860037015511 -0.0149014355009048 0.000708560677094593 0.0455227610517486 -0.115603504359165 0.197982931013456 0.123015098315776 -0.103805820043504 0.464021259139831 0.0233028106931977 0.0110573570782445 -0.0478105334044843 -0.0721156100909426 -0.0906830782623706 -0.114690120459102 0.0391837427114283 0.111267349641588 -0.144148446396019 -0.139765191626167 0.0209643500887831 0.257330822286996 1 0.462643846808375 -0.207363266644892 0.0296087367832298 0.00697034179822063 -0.0301476057841177 0.0378118813988446 0.0502341744102128 0.0419955349042667 -0.0739933954447983 0.0835167187692592 -0.121736140904935 -0.0642385443881032 0.0864758689107875 0.0864758689107875 -0.0399375686895596 0.0301975679339069 -0.0269035857798483 0.0864758689107875 0.0864758689107875 0.000789493846365775 0.0925552690256795 -0.0672684923911642 -0.0176674055565735 0.0864758689107875 0.197982931013456 0.177517636879481 0.143998059333862 -0.110407032992212 0.0721156100909429 0.0183714474141253 -0.0546682605017722 0.0235440453090063 -0.109544830957288 0.136017961352127 0.020753361710292 -0.167898876284467 0.143456417475459 -0.0592265414008098 0.0203787924414091 0.0190440871904435 -0.0314451666200471 0.119770828072769 0.119770828072769 0.115541280646496 0.119770828072769 0.0674922569259038 0.119770828072769 0.115541280646496 0.0134410901762583 0.0162940139553126 0.00239233046911375 0.119770828072769 -0.0842623222530676
-0.142420743913331 -0.164309359001305 0.997656630764478 -0.344433602078724 -0.739391958344878 -0.567420826884489 0.42867858836487 0.431913973520527 0.427964137095221 0.429797528203113 0.427964137095221 0.427328176486349 -0.429084753336241 -0.429084753336241 0.427476039546737 -0.142420743913331 0.117893600754668 0.111871968889945 0.041621880723779 -0.496887899118796 0.427964137095221 0.412466345816285 0.43403755056445 -0.529944811530384 -0.168250497431518 0.412466345816285 0.166359108100386 0.412233594789055 0.738941260319383 0.105547315981403 0.109799972011775 0.0726321150343282 -0.559732052868367 -0.362586823493994 -0.109462287568646 0.279248705947405 -0.431642017219842 -0.0215006802431961 1 1 -0.142420743913331 -0.023482018260766 -0.535338599834654 -0.22168715660015 0.429151560563637 -0.174199833480659 0.426850860826031 0.0372437266792313 0.414427584366599 -0.508597160533681 -0.174525347791172 0.364424373768168 -0.250109527086616 -0.562423650717672 -0.543075188293533 0.0461746268008523 0.426850860826031 -0.139446913645444 0.42867858836487 0.113910408766387 0.429371794392131 0.353528471521075 0.353528471521075 0.0366665364900588 -0.551215652683728 0.089242036742983 0.431254750741247 0.381079556658953 -0.481309393968825 0.62110009681162 -0.238438961583696 -0.253671197802729 -0.00304525688504063 -0.132808018720909 -0.171021176024397 -0.452523366479767 -0.0313789245692845 -0.435668280556422 -0.572162176027998 0.341781466899978 -0.431642017219842 -0.431642017219842 0.42867858836487 -0.201270435261019 -0.427168098799759 -0.211441779724683 -0.431642017219842 -0.432057428938105 0.432326251143166 0.42867858836487 -0.267898834449513 0.0418306445261538 -0.551215652683728 0.431913973520527 0.0272246261403553 0.990620225677047 -0.551215652683728 0.414541523242757 -0.350739111629601 0.42867858836487 0.0461746268008523 -0.357668196695396 0.425290375116926 0.419468963510607 0.0436380544273532 0.0944106508753741 -0.354297886349165 0.0298831025490809 -0.466890710005301 0.412466345816285 0.136282460193264 -0.218379907909716 0.738941260319383 -0.0288495110712998 -0.696405590511865 -0.434185558339222 0.118365616253245 0.0406556881678335 0.349836569892275 0.355005979159351 -0.507866681909564 0.0352956656281392 -0.551215652683728 -0.899445096280134 -0.460738389502265 -0.458841430782455 -0.457570627494841 0.431913973520527 0.423993487329573 0.426740921104211 0.413751583377081 0.252814670907218 0.890169983656138 -0.357668196695396 -0.295896197764132 0.0461746268008523 0.0220103169821821 -0.572162176027998 0.376083478082394 -0.15613041715254 0.0732982650014565 0.785565089011086 0.431913973520527 -0.551215652683728 -0.429084753336241 0.733391835904823 -0.174199833480659 0.187001836418654 -0.145088121387743 -0.0215006802431961 0.0197697494011287 -0.154553714957885 0.351412142950858 0.388224724944012 0.638716873178517 -0.553916699524952 -0.379043016529195 -0.562423650717672 -0.154225052485671 -0.11676145821121 -0.0746237583604138 -0.101621136458131 -0.112216118747305 -0.112216118747305 0.109799972011775 0.383731373146952 0.0199281260783923 -0.112216118747305 -0.112216118747305 -0.210837601007904 -0.115047063319581 0.111578598398614 0.158857837053261 -0.112216118747305 -0.357668196695396 -0.331174278949106 0.041621880723779 0.42867858836487 -0.0732982650014561 0.22158361577142 0.36756223485403 0.375813212156656 0.426850860826031 0.0406556881678335 0.349586862329661 -0.146841383067266 -0.840196463586077 -0.0688941385162415 0.365943426431346 -0.349528880123894 0.643308390961562 -0.434977045360205 -0.434977045360205 -0.431642017219842 -0.434977045360205 -0.686659667085818 -0.434977045360205 -0.431642017219842 0.370175465675535 0.37900137138264 -0.243428523584012 -0.434977045360205 -0.211748272461861
-0.142420743913331 -0.164309359001305 0.997656630764478 -0.344433602078724 -0.739391958344878 -0.567420826884489 0.42867858836487 0.431913973520527 0.427964137095221 0.429797528203113 0.427964137095221 0.427328176486349 -0.429084753336241 -0.429084753336241 0.427476039546737 -0.142420743913331 0.117893600754668 0.111871968889945 0.041621880723779 -0.496887899118796 0.427964137095221 0.412466345816285 0.43403755056445 -0.529944811530384 -0.168250497431518 0.412466345816285 0.166359108100386 0.412233594789055 0.738941260319383 0.105547315981403 0.109799972011775 0.0726321150343282 -0.559732052868367 -0.362586823493994 -0.109462287568646 0.279248705947405 -0.431642017219842 -0.0215006802431961 1 1 -0.142420743913331 -0.023482018260766 -0.535338599834654 -0.22168715660015 0.429151560563637 -0.174199833480659 0.426850860826031 0.0372437266792313 0.414427584366599 -0.508597160533681 -0.174525347791172 0.364424373768168 -0.250109527086616 -0.562423650717672 -0.543075188293533 0.0461746268008523 0.426850860826031 -0.139446913645444 0.42867858836487 0.113910408766387 0.429371794392131 0.353528471521075 0.353528471521075 0.0366665364900588 -0.551215652683728 0.089242036742983 0.431254750741247 0.381079556658953 -0.481309393968825 0.62110009681162 -0.238438961583696 -0.253671197802729 -0.00304525688504063 -0.132808018720909 -0.171021176024397 -0.452523366479767 -0.0313789245692845 -0.435668280556422 -0.572162176027998 0.341781466899978 -0.431642017219842 -0.431642017219842 0.42867858836487 -0.201270435261019 -0.427168098799759 -0.211441779724683 -0.431642017219842 -0.432057428938105 0.432326251143166 0.42867858836487 -0.267898834449513 0.0418306445261538 -0.551215652683728 0.431913973520527 0.0272246261403553 0.990620225677047 -0.551215652683728 0.414541523242757 -0.350739111629601 0.42867858836487 0.0461746268008523 -0.357668196695396 0.425290375116926 0.419468963510607 0.0436380544273532 0.0944106508753741 -0.354297886349165 0.0298831025490809 -0.466890710005301 0.412466345816285 0.136282460193264 -0.218379907909716 0.738941260319383 -0.0288495110712998 -0.696405590511865 -0.434185558339222 0.118365616253245 0.0406556881678335 0.349836569892275 0.355005979159351 -0.507866681909564 0.0352956656281392 -0.551215652683728 -0.899445096280134 -0.460738389502265 -0.458841430782455 -0.457570627494841 0.431913973520527 0.423993487329573 0.426740921104211 0.413751583377081 0.252814670907218 0.890169983656138 -0.357668196695396 -0.295896197764132 0.0461746268008523 0.0220103169821821 -0.572162176027998 0.376083478082394 -0.15613041715254 0.0732982650014565 0.785565089011086 0.431913973520527 -0.551215652683728 -0.429084753336241 0.733391835904823 -0.174199833480659 0.187001836418654 -0.145088121387743 -0.0215006802431961 0.0197697494011287 -0.154553714957885 0.351412142950858 0.388224724944012 0.638716873178517 -0.553916699524952 -0.379043016529195 -0.562423650717672 -0.154225052485671 -0.11676145821121 -0.0746237583604138 -0.101621136458131 -0.112216118747305 -0.112216118747305 0.109799972011775 0.383731373146952 0.0199281260783923 -0.112216118747305 -0.112216118747305 -0.210837601007904 -0.115047063319581 0.111578598398614 0.158857837053261 -0.112216118747305 -0.357668196695396 -0.331174278949106 0.041621880723779 0.42867858836487 -0.0732982650014561 0.22158361577142 0.36756223485403 0.375813212156656 0.426850860826031 0.0406556881678335 0.349586862329661 -0.146841383067266 -0.840196463586077 -0.0688941385162415 0.365943426431346 -0.349528880123894 0.643308390961562 -0.434977045360205 -0.434977045360205 -0.431642017219842 -0.434977045360205 -0.686659667085818 -0.434977045360205 -0.431642017219842 0.370175465675535 0.37900137138264 -0.243428523584012 -0.434977045360205 -0.211748272461861
1 0.714366792538218 -0.143631501723635 -0.0322880376126909 0.177456670821999 0.0570986006436363 -0.0419031886255362 -0.0367761053024852 -0.0341648378043736 -0.0336509494871074 -0.0341648378043736 -0.0357344078089425 0.0310000189097516 0.0310000189097516 -0.00185461280943811 1 0.0678478774870792 0.0621222844875231 0.0603781453299101 0.0987758300331949 -0.0341648378043736 -0.16879015454566 -0.0237885022266901 0.131314276312395 -0.0213248597349232 -0.16879015454566 0.0361434453953769 -0.166223835398677 -0.187791682667497 0.170478245262917 0.0533002709768752 -0.0703388050009946 0.0621504446724929 0.0147458907239651 0.0659008673148322 -0.183506467238572 0.033166773916557 0.256817463428584 -0.142420743913331 -0.142420743913331 1 0.228596619834089 0.116346180587143 0.0187190242625558 -0.0394063479621905 0.620642346028709 -0.0382887408980978 -0.0933911538804577 -0.170283554563398 0.0401018967774608 0.617373612794772 0.00473084518462967 0.0760588068213863 0.0630303235009675 0.0586198423162323 0.460960894008264 -0.0382887408980978 0.998005062689925 -0.0419031886255362 -0.01310904018689 -0.00381974011742483 -0.164389235795028 -0.164389235795028 -0.0834635913495012 0.0612303147732335 0.144142233141324 -0.00728081630282931 0.0264061121512873 0.0281876193380728 -0.0641288836153418 0.0891428143347366 0.0816179107291775 0.0392835161123751 0.0809428393275882 0.043248156495522 0.0112331789416865 -0.0259840224281809 0.0275213152567617 0.0546807576615775 -0.108630021115829 0.033166773916557 0.033166773916557 -0.0419031886255362 0.331961213545727 0.0294624847834439 0.055941518665449 0.033166773916557 0.0304784783395064 -0.0341893814844488 -0.0419031886255362 0.0362058032172536 0.459229149415962 0.0612303147732335 -0.0367761053024852 0.469074071652442 -0.145206040588091 0.0612303147732335 -0.170283554563398 0.0335814367706231 -0.0419031886255362 0.460960894008264 0.0152594151277371 -0.00534703184795576 -0.0182887091005 0.462690223269236 -0.269607598157382 0.0147458907239651 0.467342111201513 0.0093767467457726 -0.16879015454566 -0.0363789414877703 0.0252280239265032 -0.187791682667497 -0.123961031682767 0.080604501613955 0.0294391865548141 -0.934148859718102 0.0693013272327342 -0.157111535020122 -0.165120918713588 -0.0373648249501449 -0.0924899033421532 0.0612303147732335 0.18280555645456 0.0362705840600241 0.0404470756728796 0.0446156681896558 -0.0367761053024852 -0.00698830575794672 0.0054622275938452 0.0269493297488058 -0.0663063059749154 -0.170431024046754 0.0152594151277371 0.0885018506824136 0.460960894008264 0.553460554597548 0.0546807576615775 0.0286517298040854 0.163510489635841 -0.195990508255085 -0.163131270367102 -0.0367761053024852 0.0612303147732335 0.0310000189097516 -0.178819035736341 0.620642346028709 -0.0756644548065134 0.998005062689925 0.256817463428584 0.555108352138002 0.86091199199375 -0.109498584755634 0.026742940444938 -0.0660347572963178 0.0671240255377753 -0.00933876069677397 0.0630303235009675 0.0645713858740343 0.0584110557523964 0.142822078790089 0.153160706881083 0.0505199887038807 0.0505199887038807 0.0533002709768752 -0.122210257419081 0.346855340945862 0.0505199887038807 0.0505199887038807 -0.0327100743377353 0.0589901454854322 0.0890954416569266 -0.189516067014037 0.0505199887038807 0.0209470664499785 0.0127650650744063 0.0603781453299101 -0.0419031886255362 0.195990508255085 -0.0256550095289547 -0.154338939999579 0.0287602303999662 -0.0382887408980978 0.0693013272327342 0.0300320829899706 0.422867437799845 0.185327363451972 0.0826439434226162 0.0197981149950992 -0.0199455960540263 -0.0604417892046585 0.0279559433183788 0.0279559433183788 0.033166773916557 0.0279559433183788 0.158506332078336 0.0279559433183788 0.033166773916557 0.0178914073093269 0.0221281438920347 -0.0136654847263451 0.0279559433183788 0.0380253961410042
0.228596619834089 0.329012258806481 -0.0225575426078099 -0.0104502980565302 0.173307979399564 0.0410934550746869 -0.140580624203212 -0.144371782844999 -0.140580624203212 -0.12655448411081 -0.140580624203212 -0.13751223004934 0.141342690224788 0.141342690224788 -0.036347878271838 0.228596619834089 -0.040778814410828 -0.0386959616801452 0.164529912981159 -0.0533743580250975 -0.140580624203212 -0.0647354046638571 -0.0455082509486932 -0.05633100111408 -0.0398474955863481 -0.0647354046638571 0.118078796084666 -0.0647354046638571 -0.166313304689754 -0.0365082954665474 -0.0379792681903069 0.106547581058315 0.0410934550746869 0.226593075893202 0.118325301769772 -0.0553477898192517 0.145124421410175 0.930731813605728 -0.023482018260766 -0.023482018260766 0.228596619834089 1 -0.0575493017234391 0.0075512078857017 -0.138282412444236 -0.132911939074235 -0.139816577296425 0.0469291777768499 -0.0575385943350717 0.0287906590582384 -0.13221193258061 0.00419484118723691 -0.0873200112320629 0.0396939822936739 0.0540865721040167 -0.0987158008989566 -0.139816577296425 0.229128444493772 -0.140580624203212 0.0332750770865477 -0.0303068288451991 -0.0404492414873632 -0.0404492414873632 0.0485215417213089 0.049673108126965 -0.0308683798839901 -0.031062104667573 0.00580211307125229 0.0671644919627643 -0.0520896905098926 -0.0888765740357383 -0.0877104046248768 0.0334949006019813 0.121363065912765 -0.0349818855942377 0.0481059213000737 0.0887103862765249 0.14886137122836 0.0318862652978114 0.0185911174521358 0.145124421410175 0.145124421410175 -0.140580624203212 -0.188123672192129 0.145124421410175 -0.0825638711332669 0.145124421410175 0.142861007328403 -0.142102807319303 -0.140580624203212 -0.093472459268447 -0.0983449439421001 0.049673108126965 -0.144371782844999 -0.103857354094443 -0.0216347318429601 0.049673108126965 -0.0668039414982705 0.0484113628736823 -0.140580624203212 -0.0987158008989566 0.224772110240986 -0.0345369590040572 -0.0447375260995613 -0.0990861406072371 0.253696383706604 0.226593075893202 -0.103492975516501 0.00247947682912036 -0.0647354046638571 -0.00193557262367559 -0.00360337613321866 -0.166313304689754 -0.000913883757821649 0.122268319979636 0.145875268996886 -0.211831505206871 0.156616546735967 -0.0370314484854361 -0.0415816722080924 -0.00747560135346621 0.0461318909135232 0.049673108126965 0.143549119834234 0.16203478983478 0.161248065324363 0.160459513271898 -0.144371782844999 -0.0407600277935214 -0.036347878271838 -0.025649936355356 0.0533068488666288 -0.139418494471977 0.224772110240986 0.162200625675527 -0.0987158008989566 0.427793522927632 0.0318862652978114 0.00356883197892782 -0.0500609809443451 -0.0685794900946868 -0.0913845972286958 -0.144371782844999 0.049673108126965 0.141342690224788 -0.166313304689754 -0.132911939074235 0.030334152505777 0.229128444493772 0.930731813605728 0.426486483197908 -0.19719540711008 0.0276610680684215 -0.00938486181225818 -0.0423234934042519 0.0482207463117582 0.0628902681766425 0.0396939822936739 -0.070365200038933 0.121363065912765 -0.123824774718637 -0.0610886687778903 0.124457785473369 0.124457785473369 -0.0379792681903069 0.0210160221237555 -0.0287908585751617 0.124457785473369 0.124457785473369 -0.0210886261552173 0.130828885959167 -0.0639700461773367 0.012090924522833 0.124457785473369 0.224772110240986 0.20250543397779 0.164529912981159 -0.140580624203212 0.0685794900946868 0.00452384018800576 -0.0714843938744261 0.00959405006214828 -0.139816577296425 0.156616546735967 0.00692658352272691 -0.205767149156121 0.166481361998811 -0.0540716986699116 0.014118327887669 -0.00673003699941869 -0.0436987986849053 0.14886137122836 0.14886137122836 0.145124421410175 0.14886137122836 0.0816332393229463 0.14886137122836 0.145124421410175 0.00561912710928641 0.00121228256299706 0.0247805227296665 0.14886137122836 -0.0801305998385407
0.116346180587143 0.122708578592035 -0.534084103829214 0.270545518325386 0.502171673621635 -0.14172227111248 -0.323094860981423 -0.327180860637432 -0.323094860981423 -0.32391162726956 -0.323094860981423 -0.319829154518458 0.323494625671603 0.323494625671603 -0.303608777266674 0.116346180587143 -0.0631129951574705 -0.0598893831862888 -0.0813580501185198 0.895651487740128 -0.323094860981423 -0.229084317202768 -0.302037950016791 0.979767388402036 0.453144774283762 -0.229084317202768 -0.126690832919415 -0.229084317202768 -0.493083387482774 -0.0565035523537904 -0.0587801632786708 -0.0186334906418933 -0.14172227111248 -0.144666463564471 -0.0867450244080468 -0.161865097403229 0.327604476232252 -0.0542911867715824 -0.535338599834654 -0.535338599834654 0.116346180587143 -0.0575493017234391 1 0.411303462643639 -0.320645432628624 0.177401443748648 -0.32227825803897 -0.335454883501659 -0.230179233329159 -0.14700342916813 0.180915432164654 -0.335877441689557 0.17658314963816 -0.142313245753951 -0.13635148588371 -0.0112835867215028 -0.32227825803897 0.109180377377746 -0.323094860981423 -0.0609806387355913 -0.305729062833822 -0.23280453476856 -0.23280453476856 -0.33361312579273 -0.138152564345391 -0.0477747069963824 -0.306651508045051 -0.345076703358324 -0.136953101919159 0.148746127575652 0.166590383204644 0.174059080658978 -0.0117346636387816 -0.0859354712331257 0.221946167166389 -0.14700342916813 -0.264471362690467 0.331720669835301 -0.135748584708235 -0.222404747509226 0.327604476232252 0.327604476232252 -0.323094860981423 0.110994780939399 0.316867170982368 0.197363276114054 0.327604476232252 0.3251380200425 -0.324728583878743 -0.323094860981423 0.148202640697955 -0.00918331286977923 -0.138152564345391 -0.327180860637432 -0.0125115613054045 -0.532834829054835 -0.138152564345391 -0.230179233329159 -0.119030482762255 -0.323094860981423 -0.0112835867215028 -0.145252186073589 -0.300191162066428 -0.303764525165862 -0.00390540770641353 -0.0527528171935511 -0.144666463564471 -0.0103911468091263 -0.135748584708235 -0.229084317202768 -0.0729572614218834 0.397799416323646 -0.493083387482774 -0.317203530178873 0.379207373659387 0.328427101103863 -0.10166287873077 -0.0779822281284346 -0.23096401883301 -0.233417202659501 0.267165686551081 -0.327199489589059 -0.138152564345391 0.477601622713204 0.335836401033746 0.334942431127709 0.334542326740766 -0.327180860637432 -0.298805604232754 -0.303608777266674 -0.257795937908619 -0.120314061847983 -0.472496897374473 -0.145252186073589 -0.0867450244080468 -0.0112835867215028 -0.0507781242946023 -0.135748584708235 -0.337379784169293 -0.0229611354235668 -0.0504091652373714 -0.425870761111119 -0.327180860637432 -0.138152564345391 0.323494625671603 -0.493083387482774 0.177401443748648 -0.158622444754252 0.117745356963215 -0.0542911867715824 -0.0454355404520454 0.171907323584827 -0.223856323663492 -0.343449183962713 0.15278153507198 -0.13875045266392 -0.119875908717344 -0.142313245753951 -0.108903571461665 -0.0859354712331257 0.106437395568381 0.13584102662288 -0.0851199457609689 -0.0851199457609689 -0.0587801632786708 -0.247028935933293 -0.0335804482773565 -0.0851199457609689 -0.0851199457609689 -0.0587801632786708 -0.0834702542607966 -0.0194840846806207 -0.08372349695875 -0.0851199457609689 -0.145252186073589 -0.142313245753951 -0.0813580501185198 -0.323094860981423 0.0504091652373724 -0.396656643707156 -0.208940885144051 -0.340039499838395 -0.32227825803897 -0.0779822281284346 -0.298110640751011 0.0780334637539689 0.511020911845059 0.356774625377993 -0.3346884342429 0.272860836487119 0.152207563178478 0.331720669835301 0.331720669835301 0.327604476232252 0.331720669835301 0.514217244068225 0.331720669835301 0.327604476232252 -0.343552745161337 -0.341044942781697 0.391855631045836 0.331720669835301 0.177782735594177
0.0187190242625558 0.0697101602337602 -0.218339704659931 -0.37382788424647 0.326176599942071 -0.209425494718631 -0.720289133167324 -0.727557193730023 -0.720283958890977 -0.716844223185828 -0.720283958890977 -0.714518010572164 0.721718426534685 0.721718426534685 -0.715442949343559 0.0187190242625558 -0.128537179413565 -0.12197190724948 -0.134326810326971 0.409381443613808 -0.720283958890977 -0.405629016715913 -0.730415228556418 0.414716490606234 0.877973995557415 -0.405629016715913 -0.275885967614329 -0.398215679093034 -0.332046048996829 -0.0583577978855371 -0.119712847955602 0.16472349785272 -0.196273834140987 -0.294630592890053 0.327119908909284 -0.288714424312199 0.729006977028555 -0.0056073745043583 -0.22168715660015 -0.22168715660015 0.0187190242625558 0.0075512078857017 0.411303462643639 1 -0.71595659876149 0.0764756041209995 -0.718842142416584 -0.55361660746054 -0.393925497315881 -0.165003015072118 0.0688104235784396 -0.576789948681883 0.0315778744653824 -0.209658261476029 -0.176637621281473 -0.0674759070826471 -0.718842142416584 0.0172825583932239 -0.720289133167324 -0.124194379974417 -0.712476582146152 -0.423802727067252 -0.423802727067252 -0.539454307341316 -0.198709924100118 -0.0669506918674394 -0.709172351176797 -0.594592494221611 -0.143812719454697 0.217182383715373 0.0274150697606273 0.0274563943858519 0.0729867843779052 0.324293561475341 0.132478108897277 -0.107127521215373 -0.399484559142022 0.731510707663155 -0.18755175529198 -0.404603500562854 0.729006977028555 0.729006977028555 -0.720289133167324 0.14364808552558 0.724129973093138 0.0778308200526196 0.729006977028555 0.724622069203293 -0.723181510123982 -0.720289133167324 -0.0188247876698749 -0.0686516199046835 -0.198709924100118 -0.727557193730023 -0.0762414369982194 -0.217299859516664 -0.198709924100118 -0.407621327202859 -0.20526007047775 -0.720289133167324 -0.0674759070826471 -0.295823486985055 -0.722498658957484 -0.711738536599792 -0.0662755669393522 -0.0849323486156457 -0.294630592890053 -0.0773448544393419 -0.141163155661541 -0.405629016715913 -0.148586207602874 0.969614119434623 -0.332046048996829 -0.529797533765316 0.17589761249565 0.730469640497116 -0.00293932394224187 -0.136886532120204 -0.413485121695358 -0.424453417577272 -0.261035623965674 -0.550215741712853 -0.198709924100118 0.199808776291284 0.771186104234997 0.769610006527617 0.772774327829597 -0.727557193730023 -0.720440707895383 -0.720271723195799 -0.64568036254787 0.0171650523661982 -0.192339156196314 -0.295823486985055 0.180774640362228 -0.0674759070826471 -0.0644758028699048 -0.18755175529198 -0.586032196785428 -0.041171995596339 0.00925898634255653 -0.0704666247493359 -0.727557193730023 -0.198709924100118 0.721718426534685 -0.332046048996829 0.0764756041209995 -0.0784100379905756 0.0215240761438351 -0.0056073745043583 -0.0633634995292333 0.011165599707913 -0.401300445637359 -0.597322779645089 0.22756684315992 -0.201344150168987 -0.261214007432039 -0.196351971202649 -0.221795176553101 0.323719979382773 0.260919094517024 0.201285927538654 0.320440688250114 0.320440688250114 -0.119712847955602 -0.438871459549921 -0.146089745336856 0.320440688250114 0.320440688250114 -0.119712847955602 0.31380718401017 -0.0889888222100404 0.59164681610367 0.320440688250114 -0.295823486985055 -0.276261371490698 -0.134326810326971 -0.720289133167324 -0.00925898634255642 -0.96749886614892 -0.385147368981186 -0.579653908066053 -0.718842142416584 -0.136886532120204 -0.575926943743386 0.0995322994933248 0.261864926724531 0.565087818433052 -0.599327115026335 -0.346594584900265 0.225237536828891 0.736365012444363 0.736365012444363 0.729006977028555 0.736365012444363 0.295967505122017 0.736365012444363 0.729006977028555 -0.581318306168647 -0.607186055525545 0.935090569776276 0.736365012444363 0.0756325738849248
-0.0394063479621905 -0.0871942943985621 0.430861316750279 0.199077440946756 -0.585846634069403 -0.219669349034316 0.99405346560943 0.984219917193903 0.99405346560943 0.992079083187339 0.99405346560943 0.998013900720699 -0.988083536815244 -0.988083536815244 0.889597255157938 -0.0394063479621905 0.178311165648346 0.16920359585634 0.126689227725891 -0.306072386063676 0.99405346560943 0.482890750147486 0.920832745294851 -0.317094228332991 -0.636418048896237 0.482890750147486 0.37932328499964 0.476674129476538 0.595158817585548 0.054022917261068 0.166069751642564 -0.162882203585591 -0.219669349034316 -0.408721621974103 -0.245077996659811 0.312655344736003 -0.982264602843857 -0.107814700983606 0.429151560563637 0.429151560563637 -0.0394063479621905 -0.138282412444236 -0.320645432628624 -0.71595659876149 1 -0.0362062398564483 0.996031730378501 0.34456288454429 0.474717050985589 -0.223593272260813 -0.0273820715442355 0.856690307724271 -0.0588937835917296 -0.2231029229214 -0.230809126095253 0.0611386092845697 0.996031730378501 -0.0391140965369877 0.99405346560943 0.172286685932016 0.90485243983605 0.494930053303059 0.494930053303059 0.338294210911241 -0.226420022593979 0.0864807136267385 0.902931470743463 0.802741027187204 -0.217083435725585 0.190682577089362 -0.0714227935322167 -0.0518149792940963 -0.0484867198460224 -0.242790791466753 -0.126165158966722 -0.242024455921918 0.173171010500124 -0.968508212858972 -0.248589586866602 0.441254439570192 -0.982264602843857 -0.982264602843857 0.99405346560943 -0.121607590864437 -0.974225857032086 -0.0503420769625164 -0.982264602843857 -0.988141873160491 0.990108560022547 0.99405346560943 0.0179879064861903 0.0607203127105947 -0.226420022593979 0.984219917193903 0.0784060746320338 0.421381900472944 -0.226420022593979 0.486231851251947 -0.389528717282651 0.99405346560943 0.0611386092845697 -0.410376445407643 0.920555589195248 0.938262948080704 0.0615612302000591 0.0905262222697038 -0.408721621974103 0.0778689419773578 -0.21679639081016 0.482890750147486 0.165543283786352 -0.740062367434197 0.595158817585548 0.322838316507381 -0.359382419107742 -0.980313034302907 0.0339980098612658 0.145041225306206 0.483932756971647 0.496633354227891 0.105167286386896 0.342707873280256 -0.226420022593979 -0.436021168489231 -0.913709556925125 -0.915554493769194 -0.917402453976879 0.984219917193903 0.901020464707869 0.889597255157938 0.825626329394618 0.0114805745983243 0.430974732104845 -0.410376445407643 -0.0924177103082243 0.0611386092845697 0 -0.248589586866602 0.819403448152796 0.0209863386252891 -0.0701588901718615 0.255619506583068 0.984219917193903 -0.226420022593979 -0.988083536815244 0.595144898303735 -0.0362062398564483 0.0705741894169934 -0.0433502120235811 -0.107814700983606 0 0.0331929084459953 0.44540484903028 0.813374312011422 0.188613366483939 -0.219212434281547 -0.383526218555225 -0.2231029229214 0.3076818446367 -0.242790791466753 -0.203746571241373 -0.166731012709525 -0.24048671292961 -0.24048671292961 0.166069751642564 0.503705409695506 0.166180194123564 -0.24048671292961 -0.24048671292961 -0.166069751642565 -0.235825891277553 0.119319063489904 -0.428999242349143 -0.24048671292961 -0.410376445407643 -0.402073149503872 0.126689227725891 0.99405346560943 0.0701588901718614 0.741671788328547 0.443577490314807 0.81146257571656 0.996031730378501 0.145041225306206 0.787107934105061 -0.0732034090879855 -0.505199429139335 -0.352398776474581 0.822049761534124 0.164753602627018 0.195212932819536 -0.972543774156157 -0.972543774156157 -0.982264602843857 -0.972543774156157 -0.565757368096444 -0.972543774156157 -0.982264602843857 0.838014260796746 0.818598191318574 -0.722451700744921 -0.972543774156157 -0.0518965969558691
0.620642346028709 0.868800667264367 -0.177801290876326 -0.087073877185867 0.148660161421953 0.0725498800918584 -0.0381271363515413 -0.0315362833615116 -0.0381271363515413 -0.040378929406387 -0.0381271363515413 -0.0339288958608708 0.0272557521734063 0.0272557521734063 -0.0177996249004878 0.620642346028709 -0.103630233588917 -0.0983371293599069 -0.0962482974806563 0.166366302421613 -0.0381271363515413 -0.184981223779551 -0.0483689252881466 0.186608124030295 0.0276874517638561 -0.184981223779551 0.060592998195817 -0.184981223779551 -0.154008914787908 -0.0927776651134545 -0.0965158131976576 -0.0325789951843198 0.0637224731689853 -0.0699459145562698 0.0529034838206041 -0.206801664862308 0.033793169834107 -0.139765191626167 -0.174199833480659 -0.174199833480659 0.620642346028709 -0.132911939074235 0.177401443748648 0.0764756041209995 -0.0362062398564483 1 -0.0358740291661021 -0.188426323271891 -0.188562317135064 0.0487908582348335 0.994733306138628 -0.0118238021891063 0.0366664179696343 0.0824627581548497 0.0590631513815758 -0.250864122801953 -0.0358740291661021 0.621882963555206 -0.0381271363515413 -0.100128948417094 -0.0220285584055163 -0.190582157007306 -0.190582157007306 -0.192524762884621 0.0635023265554098 -0.0784450814499346 -0.0241905660416658 0.0125706236271569 0.0146398769301925 -0.0672391776393881 0.0517925220703624 0.045909626675724 0.0183587077393189 0.0836855058090892 0.139611277494102 0.0108015288867907 -0.158921409663263 0.0313585347355008 0.0863130787233595 -0.207147625005348 0.033793169834107 0.033793169834107 -0.0381271363515413 0.411039982709948 0.024851878274739 0.0512517321858251 0.033793169834107 0.0318179513193634 -0.0295373499773603 -0.0381271363515413 0.0207128021850443 -0.249921672816039 0.0635023265554098 -0.0315362833615116 -0.21310987352793 -0.177871417991749 0.0635023265554098 -0.183782905816764 0.0148218714813918 -0.0381271363515413 -0.250864122801953 -0.0671437975902997 -0.0346416682174523 -0.0420525528930836 -0.251805258316328 -0.237284843851226 -0.0638538607575448 -0.213035208785332 0.0146723453372527 -0.18498122377955 -0.0785709049984462 0.0835581670461035 -0.154008914787908 -0.14928426643619 0.074675902328045 0.0228732252366629 -0.58233292758711 -0.0893755769098999 -0.187548052807148 -0.190062133404865 -0.0364668448315402 -0.184713656744215 0.0635023265554098 0.173433580264256 0.0433280046928241 0.0450438022193319 0.0467241491977244 -0.0315362833615116 -0.0303197096533208 -0.0177996249004878 0.00980225765344971 0.00535690594581355 -0.169120510231874 -0.0671437975902997 0.0896229170751472 -0.250864122801953 -0.301204285090846 0.0863130787233595 0.0105718548198729 -0.127218783182069 -0.0985532441512371 -0.0934611553239024 -0.0315362833615116 0.0635023265554098 0.0272557521734063 -0.154008914787908 1 -0.0330859604353487 0.621882963555206 -0.139765191626167 -0.302101049414922 0.674011332322971 -0.210683733394779 0.00649775417329452 -0.071935197767954 0.0734938544179264 -0.0385819274461712 0.0681648512672401 0.0101880112348553 0.0578984217520791 0.247841642332615 0.262103060415551 0.0630157858282434 0.0630157858282434 -0.0965158131976576 -0.227718948372561 0.558865090603756 0.0630157858282434 0.0630157858282434 -0.0965158131976576 0.0631966401348464 -0.162565560667476 -0.115267364717102 0.0630157858282434 -0.0671437975902997 -0.0596977956484896 -0.0962482974806563 -0.0381271363515413 0.0985532441512377 -0.0812001667902388 -0.160905939807022 0.00642955567763422 -0.0358740291661021 -0.0893755769098999 0.0106200914506368 0.330331136380386 0.175331036788102 0.180067905578334 -0.00575067744530861 -0.088275942317654 -0.0760833791599844 0.0272098614375705 0.0272098614375705 0.033793169834107 0.0272098614375705 0.15670641533526 0.0272098614375705 0.033793169834107 -0.00356886024568692 -0.00805830195762351 0.0363331203918595 0.0272098614375705 0.0180139719175883
-0.0382887408980978 -0.0873672539424686 0.428566539735789 0.194081530867134 -0.582195613022055 -0.222233964232475 0.998013853666771 0.988141127612361 0.998013853666771 0.9960316051481 0.998013853666771 0.994053512476636 -0.984045009566322 -0.984045009566322 0.88496347852426 -0.0382887408980978 0.177603578866529 0.168532150367056 0.128462471677968 -0.307512683833448 0.998013853666771 0.480135726322466 0.916406116234423 -0.318707588186069 -0.638953589013065 0.480135726322466 0.373291274071893 0.473912824554481 0.591664564430197 0.0530010230200329 0.165410742092071 -0.163531139237597 -0.222233964232475 -0.410350001418915 -0.2460544068879 0.311256021168267 -0.98617802313445 -0.109544830957288 0.426850860826031 0.426850860826031 -0.0382887408980978 -0.139816577296425 -0.32227825803897 -0.718842142416584 0.996031730378501 -0.0358740291661021 1 0.340615714479319 0.471938126977824 -0.226251192833827 -0.0271036404707962 0.851616957214309 -0.0621558540756127 -0.22565177446773 -0.233142382782401 0.0621843513981683 1 -0.0379936729222023 0.998013853666771 0.171603005910043 0.900348377244741 0.491938570523759 0.491938570523759 0.334403292373275 -0.228841867028528 0.0857421025939599 0.898410502526879 0.797171379536771 -0.219442745071321 0.193560142503925 -0.0747312548013602 -0.0550844553094739 -0.0506236176119433 -0.243758089287467 -0.126977173988173 -0.244602801284624 0.171450002661257 -0.972390888262051 -0.25081960580547 0.438594542393107 -0.98617802313445 -0.98617802313445 0.998013853666771 -0.11808490530494 -0.970100829997518 -0.0532021225993715 -0.98617802313445 -0.984079440585909 0.986062301176686 0.998013853666771 0.014558916107866 0.0617818843779796 -0.228841867028528 0.988141127612361 0.079004541701521 0.419158869159932 -0.228841867028528 0.483453165632397 -0.372995710105836 0.998013853666771 0.0621843513981683 -0.402904302935167 0.916153586901944 0.933976218846693 0.0625908586536434 0.0899203753430356 -0.401235356482759 0.0784875650881552 -0.219201518439658 0.480135726322466 0.164403427313193 -0.743010834758212 0.591664564430197 0.318362226760371 -0.358710495042132 -0.976187540538279 0.0334160360419502 0.146416701717294 0.480972504019859 0.493629527893062 0.101765537523463 0.338772252898391 -0.228841867028528 -0.43374477856293 -0.917375256800993 -0.919227467624815 -0.921082714546548 0.988141127612361 0.896484159072929 0.88496347852426 0.821441722158623 0.0153573062401938 0.428775947095176 -0.402904302935167 -0.0820697630713897 0.0621843513981683 0.000728050343920471 -0.25081960580547 0.813962277953232 0.0190769678874314 -0.0729233912004853 0.248691210823709 0.988141127612361 -0.228841867028528 -0.984045009566322 0.591636838563158 -0.0358740291661021 0.0735614956611057 -0.0421568115790255 -0.109544830957288 0.000713881903368555 0.0338471216365689 0.442708063787197 0.807824303239416 0.191612948041235 -0.221678240304784 -0.365714190614681 -0.22565177446773 0.306460880119542 -0.243758089287467 -0.199837485259469 -0.168383393927483 -0.241444831118204 -0.241444831118204 0.165410742092071 0.500674900763551 0.164097732863243 -0.241444831118204 -0.241444831118204 -0.166731386739513 -0.236765440382041 0.116994317756256 -0.430766170171012 -0.241444831118204 -0.402976218715734 -0.385118934487181 0.128462471677968 0.998013853666771 0.0729233912004853 0.744626667713392 0.440885336834935 0.805977892954684 1 0.146416701717294 0.781361184062943 -0.0717853582348034 -0.502245260724847 -0.353491796721076 0.816683216145253 0.160282425473182 0.198174889859101 -0.976418465892228 -0.976418465892228 -0.98617802313445 -0.976418465892228 -0.568061876826454 -0.976418465892228 -0.98617802313445 0.832798855108848 0.813110917281493 -0.725330005772388 -0.976418465892228 -0.0546876573930924
-0.0933911538804577 -0.148504329985475 0.0330960239356855 0.784380706904071 -0.104353833271594 0.390185423094746 0.343605110172019 0.336458969458147 0.342419129782969 0.340460160004378 0.342419129782969 0.341559521380055 -0.336811474991104 -0.336811474991104 0.337017600872794 -0.0933911538804577 0.173760768332237 0.143682081761106 0.280550272446904 -0.337129630357817 0.342419129782969 0.630707936942326 0.357338559151368 -0.340973277347218 -0.531313952982952 0.630707936942326 0.0799594646655056 0.625263368022661 0.113777251074308 0.0562647850546054 0.161831748097394 0.0226767644670474 0.380714387759749 0.339999773925136 -0.099858290295123 0.438262298853968 -0.340805114339408 0.0517334597103166 0.0372437266792313 0.0372437266792313 -0.0933911538804577 0.0469291777768499 -0.335454883501659 -0.55361660746054 0.34456288454429 -0.188426323271891 0.340615714479319 1 0.628299511103186 0.331742750809283 -0.181308016665941 0.29293635588113 -0.0630844856607359 0.382342976080279 0.365449245169508 0.0669514943974415 0.340615714479319 -0.0896665108494922 0.343605110172019 0.167890029836949 0.346548334159701 0.674726135522507 0.674726135522507 0.988042925746267 0.380357415581832 0.0699483401460161 0.34356326481736 0.306443963060951 0.317178571739071 -0.409523289926308 -0.0695999746680111 -0.057665265336056 0.112038631005371 -0.112883957385567 -0.117715023786918 0.264685682665207 0.789160335263405 -0.333687134498688 0.373738852356224 0.714484616066239 -0.340805114339408 -0.340805114339408 0.343605110172019 -0.115384389595419 -0.328317730949533 -0.0990875829039696 -0.340805114339408 -0.341693882804863 0.33730745145678 0.343605110172019 -0.0531664990345581 0.0666184105813117 0.380357415581832 0.336458969458147 0.0381756127048429 0.0284543206806321 0.380357415581832 0.62828934911701 0.246502354356274 0.343605110172019 0.0669514943974415 0.341609391527021 0.351415225224911 0.328037458645075 0.0612193693099319 0.107126128820537 0.33940823540707 0.0380435231246772 0.304327203892165 0.630707936942326 0.183954978123175 -0.556257972277665 0.113777251074308 0.901638683492267 0.0552604838745528 -0.332651190373278 0.100237486371968 0.2864261657601 0.665012598735969 0.6711607411239 0.591405182169497 0.998012472425591 0.380357415581832 -0.0180822849115973 -0.365513709796129 -0.363558913466431 -0.366466023698002 0.336458969458147 0.336922600498488 0.34183667539998 0.327933181994106 0.0171219737489382 0.00961731829354252 0.341609391527021 -0.0278496405555324 0.0669514943974415 0.0923523324785912 0.373738852356224 0.31068030569397 -0.00172438290112154 0.0333430034954918 -0.188307640558679 0.336458969458147 0.380357415581832 -0.336811474991104 0.113777251074308 -0.188426323271891 0.09203277902748 -0.0969855339379868 0.0517334597103166 0.0871213115875936 -0.122275978894669 0.708013365503336 0.306706287883975 -0.420633450446279 0.382003503417553 0.298227863334828 0.382342976080279 0.214715035577955 -0.0942753434630269 -0.20887566497717 -0.112483220544852 -0.0930162970556534 -0.0930162970556534 0.161831748097394 0.740726147101452 -0.121165278460429 -0.0930162970556534 -0.0930162970556534 0.161831748097394 -0.0812588940925186 -0.0620266182575596 -0.336465632558801 -0.0930162970556534 0.34102130191064 0.321898940713768 0.280550272446904 0.343605110172019 -0.0333430034954919 0.552974338919096 0.598875715594029 0.306049110884389 0.340615714479319 0.2864261657601 0.300013960294884 -0.120221452389243 -0.0504343971634701 -0.937684798548374 0.322561319008496 0.781824890540328 -0.419053208580603 -0.333687134498688 -0.333687134498688 -0.340805114339408 -0.333687134498688 -0.0600375731292137 -0.333687134498688 -0.340805114339408 0.285295497170157 0.31562126746742 -0.502481919510285 -0.333687134498688 -0.0793452225344589
-0.170283554563398 -0.187196909132226 0.41539477559967 0.497079644910418 -0.35875961326726 -0.260389662473589 0.470795626454959 0.463682595337796 0.476079034964337 0.474929576400055 0.476079034964337 0.470107401481453 -0.468188999332889 -0.468188999332889 0.447622199066723 -0.170283554563398 -0.108592892453785 -0.0547687995107125 -0.187224807554084 -0.213646607408894 0.476079034964337 0.985669418162264 0.475818766145978 -0.227860069239366 -0.375587020572141 0.985669418162264 0.234953495216943 0.99524320195808 0.364841280150972 0.0707220084711143 -0.107998176688314 -0.0618661447547166 -0.260389662473589 -0.0979305395383953 -0.0752505508189844 0.703213296274039 -0.4731361813857 -0.0275014074856625 0.414427584366599 0.414427584366599 -0.170283554563398 -0.0575385943350717 -0.230179233329159 -0.393925497315881 0.474717050985589 -0.188562317135064 0.471938126977824 0.628299511103186 1 -0.233989714523597 -0.184462217142214 0.40602001904729 -0.140457423320216 -0.261475474083968 -0.250521792434819 0.017934605434244 0.471938126977824 -0.167986317678049 0.470795626454959 0.264926761001014 0.458360197186976 0.924873732599424 0.924873732599424 0.63624865775762 -0.253830956259559 0.138414466146123 0.45683147382655 0.428598377738221 -0.225996641001132 0.273294759176821 -0.147282226161485 -0.139615076409634 0.0898740458307838 -0.0886975090035618 -0.0994747935206727 -0.23113669981964 0.42659876551842 -0.466576123824915 -0.249414067922964 0.785113199478445 -0.4731361813857 -0.4731361813857 0.470795626454959 -0.277134660427166 -0.461043514805234 -0.140933595750258 -0.4731361813857 -0.477026862701405 0.467548961484425 0.470795626454959 -0.151375452542329 0.0154509165614662 -0.253830956259559 0.463682595337796 -0.0234988160337887 0.416589587733593 -0.253830956259559 0.980889243093788 -0.0847531328589573 0.470795626454959 0.017934605434244 -0.096266883524891 0.466168920103139 0.43341494181632 0.0144077789264329 0.205346375532046 -0.0979305395383953 -0.0202967462502227 -0.22314603500839 0.985669418162264 0.271640480905847 -0.40726392283177 0.364841280150972 0.687284684463368 -0.245457401657542 -0.465732822355807 0.147825392635191 -0.191146076227881 0.931312024504325 0.922743250395177 0.506755674997914 0.627030790263001 -0.253830956259559 -0.402734891044836 -0.522345620923378 -0.517949248653429 -0.519311742864436 0.463682595337796 0.44957494939774 0.453350401252418 0.453683218494033 0.109713811696726 0.40644237482262 -0.096266883524891 -0.129114906204309 0.017934605434244 0.00207598682220853 -0.249414067922964 0.436578884074802 -0.084226494401287 0.079899674430694 0.283883673788815 0.463682595337796 -0.253830956259559 -0.468188999332889 0.364841280150972 -0.188562317135064 0.12700337181933 -0.173535028276892 -0.0275014074856625 -0.00112005362880947 -0.158043648506253 0.791289648407923 0.43562099131714 0.280709108295446 -0.254929470531428 -0.0835875660977798 -0.261475474083968 -0.13556011906596 -0.0709251305221591 -0.262234941122604 -0.0752313303678547 -0.0733460210469007 -0.0733460210469007 -0.107998176688316 0.82454673201258 -0.0888087310599929 -0.0733460210469007 -0.0733460210469007 -0.107998176688316 -0.0645143851016981 0.00578928587780438 -0.2621541435201 -0.0733460210469007 -0.096266883524891 -0.0896714950763851 -0.187224807554084 0.470795626454959 -0.0798996744306938 0.408145135238886 0.927228951792448 0.42814686209161 0.471938126977824 -0.191146076227881 0.410326329094508 -0.253621658803347 -0.383902171389144 -0.601805064894804 0.442187809114018 0.501333633432618 0.27965453623387 -0.466094489884402 -0.466094489884402 -0.4731361813857 -0.466094489884402 -0.317133482132588 -0.466094489884402 -0.4731361813857 0.401605283116073 0.439346915231538 -0.393872094193864 -0.466094489884402 -0.132328090331421
0.0401018967774608 0.0569858526883692 -0.514640230595101 0.248837911392841 0.40078733973395 0.939378982272984 -0.219489266811199 -0.218192842118294 -0.227575905908982 -0.228897850617615 -0.227575905908982 -0.22225996964415 0.220819709089262 0.220819709089262 -0.240172558631432 0.0401018967774608 -0.074056938228736 -0.0702743442949912 -0.119570685581508 -0.136444906280196 -0.227575905908982 -0.232298887677919 -0.255763277142058 -0.145522300444778 -0.149726114303361 -0.232298887677919 -0.126242061457811 -0.232298887677919 -0.397317002728559 -0.00804923414146022 -0.0689727830241952 -0.0676489172488912 0.947627841217052 0.548385371354739 -0.019186218074172 -0.142549673548228 0.219517499418998 0.0312510044073435 -0.508597160533681 -0.508597160533681 0.0401018967774608 0.0287906590582384 -0.14700342916813 -0.165003015072118 -0.223593272260813 0.0487908582348335 -0.226251192833827 0.331742750809283 -0.233989714523597 1 0.0534540922815545 -0.229672226972504 0.122183711539478 0.935265239845502 0.910464643037742 -0.0132791150834895 -0.226251192833827 0.0418532914350149 -0.219489266811199 -0.0715548261451195 -0.245128009347069 -0.251775362194703 -0.251775362194703 0.342069572195196 0.91447597333224 -0.0560589545164088 -0.246424005140859 -0.244268990579511 0.923139773734857 -0.802531894721422 0.120127275966839 0.119152572708363 0.0553878456111021 -0.0161996047757139 -0.0416407502560987 0.895587140373489 0.401455891303334 0.220353742026644 0.871764014517039 -0.301718517267947 0.219517499418998 0.219517499418998 -0.219489266811199 0.19286874931732 0.221535642085886 0.0531844149627701 0.219517499418998 0.223472595479662 -0.222147470649753 -0.219489266811199 0.0756902418218599 -0.0106879717201821 0.91447597333224 -0.218192842118294 0.0199600888521044 -0.513656543856112 0.91447597333224 -0.233085508859346 0.476997834444781 -0.219489266811199 -0.0132791150834895 0.545030833088606 -0.245199468152674 -0.230031115796067 -0.0158538991218349 -0.138463880624182 0.539292286603177 0.0139341853124397 0.906289963265187 -0.232298887677919 -0.0856082236150801 -0.158282650027361 -0.39731700272856 0.37461685549701 0.339121959846277 0.220839738834533 -0.0327232917414938 -0.122074994651447 -0.250030796855081 -0.252620340003762 0.249082468166918 0.331407320250229 0.91447597333224 0.494419126123228 0.250905108353032 0.24959053113849 0.248274372089644 -0.218192842118294 -0.239992071855898 -0.240172558631432 -0.216285360401911 -0.0850725402144465 -0.488244627294206 0.545030833088606 0.100803360103998 -0.0132791150834895 0.00987993315161638 0.871764014517039 -0.249133669029621 0.105636566477761 -0.0151283889470315 -0.410100807706112 -0.218192842118294 0.91447597333224 0.220819709089262 -0.39731700272856 0.0487908582348335 -0.0461563608153521 0.0418532914350149 0.0312510044073435 0.00767542412118949 0.0236064742840714 -0.303530814508159 -0.25566833084057 -0.827286751891356 0.910210188273409 0.507896684730743 0.943498078630746 0.0970561199316141 -0.0260758149845377 0.0287681529431851 -0.0879172179038403 -0.0232794920795934 -0.0232794920795934 -0.0689727830241952 -0.295012019678757 -0.00239341906212676 -0.0232794920795934 -0.0232794920795934 0.340180416506625 -0.0174587973921906 -0.0516871171780613 -0.080280207499642 -0.0232794920795934 0.535950359990644 0.488881763376042 -0.119570685581508 -0.219489266811199 0.0151283889470313 0.156140698730969 -0.232322101081949 -0.242862507838722 -0.226251192833827 -0.122074994651447 -0.24809052150233 0.156746962048336 0.480671466665574 -0.304749144249077 -0.236425249363232 0.250362572155621 -0.830680351578312 0.218342928479538 0.218342928479538 0.219517499418998 0.218342928479538 0.410315834644314 0.218342928479538 0.219517499418998 -0.226038176463442 -0.242465338691712 -0.0899105448781374 0.218342928479538 0.0709441288960183
0.617373612794772 0.864224960123331 -0.178138922112151 -0.0802726290797289 0.154630243342475 0.077155313582202 -0.0293610464432626 -0.0226211994896151 -0.0293610464432626 -0.0316174323998817 -0.0293610464432626 -0.0251002418118978 0.022601496876288 0.022601496876288 -0.00872852025567291 0.617373612794772 -0.103084444873821 -0.0978192178043625 -0.0943228012709135 0.169555749336234 -0.0293610464432626 -0.180856146432067 -0.0395623111238287 0.190082066972576 0.0184916535134098 -0.180856146432067 0.0578883240969858 -0.180856146432067 -0.153586841677911 -0.0922890335541302 -0.0960074939567663 -0.031114737460658 0.0682964379585234 -0.0661508213513791 0.0453458395291607 -0.204397674579501 0.029086696740256 -0.139029091149395 -0.174525347791172 -0.174525347791172 0.617373612794772 -0.13221193258061 0.180915432164654 0.0688104235784396 -0.0273820715442355 0.994733306138628 -0.0271036404707962 -0.181308016665941 -0.184462217142214 0.0534540922815545 1 -0.00653914512324735 0.0329620494615781 0.0869870100050795 0.0632991600339213 -0.249542898266353 -0.0271036404707962 0.618607696368558 -0.0293610464432626 -0.0996015998991203 -0.0130660254233733 -0.186185866142841 -0.186185866142841 -0.185487294671105 0.067862757229228 -0.0780319352210067 -0.0152283550585527 0.0181986933029262 0.0188074820901944 -0.0719419234651177 0.0479716802415147 0.0422180796076711 0.0202979443607106 0.0857882289774906 0.141136116948402 0.0158515298547846 -0.15187445542864 0.0266149706267716 0.090482170281932 -0.202382029117878 0.029086696740256 0.029086696740256 -0.0293610464432626 0.412766181727546 0.0201611472872797 0.0470126801391389 0.029086696740256 0.0271200906740516 -0.0205641220343466 -0.0293610464432626 0.017840584934053 -0.248605411875995 0.067862757229228 -0.0226211994896151 -0.211018198905585 -0.178221835160431 0.067862757229228 -0.179543454614546 0.0183963109401046 -0.0293610464432626 -0.249542898266353 -0.0632514319027597 -0.0259086684336559 -0.0332581279217615 -0.250479077108093 -0.231225415149686 -0.0599419685082261 -0.210980012141771 0.0187650381481301 -0.180856146432067 -0.0771406098239164 0.072591748487391 -0.153586841677911 -0.142492196031242 0.0820383288904506 0.0181201189489012 -0.579265958332112 -0.0871389457366498 -0.183183300939108 -0.185610456738097 -0.0299021689338829 -0.177589328153867 0.067862757229228 0.180182740239102 0.0380342390036341 0.0398199792465752 0.0415685670918481 -0.0226211994896151 -0.0214820844207948 -0.00872852025567291 0.0193273782623578 0.007344150023265 -0.175987996550383 -0.0632514319027597 0.0919683455568362 -0.249542898266353 -0.299617934331538 0.090482170281932 0.0160505557620925 -0.126548760797633 -0.105984895929169 -0.0962599706754237 -0.0226211994896151 0.067862757229228 0.022601496876288 -0.153586841677911 0.994733306138628 -0.0295087447543071 0.618607696368558 -0.139029091149395 -0.300509975672455 0.670461520976531 -0.205942318033999 0.0122243972890575 -0.0769087869912929 0.0777819726102565 -0.0348698439389764 0.0727911637398204 0.0135149285758446 0.0501260674661971 0.256172885920445 0.264657187361119 0.0550245121459626 0.0550245121459626 -0.0960074939567663 -0.222956997870376 0.561824045857243 0.0550245121459626 0.0550245121459626 -0.0960074939567663 0.065193619482246 -0.161709377627038 -0.119535898181704 0.0550245121459626 -0.0632514319027597 -0.0561398181010667 -0.0943228012709135 -0.0293610464432626 0.105984895929169 -0.0702261082404567 -0.15648917245952 0.011957615219407 -0.0271036404707962 -0.0871389457366498 0.0165733270940291 0.32693700618968 0.181516695850976 0.173183582563009 -0.000332310578787549 -0.0814531294350502 -0.0810361108264533 0.0224253259498746 0.0224253259498746 0.029086696740256 0.0224253259498746 0.162227858885329 0.0224253259498746 0.029086696740256 0.00176414616372887 -0.00243644877942381 0.0243675156773218 0.0224253259498746 0.0137079508823262
0.00473084518462967 -0.0120377316800541 0.366468089626994 0.119591067614326 -0.445910027768757 -0.227766286439487 0.849086975936853 0.836463115930115 0.849074757592025 0.846547641668599 0.849074757592025 0.859239693056891 -0.859475399618141 -0.859475399618141 0.82875040372624 0.00473084518462967 0.156581852363892 0.148584147097481 0.129292285932405 -0.323487368063998 0.849074757592025 0.415492500522148 0.852886929012061 -0.331013689804252 -0.699037449575756 0.415492500522148 0.474244666600577 0.408802297582133 0.453823148517199 0.0570163259613749 0.145832198669413 0.00678164285670553 -0.227766286439487 -0.392289268066835 0.180992788035277 0.251190781112977 -0.846914011378962 0.0129259640518399 0.364424373768168 0.364424373768168 0.00473084518462967 0.00419484118723691 -0.335877441689557 -0.576789948681883 0.856690307724271 -0.0118238021891063 0.851616957214309 0.29293635588113 0.40602001904729 -0.229672226972504 -0.00653914512324735 1 -0.109031677309621 -0.231555439653223 -0.241655025314381 0.0224419823183181 0.851616957214309 0.00517708561702285 0.849086975936853 0.151291526376275 0.839038216492489 0.42587993510602 0.42587993510602 0.28729551883462 -0.239594445721391 0.0728507958799042 0.836637373968548 0.9361235705664 -0.237521513550054 0.189940693828336 -0.122563754069673 -0.103206940253408 -0.0199842884797025 0.164517915586807 -0.149448929823905 -0.259732786173242 0.136385627223768 -0.834452520322654 -0.257059843900773 0.396737753083326 -0.846914011378962 -0.846914011378962 0.849086975936853 -0.161259221548771 -0.83824043338172 -0.0870641055714564 -0.846914011378962 -0.854427650784778 0.844009538371482 0.849086975936853 -0.048048987485797 0.0229149441255977 -0.239594445721391 0.836463115930115 0.0383139559486018 0.358165794276066 -0.239594445721391 0.418737304396713 -0.454063709913947 0.849086975936853 0.0224419823183181 -0.394284012209453 0.853409898679305 0.878786776427009 0.0219617731608821 0.118429071409715 -0.392289268066835 0.0386806412924612 -0.228335588313685 0.415492500522148 0.124049191263929 -0.588511359457618 0.453823148517199 0.253985908340479 -0.268035402141274 -0.844400317532789 -0.00849251574405414 0.14658907359749 0.415652276719068 0.427819793764969 0.0847181730256757 0.29078239969664 -0.239594445721391 -0.317141982390773 -0.776764127577659 -0.779205041435959 -0.777191055748168 0.836463115930115 0.842964671820312 0.828750403726239 0.772452492027382 0.082111836315747 0.313616844000175 -0.394284012209453 0.129565423054953 0.0224419823183181 0.0292248348851862 -0.257059843900773 0.954029399958675 -0.00806586018348393 -0.0322889109821022 0.210983040086787 0.836463115930115 -0.239594445721391 -0.859475399618141 0.453225397062192 -0.0118238021891063 0.106612631583032 0.00147329983836098 0.0129259640518399 0.0288296225960327 0.0281151743163431 0.400184449505326 0.946454064611663 0.183435128766655 -0.233730755429692 -0.43674925321713 -0.231555439653223 0.233101398452871 0.195643446703949 -0.265541048093643 -0.0975727671341674 0.211180577741746 0.211180577741746 0.145832198669413 0.453784543893151 0.142486214729873 0.211180577741746 0.211180577741746 -0.189115727954856 0.207087732040449 0.0958810516709357 -0.497074742427726 0.211180577741746 -0.394710512236992 -0.38338349884966 0.129292285932405 0.849086975936853 0.0322889109821018 0.590615257513689 0.377910654733525 0.945929823913426 0.851616957214309 0.14658907359749 0.910099873555581 -0.127473068082096 -0.374405552991299 -0.290036026780622 0.957783098605405 0.0930046754605563 0.18861598480219 -0.834428494114791 -0.834428494114791 -0.846914011378962 -0.834428494114791 -0.454951279989997 -0.834428494114791 -0.846914011378962 0.979834895013391 0.952305800881832 -0.57916834406001 -0.834428494114791 -0.0921712737801074
0.0760588068213863 -0.0247878869069628 -0.248413021561609 0.0641088077228571 0.178286275941813 0.125516869011313 -0.0637833225540608 -0.0718837397373414 -0.0637833225540608 -0.0654083696700422 -0.0637833225540608 -0.0572592498218399 0.0654083696700415 0.0654083696700415 -0.0763704385187978 0.0760588068213863 -0.0348543517609362 -0.0646051761793927 -0.0312180610941618 0.147170026699086 -0.0637833225540608 -0.14456786184649 -0.0773662646834267 0.171881133384137 0.0703091276801997 -0.14456786184649 -0.133324938715343 -0.137973323590388 -0.166947644187483 -0.0609527392062684 -0.0634086143892925 -0.0600251788965597 0.125516869011313 0.0511702251757896 -0.0935754767608063 -0.111479912669831 0.0734962370962541 -0.0918224366272455 -0.250109527086616 -0.250109527086616 0.0760588068213863 -0.0873200112320629 0.17658314963816 0.0315778744653824 -0.0588937835917296 0.0366664179696343 -0.0621558540756127 -0.0630844856607359 -0.140457423320216 0.122183711539478 0.0329620494615781 -0.109031677309621 1 0.12287337015988 0.0778226041611168 0.134666355332405 -0.0621558540756127 0.0703356269288486 -0.0637833225540608 0.0134651635437732 -0.0642785359622777 -0.109546081196944 -0.109546081196944 -0.0562666207529564 0.101363832104613 -0.051536569558904 -0.0657948473153573 -0.113052278362031 0.0690071692834669 -0.151224278454886 0.982486242065858 0.995549064053619 -0.0935754767608063 -0.0485089941833762 0.27026795515397 0.128118409191987 0.00870830098111239 0.0941693684727304 0.101849408046915 -0.153828652744952 0.0734962370962541 0.0734962370962541 -0.0637833225540608 0.00401824198159398 0.0784017856272799 0.945532071839134 0.0734962370962541 0.0686510764376666 -0.067030964277652 -0.0637833225540608 0.934179028940315 0.137114967606333 0.101363832104613 -0.0718837397373414 0.142895572804929 -0.250687857646901 0.101363832104613 -0.143761685016029 0.0565421549328381 -0.0637833225540608 0.134666355332405 0.0486140634198642 -0.0789191476651617 -0.0831818019252045 0.141850568558997 -0.0374196739348619 0.0411845782135454 0.145249410340093 0.0966550812427559 -0.14456786184649 0.0105985699231285 0.0259832015644377 -0.166947644187483 -0.021532294155118 0.246736955698875 0.0751061444553312 -0.111705735795282 -0.0394248846784017 -0.105528459493047 -0.106776425906252 0.0806614206143231 -0.0643730619894419 0.101363832104613 0.245375095877388 0.10301051364749 0.101517284321627 0.100022132406034 -0.0718837397373414 -0.0950226307470786 -0.0763704385187978 -0.044190876035605 -0.846713345361612 -0.238680387043286 0.0486140634198642 -0.0195124454273076 0.134666355332405 0.0504380134620955 0.101849408046915 -0.0990314766863226 0.430487366495567 0.0957496517810402 -0.155538585387899 -0.0718837397373414 0.101363832104613 0.0654083696700415 -0.166947644187483 0.0366664179696343 -0.878860182614239 0.0775872753789632 -0.0918224366272455 0.0565564509956009 0.134712514693074 -0.15314014540985 -0.103997003296959 -0.170392549997313 0.0985867182820464 0.0700570084708637 0.12287337015988 0.0870242497913651 -0.092702177977124 -0.309160902302878 0.218324899741342 -0.0918224366272455 -0.0918224366272455 -0.0634086143892925 -0.134053882334352 -0.119824905339288 -0.0918224366272455 -0.0918224366272455 0.350965418886404 -0.0900428455822206 -0.085129671970613 -0.0411520982244624 -0.0918224366272455 0.0386727851474454 0.0513675666418395 -0.0312180610941619 -0.0637833225540608 -0.0957496517810398 -0.0307898686374077 -0.124110427169485 -0.105828446023122 -0.0621558540756127 -0.0394248846784017 -0.126020383874003 -0.0448237181931443 0.19645693468765 0.0677973481499557 -0.122362806048594 0.0449706546469522 -0.169681698421091 0.0815194161397585 0.0815194161397585 0.0734962370962541 0.0815194161397585 0.185895880383684 0.0815194161397585 0.0734962370962541 -0.12418385722679 -0.125380730572558 0.025763253504578 0.0815194161397585 0.917665935997019
0.0630303235009675 0.0855321643154591 -0.568634213795487 0.295246002466648 0.451127978444843 0.995847367275333 -0.218582530060114 -0.216783217619727 -0.226922205069173 -0.228190033717898 -0.226922205069173 -0.221824409218326 0.219859656526168 0.219859656526168 -0.236834763832594 0.0630303235009675 -0.0716941319639364 -0.06803222269334 -0.115755751130592 -0.132091595340402 -0.226922205069173 -0.260231688060834 -0.253917451888547 -0.140879372835526 -0.209587072894643 -0.260231688060834 -0.115958058259725 -0.260231688060834 -0.448315770447194 0.000952308109863224 -0.0667721880802519 -0.0654905605937888 0.987508001894516 0.59316780208396 -0.0294355498323552 -0.183873030025404 0.218055968532249 0.0297812668232726 -0.562423650717672 -0.562423650717672 0.0630303235009675 0.0396939822936739 -0.142313245753951 -0.209658261476029 -0.2231029229214 0.0824627581548497 -0.22565177446773 0.382342976080279 -0.261475474083968 0.935265239845502 0.0869870100050795 -0.231555439653223 0.12287337015988 1 0.949450978380637 -0.0173855567451483 -0.22565177446773 0.0647283185174443 -0.218582530060114 -0.0692718504302698 -0.242607909935098 -0.278393707992677 -0.278393707992677 0.374424008605931 0.97076392020632 -0.0535135969743209 -0.243854795483547 -0.244111989215625 0.875321853946307 -0.857915314663834 0.121419147498935 0.119972338242351 0.0665760028187662 -0.0269171152639069 -0.00952107465545103 0.835009706697789 0.393099876813372 0.218414092542175 0.92773114987435 -0.279930946124669 0.218055968532249 0.218055968532249 -0.218582530060114 0.197184318577966 0.220069929401061 0.0516659480215965 0.218055968532249 0.222406380316292 -0.221134259005354 -0.218582530060114 0.0784211445437326 -0.0149856447941548 0.97076392020632 -0.216783217619727 0.00919720073393075 -0.567363801258484 0.97076392020632 -0.261475474083968 0.520676239169918 -0.218582530060114 -0.0173855567451483 0.589828406855558 -0.243211296607196 -0.228159424915735 -0.0197693079604956 -0.119648507181933 0.583993782168951 0.00327207374674294 0.857232039442912 -0.260231688060834 -0.0446507151263831 -0.201716546667515 -0.448315770447194 0.426034095360683 0.384526678150289 0.21932644580577 -0.0397763506528753 -0.118180159555149 -0.276500538309835 -0.27902560663814 0.310172183413546 0.38162198662323 0.97076392020632 0.556519047479366 0.249198378182136 0.247946265244306 0.246692823051217 -0.216783217619727 -0.237152803092738 -0.236834763832594 -0.216656919138971 -0.0821822297638592 -0.550802662947329 0.589828406855558 0.113958741675559 -0.0173855567451483 0.00549836634311009 0.92773114987435 -0.249794002325418 0.0867623895516701 -0.0404234693763023 -0.450638479501932 -0.216783217619727 0.97076392020632 0.219859656526168 -0.448315770447194 0.0824627581548497 -0.0468206553860678 0.0647283185174443 0.0297812668232726 0.00335340414705565 0.0481506445817979 -0.282266507058765 -0.257686212367331 -0.882928058608064 0.966452897148018 0.551679298230886 0.991694041210584 0.101470709508808 -0.0269171152639069 0.0415458396440998 -0.0561866300537172 -0.0243325911379775 -0.0243325911379775 -0.0667721880802519 -0.315253876450421 0.0311244337432626 -0.0243325911379775 -0.0243325911379775 0.372771143303101 -0.0189552890240508 -0.0799844801516384 -0.160355738706735 -0.0243325911379775 0.580667415914815 0.532783412009956 -0.115755751130592 -0.218582530060114 0.0404234693763033 0.200360859645232 -0.206951549329142 -0.244929906234957 -0.22565177446773 -0.118180159555149 -0.249308780941082 0.153627836070177 0.540233575726315 -0.334248724255323 -0.237009853596996 0.297664468790176 -0.886357230035136 0.216400656262253 0.216400656262253 0.218055968532249 0.216400656262253 0.459347143729837 0.216400656262253 0.218055968532249 -0.227016284446838 -0.244520931435864 -0.128420946687436 0.216400656262253 0.0684929623202176
0.0586198423162323 0.0803515477043378 -0.549636140660613 0.282061978335863 0.463657684684627 0.953429082247064 -0.225709089735297 -0.231549488101313 -0.234305866909345 -0.235467310609673 -0.234305866909345 -0.229639269338639 0.235467310609673 0.235467310609673 -0.256172566743518 0.0586198423162323 -0.0686907347986913 -0.0651822295462659 -0.110906532857311 -0.126558038937243 -0.234305866909345 -0.249330110863107 -0.259131686540446 -0.134977680501368 -0.174771047733488 -0.249330110863107 -0.126932093747594 -0.249330110863107 -0.453242166413741 -0.0106868997328535 -0.0639749800674927 -0.0627470422799526 0.962103449326562 0.592068904564014 -0.0222662797594629 -0.17617025544657 0.232711886650675 0.0562506488616521 -0.543075188293533 -0.543075188293533 0.0586198423162323 0.0540865721040167 -0.13635148588371 -0.176637621281473 -0.230809126095253 0.0590631513815758 -0.233142382782401 0.365449245169508 -0.250521792434819 0.910464643037742 0.0632991600339213 -0.241655025314381 0.0778226041611168 0.949450978380637 1 -0.0160656083177704 -0.233142382782401 0.0601915317006472 -0.225709089735297 -0.0663699270299237 -0.246973951833958 -0.266731290853322 -0.266731290853322 0.376895207365253 0.97817913268772 -0.0519968941449492 -0.248127635958961 -0.258641322387922 0.924519914553809 -0.87405711547046 0.0668871804731959 0.0750646869468408 0.0814242833980831 -0.0191654722546481 -0.0227446762574601 0.850069514366876 0.381418610062056 0.24017599658656 0.942019770947169 -0.266413216771893 0.232711886650675 0.232711886650675 -0.225709089735297 0.179602421686835 0.242900373266025 0.0201102849319716 0.232711886650675 0.237784242396254 -0.236626755361782 -0.225709089735297 0.0355309603515634 -0.013848707168877 0.97817913268772 -0.231549488101313 0.0126046272858479 -0.548336956965155 0.97817913268772 -0.250521792434819 0.526112748026055 -0.225709089735297 -0.0160656083177704 0.588837871137865 -0.248378074583206 -0.250398936027342 -0.0182674194625078 -0.112392841098959 0.592068904564014 0.00648325118848724 0.896888838625981 -0.249330110863107 -0.0299088795161489 -0.186519391708788 -0.453242166413741 0.407402873803569 0.367201252219473 0.242395429318689 -0.0393853637808616 -0.113229378417654 -0.2649174294807 -0.267336718118931 0.29638984402483 0.36477432276403 0.97817913268772 0.537428571507648 0.26870773160099 0.267562638217052 0.266416652745628 -0.231549488101313 -0.257558498283283 -0.256172566743518 -0.225989921231644 -0.0362981828358367 -0.531965468068913 0.588837871137865 0.131302634328667 -0.0160656083177704 0.021906642236094 0.942019770947169 -0.257766296373454 0.0316411810081075 -0.0252810076651192 -0.437725777182198 -0.231549488101313 0.97817913268772 0.235467310609673 -0.453242166413741 0.0590631513815759 -0.0103449710766634 0.0601915317006472 0.0562506488616521 0.0199486054685429 0.021074328232194 -0.268812399981977 -0.271424723117032 -0.850320067620724 0.973945139529336 0.556191498839346 0.958108187058374 0.0721481121311803 -0.0309640648513348 0.0600860227876573 -0.0516488190055167 -0.0280838119261712 -0.0280838119261712 -0.0639749800674927 -0.302047320029038 0.00184365097382964 -0.0280838119261712 -0.0280838119261712 0.348971082260186 -0.0220871818397631 -0.0739458410462504 -0.168152839971396 -0.0280838119261712 0.588837871137865 0.538874981450164 -0.110906532857311 -0.225709089735297 0.0252810076651193 0.187834901636539 -0.214537244399937 -0.250930538200931 -0.233142382782401 -0.113229378417654 -0.254307611294434 0.139289246734157 0.557455503547825 -0.362688996853568 -0.245186160515264 0.29697546930424 -0.853609318257458 0.238497581768628 0.238497581768628 0.232711886650675 0.238497581768628 0.470265291006432 0.238497581768628 0.232711886650675 -0.243572029301874 -0.258373130702581 -0.114384292084051 0.238497581768628 0.0364515027810977
0.460960894008264 -0.288747617554047 0.0484713308152892 0.0761372711605173 -0.0350487429681094 -0.0146803146157228 0.0606277624406638 0.0628542207081013 0.0665338600234947 0.0649600114800769 0.0665338600234947 0.0627160780335764 -0.0668131949369467 -0.0668131949369467 0.0374065589832271 0.460960894008264 0.23279152388878 0.240677495732564 0.118752737707341 -0.016869389516265 0.0665338600234947 0.015614356829211 0.0478373317792787 -0.00533502277137587 -0.0406393536069547 0.015614356829211 -0.0889668167251565 0.0216451970474478 0.0268124683697043 0.369832338228369 0.212169629777787 -0.0703079205820582 -0.00593219957488571 -0.0170873322284134 -0.0466633519631792 0.010036652186578 -0.069154068205305 -0.103805820043504 0.0461746268008523 0.0461746268008523 0.460960894008264 -0.0987158008989566 -0.0112835867215028 -0.0674759070826471 0.0611386092845697 -0.250864122801953 0.0621843513981683 0.0669514943974415 0.017934605434244 -0.0132791150834895 -0.249542898266353 0.0224419823183181 0.134666355332405 -0.0173855567451483 -0.0160656083177704 1 0.0621843513981683 0.461882320281858 0.0606277624406638 0.035643756512414 0.0354802701037048 0.0199295171236339 0.0199295171236339 0.0827388886331879 -0.00693033792443766 0.312699482786797 0.0340208493862366 0.0179826830225348 -0.0187308676198412 0.00342498322763855 0.141545029349545 0.13158841468928 0.00151846053932737 -0.0531892316998841 -0.0660264239968255 -0.0132791150834895 0.0919894904408674 -0.075665226183702 -0.0325453299309863 0.0807873848896241 -0.069154068205305 -0.069154068205305 0.0606277624406638 0.0436342135142892 -0.069154068205305 0.0809335452760095 -0.069154068205305 -0.0697828185463405 0.0633846663814342 0.0606277624406638 0.110199330029551 0.996243185452797 -0.00693033792443766 0.0628542207081013 0.943126829013485 0.0418530353149762 -0.00693033792443766 0.0119615482215851 -0.00256893086291662 0.0606277624406638 1 -0.019408359043716 0.0495256409111509 0.0474791442051459 0.996262446937493 -0.193805850682136 -0.0243083801921517 0.946463884538071 -0.00465258169995481 0.015614356829211 0.0240539563064603 -0.0578527752121623 0.0268124683697043 0.0119172465452023 -0.0918678727784167 -0.0675383251495078 -0.423756974382183 0.118589833920764 0.0252226702982603 0.0181718470417149 -0.0106852461239809 0.0653552241085163 -0.00693033792443766 -0.0527143124630302 -0.0775038496285098 -0.0791227543054732 -0.0742992983913082 0.0628542207081013 0.0460408907895144 0.0426022111498363 0.033699820256879 -0.140594151787105 0.061278339591392 -0.019408359043716 -0.0559897365469365 1 0.832870364796736 -0.0325453299309863 0.0238657885389302 0.343206487937844 -0.0642296152951429 -0.0584039626180525 0.0628542207081013 -0.00693033792443766 -0.0668131949369467 0.0332604158690023 -0.250864122801953 -0.0792656086999569 0.453569652810058 -0.103805820043504 0.830398051538715 0.500598884860695 0.0835363359928007 0.0306694488468555 0.00502662620355401 -0.00969108067346833 -0.00404708438585476 -0.00871426004855909 0.123028312399569 -0.0531892316998841 -0.0302250354367269 -0.108282882125653 -0.0589492300725859 -0.0589492300725859 0.212169629777787 0.0851957230714126 -0.140199200718945 -0.0589492300725859 -0.0589492300725859 0.0442628307836884 -0.0536050549033787 0.369678633669193 -0.0873291464788319 -0.0589492300725859 -0.019408359043716 -0.022374316808799 0.118752737707341 0.0606277624406638 0.0642296152951436 0.0548796401330468 0.0171848683809996 0.0208847239663538 0.0621843513981683 0.118589833920764 0.0238048467161528 0.237878044431662 -0.0639618316360933 -0.0750731562499513 0.024676387447923 0.0756699492153651 0.0191948441304403 -0.0715262315237315 -0.0715262315237315 -0.069154068205305 -0.0715262315237315 -0.0333711775989054 -0.0715262315237315 -0.069154068205305 0.0246530980634383 0.0353299308591168 -0.0583556775813597 -0.0715262315237315 0.0993539543460739
-0.0382887408980978 -0.0873672539424686 0.428566539735789 0.194081530867134 -0.582195613022055 -0.222233964232475 0.998013853666771 0.988141127612361 0.998013853666771 0.9960316051481 0.998013853666771 0.994053512476636 -0.984045009566322 -0.984045009566322 0.88496347852426 -0.0382887408980978 0.177603578866529 0.168532150367056 0.128462471677968 -0.307512683833448 0.998013853666771 0.480135726322466 0.916406116234423 -0.318707588186069 -0.638953589013065 0.480135726322466 0.373291274071893 0.473912824554481 0.591664564430197 0.0530010230200329 0.165410742092071 -0.163531139237597 -0.222233964232475 -0.410350001418915 -0.2460544068879 0.311256021168267 -0.98617802313445 -0.109544830957288 0.426850860826031 0.426850860826031 -0.0382887408980978 -0.139816577296425 -0.32227825803897 -0.718842142416584 0.996031730378501 -0.0358740291661021 1 0.340615714479319 0.471938126977824 -0.226251192833827 -0.0271036404707962 0.851616957214309 -0.0621558540756127 -0.22565177446773 -0.233142382782401 0.0621843513981683 1 -0.0379936729222023 0.998013853666771 0.171603005910043 0.900348377244741 0.491938570523759 0.491938570523759 0.334403292373275 -0.228841867028528 0.0857421025939599 0.898410502526879 0.797171379536771 -0.219442745071321 0.193560142503925 -0.0747312548013602 -0.0550844553094739 -0.0506236176119433 -0.243758089287467 -0.126977173988173 -0.244602801284624 0.171450002661257 -0.972390888262051 -0.25081960580547 0.438594542393107 -0.98617802313445 -0.98617802313445 0.998013853666771 -0.11808490530494 -0.970100829997518 -0.0532021225993715 -0.98617802313445 -0.984079440585909 0.986062301176686 0.998013853666771 0.014558916107866 0.0617818843779796 -0.228841867028528 0.988141127612361 0.079004541701521 0.419158869159932 -0.228841867028528 0.483453165632397 -0.372995710105836 0.998013853666771 0.0621843513981683 -0.402904302935167 0.916153586901944 0.933976218846693 0.0625908586536434 0.0899203753430356 -0.401235356482759 0.0784875650881552 -0.219201518439658 0.480135726322466 0.164403427313193 -0.743010834758212 0.591664564430197 0.318362226760371 -0.358710495042132 -0.976187540538279 0.0334160360419502 0.146416701717294 0.480972504019859 0.493629527893062 0.101765537523463 0.338772252898391 -0.228841867028528 -0.43374477856293 -0.917375256800993 -0.919227467624815 -0.921082714546548 0.988141127612361 0.896484159072929 0.88496347852426 0.821441722158623 0.0153573062401938 0.428775947095176 -0.402904302935167 -0.0820697630713897 0.0621843513981683 0.000728050343920471 -0.25081960580547 0.813962277953232 0.0190769678874314 -0.0729233912004853 0.248691210823709 0.988141127612361 -0.228841867028528 -0.984045009566322 0.591636838563158 -0.0358740291661021 0.0735614956611057 -0.0421568115790255 -0.109544830957288 0.000713881903368555 0.0338471216365689 0.442708063787197 0.807824303239416 0.191612948041235 -0.221678240304784 -0.365714190614681 -0.22565177446773 0.306460880119542 -0.243758089287467 -0.199837485259469 -0.168383393927483 -0.241444831118204 -0.241444831118204 0.165410742092071 0.500674900763551 0.164097732863243 -0.241444831118204 -0.241444831118204 -0.166731386739513 -0.236765440382041 0.116994317756256 -0.430766170171012 -0.241444831118204 -0.402976218715734 -0.385118934487181 0.128462471677968 0.998013853666771 0.0729233912004853 0.744626667713392 0.440885336834935 0.805977892954684 1 0.146416701717294 0.781361184062943 -0.0717853582348034 -0.502245260724847 -0.353491796721076 0.816683216145253 0.160282425473182 0.198174889859101 -0.976418465892228 -0.976418465892228 -0.98617802313445 -0.976418465892228 -0.568061876826454 -0.976418465892228 -0.98617802313445 0.832798855108848 0.813110917281493 -0.725330005772388 -0.976418465892228 -0.0546876573930924
0.998005062689925 0.715794758207723 -0.140642148155399 -0.0308692450991967 0.173546942787666 0.0588087056886229 -0.0415744107039367 -0.0364459847636131 -0.0338919552137096 -0.0333762084336869 -0.0338919552137096 -0.0354768643934016 0.0307343954707938 0.0307343954707938 -0.0015672721881956 0.998005062689925 0.0684998987059939 0.0626892846014719 0.0615042933751428 0.0918825783117407 -0.0338919552137096 -0.166529813912543 -0.0234245640933193 0.123756056243198 -0.0229329106847444 -0.166529813912543 0.0410842558605953 -0.163938713671731 -0.183911204463881 0.170819018496185 0.0538795399957063 -0.0697363842626113 0.0638248906141569 0.0164714536910803 0.0668362599657703 -0.181968364927322 0.0328502965555707 0.257330822286996 -0.139446913645444 -0.139446913645444 0.998005062689925 0.229128444493772 0.109180377377746 0.0172825583932239 -0.0391140965369877 0.621882963555206 -0.0379936729222023 -0.0896665108494922 -0.167986317678049 0.0418532914350149 0.618607696368558 0.00517708561702285 0.0703356269288486 0.0647283185174443 0.0601915317006472 0.461882320281858 -0.0379936729222023 1 -0.0415744107039367 -0.0124241114362928 -0.00357367630620625 -0.161957785158861 -0.161957785158861 -0.079707492547929 0.0628720733538377 0.144430362660502 -0.00700307477837228 0.0268992862364626 0.0297834731672847 -0.0658710749499124 0.0833439167605676 0.0758935772306175 0.0402153161679802 0.081831281714846 0.0439963992217769 0.0131665631102756 -0.0224070042246682 0.0272121277068149 0.0563190221714344 -0.105927278537254 0.0328502965555707 0.0328502965555707 -0.0415744107039367 0.334792347228478 0.0291710568633182 0.0506172470029586 0.0328502965555707 0.030200934883453 -0.0338965704218186 -0.0415744107039367 0.0317269243551548 0.460147114061927 0.0628720733538377 -0.0364459847636131 0.46213548066174 -0.142276611260092 0.0628720733538377 -0.167986317678049 0.035101765993334 -0.0415744107039367 0.461882320281858 0.0170103805580959 -0.00513132153684662 -0.0180335360084907 0.455364465129903 -0.266332808247979 0.0164714536910803 0.460386172526672 0.0110209748335327 -0.166529813912543 -0.0355043329955857 0.023880541943467 -0.183911204463881 -0.120482456713875 0.078838586226525 0.0291377123863262 -0.932272380936946 0.0704619451924694 -0.154688405820321 -0.162670068412038 -0.0361207101286889 -0.088782174747076 0.0628720733538377 0.179500150644231 0.0356650417628371 0.039819123896681 0.0439655209036877 -0.0364459847636131 -0.00670727440455512 0.00569872277745748 0.0266500774101074 -0.0618824206999253 -0.167232955231747 0.0170103805580959 0.0894639747166788 0.461882320281858 0.554566880758906 0.0563190221714344 0.0290815506870805 0.164193712342701 -0.197175035325995 -0.161047454061217 -0.0364459847636131 0.0628720733538377 0.0307343954707938 -0.174981004074456 0.621882963555206 -0.0704961552378652 0.996001505682275 0.257330822286996 0.549574863305572 0.858468730316835 -0.10674909463226 0.0272371724788798 -0.0678349242512868 0.06875376598129 -0.00778212669088474 0.0647283185174443 0.0658257402763717 0.0593612228460716 0.146152288725989 0.154125172752118 0.0514860878388501 0.0514860878388501 0.0538795399957063 -0.119487259306017 0.347548678772212 0.0514860878388501 0.0514860878388501 -0.0319439712800766 0.0599230978325014 0.0766841992710535 -0.188000257747676 0.0514860878388501 0.0226657861056287 0.0143922033627026 0.0615042933751428 -0.0415744107039367 0.197175035325995 -0.0243035202127538 -0.152022105494437 0.0291980607869768 -0.0379936729222023 0.0704619451924694 0.0305910763918914 0.42056426364553 0.181801113743346 0.0788846991779125 0.0202538182010115 -0.0186845641813068 -0.0622525934569406 0.0276387604210536 0.0276387604210536 0.0328502965555707 0.0276387604210536 0.154464775122835 0.0276387604210536 0.0328502965555707 0.0183017032715315 0.0226323672301067 -0.0148198869362353 0.0276387604210536 0.032654096071577
-0.0419031886255362 -0.0897563092065987 0.430399594574117 0.196810584837384 -0.583402289127149 -0.215110824809734 1 0.990107626243727 0.99601992117212 0.994029887679642 0.99601992117212 0.992079176737797 -0.982031615218341 -0.982031615218341 0.882652890005423 -0.0419031886255362 0.177250832169596 0.168197420854572 0.127478641343658 -0.308233725429493 0.99601992117212 0.478986562066993 0.914198873558826 -0.319514505635073 -0.640225169886677 0.478986562066993 0.369266752753228 0.4727732540224 0.592888269364426 0.0524894141168755 0.165082212153189 -0.163856582387882 -0.215110824809734 -0.411166638530379 -0.246544079507393 0.310053009009415 -0.988140614993635 -0.110407032992212 0.42867858836487 0.42867858836487 -0.0419031886255362 -0.140580624203212 -0.323094860981423 -0.720289133167324 0.99405346560943 -0.0381271363515413 0.998013853666771 0.343605110172019 0.470795626454959 -0.219489266811199 -0.0293610464432626 0.849086975936853 -0.0637833225540608 -0.218582530060114 -0.225709089735297 0.0606277624406638 0.998013853666771 -0.0415744107039367 1 0.171262177229084 0.898102508196395 0.49067425962897 0.49067425962897 0.337425803249033 -0.221486546743783 0.0853723948471077 0.896156191894144 0.794394324609612 -0.212386904682674 0.194993930414865 -0.0763811718499836 -0.0567160675455107 -0.0516894862196259 -0.24424319200769 -0.12738238068909 -0.237648561583969 0.175611659422812 -0.974337989985739 -0.251931957939584 0.437276717364413 -0.988140614993635 -0.988140614993635 1 -0.11636463864557 -0.968044196145818 -0.054629983755121 -0.988140614993635 -0.982054105721894 0.984045053264505 1 0.0128435206838292 0.0602451766285137 -0.221486546743783 0.990107626243727 0.0772814593165585 0.421013154980981 -0.221486546743783 0.482288882947572 -0.373865471504036 1 0.0606277624406638 -0.403750516655644 0.913958641350754 0.931838802992664 0.0610141681874288 0.0863505663227141 -0.402078097303866 0.0767852934085448 -0.211783837535227 0.478986562066993 0.163831873105367 -0.73969977850564 0.592888269364426 0.32179778560432 -0.355610793444765 -0.974130688058562 0.0331328236838456 0.145410533987869 0.479739938124255 0.492357363833358 0.104799761307476 0.341748364860015 -0.221486546743783 -0.435593513705637 -0.919213537996248 -0.921069397181146 -0.92292829884559 0.990107626243727 0.894222200804168 0.882652890005423 0.819355374451088 0.0172947369663883 0.430671701561821 -0.403750516655644 -0.0830097326155837 0.0606277624406638 -0.00128592438640284 -0.251931957939584 0.811249073761336 0.0181213103875286 -0.0636891829350827 0.24622446466155 0.990107626243727 -0.221486546743783 -0.982031615218341 0.592860823907069 -0.0381271363515413 0.0750523212258935 -0.0457616433566726 -0.110407032992212 -0.001323078643392 0.0303750012956505 0.44137175640199 0.805056805517183 0.19310737391024 -0.214454863322237 -0.366536117408187 -0.218582530060114 0.305852203966214 -0.24424319200769 -0.197918303707373 -0.169207185785216 -0.241925330225748 -0.241925330225748 0.165082212153189 0.499170369471597 0.163053659443854 -0.241925330225748 -0.241925330225748 -0.167063198699027 -0.237236627038943 0.120634444750237 -0.424226396485991 -0.241925330225748 -0.403821677934095 -0.385975741940421 0.127478641343658 1 0.0636891829350821 0.741324476334372 0.439843309240173 0.803243071542434 0.998013853666771 0.145410533987869 0.778495930889221 -0.0710947289736013 -0.503766075984978 -0.356522602903886 0.814007297690677 0.16307931911102 0.19965052019029 -0.978361635266685 -0.978361635266685 -0.988140614993635 -0.978361635266685 -0.56921736462629 -0.978361635266685 -0.988140614993635 0.830198147997083 0.810374721451501 -0.721897249453905 -0.978361635266685 -0.0560809457447794
-0.01310904018689 -0.0472931241650222 0.114177969908445 0.131689700285651 -0.10197502826971 -0.0689841898772749 0.171262177229084 0.16956798776162 0.171262177229084 0.170922017424819 0.171262177229084 0.172629545347617 -0.17092201742482 -0.17092201742482 0.159727450972737 -0.01310904018689 0.00779756095070061 0.0147982905835009 0.0141438134167667 -0.0566007036996933 0.171262177229084 0.266192987281688 0.163599913831961 -0.0603662301050549 -0.109646356511653 0.266192987281688 -0.03124834967925 0.266192987281688 0.103558351523983 -0.0275034527298865 0.0172926028883106 -0.0198251950484669 -0.0689841898772749 -0.0704172937186758 -0.00810108291945354 -0.0787888348536686 -0.169231113132295 0.052344397186435 0.113910408766387 0.113910408766387 -0.01310904018689 0.0332750770865477 -0.0609806387355913 -0.124194379974417 0.172286685932016 -0.100128948417094 0.171603005910043 0.167890029836949 0.264926761001014 -0.0715548261451195 -0.0996015998991203 0.151291526376275 0.0134651635437732 -0.0692718504302698 -0.0663699270299237 0.035643756512414 0.171603005910043 -0.0124241114362928 0.171262177229084 0.999999999999998 0.16230006095932 0.248826925470931 0.248826925470931 0.168559296090969 -0.0672466130836353 -0.0232546333960025 0.161976528878006 0.142896145943897 -0.0666627673470953 0.0724030953472675 0.00840791599906012 0.0121944549847303 -0.0422236758393767 -0.00651489723847688 -0.0137014709284099 -0.0715548261451176 0.191506207587738 -0.167556343773179 -0.0660764611629186 0.211685220846681 -0.169231113132295 -0.169231113132295 0.171262177229084 -0.141722599189823 -0.143120565742376 0.00693959996629016 -0.169231113132295 -0.170243688557475 0.170582522519205 0.171262177229084 -0.00642568500366696 0.0364599335434349 -0.0672466130836353 0.16956798776162 0.0247131057577651 0.114445669484032 -0.0672466130836353 0.264926761001014 -0.0686959917449551 0.171262177229084 0.035643756512414 -0.070702397763843 0.164253323636325 0.166559028833084 0.0348325775304853 0.172818233055743 -0.0704172937186758 0.0254649835636179 -0.0660764611629186 0.266192987281688 0.774858812382149 -0.127502892668239 0.103558351523983 0.18620544228057 0.112082576042031 -0.168894883856007 0.0499988808154391 0.00965262345399119 0.250530616879477 0.248263416626512 0.137660887470096 0.167556343773179 -0.0672466130836353 -0.11498149317806 -0.158137297122735 -0.15845426331048 -0.15877175854268 0.16956798776162 0.161653562375708 0.159727450972737 0.175746603282213 -0.024897995023998 0.116054903260045 -0.070702397763843 0.0201675300139032 0.035643756512414 0.0641105133289845 -0.0660764611629186 0.144964645278912 -0.0201549088489497 -0.0516642242524663 -0.207295220553956 0.16956798776162 -0.0672466130836353 -0.17092201742482 0.103558351523983 -0.100128948417091 -0.00966598854543433 -0.0264100307262792 0.052344397186435 0.0632432382584872 -0.0438687206492601 0.227824885870631 0.143190480080128 0.0743673548441953 -0.067537638911595 -0.0660764611629186 -0.0692718504302698 -0.0489815486102763 -0.00651489723847688 -0.123763413972931 0.00364380191696499 -0.00490692042812824 -0.00490692042812824 0.0172926028883106 0.219733540504662 -0.0559585738291782 -0.00490692042812824 -0.00490692042812824 -0.0217399465536859 -0.0016214202386609 -0.0481917087249187 -0.0752031965049841 -0.00490692042812824 -0.070702397763843 -0.0692718504302698 0.0141438134167667 0.171262177229084 0.0516642242524669 0.127780174460397 0.254990121625458 0.144371684912337 0.171603005910043 0.00965262345399119 0.140263998797099 -0.168224346017331 -0.108319467097441 -0.17092201742482 0.146155388594591 0.132816695686173 0.0740879704836798 -0.167556343773179 -0.167556343773179 -0.169231113132295 -0.167556343773179 -0.0985468971643097 -0.167556343773179 -0.169231113132295 0.148858864949518 0.144075798192393 -0.12446880926729 -0.167556343773179 -0.0077187239060475
-0.00381974011742483 -0.0314695127047458 0.431223642420972 0.208221318406927 -0.54016936453553 -0.239202811241229 0.898102508196395 0.886908039614254 0.898093484083792 0.895850909678956 0.898093484083792 0.902942985440085 -0.891631268482523 -0.891631268482523 0.984149051014663 -0.00381974011742483 0.145769166168802 0.159395682687034 0.151738220751219 -0.296495332800458 0.898093484083792 0.466796399968505 0.975986203061077 -0.301930255236516 -0.638703697520609 0.466796399968505 0.402221450050136 0.460627114293439 0.551638322103354 0.0606958543337907 0.156443492248281 -0.0676361334107902 -0.239202811241229 -0.255782406116967 -0.245741117273075 0.311607830220064 -0.884643128210113 -0.00884499901924788 0.429371794392131 0.429371794392131 -0.00381974011742483 -0.0303068288451991 -0.305729062833822 -0.712476582146152 0.90485243983605 -0.0220285584055163 0.900348377244741 0.346548334159701 0.458360197186976 -0.245128009347069 -0.0130660254233733 0.839038216492489 -0.0642785359622777 -0.242607909935098 -0.246973951833958 0.0354802701037048 0.900348377244741 -0.00357367630620625 0.898102508196395 0.16230006095932 1 0.475067007238751 0.475067007238751 0.340880204064079 -0.243788036064384 0.0801197861518838 0.998006580654364 0.880444191451739 -0.234113261860433 0.197837120832184 -0.0771938151320085 -0.058101874663154 -0.07343919564864 -0.241829098731998 -0.138188959315828 -0.25619127024335 0.185796004913273 -0.86932611737128 -0.255058301790249 0.456962683250162 -0.884643128210113 -0.884643128210113 0.898102508196394 -0.183234853614051 -0.876215367698812 -0.0418988689920853 -0.884643128210113 -0.891332204283927 0.893601780002411 0.898102508196394 0.0132007680749399 0.03552204414163 -0.243788036064384 0.886908039614254 0.0469893251608477 0.422400583503364 -0.243788036064384 0.469794700273654 -0.311977744920908 0.898102508196394 0.0354802701037048 -0.257439470406185 0.984095542216993 0.93783787132462 0.0354370978817915 0.123023974075192 -0.255782406116967 0.0469600749322411 -0.233656857085448 0.466796399968505 0.137872803806139 -0.738593806552773 0.551638322103354 0.294654920995399 -0.332841917054763 -0.882406636814237 -0.000235125582412361 0.157565387386465 0.470068367495152 0.476586926512893 0.0892297048269174 0.344550583823582 -0.243788036064384 -0.395005643094875 -0.86655282916787 -0.868635581838754 -0.870720362942287 0.886908039614254 0.971898552190709 0.984149051014663 0.919342323450347 0.0212241095753578 0.390879409657656 -0.257439470406185 -0.0924115587069615 0.0354802701037048 0.0264168719198921 -0.255058301790249 0.884672443411357 -0.0340152848192975 -0.0133992927442926 0.238430143468963 0.886908039614254 -0.243788036064384 -0.891631268482523 0.551440168185259 -0.0220285584055163 0.0669721721984284 -0.00730313716185286 -0.00884499901924788 0.0263271057778685 0.0213477880641503 0.460682256803099 0.869368813335574 0.197994081348664 -0.237282196229921 -0.2995506531015 -0.242607909935098 0.254442401122735 -0.242988706523322 -0.253495920041275 -0.144860898551045 -0.240197707441127 -0.240197707441127 0.156443492248281 0.516176120482029 0.15889548885053 -0.240197707441127 -0.240197707441127 -0.156478460145524 -0.250336697503503 0.0988499811202065 -0.456046739374429 -0.240197707441127 -0.258973015469716 -0.253888689616284 0.151738220751219 0.898102508196394 0.0133992927442924 0.740359230477155 0.428378254986924 0.885270426472187 0.90034837724474 0.157565387386465 0.864226408591769 -0.144097655849415 -0.462001782260535 -0.361809149509462 0.879293742439073 0.176030678342603 0.203911378369408 -0.873537396267506 -0.873537396267506 -0.884643128210113 -0.873537396267506 -0.510550406135615 -0.873537396267506 -0.884643128210113 0.836248638133406 0.861975375937146 -0.728700258102496 -0.873537396267506 -0.0553449628274431
-0.164389235795028 -0.180707415597882 0.354326493172942 0.529242163147796 -0.361348936979305 -0.277237641170524 0.49067425962897 0.483045335943068 0.49567520878786 0.494406065959351 0.49567520878786 0.490757143644315 -0.488040652456011 -0.488040652456011 0.463565923406333 -0.164389235795028 -0.123461879119738 -0.0638743984882522 0.0895601994989365 -0.227470172661461 0.49567520878786 0.934761385008315 0.492221776931998 -0.242603287368529 -0.412788781236758 0.934761385008315 0.233928765504687 0.929966910348181 0.368001718661494 0.051891832354927 -0.114985977059756 -0.112778932585186 -0.277237641170524 -0.0757574253293702 -0.0593221199114798 0.64735523186545 -0.491808539237917 -0.0167154293819242 0.353528471521075 0.353528471521075 -0.164389235795028 -0.0404492414873632 -0.23280453476856 -0.423802727067252 0.494930053303059 -0.190582157007306 0.491938570523759 0.674726135522507 0.924873732599424 -0.251775362194703 -0.186185866142841 0.42587993510602 -0.109546081196944 -0.278393707992677 -0.266731290853322 0.0199295171236339 0.491938570523759 -0.161957785158861 0.49067425962897 0.248826925470931 0.475067007238751 1 1 0.667219862030437 -0.270254567331744 0.123629215202289 0.473449761545181 0.448216487610576 -0.241984385151082 0.15326021090327 -0.117673007638893 -0.0997035952306329 0.0817693475359865 -0.0727135102449355 -0.105911105877306 -0.238761356169297 0.459719832620943 -0.484708773274775 -0.265551893300377 0.830796532299825 -0.491808539237917 -0.491808539237917 0.49067425962897 -0.271133844834298 -0.48037941802648 -0.110107988102861 -0.491808539237917 -0.496028355683439 0.487246212685139 0.49067425962897 -0.0641989797767254 0.0178458601502203 -0.270254567331744 0.483045335943068 -0.0184875158770956 0.349515832628771 -0.270254567331744 0.929668491007059 -0.0732180686226844 0.49067425962897 0.0199295171236339 -0.0741410288560412 0.483463267008306 0.447930455983421 0.0162635633224822 0.194066531594204 -0.0757574253293702 -0.0151087615622624 -0.238937139842785 0.934761385008315 0.252413413354471 -0.438037339638606 0.368001718661494 0.748333171453035 -0.207570012931771 -0.484629234143841 0.141676299442999 0.0950373073252456 0.988633282993106 0.993192247772258 0.553239514612647 0.673385098722981 -0.270254567331744 -0.357486620895421 -0.543914155550299 -0.539947268389468 -0.541402599881 0.483045335943068 0.466443322130813 0.468955972683005 0.459556828390543 0.0294829323178387 0.346183435611578 -0.0741410288560412 -0.0983959911827106 0.0199295171236339 0.0101552406610517 -0.265551893300377 0.456839499592712 -0.0297174630441378 0.0959800210321709 0.201848390959412 0.483045335943068 -0.270254567331744 -0.488040652456011 0.368001718661494 -0.190582157007306 0.097478765029002 -0.167217009269567 -0.0167154293819242 0.00676183801490792 -0.167951192004512 0.836272949092 0.454925865459023 0.165910059320786 -0.271424158715027 -0.0678117501107544 -0.278393707992677 -0.00285616978187432 -0.054752976778482 -0.288336056560641 -0.0769887499433914 -0.0568153271747417 -0.0568153271747417 -0.114985977059756 0.883077826440172 -0.107966986563709 -0.0568153271747417 -0.0568153271747417 -0.114985977059756 -0.0474469063955739 -0.0203945000454616 -0.28269201592125 -0.0568153271747417 -0.0741410288560412 -0.0714211069916149 0.0895601994989366 0.49067425962897 -0.0959800210321701 0.439038259861884 0.863055906902095 0.448643156307568 0.491938570523759 0.0950373073252456 0.435387884065852 -0.24858659412869 -0.381645673594672 -0.646251772502016 0.462753227277491 0.52771798991359 0.173591173841633 -0.484250799941183 -0.484250799941183 -0.491808539237917 -0.484250799941183 -0.321283661077006 -0.484250799941183 -0.491808539237917 0.420340950541683 0.458909254595978 -0.41782636976357 -0.484250799941183 -0.0999221499885173
-0.164389235795028 -0.180707415597882 0.354326493172942 0.529242163147796 -0.361348936979305 -0.277237641170524 0.49067425962897 0.483045335943068 0.49567520878786 0.494406065959351 0.49567520878786 0.490757143644315 -0.488040652456011 -0.488040652456011 0.463565923406333 -0.164389235795028 -0.123461879119738 -0.0638743984882522 0.0895601994989365 -0.227470172661461 0.49567520878786 0.934761385008315 0.492221776931998 -0.242603287368529 -0.412788781236758 0.934761385008315 0.233928765504687 0.929966910348181 0.368001718661494 0.051891832354927 -0.114985977059756 -0.112778932585186 -0.277237641170524 -0.0757574253293702 -0.0593221199114798 0.64735523186545 -0.491808539237917 -0.0167154293819242 0.353528471521075 0.353528471521075 -0.164389235795028 -0.0404492414873632 -0.23280453476856 -0.423802727067252 0.494930053303059 -0.190582157007306 0.491938570523759 0.674726135522507 0.924873732599424 -0.251775362194703 -0.186185866142841 0.42587993510602 -0.109546081196944 -0.278393707992677 -0.266731290853322 0.0199295171236339 0.491938570523759 -0.161957785158861 0.49067425962897 0.248826925470931 0.475067007238751 1 1 0.667219862030437 -0.270254567331744 0.123629215202289 0.473449761545181 0.448216487610576 -0.241984385151082 0.15326021090327 -0.117673007638893 -0.0997035952306329 0.0817693475359865 -0.0727135102449355 -0.105911105877306 -0.238761356169297 0.459719832620943 -0.484708773274775 -0.265551893300377 0.830796532299825 -0.491808539237917 -0.491808539237917 0.49067425962897 -0.271133844834298 -0.48037941802648 -0.110107988102861 -0.491808539237917 -0.496028355683439 0.487246212685139 0.49067425962897 -0.0641989797767254 0.0178458601502203 -0.270254567331744 0.483045335943068 -0.0184875158770956 0.349515832628771 -0.270254567331744 0.929668491007059 -0.0732180686226844 0.49067425962897 0.0199295171236339 -0.0741410288560412 0.483463267008306 0.447930455983421 0.0162635633224822 0.194066531594204 -0.0757574253293702 -0.0151087615622624 -0.238937139842785 0.934761385008315 0.252413413354471 -0.438037339638606 0.368001718661494 0.748333171453035 -0.207570012931771 -0.484629234143841 0.141676299442999 0.0950373073252456 0.988633282993106 0.993192247772258 0.553239514612647 0.673385098722981 -0.270254567331744 -0.357486620895421 -0.543914155550299 -0.539947268389468 -0.541402599881 0.483045335943068 0.466443322130813 0.468955972683005 0.459556828390543 0.0294829323178387 0.346183435611578 -0.0741410288560412 -0.0983959911827106 0.0199295171236339 0.0101552406610517 -0.265551893300377 0.456839499592712 -0.0297174630441378 0.0959800210321709 0.201848390959412 0.483045335943068 -0.270254567331744 -0.488040652456011 0.368001718661494 -0.190582157007306 0.097478765029002 -0.167217009269567 -0.0167154293819242 0.00676183801490792 -0.167951192004512 0.836272949092 0.454925865459023 0.165910059320786 -0.271424158715027 -0.0678117501107544 -0.278393707992677 -0.00285616978187432 -0.054752976778482 -0.288336056560641 -0.0769887499433914 -0.0568153271747417 -0.0568153271747417 -0.114985977059756 0.883077826440172 -0.107966986563709 -0.0568153271747417 -0.0568153271747417 -0.114985977059756 -0.0474469063955739 -0.0203945000454616 -0.28269201592125 -0.0568153271747417 -0.0741410288560412 -0.0714211069916149 0.0895601994989366 0.49067425962897 -0.0959800210321701 0.439038259861884 0.863055906902095 0.448643156307568 0.491938570523759 0.0950373073252456 0.435387884065852 -0.24858659412869 -0.381645673594672 -0.646251772502016 0.462753227277491 0.52771798991359 0.173591173841633 -0.484250799941183 -0.484250799941183 -0.491808539237917 -0.484250799941183 -0.321283661077006 -0.484250799941183 -0.491808539237917 0.420340950541683 0.458909254595978 -0.41782636976357 -0.484250799941183 -0.0999221499885173
-0.0834635913495012 -0.148825936639532 0.0324653501922491 0.77660156195208 -0.105263183083745 0.382240547079112 0.337425803249033 0.330354362819384 0.336204583994225 0.334273651844317 0.336204583994225 0.33525659437935 -0.330516080156083 -0.330516080156083 0.3314369622164 -0.0834635913495012 0.174453437328903 0.14446340235158 0.281668640405307 -0.335791054022596 0.336204583994225 0.622341155685527 0.351661033530377 -0.339277922260802 -0.516753704089609 0.622341155685527 0.0880403181834039 0.633222151388225 0.114660763174563 0.0577828506067843 0.162476863998177 0.0236730327584878 0.391740833721224 0.322312010590656 -0.0939191896632919 0.447418515871669 -0.334632597916453 0.0634413557291319 0.0366665364900588 0.0366665364900588 -0.0834635913495012 0.0485215417213089 -0.33361312579273 -0.539454307341316 0.338294210911241 -0.192524762884621 0.334403292373275 0.988042925746267 0.63624865775762 0.342069572195196 -0.185487294671105 0.28729551883462 -0.0562666207529564 0.374424008605931 0.376895207365253 0.0827388886331879 0.334403292373275 -0.079707492547929 0.337425803249033 0.168559296090969 0.340880204064079 0.667219862030437 0.667219862030437 1 0.372182740703784 0.0708801111668782 0.337889886816313 0.301346272196671 0.328219921119334 -0.402314889896169 -0.0627167742468326 -0.05078234235537 0.108876799846447 -0.107527101590999 -0.116959309323611 0.274466484114084 0.79734673871083 -0.327588192699757 0.365027931584275 0.722269750971829 -0.334632597916453 -0.334632597916453 0.337425803249033 -0.11855548154944 -0.322060290377517 -0.0930956481584803 -0.334632597916453 -0.33543135254583 0.331113617304901 0.337425803249033 -0.0460569204451778 0.0822739665492977 0.372182740703784 0.330354362819384 0.0530971167149253 0.0277783106492059 0.372182740703784 0.619949456790825 0.22855522422561 0.337425803249033 0.0827388886331879 0.323912592305086 0.34567939211458 0.322023238214693 0.0767792051033651 0.10508229443132 0.321506621264127 0.0528409463220078 0.315137942554899 0.622341155685527 0.18484859991538 -0.542070035356192 0.114660763174563 0.892645329367689 0.0541282704290763 -0.326465060881079 0.089896123512289 0.287567957009991 0.67280916875744 0.663663433015883 0.587471766034594 0.986055483217369 0.372182740703784 -0.0171985368901341 -0.358978998630768 -0.357017929318592 -0.359945187547304 0.330354362819384 0.331271987356506 0.336258994033561 0.32636770863757 0.00878747058707334 0.0085695756042019 0.323912592305086 -0.0260407077585722 0.0827388886331879 0.111427496850319 0.365027931584275 0.305464564082968 0.00949751261195841 0.0355870054154534 -0.189654185393057 0.330354362819384 0.372182740703784 -0.330516080156083 0.114660763174563 -0.192524762884621 0.0854432573075177 -0.0871113311065645 0.0634413557291319 0.106117003602027 -0.117665234875196 0.715837271745656 0.306520923593022 -0.413632516013602 0.373836097045576 0.278447609516108 0.383876733633558 0.214760980297056 -0.0926951584303892 -0.212912702092648 -0.110820212420318 -0.0914772340155614 -0.0914772340155614 0.162476863998177 0.734408896339209 -0.119050069657134 -0.0914772340155614 -0.0914772340155614 0.140376337619767 -0.0796892486175477 -0.0536121567260646 -0.334202763925728 -0.0914772340155614 0.323111344334596 0.303705026588275 0.281668640405307 0.337425803249033 -0.0355870054154532 0.53874697665188 0.606952624152291 0.30580396235396 0.334403292373275 0.287567957009991 0.299934883260026 -0.11480494636993 -0.0503333199102812 -0.925273567717627 0.317371975550733 0.787952363152335 -0.411976012639271 -0.327588192699757 -0.327588192699757 -0.334632597916453 -0.327588192699757 -0.0607212014179805 -0.327588192699757 -0.334632597916453 0.279778196437994 0.315440451508738 -0.487881464298997 -0.327588192699757 -0.0729874422509092
0.0612303147732335 0.0741990031298266 -0.557671447339803 0.298345018510283 0.474461326229864 0.974811956236183 -0.221486546743783 -0.2275408548701 -0.230049209450747 -0.231254224418035 -0.230049209450747 -0.225205431367953 0.231254224418035 0.231254224418035 -0.253281668921745 0.0612303147732335 -0.0695980766011009 -0.0660432272021357 -0.112371506753961 -0.128229754918958 -0.230049209450747 -0.252623533663844 -0.255732260267339 -0.136760612250024 -0.201123165601658 -0.252623533663844 -0.137241585334416 -0.252623533663844 -0.463911430299609 -0.014079178419194 -0.0648200310615417 -0.0635758733385375 0.966247093801865 0.609006408854975 -0.0374415737384304 -0.178497303447676 0.228745239045284 0.0391837427114283 -0.551215652683728 -0.551215652683728 0.0612303147732335 0.049673108126965 -0.138152564345391 -0.198709924100118 -0.226420022593979 0.0635023265554098 -0.228841867028528 0.380357415581832 -0.253830956259559 0.91447597333224 0.067862757229228 -0.239594445721391 0.101363832104613 0.97076392020632 0.97817913268772 -0.00693033792443766 -0.228841867028528 0.0628720733538377 -0.221486546743783 -0.0672466130836353 -0.243788036064384 -0.270254567331744 -0.270254567331744 0.372182740703784 1 -0.0526837255755833 -0.244979339319112 -0.257492531811493 0.903039929771032 -0.886705295232553 0.089879726595848 0.098469246519064 0.0768609152089128 -0.0346676079849164 -0.0259325525404709 0.863307870627694 0.387705231590858 0.236501915229973 0.956078060896571 -0.269608486723796 0.228745239045284 0.228745239045284 -0.221486546743783 0.189784667158932 0.238992945211906 0.023258568556158 0.228745239045284 0.233657447758323 -0.232456955933944 -0.221486546743783 0.0568211686201719 -0.00458699991934887 1 -0.2275408548701 0.0208589493833362 -0.556350067500487 1 -0.253830956259559 0.534851960211089 -0.221486546743783 -0.00693033792443766 0.605718420586214 -0.24493206461648 -0.246727307696377 -0.00925915168992548 -0.117743826383262 0.599703785652638 0.0146108908075963 0.884555269661097 -0.252623533663844 -0.0343548017557115 -0.208590404732171 -0.463911430299609 0.42185126098252 0.374722902013857 0.238437884760099 -0.0403933868590774 -0.114725034980365 -0.268416746508813 -0.270867991737987 0.311872833876307 0.379601444730232 1 0.545502889660052 0.26590006456107 0.264719082112774 0.263536998797894 -0.2275408548701 -0.254418170366582 -0.253281668921745 -0.220980231515996 -0.0551349235046269 -0.539969475701085 0.605718420586214 0.125983876161953 -0.00693033792443766 0.0209470978740328 0.956078060896571 -0.25637503983309 0.0588857031593455 -0.0299758627845689 -0.444056370093173 -0.2275408548701 1 0.231254224418035 -0.463911430299609 0.0635023265554098 -0.0123715508746075 0.0628720733538377 0.0391837427114283 0.0188464467871083 0.0308399001995149 -0.272078279508543 -0.271600620972179 -0.862641741825354 0.995690909059749 0.565404628670855 0.97076392020632 0.066483374621149 -0.0346676079849164 0.0482557874199469 -0.0577021274568272 -0.0318153616351495 -0.0318153616351495 -0.0648200310615417 -0.306037088963249 0.00606984133393373 -0.0318153616351495 -0.0318153616351495 0.384700611269331 -0.0258685995869041 -0.0803511587061434 -0.170373985244438 -0.0318153616351495 0.59642948502373 0.547333208712519 -0.112371506753961 -0.221486546743783 0.0299758627845705 0.207445455869562 -0.21597351390577 -0.251219806374274 -0.228841867028528 -0.114725034980365 -0.254938569661487 0.142919414632482 0.566187650611762 -0.377735278778639 -0.243686465040713 0.300898243727596 -0.86597785457346 0.234737001515928 0.234737001515928 0.228745239045284 0.234737001515928 0.481551498421548 0.234737001515928 0.228745239045284 -0.241802551917902 -0.258578382265575 -0.131935191785596 0.234737001515928 0.0400778290381932
0.144142233141324 -0.0902912306650709 0.0894516549993745 0.0323904210490581 -0.079891375320896 -0.0526260304392097 0.0853723948471077 0.0876952017864717 0.0853723948471077 0.0850024079153334 0.0853723948471077 0.0868496334257072 -0.0850024079153342 -0.0850024079153342 0.0815886708280662 0.144142233141324 -0.00499804410659961 -9.513572794559e-05 -0.0388593279853331 -0.0443432881503018 0.0853723948471077 0.139535567449122 0.0815038526428841 -0.0472933543423477 -0.0600450683612561 0.139535567449122 0.0780584514729423 0.139535567449122 0.0811318150099821 0.84551687471339 0.00164422683308086 0.00344389594876108 -0.0526260304392097 -0.0551677654521565 -0.00140092889771688 0.156234492588969 -0.0831479948582801 -0.0324600262378612 0.089242036742983 0.089242036742983 0.144142233141324 -0.0308683798839901 -0.0477747069963824 -0.0669506918674394 0.0864807136267385 -0.0784450814499346 0.0857421025939599 0.0699483401460161 0.138414466146123 -0.0560589545164088 -0.0780319352210067 0.0728507958799042 -0.051536569558904 -0.0535135969743209 -0.0519968941449492 0.312699482786797 0.0857421025939599 0.144430362660502 0.0853723948471077 -0.0232546333960025 0.0801197861518838 0.123629215202289 0.123629215202289 0.0708801111668782 -0.0526837255755833 0.999999999999995 0.0797731710559342 0.0726256837194674 -0.0522263171329577 0.0567235230323653 -0.0463941865234307 -0.0517669810758105 -0.00140092889771688 -0.000141082747633422 0.00926463030109613 -0.0560589545164088 0.0548749402801957 -0.0856368257900603 -0.0517669810758105 0.103378654059637 -0.0831479948582801 -0.0831479948582801 0.0853723948471077 -0.11103123534696 -0.0873524187857269 -0.0487294793905134 -0.0831479948582801 -0.0842615633225243 0.0887230002469711 0.0853723948471077 -0.0551677654521565 0.313878666728015 -0.0526837255755833 0.0876952017864717 0.297219009218338 0.0896613817102122 -0.0526837255755833 0.138414466146123 -0.0517379513922314 0.0853723948471077 0.312699482786797 -0.0553911275307432 0.082194546649358 0.0846058850648725 0.311530751877262 -0.099256553473453 -0.0551677654521565 0.29826545936991 -0.0517669810758105 0.139535567449122 -0.0188904479643863 -0.0654395432966019 0.0811318150099821 0.0878764489332008 -0.105162865649546 -0.0870095328747414 -0.135244991179265 -0.0267904160388873 0.125246207164169 0.123091282966771 0.0312418705437159 0.0694807359320733 -0.0526837255755833 -0.0900811677359841 -0.0799797014671173 -0.0803017385878479 -0.0806236483180366 0.0876952017864717 0.0835160516590749 0.0815886708280662 0.0901598182736748 0.060866608328813 0.0909221207534842 -0.0553911275307432 -0.00140092889771688 0.312699482786797 0.260438132300391 -0.0517669810758105 0.0706725148448016 -0.0248812305532385 0.000912955915223781 0.0843185925762418 0.0876952017864717 -0.0526837255755833 -0.0850024079153342 0.0811318150099821 -0.0784450814499346 0.0455002327432309 0.144430362660502 -0.0324600262378612 0.259665041223319 0.156537012379587 0.102313853346413 0.07290879185035 0.0582624036324454 -0.0529117270191149 -0.0437086964951794 -0.0535135969743209 -0.00341520212632524 -0.000141082747633422 -0.113106636602598 -0.036054741442551 0.00113682388279235 0.00113682388279235 0.00164422683308086 0.0983789172111998 -0.0127181040769464 0.00113682388279235 0.00113682388279235 -0.0224154941034536 0.00375024662545577 0.451788520779222 -0.0589172359081894 0.00113682388279235 -0.0553911275307432 -0.0535135969743209 -0.0388593279853331 0.0853723948471077 -0.000912955915221118 0.0658104943282284 0.142594368365401 0.0700630349896694 0.0857421025939599 -0.0267904160388873 0.0700733989066541 0.112636482675561 -0.0848618661575967 -0.0602940911093527 0.071889125638024 0.0342684470895188 0.0580435225869242 -0.0856368257900603 -0.0856368257900603 -0.0831479948582801 -0.0856368257900603 -0.0772056382984321 -0.0856368257900603 -0.0831479948582801 0.0746165798244766 0.0737576551872915 -0.0672812479753368 -0.0856368257900603 -0.0472933543423477
-0.00728081630282931 -0.0337478799268229 0.433112215709541 0.203657944701669 -0.541577161359803 -0.240455352584707 0.896156191894144 0.884918845164535 0.896146894659409 0.893895862373256 0.896146894659409 0.901025503887287 -0.889670187388604 -0.889670187388604 0.986114791316691 -0.00728081630282931 0.145352047088938 0.159077940249555 0.15093434619206 -0.297312354754323 0.896146894659409 0.465297758464389 0.973992005446463 -0.30284042356052 -0.634745538972551 0.465297758464389 0.403627755185368 0.459113327003049 0.553056824762293 0.0601931901838633 0.156131634764335 -0.0592565702349855 -0.240455352584707 -0.257009733879396 -0.246299758061862 0.310510537660452 -0.882644226027552 -0.00960142566306224 0.431254750741247 0.431254750741247 -0.00728081630282931 -0.031062104667573 -0.306651508045051 -0.709172351176797 0.902931470743463 -0.0241905660416658 0.898410502526879 0.34356326481736 0.45683147382655 -0.246424005140859 -0.0152283550585527 0.836637373968548 -0.0657948473153573 -0.243854795483547 -0.248127635958961 0.0340208493862366 0.898410502526879 -0.00700307477837228 0.896156191894144 0.161976528878006 0.998006580654364 0.473449761545181 0.473449761545181 0.337889886816313 -0.244979339319112 0.0797731710559342 1 0.882202791563215 -0.235277059118687 0.199251262007989 -0.0787338979201815 -0.0596222944275419 -0.0745040080940624 -0.242397284539014 -0.138586458790833 -0.25745005562566 0.182606567190762 -0.867278899064408 -0.256180495753411 0.455097410598878 -0.882644226027552 -0.882644226027552 0.896156191894144 -0.183913550027577 -0.874205973849307 -0.0432892814726923 -0.882644226027552 -0.889358877575938 0.891637960825812 0.896156191894144 0.0116365425353068 0.0340815216299903 -0.244979339319112 0.884918845164535 0.045359633912787 0.424304937369242 -0.244979339319112 0.468287152903831 -0.313052321430041 0.896156191894144 0.0340208493862366 -0.258676127497024 0.982121696835771 0.935855790128279 0.0339585574501993 0.124379941956849 -0.257009733879396 0.0453506827429779 -0.234838496943148 0.465297758464389 0.137303849221027 -0.735431047889631 0.553056824762293 0.291911703022728 -0.335413870766198 -0.880398777037129 0.00370058102473761 0.1567361486593 0.468460827175635 0.474964917251686 0.0846603281118182 0.34156493631922 -0.244979339319112 -0.396995257679068 -0.864325664125836 -0.866417772023526 -0.868511861253971 0.884918845164535 0.973906072023843 0.982091259975469 0.91749641647504 0.02295779857288 0.392913988589067 -0.258676127497024 -0.0934333789660889 0.0340208493862366 0.0246476513856441 -0.256180495753411 0.882194380434544 -0.0348401668769177 -0.0145336533918749 0.241378148740181 0.884918845164535 -0.244979339319112 -0.889670187388604 0.552860693223585 -0.0241905660416658 0.0684295027010373 -0.0107586004241028 -0.00960142566306224 0.0245386316598602 0.0179922944403985 0.458812106950055 0.866829187667265 0.199462349909348 -0.238491615390155 -0.300593936883221 -0.243854795483547 0.253761476833282 -0.243544750638997 -0.249775635319914 -0.145779659935187 -0.240751333307119 -0.240751333307119 0.156131634764335 0.514336937335372 0.157916752428716 -0.240751333307119 -0.240751333307119 -0.156875478447494 -0.250836720274293 0.0978179150538419 -0.456947982246533 -0.240751333307119 -0.260196147516419 -0.255098081502825 0.15093434619206 0.896156191894144 0.0145336533918749 0.737205750177678 0.426830878524594 0.887049834087715 0.898410502526879 0.1567361486593 0.865952615287487 -0.145169193069928 -0.463694237462546 -0.358919224774463 0.876838627058447 0.171448357235487 0.205364300545091 -0.871494928544236 -0.871494928544236 -0.882644226027552 -0.871494928544236 -0.511931103514529 -0.871494928544236 -0.882644226027552 0.833793937952454 0.859449329608368 -0.725428520634473 -0.871494928544236 -0.0567423653237915
0.0264061121512873 0.0133157193823386 0.383308848422329 0.130479504946429 -0.475132956947849 -0.24025700901579 0.794394324609612 0.802918446316766 0.798850923331435 0.796079625521571 0.798850923331435 0.801061708142396 -0.800495512883056 -0.800495512883056 0.894624844218461 0.0264061121512873 0.147892904272166 0.140339002964284 0.142901335665231 -0.33847594853246 0.798850923331435 0.438302454620975 0.856181611895384 -0.339856447877151 -0.716665778270857 0.438302454620975 0.468516564767686 0.431791095220541 0.483371767188293 0.0568991956859841 0.137739764040425 0.0151759861295325 -0.24025700901579 -0.313154859723181 0.183747477495264 0.282378679509263 -0.795637869476818 0.0123732831207092 0.381079556658953 0.381079556658953 0.0264061121512873 0.00580211307125229 -0.345076703358324 -0.594592494221611 0.802741027187204 0.0125706236271569 0.797171379536771 0.306443963060951 0.428598377738221 -0.244268990579511 0.0181986933029262 0.9361235705664 -0.113052278362031 -0.244111989215625 -0.258641322387922 0.0179826830225348 0.797171379536771 0.0268992862364626 0.794394324609612 0.142896145943897 0.880444191451739 0.448216487610576 0.448216487610576 0.301346272196671 -0.257492531811493 0.0726256837194674 0.882202791563215 1 -0.254757093283737 0.20447802891556 -0.105905968070745 -0.107704868882241 -0.0400760228976598 0.165078726256286 -0.112107984785484 -0.274781798796851 0.160210902438926 -0.804328859947681 -0.273228769829117 0.426992327628853 -0.795637869476818 -0.795637869476818 0.794394324609612 -0.219213912322478 -0.804579676406408 -0.0837625476678843 -0.795637869476818 -0.803891776068845 0.811155319714661 0.794394324609612 -0.0461922485754098 0.0187302383930123 -0.257492531811493 0.802918446316766 0.0297166879014401 0.375339931710635 -0.257492531811493 0.441164030966055 -0.370322719807044 0.794394324609612 0.0179826830225348 -0.315329162585748 0.865662472983549 0.849240114641204 0.0172240839177214 0.136842657936627 -0.313154859723181 0.0303911294391478 -0.24566030936891 0.438302454620975 0.115155421076849 -0.583354965260476 0.483371767188293 0.26364860540351 -0.290865277985214 -0.810741204347865 -0.0245148041774046 0.149895067151866 0.444072051435099 0.449890429008677 0.0939530061250404 0.30408716708429 -0.257492531811493 -0.341633400365788 -0.799103982777828 -0.801693944566573 -0.799837139746943 0.802918446316766 0.883965338244662 0.894624844218461 0.813080556182554 0.0557535103511063 0.339190601590252 -0.315329162585748 0.126474394288792 0.0179826830225348 0.024056943351135 -0.273228769829117 0.981595316668877 -0.0370679791471043 0.0351125373783427 0.236909823749787 0.802918446316766 -0.257492531811493 -0.800495512883056 0.483371767188293 0.0125706236271569 0.0822265490486541 0.0233852943350466 0.0123732831207092 0.0234144664397877 0.0471958361105427 0.430101124929246 0.985554156183261 0.190908307879698 -0.252065907497088 -0.355261976329843 -0.244111989215625 0.218179983846171 0.201372892998578 -0.308094626893178 -0.0335409723500569 0.19946186928175 0.19946186928175 0.137739764040425 0.481274060869902 0.148943120153614 0.19946186928175 0.19946186928175 -0.182527741736194 0.195596141367791 0.0869835349410942 -0.519127096903094 0.19946186928175 -0.315329162585748 -0.308699356035992 0.142901335665231 0.794394324609612 -0.0351125373783425 0.585636820617338 0.402950860493732 0.98564830578099 0.797171379536771 0.149895067151866 0.964858097890852 -0.188015040150068 -0.403472641025296 -0.308701480287819 0.977700154048136 0.107750863387205 0.195733879565697 -0.804304678545693 -0.804304678545693 -0.795637869476818 -0.804304678545693 -0.48140035623696 -0.804304678545693 -0.795637869476818 0.955776780670408 0.979402982358299 -0.592083318200268 -0.804304678545693 -0.101708536828659
0.0281876193380728 0.0476814175830307 -0.487950945446501 0.232503329858061 0.425431975794599 0.879164791348649 -0.212386904682674 -0.21827807228726 -0.220619436432702 -0.221794201117848 -0.220619436432702 -0.215900744117403 0.221794201117848 0.221794201117848 -0.243394539714757 0.0281876193380728 -0.0689938150861817 -0.0654698294522525 -0.111395879549578 -0.127116443894445 -0.220619436432702 -0.224505169405994 -0.245630203128096 -0.135573234972159 -0.128789993304858 -0.224505169405994 -0.146620021108608 -0.224505169405994 -0.414853479772874 -0.011820587148722 -0.0642572532941196 -0.0630238975453562 0.887965236298844 0.569184840384561 -0.0350049023007886 -0.150888216037594 0.2194510111608 0.0680376603498745 -0.481309393968825 -0.481309393968825 0.0281876193380728 0.0671644919627643 -0.136953101919159 -0.143812719454697 -0.217083435725585 0.0146398769301925 -0.219442745071321 0.317178571739071 -0.225996641001132 0.923139773734857 0.0188074820901944 -0.237521513550054 0.0690071692834669 0.875321853946307 0.924519914553809 -0.0187308676198412 -0.219442745071321 0.0297834731672847 -0.212386904682674 -0.0666627673470953 -0.234113261860433 -0.241984385151082 -0.241984385151082 0.328219921119334 0.903039929771032 -0.0522263171329577 -0.235277059118687 -0.254757093283737 1 -0.800734770114437 0.0576227458418251 0.0661385823299811 0.0798922636634045 -0.0322106974688396 -0.0591859714639945 0.923135570063719 0.420949146596647 0.227107935475987 0.865465707112782 -0.291349850184434 0.2194510111608 0.2194510111608 -0.212386904682674 0.155160815487961 0.229443033224478 0.0084474927186847 0.2194510111608 0.224138096252632 -0.222967075608898 -0.212386904682674 0.0248258024413156 -0.0165166364824649 0.903039929771032 -0.21827807228726 0.00977558502739767 -0.48680476855918 0.903039929771032 -0.225241137796386 0.502753911314678 -0.212386904682674 -0.0187308676198412 0.565969284422603 -0.235149913414195 -0.236907224959303 -0.020929684598556 -0.108188011396704 0.569184840384561 0.00372920798322703 0.964568771370063 -0.224505169405994 -0.0691277452511239 -0.153193325892274 -0.414853479772874 0.355301373748754 0.32445553105968 0.228804362465068 -0.020330876449188 -0.113728974071477 -0.240403446143263 -0.242738865388236 0.240135602964032 0.316909748706456 0.903039929771032 0.475205621908221 0.257085159463874 0.255939063569826 0.254792217124606 -0.21827807228726 -0.244431568907047 -0.243394539714757 -0.22033839541314 -0.0353115356468804 -0.469486088060338 0.565969284422603 0.0672097724831673 -0.0187308676198412 0.026420039712356 0.865465707112782 -0.253749397343336 0.0301854429167315 -0.00666867363833843 -0.395740387211791 -0.21827807228726 0.903039929771032 0.221794201117848 -0.414853479772874 0.0146398769301925 0.00112852458721663 0.0297834731672847 0.0680376603498745 0.0244230662850302 -0.0116780175475129 -0.292605292404046 -0.267251560512619 -0.777741790832008 0.898955865626848 0.532577701835397 0.884105401675151 0.032073291551898 -0.0425887387775615 0.0313862250228893 -0.101162232082179 -0.0400451322102231 -0.0400451322102231 -0.0642572532941196 -0.281460326332959 -0.00952190245004734 -0.0400451322102231 -0.0400451322102231 0.3472418194787 -0.0347254066014516 -0.0607320564364251 -0.066918565561656 -0.0400451322102231 0.565969284422603 0.515646771266918 -0.111395879549578 -0.212386904682674 0.00666867363834053 0.154566417194178 -0.244460178473973 -0.247019856818622 -0.219442745071321 -0.113728974071477 -0.250414712349095 0.123241751239793 0.49585378429581 -0.324986546315746 -0.241306142975492 0.245473913556419 -0.780896299303585 0.225291086072572 0.225291086072572 0.2194510111608 0.225291086072572 0.423850799547501 0.225291086072572 0.2194510111608 -0.239583889011263 -0.254297788421005 -0.0890684789641922 0.225291086072572 0.0257468155640845
-0.0641288836153418 -0.0733955230452709 0.626872542333069 -0.321222167646078 -0.442682972496087 -0.861910825205467 0.194993930414865 0.202114601827507 0.194993930414865 0.196424444300945 0.194993930414865 0.189238716177545 -0.196424444300945 -0.196424444300945 0.209090354078447 -0.0641288836153418 0.0749348695059001 0.0711074336221271 -0.0995067465250825 0.138062435355773 0.194993930414865 0.271994751201502 0.207380310675075 0.147247440345792 0.214780614090327 0.271994751201502 0.12577448893771 0.271994751201502 0.431015207351752 0.034030458549328 0.0697904425836952 0.0684508826249882 -0.853542937470192 -0.601564546654824 0.0268395050217214 0.192184508455152 -0.203529378076937 -0.0393871255227668 0.62110009681162 0.62110009681162 -0.0641288836153418 -0.0520896905098926 0.148746127575652 0.217182383715373 0.190682577089362 -0.0672391776393881 0.193560142503925 -0.409523289926308 0.273294759176821 -0.802531894721422 -0.0719419234651177 0.189940693828336 -0.151224278454886 -0.857915314663834 -0.87405711547046 0.00342498322763855 0.193560142503925 -0.0658710749499124 0.194993930414865 0.0724030953472675 0.197837120832184 0.15326021090327 0.15326021090327 -0.402314889896169 -0.886705295232553 0.0567235230323653 0.199251262007989 0.20447802891556 -0.800734770114437 1 -0.138322551237438 -0.15838095689277 -0.0513346256706019 0.0232983523213685 0.0447554230271617 -0.760664975804381 -0.432986485171671 -0.212755728776491 -0.912619285763886 0.148304229575216 -0.203529378076937 -0.203529378076937 0.194993930414865 -0.185299565428983 -0.205830572851186 -0.0806763715436322 -0.203529378076937 -0.199275818243791 0.197851726196482 0.194993930414865 -0.168846488830886 0.0010452732087717 -0.886705295232553 0.202114601827507 -0.0255558305358658 0.632641634005811 -0.886705295232553 0.273294759176821 -0.5320671384798 0.194993930414865 0.00342498322763855 -0.59810391625125 0.199221516830302 0.206960307044101 0.005788357852149 0.118328139426868 -0.592657986961668 -0.0200336070471665 -0.782817490439744 0.271994751201502 0.0422540146573079 0.229874691927172 0.431015207351752 -0.446022116063507 -0.42939278655601 -0.204941133881145 0.0366285452293806 -0.0776585055754998 0.152250319208508 0.154702203989098 -0.324805880392516 -0.408709351095217 -0.886705295232553 -0.607750484589062 -0.229186238245556 -0.227786930911436 -0.226385513666331 0.202114601827507 0.210398357492439 0.209090354078447 0.204326121812117 0.161760014679427 0.601859501978873 -0.59810391625125 -0.154919042263912 0.00342498322763855 -0.0212556415250069 -0.912619285763886 0.201379825501651 -0.127597825608563 -0.000824441061339025 0.505641822743742 0.202114601827507 -0.886705295232553 -0.196424444300945 0.431015207351752 -0.0672391776393881 0.0667085502204317 -0.0658710749499124 -0.0393871255227668 -0.0191291006089969 -0.0351594888394375 0.156763206370147 0.214861030630325 0.973587073238745 -0.89090093741714 -0.564413020249129 -0.857915314663834 -0.194423428723804 0.0232983523213685 0.00442540789437261 0.0481628177363712 0.0196684797091226 0.0196684797091226 0.0697904425836952 0.162321649719474 0.0259230695412989 0.0196684797091226 0.0196684797091226 -0.355301828393482 0.0121371699131165 0.117550917843961 0.141525968265406 0.0196684797091226 -0.589209753777111 -0.54340022930372 -0.0995067465250825 0.194993930414865 0.000824441061339784 -0.22922281417931 0.235757444144803 0.197350157430411 0.193560142503925 -0.0776585055754998 0.194782062000205 -0.123508612032039 -0.542726672633578 0.408375697115823 0.191099473567617 -0.323971174627623 0.969533560210127 -0.210558803199612 -0.210558803199612 -0.203529378076937 -0.210558803199612 -0.444655082764947 -0.210558803199612 -0.203529378076937 0.196569656095992 0.205667417537251 0.157821853763295 -0.210558803199612 -0.100474538442702
0.0891428143347366 -0.0162242816855649 -0.236688308675402 0.052135783832377 0.161014545000941 0.124122057598751 -0.0763811718499836 -0.0590764641933663 -0.0763811718499836 -0.0780281778143855 -0.0763811718499836 -0.069764305768876 0.0780281778143852 0.0780281778143852 -0.0660648231148394 0.0891428143347366 -0.0371054765984365 -0.0657568253002195 -0.0267808719787036 0.137963314596903 -0.0763811718499836 -0.151051297693734 -0.0901320694047559 0.162069155252978 0.0686802390787614 -0.151051297693734 -0.127508204539042 -0.144798166786224 -0.149431918058028 -0.0594013849744256 -0.0645389336505727 -0.0633001713201529 0.124122057598751 0.0397205943001827 -0.0952435492267512 -0.11403276134664 0.0862187209282258 -0.0934592594743822 -0.238438961583696 -0.238438961583696 0.0891428143347366 -0.0888765740357383 0.166590383204644 0.0274150697606273 -0.0714227935322167 0.0517925220703624 -0.0747312548013602 -0.0695999746680111 -0.147282226161485 0.120127275966839 0.0479716802415147 -0.122563754069673 0.982486242065858 0.121419147498935 0.0668871804731959 0.141545029349545 -0.0747312548013602 0.0833439167605676 -0.0763811718499836 0.00840791599906012 -0.0771938151320085 -0.117673007638893 -0.117673007638893 -0.0627167742468326 0.089879726595848 -0.0463941865234307 -0.0787338979201815 -0.105905968070745 0.0576227458418251 -0.138322551237438 1 0.978038297513001 -0.0952435492267512 -0.0524249635716055 0.350273065229392 0.115665716754091 0.00540104135441345 0.0817608109056412 0.0906330943240104 -0.159631538884587 0.0862187209282258 0.0862187209282258 -0.0763811718499836 -0.00320310137988804 0.0659124794965901 0.928972252013975 0.0862187209282258 0.0813133586228717 -0.0540449122414638 -0.0763811718499836 0.916665535423964 0.144071493031338 0.089879726595848 -0.0590764641933663 0.139254995056542 -0.239217341514093 0.089879726595848 -0.150412180469646 0.0454204730101435 -0.0763811718499836 0.141545029349545 0.0371439955915891 -0.0913866574626878 -0.0713885982153141 0.148647278966651 -0.0286130800850616 0.0299512068870967 0.141659368571093 0.0850701706792306 -0.151051297693734 0.00447463632692297 0.0441285452292594 -0.149431918058028 -0.0304297547589766 0.239894400373372 0.0624195621918937 -0.123032420972443 -0.0354922885549377 -0.113648462546548 -0.115115936405476 0.0618153690014741 -0.0709407383960972 0.089879726595848 0.233647383940913 0.0928686393036851 0.0913179626593576 0.0897653989346165 -0.0590764641933663 -0.084671579401846 -0.0660648231148394 -0.0569065856748539 -0.861806821417918 -0.226738471155302 0.0371439955915891 -0.0249730936824492 0.141545029349545 0.0530827410803355 0.0906330943240104 -0.113516216902378 0.42153513238863 0.0869212828593267 -0.148177906708795 -0.0590764641933663 0.089879726595848 0.0780281778143852 -0.149431918058028 0.0517925220703624 -0.898265524732329 0.0906916543201836 -0.0934592594743822 0.0591807870973012 0.149185874286705 -0.159076928843721 -0.0965009743392025 -0.167343891582094 0.0870699028790209 0.0593219478566309 0.121419147498935 0.090208884045814 -0.0943546830561217 -0.315004992044169 0.261230593133942 -0.0934592594743822 -0.0934592594743822 -0.0645389336505727 -0.140176921817597 -0.0727006051042999 -0.0934592594743822 -0.0934592594743822 0.34394873251282 -0.0916479455151329 -0.0782163862922523 -0.0358420983459128 -0.0934592594743822 0.0274236279944762 0.0402056147473951 -0.0267808719787036 -0.0763811718499836 -0.0869212828593265 -0.0490446443372268 -0.127235816244311 -0.120086587656055 -0.0747312548013602 -0.0354922885549377 -0.119325936025967 -0.0513438778162559 0.178245206943189 0.0781194172021512 -0.135877407673509 0.0331486729129526 -0.166623678166676 0.0690774119526773 0.0690774119526773 0.0862187209282258 0.0690774119526773 0.169448887374823 0.0690774119526773 0.0862187209282258 -0.116070784893542 -0.11799160784813 0.021276711582109 0.0690774119526773 0.90159415692956
0.0816179107291775 -0.0162638007494095 -0.251964761728552 0.0680912156572169 0.173926063400895 0.122622762884338 -0.0567160675455107 -0.0648414902556287 -0.0567160675455107 -0.0583455484648286 -0.0567160675455107 -0.0501771893567341 0.0583455484648283 0.0583455484648283 -0.0702315710723259 0.0816179107291775 -0.0354246268357757 -0.0648940152847282 -0.0214423688708806 0.144845067464483 -0.0567160675455107 -0.143840753890307 -0.0709469205906896 0.169402555411497 0.0663547968472615 -0.143840753890307 -0.128170273328464 -0.137067080186422 -0.162524914134628 -0.0612252488672751 -0.0636921038638784 -0.0611160376339021 0.122622762884338 0.0482810072904982 -0.0939938373100275 -0.109709091041256 0.0664598227337095 -0.0922329596226692 -0.253671197802729 -0.253671197802729 0.0816179107291775 -0.0877104046248768 0.174059080658978 0.0274563943858519 -0.0518149792940963 0.045909626675724 -0.0550844553094739 -0.057665265336056 -0.139615076409634 0.119152572708363 0.0422180796076711 -0.103206940253408 0.995549064053619 0.119972338242351 0.0750646869468408 0.13158841468928 -0.0550844553094739 0.0758935772306175 -0.0567160675455107 0.0121944549847303 -0.058101874663154 -0.0997035952306329 -0.0997035952306329 -0.05078234235537 0.098469246519064 -0.0517669810758105 -0.0596222944275419 -0.107704868882241 0.0661385823299811 -0.15838095689277 0.978038297513001 1 -0.0939938373100275 -0.0495055317355106 0.268802110427352 0.124979953421563 0.00939832277307087 0.0870935537766311 0.09902196172415 -0.143782576665153 0.0664598227337095 0.0664598227337095 -0.0567160675455107 0.0108918892430597 0.0714659877132534 0.941323569152129 0.0664598227337095 0.061597980410685 -0.0599728638088302 -0.0567160675455107 0.938355589564394 0.134043724435263 0.098469246519064 -0.0648414902556287 0.139633733148871 -0.254166528096176 0.098469246519064 -0.14300839857507 0.0537358859670797 -0.0567160675455107 0.13158841468928 0.04571941126527 -0.0725763942167004 -0.076474529689844 0.138728918073509 -0.0428019463873614 0.0383484747884716 0.141994817780206 0.0937372349505311 -0.143840753890307 0.00906064540916621 0.0216720467774109 -0.162524914134628 -0.0156975094073465 0.249415536965304 0.0680758349591399 -0.11650204065087 -0.0301929696609142 -0.0956305994204923 -0.0968024666378668 0.0848149803537324 -0.0589574959910225 0.098469246519064 0.248864318882481 0.0967153366348385 0.095213550154415 0.0937099831558047 -0.0648414902556287 -0.0888201127095316 -0.0702315710723259 -0.0367827870905082 -0.850498861315799 -0.24212846325727 0.04571941126527 -0.0208952606408091 0.13158841468928 0.0470889464228499 0.09902196172415 -0.0935593681624175 0.428216107356577 0.093524531633345 -0.157550620723728 -0.0648414902556287 0.098469246519064 0.0583455484648283 -0.162524914134628 0.045909626675724 -0.874661560662432 0.0831355370808017 -0.0922329596226692 0.0531383118689532 0.140145995346581 -0.142961392580708 -0.0984860634627726 -0.177121381948292 0.0956838563544162 0.0673489253462852 0.119972338242351 0.0962263663538455 -0.0931166341512735 -0.310542331920323 0.216355438544243 -0.0922329596226692 -0.0922329596226692 -0.0636921038638784 -0.125514772566907 -0.122471808907594 -0.0922329596226692 -0.0922329596226692 0.349184652659363 -0.0904454123190947 -0.0872595292044584 -0.0435680566355759 -0.0922329596226692 0.0358323652616549 0.048550650300908 -0.0214423688708806 -0.0567160675455107 -0.0935245316333441 -0.0263800413012842 -0.122597573319154 -0.100446534805037 -0.0550844553094739 -0.0301929696609142 -0.120739881411545 -0.0378076086516924 0.191857763655385 0.0621546672839062 -0.116962049043905 0.0490976228696017 -0.176550983211097 0.0745161478305073 0.0745161478305073 0.0664598227337095 0.0745161478305073 0.181743499419906 0.0745161478305073 0.0664598227337095 -0.118507976394439 -0.119883682198206 0.0214263550455156 0.0745161478305073 0.913581463695721
0.0392835161123751 0.0375361818127633 -0.00197838906088086 0.10561874530313 0.00439537760008579 0.0680156595414538 -0.0516894862196259 -0.0569923570540237 -0.0438927140065116 -0.0450126825374391 -0.0438927140065116 -0.0474157275387604 0.0450126825374386 0.0450126825374386 -0.0818964027544487 0.0392835161123751 -0.0416272561351374 -0.0337636363326255 -0.0705572794998682 -0.0194589264277547 -0.0438927140065116 0.0923497533648905 -0.0691581297418425 -0.00792290814019941 0.0414678242483558 0.0923497533648905 -0.0475539146630016 0.0923497533648905 -0.0189026929347156 0.0352490818409747 -0.0310023313996013 -0.0399188441462909 0.0680156595414538 -0.0375362206524136 0.0627098892276053 -0.0943031143811631 0.0424236625535406 0.0240357240397873 -0.00304525688504063 -0.00304525688504063 0.0392835161123751 0.0334949006019813 -0.0117346636387816 0.0729867843779052 -0.0484867198460224 0.0183587077393189 -0.0506236176119433 0.112038631005371 0.0898740458307838 0.0553878456111021 0.0202979443607106 -0.0199842884797025 -0.0935754767608063 0.0665760028187662 0.0814242833980831 0.00151846053932737 -0.0506236176119433 0.0402153161679802 -0.0516894862196259 -0.0422236758393767 -0.07343919564864 0.0817693475359865 0.0817693475359865 0.108876799846447 0.0768609152089128 -0.00140092889771688 -0.0745040080940624 -0.0400760228976598 0.0798922636634045 -0.0513346256706019 -0.0952435492267512 -0.0939938373100275 1 0.0461154879300031 -0.0374879317614058 0.0800311052081116 0.163572469212849 0.036212365049649 0.0701042938064877 0.0491438394928558 0.0424236625535406 0.0424236625535406 -0.0516894862196259 0.0680219800490651 0.0505850346066212 -0.0874052356797618 0.0424236625535406 0.0389023371295559 -0.0538159763721881 -0.0516894862196259 -0.100168676304961 -0.0126298778172488 0.0768609152089128 -0.0569923570540237 -0.00778668722132073 -0.000913628108736261 0.0768609152089128 0.102646801229655 -0.0266511986063392 -0.0516894862196259 0.00151846053932737 -0.0393455834617523 -0.0670045751783593 -0.0593998656780248 -0.000284643204296275 -0.0785135819882053 -0.0375362206524136 -0.00598875149076376 0.0701042938064877 0.0923497533648905 -0.050516423249735 0.0658271117932332 -0.0189026929347156 0.143983824383205 -0.0537526863036234 0.0516938328171911 -0.0424847704737358 -0.0720350433358998 0.0734726151763498 0.0806245364582111 0.114592803379211 0.115867747686674 0.0768609152089128 -0.0205837376905357 0.0563302935275797 0.0552702468072548 0.0542088165594426 -0.0569923570540237 -0.075566632698718 -0.0754496939599039 -0.0543194549162097 0.0796189235483 0.0157084478669031 -0.0393455834617523 -0.0600632244467869 0.00151846053932737 0.020738634972321 0.0701042938064877 -0.0330588919227504 -0.00492607471859736 0.00872394746461402 0.0657550326532847 -0.0569923570540237 0.0768609152089128 0.0450126825374386 -0.0078664022597246 0.0183587077393189 0.0450579218879017 0.0402153161679802 0.0240357240397873 0.0194480097499595 0.041237591635147 0.0571964972371188 -0.0390736680239779 -0.0537607714859396 0.0753612199409339 -0.0266478725456205 0.0665760028187662 -0.075406050092158 0.0652709670066161 0.0625563766796512 -0.0654649630126831 0.0485242365827076 0.0485242365827076 -0.0310023313996013 0.0401762502318512 -0.00975218647409099 0.0485242365827076 0.0485242365827076 -0.0310023313996013 0.0534854370636038 0.0333104870969044 -0.0138419228911881 0.0485242365827076 -0.0231012011529375 -0.0140090508320856 -0.0705572794998682 -0.0516894862196259 -0.00872394746461293 -0.0647123817080127 0.0992953954069253 -0.0350638843345085 -0.0506236176119433 -0.0720350433358998 -0.0555456879865192 0.0526185559602888 -0.00316018126974834 -0.0940199547001109 -0.0290490794800943 0.109394942479949 -0.0551027825389435 0.0482531955548151 0.0482531955548151 0.0424236625535406 0.0482531955548151 0.0572548544300397 0.0482531955548151 0.0424236625535406 -0.0200310050345287 -0.0360663685438509 0.0666080192943045 0.0482531955548151 -0.0767180344187661
0.0809428393275882 0.117045919758165 -0.131743474241102 -0.168371964329498 0.23495583009921 -0.025870698846942 -0.24424319200769 -0.246683477163286 -0.24424319200769 -0.244729271669269 -0.24424319200769 -0.2423085848508 0.244729271669269 0.244729271669269 -0.246390286395344 0.0809428393275882 -0.0432923090351204 -0.0410810749569797 -0.0493957431919751 -0.0797631550835336 -0.24424319200769 -0.0871752472077891 -0.255682413620233 -0.0850696309223401 -0.126665661698312 -0.0871752472077891 0.114927563273784 -0.0871752472077891 -0.241391394402657 -0.0238927833599582 -0.0403202064399843 0.155802331274476 -0.0161075195121954 -0.0992338460886663 0.915270126034417 -0.0752695460333942 0.2471745299218 0.104895865630415 -0.132808018720909 -0.132808018720909 0.0809428393275882 0.121363065912765 -0.0859354712331257 0.324293561475341 -0.242790791466753 0.0836855058090892 -0.243758089287467 -0.112883957385567 -0.0886975090035618 -0.0161996047757139 0.0857882289774906 0.164517915586807 -0.0485089941833762 -0.0269171152639069 -0.0191654722546481 -0.0531892316998841 -0.243758089287467 0.081831281714846 -0.24424319200769 -0.00651489723847688 -0.241829098731998 -0.0727135102449355 -0.0727135102449355 -0.107527101590999 -0.0346676079849164 -0.000141082747633422 -0.242397284539014 0.165078726256286 -0.0322106974688396 0.0232983523213685 -0.0524249635716055 -0.0495055317355106 0.0461154879300031 1 -0.0177621554914576 -0.0191834337000825 -0.0833621595186259 0.234177244868954 -0.0403512992436535 -0.0910467773160313 0.2471745299218 0.2471745299218 -0.24424319200769 -0.0881021765214655 0.2471745299218 -0.0355704084083444 0.2471745299218 0.245704385231857 -0.245216334117164 -0.24424319200769 -0.0631309779810075 -0.052121596334627 -0.0346676079849164 -0.246683477163286 -0.0497652630093488 -0.130679626811393 -0.0346676079849164 -0.0834022953667217 -0.0968081434506944 -0.24424319200769 -0.0531892316998841 -0.0996356219798343 -0.2546652932834 -0.251139917959881 -0.0542462543414254 0.0378835221861153 -0.0992338460886663 -0.0486001110851196 -0.0177885629884003 -0.0871752472077891 -0.01382833860628 0.328068014468175 -0.241391394402657 -0.0827695354524562 0.158299588541063 0.24766659523139 -0.068830978329682 -0.0551190972510512 -0.0704532036620697 -0.0680135479161183 0.0293543758545164 -0.113626935915769 -0.0346676079849164 0.201255449564626 0.249261291951512 0.248685721007732 0.248472599317839 -0.246683477163286 -0.243364038965514 -0.246390286395344 -0.219324963899274 0.0605404946058641 -0.196993771536351 -0.0996356219798343 0.587350399543393 -0.0531892316998841 0.0030725458380081 -0.0403512992436535 0.169079204597663 -0.00282767123653218 0.069561341395906 -0.0538009776005032 -0.246683477163286 -0.0346676079849164 0.244729271669269 -0.241391394402657 0.0836855058090892 0.0266977038040057 0.081831281714846 0.104895865630415 0.00187419926856715 0.0684981025544912 -0.0925145285391902 0.182740788952474 0.0174685107785591 -0.03587799659282 -0.0931166341512735 -0.0172520808214868 -0.0495275159891958 0.904965534287489 -0.0915035239645009 0.21363957385604 0.913835573065989 0.913835573065989 -0.0403202064399843 -0.104639968289678 -0.0122561787933946 0.913835573065989 0.913835573065989 -0.0403202064399843 0.912734855938917 -0.041582206511476 -0.0964611600268875 0.913835573065989 -0.0996356219798343 -0.0976196581955753 -0.0493957431919751 -0.24424319200769 -0.0695613413959069 -0.327356109922846 -0.0733598653689736 0.1847822586878 -0.243758089287467 -0.0551190972510512 0.177576321920765 -0.0811560449022664 0.224296862848532 0.120561194176466 0.156301619934711 -0.159643878930723 0.0163017961648027 0.24964510381799 0.24964510381799 0.2471745299218 0.24964510381799 0.0995597476089727 0.24964510381799 0.2471745299218 0.159679119693124 0.1673724286037 0.323254263547213 0.24964510381799 -0.073417291382745
0.043248156495522 0.0978925277876147 -0.170421621646334 -0.000649939959470032 0.159811939595503 -0.00844725661705503 -0.12738238068909 -0.0754616197922162 -0.12738238068909 -0.127787079361143 -0.12738238068909 -0.12575831125025 0.127787079361143 0.127787079361143 -0.0917249954724031 0.043248156495522 -0.0170274668234565 -0.0258819353091579 -0.0440377036618288 0.221832942828834 -0.12738238068909 -0.0990016120176313 -0.136598176696579 0.24863770550761 0.159464864674463 -0.0990016120176313 -0.132591528681732 -0.0990016120176313 -0.155643891065236 -0.00643473407576732 -0.0254025722507085 -0.00833951115452953 -0.00844725661705503 -0.0625193957956325 -0.0190766757804485 -0.0699519974478513 0.129803611655208 -0.0367856339887747 -0.171021176024397 -0.171021176024397 0.043248156495522 -0.0349818855942377 0.221946167166389 0.132478108897277 -0.126165158966722 0.139611277494102 -0.126977173988173 -0.117715023786918 -0.0994747935206727 -0.0416407502560987 0.141136116948402 -0.149448929823905 0.27026795515397 -0.00952107465545103 -0.0227446762574601 -0.0660264239968255 -0.126977173988173 0.0439963992217769 -0.12738238068909 -0.0137014709284099 -0.138188959315828 -0.105911105877306 -0.105911105877306 -0.116959309323611 -0.0259325525404709 0.00926463030109613 -0.138586458790833 -0.112107984785484 -0.0591859714639945 0.0447554230271617 0.350273065229392 0.268802110427352 -0.0374879317614058 -0.0177621554914576 1 -0.0635293442932758 -0.13761190919413 0.0848203974070247 -0.0216772284217665 -0.115178213199796 0.129803611655208 0.129803611655208 -0.12738238068909 -0.125827205279043 0.0760205039027309 0.289105865166905 0.129803611655208 0.128595028682929 -0.0737771522626998 -0.12738238068909 0.269101327446895 -0.0657783749666574 -0.0259325525404709 -0.0754616197922162 -0.0694653706314722 -0.169823405613994 -0.0259325525404709 -0.0994747935206727 -0.0609911524665356 -0.12738238068909 -0.0660264239968317 -0.0627725229992168 -0.135802111694315 -0.0804465034451457 -0.0662741270634016 0.169685752883884 -0.0625193957956325 -0.0692216546887025 -0.0458935307880271 -0.0990016120176313 -0.0315293800001401 0.167643014223257 -0.155643891065236 -0.101177272018824 0.154370657480979 0.0765781060747391 -0.018427088525729 -0.0449600369257317 -0.105190875178957 -0.106151503136375 0.0441580125365779 -0.118093024000226 -0.0259325525404709 0.168630900624195 0.0990867784677223 0.0986027945005815 0.0981183530081245 -0.0754616197922162 -0.0885478852795034 -0.0917249954724031 -0.12206777427728 -0.318838463123207 -0.166260989685894 -0.0627725229992168 0.0123669023202086 -0.0660264239968317 -0.0792757514105397 -0.0216772284217665 -0.158499112796956 -0.00354889968042703 -0.0458696424406584 -0.13702465934857 -0.0754616197922162 -0.0259325525404709 0.127787079361143 -0.155643891065236 0.139611277494102 -0.351902081805568 0.0439963992217769 -0.0367856339887747 -0.079511776159016 0.0723939535951584 -0.115674522333091 -0.111538460929442 0.0285649646237538 -0.0269907437438644 -0.0586654245010242 -0.00952107465545103 0.000588173281947646 -0.0177621554914576 -0.0999060513856973 0.572641150872447 -0.0164309095296325 -0.0164309095296325 -0.0254025722507085 -0.119934056440133 0.093519286649792 -0.0164309095296325 -0.0164309095296325 -0.0254025722507085 -0.013715037725659 -0.0427865990402582 -0.0317092733837994 -0.0164309095296325 -0.0627725229992168 -0.0615024237064302 -0.0440377036618288 -0.12738238068909 0.0458696424406577 -0.167150474158999 -0.0966415000293001 -0.159366891411631 -0.126977173988173 -0.0449600369257317 -0.117201277399709 -0.149356555978094 0.146364513865425 0.116671303704342 -0.156767636355458 0.00267140502325363 0.0275160409513042 0.078795949547384 0.078795949547384 0.129803611655208 0.078795949547384 0.150313810292259 0.078795949547384 0.129803611655208 -0.100538274734153 -0.10982497581 0.131923142687942 0.078795949547384 0.299512217643877
0.0112331789416865 0.024790508097695 -0.458744288795466 0.2052295085619 0.41449768501032 0.838939016618826 -0.237648561583969 -0.244092558026108 -0.24588799952687 -0.247170615106021 -0.24588799952687 -0.240731207538273 0.24717061510602 0.24717061510602 -0.266224526155191 0.0112331789416865 -0.074056938228736 -0.0702743442949912 -0.119570685581508 -0.136444906280196 -0.24588799952687 -0.230388561677088 -0.265352314184116 -0.145522300444775 -0.100677330185658 -0.230388561677088 -0.157960545117213 -0.229358002169267 -0.402844856454374 -0.0307379702434263 -0.0689727830241952 -0.0676489172488912 0.838939016618826 0.556314690545695 -0.0227405395094361 -0.13550819759022 0.245374125513605 0.035123378637334 -0.452523366479767 -0.452523366479767 0.0112331789416865 0.0481059213000737 -0.14700342916813 -0.107127521215373 -0.242024455921918 0.0108015288867907 -0.244602801284624 0.264685682665207 -0.23113669981964 0.895587140373489 0.0158515298547846 -0.259732786173242 0.128118409191987 0.835009706697789 0.850069514366876 -0.0132791150834895 -0.244602801284624 0.0131665631102756 -0.237648561583969 -0.0715548261451176 -0.25619127024335 -0.238761356169297 -0.238761356169297 0.274466484114084 0.863307870627694 -0.0560589545164088 -0.25745005562566 -0.274781798796851 0.923135570063719 -0.760664975804381 0.115665716754091 0.124979953421563 0.0800311052081116 -0.0191834337000825 -0.0635293442932758 1 0.444590975466619 0.253381171873985 0.82810098554855 -0.301110637239995 0.245374125513605 0.245374125513605 -0.237648561583969 0.136616339042323 0.255170172740422 0.05670385551446 0.245374125513605 0.249728297196386 -0.248450697834411 -0.237648561583969 0.0797906106023603 -0.0106879717201821 0.863307870627693 -0.244092558026108 0.0286342022469436 -0.457633307356623 0.863307870627693 -0.230084813810468 0.484576035938082 -0.237648561583969 -0.0132791150834895 0.552921983486563 -0.256429364034283 -0.263631813922881 -0.0158538991218349 -0.108272287553969 0.547175551639979 0.0224708602961019 0.906279758571114 -0.230388561677088 -0.0856082236150801 -0.118630800524677 -0.402844856454374 0.313742628922049 0.29980867342804 0.254814839205826 -0.00199560295874489 -0.122074994651447 -0.23598188956448 -0.238573625456868 0.218735001932094 0.264952627174646 0.863307870627693 0.453401696692941 0.277398875429473 0.276137668912321 0.274875235362482 -0.244092558026108 -0.266463217212085 -0.266224526155191 -0.23748190996402 -0.0796979962052391 -0.454910375244212 0.552921983486563 0.053639010705754 -0.0132791150834895 0.0103978957112549 0.82810098554855 -0.272779640000284 0.0680036434835864 0.0293696358370038 -0.356035255667346 -0.244092558026108 0.863307870627693 0.24717061510602 -0.402844856454374 0.0108015288867907 -0.0395476782710253 0.0131665631102756 0.0351233786373339 0.00807925615625089 -0.0165491369802489 -0.302979559056255 -0.285501140837938 -0.736992048680023 0.859141079195212 0.515966657960255 0.843465437403252 0.0129296214088711 -0.0311526509917788 -0.0450133689337708 -0.0879172179038403 -0.0278006165033599 -0.0278006165033599 -0.0689727830241952 -0.284012463963738 -0.0232665895969392 -0.0278006165033599 -0.0278006165033599 0.35982667791532 -0.020824261655641 -0.0516871171780613 -0.0247015826237394 -0.0278006165033599 0.54379436002309 0.496508757487713 -0.119570685581508 -0.237648561583969 -0.0293696358370041 0.115826838583883 -0.262399931269463 -0.266549604396708 -0.244602801284624 -0.122074994651447 -0.27223565546814 0.107697520519378 0.47839832658701 -0.282877519957482 -0.260018165281598 0.205735204625932 -0.740208345436263 0.251748342695029 0.251748342695029 0.245374125513605 0.251748342695029 0.415967239978097 0.251748342695029 0.245374125513605 -0.264416250701303 -0.273866767394822 -0.0486346788134751 0.251748342695029 0.0693406951755084
-0.0259840224281809 -0.0941307073022543 -0.0367728653458685 0.61483281022327 -0.023372073040397 0.400126618281237 0.175611659422812 0.171431246170959 0.175611659422812 0.174747056171824 0.175611659422812 0.168949244106047 -0.164616059279782 -0.164616059279782 0.179621146699407 -0.0259840224281809 0.198202750950462 0.147866417016979 0.320013754040022 -0.273470859900795 0.175611659422812 0.414358927841747 0.198456944908904 -0.271929123273182 -0.3830559084613 0.414358927841747 -0.0344550579088484 0.427653571216794 0.0249290812011941 0.0528601493072684 0.18459574029217 0.0554449162147484 0.400126618281237 0.364649569518676 -0.056040701749718 0.16509006922497 -0.175659064377312 0.0808780307008986 -0.0313789245692845 -0.0313789245692845 -0.0259840224281809 0.0887103862765249 -0.264471362690467 -0.399484559142022 0.173171010500124 -0.158921409663263 0.171450002661257 0.789160335263405 0.42659876551842 0.401455891303334 -0.15187445542864 0.136385627223768 0.00870830098111239 0.393099876813372 0.381418610062056 0.0919894904408674 0.171450002661257 -0.0224070042246682 0.175611659422812 0.191506207587738 0.185796004913273 0.459719832620943 0.459719832620943 0.79734673871083 0.387705231590858 0.0548749402801957 0.182606567190762 0.160210902438926 0.420949146596647 -0.432986485171671 0.00540104135441345 0.00939832277307087 0.163572469212849 -0.0833621595186259 -0.13761190919413 0.444590975466619 1 -0.169022403018588 0.387613811469311 0.585490229213132 -0.175659064377312 -0.175659064377312 0.175611659422812 -0.0575448451583202 -0.157818347541309 -0.0280038246956814 -0.175659064377312 -0.173164611252394 0.168930243105368 0.175611659422812 0.000986994013549294 0.090794288915096 0.387705231590858 0.171431246170959 0.0772151712557944 -0.0412346795193362 0.387705231590858 0.418388514746586 0.272938562187424 0.175611659422812 0.0919894904408674 0.366654021668297 0.190359056448215 0.164089609151645 0.086558021143983 0.0218140500614812 0.364649569518676 0.0761197707114632 0.407816076876992 0.414358927841747 0.212722388388414 -0.397986557787679 0.0249290812011941 0.687811619626649 0.13612833295044 -0.16470981850561 0.0249267318330422 0.326716177320863 0.464612324823427 0.461749453653155 0.435586886044054 0.787342640786972 0.387705231590858 0.0504474267516964 -0.209980099712561 -0.208045172182186 -0.211123584190448 0.171431246170959 0.176866202671322 0.186848486009203 0.180186919863836 -0.0382600045659573 -0.0576341082789477 0.366654021668297 -0.0429031243616061 0.0919894904408674 0.130826217278856 0.387613811469311 0.162437265833036 0.0383426301788531 0.0972943631490598 -0.28760999266506 0.171431246170959 0.387705231590858 -0.164616059279782 0.0304192038157807 -0.158921409663263 0.0298079760575849 -0.0304251740955337 0.0808780307008986 0.125999434351447 -0.0874629984908762 0.574365493611564 0.170995422718631 -0.446748212039137 0.389677039531373 0.317175429752196 0.40207654221347 0.182495011038069 -0.0561480230008169 -0.158566938310758 -0.100129038748882 -0.0665557745288716 -0.0665557745288716 0.18459574029217 0.536600054955347 -0.112036074873572 -0.0665557745288716 -0.0665557745288716 0.160279038412032 -0.054445574380589 -0.0554684315817702 -0.222896219414018 -0.0665557745288716 0.367295268330654 0.346878956983328 0.320013754040022 0.175611659422812 -0.0972943631490601 0.39941393867688 0.458361173388352 0.161004497715903 0.171450002661257 0.326716177320863 0.159118525964016 -0.0492285363683088 0.0153932431645797 -0.738383307078429 0.175225477176124 0.631597903784357 -0.444691663720853 -0.171500770791966 -0.171500770791966 -0.175659064377312 -0.171500770791966 0.0107543812139617 -0.171500770791966 -0.175659064377312 0.128705554768286 0.175496957209003 -0.346964132245486 -0.171500770791966 -0.0147446943664086
0.0275213152567617 0.0850831408578724 -0.437448571017376 -0.184824861587525 0.60271712510228 0.214964590606047 -0.974337989985739 -0.984131856883567 -0.974337791397661 -0.972261035778291 -0.974337791397661 -0.966572861532965 0.976288421693973 0.976288421693973 -0.878584096405968 0.0275213152567617 -0.152407749849054 -0.164557903714918 -0.127172534610582 0.315928111505479 -0.974337791397661 -0.474951122674089 -0.885903347636804 0.328029572971911 0.654384990997897 -0.474951122674089 -0.379098354134666 -0.468707414206191 -0.600553407285383 -0.0539355315474341 -0.161510103035635 0.167480588446437 0.214964590606047 0.420260386046619 0.235113537460866 -0.291853667984449 0.986102302584745 0.119770828072769 -0.435668280556422 -0.435668280556422 0.0275213152567617 0.14886137122836 0.331720669835301 0.731510707663155 -0.968508212858972 0.0313585347355008 -0.972390888262051 -0.333687134498688 -0.466576123824915 0.220353742026644 0.0266149706267716 -0.834452520322654 0.0941693684727304 0.218414092542175 0.24017599658656 -0.075665226183702 -0.972390888262051 0.0272121277068149 -0.974337989985739 -0.167556343773179 -0.86932611737128 -0.484708773274775 -0.484708773274775 -0.327588192699757 0.236501915229973 -0.0856368257900603 -0.867278899064408 -0.804328859947681 0.227107935475987 -0.212755728776491 0.0817608109056412 0.0870935537766311 0.036212365049649 0.234177244868954 0.0848203974070247 0.253381171873985 -0.169022403018588 1 0.265413455800575 -0.434466013054695 0.986102302584745 0.986102302584745 -0.974337989985739 0.129844294393172 0.982093177775536 0.0825242765335794 0.986102302584745 0.980201897887342 -0.978243510716867 -0.974337989985739 0.0180375725776994 -0.0752831152982677 0.236501915229973 -0.984131856883567 -0.085096039558916 -0.42825618993639 0.236501915229973 -0.478139913056974 0.383699009207821 -0.974337989985739 -0.075665226183702 0.413215267430569 -0.885797197708998 -0.92920524427332 -0.076050875934281 -0.0823677844449985 0.4115049331439 -0.084651648999381 0.226807383979253 -0.474951122674089 -0.157462991515944 0.703317318647785 -0.600553407285383 -0.310478364404552 0.37470447725228 0.988077026083027 -0.0206473022306058 -0.148835084764562 -0.473915464559047 -0.48633377892135 -0.0992420501141033 -0.331778767060155 0.236501915229973 0.455154496312007 0.943785795044588 0.945677494162676 0.947572350693026 -0.984131856883567 -0.890564435914859 -0.882801723862159 -0.791911315596965 -0.0217456052970238 -0.45069570455761 0.413215267430569 0.0932331045333826 -0.075665226183702 -0.00522470828361663 0.265413455800575 -0.799348820456061 -0.00757363320736497 0.0552032626826186 -0.25322140568775 -0.984131856883567 0.236501915229973 0.976288421693973 -0.600553407285383 0.0313585347355008 -0.0753725358562127 0.0313044544317437 0.119770828072769 -0.00512369930092899 -0.0492241224431754 -0.438427026798864 -0.814987129306815 -0.194142100353607 0.229784280473152 0.375805626423541 0.218414092542175 -0.299234062422304 0.232277761753801 0.206892529690757 0.14871084610181 0.22994331974874 0.22994331974874 -0.161510103035635 -0.494672215856961 -0.176404002398688 0.22994331974874 0.22994331974874 0.170758125295345 0.225232949388515 -0.1390649380594 0.433810221558879 0.22994331974874 0.413215267430569 0.395472419625912 -0.127172534610582 -0.974337989985739 -0.0552032626826181 -0.705039307093813 -0.436929809527893 -0.791165205887002 -0.972390888262051 -0.148835084764562 -0.774389330253293 0.0754834900872044 0.526030690471786 0.34115849791097 -0.802432188265644 -0.16119154239289 -0.200317884737808 0.996016958510279 0.996016958510279 0.986102302584745 0.996016958510279 0.588141844976708 0.996016958510279 0.986102302584745 -0.841128459078317 -0.820458290637242 0.708775927151451 0.996016958510279 0.083954397436015
0.0546807576615775 0.085049940087924 -0.578714626086819 0.293153545208691 0.493081258760069 0.931657386645053 -0.251931957939584 -0.257468792544811 -0.251931957939584 -0.253042593850026 -0.251931957939584 -0.247471836253777 0.253042593850026 0.253042593850026 -0.264011113099443 0.0546807576615775 -0.0683870070872839 -0.0648940152847282 -0.0878694489565871 -0.125998441145208 -0.251931957939584 -0.24822765557304 -0.267332376273869 -0.134380853838937 -0.188486003056739 -0.24822765557304 -0.132193461589548 -0.24822765557304 -0.482779552124476 -0.00955010979423216 -0.0636921038638784 -0.062469595611125 0.92289031241766 0.642459903694168 -0.0428438571168682 -0.175391288841224 0.258571457575175 0.0233028106931977 -0.572162176027998 -0.572162176027998 0.0546807576615775 0.0318862652978114 -0.135748584708235 -0.18755175529198 -0.248589586866602 0.0863130787233595 -0.25081960580547 0.373738852356224 -0.249414067922964 0.871764014517039 0.090482170281932 -0.257059843900773 0.101849408046915 0.92773114987435 0.942019770947169 -0.0325453299309863 -0.25081960580547 0.0563190221714344 -0.251931957939584 -0.0660764611629186 -0.255058301790249 -0.265551893300377 -0.265551893300377 0.365027931584275 0.956078060896571 -0.0517669810758105 -0.256180495753411 -0.273228769829117 0.865465707112782 -0.912619285763886 0.0906330943240104 0.09902196172415 0.0701042938064877 -0.0403512992436535 -0.0216772284217665 0.82810098554855 0.387613811469311 0.265413455800575 0.999999999999999 -0.252798034418142 0.258571457575175 0.258571457575175 -0.251931957939584 0.183296888122364 0.259985831701095 0.0224845173195568 0.258571457575175 0.255258881085583 -0.254151554637174 -0.251931957939584 0.0583653161620651 -0.0302761173160167 0.956078060896571 -0.257468792544811 -0.000943782733263496 -0.577360956170881 0.956078060896571 -0.249414067922964 0.567880603711289 -0.251931957939584 -0.0325453299309863 0.639158917791808 -0.258101063737498 -0.258775690322977 -0.0347981240653631 -0.0979097023211523 0.633118704941643 -0.00715748561185154 0.84615239319766 -0.24822765557304 -0.0284212388111882 -0.200152185370806 -0.482779552124476 0.405347656696117 0.381068360394642 0.2596726483127 -0.0276272740653984 -0.0912915944117952 -0.263746052222852 -0.266154643566849 0.294218040981762 0.372996036081538 0.956078060896571 0.566696429501082 0.293280381697246 0.292188132747976 0.291095355714178 -0.257468792544811 -0.266923414560191 -0.264011113099443 -0.244773900179292 -0.0585350020291656 -0.561356094706367 0.639158917791808 0.133099253630465 -0.0325453299309863 -0.0133791538994723 0.999999999999999 -0.272618016075709 0.0489598834308005 -0.0582359305937099 -0.461458479124743 -0.257468792544811 0.956078060896571 0.253042593850026 -0.482779552124476 0.0863130787233595 -0.0127525723927961 0.0563190221714344 0.0233028106931977 -0.0154572176446558 0.0344367763711173 -0.255823930417575 -0.286319940127224 -0.888514339408095 0.960740290396981 0.598722536156061 0.92773114987435 0.0681912699550609 -0.0403512992436535 0.0433518651373144 -0.0496272428748816 -0.03778501468865 -0.03778501468865 -0.0636921038638784 -0.28911546314607 -0.00594542716709088 -0.03778501468865 -0.03778501468865 0.391688796259673 -0.0324225016467244 -0.0872595292044584 -0.152979839697855 -0.03778501468865 0.629831605408998 0.580429540014971 -0.0878694489565871 -0.251931957939584 0.0582359305937081 0.198784858256351 -0.212017322653287 -0.267251492355452 -0.25081960580547 -0.0912915944117952 -0.27084685100879 0.135491636596498 0.594216552560974 -0.370516702935253 -0.261552082816444 0.295662341996748 -0.891864910477919 0.26406344903345 0.26406344903345 0.258571457575175 0.26406344903345 0.507853497186372 0.26406344903345 0.258571457575175 -0.260112250038999 -0.276189958070362 -0.121641250119333 0.26406344903345 0.0388088938018677
-0.108630021115829 -0.168550224737101 0.342648884062054 0.564029892864102 -0.339299475959137 -0.278414351406706 0.437276717364413 0.433868169673742 0.442478494096763 0.44047838937176 0.442478494096763 0.437351972625554 -0.433143303281213 -0.433143303281213 0.44908192104972 -0.108630021115829 0.236807450021025 0.207023831595865 0.382344042665757 -0.235820767422511 0.442478494096763 0.775661621404529 0.47011527588389 -0.229996139500947 -0.385747012724644 0.775661621404529 0.124554022573402 0.785687270497452 0.339873327774839 0.0417436666751732 0.220550150458094 0.0896159494314035 -0.278414351406706 -0.0561191056885759 -0.0624569334258411 0.539464258402943 -0.437085772494142 0.0212187854898807 0.341781466899978 0.341781466899978 -0.108630021115829 0.0185911174521358 -0.222404747509226 -0.404603500562854 0.441254439570192 -0.207147625005348 0.438594542393107 0.714484616066239 0.785113199478445 -0.301718517267947 -0.202382029117878 0.396737753083326 -0.153828652744952 -0.279930946124669 -0.266413216771893 0.0807873848896241 0.438594542393107 -0.105927278537254 0.437276717364413 0.211685220846681 0.456962683250162 0.830796532299825 0.830796532299825 0.722269750971829 -0.269608486723796 0.103378654059637 0.455097410598878 0.426992327628853 -0.291349850184434 0.148304229575216 -0.159631538884587 -0.143782576665153 0.0491438394928558 -0.0910467773160313 -0.115178213199796 -0.301110637239995 0.585490229213132 -0.434466013054695 -0.252798034418142 1 -0.437085772494142 -0.437085772494142 0.437276717364413 -0.204153782748659 -0.429719802633105 -0.149783196691772 -0.437085772494142 -0.441023364957941 0.437785021627325 0.437276717364413 -0.111447518463641 0.0788549953202412 -0.269608486723796 0.433868169673742 0.0373826647845244 0.338964646830246 -0.269608486723796 0.77003931376037 -0.0953741825608667 0.437276717364413 0.0807873848896241 -0.0549158573588603 0.461831453551925 0.429255891878898 0.076719934341257 0.143552455332731 -0.0561191056885759 0.0411490533711513 -0.288787397023246 0.775661621404529 0.244020401264557 -0.415290195726826 0.339873327774839 0.572596508552907 -0.164051787591563 -0.43369037244954 0.106125489701199 0.390351922266249 0.838358521247274 0.828273482464106 0.352516438873193 0.712998220812912 -0.269608486723796 -0.321417339866529 -0.489667745493256 -0.486212132587474 -0.487973962134403 0.433868169673742 0.448017143308765 0.454883146379716 0.426743786710121 0.0917311112691165 0.311357560768172 -0.0549158573588603 -0.10999406308789 0.0807873848896241 0.0873301493511237 -0.252798034418142 0.431940994220314 -0.0378816264725294 0.0551838711484823 0.0802900468286243 0.433868169673742 -0.269608486723796 -0.433143303281213 0.347078337082246 -0.207147625005348 0.149920284606269 -0.113526881138978 0.0212187854898807 0.0835578813911243 -0.145832940648141 0.987077462101301 0.434139438049919 0.153932069731848 -0.270668401664856 -0.0880592665893813 -0.279930946124669 0.129648886203408 -0.0579651260519143 -0.20399279316744 -0.0901443847688696 -0.0699065439399023 -0.0699065439399023 0.220550150458094 0.925395643448022 -0.111786206017433 -0.0699065439399023 -0.0699065439399023 -0.125047125804902 -0.0606630291030239 -0.015684016343057 -0.241649767236051 -0.0699065439399023 -0.0476902889978549 -0.0380985779885682 0.382344042665757 0.437276717364413 -0.055183871148482 0.416346011035937 0.814180249333021 0.423029204192875 0.438594542393107 0.390351922266249 0.417423722515236 -0.177420793765386 -0.35099165001917 -0.674693306365517 0.43355723303979 0.574750391258813 0.159287550480196 -0.433771757794553 -0.433771757794553 -0.437085772494142 -0.433771757794553 -0.29949772627589 -0.433771757794553 -0.437085772494142 0.394713168593651 0.43332180837032 -0.399161684654612 -0.433771757794553 -0.137846221024801
0.033166773916557 0.0854369199222219 -0.433405138395371 -0.196645583730615 0.590659899259451 0.21457067033849 -0.988140614993635 -0.978011907851276 -0.988140614993635 -0.986107238218809 -0.988140614993635 -0.980313727824066 0.990107159288199 0.990107159288199 -0.873028794895958 0.033166773916557 -0.175148746308197 -0.16620270288358 -0.121534766721535 0.312277472948547 -0.988140614993635 -0.481470847319058 -0.900988787777015 0.323960642732809 0.647908971832719 -0.481470847319058 -0.373745076995604 -0.475229933505089 -0.588305198691548 -0.0494102265676017 -0.163124438641562 0.165823142882289 0.21457067033849 0.416101344577388 0.249503032024426 -0.302812976750546 1 0.115541280646496 -0.431642017219842 -0.431642017219842 0.033166773916557 0.145124421410175 0.327604476232252 0.729006977028555 -0.982264602843857 0.033793169834107 -0.98617802313445 -0.340805114339408 -0.4731361813857 0.219517499418998 0.029086696740256 -0.846914011378962 0.0734962370962541 0.218055968532249 0.232711886650675 -0.069154068205305 -0.98617802313445 0.0328502965555707 -0.988140614993635 -0.169231113132295 -0.884643128210113 -0.491808539237917 -0.491808539237917 -0.334632597916453 0.228745239045284 -0.0831479948582801 -0.882644226027552 -0.795637869476818 0.2194510111608 -0.203529378076937 0.0862187209282258 0.0664598227337095 0.0424236625535406 0.2471745299218 0.129803611655208 0.245374125513605 -0.175659064377312 0.986102302584745 0.258571457575175 -0.437085772494142 1 1 -0.988140614993635 0.121642929474995 0.975995872305562 0.0631658007845576 1 0.994052199915549 -0.972018742578432 -0.988140614993635 -0.00254151956523163 -0.0687640226651827 0.228745239045284 -0.978011907851276 -0.0857625978883448 -0.42404294471579 0.228745239045284 -0.484720596614288 0.379102062391732 -0.988140614993635 -0.069154068205305 0.408856867354427 -0.90082058782939 -0.923192778002628 -0.0695479737495188 -0.0774985408361464 0.407163523817505 -0.0852571872424767 0.218986282007808 -0.481470847319058 -0.16037772658436 0.724639965150327 -0.588305198691548 -0.320870024959558 0.368034474136404 0.982025398224859 -0.0252361495693174 -0.142799087482727 -0.480922218154378 -0.493465616596477 -0.113984096819044 -0.338898125898642 0.228745239045284 0.445330798278561 0.930317483173246 0.93219549920429 0.93407659528872 -0.978011907851276 -0.884873343715143 -0.877259289511381 -0.806676429018445 -0.0235416147322193 -0.440618781569325 0.408856867354427 0.0886123015113076 -0.069154068205305 -0.00093120097407963 0.258571457575175 -0.812718326069686 -0.0241200775458163 0.0586249725738189 -0.243508857709989 -0.978011907851276 0.228745239045284 0.990107159288199 -0.588305198691548 0.033793169834107 -0.0795438187467413 0.0370444369925358 0.115541280646496 -0.000848774453480735 -0.0428341462242987 -0.44111536299966 -0.806322292295175 -0.191836387921781 0.221835349007456 0.371487877284249 0.218055968532249 -0.302224984924333 0.2471745299218 0.201671707659315 0.171628453071722 0.244828849816385 0.244828849816385 -0.163124438641562 -0.497937008190484 -0.156747747276457 0.244828849816385 0.244828849816385 0.169068244098136 0.240083874136143 -0.14040626099707 0.429400350679192 0.244828849816385 0.408856867354427 0.390990287994104 -0.121534766721535 -0.988140614993635 -0.0586249725738183 -0.726312776529583 -0.442631177331996 -0.804647440181331 -0.98617802313445 -0.142799087482727 -0.770333609503996 0.0680618113838293 0.512232087178599 0.349205553145076 -0.815616332539905 -0.172421889975779 -0.198266284434271 0.99010365571603 0.99010365571603 1 0.99010365571603 0.57618049098651 0.99010365571603 1 -0.832095328347425 -0.811745098689429 0.706184169892788 0.99010365571603 0.06440824976038
0.033166773916557 0.0854369199222219 -0.433405138395371 -0.196645583730615 0.590659899259451 0.21457067033849 -0.988140614993635 -0.978011907851276 -0.988140614993635 -0.986107238218809 -0.988140614993635 -0.980313727824066 0.990107159288199 0.990107159288199 -0.873028794895958 0.033166773916557 -0.175148746308197 -0.16620270288358 -0.121534766721535 0.312277472948547 -0.988140614993635 -0.481470847319058 -0.900988787777015 0.323960642732809 0.647908971832719 -0.481470847319058 -0.373745076995604 -0.475229933505089 -0.588305198691548 -0.0494102265676017 -0.163124438641562 0.165823142882289 0.21457067033849 0.416101344577388 0.249503032024426 -0.302812976750546 1 0.115541280646496 -0.431642017219842 -0.431642017219842 0.033166773916557 0.145124421410175 0.327604476232252 0.729006977028555 -0.982264602843857 0.033793169834107 -0.98617802313445 -0.340805114339408 -0.4731361813857 0.219517499418998 0.029086696740256 -0.846914011378962 0.0734962370962541 0.218055968532249 0.232711886650675 -0.069154068205305 -0.98617802313445 0.0328502965555707 -0.988140614993635 -0.169231113132295 -0.884643128210113 -0.491808539237917 -0.491808539237917 -0.334632597916453 0.228745239045284 -0.0831479948582801 -0.882644226027552 -0.795637869476818 0.2194510111608 -0.203529378076937 0.0862187209282258 0.0664598227337095 0.0424236625535406 0.2471745299218 0.129803611655208 0.245374125513605 -0.175659064377312 0.986102302584745 0.258571457575175 -0.437085772494142 1 1 -0.988140614993635 0.121642929474995 0.975995872305562 0.0631658007845576 1 0.994052199915549 -0.972018742578432 -0.988140614993635 -0.00254151956523163 -0.0687640226651827 0.228745239045284 -0.978011907851276 -0.0857625978883448 -0.42404294471579 0.228745239045284 -0.484720596614288 0.379102062391732 -0.988140614993635 -0.069154068205305 0.408856867354427 -0.90082058782939 -0.923192778002628 -0.0695479737495188 -0.0774985408361464 0.407163523817505 -0.0852571872424767 0.218986282007808 -0.481470847319058 -0.16037772658436 0.724639965150327 -0.588305198691548 -0.320870024959558 0.368034474136404 0.982025398224859 -0.0252361495693174 -0.142799087482727 -0.480922218154378 -0.493465616596477 -0.113984096819044 -0.338898125898642 0.228745239045284 0.445330798278561 0.930317483173246 0.93219549920429 0.93407659528872 -0.978011907851276 -0.884873343715143 -0.877259289511381 -0.806676429018445 -0.0235416147322193 -0.440618781569325 0.408856867354427 0.0886123015113076 -0.069154068205305 -0.00093120097407963 0.258571457575175 -0.812718326069686 -0.0241200775458163 0.0586249725738189 -0.243508857709989 -0.978011907851276 0.228745239045284 0.990107159288199 -0.588305198691548 0.033793169834107 -0.0795438187467413 0.0370444369925358 0.115541280646496 -0.000848774453480735 -0.0428341462242987 -0.44111536299966 -0.806322292295175 -0.191836387921781 0.221835349007456 0.371487877284249 0.218055968532249 -0.302224984924333 0.2471745299218 0.201671707659315 0.171628453071722 0.244828849816385 0.244828849816385 -0.163124438641562 -0.497937008190484 -0.156747747276457 0.244828849816385 0.244828849816385 0.169068244098136 0.240083874136143 -0.14040626099707 0.429400350679192 0.244828849816385 0.408856867354427 0.390990287994104 -0.121534766721535 -0.988140614993635 -0.0586249725738183 -0.726312776529583 -0.442631177331996 -0.804647440181331 -0.98617802313445 -0.142799087482727 -0.770333609503996 0.0680618113838293 0.512232087178599 0.349205553145076 -0.815616332539905 -0.172421889975779 -0.198266284434271 0.99010365571603 0.99010365571603 1 0.99010365571603 0.57618049098651 0.99010365571603 1 -0.832095328347425 -0.811745098689429 0.706184169892788 0.99010365571603 0.06440824976038
-0.0419031886255362 -0.0897563092065987 0.430399594574117 0.196810584837384 -0.583402289127149 -0.215110824809734 1 0.990107626243727 0.99601992117212 0.994029887679642 0.99601992117212 0.992079176737797 -0.982031615218341 -0.982031615218341 0.882652890005423 -0.0419031886255362 0.177250832169596 0.168197420854572 0.127478641343658 -0.308233725429493 0.99601992117212 0.478986562066993 0.914198873558826 -0.319514505635073 -0.640225169886677 0.478986562066993 0.369266752753228 0.4727732540224 0.592888269364426 0.0524894141168755 0.165082212153189 -0.163856582387882 -0.215110824809734 -0.411166638530379 -0.246544079507393 0.310053009009415 -0.988140614993635 -0.110407032992212 0.42867858836487 0.42867858836487 -0.0419031886255362 -0.140580624203212 -0.323094860981423 -0.720289133167324 0.99405346560943 -0.0381271363515413 0.998013853666771 0.343605110172019 0.470795626454959 -0.219489266811199 -0.0293610464432626 0.849086975936853 -0.0637833225540608 -0.218582530060114 -0.225709089735297 0.0606277624406638 0.998013853666771 -0.0415744107039367 1 0.171262177229084 0.898102508196394 0.49067425962897 0.49067425962897 0.337425803249033 -0.221486546743783 0.0853723948471077 0.896156191894144 0.794394324609612 -0.212386904682674 0.194993930414865 -0.0763811718499836 -0.0567160675455107 -0.0516894862196259 -0.24424319200769 -0.12738238068909 -0.237648561583969 0.175611659422812 -0.974337989985739 -0.251931957939584 0.437276717364413 -0.988140614993635 -0.988140614993635 1 -0.11636463864557 -0.968044196145818 -0.054629983755121 -0.988140614993635 -0.982054105721894 0.984045053264505 1 0.0128435206838292 0.0602451766285137 -0.221486546743783 0.990107626243727 0.0772814593165585 0.421013154980981 -0.221486546743783 0.482288882947572 -0.373865471504036 1 0.0606277624406638 -0.403750516655644 0.913958641350754 0.931838802992664 0.0610141681874288 0.0863505663227141 -0.402078097303866 0.0767852934085448 -0.211783837535227 0.478986562066993 0.163831873105367 -0.73969977850564 0.592888269364426 0.32179778560432 -0.355610793444765 -0.974130688058562 0.0331328236838456 0.145410533987869 0.479739938124255 0.492357363833358 0.104799761307476 0.341748364860015 -0.221486546743783 -0.435593513705637 -0.919213537996248 -0.921069397181146 -0.92292829884559 0.990107626243727 0.894222200804168 0.882652890005423 0.819355374451088 0.0172947369663883 0.430671701561821 -0.403750516655644 -0.0830097326155837 0.0606277624406638 -0.00128592438640284 -0.251931957939584 0.811249073761336 0.0181213103875286 -0.0636891829350827 0.24622446466155 0.990107626243727 -0.221486546743783 -0.982031615218341 0.592860823907069 -0.0381271363515413 0.0750523212258935 -0.0457616433566726 -0.110407032992212 -0.001323078643392 0.0303750012956505 0.44137175640199 0.805056805517183 0.19310737391024 -0.214454863322237 -0.366536117408187 -0.218582530060114 0.305852203966214 -0.24424319200769 -0.197918303707373 -0.169207185785216 -0.241925330225748 -0.241925330225748 0.165082212153189 0.499170369471597 0.163053659443854 -0.241925330225748 -0.241925330225748 -0.167063198699027 -0.237236627038943 0.120634444750237 -0.424226396485991 -0.241925330225748 -0.403821677934095 -0.385975741940421 0.127478641343658 1 0.0636891829350821 0.741324476334372 0.439843309240173 0.803243071542434 0.998013853666771 0.145410533987869 0.778495930889221 -0.0710947289736013 -0.503766075984978 -0.356522602903886 0.814007297690677 0.16307931911102 0.19965052019029 -0.978361635266685 -0.978361635266685 -0.988140614993635 -0.978361635266685 -0.56921736462629 -0.978361635266685 -0.988140614993635 0.830198147997083 0.810374721451501 -0.721897249453905 -0.978361635266685 -0.0560809457447794
0.331961213545727 0.318453877332088 -0.203355441967049 -0.0354740473946207 0.179136926807936 0.192016899664999 -0.11636463864557 -0.126440929077073 -0.118257292254016 -0.121509687749753 -0.118257292254016 -0.11833324627268 0.123507196842683 0.123507196842683 -0.190523964108044 0.331961213545727 0.0883275856548163 0.129814692301161 0.0455063812549923 0.140896876966907 -0.118257292254016 -0.275481046972063 -0.183930252756247 0.107080135039639 0.182701812333802 -0.275481046972063 -0.284936452020046 -0.280211935115662 -0.178513549177244 -0.0752160532633846 0.1227095768157 -0.0236436655942537 0.192016899664999 -0.00819831370239159 -0.121597855789356 -0.2804487676269 0.121642929474995 -0.146894505880722 -0.201270435261019 -0.201270435261019 0.331961213545727 -0.188123672192129 0.110994780939399 0.14364808552558 -0.121607590864437 0.411039982709948 -0.11808490530494 -0.115384389595419 -0.277134660427166 0.19286874931732 0.412766181727546 -0.161259221548771 0.00401824198159398 0.197184318577966 0.179602421686835 0.0436342135142892 -0.11808490530494 0.334792347228478 -0.11636463864557 -0.141722599189823 -0.183234853614051 -0.271133844834298 -0.271133844834298 -0.11855548154944 0.189784667158932 -0.11103123534696 -0.183913550027577 -0.219213912322478 0.155160815487961 -0.185299565428983 -0.00320310137988804 0.0108918892430597 0.0680219800490651 -0.0881021765214655 -0.125827205279043 0.136616339042323 -0.0575448451583202 0.129844294393172 0.183296888122364 -0.204153782748659 0.121642929474995 0.121642929474995 -0.11636463864557 1 0.131790092699077 -0.0262418709867028 0.121642929474995 0.127046502941386 -0.131945806873461 -0.11636463864557 -0.0225980552459621 0.0378334414437471 0.189784667158932 -0.126440929077073 0.0784096278111791 -0.195921617621413 0.189784667158932 -0.277134660427166 0.0750023682564885 -0.11636463864557 0.0436342135142892 -0.00697187179698224 -0.167069524776952 -0.152222730573954 0.0392709558511738 -0.697592095011708 -0.00819831370239159 0.0769156741246052 0.150640616450046 -0.275481046972063 -0.0986960946375716 0.133241060819718 -0.178513549177244 -0.141241297407364 0.0825457895926941 0.137286065095325 -0.308708594374947 0.0424707288908096 -0.273066551321907 -0.271962132896251 -0.0889564149690691 -0.110977633020364 0.189784667158932 0.180069353488136 0.178364586361888 0.182941723654048 0.182235629233125 -0.126440929077073 -0.171693643092492 -0.190523964108044 -0.172483814087171 0.0686704458238313 -0.163945300589551 -0.00697187179698224 0.0381390030794073 0.0436342135142892 -0.0246293045628956 0.183296888122364 -0.201791696822657 0.266106760308289 -0.171710917580741 -0.195174067470118 -0.126440929077073 0.189784667158932 0.123507196842683 -0.171978031103355 0.411039982709948 0.0482669476594261 0.333441561973938 -0.146894505880722 -0.0285424487216722 0.395446528675733 -0.19862519418798 -0.22445326438669 -0.19063297750745 0.19504496565511 0.0390507409969879 0.194383890171905 0.107599158135605 -0.122001478766056 0.61650993085894 -0.219731336260659 -0.12232827536468 -0.12232827536468 0.1227095768157 -0.222199614756083 0.336871635721777 -0.12232827536468 -0.12232827536468 0.0717495252782912 -0.122759149615924 -0.230095433546092 0.0786751582165023 -0.12232827536468 -0.00697187179698224 0.0132027387684504 0.0455063812549923 -0.11636463864557 0.171710917580741 -0.134997715134613 -0.245249741272079 -0.205798804977448 -0.11808490530494 0.0424707288908096 -0.237460369711035 0.801939232396189 0.174603027180377 0.107782062055409 -0.191701492689545 -0.0473983437369453 -0.196898129192285 0.131957228421811 0.131957228421811 0.121642929474995 0.131957228421811 0.182109327132701 0.131957228421811 0.121642929474995 -0.168872686656907 -0.209738401172914 0.104776411401417 0.131957228421811 -0.0103020100220068
0.0294624847834439 0.0808433163045334 -0.428916773813161 -0.183646386242739 0.590659899259451 0.216641485259248 -0.968044196145818 -0.978011907851276 -0.968043275024541 -0.965990342829281 -0.968043275024541 -0.972267341285882 0.982099095097989 0.982099095097989 -0.88569561937882 0.0294624847834439 -0.175148746308197 -0.16620270288358 -0.128372363397145 0.301403822600985 -0.968043275024541 -0.469419166906233 -0.89262754468629 0.31323697086557 0.642515232868044 -0.469419166906233 -0.379094017877909 -0.463109493966508 -0.588359582608563 -0.0563249590629665 -0.163124438641562 0.165823142882289 0.216641485259248 0.416101344577388 0.249503032024426 -0.302812976750546 0.975995872305562 0.115541280646496 -0.427168098799759 -0.427168098799759 0.0294624847834439 0.145124421410175 0.316867170982368 0.724129973093138 -0.974225857032086 0.024851878274739 -0.970100829997518 -0.328317730949533 -0.461043514805234 0.221535642085886 0.0201611472872797 -0.83824043338172 0.0784017856272799 0.220069929401061 0.242900373266025 -0.069154068205305 -0.970100829997518 0.0291710568633182 -0.968044196145818 -0.143120565742376 -0.876215367698812 -0.48037941802648 -0.48037941802648 -0.322060290377517 0.238992945211906 -0.0873524187857269 -0.874205973849307 -0.804579676406408 0.229443033224478 -0.205830572851186 0.0659124794965901 0.0714659877132534 0.0505850346066212 0.2471745299218 0.0760205039027309 0.255170172740422 -0.157818347541309 0.982093177775536 0.259985831701095 -0.429719802633105 0.975995872305562 0.975995872305562 -0.968044196145818 0.131790092699077 1 0.0680507769384724 0.975995872305562 0.982050957487945 -0.984077556195899 -0.968044196145818 0.00340115589999237 -0.0687640226651827 0.238992945211906 -0.978011907851276 -0.079316559499211 -0.419667565027976 0.238992945211906 -0.472668974931265 0.396948265528425 -0.968044196145818 -0.069154068205305 0.417786046875271 -0.892460905682932 -0.935539515176617 -0.0695479737495188 -0.0869702946109319 0.416101344577388 -0.0788578772712825 0.229405411230553 -0.469419166906233 -0.141842770046545 0.700393882735189 -0.588359582608563 -0.304375089562057 0.368034474136404 0.994027917445661 -0.0256684397973023 -0.150537422869252 -0.469443184478676 -0.48203487448708 -0.0932791402282928 -0.326439425488572 0.238992945211906 0.440762095606539 0.926180928891901 0.928064026463314 0.929950157449006 -0.978011907851276 -0.897456676722244 -0.88569561937882 -0.797853950980087 -0.011544674537695 -0.436099643014903 0.417786046875271 0.105803267385342 -0.069154068205305 -0.00093120097407963 0.259985831701095 -0.799379697654484 -0.012375236664245 0.0654139868685922 -0.258468539849276 -0.978011907851276 0.238992945211906 0.982099095097989 -0.588305198691548 0.024851878274739 -0.0654887756193036 0.0333723646721257 0.115541280646496 -0.000848774453480735 -0.0473603843860941 -0.433795942698412 -0.815229890787083 -0.189289736237195 0.232078303027884 0.390451022509452 0.220069929401061 -0.290244464320062 0.2471745299218 0.21128275045664 0.140870306728203 0.244828849816385 0.244828849816385 -0.163124438641562 -0.491809442479679 -0.181422354161163 0.244828849816385 0.244828849816385 0.169068244098136 0.240083874136143 -0.144505718436948 0.436876338120998 0.244828849816385 0.417786046875271 0.409332829809593 -0.128372363397145 -0.968044196145818 -0.0654139868685916 -0.702093033110695 -0.430639437816604 -0.791246690456766 -0.970100829997518 -0.150537422869252 -0.779431535536311 0.0742077221783112 0.512888711681099 0.330510304570571 -0.802337292200721 -0.157042149138257 -0.195467850175279 0.986102205559095 0.986102205559095 0.975995872305562 0.986102205559095 0.570028060545097 0.986102205559095 0.975995872305562 -0.840814220020426 -0.820609016080239 0.706184169892788 0.986102205559095 0.0693812994904424
0.055941518665449 -0.004392546140935 -0.209836561356408 0.0353029269159004 0.141783983874168 0.0539203408470031 -0.054629983755121 -0.0617469770546864 -0.054629983755121 -0.0560563798259481 -0.054629983755121 -0.0489099298758891 0.0560563798259478 0.0560563798259478 -0.053005022484591 0.055941518665449 -0.0275771507331943 -0.0610862660844343 -0.0217052737911003 0.164771888853547 -0.054629983755121 -0.14494027483692 -0.060270695233376 0.20310602445905 0.105110587780566 -0.14494027483692 -0.11080357281375 -0.138718995356389 -0.131426691999666 -0.0576327697859708 -0.0599548785359529 -0.0468046053832378 0.0539203408470031 -0.0205620367803271 -0.08847861441498 -0.106892952135767 0.0631658007845576 -0.086821058745475 -0.211441779724683 -0.211441779724683 0.055941518665449 -0.0825638711332669 0.197363276114054 0.0778308200526196 -0.0503420769625164 0.0512517321858251 -0.0532021225993715 -0.0990875829039696 -0.140933595750258 0.0531844149627701 0.0470126801391389 -0.0870641055714564 0.945532071839134 0.0516659480215965 0.0201102849319716 0.0809335452760095 -0.0532021225993715 0.0506172470029586 -0.054629983755121 0.00693959996629016 -0.0418988689920853 -0.110107988102861 -0.110107988102861 -0.0930956481584803 0.023258568556158 -0.0487294793905134 -0.0432892814726923 -0.0837625476678843 0.0084474927186847 -0.0806763715436322 0.928972252013975 0.941323569152129 -0.0874052356797618 -0.0355704084083444 0.289105865166905 0.05670385551446 -0.0280038246956814 0.0825242765335794 0.0224845173195568 -0.149783196691772 0.0631658007845576 0.0631658007845576 -0.054629983755121 -0.0262418709867028 0.0680507769384724 1 0.0631658007845576 0.0589047082823176 -0.0574812935565609 -0.054629983755121 0.883296232702607 0.0830917721072917 0.023258568556158 -0.0617469770546864 0.0934987890665698 -0.221720757185247 0.023258568556158 -0.144059031812961 -0.00785646009153272 -0.054629983755121 0.0809335452760095 -0.0226226394721448 -0.0575219203972301 -0.0670248734193729 0.088236899051354 -0.0248460713710474 -0.0205620367803271 0.0955991259855069 0.0244895449765035 -0.14494027483692 -0.00872992136550968 0.0675645785315277 -0.131426691999666 -0.0651711306820272 0.210470725826084 0.0645830648872302 -0.0941392482085569 -0.0295571753008621 -0.106543570628873 -0.107354925091667 0.0486293276262724 -0.100250722677288 0.023258568556158 0.218604284977139 0.0877281105826136 0.0864001138455752 0.0850711016624994 -0.0617469770546864 -0.073064407945518 -0.053005022484591 -0.0253386059285644 -0.800594623693609 -0.212380239317721 -0.0226226394721448 -0.00197729284716424 0.0809335452760095 0.0135216556624011 0.0224845173195568 -0.0699825699076052 0.293060381565252 0.123509170316534 -0.126692370831952 -0.0617469770546864 0.023258568556158 0.0560563798259478 -0.131426691999666 0.0512517321858251 -0.933044527464109 0.0572734856300288 -0.086821058745475 0.0193181076561649 0.106038350908564 -0.148908943486699 -0.0781742455019904 -0.10520706350203 0.0208862726359679 0.00242701681498122 0.0516659480215965 0.100315034643014 -0.0876528824067083 -0.290893854040303 0.24333409966698 -0.086821058745475 -0.086821058745475 -0.0599548785359529 -0.127612760484552 -0.117259735885589 -0.086821058745475 -0.086821058745475 0.242612766013744 -0.0851383983376472 -0.0594528715496689 -0.0184480330431232 -0.086821058745475 -0.0226226394721448 -0.0121569223176343 -0.0217052737911003 -0.054629983755121 -0.123509170316533 -0.0661100078496585 -0.127495288711398 -0.0770700008419388 -0.0532021225993715 -0.0295571753008621 -0.0958079287493127 -0.0633384262953128 0.165119087197967 0.0989078135515127 -0.0952252535624426 0.0154713731483837 -0.102756880111258 0.0702362620367109 0.0702362620367109 0.0631658007845576 0.0702362620367109 0.147384370680027 0.0702362620367109 0.0631658007845576 -0.0976387134041152 -0.100522064846022 0.0671509150859232 0.0702362620367109 0.970528619100236
0.033166773916557 0.0854369199222219 -0.433405138395371 -0.196645583730615 0.590659899259451 0.21457067033849 -0.988140614993635 -0.978011907851276 -0.988140614993635 -0.986107238218809 -0.988140614993635 -0.980313727824066 0.990107159288199 0.990107159288199 -0.873028794895958 0.033166773916557 -0.175148746308197 -0.16620270288358 -0.121534766721535 0.312277472948547 -0.988140614993635 -0.481470847319058 -0.900988787777015 0.323960642732809 0.647908971832719 -0.481470847319058 -0.373745076995604 -0.475229933505089 -0.588305198691548 -0.0494102265676017 -0.163124438641562 0.165823142882289 0.21457067033849 0.416101344577388 0.249503032024426 -0.302812976750546 1 0.115541280646496 -0.431642017219842 -0.431642017219842 0.033166773916557 0.145124421410175 0.327604476232252 0.729006977028555 -0.982264602843857 0.033793169834107 -0.98617802313445 -0.340805114339408 -0.4731361813857 0.219517499418998 0.029086696740256 -0.846914011378962 0.0734962370962541 0.218055968532249 0.232711886650675 -0.069154068205305 -0.98617802313445 0.0328502965555707 -0.988140614993635 -0.169231113132295 -0.884643128210113 -0.491808539237917 -0.491808539237917 -0.334632597916453 0.228745239045284 -0.0831479948582801 -0.882644226027552 -0.795637869476818 0.2194510111608 -0.203529378076937 0.0862187209282258 0.0664598227337095 0.0424236625535406 0.2471745299218 0.129803611655208 0.245374125513605 -0.175659064377312 0.986102302584745 0.258571457575175 -0.437085772494142 1 1 -0.988140614993635 0.121642929474995 0.975995872305562 0.0631658007845576 1 0.994052199915549 -0.972018742578432 -0.988140614993635 -0.00254151956523163 -0.0687640226651827 0.228745239045284 -0.978011907851276 -0.0857625978883448 -0.42404294471579 0.228745239045284 -0.484720596614288 0.379102062391732 -0.988140614993635 -0.069154068205305 0.408856867354427 -0.90082058782939 -0.923192778002628 -0.0695479737495188 -0.0774985408361464 0.407163523817505 -0.0852571872424767 0.218986282007808 -0.481470847319058 -0.16037772658436 0.724639965150327 -0.588305198691548 -0.320870024959558 0.368034474136404 0.982025398224859 -0.0252361495693174 -0.142799087482727 -0.480922218154378 -0.493465616596477 -0.113984096819044 -0.338898125898642 0.228745239045284 0.445330798278561 0.930317483173246 0.93219549920429 0.93407659528872 -0.978011907851276 -0.884873343715143 -0.877259289511381 -0.806676429018445 -0.0235416147322193 -0.440618781569325 0.408856867354427 0.0886123015113076 -0.069154068205305 -0.00093120097407963 0.258571457575175 -0.812718326069686 -0.0241200775458163 0.0586249725738189 -0.243508857709989 -0.978011907851276 0.228745239045284 0.990107159288199 -0.588305198691548 0.033793169834107 -0.0795438187467413 0.0370444369925358 0.115541280646496 -0.000848774453480735 -0.0428341462242987 -0.44111536299966 -0.806322292295175 -0.191836387921781 0.221835349007456 0.371487877284249 0.218055968532249 -0.302224984924333 0.2471745299218 0.201671707659315 0.171628453071722 0.244828849816385 0.244828849816385 -0.163124438641562 -0.497937008190484 -0.156747747276457 0.244828849816385 0.244828849816385 0.169068244098136 0.240083874136143 -0.14040626099707 0.429400350679192 0.244828849816385 0.408856867354427 0.390990287994104 -0.121534766721535 -0.988140614993635 -0.0586249725738183 -0.726312776529583 -0.442631177331996 -0.804647440181331 -0.98617802313445 -0.142799087482727 -0.770333609503996 0.0680618113838293 0.512232087178599 0.349205553145076 -0.815616332539905 -0.172421889975779 -0.198266284434271 0.99010365571603 0.99010365571603 1 0.99010365571603 0.57618049098651 0.99010365571603 1 -0.832095328347425 -0.811745098689429 0.706184169892788 0.99010365571603 0.06440824976038
0.0304784783395064 0.0827963264107077 -0.433808951263883 -0.198931017346133 0.593006951853963 0.218957155971702 -0.982054105721894 -0.971983746703992 -0.986061375059438 -0.984043753913839 -0.986061375059438 -0.98617932529836 0.996031354663584 0.996031354663584 -0.879902584297177 0.0304784783395064 -0.176196729229186 -0.167197158154974 -0.120592276746752 0.31009537199853 -0.986061375059438 -0.485343088483864 -0.907560669322224 0.32152283854811 0.644055338795336 -0.485343088483864 -0.383836133898851 -0.479099880968574 -0.590489116220213 -0.0509518883798954 -0.164100475463381 0.164836859979049 0.218957155971702 0.413626456964971 0.24801903786948 -0.305378025301293 0.994052199915549 0.112982397952396 -0.432057428938105 -0.432057428938105 0.0304784783395064 0.142861007328403 0.3251380200425 0.724622069203293 -0.988141873160491 0.0318179513193634 -0.984079440585909 -0.341693882804863 -0.477026862701405 0.223472595479662 0.0271200906740516 -0.854427650784778 0.0686510764376666 0.222406380316292 0.237784242396254 -0.0697828185463405 -0.984079440585909 0.030200934883453 -0.982054105721894 -0.170243688557475 -0.891332204283927 -0.496028355683439 -0.496028355683439 -0.33543135254583 0.233657447758323 -0.0842615633225243 -0.889358877575938 -0.803891776068845 0.224138096252632 -0.199275818243791 0.0813133586228717 0.061597980410685 0.0389023371295559 0.245704385231857 0.128595028682929 0.249728297196386 -0.173164611252394 0.980201897887342 0.255258881085583 -0.441023364957941 0.994052199915549 0.994052199915549 -0.982054105721894 0.127046502941386 0.982050957487945 0.0589047082823176 0.994052199915549 1 -0.978014100265707 -0.982054105721894 -0.00769429807539747 -0.0693553603012815 0.233657447758323 -0.971983746703992 -0.0870182684487449 -0.42435610343317 0.233657447758323 -0.488630307706528 0.394462837447449 -0.982054105721894 -0.0697828185463405 0.415301138990384 -0.907355476236884 -0.929541877337403 -0.070214674744082 -0.0815724056385558 0.413626456964971 -0.0864700670895226 0.223983633178094 -0.485343088483864 -0.162110318807489 0.72488280801343 -0.590489116220213 -0.321864671641433 0.371830464956692 0.98808055187484 -0.0259082414129007 -0.142377963105853 -0.485081450342699 -0.497705113316345 -0.114484562995343 -0.339788679174653 0.233657447758323 0.445734216424058 0.92474686852112 0.92661382623996 0.92848384468728 -0.971983746703992 -0.89159998040356 -0.884122000323649 -0.812892352250809 -0.0176435936060964 -0.440900407874458 0.415301138990384 0.098104776545578 -0.0697828185463405 -0.00229134812545328 0.255258881085583 -0.820776980709436 -0.0271285529164726 0.0652974446146589 -0.253013826641643 -0.971983746703992 0.233657447758323 0.996031354663584 -0.590489116220213 0.0318179513193634 -0.0750072736367612 0.0344422717955582 0.112982397952396 -0.00224730637390848 -0.0458913436086955 -0.445107407126497 -0.814544666829043 -0.187322166250214 0.226580718432407 0.388128697884796 0.222406380316292 -0.304033314296783 0.245704385231857 0.207619443623321 0.169108152695221 0.243372656762772 0.243372656762772 -0.164100475463381 -0.502431948513562 -0.159909748857237 0.243372656762772 0.243372656762772 0.168062659981612 0.23865590324928 -0.139507093749028 0.434190720352629 0.243372656762772 0.415301138990384 0.406898199969883 -0.120592276746752 -0.982054105721894 -0.0652974446146583 -0.726540337888936 -0.44634198427928 -0.812772425106045 -0.984079440585909 -0.142377963105853 -0.778874641019581 0.0701338188055149 0.513611896703116 0.344941200161529 -0.823563252364559 -0.174226614511946 -0.193806365716554 0.984214717108947 0.984214717108947 0.994052199915549 0.984214717108947 0.57268043423771 0.984214717108947 0.994052199915549 -0.839813039922699 -0.819873059116814 0.706617160206374 0.984214717108947 0.060251639787472
-0.0341893814844488 -0.0835994011639935 0.43405780980558 0.18728882288995 -0.591819723979989 -0.217677640068799 0.984045053264505 0.994052528110141 0.984044809985443 0.982031370269141 0.984044809985443 0.988142106125057 -0.978015466497952 -0.978015466497952 0.89903693652034 -0.0341893814844488 0.176547411456026 0.167529928643958 0.132471666133521 -0.309677681142839 0.984044809985443 0.475800497664696 0.909781540458984 -0.321128946600418 -0.642776029410093 0.475800497664696 0.383496004875082 0.469555746908076 0.601220405990889 0.058230360151976 0.164427082662121 -0.164509438825458 -0.217677640068799 -0.41280485643392 -0.247526389080234 0.30764399382995 -0.972018742578432 -0.112125798640524 0.432326251143166 0.432326251143166 -0.0341893814844488 -0.142102807319303 -0.324728583878743 -0.723181510123982 0.990108560022547 -0.0295373499773603 0.986062301176686 0.33730745145678 0.467548961484425 -0.222147470649753 -0.0205641220343466 0.844009538371482 -0.067030964277652 -0.221134259005354 -0.236626755361782 0.0633846663814342 0.986062301176686 -0.0338965704218186 0.984045053264505 0.170582522519205 0.893601780002411 0.487246212685139 0.487246212685139 0.331113617304901 -0.232456955933944 0.0887230002469711 0.891637960825812 0.811155319714661 -0.222967075608898 0.197851726196482 -0.0540449122414638 -0.0599728638088302 -0.0538159763721881 -0.245216334117164 -0.0737771522626998 -0.248450697834411 0.168930243105368 -0.978243510716867 -0.254151554637174 0.437785021627325 -0.972018742578432 -0.972018742578432 0.984045053264505 -0.131945806873461 -0.984077556195899 -0.0574812935565609 -0.972018742578432 -0.978014100265707 1 0.984045053264505 0.00941116430384352 0.0630000743310253 -0.232456955933944 0.994052528110141 0.0738287813153925 0.424713392665065 -0.232456955933944 0.479085432841993 -0.393637126406046 0.984045053264505 0.0633846663814342 -0.414476211980531 0.909565120364728 0.948056681759375 0.0637730857390081 0.0966861798200516 -0.41280485643392 0.0733745336354777 -0.222791516916411 0.475800497664696 0.162685351735996 -0.72343261617176 0.601220405990889 0.312381730402377 -0.359357876063751 -0.990106614451028 0.0297199927108982 0.151272845752582 0.476311636395493 0.488920167775095 0.0906083243439685 0.335451694047262 -0.232456955933944 -0.439282792152532 -0.922899629977225 -0.924762852131625 -0.926629129173866 0.994052528110141 0.910570040168586 0.89903693652034 0.815105695756639 -0.00178091226289878 0.434453837415817 -0.414476211980531 -0.0971624101898668 0.0633846663814342 -0.000564490363802978 -0.254151554637174 0.805793317309065 0.0162081673934666 -0.0663940950418783 0.263117590763788 0.994052528110141 -0.232456955933944 -0.978015466497952 0.601207175111853 -0.0295373499773603 0.0547584111426799 -0.0380969285018749 -0.112125798640524 -0.000616459503376391 0.0403827183934761 0.441879307871153 0.821764313730888 0.188397912259812 -0.22535863289755 -0.387357744434096 -0.221134259005354 0.304638428138324 -0.245216334117164 -0.213719912851481 -0.140708432569236 -0.242889237240948 -0.242889237240948 0.164427082662121 0.499789708226284 0.185403050226699 -0.242889237240948 -0.242889237240948 -0.167728831309956 -0.238181852778025 0.118383316838878 -0.433342613264528 -0.242889237240948 -0.414476211980531 -0.406089964008306 0.132471666133521 0.984045053264505 0.0663940950418783 0.725086113481482 0.437176918440823 0.79773742178579 0.986062301176686 0.151272845752582 0.790859444485215 -0.0818848119990028 -0.512741168693669 -0.344231997070012 0.808623829238877 0.153548445542623 0.194813644805301 -0.982259737390828 -0.982259737390828 -0.972018742578432 -0.982259737390828 -0.571534882451479 -0.982259737390828 -0.972018742578432 0.846772661115174 0.827038191986493 -0.729669179638714 -0.982259737390828 -0.0588629531522088
-0.0419031886255362 -0.0897563092065987 0.430399594574117 0.196810584837384 -0.583402289127149 -0.215110824809734 1 0.990107626243727 0.99601992117212 0.994029887679642 0.99601992117212 0.992079176737797 -0.982031615218341 -0.982031615218341 0.882652890005423 -0.0419031886255362 0.177250832169596 0.168197420854572 0.127478641343658 -0.308233725429493 0.99601992117212 0.478986562066993 0.914198873558826 -0.319514505635073 -0.640225169886677 0.478986562066993 0.369266752753228 0.4727732540224 0.592888269364426 0.0524894141168755 0.165082212153189 -0.163856582387882 -0.215110824809734 -0.411166638530379 -0.246544079507393 0.310053009009415 -0.988140614993635 -0.110407032992212 0.42867858836487 0.42867858836487 -0.0419031886255362 -0.140580624203212 -0.323094860981423 -0.720289133167324 0.99405346560943 -0.0381271363515413 0.998013853666771 0.343605110172019 0.470795626454959 -0.219489266811199 -0.0293610464432626 0.849086975936853 -0.0637833225540608 -0.218582530060114 -0.225709089735297 0.0606277624406638 0.998013853666771 -0.0415744107039367 1 0.171262177229084 0.898102508196394 0.49067425962897 0.49067425962897 0.337425803249033 -0.221486546743783 0.0853723948471077 0.896156191894144 0.794394324609612 -0.212386904682674 0.194993930414865 -0.0763811718499836 -0.0567160675455107 -0.0516894862196259 -0.24424319200769 -0.12738238068909 -0.237648561583969 0.175611659422812 -0.974337989985739 -0.251931957939584 0.437276717364413 -0.988140614993635 -0.988140614993635 1 -0.11636463864557 -0.968044196145818 -0.054629983755121 -0.988140614993635 -0.982054105721894 0.984045053264505 1 0.0128435206838292 0.0602451766285137 -0.221486546743783 0.990107626243727 0.0772814593165585 0.421013154980981 -0.221486546743783 0.482288882947572 -0.373865471504036 1 0.0606277624406638 -0.403750516655644 0.913958641350754 0.931838802992664 0.0610141681874288 0.0863505663227141 -0.402078097303866 0.0767852934085448 -0.211783837535227 0.478986562066993 0.163831873105367 -0.73969977850564 0.592888269364426 0.32179778560432 -0.355610793444765 -0.974130688058562 0.0331328236838456 0.145410533987869 0.479739938124255 0.492357363833358 0.104799761307476 0.341748364860015 -0.221486546743783 -0.435593513705637 -0.919213537996248 -0.921069397181146 -0.92292829884559 0.990107626243727 0.894222200804168 0.882652890005423 0.819355374451088 0.0172947369663883 0.430671701561821 -0.403750516655644 -0.0830097326155837 0.0606277624406638 -0.00128592438640284 -0.251931957939584 0.811249073761336 0.0181213103875286 -0.0636891829350827 0.24622446466155 0.990107626243727 -0.221486546743783 -0.982031615218341 0.592860823907069 -0.0381271363515413 0.0750523212258935 -0.0457616433566726 -0.110407032992212 -0.001323078643392 0.0303750012956505 0.44137175640199 0.805056805517183 0.19310737391024 -0.214454863322237 -0.366536117408187 -0.218582530060114 0.305852203966214 -0.24424319200769 -0.197918303707373 -0.169207185785216 -0.241925330225748 -0.241925330225748 0.165082212153189 0.499170369471597 0.163053659443854 -0.241925330225748 -0.241925330225748 -0.167063198699027 -0.237236627038943 0.120634444750237 -0.424226396485991 -0.241925330225748 -0.403821677934095 -0.385975741940421 0.127478641343658 1 0.0636891829350821 0.741324476334372 0.439843309240173 0.803243071542434 0.998013853666771 0.145410533987869 0.778495930889221 -0.0710947289736013 -0.503766075984978 -0.356522602903886 0.814007297690677 0.16307931911102 0.19965052019029 -0.978361635266685 -0.978361635266685 -0.988140614993635 -0.978361635266685 -0.56921736462629 -0.978361635266685 -0.988140614993635 0.830198147997083 0.810374721451501 -0.721897249453905 -0.978361635266685 -0.0560809457447794
0.0362058032172536 -0.0442539860664676 -0.266062456300724 0.0652325690516732 0.119721245873644 0.081166542149284 0.0128435206838292 0.00425942782830611 0.0128435206838292 0.0111275876651413 0.0128435206838292 0.0197014083600802 -0.0111275876651417 -0.0111275876651417 0.000665074578890805 0.0362058032172536 -0.0356324236138068 -0.0691571681422521 0.0424935607113969 0.122366558824943 0.0128435206838292 -0.155376774242198 0.00308842116869408 0.144212787918301 0.0236495962026641 -0.155376774242198 -0.0971104376830954 -0.148460739253701 -0.107433606666567 -0.0652473854775009 -0.0678762982521861 -0.0665734784402181 0.081166542149284 0.025800559219806 -0.100168676304961 -0.111450241906382 -0.00254151956523163 -0.0982921193718112 -0.267898834449513 -0.267898834449513 0.0362058032172536 -0.093472459268447 0.148202640697955 -0.0188247876698749 0.0179879064861903 0.0207128021850443 0.014558916107866 -0.0531664990345581 -0.151375452542329 0.0756902418218599 0.017840584934053 -0.048048987485797 0.934179028940315 0.0784211445437326 0.0355309603515634 0.110199330029551 0.014558916107866 0.0317269243551548 0.0128435206838292 -0.00642568500366696 0.0132007680749399 -0.0641989797767254 -0.0641989797767254 -0.0460569204451778 0.0568211686201719 -0.0551677654521565 0.0116365425353068 -0.0461922485754098 0.0248258024413156 -0.168846488830886 0.916665535423964 0.938355589564394 -0.100168676304961 -0.0631309779810075 0.269101327446895 0.0797906106023603 0.000986994013549294 0.0180375725776994 0.0583653161620651 -0.111447518463641 -0.00254151956523163 -0.00254151956523163 0.0128435206838292 -0.0225980552459621 0.00340115589999237 0.883296232702607 -0.00254151956523163 -0.00769429807539747 0.00941116430384352 0.0128435206838292 1 0.112751491280728 0.0568211686201719 0.00425942782830611 0.119103950030281 -0.267939828186802 0.0568211686201719 -0.154827368935817 0.0326925702087973 0.0128435206838292 0.110199330029551 0.0230730259476135 0.000705197393549025 -0.00495180538103796 0.116681282730594 0.00531220971540391 0.0163165673524019 0.121515295758944 0.0515809374850247 -0.155376774242198 0.0230645311937658 -0.0269875352870366 -0.107433606666567 -0.00920917749772312 0.258661785092075 -0.000823359875882821 -0.063096276159998 0.0325813677527061 -0.0596150852326564 -0.0609914793353366 0.088996941153213 -0.054575261047266 0.0568211686201719 0.262470646672381 0.0299540041841014 0.0283385247520558 0.0267229571609576 0.00425942782830611 -0.0169884509763953 0.000665074578890805 0.0119940197458547 -0.906371604511483 -0.255208569442743 0.0230730259476135 -0.0402406973535024 0.110199330029551 0.0207815684160681 0.0583653161620651 -0.0305683783763365 0.397732865268395 0.0738189658949989 -0.170871089788046 0.00425942782830611 0.0568211686201719 -0.0111275876651417 -0.107433606666567 0.0207128021850443 -0.816640245498669 0.0378104287308782 -0.0982921193718112 0.0259747241037217 0.0964498100933687 -0.110436302834941 -0.0351447861537435 -0.184582917007184 0.0539224510699958 0.0482810072904982 0.0784211445437326 0.197805517359626 -0.0992338460886663 -0.332525883546788 0.200671188645126 -0.0982921193718112 -0.0982921193718112 -0.0678762982521861 -0.0851997332628834 -0.118920741551575 -0.0982921193718112 -0.0982921193718112 0.324446906989524 -0.0963871407864497 -0.0885572226095159 -0.0705920350192737 -0.0982921193718112 0.0136436012552664 0.0271692897496621 0.0424935607113969 0.0128435206838292 -0.0738189658949977 0.0233743370106803 -0.136950720565285 -0.0384759574746874 0.014558916107866 0.0325813677527061 -0.0601208753890355 -0.0740120229017263 0.134160773190906 0.0503548317992886 -0.0606039048464999 0.0362507961990735 -0.184334693146779 0.00605083177407478 0.00605083177407478 -0.00254151956523163 0.00605083177407478 0.130506191226476 0.00605083177407478 -0.00254151956523163 -0.0590176523788782 -0.0565652471407362 -0.0271974618181296 0.00605083177407478 0.857264272981301
0.459229149415962 -0.28766284630395 0.0441364234424904 0.0770532200659716 -0.0315548740202014 -0.0122786619504575 0.0602451766285137 0.062504881166223 0.0661089847969875 0.0645552414297733 0.0661089847969875 0.0622776155503468 -0.0663893056286833 -0.0663893056286833 0.0375065168431857 0.459229149415962 0.23409296236163 0.241937814182425 0.120454591315567 -0.0150758408569244 0.0661089847969875 0.0131484534409507 0.0477626381305751 -0.00323324953800041 -0.0426758592517293 0.0131484534409507 -0.0829362371215046 0.0191048411005018 0.023246181916164 0.371226969106223 0.213361207784534 -0.0700437867632324 -0.00346631144910605 -0.0149516987296673 -0.0454862907306237 0.012663509752944 -0.0687640226651827 -0.10341584082868 0.0418306445261538 0.0418306445261538 0.459229149415962 -0.0983449439421001 -0.00918331286977923 -0.0686516199046835 0.0607203127105947 -0.249921672816039 0.0617818843779796 0.0666184105813117 0.0154509165614662 -0.0106879717201821 -0.248605411875995 0.0229149441255977 0.137114967606333 -0.0149856447941548 -0.013848707168877 0.996243185452797 0.0617818843779796 0.460147114061927 0.0602451766285137 0.0364599335434349 0.03552204414163 0.0178458601502203 0.0178458601502203 0.0822739665492977 -0.00458699991934887 0.313878666728015 0.0340815216299903 0.0187302383930123 -0.0165166364824649 0.0010452732087717 0.144071493031338 0.134043724435263 -0.0126298778172488 -0.052121596334627 -0.0657783749666574 -0.0106879717201821 0.090794288915096 -0.0752831152982677 -0.0302761173160167 0.0788549953202412 -0.0687640226651827 -0.0687640226651827 0.0602451766285137 0.0378334414437471 -0.0687640226651827 0.0830917721072917 -0.0687640226651827 -0.0693553603012815 0.0630000743310253 0.0602451766285137 0.112751491280728 1 -0.00458699991934887 0.062504881166223 0.939529553977341 0.0376127921131705 -0.00458699991934887 0.00955249833547303 -0.000545089252805538 0.0602451766285137 0.996243185452797 -0.0172762741198696 0.0494200988089791 0.0473217683237274 0.992519673684007 -0.190469692520898 -0.0222410947057857 0.942854010316829 -0.00236902372416174 0.0131484534409507 0.0250531217451805 -0.0589322142912249 0.023246181916164 0.0114251428168648 -0.087037850569737 -0.067169157648594 -0.422122490681638 0.120336145553967 0.0230621385485951 0.0161138846934725 -0.00935172205750249 0.0650428160526321 -0.00458699991934887 -0.0486053894394326 -0.0773939581625673 -0.0789911882469591 -0.0741910369742439 0.062504881166223 0.0460292872534749 0.0426698870335267 0.0333485306756743 -0.143579120252283 0.0572101531794943 -0.0172762741198696 -0.0549366367765511 0.996243185452797 0.829741425294334 -0.0302761173160167 0.0245129323036322 0.329915518278317 -0.0630155623035971 -0.064141916520658 0.062504881166223 -0.00458699991934887 -0.0663893056286833 0.0297819756276158 -0.249921672816039 -0.081571358490002 0.451818901782729 -0.10341584082868 0.827278400058726 0.498718227687737 0.0815940071081944 0.0313613368424445 0.00252989887635276 -0.00734859127841417 -0.00206164859724405 -0.00624849770107218 0.124788415518898 -0.052121596334627 -0.0372238519703521 -0.106230093418828 -0.0579928064669333 -0.0579928064669333 0.213361207784534 0.0834476194915978 -0.139672498322178 -0.0579928064669333 -0.0579928064669333 0.0452956018105426 -0.0526200414409301 0.37184075574515 -0.0908438925119079 -0.0579928064669333 -0.0172762741198696 -0.0203594049795119 0.120454591315567 0.0602451766285137 0.0630155623035982 0.0559915618006984 0.014478121024394 0.0215724708888109 0.0617818843779796 0.120336145553967 0.024603726046506 0.234536848910696 -0.0600655109094837 -0.0807197036781198 0.0252693391540663 0.0765161669104344 0.0166664555646781 -0.0711696084614359 -0.0711696084614359 -0.0687640226651827 -0.0711696084614359 -0.0301566952045246 -0.0711696084614359 -0.0687640226651827 0.025182815223508 0.0359566863144604 -0.0594828679089624 -0.0711696084614359 0.101487853374609
0.0612303147732335 0.0741990031298266 -0.557671447339803 0.298345018510283 0.474461326229864 0.974811956236183 -0.221486546743783 -0.2275408548701 -0.230049209450747 -0.231254224418035 -0.230049209450747 -0.225205431367953 0.231254224418035 0.231254224418035 -0.253281668921745 0.0612303147732335 -0.0695980766011009 -0.0660432272021357 -0.112371506753961 -0.128229754918958 -0.230049209450747 -0.252623533663844 -0.255732260267339 -0.136760612250024 -0.201123165601658 -0.252623533663844 -0.137241585334416 -0.252623533663844 -0.463911430299609 -0.014079178419194 -0.0648200310615417 -0.0635758733385375 0.966247093801865 0.609006408854975 -0.0374415737384304 -0.178497303447676 0.228745239045284 0.0391837427114283 -0.551215652683728 -0.551215652683728 0.0612303147732335 0.049673108126965 -0.138152564345391 -0.198709924100118 -0.226420022593979 0.0635023265554098 -0.228841867028528 0.380357415581832 -0.253830956259559 0.91447597333224 0.067862757229228 -0.239594445721391 0.101363832104613 0.97076392020632 0.97817913268772 -0.00693033792443766 -0.228841867028528 0.0628720733538377 -0.221486546743783 -0.0672466130836353 -0.243788036064384 -0.270254567331744 -0.270254567331744 0.372182740703784 1 -0.0526837255755833 -0.244979339319112 -0.257492531811493 0.903039929771032 -0.886705295232553 0.089879726595848 0.098469246519064 0.0768609152089128 -0.0346676079849164 -0.0259325525404709 0.863307870627693 0.387705231590858 0.236501915229973 0.956078060896571 -0.269608486723796 0.228745239045284 0.228745239045284 -0.221486546743783 0.189784667158932 0.238992945211906 0.023258568556158 0.228745239045284 0.233657447758323 -0.232456955933944 -0.221486546743783 0.0568211686201719 -0.00458699991934887 1 -0.2275408548701 0.0208589493833362 -0.556350067500487 1 -0.253830956259559 0.534851960211089 -0.221486546743783 -0.00693033792443766 0.605718420586214 -0.24493206461648 -0.246727307696377 -0.00925915168992548 -0.117743826383262 0.599703785652638 0.0146108908075963 0.884555269661097 -0.252623533663844 -0.0343548017557115 -0.208590404732171 -0.463911430299609 0.42185126098252 0.374722902013857 0.238437884760099 -0.0403933868590774 -0.114725034980365 -0.268416746508813 -0.270867991737987 0.311872833876307 0.379601444730232 1 0.545502889660052 0.26590006456107 0.264719082112774 0.263536998797894 -0.2275408548701 -0.254418170366582 -0.253281668921745 -0.220980231515996 -0.0551349235046269 -0.539969475701085 0.605718420586214 0.125983876161953 -0.00693033792443766 0.0209470978740328 0.956078060896571 -0.25637503983309 0.0588857031593455 -0.0299758627845689 -0.444056370093173 -0.2275408548701 1 0.231254224418035 -0.463911430299609 0.0635023265554098 -0.0123715508746075 0.0628720733538377 0.0391837427114283 0.0188464467871083 0.0308399001995149 -0.272078279508543 -0.271600620972179 -0.862641741825354 0.995690909059749 0.565404628670855 0.97076392020632 0.066483374621149 -0.0346676079849164 0.0482557874199469 -0.0577021274568272 -0.0318153616351495 -0.0318153616351495 -0.0648200310615417 -0.306037088963249 0.00606984133393373 -0.0318153616351495 -0.0318153616351495 0.384700611269331 -0.0258685995869041 -0.0803511587061434 -0.170373985244438 -0.0318153616351495 0.59642948502373 0.547333208712519 -0.112371506753961 -0.221486546743783 0.0299758627845705 0.207445455869562 -0.21597351390577 -0.251219806374274 -0.228841867028528 -0.114725034980365 -0.254938569661487 0.142919414632482 0.566187650611762 -0.377735278778639 -0.243686465040713 0.300898243727596 -0.86597785457346 0.234737001515928 0.234737001515928 0.228745239045284 0.234737001515928 0.481551498421548 0.234737001515928 0.228745239045284 -0.241802551917902 -0.258578382265575 -0.131935191785596 0.234737001515928 0.0400778290381932
-0.0367761053024852 -0.0862084093523379 0.433656981321099 0.185239003341418 -0.589468140724922 -0.213290864977465 0.990107626243727 1 0.986108089914601 0.984078959234633 0.986108089914601 0.982265158725691 -0.97202093591136 -0.97202093591136 0.892203435865665 -0.0367761053024852 0.175497400689163 0.166533549102638 0.133179982226669 -0.311848553429148 0.986108089914601 0.471949572978703 0.903203811584275 -0.323552507329476 -0.646621794355393 0.471949572978703 0.373479191202375 0.465709266119756 0.599040042371709 0.0568018059435994 0.163449157210057 -0.165493708001747 -0.213290864977465 -0.415274690985124 -0.249007353314439 0.30508262120247 -0.978011907851276 -0.114690120459102 0.431913973520527 0.431913973520527 -0.0367761053024852 -0.144371782844999 -0.327180860637432 -0.727557193730023 0.984219917193903 -0.0315362833615116 0.988141127612361 0.336458969458147 0.463682595337796 -0.218192842118294 -0.0226211994896151 0.836463115930115 -0.0718837397373414 -0.216783217619727 -0.231549488101313 0.0628542207081013 0.988141127612361 -0.0364459847636131 0.990107626243727 0.16956798776162 0.886908039614254 0.483045335943068 0.483045335943068 0.330354362819384 -0.2275408548701 0.0876952017864717 0.884918845164535 0.802918446316766 -0.21827807228726 0.202114601827507 -0.0590764641933663 -0.0648414902556287 -0.0569923570540237 -0.246683477163286 -0.0754616197922162 -0.244092558026108 0.171431246170959 -0.984131856883567 -0.257468792544811 0.433868169673742 -0.978011907851276 -0.978011907851276 0.990107626243727 -0.126440929077073 -0.978011907851276 -0.0617469770546864 -0.978011907851276 -0.971983746703992 0.994052528110141 0.990107626243727 0.00425942782830611 0.062504881166223 -0.2275408548701 1 0.0727781184681238 0.424401502048553 -0.2275408548701 0.475195214772554 -0.378227055090434 0.990107626243727 0.0628542207081013 -0.408002279291932 0.903024256146026 0.941745946298278 0.06320688966638 0.0924439532534476 -0.406312433925319 0.0723632704565837 -0.217791254888145 0.471949572978703 0.160956540536778 -0.723187564638971 0.599040042371709 0.311428652328643 -0.355672229710213 -0.984040696518885 0.0289650035786515 0.151551043861199 0.472175588221247 0.484698804935533 0.0904911745689243 0.334601355801734 -0.2275408548701 -0.438916620413899 -0.928458833654949 -0.930333092267446 -0.932210425044271 1 0.903882860307632 0.892203435865665 0.808887609379056 0.00404159440417959 0.434209081221775 -0.408002279291932 -0.0876829422990038 0.0628542207081013 -0.00184431499216833 -0.257468792544811 0.797698845003179 0.0133342394934511 -0.0602693433855436 0.253767557846041 1 -0.2275408548701 -0.97202093591136 0.599013952007252 -0.0315362833615116 0.0592897844331082 -0.0405995587940375 -0.114690120459102 -0.00193282014628757 0.0374582185267382 0.437907178411567 0.813558969306441 0.192851261372783 -0.220610842453181 -0.370660092870487 -0.216783217619727 0.302826599650401 -0.246683477163286 -0.207719486139833 -0.143391694061172 -0.244342457136266 -0.244342457136266 0.163449157210057 0.495313136305778 0.182420268103652 -0.244342457136266 -0.244342457136266 -0.168732362291595 -0.239606908128737 0.119698163870532 -0.428575912827583 -0.244342457136266 -0.408069824131444 -0.390275574669388 0.133179982226669 0.990107626243727 0.0602693433855432 0.724856172092797 0.433511429416937 0.789578489947977 0.988141127612361 0.151551043861199 0.782347803220573 -0.0795696809021488 -0.511368316022123 -0.348456496879616 0.800641545958388 0.152082040836823 0.199214202505489 -0.988136652354043 -0.988136652354043 -0.978011907851276 -0.988136652354043 -0.575027742639075 -0.988136652354043 -0.978011907851276 0.839068240743222 0.818926239076143 -0.729181440157849 -0.988136652354043 -0.0630243024559173
0.469074071652442 -0.261267478735405 0.0297480436475308 0.0490697863811628 -0.0299357290675902 0.0120337243473838 0.0772814593165585 0.0727781184681238 0.0835060905898306 0.0817659890923978 0.0835060905898306 0.080150630007 -0.0840595188270709 -0.0840595188270709 0.0425056765968132 0.469074071652442 0.215457619310228 0.225574894146684 0.106386248704657 -0.014523506662004 0.0835060905898306 -0.025007355806055 0.0549000722119885 -0.00598047083040576 -0.0514030269719971 -0.025007355806055 -0.0868236263424019 -0.0197726856867488 0.0229120009171381 0.351523450456371 0.19630584757683 -0.073969866394629 0.0204914320959712 -0.0164251521750897 -0.031586891131737 -0.0180380882270558 -0.0857625978883448 -0.109212483828778 0.0272246261403553 0.0272246261403553 0.469074071652442 -0.103857354094443 -0.0125115613054045 -0.0762414369982194 0.0784060746320338 -0.21310987352793 0.079004541701521 0.0381756127048429 -0.0234988160337887 0.0199600888521044 -0.211018198905585 0.0383139559486018 0.142895572804929 0.00919720073393075 0.0126046272858479 0.943126829013485 0.079004541701521 0.46213548066174 0.0772814593165585 0.0247131057577651 0.0469893251608477 -0.0184875158770956 -0.0184875158770956 0.0530971167149253 0.0208589493833362 0.297219009218338 0.045359633912787 0.0297166879014401 0.00977558502739767 -0.0255558305358658 0.139254995056542 0.139633733148871 -0.00778668722132073 -0.0497652630093488 -0.0694653706314722 0.0286342022469436 0.0772151712557944 -0.085096039558916 -0.000943782733263496 0.0373826647845244 -0.0857625978883448 -0.0857625978883448 0.0772814593165585 0.0784096278111791 -0.079316559499211 0.0934987890665698 -0.0857625978883448 -0.0870182684487449 0.0738287813153925 0.0772814593165585 0.119103950030281 0.939529553977341 0.0208589493833362 0.0727781184681238 1 0.024049827322953 0.0208589493833362 -0.0181909197043064 -0.00134293839274567 0.0772814593165585 0.943126829013485 -0.0188492141556078 0.0623331432253362 0.0501705739786978 0.94671889034499 -0.230469238628192 -0.0233566191837774 0.996491547650936 0.0326928720878883 -0.025007355806055 0.0106721658219201 -0.0746822791314229 0.0229120009171381 -0.00859615544283398 -0.098048918686295 -0.0775463419190749 -0.429734720427936 0.105495391647624 -0.0130801856692185 -0.00989748706171426 -0.028649639113158 0.0364590753045911 0.0208589493833362 -0.0356446976626334 -0.08297776381416 -0.0847589885402692 -0.0799742457093942 0.0727781184681238 0.0520478540268258 0.0478377021211517 0.0530080925830128 -0.133954883242493 0.0451215726417574 -0.0188492141556078 -0.0696342033739013 0.943126829013485 0.77331216513701 -0.000943782733263496 0.0420849876303176 0.33618663311654 -0.0349181578661781 -0.0553823342475141 0.0727781184681238 0.0208589493833362 -0.0840595188270709 0.0294520989240477 -0.21310987352793 -0.0791816078873392 0.462013932819872 -0.109212483828778 0.777734379061184 0.511815686381781 0.0393328440392014 0.0376500195921328 -0.0226168686718364 0.0179576046257937 -0.000831410324757283 0.0175885236410357 0.109052947234689 -0.0392036053475845 -0.0682576203516532 -0.121306983484575 -0.0463296576914408 -0.0463296576914408 0.19630584757683 0.0436370296205168 -0.0905256340953326 -0.0463296576914408 -0.0463296576914408 0.0302499961105318 -0.0391175178019798 0.353169486786449 -0.103366447135295 -0.0463296576914408 -0.0188492141556078 -0.020723934946151 0.106386248704657 0.0772814593165585 0.0349181578661788 0.0719980642867543 -0.0237718628026131 0.0387937374977719 0.079004541701521 0.105495391647624 0.0345247321063779 0.26758819650705 -0.0474171222284485 -0.0535646091642852 0.0431406659839029 0.0431156349454638 -0.0103145637148008 -0.0810124788537939 -0.0810124788537939 -0.0857625978883448 -0.0810124788537939 -0.0260277688518846 -0.0810124788537939 -0.0857625978883448 0.0393717868943586 0.0426715085430297 -0.0667055932127011 -0.0810124788537939 0.113219043740985
-0.145206040588091 -0.166726317135337 0.992967354178451 -0.342142043355617 -0.740640756039202 -0.572357971915841 0.421013154980981 0.424401502048553 0.420259710516754 0.422119929403968 0.420259710516754 0.41953106403094 -0.4213680911277 -0.4213680911277 0.420743201662632 -0.145206040588091 0.118447578341345 0.112397651055437 0.0338034830337752 -0.494563961702283 0.420259710516754 0.414615601267896 0.4269642434228 -0.527466267419355 -0.158983460704374 0.414615601267896 0.159415676931747 0.414389291780254 0.740075964231234 0.106043278841247 0.110315917942029 0.0735640394116635 -0.564714211279083 -0.367451611268407 -0.107253413785936 0.28048464968385 -0.42404294471579 -0.0196118301739132 0.990620225677047 0.990620225677047 -0.145206040588091 -0.0216347318429601 -0.532834829054835 -0.217299859516664 0.421381900472944 -0.177871417991749 0.419158869159932 0.0284543206806321 0.416589587733593 -0.513656543856112 -0.178221835160431 0.358165794276066 -0.250687857646901 -0.567363801258484 -0.548336956965155 0.0418530353149762 0.419158869159932 -0.142276611260092 0.421013154980981 0.114445669484032 0.422400583503364 0.349515832628771 0.349515832628771 0.0277783106492059 -0.556350067500487 0.0896613817102122 0.424304937369242 0.375339931710635 -0.48680476855918 0.632641634005811 -0.239217341514093 -0.254166528096176 -0.000913628108736261 -0.130679626811393 -0.169823405613994 -0.457633307356623 -0.0412346795193362 -0.42825618993639 -0.577360956170881 0.338964646830246 -0.42404294471579 -0.42404294471579 0.421013154980981 -0.195921617621413 -0.419667565027976 -0.221720757185247 -0.42404294471579 -0.42435610343317 0.424713392665065 0.421013154980981 -0.267939828186802 0.0376127921131705 -0.556350067500487 0.424401502048553 0.024049827322953 1 -0.556350067500487 0.416700382327639 -0.355798587538725 0.421013154980981 0.0418530353149762 -0.362492077427852 0.418230775529383 0.412297430354695 0.0394005683346463 0.0965021302191033 -0.359151589357632 0.0266179597939729 -0.472534403781247 0.414615601267896 0.136922846337389 -0.207879827498386 0.740075964231234 -0.037162830282259 -0.690665305555259 -0.42665011368473 0.120999832654394 0.0329018593890251 0.345794989790799 0.351014338724602 -0.503860142414102 0.0266396201180655 -0.556350067500487 -0.89959639364482 -0.453795618406333 -0.451875847429002 -0.450612584006681 0.424401502048553 0.417210012794672 0.41997718122736 0.405490285743651 0.252784321370778 0.890276549637709 -0.362492077427852 -0.294034906863124 0.0418530353149762 0.0205653685731731 -0.577360956170881 0.370155851253772 -0.138111583802692 0.0570853046633762 0.784383751543035 0.424401502048553 -0.556350067500487 -0.4213680911277 0.734534420446533 -0.177871417991749 0.196959747909461 -0.147846942504029 -0.0196118301739132 0.0183921769288173 -0.157981638289396 0.348532903532915 0.382357713483792 0.649804882783888 -0.559009105551868 -0.384520323091886 -0.567363801258484 -0.168128031726279 -0.114576284999254 -0.0718856476704146 -0.0991828211923533 -0.110069815080999 -0.110069815080999 0.110315917942029 0.38098779920434 0.0230423829620143 -0.110069815080999 -0.110069815080999 -0.209531926727009 -0.112963278446986 0.114029296394567 0.149780195714519 -0.110069815080999 -0.362492077427852 -0.336167432995587 0.0338034830337752 0.421013154980981 -0.0570853046633763 0.210985922792677 0.361959952272476 0.369974011733922 0.419158869159932 0.0329018593890251 0.344056176775188 -0.140031756077763 -0.840842941396214 -0.0641807218661897 0.360107499684299 -0.347224710727159 0.647363686347402 -0.42752892878386 -0.42752892878386 -0.424042944715791 -0.42752892878386 -0.688244718759995 -0.42752892878386 -0.424042944715791 0.36410836846442 0.373204148400054 -0.238935965329871 -0.42752892878386 -0.222466335490538
0.0612303147732335 0.0741990031298266 -0.557671447339803 0.298345018510283 0.474461326229864 0.974811956236183 -0.221486546743783 -0.2275408548701 -0.230049209450747 -0.231254224418035 -0.230049209450747 -0.225205431367953 0.231254224418035 0.231254224418035 -0.253281668921745 0.0612303147732335 -0.0695980766011009 -0.0660432272021357 -0.112371506753961 -0.128229754918958 -0.230049209450747 -0.252623533663844 -0.255732260267339 -0.136760612250024 -0.201123165601658 -0.252623533663844 -0.137241585334416 -0.252623533663844 -0.463911430299609 -0.014079178419194 -0.0648200310615417 -0.0635758733385375 0.966247093801865 0.609006408854975 -0.0374415737384304 -0.178497303447676 0.228745239045284 0.0391837427114283 -0.551215652683728 -0.551215652683728 0.0612303147732335 0.049673108126965 -0.138152564345391 -0.198709924100118 -0.226420022593979 0.0635023265554098 -0.228841867028528 0.380357415581832 -0.253830956259559 0.91447597333224 0.067862757229228 -0.239594445721391 0.101363832104613 0.97076392020632 0.97817913268772 -0.00693033792443766 -0.228841867028528 0.0628720733538377 -0.221486546743783 -0.0672466130836353 -0.243788036064384 -0.270254567331744 -0.270254567331744 0.372182740703784 1 -0.0526837255755833 -0.244979339319112 -0.257492531811493 0.903039929771032 -0.886705295232553 0.089879726595848 0.098469246519064 0.0768609152089128 -0.0346676079849164 -0.0259325525404709 0.863307870627693 0.387705231590858 0.236501915229973 0.956078060896571 -0.269608486723796 0.228745239045284 0.228745239045284 -0.221486546743783 0.189784667158932 0.238992945211906 0.023258568556158 0.228745239045284 0.233657447758323 -0.232456955933944 -0.221486546743783 0.0568211686201719 -0.00458699991934887 1 -0.2275408548701 0.0208589493833362 -0.556350067500487 1 -0.253830956259559 0.534851960211089 -0.221486546743783 -0.00693033792443766 0.605718420586214 -0.24493206461648 -0.246727307696377 -0.00925915168992548 -0.117743826383262 0.599703785652638 0.0146108908075963 0.884555269661097 -0.252623533663844 -0.0343548017557115 -0.208590404732171 -0.463911430299609 0.42185126098252 0.374722902013857 0.238437884760099 -0.0403933868590774 -0.114725034980365 -0.268416746508813 -0.270867991737987 0.311872833876307 0.379601444730232 1 0.545502889660052 0.26590006456107 0.264719082112774 0.263536998797894 -0.2275408548701 -0.254418170366582 -0.253281668921745 -0.220980231515996 -0.0551349235046269 -0.539969475701085 0.605718420586214 0.125983876161953 -0.00693033792443766 0.0209470978740328 0.956078060896571 -0.25637503983309 0.0588857031593455 -0.0299758627845689 -0.444056370093173 -0.2275408548701 1 0.231254224418035 -0.463911430299609 0.0635023265554098 -0.0123715508746075 0.0628720733538377 0.0391837427114283 0.0188464467871083 0.0308399001995149 -0.272078279508543 -0.271600620972179 -0.862641741825354 0.995690909059749 0.565404628670855 0.97076392020632 0.066483374621149 -0.0346676079849164 0.0482557874199469 -0.0577021274568272 -0.0318153616351495 -0.0318153616351495 -0.0648200310615417 -0.306037088963249 0.00606984133393373 -0.0318153616351495 -0.0318153616351495 0.384700611269331 -0.0258685995869041 -0.0803511587061434 -0.170373985244438 -0.0318153616351495 0.59642948502373 0.547333208712519 -0.112371506753961 -0.221486546743783 0.0299758627845705 0.207445455869562 -0.21597351390577 -0.251219806374274 -0.228841867028528 -0.114725034980365 -0.254938569661487 0.142919414632482 0.566187650611762 -0.377735278778639 -0.243686465040713 0.300898243727596 -0.86597785457346 0.234737001515928 0.234737001515928 0.228745239045284 0.234737001515928 0.481551498421548 0.234737001515928 0.228745239045284 -0.241802551917902 -0.258578382265575 -0.131935191785596 0.234737001515928 0.0400778290381932
-0.170283554563398 -0.184809116898157 0.415508823894643 0.490501494816324 -0.35875961326726 -0.260389662473589 0.482288882947572 0.475195214772554 0.48761615846925 0.486445719951343 0.48761615846925 0.481643748186692 -0.47979224802471 -0.47979224802471 0.459087789381001 -0.170283554563398 -0.108592892453785 -0.0547687995107125 -0.187224807554084 -0.213646607408894 0.48761615846925 0.99524320195808 0.487191566800515 -0.227860069239366 -0.39107884785505 0.99524320195808 0.238876385206337 0.985669232565334 0.364841280150972 0.0707220084711143 -0.107998176688314 -0.105925256274725 -0.260389662473589 -0.0929103795302067 -0.0683239411404017 0.690118220530302 -0.484720596614288 -0.0364620801851306 0.414541523242757 0.414541523242757 -0.170283554563398 -0.0668039414982705 -0.230179233329159 -0.407621327202859 0.486231851251947 -0.183782905816764 0.483453165632397 0.62828934911701 0.980889243093788 -0.233085508859346 -0.179543454614546 0.418737304396713 -0.143761685016029 -0.261475474083968 -0.250521792434819 0.0119615482215851 0.483453165632397 -0.167986317678049 0.482288882947572 0.264926761001014 0.469794700273654 0.929668491007059 0.929668491007059 0.619949456790825 -0.253830956259559 0.138414466146123 0.468287152903831 0.441164030966055 -0.225241137796386 0.273294759176821 -0.150412180469646 -0.14300839857507 0.102646801229655 -0.0834022953667217 -0.0994747935206727 -0.230084813810468 0.418388514746586 -0.478139913056974 -0.249414067922964 0.77003931376037 -0.484720596614288 -0.484720596614288 0.482288882947572 -0.277134660427166 -0.472668974931265 -0.144059031812961 -0.484720596614288 -0.488630307706528 0.479085432841993 0.482288882947572 -0.154827368935817 0.00955249833547303 -0.253830956259559 0.475195214772554 -0.0181909197043064 0.416700382327639 -0.253830956259559 1 -0.0800823847367472 0.482288882947572 0.0119615482215851 -0.0911347391036221 0.47760983816627 0.444947078681117 0.00850353985133574 0.197001345596949 -0.0929103795302067 -0.014922047543219 -0.222343546932244 0.99524320195808 0.271640480905847 -0.42084356209432 0.364841280150972 0.697676471768918 -0.255606349895324 -0.477338242605338 0.147825392635191 -0.191146076227881 0.921698583717243 0.937102071864922 0.519618655925698 0.627020526277716 -0.253830956259559 -0.402967053627456 -0.534031294531581 -0.529629210159011 -0.530966522073407 0.475195214772554 0.461036837817308 0.464833346606723 0.459708610386573 0.114202956573731 0.406675685500758 -0.0911347391036221 -0.129114906204309 0.0119615482215851 -0.00850009033688748 -0.249414067922964 0.449158980067638 -0.084226494401287 0.0895145850497306 0.293496004524591 0.475195214772554 -0.253830956259559 -0.47979224802471 0.364841280150972 -0.183782905816764 0.130725465296894 -0.173535028276892 -0.0364620801851306 -0.0115923367774444 -0.161066073376743 0.776264467564657 0.448218131638635 0.280709108295446 -0.254929470531428 -0.0784509386751051 -0.261475474083968 -0.121376690672371 -0.0636316319485293 -0.265478931822902 -0.0752313303678547 -0.0664191526976181 -0.0664191526976181 -0.107998176688316 0.819666116952455 -0.0797113074790731 -0.0664191526976181 -0.0664191526976181 -0.107998176688316 -0.0568235996586417 -0.0036749402662844 -0.273226910440015 -0.0664191526976181 -0.0911347391036221 -0.0844218405191563 -0.187224807554084 0.482288882947572 -0.0895145850497309 0.421762917804956 0.917272907306419 0.440731382351524 0.483453165632397 -0.191146076227881 0.423127549417205 -0.255471560723165 -0.383902171389144 -0.601721098464359 0.454636073222506 0.488346546558473 0.27965453623387 -0.477703292755627 -0.477703292755627 -0.484720596614288 -0.477703292755627 -0.317133482132588 -0.477703292755627 -0.484720596614288 0.414390680609206 0.451904345363966 -0.407792519751199 -0.477703292755627 -0.135638096542747
0.0335814367706231 0.0370996041268645 -0.357457988954904 0.207807584313832 0.460684701539782 0.514522950277913 -0.373865471504036 -0.378227055090434 -0.373865471504036 -0.374736058712536 -0.373865471504036 -0.397938786240936 0.401914234221881 0.401914234221881 -0.320567669602503 0.0335814367706231 -0.0710981367895456 -0.067466669065481 -0.0617527752685521 -0.130993514489937 -0.373865471504036 -0.0770228217887602 -0.299460799008792 -0.125820246038706 -0.168076628421743 -0.0770228217887602 -0.207512424038121 -0.0817754979312057 -0.44988461345262 0.0196586046588067 -0.0662171091527443 -0.0649461358687417 0.505040685803129 0.866117949373039 -0.0977201223898162 0.0600778628651503 0.379102062391732 0.0365239733722652 -0.350739111629601 -0.350739111629601 0.0335814367706231 0.0484113628736823 -0.119030482762255 -0.20526007047775 -0.389528717282651 0.0148218714813918 -0.372995710105836 0.246502354356274 -0.0847531328589573 0.476997834444781 0.0183963109401046 -0.454063709913947 0.0565421549328381 0.520676239169918 0.526112748026055 -0.00256893086291662 -0.372995710105836 0.035101765993334 -0.373865471504036 -0.0686959917449551 -0.311977744920908 -0.0732180686226844 -0.0732180686226844 0.22855522422561 0.534851960211089 -0.0517379513922314 -0.313052321430041 -0.370322719807044 0.502753911314678 -0.5320671384798 0.0454204730101435 0.0537358859670797 -0.0266511986063392 -0.0968081434506944 -0.0609911524665356 0.484576035938082 0.272938562187424 0.383699009207821 0.567880603711289 -0.0953741825608667 0.379102062391732 0.379102062391732 -0.373865471504036 0.0750023682564885 0.396948265528425 -0.00785646009153272 0.379102062391732 0.394462837447449 -0.393637126406046 -0.373865471504036 0.0326925702087973 -0.000545089252805538 0.534851960211089 -0.378227055090434 -0.00134293839274567 -0.355798587538725 0.534851960211089 -0.0800823847367472 1 -0.373865471504036 -0.00256893086291662 0.870892802079887 -0.315582225633823 -0.403704797686115 -0.00457834331063009 -0.110103013818711 0.874646752194064 0.000609799923391527 0.480419646327298 -0.0770228217887602 -0.0792033579261513 -0.218259071641512 -0.44988461345262 0.275865771044505 0.314614590635614 0.397779550304669 -0.0515210058343328 -0.0884772095737045 -0.0779661924720274 -0.0792717743802155 0.2212568914659 0.245259832744139 0.534851960211089 0.352484825986589 0.230202544622428 0.238405862034243 0.237181039308777 -0.378227055090434 -0.323956716876989 -0.320567669602503 -0.286174885483921 -0.00308299332380901 -0.354322244742099 0.870892802079887 -0.0760509186884009 -0.00256893086291662 0.0181976167344005 0.567880603711289 -0.370787753113072 0.0202248226001382 0.0802389975799052 -0.224469969496427 -0.378227055090434 0.534851960211089 0.401914234221881 -0.44988461345262 0.0148218714813918 0.016700097836878 0.035101765993334 0.0365239733722652 0.0162157383761815 -0.00990698966758743 -0.102132364640146 -0.376374103829484 -0.510877664581089 0.531394244529461 0.961867781285364 0.511228338453175 -0.122682198829779 -0.096808143450693 0.0486091565832611 -0.10650850427639 -0.0958894365911879 -0.0958894365911879 -0.0662171091527443 -0.114023683835582 -0.0195663580822306 -0.0958894365911879 -0.0958894365911879 0.416496019888256 -0.0940310238879527 -0.04674296188249 -0.174046087188819 -0.0958894365911879 0.870892802079887 0.898609228890446 -0.0617527752685521 -0.373865471504036 -0.0802389975799056 0.219308218556607 -0.0586544876333444 -0.373023604164952 -0.372995710105836 -0.0884772095737045 -0.38062295872302 0.0263013895868018 0.377130420226209 -0.257538867737768 -0.358531472368225 0.198784435891419 -0.513843411785746 0.38349159645964 0.38349159645964 0.379102062391732 0.38349159645964 0.458724802054656 0.38349159645964 0.379102062391732 -0.453508900341596 -0.365777080746518 -0.288063675971373 0.38349159645964 -0.00172488593256911
-0.0419031886255362 -0.0897563092065987 0.430399594574117 0.196810584837384 -0.583402289127149 -0.215110824809734 1 0.990107626243727 0.99601992117212 0.994029887679642 0.99601992117212 0.992079176737797 -0.982031615218341 -0.982031615218341 0.882652890005423 -0.0419031886255362 0.177250832169596 0.168197420854572 0.127478641343658 -0.308233725429493 0.99601992117212 0.478986562066993 0.914198873558826 -0.319514505635073 -0.640225169886677 0.478986562066993 0.369266752753228 0.4727732540224 0.592888269364426 0.0524894141168755 0.165082212153189 -0.163856582387882 -0.215110824809734 -0.411166638530379 -0.246544079507393 0.310053009009415 -0.988140614993635 -0.110407032992212 0.42867858836487 0.42867858836487 -0.0419031886255362 -0.140580624203212 -0.323094860981423 -0.720289133167324 0.99405346560943 -0.0381271363515413 0.998013853666771 0.343605110172019 0.470795626454959 -0.219489266811199 -0.0293610464432626 0.849086975936853 -0.0637833225540608 -0.218582530060114 -0.225709089735297 0.0606277624406638 0.998013853666771 -0.0415744107039367 1 0.171262177229084 0.898102508196394 0.49067425962897 0.49067425962897 0.337425803249033 -0.221486546743783 0.0853723948471077 0.896156191894144 0.794394324609612 -0.212386904682674 0.194993930414865 -0.0763811718499836 -0.0567160675455107 -0.0516894862196259 -0.24424319200769 -0.12738238068909 -0.237648561583969 0.175611659422812 -0.974337989985739 -0.251931957939584 0.437276717364413 -0.988140614993635 -0.988140614993635 1 -0.11636463864557 -0.968044196145818 -0.054629983755121 -0.988140614993635 -0.982054105721894 0.984045053264505 1 0.0128435206838292 0.0602451766285137 -0.221486546743783 0.990107626243727 0.0772814593165585 0.421013154980981 -0.221486546743783 0.482288882947572 -0.373865471504036 1 0.0606277624406638 -0.403750516655644 0.913958641350754 0.931838802992664 0.0610141681874288 0.0863505663227141 -0.402078097303866 0.0767852934085448 -0.211783837535227 0.478986562066993 0.163831873105367 -0.73969977850564 0.592888269364426 0.32179778560432 -0.355610793444765 -0.974130688058562 0.0331328236838456 0.145410533987869 0.479739938124255 0.492357363833358 0.104799761307476 0.341748364860015 -0.221486546743783 -0.435593513705637 -0.919213537996248 -0.921069397181146 -0.92292829884559 0.990107626243727 0.894222200804168 0.882652890005423 0.819355374451088 0.0172947369663883 0.430671701561821 -0.403750516655644 -0.0830097326155837 0.0606277624406638 -0.00128592438640284 -0.251931957939584 0.811249073761336 0.0181213103875286 -0.0636891829350827 0.24622446466155 0.990107626243727 -0.221486546743783 -0.982031615218341 0.592860823907069 -0.0381271363515413 0.0750523212258935 -0.0457616433566726 -0.110407032992212 -0.001323078643392 0.0303750012956505 0.44137175640199 0.805056805517183 0.19310737391024 -0.214454863322237 -0.366536117408187 -0.218582530060114 0.305852203966214 -0.24424319200769 -0.197918303707373 -0.169207185785216 -0.241925330225748 -0.241925330225748 0.165082212153189 0.499170369471597 0.163053659443854 -0.241925330225748 -0.241925330225748 -0.167063198699027 -0.237236627038943 0.120634444750237 -0.424226396485991 -0.241925330225748 -0.403821677934095 -0.385975741940421 0.127478641343658 1 0.0636891829350821 0.741324476334372 0.439843309240173 0.803243071542434 0.998013853666771 0.145410533987869 0.778495930889221 -0.0710947289736013 -0.503766075984978 -0.356522602903886 0.814007297690677 0.16307931911102 0.19965052019029 -0.978361635266685 -0.978361635266685 -0.988140614993635 -0.978361635266685 -0.56921736462629 -0.978361635266685 -0.988140614993635 0.830198147997083 0.810374721451501 -0.721897249453905 -0.978361635266685 -0.0560809457447794
0.460960894008264 -0.288747617554047 0.0484713308152892 0.0761372711605173 -0.0350487429681094 -0.0146803146157228 0.0606277624406638 0.0628542207081013 0.0665338600234947 0.0649600114800769 0.0665338600234947 0.0627160780335764 -0.0668131949369467 -0.0668131949369467 0.0374065589832271 0.460960894008264 0.23279152388878 0.240677495732564 0.118752737707341 -0.016869389516265 0.0665338600234947 0.015614356829211 0.0478373317792787 -0.00533502277137587 -0.0406393536069547 0.015614356829211 -0.0889668167251565 0.0216451970474478 0.0268124683697043 0.369832338228369 0.212169629777787 -0.0703079205820582 -0.00593219957488571 -0.0170873322284134 -0.0466633519631792 0.010036652186578 -0.069154068205305 -0.103805820043504 0.0461746268008523 0.0461746268008523 0.460960894008264 -0.0987158008989566 -0.0112835867215028 -0.0674759070826471 0.0611386092845697 -0.250864122801953 0.0621843513981683 0.0669514943974415 0.017934605434244 -0.0132791150834895 -0.249542898266353 0.0224419823183181 0.134666355332405 -0.0173855567451483 -0.0160656083177704 1 0.0621843513981683 0.461882320281858 0.0606277624406638 0.035643756512414 0.0354802701037048 0.0199295171236339 0.0199295171236339 0.0827388886331879 -0.00693033792443766 0.312699482786797 0.0340208493862366 0.0179826830225348 -0.0187308676198412 0.00342498322763855 0.141545029349545 0.13158841468928 0.00151846053932737 -0.0531892316998841 -0.0660264239968317 -0.0132791150834895 0.0919894904408674 -0.075665226183702 -0.0325453299309863 0.0807873848896241 -0.069154068205305 -0.069154068205305 0.0606277624406638 0.0436342135142892 -0.069154068205305 0.0809335452760095 -0.069154068205305 -0.0697828185463405 0.0633846663814342 0.0606277624406638 0.110199330029551 0.996243185452797 -0.00693033792443766 0.0628542207081013 0.943126829013485 0.0418530353149762 -0.00693033792443766 0.0119615482215851 -0.00256893086291662 0.0606277624406638 1 -0.019408359043716 0.0495256409111509 0.0474791442051459 0.996262446937493 -0.193805850682136 -0.0243083801921517 0.946463884538071 -0.00465258169995481 0.015614356829211 0.0240539563064603 -0.0578527752121623 0.0268124683697043 0.0119172465452023 -0.0918678727784167 -0.0675383251495078 -0.423756974382183 0.118589833920764 0.0252226702982603 0.0181718470417149 -0.0106852461239809 0.0653552241085163 -0.00693033792443766 -0.0527143124630302 -0.0775038496285098 -0.0791227543054732 -0.0742992983913082 0.0628542207081013 0.0460408907895144 0.0426022111498363 0.033699820256879 -0.140594151787105 0.061278339591392 -0.019408359043716 -0.0559897365469365 1 0.832870364796736 -0.0325453299309863 0.0238657885389302 0.343206487937844 -0.0642296152951429 -0.0584039626180525 0.0628542207081013 -0.00693033792443766 -0.0668131949369467 0.0332604158690023 -0.250864122801953 -0.0792656086999569 0.453569652810058 -0.103805820043504 0.830398051538715 0.500598884860695 0.0835363359928007 0.0306694488468555 0.00502662620355401 -0.00969108067346833 -0.00404708438585476 -0.00871426004855909 0.123028312399569 -0.0531892316998841 -0.0302250354367269 -0.108282882125653 -0.0589492300725859 -0.0589492300725859 0.212169629777787 0.0851957230714126 -0.140199200718945 -0.0589492300725859 -0.0589492300725859 0.0442628307836884 -0.0536050549033787 0.369678633669193 -0.0873291464788319 -0.0589492300725859 -0.019408359043716 -0.022374316808799 0.118752737707341 0.0606277624406638 0.0642296152951436 0.0548796401330468 0.0171848683809996 0.0208847239663538 0.0621843513981683 0.118589833920764 0.0238048467161528 0.237878044431662 -0.0639618316360933 -0.0750731562499513 0.024676387447923 0.0756699492153651 0.0191948441304403 -0.0715262315237315 -0.0715262315237315 -0.069154068205305 -0.0715262315237315 -0.0333711775989054 -0.0715262315237315 -0.069154068205305 0.0246530980634383 0.0353299308591168 -0.0583556775813597 -0.0715262315237315 0.0993539543460739
0.0152594151277371 0.0330340789411838 -0.364215402913653 0.286915863651327 0.499997545047978 0.584157986574151 -0.403750516655644 -0.408002279291932 -0.403750516655644 -0.404598091530167 -0.403750516655644 -0.409561397045177 0.413652956061921 0.413652956061921 -0.267297520026506 0.0152594151277371 -0.0731747023352618 -0.0694371702177161 0.00902198043892956 -0.134819446239839 -0.403750516655644 -0.0875480183547245 -0.252478765259933 -0.143788701948486 -0.261170976699306 -0.0875480183547245 -0.180035722290008 -0.0927875417524895 -0.488819359931507 -0.00469027685654112 -0.0681511143688061 0.0112377346399834 0.57496053578302 0.995967547718543 -0.10057423711688 0.054007688843473 0.408856867354427 0.197982931013456 -0.357668196695396 -0.357668196695396 0.0152594151277371 0.224772110240986 -0.145252186073589 -0.295823486985055 -0.410376445407643 -0.0671437975902997 -0.402904302935167 0.341609391527021 -0.096266883524891 0.545030833088606 -0.0632514319027597 -0.394284012209453 0.0486140634198642 0.589828406855558 0.588837871137865 -0.019408359043716 -0.402904302935167 0.0170103805580959 -0.403750516655644 -0.070702397763843 -0.257439470406185 -0.0741410288560412 -0.0741410288560412 0.323912592305086 0.605718420586214 -0.0553911275307432 -0.258676127497024 -0.315329162585748 0.565969284422603 -0.59810391625125 0.0371439955915891 0.04571941126527 -0.0393455834617523 -0.0996356219798343 -0.0627725229992168 0.552921983486563 0.366654021668297 0.413215267430569 0.639158917791808 -0.0549158573588603 0.408856867354427 0.408856867354427 -0.403750516655644 -0.00697187179698224 0.417786046875271 -0.0226226394721448 0.408856867354427 0.415301138990384 -0.414476211980531 -0.403750516655644 0.0230730259476135 -0.0172762741198696 0.605718420586214 -0.408002279291932 -0.0188492141556078 -0.362492077427852 0.605718420586214 -0.0911347391036221 0.870892802079887 -0.403750516655644 -0.019408359043716 1 -0.267382702434824 -0.354249641441889 -0.0215241199822318 0.00722193679402931 0.995967547718543 -0.0168018950295734 0.544850068445263 -0.0875480183547245 -0.0705699009310667 -0.303704163727611 -0.488819359931507 0.336370059895888 0.350190233546944 0.418617758866645 -0.0294332871007291 -0.0249041086691678 -0.079470239771642 -0.0812693979483573 0.231606933220281 0.340616855281379 0.605718420586214 0.433293969646928 0.26765351428213 0.267880904109863 0.26661784927902 -0.408002279291932 -0.277052391835792 -0.267297520026506 -0.231514265190846 -0.0265864043796254 -0.434997067560441 1 -0.10057423711688 -0.019408359043716 0.0916097583296033 0.639158917791808 -0.321667034560971 0.0106401353892947 0.071730328380101 -0.304558971430699 -0.408002279291932 0.605718420586214 0.413652956061921 -0.488819359931507 -0.0671437975902997 0.0314427399002262 0.0170103805580959 0.197982931013456 0.089238917702005 -0.0969912400043362 -0.063420592264113 -0.328189631286976 -0.575865603101206 0.602048603185571 0.908656333531255 0.580667415914815 -0.126265381718474 -0.0996356219798343 -0.0622402340194134 -0.0818600114859325 -0.0986900824198218 -0.0986900824198218 -0.0681511143688061 -0.0769040167713457 -0.0368821408182723 -0.0986900824198218 -0.0986900824198218 0.404676617045115 -0.0967773909975693 -0.0907049460759735 -0.179129456800777 -0.0986900824198218 0.991933400781567 0.955026434247831 0.00902198043892956 -0.403750516655644 -0.0717303283801005 0.304364632153399 -0.0656614976880755 -0.316562886635228 -0.402904302935167 -0.0249041086691678 -0.314964985627005 -0.0417488512868169 0.458572513749347 -0.359852530361687 -0.302599028412147 0.27697590030597 -0.57897512709545 0.413151743768846 0.413151743768846 0.408856867354427 0.413151743768846 0.516597892732407 0.413151743768846 0.408856867354427 -0.395474311699082 -0.317820035975994 -0.243264516664008 0.413151743768846 -0.0160647549677793
-0.00534703184795576 -0.0438276110498283 0.427102632118427 0.215870910775385 -0.544144410440866 -0.239830265639308 0.913958641350754 0.903024256146026 0.913952074348732 0.911760515823418 0.913952074348732 0.918633500712335 -0.907591009046851 -0.907591009046851 0.968400187274301 -0.00534703184795576 0.14826532627356 0.161313991503605 0.147071218396896 -0.291599302929978 0.913952074348732 0.474543304002717 0.988021387588662 -0.296467146772306 -0.641115275002648 0.474543304002717 0.398868465612295 0.468387025372378 0.555278959754339 0.0636977333092224 0.158326271790462 -0.0918141773591374 -0.239830265639308 -0.265736109650216 -0.257064361953881 0.31647672429107 -0.90082058782939 -0.0115548218703107 0.425290375116926 0.425290375116926 -0.00534703184795576 -0.0345369590040572 -0.300191162066428 -0.722498658957484 0.920555589195248 -0.0346416682174523 0.916153586901944 0.351415225224911 0.466168920103139 -0.245199468152674 -0.0259086684336559 0.853409898679305 -0.0789191476651617 -0.243211296607196 -0.248378074583206 0.0495256409111509 0.916153586901944 -0.00513132153684662 0.913958641350754 0.164253323636325 0.984095542216993 0.483463267008306 0.483463267008306 0.34567939211458 -0.24493206461648 0.082194546649358 0.982121696835771 0.865662472983549 -0.235149913414195 0.199221516830302 -0.0913866574626878 -0.0725763942167004 -0.0670045751783593 -0.2546652932834 -0.135802111694315 -0.256429364034283 0.190359056448215 -0.885797197708998 -0.258101063737498 0.461831453551925 -0.90082058782939 -0.90082058782939 0.913958641350754 -0.167069524776952 -0.892460905682932 -0.0575219203972301 -0.90082058782939 -0.907355476236884 0.909565120364728 0.913958641350754 0.000705197393549025 0.0494200988089791 -0.24493206461648 0.903024256146026 0.0623331432253362 0.418230775529383 -0.24493206461648 0.47760983816627 -0.315582225633823 0.913958641350754 0.0495256409111509 -0.267382702434824 1 0.953856084167638 0.0496314413583388 0.10706831436522 -0.265736109650216 0.0621458949871158 -0.234923621804822 0.474543304002717 0.138559087174379 -0.748009598281081 0.555278959754339 0.302242147895987 -0.336479256443202 -0.898639001483987 -0.000190749366896513 0.152966651865993 0.472991130906035 0.485019431732228 0.0970811250420166 0.349440613089514 -0.24493206461648 -0.396429944140233 -0.879892699040182 -0.881922174122914 -0.883953931889603 0.903024256146026 0.980151551215408 0.968400187274301 0.901404042372284 0.0312525524441509 0.392129613264416 -0.267382702434824 -0.105074177106408 0.0495256409111509 0.0377844384067417 -0.258101063737498 0.882567500429274 -0.0209098669345377 -0.0137920423178675 0.235012040136204 0.903024256146026 -0.24493206461648 -0.907591009046851 0.55510388464463 -0.0346416682174523 0.0805235153428959 -0.00892186298524149 -0.0115548218703107 0.0378135307213109 0.0219423981464752 0.465607550065843 0.86313845687384 0.19894142111782 -0.238226058047204 -0.302906987479529 -0.243211296607196 0.258527448797597 -0.2546652932834 -0.237372348546078 -0.171928852776999 -0.252248526021081 -0.252248526021081 0.158326271790462 0.521019054909792 0.164731808732672 -0.252248526021081 -0.252248526021081 -0.154103105232888 -0.247359751180024 0.0952414448876937 -0.457848857119582 -0.252248526021081 -0.268805900916493 -0.256208173293305 0.147071218396896 0.913958641350754 0.0137920423178675 0.749732109113754 0.436519256795725 0.874671132193158 0.916153586901944 0.152966651865993 0.849580352577954 -0.12568512350254 -0.464671138945088 -0.366317807869078 0.881305791261807 0.183792965327378 0.204953167398743 -0.889979018757676 -0.889979018757676 -0.90082058782939 -0.889979018757676 -0.515083636352622 -0.889979018757676 -0.90082058782939 0.850946676610094 0.872864956713656 -0.743449017216468 -0.889979018757676 -0.0647636163329321
-0.0182887091005 -0.0540453920909869 0.421236229416289 0.179814105387907 -0.534962219949963 -0.224727332715447 0.931838802992664 0.941745946298278 0.931834483907139 0.929700556463143 0.931834483907139 0.93631709733998 -0.929691011607995 -0.929691011607995 0.950837707746993 -0.0182887091005 0.149798125452471 0.163578435840471 0.147344381211847 -0.28589550012378 0.931834483907139 0.441827287961025 0.953939509374277 -0.300098968358101 -0.631572513452266 0.441827287961025 0.416073192442818 0.435470732375449 0.540098429235671 0.0729373114904147 0.160548776027021 -0.0873788987469046 -0.224727332715447 -0.352506215277915 -0.253505775911378 0.279920723977207 -0.923192778002628 -0.0203014702955568 0.419468963510607 0.419468963510607 -0.0182887091005 -0.0447375260995613 -0.303764525165862 -0.711738536599792 0.938262948080704 -0.0420525528930836 0.933976218846693 0.328037458645075 0.43341494181632 -0.230031115796067 -0.0332581279217615 0.878786776427009 -0.0831818019252045 -0.228159424915735 -0.250398936027342 0.0474791442051459 0.933976218846693 -0.0180335360084907 0.931838802992664 0.166559028833084 0.93783787132462 0.447930455983421 0.447930455983421 0.322023238214693 -0.246727307696377 0.0846058850648725 0.935855790128279 0.849240114641204 -0.236907224959303 0.206960307044101 -0.0713885982153141 -0.076474529689844 -0.0593998656780248 -0.251139917959881 -0.0804465034451457 -0.263631813922881 0.164089609151645 -0.92920524427332 -0.258775690322977 0.429255891878898 -0.923192778002628 -0.923192778002628 0.931838802992664 -0.152222730573954 -0.935539515176617 -0.0670248734193729 -0.923192778002628 -0.929541877337403 0.948056681759375 0.931838802992664 -0.00495180538103796 0.0473217683237274 -0.246727307696377 0.941745946298278 0.0501705739786978 0.412297430354695 -0.246727307696377 0.444947078681117 -0.403704797686115 0.931838802992664 0.0474791442051459 -0.354249641441889 0.953856084167638 1 0.0476375817419257 0.122048450101585 -0.352506215277915 0.049997627081491 -0.236960371854705 0.441827287961025 0.139860497075755 -0.708209635464358 0.540098429235671 0.275304705617862 -0.325346586595408 -0.941637593717214 0.0118362703977572 0.165886233897612 0.437208214444757 0.44950791247422 0.060694835000071 0.326147193932513 -0.246727307696377 -0.39025667302986 -0.870253321229699 -0.872254374674931 -0.874257683726251 0.941745946298278 0.962452616346309 0.950837707746993 0.864271652270058 0.0202635482338865 0.385719859486414 -0.354249641441889 -0.103405903832338 0.0474791442051459 0.0306269866748118 -0.258775690322977 0.844400150501859 -0.00554966196966452 -0.0737097200709186 0.229908309163661 0.941745946298278 -0.246727307696377 -0.929691011607995 0.539895099108331 -0.0420525528930836 0.0659015399765194 -0.0219111203813072 -0.0203014702955568 0.0306707435381074 0.0138678728554594 0.433188838784807 0.859698096724769 0.191119778023667 -0.239882110869487 -0.396714976221048 -0.228159424915735 0.262079721331393 -0.251139917959881 -0.230747671022569 -0.163343378338961 -0.248756606421188 -0.248756606421188 0.160548776027021 0.490303804291662 0.188064878944579 -0.248756606421188 -0.248756606421188 -0.171780583403398 -0.243935507728556 0.0977935051922493 -0.451510776881083 -0.248756606421188 -0.354806917094519 -0.344349500202921 0.147344381211847 0.931838802992664 0.0737097200709187 0.709940342913294 0.40231475997406 0.836408800630444 0.933976218846693 0.165886233897612 0.820041848493417 -0.107781548309354 -0.459988098646375 -0.331899608967681 0.843035914285991 0.147637997216331 0.19716560447007 -0.933311995446109 -0.933311995446109 -0.923192778002628 -0.933311995446109 -0.506187188564573 -0.933311995446109 -0.923192778002628 0.885250604454639 0.865013438189401 -0.727996322482564 -0.933311995446109 -0.0677210537197953
0.462690223269236 -0.289830875831621 0.0459793403956756 0.0752013302599103 -0.0319728969736131 -0.0170661838617963 0.0610141681874288 0.06320688966638 0.0669630098951715 0.0653688339971771 0.0669630098951715 0.0631590875003737 -0.0672414509952056 -0.0672414509952056 0.0373043580436872 0.462690223269236 0.231499152515372 0.239426294443019 0.117060041447794 -0.00940641144727638 0.0669630098951715 0.0121547498143974 0.0479119307066023 0.00223402635306751 -0.038560897963531 0.0121547498143974 -0.0948770795920009 0.0181176716319005 0.0237814641595245 0.368450070240008 0.210986416720768 -0.0705716860032053 -0.00838323520833984 -0.0192068459544692 -0.047829804696491 0.00742761180386963 -0.0695479737495188 -0.104195255339196 0.0436380544273532 0.0436380544273532 0.462690223269236 -0.0990861406072371 -0.00390540770641353 -0.0662755669393522 0.0615612302000591 -0.251805258316328 0.0625908586536434 0.0612193693099319 0.0144077789264329 -0.0158538991218349 -0.250479077108093 0.0219617731608821 0.141850568558997 -0.0197693079604956 -0.0182674194625078 0.996262446937493 0.0625908586536434 0.455364465129903 0.0610141681874288 0.0348325775304853 0.0354370978817915 0.0162635633224822 0.0162635633224822 0.0767792051033651 -0.00925915168992548 0.311530751877262 0.0339585574501993 0.0172240839177214 -0.020929684598556 0.005788357852149 0.148647278966651 0.138728918073509 -0.000284643204296275 -0.0542462543414254 -0.0662741270634016 -0.0158538991218349 0.086558021143983 -0.076050875934281 -0.0347981240653631 0.076719934341257 -0.0695479737495188 -0.0695479737495188 0.0610141681874288 0.0392709558511738 -0.0695479737495188 0.088236899051354 -0.0695479737495188 -0.070214674744082 0.0637730857390081 0.0610141681874288 0.116681282730594 0.992519673684007 -0.00925915168992548 0.06320688966638 0.94671889034499 0.0394005683346463 -0.00925915168992548 0.00850353985133574 -0.00457834331063009 0.0610141681874288 0.996262446937493 -0.0215241199822318 0.0496314413583388 0.0476375817419257 1 -0.197092465397366 -0.0263593845067232 0.950068527116374 -0.00692211766866137 0.0121547498143974 0.0230608575997001 -0.0567524863553824 0.0237814641595245 0.00698641635451835 -0.0909555872881555 -0.0679111140079593 -0.425389498051069 0.11685280668151 0.021556253730531 0.0145062826164215 -0.012038438612561 0.059618662389795 -0.00925915168992548 -0.0504579389971529 -0.0776134574753805 -0.0792543124240724 -0.0744073232855027 0.06320688966638 0.0460515522473801 0.0425325935241961 0.0340554612997453 -0.146572985683557 0.0591902570402203 -0.0215241199822318 -0.0570320408122741 0.996262446937493 0.828926783865392 -0.0347981240653631 0.0232088180787981 0.34151915091351 -0.058436901597715 -0.0600509749030052 0.06320688966638 -0.00925915168992548 -0.0672414509952056 0.0303428289951483 -0.251805258316328 -0.0859471735816002 0.455318152289896 -0.104195255339196 0.833513351919824 0.502476919008173 0.0793977991176426 0.0299664659724932 0.00750614114970357 -0.0120187057846504 -0.00601860730590315 -0.0111647999846706 0.121278074206464 -0.0542462543414254 -0.0346475971542122 -0.11034012125488 -0.0598956120058735 -0.0598956120058735 0.210986416720768 0.0809452312536852 -0.140725168503457 -0.0598956120058735 -0.0598956120058735 0.0432345969377532 -0.0545801952164808 0.380058548909385 -0.0892833464499067 -0.0598956120058735 -0.0215241199822318 -0.024373566090245 0.117060041447794 0.0610141681874288 0.058436901597714 0.0537464376353181 0.0136826102327486 0.0201866607077511 0.0625908586536434 0.11685280668151 0.0229937611820938 0.239346562092237 -0.0613400396413736 -0.0694971160559027 0.0240744699848718 0.074805549627635 0.0217048767991805 -0.071886208663049 -0.071886208663049 -0.0695479737495188 -0.071886208663049 -0.0302151380091369 -0.071886208663049 -0.0695479737495188 0.0241152325357517 0.0346929155471396 -0.0572066966267378 -0.071886208663049 0.107029696272764
[truncated: 371,303 more chars]
