# Supplementary material for: Precision medicine for atherosclerotic cardiovascular disease: Integrative genomics maps risk loci and AI‐predicted functional consequences
Source: Clin Transl Med. 2026 Jul 10;16(7):e70732. doi: 10.1002/ctm2.70732 (PMC13351343; doi:10.1002/ctm2.70732)
Supplement: Supplementary file 6 — Supporting Information [file CTM2-16-e70732-s005.zip › RP11-863N1.4/FINEMAP/data.snp]

index rsid chromosome position allele1 allele2 maf beta se z prob log10bf mean sd mean_incl sd_incl
84 rs2385480 18 19925896 G A 0.403579 0.00516659 0.0021951 2.3537 0.990905 4.14387 0.000873391 0.000138176 0.000881407 0.000110462
186 rs8098563 18 19930691 G A 0.488072 -0.000575602 0.000501841 -1.14698 0.990527 4.12605 -0.000842281 0.000135024 -0.000850336 0.000107501
172 rs79138247 18 19925051 A T 0.0725646 -0.00116365 0.00118021 -0.985966 0.989771 4.09238 0.000776687 0.000149242 0.000784713 0.000127298
106 rs35586477 18 19928987 A G 0.44831 0.00072319 0.000521027 1.38801 0.013856 0.254357 3.59931e-06 3.136e-05 0.000259765 6.65848e-05
141 rs62092526 18 19930654 G A 0.082505 -0.000799459 0.00392751 -0.203554 0.00115913 -0.828706 -2.953e-07 9.12772e-06 -0.000254761 8.39636e-05
179 rs8086508 18 19930585 T G 0.082505 2.10331e-05 0.00389695 0.00539733 0.000566017 -1.14027 1.3153e-07 5.93674e-06 0.000232378 9.11019e-05
161 rs74882385 18 19922243 G A 0.412525 -0.00066754 0.000569117 -1.17294 0.000354107 -1.34405 -4.59044e-08 2.67966e-06 -0.000129634 5.89825e-05
36 rs12185292 18 19789626 T C 0.172962 0.00115613 0.000658403 1.75596 0.000239357 -1.51419 2.67638e-08 1.94064e-06 0.000111815 5.68724e-05
31 rs117205547 18 19860046 C T 0.026839 0.0114305 0.00573657 1.99256 0.000195887 -1.60125 4.47981e-08 3.58098e-06 0.000228694 0.000114774
74 rs185240720 18 19892192 T G 0.055666 -0.00240927 0.00126439 -1.90548 0.000165308 -1.67497 -2.54835e-08 2.23825e-06 -0.000154157 8.09021e-05
160 rs74454021 18 19903488 G A 0.055666 -0.00209844 0.00122648 -1.71094 0.000116285 -1.82777 -1.60959e-08 1.72882e-06 -0.000138418 8.09021e-05
163 rs75050632 18 19907086 G A 0.054672 -0.00209986 0.00122999 -1.70722 0.000115547 -1.83053 -1.60951e-08 1.73519e-06 -0.000139294 8.15913e-05
169 rs77039990 18 19907446 G A 0.054672 -0.00209976 0.00122995 -1.70719 0.000115542 -1.83055 -1.6094e-08 1.73513e-06 -0.000139292 8.15913e-05
168 rs76946462 18 19906723 A G 0.054672 -0.00209289 0.00122922 -1.70262 0.000114646 -1.83393 -1.59265e-08 1.72495e-06 -0.000138919 8.15913e-05
69 rs16964670 18 19780216 G A 0.130219 -0.00493844 0.0029431 -1.67797 0.000109967 -1.85203 -1.01701e-08 1.12894e-06 -9.24827e-05 5.51157e-05
35 rs12104026 18 19898746 T C 0.05666 -0.00202203 0.00121728 -1.6611 0.000106913 -1.86426 -1.42487e-08 1.60841e-06 -0.000133273 8.02316e-05
164 rs76183293 18 19903510 C G 0.054672 -0.00202123 0.00122288 -1.65284 0.000105459 -1.87021 -1.4222e-08 1.61858e-06 -0.000134857 8.15913e-05
174 rs80103021 18 19900379 G A 0.054672 -0.0019824 0.00122116 -1.62337 0.00010049 -1.89117 -1.33102e-08 1.55942e-06 -0.000132453 8.15913e-05
63 rs13381823 18 19806355 A G 0.324056 0.000687095 0.000515395 1.33314 9.90673e-05 -1.89737 6.59544e-09 7.97329e-07 6.65754e-05 4.45572e-05
62 rs13381233 18 19806152 C T 0.324056 0.000677744 0.000514647 1.31691 9.64181e-05 -1.90914 6.34073e-09 7.79761e-07 6.57628e-05 4.45177e-05
17 rs111346551 18 19803821 G A 0.0308151 -0.0022547 0.00141366 -1.59494 9.59956e-05 -1.91105 -1.64334e-08 1.97961e-06 -0.000171189 0.000107333
18 rs113230657 18 19911043 A G 0.027833 -0.0023312 0.00148096 -1.57411 9.28786e-05 -1.92538 -1.64861e-08 2.02658e-06 -0.000177501 0.000112763
120 rs4800371 18 19800151 G A 0.32505 0.000661331 0.000512538 1.29031 9.26229e-05 -1.92658 5.97922e-09 7.5449e-07 6.45545e-05 4.44865e-05
165 rs76387415 18 19831149 G A 0.026839 -0.00223509 0.00142329 -1.57037 9.23336e-05 -1.92794 -1.66419e-08 2.05317e-06 -0.000180236 0.000114774
171 rs79092964 18 19912172 G T 0.0526839 -0.00189431 0.00121656 -1.55711 9.044e-05 -1.93694 -1.16926e-08 1.46118e-06 -0.000129286 8.30293e-05
42 rs12386120 18 19932484 G A 0.0497018 0.00202145 0.00132227 1.52876 8.65694e-05 -1.95594 1.12955e-08 1.45063e-06 0.000130479 8.53496e-05
49 rs12953985 18 19790078 G A 0.297217 0.000767692 0.000527331 1.45581 7.76392e-05 -2.00323 4.58728e-09 6.31587e-07 5.90846e-05 4.05854e-05
28 rs11665506 18 19791889 C G 0.295229 0.000759597 0.000526513 1.44269 7.61777e-05 -2.01148 4.46906e-09 6.23001e-07 5.86663e-05 4.06644e-05
173 rs79588679 18 19907770 C T 0.16004 0.00107945 0.00075071 1.43791 7.56544e-05 -2.01447 5.50351e-09 7.70687e-07 7.27454e-05 5.05911e-05
22 rs11661071 18 19802862 A T 0.295229 0.000734414 0.000527362 1.39262 7.09573e-05 -2.04231 4.01831e-09 5.8726e-07 5.663e-05 4.06644e-05
187 rs8098824 18 19835795 G A 0.2833 -0.000788136 0.000566394 -1.3915 7.08467e-05 -2.04299 -4.05815e-09 5.93708e-07 -5.72807e-05 4.11648e-05
110 rs36034921 18 19803833 C T 0.295229 0.000728942 0.000526935 1.38336 7.00517e-05 -2.04789 3.94066e-09 5.80946e-07 5.62536e-05 4.06644e-05
53 rs12960432 18 19921860 G A 0.127237 -0.00115475 0.000836257 -1.38086 6.98093e-05 -2.0494 -5.36568e-09 7.92893e-07 -7.68619e-05 5.56625e-05
98 rs34910486 18 19801264 A C 0.297217 0.00072693 0.000526637 1.38032 6.9758e-05 -2.04972 3.90792e-09 5.77766e-07 5.6021e-05 4.05854e-05
5 rs10853432 18 19842497 G A 0.259443 -0.0007683 0.000562659 -1.36548 6.83507e-05 -2.05857 -3.94953e-09 5.92115e-07 -5.77833e-05 4.23172e-05
26 rs11664999 18 19803221 C T 0.295229 0.000707518 0.000524944 1.3478 6.67305e-05 -2.06899 3.65731e-09 5.57475e-07 5.48073e-05 4.06644e-05
181 rs8090509 18 19778179 T G 0.285288 0.00070541 0.000530734 1.32912 6.50831e-05 -2.07984 3.55339e-09 5.51196e-07 5.45977e-05 4.10781e-05
38 rs12326667 18 19935403 G A 0.054672 0.00146731 0.00116708 1.25725 5.93067e-05 -2.12021 6.08371e-09 1.00938e-06 0.000102581 8.15913e-05
150 rs7231953 18 19940040 A G 0.054672 0.00142823 0.00116386 1.22714 5.71297e-05 -2.13645 5.72007e-09 9.7622e-07 0.000100124 8.15913e-05
135 rs55991237 18 19837079 G A 0.05666 -0.00163221 0.00133097 -1.22633 5.70728e-05 -2.13689 -5.61541e-09 9.5909e-07 -9.83903e-05 8.02316e-05
99 rs35075415 18 19896688 T C 0.137177 -0.000889818 0.00072768 -1.22281 5.68276e-05 -2.13876 -3.74659e-09 6.42019e-07 -6.5929e-05 5.39158e-05
86 rs28578410 18 19914971 G A 0.115308 -0.000978687 0.000804575 -1.2164 5.63849e-05 -2.14215 -3.9832e-09 6.86689e-07 -7.0643e-05 5.80754e-05
167 rs76818841 18 19938720 A G 0.0954274 -0.00126077 0.00103695 -1.21585 5.63468e-05 -2.14245 -4.32521e-09 7.46039e-07 -7.67605e-05 6.31334e-05
203 rs9967373 18 19914860 C T 0.109344 -0.000975013 0.000803928 -1.21281 5.61396e-05 -2.14405 -4.04694e-09 7.00037e-07 -7.20872e-05 5.94381e-05
143 rs68020407 18 19869330 G T 0.492048 0.00236413 0.00199204 1.18678 5.44136e-05 -2.15761 2.39597e-09 4.24735e-07 4.40326e-05 3.71024e-05
119 rs4800369 18 19786854 C T 0.321074 0.000598753 0.000506494 1.18215 5.41159e-05 -2.15999 2.54158e-09 4.5252e-07 4.69654e-05 3.97287e-05
95 rs34691690 18 19932742 T A 0.170974 -0.00074801 0.000634749 -1.17843 5.38788e-05 -2.1619 -3.12818e-09 5.58923e-07 -5.80595e-05 4.92684e-05
108 rs35700510 18 19932794 C T 0.16998 -0.000747123 0.000634424 -1.17764 5.38285e-05 -2.1623 -3.1304e-09 5.59739e-07 -5.8155e-05 4.93827e-05
72 rs16966119 18 19918481 C T 0.128231 -0.00091128 0.000783125 -1.16365 5.29538e-05 -2.16942 -3.41852e-09 6.19401e-07 -6.45567e-05 5.54779e-05
71 rs16966092 18 19917474 C A 0.131213 -0.000884023 0.000763764 -1.15746 5.25748e-05 -2.17254 -3.34314e-09 6.09305e-07 -6.35882e-05 5.4938e-05
140 rs62092525 18 19926371 T C 0.0457256 -0.00170907 0.00147971 -1.155 5.2426e-05 -2.17377 -5.37689e-09 9.82249e-07 -0.000102562 8.87976e-05
196 rs9947687 18 19845762 G T 0.246521 -0.000641646 0.000560207 -1.14537 5.18484e-05 -2.17858 -2.55586e-09 4.71193e-07 -4.92949e-05 4.30383e-05
152 rs7237453 18 19933690 T C 0.426441 -0.000587677 0.000513422 -1.14463 5.18042e-05 -2.17895 -2.22396e-09 4.10296e-07 -4.29302e-05 3.75059e-05
60 rs12969690 18 19782500 A T 0.028827 -0.00169006 0.00148423 -1.13868 5.14534e-05 -2.1819 -6.49506e-09 1.20507e-06 -0.000126232 0.000110859
166 rs766320 18 19819325 T C 0.380716 0.000561957 0.000501345 1.1209 5.04303e-05 -2.19063 2.15938e-09 4.07494e-07 4.28192e-05 3.82008e-05
73 rs17668683 18 19772919 A G 0.05666 -0.00138743 0.00124811 -1.11163 4.9911e-05 -2.19512 -4.45144e-09 8.47511e-07 -8.91875e-05 8.02316e-05
114 rs4800111 18 19805969 G A 0.461233 0.00051877 0.000470194 1.10331 4.94535e-05 -2.19912 2.03026e-09 3.89638e-07 4.10539e-05 3.72098e-05
133 rs55642218 18 19834520 C T 0.312127 0.000587941 0.000540551 1.08767 4.86134e-05 -2.20656 2.11666e-09 4.12382e-07 4.35407e-05 4.00311e-05
29 rs11665595 18 19843990 C T 0.265408 0.000590309 0.00054444 1.08425 4.84331e-05 -2.20818 2.20602e-09 4.31213e-07 4.55477e-05 4.20085e-05
64 rs1426022 18 19788303 T G 0.489066 0.000503549 0.000476603 1.05654 4.70176e-05 -2.22106 1.84331e-09 3.70137e-07 3.92046e-05 3.71066e-05
23 rs11662649 18 19898816 T C 0.474155 0.000503442 0.000477218 1.05495 4.69388e-05 -2.22179 1.83947e-09 3.6994e-07 3.91887e-05 3.71474e-05
124 rs4800378 18 19835476 T C 0.308151 -0.000567102 0.000540534 -1.04915 4.66533e-05 -2.22444 -1.9663e-09 3.97695e-07 -4.21471e-05 4.01726e-05
27 rs11665232 18 19914353 G T 0.37674 0.000514439 0.000500163 1.02854 4.56652e-05 -2.23374 1.79792e-09 3.71075e-07 3.93717e-05 3.82791e-05
142 rs62093626 18 19831966 G A 0.408549 0.000513351 0.000507292 1.01194 4.48983e-05 -2.24109 1.71444e-09 3.59712e-07 3.8185e-05 3.77343e-05
146 rs7228955 18 19840997 C G 0.265408 0.000548043 0.000544755 1.00603 4.46314e-05 -2.24368 1.88621e-09 3.98087e-07 4.2262e-05 4.20085e-05
157 rs72882773 18 19895686 G A 0.128231 -0.000717775 0.000714285 -1.00489 4.45799e-05 -2.24418 -2.48528e-09 5.25123e-07 -5.5749e-05 5.54779e-05
122 rs4800374 18 19809469 A G 0.486083 0.000459867 0.000474762 0.968627 4.30131e-05 -2.25972 1.54623e-09 3.38856e-07 3.59478e-05 3.71121e-05
113 rs4488566 18 19841827 T C 0.265408 0.000516918 0.000538883 0.959241 4.26257e-05 -2.26365 1.71766e-09 3.80045e-07 4.02963e-05 4.20085e-05
105 rs35483269 18 19934989 C T 0.158052 -0.000600224 0.000627595 -0.956387 4.25093e-05 -2.26484 -2.06725e-09 4.58733e-07 -4.86305e-05 5.08481e-05
136 rs56039755 18 19941664 T C 0.157058 -0.000600592 0.000628498 -0.955599 4.24773e-05 -2.26517 -2.06929e-09 4.59557e-07 -4.87152e-05 5.09787e-05
56 rs12963664 18 19942032 T C 0.157058 -0.000599908 0.00062843 -0.954614 4.24373e-05 -2.26557 -2.06521e-09 4.59115e-07 -4.86649e-05 5.09787e-05
79 rs2385471 18 19829516 C T 0.128231 -0.000725626 0.000761736 -0.952596 4.23557e-05 -2.26641 -2.23842e-09 4.98652e-07 -5.2848e-05 5.54779e-05
101 rs35239878 18 19942143 T C 0.157058 -0.000598553 0.000628408 -0.952491 4.23515e-05 -2.26645 -2.05645e-09 4.58164e-07 -4.85567e-05 5.09787e-05
91 rs34168718 18 19919518 A G 0.143141 -0.000726268 0.000773192 -0.939311 4.18268e-05 -2.27187 -2.08087e-09 4.69947e-07 -4.97497e-05 5.2964e-05
92 rs34252601 18 19943766 G A 0.156064 -0.00058672 0.000627712 -0.934696 4.16463e-05 -2.27375 -1.98957e-09 4.51482e-07 -4.77729e-05 5.11107e-05
103 rs35321365 18 19905141 C T 0.476143 0.000440618 0.000473042 0.931456 4.15206e-05 -2.27506 1.43638e-09 3.27049e-07 3.45943e-05 3.71401e-05
48 rs12709669 18 19807071 T G 0.487078 0.000436808 0.000473782 0.921961 4.11569e-05 -2.27888 1.40814e-09 3.23815e-07 3.42141e-05 3.71101e-05
153 rs7240020 18 19778928 T C 0.363817 0.00044851 0.000490859 0.913723 4.08469e-05 -2.28216 1.43899e-09 3.33784e-07 3.5229e-05 3.85554e-05
58 rs12965433 18 19943388 A G 0.466203 -0.000429176 0.000483625 -0.887414 3.98904e-05 -2.29245 -1.31625e-09 3.13976e-07 -3.29965e-05 3.71828e-05
16 rs11081883 18 19934840 A G 0.467197 -0.000421282 0.000482525 -0.873078 3.93902e-05 -2.29794 -1.27857e-09 3.09749e-07 -3.24592e-05 3.71778e-05
138 rs60186732 18 19827742 G A 0.128231 -0.000629572 0.00072342 -0.870271 3.9294e-05 -2.299 -1.89715e-09 4.61011e-07 -4.82808e-05 5.54779e-05
149 rs7231539 18 19940145 C T 0.466203 -0.000420196 0.000483094 -0.869801 3.92779e-05 -2.29918 -1.27031e-09 3.08847e-07 -3.23416e-05 3.71828e-05
41 rs12327349 18 19938098 C T 0.467197 -0.000415372 0.000482372 -0.861102 3.89833e-05 -2.30245 -1.24801e-09 3.06324e-07 -3.20139e-05 3.71778e-05
80 rs2385472 18 19779637 A G 0.361829 0.000423491 0.000492801 0.859354 3.89247e-05 -2.3031 1.29121e-09 3.17536e-07 3.31718e-05 3.86009e-05
129 rs4800392 18 19908497 C A 0.468191 0.000404823 0.000471854 0.857941 3.88775e-05 -2.30363 1.23989e-09 3.05391e-07 3.18923e-05 3.71731e-05
1 rs10445470 18 19934082 T G 0.467197 -0.000405668 0.000481816 -0.841957 3.83529e-05 -2.30953 -1.20053e-09 3.0098e-07 -3.13022e-05 3.71778e-05
32 rs117350956 18 19762607 C T 0.0258449 0.00145582 0.00173361 0.839761 3.82822e-05 -2.31033 3.7581e-09 9.44492e-07 9.81684e-05 0.0001169
24 rs11664512 18 19833393 T A 0.109344 -0.000657654 0.00078362 -0.839251 3.82658e-05 -2.31051 -1.90883e-09 4.80005e-07 -4.98835e-05 5.94381e-05
88 rs28672219 18 19890535 C A 0.494036 -0.000388261 0.00046468 -0.835545 3.81472e-05 -2.31186 -1.18253e-09 2.98602e-07 -3.09991e-05 3.71004e-05
46 rs12605974 18 19935250 C T 0.252485 -0.000488294 0.000586826 -0.832093 3.80376e-05 -2.31311 -1.35137e-09 3.42564e-07 -3.55273e-05 4.26963e-05
147 rs7229910 18 19936604 C T 0.252485 -0.00048381 0.000586553 -0.824836 3.78096e-05 -2.31572 -1.33156e-09 3.4032e-07 -3.52174e-05 4.26963e-05
14 rs11081875 18 19891325 A G 0.496024 -0.000378003 0.000463954 -0.814742 3.7498e-05 -2.31932 -1.13342e-09 2.93031e-07 -3.0226e-05 3.70989e-05
131 rs4800395 18 19910949 T C 0.49006 0.000384254 0.00047423 0.810268 3.73619e-05 -2.3209 1.12329e-09 2.91907e-07 3.00651e-05 3.71051e-05
145 rs7228606 18 19892129 A G 0.496024 -0.000374699 0.000463914 -0.807692 3.72841e-05 -2.3218 -1.1172e-09 2.91188e-07 -2.99645e-05 3.70989e-05
13 rs11081874 18 19891194 C T 0.496024 -0.000373095 0.000467278 -0.798443 3.70082e-05 -2.32503 -1.09624e-09 2.88802e-07 -2.96214e-05 3.70989e-05
104 rs35437339 18 19901250 A G 0.483101 0.000373188 0.000471015 0.792305 3.6828e-05 -2.32715 1.0831e-09 2.87392e-07 2.94095e-05 3.7119e-05
177 rs8084363 18 19789487 T C 0.0765408 -0.000739304 0.000934297 -0.791294 3.67985e-05 -2.32749 -2.03156e-09 5.39702e-07 -5.52077e-05 6.9769e-05
176 rs8083703 18 19890598 C T 0.139165 -0.0005371 0.000679767 -0.790124 3.67645e-05 -2.3279 -1.55674e-09 4.1413e-07 -4.23436e-05 5.35911e-05
25 rs11664781 18 19850544 C T 0.28827 0.000415442 0.000533597 0.778568 3.64328e-05 -2.33183 1.16158e-09 3.13256e-07 3.18828e-05 4.09506e-05
67 rs1574006 18 19909659 G T 0.469185 0.000361719 0.000469273 0.770808 3.62144e-05 -2.33444 1.03753e-09 2.82407e-07 2.86497e-05 3.71684e-05
61 rs1317047 18 19909112 C A 0.470179 0.000360092 0.000469204 0.767454 3.61211e-05 -2.33556 1.03023e-09 2.81552e-07 2.85216e-05 3.71639e-05
198 rs9949287 18 19871410 T C 0.491054 -0.00035414 0.000466219 -0.759599 3.59051e-05 -2.33817 -1.01195e-09 2.79195e-07 -2.81839e-05 3.71037e-05
40 rs12327164 18 19827493 T G 0.304175 0.000394632 0.000519943 0.758992 3.58886e-05 -2.33837 1.09825e-09 3.03228e-07 3.06015e-05 4.03186e-05
194 rs9946786 18 19871482 A G 0.491054 -0.00035295 0.000466173 -0.757124 3.58378e-05 -2.33898 -1.00676e-09 2.78601e-07 -2.80921e-05 3.71037e-05
19 rs116110400 18 19791049 G A 0.0765408 -0.000705185 0.000934167 -0.754881 3.57771e-05 -2.33972 -1.88428e-09 5.22866e-07 -5.26673e-05 6.9769e-05
3 rs10502432 18 19827473 A G 0.305169 0.000390801 0.000519344 0.75249 3.57127e-05 -2.3405 1.08251e-09 3.01263e-07 3.03116e-05 4.02817e-05
39 rs12327009 18 19827545 A G 0.304175 0.000383355 0.000518891 0.738796 3.53499e-05 -2.34494 1.05298e-09 2.98041e-07 2.97873e-05 4.03186e-05
96 rs34714738 18 19828884 T C 0.306163 0.000381606 0.000521679 0.731495 3.51607e-05 -2.34727 1.0351e-09 2.95668e-07 2.94391e-05 4.02451e-05
148 rs7230502 18 19915346 C A 0.130219 0.000548729 0.000753728 0.72802 3.50716e-05 -2.34837 1.40726e-09 4.03737e-07 4.01253e-05 5.51157e-05
116 rs4800117 18 19886814 A G 0.49006 -0.000331369 0.000462558 -0.716383 3.47781e-05 -2.35202 -9.24453e-10 2.69174e-07 -2.65815e-05 3.71051e-05
188 rs8099549 18 19826742 A G 0.496024 -0.000341197 0.000476572 -0.715941 3.47671e-05 -2.35216 -9.23436e-10 2.6903e-07 -2.65607e-05 3.70989e-05
51 rs12958498 18 19941011 T C 0.250497 -0.000416713 0.00058335 -0.714345 3.47274e-05 -2.35265 -1.06196e-09 3.10022e-07 -3.058e-05 4.28085e-05
115 rs4800113 18 19839011 T G 0.377734 -0.000354156 0.000497313 -0.712139 3.46728e-05 -2.35334 -9.44692e-10 2.7657e-07 -2.72459e-05 3.82593e-05
15 rs11081879 18 19909866 A G 0.462227 0.000333648 0.000469384 0.710821 3.46403e-05 -2.35374 9.16078e-10 2.68649e-07 2.64454e-05 3.72041e-05
87 rs28668027 18 19863390 A C 0.491054 -0.0003306 0.000465541 -0.710143 3.46236e-05 -2.35395 -9.12296e-10 2.67774e-07 -2.63489e-05 3.71037e-05
156 rs72880839 18 19825919 G T 0.133201 -0.00050316 0.000710766 -0.707912 3.45689e-05 -2.35464 -1.33589e-09 3.93238e-07 -3.86442e-05 5.45889e-05
76 rs1941083 18 19780863 A G 0.147117 -0.000498661 0.000710185 -0.702157 3.44289e-05 -2.3564 -1.2659e-09 3.75434e-07 -3.67685e-05 5.2365e-05
202 rs9961908 18 19875018 T G 0.486083 -0.000324613 0.000465778 -0.696927 3.43032e-05 -2.35799 -8.87233e-10 2.6494e-07 -2.58644e-05 3.71121e-05
82 rs2385476 18 19865447 G A 0.491054 -0.00032285 0.000465264 -0.693907 3.42312e-05 -2.3589 -8.81335e-10 2.64227e-07 -2.57465e-05 3.71037e-05
37 rs12232718 18 19867520 G A 0.491054 -0.000322566 0.000465258 -0.693307 3.4217e-05 -2.35908 -8.80206e-10 2.64098e-07 -2.57242e-05 3.71037e-05
193 rs9945685 18 19869469 C T 0.486083 -0.000317757 0.00046569 -0.682337 3.39598e-05 -2.36236 -8.59962e-10 2.61819e-07 -2.5323e-05 3.71121e-05
81 rs2385475 18 19865386 T G 0.491054 -0.000315899 0.000464889 -0.679513 3.38945e-05 -2.3632 -8.54564e-10 2.61165e-07 -2.52124e-05 3.71037e-05
195 rs9947569 18 19875095 C T 0.486083 -0.000311574 0.000465371 -0.669518 3.36668e-05 -2.36612 -8.36527e-10 2.59141e-07 -2.48472e-05 3.71121e-05
125 rs4800380 18 19848863 A C 0.457256 -0.000308476 0.000460908 -0.669279 3.36614e-05 -2.36619 -8.38841e-10 2.59943e-07 -2.492e-05 3.72341e-05
127 rs4800383 18 19852456 C T 0.459245 -0.000305731 0.00046118 -0.662933 3.35194e-05 -2.36803 -8.27106e-10 2.5855e-07 -2.46754e-05 3.72216e-05
130 rs4800393 18 19910610 T G 0.462227 0.000307743 0.00046787 0.657754 3.3405e-05 -2.36952 8.17457e-10 2.57373e-07 2.44711e-05 3.72041e-05
55 rs12963649 18 19788596 C T 0.129225 -0.000471875 0.000718689 -0.656578 3.33792e-05 -2.36985 -1.21186e-09 3.82174e-07 -3.63059e-05 5.52957e-05
192 rs9945094 18 19869524 G A 0.486083 -0.000305329 0.00046523 -0.656297 3.3373e-05 -2.36993 -8.12853e-10 2.56442e-07 -2.43566e-05 3.71121e-05
134 rs55780437 18 19882499 C T 0.144135 -0.000433114 0.000665066 -0.651235 3.32628e-05 -2.37137 -1.144e-09 3.63478e-07 -3.43928e-05 5.28117e-05
85 rs28404548 18 19886990 C T 0.491054 -0.000300355 0.000462549 -0.649348 3.3222e-05 -2.3719 -8.00424e-10 2.54991e-07 -2.40932e-05 3.71037e-05
197 rs9948408 18 19870686 G A 0.486083 -0.00030021 0.000464981 -0.645639 3.31423e-05 -2.37294 -7.94124e-10 2.54312e-07 -2.3961e-05 3.71121e-05
102 rs35263397 18 19882928 C G 0.144135 -0.000426029 0.00066759 -0.63816 3.29836e-05 -2.37503 -1.11162e-09 3.59801e-07 -3.37023e-05 5.28117e-05
97 rs34751183 18 19816362 C A 0.132207 -0.000448084 0.000704533 -0.636002 3.29382e-05 -2.37563 -1.1472e-09 3.7247e-07 -3.4829e-05 5.47624e-05
144 rs71358467 18 19819818 G A 0.132207 -0.000441157 0.000703861 -0.626767 3.27467e-05 -2.37816 -1.12397e-09 3.6984e-07 -3.43232e-05 5.47624e-05
175 rs8083356 18 19883851 G A 0.144135 -0.000417305 0.000667921 -0.624783 3.27061e-05 -2.3787 -1.07917e-09 3.56127e-07 -3.29959e-05 5.28117e-05
107 rs35624839 18 19882765 C T 0.143141 -0.000414486 0.000664138 -0.624097 3.26921e-05 -2.37888 -1.08063e-09 3.56968e-07 -3.30547e-05 5.2964e-05
20 rs11660313 18 19805214 C T 0.0974155 -0.000493587 0.000793166 -0.6223 3.26555e-05 -2.37937 -1.2712e-09 4.21031e-07 -3.89277e-05 6.25547e-05
190 rs875309 18 19795304 A G 0.372763 0.000303314 0.000490279 0.618656 3.25818e-05 -2.38035 7.73231e-10 2.57478e-07 2.3732e-05 3.83606e-05
65 rs1465501 18 19814796 A G 0.132207 -0.00043373 0.000703263 -0.616739 3.25432e-05 -2.38087 -1.09912e-09 3.67035e-07 -3.37741e-05 5.47624e-05
123 rs4800375 18 19821570 C T 0.132207 -0.000428895 0.000702743 -0.610315 3.24152e-05 -2.38258 -1.08339e-09 3.65265e-07 -3.34223e-05 5.47624e-05
126 rs4800381 18 19849978 T G 0.45825 -0.000273583 0.000463291 -0.59052 3.20322e-05 -2.38774 -7.04187e-10 2.44691e-07 -2.19837e-05 3.72278e-05
93 rs34298903 18 19823020 G A 0.132207 -0.000407609 0.000700675 -0.581737 3.18677e-05 -2.38998 -1.01522e-09 3.57645e-07 -3.18573e-05 5.47624e-05
78 rs2001955 18 19855220 A G 0.486083 -0.000269057 0.000464032 -0.579823 3.18323e-05 -2.39046 -6.84983e-10 2.42038e-07 -2.15185e-05 3.71121e-05
50 rs12957133 18 19783864 A C 0.147117 -0.000390888 0.000692617 -0.564364 3.15521e-05 -2.3943 -9.32456e-10 3.3775e-07 -2.9553e-05 5.2365e-05
70 rs16965051 18 19828623 G C 0.150099 0.0003838 0.000681687 0.563016 3.15281e-05 -2.39463 9.21855e-10 3.34643e-07 2.92392e-05 5.19331e-05
132 rs4800396 18 19920951 C T 0.168986 0.000403577 0.00073105 0.552051 3.13359e-05 -2.39728 8.56268e-10 3.165e-07 2.73254e-05 4.9498e-05
183 rs8094627 18 19882183 G A 0.498012 0.000252057 0.00045863 0.549587 3.12934e-05 -2.39787 6.38029e-10 2.36804e-07 2.03886e-05 3.7098e-05
12 rs11081873 18 19888005 C T 0.499006 0.000244621 0.0004588 0.533177 3.10166e-05 -2.40173 6.13499e-10 2.34139e-07 1.97797e-05 3.70978e-05
45 rs12457386 18 19884614 C T 0.5 0.000242152 0.000458638 0.527981 3.09313e-05 -2.40293 6.05847e-10 2.33314e-07 1.95869e-05 3.70978e-05
34 rs12103972 18 19876381 G T 0.143141 -0.000337312 0.000668331 -0.504707 3.05618e-05 -2.40815 -8.16957e-10 3.27977e-07 -2.67313e-05 5.2964e-05
47 rs12606397 18 19878289 G T 0.498012 0.000224507 0.000461937 0.486013 3.02801e-05 -2.41217 5.45953e-10 2.26973e-07 1.80301e-05 3.7098e-05
10 rs11081870 18 19876817 C T 0.496024 0.000222509 0.000462014 0.481608 3.02156e-05 -2.4131 5.39866e-10 2.26345e-07 1.78671e-05 3.70989e-05
57 rs12964048 18 19876659 C T 0.498012 0.000221988 0.00046198 0.480513 3.01997e-05 -2.41333 5.38342e-10 2.26184e-07 1.78261e-05 3.7098e-05
11 rs11081871 18 19876820 G A 0.497018 0.000221832 0.000461995 0.48016 3.01946e-05 -2.4134 5.37861e-10 2.26136e-07 1.78132e-05 3.70984e-05
89 rs2891789 18 19887319 G A 0.49503 0.000219597 0.000458905 0.478524 3.01709e-05 -2.41374 5.35626e-10 2.2591e-07 1.77531e-05 3.70996e-05
90 rs34020309 18 19874066 C T 0.497018 0.000221029 0.000461902 0.478519 3.01708e-05 -2.41374 5.35601e-10 2.25902e-07 1.77523e-05 3.70984e-05
21 rs11660900 18 19876769 G A 0.497018 0.000220493 0.000461899 0.477363 3.01542e-05 -2.41398 5.34012e-10 2.25738e-07 1.77094e-05 3.70984e-05
117 rs4800121 18 19937813 A G 0.499006 0.000226909 0.000477101 0.4756 3.01288e-05 -2.41435 5.31585e-10 2.25485e-07 1.76437e-05 3.70978e-05
9 rs11081869 18 19876746 G A 0.497018 0.000217964 0.000461817 0.471971 3.00771e-05 -2.41509 5.26631e-10 2.24979e-07 1.75094e-05 3.70984e-05
43 rs12454873 18 19832958 C T 0.111332 -0.00033564 0.000719532 -0.466469 2.99995e-05 -2.41621 -8.25231e-10 3.56406e-07 -2.75081e-05 5.89709e-05
4 rs10775456 18 19820252 A G 0.368787 0.000230554 0.00049722 0.463686 2.99607e-05 -2.41678 5.34095e-10 2.31956e-07 1.78265e-05 3.84452e-05
191 rs937789 18 19830977 T G 0.156064 0.000309954 0.000672217 0.461092 2.99248e-05 -2.4173 7.05229e-10 3.07883e-07 2.35667e-05 5.11107e-05
162 rs75010872 18 19928837 G T 0.0666004 -0.000472524 0.00104781 -0.450962 2.97869e-05 -2.4193 -9.99335e-10 4.45406e-07 -3.35495e-05 7.43953e-05
8 rs11081868 18 19875079 G A 0.492048 0.000201437 0.000461902 0.436103 2.95912e-05 -2.42216 4.78801e-10 2.20186e-07 1.61805e-05 3.71024e-05
118 rs4800368 18 19779771 A T 0.0795229 -0.000406777 0.000942667 -0.431517 2.95324e-05 -2.42303 -8.73698e-10 4.05783e-07 -2.95844e-05 6.85591e-05
128 rs4800387 18 19875944 A G 0.492048 0.000198016 0.000461863 0.428734 2.94971e-05 -2.42355 4.69212e-10 2.19246e-07 1.59071e-05 3.71024e-05
155 rs7240774 18 19829244 C T 0.157058 0.00028617 0.000670081 0.427068 2.94761e-05 -2.42386 6.41734e-10 3.00956e-07 2.17714e-05 5.09787e-05
121 rs4800372 18 19800383 A T 0.389662 0.000203938 0.000483272 0.421994 2.94126e-05 -2.42479 4.72094e-10 2.23894e-07 1.60507e-05 3.80354e-05
178 rs8086214 18 19866602 G A 0.497018 0.000193179 0.000461465 0.418621 2.9371e-05 -2.42541 4.56136e-10 2.1796e-07 1.55302e-05 3.70984e-05
184 rs8094980 18 19780169 G A 0.0795229 -0.00038514 0.000942705 -0.408547 2.92489e-05 -2.42722 -8.1925e-10 4.00532e-07 -2.80096e-05 6.85591e-05
83 rs2385477 18 19866063 C T 0.497018 0.000185804 0.000461276 0.402805 2.91808e-05 -2.42823 4.3606e-10 2.16049e-07 1.49434e-05 3.70984e-05
94 rs34335900 18 19875679 G T 0.492048 0.000185149 0.000461497 0.401193 2.91619e-05 -2.42851 4.34081e-10 2.15882e-07 1.48852e-05 3.71024e-05
100 rs35107819 18 19860915 G A 0.497018 0.00018418 0.000461271 0.399289 2.91397e-05 -2.42884 4.31646e-10 2.15635e-07 1.4813e-05 3.70984e-05
59 rs12966447 18 19859715 G A 0.497018 0.000172298 0.000461175 0.373607 2.88519e-05 -2.43315 3.99894e-10 2.12723e-07 1.38602e-05 3.70984e-05
44 rs12455966 18 19859881 C T 0.341948 -0.000142962 0.000481951 -0.296631 2.81172e-05 -2.44436 -3.26134e-10 2.16274e-07 -1.15991e-05 3.91028e-05
54 rs12960654 18 19805469 A G 0.139165 -0.000180238 0.000676203 -0.266544 2.788e-05 -2.44804 -3.98248e-10 2.92848e-07 -1.42844e-05 5.35911e-05
7 rs11081865 18 19867558 C T 0.497018 0.000117858 0.000463215 0.254435 2.77922e-05 -2.44941 2.62334e-10 2.01808e-07 9.43915e-06 3.70984e-05
33 rs11873362 18 19790884 T C 0.138171 -0.000170383 0.000685681 -0.248488 2.77506e-05 -2.45006 -3.70661e-10 2.91773e-07 -1.33568e-05 5.37525e-05
200 rs9958656 18 19904144 T C 0.411531 0.000113632 0.000465793 0.243953 2.77197e-05 -2.45054 2.54887e-10 2.04268e-07 9.19518e-06 3.76925e-05
201 rs9960903 18 19896919 G A 0.342942 0.000110308 0.00048747 0.226286 2.76047e-05 -2.45235 2.44088e-10 2.10495e-07 8.84225e-06 3.90756e-05
6 rs11081839 18 19823874 A G 0.138171 -0.000146419 0.00067391 -0.217269 2.75496e-05 -2.45321 -3.21744e-10 2.88717e-07 -1.16787e-05 5.37525e-05
111 rs3764504 18 19756856 C T 0.0407555 -0.000281523 0.00132288 -0.21281 2.75232e-05 -2.45363 -5.49478e-10 5.03184e-07 -1.99642e-05 9.38123e-05
151 rs7237418 18 19933620 T C 0.212724 -0.000106589 0.000547801 -0.194576 2.74212e-05 -2.45524 -2.41836e-10 2.41801e-07 -8.81933e-06 4.53258e-05
30 rs117117998 18 19943376 A G 0.0248509 -0.00027621 0.00142115 -0.194357 2.742e-05 -2.45526 -6.35007e-10 6.35618e-07 -2.31585e-05 0.000119155
2 rs10445471 18 19935474 G A 0.309145 -0.000103555 0.00053332 -0.194169 2.7419e-05 -2.45528 -2.13686e-10 2.14094e-07 -7.79334e-06 4.01368e-05
137 rs56088997 18 19941767 T C 0.21173 -0.000102079 0.000547912 -0.186306 2.7378e-05 -2.45593 -2.31589e-10 2.41657e-07 -8.45894e-06 4.54035e-05
189 rs867939 18 19911690 G A 0.418489 7.44189e-05 0.000460745 0.161519 2.72602e-05 -2.4578 1.65557e-10 1.98863e-07 6.07322e-06 3.76008e-05
182 rs8092347 18 19913064 G A 0.412525 7.30765e-05 0.000465021 0.157147 2.72413e-05 -2.4581 1.61298e-10 1.99071e-07 5.92111e-06 3.76789e-05
159 rs74256377 18 19889029 A G 0.0864811 0.000138151 0.000968528 0.14264 2.71821e-05 -2.45905 2.55872e-10 3.47547e-07 9.41325e-06 6.59931e-05
139 rs61405716 18 19904844 T G 0.414513 6.28447e-05 0.000465136 0.13511 2.71537e-05 -2.4595 1.38136e-10 1.97985e-07 5.08719e-06 3.76522e-05
66 rs147405817 18 19941394 G A 0.0178926 0.000186716 0.0015447 0.120875 2.71043e-05 -2.46029 4.58434e-10 7.33787e-07 1.69137e-05 0.000139927
185 rs8097576 18 19913019 T C 0.398608 5.50185e-05 0.000469308 0.117233 2.70925e-05 -2.46048 1.20328e-10 1.98543e-07 4.44136e-06 3.78849e-05
180 rs8088549 18 19883854 T A 0.354871 5.57997e-05 0.000477775 0.116791 2.70911e-05 -2.4605 1.22658e-10 2.03149e-07 4.5276e-06 3.87667e-05
154 rs7240035 18 19902868 T C 0.408549 5.29702e-05 0.000465187 0.113869 2.7082e-05 -2.46065 1.16365e-10 1.97639e-07 4.29675e-06 3.77343e-05
158 rs7343048 18 19794295 A G 0.139165 -6.84876e-05 0.0006738 -0.101644 2.70463e-05 -2.46122 -1.47327e-10 2.80142e-07 -5.4472e-06 5.35911e-05
77 rs1941084 18 19780858 G A 0.447316 4.83743e-05 0.000500006 0.0967474 2.70332e-05 -2.46143 9.75682e-11 1.94869e-07 3.6092e-06 3.73054e-05
75 rs186635156 18 19928399 C T 0.0228628 -0.000112436 0.00146152 -0.0769313 2.69867e-05 -2.46218 -2.57649e-10 6.46594e-07 -9.54725e-06 0.000124101
52 rs12958835 18 19900429 G A 0.435388 3.32545e-05 0.000460913 0.0721491 2.69771e-05 -2.46233 7.28166e-11 1.94818e-07 2.6992e-06 3.74114e-05
109 rs35886787 18 19778313 A C 0.128231 -4.39328e-07 8.36533e-06 -0.0525177 2.69441e-05 -2.46287 -7.85037e-11 2.8837e-07 -2.91358e-06 5.54779e-05
170 rs77566738 18 19854524 G A 0.026839 8.36467e-05 0.00160634 0.0520728 2.69435e-05 -2.46288 1.6103e-10 5.96564e-07 5.97658e-06 0.000114774
112 rs4280357 18 19882403 A G 0.353877 -2.22397e-05 0.00047826 -0.0465012 2.69361e-05 -2.46299 -4.85884e-11 2.01544e-07 -1.80384e-06 3.87913e-05
68 rs1574078 18 19909367 A G 0.407555 1.40159e-05 0.000464532 0.030172 2.69192e-05 -2.46327 3.06597e-11 1.95943e-07 1.13895e-06 3.77486e-05
199 rs9953730 18 19907452 G A 0.427435 -4.38736e-06 0.000463952 -0.0094565 2.69082e-05 -2.46345 -9.5408e-12 1.94505e-07 -3.54569e-07 3.74947e-05
