# Supplementary material for: Precision medicine for atherosclerotic cardiovascular disease: Integrative genomics maps risk loci and AI‐predicted functional consequences
Source: Clin Transl Med. 2026 Jul 10;16(7):e70732. doi: 10.1002/ctm2.70732 (PMC13351343; doi:10.1002/ctm2.70732)
Supplement: Supplementary file 6 — Supporting Information [file CTM2-16-e70732-s005.zip › RPL35P4/FINEMAP/data.bf5]

index rsid bf1 bf2 bf3 bf4 bf5
1 rs1005312 -3.18987 -3.25861 -3.19147 -3.24969 -3.23471 
2 rs1007861 -3.07885 -3.2591 -3.05181 -3.24903 -3.22742 
3 rs1007862 -3.13164 -2.36576 -2.74365 0.798251 -2.98474 
4 rs1009547 -3.25122 -3.2703 -3.27655 -3.26916 -3.09845 
5 rs1014373 -2.88198 -3.22024 -3.25522 -3.22217 -2.53998 
6 rs10155829 -1.95031 -2.21734 -2.04177 -1.88765 -0.0736203 
7 rs10155834 -3.06157 -3.01536 -2.81147 -1.59248 -2.10502 
8 rs10155850 -2.60947 -2.26122 -2.3447 -2.23032 -1.50669 
9 rs10225357 -3.18797 -3.05785 -3.09035 -3.21346 -3.21903 
10 rs10226764 23.7241 -inf -inf -inf -inf 
11 rs10227609 -3.27631 -3.25816 -3.26174 -3.198 -3.07685 
12 rs10228450 -3.18988 -3.21152 -3.01079 -3.16416 -3.12497 
13 rs10230098 -3.20811 -2.85632 -3.23747 -3.23653 -2.69592 
14 rs10231773 -1.93268 -2.18036 -2.00631 -1.8617 -0.163416 
15 rs10231814 -3.26748 -3.27612 -3.27573 -3.23896 -3.10571 
16 rs10232960 -3.14096 -3.2371 -3.15038 -3.22811 -3.21983 
17 rs10239543 -3.11546 -2.80883 -2.49922 -1.89675 -3.22849 
18 rs10240425 -3.18599 -3.18329 -0.890913 -2.95183 -2.63041 
19 rs10240625 -3.22911 -3.09691 -2.3823 -2.18201 -2.87099 
20 rs10240666 -2.80539 -3.23741 -3.14324 -3.18359 -2.05974 
21 rs10241677 -2.87536 -2.54162 -2.76575 -2.15698 -3.10802 
22 rs10242125 -3.24565 -3.21682 -2.58951 -3.10781 -2.43543 
23 rs10242634 -3.25854 -3.20195 -3.14016 -2.66789 -1.29755 
24 rs10242812 -2.55167 -1.82533 -2.06671 -1.51884 -3.21657 
25 rs10245801 -3.12779 -2.35516 -2.75965 0.799215 -2.97786 
26 rs10245841 -3.13312 -3.23976 -3.14287 -3.23153 -3.22383 
27 rs10246298 -2.53624 -2.5284 -2.69935 -2.77995 -2.85989 
28 rs10249757 -3.25985 -3.18773 -3.13522 -2.65396 -1.33691 
29 rs10249864 -3.19259 -3.23153 -3.25385 -3.01535 -2.46439 
30 rs10250340 -2.48166 -2.9807 -2.80114 -3.1383 -3.17882 
31 rs10252511 -3.25548 -3.2096 -3.16469 -2.72154 -1.45945 
32 rs10252636 -3.25545 -3.20968 -3.1648 -2.72179 -1.45993 
33 rs10254047 -3.24122 -3.24107 -3.22196 -3.10243 -3.27548 
34 rs10255839 -3.26151 -3.26072 -3.24762 -2.92207 -3.25774 
35 rs10257733 -1.52985 -3.20431 -1.00383 -0.587394 0.372743 
36 rs10262140 -3.25954 -3.26055 -3.2384 -2.9525 -3.26579 
37 rs10262710 -3.25477 -3.23312 -3.10249 -2.60107 -0.737499 
38 rs10262979 -3.25806 -3.1846 -2.97266 -2.85381 -2.79136 
39 rs10264581 -3.26591 -3.26603 -3.25648 -3.02412 -3.26335 
40 rs10265434 -1.32408 -3.23807 -1.03415 -0.729187 1.86981 
41 rs10265742 -3.16898 -3.22238 -3.10667 -2.06698 -2.86494 
42 rs10266399 -3.08428 -3.26149 -2.40519 -2.25011 -2.65776 
43 rs10268623 -3.08491 -3.01196 -2.49762 -3.19835 -3.07297 
44 rs10268859 70.2604 12.5431 20.1549 17.8579 3.26312 
45 rs10268902 -3.00226 -3.20844 -3.21247 -3.0943 -2.52464 
46 rs10269160 -3.25769 -3.20136 -3.15342 -2.69509 -1.41111 
47 rs10269877 -2.81167 -3.08373 -2.97223 -3.19236 1.75642 
48 rs10271302 -2.77315 -3.11134 -2.94287 -3.20921 1.85699 
49 rs10271999 -3.14809 -3.07475 -1.85148 -2.80734 -1.51974 
50 rs10272441 -3.23724 -3.21988 -3.24078 -3.20854 -3.19897 
51 rs10272561 -3.24905 -3.18011 -3.25156 -3.16371 -3.15017 
52 rs10273336 -3.25563 -3.20912 -3.16403 -2.71996 -1.45656 
53 rs10274728 -3.19766 -3.04148 -2.83856 -1.50271 -2.92049 
54 rs10275933 -3.12265 -2.40153 -2.82728 -0.213723 -2.10804 
55 rs10276795 -3.25686 -3.20483 -3.15814 -2.70604 -1.43107 
56 rs10276966 -2.84073 -2.57946 -2.7379 -2.11312 -3.07454 
57 rs10280925 -2.95599 -3.22176 -3.1909 -3.13012 -2.51627 
58 rs10282366 -3.10613 -1.6766 -2.85454 -2.3054 -2.52639 
59 rs10486494 -3.17746 -3.14949 -2.84233 -2.9396 -2.04891 
60 rs1052724 -2.871 -3.21645 -3.25689 -3.21845 -2.52502 
61 rs1052741 -3.20035 -2.82368 -2.31634 -2.81754 -3.26942 
62 rs1055182 -3.07915 -3.25315 -3.09053 -3.2509 -3.24786 
63 rs1076210 -inf -inf -inf -inf -inf 
64 rs10807840 -3.25922 -3.25527 -3.2371 -2.86104 -3.24943 
65 rs10951156 -3.22519 -3.22779 -3.25479 -3.11451 -3.24198 
66 rs10951158 -3.07496 -3.26462 -2.77287 -2.43554 -3.25314 
67 rs10951160 -2.9992 -3.21651 -2.87126 -3.22278 -3.24218 
68 rs10951161 -2.72975 -2.57253 -2.63738 4.67108 -1.7685 
69 rs10951162 -2.91422 -3.2042 -3.19724 -3.07125 -2.17225 
70 rs10951163 -3.17662 -3.22311 -3.10249 -2.05452 -2.90671 
71 rs10951165 -inf -inf -inf 37.4018 -inf 
72 rs10951167 -2.85479 -2.83748 -2.50678 -3.1979 -2.40713 
73 rs10951168 -3.02936 -2.91063 -2.89968 -2.78296 3.56476 
74 rs1104957 -3.23133 -3.1813 -3.10267 -3.21059 -2.60461 
75 rs1111647 -2.90218 -3.22514 -3.25231 -3.22878 -2.5629 
76 rs1112620 -3.2563 -3.20688 -3.16095 -2.71266 -1.44317 
77 rs111694105 -2.76984 -2.53208 -2.2926 -2.47017 -2.91208 
78 rs111823712 -3.16194 -3.03615 -2.89225 -3.00027 -3.22406 
79 rs112239443 -2.94177 -3.01614 -2.89681 -2.17114 -3.08601 
80 rs112311687 -3.27226 -3.1292 -3.01087 -3.06954 -3.27882 
81 rs112406562 -2.76702 -2.52867 -2.28868 -2.46662 -2.90969 
82 rs1125006 -3.0772 -2.70533 -3.23735 -3.08295 -3.16729 
83 rs113053497 -2.94782 -3.01886 -2.84656 -2.11474 -3.01767 
84 rs113155788 -2.85939 -2.64145 -2.41886 -2.58414 -2.98744 
85 rs113189091 -3.27144 -3.24785 -3.23481 -3.25894 -2.64381 
86 rs113318709 -3.25844 -3.26547 -3.27633 -3.26608 -3.14434 
87 rs113557605 -3.23781 -3.11799 -3.10059 -3.13105 -2.62868 
88 rs113798742 -2.7713 -2.53385 -2.29463 -2.47201 -2.91332 
89 rs11520770 -2.74935 -2.61799 -2.97768 1.87985 -3.00998 
90 rs11563321 -2.93431 -2.75936 -2.80747 2.22681 -1.93843 
91 rs11563323 -2.88979 -3.22182 -2.68459 -3.08943 -2.72166 
92 rs11563380 -inf -inf -inf 36.4091 -inf 
93 rs11563447 -3.13217 -2.32222 -2.7024 0.858386 -2.96053 
94 rs11563567 -inf -inf -inf 35.9171 -inf 
95 rs11563574 -2.77556 -3.06554 -3.1339 -1.22144 -3.08207 
96 rs11563582 -3.21995 -3.27535 -3.27494 -3.24507 -3.02114 
97 rs11563953 -3.08487 -3.24898 -3.09649 -3.2447 -3.23999 
98 rs11563971 -3.12696 -2.3299 -2.73253 0.945109 -2.95957 
99 rs11563973 -3.1316 -2.32419 -2.70883 0.871282 -2.96384 
100 rs11563975 -3.12967 -2.39236 -2.76837 0.758108 -2.9954 
101 rs11563976 -3.12975 -2.38809 -2.76538 0.767592 -2.99357 
102 rs11563991 -2.91601 -3.23041 -2.71733 -3.1072 -2.75332 
103 rs11563992 -2.89908 -3.22493 -2.69616 -3.09576 -2.73285 
104 rs11563997 -3.09205 -2.74513 -3.21753 -2.97768 -2.95232 
105 rs11564003 -2.9113 -3.111 -2.98319 -2.76408 -2.93148 
106 rs11564004 -2.75399 -2.8878 -2.70444 -2.03012 -3.04782 
107 rs11564006 -3.2694 -3.08576 -2.6653 -2.85585 -3.26741 
108 rs11564008 -3.257 -3.25689 -3.24214 -3.14027 -3.27632 
109 rs11564022 -3.26231 -3.15275 -2.91452 -2.76008 -2.8211 
110 rs11564023 -3.26262 -3.15251 -2.91433 -2.75549 -2.83326 
111 rs11564026 -2.72578 -2.40601 -2.48305 -2.37728 -1.6997 
112 rs11564027 -2.95878 -3.03101 -2.915 -2.20267 -3.09855 
113 rs11564028 -3.01274 -2.6789 -3.26441 -3.19682 -2.90732 
114 rs11564033 -2.93687 -3.01185 -2.89159 -2.16214 -3.08238 
115 rs11564037 -3.2535 -3.10414 -3.22134 -3.1415 -3.26835 
116 rs11564041 -3.04 -3.099 -2.95374 -2.29762 -3.09803 
117 rs11564044 -2.92358 -2.4626 -2.20944 -2.33006 -3.01482 
118 rs1158633 -3.0904 -2.74828 -3.21723 -2.97994 -2.94993 
119 rs116849102 -3.26695 -3.20386 -3.2379 -3.27507 -3.14363 
120 rs116890336 -3.27127 -3.21972 -3.22274 -2.99543 -3.2703 
121 rs116944085 -2.94691 -2.76608 -3.14718 -3.1593 -3.16757 
122 rs116951734 -3.25216 -3.26047 -3.24345 -2.93091 -3.25832 
123 rs117082677 -3.07208 -3.1099 -2.24752 -1.92238 -1.3214 
124 rs117210562 -2.79641 -3.08625 -2.93307 -3.00344 -3.20091 
125 rs117542611 -2.85803 -2.89574 -3.17013 -3.17264 -3.15032 
126 rs117582693 -2.84483 -2.66609 -2.86236 -2.67234 -2.53919 
127 rs117589256 -3.07734 -2.95365 -3.1387 -3.01336 -2.52934 
128 rs11761137 -2.91747 -3.07382 -2.88226 -2.56322 -3.10423 
129 rs11761403 -3.13899 -3.21411 -3.24931 -3.11242 -2.76528 
130 rs11761572 -inf 19.3519 -inf -inf -inf 
131 rs11761657 -3.18074 -3.09428 -3.14032 -3.15128 -1.80345 
132 rs11762112 -3.22693 -2.94643 -3.21598 -3.23672 -2.61747 
133 rs11762186 -1.635 -1.02052 -1.85074 -1.83781 0.737218 
134 rs11762396 -3.06666 -2.67591 -3.24014 -3.11506 -3.16852 
135 rs11763233 -3.07615 -2.96869 -2.90927 -2.95269 1.4778 
136 rs117636660 -3.25573 -3.27711 -3.25681 -3.27757 -3.27783 
137 rs11763775 -3.11194 -2.97335 -2.4255 -3.19209 -3.10145 
138 rs11764018 -3.26002 -3.14932 -3.08153 -2.72071 -3.18165 
139 rs11764246 -inf 16.9932 -inf -inf -inf 
140 rs11764302 -3.18356 -3.10286 -3.13137 -3.15763 -1.82576 
141 rs11764401 -3.21408 -3.01125 -3.11071 -3.10528 -3.27308 
142 rs11764603 20.9443 -inf -inf -inf -inf 
143 rs11765116 -3.11638 -3.26669 -2.83789 -2.55172 -3.26703 
144 rs11765299 -3.07403 -3.26451 -2.77138 -2.43361 -3.25288 
145 rs11766354 -1.43415 -1.23605 -1.66433 -1.6505 1.0495 
146 rs11766796 -3.0871 -2.72356 -3.23741 -3.09267 -3.1603 
147 rs11767145 -1.646 -1.00798 -1.86092 -1.84804 0.719904 
148 rs11767558 -3.18463 -2.77387 -3.24011 -3.19625 -2.75398 
149 rs11767719 -3.09226 -3.16536 -3.17323 -3.1589 -1.07221 
150 rs11767850 -inf 18.2353 -inf -inf -inf 
151 rs11768077 79.6802 -inf -inf -inf -inf 
152 rs11768223 -inf 13.8241 -inf -inf -inf 
153 rs11768533 -2.54062 -1.71752 -2.13503 -1.79826 -3.09221 
154 rs11768908 22.1868 -inf -inf -inf -inf 
155 rs11768977 -3.07653 -2.70411 -3.23733 -3.0823 -3.16775 
156 rs11769034 -2.97352 -2.60279 -2.32075 -2.98896 -3.19624 
157 rs11769964 -3.2001 -3.272 -3.20637 -3.21943 -3.16627 
158 rs11770627 -inf -inf -inf -inf 19.5854 
159 rs11771265 -3.03682 -3.1937 -3.16265 -3.19317 -0.970171 
160 rs11772043 -3.26078 -3.26216 -3.17571 -2.88633 -3.19346 
161 rs11772558 23.394 -inf -inf -inf -inf 
162 rs11773352 21.9478 -inf -inf -inf -inf 
163 rs11773626 -3.02785 -3.19378 -3.15858 -3.1925 -0.938217 
164 rs11773710 22.6466 -inf -inf -inf -inf 
165 rs117800112 -3.10138 -3.12665 -3.12896 -3.12148 -3.18676 
166 rs117879915 -3.10935 -3.20651 -3.13969 -3.22154 -3.13804 
167 rs117920069 -3.19185 -3.24499 -3.18639 -3.24442 -3.26327 
168 rs117949964 -2.78662 -2.98836 -2.86359 -3.02177 -2.77787 
169 rs118127633 -2.83979 -2.97319 -2.84421 -2.98188 -2.98844 
170 rs11971150 -2.7757 -2.53918 -2.30075 -2.47755 -2.91705 
171 rs11972726 -3.20207 -3.27354 -3.19249 -3.2063 -3.17497 
172 rs11973735 -3.26105 -3.194 -3.2505 -3.27514 -3.12117 
173 rs11975202 -2.77792 -2.54188 -2.30385 -2.48036 -2.91894 
174 rs11977099 -2.84789 -2.37177 -2.09667 -2.23401 -2.95164 
175 rs11980136 -3.23824 -3.27285 -3.12702 -2.97102 -3.27242 
176 rs11981704 -3.03193 -3.2533 -3.00519 -3.23692 -3.24654 
177 rs11981761 -3.00065 -3.24709 -2.9722 -3.22624 -3.25289 
178 rs11983008 -2.77794 -2.54189 -2.30387 -2.48038 -2.91895 
179 rs11983027 -2.77789 -2.54184 -2.30381 -2.48032 -2.91891 
180 rs12056263 -3.07342 -2.70418 -2.50423 -2.55276 -3.27017 
181 rs12113356 -2.93423 -2.6604 -2.79022 -2.9694 -3.14578 
182 rs12234338 -3.22365 -3.27423 -3.22275 -3.24743 -3.26909 
183 rs12531149 -3.23333 -2.9768 -3.20571 -3.24038 -2.57194 
184 rs12533466 -3.20426 -2.98444 -3.25449 -3.11532 -3.23877 
185 rs12534981 -3.11773 -2.78192 -3.23534 -3.12269 -3.1348 
186 rs12535894 -3.17163 -3.09093 -1.21372 -1.39783 -1.43231 
187 rs12540071 -3.07232 -2.6949 -3.23698 -3.07457 -3.16648 
188 rs12540271 -3.16109 -3.09223 -2.58711 -2.36731 -2.30469 
189 rs12540632 -3.18627 -3.10337 -3.13251 -3.15824 -1.83287 
190 rs12666259 -3.19791 -3.21002 -3.23969 -3.20868 -3.18196 
191 rs12667046 -2.59304 -2.52888 -2.97636 2.64657 -2.88553 
192 rs12667419 -inf -inf -inf 37.5257 -inf 
193 rs12667457 -inf -inf -inf -inf -inf 
194 rs12668753 -2.80968 -1.6576 3.71821 -1.42687 -2.31428 
195 rs12668786 -0.81341 3.73108 -1.01861 4.26415 1.8482 
196 rs12668981 -inf -inf -inf -inf -inf 
197 rs12671389 -2.59714 -2.52445 -2.97581 2.66106 -2.88346 
198 rs12672272 -inf -inf -inf 36.4138 -inf 
199 rs12674312 -3.12125 -2.23909 -2.68595 1.20156 -2.92126 
200 rs12700794 -3.21602 -3.03497 -3.11806 -3.12851 -3.26725 
201 rs12700796 -3.19483 -3.05154 -2.85195 -2.42361 -3.26815 
202 rs12700797 -3.26081 -3.09449 -2.81188 -2.637 -2.92772 
203 rs12700799 -3.08165 -2.86933 -3.24091 -3.00171 -2.60434 
204 rs12700800 -3.06721 -3.20892 -2.7533 -3.15295 -3.24368 
205 rs12700801 -2.85033 -3.06363 -3.00536 -3.18664 1.57284 
206 rs12700802 -3.04292 -3.25508 -3.01681 -3.24034 -3.2437 
207 rs12700803 -3.27515 -3.23793 -3.27483 -3.23328 -3.22955 
208 rs12700804 -3.10639 -3.24957 -3.11694 -3.2448 -3.23981 
209 rs12700805 -2.9733 -3.09476 -3.05877 -3.01908 -3.17712 
210 rs12700806 -3.12393 -3.24982 -3.24153 -3.10511 -2.63745 
211 rs12700812 -3.2215 -3.26945 -3.12509 -3.16786 -3.20145 
212 rs13221828 -3.18707 -3.13615 -2.9682 -2.70254 -3.27282 
213 rs13224916 -3.27282 -3.18863 -3.26049 -3.27227 -3.03549 
214 rs13225783 -3.01935 -2.92831 -3.23058 -3.15702 -0.572045 
215 rs13230811 -3.15233 -2.96659 -3.25531 -3.05208 -2.51419 
216 rs13232422 -3.25358 -3.26858 -3.17779 -3.22994 -3.26868 
217 rs13238950 -3.20118 -3.02843 -3.24876 -3.1249 -1.42855 
218 rs13242238 -3.20921 -3.23772 -2.72159 -3.23677 -3.21375 
219 rs13243033 -3.25027 -3.26047 -3.0217 -2.83434 -3.20612 
220 rs13245339 -3.19427 -3.23898 -2.66454 -3.23149 -3.19974 
221 rs13246179 -3.06897 -2.68008 -3.24034 -3.11702 -3.16698 
222 rs13246851 -3.03095 -3.25313 -3.00415 -3.2366 -3.24678 
223 rs13247613 -3.19735 -3.23907 -3.18304 -3.25468 -3.14237 
224 rs13309523 -2.57909 -2.22382 -2.30888 -2.19237 -1.45738 
225 rs13438221 -3.16378 -3.26439 -3.27562 -3.24803 -2.56839 
226 rs138730184 -3.263 -3.07703 -3.26044 -3.22348 -3.07522 
227 rs139059800 -3.25129 -3.10862 -3.18006 -3.02885 -1.88629 
228 rs139569917 -2.98477 -2.64069 -3.25864 -3.18512 -2.88674 
229 rs142057800 -3.26072 -2.81566 -3.24445 -3.2327 -3.2597 
230 rs142106866 -3.23202 -3.06171 -3.21014 -3.07943 -2.01141 
231 rs145012977 -2.81589 -2.90459 -2.76309 -1.94818 -2.99009 
232 rs1476538 -3.26147 -3.2084 -3.04898 -2.49533 -0.532903 
233 rs1476658 -3.27054 -3.26673 -1.5543 -1.74048 -1.48442 
234 rs147797783 -3.17508 -3.12923 -3.09352 -3.04436 -3.24606 
235 rs148562694 -3.25892 -2.99567 -2.66196 -2.7741 -2.95795 
236 rs150217840 -3.27686 -3.25503 -3.27691 -3.25171 -3.249 
237 rs150378092 -3.24837 -3.10092 -3.18568 -3.03802 -1.90835 
238 rs150724992 -1.58426 -1.2178 -1.84198 -1.80844 1.08412 
239 rs1524522 -2.4337 -2.98264 -2.82176 -3.14079 -3.17655 
240 rs1541359 -3.11744 -3.24408 -3.1278 -3.2373 -3.2307 
241 rs1547943 -3.11787 -2.37524 -2.81361 -0.154382 -2.07835 
242 rs1548625 -2.62724 -2.6199 -2.77942 -2.85403 -2.92754 
243 rs1554637 -3.15101 -3.24873 -3.25056 -3.07911 -2.56298 
244 rs1554638 -3.04501 -2.93441 -2.63216 -2.44122 -1.08353 
245 rs16874272 -3.00108 -3.09056 -3.04942 -2.80621 -2.853 
246 rs16874305 -3.23118 -3.27538 -3.23094 -3.25317 -3.26477 
247 rs17155265 -3.18 -3.09308 -3.14131 -3.15036 -1.79962 
248 rs17155267 -2.8009 -1.71953 3.83172 -1.28672 -1.93125 
249 rs17155270 -0.85703 -1.10751 10.8749 -2.38383 12.2567 
250 rs17155281 -2.95232 -3.10538 -1.88378 -3.08328 -1.76671 
251 rs17155443 -3.12131 -3.20562 -3.27421 -3.27784 -3.20799 
252 rs17428012 -3.25713 -3.18492 -3.2553 -3.27406 -3.10874 
253 rs17428025 -2.78832 -2.24983 -1.99139 -2.2011 -3.06505 
254 rs17428046 -2.82702 -2.39406 -2.12196 -2.3181 -3.11457 
255 rs17428074 -2.85622 -2.63755 -2.41434 -2.58006 -2.9848 
256 rs17428109 -3.04015 -3.11953 -2.97571 -3.13182 -3.1454 
257 rs17428116 -2.87896 -2.66563 -2.44697 -2.60939 -3.00371 
258 rs17428157 -2.89247 -2.66004 -2.46406 -2.63587 -2.97791 
259 rs17428240 -2.87262 -2.38621 -2.12231 -2.24787 -2.97067 
260 rs17428254 -3.27076 -3.12214 -3.00144 -3.06119 -3.27879 
261 rs17428380 -3.26033 -3.26388 -3.2761 -3.26451 -3.1496 
262 rs17428443 -3.02747 -2.93779 -3.23401 -3.16253 -0.59893 
263 rs17428464 -3.26216 -3.15419 -2.91709 -2.76317 -2.8182 
264 rs17428492 -3.14922 -3.02176 -2.82018 -2.66452 -3.26596 
265 rs17428520 -2.88887 -2.23312 -1.64872 -1.83494 -2.1617 
266 rs17428687 -2.88917 -2.23361 -1.64932 -1.83551 -2.1622 
267 rs17428736 -2.59292 -1.84404 -2.34172 -2.30013 -1.85989 
268 rs17428876 -1.96391 -2.20549 -2.05486 -1.90159 -0.0949124 
269 rs17428890 -2.89947 -3.22506 -2.69666 -3.09603 -2.73332 
270 rs17428897 -2.77704 -3.1787 -2.54611 -3.01005 -2.58743 
271 rs17428904 -3.27252 -3.23459 -3.27585 -3.26218 -2.94833 
272 rs17428974 -2.91676 -3.23064 -2.71827 -3.1077 -2.75423 
273 rs17428988 -1.57199 -1.54884 -2.0107 -1.92582 2.12875 
274 rs17429016 -2.9002 -3.22531 -2.69757 -3.09653 -2.73421 
275 rs17429037 -3.24968 -3.27481 -3.25147 -3.27406 -3.27325 
276 rs17429051 -1.63589 -1.38889 -2.04927 -1.97456 2.03535 
277 rs17429058 -2.43701 -2.31293 -2.63142 -2.45522 -1.96751 
278 rs17429065 -1.17967 -3.17954 -0.53235 0.134925 0.505813 
279 rs17429177 -3.12929 -2.40727 -2.77881 0.724867 -3.00175 
280 rs17429249 -3.1211 -2.23222 -2.68111 1.21625 -2.91797 
281 rs17429270 -3.13028 -2.29946 -2.69084 0.924359 -2.95239 
282 rs17429361 -2.82106 -2.50455 -2.93297 2.28798 -2.97841 
283 rs17429459 -2.71893 -2.58583 -2.64965 4.61767 -1.79087 
284 rs17429508 -2.71678 -2.58842 -2.65204 4.60718 -1.79525 
285 rs17429522 -2.16795 -0.617896 -2.24422 -2.22786 -0.632785 
286 rs17429557 -1.58583 -1.21418 -1.82627 -1.79744 0.962121 
287 rs17429641 -inf -inf -inf 42.4381 -inf 
288 rs17429648 -inf -inf -inf 43.3531 -inf 
289 rs17429684 -inf 0.824706 -inf -inf -inf 
290 rs17429691 -inf 0.825844 -inf -inf -inf 
291 rs17429698 -inf 17.7077 -inf -inf -inf 
292 rs17429719 -inf 64.6595 -inf -inf -inf 
293 rs17429726 -inf 18.717 -inf -inf -inf 
294 rs17429761 -3.10285 -3.24668 -3.11379 -3.24104 -3.2353 
295 rs17429887 -2.66256 -3.12 -3.14896 -3.16047 -2.88079 
296 rs17437657 -3.24043 -3.15086 -3.2679 -3.26691 -3.06342 
297 rs17437670 -3.19606 -3.04981 -3.01906 -3.06693 -2.53403 
298 rs17437775 -2.75484 -2.51394 -2.27178 -2.4513 -2.89934 
299 rs17437810 -3.20613 -3.26756 -3.24107 -3.24922 -3.21781 
300 rs17437824 -2.86121 -2.39115 -2.11879 -2.25481 -2.96324 
301 rs17437978 -3.21685 -3.07395 -2.33199 -2.12644 -2.83688 
302 rs17438006 -3.12924 -3.03541 -1.0348 -1.22693 -1.26296 
303 rs17438034 -3.2197 -3.2757 -3.27485 -3.24394 -2.88674 
304 rs17438041 -2.8621 -2.18941 -1.5942 -1.78361 -2.11654 
305 rs17438083 -2.88313 -3.1035 -2.91335 -2.65118 -3.05544 
306 rs17438159 -3.26545 -3.2492 -2.62858 -3.0573 -2.33711 
307 rs17438166 -3.25301 -3.26935 -3.27656 -3.2681 -3.10332 
308 rs17438180 -2.8221 -3.10202 -2.95465 -3.02257 -3.21031 
309 rs17438299 -2.88505 -2.22685 -1.64088 -1.82756 -2.15521 
310 rs17438403 -1.81685 -1.97005 -1.69834 -1.59814 1.73524 
311 rs17438410 -1.90972 -1.88249 -1.80967 -1.70923 1.65527 
312 rs17438445 -2.94321 -3.19909 -2.96078 -3.09591 -3.1288 
313 rs17438465 -2.9788 -3.2448 -2.62877 -3.13841 -3.23798 
314 rs17438500 -3.10153 -3.26159 -3.06652 -3.24262 -3.22903 
315 rs17438674 -2.81065 -3.19248 -2.58705 -3.03416 -2.62716 
316 rs17438771 -3.27595 -3.25324 -3.26956 -3.27192 -3.00603 
317 rs17438909 -3.08804 -3.25968 -3.06471 -3.25215 -3.228 
318 rs17438930 -3.26179 -3.17989 -3.2605 -3.17108 -3.1641 
319 rs17439000 -2.82491 -2.47573 -2.92038 2.43049 -2.96632 
320 rs17439118 -3.15104 -3.21977 -3.13293 -2.14736 -2.83805 
321 rs17439165 -1.6339 -0.714933 -2.27126 -2.23761 0.318586 
322 rs17439221 -inf -inf -inf 36.3579 -inf 
323 rs17439235 -inf -inf -inf 35.0152 -inf 
324 rs17439312 -inf 17.8002 -inf -inf -inf 
325 rs17439374 -inf -inf -inf 36.9507 -inf 
326 rs17439381 -3.21045 -3.20635 -3.25703 -3.13452 -3.15089 
327 rs17439395 -3.15781 -3.14923 -3.14615 -1.63363 -3.12773 
328 rs17449552 -3.22098 -3.27339 -3.17198 -3.18989 -3.19449 
329 rs17449683 -2.98931 -3.15951 -3.05785 -2.80919 -2.98143 
330 rs17472630 -3.01198 -2.34076 -2.03196 -2.26836 -3.21599 
331 rs17472756 -2.77937 -2.54363 -2.30587 -2.48219 -2.92016 
332 rs17472763 -2.74857 -2.52487 -2.27694 -2.46474 -2.89544 
333 rs17472892 -2.74456 -2.50153 -2.25755 -2.43839 -2.89058 
334 rs17472962 -3.24024 -3.26595 -3.21951 -3.24515 -3.20223 
335 rs17473200 -3.24499 -3.09231 -3.19163 -3.04785 -1.93227 
336 rs17473410 -3.26831 -3.25399 -3.27319 -3.25471 -3.17499 
337 rs17473424 -3.14074 -3.05025 -1.08109 -1.27117 -1.30681 
338 rs17473900 -3.23808 -3.25431 -3.07427 -3.2559 -3.10766 
339 rs17502037 -2.89448 -2.41877 -2.15939 -2.28287 -2.98967 
340 rs17502100 -3.24169 -3.0842 -3.19691 -3.05669 -1.95407 
341 rs17502232 -3.2697 -3.2514 -3.27215 -3.25214 -3.18026 
342 rs17502260 -3.14239 -3.0524 -1.08788 -1.27766 -1.31323 
343 rs17502580 -3.19058 -3.11099 -1.40313 -1.5839 -1.82666 
344 rs17743751 -3.1751 -3.0852 -3.14759 -3.14427 -1.77474 
345 rs17744546 -3.0725 -2.96467 -2.90776 -2.95105 1.51784 
346 rs17744890 -3.08524 -2.70983 -3.24132 -3.13076 -3.15534 
347 rs1806799 -3.16311 -3.16076 -3.115 -3.17965 -2.73996 
348 rs180869103 -3.24656 -3.24467 -1.76924 -2.82911 -1.39028 
349 rs183997954 -2.89075 -2.23622 -1.65259 -1.83858 -2.16489 
350 rs1851910 -3.17737 -3.12132 -2.74227 -3.1175 -1.02316 
351 rs1859666 -3.25617 -3.25004 -3.22704 -2.82238 -3.24223 
352 rs1859667 -3.27056 -3.26668 -1.55327 -1.73951 -1.48337 
353 rs1859668 -3.12411 -2.80371 -2.31335 -2.58935 -3.22945 
354 rs1859669 -3.26044 -3.1413 -2.96558 -2.85451 -2.30559 
355 rs1859670 -3.26205 -3.08253 -2.80856 -2.68124 -2.99601 
356 rs189848475 -3.10911 -3.06596 -2.65951 -2.82372 -2.71037 
357 rs1966331 -3.05302 -3.18458 -3.22575 -3.04809 -2.64294 
358 rs1989910 -3.07644 -3.02244 -2.51778 -3.1995 -3.06409 
359 rs1990122 -3.21924 -2.68719 -3.05803 -1.81926 -2.69567 
360 rs1990123 -2.90602 -2.83943 -2.58308 -1.16067 -1.73831 
361 rs2003460 -2.79557 -2.57247 -2.95884 2.03591 -2.99911 
362 rs2024023 -2.64335 -2.0121 -1.72537 -2.01006 -2.67646 
363 rs2024024 -3.25584 -3.26243 -3.10514 -3.13154 -3.23767 
364 rs2051924 -3.26753 -3.27027 -1.64121 -1.82246 -1.57311 
365 rs2074336 -inf -inf -inf 36.021 -inf 
366 rs2074337 -2.43571 -3.00972 -2.63726 -2.97571 -2.77659 
367 rs2074340 -3.259 -3.19442 -3.14409 -2.67378 -1.37252 
368 rs2074341 -3.07517 -3.02396 -2.52072 -3.19964 -3.06275 
369 rs2074399 -3.18071 -2.93837 -2.67385 -2.17596 -3.26362 
370 rs2080245 -2.81178 -3.20557 -3.25994 -3.21102 -2.33384 
371 rs2080246 -2.85874 -3.21209 -3.25855 -3.21418 -2.50837 
372 rs2091171 -3.14992 -2.67448 -2.04151 -2.62573 -3.26791 
373 rs2098316 -2.88348 -3.22076 -3.25497 -3.22267 -2.54204 
374 rs2106926 -3.04111 -2.10184 -2.68053 2.97626 -2.82146 
375 rs2158216 -3.19855 -3.21585 -3.23906 -3.18153 -3.19672 
376 rs2158769 -2.75079 -3.10632 -2.36669 -1.43269 -2.89904 
377 rs2189037 -2.913 -3.18922 -3.145 -3.15766 -1.00794 
378 rs2204340 -2.78244 -2.73858 -2.37595 -3.16506 -2.48021 
379 rs2214412 -3.13904 -2.88126 -2.57458 -2.03918 -3.24813 
380 rs2391402 -3.13061 -2.83528 -2.53349 -1.94244 -3.23618 
381 rs2391411 -3.21186 -3.27366 -3.18375 -3.20054 -3.18332 
382 rs2391412 -2.82414 -2.49205 -2.59485 -2.46381 -1.7843 
383 rs2391414 -3.17828 -2.99243 -1.45737 -1.48603 -3.18438 
384 rs2391415 -3.2639 -3.23021 -3.2604 -3.18723 -3.25587 
385 rs2391420 -2.93537 -2.86139 -2.62248 -1.22774 -1.81118 
386 rs2391421 -2.80155 -3.22572 -3.1591 -3.13338 -1.92041 
387 rs2391437 -3.05089 -3.15558 -3.25759 -3.27282 -3.24407 
388 rs28357162 -2.82233 -2.60255 -2.60201 -2.54628 -1.97516 
389 rs28357182 -3.01182 -3.02433 -2.90208 -3.04166 -3.09957 
390 rs28357212 -1.68566 -3.18886 -1.07368 -0.678057 -0.295622 
391 rs28398534 -3.15276 3.35109 -3.14743 -3.14956 -2.82689 
392 rs28418930 -3.25976 -3.18863 -3.13641 -2.65658 -1.3416 
393 rs28451436 -3.14953 -3.0617 -1.11752 -1.30598 -1.3413 
394 rs28625460 -2.43744 -2.98071 -2.81916 -3.13996 -3.17661 
395 rs28668661 -3.24743 -3.26488 -3.27189 -3.26361 -3.11865 
396 rs2893286 -inf -inf -inf 37.4838 -inf 
397 rs34147220 -2.95849 -2.60299 -3.2522 -3.17535 -2.83486 
398 rs34226948 -3.00776 -3.21648 -3.16678 -3.1608 -3.01903 
399 rs34486681 -3.11345 -3.26295 -3.08432 -3.24944 -3.22944 
400 rs34716526 -3.07363 -2.68854 -3.24069 -3.12097 -3.16378 
401 rs34746158 -3.0754 -2.70205 -3.2373 -3.08119 -3.16851 
402 rs34924985 -3.13246 -3.25111 -3.24576 -3.10228 -2.61751 
403 rs34963667 -2.97687 -2.62642 -3.25656 -3.1818 -2.84186 
404 rs34989520 -3.10838 -3.25251 -3.23862 -3.1268 -2.66926 
405 rs35031241 -2.94683 -2.58241 -3.24841 -3.1647 -2.80578 
406 rs35240477 -3.10588 -3.25253 -3.2378 -3.1291 -2.67426 
407 rs35276498 -3.27447 -3.23007 -3.2743 -3.22397 -3.21905 
408 rs35468459 -3.11703 -3.25077 -3.24013 -3.11166 -2.64425 
409 rs35584238 -3.1819 -2.95324 -3.06158 -3.05967 -3.27849 
410 rs35713538 -3.1192 -3.25029 -3.24009 -3.11007 -2.6477 
411 rs35740043 -3.11687 -2.78024 -3.23545 -3.12185 -3.13561 
412 rs35786897 -2.89334 -2.41706 -2.15744 -2.28103 -2.98867 
413 rs35837730 -2.98504 -2.88848 -3.21533 -3.13334 -0.461558 
414 rs35903750 -3.17145 -3.24234 -2.48852 -3.12492 -3.06888 
415 rs3735572 -3.19896 -3.1287 -3.10559 -3.177 -1.91376 
416 rs3735573 -3.19578 -3.1232 -3.11157 -3.17293 -1.89442 
417 rs3801321 -3.16796 -3.00025 -2.78765 -2.32112 -3.2592 
418 rs3846999 -2.99854 -3.21926 -3.16161 -3.16607 -3.01004 
419 rs3847000 -3.09713 -2.73204 -3.24153 -3.14072 -3.14591 
420 rs3847001 -2.86963 -3.21596 -3.25709 -3.21798 -2.52315 
421 rs3915086 -2.4233 -2.98791 -2.82889 -3.14305 -3.17633 
422 rs3915087 -3.1376 -3.25088 -3.24766 -3.09561 -2.59639 
423 rs3915088 -3.12425 -3.25214 -3.24419 -3.11036 -2.62702 
424 rs3915089 -3.25851 -3.19733 -3.148 -2.68263 -1.38851 
425 rs3924411 -3.16194 -2.90026 -2.10589 -2.85421 -3.23913 
426 rs4141138 -3.2598 -3.19126 -3.13265 -2.64979 -1.29772 
427 rs4298409 -inf -inf -inf 38.3256 -inf 
428 rs4357199 -3.12532 -2.30423 -2.71849 1.0189 -2.9532 
429 rs4470906 -inf -inf -inf 34.9796 -inf 
430 rs4529360 -2.34135 -3.01708 -3.02962 -2.86351 -0.557944 
431 rs4719886 -3.0991 -2.30042 -2.76815 -0.000763175 -1.98574 
432 rs4719887 -2.90414 -2.84219 -2.58271 -1.16987 -1.74954 
433 rs4719888 -3.19743 -2.21575 -3.17929 -2.57354 -3.17751 
434 rs4719889 -3.1012 -2.27245 -2.76524 0.105357 -1.92881 
435 rs4719890 -3.1067 -2.80108 -3.16541 -1.93948 -3.09731 
436 rs4719891 -2.7756 -2.89741 -2.9056 -3.00138 -3.03827 
437 rs4719892 -3.24048 -3.18468 -2.90276 -3.2038 -2.40467 
438 rs4719896 -3.24459 -3.25505 -3.19928 -3.25615 -3.15828 
439 rs4719898 -2.81093 -3.20302 -3.26039 -3.21098 -2.32377 
440 rs4719899 -2.81209 -3.21114 -3.25793 -3.2048 -2.35542 
441 rs4719900 -2.82269 -3.20947 -3.25867 -3.21473 -2.34938 
442 rs4722677 -3.26534 -3.26565 -3.25345 -3.00987 -3.26463 
443 rs4722678 -3.25477 -3.24793 -3.22334 -2.80927 -3.23947 
444 rs4722680 -3.26477 -3.27131 -1.69048 -1.86887 -1.62341 
445 rs4722686 -3.12041 -3.26726 -2.85751 -2.54023 -3.26059 
446 rs4722687 -3.08897 -3.26636 -2.80623 -2.47275 -3.25243 
447 rs4722688 -2.15898 -2.70071 -2.4969 -3.1045 -0.85319 
448 rs4722689 -3.09824 -2.30722 -2.76738 -0.0245714 -1.999 
449 rs4722690 -3.00271 -2.89283 -2.75622 -1.34748 -2.64571 
450 rs4722691 -2.99664 -2.89003 -2.74905 -1.34273 -2.64488 
451 rs4722692 -3.12825 -3.17233 -3.20055 -3.22018 -1.9207 
452 rs4722694 -2.84097 -2.6615 -2.85858 -2.66778 -2.53415 
453 rs4722698 -3.20727 -3.23213 -2.79623 -3.15375 -2.27889 
454 rs4722699 -3.02114 -3.23869 -3.18009 -2.8391 -2.3028 
455 rs4722700 -3.25983 -3.18792 -3.13548 -2.65453 -1.33792 
456 rs4722701 -3.05631 -3.04295 -2.56758 -3.20116 -3.04272 
457 rs4722702 -3.06977 -3.02819 -2.53865 -3.20032 -3.05682 
458 rs4722704 -3.13629 -3.25104 -3.24734 -3.09712 -2.5995 
459 rs4722707 -3.25568 -3.20894 -3.16378 -2.71937 -1.45547 
460 rs55690793 -3.10505 -2.75737 -3.23665 -3.11027 -3.14613 
461 rs55692627 -3.17179 -3.07582 -3.15634 -3.14371 -1.79574 
462 rs55831032 -3.25211 -3.26984 -3.27656 -3.26865 -3.10085 
463 rs56029757 -3.27368 -3.1365 -3.02066 -3.07818 -3.27868 
464 rs56294122 -inf -inf -inf -inf -inf 
465 rs56364160 -2.87673 -2.21322 -1.62387 -1.81155 -2.14113 
466 rs56843699 -2.62673 -3.01131 -3.05683 -3.17921 -3.14709 
467 rs56934824 -3.08744 -3.17886 -3.11894 -3.1707 -0.90606 
468 rs57094931 -3.25778 -3.20095 -3.15287 -2.6938 -1.40876 
469 rs57285270 -3.2022 -3.27312 -3.19873 -3.2142 -3.16901 
470 rs57356952 -inf -inf 39.459 -inf -inf 
471 rs58089957 -3.23687 -3.27169 -3.1545 -3.17687 -3.20963 
472 rs58842477 -inf -inf -inf -inf -inf 
473 rs59133852 -2.82209 -2.41275 -2.12681 -2.34168 -3.12303 
474 rs60247061 -3.02398 -3.19374 -3.15678 -3.19214 -0.92463 
475 rs60356285 -2.83844 -2.41007 -2.14025 -2.33478 -3.12141 
476 rs60600655 -3.08022 -3.17873 -3.11159 -3.16768 -0.881322 
477 rs60965256 -3.25676 -3.2052 -3.15864 -2.70723 -1.43322 
478 rs61201079 -3.2568 -3.20503 -3.15842 -2.7067 -1.43226 
479 rs62454765 -3.24941 -3.18048 -3.25189 -3.16418 -3.15071 
480 rs62454768 22.639 -inf -inf -inf -inf 
481 rs62454789 -3.25931 -3.19227 -3.14124 -2.66735 -1.36094 
482 rs62454790 -3.25917 -3.1933 -3.14261 -2.67044 -1.36649 
483 rs62454791 20.5643 -inf -inf -inf -inf 
484 rs62454792 20.6778 -inf -inf -inf -inf 
485 rs62454793 20.7555 -inf -inf -inf -inf 
486 rs62454796 21.9677 -inf -inf -inf -inf 
487 rs62454799 -3.25561 -3.2314 -3.09843 -2.59277 -0.721165 
488 rs62454824 -inf -inf -inf -inf -2.17022 
489 rs62454846 -3.02378 -3.19373 -3.15669 -3.19212 -0.92392 
490 rs62454847 -3.00472 -3.19291 -3.14751 -3.18978 -0.858676 
491 rs62456380 -2.96152 -2.86895 -3.18767 -3.11189 -0.755081 
492 rs62456383 -2.95459 -2.59731 -3.25113 -3.17316 -2.83027 
493 rs62456385 -2.965 -2.60894 -3.25346 -3.17512 -2.82757 
494 rs62456447 -2.95096 -2.77932 -2.94641 -2.76555 -2.75492 
495 rs6461996 -2.81826 -2.62531 -2.38646 -2.57112 -2.95565 
496 rs6461997 -3.12476 -3.2369 -3.24829 -3.05351 -3.16872 
497 rs6461998 -3.13094 -3.23617 -3.24791 -3.04152 -3.17155 
498 rs6462000 -3.11747 -3.08861 -3.01524 -2.31271 -3.06027 
499 rs6462001 -3.2514 -3.27195 -2.2247 -2.30114 -2.41868 
500 rs6462003 -3.26995 -3.27082 -3.1951 -3.22612 -3.2713 
501 rs6462004 -2.81783 -2.48374 -2.58711 -2.45537 -1.77285 
502 rs6462006 -3.27404 -3.23455 -3.0523 -3.05882 -3.27631 
503 rs6462010 -2.99486 -2.88789 -2.74652 -1.33779 -2.64209 
504 rs6462011 -2.90615 -3.19338 -3.13787 -3.16507 -1.03216 
505 rs6462012 -3.18105 -3.13112 -3.25122 -3.13664 -3.06105 
506 rs6462016 -2.86874 -2.81512 -2.48679 -3.1922 -2.32844 
507 rs6462017 -3.17301 -3.16677 -2.53999 -3.15106 -1.48335 
508 rs6462018 -3.1721 -3.11374 -2.94976 -3.1513 -0.481488 
509 rs6462022 -3.13029 -3.20312 -3.27155 -3.27832 -3.23619 
510 rs6462023 -3.14268 -3.2119 -3.27407 -3.27854 -3.22918 
511 rs6462026 -2.8154 -3.20466 -3.25991 -3.21252 -2.33017 
512 rs6462027 -2.9452 -3.26356 -3.20091 -3.26501 -2.2295 
513 rs6651067 -3.16708 -3.15512 -3.12069 -3.1744 -2.7291 
514 rs6945955 -2.96509 -2.90429 -2.66671 -1.31097 -1.8658 
515 rs6948488 -2.67574 -2.41896 -2.16327 -2.35263 -2.83161 
516 rs6949285 -3.21954 -3.23942 -3.05142 -2.64156 -3.05855 
517 rs6951104 -3.09524 -3.0067 -2.79475 -2.43263 -3.23177 
518 rs6951180 -3.20029 -3.06087 -2.86485 -2.44193 -3.2692 
519 rs6951363 -3.13449 -3.01905 -2.86142 -2.98445 -3.20605 
520 rs6951650 -3.00804 -3.21639 -3.16694 -3.16064 -3.01931 
521 rs6951856 -3.22825 -2.93471 -3.22226 -3.24406 -2.59128 
522 rs6952719 -3.03636 -3.26932 -3.205 -3.26259 -2.67432 
523 rs6952950 -3.2724 -3.19221 -3.22393 -3.18261 -2.88298 
524 rs6953463 -2.34329 -3.06432 -2.56107 -3.03631 -2.68226 
525 rs6953618 -3.25522 -3.22568 -3.15756 -3.2516 -2.99619 
526 rs6953785 -3.08252 -3.01498 -2.5034 -3.19871 -3.07047 
527 rs6954628 -3.27264 -3.22646 -3.07825 -3.19846 -3.27219 
528 rs6955042 -2.99167 -3.17225 -3.13606 -3.15313 -0.142071 
529 rs6956484 -3.1808 -3.16966 -2.94111 -3.24267 -3.21769 
530 rs6956538 -3.21827 -2.89582 -3.23146 -3.24052 -2.64425 
531 rs6956598 -3.01561 -2.71675 -2.41418 -1.93718 -3.18568 
532 rs6957104 -3.19052 -3.26242 -3.18096 -3.19672 -3.26504 
533 rs6957243 -2.85142 -2.5651 -2.75012 -2.13212 -3.08039 
534 rs6957441 -2.4156 -3.00559 -2.62323 -2.96968 -2.77137 
535 rs6957649 1.64715 -2.25972 1.08748 -2.36417 0.63961 
536 rs6957674 -2.86988 -3.22379 -3.24424 -3.23522 -2.41088 
537 rs6958086 -3.1634 -2.78372 -3.24192 -3.19117 -2.82794 
538 rs6958811 -3.18226 -3.23845 -3.25407 -3.03291 -2.48139 
539 rs6958873 -3.00924 -3.07954 -3.05583 -2.81966 -2.87814 
540 rs6960464 -3.10967 -2.79887 -2.48638 -1.87969 -3.22545 
541 rs6960719 -3.10291 -2.7212 -3.21791 -2.9606 -2.97213 
542 rs6961010 -3.15565 -3.22066 -3.12751 -2.12955 -2.8489 
543 rs6961048 -3.16097 -3.07178 -1.20927 -1.37823 -1.47322 
544 rs6963552 -2.99519 -3.20504 -3.20596 -3.09163 -2.58669 
545 rs6963843 -3.17194 -3.22243 -3.17994 -3.21015 -3.19935 
546 rs6964636 -3.27498 -3.22125 -3.02047 -3.03016 -3.27502 
547 rs6964896 -3.17219 -3.11622 -2.92965 -2.67659 -3.26812 
548 rs6965259 -3.24815 -3.26623 -3.12288 -3.14489 -3.22919 
549 rs6965319 -inf 19.0869 -inf -inf -inf 
550 rs6965852 -inf 20.6712 -inf -inf -inf 
551 rs6966735 -inf -inf 42.4759 -inf -inf 
552 rs6966918 -3.15746 -3.17819 -3.23499 -3.17567 -3.25189 
553 rs6967510 -3.19555 -3.1228 -3.11199 -3.17264 -1.89304 
554 rs6968608 -2.7634 -2.45347 -2.52829 -2.4255 -1.76383 
555 rs6970308 -3.13676 -3.25098 -3.24746 -3.09658 -2.59838 
556 rs6970737 -2.85079 -3.00226 -3.12629 -3.12345 -2.56678 
557 rs6971228 -2.98554 -2.89529 -2.74238 -1.36127 -2.65132 
558 rs6971604 -3.23016 -2.86348 -3.13906 -2.12864 -2.87402 
559 rs6973659 -3.06737 -2.67719 -3.2402 -3.11566 -3.16805 
560 rs6973893 -3.20595 -3.22215 -3.2435 -3.17269 -3.20423 
561 rs6974052 -2.88453 -3.23075 -3.24 -3.24112 -2.43497 
562 rs6974468 -2.59529 -2.52645 -2.97606 2.65452 -2.8844 
563 rs6977425 -inf 19.042 -inf -inf -inf 
564 rs6978314 -3.08732 -2.24579 -2.73567 0.132136 -1.90871 
565 rs6978648 -2.95642 -3.1677 -2.97144 -2.67832 -2.82273 
566 rs6978979 -2.82546 -3.15316 -3.04381 -3.13842 -0.328975 
567 rs6979081 -3.13238 -3.25112 -3.24574 -3.10236 -2.61768 
568 rs71539510 -3.24085 -3.07063 -3.15508 -3.14483 -3.25743 
569 rs71539516 -3.1214 -3.25305 -3.24552 -3.11056 -2.6041 
570 rs71539523 -3.25853 -3.23933 -3.22398 -3.26856 -3.13547 
571 rs722563 -3.14736 -2.3776 -2.9179 -0.217033 -3.0705 
572 rs724634 -3.14934 -3.21941 -3.13486 -2.15378 -2.83408 
573 rs72593276 -2.96448 -3.03349 -2.86576 -2.14669 -3.03234 
574 rs72595217 -inf -inf -inf -inf -inf 
575 rs72595220 -inf -inf -inf -inf -inf 
576 rs73073481 -3.14937 -3.06149 -1.11685 -1.30534 -1.34067 
577 rs73075452 -2.91879 -3.23128 -2.72082 -3.10907 -2.75669 
578 rs73079438 -3.07335 -3.17105 -3.17161 -3.1666 -1.00457 
579 rs73079441 -3.26464 -3.11563 -3.19324 -3.12731 -3.24573 
580 rs73683802 -3.0712 -2.97709 -2.92319 -2.96425 1.44041 
581 rs7456595 -3.00016 -3.19258 -3.14524 -3.1891 -0.843404 
582 rs75131389 -3.12055 -3.25016 -3.24051 -3.10867 -2.64479 
583 rs757140 -3.25066 -3.12975 -3.24787 -3.02271 -3.21073 
584 rs757141 -3.07459 -3.02464 -2.52206 -3.1997 -3.06214 
585 rs757143 -2.92766 -3.22391 -3.17953 -3.13686 -2.47811 
586 rs757179 -3.1264 -3.23752 -3.24868 -3.05145 -3.17006 
587 rs757180 -3.17535 -3.01931 -2.8079 -2.36167 -3.26325 
588 rs75996328 -3.1321 -3.25115 -3.24566 -3.10267 -2.61832 
589 rs764557 -3.20397 -2.57311 -3.00503 -1.61557 -2.56936 
590 rs764558 -3.20343 -2.74118 -3.09982 -1.8926 -2.5921 
591 rs764560 -3.16538 -3.25945 -2.91263 -2.61496 -3.26605 
592 rs76554897 -3.12211 -3.25001 -3.24098 -3.10704 -2.64142 
593 rs77039757 -3.27551 -3.26752 -3.26373 -3.20362 -3.04255 
594 rs77584292 -3.27414 -3.11385 -3.25957 -3.23924 -2.2354 
595 rs7777128 -3.25125 -3.27028 -3.27655 -3.26915 -3.09854 
596 rs7777464 -3.23986 -3.20198 -3.12085 -3.25148 -3.26128 
597 rs7779240 -3.17286 -3.19447 -3.22522 -3.18719 -3.24595 
598 rs7779488 -3.11469 -3.20386 -3.27344 -3.27781 -3.22002 
599 rs7779676 -3.26971 -3.26826 -1.58578 -1.77018 -1.51654 
600 rs7782529 -3.10498 -2.79087 -2.47608 -1.86603 -3.22296 
601 rs7782941 -3.25955 -3.25597 -3.23861 -2.86735 -3.25046 
602 rs7783517 -2.54054 -1.97276 -1.56053 -1.84271 -2.52307 
603 rs7784592 -3.09619 -3.25094 -3.1071 -3.24701 -3.24265 
604 rs7786762 -3.11591 -3.24989 -3.12597 -3.24495 -3.23987 
605 rs7786854 -2.35459 -3.02016 -2.87311 -3.15585 -3.17321 
606 rs7786992 -3.25347 -3.24603 -3.22013 -2.79827 -3.23704 
607 rs77904835 -2.87162 -2.20489 -1.61348 -1.80177 -2.13253 
608 rs7790517 -inf -inf 44.2089 -inf -inf 
609 rs7792305 -3.25012 -3.1015 -3.02696 -2.43451 -0.95735 
610 rs7792725 -2.99503 -2.65232 -3.26052 -3.18703 -2.8864 
611 rs7792967 -1.39831 -3.2342 -1.11388 -0.814368 1.7484 
612 rs7793300 -2.55104 -2.18942 -2.27592 -2.15749 -1.41223 
613 rs7794193 -3.25369 -3.24634 -3.22065 -2.80003 -3.23744 
614 rs7794723 -2.17768 -2.74438 -2.49635 -3.14074 -0.955637 
615 rs7796520 -3.04801 -3.25628 -3.17996 -3.26573 -2.41512 
616 rs7798573 -3.25659 -3.20582 -3.1595 -2.70923 -1.4369 
617 rs7800053 -3.14378 -3.05421 -1.09361 -1.28313 -1.31866 
618 rs7800618 -3.26881 -3.26931 -1.61177 -1.7947 -1.54307 
619 rs7801897 -3.21648 -2.82236 -3.13162 -2.04902 -2.6974 
620 rs7802593 -3.25454 -3.24637 -3.16508 -3.26606 -2.23774 
621 rs7805157 -3.16403 -3.22618 -3.17243 -3.21464 -3.20439 
622 rs7807747 -2.78662 -2.88812 -2.91461 -2.99403 -3.04461 
623 rs7808452 -3.14061 -3.05009 -1.08059 -1.27069 -1.30633 
624 rs7808467 -3.25793 -3.25289 -3.23233 -2.84206 -3.24608 
625 rs7808573 -3.26335 -3.12789 -2.86732 -2.70706 -2.86528 
626 rs7809697 -3.08933 -3.02416 -2.26925 -3.16755 -3.19873 
627 rs7810243 -3.20006 -3.27305 -3.19682 -3.21227 -3.16908 
628 rs7810292 -3.27113 -3.25867 -1.43596 -1.62866 -1.36373 
629 rs7811453 -3.07537 -3.26659 -2.82116 -2.53939 -3.263 
630 rs7812039 -3.24919 -3.25963 -3.01836 -2.82995 -3.20436 
631 rs78439698 22.5369 -inf -inf -inf -inf 
632 rs78841854 -3.15566 -3.14156 -3.13741 -1.71652 -3.13853 
633 rs79232039 -2.88021 -2.21893 -1.63099 -1.81825 -2.14703 
634 rs79705624 -3.17304 -3.20931 -3.22786 -3.27483 -3.21567 
635 rs79773221 -3.15765 -3.14834 -3.14511 -1.64494 -3.12933 
636 rs80116417 -2.85818 -2.63996 -2.41714 -2.58259 -2.98643 
637 rs80306758 -3.0609 -2.48684 -2.89553 -2.70292 -3.15145 
638 rs80328314 -2.76848 -2.57602 -2.76324 -2.56097 -2.54936 
639 rs929242 -inf -inf -inf 37.7601 -inf 
640 rs929243 -3.08016 -3.13237 -3.20129 -2.68306 -2.25033 
641 rs9332393 -3.12889 -2.30369 -2.70544 0.951958 -2.95598 
642 rs940525 -3.18775 -3.20254 -3.21876 -3.19498 -3.23513 
643 rs940526 -3.2107 -3.22154 -3.19734 -3.21795 -3.2153 
644 rs952255 -3.03125 -2.65272 -3.23257 -3.03373 -3.18444 
645 rs9639549 -3.21235 -3.20561 -0.644252 -2.41481 -0.995867 
646 rs9648340 -2.75902 -2.53417 -2.60189 4.82182 -1.70469 
647 rs9648341 -3.10652 -3.24955 -3.11706 -3.24477 -3.23977 
648 rs9690317 -3.27398 -3.23485 -3.05303 -3.05953 -3.27634 
649 rs9690464 -3.27391 -3.2299 -3.04548 -3.06153 -3.27616 
650 rs9690475 -2.85867 -2.83468 -2.51195 -3.19723 -2.42498 
651 rs9691111 -3.07449 -3.02476 -2.52229 -3.19971 -3.06204 
652 rs9692372 -3.27508 -3.22042 -3.02463 -3.0414 -3.27448 
653 rs9692385 -3.27388 -3.23007 -3.04588 -3.06191 -3.27618 
654 rs969410 -3.13716 -3.25055 -3.24696 -3.09694 -2.60655 
