# Supplementary material for: Precision medicine for atherosclerotic cardiovascular disease: Integrative genomics maps risk loci and AI‐predicted functional consequences
Source: Clin Transl Med. 2026 Jul 10;16(7):e70732. doi: 10.1002/ctm2.70732 (PMC13351343; doi:10.1002/ctm2.70732)
Supplement: Supplementary file 6 — Supporting Information [file CTM2-16-e70732-s005.zip › RPL35P4/FINEMAP/data.config]

rank config prob log10bf odds k prob_norm_k h2 h2_0.95CI mean sd
1 rs1158633,rs11768077,rs11770627,rs17429719,rs7790517 1 26351.2 1 5 1 1.37533e-07 1.03173e-07,1.77187e-07 4.47526e-05,0.00300437,-0.00147909,-0.00168396,0.000136755 4.21206e-05,0.000219932,0.000154432,0.000161635,5.43766e-05
2 rs11563997,rs11768077,rs11770627,rs17429719,rs7790517 1.26052e-10 26341.3 7.93322e+09 5 1.26052e-10 1.3754e-07 1.00713e-07,1.74295e-07 4.49585e-05,0.00300446,-0.0014791,-0.00168392,0.000136841 4.21206e-05,0.000219932,0.000154432,0.000161635,5.43766e-05
3 rs11768077,rs11770627,rs13230811,rs17429719,rs7790517 0 2323.88 inf 5 0 1.37402e-07 1.01562e-07,1.74826e-07 0.00298977,-0.00146783,4.43326e-05,-0.00169274,0.000131063 0.000219237,0.00015467,4.57681e-05,0.000161348,5.3182e-05
4 rs11768077,rs11770627,rs17429719,rs35713538,rs7790517 0 1653.71 inf 5 0 1.37201e-07 1.02578e-07,1.77718e-07 0.00300466,-0.00147513,-0.00170309,3.80792e-05,0.000131069 0.000220529,0.000154422,0.000161707,4.7378e-05,5.39259e-05
5 rs11768077,rs11770627,rs17429719,rs75131389,rs7790517 0 1653.25 inf 5 0 1.37205e-07 1.03337e-07,1.80137e-07 0.00300476,-0.00147512,-0.00170314,3.82695e-05,0.000131134 0.000220529,0.000154422,0.000161707,4.7378e-05,5.39259e-05
6 rs11768077,rs11770627,rs17429719,rs76554897,rs7790517 0 1652.71 inf 5 0 1.3721e-07 1.00863e-07,1.8131e-07 0.00300487,-0.00147512,-0.00170319,3.84893e-05,0.000131208 0.000220529,0.000154422,0.000161707,4.7378e-05,5.39259e-05
7 rs11768077,rs11770627,rs12700806,rs17429719,rs7790517 0 1652.07 inf 5 0 1.37216e-07 1.01989e-07,1.79843e-07 0.003005,-0.00147511,3.87473e-05,-0.00170325,0.000131295 0.000220529,0.000154422,4.7378e-05,0.000161707,5.39259e-05
8 rs11768077,rs11770627,rs17429719,rs35468459,rs7790517 0 1561.35 inf 5 0 1.37196e-07 1.00787e-07,1.80674e-07 0.00300462,-0.00147515,-0.00170314,3.79293e-05,0.00013097 0.000220537,0.000154421,0.000161715,4.74345e-05,5.39135e-05
9 rs11563953,rs11768077,rs11770627,rs17429719,rs7790517 0 1523.08 inf 5 0 1.36777e-07 9.96113e-08,1.771e-07 8.26258e-06,0.00298757,-0.0014761,-0.00169446,0.000120911 4.72708e-05,0.000219637,0.000154427,0.000161341,5.37404e-05
10 rs11768077,rs11770627,rs17429719,rs17429761,rs7790517 0 1437.82 inf 5 0 1.36789e-07 1.01996e-07,1.78623e-07 0.00298819,-0.00147601,-0.00169449,1.03902e-05,0.000121586 0.000219634,0.000154427,0.000161341,4.7325e-05,5.37263e-05
11 rs11768077,rs11770627,rs17429719,rs7790517,rs7805157 0 1418.45 inf 5 0 1.36873e-07 1.00839e-07,1.75072e-07 0.0029909,-0.00147561,-0.00169463,0.000124529,1.94998e-05 0.000219634,0.000154427,0.000161341,5.37263e-05,4.7325e-05
12 rs11768077,rs11770627,rs1541359,rs17429719,rs7790517 0 1362.07 inf 5 0 1.36802e-07 1.02196e-07,1.75886e-07 0.00298871,-0.00147593,1.21901e-05,-0.00169452,0.00012215 0.000219631,0.000154427,4.73797e-05,0.000161341,5.37122e-05
13 rs10245841,rs11768077,rs11770627,rs17429719,rs7790517 0 1357.56 inf 5 0 1.3682e-07 9.91636e-08,1.75108e-07 1.44323e-05,0.00298938,-0.00147584,-0.00169455,0.000122872 4.73797e-05,0.000219631,0.000154427,0.000161341,5.37122e-05
14 rs10232960,rs11768077,rs11770627,rs17429719,rs7790517 0 1355.19 inf 5 0 1.36831e-07 1.00817e-07,1.75337e-07 1.56081e-05,0.00298972,-0.00147578,-0.00169457,0.00012325 4.73797e-05,0.000219631,0.000154427,0.000161341,5.37122e-05
15 rs11768077,rs11770627,rs17429719,rs6963843,rs7790517 0 1344.94 inf 5 0 1.36888e-07 1.0117e-07,1.76365e-07 0.00299123,-0.00147556,-0.00169464,2.07202e-05,0.000124894 0.000219631,0.000154427,0.000161341,4.73797e-05,5.37122e-05
16 rs11768077,rs11770627,rs17429719,rs17473900,rs7790517 0 1332.38 inf 5 0 1.36761e-07 1.01019e-07,1.74723e-07 0.00298477,-0.00147723,-0.00169449,-3.87588e-06,0.000117164 0.000219221,0.000154679,0.00016135,4.61919e-05,5.30498e-05
17 rs11768077,rs11770627,rs12700800,rs17429719,rs7790517 0 1251.42 inf 5 0 1.37085e-07 1.00627e-07,1.77062e-07 0.00298195,-0.00148256,-3.14938e-05,-0.0016957,0.000109458 0.000219232,0.000154663,4.55359e-05,0.000161352,5.30439e-05
18 rs10249864,rs11768077,rs11770627,rs17429719,rs7790517 0 1248.06 inf 5 0 1.37504e-07 1.02966e-07,1.76042e-07 -4.96666e-05,0.00301022,-0.00147477,-0.00170568,0.000134621 4.76553e-05,0.000220504,0.000154421,0.000161706,5.3853e-05
19 rs11768077,rs11770627,rs17429719,rs6953618,rs7790517 0 1179.75 inf 5 0 1.36773e-07 1.02279e-07,1.77407e-07 0.00298582,-0.00147511,-0.00169403,7.06351e-06,0.000120197 0.000219232,0.000154663,0.000161352,4.55359e-05,5.30439e-05
20 rs11768077,rs11770627,rs17429719,rs35240477,rs7790517 0 1169.21 inf 5 0 1.37144e-07 1.01372e-07,1.77199e-07 0.00300331,-0.00147526,-0.00170268,3.58702e-05,0.000129975 0.00022052,0.000154421,0.000161722,4.77755e-05,5.38288e-05
21 rs11768077,rs11770627,rs17429719,rs34989520,rs7790517 0 1168.65 inf 5 0 1.37151e-07 1.00087e-07,1.7888e-07 0.00300348,-0.00147525,-0.00170276,3.62068e-05,0.000130086 0.00022052,0.000154421,0.000161722,4.77755e-05,5.38288e-05
22 rs11768077,rs11770627,rs17429719,rs75996328,rs7790517 0 1163 inf 5 0 1.37228e-07 1.00473e-07,1.75385e-07 0.00300518,-0.00147514,-0.00170354,3.95539e-05,0.000131182 0.00022052,0.000154421,0.000161722,4.77755e-05,5.38288e-05
23 rs11768077,rs11770627,rs17429719,rs6979081,rs7790517 0 1162.93 inf 5 0 1.37229e-07 1.03266e-07,1.79724e-07 0.0030052,-0.00147514,-0.00170355,3.95949e-05,0.000131195 0.00022052,0.000154421,0.000161722,4.77755e-05,5.38288e-05
24 rs11768077,rs11770627,rs17429719,rs34924985,rs7790517 0 1162.92 inf 5 0 1.37229e-07 9.92006e-08,1.7716e-07 0.00300521,-0.00147514,-0.00170355,3.96062e-05,0.000131199 0.00022052,0.000154421,0.000161722,4.77755e-05,5.38288e-05
25 rs11768077,rs11770627,rs17429719,rs7790517,rs969410 0 1161.73 inf 5 0 1.37246e-07 1.04051e-07,1.78221e-07 0.00300556,-0.00147511,-0.00170371,0.000131429,4.03083e-05 0.00022052,0.000154421,0.000161722,5.38288e-05,4.77755e-05
26 rs11768077,rs11770627,rs17429719,rs6958811,rs7790517 0 1148.95 inf 5 0 1.37449e-07 1.00169e-07,1.78074e-07 0.00300943,-0.00147485,-0.00170549,-4.79353e-05,0.000133926 0.00022052,0.000154421,0.000161722,4.77755e-05,5.38288e-05
27 rs11768077,rs11770627,rs17429719,rs3915088,rs7790517 0 1119.18 inf 5 0 1.37204e-07 1.02211e-07,1.78662e-07 0.00300473,-0.00147518,-0.0017034,-3.8589e-05,0.000130816 0.000220529,0.000154421,0.00016173,4.78368e-05,5.38168e-05
28 rs11768077,rs11770627,rs17429719,rs4722704,rs7790517 0 1116.33 inf 5 0 1.37246e-07 1.00869e-07,1.75475e-07 0.00300563,-0.00147512,-0.00170382,-4.03552e-05,0.000131392 0.000220529,0.000154421,0.00016173,4.78368e-05,5.38168e-05
29 rs11768077,rs11770627,rs17429719,rs6970308,rs7790517 0 1116.22 inf 5 0 1.37248e-07 9.8845e-08,1.77848e-07 0.00300566,-0.00147512,-0.00170383,-4.04263e-05,0.000131416 0.000220529,0.000154421,0.00016173,4.78368e-05,5.38168e-05
30 rs11768077,rs11770627,rs17429719,rs3915087,rs7790517 0 1116.01 inf 5 0 1.37251e-07 1.00119e-07,1.76317e-07 0.00300573,-0.00147512,-0.00170386,-4.05522e-05,0.000131457 0.000220529,0.000154421,0.00016173,4.78368e-05,5.38168e-05
31 rs11768077,rs11770627,rs1554637,rs17429719,rs7790517 0 1112.65 inf 5 0 1.37303e-07 1.0179e-07,1.74889e-07 0.00300679,-0.00147505,-4.26419e-05,-0.00170435,0.000132138 0.000220529,0.000154421,4.78368e-05,0.00016173,5.38168e-05
32 rs11768077,rs11770627,rs17429719,rs71539516,rs7790517 0 1002.72 inf 5 0 1.37205e-07 1.01898e-07,1.7566e-07 0.00300495,-0.00147521,-0.00170372,3.87717e-05,0.000130728 0.000220558,0.00015442,0.000161757,4.80251e-05,5.37816e-05
33 rs11768077,rs11770627,rs17429719,rs7784592,rs7790517 0 982.158 inf 5 0 1.36775e-07 1.01034e-07,1.77037e-07 0.00298739,-0.00147613,-0.00169445,7.97798e-06,0.000120705 0.000219608,0.000154426,0.000161341,4.78409e-05,5.36018e-05
34 rs11768077,rs11770627,rs12700804,rs17429719,rs7790517 0 980.274 inf 5 0 1.36782e-07 9.93502e-08,1.74498e-07 0.00298777,-0.00147608,9.32168e-06,-0.00169447,0.000121122 0.000219608,0.000154426,4.78409e-05,0.000161341,5.36018e-05
35 rs11768077,rs11770627,rs17429719,rs7790517,rs9648341 0 980.251 inf 5 0 1.36782e-07 1.00894e-07,1.77836e-07 0.00298777,-0.00147608,-0.00169447,0.000121127,9.33813e-06 0.000219608,0.000154426,0.000161341,5.36018e-05,4.78409e-05
36 rs10951160,rs11768077,rs11770627,rs17429719,rs7790517 0 937.737 inf 5 0 1.36824e-07 1.0121e-07,1.75176e-07 -1.30419e-05,0.00298166,-0.00147652,-0.00169685,0.000113472 4.1425e-05,0.000219457,0.000154413,0.000161537,5.36767e-05
37 rs1055182,rs11768077,rs11770627,rs17429719,rs7790517 0 892.687 inf 5 0 1.36765e-07 1.01089e-07,1.76776e-07 5.30401e-06,0.0029866,-0.00147625,-0.00169441,0.000119853 4.80248e-05,0.0002196,0.000154426,0.000161341,5.35613e-05
38 rs11768077,rs11770627,rs17429719,rs7786762,rs7790517 0 834.922 inf 5 0 1.36784e-07 1.00811e-07,1.787e-07 0.00298783,-0.00147607,-0.00169447,9.76536e-06,0.000121191 0.000219594,0.000154426,0.000161341,4.81508e-05,5.35345e-05
39 rs11768077,rs11770627,rs17429719,rs6461998,rs7790517 0 824.668 inf 5 0 1.37438e-07 1.00818e-07,1.77992e-07 0.00300435,-0.00148069,-0.00170743,8.57255e-05,0.000135405 0.000220034,0.000154471,0.000161874,8.60882e-05,5.43167e-05
40 rs11768077,rs11770627,rs17429719,rs6461997,rs7790517 0 750.165 inf 5 0 1.37403e-07 1.01904e-07,1.80074e-07 0.00300374,-0.00148025,-0.00170675,8.26109e-05,0.000134649 0.000220024,0.000154462,0.000161847,8.52003e-05,5.42176e-05
41 rs11768077,rs11770627,rs17429719,rs757179,rs7790517 0 749.925 inf 5 0 1.3741e-07 1.00877e-07,1.77198e-07 0.00300383,-0.00148027,-0.00170682,8.30254e-05,0.000134731 0.000220024,0.000154462,0.000161847,8.52003e-05,5.42176e-05
42 rs11768077,rs11770627,rs17429719,rs2158769,rs7790517 0 703.328 inf 5 0 1.42561e-07 1.04956e-07,1.81979e-07 0.00301783,-0.0014483,-0.00175516,0.000113453,0.000155189 0.000219473,0.000154717,0.000162693,3.9062e-05,5.3054e-05
43 rs11768077,rs11770627,rs17429719,rs7782941,rs7790517 0 595.584 inf 5 0 1.38006e-07 1.01625e-07,1.76571e-07 0.00300351,-0.00147659,-0.00171126,0.000123558,0.000138656 0.000219609,0.000154413,0.000161827,9.16644e-05,5.36884e-05
44 rs10807840,rs11768077,rs11770627,rs17429719,rs7790517 0 595.167 inf 5 0 1.38026e-07 1.00237e-07,1.80072e-07 0.000124542,0.00300366,-0.00147659,-0.0017114,0.000138819 9.16644e-05,0.000219609,0.000154413,0.000161827,5.36884e-05
45 rs11768077,rs11770627,rs17429719,rs7790517,rs7808467 0 593.936 inf 5 0 1.38087e-07 1.02243e-07,1.7992e-07 0.00300409,-0.00147659,-0.0017118,0.000139301,0.000127456 0.000219609,0.000154413,0.000161827,5.36884e-05,9.16644e-05
46 rs11768077,rs11770627,rs17429719,rs1859666,rs7790517 0 592.689 inf 5 0 1.38149e-07 1.02744e-07,1.75657e-07 0.00300453,-0.00147659,-0.0017122,0.00013041,0.000139789 0.000219609,0.000154413,0.000161827,9.16644e-05,5.36884e-05
47 rs11768077,rs11770627,rs17429719,rs4722678,rs7790517 0 591.875 inf 5 0 1.3819e-07 1.00712e-07,1.77254e-07 0.00300482,-0.0014766,-0.00171247,0.000132341,0.000140108 0.000219609,0.000154413,0.000161827,9.16644e-05,5.36884e-05
48 rs11768077,rs11770627,rs17429719,rs7790517,rs7794193 0 591.31 inf 5 0 1.3822e-07 1.03767e-07,1.79327e-07 0.00300502,-0.0014766,-0.00171265,0.000140331,0.000133684 0.000219609,0.000154413,0.000161827,5.36884e-05,9.16644e-05
49 rs11768077,rs11770627,rs17429719,rs7786992,rs7790517 0 591.203 inf 5 0 1.38225e-07 1.00373e-07,1.76679e-07 0.00300506,-0.0014766,-0.00171269,0.000133938,0.000140373 0.000219609,0.000154413,0.000161827,9.16644e-05,5.36884e-05
50 rs11768077,rs11770627,rs17429719,rs6462000,rs7790517 0 567.239 inf 5 0 1.39764e-07 1.02446e-07,1.79129e-07 0.00301365,-0.00147665,-0.00172059,0.000191645,0.000149913 0.000219609,0.000154413,0.000161827,9.16644e-05,5.36884e-05
51 rs11768077,rs11770627,rs17429719,rs6955042,rs7790517 0 547.977 inf 5 0 1.36887e-07 1.02496e-07,1.74838e-07 0.00298251,-0.00145579,-0.00169534,-2.53493e-05,0.00011774 0.000219265,0.000161552,0.000161356,5.82232e-05,5.15177e-05
52 rs11768077,rs11770627,rs17429719,rs35903750,rs7790517 0 525.32 inf 5 0 1.37161e-07 1.01462e-07,1.78073e-07 0.0029856,-0.00146955,-0.00169889,3.43609e-05,0.000105222 0.000219185,0.000154676,0.000161449,4.4815e-05,5.42275e-05
53 rs10951156,rs11768077,rs11770627,rs17429719,rs7790517 0 518.207 inf 5 0 1.37226e-07 1.02268e-07,1.76846e-07 7.34e-05,0.00299587,-0.00147655,-0.00170488,0.000130368 8.88371e-05,0.000219571,0.000154413,0.000161843,5.35597e-05
54 rs10255839,rs11768077,rs11770627,rs17429719,rs7790517 0 507.155 inf 5 0 1.37836e-07 1.01265e-07,1.77642e-07 0.000113435,0.00300166,-0.00147658,-0.00170993,0.000136639 9.05474e-05,0.000219582,0.000154413,0.000161819,5.35605e-05
55 rs11768077,rs11770627,rs17429719,rs6952719,rs7790517 0 466.308 inf 5 0 1.36778e-07 9.78262e-08,1.76783e-07 0.00298792,-0.00148083,-0.00169458,8.0433e-06,0.00011723 0.000219749,0.000156335,0.000161345,4.50586e-05,5.18092e-05
56 rs10271999,rs11768077,rs11770627,rs17429719,rs7790517 0 464.385 inf 5 0 1.38123e-07 1.02137e-07,1.78038e-07 5.83e-05,0.00300351,-0.00146313,-0.00170632,9.49745e-05 4.13634e-05,0.000219572,0.000154702,0.000161563,5.40836e-05
57 rs11761403,rs11768077,rs11770627,rs17429719,rs7790517 0 456.513 inf 5 0 1.37211e-07 9.76046e-08,1.78666e-07 3.79676e-05,0.00299524,-0.00147478,-0.00169394,0.000128937 4.6697e-05,0.000219538,0.000154427,0.00016134,5.31622e-05
58 rs11768077,rs11770627,rs17429719,rs2158216,rs7790517 0 451.471 inf 5 0 1.3702e-07 1.02852e-07,1.78433e-07 0.00299239,-0.00147615,-0.00170107,5.47315e-05,0.00012685 0.000219499,0.000154413,0.000161706,8.84375e-05,5.33557e-05
59 rs11768077,rs11770627,rs17429719,rs6973893,rs7790517 0 450.592 inf 5 0 1.37048e-07 1.01229e-07,1.77389e-07 0.00299276,-0.00147613,-0.00170142,5.75685e-05,0.000127297 0.000219499,0.000154413,0.000161706,8.84375e-05,5.33557e-05
60 rs11768077,rs11770627,rs12700799,rs17429719,rs7790517 0 443.064 inf 5 0 1.37583e-07 1.03674e-07,1.78405e-07 0.00298872,-0.00146956,5.21787e-05,-0.00169148,0.000131009 0.000219209,0.000154541,4.7598e-05,0.000161361,5.28081e-05
61 rs10252636,rs11768077,rs11770627,rs17429719,rs7790517 0 426.22 inf 5 0 1.38453e-07 1.01432e-07,1.79679e-07 8.02933e-05,0.00302867,-0.00147475,-0.0017201,0.000140062 5.11379e-05,0.000220933,0.000154416,0.000162172,5.33493e-05
62 rs10252511,rs11768077,rs11770627,rs17429719,rs7790517 0 426.21 inf 5 0 1.38453e-07 1.01986e-07,1.80941e-07 8.03127e-05,0.00302868,-0.00147474,-0.00172011,0.000140068 5.11379e-05,0.000220933,0.000154416,0.000162172,5.33493e-05
63 rs10273336,rs11768077,rs11770627,rs17429719,rs7790517 0 426.15 inf 5 0 1.38458e-07 1.03606e-07,1.81116e-07 8.04304e-05,0.00302874,-0.00147474,-0.00172014,0.0001401 5.11379e-05,0.000220933,0.000154416,0.000162172,5.33493e-05
64 rs11768077,rs11770627,rs17429719,rs4722707,rs7790517 0 426.128 inf 5 0 1.3846e-07 1.03402e-07,1.76305e-07 0.00302877,-0.00147474,-0.00172016,8.0475e-05,0.000140112 0.000220933,0.000154416,0.000162172,5.11379e-05,5.33493e-05
65 rs1112620,rs11768077,rs11770627,rs17429719,rs7790517 0 425.874 inf 5 0 1.38481e-07 1.00535e-07,1.77462e-07 8.09752e-05,0.00302904,-0.00147473,-0.00172032,0.000140248 5.11379e-05,0.000220933,0.000154416,0.000162172,5.33493e-05
66 rs11768077,rs11770627,rs17429719,rs7790517,rs7798573 0 425.745 inf 5 0 1.38492e-07 1.00857e-07,1.79665e-07 0.00302918,-0.00147473,-0.0017204,0.000140317,8.12297e-05 0.000220933,0.000154416,0.000162172,5.33493e-05,5.11379e-05
67 rs11768077,rs11770627,rs17429719,rs60965256,rs7790517 0 425.669 inf 5 0 1.38499e-07 1.02198e-07,1.79579e-07 0.00302926,-0.00147472,-0.00172045,8.13785e-05,0.000140357 0.000220933,0.000154416,0.000162172,5.11379e-05,5.33493e-05
68 rs11768077,rs11770627,rs17429719,rs61201079,rs7790517 0 425.65 inf 5 0 1.385e-07 1.01633e-07,1.77797e-07 0.00302928,-0.00147472,-0.00172046,8.14175e-05,0.000140368 0.000220933,0.000154416,0.000162172,5.11379e-05,5.33493e-05
69 rs10276795,rs11768077,rs11770627,rs17429719,rs7790517 0 425.625 inf 5 0 1.38502e-07 1.0151e-07,1.77609e-07 8.14659e-05,0.0030293,-0.00147472,-0.00172048,0.000140381 5.11379e-05,0.000220933,0.000154416,0.000162172,5.33493e-05
70 rs10269160,rs11768077,rs11770627,rs17429719,rs7790517 0 425.217 inf 5 0 1.38537e-07 1.03053e-07,1.76542e-07 8.22715e-05,0.00302974,-0.0014747,-0.00172074,0.0001406 5.11379e-05,0.000220933,0.000154416,0.000162172,5.33493e-05
71 rs11768077,rs11770627,rs17429719,rs57094931,rs7790517 0 425.169 inf 5 0 1.38541e-07 1.03807e-07,1.80745e-07 0.00302979,-0.0014747,-0.00172077,8.2366e-05,0.000140626 0.000220933,0.000154416,0.000162172,5.11379e-05,5.33493e-05
72 rs11768077,rs11770627,rs17429719,rs3915089,rs7790517 0 424.758 inf 5 0 1.38577e-07 1.01984e-07,1.76299e-07 0.00303023,-0.00147468,-0.00172103,8.31784e-05,0.000140847 0.000220933,0.000154416,0.000162172,5.11379e-05,5.33493e-05
73 rs11768077,rs11770627,rs17429719,rs2074340,rs7790517 0 424.435 inf 5 0 1.38605e-07 1.01596e-07,1.77687e-07 0.00303058,-0.00147467,-0.00172123,8.38164e-05,0.00014102 0.000220933,0.000154416,0.000162172,5.11379e-05,5.33493e-05
74 rs11768077,rs11770627,rs17429719,rs62454790,rs7790517 0 424.313 inf 5 0 1.38615e-07 1.03361e-07,1.76966e-07 0.00303071,-0.00147466,-0.00172131,8.40566e-05,0.000141086 0.000220933,0.000154416,0.000162172,5.11379e-05,5.33493e-05
75 rs11768077,rs11770627,rs17429719,rs62454789,rs7790517 0 424.202 inf 5 0 1.38625e-07 1.03868e-07,1.77553e-07 0.00303083,-0.00147466,-0.00172138,8.42771e-05,0.000141146 0.000220933,0.000154416,0.000162172,5.11379e-05,5.33493e-05
76 rs11768077,rs11770627,rs17429719,rs28418930,rs7790517 0 423.814 inf 5 0 1.38659e-07 1.01674e-07,1.80972e-07 0.00303125,-0.00147464,-0.00172162,8.50432e-05,0.000141354 0.000220933,0.000154416,0.000162172,5.11379e-05,5.33493e-05
77 rs11768077,rs11770627,rs17429719,rs4722700,rs7790517 0 423.741 inf 5 0 1.38666e-07 1.0605e-07,1.78945e-07 0.00303132,-0.00147464,-0.00172167,8.51886e-05,0.000141393 0.000220933,0.000154416,0.000162172,5.11379e-05,5.33493e-05
78 rs10249757,rs11768077,rs11770627,rs17429719,rs7790517 0 423.721 inf 5 0 1.38668e-07 1.02489e-07,1.77238e-07 8.52286e-05,0.00303135,-0.00147464,-0.00172168,0.000141404 5.11379e-05,0.000220933,0.000154416,0.000162172,5.33493e-05
79 rs11768077,rs11770627,rs17429719,rs4141138,rs7790517 0 418.57 inf 5 0 1.38681e-07 1.01473e-07,1.76548e-07 0.00303194,-0.00147467,-0.00172228,-8.57023e-05,0.000141439 0.000220966,0.000154416,0.000162202,5.12426e-05,5.3342e-05
80 rs11768077,rs11770627,rs17429719,rs7790517,rs7792305 0 416.541 inf 5 0 1.39363e-07 1.03205e-07,1.79721e-07 0.00303911,-0.00147433,-0.00172627,0.000145294,9.95324e-05 0.000220933,0.000154416,0.000162172,5.33493e-05,5.11379e-05
81 rs10242634,rs11768077,rs11770627,rs17429719,rs7790517 0 414.363 inf 5 0 1.38624e-07 1.04442e-07,1.7744e-07 8.45957e-05,0.00303169,-0.00147472,-0.00172238,0.000141046 5.1349e-05,0.000221,0.000154416,0.000162235,5.33349e-05
82 rs10272561,rs11768077,rs11770627,rs17429719,rs7790517 0 411.794 inf 5 0 1.37059e-07 1.03844e-07,1.76677e-07 3.37663e-05,0.00299298,-0.0014753,-0.00169473,0.000126793 5.08758e-05,0.000219504,0.000154423,0.000161341,5.30969e-05
83 rs11768077,rs11770627,rs17429719,rs62454765,rs7790517 0 406.451 inf 5 0 1.37058e-07 1.01007e-07,1.77574e-07 0.00299294,-0.00147531,-0.00169473,3.37728e-05,0.000126747 0.000219502,0.000154423,0.000161341,5.09703e-05,5.30852e-05
84 rs11767719,rs11768077,rs11770627,rs17429719,rs7790517 0 393.249 inf 5 0 1.36803e-07 1.03913e-07,1.74381e-07 1.72002e-05,0.00298828,-0.00149089,-0.00169458,0.000119469 6.58178e-05,0.000219519,0.000163975,0.000161342,5.17232e-05
85 rs10250340,rs11768077,rs11770627,rs17429719,rs7790517 0 385.641 inf 5 0 1.36885e-07 9.78449e-08,1.7556e-07 -2.18758e-05,0.00299757,-0.0014759,-0.00169099,0.000112348 5.04737e-05,0.000221062,0.000154418,0.000161524,5.32635e-05
86 rs11768077,rs11770627,rs17429719,rs73079438,rs7790517 0 375.121 inf 5 0 1.36782e-07 1.01091e-07,1.74344e-07 0.00298749,-0.00148721,-0.00169451,1.2795e-05,0.000119174 0.000219523,0.00016389,0.000161342,6.54685e-05,5.17312e-05
87 rs10262710,rs11768077,rs11770627,rs17429719,rs7790517 0 371.905 inf 5 0 1.38836e-07 1.04039e-07,1.79242e-07 9.13102e-05,0.00304022,-0.00147502,-0.00173057,0.00014192 5.25164e-05,0.000221464,0.000154415,0.000162679,5.32771e-05
88 rs116951734,rs11768077,rs11770627,rs17429719,rs7790517 0 371.805 inf 5 0 1.37808e-07 1.01961e-07,1.75411e-07 -0.000104091,0.00299721,-0.00147796,-0.00170917,0.000135437 8.4196e-05,0.000219403,0.000154417,0.000161785,5.33527e-05
89 rs11768077,rs11770627,rs17429719,rs62454799,rs7790517 0 371.667 inf 5 0 1.38863e-07 1.03778e-07,1.79435e-07 0.00304057,-0.00147501,-0.0017308,9.18857e-05,0.000142069 0.000221464,0.000154415,0.000162679,5.25164e-05,5.32771e-05
90 rs11768077,rs11770627,rs1476538,rs17429719,rs7790517 0 368.995 inf 5 0 1.39171e-07 1.03063e-07,1.77362e-07 0.0030445,-0.00147491,9.83894e-05,-0.00173338,0.000143757 0.000221464,0.000154415,5.25164e-05,0.000162679,5.32771e-05
91 rs10228450,rs11768077,rs11770627,rs17429719,rs7790517 0 368.377 inf 5 0 1.36908e-07 1.01582e-07,1.76815e-07 -2.03939e-05,0.0029911,-0.00148852,-0.00169811,0.000128531 4.34103e-05,0.000219555,0.000156526,0.000161539,5.59782e-05
92 rs11768077,rs11770627,rs17429719,rs28625460,rs7790517 0 364.178 inf 5 0 1.36874e-07 1.02098e-07,1.75221e-07 0.00299715,-0.00147589,-0.00169105,-2.10512e-05,0.000112714 0.000221112,0.000154419,0.000161536,5.09352e-05,5.32064e-05
93 rs11768077,rs11770627,rs1524522,rs17429719,rs7790517 0 364.083 inf 5 0 1.36871e-07 1.02363e-07,1.76817e-07 0.00299702,-0.0014759,-2.0813e-05,-0.00169108,0.000112777 0.000221112,0.000154419,5.09352e-05,0.000161536,5.32064e-05
94 rs11768077,rs11770627,rs17429719,rs3915086,rs7790517 0 363.82 inf 5 0 1.36864e-07 1.00295e-07,1.75086e-07 0.00299664,-0.00147591,-0.00169119,-2.01548e-05,0.000112949 0.000221112,0.000154419,0.000161536,5.09352e-05,5.32064e-05
95 rs11768077,rs11770627,rs17429719,rs7786854,rs7790517 0 362.133 inf 5 0 1.36823e-07 1.03438e-07,1.7793e-07 0.00299421,-0.00147603,-0.00169185,-1.59139e-05,0.00011406 0.000221112,0.000154419,0.000161536,5.09352e-05,5.32064e-05
96 rs11768077,rs11770627,rs17429719,rs4722692,rs7790517 0 360.318 inf 5 0 1.36867e-07 1.01569e-07,1.77785e-07 0.00298735,-0.00147603,-0.00169069,1.72741e-05,0.000123171 0.000219255,0.000154416,0.000161595,4.30283e-05,5.29557e-05
97 rs11564027,rs11768077,rs11770627,rs17429719,rs7790517 0 351.198 inf 5 0 1.40116e-07 1.02208e-07,1.81793e-07 -0.000186035,0.00300674,-0.00147913,-0.00172084,0.000148982 8.4196e-05,0.000219403,0.000154417,0.000161785,5.33527e-05
98 rs112239443,rs11768077,rs11770627,rs17429719,rs7790517 0 350.524 inf 5 0 1.40216e-07 1.05679e-07,1.80962e-07 -0.000188782,0.00300706,-0.00147917,-0.00172123,0.000149436 8.4196e-05,0.000219403,0.000154417,0.000161785,5.33527e-05
99 rs11564033,rs11768077,rs11770627,rs17429719,rs7790517 0 350.334 inf 5 0 1.40244e-07 1.04101e-07,1.80848e-07 -0.000189558,0.00300715,-0.00147918,-0.00172134,0.000149565 8.4196e-05,0.000219403,0.000154417,0.000161785,5.33527e-05
100 rs11768077,rs11770627,rs145012977,rs17429719,rs7790517 0 346.046 inf 5 0 1.40922e-07 1.0568e-07,1.79864e-07 0.0030092,-0.00147943,-0.000207164,-0.00172385,0.000152475 0.000219403,0.000154417,8.4196e-05,0.000161785,5.33527e-05
101 rs10272441,rs11768077,rs11770627,rs17429719,rs7790517 0 344.684 inf 5 0 1.36925e-07 9.79716e-08,1.77629e-07 2.59836e-05,0.00299062,-0.00147565,-0.00169461,0.000124231 5.25254e-05,0.000219467,0.000154422,0.00016134,5.29145e-05
102 rs11768077,rs11770627,rs17429719,rs17439381,rs7790517 0 340.885 inf 5 0 1.37155e-07 1.02154e-07,1.7756e-07 0.00299373,-0.00147508,-0.00169422,3.7679e-05,0.000127423 0.000219477,0.000154423,0.00016134,4.95039e-05,5.29025e-05
103 rs11768077,rs11770627,rs12666259,rs17429719,rs7790517 0 338.632 inf 5 0 1.36942e-07 9.8148e-08,1.77875e-07 0.00299067,-0.0014762,4.52436e-05,-0.00169964,0.000124804 0.000219445,0.000154413,8.70947e-05,0.000161662,5.30375e-05
104 rs11768077,rs11770627,rs11981761,rs17429719,rs7790517 0 332.551 inf 5 0 1.36864e-07 1.03074e-07,1.75526e-07 0.00298072,-0.00147724,-1.88952e-05,-0.00169469,0.000113654 0.000219465,0.000154425,4.77849e-05,0.000161342,5.27893e-05
105 rs11768077,rs11770627,rs13246851,rs17429719,rs7790517 0 331.345 inf 5 0 1.36831e-07 9.94116e-08,1.79167e-07 0.00298145,-0.00147711,-1.57511e-05,-0.00169463,0.000114416 0.000219465,0.000154425,4.77849e-05,0.000161342,5.27893e-05
106 rs11768077,rs11770627,rs11981704,rs17429719,rs7790517 0 331.305 inf 5 0 1.3683e-07 1.00676e-07,1.77662e-07 0.00298148,-0.00147711,-1.56457e-05,-0.00169463,0.000114441 0.000219465,0.000154425,4.77849e-05,0.000161342,5.27893e-05
107 rs11768077,rs11770627,rs12700802,rs17429719,rs7790517 0 330.847 inf 5 0 1.36819e-07 1.01252e-07,1.75869e-07 0.00298175,-0.00147706,-1.44512e-05,-0.00169461,0.00011473 0.000219465,0.000154425,4.77849e-05,0.000161342,5.27893e-05
108 rs11768077,rs11770627,rs17429719,rs17438909,rs7790517 0 328.845 inf 5 0 1.36782e-07 9.92363e-08,1.76586e-07 0.00298297,-0.00147685,-0.00169451,-9.20043e-06,0.000116002 0.000219465,0.000154425,0.000161342,4.77849e-05,5.27893e-05
109 rs1007861,rs11768077,rs11770627,rs17429719,rs7790517 0 327.302 inf 5 0 1.36792e-07 1.00767e-07,1.76221e-07 -1.08204e-05,0.0029826,-0.00147691,-0.00169455,0.000115614 4.77002e-05,0.000219464,0.000154425,0.000161342,5.2781e-05
110 rs11768077,rs11770627,rs17429719,rs757140,rs7790517 0 325.528 inf 5 0 1.3751e-07 1.04682e-07,1.75676e-07 0.00299684,-0.00147457,-0.00169415,5.1989e-05,0.000130724 0.00021947,0.000154423,0.00016134,4.96614e-05,5.28701e-05
111 rs11768077,rs11770627,rs13247613,rs17429719,rs7790517 0 322.506 inf 5 0 1.36774e-07 1.00956e-07,1.77983e-07 0.00298688,-0.00147616,7.61667e-06,-0.0016942,0.000120074 0.000219465,0.000154425,4.77849e-05,0.000161342,5.27893e-05
112 rs11564041,rs11768077,rs11770627,rs17429719,rs7790517 0 316.892 inf 5 0 1.39818e-07 1.03964e-07,1.82191e-07 -0.000178718,0.00300854,-0.00147946,-0.00172181,0.000146685 8.47277e-05,0.000219465,0.000154419,0.000161864,5.32428e-05
113 rs11768077,rs11770627,rs17429719,rs72593276,rs7790517 0 314.076 inf 5 0 1.40296e-07 1.0349e-07,1.80922e-07 0.0030103,-0.00147969,-0.00172388,-0.00019217,0.000148827 0.000219465,0.000154419,0.000161864,8.47277e-05,5.32428e-05
114 rs11564006,rs11768077,rs11770627,rs17429719,rs7790517 0 313.515 inf 5 0 1.38071e-07 1.02396e-07,1.77498e-07 -5.35087e-05,0.00300869,-0.00150663,-0.00170187,0.000112191 3.87084e-05,0.000219847,0.000155946,0.000161431,5.16903e-05
115 rs113053497,rs11768077,rs11770627,rs17429719,rs7790517 0 313.508 inf 5 0 1.40397e-07 1.07215e-07,1.78686e-07 -0.0001949,0.00301066,-0.00147973,-0.0017243,0.000149262 8.47277e-05,0.000219465,0.000154419,0.000161864,5.32428e-05
116 rs10264581,rs11768077,rs11770627,rs17429719,rs7790517 0 311.741 inf 5 0 1.37528e-07 1.00227e-07,1.78627e-07 8.81753e-05,0.00299568,-0.00147594,-0.00170536,0.000131341 8.32668e-05,0.000219411,0.000154413,0.000161675,5.29726e-05
117 rs11768077,rs11770627,rs17429719,rs4722677,rs7790517 0 311.22 inf 5 0 1.37573e-07 1.03776e-07,1.77983e-07 0.00299598,-0.00147592,-0.00170567,9.07186e-05,0.000131719 0.000219411,0.000154413,0.000161675,8.32668e-05,5.29726e-05
118 rs10262140,rs11768077,rs11770627,rs17429719,rs7790517 0 309.266 inf 5 0 1.37755e-07 1.01715e-07,1.77058e-07 0.000100308,0.00299713,-0.00147586,-0.00170687,0.000133145 8.32668e-05,0.000219411,0.000154413,0.000161675,5.29726e-05
119 rs11768077,rs11768533,rs11770627,rs17429719,rs7790517 0 305.526 inf 5 0 1.41178e-07 1.05741e-07,1.82443e-07 0.00301241,0.000161505,-0.00160304,-0.0016918,0.000130624 0.000219448,6.37083e-05,0.000162283,0.000161343,5.17369e-05
120 rs11768077,rs11770627,rs17429719,rs4719892,rs7790517 0 305.211 inf 5 0 1.3694e-07 9.90101e-08,1.77344e-07 0.00298933,-0.00147722,-0.00170344,-2.67477e-05,0.000112566 0.000219336,0.000154419,0.000162297,5.17538e-05,5.26582e-05
121 rs10242125,rs11768077,rs11770627,rs17429719,rs7790517 0 304.186 inf 5 0 1.37192e-07 1.00914e-07,1.73671e-07 3.20998e-05,0.00299611,-0.00147066,-0.00169981,0.000107151 4.03306e-05,0.000219619,0.000154585,0.000161486,5.33531e-05
122 rs11768077,rs11770627,rs17429719,rs4722698,rs7790517 0 302.644 inf 5 0 1.371e-07 1.00898e-07,1.77036e-07 0.00299077,-0.00147761,-0.00170647,-3.69073e-05,0.00011059 0.00021933,0.000154421,0.000162249,5.21856e-05,5.26261e-05
123 rs11768077,rs11770627,rs13238950,rs17429719,rs7790517 0 292.111 inf 5 0 1.37168e-07 1.00601e-07,1.7817e-07 0.00298811,-0.00147509,3.30329e-05,-0.00168568,0.000126806 0.000219218,0.000154423,4.26906e-05,0.000161727,5.26844e-05
124 rs11768077,rs11770627,rs17429719,rs6462012,rs7790517 0 282.703 inf 5 0 1.37127e-07 1.02674e-07,1.76359e-07 0.00299347,-0.00147451,-0.0016912,-3.0848e-05,0.000126076 0.00021948,0.000154436,0.000161396,4.20276e-05,5.2603e-05
125 rs11768077,rs11770627,rs17428897,rs17429719,rs7790517 0 281.135 inf 5 0 1.37563e-07 1.0436e-07,1.76835e-07 0.00298157,-0.0014767,-5.85961e-05,-0.00170216,0.000106527 0.000219208,0.000154413,5.41115e-05,0.000161501,5.26271e-05
126 rs11768077,rs11770627,rs17429719,rs17438674,rs7790517 0 280.388 inf 5 0 1.37487e-07 1.02488e-07,1.74876e-07 0.00298174,-0.00147669,-0.00170178,-5.57531e-05,0.000107094 0.000219208,0.000154413,0.000161501,5.41115e-05,5.26271e-05
127 rs11563323,rs11768077,rs11770627,rs17429719,rs7790517 0 278.52 inf 5 0 1.37311e-07 1.01681e-07,1.80082e-07 -4.86114e-05,0.00298217,-0.00147666,-0.00170083,0.000108521 5.41115e-05,0.000219208,0.000154413,0.000161501,5.26271e-05
128 rs11563992,rs11768077,rs11770627,rs17429719,rs7790517 0 278.29 inf 5 0 1.37291e-07 1.03871e-07,1.7847e-07 -4.77257e-05,0.00298222,-0.00147666,-0.00170071,0.000108698 5.41115e-05,0.000219208,0.000154413,0.000161501,5.26271e-05
129 rs11768077,rs11770627,rs17428890,rs17429719,rs7790517 0 278.28 inf 5 0 1.37291e-07 1.03601e-07,1.78713e-07 0.00298223,-0.00147666,-4.76879e-05,-0.0017007,0.000108705 0.000219208,0.000154413,5.41115e-05,0.000161501,5.26271e-05
130 rs11768077,rs11770627,rs17429016,rs17429719,rs7790517 0 278.261 inf 5 0 1.37289e-07 1.03149e-07,1.77179e-07 0.00298223,-0.00147666,-4.76175e-05,-0.00170069,0.000108719 0.000219208,0.000154413,5.41115e-05,0.000161501,5.26271e-05
131 rs11563991,rs11768077,rs11770627,rs17429719,rs7790517 0 277.862 inf 5 0 1.37255e-07 1.02116e-07,1.7405e-07 -4.60814e-05,0.00298232,-0.00147665,-0.00170049,0.000109026 5.41115e-05,0.000219208,0.000154413,0.000161501,5.26271e-05
132 rs11768077,rs11770627,rs17428974,rs17429719,rs7790517 0 277.843 inf 5 0 1.37254e-07 1.01724e-07,1.76154e-07 0.00298233,-0.00147665,-4.60074e-05,-0.00170048,0.000109041 0.000219208,0.000154413,5.41115e-05,0.000161501,5.26271e-05
133 rs11768077,rs11770627,rs17429719,rs73075452,rs7790517 0 277.791 inf 5 0 1.37249e-07 1.00504e-07,1.78429e-07 0.00298234,-0.00147665,-0.00170045,-4.58072e-05,0.000109081 0.000219208,0.000154413,0.000161501,5.41115e-05,5.26271e-05
134 rs11768077,rs11770627,rs17429719,rs17438159,rs7790517 0 273.84 inf 5 0 1.37413e-07 1.00506e-07,1.77109e-07 0.00300144,-0.00147665,-0.00170534,5.3633e-05,0.000107859 0.000219821,0.000154413,0.000161732,5.4914e-05,5.25885e-05
135 rs11768077,rs11770627,rs11771265,rs17429719,rs7790517 0 267.308 inf 5 0 1.36758e-07 9.75184e-08,1.78868e-07 0.00298454,-0.00147384,-3.35469e-06,-0.00169439,0.000117973 0.000219448,0.000162283,6.37083e-05,0.000161343,5.17369e-05
136 rs11768077,rs11770627,rs11773626,rs17429719,rs7790517 0 266.979 inf 5 0 1.3676e-07 9.94752e-08,1.75124e-07 0.00298429,-0.00147265,-4.88116e-06,-0.00169442,0.000117855 0.000219448,0.000162283,6.37083e-05,0.000161343,5.17369e-05
137 rs11768077,rs11770627,rs17429719,rs60247061,rs7790517 0 266.84 inf 5 0 1.36761e-07 9.97907e-08,1.76295e-07 0.00298418,-0.00147214,-0.00169443,-5.52697e-06,0.000117806 0.000219448,0.000162283,0.000161343,6.37083e-05,5.17369e-05
138 rs11768077,rs11770627,rs17429719,rs62454846,rs7790517 0 266.833 inf 5 0 1.36761e-07 9.98778e-08,1.78392e-07 0.00298417,-0.00147211,-0.00169443,-5.56069e-06,0.000117803 0.000219448,0.000162283,0.000161343,6.37083e-05,5.17369e-05
139 rs11768077,rs11770627,rs17429719,rs62454847,rs7790517 0 266.172 inf 5 0 1.36769e-07 1.01067e-07,1.75967e-07 0.00298365,-0.0014697,-0.00169448,-8.63509e-06,0.000117567 0.000219448,0.000162283,0.000161343,6.37083e-05,5.17369e-05
140 rs11768077,rs11770627,rs17429719,rs7456595,rs7790517 0 266.019 inf 5 0 1.36771e-07 1.01806e-07,1.77133e-07 0.00298353,-0.00146915,-0.00169449,-9.34857e-06,0.000117513 0.000219448,0.000162283,0.000161343,6.37083e-05,5.17369e-05
141 rs11768077,rs11770627,rs17429719,rs6978979,rs7790517 0 261.175 inf 5 0 1.36932e-07 1.01488e-07,1.79098e-07 0.00297967,-0.00145126,-0.00169485,-3.21661e-05,0.000115762 0.000219448,0.000162283,0.000161343,6.37083e-05,5.17369e-05
142 rs11768077,rs11770627,rs17429719,rs7790517,rs7802593 0 257.577 inf 5 0 1.36758e-07 1.02097e-07,1.75592e-07 0.00298458,-0.00147655,-0.00169431,0.000117652,-3.26441e-06 0.000219387,0.000154419,0.00016134,5.25194e-05,5.79916e-05
143 rs11768077,rs11770627,rs17429719,rs56843699,rs7790517 0 255.592 inf 5 0 1.36761e-07 9.9992e-08,1.76198e-07 0.00298324,-0.00147694,-0.00169539,4.44879e-06,0.000119346 0.000220206,0.000154503,0.000161778,5.0486e-05,5.30395e-05
144 rs11768077,rs11770627,rs17429719,rs34486681,rs7790517 0 255.146 inf 5 0 1.36803e-07 1.00283e-07,1.78056e-07 0.00298257,-0.00147694,-0.00169464,-1.30268e-05,0.000115618 0.000219398,0.000154423,0.000161344,4.97609e-05,5.24626e-05
145 rs11768077,rs11770627,rs17429719,rs17438500,rs7790517 0 250.937 inf 5 0 1.36826e-07 1.02505e-07,1.75757e-07 0.00298207,-0.00147704,-0.00169473,-1.58061e-05,0.000115108 0.000219393,0.000154423,0.000161344,4.97337e-05,5.24338e-05
146 rs11768077,rs11770627,rs17429719,rs56934824,rs7790517 0 247.941 inf 5 0 1.36817e-07 1.02734e-07,1.75788e-07 0.0029836,-0.00146276,-0.00169466,-1.99706e-05,0.00011701 0.000219242,0.00016111,0.000161343,6.69683e-05,5.16677e-05
147 rs11768077,rs11770627,rs17429719,rs60600655,rs7790517 0 241.636 inf 5 0 1.36835e-07 1.00464e-07,1.76471e-07 0.00298346,-0.00146116,-0.00169478,-2.25713e-05,0.000116857 0.000219239,0.000160925,0.000161345,6.67995e-05,5.16654e-05
148 rs11768077,rs11770627,rs17429719,rs6978648,rs7790517 0 235.678 inf 5 0 1.386e-07 1.06817e-07,1.78942e-07 0.00298946,-0.00145556,-0.00173742,7.75529e-05,0.000129715 0.0002192,0.00015494,0.000163472,4.7377e-05,5.1981e-05
149 rs11564004,rs11768077,rs11770627,rs17429719,rs7790517 0 234.184 inf 5 0 1.40677e-07 1.03983e-07,1.80628e-07 -0.000184175,0.00300227,-0.00147879,-0.00171935,0.000145441 7.71592e-05,0.000219302,0.000154416,0.000161679,5.27519e-05
150 rs11768077,rs11770627,rs12113356,rs17429719,rs7790517 0 231.062 inf 5 0 1.37717e-07 1.03806e-07,1.76645e-07 0.00298651,-0.00149473,-4.72108e-05,-0.00168862,0.000112986 0.000219187,0.000155183,3.99422e-05,0.000161412,5.16961e-05
151 rs11768077,rs11770627,rs16874272,rs17429719,rs7790517 0 225.808 inf 5 0 1.38184e-07 9.98719e-08,1.76627e-07 0.00298783,-0.00145884,6.99864e-05,-0.00173337,0.000127944 0.000219192,0.000154897,4.85787e-05,0.000163598,5.19449e-05
152 rs11768077,rs11770627,rs17429719,rs6958873,rs7790517 0 223.682 inf 5 0 1.38141e-07 1.02269e-07,1.7658e-07 0.00298761,-0.0014591,-0.00173281,6.90739e-05,0.000127654 0.000219191,0.000154897,0.000163602,4.86861e-05,5.1932e-05
153 rs11768077,rs11770627,rs17429719,rs17439165,rs7790517 0 223.64 inf 5 0 1.39636e-07 1.05916e-07,1.78108e-07 0.00296629,-0.00140268,-0.00183523,0.000205649,0.000119225 0.000219377,0.00015857,0.000175424,0.000100522,5.15077e-05
154 rs11768077,rs11770627,rs11772043,rs17429719,rs7790517 0 223.311 inf 5 0 1.37978e-07 1.01336e-07,1.75865e-07 0.00300323,-0.00147362,5.05243e-05,-0.0017131,0.000131028 0.000219605,0.000154427,3.79087e-05,0.000161952,5.23928e-05
155 rs11768077,rs11770627,rs17429719,rs7790517,rs940525 0 221.196 inf 5 0 1.36935e-07 1.03644e-07,1.76253e-07 0.00298486,-0.0014825,-0.00169455,0.000125121,-2.02821e-05 0.000219185,0.000154866,0.00016134,5.32533e-05,3.98267e-05
156 rs11768077,rs11770627,rs17429719,rs7790517,rs940526 0 220.576 inf 5 0 1.36862e-07 9.99963e-08,1.78029e-07 0.00298485,-0.00148113,-0.00169442,0.000123517,-1.56483e-05 0.000219185,0.000154866,0.00016134,5.32332e-05,3.98163e-05
157 rs11768077,rs11770627,rs17429719,rs7779240,rs7790517 0 218.867 inf 5 0 1.36959e-07 9.94781e-08,1.74688e-07 0.0029848,-0.00148291,-0.00169464,-2.16281e-05,0.000125525 0.000219185,0.000154868,0.00016134,3.98684e-05,5.32321e-05
158 rs11768077,rs11770627,rs117800112,rs17429719,rs7790517 0 217.75 inf 5 0 1.36954e-07 1.01019e-07,1.77203e-07 0.00298701,-0.00149285,5.88224e-05,-0.00170309,0.000118702 0.000219213,0.000157404,0.000109692,0.000162163,5.15129e-05
159 rs11768077,rs11770627,rs17429719,rs6957243,rs7790517 0 217.513 inf 5 0 1.40072e-07 1.02921e-07,1.82344e-07 0.00300367,-0.00147987,-0.00179422,0.000111018,0.000143655 0.000219347,0.00015442,0.000167631,5.05706e-05,5.27914e-05
160 rs10241677,rs11768077,rs11770627,rs17429719,rs7790517 0 217.449 inf 5 0 1.39995e-07 1.0268e-07,1.84363e-07 0.000109485,0.00300347,-0.00147978,-0.00179279,0.000143306 5.04612e-05,0.000219347,0.00015442,0.000167599,5.27862e-05
161 rs10276966,rs11768077,rs11770627,rs17429719,rs7790517 0 217.337 inf 5 0 1.40133e-07 1.03096e-07,1.7686e-07 0.000112022,0.00300384,-0.0014799,-0.00179512,0.000143885 5.05706e-05,0.000219347,0.00015442,0.000167631,5.27914e-05
162 rs11768077,rs11770627,rs17429719,rs6966918,rs7790517 0 214.743 inf 5 0 1.36998e-07 1.03264e-07,1.76212e-07 0.00298478,-0.00148347,-0.00169455,-2.35611e-05,0.000126085 0.000219185,0.000154864,0.00016134,3.97513e-05,5.31831e-05
163 rs11768077,rs11770627,rs17428988,rs17429719,rs7790517 0 210.982 inf 5 0 1.40673e-07 1.02443e-07,1.78574e-07 0.00297952,-0.00140156,0.000236327,-0.00185533,0.000121597 0.000219197,0.000157572,9.90513e-05,0.000174881,5.15247e-05
164 rs11768077,rs11770627,rs17429719,rs2391414,rs7790517 0 209.905 inf 5 0 1.42396e-07 1.08258e-07,1.84585e-07 0.00305233,-0.0015345,-0.00174388,0.00011247,0.000115468 0.000220438,0.000155737,0.000162265,3.92845e-05,5.15144e-05
165 rs11768077,rs11770627,rs17429719,rs7777464,rs7790517 0 209.742 inf 5 0 1.36802e-07 1.00771e-07,1.75716e-07 0.00298474,-0.00147665,-0.0016969,-1.24792e-05,0.000116052 0.000219189,0.000154414,0.000161644,4.83901e-05,5.21933e-05
166 rs10225357,rs11768077,rs11770627,rs17429719,rs7790517 0 207.407 inf 5 0 1.36955e-07 1.02031e-07,1.7886e-07 -4.71663e-05,0.00298342,-0.00148077,-0.00169056,0.000115001 8.78373e-05,0.000219207,0.00015462,0.000161493,5.18553e-05
167 rs11768077,rs11770627,rs17429051,rs17429719,rs7790517 0 205.612 inf 5 0 1.40502e-07 1.0281e-07,1.79627e-07 0.00298019,-0.00140459,0.000233897,-0.00185456,0.000121256 0.000219194,0.000157456,0.000100244,0.000175345,5.15217e-05
168 rs11768077,rs11770627,rs17429719,rs28398534,rs7790517 0 203.627 inf 5 0 1.36773e-07 1.02394e-07,1.73531e-07 0.00298553,-0.00148118,-0.00168363,-1.57102e-05,0.000118189 0.0002192,0.000157288,0.000175142,9.99518e-05,5.15061e-05
169 rs11768077,rs11770627,rs17429719,rs4722699,rs7790517 0 203.572 inf 5 0 1.38043e-07 1.02714e-07,1.79953e-07 0.00299792,-0.00148936,-0.00171834,6.34393e-05,0.000135272 0.000219384,0.0001547,0.000162291,4.63835e-05,5.29911e-05
170 rs11768077,rs11770627,rs17429719,rs17472630,rs7790517 0 200.885 inf 5 0 1.39952e-07 1.06079e-07,1.79994e-07 0.00300943,-0.00149979,-0.0016921,-0.000203643,0.000109813 0.000219474,0.000154791,0.000161343,9.4487e-05,5.16532e-05
171 rs11768077,rs11770627,rs17428876,rs17429719,rs7790517 0 199.271 inf 5 0 1.40844e-07 1.02599e-07,1.79393e-07 0.00298448,-0.00141308,0.000204903,-0.00183455,0.00012349 0.000219184,0.000156588,8.40687e-05,0.000171288,5.15506e-05
172 rs10155829,rs11768077,rs11770627,rs17429719,rs7790517 0 199.176 inf 5 0 1.40888e-07 1.04701e-07,1.82035e-07 0.000206007,0.00298448,-0.00141273,-0.0018353,0.000123519 8.40687e-05,0.000219184,0.000156588,0.000171288,5.15506e-05
173 rs10231773,rs11768077,rs11770627,rs17429719,rs7790517 0 196.998 inf 5 0 1.40964e-07 1.047e-07,1.82086e-07 0.000210044,0.00298395,-0.00141162,-0.00183791,0.000123104 8.49386e-05,0.000219185,0.000156624,0.000171468,5.15431e-05
174 rs11768077,rs11770627,rs17429065,rs17429719,rs7790517 0 196.481 inf 5 0 1.47462e-07 1.10312e-07,1.88744e-07 0.00302216,-0.00142032,0.00023143,-0.00185509,0.000141982 0.000219385,0.000155068,5.86741e-05,0.000166407,5.18562e-05
175 rs11768077,rs11770627,rs17429719,rs7783517,rs7790517 0 193.865 inf 5 0 1.41305e-07 1.05484e-07,1.82253e-07 0.00300989,-0.00150063,-0.0016977,-0.000177086,0.000108823 0.000219396,0.000154698,0.000161345,6.88764e-05,5.16352e-05
176 rs11768077,rs11770627,rs17429557,rs17429719,rs7790517 0 190.381 inf 5 0 1.41034e-07 1.0391e-07,1.82343e-07 0.00297803,-0.00139971,0.000257164,-0.00187019,0.000119177 0.000219202,0.000157452,0.000103135,0.000176079,5.15068e-05
177 rs11767145,rs11768077,rs11770627,rs17429719,rs7790517 0 189.004 inf 5 0 1.40862e-07 1.0503e-07,1.78782e-07 0.000256097,0.0029774,-0.00140016,-0.00186926,0.000118544 0.000104848,0.000219207,0.000157542,0.00017652,5.15055e-05
178 rs116890336,rs11768077,rs11770627,rs17429719,rs7790517 0 188.96 inf 5 0 1.37634e-07 1.01469e-07,1.7774e-07 -0.000165458,0.00300035,-0.00148142,-0.00170149,0.000129085 0.000146525,0.000219599,0.000154475,0.000161464,5.23948e-05
179 rs11762186,rs11768077,rs11770627,rs17429719,rs7790517 0 188.946 inf 5 0 1.40894e-07 1.06308e-07,1.80116e-07 0.000257106,0.00297737,-0.00139985,-0.00186995,0.000118545 0.000104848,0.000219207,0.000157542,0.00017652,5.15055e-05
180 rs11768077,rs11770627,rs150724992,rs17429719,rs7790517 0 188.268 inf 5 0 1.40993e-07 1.04235e-07,1.84414e-07 0.00297877,-0.00140228,0.000255284,-0.00186976,0.000119433 0.000219199,0.000157281,0.00010288,0.000176148,5.15077e-05
181 rs11768077,rs11770627,rs17429719,rs4722686,rs7790517 0 188.212 inf 5 0 1.39076e-07 1.03876e-07,1.77639e-07 0.00299732,-0.00146329,-0.00172821,7.50471e-05,0.000129869 0.000219285,0.000154579,0.00016239,4.08752e-05,5.1894e-05
182 rs11766354,rs11768077,rs11770627,rs17429719,rs7790517 0 187.922 inf 5 0 1.41488e-07 1.04628e-07,1.83736e-07 0.000274929,0.00297683,-0.00139454,-0.00188213,0.000118567 0.000104848,0.000219207,0.000157542,0.00017652,5.15055e-05
183 rs10242812,rs11768077,rs11770627,rs17429719,rs7790517 0 187.697 inf 5 0 1.42124e-07 1.06936e-07,1.82354e-07 0.000149635,0.00302767,-0.0015968,-0.00170542,0.000139104 5.35741e-05,0.000219713,0.000160309,0.000161388,5.20447e-05
184 rs11768077,rs11770627,rs17429719,rs4722687,rs7790517 0 187.662 inf 5 0 1.3929e-07 1.04205e-07,1.7865e-07 0.00299787,-0.0014627,-0.00172973,7.84305e-05,0.000130393 0.000219285,0.000154579,0.00016239,4.08752e-05,5.1894e-05
185 rs10951158,rs11768077,rs11770627,rs17429719,rs7790517 0 185.745 inf 5 0 1.39408e-07 1.03804e-07,1.77562e-07 8.01356e-05,0.0029981,-0.00146238,-0.00173033,0.000130434 4.08197e-05,0.000219284,0.000154579,0.000162378,5.18792e-05
186 rs11765299,rs11768077,rs11770627,rs17429719,rs7790517 0 185.73 inf 5 0 1.39414e-07 1.05165e-07,1.8099e-07 8.02279e-05,0.00299811,-0.00146237,-0.00173037,0.000130448 4.08197e-05,0.000219284,0.000154579,0.000162378,5.18792e-05
187 rs11768077,rs11770627,rs17429522,rs17429719,rs7790517 0 185.356 inf 5 0 1.39676e-07 1.04145e-07,1.80049e-07 0.00297954,-0.00141574,0.000208583,-0.0018371,0.000118487 0.000219201,0.000157202,0.000101257,0.000175595,5.15055e-05
188 rs11768077,rs11770627,rs142106866,rs17429719,rs7790517 0 185.157 inf 5 0 1.37366e-07 1.01687e-07,1.79124e-07 0.00300649,-0.00147143,-0.000114328,-0.0017197,0.000124218 0.000220357,0.000154505,0.000121432,0.000163573,5.18965e-05
189 rs11768077,rs11770627,rs17429719,rs17502100,rs7790517 0 184.824 inf 5 0 1.37438e-07 1.02029e-07,1.80907e-07 0.00300771,-0.00147114,-0.00172116,-0.000120893,0.000124561 0.000220357,0.000154505,0.000163573,0.000121432,5.18965e-05
190 rs11768077,rs11770627,rs17429719,rs17473200,rs7790517 0 184.7 inf 5 0 1.37466e-07 1.02028e-07,1.75017e-07 0.00300817,-0.00147103,-0.0017217,-0.000123353,0.00012469 0.000220357,0.000154505,0.000163573,0.000121432,5.18965e-05
191 rs11768077,rs11770627,rs150378092,rs17429719,rs7790517 0 184.565 inf 5 0 1.37497e-07 1.00495e-07,1.77396e-07 0.00300867,-0.00147091,-0.000126027,-0.0017223,0.00012483 0.000220357,0.000154505,0.000121432,0.000163573,5.18965e-05
192 rs11768077,rs11770627,rs139059800,rs17429719,rs7790517 0 184.442 inf 5 0 1.37526e-07 1.0333e-07,1.75734e-07 0.00300913,-0.00147081,-0.000128473,-0.00172284,0.000124958 0.000220357,0.000154505,0.000121432,0.000163573,5.18965e-05
193 rs11768077,rs11770627,rs17429719,rs764560,rs7790517 0 184.156 inf 5 0 1.38836e-07 1.02059e-07,1.78846e-07 0.00299732,-0.00146575,-0.00172744,7.04351e-05,0.000129205 0.000219297,0.000154536,0.000162459,4.05141e-05,5.18908e-05
194 rs11768077,rs11770627,rs17429719,rs2024023,rs7790517 0 183.835 inf 5 0 1.40771e-07 1.05612e-07,1.82959e-07 0.00300557,-0.00149126,-0.00169251,0.000160545,0.000108579 0.000219348,0.000154534,0.000161341,6.64641e-05,5.16601e-05
195 rs11768077,rs11770627,rs17429719,rs7790517,rs7811453 0 183.823 inf 5 0 1.39079e-07 1.02806e-07,1.80428e-07 0.00299347,-0.00145989,-0.0017281,0.00012818,7.55354e-05 0.000219231,0.000154676,0.000162382,5.17893e-05,4.11092e-05
196 rs11768077,rs11770627,rs17429719,rs17438403,rs7790517 0 181.966 inf 5 0 1.41745e-07 1.06279e-07,1.82644e-07 0.00299657,-0.00140883,-0.00187224,0.000262164,0.000122093 0.000219225,0.000156442,0.000174343,9.73624e-05,5.15254e-05
197 rs11768077,rs11770627,rs17429719,rs2024024,rs7790517 0 181.735 inf 5 0 1.37206e-07 1.00481e-07,1.78631e-07 0.00299694,-0.00149031,-0.00170004,-3.3977e-05,0.000117331 0.000219672,0.000155359,0.000161494,4.20298e-05,5.15174e-05
198 rs11768077,rs11770627,rs17428736,rs17429719,rs7790517 0 181.612 inf 5 0 1.39628e-07 1.0219e-07,1.7868e-07 0.00298651,-0.00142203,0.000197534,-0.00180595,0.000118959 0.000219185,0.000156695,9.6692e-05,0.000170338,5.15066e-05
199 rs11768077,rs11770627,rs13232422,rs17429719,rs7790517 0 181.127 inf 5 0 1.36883e-07 1.01033e-07,1.74619e-07 0.00298627,-0.00148108,1.6775e-05,-0.00169637,0.000116821 0.000219201,0.000154786,3.91133e-05,0.000161409,5.161e-05
200 rs11768077,rs11770627,rs17429719,rs58089957,rs7790517 0 180.611 inf 5 0 1.37062e-07 1.01216e-07,1.76725e-07 0.00299472,-0.0014878,-0.00169897,-2.81283e-05,0.000117476 0.000219657,0.000155344,0.000161488,4.21643e-05,5.15178e-05
201 rs11768077,rs11770627,rs17429719,rs17438410,rs7790517 0 180.607 inf 5 0 1.41387e-07 1.0599e-07,1.82604e-07 0.00299677,-0.00141344,-0.00186609,0.000251849,0.000122169 0.00021923,0.000156312,0.000174394,9.70792e-05,5.15278e-05
202 rs11768077,rs11770627,rs17429719,rs2391415,rs7790517 0 180.542 inf 5 0 1.37001e-07 1.03263e-07,1.80127e-07 0.00298948,-0.00148373,-0.00169581,-2.46884e-05,0.000124873 0.000219306,0.000154891,0.000161358,4.13947e-05,5.26961e-05
203 rs11768077,rs11770627,rs17429719,rs6965259,rs7790517 0 180.403 inf 5 0 1.37164e-07 1.01187e-07,1.77708e-07 0.00299657,-0.00148974,-0.0016998,-3.2379e-05,0.000117475 0.000219689,0.000155371,0.000161495,4.20689e-05,5.15147e-05
204 rs11765116,rs11768077,rs11770627,rs17429719,rs7790517 0 180.231 inf 5 0 1.39041e-07 1.04721e-07,1.78503e-07 7.47465e-05,0.00299579,-0.00146281,-0.0017277,0.000128423 4.10234e-05,0.000219262,0.000154595,0.000162375,5.18083e-05
205 rs11768077,rs11770627,rs17429719,rs17449552,rs7790517 0 179.542 inf 5 0 1.37021e-07 1.00321e-07,1.78067e-07 0.00299435,-0.00148717,-0.00169874,-2.61071e-05,0.000117621 0.000219689,0.000155371,0.000161495,4.20689e-05,5.15147e-05
206 rs11768077,rs11770627,rs17429719,rs2391411,rs7790517 0 179.309 inf 5 0 1.36987e-07 1.02028e-07,1.74942e-07 0.00299374,-0.00148646,-0.00169845,-2.43893e-05,0.000117661 0.000219689,0.000155371,0.000161495,4.20689e-05,5.15147e-05
207 rs11768077,rs11770627,rs12056263,rs17429719,rs7790517 0 179.153 inf 5 0 1.3905e-07 1.04692e-07,1.82275e-07 0.00300247,-0.00150362,6.92859e-05,-0.00169631,0.00011622 0.00021939,0.000155127,3.79499e-05,0.000161343,5.15171e-05
208 rs11768077,rs11770627,rs17429719,rs7790517,rs7810243 0 179.031 inf 5 0 1.3695e-07 9.99739e-08,1.76611e-07 0.00299302,-0.00148562,-0.00169811,0.000117709,-2.23433e-05 0.000219689,0.000155371,0.000161495,5.15147e-05,4.20689e-05
209 rs11768077,rs11770627,rs17429719,rs28357212,rs7790517 0 178.755 inf 5 0 1.44834e-07 1.08723e-07,1.86176e-07 0.00301168,-0.00142133,-0.00185498,0.000232936,0.000131854 0.000219321,0.000155249,0.000168014,6.79874e-05,5.16587e-05
210 rs11768077,rs11770627,rs17429719,rs57285270,rs7790517 0 178.662 inf 5 0 1.36944e-07 1.00541e-07,1.78367e-07 0.00299277,-0.00148541,-0.00169799,-2.20695e-05,0.000117709 0.000219673,0.000155356,0.00016149,4.22045e-05,5.1515e-05
211 rs11768077,rs11770627,rs11972726,rs17429719,rs7790517 0 178.126 inf 5 0 1.36969e-07 1.0277e-07,1.78683e-07 0.00299353,-0.00148613,-2.34408e-05,-0.00169831,0.000117758 0.000219706,0.000155384,4.21088e-05,0.000161497,5.15124e-05
212 rs11768077,rs11770627,rs17428025,rs17429719,rs7790517 0 178.01 inf 5 0 1.40169e-07 1.05467e-07,1.81279e-07 0.00300119,-0.00149133,-0.000236473,-0.00169181,0.000110704 0.000219303,0.000154557,0.000106179,0.000161344,5.16161e-05
213 rs11764018,rs11768077,rs11770627,rs17429719,rs7790517 0 177.788 inf 5 0 1.38505e-07 1.05898e-07,1.79497e-07 8.69377e-05,0.00300547,-0.00148612,-0.00170487,0.000133327 5.45352e-05,0.000219556,0.000154531,0.000161475,5.23688e-05
214 rs11768077,rs11769964,rs11770627,rs17429719,rs7790517 0 176.614 inf 5 0 1.36927e-07 1.01469e-07,1.76086e-07 0.00299231,-2.10162e-05,-0.00148489,-0.00169789,0.000117787 0.000219659,4.21184e-05,0.000155331,0.000161496,5.1513e-05
215 rs11768077,rs11770627,rs17429719,rs35276498,rs7790517 0 176.513 inf 5 0 1.36917e-07 1.00197e-07,1.7182e-07 0.002988,-0.00147604,-0.00169448,3.9588e-05,0.000121371 0.000219265,0.000154415,0.00016134,8.19263e-05,5.19139e-05
216 rs11768077,rs11770627,rs17429719,rs7790517,rs79705624 0 175.417 inf 5 0 1.36761e-07 1.03561e-07,1.79925e-07 0.00298428,-0.00147657,-0.00169375,0.000117732,-7.2884e-06 0.000219419,0.000154417,0.000161498,5.1861e-05,8.86736e-05
217 rs11768077,rs11770627,rs17429719,rs17438930,rs7790517 0 175.401 inf 5 0 1.37084e-07 1.01288e-07,1.76028e-07 0.00298924,-0.00147586,-0.00169454,5.65862e-05,0.00012272 0.000219265,0.000154415,0.00016134,8.19263e-05,5.19139e-05
218 rs11768077,rs11770627,rs17429719,rs189848475,rs7790517 0 175.118 inf 5 0 1.38195e-07 1.03387e-07,1.79566e-07 0.00299928,-0.00148628,-0.00170462,-0.000184408,0.000113279 0.000219403,0.000154562,0.000161496,0.000127537,5.16191e-05
219 rs11768077,rs11770627,rs17429719,rs59133852,rs7790517 0 175.117 inf 5 0 1.39724e-07 1.02759e-07,1.79591e-07 0.00299658,-0.00148681,-0.00169225,-0.000198005,0.000110548 0.000219254,0.000154493,0.000161343,9.53419e-05,5.1638e-05
220 rs11768077,rs11770627,rs17429719,rs7790517,rs9692372 0 174.805 inf 5 0 1.37495e-07 1.01287e-07,1.74666e-07 0.00300088,-0.00149371,-0.00170168,0.000117711,4.29381e-05 0.000219712,0.000155306,0.000161495,5.15078e-05,4.14424e-05
221 rs11768077,rs11770627,rs17429037,rs17429719,rs7790517 0 174.623 inf 5 0 1.3676e-07 9.94447e-08,1.78793e-07 0.00298554,-0.00147641,6.52471e-06,-0.00169436,0.000118692 0.000219256,0.000154415,8.63063e-05,0.00016134,5.1867e-05
222 rs11768077,rs11770627,rs11980136,rs17429719,rs7790517 0 174.595 inf 5 0 1.37726e-07 1.03119e-07,1.79831e-07 0.00299163,-0.00146877,-4.44185e-05,-0.00170657,0.000124142 0.000219253,0.000154549,3.74066e-05,0.000161668,5.17455e-05
223 rs11768077,rs11770627,rs17429719,rs7790517,rs9690464 0 174.568 inf 5 0 1.37431e-07 1.03319e-07,1.76889e-07 0.00300018,-0.00149295,-0.00170135,0.000117734,4.10423e-05 0.000219712,0.000155306,0.000161495,5.15078e-05,4.14424e-05
224 rs11768077,rs11770627,rs17429719,rs7790517,rs9692385 0 174.563 inf 5 0 1.3743e-07 1.03856e-07,1.79164e-07 0.00300017,-0.00149293,-0.00170135,0.000117734,4.10059e-05 0.000219712,0.000155306,0.000161495,5.15078e-05,4.14424e-05
225 rs11768077,rs11770627,rs17429719,rs28668661,rs7790517 0 173.752 inf 5 0 1.36796e-07 1.003e-07,1.77532e-07 0.00298756,-0.0014762,-0.00169607,2.14378e-05,0.000119696 0.000219419,0.000154417,0.000161498,8.86736e-05,5.1861e-05
226 rs11768077,rs11770627,rs17429719,rs6462003,rs7790517 0 173.603 inf 5 0 1.36897e-07 1.02842e-07,1.75783e-07 0.00298803,-0.00148217,-0.00169717,1.78491e-05,0.000117344 0.000219279,0.000154926,0.000161461,3.94628e-05,5.15426e-05
227 rs11768077,rs11770627,rs17429719,rs3801321,rs7790517 0 173.502 inf 5 0 1.39775e-07 1.06169e-07,1.79314e-07 0.00301396,-0.00148465,-0.00171261,0.000121618,0.000136335 0.000219616,0.000154462,0.000161575,5.80614e-05,5.22256e-05
228 rs11768077,rs11770627,rs17429719,rs6964636,rs7790517 0 172.791 inf 5 0 1.3753e-07 1.01778e-07,1.76649e-07 0.00300149,-0.00149412,-0.00170214,4.37855e-05,0.000117938 0.000219727,0.000155306,0.000161507,4.12828e-05,5.15061e-05
229 rs11768077,rs11770627,rs17428046,rs17429719,rs7790517 0 172.662 inf 5 0 1.39799e-07 1.06129e-07,1.81195e-07 0.00299773,-0.00148719,-0.000202903,-0.00169237,0.000111132 0.000219266,0.000154497,9.64894e-05,0.000161342,5.16159e-05
230 rs11768077,rs11770627,rs17428109,rs17429719,rs7790517 0 172.602 inf 5 0 1.37217e-07 1.02819e-07,1.79566e-07 0.00298263,-0.00147719,-7.39254e-05,-0.00169403,0.000113804 0.000219205,0.000154415,9.03253e-05,0.00016134,5.17884e-05
231 rs11768077,rs11770627,rs17429719,rs60356285,rs7790517 0 172.573 inf 5 0 1.39746e-07 1.06136e-07,1.78424e-07 0.00299762,-0.0014871,-0.00169239,-0.000201134,0.000111194 0.000219266,0.000154497,0.000161342,9.64894e-05,5.16159e-05
232 rs11768077,rs11770627,rs17429719,rs1859670,rs7790517 0 172.455 inf 5 0 1.38607e-07 9.98574e-08,1.79303e-07 0.00301331,-0.00151672,-0.00170505,6.44909e-05,0.000122406 0.000219857,0.000156351,0.000161472,3.93237e-05,5.15683e-05
233 rs11768077,rs11770627,rs17429719,rs6951180,rs7790517 0 172.382 inf 5 0 1.39393e-07 1.05305e-07,1.82327e-07 0.00301152,-0.001484,-0.00171128,0.000113183,0.000134742 0.000219599,0.00015446,0.000161571,5.78151e-05,5.21914e-05
234 rs11768077,rs11770627,rs12700796,rs17429719,rs7790517 0 172.275 inf 5 0 1.39451e-07 1.03023e-07,1.78914e-07 0.00301181,-0.00148408,0.000114423,-0.00171147,0.000134923 0.000219599,0.00015446,5.78151e-05,0.000161571,5.21914e-05
235 rs11768077,rs11770627,rs17429719,rs7790517,rs7792967 0 171.954 inf 5 0 1.44414e-07 1.05999e-07,1.85621e-07 0.00300963,-0.00142369,-0.00184507,0.000129254,0.000221133 0.000219307,0.000155221,0.000167547,5.16113e-05,6.62858e-05
236 rs11768077,rs11770627,rs17429719,rs757180,rs7790517 0 171.924 inf 5 0 1.39648e-07 1.05238e-07,1.7925e-07 0.00301276,-0.00148435,-0.00171208,0.000118515,0.00013552 0.000219599,0.00015446,0.000161571,5.78151e-05,5.21914e-05
237 rs10265434,rs11768077,rs11770627,rs17429719,rs7790517 0 171.675 inf 5 0 1.44684e-07 1.08799e-07,1.83998e-07 0.000224996,0.00301006,-0.00142277,-0.00184771,0.000129446 6.62858e-05,0.000219307,0.000155221,0.000167547,5.16113e-05
238 rs11768077,rs11770627,rs17429719,rs6462006,rs7790517 0 170.809 inf 5 0 1.37439e-07 1.02956e-07,1.78112e-07 0.00300009,-0.00149274,-0.00170169,4.11776e-05,0.000118043 0.000219699,0.000155273,0.000161508,4.13286e-05,5.15057e-05
239 rs11768077,rs11770627,rs17429719,rs7790517,rs9690317 0 170.801 inf 5 0 1.37437e-07 1.03365e-07,1.77904e-07 0.00300007,-0.00149271,-0.00170168,0.000118043,4.11097e-05 0.000219699,0.000155273,0.000161508,5.15057e-05,4.13286e-05
240 rs116849102,rs11768077,rs11770627,rs17429719,rs7790517 0 170.744 inf 5 0 1.36758e-07 1.00511e-07,1.78719e-07 -4.00843e-06,0.0029854,-0.00147656,-0.00169479,0.000117988 8.70898e-05,0.000219273,0.000154424,0.000161634,5.17733e-05
241 rs11768077,rs11770627,rs17429719,rs17438041,rs7790517 0 169.848 inf 5 0 1.41483e-07 1.04271e-07,1.83472e-07 0.00303024,-0.00149258,-0.00170751,-0.000220132,0.000111953 0.000219859,0.000154535,0.000161418,8.3994e-05,5.1561e-05
242 rs11768077,rs11770627,rs17429719,rs56364160,rs7790517 0 169.736 inf 5 0 1.41394e-07 1.06232e-07,1.86022e-07 0.00302981,-0.00149243,-0.00170739,-0.000218061,0.000112012 0.000219859,0.000154535,0.000161418,8.3994e-05,5.1561e-05
243 rs11768077,rs11770627,rs17429719,rs7790517,rs79232039 0 169.71 inf 5 0 1.41373e-07 1.03491e-07,1.82309e-07 0.00302971,-0.00149239,-0.00170736,0.000112026,-0.000217561 0.000219859,0.000154535,0.000161418,5.1561e-05,8.3994e-05
244 rs11768077,rs11770627,rs17429719,rs17438299,rs7790517 0 169.672 inf 5 0 1.41343e-07 1.04229e-07,1.80858e-07 0.00302957,-0.00149234,-0.00170732,-0.000216865,0.000112046 0.000219859,0.000154535,0.000161418,8.3994e-05,5.1561e-05
245 rs11768077,rs11770627,rs17428520,rs17429719,rs7790517 0 169.643 inf 5 0 1.4132e-07 1.05486e-07,1.8201e-07 0.00302946,-0.0014923,-0.000216312,-0.00170728,0.000112062 0.000219859,0.000154535,8.3994e-05,0.000161418,5.1561e-05
246 rs11768077,rs11770627,rs17428687,rs17429719,rs7790517 0 169.64 inf 5 0 1.41318e-07 1.07091e-07,1.81476e-07 0.00302945,-0.0014923,-0.000216269,-0.00170728,0.000112063 0.000219859,0.000154535,8.3994e-05,0.000161418,5.1561e-05
247 rs11768077,rs11770627,rs17429719,rs183997954,rs7790517 0 169.628 inf 5 0 1.41308e-07 1.05503e-07,1.79023e-07 0.0030294,-0.00149228,-0.00170727,-0.000216038,0.00011207 0.000219859,0.000154535,0.000161418,8.3994e-05,5.1561e-05
248 rs11768077,rs11770627,rs17429719,rs17449683,rs7790517 0 168.939 inf 5 0 1.38224e-07 1.02015e-07,1.76262e-07 0.00299035,-0.00147822,-0.00170713,-9.29949e-05,0.000128363 0.000219213,0.000154417,0.000161577,6.36648e-05,5.19705e-05
249 rs11768077,rs11770627,rs11977099,rs17429719,rs7790517 0 168.377 inf 5 0 1.40067e-07 1.0145e-07,1.75283e-07 0.00300477,-0.00149137,-0.000169719,-0.00169593,0.000113264 0.000219367,0.000154562,7.73748e-05,0.000161341,5.15551e-05
250 rs11768077,rs11770627,rs17429719,rs17437824,rs7790517 0 168.282 inf 5 0 1.40001e-07 1.01175e-07,1.83655e-07 0.00300457,-0.00149122,-0.00169591,-0.000168021,0.000113314 0.000219367,0.000154562,0.000161341,7.73748e-05,5.15551e-05
251 rs11768077,rs11770627,rs17429719,rs1859669,rs7790517 0 168.045 inf 5 0 1.38055e-07 1.02677e-07,1.76718e-07 0.003002,-0.00150845,-0.00169925,5.46766e-05,0.000121679 0.000219529,0.000156157,0.000161379,3.97955e-05,5.15665e-05
252 rs11768077,rs11770627,rs17428240,rs17429719,rs7790517 0 167.329 inf 5 0 1.40023e-07 1.04939e-07,1.81991e-07 0.00300531,-0.00149148,-0.000169886,-0.00169589,0.000113645 0.00021938,0.000154566,7.79709e-05,0.000161341,5.15483e-05
253 rs11768077,rs11770627,rs17429719,rs35786897,rs7790517 0 167.18 inf 5 0 1.39918e-07 1.04966e-07,1.78571e-07 0.00300498,-0.00149123,-0.00169586,-0.000167131,0.000113719 0.00021938,0.000154566,0.000161341,7.79709e-05,5.15483e-05
254 rs11768077,rs11770627,rs17429719,rs17502037,rs7790517 0 167.172 inf 5 0 1.39912e-07 1.03978e-07,1.80684e-07 0.00300497,-0.00149122,-0.00169586,-0.000166977,0.000113724 0.00021938,0.000154566,0.000161341,7.79709e-05,5.15483e-05
255 rs11768077,rs11770627,rs17429719,rs6461996,rs7790517 0 166.994 inf 5 0 1.38999e-07 1.01074e-07,1.82789e-07 0.00299139,-0.00148211,-0.0016944,-0.000149004,0.000111983 0.000219212,0.000154444,0.00016134,8.25319e-05,5.16215e-05
256 rs11564044,rs11768077,rs11770627,rs17429719,rs7790517 0 166.956 inf 5 0 1.39762e-07 1.0582e-07,1.81632e-07 -0.000162973,0.00300449,-0.00149087,-0.00169583,0.000113832 7.79709e-05,0.00021938,0.000154566,0.000161341,5.15483e-05
257 rs10231814,rs11768077,rs11770627,rs17429719,rs7790517 0 166.699 inf 5 0 1.36874e-07 1.00529e-07,1.77629e-07 3.47353e-05,0.0029892,-0.00147602,-0.00169664,0.000120442 8.37657e-05,0.000219405,0.000154416,0.000161434,5.17809e-05
258 rs11768077,rs11770627,rs17429719,rs2391402,rs7790517 0 166.646 inf 5 0 1.40972e-07 1.047e-07,1.7906e-07 0.0030283,-0.00149436,-0.00171855,0.000140592,0.000140849 0.000219877,0.000154582,0.000161636,5.68007e-05,5.23098e-05
259 rs11768077,rs11770627,rs17429719,rs17472763,rs7790517 0 166.626 inf 5 0 1.39336e-07 1.02822e-07,1.79393e-07 0.00299238,-0.00148266,-0.00169439,-0.000161214,0.000111814 0.000219216,0.000154446,0.00016134,8.32553e-05,5.16119e-05
260 rs10239543,rs11768077,rs11770627,rs17429719,rs7790517 0 166.465 inf 5 0 1.41117e-07 1.06699e-07,1.80946e-07 0.000142986,0.00302903,-0.00149467,-0.00171896,0.000141234 5.68007e-05,0.000219877,0.000154582,0.000161636,5.23098e-05
261 rs11768077,rs11770627,rs17429719,rs6960464,rs7790517 0 166.399 inf 5 0 1.41171e-07 1.05661e-07,1.83464e-07 0.0030293,-0.00149478,-0.00171912,0.00014387,0.000141376 0.000219877,0.000154582,0.000161636,5.68007e-05,5.23098e-05
262 rs11768077,rs11770627,rs17429719,rs7782529,rs7790517 0 166.346 inf 5 0 1.41214e-07 1.03314e-07,1.80856e-07 0.00302952,-0.00149487,-0.00171924,0.000144573,0.000141489 0.000219877,0.000154582,0.000161636,5.68007e-05,5.23098e-05
263 rs11768077,rs11770627,rs17429719,rs6948488,rs7790517 0 166.224 inf 5 0 1.39692e-07 1.03697e-07,1.81132e-07 0.00299345,-0.00148322,-0.00169437,-0.0001735,0.000111699 0.000219221,0.000154447,0.00016134,8.40015e-05,5.16024e-05
264 rs11768077,rs11770627,rs17429719,rs17438771,rs7790517 0 166.087 inf 5 0 1.3677e-07 1.02616e-07,1.77494e-07 0.0029858,-0.00147636,-0.00169431,1.23957e-05,0.000118958 0.000219238,0.000154415,0.00016134,8.78024e-05,5.17631e-05
265 rs11768077,rs11770627,rs12700803,rs17429719,rs7790517 0 166.077 inf 5 0 1.36893e-07 1.00496e-07,1.74654e-07 0.0029873,-0.00147614,4.31935e-05,-0.00169445,0.000120617 0.000219239,0.000154414,9.69155e-05,0.00016134,5.1783e-05
266 rs11768077,rs11770627,rs17429719,rs28357182,rs7790517 0 165.983 inf 5 0 1.37507e-07 1.02586e-07,1.76439e-07 0.0029842,-0.00147862,-0.00169384,-0.000120316,0.000113956 0.000219186,0.000154426,0.00016134,0.000115194,5.16677e-05
267 rs11768077,rs11770627,rs17429719,rs17472892,rs7790517 0 165.825 inf 5 0 1.3942e-07 1.04564e-07,1.80954e-07 0.00299306,-0.0014829,-0.00169437,-0.000165274,0.000112008 0.000219221,0.000154447,0.00016134,8.40015e-05,5.16024e-05
268 rs11768077,rs11770627,rs17429719,rs17437775,rs7790517 0 165.763 inf 5 0 1.39379e-07 1.01293e-07,1.81365e-07 0.00299299,-0.00148285,-0.00169437,-0.000164,0.000112056 0.000219221,0.000154447,0.00016134,8.40015e-05,5.16024e-05
269 rs112406562,rs11768077,rs11770627,rs17429719,rs7790517 0 165.69 inf 5 0 1.3933e-07 1.04521e-07,1.80877e-07 -0.000162475,0.00299292,-0.00148279,-0.00169437,0.000112114 8.40015e-05,0.000219221,0.000154447,0.00016134,5.16024e-05
270 rs111694105,rs11768077,rs11770627,rs17429719,rs7790517 0 165.673 inf 5 0 1.39319e-07 1.06155e-07,1.78379e-07 -0.00016212,0.0029929,-0.00148278,-0.00169437,0.000112127 8.40015e-05,0.000219221,0.000154447,0.00016134,5.16024e-05
271 rs113798742,rs11768077,rs11770627,rs17429719,rs7790517 0 165.664 inf 5 0 1.39313e-07 1.04595e-07,1.80377e-07 -0.000161935,0.00299289,-0.00148277,-0.00169437,0.000112134 8.40015e-05,0.000219221,0.000154447,0.00016134,5.16024e-05
272 rs11768077,rs11770627,rs11971150,rs17429719,rs7790517 0 165.637 inf 5 0 1.39296e-07 1.03225e-07,1.81369e-07 0.00299287,-0.00148275,-0.000161378,-0.00169437,0.000112155 0.000219221,0.000154447,8.40015e-05,0.00016134,5.16024e-05
273 rs11768077,rs11770627,rs11983027,rs17429719,rs7790517 0 165.624 inf 5 0 1.39287e-07 1.04476e-07,1.79857e-07 0.00299285,-0.00148274,-0.000161099,-0.00169437,0.000112166 0.000219221,0.000154447,8.40015e-05,0.00016134,5.16024e-05
274 rs11768077,rs11770627,rs11975202,rs17429719,rs7790517 0 165.624 inf 5 0 1.39287e-07 1.04469e-07,1.79656e-07 0.00299285,-0.00148274,-0.000161095,-0.00169437,0.000112166 0.000219221,0.000154447,8.40015e-05,0.00016134,5.16024e-05
275 rs11768077,rs11770627,rs11983008,rs17429719,rs7790517 0 165.624 inf 5 0 1.39287e-07 1.03633e-07,1.79346e-07 0.00299285,-0.00148274,-0.000161094,-0.00169437,0.000112166 0.000219221,0.000154447,8.40015e-05,0.00016134,5.16024e-05
276 rs11768077,rs11770627,rs17428904,rs17429719,rs7790517 0 165.618 inf 5 0 1.36801e-07 1.01105e-07,1.76999e-07 0.00298635,-0.00147626,2.23424e-05,-0.00169429,0.000119543 0.000219238,0.000154415,8.78024e-05,0.00016134,5.17631e-05
277 rs11768077,rs11770627,rs17429719,rs17472756,rs7790517 0 165.615 inf 5 0 1.39281e-07 1.02219e-07,1.80704e-07 0.00299285,-0.00148273,-0.00169437,-0.000160911,0.000112173 0.000219221,0.000154447,0.00016134,8.40015e-05,5.16024e-05
278 rs11768077,rs11770627,rs17428157,rs17429719,rs7790517 0 165.533 inf 5 0 1.38793e-07 1.00572e-07,1.79261e-07 0.00299216,-0.00148153,-0.00014463,-0.00169369,0.000112438 0.000219222,0.000154441,8.40614e-05,0.00016134,5.16153e-05
279 rs11768077,rs11770627,rs17429719,rs71539523,rs7790517 0 165.336 inf 5 0 1.36771e-07 1.03975e-07,1.75282e-07 0.0029844,-0.0014764,-0.001695,-7.24429e-06,0.000117453 0.000219237,0.000154413,0.000161403,4.93854e-05,5.1777e-05
280 rs10262979,rs11768077,rs11770627,rs17429719,rs7790517 0 165.313 inf 5 0 1.38062e-07 1.01506e-07,1.78305e-07 5.42179e-05,0.00300783,-0.00150855,-0.00170357,0.000122209 3.93555e-05,0.000219803,0.000156159,0.000161479,5.15863e-05
281 rs11768077,rs11770627,rs148562694,rs17429719,rs7790517 0 165.157 inf 5 0 1.38344e-07 1.05558e-07,1.74927e-07 0.00301127,-0.00148581,-0.000127584,-0.00170197,0.000114592 0.000219859,0.000154535,8.3994e-05,0.000161418,5.1561e-05
282 rs11768077,rs11770627,rs17428074,rs17429719,rs7790517 0 165.129 inf 5 0 1.38971e-07 1.02913e-07,1.79466e-07 0.00299236,-0.00148234,-0.000150704,-0.00169437,0.000112557 0.000219221,0.000154447,8.40015e-05,0.00016134,5.16024e-05
283 rs11768077,rs11770627,rs17429719,rs7790517,rs80116417 0 165.116 inf 5 0 1.38963e-07 1.01699e-07,1.78598e-07 0.00299234,-0.00148233,-0.00169437,0.000112567,-0.000150432 0.000219221,0.000154447,0.00016134,5.16024e-05,8.40015e-05
284 rs113155788,rs11768077,rs11770627,rs17429719,rs7790517 0 165.108 inf 5 0 1.38958e-07 1.00541e-07,1.7946e-07 -0.000150265,0.00299233,-0.00148232,-0.00169437,0.000112573 8.40015e-05,0.000219221,0.000154447,0.00016134,5.16024e-05
285 rs11768077,rs11770627,rs17428116,rs17429719,rs7790517 0 164.978 inf 5 0 1.38878e-07 1.05112e-07,1.83274e-07 0.0029922,-0.00148221,-0.000147509,-0.00169437,0.000112677 0.000219221,0.000154447,8.40015e-05,0.00016134,5.16024e-05
286 rs11768077,rs11770627,rs17429719,rs6951104,rs7790517 0 164.927 inf 5 0 1.39429e-07 1.03247e-07,1.78122e-07 0.00300437,-0.00148019,-0.00170949,0.000119197,0.000131866 0.000219402,0.000154424,0.000161523,6.04798e-05,5.1968e-05
287 rs11768077,rs11770627,rs17429719,rs2074399,rs7790517 0 164.492 inf 5 0 1.40235e-07 1.03797e-07,1.79855e-07 0.00302189,-0.00149087,-0.00171473,0.000125736,0.000137253 0.000219793,0.000154545,0.000161594,5.59187e-05,5.21956e-05
288 rs11768077,rs11770627,rs117949964,rs17429719,rs7790517 0 164.457 inf 5 0 1.37566e-07 1.03649e-07,1.76267e-07 0.00298069,-0.00147722,-0.000110519,-0.00169457,0.000113584 0.000219222,0.000154414,0.000101861,0.00016134,5.16831e-05
289 rs11768077,rs11770627,rs17429719,rs6951363,rs7790517 0 164.398 inf 5 0 1.37689e-07 1.0287e-07,1.78707e-07 0.00298916,-0.00148011,-0.00169438,-9.61088e-05,0.000114201 0.000219212,0.000154444,0.00016134,8.25319e-05,5.16215e-05
290 rs11768077,rs11770627,rs17429719,rs77039757,rs7790517 0 164.298 inf 5 0 1.36986e-07 1.03272e-07,1.7941e-07 0.00299105,-0.0014759,-0.00169757,4.98054e-05,0.000121198 0.000219425,0.000154416,0.000161436,8.61156e-05,5.17605e-05
291 rs11768077,rs11770627,rs150217840,rs17429719,rs7790517 0 164.248 inf 5 0 1.36836e-07 1.01628e-07,1.7508e-07 0.00298669,-0.00147624,3.46834e-05,-0.00169442,0.00011995 0.000219233,0.000154414,0.000101999,0.00016134,5.17531e-05
292 rs117210562,rs11768077,rs11770627,rs17429719,rs7790517 0 164.085 inf 5 0 1.3759e-07 1.00725e-07,1.79674e-07 0.000123859,0.00297929,-0.00148459,-0.0016968,0.000115919 0.00011254,0.000219248,0.000154588,0.000161355,5.15482e-05
293 rs11768077,rs11770627,rs17429719,rs17438083,rs7790517 0 164.082 inf 5 0 1.38711e-07 1.0494e-07,1.7964e-07 0.00305137,-0.00153047,-0.00170929,-0.000108918,0.000128284 0.000222682,0.000157701,0.000161583,6.4625e-05,5.18497e-05
294 rs11768077,rs11770627,rs17429719,rs17438180,rs7790517 0 163.927 inf 5 0 1.37529e-07 1.00758e-07,1.7899e-07 0.00297951,-0.00148429,-0.00169671,0.00011927,0.000116004 0.000219248,0.000154588,0.000161355,0.00011254,5.15482e-05
295 rs11768077,rs11770627,rs17429719,rs6954628,rs7790517 0 163.87 inf 5 0 1.36999e-07 1.04604e-07,1.78094e-07 0.0029874,-0.00147453,-0.00170103,-3.41346e-05,0.000114849 0.000219218,0.000154447,0.000161732,5.74991e-05,5.18192e-05
296 rs10227609,rs11768077,rs11770627,rs17429719,rs7790517 0 163.78 inf 5 0 1.37004e-07 1.00299e-07,1.77883e-07 5.11997e-05,0.00299098,-0.0014761,-0.0016971,0.000121338 8.53263e-05,0.000219402,0.000154414,0.000161405,5.17652e-05
297 rs11564008,rs11768077,rs11770627,rs17429719,rs7790517 0 163.653 inf 5 0 1.3719e-07 1.02683e-07,1.75112e-07 -3.4316e-05,0.00298836,-0.00147708,-0.00169786,0.000122766 4.32126e-05,0.000219222,0.000154414,0.0001614,5.18212e-05
298 rs11768077,rs11770627,rs17429719,rs17438445,rs7790517 0 163.505 inf 5 0 1.37321e-07 1.00365e-07,1.7599e-07 0.00298075,-0.00147641,-0.00169776,-4.92289e-05,0.00011418 0.000219237,0.000154413,0.000161384,5.43257e-05,5.16989e-05
299 rs10254047,rs11768077,rs11770627,rs17429719,rs7790517 0 163.258 inf 5 0 1.3731e-07 1.01044e-07,1.7689e-07 -3.87687e-05,0.00298878,-0.00147716,-0.00169832,0.000123355 4.32126e-05,0.000219222,0.000154414,0.0001614,5.18212e-05
300 rs11768077,rs11770627,rs17429719,rs2214412,rs7790517 0 163.209 inf 5 0 1.40668e-07 1.06665e-07,1.7904e-07 0.00302448,-0.00149303,-0.0017172,0.000133822,0.000138567 0.000219805,0.000154569,0.000161624,5.61258e-05,5.22069e-05
301 rs11768077,rs11770627,rs17429719,rs4719896,rs7790517 0 163.189 inf 5 0 1.36811e-07 1.01414e-07,1.75697e-07 0.00298381,-0.00147634,-0.00169568,-1.3864e-05,0.000116849 0.000219233,0.000154413,0.000161409,4.9147e-05,5.17375e-05
302 rs11768077,rs11770627,rs12540271,rs17429719,rs7790517 0 163.176 inf 5 0 1.39619e-07 1.03663e-07,1.79764e-07 0.00301931,-0.00146185,7.73362e-05,-0.00172146,0.000126145 0.000219824,0.000154579,3.7916e-05,0.000161886,5.16513e-05
303 rs11768077,rs11770627,rs13224916,rs17429719,rs7790517 0 163.174 inf 5 0 1.36759e-07 1.00928e-07,1.76e-07 0.00298544,-0.00147651,3.43859e-06,-0.00169402,0.000118586 0.000219235,0.000154413,4.92657e-05,0.000161406,5.17573e-05
304 rs11768077,rs11770627,rs17429719,rs7790517,rs7808573 0 163.104 inf 5 0 1.38526e-07 1.02275e-07,1.79784e-07 0.00301235,-0.00151406,-0.00170559,0.000123655,6.32286e-05 0.000219841,0.000156181,0.000161492,5.16163e-05,3.94251e-05
305 rs11768077,rs11770627,rs17428254,rs17429719,rs7790517 0 162.667 inf 5 0 1.37446e-07 1.01289e-07,1.78912e-07 0.00299439,-0.00148337,-7.80423e-05,-0.00169505,0.000116124 0.00021938,0.000154566,7.79709e-05,0.000161341,5.15483e-05
306 rs11768077,rs11770627,rs13221828,rs17429719,rs7790517 0 162.645 inf 5 0 1.38576e-07 1.04989e-07,1.80523e-07 0.00299908,-0.00147839,9.55155e-05,-0.00170594,0.000128273 0.000219352,0.000154417,5.87295e-05,0.000161497,5.18743e-05
307 rs111823712,rs11768077,rs11770627,rs17429719,rs7790517 0 162.605 inf 5 0 1.37639e-07 1.00534e-07,1.75322e-07 -9.51686e-05,0.00298969,-0.00148018,-0.00169436,0.000114647 8.40015e-05,0.000219221,0.000154447,0.00016134,5.16024e-05
308 rs112311687,rs11768077,rs11770627,rs17429719,rs7790517 0 162.596 inf 5 0 1.37419e-07 1.00972e-07,1.76976e-07 -7.65307e-05,0.00299421,-0.00148323,-0.00169504,0.000116165 7.79709e-05,0.00021938,0.000154566,0.000161341,5.15483e-05
309 rs11768077,rs11770627,rs12700797,rs17429719,rs7790517 0 162.544 inf 5 0 1.38748e-07 1.03753e-07,1.79171e-07 0.00301388,-0.00151612,6.70543e-05,-0.00170643,0.000124156 0.000219836,0.000156161,3.94142e-05,0.000161496,5.1623e-05
310 rs11768077,rs11770627,rs17429719,rs56029757,rs7790517 0 162.521 inf 5 0 1.37392e-07 9.94249e-08,1.79206e-07 0.00299402,-0.00148309,-0.00169502,-7.49331e-05,0.000116208 0.00021938,0.000154566,0.000161341,7.79709e-05,5.15483e-05
311 rs11564022,rs11768077,rs11770627,rs17429719,rs7790517 0 162.091 inf 5 0 1.38359e-07 1.02775e-07,1.76412e-07 6.00515e-05,0.00301097,-0.00151203,-0.00170498,0.000123498 3.93514e-05,0.000219838,0.000156161,0.00016149,5.16209e-05
312 rs11768077,rs11770627,rs17428464,rs17429719,rs7790517 0 162.075 inf 5 0 1.38349e-07 1.00931e-07,1.76648e-07 0.00301089,-0.00151192,5.98681e-05,-0.00170495,0.000123482 0.000219838,0.000156161,3.93514e-05,0.00016149,5.16209e-05
313 rs11768077,rs11770627,rs11973735,rs17429719,rs7790517 0 161.927 inf 5 0 1.36758e-07 1.01709e-07,1.78391e-07 0.00298518,-0.00147678,3.84692e-06,-0.00169409,0.000118604 0.000219187,0.000154506,6.63007e-05,0.000161398,5.19082e-05
314 rs11768077,rs11770627,rs17428443,rs17429719,rs7790517 0 161.82 inf 5 0 1.37117e-07 1.00054e-07,1.79334e-07 0.00298849,-0.00147589,6.42129e-05,-0.0016941,0.000121761 0.000219234,0.000154415,8.86301e-05,0.00016134,5.17354e-05
315 rs11768077,rs11770627,rs17428012,rs17429719,rs7790517 0 161.807 inf 5 0 1.36762e-07 9.97855e-08,1.77121e-07 0.00298522,-0.00147696,6.05377e-06,-0.00169394,0.000118819 0.000219187,0.000154506,6.63007e-05,0.000161398,5.19082e-05
316 rs11768077,rs11770627,rs117879915,rs17429719,rs7790517 0 161.787 inf 5 0 1.36934e-07 1.04013e-07,1.75927e-07 0.00298311,-0.00147679,-5.76674e-05,-0.00169431,0.00011608 0.000219219,0.000154414,0.000113399,0.00016134,5.16786e-05
317 rs11768077,rs11770627,rs13225783,rs17429719,rs7790517 0 161.757 inf 5 0 1.37135e-07 1.01952e-07,1.7725e-07 0.00298857,-0.00147587,6.57457e-05,-0.0016941,0.000121845 0.000219234,0.000154415,8.86301e-05,0.00016134,5.17354e-05
318 rs11768077,rs11770627,rs17429719,rs35837730,rs7790517 0 161.505 inf 5 0 1.3721e-07 1.01032e-07,1.78144e-07 0.00298889,-0.00147582,-0.00169407,7.19662e-05,0.000122187 0.000219234,0.000154415,0.00016134,8.86301e-05,5.17354e-05
319 rs11768077,rs11770627,rs17429719,rs17437657,rs7790517 0 161.409 inf 5 0 1.36785e-07 1.00682e-07,1.75477e-07 0.00298536,-0.00147756,-0.00169346,1.34709e-05,0.000119541 0.000219187,0.000154506,0.000161398,6.63007e-05,5.19082e-05
320 rs11564023,rs11768077,rs11770627,rs17429719,rs7790517 0 161.236 inf 5 0 1.38373e-07 1.01815e-07,1.79603e-07 6.03027e-05,0.00301098,-0.00151199,-0.00170517,0.000123677 3.93414e-05,0.000219833,0.000156141,0.000161494,5.16278e-05
321 rs11768077,rs11770627,rs12533466,rs17429719,rs7790517 0 161.152 inf 5 0 1.3719e-07 1.0512e-07,1.81627e-07 0.00299126,-0.00149435,3.25377e-05,-0.00169295,0.000127934 0.000219321,0.000156044,4.09685e-05,0.000161349,5.29347e-05
322 rs11768077,rs11770627,rs17429719,rs17429887,rs7790517 0 161.043 inf 5 0 1.36765e-07 9.94511e-08,1.76758e-07 0.00298752,-0.00147396,-0.00169376,-9.7579e-06,0.000117969 0.000220188,0.000155961,0.000161419,8.50469e-05,5.15555e-05
323 rs11768077,rs11770627,rs118127633,rs17429719,rs7790517 0 160.585 inf 5 0 1.37696e-07 1.02446e-07,1.77958e-07 0.00298116,-0.00147706,-0.000159873,-0.00169414,0.000113926 0.00021921,0.000154413,0.00013682,0.00016134,5.16369e-05
324 rs11564028,rs11768077,rs11770627,rs17429719,rs7790517 0 160.527 inf 5 0 1.37003e-07 1.04158e-07,1.74886e-07 3.43548e-05,0.00298292,-0.00147841,-0.00168766,0.00012173 5.73184e-05,0.000219215,0.000154447,0.000161724,5.18353e-05
325 rs11768077,rs11770627,rs17429719,rs17472962,rs7790517 0 160.515 inf 5 0 1.36863e-07 1.01081e-07,1.74098e-07 0.00298876,-0.00147918,-0.00169462,-3.06637e-05,0.000117402 0.00021938,0.000154566,0.000161341,7.79709e-05,5.15483e-05
326 rs11768077,rs11770627,rs12700794,rs17429719,rs7790517 0 160.433 inf 5 0 1.3723e-07 1.01887e-07,1.75619e-07 0.00298753,-0.0014857,3.8056e-05,-0.00169134,0.000117794 0.000219203,0.000154813,4.58636e-05,0.00016138,5.15081e-05
327 rs11768077,rs11770627,rs17429719,rs7790517,rs7792725 0 160.402 inf 5 0 1.37034e-07 1.03967e-07,1.76173e-07 0.00298279,-0.00147853,-0.00168725,0.000121943,3.64463e-05 0.000219215,0.000154447,0.000161724,5.18353e-05,5.73184e-05
328 rs11768077,rs11770627,rs139569917,rs17429719,rs7790517 0 159.464 inf 5 0 1.37041e-07 1.00757e-07,1.73526e-07 0.00298263,-0.00147858,3.69896e-05,-0.00168709,0.000121893 0.000219218,0.000154447,5.74991e-05,0.000161732,5.18192e-05
329 rs117589256,rs11768077,rs11770627,rs17429719,rs7790517 0 159.362 inf 5 0 1.37592e-07 1.00553e-07,1.73931e-07 0.00011557,0.00298993,-0.00147573,-0.00169447,0.00012344 0.000104855,0.000219228,0.000154414,0.00016134,5.17218e-05
330 rs11564037,rs11768077,rs11770627,rs17429719,rs7790517 0 159.268 inf 5 0 1.37178e-07 1.02713e-07,1.79625e-07 -3.85522e-05,0.00299378,-0.00147453,-0.00170875,0.000121401 4.92111e-05,0.000219463,0.000154433,0.000162385,5.16642e-05
331 rs11564003,rs11768077,rs11770627,rs17429719,rs7790517 0 159.256 inf 5 0 1.38372e-07 1.04072e-07,1.79609e-07 -9.81282e-05,0.0029891,-0.00147828,-0.00170644,0.000126773 6.40383e-05,0.0002192,0.000154417,0.000161533,5.18062e-05
332 rs11768077,rs11770627,rs17429719,rs34963667,rs7790517 0 159.22 inf 5 0 1.37051e-07 1.00244e-07,1.76284e-07 0.00298268,-0.00147857,-0.00168699,3.74045e-05,0.000121921 0.000219215,0.000154446,0.000161729,5.70976e-05,5.18127e-05
333 rs11768077,rs11770627,rs117920069,rs17429719,rs7790517 0 159.191 inf 5 0 1.36863e-07 1.02024e-07,1.77088e-07 0.00298371,-0.00147668,-5.13901e-05,-0.00169427,0.000116701 0.000219213,0.000154413,0.000130331,0.00016134,5.16512e-05
334 rs11768077,rs11770627,rs17429719,rs35584238,rs7790517 0 159.151 inf 5 0 1.37448e-07 1.02283e-07,1.7719e-07 0.00298877,-0.0014882,-0.00169093,4.52175e-05,0.000118214 0.000219215,0.000154855,0.000161375,4.51078e-05,5.15054e-05
335 rs11768077,rs11770627,rs17429719,rs62456385,rs7790517 0 159.145 inf 5 0 1.37073e-07 1.00481e-07,1.76154e-07 0.0029826,-0.00147864,-0.00168673,3.87228e-05,0.000122051 0.000219215,0.000154446,0.000161729,5.70976e-05,5.18127e-05
336 rs11768077,rs11770627,rs17429719,rs35031241,rs7790517 0 159.034 inf 5 0 1.37106e-07 1.01725e-07,1.74916e-07 0.00298247,-0.00147875,-0.00168634,4.06925e-05,0.000122246 0.000219215,0.000154446,0.000161729,5.70976e-05,5.18127e-05
337 rs11761137,rs11768077,rs11770627,rs17429719,rs7790517 0 158.921 inf 5 0 1.38986e-07 1.04697e-07,1.81211e-07 -0.000116604,0.00305728,-0.00153427,-0.00171131,0.000130647 6.47689e-05,0.00022282,0.000157715,0.000161615,5.19651e-05
338 rs11563582,rs11768077,rs11770627,rs17429719,rs7790517 0 158.694 inf 5 0 1.36857e-07 1.00657e-07,1.74172e-07 2.67264e-05,0.00298778,-0.00147635,-0.00169492,0.000119877 6.98876e-05,0.000219296,0.000154413,0.000161347,5.16851e-05
339 rs117636660,rs11768077,rs11770627,rs17429719,rs7790517 0 158.633 inf 5 0 1.36758e-07 9.85871e-08,1.78886e-07 -6.17375e-06,0.00298493,-0.0014765,-0.00169433,0.000118038 0.000127427,0.000219214,0.000154414,0.00016134,5.16583e-05
340 rs11768077,rs11770627,rs17429719,rs6964896,rs7790517 0 158.568 inf 5 0 1.3866e-07 1.04408e-07,1.79502e-07 0.00299947,-0.00147909,-0.00170608,9.87137e-05,0.000127622 0.000219354,0.000154421,0.000161494,5.93463e-05,5.1814e-05
341 rs11768077,rs11770627,rs17429719,rs34147220,rs7790517 0 158.243 inf 5 0 1.37072e-07 1.02813e-07,1.76571e-07 0.00298246,-0.00147867,-0.00168665,3.88301e-05,0.000121946 0.000219219,0.000154446,0.000161738,5.72752e-05,5.17962e-05
342 rs11768077,rs11770627,rs17429719,rs62456383,rs7790517 0 158.22 inf 5 0 1.37079e-07 1.01523e-07,1.79364e-07 0.00298243,-0.00147869,-0.00168656,3.92541e-05,0.000121987 0.000219219,0.000154446,0.000161738,5.72752e-05,5.17962e-05
343 rs11768077,rs11770627,rs17429719,rs6956598,rs7790517 0 158.045 inf 5 0 1.40998e-07 1.05811e-07,1.84692e-07 0.00301955,-0.00148837,-0.00171346,0.0001479,0.000135717 0.000219623,0.000154487,0.000161523,5.95697e-05,5.19848e-05
344 rs11768077,rs11770627,rs17429719,rs7790517,rs7810292 0 158.015 inf 5 0 1.41946e-07 1.04543e-07,1.7986e-07 0.00308914,-0.0014776,-0.00178187,0.000111963,-0.000169824 0.000222433,0.000154413,0.000164458,5.15559e-05,6.18368e-05
345 rs11764401,rs11768077,rs11770627,rs17429719,rs7790517 0 158.009 inf 5 0 1.37303e-07 1.01651e-07,1.76299e-07 4.01506e-05,0.00298849,-0.00148688,-0.00169133,0.000118345 4.50291e-05,0.000219217,0.000154853,0.000161375,5.15055e-05
346 rs11768077,rs11770627,rs17429719,rs17438006,rs7790517 0 157.888 inf 5 0 1.43232e-07 1.06536e-07,1.81966e-07 0.00307916,-0.00147714,-0.00177172,0.000202813,0.000111718 0.000221318,0.000154413,0.000163299,6.61108e-05,5.15491e-05
347 rs11768077,rs11770627,rs17429719,rs7790517,rs7808452 0 157.792 inf 5 0 1.43093e-07 1.06936e-07,1.84908e-07 0.00307814,-0.00147713,-0.00177089,0.000111788,0.000200629 0.000221318,0.000154413,0.000163299,5.15491e-05,6.61108e-05
348 rs11768077,rs11770627,rs17429719,rs17473424,rs7790517 0 157.791 inf 5 0 1.43092e-07 1.08415e-07,1.82989e-07 0.00307813,-0.00147713,-0.00177088,0.000200606,0.000111789 0.000221318,0.000154413,0.000163299,6.61108e-05,5.15491e-05
349 rs11768077,rs11770627,rs17429719,rs17502260,rs7790517 0 157.776 inf 5 0 1.43071e-07 1.06633e-07,1.80653e-07 0.00307798,-0.00147713,-0.00177075,0.00020028,0.000111799 0.000221318,0.000154413,0.000163299,6.61108e-05,5.15491e-05
350 rs11768077,rs11770627,rs17429719,rs7790517,rs7800053 0 157.764 inf 5 0 1.43054e-07 1.06629e-07,1.81323e-07 0.00307785,-0.00147713,-0.00177065,0.000111808,0.000200004 0.000221318,0.000154413,0.000163299,5.15491e-05,6.61108e-05
351 rs11768077,rs11770627,rs17429719,rs1859667,rs7790517 0 157.738 inf 5 0 1.41595e-07 1.03319e-07,1.84862e-07 0.00308556,-0.00147756,-0.00177886,-0.000163977,0.000112178 0.000222433,0.000154413,0.000164458,6.18368e-05,5.15559e-05
352 rs11768077,rs11770627,rs1476658,rs17429719,rs7790517 0 157.736 inf 5 0 1.41592e-07 1.04787e-07,1.83998e-07 0.00308553,-0.00147756,-0.000163924,-0.00177883,0.00011218 0.000222433,0.000154413,6.18368e-05,0.000164458,5.15559e-05
353 rs11768077,rs11770627,rs17429719,rs73073481,rs7790517 0 157.715 inf 5 0 1.42984e-07 1.06966e-07,1.83801e-07 0.00307733,-0.00147713,-0.00177022,0.000198884,0.000111844 0.000221318,0.000154413,0.000163299,6.61108e-05,5.15491e-05
354 rs11768077,rs11770627,rs17429719,rs28451436,rs7790517 0 157.713 inf 5 0 1.42982e-07 1.06011e-07,1.83903e-07 0.00307732,-0.00147713,-0.00177021,0.000198852,0.000111845 0.000221318,0.000154413,0.000163299,6.61108e-05,5.15491e-05
355 rs11768077,rs11770627,rs17429719,rs7779676,rs7790517 0 157.661 inf 5 0 1.41498e-07 1.07172e-07,1.80338e-07 0.00308454,-0.00147755,-0.00177801,-0.000162321,0.00011224 0.000222433,0.000154413,0.000164458,6.18368e-05,5.15559e-05
356 rs11768077,rs11770627,rs17429719,rs17502580,rs7790517 0 157.631 inf 5 0 1.42103e-07 1.05787e-07,1.81565e-07 0.00306573,-0.00147694,-0.00176017,0.000186782,0.000111955 0.000221084,0.000154413,0.000163059,6.70046e-05,5.15545e-05
357 rs11768077,rs11770627,rs17429719,rs7790517,rs7800618 0 157.598 inf 5 0 1.4142e-07 1.06654e-07,1.83041e-07 0.00308373,-0.00147754,-0.00177732,0.000112289,-0.000160986 0.000222433,0.000154413,0.000164458,5.15559e-05,6.18368e-05
358 rs11768077,rs11770627,rs17429719,rs2051924,rs7790517 0 157.527 inf 5 0 1.41332e-07 1.0648e-07,1.81076e-07 0.00308279,-0.00147753,-0.00177653,-0.000159461,0.000112345 0.000222433,0.000154413,0.000164458,6.18368e-05,5.15559e-05
359 rs11768077,rs11770627,rs12535894,rs17429719,rs7790517 0 157.508 inf 5 0 1.42691e-07 1.06549e-07,1.88217e-07 0.00307514,-0.00147711,0.000194147,-0.00176841,0.000111996 0.000221318,0.000154413,6.61108e-05,0.000163299,5.15491e-05
360 rs11768077,rs11770627,rs13243033,rs17429719,rs7790517 0 157.427 inf 5 0 1.38159e-07 1.01834e-07,1.77691e-07 0.00300213,-0.00147703,7.01966e-05,-0.00171237,0.000125294 0.000219508,0.000154413,4.91544e-05,0.000161833,5.17424e-05
361 rs11768077,rs11770627,rs17429719,rs4722680,rs7790517 0 157.408 inf 5 0 1.41185e-07 1.02599e-07,1.8342e-07 0.00308121,-0.00147751,-0.0017752,-0.000156877,0.00011244 0.000222433,0.000154413,0.000164458,6.18368e-05,5.15559e-05
362 rs11768077,rs11770627,rs17429719,rs7790517,rs7812039 0 157.406 inf 5 0 1.38173e-07 1.02661e-07,1.79695e-07 0.00300221,-0.00147703,-0.00171246,0.000125329,7.05439e-05 0.000219508,0.000154413,0.000161833,5.17424e-05,4.91544e-05
363 rs11768077,rs11770627,rs17429719,rs62456380,rs7790517 0 156.795 inf 5 0 1.3728e-07 1.00441e-07,1.77279e-07 0.0029886,-0.00147582,-0.00169385,8.24149e-05,0.000121792 0.000219221,0.000154414,0.00016134,9.44238e-05,5.16668e-05
364 rs11768077,rs11770627,rs17429719,rs62456447,rs7790517 0 156.746 inf 5 0 1.38378e-07 1.0288e-07,1.81505e-07 0.00299146,-0.00147553,-0.00169465,0.000174196,0.00012514 0.000219223,0.000154414,0.00016134,0.00011345,5.17016e-05
365 rs11768077,rs11770627,rs17429719,rs6961048,rs7790517 0 156.726 inf 5 0 1.42754e-07 1.05089e-07,1.85076e-07 0.00307432,-0.00147702,-0.00176732,0.000194094,0.000112449 0.000221257,0.000154413,0.000163222,6.57445e-05,5.15426e-05
366 rs11768077,rs11770627,rs17429719,rs71539510,rs7790517 0 156.563 inf 5 0 1.37178e-07 1.0097e-07,1.78978e-07 0.00298819,-0.00148563,-0.00169185,3.53073e-05,0.000118518 0.000219219,0.000154855,0.000161371,4.5109e-05,5.15067e-05
367 rs10230098,rs11768077,rs11770627,rs17429719,rs7790517 0 156.41 inf 5 0 1.36785e-07 1.01802e-07,1.75304e-07 8.2312e-06,0.00298466,-0.00148277,-0.00169153,0.000119459 4.05293e-05,0.000219195,0.000157498,0.00016193,5.18598e-05
368 rs11768077,rs11770627,rs17429719,rs6956538,rs7790517 0 155.913 inf 5 0 1.36771e-07 1.0139e-07,1.77299e-07 0.00298479,-0.00148107,-0.00169231,6.02102e-06,0.000119138 0.000219195,0.000157489,0.000161918,4.05572e-05,5.18673e-05
369 rs11768077,rs11770627,rs12700812,rs17429719,rs7790517 0 155.868 inf 5 0 1.37087e-07 1.03748e-07,1.77754e-07 0.00298461,-0.00147845,-2.86815e-05,-0.00169944,0.000116649 0.000219185,0.000154439,4.1371e-05,0.000161507,5.15558e-05
370 rs11768077,rs11770627,rs17429719,rs6951856,rs7790517 0 155.724 inf 5 0 1.3676e-07 9.9633e-08,1.77587e-07 0.00298495,-0.00147882,-0.0016933,3.07243e-06,0.000118693 0.000219195,0.000157489,0.000161918,4.05572e-05,5.18673e-05
371 rs117582693,rs11768077,rs11770627,rs17429719,rs7790517 0 155.544 inf 5 0 1.38674e-07 9.9296e-08,1.7914e-07 0.000196284,0.00299175,-0.00147548,-0.00169467,0.000125461 0.00011756,0.00021922,0.000154414,0.00016134,5.16871e-05
372 rs11768077,rs11770627,rs17429719,rs4722694,rs7790517 0 155.527 inf 5 0 1.38689e-07 1.03097e-07,1.78799e-07 0.00299178,-0.00147548,-0.00169467,0.000197023,0.000125488 0.00021922,0.000154414,0.00016134,0.00011756,5.16871e-05
373 rs11768077,rs11770627,rs17429719,rs17438034,rs7790517 0 154.922 inf 5 0 1.36864e-07 1.00316e-07,1.73873e-07 0.00298774,-0.00147686,-0.00169507,3.65475e-05,0.000119793 0.000219284,0.000154416,0.00016135,9.21273e-05,5.16558e-05
374 rs11768077,rs11770627,rs17429719,rs17437810,rs7790517 0 154.855 inf 5 0 1.36817e-07 9.9332e-08,1.78281e-07 0.00298382,-0.00147859,-0.00169501,3.23437e-05,0.000117944 0.000219227,0.000154575,0.000161355,0.000108569,5.15143e-05
375 rs11768077,rs11770627,rs17429719,rs7790517,rs80328314 0 154.383 inf 5 0 1.39028e-07 1.0012e-07,1.78944e-07 0.00299205,-0.00147544,-0.00169468,0.000125779,0.000222005 0.000219217,0.000154414,0.00016134,5.16727e-05,0.000122181
376 rs116944085,rs11768077,rs11770627,rs17429719,rs7790517 0 154.279 inf 5 0 1.36789e-07 1.01968e-07,1.76078e-07 -2.06447e-05,0.00298769,-0.00147276,-0.00169044,0.000117791 9.39923e-05,0.0002195,0.000155332,0.000162312,5.15441e-05
377 rs117542611,rs11768077,rs11770627,rs17429719,rs7790517 0 154.046 inf 5 0 1.36756e-07 1.01703e-07,1.75957e-07 -8.28129e-08,0.00298512,-0.00147646,-0.00169432,0.000118228 9.27646e-05,0.000219483,0.000155307,0.000162285,5.15485e-05
378 rs10246298,rs11768077,rs11770627,rs17429719,rs7790517 0 153.791 inf 5 0 1.3834e-07 1.01787e-07,1.78854e-07 0.000155892,0.002978,-0.00147852,-0.00168768,0.000115529 0.000102768,0.000219234,0.000154418,0.000161399,5.15362e-05
379 rs11768077,rs11770627,rs1548625,rs17429719,rs7790517 0 153.533 inf 5 0 1.38105e-07 9.76981e-08,1.79226e-07 0.00297855,-0.00147836,0.000143872,-0.00168819,0.000115737 0.000219234,0.000154418,0.000102768,0.000161399,5.15362e-05
380 rs11768077,rs11770627,rs17429719,rs7790517,rs952255 0 153.462 inf 5 0 1.37392e-07 1.02524e-07,1.77953e-07 0.00298643,-0.00150433,-0.00168713,0.00013047,4.05866e-05 0.000219188,0.00015711,0.000161514,5.30568e-05,4.22336e-05
381 rs11768077,rs11770627,rs12534981,rs17429719,rs7790517 0 153 inf 5 0 1.37115e-07 1.02335e-07,1.78493e-07 0.00298611,-0.00149739,3.02918e-05,-0.00168855,0.000127223 0.000219188,0.000157106,4.19408e-05,0.000161539,5.29892e-05
382 rs11768077,rs11770627,rs17429719,rs35740043,rs7790517 0 152.995 inf 5 0 1.37118e-07 1.01646e-07,1.75009e-07 0.00298611,-0.00149747,-0.00168853,3.04042e-05,0.000127257 0.000219188,0.000157106,0.000161539,4.19408e-05,5.29892e-05
383 rs11768077,rs11770627,rs12540071,rs17429719,rs7790517 0 152.928 inf 5 0 1.37267e-07 1.02585e-07,1.76721e-07 0.00298634,-0.00150144,3.61548e-05,-0.00168746,0.000129017 0.000219189,0.000157107,4.1953e-05,0.000161537,5.30046e-05
384 rs11768077,rs11770627,rs17429719,rs55690793,rs7790517 0 152.922 inf 5 0 1.37154e-07 9.95091e-08,1.75861e-07 0.00298616,-0.00149851,-0.00168824,3.19095e-05,0.000127704 0.000219188,0.000157106,0.000161539,4.19408e-05,5.29892e-05
385 rs117082677,rs11768077,rs11770627,rs17429719,rs7790517 0 152.896 inf 5 0 1.41002e-07 1.04199e-07,1.78756e-07 0.000199654,0.00310758,-0.00147983,-0.00180263,0.000130565 8.03757e-05,0.000224661,0.000154418,0.000167125,5.17442e-05
386 rs1009547,rs11768077,rs11770627,rs17429719,rs7790517 0 152.834 inf 5 0 1.36781e-07 9.9715e-08,1.79976e-07 1.40641e-05,0.00298573,-0.00147628,-0.0016939,0.000118732 7.39149e-05,0.000219208,0.000154416,0.000161356,5.15729e-05
387 rs11768077,rs11770627,rs17429719,rs7777128,rs7790517 0 152.834 inf 5 0 1.36781e-07 1.00679e-07,1.74124e-07 0.00298573,-0.00147628,-0.00169389,1.40808e-05,0.000118733 0.000219208,0.000154416,0.000161356,7.39149e-05,5.15729e-05
388 rs11768077,rs11770627,rs17429719,rs55831032,rs7790517 0 152.822 inf 5 0 1.36783e-07 1.02631e-07,1.7747e-07 0.00298575,-0.00147628,-0.00169388,1.45149e-05,0.000118748 0.000219208,0.000154416,0.000161356,7.39149e-05,5.15729e-05
389 rs11766796,rs11768077,rs11770627,rs17429719,rs7790517 0 152.818 inf 5 0 1.3721e-07 1.00979e-07,1.76977e-07 3.40708e-05,0.00298623,-0.0015,-0.00168783,0.000128345 4.19408e-05,0.000219188,0.000157106,0.000161539,5.29892e-05
390 rs113318709,rs11768077,rs11770627,rs17429719,rs7790517 0 152.809 inf 5 0 1.3679e-07 9.94959e-08,1.75056e-07 1.61834e-05,0.00298584,-0.00147625,-0.0016938,0.00011882 7.24951e-05,0.000219208,0.000154416,0.000161358,5.15731e-05
391 rs11768077,rs11770627,rs17429719,rs17438166,rs7790517 0 152.809 inf 5 0 1.36784e-07 1.02056e-07,1.78403e-07 0.00298577,-0.00147627,-0.00169387,1.49852e-05,0.000118765 0.000219208,0.000154416,0.000161356,7.39149e-05,5.15729e-05
392 rs11768077,rs11770627,rs17428380,rs17429719,rs7790517 0 152.777 inf 5 0 1.36795e-07 1.00188e-07,1.74536e-07 0.00298589,-0.00147623,1.73221e-05,-0.00169376,0.000118861 0.000219208,0.000154416,7.24951e-05,0.000161358,5.15731e-05
393 rs1125006,rs11768077,rs11770627,rs17429719,rs7790517 0 152.765 inf 5 0 1.37241e-07 1.02044e-07,1.76524e-07 3.52064e-05,0.00298627,-0.00150079,-0.00168761,0.000128682 4.19408e-05,0.000219188,0.000157106,0.000161539,5.29892e-05
394 rs11768077,rs11768977,rs11770627,rs17429719,rs7790517 0 152.761 inf 5 0 1.37243e-07 1.02435e-07,1.75322e-07 0.00298627,3.52822e-05,-0.00150084,-0.00168759,0.000128705 0.000219188,4.19408e-05,0.000157106,0.000161539,5.29892e-05
395 rs11768077,rs11770627,rs17429719,rs34746158,rs7790517 0 152.755 inf 5 0 1.37247e-07 1.01935e-07,1.77305e-07 0.00298627,-0.00150093,-0.00168757,3.54092e-05,0.000128743 0.000219188,0.000157106,0.000161539,4.19408e-05,5.29892e-05
396 rs11768077,rs11770627,rs17429719,rs17473410,rs7790517 0 152.613 inf 5 0 1.36826e-07 1.03579e-07,1.78029e-07 0.00298616,-0.00147615,-0.00169356,2.31787e-05,0.000119075 0.000219208,0.000154416,0.000161358,7.24951e-05,5.15731e-05
397 rs11768077,rs11770627,rs17429719,rs17502232,rs7790517 0 152.577 inf 5 0 1.36835e-07 1.0343e-07,1.76585e-07 0.00298621,-0.00147613,-0.00169352,2.44837e-05,0.000119123 0.000219208,0.000154416,0.000161358,7.24951e-05,5.15731e-05
398 rs11768077,rs11770627,rs17429719,rs6462001,rs7790517 0 152.541 inf 5 0 1.39827e-07 1.04441e-07,1.80453e-07 0.00305466,-0.00147779,-0.001752,-0.000122793,0.000115578 0.000221643,0.000154414,0.000163632,5.8124e-05,5.15207e-05
399 rs11768077,rs11770627,rs17429719,rs6957104,rs7790517 0 152.509 inf 5 0 1.3698e-07 1.00712e-07,1.76236e-07 0.00298416,-0.00147893,-0.00169899,2.27907e-05,0.000117646 0.00021919,0.000154473,0.000161545,3.99446e-05,5.15156e-05
400 rs11768077,rs11770627,rs17429058,rs17429719,rs7790517 0 152.448 inf 5 0 1.39365e-07 1.02794e-07,1.76826e-07 0.00298729,-0.00147356,0.000266319,-0.00169221,0.000124882 0.000219187,0.00015442,0.000136774,0.000161343,5.16186e-05
401 rs11768077,rs11770627,rs13438221,rs17429719,rs7790517 0 152.259 inf 5 0 1.36853e-07 1.00866e-07,1.78659e-07 0.00298811,-0.0014774,3.31127e-05,-0.00169549,0.00011961 0.000219329,0.000154432,8.8197e-05,0.000161369,5.16363e-05
402 rs11768077,rs11770627,rs12234338,rs17429719,rs7790517 0 152.169 inf 5 0 1.36851e-07 1.00059e-07,1.75561e-07 0.00298384,-0.00147682,-2.22591e-05,-0.00169512,0.000117446 0.000219211,0.000154415,6.00766e-05,0.000161353,5.15488e-05
403 rs11768077,rs11770627,rs16874305,rs17429719,rs7790517 0 151.931 inf 5 0 1.36833e-07 1.00164e-07,1.79654e-07 0.00298394,-0.00147675,-2.00745e-05,-0.00169497,0.000117531 0.000219212,0.000154415,6.00485e-05,0.00016135,5.15479e-05
404 rs11768077,rs11770627,rs17429719,rs2391437,rs7790517 0 151.036 inf 5 0 1.36772e-07 1.01917e-07,1.78334e-07 0.00298296,-0.00147631,-0.00169297,-8.78775e-06,0.000117847 0.000219632,0.000154416,0.000161585,5.7315e-05,5.15658e-05
405 rs11768077,rs11770627,rs17155443,rs17429719,rs7790517 0 150.766 inf 5 0 1.36756e-07 1.01158e-07,1.77896e-07 0.00298539,-0.00147649,1.14e-06,-0.00169452,0.00011828 0.000219632,0.000154416,5.7315e-05,0.000161585,5.15658e-05
406 rs11768077,rs11770627,rs17429719,rs28357162,rs7790517 0 150.578 inf 5 0 1.39079e-07 1.01326e-07,1.79096e-07 0.00300168,-0.00149001,-0.00170055,-0.000257555,0.000120756 0.000219369,0.000154588,0.000161375,0.000140174,5.15237e-05
407 rs11768077,rs11770627,rs17429719,rs6958086,rs7790517 0 150.521 inf 5 0 1.36917e-07 1.01443e-07,1.73612e-07 0.00298453,-0.00149137,-0.00168859,1.98132e-05,0.000122038 0.000219187,0.00015746,0.000161778,4.10125e-05,5.2105e-05
408 rs11768077,rs11770627,rs17429719,rs6462022,rs7790517 0 150.282 inf 5 0 1.36757e-07 1.01001e-07,1.77789e-07 0.0029847,-0.00147642,-0.00169407,-1.82629e-06,0.000118153 0.000219561,0.00015442,0.000161554,5.70297e-05,5.15621e-05
409 rs11768077,rs11770627,rs17429719,rs6462023,rs7790517 0 150.234 inf 5 0 1.36756e-07 1.01002e-07,1.77662e-07 0.00298515,-0.00147648,-0.00169437,1.84108e-07,0.000118238 0.000219561,0.00015442,0.000161554,5.70297e-05,5.15621e-05
410 rs11762112,rs11768077,rs11770627,rs17429719,rs7790517 0 150.163 inf 5 0 1.36775e-07 1.01028e-07,1.76014e-07 6.84975e-06,0.00298495,-0.00148166,-0.00169228,0.000119551 4.08343e-05,0.000219186,0.000157478,0.000161807,5.21043e-05
411 rs11768077,rs11770627,rs12531149,rs17429719,rs7790517 0 150.084 inf 5 0 1.36764e-07 1.00953e-07,1.8061e-07 0.00298501,-0.00147976,4.33854e-06,-0.00169303,0.000119067 0.000219186,0.000157478,4.08343e-05,0.000161807,5.21043e-05
412 rs113557605,rs11768077,rs11770627,rs17429719,rs7790517 0 149.98 inf 5 0 1.37162e-07 1.02276e-07,1.75997e-07 -5.59064e-05,0.00299041,-0.00146792,-0.00169433,0.000117282 7.27973e-05,0.000219293,0.000154813,0.00016134,5.15202e-05
413 rs11768077,rs11770627,rs17429719,rs7779488,rs7790517 0 149.592 inf 5 0 1.36757e-07 1.00994e-07,1.77564e-07 0.00298467,-0.00147644,-0.00169407,-1.83921e-06,0.000118168 0.000219603,0.000154416,0.000161555,5.68958e-05,5.15409e-05
414 rs113189091,rs11768077,rs11770627,rs17429719,rs7790517 0 149.583 inf 5 0 1.36816e-07 1.0278e-07,1.78061e-07 -2.20803e-05,0.00298697,-0.00147606,-0.00169771,0.000117689 7.47855e-05,0.000219274,0.000154419,0.000161742,5.1538e-05
415 rs11767558,rs11768077,rs11770627,rs17429719,rs7790517 0 149.503 inf 5 0 1.36902e-07 1.00482e-07,1.75718e-07 1.87963e-05,0.00298485,-0.00149087,-0.00168856,0.000122147 4.08727e-05,0.000219185,0.000157556,0.000161828,5.2205e-05
416 rs11768077,rs11770627,rs147797783,rs17429719,rs7790517 0 149.477 inf 5 0 1.37494e-07 1.03184e-07,1.77319e-07 0.00298968,-0.00148508,0.000165081,-0.00169682,0.000119999 0.000219229,0.000154636,0.000159473,0.000161357,5.15337e-05
417 rs11768077,rs11770627,rs17429719,rs73079441,rs7790517 0 149.297 inf 5 0 1.37233e-07 9.78533e-08,1.78218e-07 0.00299117,-0.00147948,-0.00169362,8.04284e-05,0.000120787 0.000219305,0.000154455,0.000161342,9.65924e-05,5.15969e-05
418 rs11768077,rs11770627,rs17429719,rs17437670,rs7790517 0 149.233 inf 5 0 1.37368e-07 1.0114e-07,1.73173e-07 0.00299071,-0.00146573,-0.00169416,-6.65889e-05,0.000116707 0.000219265,0.000154832,0.00016134,7.0612e-05,5.15307e-05
419 rs11768077,rs11770627,rs138730184,rs17429719,rs7790517 0 149.139 inf 5 0 1.36928e-07 1.00466e-07,1.75437e-07 0.00298481,-0.00147866,5.23206e-05,-0.00169012,0.000119729 0.000219185,0.000154475,0.000104727,0.000161561,5.15927e-05
420 rs11768077,rs11770627,rs1554638,rs17429719,rs7790517 0 149.105 inf 5 0 1.39407e-07 1.02809e-07,1.79561e-07 0.00301989,-0.00148536,-0.000268926,-0.00171817,0.000125993 0.000219899,0.000154479,0.000137016,0.000161796,5.1657e-05
421 rs11768077,rs11770627,rs17429719,rs7790517,rs7793300 0 149.053 inf 5 0 1.40311e-07 1.03893e-07,1.80613e-07 0.00300715,-0.00149103,-0.00170082,0.000123091,0.00032771 0.000219398,0.000154545,0.000161365,5.15498e-05,0.00014418
422 rs11768077,rs11770627,rs13309523,rs17429719,rs7790517 0 149.021 inf 5 0 1.40201e-07 1.06596e-07,1.80791e-07 0.0030068,-0.0014908,0.000322575,-0.00170072,0.000123015 0.000219398,0.000154545,0.00014418,0.000161365,5.15498e-05
423 rs11768077,rs11770627,rs17429719,rs6949285,rs7790517 0 149.005 inf 5 0 1.38664e-07 1.04201e-07,1.80712e-07 0.00302568,-0.001521,-0.00172317,6.81687e-05,0.00013601 0.000220534,0.000156711,0.000162266,4.09388e-05,5.26006e-05
424 rs10155850,rs11768077,rs11770627,rs17429719,rs7790517 0 148.987 inf 5 0 1.4008e-07 1.04821e-07,1.79205e-07 0.000316895,0.00300642,-0.00149055,-0.00170061,0.000122931 0.00014418,0.000219398,0.000154545,0.000161365,5.15498e-05
425 rs11564026,rs11768077,rs11770627,rs17429719,rs7790517 0 148.855 inf 5 0 1.39615e-07 1.04258e-07,1.81593e-07 0.000293859,0.00300487,-0.00148952,-0.00170015,0.000122589 0.00014418,0.000219398,0.000154545,0.000161365,5.15498e-05
426 rs11768077,rs11770627,rs17429719,rs6968608,rs7790517 0 148.812 inf 5 0 1.39462e-07 1.04491e-07,1.81496e-07 0.00300434,-0.00148917,-0.00169999,0.000285897,0.000122471 0.000219398,0.000154545,0.000161365,0.00014418,5.15498e-05
427 rs1005312,rs11768077,rs11770627,rs17429719,rs7790517 0 148.731 inf 5 0 1.36841e-07 1.00333e-07,1.78139e-07 -1.33275e-05,0.00298298,-0.00147251,-0.00169662,0.000116704 3.79005e-05,0.000219268,0.000154824,0.00016147,5.16879e-05
428 rs11768077,rs11770627,rs17429719,rs3847000,rs7790517 0 148.611 inf 5 0 1.37072e-07 1.00647e-07,1.77218e-07 0.00298508,-0.001496,-0.00168791,2.8076e-05,0.000125239 0.000219184,0.000157081,0.000161619,4.14527e-05,5.25347e-05
429 rs11768077,rs11770627,rs17429719,rs17744890,rs7790517 0 148.591 inf 5 0 1.37103e-07 1.02278e-07,1.75295e-07 0.00298508,-0.00149695,-0.00168759,2.94463e-05,0.000125581 0.000219184,0.000157081,0.000161619,4.14527e-05,5.25347e-05
430 rs11768077,rs11770627,rs17429719,rs34716526,rs7790517 0 148.572 inf 5 0 1.37134e-07 1.02557e-07,1.75582e-07 0.00298508,-0.00149785,-0.0016873,3.07336e-05,0.000125902 0.000219184,0.000157081,0.000161619,4.14527e-05,5.25347e-05
431 rs11768077,rs11770627,rs13246179,rs17429719,rs7790517 0 148.565 inf 5 0 1.37147e-07 1.01569e-07,1.74684e-07 0.00298508,-0.0014982,3.12379e-05,-0.00168718,0.000126028 0.000219184,0.000157081,4.14527e-05,0.000161619,5.25347e-05
432 rs11768077,rs11770627,rs17429719,rs6973659,rs7790517 0 148.563 inf 5 0 1.37151e-07 1.01092e-07,1.7521e-07 0.00298508,-0.00149832,-0.00168714,3.14093e-05,0.000126071 0.000219184,0.000157081,0.000161619,4.14527e-05,5.25347e-05
433 rs11762396,rs11768077,rs11770627,rs17429719,rs7790517 0 148.562 inf 5 0 1.37153e-07 1.03186e-07,1.77328e-07 3.14854e-05,0.00298508,-0.00149837,-0.00168712,0.00012609 4.14527e-05,0.000219184,0.000157081,0.000161619,5.25347e-05
434 rs11768077,rs11770627,rs142057800,rs17429719,rs7790517 0 148.345 inf 5 0 1.36845e-07 9.97416e-08,1.77157e-07 0.00298642,-0.00147692,-4.40072e-05,-0.00168919,0.000118657 0.000219214,0.000154418,0.000122206,0.000161972,5.1519e-05
435 rs11768077,rs11770627,rs17429719,rs6462004,rs7790517 0 148.291 inf 5 0 1.39366e-07 1.02465e-07,1.79512e-07 0.00300553,-0.00148927,-0.00170009,0.000289505,0.000123551 0.000219435,0.000154552,0.000161367,0.00014865,5.15778e-05
436 rs11768077,rs11770627,rs17429719,rs2391412,rs7790517 0 148.288 inf 5 0 1.39339e-07 1.05075e-07,1.79516e-07 0.00300543,-0.0014892,-0.00170006,0.000288017,0.000123524 0.000219435,0.000154552,0.000161367,0.00014865,5.15778e-05
437 rs11768077,rs11770627,rs17429719,rs17437978,rs7790517 0 148.257 inf 5 0 1.40403e-07 1.0198e-07,1.79407e-07 0.00303744,-0.00149235,-0.00173061,-0.000140597,0.000125431 0.00022036,0.000154567,0.000162107,6.10732e-05,5.16003e-05
438 rs10240625,rs11768077,rs11770627,rs17429719,rs7790517 0 148.239 inf 5 0 1.40227e-07 1.03901e-07,1.80423e-07 -0.00013716,0.00303616,-0.00149196,-0.00172973,0.000125255 6.10732e-05,0.00022036,0.000154567,0.000162107,5.16003e-05
439 rs10486494,rs11768077,rs11770627,rs17429719,rs7790517 0 148.235 inf 5 0 1.37802e-07 1.03672e-07,1.79635e-07 -6.63157e-05,0.00299725,-0.00146572,-0.00170343,0.000115303 5.37789e-05,0.000219405,0.000154658,0.000161508,5.15601e-05
440 rs11768077,rs11770627,rs17429719,rs77584292,rs7790517 0 148.196 inf 5 0 1.36879e-07 1.01738e-07,1.7771e-07 0.00298405,-0.0014785,-0.00168983,4.12631e-05,0.000118825 0.000219198,0.000154488,0.000161693,9.77981e-05,5.15247e-05
441 rs11768077,rs11770627,rs17429719,rs7790517,rs80306758 0 148.177 inf 5 0 1.38575e-07 1.01982e-07,1.79303e-07 0.00299797,-0.00149293,-0.00168787,0.000125477,0.000116381 0.000219327,0.000154744,0.000161389,5.16979e-05,7.15808e-05
442 rs11768077,rs11770627,rs17429719,rs6952950,rs7790517 0 148.166 inf 5 0 1.37062e-07 1.02319e-07,1.76755e-07 0.0029921,-0.00148085,-0.00169631,9.90407e-05,0.00012005 0.000219435,0.000154552,0.000161367,0.00014865,5.15778e-05
443 rs10266399,rs11768077,rs11770627,rs17429719,rs7790517 0 148.163 inf 5 0 1.39984e-07 1.04215e-07,1.80869e-07 0.00018633,0.00301965,-0.00148272,-0.00174616,0.000123639 8.60363e-05,0.000219764,0.00015444,0.000163104,5.15659e-05
444 rs11768077,rs11770627,rs17428492,rs17429719,rs7790517 0 148.133 inf 5 0 1.38702e-07 1.04477e-07,1.76246e-07 0.00300026,-0.00148743,-0.000214079,-0.0017031,0.000123562 0.000219369,0.00015455,0.000127317,0.000161424,5.16029e-05
445 rs11768077,rs11770627,rs17429648,rs17429719,rs7790517 0 91.8739 inf 5 0 2.82508e-07 2.2747e-07,3.3924e-07 0.00517531,-0.00157093,-0.00324806,-0.00388739,0.00323829 0.000265873,0.000154549,0.000223174,0.000220763,0.00022048
446 rs11768077,rs11770627,rs17429641,rs17429719,rs7790517 0 90.1266 inf 5 0 2.79609e-07 2.25349e-07,3.35487e-07 0.00515342,-0.00156999,-0.00321559,-0.00386547,0.00320711 0.000265873,0.000154549,0.000223174,0.000220763,0.00022048
447 rs11768077,rs11770627,rs17429719,rs4298409,rs7790517 0 82.2744 inf 5 0 2.66577e-07 2.15062e-07,3.22391e-07 0.00505215,-0.00156562,-0.00376407,-0.00306541,0.00306284 0.000265873,0.000154549,0.000220763,0.000223174,0.00022048
448 rs11768077,rs11770627,rs17429719,rs7790517,rs929242 0 81.1948 inf 5 0 2.64785e-07 2.12877e-07,3.18655e-07 0.00503784,-0.001565,-0.00374973,0.00304245,-0.00304418 0.000265873,0.000154549,0.000220763,0.00022048,0.000223174
449 rs11768077,rs11770627,rs12667419,rs17429719,rs7790517 0 80.7473 inf 5 0 2.64042e-07 2.16968e-07,3.21142e-07 0.00503187,-0.00156475,-0.00303534,-0.00374376,0.00303396 0.000265873,0.000154549,0.000223174,0.000220763,0.00022048
450 rs11768077,rs11770627,rs17429719,rs2893286,rs7790517 0 80.6673 inf 5 0 2.63909e-07 2.14989e-07,3.18756e-07 0.0050308,-0.0015647,-0.00374269,-0.00303375,0.00303243 0.000265873,0.000154549,0.000220763,0.000223174,0.00022048
451 rs10951165,rs11768077,rs11770627,rs17429719,rs7790517 0 80.5108 inf 5 0 2.6365e-07 2.14904e-07,3.17716e-07 -0.00303065,0.00502871,-0.00156461,-0.0037406,0.00302946 0.000223174,0.000265873,0.000154549,0.000220763,0.00022048
452 rs11768077,rs11770627,rs17429719,rs17439374,rs7790517 0 79.6496 inf 5 0 2.6222e-07 2.11205e-07,3.17296e-07 0.00501717,-0.00156411,-0.00372904,-0.00301353,0.00301301 0.000265873,0.000154549,0.000220763,0.000223174,0.00022048
453 rs11768077,rs11770627,rs12672272,rs17429719,rs7790517 0 78.6247 inf 5 0 2.60519e-07 2.11984e-07,3.11471e-07 0.00500334,-0.00156352,-0.00299303,-0.0037152,0.00299332 0.000265873,0.000154549,0.000223174,0.000220763,0.00022048
454 rs11563380,rs11768077,rs11770627,rs17429719,rs7790517 0 78.6158 inf 5 0 2.60504e-07 2.10648e-07,3.11135e-07 -0.00299285,0.00500322,-0.00156351,-0.00371508,0.00299315 0.000223174,0.000265873,0.000154549,0.000220763,0.00022048
455 rs11768077,rs11770627,rs17429719,rs17439221,rs7790517 0 78.5181 inf 5 0 2.60342e-07 2.0695e-07,3.14583e-07 0.0050019,-0.00156345,-0.00371375,-0.00299089,0.00299126 0.000265873,0.000154549,0.000220763,0.000223174,0.00022048
456 rs11768077,rs11770627,rs17429719,rs2074336,rs7790517 0 77.8749 inf 5 0 2.59274e-07 2.07872e-07,3.12747e-07 0.00499317,-0.00156308,-0.00370501,-0.00297794,0.00297882 0.000265873,0.000154549,0.000220763,0.000223174,0.00022048
457 rs11768077,rs11770627,rs17429719,rs17439235,rs7790517 0 75.9551 inf 5 0 2.56087e-07 2.06703e-07,3.06337e-07 0.00496688,-0.00156194,-0.00367868,-0.00293895,0.00294137 0.000265873,0.000154549,0.000220763,0.000223174,0.00022048
458 rs11768077,rs11770627,rs17429719,rs4470906,rs7790517 0 75.8872 inf 5 0 2.55974e-07 2.07092e-07,3.11206e-07 0.00496594,-0.0015619,-0.00367775,-0.00293756,0.00294004 0.000265873,0.000154549,0.000220763,0.000223174,0.00022048
459 rs11768077,rs11770627,rs17429648,rs17429719,rs6966735 0 71.4771 inf 5 0 2.77016e-07 2.27798e-07,3.34638e-07 0.00513273,-0.00156921,-0.00318855,-0.00384529,0.00317783 0.000265873,0.000154549,0.000223174,0.000220763,0.00022048
460 rs11768077,rs11770627,rs17429641,rs17429719,rs6966735 0 70.579 inf 5 0 2.7417e-07 2.22559e-07,3.31222e-07 0.00511084,-0.00156826,-0.00315608,-0.00382337,0.00314664 0.000265873,0.000154549,0.000223174,0.000220763,0.00022048
461 rs11768077,rs11770627,rs17429648,rs17429719,rs57356952 0 68.4602 inf 5 0 2.67456e-07 2.17686e-07,3.20013e-07 0.00505661,-0.00156612,-0.00308215,-0.00377003,0.00306972 0.000265873,0.000154549,0.000223174,0.000220763,0.00022048
462 rs11768077,rs11770627,rs17429641,rs17429719,rs57356952 0 67.5922 inf 5 0 2.64706e-07 2.16079e-07,3.23207e-07 0.00503472,-0.00156517,-0.00304968,-0.00374811,0.00303854 0.000265873,0.000154549,0.000223174,0.000220763,0.00022048
463 rs11768077,rs11770627,rs17429719,rs4298409,rs6966735 0 66.5445 inf 5 0 2.61385e-07 2.16017e-07,3.18467e-07 0.00500957,-0.00156389,-0.00372197,-0.0030059,0.00300238 0.000265873,0.000154549,0.000220763,0.000223174,0.00022048
464 rs11768077,rs11770627,rs17429719,rs6966735,rs929242 0 65.99 inf 5 0 2.59628e-07 2.08642e-07,3.15629e-07 0.00499526,-0.00156328,-0.00370764,0.00298199,-0.00298467 0.000265873,0.000154549,0.000220763,0.00022048,0.000223174
465 rs11563567,rs11768077,rs11770627,rs17429719,rs7790517 0 65.7742 inf 5 0 2.58945e-07 2.07083e-07,3.10493e-07 -0.00297394,0.00499047,-0.00156296,-0.00370231,0.00297498 0.000223174,0.000265873,0.000154549,0.000220763,0.00022048
466 rs11768077,rs11770627,rs12667419,rs17429719,rs6966735 0 65.7602 inf 5 0 2.589e-07 2.07335e-07,3.1577e-07 0.00498929,-0.00156302,-0.00297582,-0.00370166,0.00297349 0.000265873,0.000154549,0.000223174,0.000220763,0.00022048
467 rs11768077,rs11770627,rs17429719,rs2893286,rs6966735 0 65.7191 inf 5 0 2.5877e-07 2.09037e-07,3.12968e-07 0.00498823,-0.00156297,-0.0037006,-0.00297424,0.00297197 0.000265873,0.000154549,0.000220763,0.000223174,0.00022048
468 rs10951165,rs11768077,rs11770627,rs17429719,rs6966735 0 65.6387 inf 5 0 2.58515e-07 2.09126e-07,3.11065e-07 -0.00297114,0.00498614,-0.00156288,-0.0036985,0.00296899 0.000223174,0.000265873,0.000154549,0.000220763,0.00022048
469 rs11768077,rs11770627,rs17429719,rs17439374,rs6966735 0 65.1964 inf 5 0 2.57114e-07 2.07807e-07,3.11695e-07 0.00497459,-0.00156238,-0.00368694,-0.00295402,0.00295254 0.000265873,0.000154549,0.000220763,0.000223174,0.00022048
470 rs11768077,rs11770627,rs12672272,rs17429719,rs6966735 0 64.6702 inf 5 0 2.55446e-07 2.02198e-07,3.11656e-07 0.00496077,-0.00156179,-0.00293352,-0.0036731,0.00293285 0.000265873,0.000154549,0.000223174,0.000220763,0.00022048
471 rs11563380,rs11768077,rs11770627,rs17429719,rs6966735 0 64.6657 inf 5 0 2.55432e-07 2.06588e-07,3.11789e-07 -0.00293334,0.00496065,-0.00156178,-0.00367298,0.00293268 0.000223174,0.000265873,0.000154549,0.000220763,0.00022048
472 rs11768077,rs11770627,rs17429719,rs17439221,rs6966735 0 64.6155 inf 5 0 2.55273e-07 2.08055e-07,3.11851e-07 0.00495932,-0.00156173,-0.00367165,-0.00293138,0.00293079 0.000265873,0.000154549,0.000220763,0.000223174,0.00022048
473 rs11768077,rs11770627,rs17429719,rs2074336,rs6966735 0 64.2852 inf 5 0 2.54226e-07 2.06754e-07,3.09079e-07 0.00495059,-0.00156135,-0.00366291,-0.00291843,0.00291836 0.000265873,0.000154549,0.000220763,0.000223174,0.00022048
474 rs11563567,rs11768077,rs11770627,rs17429719,rs6966735 0 64.1834 inf 5 0 2.53904e-07 2.0419e-07,3.09681e-07 -0.00291442,0.00494789,-0.00156123,-0.00366021,0.00291451 0.000223174,0.000265873,0.000154549,0.000220763,0.00022048
475 rs11768077,rs11770627,rs17429719,rs17439235,rs6966735 0 63.2997 inf 5 0 2.51103e-07 2.04406e-07,3.08937e-07 0.0049243,-0.00156022,-0.00363659,-0.00287944,0.0028809 0.000265873,0.000154549,0.000220763,0.000223174,0.00022048
476 rs11768077,rs11770627,rs17429719,rs4470906,rs6966735 0 63.2648 inf 5 0 2.50993e-07 2.03852e-07,3.02074e-07 0.00492336,-0.00156018,-0.00363565,-0.00287805,0.00287957 0.000265873,0.000154549,0.000220763,0.000223174,0.00022048
477 rs11563567,rs11768077,rs11770627,rs17429719,rs57356952 0 61.4208 inf 5 0 2.45149e-07 1.96942e-07,2.97192e-07 -0.00280803,0.00487177,-0.00155814,-0.00358495,0.00280641 0.000223174,0.000265873,0.000154549,0.000220763,0.00022048
478 rs11563567,rs11768077,rs17155270,rs17429719,rs7790517 0 57.7447 inf 5 0 2.33493e-07 1.83704e-07,2.85061e-07 -0.00326122,0.00470505,-0.00089606,-0.00402686,0.00410223 0.000227936,0.000267331,0.000110897,0.000227627,0.000266944
479 rs1158633,rs11768077,rs17429648,rs17429719,rs7790517 0 50.6749 inf 5 0 2.12271e-07 1.66227e-07,2.59156e-07 -4.75112e-05,0.00365017,-0.00318864,-0.00378513,0.0031617 4.25494e-05,0.000219181,0.000225276,0.000222604,0.000220693
480 rs11770627,rs17429648,rs17429719,rs6970737,rs7790517 0 49.9285 inf 5 0 2.29392e-08 9.93602e-09,4.2385e-08 0.000136411,-0.000832447,-0.000359306,-5.58023e-05,0.000748609 0.000127408,0.000186987,0.000126722,4.30557e-05,0.000179434
481 rs1158633,rs11768077,rs17429641,rs17429719,rs7790517 0 49.7768 inf 5 0 2.09425e-07 1.64246e-07,2.57839e-07 -4.66208e-05,0.0036291,-0.00315555,-0.00376263,0.00313028 4.25494e-05,0.000219181,0.000225276,0.000222604,0.000220693
482 rs10951168,rs11563567,rs11768077,rs17429719,rs7790517 0 49.7255 inf 5 0 2.09026e-07 1.66112e-07,2.5554e-07 -0.000372863,-0.0029849,0.00385604,-0.00367931,0.00300548 6.83849e-05,0.000223819,0.00023041,0.000221335,0.000221419
483 rs11563567,rs11768077,rs17429719,rs7790517 0 46.416 inf 4 -nan 1.87881e-07 1.44598e-07,2.32726e-07 -0.00287915,0.00346775,-0.00356544,0.00288407 0.000222977,0.000219128,0.000220348,0.000220297
484 rs10268859,rs11768077,rs11770627,rs17429648,rs17429719 0 49.1562 inf 5 0 2.04909e-07 1.63664e-07,2.55294e-07 0.00497227,0.00101287,-0.00188332,-0.00502843,-0.00446577 0.000490041,0.000284589,0.000159494,0.000492344,0.000321131
485 rs11563567,rs11768077,rs17428988,rs17429719,rs7790517 0 48.4167 inf 5 0 2.04955e-07 1.61779e-07,2.52895e-07 -0.00293237,0.00363152,0.000474233,-0.00393137,0.00294194 0.000223244,0.000221683,9.71812e-05,0.000232758,0.000220616
486 rs11563567,rs11768077,rs17429051,rs17429719,rs7790517 0 48.3177 inf 5 0 2.04624e-07 1.61541e-07,2.52343e-07 -0.00293468,0.0036303,0.00047548,-0.0039354,0.00294355 0.000223273,0.000221697,9.84373e-05,0.00023328,0.000220641
487 rs10265434,rs11563567,rs11768077,rs17429719,rs7790517 0 48.1959 inf 5 0 2.04455e-07 1.62301e-07,2.51868e-07 0.000317023,-0.00291656,0.00359785,-0.00381029,0.00293581 6.59807e-05,0.000223113,0.000220795,0.000226163,0.00022056
488 rs11563567,rs11768077,rs17429719,rs7790517,rs7792967 0 48.0756 inf 5 0 2.04073e-07 1.60326e-07,2.5254e-07 -0.00291611,0.00359628,-0.00380733,0.00293518,0.000313195 0.000223113,0.000220795,0.000226163,0.00022056,6.59807e-05
489 rs11563567,rs11768077,rs12668786,rs17429719,rs7790517 0 48.0542 inf 5 0 2.02679e-07 1.57978e-07,2.48306e-07 -0.00296596,0.00355559,-0.00065502,-0.00364262,0.00359013 0.0002238,0.000219985,0.000144651,0.000221006,0.000269892
490 rs11563567,rs11768077,rs17429719,rs17438403,rs7790517 0 48.0512 inf 5 0 2.03821e-07 1.58852e-07,2.50455e-07 -0.00292075,0.00362369,-0.00390618,0.000452791,0.00293069 0.000223152,0.000221618,0.000231929,9.61745e-05,0.000220519
491 rs11563567,rs11768077,rs17429719,rs17438410,rs7790517 0 47.954 inf 5 0 2.03505e-07 1.60983e-07,2.55761e-07 -0.00292788,0.00362466,-0.00390854,0.000447293,0.00293787 0.000223222,0.000221701,0.000232328,9.60049e-05,0.000220599
492 rs11563567,rs11768077,rs17429719,rs17744546,rs7790517 0 47.8716 inf 5 0 2.03021e-07 1.59797e-07,2.52825e-07 -0.00290507,0.0037795,-0.00359894,-0.000376977,0.00290127 0.000223049,0.000229445,0.000220469,8.22594e-05,0.000220329
493 rs11563567,rs11763233,rs11768077,rs17429719,rs7790517 0 47.8306 inf 5 0 2.02899e-07 1.55845e-07,2.49469e-07 -0.00290547,-0.000371879,0.00377574,-0.00359951,0.00290171 0.000223052,8.14899e-05,0.000229286,0.000220474,0.000220331
494 rs11563567,rs11768077,rs17429719,rs73683802,rs7790517 0 47.7947 inf 5 0 2.02777e-07 1.58945e-07,2.50475e-07 -0.00290485,0.00377686,-0.00359865,-0.000373785,0.00290113 0.000223049,0.000229445,0.000220469,8.22594e-05,0.000220329
495 rs10268859,rs11768077,rs11770627,rs17429641,rs17429719 0 47.7549 inf 5 0 2.00468e-07 1.58476e-07,2.54087e-07 0.00481587,0.00107214,-0.00187053,-0.00487041,-0.00437646 0.000490041,0.000284589,0.000159494,0.000492344,0.000321131
496 rs10268859,rs11768077,rs11770627,rs17429719,rs7790517 0 47.715 inf 5 0 2.0144e-07 1.55194e-07,2.52398e-07 -0.00210623,0.00520777,-0.00136613,-0.00192016,0.0021483 0.000217238,0.000317168,0.000154831,0.000163012,0.000215624
497 rs11563567,rs11768077,rs17429719,rs6966735 0 44.8743 inf 4 -nan 1.82995e-07 1.43182e-07,2.26692e-07 -0.00281975,0.00342685,-0.0035235,0.00282371 0.000222977,0.000219128,0.000220348,0.000220297
498 rs11563567,rs11766354,rs11768077,rs17429719,rs7790517 0 47.4767 inf 5 0 2.01919e-07 1.57757e-07,2.50338e-07 -0.00287445,0.000452656,0.0035772,-0.00387776,0.0028801 0.00022298,0.000102766,0.000220533,0.000231475,0.000220299
499 rs11563567,rs11768077,rs150724992,rs17429719,rs7790517 0 47.4729 inf 5 0 2.01911e-07 1.58143e-07,2.49215e-07 -0.00289049,0.0035849,0.000444785,-0.00388475,0.00289705 0.000222992,0.000220738,0.00010101,0.000231973,0.000220317
500 rs11563567,rs11768077,rs17429557,rs17429719,rs7790517 0 47.3715 inf 5 0 2.01598e-07 1.57248e-07,2.52578e-07 -0.00288189,0.00358023,0.000440118,-0.00387437,0.00288831 0.000222978,0.000220648,0.000101145,0.000231503,0.000220299
501 rs10271302,rs11563567,rs11768077,rs17429719,rs7790517 0 47.3704 inf 5 0 2.0173e-07 1.5983e-07,2.50152e-07 -0.000196974,-0.0032382,0.00366898,-0.00388295,0.00313992 4.50383e-05,0.000237611,0.000223907,0.000231999,0.000227932
502 rs10269877,rs11563567,rs11768077,rs17429719,rs7790517 0 47.2692 inf 5 0 2.01403e-07 1.58472e-07,2.51182e-07 0.00019551,-0.003238,0.00366759,-0.00388089,0.00313804 4.52699e-05,0.000237955,0.000223961,0.000232138,0.00022801
503 rs11563567,rs11762186,rs11768077,rs17429719,rs7790517 0 47.164 inf 5 0 2.00928e-07 1.57992e-07,2.48964e-07 -0.00287463,0.000435533,0.00357306,-0.00386595,0.00288025 0.00022298,0.000102766,0.000220533,0.000231475,0.000220299
504 rs11563567,rs11767145,rs11768077,rs17429719,rs7790517 0 47.1466 inf 5 0 2.00873e-07 1.57448e-07,2.47448e-07 -0.00287464,0.000434564,0.00357282,-0.00386528,0.00288026 0.00022298,0.000102766,0.000220533,0.000231475,0.000220299
505 rs11770627,rs17429641,rs17429719,rs6970737,rs7790517 0 47.1464 inf 5 0 2.22026e-08 8.64489e-09,3.9309e-08 0.000130087,-0.000809654,-0.00035182,-5.48654e-05,0.000727745 0.000127408,0.000186987,0.000126722,4.30557e-05,0.000179434
506 rs11563567,rs11768077,rs12700801,rs17429719,rs7790517 0 47.1106 inf 5 0 2.00905e-07 1.58758e-07,2.45242e-07 -0.00322789,0.00366241,-0.000190924,-0.00387341,0.00313229 0.000237703,0.000223899,4.50918e-05,0.000232042,0.000227964
507 rs11563567,rs11768077,rs17429065,rs17429719,rs7790517 0 47.025 inf 5 0 2.00781e-07 1.58555e-07,2.48807e-07 -0.00283565,0.00353494,0.000246402,-0.00371008,0.00286757 0.000223216,0.000219708,5.84889e-05,0.000223006,0.000220332
508 rs10257733,rs11563567,rs11768077,rs17429719,rs7790517 0 46.8491 inf 5 0 2.00171e-07 1.57699e-07,2.5207e-07 0.000279623,-0.00285376,0.00354535,-0.00374492,0.00287682 6.80972e-05,0.000223063,0.000219942,0.000224641,0.000220304
509 rs11563567,rs11768077,rs17429719,rs17439165,rs7790517 0 46.7597 inf 5 0 1.99665e-07 1.57832e-07,2.45374e-07 -0.00286862,0.00355685,-0.00383426,0.00039311,0.00287584 0.000222993,0.000220249,0.000230292,9.78937e-05,0.000220306
510 rs11563567,rs11768077,rs17429719,rs6957649,rs7790517 0 46.6665 inf 5 0 1.99329e-07 1.55472e-07,2.45663e-07 -0.00303751,0.0034379,-0.00368861,0.00020073,0.00289205 0.000226545,0.000219258,0.000222538,5.07624e-05,0.000220306
511 rs11770627,rs17429648,rs17429719,rs6966735,rs6970737 0 46.6079 inf 5 0 2.1692e-08 9.23483e-09,3.82469e-08 0.000124078,-0.000792638,-0.000346081,0.000708561,-5.51218e-05 0.000127408,0.000186987,0.000126722,0.000179434,4.30557e-05
512 rs10268859,rs11768077,rs11770627,rs17429719,rs6966735 0 46.5701 inf 5 0 1.97812e-07 1.57609e-07,2.46266e-07 -0.00204966,0.00514562,-0.0013691,-0.00191218,0.00209047 0.000217238,0.000317168,0.000154831,0.000163012,0.000215624
513 rs10155829,rs11563567,rs11768077,rs17429719,rs7790517 0 46.3727 inf 5 0 1.98565e-07 1.57373e-07,2.51811e-07 0.000316001,-0.0028664,0.00354994,-0.00377764,0.00287992 8.29102e-05,0.000223002,0.000220187,0.000227273,0.0002203
514 rs11563567,rs11768077,rs17428876,rs17429719,rs7790517 0 46.3514 inf 5 0 1.98497e-07 1.53381e-07,2.42361e-07 -0.00286644,0.00354966,0.000314927,-0.00377692,0.00287994 0.000223002,0.000220187,8.29102e-05,0.000227273,0.0002203
515 rs10231773,rs11563567,rs11768077,rs17429719,rs7790517 0 46.2954 inf 5 0 1.98313e-07 1.54643e-07,2.44021e-07 0.000315197,-0.00286116,0.00354536,-0.00377331,0.00287409 8.37585e-05,0.000223028,0.000220097,0.000227166,0.000220313
516 rs11563567,rs11768077,rs17429719,rs28357212,rs7790517 0 46.2223 inf 5 0 1.98187e-07 1.54602e-07,2.44482e-07 -0.00283614,0.00352483,-0.00371384,0.000253146,0.00285756 0.000223274,0.00021966,0.000223894,6.77111e-05,0.000220411
517 rs11563567,rs11768077,rs17429719,rs6955042,rs7790517 0 46.199 inf 5 0 1.98065e-07 1.55539e-07,2.47048e-07 -0.00291029,0.0036245,-0.00360248,-0.000206879,0.00290997 0.000223135,0.000223154,0.000220573,5.56895e-05,0.000220407
518 rs11563567,rs11768077,rs17429719,rs6978979,rs7790517 0 46.0564 inf 5 0 1.97618e-07 1.53564e-07,2.46953e-07 -0.00289192,0.00359995,-0.00358556,-0.000219857,0.00287945 0.000223005,0.00022214,0.000220417,6.0626e-05,0.000220301
519 rs11563567,rs11768077,rs17429522,rs17429719,rs7790517 0 45.836 inf 5 0 1.96735e-07 1.54244e-07,2.44019e-07 -0.00285694,0.00353754,0.00034277,-0.00378975,0.00286315 0.00022307,0.000220063,9.95017e-05,0.000229767,0.000220381
520 rs1158633,rs11768077,rs17429719,rs4298409,rs7790517 0 45.7448 inf 5 0 1.96648e-07 1.56577e-07,2.42069e-07 -4.25021e-05,0.00353162,-0.00365855,-0.00300253,0.002985 4.25494e-05,0.000219181,0.000222604,0.000225276,0.000220693
521 rs11563567,rs11768077,rs17429719,rs6462018,rs7790517 0 45.7201 inf 5 0 1.96531e-07 1.54589e-07,2.44027e-07 -0.00296702,0.00361989,-0.00363402,-0.000148896,0.00305284 0.000224468,0.000223647,0.000221268,4.37726e-05,0.000225814
522 rs11563567,rs11768077,rs1476538,rs17429719,rs7790517 0 45.6733 inf 5 0 1.96529e-07 1.51479e-07,2.43762e-07 -0.00296513,0.00363456,0.000179765,-0.00369483,0.0030133 0.000224405,0.00022455,5.2852e-05,0.000223607,0.000223549
523 rs10268859,rs11563567,rs11768077,rs17429719,rs7790517 0 45.6552 inf 5 0 1.93156e-07 1.51501e-07,2.38697e-07 0.00124409,-0.00402282,0.00283404,-0.00419965,0.00278358 0.0004818,0.00049587,0.000329009,0.000329966,0.000223708
524 rs11563567,rs11768077,rs17429719,rs35837730,rs7790517 0 45.5982 inf 5 0 1.96335e-07 1.53933e-07,2.41529e-07 -0.00302313,0.00357944,-0.00366147,0.000303204,0.00303905 0.000227059,0.000221636,0.000222194,9.02511e-05,0.000225075
525 rs11563567,rs11768077,rs17429719,rs7456595,rs7790517 0 45.5448 inf 5 0 1.95997e-07 1.53357e-07,2.4345e-07 -0.00289072,0.00358753,-0.00358367,-0.000199194,0.00287989 0.000223005,0.00022214,0.000220417,6.0626e-05,0.000220301
526 rs11563567,rs11768077,rs17429719,rs62454847,rs7790517 0 45.5296 inf 5 0 1.95949e-07 1.5365e-07,2.47332e-07 -0.00289068,0.00358714,-0.00358361,-0.000198548,0.0028799 0.000223005,0.00022214,0.000220417,6.0626e-05,0.000220301
527 rs11563567,rs11768077,rs17429719,rs60600655,rs7790517 0 45.5029 inf 5 0 1.95849e-07 1.5248e-07,2.44257e-07 -0.00289237,0.00359331,-0.00358499,-0.000208516,0.00288407 0.000223014,0.000222503,0.00022043,6.4107e-05,0.000220297
528 rs11563567,rs11768077,rs13225783,rs17429719,rs7790517 0 45.495 inf 5 0 1.96008e-07 1.53069e-07,2.46068e-07 -0.00302007,0.00357707,0.000296753,-0.00365943,0.00303576 0.000227059,0.000221636,9.02511e-05,0.000222194,0.000225075
529 rs11563567,rs11768077,rs17429719,rs62454799,rs7790517 0 45.4926 inf 5 0 1.95957e-07 1.51958e-07,2.41846e-07 -0.00296198,0.00362845,-0.00369009,0.000173178,0.00300857 0.000224405,0.00022455,0.000223607,5.2852e-05,0.000223549
530 rs11563567,rs11768077,rs17429719,rs56934824,rs7790517 0 45.4803 inf 5 0 1.95771e-07 1.51455e-07,2.40392e-07 -0.00289148,0.00359333,-0.00358372,-0.000207679,0.00288322 0.00022301,0.00022254,0.00022042,6.4194e-05,0.000220297
531 rs10262710,rs11563567,rs11768077,rs17429719,rs7790517 0 45.4769 inf 5 0 1.95907e-07 1.48769e-07,2.44821e-07 0.000172595,-0.0029617,0.00362791,-0.00368967,0.00300815 5.2852e-05,0.000224405,0.00022455,0.000223607,0.000223549
532 rs11563567,rs11768077,rs17428443,rs17429719,rs7790517 0 45.4699 inf 5 0 1.95929e-07 1.53251e-07,2.43678e-07 -0.00301932,0.00357648,0.000295164,-0.00365892,0.00303494 0.000227059,0.000221636,9.02511e-05,0.000222194,0.000225075
533 rs11563567,rs11768077,rs17429719,rs62454846,rs7790517 0 45.4648 inf 5 0 1.95744e-07 1.54205e-07,2.4397e-07 -0.00289052,0.00358546,-0.00358335,-0.000195764,0.00287996 0.000223005,0.00022214,0.000220417,6.0626e-05,0.000220301
534 rs11563567,rs11768077,rs17429719,rs60247061,rs7790517 0 45.4641 inf 5 0 1.95741e-07 1.54896e-07,2.41556e-07 -0.00289052,0.00358544,-0.00358335,-0.000195733,0.00287996 0.000223005,0.00022214,0.000220417,6.0626e-05,0.000220301
535 rs11563567,rs11768077,rs11773626,rs17429719,rs7790517 0 45.4506 inf 5 0 1.95699e-07 1.54782e-07,2.41049e-07 -0.00289049,0.00358509,-0.000195149,-0.0035833,0.00287997 0.000223005,0.00022214,6.0626e-05,0.000220417,0.000220301
536 rs11563567,rs11768077,rs11771265,rs17429719,rs7790517 0 45.4188 inf 5 0 1.95598e-07 1.52767e-07,2.46535e-07 -0.00289041,0.00358426,-0.000193766,-0.00358317,0.00288 0.000223005,0.00022214,6.0626e-05,0.000220417,0.000220301
537 rs11563567,rs11768077,rs17429719,rs73079438,rs7790517 0 45.3923 inf 5 0 1.95468e-07 1.5333e-07,2.43916e-07 -0.00288713,0.00358977,-0.00357586,-0.000195321,0.00287731 0.000222991,0.000222491,0.000220372,6.16866e-05,0.000220307
538 rs11563567,rs11768077,rs17429719,rs62456380,rs7790517 0 45.3539 inf 5 0 1.95568e-07 1.52735e-07,2.41099e-07 -0.00300341,0.00356337,-0.00364745,0.000305704,0.00301664 0.000226355,0.00022117,0.000221843,9.58532e-05,0.000224184
539 rs11563567,rs11767719,rs11768077,rs17429719,rs7790517 0 45.3251 inf 5 0 1.95252e-07 1.54745e-07,2.41427e-07 -0.00288694,-0.000193166,0.00358863,-0.00357558,0.00287763 0.000222991,6.19836e-05,0.000222535,0.000220372,0.000220307
540 rs11563567,rs11768077,rs17429719,rs7790517,rs7792305 0 45.3101 inf 5 0 1.95381e-07 1.50232e-07,2.40354e-07 -0.00294024,0.00359814,-0.00365859,0.00298667,0.000161503 0.000223821,0.000223013,0.000222327,0.000222697,5.13301e-05
541 rs11563567,rs11768077,rs17429719,rs7790517,rs9639549 0 45.3093 inf 5 0 1.9527e-07 1.53492e-07,2.42825e-07 -0.00292493,0.00359499,-0.00366699,0.0028579,0.00013884 0.000223459,0.000222889,0.000222737,0.000220456,4.44898e-05
542 rs11563567,rs11768077,rs17429719,rs4529360,rs7790517 0 45.2808 inf 5 0 1.94995e-07 1.52399e-07,2.41563e-07 -0.00310554,0.00353047,-0.00373503,0.000148464,0.00300924 0.000234961,0.000220087,0.000227228,4.85821e-05,0.000224072
543 rs11563567,rs11768077,rs17429719,rs1851910,rs7790517 0 45.275 inf 5 0 1.9505e-07 1.53907e-07,2.45571e-07 -0.00292774,0.00360045,-0.00360885,-0.000142933,0.00302266 0.000223539,0.000223353,0.000220801,4.65712e-05,0.000224877
544 rs1158633,rs11768077,rs17429719,rs7790517,rs929242 0 45.191 inf 5 0 1.94893e-07 1.50969e-07,2.4213e-07 -4.19198e-05,0.00351784,-0.00364384,0.00296446,-0.0029809 4.25494e-05,0.000219181,0.000222604,0.000220693,0.000225276
545 rs11563567,rs11768077,rs1554638,rs17429719,rs7790517 0 45.158 inf 5 0 1.94962e-07 1.52029e-07,2.41792e-07 -0.0029506,0.00355529,-0.000419772,-0.00365014,0.00296482 0.000224206,0.000221002,0.000137711,0.000222093,0.000221884
546 rs11563567,rs11768077,rs17429719,rs17438006,rs7790517 0 45.1546 inf 5 0 1.94936e-07 1.55883e-07,2.41278e-07 -0.00287849,0.00355995,-0.0036417,0.000201096,0.00287698 0.000222977,0.000221215,0.000221769,6.61108e-05,0.000220309
547 rs11563567,rs11768077,rs17429719,rs7790517,rs9648340 0 45.1432 inf 5 0 1.94088e-07 1.52485e-07,2.38374e-07 -0.00268558,0.00360757,-0.00357871,0.00290321,-0.000228274 0.000233218,0.000224621,0.000220397,0.0002204,8.06042e-05
548 rs11563567,rs11768077,rs17429719,rs4722688,rs7790517 0 45.1397 inf 5 0 1.94464e-07 1.5153e-07,2.42282e-07 -0.00304708,0.0035123,-0.00374005,-0.000157232,0.00295161 0.00023024,0.000219656,0.00022828,5.37175e-05,0.000221502
549 rs11563567,rs11768077,rs17429719,rs7790517,rs7808452 0 45.1112 inf 5 0 1.94798e-07 1.54057e-07,2.43054e-07 -0.0028785,0.00355895,-0.00364087,0.00287706,0.000198912 0.000222977,0.000221215,0.000221769,0.000220309,6.61108e-05
550 rs11563567,rs11768077,rs17429719,rs17473424,rs7790517 0 45.1107 inf 5 0 1.94797e-07 1.5234e-07,2.40059e-07 -0.0028785,0.00355894,-0.00364086,0.000198888,0.00287706 0.000222977,0.000221215,0.000221769,6.61108e-05,0.000220309
551 rs11563567,rs11768077,rs17429719,rs17502260,rs7790517 0 45.1043 inf 5 0 1.94776e-07 1.48532e-07,2.40285e-07 -0.0028785,0.00355879,-0.00364074,0.000198563,0.00287707 0.000222977,0.000221215,0.000221769,6.61108e-05,0.000220309
552 rs11563567,rs11768077,rs17429719,rs7790517,rs7800053 0 45.0988 inf 5 0 1.94759e-07 1.50026e-07,2.42819e-07 -0.0028785,0.00355867,-0.00364063,0.00287708,0.000198287 0.000222977,0.000221215,0.000221769,0.000220309,6.61108e-05
553 rs11563567,rs11768077,rs17429719,rs73073481,rs7790517 0 45.0768 inf 5 0 1.94689e-07 1.49329e-07,2.46365e-07 -0.00287851,0.00355815,-0.00364021,0.000197167,0.00287712 0.000222977,0.000221215,0.000221769,6.61108e-05,0.000220309
554 rs11563567,rs11768077,rs17429719,rs28451436,rs7790517 0 45.0762 inf 5 0 1.94687e-07 1.52096e-07,2.42532e-07 -0.00287851,0.00355814,-0.00364019,0.000197134,0.00287712 0.000222977,0.000221215,0.000221769,6.61108e-05,0.000220309
555 rs11563567,rs11768077,rs17429719,rs7790517,rs7794723 0 45.0726 inf 5 0 1.94279e-07 1.52273e-07,2.47476e-07 -0.00303346,0.00350936,-0.00373292,0.00294757,-0.000152263 0.000229322,0.000219604,0.000227888,0.000221397,5.28578e-05
556 rs10951161,rs11563567,rs11768077,rs17429719,rs7790517 0 45.0695 inf 5 0 1.93854e-07 1.49095e-07,2.40825e-07 -0.000223391,-0.00268972,0.00360458,-0.00357842,0.0029028 8.06042e-05,0.000233218,0.000224621,0.000220397,0.0002204
557 rs11563567,rs11768077,rs17429459,rs17429719,rs7790517 0 45.0436 inf 5 0 1.93772e-07 1.5507e-07,2.41028e-07 -0.0026912,0.00360351,-0.00022165,-0.00357832,0.00290265 0.000233218,0.000224621,8.06042e-05,0.000220397,0.0002204
558 rs11563567,rs11768077,rs17429508,rs17429719,rs7790517 0 45.0385 inf 5 0 1.93756e-07 1.50752e-07,2.41048e-07 -0.00269149,0.0036033,-0.000221307,-0.0035783,0.00290262 0.000233218,0.000224621,8.06042e-05,0.000220397,0.0002204
559 rs11563567,rs117082677,rs11768077,rs17429719,rs7790517 0 45.029 inf 5 0 1.9451e-07 1.52446e-07,2.42071e-07 -0.00290636,0.000236371,0.00362663,-0.00371179,0.00292481 0.000223169,8.04419e-05,0.000225701,0.000225906,0.000220733
560 rs11563567,rs11768077,rs17429719,rs7790517,rs7810292 0 45.0257 inf 5 0 1.94514e-07 1.54118e-07,2.41653e-07 -0.00289022,0.00358514,-0.00366655,0.002888,-0.000181785 0.000223009,0.000222738,0.000223016,0.000220301,6.18454e-05
561 rs11563567,rs11768077,rs17429719,rs57356952 0 42.1993 inf 4 -nan 1.74519e-07 1.3151e-07,2.18468e-07 -0.00271354,0.00335374,-0.00344851,0.00271578 0.000222977,0.000219128,0.000220348,0.000220297
562 rs11563567,rs11768077,rs12535894,rs17429719,rs7790517 0 44.9851 inf 5 0 1.94399e-07 1.53908e-07,2.40351e-07 -0.00287852,0.00355598,0.00019243,-0.00363841,0.00287729 0.000222977,0.000221215,6.61108e-05,0.000221769,0.000220309
563 rs11563567,rs11768077,rs17429719,rs4141138,rs7790517 0 44.9786 inf 5 0 1.9433e-07 1.49117e-07,2.40321e-07 -0.00293649,0.00358913,-0.00365276,-0.000148856,0.00297946 0.000223856,0.000223107,0.000222404,5.14432e-05,0.00022275
564 rs10242634,rs11563567,rs11768077,rs17429719,rs7790517 0 44.9759 inf 5 0 1.94322e-07 1.52281e-07,2.42645e-07 0.000149079,-0.00293764,0.00359056,-0.00365441,0.00298046 5.15586e-05,0.000223893,0.000223207,0.000222486,0.000222805
565 rs1158633,rs11768077,rs12667419,rs17429719,rs7790517 0 44.9615 inf 5 0 1.94166e-07 1.4931e-07,2.39855e-07 -4.16773e-05,0.0035121,-0.00297189,-0.00363771,0.0029559 4.25494e-05,0.000219181,0.000225276,0.000222604,0.000220693
566 rs11563567,rs11768077,rs17429719,rs2189037,rs7790517 0 44.9562 inf 5 0 1.94155e-07 1.49609e-07,2.44635e-07 -0.00305742,0.00354418,-0.00370448,0.000127792,0.00300406 0.000231588,0.000220764,0.000225685,4.48493e-05,0.000224286
567 rs11563567,rs11768077,rs17429719,rs6961048,rs7790517 0 44.9496 inf 5 0 1.94287e-07 1.50045e-07,2.434e-07 -0.00287626,0.00355248,-0.00363473,0.000189525,0.00287565 0.000222979,0.000221091,0.000221655,6.57451e-05,0.000220316
568 rs10249757,rs11563567,rs11768077,rs17429719,rs7790517 0 44.9436 inf 5 0 1.94219e-07 1.51876e-07,2.39316e-07 0.000147091,-0.00293479,0.0035865,-0.00365027,0.00297751 5.13301e-05,0.000223821,0.000223013,0.000222327,0.000222697
569 rs11563567,rs11768077,rs17429719,rs4722700,rs7790517 0 44.9426 inf 5 0 1.94216e-07 1.53225e-07,2.40558e-07 -0.00293477,0.00358647,-0.00365025,0.000147051,0.00297749 0.000223821,0.000223013,0.000222327,5.13301e-05,0.000222697
570 rs11563567,rs11768077,rs17429719,rs6462011,rs7790517 0 44.9396 inf 5 0 1.94104e-07 1.52518e-07,2.44794e-07 -0.00305447,0.00354265,-0.00370241,0.000127156,0.00300155 0.000231386,0.000220714,0.000225577,4.48309e-05,0.000224157
571 rs11563567,rs11768077,rs17429719,rs28418930,rs7790517 0 44.9391 inf 5 0 1.94205e-07 1.52295e-07,2.43009e-07 -0.00293472,0.00358635,-0.00365017,0.000146904,0.00297739 0.000223821,0.000223013,0.000222327,5.13301e-05,0.000222697
572 rs1158633,rs11768077,rs17429719,rs2893286,rs7790517 0 44.9204 inf 5 0 1.94036e-07 1.5098e-07,2.40031e-07 -4.16339e-05,0.00351107,-0.00363661,-0.00297027,0.00295437 4.25494e-05,0.000219181,0.000222604,0.000225276,0.000220693
573 rs11563567,rs11768077,rs17429719,rs62454789,rs7790517 0 44.9204 inf 5 0 1.94146e-07 1.50797e-07,2.44656e-07 -0.00293443,0.00358573,-0.00364972,0.000146132,0.0029769 0.000223821,0.000223013,0.000222327,5.13301e-05,0.000222697
574 rs11563567,rs11768077,rs17429719,rs62454790,rs7790517 0 44.9151 inf 5 0 1.94129e-07 1.5233e-07,2.41055e-07 -0.00293434,0.00358555,-0.00364959,0.00014591,0.00297676 0.000223821,0.000223013,0.000222327,5.13301e-05,0.000222697
575 rs11563567,rs11768077,rs17429719,rs2074340,rs7790517 0 44.9092 inf 5 0 1.9411e-07 1.49321e-07,2.41042e-07 -0.00293425,0.00358536,-0.00364945,0.000145668,0.00297661 0.000223821,0.000223013,0.000222327,5.13301e-05,0.000222697
576 rs11563567,rs11768077,rs17429719,rs1859667,rs7790517 0 44.9069 inf 5 0 1.94138e-07 1.52625e-07,2.44762e-07 -0.00288987,0.00358136,-0.00366329,-0.000175936,0.00288787 0.000223009,0.000222738,0.000223016,6.18454e-05,0.000220301
577 rs11563567,rs11768077,rs1476658,rs17429719,rs7790517 0 44.9058 inf 5 0 1.94134e-07 1.49033e-07,2.42071e-07 -0.00288986,0.00358133,-0.000175884,-0.00366327,0.00288787 0.000223009,0.000222738,6.18454e-05,0.000223016,0.000220301
578 rs11563567,rs11768077,rs17429719,rs3915089,rs7790517 0 44.8938 inf 5 0 1.94062e-07 1.52716e-07,2.41815e-07 -0.00293401,0.00358484,-0.00364908,0.000145025,0.0029762 0.000223821,0.000223013,0.000222327,5.13301e-05,0.000222697
579 rs11563567,rs11768077,rs17429719,rs7790517,rs7793300 0 44.8893 inf 5 0 1.9412e-07 1.52303e-07,2.41489e-07 -0.00292626,0.00350878,-0.00360445,0.00293541,0.0004103 0.000223593,0.000219604,0.000220775,0.000221037,0.000144454
580 rs11563567,rs11768077,rs17429719,rs57094931,rs7790517 0 44.8743 inf 5 0 1.94e-07 1.53055e-07,2.43056e-07 -0.0029337,0.00358418,-0.00364861,0.000144207,0.00297568 0.000223821,0.000223013,0.000222327,5.13301e-05,0.000222697
581 rs11563567,rs11768077,rs17429719,rs7779676,rs7790517 0 44.874 inf 5 0 1.94033e-07 1.49863e-07,2.38761e-07 -0.00288977,0.00358029,-0.00366237,-0.000174281,0.00288784 0.000223009,0.000222738,0.000223016,6.18454e-05,0.000220301
582 rs10269160,rs11563567,rs11768077,rs17429719,rs7790517 0 44.8721 inf 5 0 1.93993e-07 1.50045e-07,2.4046e-07 0.000144112,-0.00293366,0.0035841,-0.00364856,0.00297562 5.13301e-05,0.000223821,0.000223013,0.000222327,0.000222697
583 rs11563567,rs11768077,rs17429719,rs180869103,rs7790517 0 44.8576 inf 5 0 1.93906e-07 1.52354e-07,2.39491e-07 -0.0029478,0.00358157,-0.00367526,0.000214462,0.00290056 0.000224336,0.000222908,0.000223848,7.70082e-05,0.000220376
584 rs10276795,rs11563567,rs11768077,rs17429719,rs7790517 0 44.8528 inf 5 0 1.93932e-07 1.50722e-07,2.41379e-07 0.0001433,-0.00293336,0.00358344,-0.00364809,0.00297511 5.13301e-05,0.000223821,0.000223013,0.000222327,0.000222697
585 rs11563567,rs11768077,rs17429719,rs61201079,rs7790517 0 44.8517 inf 5 0 1.93928e-07 1.51006e-07,2.44702e-07 -0.00293334,0.0035834,-0.00364806,0.000143251,0.00297507 0.000223821,0.000223013,0.000222327,5.13301e-05,0.000222697
586 rs11563567,rs11768077,rs17429719,rs60965256,rs7790517 0 44.8508 inf 5 0 1.93925e-07 1.51931e-07,2.40697e-07 -0.00293332,0.00358337,-0.00364804,0.000143212,0.00297505 0.000223821,0.000223013,0.000222327,5.13301e-05,0.000222697
587 rs11563567,rs11768077,rs17429719,rs7790517,rs7800618 0 44.8476 inf 5 0 1.9395e-07 1.50653e-07,2.41054e-07 -0.00288968,0.00357943,-0.00366163,0.00288781,-0.000172945 0.000223009,0.000222738,0.000223016,0.000220301,6.18454e-05
588 rs11563567,rs11768077,rs17429719,rs7790517,rs7798573 0 44.8472 inf 5 0 1.93914e-07 1.50435e-07,2.40431e-07 -0.00293327,0.00358325,-0.00364795,0.00297495,0.000143062 0.000223821,0.000223013,0.000222327,0.000222697,5.13301e-05
589 rs11563567,rs11768077,rs13309523,rs17429719,rs7790517 0 44.8456 inf 5 0 1.93982e-07 1.52129e-07,2.43325e-07 -0.00292567,0.00350827,0.000405145,-0.00360396,0.00293477 0.000223593,0.000219604,0.000144454,0.000220775,0.000221037
590 rs11563567,rs11768077,rs17429719,rs6462017,rs7790517 0 44.8449 inf 5 0 1.93677e-07 1.52029e-07,2.39465e-07 -0.00291535,0.00358276,-0.00360196,-0.000127766,0.00300442 0.000223373,0.000223157,0.000220755,4.68913e-05,0.000224681
591 rs1112620,rs11563567,rs11768077,rs17429719,rs7790517 0 44.8412 inf 5 0 1.93895e-07 1.53557e-07,2.4128e-07 0.000142806,-0.00293317,0.00358304,-0.0036478,0.00297479 5.13301e-05,0.000223821,0.000223013,0.000222327,0.000222697
592 rs10951165,rs1158633,rs11768077,rs17429719,rs7790517 0 44.8402 inf 5 0 1.93781e-07 1.51296e-07,2.41243e-07 -0.00296712,-4.15488e-05,0.00350906,-0.00363446,0.00295137 0.000225276,4.25494e-05,0.000219181,0.000222604,0.000220693
593 rs11563567,rs11768077,rs17429719,rs4722707,rs7790517 0 44.8293 inf 5 0 1.93857e-07 1.50196e-07,2.37205e-07 -0.00293298,0.00358264,-0.00364751,0.000142302,0.00297447 0.000223821,0.000223013,0.000222327,5.13301e-05,0.000222697
594 rs10273336,rs11563567,rs11768077,rs17429719,rs7790517 0 44.8283 inf 5 0 1.93854e-07 1.49667e-07,2.43596e-07 0.000142257,-0.00293296,0.0035826,-0.00364749,0.00297444 5.13301e-05,0.000223821,0.000223013,0.000222327,0.000222697
595 rs10252511,rs11563567,rs11768077,rs17429719,rs7790517 0 44.8255 inf 5 0 1.93845e-07 1.51881e-07,2.38886e-07 0.000142138,-0.00293292,0.00358251,-0.00364742,0.00297437 5.13301e-05,0.000223821,0.000223013,0.000222327,0.000222697
596 rs10252636,rs11563567,rs11768077,rs17429719,rs7790517 0 44.8251 inf 5 0 1.93844e-07 1.52108e-07,2.37605e-07 0.000142118,-0.00293291,0.00358249,-0.00364741,0.00297435 5.13301e-05,0.000223821,0.000223013,0.000222327,0.000222697
597 rs11563567,rs11768077,rs17429719,rs2051924,rs7790517 0 44.8178 inf 5 0 1.93855e-07 1.5239e-07,2.38559e-07 -0.00288959,0.00357844,-0.00366078,-0.000171419,0.00288777 0.000223009,0.000222738,0.000223016,6.18454e-05,0.000220301
598 rs10271999,rs11563567,rs11768077,rs17429719,rs7790517 0 44.8105 inf 5 0 1.93745e-07 1.50977e-07,2.38118e-07 0.00011342,-0.00291456,0.00355071,-0.00361382,0.00287284 4.1355e-05,0.000223351,0.000221206,0.000221053,0.000220335
599 rs11563321,rs11563567,rs11768077,rs17429719,rs7790517 0 44.8068 inf 5 0 1.93193e-07 1.47334e-07,2.3747e-07 -0.000187977,-0.00273258,0.00357925,-0.00357377,0.00289606 7.25176e-05,0.000230035,0.00022331,0.000220371,0.000220345
600 rs10155850,rs11563567,rs11768077,rs17429719,rs7790517 0 44.7978 inf 5 0 1.9383e-07 1.5266e-07,2.43849e-07 0.000399444,-0.00292501,0.0035077,-0.00360342,0.00293406 0.000144454,0.000223593,0.000219604,0.000220775,0.000221037
601 rs11563567,rs11768077,rs17429719,rs1990123,rs7790517 0 44.7683 inf 5 0 1.93634e-07 1.51395e-07,2.38824e-07 -0.00284067,0.00352056,-0.00359373,0.000111233,0.00290164 0.000223428,0.000219991,0.000220594,4.09989e-05,0.000220392
602 rs11563567,rs11768077,rs17429719,rs4722680,rs7790517 0 44.7679 inf 5 0 1.93697e-07 1.51296e-07,2.42913e-07 -0.00288943,0.00357678,-0.00365934,-0.000168835,0.00288772 0.000223009,0.000222738,0.000223016,6.18454e-05,0.000220301
603 rs11563567,rs11768077,rs17429719,rs4719887,rs7790517 0 44.7571 inf 5 0 1.936e-07 1.51101e-07,2.4193e-07 -0.00284066,0.00351988,-0.00359344,0.000110713,0.00290114 0.000223431,0.000219975,0.000220591,4.09463e-05,0.000220387
604 rs11563567,rs11768077,rs17429719,rs2391420,rs7790517 0 44.695 inf 5 0 1.93401e-07 1.51224e-07,2.38838e-07 -0.00284083,0.00351902,-0.00359208,0.000108712,0.00290063 0.000223446,0.000219981,0.000220577,4.10254e-05,0.000220385
605 rs11563567,rs11768077,rs17429719,rs6978314,rs7790517 0 44.6712 inf 5 0 1.93099e-07 1.48148e-07,2.39076e-07 -0.00280849,0.00353085,-0.00356812,0.000139947,0.00291155 0.000224672,0.000220504,0.00022035,5.45428e-05,0.000220557
606 rs11563567,rs11768077,rs17428736,rs17429719,rs7790517 0 44.667 inf 5 0 1.93203e-07 1.51691e-07,2.40884e-07 -0.00283182,0.0035028,0.000248096,-0.00367692,0.00283951 0.000223722,0.000219544,9.56019e-05,0.000224496,0.000220965
607 rs11563567,rs11768077,rs17155281,rs17429719,rs7790517 0 44.6665 inf 5 0 1.9293e-07 1.48948e-07,2.36215e-07 -0.00287192,0.00358969,-0.00014295,-0.00357989,0.0029789 0.000222996,0.000224418,5.67816e-05,0.000220422,0.000223494
608 rs11563567,rs11768077,rs17429719,rs4719889,rs7790517 0 44.6502 inf 5 0 1.93025e-07 1.52958e-07,2.39509e-07 -0.00280882,0.00353175,-0.0035684,0.00013997,0.00291244 0.000224684,0.000220567,0.000220351,5.50047e-05,0.000220579
609 rs11563567,rs11768077,rs17429719,rs6945955,rs7790517 0 44.637 inf 5 0 1.93218e-07 1.51413e-07,2.38767e-07 -0.00284228,0.00351834,-0.00359255,0.000106565,0.0029009 0.000223428,0.000219991,0.000220594,4.09989e-05,0.000220392
610 rs11563567,rs11564026,rs11768077,rs17429719,rs7790517 0 44.6112 inf 5 0 1.93239e-07 1.50002e-07,2.38383e-07 -0.00292236,0.00037632,0.00350539,-0.00360122,0.00293116 0.000223593,0.000144454,0.000219604,0.000220775,0.000221037
611 rs11563567,rs11768077,rs17429719,rs17502580,rs7790517 0 44.6086 inf 5 0 1.93208e-07 1.52334e-07,2.42421e-07 -0.00287104,0.00353719,-0.00362128,0.000173991,0.00287043 0.000222999,0.000220754,0.000221394,6.70111e-05,0.000220359
612 rs11563567,rs11768077,rs13238950,rs17429719,rs7790517 0 44.5969 inf 5 0 1.93071e-07 1.51123e-07,2.41284e-07 -0.0030326,0.00355235,-0.000113074,-0.00369825,0.00300212 0.000230906,0.00022161,4.42057e-05,0.000226382,0.000225079
613 rs11563567,rs11768077,rs17429719,rs4719886,rs7790517 0 44.5893 inf 5 0 1.92845e-07 1.53085e-07,2.41187e-07 -0.00281051,0.00352788,-0.00356747,0.000135051,0.00290974 0.000224671,0.000220452,0.000220349,5.4173e-05,0.000220537
614 rs11563567,rs11768077,rs17429719,rs4722689,rs7790517 0 44.575 inf 5 0 1.92804e-07 1.50364e-07,2.35676e-07 -0.00281095,0.00352692,-0.00356732,0.00013385,0.00290908 0.000224666,0.000220423,0.000220349,5.3954e-05,0.000220527
615 rs11563567,rs11768077,rs17429719,rs6968608,rs7790517 0 44.5492 inf 5 0 1.93043e-07 1.49704e-07,2.39282e-07 -0.00292144,0.00350459,-0.00360046,0.000368327,0.00293016 0.000223593,0.000219604,0.000220775,0.000144454,0.000221037
616 rs11563567,rs11768077,rs17429719,rs17743751,rs7790517 0 44.5475 inf 5 0 1.92899e-07 1.49934e-07,2.3554e-07 -0.00291771,0.00354184,-0.0035927,0.000108573,0.00297027 0.000223506,0.00022111,0.000220615,4.32824e-05,0.000222961
617 rs11563567,rs11768077,rs17429719,rs6462004,rs7790517 0 44.537 inf 5 0 1.93002e-07 1.48395e-07,2.41334e-07 -0.00292275,0.003507,-0.00360155,0.000378101,0.0029329 0.000223638,0.000219673,0.000220806,0.000148956,0.000221135
618 rs11563567,rs11768077,rs17429719,rs55692627,rs7790517 0 44.5294 inf 5 0 1.92844e-07 1.52616e-07,2.39595e-07 -0.00291653,0.00354017,-0.00359105,0.000107334,0.00296783 0.000223481,0.000221046,0.000220587,4.30628e-05,0.000222845
619 rs11563567,rs11768077,rs17429719,rs2391412,rs7790517 0 44.5259 inf 5 0 1.92967e-07 1.49722e-07,2.39508e-07 -0.00292257,0.00350685,-0.0036014,0.000376607,0.00293271 0.000223638,0.000219673,0.000220806,0.000148956,0.000221135
620 rs11563567,rs11768077,rs17155265,rs17429719,rs7790517 0 44.5234 inf 5 0 1.92822e-07 1.50449e-07,2.38292e-07 -0.00291737,0.00354119,0.000107612,-0.00359246,0.00296951 0.000223506,0.00022111,4.32824e-05,0.000220615,0.000222961
621 rs11563567,rs11761657,rs11768077,rs17429719,rs7790517 0 44.5197 inf 5 0 1.92811e-07 1.4839e-07,2.37714e-07 -0.00291732,0.000107464,0.00354109,-0.00359242,0.00296939 0.000223506,4.32824e-05,0.00022111,0.000220615,0.000222961
622 rs11563567,rs11764302,rs11768077,rs17429719,rs7790517 0 44.4989 inf 5 0 1.92744e-07 1.51667e-07,2.32567e-07 -0.0029167,0.000106589,0.00354036,-0.00359199,0.00296856 0.000223498,4.32704e-05,0.000221102,0.000220611,0.00022295
623 rs11563567,rs11768077,rs12540632,rs17429719,rs7790517 0 44.4913 inf 5 0 1.92721e-07 1.50147e-07,2.37017e-07 -0.00291691,0.0035403,0.000106316,-0.00359213,0.00296848 0.000223506,0.00022111,4.32824e-05,0.000220615,0.000222961
624 rs11563567,rs11768077,rs1547943,rs17429719,rs7790517 0 44.4904 inf 5 0 1.92536e-07 1.51411e-07,2.39162e-07 -0.00281314,0.00352501,0.000129545,-0.00356726,0.00290828 0.000224666,0.000220423,5.3954e-05,0.000220349,0.000220527
625 rs10275933,rs11563567,rs11768077,rs17429719,rs7790517 0 44.4581 inf 5 0 1.92437e-07 1.50573e-07,2.37907e-07 0.000127451,-0.00281427,0.00352388,-0.00356729,0.00290776 5.37587e-05,0.000224651,0.000220404,0.000220349,0.000220523
626 rs11563567,rs11768077,rs17429719,rs6967510,rs7790517 0 44.4339 inf 5 0 1.92538e-07 1.48903e-07,2.39908e-07 -0.00291576,0.00353855,-0.00359132,0.000103925,0.00296644 0.000223498,0.000221102,0.000220611,4.32704e-05,0.00022295
627 rs11563567,rs11768077,rs17429719,rs3735573,rs7790517 0 44.4326 inf 5 0 1.92534e-07 1.48567e-07,2.41032e-07 -0.00291574,0.00353851,-0.00359131,0.00010387,0.0029664 0.000223498,0.000221102,0.000220611,4.32704e-05,0.00022295
628 rs11563567,rs11768077,rs139059800,rs17429719,rs7790517 0 44.424 inf 5 0 1.92621e-07 1.48958e-07,2.40993e-07 -0.00292247,0.0035632,-0.000295457,-0.00366079,0.00294116 0.000223691,0.00022263,0.000121747,0.000223823,0.000221549
629 rs11563567,rs11768077,rs17429719,rs3735572,rs7790517 0 44.4139 inf 5 0 1.92475e-07 1.47314e-07,2.39366e-07 -0.00291547,0.00353798,-0.00359112,0.000103091,0.00296578 0.000223498,0.000221102,0.000220611,4.32704e-05,0.00022295
630 rs11563567,rs11768077,rs17429058,rs17429719,rs7790517 0 44.4102 inf 5 0 1.92601e-07 1.54212e-07,2.3948e-07 -0.00289505,0.00348413,0.00033123,-0.00357368,0.00290762 0.000223074,0.000219233,0.000136827,0.000220374,0.000220511
631 rs11563567,rs11768077,rs150378092,rs17429719,rs7790517 0 44.4028 inf 5 0 1.92554e-07 1.50787e-07,2.396e-07 -0.00292211,0.00356241,-0.000292998,-0.00365999,0.00294068 0.000223691,0.00022263,0.000121747,0.000223823,0.000221549
632 rs1158633,rs11768077,rs17429719,rs17439374,rs7790517 0 44.3985 inf 5 0 1.92382e-07 1.48731e-07,2.42646e-07 -4.10793e-05,0.00349795,-0.0036226,-0.00294967,0.00293481 4.25494e-05,0.000219181,0.000222604,0.000225276,0.000220693
633 rs10155834,rs11563567,rs11768077,rs17429719,rs7790517 0 44.3903 inf 5 0 1.92437e-07 1.49006e-07,2.38607e-07 9.70834e-05,-0.0028454,0.00351346,-0.00359,0.00289904 4.09463e-05,0.000223431,0.000219975,0.000220591,0.000220387
634 rs11563567,rs11768077,rs17429719,rs17473200,rs7790517 0 44.3799 inf 5 0 1.92481e-07 1.50744e-07,2.42526e-07 -0.00292172,0.00356154,-0.00365913,-0.000290309,0.00294016 0.000223691,0.00022263,0.000223823,0.000121747,0.000221549
635 rs11563567,rs11768077,rs17155267,rs17429719,rs7790517 0 44.3763 inf 5 0 1.90982e-07 1.48169e-07,2.37297e-07 -0.002923,0.00351443,-0.000279933,-0.0036083,0.00319291 0.000224203,0.000220542,0.000149487,0.000221533,0.000275191
636 rs11563567,rs11768077,rs17429719,rs17502100,rs7790517 0 44.3589 inf 5 0 1.92415e-07 1.47761e-07,2.37763e-07 -0.00292135,0.00356074,-0.00365833,-0.000287837,0.00293968 0.000223691,0.00022263,0.000223823,0.000121747,0.000221549
637 rs11563567,rs11768077,rs17429719,rs28357162,rs7790517 0 44.3442 inf 5 0 1.92393e-07 1.48487e-07,2.33826e-07 -0.0029188,0.00349843,-0.00359933,-0.00033102,0.00292541 0.000223611,0.000219515,0.000220816,0.000140412,0.000220994
638 rs10486494,rs11563567,rs11768077,rs17429719,rs7790517 0 44.314 inf 5 0 1.92271e-07 1.48409e-07,2.41355e-07 -0.000124648,-0.00290109,0.00352365,-0.00359826,0.00289964 5.37417e-05,0.000223178,0.00022045,0.000220802,0.000220399
639 rs11563567,rs11768077,rs142106866,rs17429719,rs7790517 0 44.3039 inf 5 0 1.92241e-07 1.50843e-07,2.42001e-07 -0.00292039,0.00355861,-0.000281237,-0.0036562,0.00293841 0.000223691,0.00022263,0.000121747,0.000223823,0.000221549
640 rs11563567,rs11768077,rs17429719,rs17438041,rs7790517 0 44.2932 inf 5 0 1.92222e-07 1.49517e-07,2.40932e-07 -0.00288176,0.00349585,-0.00357811,-0.000193369,0.00288106 0.00022298,0.000219467,0.000220416,8.39286e-05,0.000220301
641 rs11563567,rs11768077,rs17429719,rs77904835,rs7790517 0 44.2772 inf 5 0 1.92171e-07 1.50885e-07,2.3871e-07 -0.00288174,0.00349565,-0.00357802,-0.000192027,0.00288109 0.00022298,0.000219467,0.000220416,8.39286e-05,0.000220301
642 rs11563567,rs11768077,rs17429719,rs56364160,rs7790517 0 44.2686 inf 5 0 1.92144e-07 1.49612e-07,2.39264e-07 -0.00288173,0.00349555,-0.00357798,-0.000191301,0.0028811 0.00022298,0.000219467,0.000220416,8.39286e-05,0.000220301
643 rs11563567,rs11768077,rs17429719,rs7790517,rs79232039 0 44.2628 inf 5 0 1.92125e-07 1.51769e-07,2.42799e-07 -0.00288172,0.00349547,-0.00357794,0.0028811,-0.000190802 0.00022298,0.000219467,0.000220416,0.000220301,8.39286e-05
644 rs11563567,rs11768077,rs17429719,rs17438299,rs7790517 0 44.2546 inf 5 0 1.92099e-07 1.52729e-07,2.38349e-07 -0.00288171,0.00349537,-0.0035779,-0.000190107,0.00288112 0.00022298,0.000219467,0.000220416,8.39286e-05,0.000220301
645 rs11563567,rs11768077,rs17428520,rs17429719,rs7790517 0 44.2481 inf 5 0 1.92079e-07 1.47412e-07,2.39762e-07 -0.00288171,0.00349529,-0.000189554,-0.00357786,0.00288112 0.00022298,0.000219467,8.39286e-05,0.000220416,0.000220301
646 rs11563567,rs11768077,rs17428687,rs17429719,rs7790517 0 44.2476 inf 5 0 1.92077e-07 1.48758e-07,2.41822e-07 -0.00288171,0.00349529,-0.000189511,-0.00357786,0.00288112 0.00022298,0.000219467,8.39286e-05,0.000220416,0.000220301
647 rs11563567,rs11768077,rs17429719,rs183997954,rs7790517 0 44.245 inf 5 0 1.92069e-07 1.48144e-07,2.37226e-07 -0.0028817,0.00349525,-0.00357784,-0.000189281,0.00288113 0.00022298,0.000219467,0.000220416,8.39286e-05,0.000220301
648 rs11563567,rs11768077,rs17429719,rs4722692,rs7790517 0 44.2348 inf 5 0 1.91943e-07 1.48822e-07,2.38707e-07 -0.00298216,0.0035195,-0.00365529,-9.73306e-05,0.00295518 0.000227778,0.000220371,0.000224052,4.39535e-05,0.000222625
649 rs11563567,rs11768077,rs17429719,rs62454824,rs7790517 0 44.2075 inf 5 0 1.90718e-07 1.46878e-07,2.37182e-07 -0.00289494,0.00370949,-0.00358812,-0.000248389,0.00289817 0.000223156,0.000258308,0.000220721,0.000140528,0.000220441
650 rs11563567,rs11768077,rs17429719,rs2391421,rs7790517 0 44.2049 inf 5 0 1.91784e-07 1.50508e-07,2.39886e-07 -0.00299311,0.00349802,-0.00364341,9.63622e-05,0.0029538 0.000229124,0.000219575,0.00022328,4.45785e-05,0.000222646
651 rs11563567,rs11768077,rs17429719,rs6462027,rs7790517 0 44.1467 inf 5 0 1.91745e-07 1.51084e-07,2.37083e-07 -0.00289563,0.00350133,-0.00358399,-9.19223e-05,0.00291827 0.000223109,0.000219685,0.000220517,4.27831e-05,0.000220871
652 rs11563567,rs11768077,rs12540271,rs17429719,rs7790517 0 44.1411 inf 5 0 1.91726e-07 1.48644e-07,2.39119e-07 -0.00286657,0.00350984,8.11512e-05,-0.00358614,0.00288029 0.000223055,0.000220008,3.78883e-05,0.000220559,0.000220304
653 rs10240666,rs11563567,rs11768077,rs17429719,rs7790517 0 44.1062 inf 5 0 1.91495e-07 1.48756e-07,2.38512e-07 9.2405e-05,-0.00297749,0.00349296,-0.00363268,0.00294337 4.48128e-05,0.000228021,0.000219469,0.000222747,0.000222166
654 rs11563567,rs11768077,rs17429719,rs4719898,rs7790517 0 44.0782 inf 5 0 1.91522e-07 1.49634e-07,2.3818e-07 -0.00288498,0.00348987,-0.0035711,-8.57966e-05,0.00290976 0.000222995,0.000219388,0.000220365,4.14147e-05,0.000220646
655 rs11563567,rs11768077,rs17429719,rs6462026,rs7790517 0 44.0718 inf 5 0 1.91502e-07 1.48918e-07,2.40288e-07 -0.00288496,0.0034898,-0.00357108,-8.5504e-05,0.00290968 0.000222995,0.000219388,0.000220365,4.14147e-05,0.000220646
656 rs11563567,rs11768077,rs17429719,rs2080245,rs7790517 0 44.0694 inf 5 0 1.91494e-07 1.5193e-07,2.4107e-07 -0.00288446,0.00348951,-0.00357095,-8.54753e-05,0.0029093 0.000222992,0.000219382,0.000220364,4.14564e-05,0.000220636
657 rs11563567,rs11768077,rs17429719,rs4719900,rs7790517 0 44.054 inf 5 0 1.91445e-07 1.4904e-07,2.31989e-07 -0.00288441,0.00348932,-0.0035709,-8.4758e-05,0.00290909 0.000222992,0.000219382,0.000220364,4.14564e-05,0.000220636
658 rs11563567,rs11768077,rs17429719,rs4719899,rs7790517 0 44.053 inf 5 0 1.9144e-07 1.47313e-07,2.37132e-07 -0.00288231,0.00348871,-0.00357056,-8.5056e-05,0.00290824 0.000222983,0.000219369,0.000220362,4.16407e-05,0.000220614
659 rs11563567,rs11768077,rs12668753,rs17429719,rs7790517 0 44.0346 inf 5 0 1.89941e-07 1.43756e-07,2.38448e-07 -0.00290622,0.00349514,-0.000204263,-0.00358951,0.00310425 0.0002238,0.000219985,0.000144651,0.000221006,0.000269892
660 rs11563567,rs11768077,rs17429719,rs4722698,rs7790517 0 44.0195 inf 5 0 1.91305e-07 1.52025e-07,2.37413e-07 -0.00292678,0.0035116,-0.00363179,-0.00010465,0.00290816 0.000224253,0.000220229,0.000222846,5.24813e-05,0.000220628
661 rs11563567,rs11768077,rs17429719,rs4722699,rs7790517 0 44.0142 inf 5 0 1.91239e-07 1.50812e-07,2.41265e-07 -0.00291942,0.00349489,-0.00362636,9.15757e-05,0.00294736 0.000223913,0.000219561,0.000222507,4.64915e-05,0.000222627
662 rs11563567,rs11768077,rs17429719,rs7790517,rs7802593 0 44.0105 inf 5 0 1.91283e-07 1.47813e-07,2.35933e-07 -0.00294619,0.00353272,-0.00361169,0.00296909,0.000116473 0.000225518,0.000221557,0.000221575,0.000224418,5.86499e-05
663 rs11563567,rs11768077,rs17429719,rs6462001,rs7790517 0 44.0043 inf 5 0 1.9129e-07 1.46953e-07,2.36874e-07 -0.00287622,0.00353015,-0.00361768,-0.00011558,0.00287876 0.000222982,0.000221364,0.000221908,5.81248e-05,0.000220313
664 rs11563567,rs11768077,rs17429719,rs6462016,rs7790517 0 44.0017 inf 5 0 1.91143e-07 1.48221e-07,2.40507e-07 -0.00291416,0.00355816,-0.00361959,-8.43046e-05,0.00296129 0.000223711,0.000224058,0.000222119,4.35872e-05,0.000223885
665 rs11563567,rs11768077,rs17429719,rs77584292,rs7790517 0 43.9989 inf 5 0 1.91279e-07 1.47777e-07,2.41073e-07 -0.00295148,0.00352863,-0.00363612,-0.000196582,0.00295071 0.000225936,0.000221265,0.000223206,9.90475e-05,0.000222841
666 rs11563567,rs11768077,rs17429719,rs17438159,rs7790517 0 43.9954 inf 5 0 1.91239e-07 1.48347e-07,2.3544e-07 -0.00291322,0.00352249,-0.00361064,0.000108499,0.00289582 0.000223647,0.000220884,0.000221539,5.50789e-05,0.000220378
667 rs11563567,rs11768077,rs17429719,rs6957674,rs7790517 0 43.9944 inf 5 0 1.91253e-07 1.48107e-07,2.38555e-07 -0.00288361,0.00348903,-0.00356925,-8.19856e-05,0.00290776 0.000222989,0.000219393,0.000220356,4.15081e-05,0.000220623
668 rs10951162,rs11563567,rs11768077,rs17429719,rs7790517 0 43.9889 inf 5 0 1.91101e-07 1.48668e-07,2.39204e-07 8.54555e-05,-0.00297837,0.00349333,-0.00363329,0.00294404 4.45501e-05,0.000228899,0.000219534,0.000223168,0.000222504
669 rs11563567,rs11768077,rs17429719,rs6974052,rs7790517 0 43.9701 inf 5 0 1.91177e-07 1.50367e-07,2.37578e-07 -0.00288371,0.00348865,-0.00356933,-8.08454e-05,0.0029074 0.000222989,0.000219391,0.000220357,4.15258e-05,0.000220622
670 rs11563567,rs11768077,rs17429719,rs7790517,rs7796520 0 43.9669 inf 5 0 1.91175e-07 1.49877e-07,2.34879e-07 -0.0028932,0.00349793,-0.00358316,0.00291518,-8.33947e-05 0.000223094,0.000219676,0.000220536,0.000220876,4.285e-05
671 rs11563567,rs11768077,rs17429719,rs1859669,rs7790517 0 43.9559 inf 5 0 1.91119e-07 1.49396e-07,2.38755e-07 -0.00294092,0.00352593,-0.00360228,-7.65393e-05,0.00293858 0.000225274,0.000221202,0.000221177,3.97563e-05,0.000222109
672 rs11563567,rs11768077,rs17429719,rs7790517,rs929243 0 43.943 inf 5 0 1.90928e-07 1.46788e-07,2.39123e-07 -0.00296621,0.0035026,-0.00361473,0.00291684,7.98661e-05 0.000227881,0.000219935,0.00022195,0.000221006,4.31322e-05
673 rs10242125,rs11563567,rs11768077,rs17429719,rs7790517 0 43.9316 inf 5 0 1.9098e-07 1.46082e-07,2.33194e-07 7.55025e-05,-0.00289931,0.00351945,-0.00359253,0.00287738 4.03325e-05,0.000223237,0.000220862,0.000220822,0.000220326
674 rs10951167,rs11563567,rs11768077,rs17429719,rs7790517 0 43.928 inf 5 0 1.90912e-07 1.48527e-07,2.33976e-07 -8.00488e-05,-0.00291207,0.00355226,-0.00361642,0.00295742 4.33749e-05,0.00022369,0.000223862,0.000222072,0.000223853
675 rs11563567,rs11768077,rs17429719,rs7790517,rs9690475 0 43.9113 inf 5 0 1.90863e-07 1.51096e-07,2.39447e-07 -0.0029116,0.00355073,-0.00361567,0.00295606,-7.91839e-05 0.000223684,0.000223791,0.000222058,0.000223797,4.33672e-05
676 rs11563567,rs11768077,rs17429719,rs2080246,rs7790517 0 43.9084 inf 5 0 1.90984e-07 1.48271e-07,2.363e-07 -0.00287879,0.00348421,-0.00356654,-7.74646e-05,0.00290193 0.000222977,0.000219305,0.000220348,4.13517e-05,0.000220503
677 rs11770627,rs17429641,rs17429719,rs6966735,rs6970737 0 43.9022 inf 5 0 2.09911e-08 8.65521e-09,3.60251e-08 0.000117753,-0.000769845,-0.000338595,0.000687697,-5.4185e-05 0.000127408,0.000186987,0.000126722,0.000179434,4.30557e-05
678 rs11563567,rs11768077,rs17429719,rs7783517,rs7790517 0 43.9013 inf 5 0 1.90991e-07 1.44611e-07,2.37991e-07 -0.0028756,0.00346705,-0.00356468,-0.000128986,0.00287381 0.000222985,0.000219129,0.000220348,6.87517e-05,0.000220365
679 rs11563567,rs11768077,rs17429719,rs764557,rs7790517 0 43.8999 inf 5 0 1.90808e-07 1.47961e-07,2.38415e-07 -0.00285643,0.00350258,-0.00356919,8.46607e-05,0.00290841 0.000223333,0.000219977,0.000220357,4.69299e-05,0.00022071
680 rs11563567,rs11768077,rs17429719,rs4719892,rs7790517 0 43.899 inf 5 0 1.90921e-07 1.48669e-07,2.40998e-07 -0.00292447,0.00350973,-0.0036286,-9.62576e-05,0.00290722 0.00022432,0.000220302,0.00022298,5.20632e-05,0.000220652
681 rs10249864,rs11563567,rs11768077,rs17429719,rs7790517 0 43.8982 inf 5 0 1.90891e-07 1.47531e-07,2.36075e-07 -8.76658e-05,-0.0029011,0.00352909,-0.00360039,0.00293409 4.77211e-05,0.000223297,0.000221658,0.000221167,0.000221973
682 rs11563567,rs11768077,rs17429719,rs3847001,rs7790517 0 43.8936 inf 5 0 1.90937e-07 1.49769e-07,2.36931e-07 -0.0028788,0.00348405,-0.00356653,-7.67093e-05,0.00290176 0.000222977,0.000219305,0.000220348,4.13517e-05,0.000220503
683 rs1052724,rs11563567,rs11768077,rs17429719,rs7790517 0 43.8918 inf 5 0 1.90931e-07 1.44889e-07,2.3869e-07 -7.66133e-05,-0.0028788,0.00348403,-0.00356653,0.00290174 4.13517e-05,0.000222977,0.000219305,0.000220348,0.000220503
684 rs11563567,rs11768077,rs17429719,rs6462010,rs7790517 0 43.8914 inf 5 0 1.90834e-07 1.46947e-07,2.35403e-07 -0.00282776,0.00348379,-0.00356297,7.54086e-05,0.00287399 0.000224769,0.000219307,0.000220352,4.15616e-05,0.000220367
685 rs11563567,rs11768077,rs17429719,rs4722691,rs7790517 0 43.8884 inf 5 0 1.90824e-07 1.50819e-07,2.38764e-07 -0.00282787,0.00348376,-0.00356297,7.52476e-05,0.00287401 0.000224769,0.000219307,0.000220352,4.15616e-05,0.000220367
686 rs11563567,rs11768077,rs17429719,rs4722690,rs7790517 0 43.8872 inf 5 0 1.9082e-07 1.48337e-07,2.35107e-07 -0.002828,0.00348405,-0.00356307,7.52664e-05,0.0028743 0.000224764,0.000219314,0.000220352,4.16165e-05,0.000220363
687 rs11563567,rs11768077,rs17429719,rs6971228,rs7790517 0 43.8811 inf 5 0 1.90806e-07 1.48414e-07,2.38726e-07 -0.00282824,0.00348286,-0.00356296,7.45731e-05,0.00287351 0.000224758,0.000219289,0.000220352,4.13606e-05,0.000220375
688 rs11563567,rs11768077,rs17429719,rs6958811,rs7790517 0 43.8804 inf 5 0 1.90835e-07 1.46078e-07,2.35385e-07 -0.00290141,0.00352895,-0.00360078,-8.68369e-05,0.00293389 0.000223314,0.000221708,0.000221206,4.78451e-05,0.000222
689 rs11563567,rs11768077,rs13230811,rs17429719,rs7790517 0 43.879 inf 5 0 1.90849e-07 1.48159e-07,2.37936e-07 -0.00288861,0.00349777,8.31912e-05,-0.00356957,0.00291724 0.000223038,0.000219748,4.57042e-05,0.000220359,0.000221049
690 rs1014373,rs11563567,rs11768077,rs17429719,rs7790517 0 43.8768 inf 5 0 1.90883e-07 1.49898e-07,2.37829e-07 -7.58401e-05,-0.0028788,0.00348387,-0.00356652,0.00290156 4.13517e-05,0.000222977,0.000219305,0.000220348,0.000220503
691 rs11563567,rs11768077,rs17429719,rs764558,rs7790517 0 43.8756 inf 5 0 1.90733e-07 1.49499e-07,2.36139e-07 -0.00285707,0.0035016,-0.00356944,8.32257e-05,0.0029083 0.000223325,0.000219959,0.000220359,4.6932e-05,0.00022072
692 rs11563567,rs11768077,rs17429719,rs2098316,rs7790517 0 43.8747 inf 5 0 1.90877e-07 1.51391e-07,2.35338e-07 -0.0028788,0.00348385,-0.00356652,-7.57329e-05,0.00290153 0.000222977,0.000219305,0.000220348,4.13517e-05,0.000220503
693 rs1158633,rs11768077,rs12672272,rs17429719,rs7790517 0 43.8731 inf 5 0 1.90717e-07 1.51136e-07,2.37795e-07 -4.0517e-05,0.00348464,-0.00292878,-0.00360839,0.00291497 4.25494e-05,0.000219181,0.000225276,0.000222604,0.000220693
694 rs11563567,rs11768077,rs17429719,rs4722694,rs7790517 0 43.8722 inf 5 0 1.90895e-07 1.48675e-07,2.39925e-07 -0.00288314,0.00347867,-0.00356855,0.000216139,0.00289587 0.000222988,0.000219209,0.000220354,0.000117564,0.00022039
695 rs11563567,rs11768077,rs17429719,rs17437670,rs7790517 0 43.8692 inf 5 0 1.90833e-07 1.48401e-07,2.39424e-07 -0.00288446,0.00350121,-0.00356964,-0.00012774,0.00288625 0.000222996,0.000219903,0.00022036,7.04266e-05,0.0002203
696 rs11563380,rs1158633,rs11768077,rs17429719,rs7790517 0 43.8685 inf 5 0 1.90702e-07 1.47379e-07,2.34408e-07 -0.0029286,-4.05121e-05,0.00348453,-0.00360827,0.0029148 0.000225276,4.25494e-05,0.000219181,0.000222604,0.000220693
697 rs11563567,rs11768077,rs17429719,rs7790517,rs80328314 0 43.868 inf 5 0 1.90882e-07 1.47789e-07,2.35848e-07 -0.00287856,0.00347534,-0.00356544,0.00289112,0.000224011 0.000222977,0.000219167,0.000220348,0.00022033,0.00012218
698 rs11563567,rs117582693,rs11768077,rs17429719,rs7790517 0 43.8672 inf 5 0 1.90879e-07 1.45898e-07,2.40478e-07 -0.00288313,0.0002154,0.00347863,-0.00356854,0.00289583 0.000222988,0.000117564,0.000219209,0.000220354,0.00022039
699 rs11563567,rs11768077,rs17429719,rs2204340,rs7790517 0 43.859 inf 5 0 1.90692e-07 1.47891e-07,2.40837e-07 -0.00291038,0.00354903,-0.00361379,-7.65585e-05,0.00295353 0.000223685,0.000223962,0.00022206,4.35868e-05,0.000223818
700 rs1111647,rs11563567,rs11768077,rs17429719,rs7790517 0 43.8531 inf 5 0 1.90809e-07 1.48006e-07,2.37913e-07 -7.45277e-05,-0.00287912,0.00348374,-0.00356652,0.00290144 4.13099e-05,0.000222977,0.000219308,0.000220349,0.000220507
701 rs11563567,rs11768077,rs12531149,rs17429719,rs7790517 0 43.8443 inf 5 0 1.90723e-07 1.49186e-07,2.39236e-07 -0.00287903,0.00351952,-7.08399e-05,-0.0035892,0.00287028 0.000222977,0.000221074,4.00394e-05,0.000220756,0.000220435
702 rs11563567,rs117589256,rs11768077,rs17429719,rs7790517 0 43.8378 inf 5 0 1.90782e-07 1.47549e-07,2.36734e-07 -0.00289923,0.000188288,0.00348972,-0.00357925,0.00291185 0.000223258,0.000104986,0.000219471,0.000220482,0.000220841
703 rs11563567,rs11768077,rs17429719,rs6951856,rs7790517 0 43.8286 inf 5 0 1.90681e-07 1.48306e-07,2.38688e-07 -0.00287751,0.00352017,-0.00359031,-6.96681e-05,0.00287198 0.000222979,0.000221162,0.000220804,3.97653e-05,0.000220405
704 rs11563567,rs11768077,rs17429719,rs2106926,rs7790517 0 43.8253 inf 5 0 1.90043e-07 1.43008e-07,2.33559e-07 -0.0027662,0.00349459,-0.00353744,-0.000106749,0.00286732 0.00023595,0.000219894,0.000221177,7.29214e-05,0.000220594
705 rs1158633,rs11768077,rs17429719,rs17439221,rs7790517 0 43.8185 inf 5 0 1.90544e-07 1.49219e-07,2.34996e-07 -4.04583e-05,0.00348325,-0.00360691,-0.0029266,0.0029129 4.25494e-05,0.000219181,0.000222604,0.000225276,0.000220693
706 rs11563567,rs11768077,rs1554637,rs17429719,rs7790517 0 43.8011 inf 5 0 1.90585e-07 1.47922e-07,2.40204e-07 -0.00290042,0.00352576,-8.20012e-05,-0.00359916,0.00293125 0.000223323,0.000221734,4.79084e-05,0.000221226,0.000222015
707 rs11563567,rs11762112,rs11768077,rs17429719,rs7790517 0 43.7988 inf 5 0 1.90578e-07 1.48327e-07,2.37745e-07 -0.00287903,-6.84255e-05,0.00351776,-0.00358839,0.00287075 0.000222977,4.00394e-05,0.000221074,0.000220756,0.000220435
708 rs11563567,rs11768077,rs12700799,rs17429719,rs7790517 0 43.7949 inf 5 0 1.90603e-07 1.48951e-07,2.37941e-07 -0.00288609,0.00348802,8.17829e-05,-0.00356615,0.00291076 0.000223014,0.000219445,4.75661e-05,0.000220348,0.000220843
709 rs1104957,rs11563567,rs11768077,rs17429719,rs7790517 0 43.7875 inf 5 0 1.9051e-07 1.49179e-07,2.40413e-07 7.13873e-05,-0.00288904,0.00350476,-0.00357131,0.00292289 4.25053e-05,0.000223055,0.000220234,0.000220375,0.000221506
710 rs11563567,rs11768077,rs17428897,rs17429719,rs7790517 0 43.7831 inf 5 0 1.90569e-07 1.48061e-07,2.36718e-07 -0.00289782,0.00347391,-9.23759e-05,-0.00359033,0.00288356 0.000223246,0.000219158,5.41766e-05,0.000220831,0.000220297
711 rs10266399,rs11563567,rs11768077,rs17429719,rs7790517 0 43.7779 inf 5 0 1.90567e-07 1.45511e-07,2.37071e-07 0.00014662,-0.00287082,0.00348494,-0.00360038,0.00288033 8.60419e-05,0.000223031,0.00021936,0.000221299,0.000220308
712 rs11563567,rs11768077,rs17429719,rs6956538,rs7790517 0 43.7755 inf 5 0 1.90513e-07 1.47564e-07,2.34895e-07 -0.00287757,0.00351803,-0.0035893,-6.68335e-05,0.00287247 0.000222979,0.000221162,0.000220804,3.97653e-05,0.000220405
713 rs113557605,rs11563567,rs11768077,rs17429719,rs7790517 0 43.7712 inf 5 0 1.90519e-07 1.46742e-07,2.38772e-07 -0.000122256,-0.00288583,0.00350114,-0.00357081,0.00288841 7.26203e-05,0.000223013,0.000220024,0.000220371,0.000220312
714 rs11563567,rs11768077,rs17429719,rs1990122,rs7790517 0 43.7694 inf 5 0 1.90403e-07 1.48002e-07,2.34173e-07 -0.00285816,0.00349814,-0.00356809,7.57618e-05,0.00290441 0.000223348,0.000219917,0.000220354,4.64049e-05,0.000220649
715 rs11563567,rs11768077,rs17429719,rs3915087,rs7790517 0 43.769 inf 5 0 1.90483e-07 1.45344e-07,2.37631e-07 -0.00289988,0.00352428,-0.0035983,-7.99052e-05,0.00293005 0.000223323,0.000221734,0.000221226,4.79084e-05,0.000222015
716 rs11563567,rs11768077,rs17429719,rs6970308,rs7790517 0 43.7671 inf 5 0 1.90477e-07 1.45738e-07,2.34741e-07 -0.00289985,0.00352419,-0.00359825,-7.9779e-05,0.00292997 0.000223323,0.000221734,0.000221226,4.79084e-05,0.000222015
717 rs11563567,rs11768077,rs17429719,rs7790517,rs7801897 0 43.767 inf 5 0 1.90397e-07 1.48668e-07,2.38368e-07 -0.00285843,0.00349773,-0.00356837,0.00290465,7.56374e-05 0.000223339,0.000219899,0.000220355,0.000220658,4.64047e-05
718 rs11563567,rs11768077,rs17429719,rs4722704,rs7790517 0 43.766 inf 5 0 1.90474e-07 1.45858e-07,2.36596e-07 -0.00289983,0.00352414,-0.00359822,-7.97076e-05,0.00292993 0.000223323,0.000221734,0.000221226,4.79084e-05,0.000222015
719 rs11563567,rs11768077,rs17429719,rs2024023,rs7790517 0 43.7631 inf 5 0 1.90547e-07 1.47598e-07,2.41985e-07 -0.0028692,0.00346596,-0.00355697,0.00011265,0.00286774 0.000223055,0.000219131,0.000220404,6.6435e-05,0.000220507
720 rs10240425,rs11563567,rs11768077,rs17429719,rs7790517 0 43.763 inf 5 0 1.90277e-07 1.47118e-07,2.41145e-07 7.87272e-05,-0.0028885,0.00349888,-0.00358987,0.00284046 4.99741e-05,0.000223056,0.000220018,0.000220892,0.00022203
721 rs11563567,rs11768077,rs17429719,rs7790517,rs969410 0 43.7599 inf 5 0 1.90454e-07 1.47969e-07,2.40528e-07 -0.00289945,0.00352356,-0.00359766,0.0029295,7.91876e-05 0.000223314,0.000221708,0.000221206,0.000222,4.78451e-05
722 rs11563567,rs11768077,rs17429719,rs71539516,rs7790517 0 43.7595 inf 5 0 1.90454e-07 1.47446e-07,2.36658e-07 -0.00290058,0.00352479,-0.00359927,7.96241e-05,0.00293032 0.000223353,0.000221821,0.000221293,4.81035e-05,0.000222062
723 rs11563567,rs11768077,rs17429719,rs757143,rs7790517 0 43.7576 inf 5 0 1.90391e-07 1.47819e-07,2.39509e-07 -0.00294942,0.0034823,-0.00361331,7.26249e-05,0.00292313 0.000227121,0.000219311,0.000222302,4.46331e-05,0.000221601
724 rs11563567,rs11768077,rs17429719,rs34924985,rs7790517 0 43.7494 inf 5 0 1.9042e-07 1.49793e-07,2.38581e-07 -0.00289927,0.00352306,-0.00359738,7.84835e-05,0.0029291 0.000223314,0.000221708,0.000221206,4.78451e-05,0.000222
725 rs11563567,rs11768077,rs17429719,rs6979081,rs7790517 0 43.7492 inf 5 0 1.9042e-07 1.46056e-07,2.36694e-07 -0.00289927,0.00352305,-0.00359737,7.84722e-05,0.00292909 0.000223314,0.000221708,0.000221206,4.78451e-05,0.000222
726 rs11563567,rs11768077,rs17429719,rs75996328,rs7790517 0 43.7486 inf 5 0 1.90418e-07 1.48676e-07,2.3927e-07 -0.00289926,0.00352303,-0.00359736,7.8431e-05,0.00292907 0.000223314,0.000221708,0.000221206,4.78451e-05,0.000222
727 rs11563567,rs11768077,rs17429719,rs17438674,rs7790517 0 43.7448 inf 5 0 1.90448e-07 1.48399e-07,2.39495e-07 -0.00289724,0.00347372,-0.00358957,-8.95261e-05,0.00288357 0.000223246,0.000219158,0.000220831,5.41766e-05,0.000220297
728 rs11563567,rs11768077,rs17429719,rs3915088,rs7790517 0 43.7396 inf 5 0 1.9039e-07 1.47768e-07,2.32874e-07 -0.00289937,0.00352289,-0.00359749,-7.79361e-05,0.00292891 0.000223323,0.000221734,0.000221226,4.79084e-05,0.000222015
729 rs11563567,rs11768077,rs12671389,rs17429719,rs7790517 0 43.7338 inf 5 0 1.8953e-07 1.46767e-07,2.33955e-07 -0.00277255,0.00350176,-0.000105763,-0.00353889,0.00287393 0.000240538,0.000221011,8.95072e-05,0.000221491,0.000220464
730 rs11563567,rs11768077,rs17429719,rs6974468,rs7790517 0 43.7321 inf 5 0 1.89524e-07 1.44595e-07,2.36105e-07 -0.00277283,0.00350167,-0.00353896,-0.00010548,0.00287396 0.000240538,0.000221011,0.000221491,8.95072e-05,0.000220464
731 rs11563567,rs11768077,rs12700806,rs17429719,rs7790517 0 43.7315 inf 5 0 1.9036e-07 1.4878e-07,2.34678e-07 -0.00289841,0.00352203,7.65512e-05,-0.00359615,0.00292838 0.000223296,0.000221696,4.7443e-05,0.000221168,0.000222002
732 rs11563567,rs11768077,rs12667046,rs17429719,rs7790517 0 43.7302 inf 5 0 1.89518e-07 1.48183e-07,2.33962e-07 -0.00277318,0.00350156,-0.000105135,-0.00353905,0.00287399 0.000240538,0.000221011,8.95072e-05,0.000221491,0.000220464
733 rs11563567,rs11768077,rs17429719,rs76554897,rs7790517 0 43.7277 inf 5 0 1.90348e-07 1.50375e-07,2.38227e-07 -0.00289834,0.00352185,-0.00359604,7.62925e-05,0.00292823 0.000223296,0.000221696,0.000221168,4.7443e-05,0.000222002
734 rs10280925,rs11563567,rs11768077,rs17429719,rs7790517 0 43.7256 inf 5 0 1.90293e-07 1.48243e-07,2.34789e-07 7.08175e-05,-0.00294695,0.00348208,-0.00361164,0.00292203 4.47333e-05,0.000227053,0.000219315,0.000222272,0.000221598
735 rs10230098,rs11563567,rs11768077,rs17429719,rs7790517 0 43.7249 inf 5 0 1.90353e-07 1.46894e-07,2.36462e-07 -6.39859e-05,-0.0028771,0.00351568,-0.00358816,0.00287254 3.9736e-05,0.000222981,0.000221141,0.000220799,0.000220413
736 rs11563567,rs11768077,rs17429719,rs75131389,rs7790517 0 43.7245 inf 5 0 1.90338e-07 1.46081e-07,2.35775e-07 -0.00289829,0.00352169,-0.00359595,7.6072e-05,0.0029281 0.000223296,0.000221696,0.000221168,4.7443e-05,0.000222002
737 rs11563567,rs11768077,rs17429719,rs35468459,rs7790517 0 43.7244 inf 5 0 1.90338e-07 1.47214e-07,2.38833e-07 -0.00289854,0.00352195,-0.0035963,7.61698e-05,0.00292828 0.000223305,0.00022172,0.000221187,4.75015e-05,0.000222015
738 rs11563567,rs11768077,rs17429719,rs35713538,rs7790517 0 43.7217 inf 5 0 1.90329e-07 1.48703e-07,2.34453e-07 -0.00289824,0.00352155,-0.00359588,7.58813e-05,0.00292799 0.000223296,0.000221696,0.000221168,4.7443e-05,0.000222002
739 rs11563567,rs11768077,rs17429719,rs6952719,rs7790517 0 43.7203 inf 5 0 1.90404e-07 1.50804e-07,2.41894e-07 -0.00288801,0.00348494,-0.00357106,-7.26974e-05,0.00290162 0.000223043,0.000219381,0.000220375,4.45178e-05,0.000220559
740 rs11563567,rs11768077,rs13438221,rs17429719,rs7790517 0 43.7165 inf 5 0 1.9039e-07 1.47438e-07,2.34488e-07 -0.00293118,0.0034921,-0.000144945,-0.00359566,0.00292801 0.000225258,0.000219639,8.90878e-05,0.000221129,0.000221946
741 rs10268902,rs11563567,rs11768077,rs17429719,rs7790517 0 43.7123 inf 5 0 1.90252e-07 1.46074e-07,2.34645e-07 7.00737e-05,-0.0029486,0.00348376,-0.00361283,0.00292423 4.48084e-05,0.000227357,0.000219367,0.000222422,0.000221789
742 rs11563567,rs11768077,rs17429719,rs6970737,rs7790517 0 43.7099 inf 5 0 1.90183e-07 1.47221e-07,2.37596e-07 -0.00293389,0.00347693,-0.0036167,-6.59586e-05,0.0029072 0.000225822,0.00021921,0.000222874,4.30613e-05,0.000220814
743 rs11563567,rs11768077,rs17429719,rs34989520,rs7790517 0 43.6997 inf 5 0 1.90263e-07 1.49899e-07,2.3988e-07 -0.0028984,0.00352066,-0.00359599,7.50742e-05,0.00292714 0.000223314,0.000221708,0.000221206,4.78451e-05,0.000222
744 rs11563567,rs11768077,rs17429719,rs35240477,rs7790517 0 43.6949 inf 5 0 1.90248e-07 1.47318e-07,2.3705e-07 -0.00289831,0.00352042,-0.00359585,7.47366e-05,0.00292695 0.000223314,0.000221708,0.000221206,4.78451e-05,0.000222
745 rs113189091,rs11563567,rs11768077,rs17429719,rs7790517 0 43.6899 inf 5 0 1.90311e-07 1.50174e-07,2.36023e-07 -0.000119528,-0.00291237,0.00350136,-0.00360615,0.00291305 7.51094e-05,0.000223952,0.000220144,0.000221828,0.000221048
746 rs11563567,rs11768077,rs17429719,rs189848475,rs7790517 0 43.6702 inf 5 0 1.90255e-07 1.49567e-07,2.35144e-07 -0.00289374,0.00348259,-0.0035859,-0.000199598,0.00289272 0.000223172,0.000219333,0.000220735,0.000127525,0.000220366
747 rs11563567,rs11768077,rs17429249,rs17429719,rs7790517 0 43.6685 inf 5 0 1.89755e-07 1.49799e-07,2.34802e-07 -0.00279707,0.00348488,-8.26296e-05,-0.00354175,0.00286722 0.000231575,0.000219516,6.29291e-05,0.000221085,0.000220671
748 rs11563567,rs11768077,rs12674312,rs17429719,rs7790517 0 43.664 inf 5 0 1.89741e-07 1.46474e-07,2.34728e-07 -0.00279756,0.00348478,-8.21358e-05,-0.00354189,0.00286732 0.000231575,0.000219516,6.29291e-05,0.000221085,0.000220671
749 rs11563567,rs11768077,rs17429719,rs6963552,rs7790517 0 43.6634 inf 5 0 1.90092e-07 1.48674e-07,2.37275e-07 -0.00294341,0.00348105,-0.00360921,6.64087e-05,0.00291979 0.000227121,0.000219311,0.000222302,4.46331e-05,0.000221601
750 rs11563567,rs11768077,rs17429719,rs62456447,rs7790517 0 43.6623 inf 5 0 1.90229e-07 1.47627e-07,2.35803e-07 -0.00287861,0.00347471,-0.00356544,0.000176215,0.00289054 0.000222978,0.000219174,0.000220348,0.000113449,0.000220336
751 rs11563567,rs11767558,rs11768077,rs17429719,rs7790517 0 43.6584 inf 5 0 1.90132e-07 1.47514e-07,2.39681e-07 -0.00288065,-6.03797e-05,0.00351279,-0.00358717,0.00287292 0.000222979,4.00576e-05,0.000221157,0.000220818,0.000220421
752 rs10282366,rs11563567,rs11768077,rs17429719,rs7790517 0 43.6556 inf 5 0 1.89658e-07 1.47586e-07,2.37486e-07 -7.8989e-05,-0.0029644,0.00349443,-0.00364487,0.00290903 6.27728e-05,0.000233041,0.000220152,0.00022921,0.000221188
753 rs11563323,rs11563567,rs11768077,rs17429719,rs7790517 0 43.6537 inf 5 0 1.90159e-07 1.46847e-07,2.38133e-07 -8.23673e-05,-0.0028958,0.00347324,-0.00358764,0.00288361 5.41766e-05,0.000223246,0.000219158,0.000220831,0.000220297
754 rs11563567,rs11768077,rs17429719,rs6978648,rs7790517 0 43.6487 inf 5 0 1.90132e-07 1.47131e-07,2.35264e-07 -0.00285524,0.00347426,-0.00358986,7.13465e-05,0.00287167 0.000223541,0.000219171,0.000220942,4.7335e-05,0.000220451
755 rs11563567,rs11563992,rs11768077,rs17429719,rs7790517 0 43.643 inf 5 0 1.90125e-07 1.48619e-07,2.35915e-07 -0.00289562,-8.14794e-05,0.00347318,-0.0035874,0.00288362 0.000223246,5.41766e-05,0.000219158,0.000220831,0.000220297
756 rs11563567,rs11768077,rs17428890,rs17429719,rs7790517 0 43.6425 inf 5 0 1.90124e-07 1.49859e-07,2.34658e-07 -0.00289561,0.00347318,-8.14415e-05,-0.00358739,0.00288362 0.000223246,0.000219158,5.41766e-05,0.000220831,0.000220297
757 rs11563567,rs11768077,rs17429016,rs17429719,rs7790517 0 43.6417 inf 5 0 1.90121e-07 1.4646e-07,2.36171e-07 -0.0028956,0.00347317,-8.13709e-05,-0.00358737,0.00288362 0.000223246,0.000219158,5.41766e-05,0.000220831,0.000220297
758 rs11563567,rs11768077,rs17429719,rs6651067,rs7790517 0 43.6403 inf 5 0 1.90024e-07 1.45749e-07,2.36489e-07 -0.00289817,0.00350966,-0.00357973,6.50007e-05,0.00293062 0.000223361,0.000221015,0.000220567,4.46937e-05,0.000222609
759 rs11563567,rs11768077,rs17429719,rs2158769,rs7790517 0 43.6347 inf 5 0 1.90086e-07 1.44943e-07,2.3902e-07 -0.0028264,0.00346412,-0.003562,5.86106e-05,0.00285249 0.000225791,0.000219142,0.00022036,3.94771e-05,0.000221322
760 rs11563567,rs11768077,rs17429719,rs1806799,rs7790517 0 43.6296 inf 5 0 1.89991e-07 1.49911e-07,2.36514e-07 -0.00289811,0.00350919,-0.00357966,6.4281e-05,0.00293015 0.000223367,0.000221016,0.00022057,4.47122e-05,0.000222616
761 rs11563567,rs11563991,rs11768077,rs17429719,rs7790517 0 43.6233 inf 5 0 1.90063e-07 1.45573e-07,2.32603e-07 -0.00289529,-7.98311e-05,0.00347307,-0.00358695,0.00288363 0.000223246,5.41766e-05,0.000219158,0.000220831,0.000220297
762 rs11563567,rs11768077,rs17428974,rs17429719,rs7790517 0 43.6224 inf 5 0 1.9006e-07 1.48207e-07,2.38583e-07 -0.00289527,0.00347306,-7.9757e-05,-0.00358693,0.00288363 0.000223246,0.000219158,5.41766e-05,0.000220831,0.000220297
763 rs11563567,rs11768077,rs17429270,rs17429719,rs7790517 0 43.6206 inf 5 0 1.89641e-07 1.46963e-07,2.39244e-07 -0.00280329,0.00348191,-7.56868e-05,-0.00354316,0.00286707 0.000231114,0.000219422,6.06458e-05,0.00022107,0.000220718
764 rs11563567,rs11768077,rs17429719,rs4357199,rs7790517 0 43.6201 inf 5 0 1.89614e-07 1.4699e-07,2.37081e-07 -0.00280276,0.00348315,-0.00354329,-7.66577e-05,0.00286792 0.000231436,0.000219484,0.00022108,6.22109e-05,0.000220687
765 rs11563567,rs11768077,rs17429719,rs73075452,rs7790517 0 43.62 inf 5 0 1.90053e-07 1.47368e-07,2.39116e-07 -0.00289523,0.00347305,-0.00358688,-7.95563e-05,0.00288363 0.000223246,0.000219158,0.000220831,5.41766e-05,0.000220297
766 rs11563567,rs11768077,rs17429719,rs7790517,rs9332393 0 43.6162 inf 5 0 1.89616e-07 1.47027e-07,2.37128e-07 -0.00280344,0.00348225,-0.00354322,0.00286741,-7.56012e-05 0.000231269,0.000219444,0.000221083,0.000220711,6.12839e-05
767 rs11563567,rs11768077,rs17429719,rs1966331,rs7790517 0 43.6127 inf 5 0 1.89935e-07 1.4612e-07,2.39607e-07 -0.00294092,0.00348146,-0.00360756,6.30668e-05,0.00291929 0.000227245,0.000219344,0.000222366,4.47559e-05,0.00022171
768 rs11563567,rs11768077,rs117949964,rs17429719,rs7790517 0 43.6114 inf 5 0 1.90066e-07 1.47966e-07,2.40297e-07 -0.00289017,0.00346792,-0.000150354,-0.00357314,0.00288834 0.000223102,0.000219128,0.000101917,0.000220409,0.000220316
769 rs11563567,rs11563971,rs11768077,rs17429719,rs7790517 0 43.6104 inf 5 0 1.89588e-07 1.49435e-07,2.33042e-07 -0.0028043,-7.53285e-05,0.00348289,-0.00354385,0.00286832 0.000231303,6.18917e-05,0.000219481,0.000221061,0.000220677
770 rs11563567,rs11768077,rs17429719,rs28398534,rs7790517 0 43.6092 inf 5 0 1.89697e-07 1.50214e-07,2.36087e-07 -0.00287062,0.00349405,-0.00364715,0.000125688,0.0028762 0.000223077,0.000220089,0.000229402,9.81686e-05,0.000220383
771 rs11563447,rs11563567,rs11768077,rs17429719,rs7790517 0 43.609 inf 5 0 1.89609e-07 1.49517e-07,2.36089e-07 -7.41847e-05,-0.00280485,0.00348152,-0.00354366,0.00286735 6.03428e-05,0.000231023,0.000219415,0.000221059,0.000220716
772 rs11563567,rs11768077,rs17429719,rs6948488,rs7790517 0 43.6078 inf 5 0 1.90061e-07 1.45606e-07,2.40703e-07 -0.00286921,0.00346276,-0.00355854,-0.00012371,0.00286987 0.000223079,0.000219155,0.000220398,8.40212e-05,0.000220508
773 rs11563567,rs11768077,rs16874272,rs17429719,rs7790517 0 43.6068 inf 5 0 1.8999e-07 1.51678e-07,2.35169e-07 -0.00286033,0.0034747,6.97085e-05,-0.00359245,0.00287567 0.000223362,0.000219182,4.85103e-05,0.000221148,0.000220375
774 rs11563567,rs11563973,rs11768077,rs17429719,rs7790517 0 43.6049 inf 5 0 1.89591e-07 1.49008e-07,2.42085e-07 -0.00280507,-7.39079e-05,0.00348158,-0.00354369,0.00286747 0.000231114,6.06458e-05,0.000219422,0.00022107,0.000220718
775 rs11563567,rs11768077,rs17429719,rs6953463,rs7790517 0 43.6047 inf 5 0 1.89645e-07 1.46009e-07,2.33272e-07 -0.00292877,0.00345937,-0.00360406,6.25686e-05,0.00288753 0.000226481,0.000219231,0.000222502,5.00414e-05,0.000220314
776 rs11563567,rs11768077,rs17429719,rs17437978,rs7790517 0 43.6035 inf 5 0 1.90043e-07 1.46078e-07,2.39641e-07 -0.00286877,0.00348485,-0.00358103,-8.93326e-05,0.00287868 0.00022309,0.00021944,0.000220605,6.10432e-05,0.000220328
777 rs11563567,rs11768077,rs17429719,rs17439000,rs7790517 0 43.6025 inf 5 0 1.89257e-07 1.47179e-07,2.3687e-07 -0.00279635,0.00348918,-0.00354517,-7.74117e-05,0.00287276 0.000237853,0.000220173,0.000221278,7.74098e-05,0.000220587
778 rs11563567,rs11768077,rs17429719,rs6958086,rs7790517 0 43.5882 inf 5 0 1.89908e-07 1.482e-07,2.38401e-07 -0.00287907,0.00350876,-0.00358365,-5.61069e-05,0.00287321 0.000222977,0.000221092,0.000220734,4.02187e-05,0.000220434
779 rs10245801,rs11563567,rs11768077,rs17429719,rs7790517 0 43.5839 inf 5 0 1.89509e-07 1.48939e-07,2.35124e-07 7.25033e-05,-0.00280796,0.00348252,-0.00354447,0.00286893 6.20332e-05,0.000231148,0.000219493,0.000221077,0.000220677
780 rs11563567,rs11768077,rs17429719,rs6971604,rs7790517 0 43.5826 inf 5 0 1.89823e-07 1.45613e-07,2.34663e-07 -0.00286169,0.00349141,-0.00356727,6.16814e-05,0.00289958 0.000223352,0.000219828,0.000220352,4.56923e-05,0.000220596
781 rs11563567,rs11768077,rs17429719,rs6958873,rs7790517 0 43.5815 inf 5 0 1.89909e-07 1.45954e-07,2.3553e-07 -0.00286039,0.00347401,-0.00359138,6.78491e-05,0.0028753 0.000223382,0.000219174,0.00022113,4.86219e-05,0.000220386
782 rs11563567,rs11768077,rs17429361,rs17429719,rs7790517 0 43.581 inf 5 0 1.89196e-07 1.44671e-07,2.37591e-07 -0.00280045,0.00348784,-7.34189e-05,-0.00354598,0.00287308 0.000237721,0.000220136,7.68871e-05,0.000221288,0.000220598
783 rs1007862,rs11563567,rs11768077,rs17429719,rs7790517 0 43.5761 inf 5 0 1.89495e-07 1.46363e-07,2.35418e-07 -7.0704e-05,-0.00280823,0.00348108,-0.00354458,0.00286824 6.09546e-05,0.000231208,0.00021943,0.00022108,0.000220719
784 rs10240625,rs11563567,rs11768077,rs17429719,rs7790517 0 43.5685 inf 5 0 1.89931e-07 1.49094e-07,2.36422e-07 -8.58991e-05,-0.00286917,0.00348419,-0.00358043,0.00287889 6.10432e-05,0.00022309,0.00021944,0.000220605,0.000220328
785 rs11563567,rs11563976,rs11768077,rs17429719,rs7790517 0 43.5635 inf 5 0 1.89449e-07 1.49041e-07,2.37937e-07 -0.00280973,-6.93208e-05,0.00348105,-0.00354507,0.00286879 0.000231269,6.12839e-05,0.000219444,0.000221083,0.000220711
786 rs11563567,rs11563975,rs11768077,rs17429719,rs7790517 0 43.5609 inf 5 0 1.89441e-07 1.47793e-07,2.39462e-07 -0.00281006,-6.89937e-05,0.00348098,-0.00354517,0.00286886 0.000231269,6.12839e-05,0.000219444,0.000221083,0.000220711
787 rs11563567,rs11768077,rs17429719,rs35031241,rs7790517 0 43.5589 inf 5 0 1.8989e-07 1.47735e-07,2.39073e-07 -0.00289998,0.00347192,-0.00356369,7.92914e-05,0.00291191 0.000223483,0.000219149,0.000220351,5.72149e-05,0.00022121
788 rs10246298,rs11563567,rs11768077,rs17429719,rs7790517 0 43.5583 inf 5 0 1.89906e-07 1.46193e-07,2.36995e-07 0.000143259,-0.00287821,0.00345884,-0.0035586,0.00288069 0.000102764,0.000222978,0.000219221,0.000220402,0.00022031
789 rs11563567,rs11768077,rs17429177,rs17429719,rs7790517 0 43.5518 inf 5 0 1.89412e-07 1.43244e-07,2.36861e-07 -0.00281121,0.00348076,-6.78444e-05,-0.0035455,0.00286912 0.000231269,0.000219444,6.12839e-05,0.000221083,0.000220711
790 rs11563567,rs11768077,rs17429719,rs17429887,rs7790517 0 43.5487 inf 5 0 1.8952e-07 1.4624e-07,2.34059e-07 -0.00287342,0.00351237,-0.00355687,-9.90454e-05,0.00287592 0.00022303,0.00022239,0.000220468,8.42224e-05,0.000220406
791 rs10262979,rs11563567,rs11768077,rs17429719,rs7790517 0 43.5486 inf 5 0 1.8984e-07 1.51254e-07,2.4074e-07 -5.31681e-05,-0.00290956,0.00349457,-0.00357835,0.00290938 3.91108e-05,0.000224097,0.000220015,0.000220552,0.000221082
792 rs11563567,rs11768077,rs17429719,rs17472892,rs7790517 0 43.5473 inf 5 0 1.89869e-07 1.43163e-07,2.336e-07 -0.00286987,0.00346309,-0.003559,-0.00011548,0.00287081 0.000223079,0.000219155,0.000220398,8.40212e-05,0.000220508
793 rs11563567,rs11768077,rs17429719,rs2003460,rs7790517 0 43.5414 inf 5 0 1.89081e-07 1.42573e-07,2.34979e-07 -0.00280868,0.00348562,-0.00354803,-6.57531e-05,0.00287413 0.000237471,0.000220105,0.00022127,7.62154e-05,0.000220598
794 rs11563567,rs11768077,rs17429719,rs17472763,rs7790517 0 43.5413 inf 5 0 1.8985e-07 1.45297e-07,2.36321e-07 -0.00287033,0.00346308,-0.00355933,-0.000113617,0.00287108 0.000223071,0.000219155,0.000220393,8.32724e-05,0.000220503
795 rs11563567,rs11768077,rs17429719,rs62456385,rs7790517 0 43.5384 inf 5 0 1.89825e-07 1.46855e-07,2.37545e-07 -0.00289946,0.00347182,-0.00356373,7.73136e-05,0.00291121 0.000223483,0.000219149,0.000220351,5.72149e-05,0.00022121
796 rs11563567,rs11768077,rs17429719,rs17437775,rs7790517 0 43.5383 inf 5 0 1.8984e-07 1.47069e-07,2.37439e-07 -0.00286997,0.00346314,-0.00355907,-0.000114206,0.00287096 0.000223079,0.000219155,0.000220398,8.40212e-05,0.000220508
797 rs11563567,rs11768077,rs17429719,rs62456383,rs7790517 0 43.5363 inf 5 0 1.89819e-07 1.47847e-07,2.33718e-07 -0.00289922,0.00347136,-0.00356344,7.73628e-05,0.00291076 0.000223474,0.000219145,0.000220353,5.73901e-05,0.000221184
798 rs11563567,rs11768077,rs17429719,rs34147220,rs7790517 0 43.5319 inf 5 0 1.89805e-07 1.48878e-07,2.35547e-07 -0.00289911,0.00347134,-0.00356345,7.69371e-05,0.00291061 0.000223474,0.000219145,0.000220353,5.73901e-05,0.000221184
799 rs11563567,rs11768077,rs17429719,rs6957441,rs7790517 0 43.5296 inf 5 0 1.89388e-07 1.47054e-07,2.40498e-07 -0.00292285,0.00345951,-0.00359943,5.53868e-05,0.00288627 0.000226545,0.000219258,0.000222538,5.07624e-05,0.000220306
800 rs112406562,rs11563567,rs11768077,rs17429719,rs7790517 0 43.5276 inf 5 0 1.89806e-07 1.48072e-07,2.34543e-07 -0.00011268,-0.0028701,0.0034632,-0.00355916,0.00287113 8.40212e-05,0.000223079,0.000219155,0.000220398,0.000220508
801 rs11563567,rs11768077,rs17429719,rs2074337,rs7790517 0 43.5257 inf 5 0 1.89383e-07 1.48497e-07,2.34097e-07 -0.00292238,0.0034598,-0.00359911,5.49017e-05,0.0028864 0.000226492,0.00021925,0.000222512,5.04835e-05,0.000220307
802 rs111694105,rs11563567,rs11768077,rs17429719,rs7790517 0 43.5251 inf 5 0 1.89799e-07 1.48428e-07,2.36899e-07 -0.000112324,-0.00287012,0.00346322,-0.00355918,0.00287117 8.40212e-05,0.000223079,0.000219155,0.000220398,0.000220508
803 rs11563567,rs11768077,rs17429719,rs34963667,rs7790517 0 43.5249 inf 5 0 1.89783e-07 1.47238e-07,2.37536e-07 -0.00289911,0.00347175,-0.00356376,7.59899e-05,0.00291075 0.000223483,0.000219149,0.000220351,5.72149e-05,0.00022121
804 rs113798742,rs11563567,rs11768077,rs17429719,rs7790517 0 43.5239 inf 5 0 1.89795e-07 1.43747e-07,2.35001e-07 -0.00011214,-0.00287014,0.00346323,-0.00355919,0.00287119 8.40212e-05,0.000223079,0.000219155,0.000220398,0.000220508
805 rs11563567,rs11761403,rs11768077,rs17429719,rs7790517 0 43.5226 inf 5 0 1.89698e-07 1.44821e-07,2.35501e-07 -0.00292863,-6.06969e-05,0.00348103,-0.0035993,0.00291448 0.000226298,4.73882e-05,0.000219374,0.000221927,0.000221572
806 rs11563567,rs11768077,rs11971150,rs17429719,rs7790517 0 43.52 inf 5 0 1.89782e-07 1.49488e-07,2.37026e-07 -0.00287018,0.00346325,-0.000111582,-0.00355922,0.00287126 0.000223079,0.000219155,8.40212e-05,0.000220398,0.000220508
807 rs11563567,rs11768077,rs17428464,rs17429719,rs7790517 0 43.5192 inf 5 0 1.89746e-07 1.46754e-07,2.36936e-07 -0.00291045,0.0034943,-5.11795e-05,-0.00357888,0.00290965 0.000224258,0.000220067,3.91344e-05,0.000220587,0.000221163
808 rs11563567,rs11768077,rs11983027,rs17429719,rs7790517 0 43.5181 inf 5 0 1.89776e-07 1.49692e-07,2.39259e-07 -0.00287021,0.00346326,-0.000111303,-0.00355924,0.00287129 0.000223079,0.000219155,8.40212e-05,0.000220398,0.000220508
809 rs11563567,rs11768077,rs11975202,rs17429719,rs7790517 0 43.5181 inf 5 0 1.89776e-07 1.48286e-07,2.37898e-07 -0.00287021,0.00346326,-0.000111299,-0.00355924,0.00287129 0.000223079,0.000219155,8.40212e-05,0.000220398,0.000220508
810 rs11563567,rs11768077,rs11983008,rs17429719,rs7790517 0 43.5181 inf 5 0 1.89776e-07 1.43722e-07,2.36686e-07 -0.00287021,0.00346326,-0.000111298,-0.00355924,0.00287129 0.000223079,0.000219155,8.40212e-05,0.000220398,0.000220508
811 rs11520770,rs11563567,rs11768077,rs17429719,rs7790517 0 43.5169 inf 5 0 1.88999e-07 1.45747e-07,2.33729e-07 -6.03567e-05,-0.00281411,0.00348435,-0.00354912,0.00287459 7.63645e-05,0.000237677,0.000220132,0.000221313,0.000220623
812 rs11563567,rs11768077,rs17429719,rs17472756,rs7790517 0 43.5168 inf 5 0 1.89772e-07 1.50925e-07,2.36492e-07 -0.00287022,0.00346327,-0.00355925,-0.000111115,0.00287131 0.000223079,0.000219155,0.000220398,8.40212e-05,0.000220508
813 rs11563567,rs11564022,rs11768077,rs17429719,rs7790517 0 43.5165 inf 5 0 1.89737e-07 1.47285e-07,2.36948e-07 -0.00291034,-5.09981e-05,0.0034942,-0.00357883,0.00290956 0.000224258,3.91344e-05,0.000220067,0.000220587,0.000221163
814 rs11563567,rs11564023,rs11768077,rs17429719,rs7790517 0 43.5058 inf 5 0 1.89703e-07 1.46274e-07,2.35186e-07 -0.00290977,-5.02299e-05,0.00349367,-0.00357844,0.00290895 0.000224249,3.91279e-05,0.000220057,0.00022058,0.000221147
815 rs11563567,rs11564003,rs11768077,rs17429719,rs7790517 0 43.4942 inf 5 0 1.89685e-07 1.46017e-07,2.3534e-07 -0.00287506,-8.15566e-05,0.00346701,-0.00357268,0.00288725 0.000223,6.4043e-05,0.000219129,0.000220421,0.000220311
816 rs11563567,rs11768077,rs1548625,rs17429719,rs7790517 0 43.4905 inf 5 0 1.89691e-07 1.44436e-07,2.3698e-07 -0.00287829,0.00345959,0.00013124,-0.00355917,0.00288097 0.000222978,0.000219221,0.000102764,0.000220402,0.00022031
817 rs11563567,rs11768077,rs11977099,rs17429719,rs7790517 0 43.49 inf 5 0 1.89687e-07 1.47167e-07,2.38076e-07 -0.00286819,0.00346399,-9.86211e-05,-0.00355858,0.00287066 0.000223143,0.000219148,7.73575e-05,0.000220414,0.000220548
818 rs1158633,rs11768077,rs17429719,rs2074336,rs7790517 0 43.4888 inf 5 0 1.89499e-07 1.47637e-07,2.35992e-07 -4.01032e-05,0.00347485,-0.00359793,-0.00291341,0.00290038 4.25494e-05,0.000219181,0.000222604,0.000225276,0.000220693
819 rs11563567,rs11768077,rs17429719,rs7790517,rs7792725 0 43.4856 inf 5 0 1.89658e-07 1.47291e-07,2.36686e-07 -0.00289701,0.00347088,-0.00356324,0.00290858,7.22359e-05 0.000223429,0.000219142,0.000220355,0.000221157,5.74218e-05
820 rs11563567,rs11768077,rs139569917,rs17429719,rs7790517 0 43.4855 inf 5 0 1.89658e-07 1.49358e-07,2.38706e-07 -0.0028969,0.00347051,7.24718e-05,-0.00356301,0.0029083 0.000223423,0.000219139,5.76011e-05,0.000220356,0.000221137
821 rs11563567,rs11768077,rs145012977,rs17429719,rs7790517 0 43.4824 inf 5 0 1.89607e-07 1.47544e-07,2.36345e-07 -0.00285439,0.00346241,-0.000103814,-0.00356348,0.00287745 0.000223887,0.000219172,8.4537e-05,0.000220354,0.000220363
822 rs11563567,rs11768077,rs17429719,rs6952950,rs7790517 0 43.4795 inf 5 0 1.89652e-07 1.46721e-07,2.36687e-07 -0.0029007,0.00348715,-0.00358329,0.000186853,0.0029082 0.000223638,0.000219673,0.000220806,0.000148956,0.000221135
823 rs11563567,rs11768077,rs17429719,rs6461996,rs7790517 0 43.4786 inf 5 0 1.89651e-07 1.48331e-07,2.36918e-07 -0.0028714,0.00346342,-0.00356008,-0.000103516,0.00287228 0.000223063,0.000219155,0.000220389,8.25467e-05,0.000220497
824 rs11563567,rs11768077,rs17429719,rs17437824,rs7790517 0 43.478 inf 5 0 1.89649e-07 1.47412e-07,2.38364e-07 -0.00286838,0.00346405,-0.0035587,-9.69238e-05,0.00287089 0.000223143,0.000219148,0.000220414,7.73575e-05,0.000220548
825 rs11563567,rs11768077,rs17429719,rs7790517,rs7808573 0 43.4767 inf 5 0 1.89611e-07 1.47295e-07,2.3366e-07 -0.00290852,0.00349279,-0.00357799,0.00290814,-4.82396e-05 0.000224251,0.000220071,0.000220583,0.000221164,3.92013e-05
826 rs11563567,rs11768077,rs17428240,rs17429719,rs7790517 0 43.471 inf 5 0 1.89627e-07 1.48324e-07,2.36192e-07 -0.00286819,0.00346416,-9.66594e-05,-0.00355854,0.00287093 0.000223153,0.000219147,7.79547e-05,0.000220418,0.000220552
827 rs11563567,rs11564028,rs11768077,rs17429719,rs7790517 0 43.4659 inf 5 0 1.89595e-07 1.47016e-07,2.35907e-07 -0.00289649,7.01368e-05,0.00347079,-0.0035633,0.00290787 0.000223429,5.74218e-05,0.000219142,0.000220355,0.000221157
828 rs11563567,rs11768077,rs148562694,rs17429719,rs7790517 0 43.4547 inf 5 0 1.89565e-07 1.48353e-07,2.3434e-07 -0.00288051,0.00348242,-0.000100965,-0.00357206,0.0028825 0.00022298,0.000219467,8.39286e-05,0.000220416,0.000220301
829 rs11563567,rs11768077,rs17428157,rs17429719,rs7790517 0 43.4543 inf 5 0 1.89573e-07 1.46754e-07,2.36968e-07 -0.00287226,0.00346491,-0.000101575,-0.00356018,0.00287339 0.00022305,0.000219141,8.40736e-05,0.000220391,0.000220474
830 rs11563567,rs11768077,rs17429719,rs35786897,rs7790517 0 43.4522 inf 5 0 1.89567e-07 1.46047e-07,2.38564e-07 -0.0028685,0.00346427,-0.00355874,-9.39055e-05,0.00287131 0.000223153,0.000219147,0.000220418,7.79547e-05,0.000220552
831 rs11563567,rs11768077,rs17429719,rs17502037,rs7790517 0 43.4512 inf 5 0 1.89564e-07 1.46804e-07,2.37912e-07 -0.00286852,0.00346427,-0.00355875,-9.37515e-05,0.00287133 0.000223153,0.000219147,0.000220418,7.79547e-05,0.000220552
832 rs11563567,rs11768077,rs17428074,rs17429719,rs7790517 0 43.4502 inf 5 0 1.89561e-07 1.4902e-07,2.38265e-07 -0.00287104,0.00346368,-0.000100903,-0.00355982,0.00287248 0.000223079,0.000219155,8.40212e-05,0.000220398,0.000220508
833 rs11563567,rs11768077,rs17429719,rs17438034,rs7790517 0 43.4493 inf 5 0 1.89546e-07 1.47204e-07,2.36043e-07 -0.00291065,0.00348128,-0.0035845,-0.000110571,0.0029096 0.000224538,0.000219422,0.000220927,9.27703e-05,0.000221336
834 rs11563567,rs11768077,rs17429719,rs7790517,rs80116417 0 43.4486 inf 5 0 1.89556e-07 1.46294e-07,2.34161e-07 -0.00287106,0.00346369,-0.00355983,0.00287252,-0.000100631 0.000223079,0.000219155,0.000220398,0.000220508,8.40212e-05
835 rs113155788,rs11563567,rs11768077,rs17429719,rs7790517 0 43.4475 inf 5 0 1.89553e-07 1.48206e-07,2.39209e-07 -0.000100464,-0.00287108,0.0034637,-0.00355984,0.00287254 8.40212e-05,0.000223079,0.000219155,0.000220398,0.000220508
836 rs113053497,rs11563567,rs11768077,rs17429719,rs7790517 0 43.4468 inf 5 0 1.89498e-07 1.47463e-07,2.33131e-07 -9.87778e-05,-0.00285793,0.00346541,-0.00356625,0.00287941 8.50079e-05,0.000223724,0.000219138,0.000220349,0.000220333
837 rs11563567,rs11768077,rs17429719,rs722563,rs7790517 0 43.4454 inf 5 0 1.8915e-07 1.47962e-07,2.39038e-07 -0.00282922,0.0034738,-0.00354663,5.29633e-05,0.0028731 0.000229496,0.000219227,0.000221296,5.76085e-05,0.00022062
838 rs11563567,rs11768077,rs17429719,rs17449683,rs7790517 0 43.4446 inf 5 0 1.89523e-07 1.46002e-07,2.35729e-07 -0.0028749,0.0034679,-0.00357283,-7.49764e-05,0.00288816 0.000223006,0.000219128,0.000220437,6.36713e-05,0.000220324
839 rs11563567,rs11768077,rs17429719,rs72593276,rs7790517 0 43.4307 inf 5 0 1.89447e-07 1.45924e-07,2.35755e-07 -0.00285852,0.00346548,-0.00356622,-9.60304e-05,0.00287954 0.000223724,0.000219138,0.000220349,8.50079e-05,0.000220333
840 rs11563567,rs11768077,rs17428116,rs17429719,rs7790517 0 43.4307 inf 5 0 1.89499e-07 1.4802e-07,2.3844e-07 -0.0028713,0.00346381,-9.77068e-05,-0.00355999,0.00287285 0.000223079,0.000219155,8.40212e-05,0.000220398,0.000220508
841 rs11563567,rs11768077,rs118127633,rs17429719,rs7790517 0 43.4267 inf 5 0 1.89485e-07 1.4709e-07,2.40642e-07 -0.00287948,0.00346351,-0.000157877,-0.00356545,0.00288014 0.000222977,0.000219159,0.000136819,0.000220348,0.000220323
842 rs11563567,rs11768077,rs17428904,rs17429719,rs7790517 0 43.4264 inf 5 0 1.89474e-07 1.46017e-07,2.33828e-07 -0.00289582,0.00348503,0.000100936,-0.00357649,0.00290602 0.00022345,0.000219645,8.79874e-05,0.000220558,0.000221126
843 rs11563567,rs11564044,rs11768077,rs17429719,rs7790517 0 43.4249 inf 5 0 1.89481e-07 1.47092e-07,2.34227e-07 -0.00286897,-8.97489e-05,0.00346442,-0.00355903,0.00287187 0.000223153,7.79547e-05,0.000219147,0.000220418,0.000220552
844 rs11563567,rs11564004,rs11768077,rs17429719,rs7790517 0 43.4215 inf 5 0 1.89427e-07 1.48144e-07,2.34812e-07 -0.00285562,-8.65671e-05,0.00345956,-0.00356129,0.00287426 0.00022397,7.75014e-05,0.000219251,0.000220379,0.000220472
845 rs11563567,rs11768077,rs12700797,rs17429719,rs7790517 0 43.4208 inf 5 0 1.89433e-07 1.46495e-07,2.37782e-07 -0.00290581,0.00349044,-4.39276e-05,-0.0035767,0.0029058 0.000224242,0.000220061,3.9194e-05,0.000220577,0.000221148
846 rs11563567,rs11768077,rs17429719,rs724634,rs7790517 0 43.4045 inf 5 0 1.89234e-07 1.47967e-07,2.33302e-07 -0.00294207,0.0034773,-0.00358642,4.1887e-05,0.00292115 0.000231985,0.000219344,0.000221379,4.26159e-05,0.000223503
847 rs11563567,rs11768077,rs17429719,rs6953618,rs7790517 0 43.4036 inf 5 0 1.89345e-07 1.48092e-07,2.32722e-07 -0.00288581,0.00348563,-0.00356828,4.83075e-05,0.00290393 0.000223065,0.000219774,0.000220364,4.54801e-05,0.000221088
848 rs11563567,rs11768077,rs17429719,rs17439118,rs7790517 0 43.4016 inf 5 0 1.89224e-07 1.46743e-07,2.34778e-07 -0.00294164,0.00347723,-0.00358627,4.15945e-05,0.00292089 0.000231985,0.000219344,0.000221379,4.26159e-05,0.000223503
849 rs11563567,rs11768077,rs17429719,rs6462000,rs7790517 0 43.3987 inf 5 0 1.8934e-07 1.4643e-07,2.35411e-07 -0.00286026,0.00346993,-0.00356604,9.73369e-05,0.00288202 0.00022369,0.000219138,0.000220348,9.19576e-05,0.000220305
850 rs11563567,rs11768077,rs17429719,rs6961010,rs7790517 0 43.3936 inf 5 0 1.89199e-07 1.46169e-07,2.34824e-07 -0.00294042,0.00347705,-0.00358587,4.07873e-05,0.00292018 0.000231985,0.000219344,0.000221379,4.26159e-05,0.000223503
851 rs11563567,rs1158633,rs11768077,rs17429719,rs7790517 0 43.3871 inf 5 0 1.89177e-07 1.4814e-07,2.32113e-07 -0.00290933,-3.99934e-05,0.00347225,-0.00359516,0.0028965 0.000225276,4.25494e-05,0.000219181,0.000222604,0.000220693
852 rs11563567,rs11563997,rs11768077,rs17429719,rs7790517 0 43.3851 inf 5 0 1.8917e-07 1.48624e-07,2.3239e-07 -0.00290917,-3.97833e-05,0.00347223,-0.003595,0.00289644 0.000225276,4.25494e-05,0.000219181,0.000222604,0.000220693
853 rs11563567,rs11768077,rs17428025,rs17429719,rs7790517 0 43.3828 inf 5 0 1.89344e-07 1.43155e-07,2.33223e-07 -0.00286533,0.00345985,-0.000112798,-0.00355459,0.00286721 0.000223357,0.000219255,0.000106261,0.000220585,0.000220869
854 rs10276966,rs11563567,rs11768077,rs17429719,rs7790517 0 43.3821 inf 5 0 1.89021e-07 1.47593e-07,2.37674e-07 4.11914e-05,-0.00286068,0.0034615,-0.00359,0.00287576 5.08317e-05,0.000224139,0.000219264,0.000222421,0.000220535
855 rs10265742,rs11563567,rs11768077,rs17429719,rs7790517 0 43.3807 inf 5 0 1.89157e-07 1.49106e-07,2.37471e-07 3.94315e-05,-0.00293893,0.00347712,-0.00358558,0.00291954 4.26313e-05,0.000232154,0.000219363,0.00022142,0.000223609
856 rs11563567,rs11564033,rs11768077,rs17429719,rs7790517 0 43.38 inf 5 0 1.89282e-07 1.48721e-07,2.3643e-07 -0.00285862,-8.60646e-05,0.00346332,-0.00356382,0.00287858 0.000223887,8.4537e-05,0.000219172,0.000220354,0.000220363
857 rs112239443,rs11563567,rs11768077,rs17429719,rs7790517 0 43.3759 inf 5 0 1.89269e-07 1.45398e-07,2.34615e-07 -8.52821e-05,-0.00285881,0.00346336,-0.00356383,0.00287863 8.4537e-05,0.000223887,0.000219172,0.000220354,0.000220363
858 rs11563567,rs11768077,rs17429719,rs6957243,rs7790517 0 43.3752 inf 5 0 1.88999e-07 1.4609e-07,2.36e-07 -0.00286113,0.00346166,-0.00358939,4.01774e-05,0.00287597 0.000224139,0.000219264,0.000222421,5.08317e-05,0.000220535
859 rs11563567,rs11768077,rs17429719,rs17438771,rs7790517 0 43.3726 inf 5 0 1.89304e-07 1.46288e-07,2.33695e-07 -0.00289417,0.00348332,-0.0035754,9.09477e-05,0.00290384 0.00022345,0.000219645,0.000220558,8.79874e-05,0.000221126
860 rs11563567,rs11768077,rs17429719,rs1859670,rs7790517 0 43.37 inf 5 0 1.89276e-07 1.46815e-07,2.35558e-07 -0.00289898,0.00348636,-0.00357339,-3.9517e-05,0.00290056 0.000223834,0.000219897,0.000220487,3.89854e-05,0.000220896
861 rs11563567,rs11768077,rs17429719,rs6960719,rs7790517 0 43.3685 inf 5 0 1.89115e-07 1.46389e-07,2.34956e-07 -0.00290781,0.00347191,-0.00359366,-3.79863e-05,0.00289573 0.000225284,0.000219178,0.00022261,4.26229e-05,0.000220685
862 rs11563567,rs11564027,rs11768077,rs17429719,rs7790517 0 43.3618 inf 5 0 1.89224e-07 1.47851e-07,2.35873e-07 -0.00285947,-8.25131e-05,0.0034635,-0.00356388,0.00287881 0.000223887,8.4537e-05,0.000219172,0.000220354,0.000220363
863 rs11563567,rs11768077,rs17429719,rs35903750,rs7790517 0 43.3613 inf 5 0 1.89198e-07 1.45208e-07,2.33735e-07 -0.00287308,0.00347249,-0.00356742,4.27934e-05,0.00286204 0.000223068,0.000219184,0.000220357,4.47567e-05,0.000221499
864 rs11563567,rs11768077,rs17429719,rs77039757,rs7790517 0 43.3581 inf 5 0 1.8926e-07 1.47352e-07,2.39123e-07 -0.00288543,0.00348304,-0.00357532,8.63713e-05,0.00289525 0.000223065,0.000219659,0.000220568,8.61478e-05,0.000220579
865 rs11563567,rs11564041,rs11768077,rs17429719,rs7790517 0 43.3581 inf 5 0 1.89217e-07 1.46874e-07,2.39896e-07 -0.00286143,-8.24882e-05,0.0034658,-0.00356611,0.00288018 0.000223724,8.50079e-05,0.000219138,0.000220349,0.000220333
866 rs10951163,rs11563567,rs11768077,rs17429719,rs7790517 0 43.3528 inf 5 0 1.89071e-07 1.49352e-07,2.34088e-07 3.63686e-05,-0.00293348,0.00347592,-0.00358344,0.002916 4.25648e-05,0.000231865,0.000219337,0.000221353,0.000223444
867 rs11563567,rs11768077,rs17429719,rs4722701,rs7790517 0 43.3496 inf 5 0 1.88995e-07 1.46213e-07,2.36164e-07 -0.00288865,0.00346824,-0.00358145,3.50816e-05,0.00291356 0.000223304,0.000219129,0.000221285,4.45972e-05,0.000223464
868 rs10241677,rs11563567,rs11768077,rs17429719,rs7790517 0 43.3441 inf 5 0 1.88901e-07 1.46104e-07,2.30204e-07 3.52608e-05,-0.00286245,0.00346185,-0.00358584,0.0028761 5.07513e-05,0.00022427,0.000219292,0.000222295,0.000220595
869 rs11563567,rs11768077,rs13224916,rs17429719,rs7790517 0 43.3426 inf 5 0 1.89199e-07 1.46965e-07,2.30843e-07 -0.00289431,0.00348166,4.72668e-05,-0.00357118,0.00290352 0.000223539,0.00021961,4.93896e-05,0.000220429,0.000221232
870 rs11563567,rs11768077,rs17429719,rs3846999,rs7790517 0 43.3423 inf 5 0 1.89089e-07 1.45728e-07,2.32505e-07 -0.0029036,0.00346722,-0.00358219,-3.84008e-05,0.00289252 0.000224743,0.000219129,0.000221188,4.41658e-05,0.000220511
871 rs11563567,rs11563582,rs11768077,rs17429719,rs7790517 0 43.338 inf 5 0 1.89191e-07 1.45468e-07,2.357e-07 -0.00290143,-6.68409e-05,0.00347518,-0.00357899,0.00290135 0.000224204,7.02718e-05,0.000219268,0.000220808,0.000221045
872 rs11563567,rs11768077,rs17429719,rs4722702,rs7790517 0 43.3366 inf 5 0 1.88953e-07 1.4583e-07,2.36678e-07 -0.00288818,0.00346822,-0.00358066,3.33451e-05,0.0029121 0.000223304,0.000219129,0.000221285,4.45972e-05,0.000223464
873 rs11563567,rs11768077,rs17429719,rs34226948,rs7790517 0 43.3347 inf 5 0 1.89065e-07 1.47625e-07,2.36201e-07 -0.00290302,0.00346723,-0.00358179,-3.74989e-05,0.00289232 0.000224743,0.000219129,0.000221188,4.41658e-05,0.000220511
874 rs11563567,rs11768077,rs17429719,rs6951650,rs7790517 0 43.3344 inf 5 0 1.89064e-07 1.48014e-07,2.37658e-07 -0.00290301,0.00346723,-0.00358178,3.74709e-05,0.00289231 0.000224743,0.000219129,0.000221188,4.41658e-05,0.000220511
875 rs11563567,rs11768077,rs17429719,rs17438083,rs7790517 0 43.3341 inf 5 0 1.89186e-07 1.46504e-07,2.34147e-07 -0.00288985,0.00346598,-0.00356581,5.99984e-05,0.00288881 0.000223263,0.000219136,0.000220348,6.33586e-05,0.000220354
876 rs11563567,rs11768077,rs17428046,rs17429719,rs7790517 0 43.3329 inf 5 0 1.89186e-07 1.45274e-07,2.36835e-07 -0.00286537,0.00346,-9.14948e-05,-0.00355504,0.00286763 0.000223452,0.000219281,9.66423e-05,0.000220622,0.00022098
877 rs11563567,rs11768077,rs17429719,rs7790517,rs9691111 0 43.332 inf 5 0 1.88938e-07 1.47308e-07,2.34938e-07 -0.00288793,0.00346821,-0.00358026,0.00291158,3.2701e-05 0.000223299,0.000219129,0.000221273,0.000223471,4.46276e-05
878 rs11563567,rs11768077,rs17429719,rs757141,rs7790517 0 43.3319 inf 5 0 1.88938e-07 1.46602e-07,2.36215e-07 -0.00288793,0.00346821,-0.00358025,3.26874e-05,0.00291156 0.000223299,0.000219129,0.000221273,4.46276e-05,0.000223471
879 rs11563567,rs11768077,rs17429719,rs2074341,rs7790517 0 43.3313 inf 5 0 1.88936e-07 1.46144e-07,2.31683e-07 -0.00288791,0.0034682,-0.00358022,3.26089e-05,0.0029115 0.000223299,0.000219129,0.000221273,4.46276e-05,0.000223471
880 rs11563567,rs11768077,rs17429719,rs17439395,rs7790517 0 43.3309 inf 5 0 1.888e-07 1.50236e-07,2.36478e-07 -0.00285745,0.00347103,-0.00356877,-5.48898e-05,0.00288829 0.000226102,0.000219201,0.000220422,9.47229e-05,0.000220417
881 rs11563567,rs11768077,rs17429719,rs1989910,rs7790517 0 43.3301 inf 5 0 1.88932e-07 1.48352e-07,2.34536e-07 -0.00288786,0.0034682,-0.00358014,3.24363e-05,0.00291135 0.000223299,0.000219129,0.000221273,4.46276e-05,0.000223471
882 rs10274728,rs11563567,rs11768077,rs17429719,rs7790517 0 43.3294 inf 5 0 1.88998e-07 1.44585e-07,2.3593e-07 -3.36824e-05,-0.00293492,0.00348378,-0.00359065,0.00291974 4.26446e-05,0.000233889,0.000220066,0.000222647,0.000224878
883 rs11563567,rs11768077,rs17429719,rs7790517,rs79773221 0 43.3284 inf 5 0 1.88792e-07 1.48052e-07,2.34293e-07 -0.00285782,0.00347097,-0.00356871,0.00288822,-5.39463e-05 0.000226102,0.000219201,0.000220422,0.000220417,9.47229e-05
884 rs10227609,rs11563567,rs11768077,rs17429719,rs7790517 0 43.3278 inf 5 0 1.89164e-07 1.48335e-07,2.36698e-07 7.93877e-05,-0.00288383,0.00348042,-0.00357291,0.00289339 8.53473e-05,0.000223034,0.000219552,0.000220494,0.000220524
885 rs11563567,rs11768077,rs17429719,rs4719891,rs7790517 0 43.3261 inf 5 0 1.88824e-07 1.48822e-07,2.35731e-07 -0.00289807,0.00346277,-0.00358259,2.92109e-05,0.00288428 0.000225132,0.000219281,0.000222138,4.79653e-05,0.000220297
886 rs11563567,rs11768077,rs17429719,rs6949285,rs7790517 0 43.3255 inf 5 0 1.89071e-07 1.47224e-07,2.36305e-07 -0.0028919,0.00347654,-0.00356048,-3.45513e-05,0.00288731 0.000223476,0.00021937,0.000220424,4.04286e-05,0.000220329
887 rs11563567,rs11768077,rs17429719,rs60356285,rs7790517 0 43.3255 inf 5 0 1.89162e-07 1.46171e-07,2.38368e-07 -0.00286563,0.00346015,-0.00355524,-8.97198e-05,0.00286795 0.000223452,0.000219281,0.000220622,9.66423e-05,0.00022098
888 rs11563567,rs11768077,rs17429719,rs6953785,rs7790517 0 43.3243 inf 5 0 1.88914e-07 1.46216e-07,2.34111e-07 -0.00288763,0.00346819,-0.00357976,3.15996e-05,0.00291065 0.000223299,0.000219129,0.000221273,4.46276e-05,0.000223471
889 rs11563567,rs11768077,rs17429719,rs59133852,rs7790517 0 43.3238 inf 5 0 1.89156e-07 1.48136e-07,2.35514e-07 -0.00286563,0.0034598,-0.00355519,-8.82473e-05,0.00286766 0.000223457,0.000219297,0.000220627,9.54975e-05,0.000221012
890 rs10268623,rs11563567,rs11768077,rs17429719,rs7790517 0 43.322 inf 5 0 1.88907e-07 1.44446e-07,2.38203e-07 3.12652e-05,-0.00288754,0.00346819,-0.00357961,0.00291037 4.46276e-05,0.000223299,0.000219129,0.000221273,0.000223471
891 rs11563567,rs11768077,rs17429719,rs7790517,rs7807747 0 43.3212 inf 5 0 1.88808e-07 1.46026e-07,2.34963e-07 -0.00289749,0.00346293,-0.00358205,0.00288428,2.83025e-05 0.000225132,0.000219281,0.000222138,0.000220297,4.79653e-05
892 rs11563567,rs11768077,rs11768533,rs17429719,rs7790517 0 43.3175 inf 5 0 1.88939e-07 1.46793e-07,2.40939e-07 -0.00288173,0.00349449,-4.4473e-05,-0.00356951,0.00288314 0.000223005,0.00022214,6.0626e-05,0.000220417,0.000220301
893 rs11563567,rs11768077,rs17429719,rs28357182,rs7790517 0 43.3167 inf 5 0 1.89137e-07 1.48378e-07,2.40507e-07 -0.00287902,0.00346512,-0.00356484,-0.000104675,0.00288023 0.000222977,0.000219147,0.000220349,0.000115184,0.000220337
894 rs11563567,rs11768077,rs17429719,rs7790517,rs78841854 0 43.3135 inf 5 0 1.88745e-07 1.47767e-07,2.36237e-07 -0.00286021,0.00347061,-0.00356834,0.00288775,-4.7889e-05 0.000226102,0.000219201,0.000220422,0.000220417,9.47229e-05
895 rs11563567,rs11768077,rs17429719,rs17437657,rs7790517 0 43.3131 inf 5 0 1.89114e-07 1.48332e-07,2.3368e-07 -0.00289481,0.00347449,-0.0035719,5.91363e-05,0.00290488 0.000223671,0.000219259,0.000220467,6.64669e-05,0.000221534
896 rs10228450,rs11563567,rs11768077,rs17429719,rs7790517 0 43.3024 inf 5 0 1.88899e-07 1.47485e-07,2.35171e-07 2.96813e-05,-0.00287424,0.00347224,-0.00355746,0.00286436 4.28457e-05,0.00022309,0.000219224,0.000220649,0.000222127
897 rs11563567,rs11768077,rs138730184,rs17429719,rs7790517 0 43.2998 inf 5 0 1.89076e-07 1.47091e-07,2.36796e-07 -0.00289529,0.00348224,-9.0238e-05,-0.00358377,0.00289699 0.000223767,0.000219777,0.000105056,0.000221378,0.000220809
898 rs11563567,rs11768077,rs17429719,rs17473900,rs7790517 0 43.2974 inf 5 0 1.89011e-07 1.47057e-07,2.36983e-07 -0.00288363,0.00348067,-0.00356736,3.69668e-05,0.00289855 0.000223047,0.000219721,0.000220361,4.61267e-05,0.000221036
899 rs10231814,rs11563567,rs11768077,rs17429719,rs7790517 0 43.297 inf 5 0 1.89067e-07 1.46529e-07,2.33415e-07 7.1305e-05,-0.00288456,0.00348051,-0.00357385,0.00289381 8.37976e-05,0.000223068,0.000219641,0.000220569,0.000220594
900 rs11563567,rs11763775,rs11768077,rs17429719,rs7790517 0 43.2961 inf 5 0 1.88825e-07 1.47241e-07,2.371e-07 -0.00288645,2.72066e-05,0.00346813,-0.00357777,0.00290696 0.000223299,4.46276e-05,0.000219129,0.000221273,0.000223471
901 rs11563567,rs11768077,rs17429719,rs6462012,rs7790517 0 43.2957 inf 5 0 1.8898e-07 1.49421e-07,2.36645e-07 -0.00290159,0.00347143,-0.0035838,3.27656e-05,0.00289729 0.000224857,0.00021918,0.000221623,4.23756e-05,0.000220959
902 rs11563567,rs11768077,rs12534981,rs17429719,rs7790517 0 43.2906 inf 5 0 1.88943e-07 1.48091e-07,2.36485e-07 -0.00287513,0.00348377,-3.03923e-05,-0.00356952,0.00287118 0.000223044,0.000220204,4.12342e-05,0.000220417,0.00022099
903 rs11563567,rs11768077,rs17429719,rs17438445,rs7790517 0 43.29 inf 5 0 1.89039e-07 1.43063e-07,2.37107e-07 -0.00287795,0.00346305,-0.00356776,-4.48911e-05,0.00287923 0.000222982,0.000219202,0.000220366,5.43268e-05,0.000220375
904 rs11563567,rs11768077,rs17429719,rs35740043,rs7790517 0 43.2897 inf 5 0 1.8894e-07 1.45854e-07,2.33401e-07 -0.00287514,0.00348371,-0.00356951,-3.02836e-05,0.00287123 0.000223044,0.000220204,0.000220417,4.12342e-05,0.00022099
905 rs11563567,rs11761137,rs11768077,rs17429719,rs7790517 0 43.2889 inf 5 0 1.8904e-07 1.50274e-07,2.36772e-07 -0.00288834,5.25338e-05,0.00346553,-0.00356521,0.00288731 0.000223254,6.34912e-05,0.000219145,0.000220348,0.000220331
906 rs11563567,rs11563574,rs11768077,rs17429719,rs7790517 0 43.2874 inf 5 0 1.88585e-07 1.44783e-07,2.3972e-07 -0.00288842,9.24743e-06,0.00346602,-0.00356817,0.00288615 0.000231114,6.06458e-05,0.000219422,0.00022107,0.000220718
907 rs11563567,rs11768077,rs17429719,rs3847000,rs7790517 0 43.2808 inf 5 0 1.88925e-07 1.47243e-07,2.30609e-07 -0.00287455,0.00348387,-0.00357002,-2.93312e-05,0.00287233 0.000223069,0.000220272,0.000220439,4.07652e-05,0.000220901
908 rs11563567,rs11768077,rs17429719,rs28668661,rs7790517 0 43.2805 inf 5 0 1.89014e-07 1.45647e-07,2.40433e-07 -0.00288598,0.0034812,-0.00357586,7.13892e-05,0.00289552 0.000223139,0.000219766,0.000220727,8.87355e-05,0.000220756
909 rs1009547,rs11563567,rs11768077,rs17429719,rs7790517 0 43.2804 inf 5 0 1.89012e-07 1.45412e-07,2.36647e-07 -5.95437e-05,-0.00289378,0.00347387,-0.00357715,0.002896 7.41597e-05,0.00022372,0.000219261,0.000220829,0.000220797
910 rs11563567,rs11768077,rs17429719,rs7777128,rs7790517 0 43.2803 inf 5 0 1.89012e-07 1.45933e-07,2.36062e-07 -0.00289378,0.00347386,-0.00357714,-5.95269e-05,0.002896 0.00022372,0.000219261,0.000220829,7.41597e-05,0.000220797
911 rs11563567,rs11768077,rs17429719,rs55690793,rs7790517 0 43.2787 inf 5 0 1.88905e-07 1.47716e-07,2.34329e-07 -0.00287533,0.00348294,-0.00356931,-2.88287e-05,0.00287184 0.000223044,0.000220204,0.000220417,4.12342e-05,0.00022099
912 rs11563567,rs11768077,rs17429719,rs55831032,rs7790517 0 43.2782 inf 5 0 1.89006e-07 1.45422e-07,2.38022e-07 -0.00289367,0.00347382,-0.00357706,-5.909e-05,0.00289591 0.00022372,0.000219261,0.000220829,7.41597e-05,0.000220797
913 rs11563567,rs11768077,rs17429719,rs17438166,rs7790517 0 43.276 inf 5 0 1.88999e-07 1.44156e-07,2.39303e-07 -0.00289355,0.00347377,-0.00357696,-5.86165e-05,0.00289581 0.00022372,0.000219261,0.000220829,7.41597e-05,0.000220797
914 rs11563567,rs11768077,rs17428012,rs17429719,rs7790517 0 43.2725 inf 5 0 1.88985e-07 1.46643e-07,2.33185e-07 -0.00289284,0.00347364,5.16819e-05,-0.00357109,0.00290225 0.000223671,0.000219259,6.64669e-05,0.000220467,0.000221534
915 rs11563567,rs11768077,rs17429719,rs6956598,rs7790517 0 43.2717 inf 5 0 1.88978e-07 1.48318e-07,2.3375e-07 -0.00286015,0.00346273,-0.00355844,4.61822e-05,0.00287128 0.000224335,0.000219225,0.000220535,5.99037e-05,0.000220921
916 rs11563567,rs11768077,rs17429719,rs7790517,rs80306758 0 43.2713 inf 5 0 1.88991e-07 1.45112e-07,2.40967e-07 -0.00287626,0.00346466,-0.00356002,0.00288478,5.59438e-05 0.000223008,0.000219164,0.000220457,0.000220299,7.14372e-05
917 rs11563567,rs11768077,rs17429719,rs17744890,rs7790517 0 43.2708 inf 5 0 1.88894e-07 1.45799e-07,2.33097e-07 -0.00287476,0.00348315,-0.00356981,-2.80059e-05,0.00287286 0.000223069,0.000220272,0.000220439,4.07652e-05,0.000220901
918 rs11563567,rs11768077,rs17428109,rs17429719,rs7790517 0 43.2701 inf 5 0 1.88985e-07 1.46176e-07,2.37664e-07 -0.00287934,0.00346487,-7.02726e-05,-0.00356524,0.00288004 0.000222977,0.00021916,9.03239e-05,0.000220348,0.000220358
919 rs11563567,rs11768077,rs117879915,rs17429719,rs7790517 0 43.2681 inf 5 0 1.8898e-07 1.48026e-07,2.3357e-07 -0.00288319,0.00346687,-8.76686e-05,-0.0035681,0.00288468 0.000223038,0.000219131,0.000113429,0.000220375,0.000220298
920 rs10272561,rs11563567,rs11768077,rs17429719,rs7790517 0 43.2675 inf 5 0 1.8892e-07 1.44656e-07,2.36122e-07 3.63608e-05,-0.00287843,0.00347694,-0.00356544,0.0028926 5.0873e-05,0.00022298,0.000219505,0.000220348,0.00022062
921 rs11563567,rs11768077,rs17429719,rs62454765,rs7790517 0 43.2669 inf 5 0 1.88919e-07 1.48846e-07,2.35019e-07 -0.00287844,0.00347688,-0.00356544,3.63624e-05,0.00289256 0.000222979,0.000219502,0.000220348,5.09675e-05,0.000220617
922 rs11563567,rs11768077,rs17429719,rs56843699,rs7790517 0 43.2665 inf 5 0 1.88669e-07 1.44967e-07,2.33759e-07 -0.0028801,0.00347834,-0.00356163,-1.92855e-05,0.00288015 0.000222991,0.000220875,0.000220573,5.04597e-05,0.000220536
923 rs11563567,rs11766796,rs11768077,rs17429719,rs7790517 0 43.2639 inf 5 0 1.88858e-07 1.46862e-07,2.35523e-07 -0.00287561,-2.67396e-05,0.00348184,-0.00356903,0.00287273 0.000223044,4.12342e-05,0.000220204,0.000220417,0.00022099
924 rs11563567,rs11768077,rs17429719,rs4719890,rs7790517 0 43.2635 inf 5 0 1.88618e-07 1.42772e-07,2.34246e-07 -0.00289384,0.00346772,-0.00357354,-1.39531e-05,0.00288912 0.000229701,0.000219128,0.000222439,5.24128e-05,0.000221112
925 rs11563567,rs11768077,rs17429719,rs34716526,rs7790517 0 43.2619 inf 5 0 1.88865e-07 1.45208e-07,2.37561e-07 -0.00287496,0.00348246,-0.00356962,-2.6761e-05,0.00287336 0.000223069,0.000220272,0.000220439,4.07652e-05,0.000220901
926 rs11563567,rs11768077,rs11973735,rs17429719,rs7790517 0 43.2614 inf 5 0 1.8895e-07 1.49259e-07,2.39407e-07 -0.00289225,0.00347338,4.9464e-05,-0.00357084,0.00290147 0.000223671,0.000219259,6.64669e-05,0.000220467,0.000221534
927 rs11563567,rs11768077,rs13247613,rs17429719,rs7790517 0 43.2613 inf 5 0 1.88903e-07 1.47156e-07,2.36119e-07 -0.00288416,0.00347999,3.32941e-05,-0.00356826,0.00289695 0.000223093,0.000219832,4.78059e-05,0.000220385,0.000221071
928 rs11563567,rs11768077,rs13246179,rs17429719,rs7790517 0 43.2586 inf 5 0 1.88855e-07 1.47017e-07,2.36627e-07 -0.00287503,0.00348219,-2.62733e-05,-0.00356954,0.00287356 0.000223069,0.000220272,4.07652e-05,0.000220439,0.000220901
929 rs11563567,rs11768077,rs17429719,rs6973659,rs7790517 0 43.2574 inf 5 0 1.88851e-07 1.46177e-07,2.35026e-07 -0.00287506,0.0034821,-0.00356952,-2.61075e-05,0.00287362 0.000223069,0.000220272,0.000220439,4.07652e-05,0.000220901
930 rs11563567,rs11762396,rs11768077,rs17429719,rs7790517 0 43.2569 inf 5 0 1.88849e-07 1.46188e-07,2.36164e-07 -0.00287507,-2.60339e-05,0.00348206,-0.0035695,0.00287365 0.000223069,4.07652e-05,0.000220272,0.000220439,0.000220901
931 rs11563567,rs11768077,rs12540071,rs17429719,rs7790517 0 43.2569 inf 5 0 1.88835e-07 1.48517e-07,2.34964e-07 -0.00287599,0.00348141,-2.56747e-05,-0.00356903,0.00287337 0.000223035,0.000220224,4.12441e-05,0.000220423,0.000220966
932 rs1125006,rs11563567,rs11768077,rs17429719,rs7790517 0 43.2566 inf 5 0 1.88835e-07 1.48072e-07,2.33926e-07 -2.56419e-05,-0.00287576,0.00348126,-0.00356889,0.0028732 4.12342e-05,0.000223044,0.000220204,0.000220417,0.00022099
933 rs11563567,rs11768077,rs11768977,rs17429719,rs7790517 0 43.2561 inf 5 0 1.88833e-07 1.46258e-07,2.32483e-07 -0.00287577,0.00348123,-2.55687e-05,-0.00356888,0.00287323 0.000223044,0.000220204,4.12342e-05,0.000220417,0.00022099
934 rs11563567,rs11768077,rs17429719,rs34746158,rs7790517 0 43.2553 inf 5 0 1.88831e-07 1.47527e-07,2.31649e-07 -0.00287578,0.00348116,-0.00356886,-2.54459e-05,0.00287328 0.000223044,0.000220204,0.000220417,4.12342e-05,0.00022099
935 rs11563567,rs11768077,rs12113356,rs17429719,rs7790517 0 43.2548 inf 5 0 1.88928e-07 1.46553e-07,2.34422e-07 -0.00288538,0.00346223,-2.87519e-05,-0.00356563,0.00288686 0.000223143,0.000219261,3.97734e-05,0.000220348,0.000220331
936 rs11563567,rs11768077,rs17429719,rs71539523,rs7790517 0 43.253 inf 5 0 1.88915e-07 1.48855e-07,2.36201e-07 -0.00289002,0.00347788,-0.00356953,3.51055e-05,0.00289828 0.000223503,0.000219594,0.000220423,4.95017e-05,0.000221206
937 rs11563567,rs11768077,rs17429719,rs17438930,rs7790517 0 43.2527 inf 5 0 1.88922e-07 1.48927e-07,2.33935e-07 -0.00287879,0.00347239,-0.00356544,5.86927e-05,0.00288838 0.000222978,0.000219224,0.000220348,8.19252e-05,0.000220379
938 rs11563567,rs117542611,rs11768077,rs17429719,rs7790517 0 43.2521 inf 5 0 1.88598e-07 1.48573e-07,2.34778e-07 -0.00288357,1.91587e-05,0.00346503,-0.00357187,0.00288875 0.000223998,9.26527e-05,0.000219523,0.00022253,0.000221456
939 rs11563567,rs11768077,rs12700805,rs17429719,rs7790517 0 43.2505 inf 5 0 1.88692e-07 1.44676e-07,2.34402e-07 -0.00287383,0.00347591,1.89679e-05,-0.0035623,0.00288997 0.000223332,0.000219974,4.47986e-05,0.000220473,0.000220737
940 rs11563567,rs116849102,rs11768077,rs17429719,rs7790517 0 43.2487 inf 5 0 1.8891e-07 1.50051e-07,2.35073e-07 -0.00288853,-6.13998e-05,0.00347701,-0.00357858,0.00288938 0.000223375,8.72391e-05,0.000219523,0.000221136,0.000220426
941 rs11563567,rs116944085,rs11768077,rs17429719,rs7790517 0 43.2457 inf 5 0 1.88569e-07 1.46173e-07,2.3622e-07 -0.002879,-6.64196e-07,0.00346784,-0.00356522,0.00288391 0.00022403,9.38768e-05,0.000219542,0.000222595,0.000221477
942 rs11563567,rs11768077,rs11769964,rs17429719,rs7790517 0 43.2452 inf 5 0 1.88903e-07 1.46762e-07,2.32045e-07 -0.002881,0.00346987,2.91584e-05,-0.00356231,0.00288646 0.000222993,0.00021915,4.18722e-05,0.000220394,0.000220324
943 rs11563567,rs11768077,rs17429719,rs57285270,rs7790517 0 43.2425 inf 5 0 1.88894e-07 1.45501e-07,2.34938e-07 -0.002881,0.00346985,-0.00356246,2.88542e-05,0.00288652 0.000222993,0.00021915,0.00022039,4.19512e-05,0.000220326
944 rs11563567,rs11768077,rs17429719,rs7790517,rs7810243 0 43.2424 inf 5 0 1.88894e-07 1.47147e-07,2.34008e-07 -0.00288099,0.00346978,-0.00356239,0.00288651,2.87488e-05 0.000222993,0.000219148,0.000220393,0.000220325,4.18124e-05
945 rs113318709,rs11563567,rs11768077,rs17429719,rs7790517 0 43.2423 inf 5 0 1.88892e-07 1.47199e-07,2.38386e-07 -4.98259e-05,-0.00289065,0.0034723,-0.00357483,0.00289331 7.26986e-05,0.000223608,0.000219229,0.000220773,0.000220708
946 rs11563567,rs11768077,rs17429719,rs7786854,rs7790517 0 43.2406 inf 5 0 1.88573e-07 1.47125e-07,2.33981e-07 -0.00287984,0.00346569,-0.00356655,4.18272e-06,0.00288583 0.000223132,0.00022056,0.000220762,5.09686e-05,0.000221329
947 rs11563567,rs11768077,rs17429719,rs28625460,rs7790517 0 43.2393 inf 5 0 1.88569e-07 1.47396e-07,2.32879e-07 -0.002879,0.00346822,-0.00356519,-9.61378e-07,0.00288367 0.000223132,0.00022056,0.000220762,5.09686e-05,0.000221329
948 rs11563567,rs11768077,rs1524522,rs17429719,rs7790517 0 43.2392 inf 5 0 1.88569e-07 1.45222e-07,2.37323e-07 -0.00287903,0.0034681,-7.22819e-07,-0.00356525,0.00288377 0.000223132,0.00022056,5.09686e-05,0.000220762,0.000221329
949 rs11563567,rs11768077,rs17429719,rs3915086,rs7790517 0 43.2392 inf 5 0 1.88569e-07 1.4418e-07,2.36577e-07 -0.00287914,0.00346778,-0.00356543,-6.38003e-08,0.00288405 0.000223132,0.00022056,0.000220762,5.09686e-05,0.000221329
950 rs10250340,rs11563567,rs11768077,rs17429719,rs7790517 0 43.2377 inf 5 0 1.88571e-07 1.4566e-07,2.35191e-07 -2.65305e-06,-0.00287873,0.00346905,-0.00356476,0.00288296 5.05042e-05,0.00022312,0.000220531,0.000220734,0.000221319
951 rs11563567,rs11768077,rs117800112,rs17429719,rs7790517 0 43.2376 inf 5 0 1.88608e-07 1.43244e-07,2.34884e-07 -0.00287464,0.00347071,-2.57863e-05,-0.0035589,0.00287953 0.000223778,0.000219478,0.000107994,0.000222046,0.000221118
952 rs11563567,rs11768077,rs17428380,rs17429719,rs7790517 0 43.2376 inf 5 0 1.88877e-07 1.45694e-07,2.33822e-07 -0.00289039,0.00347219,-4.86808e-05,-0.00357461,0.00289309 0.000223608,0.000219229,7.26986e-05,0.000220773,0.000220708
953 rs11563567,rs11768077,rs17429719,rs7790517,rs952255 0 43.2376 inf 5 0 1.8877e-07 1.45092e-07,2.39691e-07 -0.00287654,0.00347972,-0.00356839,0.0028748,-2.24227e-05 0.00022303,0.000220247,0.000220415,0.000220965,4.15182e-05
954 rs11563567,rs11768077,rs11972726,rs17429719,rs7790517 0 43.2367 inf 5 0 1.88876e-07 1.44258e-07,2.35834e-07 -0.00288093,0.00346962,2.79721e-05,-0.00356244,0.00288634 0.000222993,0.000219146,4.18485e-05,0.000220394,0.000220323
955 rs11563567,rs11768077,rs17429719,rs4719896,rs7790517 0 43.2311 inf 5 0 1.88846e-07 1.44823e-07,2.37948e-07 -0.00288952,0.00347712,-0.00356939,3.12739e-05,0.00289715 0.000223575,0.000219626,0.000220436,4.92785e-05,0.000221258
956 rs11563567,rs11768077,rs17429719,rs7790517,rs7812039 0 43.2309 inf 5 0 1.88858e-07 1.46664e-07,2.35939e-07 -0.00287058,0.00346971,-0.00356787,0.00287906,3.19468e-05 0.000223368,0.000219149,0.000220379,0.000220432,4.92404e-05
957 rs11563567,rs11768077,rs13243033,rs17429719,rs7790517 0 43.2289 inf 5 0 1.88852e-07 1.46291e-07,2.33218e-07 -0.00287068,0.00346969,3.15983e-05,-0.00356784,0.00287911 0.000223368,0.000219149,4.92404e-05,0.000220379,0.000220432
958 rs11563567,rs11768077,rs17429719,rs2391411,rs7790517 0 43.2285 inf 5 0 1.8885e-07 1.46975e-07,2.39779e-07 -0.00288086,0.00346963,-0.0035626,2.67276e-05,0.00288634 0.000222993,0.000219148,0.000220393,4.18124e-05,0.000220325
959 rs11563567,rs11768077,rs17429719,rs17439381,rs7790517 0 43.2274 inf 5 0 1.88788e-07 1.47617e-07,2.36408e-07 -0.00289321,0.00346945,-0.00357496,-2.80898e-05,0.00289073 0.000224367,0.000219149,0.000220993,4.9809e-05,0.000220613
960 rs11563567,rs11768077,rs17429719,rs7782529,rs7790517 0 43.2263 inf 5 0 1.88825e-07 1.45915e-07,2.35796e-07 -0.00286336,0.00346408,-0.00356059,3.48321e-05,0.00287451 0.000224476,0.000219211,0.000220491,5.712e-05,0.000220855
961 rs11563567,rs11768077,rs17429719,rs6960464,rs7790517 0 43.2231 inf 5 0 1.88814e-07 1.47058e-07,2.30922e-07 -0.00286368,0.00346416,-0.00356069,3.41206e-05,0.0028747 0.000224476,0.000219211,0.000220491,5.712e-05,0.000220855
962 rs11563567,rs11768077,rs13245339,rs17429719,rs7790517 0 43.2221 inf 5 0 1.88714e-07 1.47962e-07,2.35397e-07 -0.00287662,0.00346793,2.16626e-05,-0.00356458,0.00287155 0.000223045,0.000219129,4.70979e-05,0.000220356,0.000221974
963 rs11563567,rs11768077,rs11769034,rs17429719,rs7790517 0 43.2208 inf 5 0 1.88573e-07 1.44011e-07,2.31144e-07 -0.00287834,0.00346876,-3.44621e-06,-0.00356415,0.00288213 0.000223249,0.00021956,4.69654e-05,0.000221057,0.000221883
964 rs11563567,rs11768077,rs17429719,rs17472630,rs7790517 0 43.2205 inf 5 0 1.88828e-07 1.48265e-07,2.30078e-07 -0.00286992,0.00346249,-0.00355828,-5.79419e-05,0.00287281 0.000223485,0.000219296,0.000220657,9.44704e-05,0.000221061
965 rs10239543,rs11563567,rs11768077,rs17429719,rs7790517 0 43.2191 inf 5 0 1.88802e-07 1.45207e-07,2.35265e-07 3.32272e-05,-0.00286409,0.00346425,-0.00356082,0.00287495 5.712e-05,0.000224476,0.000219211,0.000220491,0.000220855
966 rs11563567,rs11768077,rs17429719,rs6951363,rs7790517 0 43.2187 inf 5 0 1.88827e-07 1.44496e-07,2.3688e-07 -0.00287536,0.00346563,-0.00356282,-5.06008e-05,0.00287831 0.000223063,0.000219155,0.000220389,8.25467e-05,0.000220497
967 rs10272441,rs11563567,rs11768077,rs17429719,rs7790517 0 43.2182 inf 5 0 1.88771e-07 1.46693e-07,2.35046e-07 2.85031e-05,-0.00287864,0.00347431,-0.00356544,0.00289016 5.25228e-05,0.000222979,0.000219461,0.000220348,0.000220582
968 rs11563567,rs11768077,rs17429719,rs6963843,rs7790517 0 43.218 inf 5 0 1.88739e-07 1.4657e-07,2.35016e-07 -0.00287856,0.0034753,-0.00356544,2.35746e-05,0.00289109 0.00022298,0.000219654,0.000220348,4.73761e-05,0.000220747
969 rs11563567,rs11768077,rs17429719,rs6461997,rs7790517 0 43.2177 inf 5 0 1.88751e-07 1.48339e-07,2.3657e-07 -0.00289023,0.00346687,-0.00356638,-4.40454e-05,0.00288596 0.000224013,0.000219135,0.000220355,8.55689e-05,0.000220327
970 rs11563567,rs11768077,rs17429719,rs17449552,rs7790517 0 43.2176 inf 5 0 1.88815e-07 1.4738e-07,2.37204e-07 -0.00288075,0.00346951,-0.00356278,2.50308e-05,0.00288619 0.000222993,0.000219148,0.000220393,4.18124e-05,0.000220325
971 rs11563567,rs117210562,rs11768077,rs17429719,rs7790517 0 43.217 inf 5 0 1.88784e-07 1.4563e-07,2.33892e-07 -0.00287834,6.28862e-05,0.00346042,-0.00356595,0.00288212 0.000222982,0.000112415,0.00021952,0.00022035,0.000220324
972 rs11563567,rs11768077,rs17429719,rs757179,rs7790517 0 43.2166 inf 5 0 1.88748e-07 1.45608e-07,2.37976e-07 -0.00289012,0.00346688,-0.00356637,-4.36274e-05,0.00288594 0.000224013,0.000219135,0.000220355,8.55689e-05,0.000220327
973 rs11563567,rs11768077,rs17429719,rs7790517,rs7809697 0 43.2163 inf 5 0 1.8857e-07 1.46817e-07,2.35533e-07 -0.00287943,0.00346733,-0.00356599,0.00288558,2.15497e-06 0.000223052,0.000219296,0.000220634,0.000222508,4.46773e-05
974 rs11563567,rs11768077,rs17429719,rs6461998,rs7790517 0 43.2157 inf 5 0 1.88742e-07 1.4609e-07,2.36487e-07 -0.0028899,0.00346696,-0.00356615,-4.34203e-05,0.00288569 0.000224001,0.000219134,0.000220352,8.64509e-05,0.00022032
975 rs11563567,rs11768077,rs17429719,rs4719888,rs7790517 0 43.2155 inf 5 0 1.88601e-07 1.4414e-07,2.35929e-07 -0.00288599,0.00346819,-0.00357221,-9.41011e-06,0.00288638 0.000225214,0.000219138,0.000222563,4.35734e-05,0.000220556
976 rs11563567,rs11768077,rs17429719,rs17473410,rs7790517 0 43.2155 inf 5 0 1.88807e-07 1.49787e-07,2.37147e-07 -0.00288903,0.00347165,-0.0035735,-4.27912e-05,0.002892 0.000223608,0.000219229,0.000220773,7.26986e-05,0.000220708
977 rs11563567,rs11768077,rs17429719,rs7790517,rs7805157 0 43.2129 inf 5 0 1.88722e-07 1.44994e-07,2.35002e-07 -0.00287859,0.00347494,-0.00356544,0.00289075,2.23603e-05 0.00022298,0.000219657,0.000220348,0.00022075,4.73213e-05
978 rs11563567,rs11768077,rs17429719,rs6951104,rs7790517 0 43.2111 inf 5 0 1.88788e-07 1.46338e-07,2.35172e-07 -0.00286649,0.0034641,-0.00356122,3.42883e-05,0.00287584 0.000224103,0.000219224,0.000220475,6.07807e-05,0.00022078
979 rs11563567,rs11768077,rs17429719,rs17502232,rs7790517 0 43.211 inf 5 0 1.88793e-07 1.48574e-07,2.3718e-07 -0.00288873,0.00347154,-0.00357326,-4.14789e-05,0.00289176 0.000223608,0.000219229,0.000220773,7.26986e-05,0.000220708
980 rs11563567,rs11768077,rs17429719,rs2391402,rs7790517 0 43.2087 inf 5 0 1.88769e-07 1.49039e-07,2.34147e-07 -0.00286518,0.00346451,-0.00356116,3.0806e-05,0.00287561 0.000224476,0.000219211,0.000220491,5.712e-05,0.000220855
981 rs11563567,rs11768077,rs12666259,rs17429719,rs7790517 0 43.2087 inf 5 0 1.88754e-07 1.44833e-07,2.35515e-07 -0.00288877,0.00346815,-4.53896e-05,-0.0035666,0.00288672 0.000223745,0.00021913,8.73943e-05,0.000220359,0.000220356
982 rs11563567,rs11768077,rs17429719,rs17438180,rs7790517 0 43.2074 inf 5 0 1.88754e-07 1.43726e-07,2.36666e-07 -0.0028784,0.00346095,-0.00356592,5.83072e-05,0.00288226 0.000222982,0.00021952,0.00022035,0.000112415,0.000220324
983 rs11563567,rs11768077,rs13242238,rs17429719,rs7790517 0 43.207 inf 5 0 1.88667e-07 1.4462e-07,2.36751e-07 -0.00287708,0.0034679,1.77477e-05,-0.00356474,0.00287381 0.000223045,0.000219129,4.70979e-05,0.000220356,0.000221974
984 rs11563567,rs11768077,rs17429719,rs58089957,rs7790517 0 43.2028 inf 5 0 1.88768e-07 1.45828e-07,2.32087e-07 -0.0028806,0.00346948,-0.00356314,2.2565e-05,0.00288607 0.000222994,0.000219152,0.000220389,4.19146e-05,0.000220328
985 rs11563567,rs11768077,rs17429719,rs17472962,rs7790517 0 43.2017 inf 5 0 1.88773e-07 1.46128e-07,2.36366e-07 -0.00288397,0.00346932,-0.00356848,4.25052e-05,0.00288985 0.000223153,0.000219147,0.000220418,7.79547e-05,0.000220552
986 rs111823712,rs11563567,rs11768077,rs17429719,rs7790517 0 43.2003 inf 5 0 1.88769e-07 1.48593e-07,2.37426e-07 -4.53417e-05,-0.00287551,0.00346592,-0.00356292,0.00287887 8.40212e-05,0.000223079,0.000219155,0.000220398,0.000220508
987 rs11563567,rs11768077,rs17429719,rs7790517,rs940526 0 43.1995 inf 5 0 1.88684e-07 1.49161e-07,2.36209e-07 -0.00287964,0.00347285,-0.00356592,0.00287906,1.62294e-05 0.00022298,0.000219483,0.000220351,0.000220638,3.97002e-05
988 rs10242812,rs11563567,rs11768077,rs17429719,rs7790517 0 43.1983 inf 5 0 1.88605e-07 1.48012e-07,2.38322e-07 1.18595e-05,-0.00287958,0.00346248,-0.00356617,0.00288614 5.16053e-05,0.000222985,0.000220322,0.00022037,0.000220481
989 rs11563567,rs11768077,rs17429719,rs35276498,rs7790517 0 43.1975 inf 5 0 1.88747e-07 1.46333e-07,2.35753e-07 -0.00287889,0.00347104,-0.00356544,4.16949e-05,0.00288713 0.000222978,0.000219224,0.000220348,8.19252e-05,0.000220379
990 rs10232960,rs11563567,rs11768077,rs17429719,rs7790517 0 43.1972 inf 5 0 1.88673e-07 1.45403e-07,2.36447e-07 1.84633e-05,-0.00287869,0.00347366,-0.00356544,0.00288957 4.73761e-05,0.00022298,0.000219654,0.000220348,0.000220747
991 rs11563567,rs11768077,rs17429719,rs2158216,rs7790517 0 43.1965 inf 5 0 1.88707e-07 1.42165e-07,2.38212e-07 -0.00288768,0.00346776,-0.00356629,-3.97902e-05,0.002886 0.000223787,0.000219128,0.000220356,8.87583e-05,0.000220339
992 rs11563567,rs11768077,rs17155443,rs17429719,rs7790517 0 43.1956 inf 5 0 1.8875e-07 1.4786e-07,2.34883e-07 -0.00288409,0.00347764,2.94242e-05,-0.00357332,0.0028901 0.000223185,0.000219976,5.73671e-05,0.000220882,0.00022061
993 rs11563567,rs11764018,rs11768077,rs17429719,rs7790517 0 43.1954 inf 5 0 1.88723e-07 1.46915e-07,2.34137e-07 -0.00289305,-2.59983e-05,0.00347335,-0.0035718,0.00289291 0.000224906,5.49647e-05,0.000219449,0.000220757,0.000221088
994 rs11563567,rs11768077,rs17429719,rs7786992,rs7790517 0 43.195 inf 5 0 1.88694e-07 1.43143e-07,2.35472e-07 -0.00287153,0.00346863,-0.00356569,3.92604e-05,0.00288324 0.00022369,0.000219138,0.000220348,9.19576e-05,0.000220305
995 rs11563567,rs11768077,rs17429719,rs7790517,rs7794193 0 43.1945 inf 5 0 1.88693e-07 1.4456e-07,2.36193e-07 -0.00287158,0.00346862,-0.00356568,0.00288325,3.90047e-05 0.00022369,0.000219138,0.000220348,0.000220305,9.19576e-05
996 rs11563567,rs11768077,rs12700812,rs17429719,rs7790517 0 43.1933 inf 5 0 1.88722e-07 1.47737e-07,2.36129e-07 -0.00288722,0.00347458,1.95818e-05,-0.00356746,0.0028929 0.000223631,0.000219605,4.14852e-05,0.000220389,0.000221089
997 rs10245841,rs11563567,rs11768077,rs17429719,rs7790517 0 43.1932 inf 5 0 1.8866e-07 1.44931e-07,2.39019e-07 1.72877e-05,-0.00287872,0.00347329,-0.00356544,0.00288922 4.73761e-05,0.00022298,0.000219654,0.000220348,0.000220747
998 rs11563567,rs11768077,rs17429719,rs2214412,rs7790517 0 43.1924 inf 5 0 1.8872e-07 1.43264e-07,2.36684e-07 -0.00286705,0.00346463,-0.00356165,2.64329e-05,0.00287646 0.000224471,0.000219229,0.000220497,5.64447e-05,0.000220896
999 rs11563567,rs11765299,rs11768077,rs17429719,rs7790517 0 43.1923 inf 5 0 1.88709e-07 1.47986e-07,2.35978e-07 -0.0028637,1.86035e-05,0.00346382,-0.00356354,0.00287206 0.000225595,4.12545e-05,0.000219301,0.000220388,0.000221902
1000 rs11563567,rs11768077,rs17429719,rs4722687,rs7790517 0 43.1922 inf 5 0 1.88709e-07 1.45304e-07,2.34931e-07 -0.00286408,0.00346408,-0.00356384,1.86047e-05,0.00287248 0.000225471,0.00021928,0.000220377,4.12877e-05,0.000221793
1001 rs11563567,rs11768077,rs17429719,rs17437810,rs7790517 0 43.1921 inf 5 0 1.88711e-07 1.48291e-07,2.33254e-07 -0.00288161,0.00347433,-0.00356623,-4.9348e-05,0.00288687 0.000223043,0.000219605,0.000220355,0.000108486,0.000220383
1002 rs1005312,rs11563567,rs11768077,rs17429719,rs7790517 0 43.1919 inf 5 0 1.88738e-07 1.46259e-07,2.36513e-07 -1.87431e-05,-0.00287442,0.00346691,-0.00356573,0.00287738 3.78345e-05,0.000223181,0.000219135,0.000220348,0.00022071
1003 rs11563567,rs11768077,rs17429719,rs4722678,rs7790517 0 43.1919 inf 5 0 1.88684e-07 1.47975e-07,2.34543e-07 -0.00287184,0.00346859,-0.00356568,3.76526e-05,0.00288328 0.00022369,0.000219138,0.000220348,9.19576e-05,0.000220305
1004 rs10951158,rs11563567,rs11768077,rs17429719,rs7790517 0 43.1918 inf 5 0 1.88707e-07 1.46836e-07,2.32466e-07 1.85092e-05,-0.00286378,0.00346384,-0.00356355,0.00287212 4.12545e-05,0.000225595,0.000219301,0.000220388,0.000221902
1005 rs11563567,rs11768077,rs17429719,rs6973893,rs7790517 0 43.1904 inf 5 0 1.88688e-07 1.45694e-07,2.33964e-07 -0.00288707,0.00346776,-0.00356623,-3.69325e-05,0.00288586 0.000223787,0.000219128,0.000220356,8.87583e-05,0.000220339
1006 rs11563567,rs11768077,rs17429719,rs6956484,rs7790517 0 43.1903 inf 5 0 1.88627e-07 1.45857e-07,2.38687e-07 -0.00288218,0.00346685,-0.00356602,-1.21612e-05,0.00289265 0.000223218,0.00021915,0.000220356,4.16782e-05,0.000222251
1007 rs11563567,rs11768077,rs17429719,rs7790517,rs79705624 0 43.1901 inf 5 0 1.88728e-07 1.45633e-07,2.32119e-07 -0.00288323,0.00347578,-0.00357166,0.00289091,4.26229e-05 0.000223139,0.000219766,0.000220727,0.000220756,8.87355e-05
1008 rs11563567,rs11768077,rs17429719,rs2391414,rs7790517 0 43.1889 inf 5 0 1.88687e-07 1.46562e-07,2.36027e-07 -0.00289365,0.00347525,-0.00356842,-1.63253e-05,0.0028984 0.00022571,0.000219876,0.000220465,3.94276e-05,0.000222998
1009 rs11563567,rs11768077,rs17429719,rs1859668,rs7790517 0 43.1887 inf 5 0 1.88719e-07 1.4827e-07,2.33504e-07 -0.0028782,0.00346476,-0.0035661,1.77229e-05,0.00288086 0.000222986,0.000219222,0.000220352,3.79182e-05,0.000220404
1010 rs11563567,rs11768077,rs17429719,rs1859666,rs7790517 0 43.1882 inf 5 0 1.88673e-07 1.44631e-07,2.35061e-07 -0.00287222,0.00346855,-0.00356566,3.57095e-05,0.00288332 0.00022369,0.000219138,0.000220348,9.19576e-05,0.000220305
1011 rs11563567,rs11768077,rs12700803,rs17429719,rs7790517 0 43.1869 inf 5 0 1.88719e-07 1.46876e-07,2.32306e-07 -0.00287896,0.00347024,4.52472e-05,-0.00356544,0.00288639 0.000222978,0.000219193,9.69146e-05,0.000220348,0.000220353
1012 rs10225357,rs11563567,rs11768077,rs17429719,rs7790517 0 43.1867 inf 5 0 1.88718e-07 1.48884e-07,2.3499e-07 4.08681e-05,-0.00288322,0.00347533,-0.00357164,0.00289078 8.77867e-05,0.000223149,0.000219733,0.000220749,0.000220768
1013 rs11563567,rs11768077,rs1541359,rs17429719,rs7790517 0 43.1861 inf 5 0 1.88638e-07 1.42618e-07,2.34378e-07 -0.00287877,0.00347257,1.50458e-05,-0.00356544,0.00288855 0.00022298,0.000219654,4.73761e-05,0.000220348,0.000220747
1014 rs11563567,rs11768077,rs17429719,rs7779488,rs7790517 0 43.1847 inf 5 0 1.88716e-07 1.48712e-07,2.39075e-07 -0.0028836,0.00347646,-0.00357228,2.63168e-05,0.00288923 0.000223185,0.000219937,0.000220844,5.69476e-05,0.00022058
1015 rs11563567,rs11768077,rs11772043,rs17429719,rs7790517 0 43.184 inf 5 0 1.88682e-07 1.47094e-07,2.30444e-07 -0.00289233,0.0034699,-1.55066e-05,-0.00356853,0.00289281 0.000225342,0.000219193,3.83071e-05,0.000220479,0.000221351
1016 rs11563567,rs11768077,rs17429719,rs6965259,rs7790517 0 43.1838 inf 5 0 1.88708e-07 1.4443e-07,2.3363e-07 -0.00288036,0.00346908,-0.00356344,1.88351e-05,0.00288567 0.000222993,0.000219148,0.000220393,4.18124e-05,0.000220325
1017 rs11563567,rs11768077,rs17429719,rs7790517,rs7808467 0 43.183 inf 5 0 1.88656e-07 1.48125e-07,2.33684e-07 -0.0028728,0.00346848,-0.00356565,0.00288338,3.27365e-05 0.00022369,0.000219138,0.000220348,0.000220305,9.19576e-05
1018 rs1007861,rs11563567,rs11768077,rs17429719,rs7790517 0 43.1817 inf 5 0 1.8865e-07 1.45103e-07,2.33085e-07 1.64353e-05,-0.00288183,0.00347393,-0.00356696,0.00289062 4.77254e-05,0.000223113,0.000219862,0.000220392,0.000221116
1019 rs11563567,rs11768077,rs17429719,rs17438909,rs7790517 0 43.1817 inf 5 0 1.8865e-07 1.45847e-07,2.36684e-07 -0.00288163,0.0034738,-0.00356684,1.64622e-05,0.00289044 0.000223093,0.000219832,0.000220385,4.78059e-05,0.000221071
1020 rs11563567,rs11768077,rs17429719,rs17429761,rs7790517 0 43.1814 inf 5 0 1.88623e-07 1.45737e-07,2.32477e-07 -0.00287882,0.00347201,-0.00356544,1.32521e-05,0.00288803 0.00022298,0.000219657,0.000220348,4.73213e-05,0.00022075
1021 rs11563567,rs11768077,rs17429719,rs757140,rs7790517 0 43.1809 inf 5 0 1.88641e-07 1.47406e-07,2.3678e-07 -0.0028875,0.00346894,-0.0035711,-1.61993e-05,0.0028882 0.000224459,0.000219159,0.000221038,4.9988e-05,0.000220664
1022 rs11563567,rs11768077,rs17429719,rs7790517,rs940525 0 43.1802 inf 5 0 1.88622e-07 1.46475e-07,2.3442e-07 -0.00287941,0.00347112,-0.00356566,0.00288057,1.10475e-05 0.000222979,0.000219464,0.000220349,0.000220656,3.97104e-05
1023 rs11563567,rs11768077,rs17429719,rs17438465,rs7790517 0 43.1795 inf 5 0 1.88595e-07 1.47044e-07,2.38976e-07 -0.00287849,0.00346518,-0.00356658,-8.13012e-06,0.00288051 0.000223003,0.000219517,0.000220423,4.14139e-05,0.000221045
1024 rs11563567,rs11768077,rs17429719,rs34486681,rs7790517 0 43.1787 inf 5 0 1.88654e-07 1.46695e-07,2.37182e-07 -0.0028822,0.00347371,-0.00356713,1.74902e-05,0.00289051 0.000223147,0.000219786,0.0002204,4.97954e-05,0.000221058
1025 rs11563567,rs11768077,rs17429719,rs17438500,rs7790517 0 43.1783 inf 5 0 1.88653e-07 1.4771e-07,2.34748e-07 -0.00288252,0.00347385,-0.00356731,1.73884e-05,0.00289074 0.000223185,0.000219824,0.000220412,4.97767e-05,0.000221122
1026 rs10807840,rs11563567,rs11768077,rs17429719,rs7790517 0 43.1783 inf 5 0 1.88641e-07 1.47151e-07,2.39026e-07 2.98043e-05,-0.00287337,0.00346842,-0.00356563,0.00288344 9.19576e-05,0.00022369,0.000219138,0.000220348,0.000220305
1027 rs11563567,rs11768077,rs17429719,rs4722686,rs7790517 0 43.1773 inf 5 0 1.88662e-07 1.49515e-07,2.3457e-07 -0.00286688,0.00346476,-0.00356414,1.51526e-05,0.00287463 0.000225471,0.00021928,0.000220377,4.12877e-05,0.000221793
1028 rs11563567,rs11768077,rs17429719,rs6462023,rs7790517 0 43.1771 inf 5 0 1.88694e-07 1.48844e-07,2.34535e-07 -0.00288297,0.00347508,-0.00357153,2.43086e-05,0.00288877 0.000223157,0.000219803,0.00022081,5.70728e-05,0.000220572
1029 rs11563567,rs11768077,rs17429719,rs7790517,rs9648341 0 43.1769 inf 5 0 1.88613e-07 1.45659e-07,2.35682e-07 -0.00287886,0.0034715,-0.00356544,0.00288756,1.21476e-05 0.00022298,0.000219627,0.000220348,0.000220724,4.78374e-05
1030 rs11563567,rs11768077,rs12700804,rs17429719,rs7790517 0 43.1768 inf 5 0 1.88613e-07 1.46997e-07,2.36421e-07 -0.00287886,0.0034715,1.21311e-05,-0.00356544,0.00288755 0.00022298,0.000219627,4.78374e-05,0.000220348,0.000220724
1031 rs11563567,rs11768077,rs17429719,rs7786762,rs7790517 0 43.1768 inf 5 0 1.88616e-07 1.47369e-07,2.34368e-07 -0.00287886,0.00347154,-0.00356544,1.25463e-05,0.00288759 0.00022298,0.000219611,0.000220348,4.81474e-05,0.00022071
1032 rs11563567,rs11768077,rs17429719,rs7782941,rs7790517 0 43.1768 inf 5 0 1.88636e-07 1.45823e-07,2.34728e-07 -0.00287356,0.00346839,-0.00356562,2.88133e-05,0.00288346 0.00022369,0.000219138,0.000220348,9.19576e-05,0.000220305
1033 rs11563567,rs11563953,rs11768077,rs17429719,rs7790517 0 43.1766 inf 5 0 1.88607e-07 1.47199e-07,2.35394e-07 -0.00287887,1.11308e-05,0.00347135,-0.00356544,0.00288741 0.00022298,4.72671e-05,0.00021966,0.000220348,0.000220753
1034 rs11563567,rs11768077,rs17429719,rs2024024,rs7790517 0 43.1756 inf 5 0 1.88682e-07 1.46393e-07,2.37192e-07 -0.00288024,0.00346901,-0.00356366,1.695e-05,0.00288557 0.000222993,0.00021915,0.000220392,4.17769e-05,0.000220328
1035 rs11563567,rs11768077,rs17429719,rs3801321,rs7790517 0 43.1755 inf 5 0 1.88666e-07 1.45882e-07,2.36581e-07 -0.00286949,0.00346532,-0.00356216,2.1961e-05,0.00287806 0.000224454,0.000219223,0.000220521,5.84273e-05,0.000220877
1036 rs10951160,rs11563567,rs11768077,rs17429719,rs7790517 0 43.1746 inf 5 0 1.88578e-07 1.47527e-07,2.34812e-07 -4.79469e-06,-0.00287877,0.00346622,-0.00356611,0.00288196 4.14294e-05,0.000223001,0.000219526,0.000220423,0.000221051
1037 rs11563567,rs11768077,rs17429719,rs7790517,rs7811453 0 43.174 inf 5 0 1.88651e-07 1.45171e-07,2.35736e-07 -0.00286679,0.00346427,-0.00356366,0.00287408,1.43204e-05 0.000225848,0.000219361,0.000220409,0.000222198,4.15675e-05
1038 rs11563567,rs11768077,rs17429719,rs7784592,rs7790517 0 43.1739 inf 5 0 1.88604e-07 1.44806e-07,2.321e-07 -0.00287889,0.00347108,-0.00356544,1.07876e-05,0.00288717 0.00022298,0.000219627,0.000220348,4.78374e-05,0.000220724
1039 rs11563567,rs11768077,rs17429719,rs73079441,rs7790517 0 43.1736 inf 5 0 1.88681e-07 1.47096e-07,2.3313e-07 -0.00287772,0.0034684,-0.00356406,3.90678e-05,0.00288394 0.000223005,0.000219134,0.000220374,9.65781e-05,0.000220297
1040 rs11563567,rs11768077,rs17429719,rs3924411,rs7790517 0 43.1731 inf 5 0 1.88621e-07 1.47672e-07,2.32535e-07 -0.00288064,0.0034718,-0.00356661,-1.17169e-05,0.00288944 0.000223042,0.000219619,0.000220388,4.23595e-05,0.000221148
1041 rs11563567,rs11768077,rs147797783,rs17429719,rs7790517 0 43.1719 inf 5 0 1.88675e-07 1.46664e-07,2.32613e-07 -0.00287829,0.00346587,6.2655e-05,-0.00356565,0.00288392 0.000222988,0.00021918,0.00015925,0.000220348,0.000220297
1042 rs11563567,rs11768077,rs17429719,rs6462022,rs7790517 0 43.1709 inf 5 0 1.88674e-07 1.4544e-07,2.32708e-07 -0.00288265,0.00347447,-0.00357102,2.22951e-05,0.00288838 0.000223157,0.000219803,0.00022081,5.70728e-05,0.000220572
1043 rs11563567,rs11768077,rs17429719,rs7779240,rs7790517 0 43.1701 inf 5 0 1.8859e-07 1.44894e-07,2.33912e-07 -0.0028791,0.00346973,-0.00356541,6.90647e-06,0.00288169 0.000222977,0.000219426,0.000220348,3.97513e-05,0.000220723
1044 rs11563567,rs11768077,rs12533466,rs17429719,rs7790517 0 43.1691 inf 5 0 1.88598e-07 1.49543e-07,2.36124e-07 -0.002882,0.00346687,8.3584e-06,-0.00356679,0.0028893 0.000223405,0.000219169,4.06179e-05,0.000220445,0.000221755
1045 rs11563567,rs11768077,rs17429719,rs757180,rs7790517 0 43.169 inf 5 0 1.88646e-07 1.45708e-07,2.38675e-07 -0.00287054,0.00346551,-0.0035625,1.95105e-05,0.00287864 0.000224453,0.00021923,0.000220523,5.81796e-05,0.000220891
1046 rs11563567,rs11768077,rs12700800,rs17429719,rs7790517 0 43.1688 inf 5 0 1.88601e-07 1.46243e-07,2.34579e-07 -0.00288051,0.00347139,9.84455e-06,-0.00356602,0.00288812 0.000223065,0.000219774,4.54801e-05,0.000220364,0.000221088
1047 rs11563567,rs11768077,rs17429719,rs2074399,rs7790517 0 43.1687 inf 5 0 1.88645e-07 1.48604e-07,2.33787e-07 -0.00287036,0.00346553,-0.00356246,1.86984e-05,0.00287846 0.000224539,0.00021923,0.000220531,5.62622e-05,0.000220943
1048 rs1055182,rs11563567,rs11768077,rs17429719,rs7790517 0 43.1685 inf 5 0 1.88588e-07 1.4759e-07,2.35216e-07 8.09693e-06,-0.00287896,0.00347022,-0.00356544,0.00288637 4.80213e-05,0.00022298,0.000219617,0.000220348,0.000220716
1049 rs11563567,rs11768077,rs12700802,rs17429719,rs7790517 0 43.1679 inf 5 0 1.88607e-07 1.45243e-07,2.3491e-07 -0.00288084,0.00347187,1.12068e-05,-0.00356639,0.00288841 0.000223093,0.000219832,4.78059e-05,0.000220385,0.000221071
1050 rs11563567,rs11768077,rs150217840,rs17429719,rs7790517 0 43.1673 inf 5 0 1.88658e-07 1.4391e-07,2.39759e-07 -0.00287901,0.00346956,3.67251e-05,-0.00356544,0.00288576 0.000222978,0.000219186,0.000101998,0.000220348,0.000220347
1051 rs10255839,rs11563567,rs11768077,rs17429719,rs7790517 0 43.1658 inf 5 0 1.88605e-07 1.47783e-07,2.37238e-07 2.08002e-05,-0.00287511,0.00346815,-0.00356558,0.00288357 9.08306e-05,0.000223675,0.000219135,0.000220348,0.000220308
1052 rs11563567,rs11768077,rs11981704,rs17429719,rs7790517 0 43.1655 inf 5 0 1.88599e-07 1.48013e-07,2.32762e-07 -0.00288066,0.00347143,1.00112e-05,-0.00356629,0.00288794 0.000223093,0.000219832,4.78059e-05,0.000220385,0.000221071
1053 rs11563567,rs11768077,rs13246851,rs17429719,rs7790517 0 43.1653 inf 5 0 1.88598e-07 1.44995e-07,2.36442e-07 -0.00288064,0.00347139,9.90574e-06,-0.00356628,0.0028879 0.000223093,0.000219832,4.78059e-05,0.000220385,0.000221071
1054 rs11563567,rs11768077,rs17429719,rs6966918,rs7790517 0 43.1642 inf 5 0 1.88574e-07 1.46124e-07,2.36707e-07 -0.00287907,0.00346866,-0.00356541,3.31342e-06,0.00288289 0.000222979,0.000219402,0.000220348,3.96358e-05,0.000220749
1055 rs11563567,rs11768077,rs17429719,rs2391437,rs7790517 0 43.1635 inf 5 0 1.88648e-07 1.45207e-07,2.33315e-07 -0.00288242,0.0034743,-0.00357066,1.94784e-05,0.00288806 0.000223185,0.000219976,0.000220882,5.73671e-05,0.00022061
1056 rs10951156,rs11563567,rs11768077,rs17429719,rs7790517 0 43.1634 inf 5 0 1.88597e-07 1.47278e-07,2.35847e-07 -1.79624e-05,-0.00288272,0.00346744,-0.00356527,0.00288453 8.91162e-05,0.000223678,0.000219134,0.000220349,0.000220308
1057 rs11563567,rs11765116,rs11768077,rs17429719,rs7790517 0 43.1618 inf 5 0 1.88612e-07 1.4541e-07,2.3417e-07 -0.00287026,1.03603e-05,0.00346524,-0.00356416,0.00287694 0.000225805,4.14947e-05,0.000219358,0.000220407,0.000222141
1058 rs11563567,rs11768077,rs17428492,rs17429719,rs7790517 0 43.161 inf 5 0 1.88641e-07 1.45471e-07,2.3204e-07 -0.00287381,0.00346524,-4.11989e-05,-0.00356343,0.00287997 0.000223589,0.000219266,0.000127553,0.000220436,0.000220663
1059 rs11563567,rs11768077,rs17429719,rs6964896,rs7790517 0 43.1605 inf 5 0 1.88632e-07 1.41982e-07,2.36711e-07 -0.00287251,0.00346563,-0.00356309,1.80534e-05,0.00287941 0.000224054,0.00021924,0.000220485,5.96299e-05,0.000220835
1060 rs11563567,rs11768077,rs11981761,rs17429719,rs7790517 0 43.1603 inf 5 0 1.88583e-07 1.46922e-07,2.33797e-07 -0.00288017,0.00347023,6.75887e-06,-0.00356602,0.00288669 0.000223093,0.000219832,4.78059e-05,0.000220385,0.000221071
1061 rs11563567,rs11768077,rs12700796,rs17429719,rs7790517 0 43.1597 inf 5 0 1.88617e-07 1.46655e-07,2.3674e-07 -0.00287237,0.00346599,1.5366e-05,-0.00356312,0.0028798 0.000224453,0.00021923,5.81796e-05,0.000220523,0.000220891
1062 rs11563567,rs11768077,rs17429719,rs2391415,rs7790517 0 43.1596 inf 5 0 1.88599e-07 1.46933e-07,2.3594e-07 -0.00287934,0.00346871,-0.00356518,8.62173e-06,0.00288194 0.000222979,0.000219177,0.000220351,4.12672e-05,0.000220534
1063 rs11563567,rs11768077,rs17429719,rs6951180,rs7790517 0 43.1573 inf 5 0 1.88609e-07 1.45993e-07,2.39429e-07 -0.00287292,0.00346613,-0.00356331,1.41109e-05,0.00288015 0.000224453,0.00021923,0.000220523,5.81796e-05,0.000220891
1064 rs11563567,rs11768077,rs142057800,rs17429719,rs7790517 0 43.1555 inf 5 0 1.8857e-07 1.46418e-07,2.3793e-07 -0.00287937,0.00346779,4.72187e-06,-0.00356614,0.00288423 0.000223046,0.000219131,0.00012224,0.00022109,0.000220336
1065 rs11563567,rs11768077,rs17429719,rs7777464,rs7790517 0 43.1551 inf 5 0 1.88585e-07 1.46079e-07,2.35211e-07 -0.00287899,0.00346732,-0.00356684,-7.36841e-06,0.00288263 0.00022298,0.000219146,0.000220537,4.83902e-05,0.000220502
1066 rs11563567,rs116951734,rs11768077,rs17429719,rs7790517 0 43.1549 inf 5 0 1.88569e-07 1.46106e-07,2.34531e-07 -0.00287917,9.58414e-08,0.00346775,-0.00356545,0.00288408 0.000223887,8.4537e-05,0.000219172,0.000220354,0.000220363
1067 rs11563567,rs11768077,rs17429719,rs71539510,rs7790517 0 43.1543 inf 5 0 1.88624e-07 1.48967e-07,2.37898e-07 -0.00288081,0.0034708,-0.00356761,-1.27116e-05,0.00288557 0.000223055,0.000219394,0.000220481,4.49957e-05,0.00022036
1068 rs10262140,rs11563567,rs11768077,rs17429719,rs7790517 0 43.1541 inf 5 0 1.88582e-07 1.48677e-07,2.36288e-07 1.16473e-05,-0.0028765,0.0034675,-0.00356512,0.00288326 8.35686e-05,0.000223787,0.000219136,0.00022036,0.000220374
1069 rs11563567,rs11768077,rs17429719,rs764560,rs7790517 0 43.1541 inf 5 0 1.88583e-07 1.43372e-07,2.37151e-07 -0.00287414,0.00346638,-0.00356491,5.95316e-06,0.00288018 0.000225632,0.00021933,0.000220379,4.09639e-05,0.000221917
1070 rs11563567,rs11768077,rs117920069,rs17429719,rs7790517 0 43.1537 inf 5 0 1.88619e-07 1.44289e-07,2.3551e-07 -0.00287873,0.00346637,-3.52656e-05,-0.0035651,0.00288262 0.000222983,0.000219187,0.000130333,0.000220351,0.000220363
1071 rs11563567,rs11768077,rs11980136,rs17429719,rs7790517 0 43.1535 inf 5 0 1.88609e-07 1.4538e-07,2.34364e-07 -0.00287349,0.00346689,-9.1042e-06,-0.00356421,0.00287984 0.0002242,0.000219157,3.75786e-05,0.000220407,0.000220988
1072 rs11563567,rs11768077,rs12056263,rs17429719,rs7790517 0 43.1517 inf 5 0 1.88612e-07 1.46646e-07,2.37582e-07 -0.00287632,0.00346481,9.52894e-06,-0.00356364,0.00288108 0.00022326,0.000219437,3.78229e-05,0.000220465,0.000220617
1073 rs11563567,rs11768077,rs13221828,rs17429719,rs7790517 0 43.1517 inf 5 0 1.88601e-07 1.44145e-07,2.33184e-07 -0.0028741,0.00346612,1.28647e-05,-0.00356359,0.00288057 0.000224181,0.000219256,5.9045e-05,0.000220512,0.000220883
1074 rs11563567,rs11768077,rs17429719,rs4722677,rs7790517 0 43.15 inf 5 0 1.88569e-07 1.48215e-07,2.3554e-07 -0.0028787,0.0034677,-0.00356539,1.98881e-06,0.00288393 0.000223787,0.000219136,0.00022036,8.35686e-05,0.000220374
1075 rs10264581,rs11563567,rs11768077,rs17429719,rs7790517 0 43.1499 inf 5 0 1.88569e-07 1.45106e-07,2.32285e-07 -5.73035e-07,-0.00287928,0.00346776,-0.00356546,0.00288411 8.35686e-05,0.000223787,0.000219136,0.00022036,0.000220374
1076 rs11563567,rs11768077,rs17429719,rs6957104,rs7790517 0 43.1496 inf 5 0 1.88572e-07 1.43854e-07,2.39576e-07 -0.00287959,0.00346843,-0.00356519,-2.75234e-06,0.00288457 0.00022307,0.00021935,0.000220378,3.99456e-05,0.000220414
1077 rs11563567,rs116890336,rs11768077,rs17429719,rs7790517 0 43.1491 inf 5 0 1.88585e-07 1.45091e-07,2.31133e-07 -0.0028773,-2.22381e-05,0.00346798,-0.00356513,0.00288375 0.000223312,0.000146685,0.000219134,0.000220358,0.000220307
1078 rs11563567,rs11768077,rs17429719,rs2091171,rs7790517 0 43.1484 inf 5 0 1.88573e-07 1.46959e-07,2.37519e-07 -0.00287899,0.00346695,-0.0035653,3.05645e-06,0.00288319 0.000222989,0.000219393,0.000220356,4.15081e-05,0.000220623
1079 rs11563567,rs11768077,rs13232422,rs17429719,rs7790517 0 43.1478 inf 5 0 1.88578e-07 1.46469e-07,2.32433e-07 -0.00287891,0.00346842,-4.41486e-06,-0.0035648,0.00288421 0.000222987,0.000219209,3.90208e-05,0.00022042,0.0002203
1080 rs11563567,rs11564006,rs11768077,rs17429719,rs7790517 0 43.1471 inf 5 0 1.88588e-07 1.46487e-07,2.34978e-07 -0.00287973,6.45791e-06,0.00346868,-0.0035651,0.00288536 0.000223004,3.83322e-05,0.000219198,0.000220357,0.000220429
1081 rs11563567,rs11768077,rs16874305,rs17429719,rs7790517 0 43.1469 inf 5 0 1.88595e-07 1.45407e-07,2.33632e-07 -0.00288074,0.00346961,1.16254e-05,-0.00356616,0.00288601 0.000223129,0.000219339,6.00885e-05,0.000220379,0.000220524
1082 rs1052741,rs11563567,rs11768077,rs17429719,rs7790517 0 43.1465 inf 5 0 1.88569e-07 1.45838e-07,2.32427e-07 9.83e-07,-0.00287916,0.00346754,-0.00356543,0.00288385 4.13517e-05,0.000222977,0.000219305,0.000220348,0.000220503
1083 rs11563567,rs11768077,rs12700794,rs17429719,rs7790517 0 43.1457 inf 5 0 1.88596e-07 1.45553e-07,2.37252e-07 -0.00288033,0.00347001,-9.15959e-06,-0.00356706,0.00288531 0.000223055,0.000219419,4.57611e-05,0.000220496,0.000220383
1084 rs11563567,rs11768077,rs17429719,rs6462003,rs7790517 0 43.1453 inf 5 0 1.88573e-07 1.44964e-07,2.39549e-07 -0.00287882,0.00346794,-0.00356479,-3.02025e-06,0.0028839 0.000223019,0.000219143,0.000220514,3.93393e-05,0.000220308
1085 rs11563567,rs11768077,rs12234338,rs17429719,rs7790517 0 43.1437 inf 5 0 1.88584e-07 1.46742e-07,2.34862e-07 -0.00288032,0.00346913,8.82748e-06,-0.00356593,0.0028855 0.000223119,0.000219332,6.01136e-05,0.000220372,0.000220512
1086 rs10254047,rs11563567,rs11768077,rs17429719,rs7790517 0 43.1435 inf 5 0 1.88582e-07 1.45424e-07,2.32544e-07 -5.97306e-06,-0.00287745,0.00346711,-0.00356491,0.00288323 4.32778e-05,0.000223317,0.000219176,0.000220382,0.000220381
1087 rs11563567,rs11564037,rs11768077,rs17429719,rs7790517 0 43.1432 inf 5 0 1.88571e-07 1.45442e-07,2.31563e-07 -0.00288018,2.93369e-06,0.00346761,-0.00356503,0.00288482 0.000223644,4.93519e-05,0.00021914,0.000220457,0.000220652
1088 rs11563567,rs11768077,rs17429037,rs17429719,rs7790517 0 43.1428 inf 5 0 1.88576e-07 1.43468e-07,2.36304e-07 -0.0028791,0.00346836,8.61335e-06,-0.00356544,0.00288464 0.000222978,0.000219213,8.63052e-05,0.000220348,0.000220369
1089 rs11563567,rs11768077,rs17429719,rs6954628,rs7790517 0 43.1418 inf 5 0 1.88569e-07 1.4419e-07,2.36759e-07 -0.00287942,0.00346779,-0.00356541,1.09499e-06,0.00288444 0.000223423,0.000219139,0.000220356,5.76011e-05,0.000221137
1090 rs11563567,rs11768077,rs17429719,rs7790517,rs9692372 0 43.1411 inf 5 0 1.88576e-07 1.49258e-07,2.38601e-07 -0.00287931,0.00346782,-0.00356617,0.00288418,4.07939e-06 0.000222983,0.000219129,0.00022047,0.000220299,4.1205e-05
1091 rs11563567,rs11764401,rs11768077,rs17429719,rs7790517 0 43.141 inf 5 0 1.88582e-07 1.48012e-07,2.34119e-07 -0.00287987,-6.14031e-06,0.00346919,-0.00356646,0.00288475 0.000223039,4.49135e-05,0.000219381,0.000220474,0.000220352
1092 rs11563567,rs11768077,rs17429719,rs6964636,rs7790517 0 43.1407 inf 5 0 1.88574e-07 1.45511e-07,2.36905e-07 -0.00287924,0.00346779,-0.00356608,3.62716e-06,0.00288413 0.000222979,0.000219129,0.000220466,4.10457e-05,0.000220298
1093 rs11563567,rs11564008,rs11768077,rs17429719,rs7790517 0 43.1397 inf 5 0 1.8857e-07 1.47751e-07,2.35717e-07 -0.00287872,-1.50687e-06,0.00346759,-0.00356531,0.00288386 0.000223317,4.32778e-05,0.000219176,0.000220382,0.000220381
1094 rs11563567,rs11768077,rs17429719,rs7790517,rs9690464 0 43.1396 inf 5 0 1.88571e-07 1.46193e-07,2.36197e-07 -0.00287924,0.00346779,-0.00356584,0.00288413,2.20521e-06 0.000222983,0.000219129,0.00022047,0.000220299,4.1205e-05
1095 rs11563567,rs11768077,rs17429719,rs7790517,rs9692385 0 43.1396 inf 5 0 1.88571e-07 1.46166e-07,2.3281e-07 -0.00287924,0.00346778,-0.00356583,0.00288413,2.16919e-06 0.000222983,0.000219129,0.00022047,0.000220299,4.1205e-05
1096 rs11563567,rs11768077,rs17429719,rs6462006,rs7790517 0 43.1395 inf 5 0 1.8857e-07 1.46667e-07,2.30043e-07 -0.00287919,0.00346776,-0.00356575,1.72994e-06,0.0028841 0.000222979,0.000219129,0.000220466,4.10999e-05,0.000220298
1097 rs11563567,rs11768077,rs17429719,rs7790517,rs9690317 0 43.1395 inf 5 0 1.8857e-07 1.45326e-07,2.32313e-07 -0.00287919,0.00346776,-0.00356574,0.0028841,1.6628e-06 0.000222979,0.000219129,0.000220466,0.000220298,4.10999e-05
1098 rs11563567,rs117636660,rs11768077,rs17429719,rs7790517 0 43.1381 inf 5 0 1.8857e-07 1.48352e-07,2.35012e-07 -0.00287916,-4.17014e-06,0.00346762,-0.00356544,0.00288395 0.000222977,0.000127427,0.000219164,0.000220348,0.000220327
1099 rs11563567,rs11768077,rs17428254,rs17429719,rs7790517 0 43.138 inf 5 0 1.88571e-07 1.4749e-07,2.36767e-07 -0.0028786,0.00346757,-4.85371e-06,-0.0035651,0.00288341 0.000223153,0.000219147,7.79547e-05,0.000220418,0.000220552
1100 rs112311687,rs11563567,rs11768077,rs17429719,rs7790517 0 43.1375 inf 5 0 1.8857e-07 1.47646e-07,2.39649e-07 -3.34276e-06,-0.00287877,0.00346762,-0.00356521,0.00288362 7.79547e-05,0.000223153,0.000219147,0.000220418,0.000220552
1101 rs11563567,rs11768077,rs17429719,rs56029757,rs7790517 0 43.1372 inf 5 0 1.88569e-07 1.49063e-07,2.35519e-07 -0.00287895,0.00346768,-0.00356532,-1.74583e-06,0.00288384 0.000223153,0.000219147,0.000220418,7.79547e-05,0.000220552
1102 rs11563567,rs11768077,rs17429719,rs35584238,rs7790517 0 43.137 inf 5 0 1.88569e-07 1.46321e-07,2.35709e-07 -0.00287926,0.00346797,-0.0035656,-9.27064e-07,0.00288418 0.000223037,0.000219384,0.000220472,4.49909e-05,0.000220353
1103 rs11770627,rs12700805,rs17429648,rs17429719,rs7790517 0 42.9738 inf 5 0 2.25174e-08 9.64073e-09,3.93018e-08 0.000123406,-4.62081e-05,-0.000809938,-0.000339308,0.000725689 0.000127698,4.47391e-05,0.000185077,0.000124468,0.000179092
1104 rs1158633,rs11768077,rs17429719,rs17439235,rs7790517 0 42.5051 inf 5 0 1.86382e-07 1.45993e-07,2.29477e-07 -3.90339e-05,0.00344954,-0.00357091,-0.00287368,0.00286266 4.25494e-05,0.000219181,0.000222604,0.000225276,0.000220693
1105 rs1158633,rs11768077,rs17429719,rs4470906,rs7790517 0 42.4703 inf 5 0 1.86271e-07 1.44527e-07,2.31435e-07 -3.89958e-05,0.00344864,-0.00356995,-0.00287226,0.00286131 4.25494e-05,0.000219181,0.000222604,0.000225276,0.000220693
1106 rs11770627,rs17429648,rs17429719,rs4719888,rs7790517 0 40.6265 inf 5 0 2.1825e-08 8.57655e-09,3.78415e-08 0.000133093,-0.000796834,-0.000327862,-1.07199e-05,0.000734629 0.000127384,0.000186591,0.000126828,4.35739e-05,0.000179269
1107 rs11770627,rs12700805,rs17429641,rs17429719,rs7790517 0 40.5362 inf 5 0 2.18008e-08 9.60843e-09,3.8637e-08 0.000117262,-4.56221e-05,-0.000787609,-0.000332236,0.000705184 0.000127698,4.47391e-05,0.000185077,0.000124468,0.000179092
1108 rs11770627,rs12700805,rs17429648,rs17429719,rs6966735 0 40.1926 inf 5 0 2.13093e-08 9.50891e-09,3.83116e-08 0.000111047,-4.65558e-05,-0.000770813,-0.000326701,0.000685793 0.000127698,4.47391e-05,0.000185077,0.000124468,0.000179092
1109 rs11768077,rs11770627,rs17155270,rs17429648,rs17429719 0 39.8762 inf 5 0 1.77559e-07 1.34235e-07,2.21092e-07 0.00327146,-0.00231404,0.000880127,-0.00086595,-0.00205045 0.000220967,0.000186801,0.000110709,0.000113899,0.000167132
1110 rs11768077,rs11770627,rs17155270,rs17429641,rs17429719 0 39.6322 inf 5 0 1.76786e-07 1.36121e-07,2.23137e-07 0.00326841,-0.00230704,0.000872819,-0.000857494,-0.00204677 0.000220967,0.000186801,0.000110709,0.000113899,0.000167132
1111 rs10268859,rs11563567,rs11770627,rs17429719,rs7790517 0 38.8782 inf 5 0 1.89953e-07 1.46791e-07,2.38575e-07 0.00613967,-0.0075371,-0.00128021,-0.0052639,0.00137556 0.000386712,0.000473927,0.000153504,0.000338208,0.000186238
1112 rs10268859,rs11563567,rs11768077,rs11770627,rs17429719 0 38.7315 inf 5 0 1.71876e-07 1.31985e-07,2.18692e-07 0.00365187,-0.00369432,0.00151325,-0.00177534,-0.00371172 0.000490041,0.000492344,0.000284589,0.000159494,0.000321131
1113 rs11770627,rs17429648,rs17429719,rs2189037,rs7790517 0 38.302 inf 5 0 2.27737e-08 1.03654e-08,3.9984e-08 0.000140015,-0.000846635,-0.000353672,5.34648e-05,0.000764863 0.00012752,0.000190113,0.000126201,4.4567e-05,0.00018105
1114 rs10268859,rs11563567,rs11770627,rs17429719 0 35.1591 inf 4 -nan 1.51729e-07 1.13796e-07,1.95701e-07 0.00535023,-0.00539305,-0.00149714,-0.00421432 0.000371648,0.000374622,0.000150668,0.000306906
1115 rs11770627,rs17429641,rs17429719,rs4719888,rs7790517 0 37.9238 inf 5 0 2.11203e-08 8.80103e-09,3.64986e-08 0.000126803,-0.000774138,-0.000320412,-9.83687e-06,0.000713837 0.000127384,0.000186591,0.000126828,4.35739e-05,0.000179269
1116 rs11563567,rs11768077,rs11770627,rs17155270,rs17429719 0 37.8917 inf 5 0 1.7127e-07 1.30812e-07,2.15938e-07 -0.000794551,0.00324565,-0.00225501,0.000818425,-0.00201941 0.000113899,0.000220967,0.000186801,0.000110709,0.000167132
1117 rs11770627,rs12700805,rs17429641,rs17429719,rs6966735 0 37.8184 inf 5 0 2.06278e-08 8.78015e-09,3.50045e-08 0.000104903,-4.59698e-05,-0.000748483,-0.000319628,0.000665288 0.000127698,4.47391e-05,0.000185077,0.000124468,0.000179092
1118 rs11768077,rs11770627,rs17429719 0 31.9788 inf 3 -nan 1.31754e-07 9.44711e-08,1.73711e-07 0.00289734,-0.00147657,-0.0016257 0.000215824,0.000154413,0.000158544
1119 rs11770627,rs17429648,rs17429719,rs4719888,rs6966735 0 37.4181 inf 5 0 2.06017e-08 8.15838e-09,3.64613e-08 0.000120787,-0.000757162,-0.000314729,-1.01722e-05,0.000694654 0.000127384,0.000186591,0.000126828,4.35739e-05,0.000179269
1120 rs11770627,rs17429648,rs17429719,rs6462011,rs7790517 0 36.8459 inf 5 0 2.27967e-08 1.03575e-08,3.92029e-08 0.000139964,-0.000846661,-0.000353828,5.4071e-05,0.000764677 0.000127515,0.000189982,0.000126159,4.45572e-05,0.00018098
1121 rs11770627,rs17429641,rs17429719,rs2189037,rs7790517 0 35.8782 inf 5 0 2.20247e-08 9.10639e-09,3.99434e-08 0.000133563,-0.000823074,-0.000345973,5.20735e-05,0.000743425 0.00012752,0.000190113,0.000126201,4.4567e-05,0.00018105
1122 rs11770627,rs17429648,rs17429719,rs2189037,rs6966735 0 35.3 inf 5 0 2.14992e-08 8.72458e-09,3.85244e-08 0.000127521,-0.000805729,-0.00033998,5.19527e-05,0.000724091 0.00012752,0.000190113,0.000126201,4.4567e-05,0.00018105
1123 rs11770627,rs17429641,rs17429719,rs4719888,rs6966735 0 34.7991 inf 5 0 1.99326e-08 8.58013e-09,3.58138e-08 0.000114497,-0.000734465,-0.000307279,-9.28915e-06,0.000673862 0.000127384,0.000186591,0.000126828,4.35739e-05,0.000179269
1124 rs11770627,rs17429641,rs17429719,rs6462011,rs7790517 0 34.4976 inf 5 0 2.20477e-08 9.46888e-09,3.7079e-08 0.000133518,-0.000823132,-0.000346144,5.26953e-05,0.000743262 0.000127515,0.000189982,0.000126159,4.45572e-05,0.00018098
1125 rs11768077,rs11770627,rs17429065,rs17429719 0 31.6272 inf 4 -nan 1.41615e-07 1.08311e-07,1.85061e-07 0.00291519,-0.00142496,0.000212775,-0.00176081 0.000215879,0.000155058,5.82771e-05,0.000162806
1126 rs11768077,rs11770627,rs17429719,rs6966735,rs9648340 0 34.3923 inf 5 0 1.6074e-07 1.21616e-07,2.02511e-07 0.00347039,-0.00142997,-0.00197821,0.000525894,-0.00045745 0.000234116,0.000154612,0.000168388,8.63623e-05,7.71642e-05
1127 rs10951161,rs11768077,rs11770627,rs17429719,rs6966735 0 34.2437 inf 5 0 1.60269e-07 1.19467e-07,2.02562e-07 -0.000452976,0.00346562,-0.00143042,-0.00197541,0.000521874 7.71642e-05,0.000234116,0.000154612,0.000168388,8.63623e-05
1128 rs11768077,rs11770627,rs17429459,rs17429719,rs6966735 0 34.1911 inf 5 0 1.60102e-07 1.21296e-07,2.01186e-07 0.00346391,-0.00143058,-0.00045138,-0.00197442,0.00052044 0.000234116,0.000154612,7.71642e-05,0.000168388,8.63623e-05
1129 rs11768077,rs11770627,rs17429508,rs17429719,rs6966735 0 34.1808 inf 5 0 1.6007e-07 1.21456e-07,2.00183e-07 0.00346358,-0.00143062,-0.000451066,-0.00197422,0.000520158 0.000234116,0.000154612,7.71642e-05,0.000168388,8.63623e-05
1130 rs11768077,rs11770627,rs12668786,rs17429719,rs7790517 0 34.1212 inf 5 0 1.59156e-07 1.21654e-07,2.03356e-07 0.00321632,-0.00168011,-0.000843958,-0.00172791,0.000920478 0.000222899,0.000158484,0.000147919,0.000161447,0.000149745
1131 rs11770627,rs17429648,rs17429719,rs6462011,rs6966735 0 33.9358 inf 5 0 2.15226e-08 9.09385e-09,3.7571e-08 0.000127477,-0.0008058,-0.000340158,5.25851e-05,0.000723936 0.000127515,0.000189982,0.000126159,4.45572e-05,0.00018098
1132 rs10257733,rs11768077,rs11770627,rs17429719 0 31.0988 inf 4 -nan 1.39881e-07 1.03534e-07,1.84282e-07 0.000224287,0.00291302,-0.0014236,-0.00177292 6.8217e-05,0.000215876,0.000155251,0.000164747
1133 rs11768077,rs11770627,rs17429719,rs28357212 0 31.029 inf 4 -nan 1.39663e-07 1.03372e-07,1.79869e-07 0.00291286,-0.0014246,-0.00176967,0.000219578 0.000215877,0.000155244,0.000164656,6.77857e-05
1134 rs10265434,rs11768077,rs11770627,rs17429719 0 31.027 inf 4 -nan 1.39668e-07 1.03986e-07,1.79544e-07 0.000214352,0.00291318,-0.00142542,-0.00176561 6.61498e-05,0.000215879,0.000155217,0.000164318
1135 rs11768077,rs11770627,rs17429719,rs7792967 0 30.9459 inf 4 -nan 1.39411e-07 1.02101e-07,1.78984e-07 0.00291289,-0.00142634,-0.0017631,0.000210505 0.000215879,0.000155217,0.000164318,6.61498e-05
1136 rs11768077,rs11770627,rs17429719,rs17438006 0 30.8759 inf 4 -nan 1.39312e-07 1.03897e-07,1.79656e-07 0.0029991,-0.00147725,-0.00170922,0.000208713 0.000218213,0.000154413,0.000160733,6.60547e-05
1137 rs11768077,rs11770627,rs17429719,rs7808452 0 30.8308 inf 4 -nan 1.39169e-07 1.01024e-07,1.79411e-07 0.00299804,-0.00147724,-0.00170835,0.000206533 0.000218213,0.000154413,0.000160733,6.60547e-05
1138 rs11768077,rs11770627,rs17429719,rs17473424 0 30.8303 inf 4 -nan 1.39168e-07 1.03095e-07,1.81863e-07 0.00299803,-0.00147724,-0.00170834,0.000206509 0.000218213,0.000154413,0.000160733,6.60547e-05
1139 rs11768077,rs11770627,rs17429719,rs17502260 0 30.8236 inf 4 -nan 1.39147e-07 1.05311e-07,1.7931e-07 0.00299787,-0.00147724,-0.00170821,0.000206184 0.000218213,0.000154413,0.000160733,6.60547e-05
1140 rs11768077,rs11770627,rs17429719,rs7800053 0 30.818 inf 4 -nan 1.39129e-07 1.00087e-07,1.79639e-07 0.00299773,-0.00147724,-0.0017081,0.000205909 0.000218213,0.000154413,0.000160733,6.60547e-05
1141 rs11768077,rs11770627,rs12668786,rs17429719,rs6966735 0 33.6315 inf 5 0 1.57605e-07 1.20511e-07,2.01757e-07 0.00320678,-0.00167387,-0.000818087,-0.00172497,0.000892587 0.000222899,0.000158484,0.000147919,0.000161447,0.000149745
1142 rs11768077,rs11770627,rs17429719,rs73073481 0 30.7951 inf 4 -nan 1.39056e-07 1.01946e-07,1.77181e-07 0.00299719,-0.00147724,-0.00170765,0.000204791 0.000218213,0.000154413,0.000160733,6.60547e-05
1143 rs11768077,rs11770627,rs17429719,rs28451436 0 30.7945 inf 4 -nan 1.39054e-07 1.0279e-07,1.76856e-07 0.00299717,-0.00147724,-0.00170764,0.000204758 0.000218213,0.000154413,0.000160733,6.60547e-05
1144 rs11768077,rs11770627,rs17429719,rs6961048 0 30.711 inf 4 -nan 1.3879e-07 1.03696e-07,1.77506e-07 0.00299347,-0.00147713,-0.00170418,0.000199543 0.000218132,0.000154413,0.000160636,6.56971e-05
1145 rs11768077,rs11770627,rs12535894,rs17429719 0 30.6999 inf 4 -nan 1.38754e-07 1.03372e-07,1.79073e-07 0.00299488,-0.00147722,0.000200062,-0.00170576 0.000218213,0.000154413,6.60547e-05,0.000160733
1146 rs11768077,rs11770627,rs17429719,rs2391414 0 30.546 inf 4 -nan 1.38251e-07 1.04207e-07,1.76916e-07 0.00296763,-0.00153545,-0.00167759,0.00011412 0.000217175,0.000155737,0.000159547,3.92776e-05
1147 rs11768077,rs11770627,rs17429719,rs6957649 0 30.5359 inf 4 -nan 1.38129e-07 1.03621e-07,1.79773e-07 0.00289294,-0.0014877,-0.00168504,0.000117892 0.000215829,0.000154461,0.000159882,4.10092e-05
1148 rs11768077,rs11770627,rs17429719,rs17502580 0 30.5147 inf 4 -nan 1.3817e-07 1.02344e-07,1.8138e-07 0.00298552,-0.00147705,-0.00169753,0.000193135 0.000217977,0.000154413,0.000160487,6.69407e-05
1149 rs11768077,rs11770627,rs17429719,rs7810292 0 30.4699 inf 4 -nan 1.38013e-07 1.01986e-07,1.76849e-07 0.00300983,-0.00147773,-0.00172006,-0.000175768 0.000219415,0.000154413,0.000161976,6.17762e-05
1150 rs11768077,rs11770627,rs17429719,rs1859667 0 30.3551 inf 4 -nan 1.37649e-07 1.03657e-07,1.7831e-07 0.0030061,-0.0014777,-0.00171693,-0.000169932 0.000219415,0.000154413,0.000161976,6.17762e-05
1151 rs11768077,rs11770627,rs1476658,rs17429719 0 30.3541 inf 4 -nan 1.37646e-07 1.01044e-07,1.75794e-07 0.00300606,-0.00147769,-0.00016988,-0.0017169 0.000219415,0.000154413,6.17762e-05,0.000161976
1152 rs11768077,rs11770627,rs17429719,rs7779676 0 30.3233 inf 4 -nan 1.37548e-07 9.77e-08,1.75802e-07 0.00300504,-0.00147768,-0.00171604,-0.00016828 0.000219415,0.000154413,0.000161976,6.17762e-05
1153 rs11766354,rs11768077,rs11770627,rs17429719 0 30.3218 inf 4 -nan 1.37153e-07 1.00753e-07,1.78534e-07 0.000274328,0.00288883,-0.00139482,-0.00181288 0.000104847,0.000215848,0.000157542,0.000173938
1154 rs11768077,rs11770627,rs17429719,rs17438041 0 30.3153 inf 4 -nan 1.3755e-07 1.00864e-07,1.78339e-07 0.00294905,-0.00149329,-0.00164316,-0.000228604 0.000216656,0.000154534,0.000158674,8.39033e-05
1155 rs11768077,rs11770627,rs17429719,rs7783517 0 30.3148 inf 4 -nan 1.3756e-07 1.0324e-07,1.78238e-07 0.00293096,-0.00150212,-0.00163503,-0.000187372 0.000216175,0.000154697,0.000158581,6.87032e-05
1156 rs11768077,rs11770627,rs17429719,rs17438403 0 30.3055 inf 4 -nan 1.37193e-07 1.0149e-07,1.76133e-07 0.00290573,-0.00141059,-0.00179705,0.000255739 0.000215847,0.000156441,0.000171431,9.73246e-05
1157 rs11768077,rs11770627,rs17429719,rs7800618 0 30.2978 inf 4 -nan 1.37468e-07 1.01394e-07,1.7779e-07 0.00300419,-0.00147768,-0.00171533,-0.000166947 0.000219415,0.000154413,0.000161976,6.17762e-05
1158 rs11768077,rs11770627,rs17429719,rs77904835 0 30.2964 inf 4 -nan 1.37491e-07 1.01735e-07,1.77022e-07 0.00294875,-0.0014932,-0.00164306,-0.000227263 0.000216656,0.000154534,0.000158674,8.39033e-05
1159 rs11768077,rs11770627,rs17429719,rs56364160 0 30.2862 inf 4 -nan 1.37458e-07 9.96243e-08,1.78408e-07 0.00294858,-0.00149314,-0.00164301,-0.000226537 0.000216656,0.000154534,0.000158674,8.39033e-05
1160 rs11768077,rs11770627,rs17429719,rs9639549 0 30.284 inf 4 -nan 1.37401e-07 1.01588e-07,1.77486e-07 0.00300259,-0.00146303,-0.0017128,0.000109326 0.000219355,0.000154495,0.00016183,4.07239e-05
1161 rs11768077,rs11770627,rs17429719,rs79232039 0 30.2793 inf 4 -nan 1.37436e-07 1.00107e-07,1.79175e-07 0.00294847,-0.00149311,-0.00164297,-0.000226038 0.000216656,0.000154534,0.000158674,8.39033e-05
1162 rs11768077,rs11770627,rs17429719,rs17438299 0 30.2696 inf 4 -nan 1.37406e-07 1.0225e-07,1.81096e-07 0.00294831,-0.00149306,-0.00164291,-0.000225343 0.000216656,0.000154534,0.000158674,8.39033e-05
1163 rs11768077,rs11770627,rs17429719,rs2051924 0 30.2691 inf 4 -nan 1.37376e-07 1.02912e-07,1.76357e-07 0.00300321,-0.00147767,-0.00171451,-0.000165425 0.000219415,0.000154413,0.000161976,6.17762e-05
1164 rs11768077,rs11770627,rs17428520,rs17429719 0 30.2619 inf 4 -nan 1.37381e-07 1.01371e-07,1.773e-07 0.00294819,-0.00149302,-0.000224792,-0.00164287 0.000216656,0.000154534,8.39033e-05,0.000158674
1165 rs11768077,rs11770627,rs17428687,rs17429719 0 30.2613 inf 4 -nan 1.3738e-07 1.01852e-07,1.76879e-07 0.00294818,-0.00149301,-0.000224749,-0.00164287 0.000216656,0.000154534,8.39033e-05,0.000158674
1166 rs11768077,rs11770627,rs17155270,rs17429719 0 30.2589 inf 4 -nan 1.37096e-07 1.02037e-07,1.7626e-07 0.00295839,-0.00159809,0.000131781,-0.00167406 0.000217096,0.000161328,5.06745e-05,0.000159631
1167 rs11768077,rs11770627,rs17429719,rs183997954 0 30.2582 inf 4 -nan 1.37369e-07 1.00669e-07,1.80868e-07 0.00294812,-0.001493,-0.00164285,-0.000224519 0.000216656,0.000154534,0.000158674,8.39033e-05
1168 rs11768077,rs11770627,rs17429719,rs4722680 0 30.2209 inf 4 -nan 1.37224e-07 1.01303e-07,1.77569e-07 0.00300156,-0.00147765,-0.00171312,-0.000162847 0.000219415,0.000154413,0.000161976,6.17762e-05
1169 rs11768077,rs11770627,rs17429719,rs17438410 0 30.193 inf 4 -nan 1.36831e-07 1.03301e-07,1.77136e-07 0.00290585,-0.00141524,-0.0017906,0.000245066 0.00021585,0.00015631,0.000171463,9.70371e-05
1170 rs11768077,rs11770627,rs17429557,rs17429719 0 30.1631 inf 4 -nan 1.36662e-07 1.01123e-07,1.75681e-07 0.00288961,-0.00140033,0.000255405,-0.0017998 0.000215846,0.000157451,0.000103132,0.000173431
1171 rs11768077,rs11770627,rs17429719,rs2024023 0 30.1524 inf 4 -nan 1.37043e-07 1.03102e-07,1.79698e-07 0.00292683,-0.00149234,-0.00162973,0.000171349 0.000216125,0.000154533,0.000158552,6.6265e-05
1172 rs11768077,rs11770627,rs150724992,rs17429719 0 30.1471 inf 4 -nan 1.36605e-07 9.98796e-08,1.77236e-07 0.00289017,-0.00140303,0.00025304,-0.00179888 0.000215843,0.000157281,0.000102875,0.000173475
1173 rs11762186,rs11768077,rs11770627,rs17429719 0 30.1349 inf 4 -nan 1.36561e-07 1.03175e-07,1.78015e-07 0.000256504,0.00288939,-0.00140013,-0.00180072 0.000104847,0.000215848,0.000157542,0.000173938
1174 rs11770627,rs17429641,rs17429719,rs2189037,rs6966735 0 32.9498 inf 5 0 2.0787e-08 7.95941e-09,3.65615e-08 0.000121069,-0.000782168,-0.000332281,5.05614e-05,0.000702652 0.00012752,0.000190113,0.000126201,4.4567e-05,0.00018105
1175 rs11767145,rs11768077,rs11770627,rs17429719 0 30.1247 inf 4 -nan 1.36528e-07 1.03747e-07,1.76228e-07 0.000255495,0.00288942,-0.00140043,-0.00180003 0.000104847,0.000215848,0.000157542,0.000173938
1176 rs10242812,rs11768077,rs11770627,rs17429719 0 30.0485 inf 4 -nan 1.3652e-07 1.0325e-07,1.77476e-07 0.000129074,0.00292069,-0.00158038,-0.0016248 5.30189e-05,0.000216037,0.000160192,0.000158545
1177 rs10231773,rs11768077,rs11770627,rs17429719 0 30.0224 inf 4 -nan 1.36351e-07 9.96231e-08,1.76976e-07 0.000202287,0.00289274,-0.00141411,-0.00176124 8.48765e-05,0.000215832,0.000156621,0.000168436
1178 rs11768077,rs11770627,rs17155267,rs17429648,rs17429719 0 32.833 inf 5 0 1.55378e-07 1.16905e-07,1.97748e-07 0.00316237,-0.0013459,0.000673799,-0.000686448,-0.00203999 0.000221117,0.000156245,0.000121083,0.000123915,0.000174718
1179 rs10155829,rs11768077,rs11770627,rs17429719 0 29.9883 inf 4 -nan 1.36249e-07 9.94533e-08,1.71959e-07 0.000197574,0.00289297,-0.00141545,-0.00175794 8.3995e-05,0.000215832,0.000156584,0.000168218
1180 rs11768077,rs11770627,rs17428988,rs17429719 0 29.9877 inf 4 -nan 1.36153e-07 1.01083e-07,1.76799e-07 0.00288948,-0.0014037,0.000229924,-0.00178042 0.00021585,0.00015757,9.90142e-05,0.000171976
1181 rs11768077,rs11770627,rs17428876,rs17429719 0 29.975 inf 4 -nan 1.36207e-07 1.00726e-07,1.84923e-07 0.002893,-0.00141579,0.000196472,-0.00175721 0.000215832,0.000156584,8.3995e-05,0.000168218
1182 rs11768077,rs11770627,rs17429051,rs17429719 0 29.9456 inf 4 -nan 1.36003e-07 1.00753e-07,1.77465e-07 0.00289036,-0.00140652,0.000227958,-0.00178014 0.000215845,0.000157454,0.000100212,0.00017247
1183 rs11768077,rs11768533,rs11770627,rs17429719 0 29.9387 inf 4 -nan 1.36104e-07 1.01794e-07,1.75221e-07 0.00291374,0.000146306,-0.00159124,-0.00161688 0.000215941,6.34233e-05,0.000162216,0.00015859
1184 rs11768077,rs11770627,rs17428025,rs17429719 0 29.9221 inf 4 -nan 1.36316e-07 1.00066e-07,1.73041e-07 0.00292038,-0.00149236,-0.000251382,-0.00162765 0.000216042,0.000154556,0.000105951,0.000158546
1185 rs11768077,rs11770627,rs12668753,rs17429648,rs17429719 0 32.7195 inf 5 0 1.55031e-07 1.17618e-07,1.99932e-07 0.0031564,-0.00133678,0.000660595,-0.000673607,-0.00204313 0.000220969,0.000156537,0.000119688,0.000122646,0.000175213
1186 rs11768077,rs11770627,rs17429719,rs17472630 0 29.872 inf 4 -nan 1.36154e-07 1.00468e-07,1.77272e-07 0.00293019,-0.00150162,-0.00162855,-0.000218831 0.000216286,0.000154789,0.000158549,9.42166e-05
1187 rs11768077,rs11770627,rs17429719,rs7790517 0 29.8571 inf 4 -nan 1.36068e-07 9.96749e-08,1.74327e-07 0.00298511,-0.00147647,-0.00169434,0.00011823 0.000219184,0.000154413,0.00016134,5.15054e-05
1188 rs11768077,rs11770627,rs17429719,rs72595220 0 29.8567 inf 4 -nan 1.36065e-07 1.01152e-07,1.77615e-07 0.00298827,-0.00147667,-0.0016978,0.000119498 0.000219432,0.000154413,0.000161628,5.20799e-05
1189 rs11768077,rs11770627,rs11977099,rs17429719 0 29.8405 inf 4 -nan 1.36058e-07 1.02888e-07,1.74637e-07 0.00292172,-0.00149212,-0.000177184,-0.00163036 0.000216085,0.000154561,7.73002e-05,0.000158557
1190 rs11768077,rs11770627,rs12667457,rs17429719 0 29.8308 inf 4 -nan 1.35982e-07 9.77832e-08,1.74714e-07 0.00298806,-0.00147672,0.000118464,-0.00169788 0.000219498,0.000154413,5.22288e-05,0.000161706
1191 rs11768077,rs11770627,rs17155267,rs17429641,rs17429719 0 32.64 inf 5 0 1.54766e-07 1.13761e-07,1.96356e-07 0.00315891,-0.00134759,0.000664926,-0.000676439,-0.00203442 0.000221117,0.000156245,0.000121083,0.000123915,0.000174718
1192 rs11768077,rs11770627,rs17429719,rs2158769 0 29.8195 inf 4 -nan 1.35985e-07 1.01437e-07,1.78418e-07 0.00290135,-0.00145522,-0.00165555,8.60473e-05 0.000215831,0.000154699,0.000159089,3.79218e-05
1193 rs11768077,rs11770627,rs17428240,rs17429719 0 29.8194 inf 4 -nan 1.3599e-07 1.0218e-07,1.77034e-07 0.00292192,-0.00149219,-0.000176903,-0.00163008 0.000216095,0.000154566,7.7906e-05,0.000158556
1194 rs11768077,rs11770627,rs17429719,rs17437824 0 29.8188 inf 4 -nan 1.35989e-07 9.94651e-08,1.76662e-07 0.00292148,-0.00149197,-0.00163032,-0.000175489 0.000216085,0.000154561,0.000158557,7.73002e-05
1195 rs117082677,rs11768077,rs11770627,rs17429719 0 29.8161 inf 4 -nan 1.35933e-07 1.00067e-07,1.75743e-07 0.000180192,0.00299961,-0.00147961,-0.00171697 8.00048e-05,0.000220548,0.000154418,0.000163641
1196 rs11768077,rs11770627,rs17428046,rs17429719 0 29.7974 inf 4 -nan 1.35921e-07 1.01408e-07,1.7398e-07 0.00291644,-0.001488,-0.000216488,-0.00162799 0.000215991,0.000154496,9.62828e-05,0.000158547
1197 rs11768077,rs11770627,rs17429719,rs6966735 0 29.7941 inf 4 -nan 1.35868e-07 1.01004e-07,1.77956e-07 0.00298266,-0.00147647,-0.00169242,0.00011493 0.000219184,0.000154413,0.00016134,5.15054e-05
1198 rs11768077,rs11770627,rs17429719,rs2106926,rs6966735 0 32.6025 inf 5 0 1.55217e-07 1.17903e-07,1.97154e-07 0.00329303,-0.00144889,-0.00185294,-0.000359072,0.00042354 0.000227143,0.000154503,0.000164258,6.89526e-05,7.85165e-05
1199 rs11768077,rs11770627,rs17429719,rs59133852 0 29.785 inf 4 -nan 1.35882e-07 9.9257e-08,1.75831e-07 0.00291579,-0.00148766,-0.00162824,-0.000212626 0.000215981,0.000154492,0.000158548,9.5097e-05
1200 rs11768077,rs11770627,rs17429719,rs35786897 0 29.7849 inf 4 -nan 1.35881e-07 1.01859e-07,1.76591e-07 0.00292154,-0.00149195,-0.00163002,-0.000174153 0.000216095,0.000154566,0.000158556,7.7906e-05
1201 rs11768077,rs11770627,rs17429719,rs17502037 0 29.7829 inf 4 -nan 1.35875e-07 1.00077e-07,1.74904e-07 0.00292152,-0.00149194,-0.00163001,-0.000173999 0.000216095,0.000154566,0.000158556,7.7906e-05
1202 rs11768077,rs11770627,rs17429719,rs60356285 0 29.7796 inf 4 -nan 1.35865e-07 9.77313e-08,1.73458e-07 0.00291628,-0.00148791,-0.00162797,-0.000214727 0.000215991,0.000154496,0.000158547,9.62828e-05
1203 rs11768077,rs11770627,rs17429719,rs56294122 0 29.766 inf 4 -nan 1.35777e-07 1.00968e-07,1.73782e-07 0.00298539,-0.00147671,-0.00169575,0.00011498 0.000219498,0.000154413,0.000161706,5.22288e-05
1204 rs11768077,rs11770627,rs17429719,rs6948488 0 29.7522 inf 4 -nan 1.35779e-07 1.00547e-07,1.79875e-07 0.00291138,-0.00148375,-0.00162977,-0.000184642 0.000215918,0.000154447,0.000158555,8.38437e-05
1205 rs11768077,rs11770627,rs17429522,rs17429719 0 29.746 inf 4 -nan 1.35346e-07 9.85673e-08,1.74177e-07 0.0028916,-0.00141601,0.00020802,-0.00176793 0.000215842,0.000157202,0.000101256,0.000173001
1206 rs11564044,rs11768077,rs11770627,rs17429719 0 29.7337 inf 4 -nan 1.35719e-07 9.93636e-08,1.77614e-07 -0.000170001,0.00292097,-0.00149158,-0.00162991 7.7906e-05,0.000216095,0.000154566,0.000158556
1207 rs11768077,rs11770627,rs17429719,rs6462001 0 29.729 inf 4 -nan 1.35676e-07 1.00141e-07,1.75178e-07 0.00297072,-0.00147792,-0.00168643,-0.000125971 0.000218461,0.000154414,0.000161,5.81068e-05
1208 rs11768077,rs11770627,rs17429719,rs7793300 0 29.7271 inf 4 -nan 1.357e-07 9.93746e-08,1.74771e-07 0.00291497,-0.0014905,-0.0016292,0.000313426 0.000215976,0.000154545,0.000158552,0.000144055
1209 rs11768077,rs11770627,rs12668981,rs17429719 0 29.7248 inf 4 -nan 1.35646e-07 1.00376e-07,1.74901e-07 0.00298365,-0.00147671,0.000112707,-0.00169437 0.000219498,0.000154413,5.22288e-05,0.000161706
1210 rs11768077,rs11770627,rs17429719,rs17439165 0 29.722 inf 4 -nan 1.35261e-07 1.01533e-07,1.73625e-07 0.002878,-0.00140357,-0.00176451,0.000203451 0.000216035,0.000158569,0.000172743,0.000100518
1211 rs11768077,rs11770627,rs12668753,rs17429641,rs17429719 0 32.5301 inf 5 0 1.54431e-07 1.14582e-07,1.9833e-07 0.00315304,-0.00133858,0.000651933,-0.000663802,-0.00203754 0.000220969,0.000156537,0.000119688,0.000122646,0.000175213
1212 rs11768077,rs11770627,rs17429719,rs17437978 0 29.7127 inf 4 -nan 1.35649e-07 9.99403e-08,1.75971e-07 0.00294132,-0.00149144,-0.00165574,-0.000131597 0.000216783,0.000154566,0.000159154,6.09609e-05
1213 rs11768077,rs11770627,rs17429719,rs6956598 0 29.7018 inf 4 -nan 1.3562e-07 1.00097e-07,1.7865e-07 0.00291575,-0.00148679,-0.00163339,0.000126829 0.000215993,0.000154486,0.000158585,5.90204e-05
1214 rs10240425,rs11768077,rs11770627,rs17429719 0 29.6968 inf 4 -nan 1.35567e-07 9.94147e-08,1.76861e-07 8.93482e-05,0.00296526,-0.00147133,-0.00168068 4.19291e-05,0.000218164,0.000154432,0.00016063
1215 rs11768077,rs11770627,rs13309523,rs17429719 0 29.6937 inf 4 -nan 1.35594e-07 1.00944e-07,1.75872e-07 0.00291468,-0.00149027,0.0003083,-0.00162914 0.000215976,0.000154545,0.000144055,0.000158552
1216 rs11768077,rs11770627,rs17429719,rs57356952 0 29.686 inf 4 -nan 1.35526e-07 1.01077e-07,1.7269e-07 0.00297828,-0.00147648,-0.001689,0.000109031 0.000219184,0.000154413,0.00016134,5.15054e-05
1217 rs11768077,rs11770627,rs17429719,rs72595217 0 29.684 inf 4 -nan 1.35517e-07 1.01295e-07,1.77386e-07 0.00298189,-0.00147671,-0.00169297,0.000110405 0.000219498,0.000154413,0.000161706,5.22288e-05
1218 rs11768077,rs11770627,rs17429719,rs2091171 0 29.6815 inf 4 -nan 1.35529e-07 9.92518e-08,1.76879e-07 0.00294041,-0.00152716,-0.00163921,8.73762e-05 0.000216779,0.000156249,0.000158673,4.12556e-05
1219 rs11768077,rs11770627,rs17429719,rs58842477 0 29.6696 inf 4 -nan 1.35471e-07 9.8292e-08,1.76045e-07 0.00298126,-0.00147671,-0.00169247,0.000109584 0.000219498,0.000154413,0.000161706,5.22288e-05
1220 rs1076210,rs11768077,rs11770627,rs17429719 0 29.6656 inf 4 -nan 1.35459e-07 1.00182e-07,1.71683e-07 0.000109359,0.00298109,-0.00147671,-0.00169233 5.22288e-05,0.000219498,0.000154413,0.000161706
1221 rs11768077,rs11770627,rs17428736,rs17429719 0 29.6646 inf 4 -nan 1.35269e-07 9.84163e-08,1.72337e-07 0.0028982,-0.00142256,0.000195987,-0.00173601 0.000215824,0.000156695,9.66897e-05,0.000167625
1222 rs11768077,rs11770627,rs17429719,rs7782529 0 29.6616 inf 4 -nan 1.35492e-07 9.95928e-08,1.74854e-07 0.00291945,-0.00149157,-0.00163498,0.000117734 0.000216079,0.000154577,0.000158605,5.59273e-05
1223 rs11768077,rs11770627,rs17429719,rs17472892 0 29.6608 inf 4 -nan 1.3549e-07 9.8199e-08,1.73412e-07 0.00291076,-0.00148343,-0.00162959,-0.000176448 0.000215918,0.000154447,0.000158555,8.38437e-05
1224 rs10240625,rs11768077,rs11770627,rs17429719 0 29.6607 inf 4 -nan 1.35484e-07 9.82172e-08,1.75207e-07 -0.000128172,0.00294017,-0.00149105,-0.00165496 6.09609e-05,0.000216783,0.000154566,0.000159154
1225 rs10155850,rs11768077,rs11770627,rs17429719 0 29.6575 inf 4 -nan 1.35479e-07 9.76961e-08,1.76014e-07 0.000302629,0.00291436,-0.00149002,-0.00162908 0.000144055,0.000215976,0.000154545,0.000158552
1226 rs11768077,rs11770627,rs17429719,rs6960464 0 29.6505 inf 4 -nan 1.35456e-07 9.87983e-08,1.77742e-07 0.00291932,-0.00149148,-0.00163492,0.000117052 0.000216079,0.000154577,0.000158605,5.59273e-05
1227 rs11768077,rs11770627,rs17429719,rs17437775 0 29.647 inf 4 -nan 1.35446e-07 9.803e-08,1.73492e-07 0.00291066,-0.00148338,-0.00162956,-0.000175178 0.000215918,0.000154447,0.000158555,8.38437e-05
1228 rs11768077,rs11770627,rs17429719,rs17472763 0 29.6382 inf 4 -nan 1.35419e-07 1.00694e-07,1.74795e-07 0.00291024,-0.0014832,-0.00162974,-0.000172794 0.000215913,0.000154445,0.000158556,8.30835e-05
1229 rs10239543,rs11768077,rs11770627,rs17429719 0 29.6366 inf 4 -nan 1.35412e-07 1.001e-07,1.75597e-07 0.000116196,0.00291916,-0.00149137,-0.00163486 5.59273e-05,0.000216079,0.000154577,0.000158605
1230 rs112406562,rs11768077,rs11770627,rs17429719 0 29.6306 inf 4 -nan 1.35394e-07 9.89471e-08,1.75682e-07 -0.000173659,0.00291055,-0.00148332,-0.00162953 8.38437e-05,0.000215918,0.000154447,0.000158555
1231 rs111694105,rs11768077,rs11770627,rs17429719 0 29.6268 inf 4 -nan 1.35382e-07 1.01927e-07,1.73146e-07 -0.000173305,0.00291052,-0.00148331,-0.00162952 8.38437e-05,0.000215918,0.000154447,0.000158555
1232 rs11768077,rs11770627,rs17429719,rs180869103 0 29.6253 inf 4 -nan 1.35344e-07 1.00498e-07,1.7191e-07 0.00297194,-0.00147764,-0.00168973,0.000148696 0.000218859,0.000154413,0.000161581,7.24089e-05
1233 rs10271999,rs11768077,rs11770627,rs17429719 0 29.6249 inf 4 -nan 1.35313e-07 9.98775e-08,1.7526e-07 8.04597e-05,0.00294656,-0.00145814,-0.00166087 3.93915e-05,0.000217164,0.000154676,0.000159476
1234 rs113798742,rs11768077,rs11770627,rs17429719 0 29.6248 inf 4 -nan 1.35376e-07 1.02405e-07,1.77202e-07 -0.000173121,0.0029105,-0.0014833,-0.00162952 8.38437e-05,0.000215918,0.000154447,0.000158555
1235 rs10266399,rs11768077,rs11770627,rs17429719 0 29.6241 inf 4 -nan 1.3534e-07 9.92831e-08,1.79076e-07 0.000176339,0.00292624,-0.00148249,-0.00167177 8.59354e-05,0.000216282,0.00015444,0.000160126
1236 rs11768077,rs11770627,rs11971150,rs17429719 0 29.6189 inf 4 -nan 1.35357e-07 1.01655e-07,1.73582e-07 0.00291046,-0.00148328,-0.000172566,-0.0016295 0.000215918,0.000154447,8.38437e-05,0.000158555
1237 rs11768077,rs11770627,rs17429719,rs4719887 0 29.6176 inf 4 -nan 1.35345e-07 1.01368e-07,1.76825e-07 0.00291098,-0.00146324,-0.00164104,7.83324e-05 0.000215926,0.000154549,0.00015872,3.81391e-05
1238 rs11768077,rs11770627,rs17429719,rs1990123 0 29.6176 inf 4 -nan 1.35345e-07 1.00023e-07,1.72751e-07 0.0029111,-0.00146326,-0.00164097,7.83722e-05 0.000215928,0.000154548,0.000158719,3.81603e-05
1239 rs11768077,rs11770627,rs11983027,rs17429719 0 29.6159 inf 4 -nan 1.35348e-07 1.02096e-07,1.73567e-07 0.00291044,-0.00148327,-0.000172288,-0.0016295 0.000215918,0.000154447,8.38437e-05,0.000158555
1240 rs11768077,rs11770627,rs11975202,rs17429719 0 29.6159 inf 4 -nan 1.35348e-07 9.89993e-08,1.74645e-07 0.00291044,-0.00148327,-0.000172284,-0.0016295 0.000215918,0.000154447,8.38437e-05,0.000158555
1241 rs11768077,rs11770627,rs11983008,rs17429719 0 29.6159 inf 4 -nan 1.35348e-07 9.81088e-08,1.76905e-07 0.00291044,-0.00148327,-0.000172282,-0.0016295 0.000215918,0.000154447,8.38437e-05,0.000158555
1242 rs11768077,rs11770627,rs17429719,rs17472756 0 29.614 inf 4 -nan 1.35341e-07 1.00379e-07,1.72919e-07 0.00291043,-0.00148326,-0.00162949,-0.000172101 0.000215918,0.000154447,0.000158555,8.38437e-05
1243 rs11768077,rs11770627,rs17429719,rs2391402 0 29.5996 inf 4 -nan 1.35295e-07 9.93412e-08,1.74532e-07 0.00291872,-0.00149108,-0.00163467,0.000113875 0.000216079,0.000154577,0.000158605,5.59273e-05
1244 rs11768077,rs11770627,rs17429719,rs2391420 0 29.5745 inf 4 -nan 1.35208e-07 9.92028e-08,1.7516e-07 0.00291075,-0.00146349,-0.0016402,7.65281e-05 0.000215927,0.00015455,0.000158709,3.81733e-05
1245 rs11768077,rs11770627,rs17429719,rs1859668 0 29.5602 inf 4 -nan 1.35151e-07 9.9859e-08,1.78091e-07 0.00292976,-0.00151428,-0.00163867,7.54497e-05 0.000216441,0.000155578,0.000158679,3.803e-05
1246 rs11768077,rs11770627,rs17429719,rs2214412 0 29.5482 inf 4 -nan 1.35132e-07 9.98026e-08,1.76181e-07 0.0029172,-0.00149013,-0.00163474,0.000109483 0.000216057,0.000154565,0.00015861,5.53717e-05
1247 rs11768077,rs11770627,rs17429719,rs6461996 0 29.5291 inf 4 -nan 1.35073e-07 1.01116e-07,1.73003e-07 0.00290914,-0.00148266,-0.00162968,-0.000161006 0.000215908,0.000154444,0.000158557,8.23462e-05
1248 rs11768077,rs11770627,rs17429719,rs6945955 0 29.5255 inf 4 -nan 1.35053e-07 1.00199e-07,1.73912e-07 0.00291039,-0.00146395,-0.00164018,7.43276e-05 0.000215928,0.000154548,0.000158719,3.81603e-05
1249 rs11564026,rs11768077,rs11770627,rs17429719 0 29.5174 inf 4 -nan 1.35035e-07 9.99435e-08,1.75737e-07 0.000279633,0.00291307,-0.001489,-0.00162882 0.000144055,0.000215976,0.000154545,0.000158552
1250 rs11768077,rs11770627,rs17429719,rs3924411 0 29.5121 inf 4 -nan 1.34993e-07 9.96736e-08,1.74824e-07 0.00293324,-0.00151619,-0.00164192,7.92961e-05 0.000216627,0.000155778,0.000158768,4.11836e-05
1251 rs11768077,rs11770627,rs17428074,rs17429719 0 29.509 inf 4 -nan 1.35009e-07 1.00895e-07,1.75728e-07 0.00290965,-0.00148287,-0.000161932,-0.00162927 0.000215918,0.000154447,8.38437e-05,0.000158555
1252 rs11768077,rs11770627,rs17429719,rs80116417 0 29.5063 inf 4 -nan 1.35e-07 9.90614e-08,1.7972e-07 0.00290963,-0.00148286,-0.00162926,-0.000161661 0.000215918,0.000154447,0.000158555,8.38437e-05
1253 rs113155788,rs11768077,rs11770627,rs17429719 0 29.5047 inf 4 -nan 1.34995e-07 9.79043e-08,1.78993e-07 -0.000161494,0.00290962,-0.00148285,-0.00162926 8.38437e-05,0.000215918,0.000154447,0.000158555
1254 rs11768077,rs11770627,rs17428116,rs17429719 0 29.4775 inf 4 -nan 1.34909e-07 9.77897e-08,1.76701e-07 0.00290941,-0.00148274,-0.000158749,-0.0016292 0.000215918,0.000154447,8.38437e-05,0.000158555
1255 rs11768077,rs11770627,rs17429719,rs6968608 0 29.4715 inf 4 -nan 1.3489e-07 1.02872e-07,1.73796e-07 0.00291262,-0.00148864,-0.00162873,0.000271685 0.000215976,0.000154545,0.000158552,0.000144055
1256 rs11768077,rs11770627,rs12056263,rs17429719 0 29.4651 inf 4 -nan 1.3486e-07 9.81699e-08,1.7252e-07 0.00291669,-0.00150443,7.11152e-05,-0.00162891 0.00021607,0.000155126,3.79412e-05,0.000158553
1257 rs11768077,rs11770627,rs12540271,rs17429719 0 29.4593 inf 4 -nan 1.34827e-07 9.83069e-08,1.73062e-07 0.00292312,-0.00146327,7.03797e-05,-0.00164619 0.000216267,0.000154578,3.78088e-05,0.000158926
1258 rs11768077,rs11770627,rs17428157,rs17429719 0 29.4558 inf 4 -nan 1.3484e-07 9.92995e-08,1.77008e-07 0.00290963,-0.00148205,-0.000156573,-0.00162864 0.000215924,0.00015444,8.38824e-05,0.000158552
1259 rs11768077,rs11770627,rs17429270,rs17429719 0 29.4516 inf 4 -nan 1.34779e-07 9.9932e-08,1.74073e-07 0.00291535,-0.00147045,-8.26407e-05,-0.00162148 0.000216045,0.000154448,4.48442e-05,0.000158561
1260 rs11768077,rs11770627,rs17429249,rs17429719 0 29.4486 inf 4 -nan 1.34765e-07 1.01125e-07,1.75896e-07 0.00291613,-0.00147053,-8.34847e-05,-0.00162099 0.000216066,0.000154448,4.54386e-05,0.000158565
1261 rs11768077,rs11770627,rs17429719,rs6971228 0 29.4472 inf 4 -nan 1.34806e-07 1.02533e-07,1.72435e-07 0.00290367,-0.00146357,-0.00163412,7.04443e-05 0.000215851,0.000154572,0.000158609,3.80109e-05
1262 rs11768077,rs11770627,rs17429719,rs6978314 0 29.4442 inf 4 -nan 1.34764e-07 9.82626e-08,1.76029e-07 0.00291422,-0.00147116,-0.00162252,8.08625e-05 0.000216019,0.000154441,0.000158554,4.40183e-05
1263 rs11768077,rs11770627,rs12674312,rs17429719 0 29.4441 inf 4 -nan 1.34751e-07 9.79735e-08,1.73923e-07 0.00291607,-0.00147055,-8.32272e-05,-0.00162101 0.000216066,0.000154448,4.54386e-05,0.000158565
1264 rs11768077,rs11770627,rs17429719,rs6462010 0 29.4435 inf 4 -nan 1.34793e-07 9.97665e-08,1.7561e-07 0.00290405,-0.00146366,-0.00163382,7.04112e-05 0.000215854,0.00015457,0.000158605,3.80927e-05
1265 rs11563447,rs11768077,rs11770627,rs17429719 0 29.4421 inf 4 -nan 1.34749e-07 9.81932e-08,1.77366e-07 -8.19606e-05,0.00291513,-0.0014705,-0.0016216 4.47594e-05,0.000216042,0.000154448,0.00015856
1266 rs1052741,rs11768077,rs11770627,rs17429719 0 29.4414 inf 4 -nan 1.34772e-07 9.66234e-08,1.73132e-07 7.55576e-05,0.00293305,-0.00151807,-0.00163664 4.10659e-05,0.000216694,0.000156051,0.000158656
1267 rs11768077,rs11770627,rs12671389,rs17429719,rs6966735 0 32.2562 inf 5 0 1.53918e-07 1.19259e-07,1.97094e-07 0.0033258,-0.00140766,-0.000418408,-0.00186834,0.000479941 0.000229583,0.000155019,8.32986e-05,0.000165097,8.907e-05
1268 rs11768077,rs11770627,rs17429719,rs4722691 0 29.4407 inf 4 -nan 1.34784e-07 1.00501e-07,1.73615e-07 0.00290404,-0.00146369,-0.0016338,7.0276e-05 0.000215854,0.00015457,0.000158605,3.80927e-05
1269 rs11768077,rs11770627,rs17429719,rs2074399 0 29.4398 inf 4 -nan 1.34789e-07 1.02011e-07,1.77225e-07 0.00291571,-0.00148825,-0.00163327,0.000101903 0.000216052,0.000154542,0.000158597,5.51793e-05
1270 rs11768077,rs11770627,rs17429719,rs6966735,rs6974468 0 32.2498 inf 5 0 1.53898e-07 1.15999e-07,1.91964e-07 0.0033256,-0.0014077,-0.00186824,0.000479727,-0.000418162 0.000229583,0.000155019,0.000165097,8.907e-05,8.32986e-05
1271 rs11768077,rs11770627,rs17429719,rs9332393 0 29.4344 inf 4 -nan 1.34723e-07 9.84609e-08,1.74818e-07 0.00291534,-0.00147049,-0.00162134,-8.19567e-05 0.00021605,0.000154449,0.000158562,4.50163e-05
1272 rs11563973,rs11768077,rs11770627,rs17429719 0 29.4344 inf 4 -nan 1.34724e-07 9.63011e-08,1.73929e-07 -8.1668e-05,0.00291514,-0.00147052,-0.00162153 4.48442e-05,0.000216045,0.000154448,0.000158561
1273 rs11768077,rs11770627,rs17429719,rs4722690 0 29.4329 inf 4 -nan 1.34759e-07 1.00098e-07,1.74279e-07 0.0029041,-0.00146377,-0.00163369,6.994e-05 0.000215855,0.00015457,0.000158604,3.81139e-05
1274 rs11564004,rs11768077,rs11770627,rs17429719 0 29.4319 inf 4 -nan 1.34758e-07 9.86425e-08,1.74548e-07 -0.000138203,0.00289506,-0.00147833,-0.00163261 7.5336e-05,0.000215827,0.000154416,0.000158589
1275 rs11768077,rs11770627,rs12667046,rs17429719,rs6966735 0 32.242 inf 5 0 1.53873e-07 1.1408e-07,1.95959e-07 0.00332535,-0.00140775,-0.000417863,-0.00186812,0.000479466 0.000229583,0.000155019,8.32986e-05,0.000165097,8.907e-05
1276 rs11768077,rs11770627,rs17429719,rs6462004 0 29.4211 inf 4 -nan 1.3473e-07 9.7692e-08,1.73029e-07 0.00291274,-0.00148854,-0.00162818,0.000270642 0.000215989,0.000154552,0.00015855,0.000148441
1277 rs11768077,rs11770627,rs17429719,rs4357199 0 29.4171 inf 4 -nan 1.34667e-07 1.00304e-07,1.75645e-07 0.00291552,-0.00147069,-0.00162128,-8.13759e-05 0.00021606,0.000154447,0.000158563,4.52578e-05
1278 rs11768077,rs11770627,rs17429719,rs2391412 0 29.4132 inf 4 -nan 1.34705e-07 9.96837e-08,1.73589e-07 0.00291266,-0.00148847,-0.00162817,0.000269158 0.000215989,0.000154552,0.00015855,0.000148441
1279 rs11768077,rs11770627,rs17429719,rs4722689 0 29.4127 inf 4 -nan 1.34666e-07 9.87591e-08,1.74299e-07 0.00291346,-0.00147113,-0.00162266,7.87576e-05 0.00021601,0.000154442,0.000158553,4.38121e-05
1280 rs11768077,rs11770627,rs17429719,rs4719889 0 29.4116 inf 4 -nan 1.3466e-07 1.00438e-07,1.72538e-07 0.00291404,-0.00147127,-0.00162242,7.93001e-05 0.000216024,0.000154441,0.000158555,4.41742e-05
1281 rs11768077,rs11770627,rs17429719,rs4719886 0 29.4112 inf 4 -nan 1.3466e-07 9.99784e-08,1.76276e-07 0.00291354,-0.00147113,-0.00162258,7.87967e-05 0.000216012,0.000154442,0.000158554,4.38876e-05
1282 rs11563971,rs11768077,rs11770627,rs17429719 0 29.4051 inf 4 -nan 1.3463e-07 1.00451e-07,1.74624e-07 -8.05332e-05,0.00291527,-0.00147075,-0.00162141 4.51688e-05,0.000216058,0.000154447,0.000158562
1283 rs1007862,rs11768077,rs11770627,rs17429719 0 29.3991 inf 4 -nan 1.34612e-07 9.85709e-08,1.71074e-07 -7.97801e-05,0.00291479,-0.00147066,-0.00162154 4.49298e-05,0.000216047,0.000154448,0.000158561
1284 rs11768077,rs11770627,rs17429058,rs17429719 0 29.3959 inf 4 -nan 1.34649e-07 9.88328e-08,1.72746e-07 0.00289481,-0.00147391,0.000244418,-0.0016202 0.000215828,0.00015442,0.000136474,0.000158574
1285 rs11768077,rs11770627,rs1554638,rs17429719 0 29.3888 inf 4 -nan 1.34625e-07 9.90163e-08,1.75958e-07 0.0029236,-0.00148462,-0.000243339,-0.00164319 0.000216326,0.000154479,0.000136614,0.000158848
1286 rs10276966,rs11768077,rs11770627,rs17429719 0 29.3861 inf 4 -nan 1.34333e-07 9.98141e-08,1.74949e-07 8.17836e-05,0.00289712,-0.00147909,-0.0016884 4.93387e-05,0.000215824,0.00015442,0.000162994
1287 rs11768077,rs11770627,rs145012977,rs17429719 0 29.386 inf 4 -nan 1.34614e-07 9.79498e-08,1.73368e-07 0.00289641,-0.00147865,-0.000144394,-0.00163241 0.000215824,0.000154417,8.12807e-05,0.000158589
1288 rs11768077,rs11770627,rs17429719,rs28357162 0 29.3839 inf 4 -nan 1.34611e-07 1.00271e-07,1.7436e-07 0.00291154,-0.00148965,-0.00163028,-0.000248789 0.000215972,0.000154588,0.000158565,0.000140124
1289 rs11768077,rs11770627,rs17429719,rs9648340 0 29.3818 inf 4 -nan 1.34536e-07 9.70084e-08,1.74451e-07 0.0029294,-0.00146847,-0.00163398,-8.02765e-05 0.000216604,0.000154482,0.000158615,4.60198e-05
1290 rs10245801,rs11768077,rs11770627,rs17429719 0 29.3813 inf 4 -nan 1.34551e-07 1.02365e-07,1.75003e-07 7.97092e-05,0.00291534,-0.0014708,-0.00162112 4.55302e-05,0.000216068,0.000154448,0.000158566
1291 rs11563976,rs11768077,rs11770627,rs17429719 0 29.3761 inf 4 -nan 1.34538e-07 9.98893e-08,1.72311e-07 -7.8568e-05,0.00291459,-0.00147075,-0.00162152 4.50163e-05,0.00021605,0.000154449,0.000158562
1292 rs11563975,rs11768077,rs11770627,rs17429719 0 29.3731 inf 4 -nan 1.34529e-07 9.7493e-08,1.75373e-07 -7.83915e-05,0.00291455,-0.00147076,-0.00162153 4.50163e-05,0.00021605,0.000154449,0.000158562
1293 rs11768077,rs11770627,rs17429719,rs6957243 0 29.3723 inf 4 -nan 1.34289e-07 9.78863e-08,1.73729e-07 0.00289712,-0.00147906,-0.00168767,8.08284e-05 0.000215824,0.00015442,0.000162994,4.93387e-05
1294 rs11768077,rs11770627,rs17429719,rs2106926 0 29.3667 inf 4 -nan 1.34506e-07 9.81643e-08,1.74169e-07 0.00291508,-0.00147061,-0.00162163,-7.83327e-05 0.000216066,0.000154451,0.000158562,4.52317e-05
1295 rs11768077,rs11770627,rs1547943,rs17429719 0 29.3631 inf 4 -nan 1.34508e-07 9.85116e-08,1.77236e-07 0.00291288,-0.00147132,7.59185e-05,-0.00162277 0.00021601,0.000154442,4.38121e-05,0.000158553
1296 rs11768077,rs11770627,rs17429177,rs17429719 0 29.3627 inf 4 -nan 1.34496e-07 9.94317e-08,1.70851e-07 0.00291442,-0.00147081,-7.77713e-05,-0.00162157 0.00021605,0.000154449,4.50163e-05,0.000158562
1297 rs10155834,rs11768077,rs11770627,rs17429719 0 29.3619 inf 4 -nan 1.34535e-07 9.89771e-08,1.74835e-07 6.65079e-05,0.00290892,-0.00146526,-0.00163872 3.81391e-05,0.000215926,0.000154549,0.00015872
1298 rs10951161,rs11768077,rs11770627,rs17429719 0 29.3559 inf 4 -nan 1.34454e-07 1.00387e-07,1.75919e-07 -7.8685e-05,0.00292876,-0.00146863,-0.00163382 4.60198e-05,0.000216604,0.000154482,0.000158615
1299 rs10241677,rs11768077,rs11770627,rs17429719 0 29.355 inf 4 -nan 1.34236e-07 9.84983e-08,1.75134e-07 7.949e-05,0.00289716,-0.00147899,-0.00168661 4.92368e-05,0.000215824,0.00015442,0.000162971
1300 rs10275933,rs11768077,rs11770627,rs17429719 0 29.3486 inf 4 -nan 1.34463e-07 9.87248e-08,1.7017e-07 7.49573e-05,0.00291261,-0.00147139,-0.00162288 4.37373e-05,0.000216007,0.000154442,0.000158553
1301 rs11768077,rs11770627,rs17429459,rs17429719 0 29.3468 inf 4 -nan 1.34425e-07 9.89098e-08,1.73881e-07 0.00292854,-0.00146869,-7.81174e-05,-0.00163376 0.000216604,0.000154482,4.60198e-05,0.000158615
1302 rs11768077,rs11770627,rs17429508,rs17429719 0 29.345 inf 4 -nan 1.34419e-07 9.84178e-08,1.73843e-07 0.00292849,-0.0014687,-7.80056e-05,-0.00163375 0.000216604,0.000154482,4.60198e-05,0.000158615
1303 rs10274728,rs11768077,rs11770627,rs17429719 0 29.3445 inf 4 -nan 1.34481e-07 9.84176e-08,1.75621e-07 6.4566e-05,0.00290274,-0.0014685,-0.0016291 3.75066e-05,0.000215846,0.000154484,0.000158557
1304 rs11768077,rs11769034,rs11770627,rs17429719 0 29.3261 inf 4 -nan 1.34228e-07 1.00792e-07,1.74637e-07 0.00295384,-7.22453e-05,-0.00148319,-0.00162441 0.000218654,4.48415e-05,0.000154467,0.000158546
1305 rs11768077,rs11770627,rs17429719,rs3801321 0 29.3161 inf 4 -nan 1.34398e-07 9.91322e-08,1.74617e-07 0.00290957,-0.00148308,-0.00163186,9.6533e-05 0.000215945,0.000154461,0.000158586,5.72607e-05
1306 rs11765299,rs11768077,rs11770627,rs17429719 0 29.3134 inf 4 -nan 1.34376e-07 9.75521e-08,1.72156e-07 6.79291e-05,0.00290068,-0.00146464,-0.0016502 4.05256e-05,0.000215833,0.000154577,0.000159217
1307 rs10951158,rs11768077,rs11770627,rs17429719 0 29.3118 inf 4 -nan 1.3437e-07 9.73908e-08,1.74367e-07 6.78382e-05,0.00290067,-0.00146465,-0.00165017 4.05256e-05,0.000215833,0.000154577,0.000159217
1308 rs11768077,rs11770627,rs17429719,rs757180 0 29.2916 inf 4 -nan 1.3432e-07 9.97126e-08,1.75915e-07 0.00290913,-0.00148285,-0.00163182,9.42544e-05 0.000215941,0.000154459,0.000158588,5.70551e-05
1309 rs11768077,rs11770627,rs17429719,rs6951104 0 29.2884 inf 4 -nan 1.3431e-07 9.79218e-08,1.75864e-07 0.00290491,-0.00147966,-0.00163169,9.87653e-05 0.000215872,0.000154424,0.000158586,5.99414e-05
1310 rs113053497,rs11768077,rs11770627,rs17429719 0 29.2873 inf 4 -nan 1.34301e-07 9.98303e-08,1.73668e-07 -0.000134716,0.00289908,-0.00147884,-0.00163395 8.19628e-05,0.000215826,0.000154419,0.000158624
1311 rs11563321,rs11768077,rs11770627,rs17429719 0 29.2774 inf 4 -nan 1.34197e-07 9.74156e-08,1.71404e-07 -7.52721e-05,0.00292229,-0.00146351,-0.00163245 4.71324e-05,0.000216388,0.000154629,0.0001586
1312 rs11768077,rs11770627,rs17429719,rs4722687 0 29.2761 inf 4 -nan 1.34257e-07 9.96965e-08,1.71403e-07 0.00290048,-0.00146501,-0.0016495,6.58845e-05 0.000215832,0.000154577,0.00015922,4.0569e-05
1313 rs11768077,rs11770627,rs148562694,rs17429719 0 29.2759 inf 4 -nan 1.34257e-07 9.93041e-08,1.76509e-07 0.00292816,-0.00148654,-0.000136255,-0.00163611 0.000216656,0.000154534,8.39033e-05,0.000158674
1314 rs11768077,rs11770627,rs17429719,rs80328314 0 29.2741 inf 4 -nan 1.34263e-07 1.01115e-07,1.73743e-07 0.00289853,-0.00147565,-0.00162209,0.000198093 0.000215825,0.000154414,0.00015856,0.000121785
1315 rs11768077,rs11770627,rs17429719,rs72593276 0 29.2653 inf 4 -nan 1.34231e-07 9.84196e-08,1.75361e-07 0.00289905,-0.0014788,-0.0016338,-0.000132162 0.000215826,0.000154419,0.000158624,8.19628e-05
1316 rs11768077,rs11770627,rs17429719,rs189848475 0 29.2526 inf 4 -nan 1.34193e-07 9.65866e-08,1.73874e-07 0.00291698,-0.00148737,-0.00164018,-0.000202973 0.000216174,0.000154561,0.000158804,0.000127256
1317 rs10246298,rs11768077,rs11770627,rs17429719 0 29.2516 inf 4 -nan 1.34194e-07 9.96342e-08,1.72477e-07 0.000163851,0.00289198,-0.00147872,-0.00162034 0.000102706,0.00021585,0.000154418,0.00015858
1318 rs11768077,rs11770627,rs17429719,rs7811453 0 29.2511 inf 4 -nan 1.34176e-07 1.0091e-07,1.74677e-07 0.00289818,-0.00146233,-0.00164974,6.4897e-05 0.000215824,0.000154673,0.000159266,4.08839e-05
1319 rs11564006,rs11768077,rs11770627,rs17429719 0 29.2427 inf 4 -nan 1.34141e-07 9.63689e-08,1.73261e-07 -6.06089e-05,0.00292914,-0.00151073,-0.0016382 3.85699e-05,0.00021677,0.000155935,0.000158744
1320 rs11768077,rs11770627,rs12700796,rs17429719 0 29.2425 inf 4 -nan 1.34165e-07 9.84822e-08,1.72603e-07 0.00290863,-0.00148258,9.02686e-05,-0.00163156 0.000215941,0.000154459,5.70551e-05,0.000158588
1321 rs11564033,rs11768077,rs11770627,rs17429719 0 29.2391 inf 4 -nan 1.34148e-07 9.9341e-08,1.70839e-07 -0.000127986,0.00289652,-0.00147842,-0.00163165 8.12807e-05,0.000215824,0.000154417,0.000158589
1322 rs11768077,rs11770627,rs17429719,rs17439000,rs6966735 0 32.0521 inf 5 0 1.53403e-07 1.15265e-07,1.96333e-07 0.0033003,-0.00144375,-0.00185579,-0.000359397,0.000431655 0.000228391,0.000154554,0.000164683,7.2635e-05,8.21596e-05
1323 rs11765116,rs11768077,rs11770627,rs17429719 0 29.2345 inf 4 -nan 1.34124e-07 9.88203e-08,1.74836e-07 6.37666e-05,0.0029,-0.00146492,-0.00164911 4.07835e-05,0.00021583,0.000154592,0.00015925
1324 rs11768077,rs11770627,rs17429719,rs722563 0 29.2333 inf 4 -nan 1.34089e-07 1.0102e-07,1.72983e-07 0.00290662,-0.00147134,-0.0016168,6.89904e-05 0.000215907,0.00015445,0.000158648,4.45949e-05
1325 rs112239443,rs11768077,rs11770627,rs17429719 0 29.2331 inf 4 -nan 1.34129e-07 9.67844e-08,1.76134e-07 -0.000127263,0.00289652,-0.00147841,-0.00163161 8.12807e-05,0.000215824,0.000154417,0.000158589
1326 rs11768077,rs11770627,rs12700797,rs17429719 0 29.229 inf 4 -nan 1.34079e-07 1.00229e-07,1.71977e-07 0.00291939,-0.00151244,6.06584e-05,-0.00163352 0.000216296,0.000156154,3.93244e-05,0.000158625
1327 rs11768077,rs11770627,rs17429719,rs6951180 0 29.2281 inf 4 -nan 1.34119e-07 9.91605e-08,1.75601e-07 0.00290848,-0.0014825,-0.00163148,8.90615e-05 0.000215941,0.000154459,0.000158588,5.70551e-05
1328 rs11768077,rs11770627,rs17429719,rs4722686 0 29.2196 inf 4 -nan 1.34078e-07 1.009e-07,1.72896e-07 0.00290032,-0.00146559,-0.00164829,6.25516e-05 0.000215832,0.000154577,0.00015922,4.0569e-05
1329 rs11768077,rs11770627,rs17429719,rs1859670 0 29.2178 inf 4 -nan 1.34042e-07 9.91935e-08,1.77083e-07 0.00292065,-0.00151395,-0.0016334,5.98822e-05 0.000216364,0.000156347,0.000158625,3.92758e-05
1330 rs11768077,rs11770627,rs17428897,rs17429719 0 29.2139 inf 4 -nan 1.34056e-07 9.92773e-08,1.75077e-07 0.00290446,-0.00147687,-8.10898e-05,-0.00164592 0.000215874,0.000154413,5.29582e-05,0.000159093
1331 rs11768077,rs11770627,rs17428492,rs17429719 0 29.2127 inf 4 -nan 1.34068e-07 9.53437e-08,1.74997e-07 0.00290756,-0.00148657,-0.000195345,-0.00163087 0.000215926,0.00015455,0.000127076,0.00015858
1332 rs11564027,rs11768077,rs11770627,rs17429719 0 29.2119 inf 4 -nan 1.34062e-07 9.84521e-08,1.72737e-07 -0.000124703,0.00289654,-0.00147837,-0.0016315 8.12807e-05,0.000215824,0.000154417,0.000158589
1333 rs11761137,rs11768077,rs11770627,rs17429719 0 29.1834 inf 4 -nan 1.33949e-07 9.8463e-08,1.73874e-07 -9.49921e-05,0.00294863,-0.00152367,-0.00163365 6.41959e-05,0.000218588,0.000157659,0.000158635
1334 rs11768077,rs11770627,rs17429719,rs17438674 0 29.1803 inf 4 -nan 1.33949e-07 9.66462e-08,1.74769e-07 0.00290423,-0.00147686,-0.00164524,-7.83668e-05 0.000215874,0.000154413,0.000159093,5.29582e-05
1335 rs11768077,rs11770627,rs17429719,rs4722694 0 29.1738 inf 4 -nan 1.33945e-07 9.93222e-08,1.68468e-07 0.00289847,-0.0014757,-0.00162229,0.00017311 0.000215825,0.000154414,0.000158561,0.000117146
1336 rs11768077,rs11770627,rs1548625,rs17429719 0 29.1736 inf 4 -nan 1.33946e-07 9.8075e-08,1.73711e-07 0.00289237,-0.00147857,0.000151846,-0.00162074 0.00021585,0.000154418,0.000102706,0.00015858
1337 rs117582693,rs11768077,rs11770627,rs17429719 0 29.1698 inf 4 -nan 1.33932e-07 9.72523e-08,1.71758e-07 0.000172376,0.00289847,-0.00147571,-0.0016223 0.000117146,0.000215825,0.000154414,0.000158561
1338 rs11768077,rs11770627,rs17429719,rs7808573 0 29.1688 inf 4 -nan 1.33889e-07 9.80578e-08,1.72116e-07 0.00291828,-0.00151048,-0.00163301,5.70387e-05 0.000216306,0.000156174,0.000158624,3.93403e-05
1339 rs11564041,rs11768077,rs11770627,rs17429719 0 29.1628 inf 4 -nan 1.33907e-07 9.76048e-08,1.71366e-07 -0.000119573,0.00289889,-0.00147859,-0.00163302 8.19628e-05,0.000215826,0.000154419,0.000158624
1340 rs11768077,rs11770627,rs17429719,rs764560 0 29.1586 inf 4 -nan 1.33882e-07 9.96641e-08,1.73693e-07 0.0029007,-0.00146773,-0.00164777,5.8163e-05 0.000215836,0.000154534,0.000159277,4.02132e-05
1341 rs11768077,rs11770627,rs17429719,rs35903750 0 29.1582 inf 4 -nan 1.33882e-07 9.8951e-08,1.72104e-07 0.00291552,-0.00146415,-0.00164738,6.15661e-05 0.000216189,0.000154651,0.000159251,4.25653e-05
1342 rs11768077,rs11770627,rs17429719,rs764557 0 29.1438 inf 4 -nan 1.33824e-07 1.00305e-07,1.75423e-07 0.00291174,-0.00148052,-0.00162044,5.94955e-05 0.000216062,0.000154438,0.000158588,4.19808e-05
1343 rs11768077,rs11770627,rs17429719,rs17438159 0 29.1433 inf 4 -nan 1.3383e-07 9.86754e-08,1.74654e-07 0.00293156,-0.00147681,-0.00164994,7.63743e-05 0.000217164,0.000154413,0.000159461,5.3783e-05
1344 rs11768077,rs11770627,rs17429719,rs2204340 0 29.1425 inf 4 -nan 1.33793e-07 9.92223e-08,1.75223e-07 0.0028983,-0.00150254,-0.00162369,5.62356e-05 0.000215825,0.00015552,0.000158551,4.01311e-05
1345 rs11768077,rs11770627,rs17429719,rs17438083 0 29.1397 inf 4 -nan 1.3381e-07 9.77713e-08,1.75659e-07 0.00294621,-0.00152145,-0.00163328,-9.05224e-05 0.000218588,0.000157659,0.000158635,6.41959e-05
1346 rs11768077,rs11770627,rs17429719,rs7809697 0 29.1396 inf 4 -nan 1.33739e-07 9.77914e-08,1.72851e-07 0.00293781,-0.00147856,-0.00163513,-5.48596e-05 0.000217826,0.000154419,0.000158693,3.99557e-05
1347 rs11768077,rs11770627,rs17429719,rs80306758 0 29.1393 inf 4 -nan 1.33833e-07 1.00283e-07,1.729e-07 0.00290386,-0.00149092,-0.00161639,0.000101401 0.000215872,0.000154742,0.000158679,7.13143e-05
1348 rs11768077,rs11770627,rs17429719,rs6964896 0 29.1265 inf 4 -nan 1.33797e-07 9.89544e-08,1.74086e-07 0.00290354,-0.00147877,-0.00163097,8.27846e-05 0.000215869,0.000154421,0.000158589,5.89929e-05
1349 rs10242125,rs11768077,rs11770627,rs17429719 0 29.1241 inf 4 -nan 1.33728e-07 9.85044e-08,1.76489e-07 5.32313e-05,0.00292922,-0.00146691,-0.00164543 3.89338e-05,0.000217079,0.000154574,0.0001592
1350 rs11768077,rs11770627,rs17429719,rs17439000 0 29.1214 inf 4 -nan 1.33721e-07 9.70126e-08,1.73553e-07 0.0029116,-0.00147096,-0.00162215,-6.20796e-05 0.000216077,0.000154467,0.000158566,4.55345e-05
1351 rs11564023,rs11768077,rs11770627,rs17429719 0 29.1204 inf 4 -nan 1.33736e-07 9.74377e-08,1.71016e-07 5.38156e-05,0.00291682,-0.00150827,-0.00163254 3.92481e-05,0.000216291,0.000156134,0.000158623
1352 rs11564022,rs11768077,rs11770627,rs17429719 0 29.1191 inf 4 -nan 1.33732e-07 9.89372e-08,1.74083e-07 5.37554e-05,0.00291699,-0.0015084,-0.00163249 3.92633e-05,0.0002163,0.000156153,0.000158622
1353 rs11768077,rs11770627,rs17428464,rs17429719 0 29.1164 inf 4 -nan 1.33723e-07 1.02107e-07,1.74397e-07 0.00291693,-0.0015083,5.35729e-05,-0.00163246 0.0002163,0.000156153,3.92633e-05,0.000158622
1354 rs11768077,rs11770627,rs12113356,rs17429719 0 29.1148 inf 4 -nan 1.33742e-07 9.92096e-08,1.7147e-07 0.00290347,-0.00149772,-5.4702e-05,-0.00162259 0.00021587,0.000155177,3.97948e-05,0.00015856
1355 rs11768077,rs11770627,rs17429361,rs17429719 0 29.1092 inf 4 -nan 1.33683e-07 9.99823e-08,1.75705e-07 0.00291123,-0.00147096,-6.10516e-05,-0.00162216 0.000216071,0.000154469,4.54653e-05,0.000158566
1356 rs10951168,rs11768077,rs11770627,rs17429719 0 29.1067 inf 4 -nan 1.33241e-07 9.86651e-08,1.70663e-07 -7.74647e-05,0.00290699,-0.00141909,-0.00162947 7.19023e-05,0.000216009,0.00016337,0.000158583
1357 rs11563323,rs11768077,rs11770627,rs17429719 0 29.1009 inf 4 -nan 1.33697e-07 1.00361e-07,1.72972e-07 -7.15263e-05,0.00290362,-0.00147684,-0.00164354 5.29582e-05,0.000215874,0.000154413,0.000159093
1358 rs11768077,rs11770627,rs17429719,rs6462000 0 29.0993 inf 4 -nan 1.33711e-07 9.76296e-08,1.73919e-07 0.00290047,-0.0014767,-0.00163059,0.000119401 0.000215836,0.000154413,0.000158585,8.79372e-05
1359 rs11768077,rs11770627,rs17429361,rs17429719,rs6966735 0 31.9132 inf 5 0 1.5297e-07 1.14072e-07,1.95087e-07 0.00329312,-0.00144379,-0.000352547,-0.00185209,0.000425142 0.000228216,0.000154558,7.21861e-05,0.000164618,8.1776e-05
1360 rs10486494,rs11768077,rs11770627,rs17429719 0 29.097 inf 4 -nan 1.33673e-07 9.62662e-08,1.74171e-07 -7.18524e-05,0.00291285,-0.00146492,-0.00163739 5.37219e-05,0.000216135,0.000154658,0.000158785
1361 rs11563992,rs11768077,rs11770627,rs17429719 0 29.0916 inf 4 -nan 1.33668e-07 9.94737e-08,1.74671e-07 -7.06779e-05,0.00290355,-0.00147684,-0.00164333 5.29582e-05,0.000215874,0.000154413,0.000159093
1362 rs11768077,rs11770627,rs17428890,rs17429719 0 29.0912 inf 4 -nan 1.33667e-07 9.80446e-08,1.7294e-07 0.00290355,-0.00147684,-7.06417e-05,-0.00164332 0.000215874,0.000154413,5.29582e-05,0.000159093
1363 rs11768077,rs11770627,rs17429016,rs17429719 0 29.0905 inf 4 -nan 1.33664e-07 9.56021e-08,1.728e-07 0.00290354,-0.00147684,-7.05743e-05,-0.0016433 0.000215874,0.000154413,5.29582e-05,0.000159093
1364 rs11768077,rs11770627,rs17429719,rs17438465 0 29.0901 inf 4 -nan 1.33626e-07 9.97464e-08,1.72792e-07 0.00290347,-0.00148283,-0.00164705,-5.21849e-05 0.000215874,0.000154486,0.000159378,3.97894e-05
1365 rs11768077,rs11770627,rs13221828,rs17429719 0 29.0896 inf 4 -nan 1.33681e-07 9.82163e-08,1.73439e-07 0.00290268,-0.00147815,7.82276e-05,-0.00163042 0.00021586,0.000154417,5.83119e-05,0.000158583
1366 rs11768077,rs11770627,rs17429719,rs6978648 0 29.0885 inf 4 -nan 1.33627e-07 9.69535e-08,1.73911e-07 0.00289403,-0.00145997,-0.00165462,6.15958e-05 0.000215838,0.00015493,0.000160069,4.69435e-05
1367 rs11768077,rs11770627,rs17429719,rs62456447 0 29.0837 inf 4 -nan 1.33659e-07 9.98567e-08,1.73443e-07 0.0028984,-0.00147576,-0.00162251,0.000150292 0.000215825,0.000154414,0.000158562,0.000113019
1368 rs11768077,rs11770627,rs118127633,rs17429719 0 29.0831 inf 4 -nan 1.33658e-07 1.00153e-07,1.7286e-07 0.00289648,-0.00147724,-0.000181404,-0.00162831 0.000215825,0.000154413,0.000136471,0.000158556
1369 rs11768077,rs11770627,rs17429719,rs2003460 0 29.0807 inf 4 -nan 1.33593e-07 9.77008e-08,1.74393e-07 0.00291065,-0.00147118,-0.00162236,-5.8683e-05 0.000216069,0.000154469,0.000158565,4.53736e-05
1370 rs11768077,rs11770627,rs17429719,rs6951363 0 29.0749 inf 4 -nan 1.33633e-07 9.8636e-08,1.70692e-07 0.00290528,-0.00148067,-0.00162838,-0.000108347 0.000215908,0.000154444,0.000158557,8.23462e-05
1371 rs11563991,rs11768077,rs11770627,rs17429719 0 29.0745 inf 4 -nan 1.33614e-07 9.89689e-08,1.72454e-07 -6.91029e-05,0.00290341,-0.00147683,-0.00164293 5.29582e-05,0.000215874,0.000154413,0.000159093
1372 rs11768077,rs11770627,rs17429719,rs1990122 0 29.074 inf 4 -nan 1.33603e-07 9.9747e-08,1.73281e-07 0.00291034,-0.00147984,-0.00162103,5.42381e-05 0.000216055,0.000154433,0.000158585,4.17572e-05
1373 rs11768077,rs11770627,rs17428974,rs17429719 0 29.0738 inf 4 -nan 1.33611e-07 9.68938e-08,1.71677e-07 0.00290341,-0.00147683,-6.90321e-05,-0.00164292 0.000215874,0.000154413,5.29582e-05,0.000159093
1374 rs11768077,rs11770627,rs17429719,rs73075452 0 29.0717 inf 4 -nan 1.33605e-07 9.75924e-08,1.73879e-07 0.00290339,-0.00147683,-0.00164287,-6.88403e-05 0.000215874,0.000154413,0.000159093,5.29582e-05
1375 rs11768077,rs11770627,rs12668753,rs17429719 0 29.0715 inf 4 -nan 1.33586e-07 9.65391e-08,1.71356e-07 0.00292566,-0.00146069,6.5582e-05,-0.00165928 0.000216938,0.000154903,5.08773e-05,0.000160671
1376 rs11768077,rs11770627,rs17429719,rs6462016 0 29.0697 inf 4 -nan 1.33563e-07 9.88596e-08,1.728e-07 0.00289834,-0.00150059,-0.00162364,5.11878e-05 0.000215825,0.000155556,0.000158552,4.01164e-05
1377 rs11768077,rs11770627,rs17155267,rs17429719 0 29.0669 inf 4 -nan 1.33573e-07 9.84182e-08,1.69917e-07 0.00292561,-0.00146192,6.52974e-05,-0.00165803 0.000216947,0.000154835,5.0943e-05,0.000160538
1378 rs11768077,rs11770627,rs17429719,rs7792305 0 29.0627 inf 4 -nan 1.33571e-07 9.89423e-08,1.75565e-07 0.00291888,-0.00147523,-0.001636,6.32332e-05 0.000216478,0.000154416,0.000158748,4.93704e-05
1379 rs11768077,rs11770627,rs17429719,rs1859669 0 29.059 inf 4 -nan 1.33536e-07 9.94514e-08,1.75426e-07 0.00291048,-0.00150588,-0.00162836,5.01056e-05 0.000216075,0.000156153,0.000158558,3.97483e-05
1380 rs11768077,rs11770627,rs17429719,rs9690475 0 29.0564 inf 4 -nan 1.33526e-07 9.81474e-08,1.71485e-07 0.0028976,-0.00149826,-0.00162376,5.01052e-05 0.000215824,0.000155377,0.000158552,3.9924e-05
1381 rs11564003,rs11768077,rs11770627,rs17429719 0 29.0561 inf 4 -nan 1.33563e-07 9.82145e-08,1.69808e-07 -8.12647e-05,0.00289539,-0.00147808,-0.00163161 6.36664e-05,0.000215829,0.000154417,0.000158612
1382 rs10951167,rs11768077,rs11770627,rs17429719 0 29.0556 inf 4 -nan 1.33522e-07 9.68454e-08,1.74037e-07 4.99437e-05,0.00289755,-0.00149828,-0.00162386 3.98602e-05,0.000215824,0.000155381,0.000158551
1383 rs11768077,rs11770627,rs17429719,rs17744546 0 29.0549 inf 4 -nan 1.32914e-07 9.75197e-08,1.72312e-07 0.0029079,-0.00142532,-0.00162729,-7.33136e-05 0.0002162,0.000166357,0.000158556,8.8547e-05
1384 rs11563321,rs11768077,rs11770627,rs17429719,rs6966735 0 31.869 inf 5 0 1.52893e-07 1.16168e-07,1.91634e-07 -0.000343578,0.00330384,-0.00141661,-0.00188536,0.000394193 7.05148e-05,0.000228882,0.000154901,0.000166128,7.70571e-05
1385 rs11520770,rs11768077,rs11770627,rs17429719 0 29.054 inf 4 -nan 1.33506e-07 1.00211e-07,1.74199e-07 -5.64489e-05,0.00291012,-0.00147093,-0.00162238 4.54047e-05,0.000216068,0.000154479,0.000158567
1386 rs11763233,rs11768077,rs11770627,rs17429719 0 29.0533 inf 4 -nan 1.32919e-07 9.92378e-08,1.73847e-07 -7.29392e-05,0.00290782,-0.00142556,-0.00162739 8.75942e-05,0.00021619,0.000166122,0.000158557
1387 rs11768077,rs11770627,rs117949964,rs17429719 0 29.051 inf 4 -nan 1.33555e-07 9.85878e-08,1.73029e-07 0.00289621,-0.00147744,-0.000129067,-0.00162912 0.000215825,0.000154414,0.000101511,0.000158567
1388 rs111823712,rs11768077,rs11770627,rs17429719 0 29.0501 inf 4 -nan 1.33555e-07 9.64073e-08,1.72265e-07 -0.000106605,0.00290545,-0.00148072,-0.00162805 8.38437e-05,0.000215918,0.000154447,0.000158555
1389 rs10262979,rs11768077,rs11770627,rs17429719 0 29.0499 inf 4 -nan 1.33512e-07 9.87892e-08,1.69357e-07 4.89972e-05,0.0029152,-0.00150557,-0.00163195 3.92937e-05,0.000216298,0.000156154,0.000158623
1390 rs11763775,rs11768077,rs11770627,rs17429719 0 29.0498 inf 4 -nan 1.3346e-07 9.97313e-08,1.74184e-07 -4.84016e-05,0.002928,-0.00147866,-0.00162901 3.97878e-05,0.00021729,0.000154422,0.000158568
1391 rs11768077,rs11770627,rs17155281,rs17429719 0 29.0485 inf 4 -nan 1.33366e-07 9.99826e-08,1.75389e-07 0.00291115,-0.00151145,5.27297e-05,-0.001642 0.000216152,0.000157319,4.55036e-05,0.000159167
1392 rs11768077,rs11770627,rs17429719,rs73683802 0 29.0402 inf 4 -nan 1.32867e-07 9.7336e-08,1.74775e-07 0.00290737,-0.00142791,-0.00162721,-6.96149e-05 0.0002162,0.000166357,0.000158556,8.8547e-05
1393 rs11768077,rs11770627,rs12700800,rs17429719 0 29.0327 inf 4 -nan 1.33467e-07 9.8647e-08,1.7358e-07 0.00290309,-0.00148698,-5.39608e-05,-0.00163676 0.000215875,0.000154648,4.42151e-05,0.000158803
1394 rs11768077,rs11770627,rs1476538,rs17429719 0 29.032 inf 4 -nan 1.33473e-07 9.83013e-08,1.75783e-07 0.00292289,-0.0014756,6.21501e-05,-0.00164099 0.00021683,0.000154415,5.077e-05,0.000159036
1395 rs11768077,rs11770627,rs17429719,rs28357182 0 29.0237 inf 4 -nan 1.33471e-07 9.8652e-08,1.70571e-07 0.00289998,-0.00147907,-0.00162802,-0.000140439 0.000215834,0.000154426,0.000158556,0.000114832
1396 rs117210562,rs11768077,rs11770627,rs17429719 0 29.0212 inf 4 -nan 1.33422e-07 9.76153e-08,1.73361e-07 0.00013417,0.0028929,-0.00148536,-0.00162981 0.000112447,0.000215856,0.000154588,0.000158582
1397 rs11768077,rs11770627,rs17429719,rs6949285 0 29.0205 inf 4 -nan 1.33375e-07 9.78209e-08,1.73755e-07 0.00291609,-0.00150707,-0.00163837,4.66798e-05 0.000216423,0.000156618,0.000158917,4.00864e-05
1398 rs11768077,rs11770627,rs17429719,rs764558 0 29.0179 inf 4 -nan 1.33427e-07 9.94125e-08,1.75788e-07 0.00290581,-0.00147634,-0.00162116,5.02087e-05 0.000215939,0.000154413,0.00015859,4.1967e-05
1399 rs11768077,rs11770627,rs17429719,rs7812039 0 29.0171 inf 4 -nan 1.33448e-07 9.68433e-08,1.73226e-07 0.00290727,-0.00147705,-0.00163744,5.91613e-05 0.00021598,0.000154413,0.000158841,4.89293e-05
1400 rs10951163,rs11768077,rs11770627,rs17429719 0 29.017 inf 4 -nan 1.33441e-07 9.51905e-08,1.68135e-07 -4.51351e-05,0.00290574,-0.00146972,-0.00163387 3.74559e-05,0.000215936,0.000154517,0.000158689
1401 rs11768077,rs11770627,rs13243033,rs17429719 0 29.0134 inf 4 -nan 1.33437e-07 9.70648e-08,1.70663e-07 0.00290721,-0.00147704,5.88172e-05,-0.00163737 0.00021598,0.000154413,4.89293e-05,0.000158841
1402 rs10265742,rs11768077,rs11770627,rs17429719 0 29.011 inf 4 -nan 1.33422e-07 9.60863e-08,1.73661e-07 -4.47179e-05,0.00290574,-0.00146979,-0.00163377 3.74668e-05,0.000215938,0.000154517,0.000158688
1403 rs10268623,rs11768077,rs11770627,rs17429719 0 29.0084 inf 4 -nan 1.33329e-07 9.95834e-08,1.74809e-07 -4.51756e-05,0.00292596,-0.00147852,-0.00162879 3.97878e-05,0.00021729,0.000154422,0.000158568
1404 rs11768077,rs11770627,rs17429719,rs6953785 0 29.0051 inf 4 -nan 1.33319e-07 9.99608e-08,1.75629e-07 0.00292579,-0.00147851,-0.00162877,-4.49097e-05 0.00021729,0.000154422,0.000158568,3.97878e-05
1405 rs10250340,rs11768077,rs11770627,rs17429719 0 29.0041 inf 4 -nan 1.33136e-07 9.88057e-08,1.73238e-07 -4.90033e-05,0.00293504,-0.00147529,-0.00162585 4.88077e-05,0.000219065,0.000154418,0.000158544
1406 rs11768077,rs11770627,rs17429648,rs17429719 0 29.0012 inf 4 -nan 1.33381e-07 1.00348e-07,1.73784e-07 0.00289498,-0.00147839,-6.08881e-05,-0.00163285 0.000215833,0.00015442,5.21347e-05,0.000158662
1407 rs11768077,rs11770627,rs17429719,rs4722698 0 29.001 inf 4 -nan 1.33373e-07 9.69196e-08,1.71662e-07 0.00291559,-0.0014784,-0.00165238,-5.94186e-05 0.000216393,0.000154421,0.000160194,5.10743e-05
1408 rs11768077,rs11770627,rs17429719,rs17438180 0 29.0004 inf 4 -nan 1.33356e-07 9.7467e-08,1.72704e-07 0.00289305,-0.00148506,-0.00162967,0.000129588 0.000215856,0.000154588,0.000158582,0.000112447
1409 rs11768077,rs11770627,rs17429719,rs1989910 0 28.997 inf 4 -nan 1.33293e-07 9.89523e-08,1.72577e-07 0.00292537,-0.00147848,-0.00162873,-4.42447e-05 0.00021729,0.000154422,0.000158568,3.97878e-05
1410 rs11768077,rs11770627,rs16874272,rs17429719 0 28.9958 inf 4 -nan 1.33322e-07 1.00196e-07,1.77176e-07 0.00289385,-0.00146286,5.44548e-05,-0.00165168 0.000215846,0.000154888,4.81677e-05,0.000160201
1411 rs11768077,rs11770627,rs17429719,rs2074341 0 28.9953 inf 4 -nan 1.33288e-07 9.61076e-08,1.71703e-07 0.00292528,-0.00147847,-0.00162872,-4.41075e-05 0.00021729,0.000154422,0.000158568,3.97878e-05
1412 rs11768077,rs11770627,rs17429719,rs757141 0 28.9945 inf 4 -nan 1.33285e-07 1.00236e-07,1.73346e-07 0.00292524,-0.00147847,-0.00162871,-4.40451e-05 0.00021729,0.000154422,0.000158568,3.97878e-05
1413 rs11768077,rs11770627,rs17429719,rs28625460 0 28.9945 inf 4 -nan 1.33097e-07 9.90297e-08,1.71725e-07 0.00293423,-0.00147523,-0.00162549,-4.81172e-05 0.000219108,0.000154419,0.000158544,4.93068e-05
1414 rs11768077,rs11770627,rs17429719,rs9691111 0 28.9944 inf 4 -nan 1.33285e-07 9.69342e-08,1.71446e-07 0.00292524,-0.00147847,-0.00162871,-4.40343e-05 0.00021729,0.000154422,0.000158568,3.97878e-05
1415 rs11768077,rs11770627,rs1524522,rs17429719 0 28.9926 inf 4 -nan 1.33091e-07 1.00296e-07,1.74092e-07 0.00293406,-0.00147524,-4.78939e-05,-0.00162549 0.000219108,0.000154419,4.93068e-05,0.000158544
1416 rs11768077,rs11770627,rs17429719,rs6958873 0 28.9878 inf 4 -nan 1.33295e-07 9.86009e-08,1.72985e-07 0.00289384,-0.00146305,-0.00165138,5.3766e-05 0.000215846,0.000154889,0.000160213,4.82862e-05
1417 rs11764018,rs11768077,rs11770627,rs17429719 0 28.9876 inf 4 -nan 1.33357e-07 1.00446e-07,1.76249e-07 6.18293e-05,0.00290385,-0.00148344,-0.00162696 5.3636e-05,0.000215897,0.000154528,0.000158548
1418 rs11768077,rs11770627,rs17429719,rs4722702 0 28.9875 inf 4 -nan 1.33262e-07 9.69839e-08,1.72559e-07 0.0029248,-0.0014784,-0.00162854,-4.34505e-05 0.000217284,0.000154422,0.000158565,3.98032e-05
1419 rs11768077,rs11770627,rs17429719,rs3915086 0 28.9873 inf 4 -nan 1.33075e-07 9.89568e-08,1.71095e-07 0.00293358,-0.00147525,-0.00162549,-4.72772e-05 0.000219108,0.000154419,0.000158544,4.93068e-05
1420 rs11768077,rs11770627,rs17429719,rs17449683 0 28.9853 inf 4 -nan 1.33338e-07 9.93859e-08,1.76052e-07 0.00289558,-0.00147793,-0.00163105,-7.20051e-05 0.000215829,0.000154417,0.000158613,6.30951e-05
1421 rs11768077,rs11770627,rs17429641,rs17429719 0 28.9843 inf 4 -nan 1.33327e-07 9.82273e-08,1.75081e-07 0.00289505,-0.00147834,-5.91162e-05,-0.00163264 0.000215833,0.00015442,5.21347e-05,0.000158662
1422 rs11768077,rs11770627,rs17429719,rs6961010 0 28.9806 inf 4 -nan 1.33326e-07 9.76813e-08,1.7552e-07 0.00290532,-0.00147013,-0.00163336,-4.24648e-05 0.000215938,0.000154517,0.000158688,3.74668e-05
1423 rs11768077,rs11770627,rs12671389,rs17429719 0 28.9796 inf 4 -nan 1.33251e-07 9.77569e-08,1.73625e-07 0.00290635,-0.00146802,-5.22171e-05,-0.00162121 0.000215983,0.000154614,4.81681e-05,0.000158598
1424 rs11768077,rs11770627,rs17429719,rs6974468 0 28.9788 inf 4 -nan 1.33248e-07 9.85242e-08,1.73446e-07 0.00290634,-0.00146803,-0.00162121,-5.21351e-05 0.000215983,0.000154614,0.000158598,4.81681e-05
1425 rs11768077,rs11770627,rs12667046,rs17429719 0 28.9778 inf 4 -nan 1.33245e-07 1.00665e-07,1.75016e-07 0.00290632,-0.00146805,-5.20352e-05,-0.00162122 0.000215983,0.000154614,4.81681e-05,0.000158598
1426 rs11768077,rs11770627,rs17429719,rs17439118 0 28.9725 inf 4 -nan 1.333e-07 9.84589e-08,1.7555e-07 0.0029052,-0.00147023,-0.00163325,-4.18409e-05 0.000215938,0.000154517,0.000158688,3.74668e-05
1427 rs11768077,rs11770627,rs17429719,rs62454799 0 28.9715 inf 4 -nan 1.33281e-07 9.58085e-08,1.70552e-07 0.00292039,-0.00147569,-0.0016395,5.60717e-05 0.00021683,0.000154415,0.000159036,5.077e-05
1428 rs11768077,rs11770627,rs17429719,rs4722701 0 28.9713 inf 4 -nan 1.33211e-07 9.89436e-08,1.71431e-07 0.00292392,-0.00147834,-0.00162844,-4.20673e-05 0.000217284,0.000154422,0.000158565,3.98032e-05
1429 rs11768077,rs11770627,rs17429719,rs7801897 0 28.9709 inf 4 -nan 1.33278e-07 9.64728e-08,1.7203e-07 0.00290496,-0.00147605,-0.00162165,4.60148e-05 0.000215934,0.000154413,0.000158587,4.17433e-05
1430 rs11768077,rs11770627,rs17429719,rs724634 0 28.9696 inf 4 -nan 1.33291e-07 9.93835e-08,1.73737e-07 0.00290516,-0.00147026,-0.00163321,-4.16148e-05 0.000215938,0.000154517,0.000158688,3.74668e-05
1431 rs10262710,rs11768077,rs11770627,rs17429719 0 28.9665 inf 4 -nan 1.33265e-07 9.89236e-08,1.75233e-07 5.55338e-05,0.00292017,-0.0014757,-0.00163937 5.077e-05,0.00021683,0.000154415,0.000159036
1432 rs11768077,rs11770627,rs17429719,rs17438445 0 28.9663 inf 4 -nan 1.33277e-07 9.87499e-08,1.7159e-07 0.00289571,-0.00147649,-0.00163269,-5.96011e-05 0.000215829,0.000154413,0.000158671,5.41223e-05
1433 rs11768077,rs11770627,rs17428254,rs17429719 0 28.9595 inf 4 -nan 1.33265e-07 9.904e-08,1.73587e-07 0.00290918,-0.0014841,-8.52124e-05,-0.00162781 0.000216095,0.000154566,7.7906e-05,0.000158556
1434 rs11768077,rs11770627,rs17429719,rs6971604 0 28.959 inf 4 -nan 1.33241e-07 9.67494e-08,1.73651e-07 0.0029076,-0.00147905,-0.00162209,4.46032e-05 0.000216033,0.00015443,0.00015858,4.13907e-05
1435 rs11768077,rs11770627,rs17429719,rs7786854 0 28.9552 inf 4 -nan 1.32973e-07 9.68697e-08,1.74593e-07 0.00293054,-0.00147536,-0.00162551,-4.3303e-05 0.000219108,0.000154419,0.000158544,4.93068e-05
1436 rs11768077,rs11770627,rs17429719,rs6964636 0 28.9544 inf 4 -nan 1.33234e-07 1.01098e-07,1.7173e-07 0.00291413,-0.00149442,-0.00163376,4.42909e-05 0.00021639,0.000155306,0.000158722,4.12823e-05
1437 rs11768077,rs11770627,rs13245339,rs17429719 0 28.9535 inf 4 -nan 1.33235e-07 9.66946e-08,1.73842e-07 0.00290853,-0.0014671,4.65621e-05,-0.00163966 0.000216075,0.000154664,4.33905e-05,0.000159078
1438 rs112311687,rs11768077,rs11770627,rs17429719 0 28.9504 inf 4 -nan 1.33237e-07 9.87939e-08,1.72611e-07 -8.37033e-05,0.00290898,-0.00148396,-0.00162777 7.7906e-05,0.000216095,0.000154566,0.000158556
1439 rs11768077,rs11770627,rs17429719,rs9692372 0 28.9476 inf 4 -nan 1.33213e-07 9.78555e-08,1.73216e-07 0.00291384,-0.00149418,-0.0016335,4.38592e-05 0.000216386,0.000155306,0.000158716,4.14404e-05
1440 rs11768077,rs11770627,rs17429719,rs17437670 0 28.9421 inf 4 -nan 1.3315e-07 9.79245e-08,1.76903e-07 0.00290459,-0.00146502,-0.00162645,-7.16001e-05 0.000215942,0.000154832,0.000158546,7.05773e-05
1441 rs11768077,rs11770627,rs17429719,rs56029757 0 28.941 inf 4 -nan 1.33207e-07 9.75509e-08,1.76318e-07 0.00290875,-0.00148382,-0.00162773,-8.21084e-05 0.000216095,0.000154566,0.000158556,7.7906e-05
1442 rs11768077,rs11770627,rs17428109,rs17429719 0 28.9403 inf 4 -nan 1.33206e-07 9.94289e-08,1.72826e-07 0.00289837,-0.00147748,-9.46497e-05,-0.00162859 0.000215826,0.000154415,8.98316e-05,0.000158568
1443 rs11768077,rs11770627,rs17429719,rs4141138 0 28.9314 inf 4 -nan 1.33155e-07 9.95759e-08,1.68878e-07 0.00291474,-0.00147552,-0.0016342,-5.03557e-05 0.000216499,0.000154416,0.000158764,4.94783e-05
1444 rs11768077,rs11770627,rs17429719,rs7794723 0 28.9283 inf 4 -nan 1.32966e-07 9.72674e-08,1.71754e-07 0.00289783,-0.00147579,-0.00165467,-3.91946e-05 0.000215824,0.000154415,0.000161986,4.49336e-05
1445 rs10249757,rs11768077,rs11770627,rs17429719 0 28.9283 inf 4 -nan 1.33145e-07 9.5636e-08,1.72992e-07 4.99011e-05,0.00291434,-0.00147551,-0.00163383 4.93704e-05,0.000216478,0.000154416,0.000158748
1446 rs11768077,rs11770627,rs17429719,rs4722700 0 28.9279 inf 4 -nan 1.33144e-07 9.64508e-08,1.71844e-07 0.00291433,-0.00147551,-0.00163382,4.98638e-05 0.000216478,0.000154416,0.000158748,4.93704e-05
1447 rs11768077,rs11770627,rs17429719,rs9690464 0 28.927 inf 4 -nan 1.33148e-07 9.7877e-08,1.72362e-07 0.00291313,-0.00149342,-0.00163317,4.19636e-05 0.000216386,0.000155306,0.000158716,4.14404e-05
1448 rs11768077,rs11770627,rs17429719,rs28418930 0 28.9267 inf 4 -nan 1.3314e-07 9.69451e-08,1.69867e-07 0.00291428,-0.00147551,-0.0016338,4.97283e-05 0.000216478,0.000154416,0.000158748,4.93704e-05
1449 rs11768077,rs11770627,rs17429719,rs9692385 0 28.9266 inf 4 -nan 1.33147e-07 9.55652e-08,1.72033e-07 0.00291312,-0.0014934,-0.00163316,4.19271e-05 0.000216386,0.000155306,0.000158716,4.14404e-05
1450 rs11768077,rs11770627,rs17429719,rs6462006 0 28.9237 inf 4 -nan 1.33137e-07 9.84044e-08,1.70849e-07 0.00291259,-0.00149297,-0.00163322,4.15234e-05 0.000216356,0.000155273,0.000158721,4.13283e-05
1451 rs11768077,rs11770627,rs17429719,rs9690317 0 28.9229 inf 4 -nan 1.33135e-07 9.77854e-08,1.7298e-07 0.00291257,-0.00149295,-0.00163321,4.14555e-05 0.000216356,0.000155273,0.000158721,4.13283e-05
1452 rs10242634,rs11768077,rs11770627,rs17429719 0 28.9214 inf 4 -nan 1.33123e-07 9.73125e-08,1.73403e-07 4.93342e-05,0.00291463,-0.00147556,-0.00163433 4.95876e-05,0.000216522,0.000154416,0.000158781
1453 rs11768077,rs11770627,rs17429719,rs62454789 0 28.9205 inf 4 -nan 1.3312e-07 9.77471e-08,1.76319e-07 0.00291404,-0.00147553,-0.00163369,4.90142e-05 0.000216478,0.000154416,0.000158748,4.93704e-05
1454 rs11768077,rs11770627,rs17429719,rs35584238 0 28.9195 inf 4 -nan 1.33135e-07 9.43703e-08,1.72817e-07 0.00290102,-0.00148831,-0.00162229,4.52487e-05 0.000215855,0.000154855,0.00015858,4.51078e-05
1455 rs11768077,rs11770627,rs13242238,rs17429719 0 28.9191 inf 4 -nan 1.33125e-07 9.80801e-08,1.73317e-07 0.00290773,-0.00146778,4.32393e-05,-0.00163867 0.000216075,0.000154664,4.33905e-05,0.000159078
1456 rs11768077,rs11770627,rs17429719,rs62454790 0 28.9187 inf 4 -nan 1.33115e-07 1.00264e-07,1.7388e-07 0.00291397,-0.00147553,-0.00163365,4.88087e-05 0.000216478,0.000154416,0.000158748,4.93704e-05
1457 rs11768077,rs11770627,rs17429719,rs4719892 0 28.9173 inf 4 -nan 1.33107e-07 9.70617e-08,1.69865e-07 0.00291302,-0.00147796,-0.00164875,-4.97707e-05 0.000216411,0.000154419,0.000160268,5.06207e-05
1458 rs11768077,rs11770627,rs17429719,rs2074340 0 28.9167 inf 4 -nan 1.33109e-07 9.97608e-08,1.73965e-07 0.00291389,-0.00147554,-0.00163362,4.85848e-05 0.000216478,0.000154416,0.000158748,4.93704e-05
1459 rs11768077,rs11770627,rs17429719,rs4298409 0 28.9122 inf 4 -nan 1.33099e-07 9.97207e-08,1.6984e-07 0.00289537,-0.00147809,-0.00163168,-5.09207e-05 0.000215833,0.00015442,0.000158662,5.21347e-05
1460 rs10951160,rs11768077,rs11770627,rs17429719 0 28.9119 inf 4 -nan 1.33061e-07 9.7272e-08,1.69971e-07 -3.76972e-05,0.00289759,-0.00147671,-0.00164094 3.97493e-05,0.000215824,0.000154413,0.000159357
1461 rs11768077,rs11770627,rs17429719,rs3915089 0 28.9116 inf 4 -nan 1.33092e-07 9.6804e-08,1.7088e-07 0.00291369,-0.00147555,-0.00163352,4.79901e-05 0.000216478,0.000154416,0.000158748,4.93704e-05
1462 rs11768077,rs11770627,rs17429719,rs6462017 0 28.9101 inf 4 -nan 1.3301e-07 9.73208e-08,1.73966e-07 0.00290831,-0.00149689,-0.00163744,3.66918e-05 0.000216161,0.000156025,0.00015907,4.03999e-05
1463 rs11768077,rs11770627,rs17429719,rs57094931 0 28.9052 inf 4 -nan 1.33072e-07 9.93641e-08,1.71827e-07 0.00291343,-0.00147557,-0.0016334,4.7233e-05 0.000216478,0.000154416,0.000158748,4.93704e-05
1464 rs10269160,rs11768077,rs11770627,rs17429719 0 28.9045 inf 4 -nan 1.3307e-07 9.71644e-08,1.70936e-07 4.71449e-05,0.0029134,-0.00147557,-0.00163338 4.93704e-05,0.000216478,0.000154416,0.000158748
1465 rs11768077,rs11770627,rs17429719,rs929242 0 28.9029 inf 4 -nan 1.33069e-07 9.51433e-08,1.71784e-07 0.00289542,-0.00147806,-0.00163154,-4.97622e-05 0.000215833,0.00015442,0.000158662,5.21347e-05
1466 rs11768077,rs11770627,rs147797783,rs17429719 0 28.9011 inf 4 -nan 1.33074e-07 9.65883e-08,1.73166e-07 0.00290036,-0.00148453,0.000152767,-0.00162704 0.000215846,0.000154636,0.000159385,0.00015855
1467 rs11768077,rs11770627,rs11980136,rs17429719 0 28.9002 inf 4 -nan 1.33078e-07 9.61897e-08,1.72469e-07 0.00289906,-0.00147037,-3.57836e-05,-0.00163279 0.000215831,0.000154547,3.7233e-05,0.000158716
1468 rs11768077,rs11770627,rs12667419,rs17429719 0 28.8991 inf 4 -nan 1.33057e-07 9.70759e-08,1.74782e-07 0.00289543,-0.00147804,-4.92796e-05,-0.00163149 0.000215833,0.00015442,5.21347e-05,0.000158662
1469 rs11768077,rs11770627,rs17429719,rs2893286 0 28.8984 inf 4 -nan 1.33055e-07 9.34391e-08,1.71464e-07 0.00289544,-0.00147804,-0.00163148,-4.91932e-05 0.000215833,0.00015442,0.000158662,5.21347e-05
1470 rs10276795,rs11768077,rs11770627,rs17429719 0 28.8982 inf 4 -nan 1.3305e-07 9.81236e-08,1.69064e-07 4.6394e-05,0.00291315,-0.00147558,-0.00163326 4.93704e-05,0.000216478,0.000154416,0.000158748
1471 rs11768077,rs11770627,rs17429719,rs61201079 0 28.8978 inf 4 -nan 1.33049e-07 1.00093e-07,1.72224e-07 0.00291313,-0.00147559,-0.00163325,4.63488e-05 0.000216478,0.000154416,0.000158748,4.93704e-05
1472 rs11768077,rs11770627,rs17429719,rs60965256 0 28.8975 inf 4 -nan 1.33048e-07 9.70186e-08,1.72757e-07 0.00291312,-0.00147559,-0.00163325,4.63125e-05 0.000216478,0.000154416,0.000158748,4.93704e-05
1473 rs10951165,rs11768077,rs11770627,rs17429719 0 28.8971 inf 4 -nan 1.33051e-07 9.73862e-08,1.73563e-07 -4.9024e-05,0.00289544,-0.00147804,-0.00163146 5.21347e-05,0.000215833,0.00015442,0.000158662
1474 rs11768077,rs11770627,rs17429719,rs4722688 0 28.8967 inf 4 -nan 1.32872e-07 9.94535e-08,1.7144e-07 0.00289778,-0.00147571,-0.00165161,-3.52116e-05 0.000215824,0.000154416,0.000161901,4.45633e-05
1475 rs11768077,rs11770627,rs17429719,rs7798573 0 28.8964 inf 4 -nan 1.33044e-07 9.79122e-08,1.73492e-07 0.00291307,-0.00147559,-0.00163322,4.61738e-05 0.000216478,0.000154416,0.000158748,4.93704e-05
1476 rs11768077,rs11770627,rs17429719,rs6978979 0 28.8956 inf 4 -nan 1.32798e-07 9.73606e-08,1.73677e-07 0.00289223,-0.0014408,-0.00162845,-4.5636e-05 0.000215941,0.000162216,0.00015859,6.34233e-05
1477 rs1112620,rs11768077,rs11770627,rs17429719 0 28.8944 inf 4 -nan 1.33038e-07 9.84452e-08,1.72581e-07 4.59366e-05,0.00291299,-0.00147559,-0.00163318 4.93704e-05,0.000216478,0.000154416,0.000158748
1478 rs11768077,rs11770627,rs17429719,rs4722707 0 28.8906 inf 4 -nan 1.33026e-07 9.82886e-08,1.70848e-07 0.00291283,-0.0014756,-0.00163311,4.54704e-05 0.000216478,0.000154416,0.000158748,4.93704e-05
1479 rs10273336,rs11768077,rs11770627,rs17429719 0 28.8903 inf 4 -nan 1.33025e-07 9.82702e-08,1.71605e-07 4.54288e-05,0.00291282,-0.0014756,-0.0016331 4.93704e-05,0.000216478,0.000154416,0.000158748
1480 rs11768077,rs11770627,rs17429719,rs17439374 0 28.8898 inf 4 -nan 1.33028e-07 9.90443e-08,1.70348e-07 0.00289548,-0.00147801,-0.00163135,-4.80896e-05 0.000215833,0.00015442,0.000158662,5.21347e-05
1481 rs10252511,rs11768077,rs11770627,rs17429719 0 28.8894 inf 4 -nan 1.33022e-07 9.84028e-08,1.72391e-07 4.53191e-05,0.00291278,-0.00147561,-0.00163308 4.93704e-05,0.000216478,0.000154416,0.000158748
1482 rs10252636,rs11768077,rs11770627,rs17429719 0 28.8893 inf 4 -nan 1.33022e-07 9.59975e-08,1.73886e-07 4.5301e-05,0.00291278,-0.00147561,-0.00163308 4.93704e-05,0.000216478,0.000154416,0.000158748
1483 rs11768077,rs11770627,rs12672272,rs17429719 0 28.8813 inf 4 -nan 1.33001e-07 9.73621e-08,1.68562e-07 0.00289552,-0.00147798,-4.69709e-05,-0.00163122 0.000215833,0.00015442,5.21347e-05,0.000158662
1484 rs11563380,rs11768077,rs11770627,rs17429719 0 28.8812 inf 4 -nan 1.33e-07 9.80463e-08,1.70863e-07 -4.69611e-05,0.00289552,-0.00147798,-0.00163122 5.21347e-05,0.000215833,0.00015442,0.000158662
1485 rs11768077,rs11770627,rs17429719,rs17439221 0 28.8804 inf 4 -nan 1.32998e-07 9.91813e-08,1.72666e-07 0.00289553,-0.00147797,-0.0016312,-4.6854e-05 0.000215833,0.00015442,0.000158662,5.21347e-05
1486 rs11768077,rs11770627,rs11981761,rs17429719 0 28.8796 inf 4 -nan 1.32986e-07 9.88134e-08,1.72583e-07 0.00289517,-0.00147825,-4.14471e-05,-0.0016323 0.000215837,0.000154424,4.66227e-05,0.000158718
1487 rs11768077,rs11770627,rs17429719,rs2074336 0 28.8752 inf 4 -nan 1.32981e-07 9.71251e-08,1.71752e-07 0.00289556,-0.00147795,-0.00163112,-4.61474e-05 0.000215833,0.00015442,0.000158662,5.21347e-05
1488 rs11563567,rs11768077,rs11770627,rs17429719 0 28.8736 inf 4 -nan 1.32976e-07 9.4834e-08,1.70304e-07 -4.59289e-05,0.00289556,-0.00147794,-0.00163109 5.21347e-05,0.000215833,0.00015442,0.000158662
1489 rs11764401,rs11768077,rs11770627,rs17429719 0 28.8714 inf 4 -nan 1.32982e-07 9.91081e-08,1.72404e-07 3.98925e-05,0.00290062,-0.00148691,-0.00162264 4.5029e-05,0.000215855,0.000154853,0.000158582
1490 rs11768077,rs11770627,rs17429719,rs4719888 0 28.8713 inf 4 -nan 1.32875e-07 9.60424e-08,1.71431e-07 0.00290145,-0.00147799,-0.00161002,3.19891e-05 0.000215886,0.000154423,0.000159772,4.03407e-05
1491 rs11768077,rs11770627,rs11772043,rs17429719 0 28.8712 inf 4 -nan 1.32987e-07 9.93281e-08,1.7168e-07 0.002903,-0.00147471,3.31492e-05,-0.00163313 0.000215917,0.000154427,3.72666e-05,0.000158764
1492 rs117589256,rs11768077,rs11770627,rs17429719 0 28.871 inf 4 -nan 1.32985e-07 9.9421e-08,1.72838e-07 9.26993e-05,0.00289811,-0.00147598,-0.00162338 0.000104416,0.000215825,0.000154414,0.000158566
1493 rs113557605,rs11768077,rs11770627,rs17429719 0 28.8666 inf 4 -nan 1.32908e-07 9.91849e-08,1.73067e-07 -5.98783e-05,0.00290378,-0.00146741,-0.00162628 7.27763e-05,0.000215965,0.000154813,0.000158546
1494 rs11768077,rs11770627,rs17429719,rs2024024 0 28.8651 inf 4 -nan 1.32948e-07 9.63663e-08,1.7026e-07 0.0029106,-0.00149125,-0.0016323,-3.60443e-05 0.000216376,0.000155358,0.000158731,4.202e-05
1495 rs11768077,rs11770627,rs17429719,rs17439235 0 28.8599 inf 4 -nan 1.32933e-07 9.96528e-08,1.74237e-07 0.00289564,-0.00147789,-0.00163087,-4.40197e-05 0.000215833,0.00015442,0.000158662,5.21347e-05
1496 rs11768077,rs11770627,rs17429719,rs4470906 0 28.8593 inf 4 -nan 1.32931e-07 9.58785e-08,1.70265e-07 0.00289564,-0.00147788,-0.00163086,-4.39439e-05 0.000215833,0.00015442,0.000158662,5.21347e-05
1497 rs11768077,rs11770627,rs12700794,rs17429719 0 28.8589 inf 4 -nan 1.32943e-07 9.91031e-08,1.72947e-07 0.00290016,-0.00148606,3.91254e-05,-0.00162288 0.000215849,0.000154812,4.58612e-05,0.000158579
1498 rs11768077,rs11770627,rs17429719,rs4722699 0 28.8566 inf 4 -nan 1.32871e-07 9.61052e-08,1.73212e-07 0.00289743,-0.00148381,-0.00163361,3.55985e-05 0.000215824,0.000154685,0.000158861,4.5083e-05
1499 rs11768077,rs11770627,rs13246851,rs17429719 0 28.8557 inf 4 -nan 1.3291e-07 9.79048e-08,1.70759e-07 0.00289532,-0.00147813,-3.84541e-05,-0.00163182 0.000215837,0.000154424,4.66227e-05,0.000158718
1500 rs11563574,rs11768077,rs11770627,rs17429719 0 28.8557 inf 4 -nan 1.32891e-07 9.799e-08,1.70117e-07 -3.62006e-05,0.00290523,-0.00147389,-0.00162385 4.48442e-05,0.000216045,0.000154448,0.000158561
1501 rs11768077,rs11770627,rs17429719,rs6954628 0 28.8553 inf 4 -nan 1.3293e-07 9.60532e-08,1.72591e-07 0.00290411,-0.00147382,-0.0016379,-4.81391e-05 0.000215973,0.000154447,0.000159204,5.71508e-05
1502 rs11768077,rs11770627,rs11981704,rs17429719 0 28.8549 inf 4 -nan 1.32908e-07 9.73572e-08,1.74398e-07 0.00289533,-0.00147812,-3.83538e-05,-0.0016318 0.000215837,0.000154424,4.66227e-05,0.000158718
1503 rs11768077,rs11770627,rs17429719,rs4719890 0 28.8527 inf 4 -nan 1.32851e-07 9.56351e-08,1.72486e-07 0.00289954,-0.00147181,-0.00161727,3.30442e-05 0.000215842,0.000154536,0.00015892,4.28598e-05
1504 rs11768077,rs11770627,rs17429719,rs2003460,rs6966735 0 31.6667 inf 5 0 1.52197e-07 1.15294e-07,1.9207e-07 0.00328275,-0.00144483,-0.00184717,-0.000341499,0.000414889 0.000228043,0.000154555,0.000164572,7.16299e-05,8.131e-05
1505 rs11768077,rs11770627,rs17429719,rs6965259 0 28.8489 inf 4 -nan 1.32897e-07 9.86569e-08,1.71245e-07 0.00291004,-0.00149058,-0.00163193,-3.42056e-05 0.000216387,0.000155371,0.000158729,4.20613e-05
1506 rs11768077,rs11770627,rs117800112,rs17429719 0 28.8485 inf 4 -nan 1.32612e-07 9.82156e-08,1.71322e-07 0.00289878,-0.00149175,5.45028e-05,-0.00163355 0.000215843,0.000157403,0.000109676,0.00015933
1507 rs11768077,rs11770627,rs12700802,rs17429719 0 28.8463 inf 4 -nan 1.32881e-07 9.7974e-08,1.71179e-07 0.00289539,-0.00147808,-3.72166e-05,-0.00163162 0.000215837,0.000154424,4.66227e-05,0.000158718
1508 rs11770627,rs17429641,rs17429719,rs6462011,rs6966735 0 31.6586 inf 5 0 2.08102e-08 9.06208e-09,3.78055e-08 0.000121031,-0.000782271,-0.000332474,5.12094e-05,0.000702521 0.000127515,0.000189982,0.000126159,4.45572e-05,0.00018098
1509 rs11768077,rs11770627,rs17429719,rs60600655 0 28.8432 inf 4 -nan 1.32626e-07 9.77829e-08,1.72438e-07 0.00289638,-0.0014532,-0.00162758,-3.44543e-05 0.000215832,0.000160886,0.000158586,6.65926e-05
1510 rs11768077,rs11770627,rs12700812,rs17429719 0 28.8431 inf 4 -nan 1.32876e-07 9.87924e-08,1.75371e-07 0.00289811,-0.00147884,-3.28212e-05,-0.00163259 0.000215826,0.000154439,4.13305e-05,0.000158781
1511 rs11768077,rs11770627,rs17429719,rs1851910 0 28.8387 inf 4 -nan 1.32777e-07 9.77273e-08,1.6995e-07 0.00290565,-0.00149244,-0.0016349,2.83252e-05 0.000216152,0.00015608,0.000159093,4.06189e-05
1512 rs10225357,rs11768077,rs11770627,rs17429719 0 28.8387 inf 4 -nan 1.32882e-07 9.82752e-08,1.72328e-07 -6.97569e-05,0.00289839,-0.00148293,-0.00162288 8.72447e-05,0.000215828,0.000154617,0.000158583
1513 rs11768077,rs11770627,rs17429719,rs56934824 0 28.8373 inf 4 -nan 1.326e-07 9.83531e-08,1.73125e-07 0.00289638,-0.00145462,-0.00162734,-3.19818e-05 0.000215833,0.000161069,0.000158581,6.6758e-05
1514 rs11768077,rs11770627,rs17429719,rs6953463 0 28.8366 inf 4 -nan 1.32749e-07 9.5822e-08,1.71197e-07 0.00289639,-0.0014791,-0.00163925,2.72528e-05 0.000215828,0.000154459,0.00015984,4.08321e-05
1515 rs11768077,rs11770627,rs17429719,rs6955042 0 28.8356 inf 4 -nan 1.32604e-07 9.81999e-08,1.72576e-07 0.00289486,-0.00145352,-0.00162713,-2.82542e-05 0.000215884,0.000161549,0.000158572,5.82094e-05
1516 rs11768077,rs11770627,rs139059800,rs17429719 0 28.832 inf 4 -nan 1.32849e-07 9.95171e-08,1.67138e-07 0.00291106,-0.00147249,-9.26424e-05,-0.00164343 0.00021656,0.000154504,0.000120517,0.000160214
1517 rs11768077,rs11770627,rs17429719,rs56843699 0 28.8317 inf 4 -nan 1.32589e-07 9.76622e-08,1.72289e-07 0.00291109,-0.0014742,-0.00162365,-2.26754e-05 0.000217859,0.000154498,0.000158606,4.90258e-05
1518 rs11768077,rs11770627,rs17429719,rs28398534 0 28.8301 inf 4 -nan 1.32462e-07 9.9529e-08,1.73471e-07 0.00289783,-0.00148163,-0.00161421,-1.68835e-05 0.000215843,0.000157288,0.00017251,9.99505e-05
1519 rs116944085,rs11768077,rs11770627,rs17429719 0 28.8294 inf 4 -nan 1.32508e-07 9.91349e-08,1.73158e-07 -2.89637e-05,0.00290143,-0.00147137,-0.00162059 9.39218e-05,0.000216229,0.000155331,0.000159408
1520 rs11768077,rs11770627,rs17429719,rs71539510 0 28.8285 inf 4 -nan 1.32846e-07 9.67119e-08,1.69709e-07 0.00290015,-0.00148554,-0.0016231,3.45664e-05 0.000215855,0.000154855,0.00015858,4.51078e-05
1521 rs11768077,rs11770627,rs17429719,rs17438500 0 28.8262 inf 4 -nan 1.32821e-07 9.66377e-08,1.74986e-07 0.00289568,-0.00147786,-0.00163076,-3.62611e-05 0.000215835,0.000154422,0.000158691,4.8853e-05
1522 rs11768077,rs11770627,rs150378092,rs17429719 0 28.8254 inf 4 -nan 1.32828e-07 9.88378e-08,1.72169e-07 0.00291071,-0.0014726,-9.02329e-05,-0.00164297 0.00021656,0.000154504,0.000120517,0.000160214
1523 rs11768077,rs11770627,rs17429719,rs17429887 0 28.8252 inf 4 -nan 1.32474e-07 9.9464e-08,1.70694e-07 0.00290224,-0.00147184,-0.00162489,-1.83367e-05 0.000217011,0.000155959,0.000158588,8.49642e-05
1524 rs11768077,rs11770627,rs17429719,rs7786992 0 28.8223 inf 4 -nan 1.32833e-07 9.6572e-08,1.72407e-07 0.00289908,-0.00147664,-0.00162842,6.62917e-05 0.000215836,0.000154413,0.000158585,8.79372e-05
1525 rs11768077,rs11770627,rs17429719,rs6956484 0 28.8219 inf 4 -nan 1.32811e-07 9.52751e-08,1.71686e-07 0.00290987,-0.00147222,-0.00163666,2.85223e-05 0.000216501,0.000154527,0.00015925,3.89833e-05
1526 rs1007861,rs11768077,rs11770627,rs17429719 0 28.8215 inf 4 -nan 1.32802e-07 9.56468e-08,1.7332e-07 -3.36526e-05,0.00289557,-0.00147794,-0.00163108 4.65474e-05,0.000215838,0.000154424,0.000158719
1527 rs11768077,rs11770627,rs17429719,rs7794193 0 28.8215 inf 4 -nan 1.3283e-07 9.78636e-08,1.67983e-07 0.00289907,-0.00147664,-0.00162841,6.60579e-05 0.000215836,0.000154413,0.000158585,8.79372e-05
1528 rs11768077,rs11770627,rs17429719,rs17473200 0 28.8184 inf 4 -nan 1.32806e-07 9.69205e-08,1.68425e-07 0.00291032,-0.00147271,-0.00164247,-8.75984e-05 0.00021656,0.000154504,0.000160214,0.000120517
1529 rs11768077,rs11770627,rs17429719,rs58089957 0 28.817 inf 4 -nan 1.32796e-07 9.71448e-08,1.68513e-07 0.00290828,-0.00148875,-0.00163114,-3.0239e-05 0.000216361,0.000155343,0.000158726,4.21542e-05
1530 rs11768077,rs11770627,rs17429719,rs4722678 0 28.8169 inf 4 -nan 1.32816e-07 9.57711e-08,1.71327e-07 0.00289904,-0.00147664,-0.00162836,6.48215e-05 0.000215836,0.000154413,0.000158585,8.79372e-05
1531 rs11768077,rs11770627,rs17429719,rs17502100 0 28.8121 inf 4 -nan 1.32786e-07 9.80038e-08,1.69748e-07 0.00290996,-0.00147282,-0.001642,-8.51759e-05 0.00021656,0.000154504,0.000160214,0.000120517
1532 rs11768077,rs11770627,rs17429719,rs7456595 0 28.8117 inf 4 -nan 1.32533e-07 9.80562e-08,1.70843e-07 0.00289477,-0.00145853,-0.00162709,-2.30223e-05 0.000215941,0.000162216,0.00015859,6.34233e-05
1533 rs11768077,rs11770627,rs17429719,rs17438909 0 28.8117 inf 4 -nan 1.32771e-07 9.95878e-08,1.70091e-07 0.00289565,-0.00147788,-0.00163083,-3.22182e-05 0.000215837,0.000154424,0.000158718,4.66227e-05
1534 rs11768077,rs11770627,rs17429719,rs34486681 0 28.811 inf 4 -nan 1.32773e-07 9.75172e-08,1.7124e-07 0.00289579,-0.00147777,-0.00163042,-3.38795e-05 0.000215835,0.000154422,0.000158691,4.8853e-05
1535 rs11768077,rs11770627,rs17429719,rs1859666 0 28.8105 inf 4 -nan 1.32796e-07 9.75742e-08,1.71453e-07 0.002899,-0.00147664,-0.00162828,6.30445e-05 0.000215836,0.000154413,0.000158585,8.79372e-05
1536 rs11768077,rs11770627,rs17429719,rs62454847 0 28.81 inf 4 -nan 1.32527e-07 1.00079e-07,1.69917e-07 0.00289484,-0.00145908,-0.00162704,-2.23152e-05 0.000215941,0.000162216,0.00015859,6.34233e-05
1537 rs11768077,rs11770627,rs17429719,rs6957441 0 28.8098 inf 4 -nan 1.32659e-07 9.70091e-08,1.70936e-07 0.00289648,-0.00147875,-0.00163729,2.3034e-05 0.000215829,0.000154461,0.000159882,4.10092e-05
1538 rs11768077,rs11770627,rs17429719,rs2074337 0 28.8082 inf 4 -nan 1.32656e-07 9.8188e-08,1.71504e-07 0.00289652,-0.00147871,-0.00163714,2.28139e-05 0.000215829,0.00015446,0.000159869,4.09406e-05
1539 rs117542611,rs11768077,rs11770627,rs17429719 0 28.8078 inf 4 -nan 1.32448e-07 9.89462e-08,1.71925e-07 -8.78744e-06,0.00289858,-0.00147499,-0.00162416 9.26869e-05,0.000216216,0.000155306,0.000159375
1540 rs11768077,rs11770627,rs17429719,rs73079441 0 28.805 inf 4 -nan 1.32774e-07 9.65311e-08,1.71573e-07 0.00290081,-0.00147908,-0.00162386,6.69691e-05 0.000215881,0.000154455,0.000158566,9.64211e-05
1541 rs11768077,rs11770627,rs117879915,rs17429719 0 28.8045 inf 4 -nan 1.32774e-07 9.74812e-08,1.72256e-07 0.00289679,-0.001477,-7.85076e-05,-0.00162736 0.000215825,0.000154414,0.000113019,0.000158562
1542 rs10268859,rs11768077,rs11770627,rs17429719 0 28.8041 inf 4 -nan 1.32447e-07 9.56835e-08,1.72142e-07 -4.50918e-06,0.00289888,-0.00147634,-0.00162366 5.18909e-05,0.000216543,0.000154436,0.000160272
1543 rs11767719,rs11768077,rs11770627,rs17429719 0 28.8038 inf 4 -nan 1.32444e-07 9.6374e-08,1.71071e-07 3.26355e-06,0.00289777,-0.00147931,-0.00162561 6.55407e-05,0.000215993,0.000163898,0.000158555
1544 rs11768077,rs11770627,rs17429719,rs62456380 0 28.8032 inf 4 -nan 1.32769e-07 9.81218e-08,1.71423e-07 0.00289801,-0.00147606,-0.00162368,6.48352e-05 0.000215826,0.000154414,0.000158571,9.41289e-05
1545 rs11768077,rs11770627,rs17429719,rs62454846 0 28.8032 inf 4 -nan 1.32506e-07 9.82565e-08,1.69773e-07 0.00289519,-0.00146147,-0.00162686,-1.92682e-05 0.000215941,0.000162216,0.00015859,6.34233e-05
1546 rs11768077,rs11770627,rs17429719,rs60247061 0 28.8031 inf 4 -nan 1.32505e-07 9.77585e-08,1.69751e-07 0.00289519,-0.0014615,-0.00162686,-1.92348e-05 0.000215941,0.000162216,0.00015859,6.34233e-05
1547 rs116890336,rs11768077,rs11770627,rs17429719 0 28.8021 inf 4 -nan 1.32769e-07 9.94589e-08,1.73725e-07 -9.92255e-05,0.00290165,-0.00147954,-0.0016262 0.000144037,0.000215914,0.000154473,0.000158546
1548 rs11768077,rs11770627,rs17429719,rs73079438 0 28.8021 inf 4 -nan 1.32442e-07 9.7741e-08,1.70442e-07 0.00289718,-0.0014755,-0.00162574,-1.2821e-06 0.000215993,0.000163811,0.000158556,6.51827e-05
1549 rs11768077,rs11770627,rs11773626,rs17429719 0 28.8018 inf 4 -nan 1.32501e-07 9.94082e-08,1.71645e-07 0.00289526,-0.001462,-1.85948e-05,-0.00162682 0.000215941,0.000162216,6.34233e-05,0.00015859
1550 rs11768077,rs11770627,rs17429719,rs7808467 0 28.8011 inf 4 -nan 1.32766e-07 9.75567e-08,1.73162e-07 0.00289892,-0.00147664,-0.00162817,6.03258e-05 0.000215836,0.000154413,0.000158585,8.79372e-05
1551 rs11768077,rs11770627,rs17429719,rs17449552 0 28.801 inf 4 -nan 1.32746e-07 9.98543e-08,1.74817e-07 0.00290771,-0.00148801,-0.00163079,-2.79359e-05 0.000216387,0.000155371,0.000158729,4.20613e-05
1552 rs11768077,rs11770627,rs11771265,rs17429719 0 28.7989 inf 4 -nan 1.32492e-07 9.97922e-08,1.72957e-07 0.00289543,-0.00146318,-1.70819e-05,-0.00162673 0.000215941,0.000162216,6.34233e-05,0.00015859
1553 rs11768077,rs11770627,rs142106866,rs17429719 0 28.7963 inf 4 -nan 1.32736e-07 9.68601e-08,1.7104e-07 0.002909,-0.0014731,-7.87092e-05,-0.00164077 0.00021656,0.000154504,0.000120517,0.000160214
1554 rs11768077,rs11770627,rs17429719,rs17473900 0 28.7951 inf 4 -nan 1.32716e-07 9.92385e-08,1.74061e-07 0.00290066,-0.00148213,-0.00163133,-2.8313e-05 0.000215887,0.000154663,0.000158795,4.48471e-05
1555 rs11768077,rs11770627,rs17429719,rs6957104 0 28.7938 inf 4 -nan 1.32703e-07 9.83619e-08,1.71808e-07 0.00289679,-0.00147923,-0.00163109,2.46042e-05 0.000215825,0.000154473,0.000158785,3.99367e-05
1556 rs11768077,rs11770627,rs17429719,rs7777464 0 28.7922 inf 4 -nan 1.32712e-07 1.00452e-07,1.73968e-07 0.00290033,-0.00147699,-0.00163485,-2.98901e-05 0.000215876,0.000154414,0.000159217,4.77523e-05
1557 rs10807840,rs11768077,rs11770627,rs17429719 0 28.7922 inf 4 -nan 1.32738e-07 9.9448e-08,1.72549e-07 5.76444e-05,0.00289885,-0.00147663,-0.00162806 8.79372e-05,0.000215836,0.000154413,0.000158585
1558 rs11768077,rs11770627,rs17429719,rs6462018 0 28.7909 inf 4 -nan 1.32646e-07 9.82836e-08,1.72844e-07 0.00290305,-0.00148771,-0.00163195,2.15475e-05 0.000216077,0.000155762,0.000158959,3.95685e-05
1559 rs11768077,rs11770627,rs17429719,rs2391411 0 28.7896 inf 4 -nan 1.3271e-07 9.79872e-08,1.71346e-07 0.00290707,-0.00148731,-0.00163047,-2.62188e-05 0.000216387,0.000155371,0.000158729,4.20613e-05
1560 rs11768077,rs11770627,rs17429719,rs7782941 0 28.7893 inf 4 -nan 1.32729e-07 9.81069e-08,1.70852e-07 0.00289883,-0.00147663,-0.00162802,5.67382e-05 0.000215836,0.000154413,0.000158585,8.79372e-05
1561 rs10254047,rs11768077,rs11770627,rs17429719 0 28.7876 inf 4 -nan 1.32723e-07 9.62953e-08,1.73166e-07 -2.74296e-05,0.00289725,-0.00147706,-0.00162641 4.29493e-05,0.000215824,0.000154414,0.000158548
1562 rs10262140,rs11768077,rs11770627,rs17429719 0 28.7865 inf 4 -nan 1.32719e-07 9.8746e-08,1.71179e-07 5.13908e-05,0.00289783,-0.00147627,-0.00162768 8.09605e-05,0.000215825,0.000154413,0.000158575
1563 rs10271302,rs11768077,rs11770627,rs17429719 0 28.786 inf 4 -nan 1.32638e-07 1.01383e-07,1.72481e-07 -2.11264e-05,0.00290166,-0.00147716,-0.00163938 3.96261e-05,0.000215975,0.000154417,0.000160607
1564 rs11768077,rs11770627,rs11972726,rs17429719 0 28.7819 inf 4 -nan 1.32685e-07 9.60139e-08,1.72226e-07 0.00290671,-0.00148688,-2.50267e-05,-0.00163023 0.000216398,0.000155384,4.21031e-05,0.000158727
1565 rs11564037,rs11768077,rs11770627,rs17429719 0 28.7812 inf 4 -nan 1.32691e-07 9.80581e-08,1.70993e-07 -2.94923e-05,0.00290217,-0.00147509,-0.00163531 4.90598e-05,0.000215973,0.000154432,0.000159349
1566 rs11768077,rs11770627,rs13232422,rs17429719 0 28.7796 inf 4 -nan 1.32669e-07 9.54897e-08,1.69784e-07 0.0029003,-0.00148272,2.24092e-05,-0.00162951 0.000215885,0.000154784,3.90341e-05,0.000158683
1567 rs10228450,rs11768077,rs11770627,rs17429719 0 28.7779 inf 4 -nan 1.32592e-07 9.66521e-08,1.71756e-07 1.86474e-05,0.00289886,-0.00146555,-0.00162772 3.99416e-05,0.000215848,0.000156206,0.000158603
1568 rs116951734,rs11768077,rs11770627,rs17429719 0 28.7775 inf 4 -nan 1.32686e-07 1.00301e-07,1.73787e-07 -4.83354e-05,0.00289703,-0.00147727,-0.00162795 8.12807e-05,0.000215824,0.000154417,0.000158589
1569 rs11768077,rs11770627,rs17429719,rs7810243 0 28.777 inf 4 -nan 1.32669e-07 9.66846e-08,1.70886e-07 0.00290632,-0.00148647,-0.0016301,-2.41735e-05 0.000216387,0.000155371,0.000158729,4.20613e-05
1570 rs11768077,rs11770627,rs17429719,rs35837730 0 28.7765 inf 4 -nan 1.32683e-07 9.79639e-08,1.7274e-07 0.00289796,-0.0014761,-0.00162384,5.22478e-05 0.000215826,0.000154415,0.000158575,8.8236e-05
1571 rs11768077,rs11770627,rs17429719,rs57285270 0 28.775 inf 4 -nan 1.32664e-07 9.63284e-08,1.72532e-07 0.00290607,-0.00148627,-0.00162998,-2.39328e-05 0.000216372,0.000155356,0.000158724,4.21966e-05
1572 rs11768077,rs11770627,rs17429719,rs17439395 0 28.7745 inf 4 -nan 1.32674e-07 9.85419e-08,1.73098e-07 0.00289599,-0.00147618,-0.00162826,-4.17503e-05 0.000215836,0.000154414,0.000158606,7.19435e-05
1573 rs11768077,rs11770627,rs12700799,rs17429719 0 28.774 inf 4 -nan 1.3266e-07 9.54001e-08,1.67745e-07 0.0028944,-0.00147312,2.61122e-05,-0.00162056 0.000215887,0.000154535,4.64238e-05,0.000158808
1574 rs11768077,rs11770627,rs17429719,rs79773221 0 28.7726 inf 4 -nan 1.32668e-07 9.68704e-08,1.70221e-07 0.00289601,-0.00147619,-0.00162823,-4.1206e-05 0.000215836,0.000154414,0.000158606,7.19435e-05
1575 rs11768077,rs11770627,rs17429719,rs4719891 0 28.7715 inf 4 -nan 1.3253e-07 9.64188e-08,1.69953e-07 0.00289673,-0.001478,-0.00163325,1.47498e-05 0.00021583,0.000154465,0.000159951,4.13343e-05
1576 rs11768077,rs11770627,rs17429719,rs6462003 0 28.7711 inf 4 -nan 1.32642e-07 9.77854e-08,1.73801e-07 0.00290161,-0.00148336,-0.00162968,2.12641e-05 0.000215969,0.000154925,0.000158716,3.94343e-05
1577 rs10255839,rs11768077,rs11770627,rs17429719 0 28.7708 inf 4 -nan 1.3267e-07 9.86182e-08,1.70232e-07 5.00608e-05,0.00289862,-0.00147663,-0.00162786 8.7073e-05,0.000215835,0.000154413,0.000158589
1578 rs10269877,rs11768077,rs11770627,rs17429719 0 28.7694 inf 4 -nan 1.32586e-07 9.7586e-08,1.69678e-07 1.81042e-05,0.00290106,-0.00147707,-0.00163742 3.96251e-05,0.000215977,0.000154416,0.000160607
1579 rs11768077,rs11770627,rs17429719,rs7807747 0 28.769 inf 4 -nan 1.32522e-07 9.57074e-08,1.7552e-07 0.00289676,-0.00147794,-0.0016329,1.40752e-05 0.00021583,0.000154465,0.000159951,4.13343e-05
1580 rs11768077,rs11770627,rs117920069,rs17429719 0 28.7689 inf 4 -nan 1.32662e-07 9.86784e-08,1.75429e-07 0.00289696,-0.00147687,-7.34977e-05,-0.00162687 0.000215825,0.000154413,0.000129963,0.000158558
1581 rs11768077,rs11769964,rs11770627,rs17429719 0 28.7682 inf 4 -nan 1.32642e-07 9.80931e-08,1.70043e-07 0.00290547,-2.26752e-05,-0.00148565,-0.0016298 0.000216351,4.21121e-05,0.000155331,0.000158727
1582 rs1055182,rs11768077,rs11770627,rs17429719 0 28.7679 inf 4 -nan 1.32631e-07 9.8919e-08,1.71228e-07 -2.4184e-05,0.00289604,-0.00147758,-0.00162966 4.61814e-05,0.000215838,0.000154425,0.000158724
1583 rs1005312,rs11768077,rs11770627,rs17429719 0 28.7648 inf 4 -nan 1.32645e-07 9.66509e-08,1.69338e-07 -2.05119e-05,0.00289581,-0.00147047,-0.00163058 3.77667e-05,0.000215842,0.000154821,0.000158799
1584 rs11768077,rs11770627,rs17429719,rs6952950 0 28.7634 inf 4 -nan 1.32646e-07 9.7042e-08,1.7419e-07 0.00290194,-0.00148014,-0.00162644,8.0712e-05 0.000215989,0.000154552,0.00015855,0.000148441
1585 rs11768077,rs11770627,rs17429719,rs952255 0 28.7634 inf 4 -nan 1.32543e-07 9.80199e-08,1.72503e-07 0.00289435,-0.00148732,-0.00162017,1.56561e-05 0.000215966,0.000156958,0.000159203,4.09987e-05
1586 rs11768077,rs11770627,rs17429719,rs757140 0 28.7614 inf 4 -nan 1.32615e-07 9.68146e-08,1.69156e-07 0.00289849,-0.00147569,-0.00162222,2.42704e-05 0.000215836,0.000154423,0.000158696,4.83795e-05
1587 rs11564008,rs11768077,rs11770627,rs17429719 0 28.7614 inf 4 -nan 1.3264e-07 9.66461e-08,1.72242e-07 -2.3031e-05,0.00289727,-0.00147699,-0.00162629 4.29493e-05,0.000215824,0.000154414,0.000158548
1588 rs11768077,rs11770627,rs17429719,rs78841854 0 28.7611 inf 4 -nan 1.32631e-07 9.97185e-08,1.69184e-07 0.00289612,-0.00147622,-0.00162801,-3.77118e-05 0.000215836,0.000154414,0.000158606,7.19435e-05
1589 rs11563953,rs11768077,rs11770627,rs17429719 0 28.7607 inf 4 -nan 1.32606e-07 9.62295e-08,1.73875e-07 -2.20901e-05,0.00289608,-0.00147755,-0.00162953 4.53049e-05,0.000215839,0.000154426,0.000158739
1590 rs11768077,rs11770627,rs12700801,rs17429719 0 28.7598 inf 4 -nan 1.32554e-07 9.96675e-08,1.7032e-07 0.00290058,-0.00147703,-1.59948e-05,-0.00163605 0.000215972,0.000154417,3.96288e-05,0.000160607
1591 rs11768077,rs11770627,rs13225783,rs17429719 0 28.7596 inf 4 -nan 1.3263e-07 9.86458e-08,1.71694e-07 0.00289789,-0.00147615,4.60825e-05,-0.00162406 0.000215826,0.000154415,8.8236e-05,0.000158575
1592 rs11768077,rs11770627,rs17429719,rs7802593 0 28.7588 inf 4 -nan 1.32617e-07 9.56278e-08,1.72833e-07 0.00289645,-0.00147726,-0.00162841,-2.86689e-05 0.000215831,0.000154419,0.000158636,5.68719e-05
1593 rs11768077,rs11770627,rs17429719,rs4722677 0 28.7584 inf 4 -nan 1.3263e-07 9.6846e-08,1.67678e-07 0.00289775,-0.00147632,-0.00162733,4.23257e-05 0.000215825,0.000154413,0.000158575,8.09605e-05
1594 rs11768077,rs11770627,rs17429719,rs7784592 0 28.7576 inf 4 -nan 1.32598e-07 9.70305e-08,1.71327e-07 0.00289615,-0.00147749,-0.00162933,-2.18568e-05 0.000215838,0.000154425,0.000158728,4.59698e-05
1595 rs11768077,rs11770627,rs17429719,rs4719896 0 28.7573 inf 4 -nan 1.32613e-07 9.75984e-08,1.72985e-07 0.00289686,-0.00147634,-0.00162946,-2.43668e-05 0.000215826,0.000154413,0.000158724,4.89265e-05
1596 rs11768077,rs11770627,rs17428443,rs17429719 0 28.7558 inf 4 -nan 1.32618e-07 9.77071e-08,1.71926e-07 0.00289787,-0.00147617,4.45633e-05,-0.00162411 0.000215826,0.000154415,8.8236e-05,0.000158575
1597 rs11768077,rs11770627,rs12700804,rs17429719 0 28.7522 inf 4 -nan 1.32581e-07 9.78218e-08,1.70561e-07 0.00289622,-0.00147744,-2.06161e-05,-0.00162912 0.000215838,0.000154425,4.59698e-05,0.000158728
1598 rs11768077,rs11770627,rs17429719,rs9648341 0 28.7521 inf 4 -nan 1.3258e-07 1.00232e-07,1.68875e-07 0.00289622,-0.00147744,-0.00162912,-2.0601e-05 0.000215838,0.000154425,0.000158728,4.59698e-05
1599 rs10264581,rs11768077,rs11770627,rs17429719 0 28.7518 inf 4 -nan 1.32609e-07 9.72028e-08,1.72323e-07 3.99213e-05,0.00289772,-0.00147633,-0.00162724 8.09605e-05,0.000215825,0.000154413,0.000158575
1600 rs11768077,rs11770627,rs17429719,rs17429761 0 28.7516 inf 4 -nan 1.32577e-07 9.6209e-08,1.71807e-07 0.0028962,-0.00147745,-0.00162917,-2.00845e-05 0.000215839,0.000154425,0.000158738,4.53687e-05
1601 rs11768077,rs11770627,rs17429719,rs17472962 0 28.7512 inf 4 -nan 1.32605e-07 9.48981e-08,1.70284e-07 0.00290261,-0.00147992,-0.00162664,-3.79127e-05 0.000216095,0.000154566,0.000158556,7.7906e-05
1602 rs1104957,rs11768077,rs11770627,rs17429719 0 28.7507 inf 4 -nan 1.32552e-07 9.98825e-08,1.73632e-07 -1.61189e-05,0.00290096,-0.00148256,-0.00163 4.04337e-05,0.000216014,0.000155143,0.000158911
1603 rs11768077,rs11770627,rs17429719,rs6960719 0 28.7499 inf 4 -nan 1.32504e-07 9.6909e-08,1.72969e-07 0.00289877,-0.00147722,-0.00162003,1.19496e-05 0.000215876,0.000154428,0.000159671,3.99179e-05
1604 rs11768077,rs11770627,rs12540071,rs17429719 0 28.7495 inf 4 -nan 1.32502e-07 9.90572e-08,1.71167e-07 0.00289509,-0.00148489,1.20396e-05,-0.00162132 0.000215959,0.00015696,4.07664e-05,0.000159235
1605 rs11768077,rs11770627,rs17429719,rs7786762 0 28.7485 inf 4 -nan 1.3257e-07 9.90736e-08,1.70999e-07 0.00289628,-0.0014774,-0.00162894,-1.99606e-05 0.000215838,0.000154424,0.000158722,4.63258e-05
1606 rs11762396,rs11768077,rs11770627,rs17429719 0 28.7485 inf 4 -nan 1.32501e-07 9.54982e-08,1.68491e-07 1.18873e-05,0.00289513,-0.00148484,-0.00162125 4.06405e-05,0.000215956,0.00015698,0.000159271
1607 rs11768077,rs11770627,rs17429719,rs6973659 0 28.7483 inf 4 -nan 1.325e-07 9.67832e-08,1.73159e-07 0.00289514,-0.00148479,-0.00162128,1.18141e-05 0.000215956,0.00015698,0.000159271,4.06405e-05
1608 rs11768077,rs11770627,rs12234338,rs17429719 0 28.7481 inf 4 -nan 1.32591e-07 9.69727e-08,1.72543e-07 0.00289648,-0.001477,-2.78763e-05,-0.00162724 0.000215832,0.000154415,6.00259e-05,0.000158579
1609 rs11768077,rs11770627,rs13246179,rs17429719 0 28.7478 inf 4 -nan 1.32499e-07 9.92412e-08,1.69175e-07 0.00289517,-0.00148468,1.16494e-05,-0.00162134 0.000215956,0.00015698,4.06405e-05,0.000159271
1610 rs11768077,rs11770627,rs17429719,rs34746158 0 28.7477 inf 4 -nan 1.32497e-07 9.8907e-08,1.72455e-07 0.0028952,-0.00148449,-0.00162153,1.14641e-05 0.000215959,0.00015696,0.000159235,4.07664e-05
1611 rs11768077,rs11768977,rs11770627,rs17429719 0 28.7474 inf 4 -nan 1.32495e-07 9.75951e-08,1.72331e-07 0.00289522,1.13441e-05,-0.00148441,-0.00162157 0.000215959,4.07664e-05,0.00015696,0.000159235
1612 rs1125006,rs11768077,rs11770627,rs17429719 0 28.7472 inf 4 -nan 1.32495e-07 9.84418e-08,1.71231e-07 1.12725e-05,0.00289523,-0.00148436,-0.0016216 4.07664e-05,0.000215959,0.00015696,0.000159235
1613 rs11768077,rs11770627,rs17429719,rs35031241 0 28.747 inf 4 -nan 1.32587e-07 9.73243e-08,1.70451e-07 0.00289375,-0.00147803,-0.00161909,2.60421e-05 0.000215966,0.000154445,0.000159197,5.6759e-05
1614 rs11563997,rs11768077,rs11770627,rs17429719 0 28.7466 inf 4 -nan 1.32494e-07 1.00479e-07,1.73472e-07 1.09702e-05,0.0028987,-0.00147722,-0.00162052 3.98965e-05,0.000215879,0.00015443,0.000159659
1615 rs11768077,rs11770627,rs17429719,rs7796520 0 28.7466 inf 4 -nan 1.3257e-07 9.83035e-08,1.68865e-07 0.00290569,-0.00148739,-0.00162664,1.8437e-05 0.000216689,0.000156435,0.000158559,4.27342e-05
1616 rs11768077,rs11770627,rs17429719,rs34716526 0 28.7463 inf 4 -nan 1.32494e-07 9.87958e-08,1.71335e-07 0.00289527,-0.00148434,-0.00162152,1.11646e-05 0.000215956,0.00015698,0.000159271,4.06405e-05
1617 rs11768077,rs11770627,rs17429719,rs6952719 0 28.7461 inf 4 -nan 1.32567e-07 9.51224e-08,1.71653e-07 0.00290577,-0.00148691,-0.00162765,1.90689e-05 0.000216729,0.000156311,0.000158611,4.47944e-05
1618 rs1158633,rs11768077,rs11770627,rs17429719 0 28.7461 inf 4 -nan 1.32492e-07 9.79436e-08,1.71155e-07 1.07855e-05,0.00289867,-0.00147721,-0.00162061 3.98965e-05,0.000215879,0.00015443,0.000159659
1619 rs11768077,rs11770627,rs1541359,rs17429719 0 28.7445 inf 4 -nan 1.32555e-07 1.01201e-07,1.67662e-07 0.0028963,-0.00147738,-1.83783e-05,-0.00162886 0.000215839,0.000154425,4.54331e-05,0.000158737
1620 rs11766796,rs11768077,rs11770627,rs17429719 0 28.7441 inf 4 -nan 1.32485e-07 9.73102e-08,1.72264e-07 1.01997e-05,0.00289543,-0.00148362,-0.00162199 4.07664e-05,0.000215959,0.00015696,0.000159235
1621 rs11768077,rs11770627,rs12531149,rs17429719 0 28.7437 inf 4 -nan 1.32482e-07 9.97774e-08,1.68438e-07 0.00289898,-0.00146917,-9.76863e-06,-0.00162973 0.000215929,0.00015741,4.0365e-05,0.000159419
1622 rs11768077,rs11770627,rs17429719,rs6953618 0 28.7437 inf 4 -nan 1.32551e-07 9.86692e-08,1.73317e-07 0.00289922,-0.00147997,-0.00162931,-1.76078e-05 0.000215875,0.000154648,0.000158803,4.42151e-05
1623 rs11768077,rs11770627,rs17429719,rs62456383 0 28.743 inf 4 -nan 1.32575e-07 9.73621e-08,1.71485e-07 0.00289386,-0.00147799,-0.00161936,2.49797e-05 0.00021597,0.000154446,0.000159201,5.69536e-05
1624 rs11768077,rs11770627,rs17429719,rs17744890 0 28.7429 inf 4 -nan 1.32483e-07 9.75572e-08,1.69913e-07 0.0028955,-0.00148348,-0.00162198,9.9273e-06 0.000215956,0.00015698,0.000159271,4.06405e-05
1625 rs11768077,rs11770627,rs17429719,rs3735572 0 28.7416 inf 4 -nan 1.32524e-07 9.71952e-08,1.73422e-07 0.00290056,-0.00148174,-0.00162946,-1.3981e-05 0.000216025,0.000155139,0.00015892,4.05344e-05
1626 rs11768077,rs11770627,rs17429719,rs34147220 0 28.7416 inf 4 -nan 1.3257e-07 9.84485e-08,1.7007e-07 0.00289392,-0.00147796,-0.00161947,2.45604e-05 0.00021597,0.000154446,0.000159201,5.69536e-05
1627 rs11768077,rs11770627,rs16874305,rs17429719 0 28.7407 inf 4 -nan 1.32568e-07 9.66162e-08,1.70134e-07 0.00289651,-0.00147693,-2.56313e-05,-0.00162702 0.000215832,0.000154415,5.9999e-05,0.000158574
1628 rs11768077,rs11770627,rs17429719,rs62456385 0 28.7404 inf 4 -nan 1.32566e-07 9.64834e-08,1.70732e-07 0.00289402,-0.00147792,-0.00161958,2.40957e-05 0.000215966,0.000154445,0.000159197,5.6759e-05
1629 rs10282366,rs11768077,rs11770627,rs17429719 0 28.74 inf 4 -nan 1.32442e-07 9.86063e-08,1.71238e-07 2.27961e-07,0.00289727,-0.00147653,-0.00162554 4.60349e-05,0.000216353,0.000154598,0.000161827
1630 rs11768077,rs11770627,rs17429719,rs3847000 0 28.7397 inf 4 -nan 1.32473e-07 9.86321e-08,1.72171e-07 0.00289574,-0.00148256,-0.00162248,8.61011e-06 0.000215956,0.00015698,0.000159271,4.06405e-05
1631 rs11768077,rs11770627,rs17429719,rs55690793 0 28.7392 inf 4 -nan 1.3247e-07 9.60853e-08,1.74471e-07 0.00289582,-0.00148221,-0.00162273,8.15763e-06 0.000215959,0.00015696,0.000159235,4.07664e-05
1632 rs11768077,rs11770627,rs17429719,rs3735573 0 28.7392 inf 4 -nan 1.32516e-07 9.77374e-08,1.70825e-07 0.0029004,-0.00148149,-0.00162928,-1.32979e-05 0.000216025,0.000155139,0.00015892,4.05344e-05
1633 rs11768077,rs11770627,rs17429719,rs6967510 0 28.739 inf 4 -nan 1.32516e-07 9.65709e-08,1.69371e-07 0.00290039,-0.00148147,-0.00162927,-1.32494e-05 0.000216025,0.000155139,0.00015892,4.05344e-05
1634 rs11768077,rs11770627,rs17429719,rs6951856 0 28.7388 inf 4 -nan 1.32468e-07 9.97728e-08,1.7294e-07 0.00289865,-0.00147056,-0.00162904,-7.87221e-06 0.000215927,0.000157447,0.000159464,4.02742e-05
1635 rs11768077,rs11770627,rs142057800,rs17429719 0 28.7384 inf 4 -nan 1.32507e-07 9.77782e-08,1.71033e-07 0.00289819,-0.00147695,-3.75256e-05,-0.0016211 0.000215841,0.000154418,0.000122174,0.000159251
1636 rs11768077,rs11770627,rs13230811,rs17429719 0 28.7382 inf 4 -nan 1.32534e-07 9.90345e-08,1.70946e-07 0.00289556,-0.00147341,1.62341e-05,-0.00162238 0.000215879,0.000154654,4.43252e-05,0.000158802
1637 rs11762112,rs11768077,rs11770627,rs17429719 0 28.7381 inf 4 -nan 1.32465e-07 9.78979e-08,1.74364e-07 -7.31481e-06,0.00289857,-0.00147103,-0.00162872 4.0365e-05,0.000215929,0.00015741,0.000159419
1638 rs11768077,rs11770627,rs17429719,rs1806799 0 28.738 inf 4 -nan 1.32518e-07 9.66424e-08,1.73996e-07 0.00289629,-0.00147739,-0.00162891,-1.38293e-05 0.000215847,0.000154432,0.00015884,4.1788e-05
1639 rs10245841,rs11768077,rs11770627,rs17429719 0 28.737 inf 4 -nan 1.32531e-07 9.4971e-08,1.74671e-07 -1.63165e-05,0.00289642,-0.00147729,-0.00162851 4.54331e-05,0.000215839,0.000154425,0.000158737
1640 rs11768077,rs11770627,rs17429719,rs35740043 0 28.7365 inf 4 -nan 1.32461e-07 9.86751e-08,1.70341e-07 0.00289608,-0.00148122,-0.00162325,6.73553e-06 0.000215959,0.00015696,0.000159235,4.07664e-05
1641 rs11768077,rs11770627,rs17429719,rs34963667 0 28.7363 inf 4 -nan 1.32553e-07 9.77342e-08,1.75433e-07 0.0028942,-0.00147785,-0.00161991,2.2793e-05 0.000215966,0.000154445,0.000159197,5.6759e-05
1642 rs11768077,rs11770627,rs12534981,rs17429719 0 28.7363 inf 4 -nan 1.3246e-07 9.85174e-08,1.70096e-07 0.0028961,-0.00148115,6.62928e-06,-0.00162329 0.000215959,0.00015696,4.07664e-05,0.000159235
1643 rs11768077,rs11770627,rs17429719,rs6970737 0 28.7362 inf 4 -nan 1.32461e-07 9.89142e-08,1.709e-07 0.00289658,-0.00147622,-0.00162883,-6.59527e-06 0.000215873,0.000154427,0.000159671,3.98984e-05
1644 rs11768077,rs11770627,rs17429719,rs6958086 0 28.7357 inf 4 -nan 1.32454e-07 9.8884e-08,1.71768e-07 0.00289644,-0.00148054,-0.00162357,5.28238e-06 0.000215936,0.000157392,0.000159379,4.05406e-05
1645 rs11768077,rs11770627,rs17429719,rs6462027 0 28.7356 inf 4 -nan 1.32531e-07 9.92307e-08,1.71573e-07 0.00290492,-0.00148633,-0.00162669,1.53779e-05 0.000216853,0.000156787,0.000158568,4.28297e-05
1646 rs11768077,rs11770627,rs17429719,rs6651067 0 28.7355 inf 4 -nan 1.32509e-07 9.8275e-08,1.71621e-07 0.00289634,-0.00147734,-0.00162873,-1.3043e-05 0.000215847,0.000154432,0.000158842,4.1757e-05
1647 rs11768077,rs11770627,rs17429719,rs17437810 0 28.7355 inf 4 -nan 1.32522e-07 9.64698e-08,1.73577e-07 0.00289611,-0.00147899,-0.00162665,3.69697e-05 0.000215854,0.000154575,0.000158569,0.00010855
1648 rs11768077,rs11770627,rs17429719,rs17438930 0 28.7351 inf 4 -nan 1.32551e-07 9.94671e-08,1.71439e-07 0.0028978,-0.00147622,-0.00162433,3.23372e-05 0.000215827,0.000154415,0.000158582,8.12816e-05
1649 rs11768077,rs11770627,rs17429719,rs4529360 0 28.7351 inf 4 -nan 1.32444e-07 9.5761e-08,1.70905e-07 0.0028971,-0.00147654,-0.00162669,2.08597e-06 0.000215876,0.000154414,0.000159695,4.02865e-05
1650 rs11768077,rs11770627,rs17429719,rs71539523 0 28.7348 inf 4 -nan 1.32542e-07 9.69676e-08,1.69777e-07 0.002897,-0.00147638,-0.00162858,-1.87044e-05 0.000215825,0.000154413,0.000158725,4.91263e-05
1651 rs11768077,rs11770627,rs13247613,rs17429719 0 28.7342 inf 4 -nan 1.32525e-07 9.74295e-08,1.73208e-07 0.00289649,-0.00147723,-1.62092e-05,-0.00162828 0.000215837,0.000154424,4.66227e-05,0.000158718
1652 rs11768077,rs11770627,rs12700805,rs17429719 0 28.7341 inf 4 -nan 1.32472e-07 9.57418e-08,1.73571e-07 0.00289648,-0.00147724,-8.2963e-06,-0.00162833 0.000215864,0.000154446,3.99468e-05,0.000159051
1653 rs11768077,rs11770627,rs17429719,rs6956538 0 28.7338 inf 4 -nan 1.32453e-07 9.8044e-08,1.69707e-07 0.00289817,-0.00147278,-0.00162781,-4.96462e-06 0.000215927,0.000157447,0.000159464,4.02742e-05
1654 rs11768077,rs11770627,rs139569917,rs17429719 0 28.7338 inf 4 -nan 1.32545e-07 9.86809e-08,1.72478e-07 0.00289423,-0.00147783,2.21262e-05,-0.00162009 0.000215973,0.000154447,5.71508e-05,0.000159204
1655 rs10232960,rs11768077,rs11770627,rs17429719 0 28.7334 inf 4 -nan 1.3252e-07 9.85313e-08,1.71617e-07 -1.52353e-05,0.00289648,-0.00147724,-0.00162832 4.54331e-05,0.000215839,0.000154425,0.000158737
1656 rs11767558,rs11768077,rs11770627,rs17429719 0 28.7322 inf 4 -nan 1.32446e-07 9.78136e-08,1.70918e-07 3.1925e-06,0.00289681,-0.00147902,-0.00162433 4.0325e-05,0.00021593,0.000157475,0.000159482
1657 rs11764302,rs11768077,rs11770627,rs17429719 0 28.7315 inf 4 -nan 1.32492e-07 9.79408e-08,1.72399e-07 -1.09116e-05,0.00289986,-0.00148061,-0.00162864 4.05344e-05,0.000216025,0.000155139,0.00015892
1658 rs113189091,rs11768077,rs11770627,rs17429719 0 28.7315 inf 4 -nan 1.3254e-07 9.34506e-08,1.73025e-07 -2.81537e-05,0.00290022,-0.00147605,-0.00163039 7.47382e-05,0.000215959,0.000154419,0.000159033
1659 rs11768077,rs11770627,rs17429719,rs7792725 0 28.7315 inf 4 -nan 1.32538e-07 9.93781e-08,1.73599e-07 0.00289438,-0.00147777,-0.00162031,2.12565e-05 0.00021597,0.000154446,0.000159201,5.69536e-05
1660 rs10249864,rs11768077,rs11770627,rs17429719 0 28.7314 inf 4 -nan 1.32515e-07 9.78994e-08,1.7073e-07 -1.48768e-05,0.00290122,-0.00147606,-0.00162624 4.55779e-05,0.00021615,0.00015442,0.000158553
1661 rs11768077,rs11770627,rs12540632,rs17429719 0 28.7313 inf 4 -nan 1.32492e-07 9.70584e-08,1.68613e-07 0.00289979,-0.00148054,-1.08685e-05,-0.00162861 0.000216016,0.00015512,4.05547e-05,0.000158917
1662 rs10230098,rs11768077,rs11770627,rs17429719 0 28.7313 inf 4 -nan 1.32445e-07 9.66826e-08,1.73733e-07 -2.66485e-06,0.00289778,-0.00147453,-0.00162684 4.02523e-05,0.000215926,0.000157457,0.000159476
1663 rs11768077,rs11770627,rs13238950,rs17429719 0 28.7304 inf 4 -nan 1.32494e-07 9.76056e-08,1.74344e-07 0.00289618,-0.00147609,1.14162e-05,-0.00162099 0.000215865,0.000154422,4.17352e-05,0.000159477
1664 rs11768077,rs11770627,rs17429719,rs6462012 0 28.7299 inf 4 -nan 1.32486e-07 9.85793e-08,1.68578e-07 0.0028982,-0.00147591,-0.00162311,-1.03781e-05 0.00021585,0.000154435,0.000158876,4.11506e-05
1665 rs10227609,rs11768077,rs11770627,rs17429719 0 28.7298 inf 4 -nan 1.32535e-07 9.7192e-08,1.71102e-07 3.11873e-05,0.00289952,-0.00147634,-0.00162628 8.48981e-05,0.000215904,0.000154414,0.000158552
1666 rs11768077,rs11770627,rs138730184,rs17429719 0 28.7294 inf 4 -nan 1.32534e-07 9.86088e-08,1.70908e-07 0.00289631,-0.00147817,3.81891e-05,-0.00162198 0.000215842,0.000154475,0.00010455,0.00015887
1667 rs11768077,rs11770627,rs17429719,rs77584292 0 28.7288 inf 4 -nan 1.32531e-07 9.85738e-08,1.72647e-07 0.00289607,-0.0014783,-0.00162157,3.50856e-05 0.000215853,0.000154487,0.000158961,9.77614e-05
1668 rs11761657,rs11768077,rs11770627,rs17429719 0 28.7286 inf 4 -nan 1.32483e-07 9.62438e-08,1.7203e-07 -9.8608e-06,0.00289956,-0.00148017,-0.00162834 4.05547e-05,0.000216016,0.00015512,0.000158917
1669 rs11768077,rs11770627,rs17155265,rs17429719 0 28.7282 inf 4 -nan 1.32482e-07 9.73669e-08,1.73762e-07 0.00289953,-0.00148012,-9.7303e-06,-0.00162831 0.000216016,0.00015512,4.05547e-05,0.000158917
1670 rs11768077,rs11770627,rs12533466,rs17429719 0 28.7275 inf 4 -nan 1.32483e-07 9.66209e-08,1.74502e-07 0.00289703,-0.00148189,9.68385e-06,-0.00162361 0.000215827,0.000155959,3.98622e-05,0.000158777
1671 rs11768077,rs11770627,rs17429719,rs6958811 0 28.7268 inf 4 -nan 1.32501e-07 9.53395e-08,1.71361e-07 0.00290088,-0.00147612,-0.00162627,-1.33902e-05 0.000216162,0.00015442,0.000158556,4.57134e-05
1672 rs11768077,rs11770627,rs17429719,rs77039757 0 28.7267 inf 4 -nan 1.32525e-07 9.697e-08,1.7073e-07 0.00289958,-0.00147623,-0.0016266,2.9811e-05 0.000215919,0.000154416,0.000158565,8.56912e-05
1673 rs11768077,rs11770627,rs17429719,rs17743751 0 28.7262 inf 4 -nan 1.32475e-07 9.5351e-08,1.69785e-07 0.00289934,-0.00147981,-0.00162808,-8.88714e-06 0.000216016,0.00015512,0.000158917,4.05547e-05
1674 rs11768077,rs11770627,rs17429719,rs79705624 0 28.7262 inf 4 -nan 1.32526e-07 9.42945e-08,1.6944e-07 0.00289538,-0.00147697,-0.00162443,-3.08223e-05 0.000215897,0.000154417,0.000158585,8.80656e-05
1675 rs11564028,rs11768077,rs11770627,rs17429719 0 28.7259 inf 4 -nan 1.3252e-07 9.88608e-08,1.70928e-07 1.91915e-05,0.00289467,-0.00147766,-0.00162083 5.69536e-05,0.00021597,0.000154446,0.000159201
1676 rs11768077,rs11770627,rs17429719,rs929243 0 28.7251 inf 4 -nan 1.3252e-07 9.8203e-08,1.716e-07 0.00289804,-0.00148007,-0.00162268,-1.26074e-05 0.000215834,0.000154763,0.000158798,3.75005e-05
1677 rs11768077,rs11770627,rs17429719,rs55692627 0 28.7247 inf 4 -nan 1.32469e-07 9.75942e-08,1.73117e-07 0.00289916,-0.00147952,-0.00162789,-8.04451e-06 0.000216016,0.000155125,0.000158926,4.04573e-05
1678 rs10240666,rs11768077,rs11770627,rs17429719 0 28.7241 inf 4 -nan 1.32473e-07 9.89117e-08,1.69582e-07 8.79104e-06,0.00289667,-0.0014771,-0.00162776 4.16959e-05,0.000215848,0.000154433,0.000158845
1679 rs11768077,rs11770627,rs17429719,rs7805157 0 28.7235 inf 4 -nan 1.32488e-07 9.79356e-08,1.71384e-07 0.00289668,-0.00147709,-0.00162772,-1.17125e-05 0.000215839,0.000154425,0.000158738,4.53687e-05
1680 rs11768077,rs11770627,rs17429719,rs6462011 0 28.7231 inf 4 -nan 1.32464e-07 9.67343e-08,1.70182e-07 0.00289763,-0.00147692,-0.00162847,7.24279e-06 0.00021583,0.000154425,0.000159318,4.09558e-05
1681 rs11768077,rs11770627,rs17429719,rs1966331 0 28.722 inf 4 -nan 1.32466e-07 9.67151e-08,1.72936e-07 0.00289795,-0.00147611,-0.00162387,-7.84923e-06 0.000215847,0.000154432,0.000158842,4.1757e-05
1682 rs11768077,rs11770627,rs17429719,rs940526 0 28.7217 inf 4 -nan 1.3247e-07 9.52795e-08,1.73585e-07 0.0028994,-0.00147428,-0.00162717,7.69807e-06 0.000216069,0.000154838,0.000158715,3.8524e-05
1683 rs11768077,rs11770627,rs17429719,rs2189037 0 28.7213 inf 4 -nan 1.32458e-07 9.63599e-08,1.68416e-07 0.00289759,-0.00147687,-0.00162806,6.17709e-06 0.00021583,0.000154426,0.000159318,4.09334e-05
1684 rs11768077,rs11770627,rs17429719,rs3846999 0 28.7209 inf 4 -nan 1.32462e-07 9.73339e-08,1.71232e-07 0.0028968,-0.00147699,-0.00162735,-6.97328e-06 0.000215848,0.000154433,0.000158851,4.15775e-05
1685 rs11768077,rs11770627,rs17429719,rs6963843 0 28.7206 inf 4 -nan 1.32479e-07 9.91231e-08,1.73516e-07 0.00289675,-0.00147703,-0.00162751,-1.05347e-05 0.000215839,0.000154425,0.000158737,4.54331e-05
1686 rs11768077,rs11770627,rs17429719,rs34226948 0 28.7196 inf 4 -nan 1.32457e-07 9.55817e-08,1.7274e-07 0.00289686,-0.00147694,-0.00162716,-6.17406e-06 0.000215848,0.000154433,0.000158851,4.15775e-05
1687 rs11761403,rs11768077,rs11770627,rs17429719 0 28.7196 inf 4 -nan 1.32475e-07 9.88777e-08,1.74836e-07 9.91282e-06,0.00289792,-0.00147613,-0.00162397 4.52417e-05,0.000215839,0.000154426,0.00015874
1688 rs11768077,rs11770627,rs17429719,rs6951650 0 28.7195 inf 4 -nan 1.32457e-07 9.6172e-08,1.74123e-07 0.00289686,-0.00147694,-0.00162716,6.14922e-06 0.000215848,0.000154433,0.000158851,4.15775e-05
1689 rs11768077,rs11770627,rs17429719,rs2391421 0 28.7188 inf 4 -nan 1.32449e-07 9.67784e-08,1.68325e-07 0.002897,-0.00147684,-0.00162674,4.07414e-06 0.000215851,0.000154435,0.000158887,4.09864e-05
1690 rs11768077,rs11770627,rs12668786,rs17429719 0 28.7187 inf 4 -nan 1.32468e-07 9.66272e-08,1.68599e-07 0.00290158,-0.00147419,9.81862e-06,-0.00163073 0.000216938,0.000154903,5.08773e-05,0.000160671
1691 rs116849102,rs11768077,rs11770627,rs17429719 0 28.718 inf 4 -nan 1.32496e-07 9.65961e-08,1.70725e-07 -2.41716e-05,0.00290016,-0.00147708,-0.00162925 8.66392e-05,0.000216059,0.000154423,0.000159055
1692 rs10951162,rs11768077,rs11770627,rs17429719 0 28.7177 inf 4 -nan 1.32446e-07 9.58408e-08,1.71868e-07 -2.87746e-06,0.00289759,-0.00147638,-0.00162497 4.09864e-05,0.000215851,0.000154435,0.000158887
1693 rs11768077,rs11770627,rs17429719,rs17439381 0 28.7171 inf 4 -nan 1.32475e-07 9.7071e-08,1.7261e-07 0.00289784,-0.00147619,-0.00162418,1.04568e-05 0.000215836,0.000154423,0.000158698,4.81965e-05
1694 rs11768077,rs11770627,rs17429719,rs4722692 0 28.7161 inf 4 -nan 1.32456e-07 9.52146e-08,1.71958e-07 0.00289784,-0.00147672,-0.00162796,-5.98807e-06 0.000215851,0.000154416,0.000159328,4.18499e-05
1695 rs11768077,rs11770627,rs17429719,rs757143 0 28.7158 inf 4 -nan 1.32445e-07 9.74339e-08,1.70602e-07 0.00289712,-0.00147674,-0.00162637,2.83203e-06 0.000215848,0.000154433,0.000158851,4.15775e-05
1696 rs11768077,rs11770627,rs1554637,rs17429719 0 28.7158 inf 4 -nan 1.32466e-07 9.7895e-08,1.72111e-07 0.00289963,-0.00147629,-8.58909e-06,-0.00162609 0.000216168,0.00015442,4.57822e-05,0.000158558
1697 rs11768077,rs11770627,rs17429719,rs6963552 0 28.7156 inf 4 -nan 1.32445e-07 9.66352e-08,1.74416e-07 0.00289755,-0.00147642,-0.00162509,-2.56211e-06 0.000215848,0.000154433,0.000158851,4.15775e-05
1698 rs10268902,rs11768077,rs11770627,rs17429719 0 28.7156 inf 4 -nan 1.32447e-07 9.82786e-08,1.71769e-07 -3.39839e-06,0.0028976,-0.00147637,-0.00162491 4.18193e-05,0.000215847,0.000154432,0.000158839
1699 rs11768077,rs11770627,rs17429719,rs2391437 0 28.7156 inf 4 -nan 1.3249e-07 9.89747e-08,1.73318e-07 0.00289413,-0.0014763,-0.00162373,-1.51273e-05 0.000216166,0.000154416,0.000158719,5.72478e-05
1700 rs11768077,rs11770627,rs17429719,rs940525 0 28.7148 inf 4 -nan 1.32448e-07 9.56556e-08,1.74378e-07 0.00289827,-0.00147553,-0.00162635,3.4955e-06 0.000216064,0.000154838,0.000158708,3.85195e-05
1701 rs10280925,rs11768077,rs11770627,rs17429719 0 28.7145 inf 4 -nan 1.32443e-07 9.74553e-08,1.73406e-07 1.27596e-06,0.00289725,-0.00147665,-0.00162599 4.1757e-05,0.000215847,0.000154432,0.000158842
1702 rs11768077,rs11770627,rs17429719,rs7779240 0 28.7141 inf 4 -nan 1.32444e-07 9.79796e-08,1.72545e-07 0.00289791,-0.00147594,-0.00162608,2.12252e-06 0.000216065,0.00015484,0.0001587,3.85752e-05
1703 rs11768077,rs11770627,rs17429719,rs6966918 0 28.713 inf 4 -nan 1.32442e-07 9.783e-08,1.69404e-07 0.00289732,-0.00147659,-0.00162568,-7.6894e-08 0.000216058,0.000154836,0.000158703,3.84973e-05
1704 rs11768077,rs11770627,rs17429719,rs3915087 0 28.7127 inf 4 -nan 1.32457e-07 9.64336e-08,1.72342e-07 0.00289912,-0.00147635,-0.001626,-6.675e-06 0.000216168,0.00015442,0.000158558,4.57822e-05
1705 rs11768077,rs11770627,rs17429719,rs6970308 0 28.7126 inf 4 -nan 1.32456e-07 9.89111e-08,1.72547e-07 0.00289909,-0.00147635,-0.001626,-6.55972e-06 0.000216168,0.00015442,0.000158558,4.57822e-05
1706 rs11768077,rs11770627,rs17429719,rs4722704 0 28.7125 inf 4 -nan 1.32456e-07 9.54005e-08,1.73061e-07 0.00289907,-0.00147636,-0.00162599,-6.49452e-06 0.000216168,0.00015442,0.000158558,4.57822e-05
1707 rs11768077,rs11770627,rs17429719,rs969410 0 28.7124 inf 4 -nan 1.32456e-07 9.85216e-08,1.71108e-07 0.00289904,-0.00147636,-0.00162597,6.40734e-06 0.000216162,0.00015442,0.000158556,4.57134e-05
1708 rs11768077,rs11770627,rs17429719,rs17502232 0 28.7118 inf 4 -nan 1.32475e-07 9.57925e-08,1.72345e-07 0.00289763,-0.00147635,-0.00162483,1.59027e-05 0.000215828,0.000154416,0.000158593,7.23998e-05
1709 rs11768077,rs11770627,rs17429719,rs34924985 0 28.7116 inf 4 -nan 1.32453e-07 9.8267e-08,1.72364e-07 0.00289887,-0.00147638,-0.00162594,5.76459e-06 0.000216162,0.00015442,0.000158556,4.57134e-05
1710 rs11768077,rs11770627,rs17429719,rs6979081 0 28.7116 inf 4 -nan 1.32453e-07 9.63313e-08,1.72222e-07 0.00289887,-0.00147638,-0.00162594,5.75426e-06 0.000216162,0.00015442,0.000158556,4.57134e-05
1711 rs11768077,rs11770627,rs17429719,rs75996328 0 28.7116 inf 4 -nan 1.32453e-07 9.69306e-08,1.70705e-07 0.00289886,-0.00147638,-0.00162594,5.71668e-06 0.000216162,0.00015442,0.000158556,4.57134e-05
1712 rs11768077,rs11770627,rs11973735,rs17429719 0 28.7109 inf 4 -nan 1.32478e-07 9.7574e-08,1.68941e-07 0.00289815,-0.00147536,-1.49886e-05,-0.00162753 0.000215853,0.000154505,6.57863e-05,0.000158747
1713 rs11768077,rs11770627,rs12700806,rs17429719 0 28.7108 inf 4 -nan 1.32449e-07 9.752e-08,1.71528e-07 0.00289855,-0.00147641,4.57566e-06,-0.00162585 0.000216152,0.000154421,4.52514e-05,0.000158552
1714 rs11768077,rs11770627,rs17429719,rs71539516 0 28.7107 inf 4 -nan 1.32451e-07 9.61292e-08,1.73034e-07 0.00289875,-0.0014764,-0.00162598,5.17005e-06 0.000216187,0.00015442,0.000158564,4.59926e-05
1715 rs11768077,rs11770627,rs17429719,rs3915088 0 28.7106 inf 4 -nan 1.3245e-07 9.68119e-08,1.73457e-07 0.00289864,-0.00147641,-0.00162592,-4.87679e-06 0.000216168,0.00015442,0.000158558,4.57822e-05
1716 rs11768077,rs11770627,rs17429719,rs76554897 0 28.7106 inf 4 -nan 1.32448e-07 1.00163e-07,1.70868e-07 0.00289849,-0.00147642,-0.00162585,4.34029e-06 0.000216152,0.000154421,0.000158552,4.52514e-05
1717 rs117636660,rs11768077,rs11770627,rs17429719 0 28.7105 inf 4 -nan 1.32477e-07 9.55815e-08,1.75385e-07 -2.8561e-05,0.00289719,-0.00147669,-0.00162617 0.00012705,0.000215825,0.000154414,0.000158558
1718 rs11768077,rs11770627,rs17429719,rs75131389 0 28.7104 inf 4 -nan 1.32448e-07 9.59282e-08,1.69287e-07 0.00289843,-0.00147643,-0.00162584,4.13972e-06 0.000216152,0.000154421,0.000158552,4.52514e-05
1719 rs11768077,rs11770627,rs17429719,rs6974052 0 28.7103 inf 4 -nan 1.32451e-07 9.88741e-08,1.70467e-07 0.0028997,-0.00147934,-0.00162643,4.76293e-06 0.000216789,0.000156263,0.00015867,4.12904e-05
1720 rs11768077,rs11770627,rs17429719,rs35713538 0 28.7102 inf 4 -nan 1.32447e-07 9.5464e-08,1.72436e-07 0.00289839,-0.00147643,-0.00162583,3.96617e-06 0.000216152,0.000154421,0.000158552,4.52514e-05
1721 rs11768077,rs11770627,rs17429719,rs17473410 0 28.7102 inf 4 -nan 1.3247e-07 9.91517e-08,1.71675e-07 0.00289761,-0.00147637,-0.0016249,1.46012e-05 0.000215828,0.000154416,0.000158593,7.23998e-05
1722 rs11768077,rs11770627,rs17429719,rs35468459 0 28.7101 inf 4 -nan 1.32447e-07 9.83903e-08,1.68737e-07 0.00289837,-0.00147644,-0.00162584,3.87549e-06 0.000216157,0.000154421,0.000158553,4.53159e-05
1723 rs11768077,rs11770627,rs17429719,rs17438034 0 28.71 inf 4 -nan 1.32476e-07 9.68823e-08,1.70207e-07 0.00289816,-0.00147679,-0.0016256,2.02544e-05 0.000215855,0.000154416,0.000158545,9.18591e-05
1724 rs11768077,rs11770627,rs12700803,rs17429719 0 28.7093 inf 4 -nan 1.32471e-07 9.73738e-08,1.74892e-07 0.00289754,-0.00147642,1.98484e-05,-0.00162511 0.000215826,0.000154414,9.63959e-05,0.00015857
1725 rs11768077,rs11770627,rs17429719,rs6461998 0 28.709 inf 4 -nan 1.32474e-07 9.67682e-08,1.70941e-07 0.00289867,-0.00147744,-0.00162634,1.75769e-05 0.000215912,0.000154465,0.000158572,8.16325e-05
1726 rs11768077,rs11770627,rs17429719,rs6957674 0 28.7089 inf 4 -nan 1.32447e-07 9.86995e-08,1.71461e-07 0.002899,-0.00147852,-0.00162622,3.36539e-06 0.000216779,0.000156249,0.000158673,4.12556e-05
1727 rs11768077,rs11770627,rs17429719,rs34989520 0 28.7089 inf 4 -nan 1.32444e-07 9.83207e-08,1.71943e-07 0.00289805,-0.00147648,-0.00162581,2.65233e-06 0.000216162,0.00015442,0.000158556,4.57134e-05
1728 rs11768077,rs11770627,rs17429037,rs17429719 0 28.7088 inf 4 -nan 1.32468e-07 9.81263e-08,1.74103e-07 0.00289714,-0.00147673,-1.67566e-05,-0.00162633 0.000215826,0.000154415,8.57046e-05,0.000158577
1729 rs11768077,rs11770627,rs13438221,rs17429719 0 28.7088 inf 4 -nan 1.32473e-07 9.65252e-08,1.69399e-07 0.00289845,-0.00147709,1.85719e-05,-0.00162589 0.000215887,0.000154432,8.79733e-05,0.000158547
1730 rs11768077,rs11770627,rs17429719,rs35276498 0 28.7087 inf 4 -nan 1.32468e-07 9.6268e-08,1.7338e-07 0.00289756,-0.0014764,-0.00162504,1.56055e-05 0.000215827,0.000154415,0.000158582,8.12816e-05
1731 rs11768077,rs11770627,rs17429719,rs35240477 0 28.7087 inf 4 -nan 1.32444e-07 9.61149e-08,1.72997e-07 0.00289796,-0.00147649,-0.0016258,2.34415e-06 0.000216162,0.00015442,0.000158556,4.57134e-05
1732 rs11768077,rs11770627,rs13224916,rs17429719 0 28.7087 inf 4 -nan 1.32459e-07 9.58223e-08,1.69764e-07 0.0028972,-0.0014765,-7.68503e-06,-0.00162688 0.000215826,0.000154413,4.90259e-05,0.000158724
1733 rs11768077,rs11770627,rs17429719,rs757179 0 28.7084 inf 4 -nan 1.32472e-07 9.78935e-08,1.7176e-07 0.00289866,-0.00147735,-0.00162629,1.68986e-05 0.000215916,0.000154457,0.000158569,8.09381e-05
1734 rs11563582,rs11768077,rs11770627,rs17429719 0 28.7083 inf 4 -nan 1.32467e-07 9.71105e-08,1.70108e-07 1.32212e-05,0.00289806,-0.00147651,-0.00162551 6.96446e-05,0.000215857,0.000154413,0.000158547
1735 rs11768077,rs11770627,rs17429719,rs6461997 0 28.708 inf 4 -nan 1.32471e-07 9.72919e-08,1.69948e-07 0.00289863,-0.00147733,-0.00162627,1.65245e-05 0.000215916,0.000154457,0.000158569,8.09381e-05
1736 rs10272561,rs11768077,rs11770627,rs17429719 0 28.7079 inf 4 -nan 1.32447e-07 9.56666e-08,1.70938e-07 4.24423e-06,0.00289753,-0.00147642,-0.00162512 4.93509e-05,0.000215835,0.000154422,0.000158686
1737 rs11768077,rs11770627,rs17429719,rs62454765 0 28.7079 inf 4 -nan 1.32447e-07 9.68306e-08,1.72678e-07 0.00289754,-0.00147642,-0.00162512,4.30426e-06 0.000215835,0.000154422,0.000158685,4.94535e-05
1738 rs11768077,rs11770627,rs17428012,rs17429719 0 28.7078 inf 4 -nan 1.32468e-07 9.70878e-08,1.65965e-07 0.00289804,-0.00147553,-1.28159e-05,-0.00162726 0.000215853,0.000154505,6.57863e-05,0.000158747
1739 rs11768077,rs11770627,rs17429719,rs4719898 0 28.707 inf 4 -nan 1.32445e-07 9.64876e-08,1.70723e-07 0.00289616,-0.0014752,-0.00162535,-2.47829e-06 0.00021671,0.000156072,0.000158651,4.11339e-05
1740 rs10231814,rs11768077,rs11770627,rs17429719 0 28.707 inf 4 -nan 1.32463e-07 9.44241e-08,1.73207e-07 1.46639e-05,0.00289838,-0.00147638,-0.00162613 8.33201e-05,0.000215903,0.000154416,0.000158563
1741 rs11768077,rs11770627,rs17429719,rs2080245 0 28.7068 inf 4 -nan 1.32444e-07 9.89114e-08,1.71106e-07 0.00289623,-0.00147528,-0.00162537,-2.33316e-06 0.000216718,0.000156082,0.000158649,4.11684e-05
1742 rs11768077,rs11770627,rs17429719,rs6462026 0 28.7068 inf 4 -nan 1.32444e-07 9.56109e-08,1.67402e-07 0.0028963,-0.00147536,-0.00162539,-2.18964e-06 0.00021671,0.000156072,0.000158651,4.11339e-05
1743 rs11768077,rs11770627,rs17429719,rs2080246 0 28.7067 inf 4 -nan 1.32444e-07 9.69168e-08,1.74581e-07 0.00289649,-0.00147558,-0.00162544,-1.80969e-06 0.000216694,0.000156051,0.000158656,4.10659e-05
1744 rs11768077,rs11770627,rs17429719,rs4719899 0 28.7067 inf 4 -nan 1.32444e-07 9.92599e-08,1.73653e-07 0.00289625,-0.00147531,-0.00162539,-2.25808e-06 0.000216742,0.000156114,0.000158642,4.12741e-05
1745 rs11768077,rs11770627,rs17429719,rs2391415 0 28.7065 inf 4 -nan 1.32449e-07 9.8363e-08,1.71886e-07 0.00289725,-0.00147773,-0.00162532,-3.95405e-06 0.000215826,0.00015487,0.000158592,4.04594e-05
1746 rs11768077,rs11770627,rs17429719,rs4719900 0 28.7065 inf 4 -nan 1.32443e-07 9.91541e-08,1.72676e-07 0.00289657,-0.00147567,-0.00162547,-1.62575e-06 0.000216718,0.000156082,0.000158649,4.11684e-05
1747 rs1111647,rs11768077,rs11770627,rs17429719 0 28.7065 inf 4 -nan 1.32443e-07 9.7448e-08,1.71127e-07 1.08401e-06,0.00289786,-0.00147717,-0.00162586 4.10325e-05,0.000216687,0.00015604,0.000158658
1748 rs11768077,rs11770627,rs17429719,rs3847001 0 28.7064 inf 4 -nan 1.32443e-07 9.73765e-08,1.69039e-07 0.00289684,-0.00147599,-0.00162554,-1.06479e-06 0.000216694,0.000156051,0.000158656,4.10659e-05
1749 rs1052724,rs11768077,rs11770627,rs17429719 0 28.7064 inf 4 -nan 1.32443e-07 9.72484e-08,1.70456e-07 -9.70164e-07,0.00289689,-0.00147604,-0.00162556 4.10659e-05,0.000216694,0.000156051,0.000158656
1750 rs1014373,rs11768077,rs11770627,rs17429719 0 28.7063 inf 4 -nan 1.32442e-07 9.65495e-08,1.71904e-07 -2.07567e-07,0.00289725,-0.00147646,-0.00162567 4.10659e-05,0.000216694,0.000156051,0.000158656
1751 rs11768077,rs11770627,rs17429719,rs2098316 0 28.7063 inf 4 -nan 1.32442e-07 9.39067e-08,1.7038e-07 0.0028973,-0.00147652,-0.00162568,-1.01833e-07 0.000216694,0.000156051,0.000158656,4.10659e-05
1752 rs10272441,rs11768077,rs11770627,rs17429719 0 28.7059 inf 4 -nan 1.32444e-07 9.73906e-08,1.69882e-07 -2.28584e-06,0.00289725,-0.00147664,-0.00162598 5.11266e-05,0.000215834,0.000154421,0.00015867
1753 rs10951156,rs11768077,rs11770627,rs17429719 0 28.705 inf 4 -nan 1.32461e-07 9.5739e-08,1.70141e-07 1.40872e-05,0.00289768,-0.00147659,-0.00162637 8.54297e-05,0.000215833,0.000154413,0.000158596
1754 rs11768077,rs11770627,rs17428380,rs17429719 0 28.7046 inf 4 -nan 1.32452e-07 9.72127e-08,1.70829e-07 0.0028975,-0.00147645,8.75998e-06,-0.00162522 0.000215828,0.000154416,7.23998e-05,0.000158593
1755 rs11768077,rs11770627,rs17429719,rs6462022 0 28.7041 inf 4 -nan 1.32456e-07 9.99466e-08,1.71836e-07 0.0028958,-0.00147636,-0.00162473,-7.95349e-06 0.000216106,0.00015442,0.000158694,5.69669e-05
1756 rs113318709,rs11768077,rs11770627,rs17429719 0 28.7038 inf 4 -nan 1.3245e-07 9.68738e-08,1.72547e-07 7.62423e-06,0.00289748,-0.00147647,-0.00162528 7.23998e-05,0.000215828,0.000154416,0.000158593
1757 rs11768077,rs11770627,rs17429719,rs7779488 0 28.7035 inf 4 -nan 1.32452e-07 9.9757e-08,1.72101e-07 0.00289592,-0.00147645,-0.00162485,-6.68388e-06 0.000216164,0.000154416,0.000158709,5.68566e-05
1758 rs11768077,rs11770627,rs17429719,rs17438166 0 28.7028 inf 4 -nan 1.32447e-07 1.00686e-07,1.69308e-07 0.00289745,-0.00147649,-0.00162537,6.27846e-06 0.000215827,0.000154416,0.000158591,7.38182e-05
1759 rs11768077,rs11770627,rs150217840,rs17429719 0 28.7028 inf 4 -nan 1.32451e-07 9.79433e-08,1.68862e-07 0.00289745,-0.00147649,1.15788e-05,-0.00162539 0.000215825,0.000154414,0.000101511,0.000158567
1760 rs11768077,rs11770627,rs17429719,rs55831032 0 28.7026 inf 4 -nan 1.32446e-07 9.65431e-08,1.70853e-07 0.00289745,-0.00147649,-0.00162539,5.80932e-06 0.000215827,0.000154416,0.000158591,7.38182e-05
1761 rs11768077,rs11770627,rs17429719,rs7777128 0 28.7024 inf 4 -nan 1.32446e-07 9.6056e-08,1.72088e-07 0.00289744,-0.0014765,-0.00162542,5.37637e-06 0.000215827,0.000154416,0.000158591,7.38182e-05
1762 rs1009547,rs11768077,rs11770627,rs17429719 0 28.7024 inf 4 -nan 1.32446e-07 9.79719e-08,1.72044e-07 5.35973e-06,0.00289744,-0.0014765,-0.00162542 7.38182e-05,0.000215827,0.000154416,0.000158591
1763 rs11768077,rs11770627,rs17155443,rs17429719 0 28.7022 inf 4 -nan 1.32448e-07 9.52211e-08,1.73135e-07 0.00289624,-0.00147648,-5.22282e-06,-0.00162502 0.000216166,0.000154416,5.72478e-05,0.000158719
1764 rs11768077,rs11770627,rs17429719,rs6462023 0 28.7022 inf 4 -nan 1.3245e-07 9.73482e-08,1.71498e-07 0.00289619,-0.00147641,-0.00162498,-5.94751e-06 0.000216106,0.00015442,0.000158694,5.69669e-05
1765 rs11768077,rs11770627,rs17429719,rs17438771 0 28.7021 inf 4 -nan 1.32448e-07 9.94232e-08,1.72549e-07 0.00289725,-0.00147664,-0.00162598,-7.71407e-06 0.000215826,0.000154415,0.000158576,8.73652e-05
1766 rs11768077,rs11770627,rs17429719,rs17437657 0 28.7011 inf 4 -nan 1.32447e-07 9.80501e-08,1.71363e-07 0.00289764,-0.00147612,-0.00162637,-5.51341e-06 0.000215853,0.000154505,0.000158747,6.57863e-05
1767 rs11768077,rs11770627,rs17428904,rs17429719 0 28.7006 inf 4 -nan 1.32443e-07 9.71268e-08,1.70698e-07 0.00289737,-0.00147655,2.13387e-06,-0.00162562 0.000215826,0.000154415,8.73652e-05,0.000158576
1768 rs11768077,rs11770627,rs17429719,rs28668661 0 28.6997 inf 4 -nan 1.32443e-07 9.31203e-08,1.74409e-07 0.00289719,-0.0014766,-0.0016256,-2.48874e-06 0.000215897,0.000154417,0.000158585,8.80656e-05
1769 rs11768077,rs11770627,rs12666259,rs17429719 0 28.6993 inf 4 -nan 1.32443e-07 9.60449e-08,1.69487e-07 0.00289729,-0.00147659,-3.66131e-06,-0.00162558 0.000215827,0.000154413,8.45787e-05,0.000158569
1770 rs11768077,rs11770627,rs17429719,rs6973893 0 28.699 inf 4 -nan 1.32443e-07 9.89278e-08,1.71474e-07 0.00289738,-0.00147656,-0.00162578,2.48469e-06 0.000215828,0.000154413,0.000158567,8.53705e-05
1771 rs11768077,rs11770627,rs17429719,rs2158216 0 28.6988 inf 4 -nan 1.32442e-07 9.94972e-08,1.72576e-07 0.00289734,-0.00147657,-0.00162569,-1.58993e-07 0.000215828,0.000154413,0.000158567,8.53705e-05
1772 rs11520770,rs11768077,rs11770627,rs17429719,rs6966735 0 31.513 inf 5 0 1.51707e-07 1.12848e-07,1.91241e-07 -0.000336523,0.00327818,-0.00144259,-0.00184419,0.000410428 7.17198e-05,0.000228053,0.000154581,0.00016455,8.13564e-05
1773 rs11563567,rs11768077,rs11770627,rs17155267,rs17429719 0 31.2932 inf 5 0 1.50498e-07 1.12171e-07,1.88806e-07 -0.00060194,0.00313322,-0.00136018,0.000598887,-0.00199296 0.000123915,0.000221117,0.000156245,0.000121083,0.000174718
1774 rs11563567,rs11768077,rs11770627,rs12668753,rs17429719 0 31.2083 inf 5 0 1.50242e-07 1.12822e-07,1.9256e-07 -0.00059082,0.00312804,-0.00135201,0.000587467,-0.00199596 0.000122646,0.000220969,0.000156537,0.000119688,0.000175213
1775 rs11768077,rs11770627,rs17429249,rs17429719,rs6966735 0 30.901 inf 5 0 1.50009e-07 1.15114e-07,1.90962e-07 0.00319223,-0.00145691,-0.000268017,-0.00179406,0.000316016 0.000224251,0.000154476,6.06176e-05,0.000162969,6.87111e-05
1776 rs11768077,rs11770627,rs12674312,rs17429719,rs6966735 0 30.8865 inf 5 0 1.49963e-07 1.1296e-07,1.91895e-07 0.00319187,-0.00145695,-0.000267559,-0.00179389,0.000315673 0.000224251,0.000154476,6.06176e-05,0.000162969,6.87111e-05
1777 rs11768077,rs11770627,rs17429719,rs4357199,rs6966735 0 30.7078 inf 5 0 1.49407e-07 1.10614e-07,1.94838e-07 0.00318414,-0.00145758,-0.00179067,-0.000259123,0.000308372 0.000224088,0.000154474,0.000162933,5.99613e-05,6.82386e-05
1778 rs11768077,rs11770627,rs17429719,rs6966735,rs9332393 0 30.6439 inf 5 0 1.49218e-07 1.12244e-07,1.90339e-07 0.0031779,-0.00145752,-0.00178812,0.000302952,-0.000253563 0.00022386,0.000154476,0.000162874,6.76317e-05,5.91109e-05
1779 rs11563971,rs11768077,rs11770627,rs17429719,rs6966735 0 30.6356 inf 5 0 1.49183e-07 1.11916e-07,1.91553e-07 -0.000255676,0.00318105,-0.00145783,-0.00178947,0.000305512 5.96875e-05,0.000224023,0.000154474,0.000162922,6.80609e-05
1780 rs11768077,rs11770627,rs17429270,rs17429719,rs6966735 0 30.618 inf 5 0 1.49146e-07 1.10617e-07,1.90964e-07 0.0031744,-0.00145776,-0.000250371,-0.00178694,0.000299745 0.000223721,0.000154475,5.85341e-05,0.000162846,6.72288e-05
1781 rs11766354,rs11770627,rs17429648,rs17429719,rs7790517 0 30.6163 inf 5 0 2.72005e-08 1.2725e-08,4.45708e-08 0.000294149,0.000215884,-0.000787698,-0.00052562,0.000731477 0.000104837,0.000130776,0.000183984,0.000143204,0.000178984
1782 rs11563973,rs11768077,rs11770627,rs17429719,rs6966735 0 30.5656 inf 5 0 1.4898e-07 1.08215e-07,1.92191e-07 -0.000248714,0.00317313,-0.00145788,-0.00178632,0.000298522 5.85341e-05,0.000223721,0.000154475,0.000162846,6.72288e-05
1783 rs11563447,rs11768077,rs11770627,rs17429719,rs6966735 0 30.5535 inf 5 0 1.48946e-07 1.09219e-07,1.90156e-07 -0.00024723,0.00317152,-0.001458,-0.0017858,0.000297062 5.82646e-05,0.000223657,0.000154474,0.000162833,6.70461e-05
1784 rs10268859,rs1158633,rs11768077,rs17429719,rs7790517 0 30.5094 inf 5 0 1.48094e-07 1.09708e-07,1.90488e-07 -0.00226492,-2.43235e-05,0.00409652,-0.00187947,0.0022913 0.000218877,4.2548e-05,0.000291154,0.00016347,0.00021543
1785 rs1007862,rs11768077,rs11770627,rs17429719,rs6966735 0 30.4928 inf 5 0 1.48745e-07 1.12565e-07,1.9269e-07 -0.000247505,0.00317269,-0.00145797,-0.00178582,0.000297996 5.88087e-05,0.000223786,0.000154475,0.000162858,6.74154e-05
1786 rs10245801,rs11768077,rs11770627,rs17429719,rs6966735 0 30.4928 inf 5 0 1.48734e-07 1.11256e-07,1.90633e-07 0.000251835,0.00317683,-0.00145809,-0.00178535,0.000299898 5.98643e-05,0.000223991,0.000154474,0.000162845,6.77206e-05
1787 rs11563976,rs11768077,rs11770627,rs17429719,rs6966735 0 30.4618 inf 5 0 1.48642e-07 1.12685e-07,1.89193e-07 -0.00024772,0.0031734,-0.00145795,-0.00178591,0.00029862 5.91109e-05,0.00022386,0.000154476,0.000162874,6.76317e-05
1788 rs11563975,rs11768077,rs11770627,rs17429719,rs6966735 0 30.4525 inf 5 0 1.48612e-07 1.10185e-07,1.9128e-07 -0.000247416,0.00317317,-0.00145798,-0.0017858,0.000298394 5.91109e-05,0.00022386,0.000154476,0.000162874,6.76317e-05
1789 rs11768077,rs11770627,rs17429177,rs17429719,rs6966735 0 30.4197 inf 5 0 1.48508e-07 1.11817e-07,1.87807e-07 0.00317234,-0.00145806,-0.000246346,-0.00178539,0.000297601 0.00022386,0.000154476,5.91109e-05,0.000162874,6.76317e-05
1790 rs11768077,rs11770627,rs17429065,rs17429719,rs77904835 0 30.2075 inf 5 0 1.48182e-07 1.12213e-07,1.8764e-07 0.00297157,-0.00144056,0.000222565,-0.0017858,-0.000245648 0.000216739,0.00015515,5.83733e-05,0.00016303,8.40417e-05
1791 rs11768077,rs11770627,rs17429648,rs17429719,rs6957649 0 30.0887 inf 5 0 1.4748e-07 1.09149e-07,1.87918e-07 0.00288009,-0.00150459,-0.000229133,-0.0017655,0.000224255 0.000215859,0.000154534,6.45788e-05,0.000161482,5.07977e-05
1792 rs11768077,rs11770627,rs17429641,rs17429719,rs6957649 0 30.0242 inf 5 0 1.47276e-07 1.1212e-07,1.89063e-07 0.00288024,-0.00150439,-0.000226414,-0.00176454,0.000222993 0.000215859,0.000154534,6.45788e-05,0.000161482,5.07977e-05
1793 rs11768077,rs11770627,rs17429719,rs6978314,rs7790517 0 29.9892 inf 5 0 1.47244e-07 1.11504e-07,1.88346e-07 0.00313616,-0.0014622,-0.00176965,0.000211391,0.00026227 0.000222573,0.000154456,0.000162489,5.41466e-05,6.33565e-05
1794 rs11768077,rs11770627,rs17429719,rs4719889,rs7790517 0 29.9624 inf 5 0 1.47151e-07 1.09153e-07,1.88106e-07 0.00313776,-0.00146215,-0.00177,0.000212226,0.000263676 0.000222675,0.000154457,0.00016251,5.46025e-05,6.36643e-05
1795 rs11768077,rs11770627,rs17429065,rs17429719,rs6966735 0 29.9162 inf 5 0 1.47222e-07 1.0816e-07,1.86229e-07 0.00301964,-0.00142043,0.000230991,-0.00185287,0.000138637 0.000219385,0.000155068,5.86741e-05,0.000166407,5.18562e-05
1796 rs10257733,rs11768077,rs11770627,rs17429719,rs2391414 0 29.9082 inf 5 0 1.47143e-07 1.10192e-07,1.87592e-07 0.000235906,0.00298872,-0.00148359,-0.00183585,0.000121593 6.83205e-05,0.000217261,0.000156459,0.000165999,3.93372e-05
1797 rs11768077,rs11770627,rs17429719,rs4719886,rs7790517 0 29.8563 inf 5 0 1.46829e-07 1.11269e-07,1.87788e-07 0.003131,-0.00146214,-0.00176723,0.000205761,0.000257799 0.000222476,0.000154458,0.000162461,5.37804e-05,6.31154e-05
1798 rs10257733,rs11768077,rs11770627,rs17429719,rs17438041 0 29.8541 inf 5 0 1.46998e-07 1.11802e-07,1.89576e-07 0.000244534,0.00297271,-0.00143767,-0.0018059,-0.000257672 6.85378e-05,0.000216758,0.000155319,0.000165099,8.42979e-05
1799 rs11768077,rs11770627,rs17429719,rs6966735,rs6978314 0 29.8489 inf 5 0 1.46799e-07 1.10991e-07,1.85919e-07 0.00313193,-0.00146237,-0.00176685,0.000257277,0.000208906 0.000222573,0.000154456,0.000162489,6.33565e-05,5.41466e-05
1800 rs10257733,rs11768077,rs11770627,rs17429719,rs77904835 0 29.8329 inf 5 0 1.46931e-07 1.09966e-07,1.84842e-07 0.000244428,0.0029724,-0.00143759,-0.00180573,-0.000256319 6.85378e-05,0.000216758,0.000155319,0.000165099,8.42979e-05
1801 rs11768077,rs11770627,rs17429719,rs4722689,rs7790517 0 29.8325 inf 5 0 1.46757e-07 1.09492e-07,1.90666e-07 0.00312941,-0.00146224,-0.00176665,0.000204203,0.000256339 0.000222428,0.000154458,0.000162451,5.35641e-05,6.29698e-05
1802 rs10257733,rs11768077,rs11770627,rs17429719,rs56364160 0 29.8214 inf 5 0 1.46894e-07 1.09069e-07,1.86972e-07 0.00024437,0.00297223,-0.00143755,-0.00180564,-0.000255586 6.85378e-05,0.000216758,0.000155319,0.000165099,8.42979e-05
1803 rs11768077,rs11770627,rs17429719,rs4719889,rs6966735 0 29.8214 inf 5 0 1.46704e-07 1.11868e-07,1.90501e-07 0.00313349,-0.00146232,-0.00176718,0.000209684,0.000258635 0.000222675,0.000154457,0.00016251,5.46025e-05,6.36643e-05
1804 rs10257733,rs11768077,rs11770627,rs17429719,rs79232039 0 29.8135 inf 5 0 1.4687e-07 1.1172e-07,1.88588e-07 0.000244331,0.00297211,-0.00143753,-0.00180557,-0.000255083 6.85378e-05,0.000216758,0.000155319,0.000165099,8.42979e-05
1805 rs10257733,rs11768077,rs11770627,rs17429719,rs7783517 0 29.8092 inf 5 0 1.46868e-07 1.07967e-07,1.8958e-07 0.000242367,0.00295171,-0.00144778,-0.00179519,-0.000208672 6.84782e-05,0.000216255,0.000155456,0.000164911,6.89663e-05
1806 rs10257733,rs11768077,rs11770627,rs17429719,rs17438299 0 29.8026 inf 5 0 1.46835e-07 1.09736e-07,1.84976e-07 0.000244276,0.00297195,-0.00143749,-0.00180548,-0.000254381 6.85378e-05,0.000216758,0.000155319,0.000165099,8.42979e-05
1807 rs10265434,rs11768077,rs11770627,rs17429719,rs77904835 0 29.7947 inf 5 0 1.46823e-07 1.11406e-07,1.87781e-07 0.000235761,0.00297326,-0.00143923,-0.00179934,-0.000258656 6.65173e-05,0.000216767,0.000155283,0.000164686,8.43695e-05
1808 rs10257733,rs11768077,rs11770627,rs17428520,rs17429719 0 29.794 inf 5 0 1.46807e-07 1.11037e-07,1.868e-07 0.000244232,0.00297182,-0.00143746,-0.000253824,-0.00180541 6.85378e-05,0.000216758,0.000155319,8.42979e-05,0.000165099
1809 rs10257733,rs11768077,rs11770627,rs17428687,rs17429719 0 29.7933 inf 5 0 1.46805e-07 1.07552e-07,1.89023e-07 0.000244228,0.00297181,-0.00143745,-0.000253781,-0.0018054 6.85378e-05,0.000216758,0.000155319,8.42979e-05,0.000165099
1810 rs10257733,rs11768077,rs11770627,rs17429719,rs183997954 0 29.7897 inf 5 0 1.46794e-07 1.10528e-07,1.86247e-07 0.00024421,0.00297175,-0.00143744,-0.00180537,-0.000253548 6.85378e-05,0.000216758,0.000155319,0.000165099,8.42979e-05
1811 rs11768077,rs11770627,rs17429719,rs28357212,rs77904835 0 29.7477 inf 5 0 1.46664e-07 1.08595e-07,1.8687e-07 0.00297198,-0.00143866,-0.00180198,0.000239108,-0.000255289 0.000216757,0.000155313,0.000165001,6.80917e-05,8.4282e-05
1812 rs10257733,rs11768077,rs11770627,rs17429719,rs17438006 0 29.73 inf 5 0 1.46594e-07 1.08809e-07,1.87509e-07 0.000211581,0.00300761,-0.00142724,-0.00184296,0.000195843 6.8352e-05,0.00021823,0.000155256,0.000166438,6.61854e-05
1813 rs11768077,rs11770627,rs17429719,rs4719886,rs6966735 0 29.7184 inf 5 0 1.46392e-07 1.11688e-07,1.88396e-07 0.00312682,-0.00146231,-0.00176445,0.000203321,0.000252844 0.000222476,0.000154458,0.000162461,5.37804e-05,6.31154e-05
1814 rs10257733,rs11768077,rs11770627,rs17429719,rs2024023 0 29.7173 inf 5 0 1.46572e-07 1.07836e-07,1.87547e-07 0.000245918,0.0029484,-0.00143661,-0.00179175,0.000196848 6.8609e-05,0.000216208,0.000155313,0.00016487,6.66458e-05
1815 rs11768077,rs11770627,rs17429719,rs77904835,rs7792967 0 29.7055 inf 5 0 1.4654e-07 1.09774e-07,1.90387e-07 0.00297286,-0.00144012,-0.00179676,-0.000258138,0.00023187 0.000216767,0.000155283,0.000164686,8.43695e-05,6.65173e-05
1816 rs11768077,rs11770627,rs1547943,rs17429719,rs7790517 0 29.7027 inf 5 0 1.46346e-07 1.09479e-07,1.90266e-07 0.00312641,-0.00146254,0.000199959,-0.00176515,0.000253468 0.000222428,0.000154458,5.35641e-05,0.000162451,6.29698e-05
1817 rs11768077,rs11770627,rs17429719,rs4722689,rs6966735 0 29.6954 inf 5 0 1.46322e-07 1.10217e-07,1.90277e-07 0.00312525,-0.00146241,-0.00176388,0.000201789,0.000251406 0.000222428,0.000154458,0.000162451,5.35641e-05,6.29698e-05
1818 rs10257733,rs11768077,rs11770627,rs17429719,rs7808452 0 29.6878 inf 5 0 1.4646e-07 1.08326e-07,1.86852e-07 0.000211723,0.00300655,-0.0014272,-0.00184218,0.000193655 6.8352e-05,0.00021823,0.000155256,0.000166438,6.61854e-05
1819 rs10257733,rs11768077,rs11770627,rs17429719,rs17473424 0 29.6873 inf 5 0 1.46458e-07 1.09616e-07,1.85029e-07 0.000211725,0.00300654,-0.0014272,-0.00184217,0.000193631 6.8352e-05,0.00021823,0.000155256,0.000166438,6.61854e-05
1820 rs10257733,rs11768077,rs11770627,rs17429719,rs17502260 0 29.681 inf 5 0 1.46439e-07 1.10897e-07,1.85444e-07 0.000211746,0.00300638,-0.00142719,-0.00184205,0.000193304 6.8352e-05,0.00021823,0.000155256,0.000166438,6.61854e-05
1821 rs10257733,rs11768077,rs11770627,rs17429719,rs7800053 0 29.6758 inf 5 0 1.46422e-07 1.09337e-07,1.87422e-07 0.000211764,0.00300625,-0.00142719,-0.00184195,0.000193028 6.8352e-05,0.00021823,0.000155256,0.000166438,6.61854e-05
1822 rs10257733,rs11768077,rs11770627,rs17429719,rs73073481 0 29.6543 inf 5 0 1.46354e-07 1.09605e-07,1.86812e-07 0.000211837,0.00300571,-0.00142716,-0.00184155,0.000191905 6.8352e-05,0.00021823,0.000155256,0.000166438,6.61854e-05
1823 rs10257733,rs11768077,rs11770627,rs17429719,rs28451436 0 29.6537 inf 5 0 1.46352e-07 1.09677e-07,1.8843e-07 0.000211839,0.00300569,-0.00142716,-0.00184154,0.000191873 6.8352e-05,0.00021823,0.000155256,0.000166438,6.61854e-05
1824 rs10275933,rs11768077,rs11770627,rs17429719,rs7790517 0 29.6434 inf 5 0 1.46161e-07 1.09168e-07,1.8557e-07 0.000197318,0.00312416,-0.00146271,-0.00176425,0.000251408 5.33737e-05,0.000222388,0.000154457,0.000162444,6.28533e-05
1825 rs10257733,rs11768077,rs11770627,rs17155270,rs17429719 0 29.6029 inf 5 0 1.4593e-07 1.10599e-07,1.88691e-07 0.000235095,0.0029794,-0.00155169,0.000141678,-0.00183201 6.83268e-05,0.000217182,0.000161891,5.07561e-05,0.000166101
[truncated: 2,537,167 more chars]
