# Supplementary material for: Precision medicine for atherosclerotic cardiovascular disease: Integrative genomics maps risk loci and AI‐predicted functional consequences
Source: Clin Transl Med. 2026 Jul 10;16(7):e70732. doi: 10.1002/ctm2.70732 (PMC13351343; doi:10.1002/ctm2.70732)
Supplement: Supplementary file 6 — Supporting Information [file CTM2-16-e70732-s005.zip › RPL35P4/FINEMAP/data.ld]

1 0.191325830483406 -0.0353175962704662 0.0718926691588683 -0.142864727927635 -0.239661879699908 -0.242853954985648 0.0448557823889234 0.142679663562924 -0.0233624939007962 0.120914241832328 -0.0057818868904048 -0.0792093662371539 -0.235600485521566 0.102882751322559 0.160172259678119 0.0271845818682008 -0.159397202465821 0.000605299857189975 0.00381645474635184 -0.0835771194733625 -0.112008030668908 -0.0810436323312663 -0.0251530027285035 0.0256745855963513 0.160172259678119 0.0184238843175932 -0.0774198403348965 -0.135452376508112 -0.0552266153313066 -0.0774198403348965 -0.0774198403348965 0.218110121615408 -0.0609480615112082 -0.118905536839424 -0.00876024414986624 -0.0978057424575488 0.332206140800164 -0.00876024414986624 -0.0941404093024406 0.177811271118601 -0.0387450829641005 0.0469476447386321 -0.0849695123862415 0.010521476685259 -0.0774198403348965 0.0873548930730896 -0.0793992582320493 -0.0795994345092533 -0.0741549856715833 -0.0665534827317178 -0.0774198403348965 -0.141570087244215 -0.00787388036780426 -0.0774198403348965 -0.0824265125276052 0.00703177560314621 0.0934920656797692 0.220751841053258 -0.142864727927635 -0.142864727927635 0.148716773548305 -0.0822252554928836 -0.061496160368645 -0.0668120567679743 -0.659844395980972 0.484863080583917 0.0309552845340204 -0.0870491842138907 0.17538272515897 -0.0639909450337588 -0.00905313096136827 0.043018165239722 0.0645410914526181 -0.143126394404124 -0.0774198403348965 -0.112155969517973 -0.112155969517973 0.140545672336956 -0.0867387858960877 -0.112155969517973 -0.124669563831762 0.153665442144389 -0.112155969517973 0.119682519304527 0.0580524154009447 0.155317102378917 -0.112155969517973 0.0312058427278763 0.0207244543891298 0.331774759807837 -0.0639909450337588 -0.0306610435917076 -0.0639909450337588 -0.030364562075719 0.0035121100635029 0.177149582882977 -0.017975878774446 -0.030364562075719 -0.0297485404511175 -0.0297485404511175 0.331774759807837 0.331774759807837 -0.139087211923538 0.276098929183675 0.179529179355553 -0.538000388448231 0.220491111681665 0.337261526083323 0.333443273332813 0.0448557823889234 0.140545672336956 0.291482865044046 0.140545672336956 0.329366281187263 0.153665442144389 -0.0867387858960877 -0.139087211923538 0.170722365129284 0.111448984803331 0.180603443571793 0.140545672336956 0.129462848465201 -0.140185559424483 0.181704313240602 0.138459716505459 -0.216646036388233 -0.32195273172035 -0.174724994138765 -0.0435544884100792 0.0724417726210791 -0.0805109883188118 -0.263848319403997 -0.121091237786038 -0.00994292791185817 -0.154632214220714 0.0469476447386321 0.00900840399416135 -0.0495425092462313 0.0722465226465419 0.163269445442227 -0.0245066697520934 -0.674070331847385 -0.659844395980972 -0.263848319403997 -0.124669563831762 -0.263848319403997 -0.0752829769154782 -0.086792988155519 -0.0435544884100792 -0.0245066697520934 -0.0385719375029616 -0.0718885324612411 -0.0245066697520934 -0.124669563831762 0.132645547756125 -0.581032886111575 0.00522054560470461 -0.0718885324612411 -0.361513099630142 -0.0233624939007962 -0.0245066697520934 -0.0718885324612411 -0.0233624939007962 0.123097005140298 0.0476450196536541 -0.0764576409161062 -0.100776149419502 0.0455111923263363 -0.112155969517973 -0.586867357812203 0.00744378904903845 -0.112155969517973 -0.0888805574754811 0.426382781572923 0.198241791163731 0.198241791163731 -0.112155969517973 -0.112155969517973 0.356336279294494 0.0314897279309369 0.0834508628068307 -0.0805109883188118 -0.0460137099465133 -0.124669563831762 -0.0134109776375705 -0.122291166530989 -0.262792867935414 0.0724417726210791 -0.0461711910332735 0.0577831005667595 -0.0639909450337588 -0.0822252554928836 -0.112301017580947 -0.112301017580947 -0.0822252554928836 0.0577831005667595 -0.0639909450337588 -0.0160101234893159 0.137085952131516 0.0355823214444475 0.337386208864817 0.349221866367702 0.27459678549786 -0.0808003528265829 0.198241791163731 0.101411879287858 0.155370331532747 -0.0495452037076834 0.165949825348136 0.0659679257448784 0.0562892549144652 -0.0627328356344389 0.158994462266404 0.198658861841803 0.494067242591613 -0.362392465267578 -0.119519063799975 -0.00983161950528337 -0.119519063799975 -0.121091237786038 0.198241791163731 0.198241791163731 0.0448557823889234 0.163085064461086 0.107314589130128 0.113492993955886 0.289622054032725 0.138459716505459 0.113492993955886 0.140545672336956 -0.0978057424575488 0.0322101648530013 0.100985259005739 -0.0859505005366908 0.138705092919746 0.113492993955886 -0.269158137559366 -0.0726727131049067 0.173401738388788 -0.00879725032799808 0.0184238843175932 -0.145102913541286 -0.0621346224437401 -0.289981629027118 0.0755357084131563 0.0724417726210791 -0.118262324330918 -0.0745820568605498 -0.0460465795527831 0.111802107858688 0.00744378904903845 -0.123134373056733 -0.158578640434092 -0.112155969517973 0.0780089203465212 -0.112155969517973 -0.095317970714311 -0.0867387858960877 -0.0867387858960877 0.0580524154009447 0.158994462266404 0.337261526083323 0.127105280421184 -0.0859505005366908 -0.0859505005366908 -0.26879219843572 -0.239661879699908 0.331774759807837 0.331774759807837 0.190277600487375 0.331774759807837 -0.283194653759001 0.331774759807837 0.194404296044092 -0.283194653759001 -0.163218139172624 -0.189581289113247 -0.0297485404511175 -0.0160101234893159 -0.030364562075719 0.0379874553921391 0.0309552845340204 0.0309552845340204 -0.271795040435903 -0.266509300559077 -0.0639909450337588 -0.0639909450337588 -0.0435544884100792 -0.0435544884100792 -0.0435544884100792 -0.0435544884100792 -0.0435544884100792 0.17381948735039 0.166346637903035 0.00744378904903845 0.12721708659911 -0.112155969517973 -0.0673677502086301 -0.0888805574754811 0.000605299857189975 -0.0134109776375705 0.155189205398705 -0.0859505005366908 -0.321327380394472 0.106729607112188 0.0718926691588683 -0.140185559424483 -0.0859505005366908 -0.293729102448057 -0.296311551506009 0.319018017804273 0.481377597730662 0.173418012568048 0.331774759807837 0.190277600487375 0.190802901741095 -0.270998078058051 0.0395107202901739 0.177811271118601 -0.277657621020339 -0.0639909450337588 -0.0639909450337588 -0.0435544884100792 -0.0639909450337588 -0.293260738675787 -0.123617501776337 -0.583119697583192 0.279267190229558 -0.167920421611874 -0.112155969517973 -0.114715328789907 -0.112155969517973 -0.0971791641047537 0.113492993955886 0.0580524154009447 -0.0134109776375705 0.256351628973073 -0.0867387858960877 0.113492993955886 0.0580524154009447 -0.0134109776375705 -0.00139200665483289 0.0724417726210791 -0.00873907523455569 -0.121091237786038 0.023038514177469 0.0822480395437767 -0.0859505005366908 -0.121122703463795 -0.061496160368645 0.0322101648530013 0.532257044031357 0.325639690545391 0.327274947870414 -0.132665675299817 0.0120415528180743 0.0469476447386321 -0.124066573307416 -0.241920267749569 0.0365193967687803 0.0861282780718791 -0.57937425297979 0.0322101648530013 -0.0639909450337588 -0.123594229066109 -0.0774198403348965 0.0469476447386321 0.032104260221074 -0.14183593274675 -0.142864727927635 -0.142089247668729 -0.142864727927635 0.0332061543152868 -0.0470009493447055 -0.402548441715812 -0.042402156475946 -0.0133761166465464 0.0308480011324194 0.0271845818682008 -0.583119697583192 0.0410818451054337 0.286122542850283 -0.368913818103583 -0.245800150848965 -0.0888988999679162 0.111802107858688 0.0301042851628906 0.0774109601317898 -0.120877850283359 -0.271795040435903 -0.0774198403348965 -0.0134109776375705 -0.0726727131049067 0.163085064461086 -0.0639909450337588 0.279032442775455 0.00785102097869095 0.165789888187182 -0.121091237786038 -0.124669563831762 0.148548469145535 0.2803232455066 0.148548469145535 0.2803232455066 0.148548469145535 0.1524229067252 0.162644096455567 0.162920498608181 0.165949825348136 -0.124669563831762 -0.0867387858960877 0.158994462266404 -0.122411077653625 0.0722465226465419 0.0722465226465419 0.0342633390246134 0.00785102097869095 -0.121091237786038 -0.142864727927635 -0.0726727131049067 -0.145102913541286 -0.145102913541286 -0.0774198403348965 -0.253131968790905 0.0824968799067556 -0.0639909450337588 -0.0227147946475729 -0.0639909450337588 0.061507500121911 -0.0194004954191398 -0.242853954985648 -0.0990996269356444 -0.0283602981516064 -0.00171816940957405 -0.131800632947912 -0.0940541313668307 -0.0693159366434942 -0.142089247668729 -0.153047680654244 -0.14183593274675 -0.00876024414986624 -0.061496160368645 0.0322101648530013 -0.657776275471276 -0.657776275471276 0.0731573896559104 -0.00879725032799808 -0.246629283336621 -0.243615563348447 -0.373595238881262 0.138459716505459 -0.0817869895506065 0.0398179024534058 -0.0774198403348965 0.0474484340095612 0.0400978325640982 -0.145102913541286 -0.0774198403348965 -0.124669563831762 0.0777202845841899 0.0718926691588683 -0.0867387858960877 -0.0822252554928836 -0.0859505005366908 -0.0726727131049067 -0.051553939069741 -0.0774198403348965 -0.582475880224733 -0.0875901224828519 -0.578696609580136 -0.0822252554928836 -0.161917301384783 -0.0718885324612411 -0.158578640434092 -0.0502345517274982 -0.0774198403348965 -0.0774198403348965 -0.0716155536538179 -0.0233624939007962 -0.0774198403348965 -0.0774198403348965 -0.0245066697520934 -0.0245066697520934 -0.0245066697520934 -0.0245066697520934 -0.0978057424575488 -0.00971118761506342 -0.0718885324612411 -0.0718885324612411 0.145839565645651 0.279032442775455 0.2803232455066 0.143833281956198 -0.117289636651817 -0.0709022164088582 -0.0649501655933103 -0.061496160368645 0.024991943825349 0.509852353828153 0.0410818451054337 0.581958543592088 -0.243615563348447 -0.0428507222089444 -0.0148001792150452 -0.0170140117881418 -0.139961840848469 -0.0588042314592346 0.1157131790232 0.1157131790232 -0.142089247668729 -0.107290314778508 0.0270557967120753 -0.241920267749569 -0.112155969517973 -0.0171081797618329 0.0877587352828198 0.0355823214444475 -0.117289636651817 -0.00785102097869107 -0.0777715037593562 -0.0768665640415224 0.0410818451054337 -0.11499093094829 0.27459678549786 0.0469476447386321 0.289622054032725 -0.142285996723314 -0.0286190612990999 -0.0777715037593562 0.0334861768775104 0.484900542446724 -0.0824265125276052 -0.122782165959062 -0.122782165959062 -0.142089247668729 -0.0708907434769769 -0.13180585447582 -0.287859277272373 0.0271845818682008 -0.143227256299958 0.177811271118601 -0.00652120155184649 -0.00785102097869107 0.160172259678119 0.584090356298215 0.0408433542476711 -0.583119697583192 -0.0435544884100792 -0.0435544884100792 -0.0875901224828519 -0.0754511155834916 0.0722465226465419 0.0448557823889234 -0.145102913541286 -0.151825849425984 -0.233591216428773 -0.108017647466498 -0.121091237786038 -0.0470009493447055 -0.138666183013565 0.0577831005667595 -0.0435544884100792 -0.0264783416670692 -0.267334122277965 -0.0718885324612411 0.148548469145535 0.162920498608181 0.14121446181202 -0.0612482115161986 -0.011480098619834 0.177811271118601 0.153665442144389 -0.0822252554928836 -0.0790597101086343 -0.0134109776375705 0.331774759807837 -0.0884250921036782 0.170713893859538 -0.00873907523455569 -0.0718885324612411 0.165949825348136 -0.295146836322052 0.0469476447386321 -0.00785102097869107 -0.0709022164088582 0.0355823214444475 0.148548469145535 -0.109986564629488 -0.116186079761151 -0.642599017275217 0.165949825348136 0.137103308400291 0.115529550549372 0.0718926691588683 0.390715458476449 -0.0798709173028538 0.111810282997024 0.0322101648530013 0.0271845818682008 -0.061496160368645 -0.0556951732159363 0.155370331532747 0.15559901869222 -0.0726727131049067 -0.061496160368645 -0.0859505005366908 -0.0875901224828519 -0.0774198403348965 0.291968514662012 -0.0941404093024406 0.0448557823889234 -0.061496160368645 0.0784863339670675 -0.111080394222629 -0.0774198403348965 -0.0134109776375705 0.0322101648530013 -0.130424592649781 0.307990249833295 0.160504485074829 -0.131800632947912 -0.0134109776375705 -0.061496160368645 0.341173936988458 0.046691768938115 -0.583119697583192 0.0322101648530013 -0.675278453924586 -0.00983161950528337 -0.0233624939007962 -0.123617501776337 -0.0859505005366908 0.163085064461086 -0.123617501776337 -0.112155969517973 0.160486684417621 0.132892257453411 -0.0639909450337588 -0.0337221334782768 -0.0297485404511175 -0.0819353244833866 -0.0834193941006427 -0.10368592949136 -0.0938731759360629 0.0309552845340204 0.155370331532747 0.581958543592088 0.575288727622693 -0.0206397697004962 0.0469476447386321 0.575288727622693 0.575288727622693 0.148548469145535
0.191325830483406 1 -0.280325857937805 -0.139801687364409 -0.145483506331474 -0.128889651764462 0.33462814243193 -0.075542962217151 -0.115317582006121 -0.19846196469754 -0.119053197914279 -0.294414438480085 0.074971408797549 -0.129326543843833 -0.121492410200274 0.863873568070067 -0.0118951795114144 -0.162050689924031 0.0225589168356147 0.330269403190943 -0.347835510106482 -0.0350905033345037 -0.238049367138191 -0.164167692062598 0.285212333724086 0.863873568070067 -0.0530688416957473 -0.225002625962887 -0.841099525112996 -0.337867405817159 -0.225002625962887 -0.225002625962887 -0.107745227566059 0.0770558087416545 -0.176802882497032 0.0742592594498582 -0.214826325922373 0.197826626504018 0.0742592594498582 -0.181429387770881 0.54330843919558 -0.116181357886047 0.397680097504285 -0.285245695107387 0.314214757303517 -0.225002625962887 0.45606762715504 -0.456988560725518 -0.0838523555436928 -0.226536234941673 -0.23967979470762 -0.225002625962887 -0.566071259024367 0.291653869763348 -0.225002625962887 -0.347031933655531 0.316230741400315 0.312033080217664 -0.00981955410931412 -0.145483506331474 -0.145483506331474 0.881829827122604 -0.17365206973801 0.0740829125767296 0.0421541565102503 -0.32033903725096 0.622365117191462 -0.23561880229311 0.353702820235506 0.542211325023897 -0.162650131336445 -0.416819616183686 -0.135400621515057 -0.166628165203655 -0.143097699549077 -0.225002625962887 0.0876847250986363 0.0876847250986363 0.0214366175268824 0.098083417489893 0.0876847250986363 0.0842262463767628 0.0253260409927962 0.0876847250986363 0.317611596699156 -0.143037685254104 -0.0430732377730929 0.0876847250986363 -0.240355933812611 -0.220671929515819 -0.113901187164512 -0.162650131336445 -0.282030353046746 -0.162650131336445 -0.29152452125509 -0.14935885532596 0.833911972632742 -0.277759955233351 -0.29152452125509 -0.279471816997437 -0.279471816997437 -0.113901187164512 -0.113901187164512 0.408154723852889 -0.0615066337010372 0.0108845899821047 -0.118568470305928 -0.107745227566059 0.215946964228342 0.213863285824444 -0.075542962217151 0.0214366175268824 -0.139881773275814 0.0214366175268824 -0.0983659604764213 0.0253260409927962 0.098083417489893 0.408154723852889 0.0048423288120214 -0.0675435648317932 -0.140886298461675 0.0214366175268824 0.0306144482823967 -0.0903219659424241 -0.141964916797491 -0.083913396383837 -0.0367667555904988 0.019643659749309 -0.280472780983686 -0.202822191076724 -0.158692808139558 0.0849647481783204 -0.133159480352799 0.0757848289021955 -0.150517902254718 0.228387236357898 0.397680097504285 -0.0153280991736728 -0.203688960208115 -0.160527306871567 0.306602644111663 -0.199337627325011 -0.315224717542418 -0.32033903725096 -0.133159480352799 0.0842262463767628 -0.133159480352799 0.0828368049275973 -0.0894980599164301 -0.202822191076724 -0.199337627325011 -0.183377542058517 -0.0578725995818529 -0.199337627325011 0.0842262463767628 0.581527640688869 -0.0496786511853941 -0.188698885054148 -0.0578725995818529 -0.339874386373007 -0.19846196469754 -0.199337627325011 -0.0578725995818529 -0.19846196469754 -0.114050524982017 -0.0871700412697497 -0.0195815809738718 -0.0327256052576215 0.140102213142422 0.0876847250986363 -0.0496786511853941 0.0804444876932692 0.0876847250986363 0.0932281658962638 0.352018245646332 0.997000670030061 0.997000670030061 0.0876847250986363 0.0876847250986363 0.172098148196551 0.189664534126261 -0.12642365110672 0.0849647481783204 0.11103635054214 0.0842262463767628 -0.135059812100591 0.0900963802577262 -0.245881313506907 -0.158692808139558 0.109578574141077 -0.21770414351911 -0.162650131336445 -0.17365206973801 -0.185070542780732 -0.185070542780732 -0.17365206973801 -0.21770414351911 -0.162650131336445 -0.286001734134196 0.260870830464414 0.0126247197007389 0.199905291969109 0.603526820643348 0.742624293846943 -0.443357789874369 0.997000670030061 0.389817563940161 0.854789926752308 0.554077749392488 0.833943813414389 0.00995570088246424 -0.00564612667459807 0.0960720926624 -0.114050524982017 0.64096663055587 0.11035426758822 -0.341419453768415 -0.0961741965190104 0.0114004757773756 -0.0920677376858073 0.0757848289021955 0.997000670030061 0.997000670030061 -0.075542962217151 -0.0941758183250843 -0.0635659542548231 -0.0822419054683966 -0.138262451256191 -0.083913396383837 -0.0822419054683966 0.0214366175268824 -0.229844924764741 0.132124408001089 -0.0254511553465832 0.00836612078203649 -0.0978097323618527 -0.0822419054683966 -0.135400269861941 -0.333567283468156 0.832984655271232 0.290805522781008 -0.0530688416957473 -0.849255713977336 -0.269315011098071 -0.260626358348452 -0.122217390559161 -0.158692808139558 -0.183700628550821 -0.273211785689745 -0.226493118407249 -0.0958105938068653 0.0804444876932692 0.06085892703902 0.113624095333435 0.0876847250986363 0.0945158894764633 0.0876847250986363 0.0876847250986363 0.098083417489893 0.098083417489893 -0.143037685254104 -0.114050524982017 0.215946964228342 0.129134357309466 0.00836612078203649 0.00836612078203649 -0.0902952353249988 -0.128889651764462 -0.113901187164512 -0.113901187164512 -0.115317582006121 -0.113901187164512 -0.104579451905523 -0.113901187164512 -0.117818562426608 -0.135400269861941 -0.0714785752725709 -0.205417454842201 -0.279471816997437 -0.286001734134196 -0.29152452125509 -0.239158793187033 -0.23561880229311 -0.23561880229311 -0.136510389021198 -0.134283359817979 -0.162650131336445 -0.162650131336445 -0.202822191076724 -0.202822191076724 -0.202822191076724 -0.202822191076724 -0.202822191076724 0.836524009550217 -0.161484625699015 0.0804444876932692 -0.0561136839869569 0.0876847250986363 -0.0902515127231983 0.0932281658962638 0.0225589168356147 -0.135059812100591 -0.0868054290328699 0.00836612078203649 0.028593422126812 -0.0859155571401739 -0.139801687364409 -0.0903219659424241 0.00836612078203649 -0.10614680126147 -0.10811496758544 -0.115717843993621 0.625182888363072 0.905367067067811 -0.113901187164512 -0.115317582006121 0.997000670030061 -0.125080576479244 -0.237986441520664 0.54330843919558 -0.138710935422164 -0.162650131336445 -0.162650131336445 -0.202822191076724 -0.162650131336445 -0.200129370776071 -0.0346952277145506 -0.052300693967028 -0.0609886277160569 0.0985799459262904 0.0876847250986363 0.0822458700365091 0.0876847250986363 0.0818147529631432 -0.0822419054683966 -0.143037685254104 -0.135059812100591 0.76940149185949 0.098083417489893 -0.0822419054683966 -0.143037685254104 -0.135059812100591 -0.135007954452409 -0.158692808139558 -0.148981528940191 0.0757848289021955 -0.304313425286254 -0.0105510785874112 0.00836612078203649 -0.258686967930515 0.0740829125767296 0.132124408001089 0.100977564504977 0.20608712634977 0.200804343088452 0.20800710853598 0.316230741400315 0.397680097504285 0.328663243521647 0.33350012018822 -0.229606981562185 -0.035004661112444 -0.0490714294875935 0.132124408001089 -0.162650131336445 -0.428625871608766 -0.23967979470762 0.397680097504285 -0.00718736705443092 -0.14275264973231 -0.145483506331474 -0.150258017525283 -0.145483506331474 -0.240275675607125 0.0605996599718961 -0.422808445695355 0.365644929123485 -0.420015237264532 -0.0101146295697015 -0.0118951795114144 -0.052300693967028 -0.0889354070972922 0.197804859035587 -0.609837894657477 0.326935414915118 0.353702820235506 -0.0958105938068653 0.0116136087644359 0.107879438922364 -0.177733669027787 -0.136510389021198 -0.23967979470762 -0.135059812100591 -0.333567283468156 -0.114050524982017 -0.162650131336445 -0.142422263906483 -0.322594752665004 0.911872654136403 0.0757848289021955 0.0842262463767628 0.852744370190052 -0.141477924302081 0.852744370190052 -0.141477924302081 0.852744370190052 0.446096302306934 0.836554946792103 0.302076741393915 0.833943813414389 0.0842262463767628 0.098083417489893 -0.114050524982017 -0.0962158776161885 -0.160527306871567 -0.160527306871567 0.00966640803577958 -0.322594752665004 0.0757848289021955 -0.145483506331474 -0.333567283468156 -0.849255713977336 -0.849255713977336 -0.225002625962887 -0.0709450033695636 0.238864987474221 -0.162650131336445 -0.287580167163268 -0.162650131336445 0.487438378969213 0.300197993437121 0.33462814243193 0.389386740973518 0.297044180411626 0.337423095445754 -0.418878630925566 -0.231493225733952 0.100715855252597 -0.140341376835711 -0.149992706172662 -0.14275264973231 0.0742592594498582 0.0740829125767296 0.132124408001089 -0.319333116622089 -0.319333116622089 0.371501628823236 0.290805522781008 0.328873740764163 0.330021935679209 -0.334232876415648 -0.083913396383837 -0.228192642477974 -0.297832619193404 -0.23967979470762 0.400122861560998 0.391630614229482 -0.849255713977336 -0.225002625962887 0.0842262463767628 -0.16175050605928 -0.139801687364409 0.098083417489893 -0.17365206973801 0.00836612078203649 -0.333567283468156 -0.0505219729159923 -0.225002625962887 -0.0443957976164243 -0.180914339435563 -0.0410438579466503 -0.17365206973801 0.106003350954522 -0.0578725995818529 0.113624095333435 -0.047594161773619 -0.225002625962887 -0.225002625962887 -0.238864987474221 -0.19846196469754 -0.23967979470762 -0.23967979470762 -0.199337627325011 -0.199337627325011 -0.199337627325011 -0.199337627325011 -0.214826325922373 -0.191386564272359 -0.0578725995818529 -0.0578725995818529 -0.106190565851904 -0.142422263906483 -0.141477924302081 -0.0806728492131486 0.0769279764336522 0.0815929941786682 0.0784696400251854 0.0740829125767296 0.112711946174272 0.108030436356875 -0.0889354070972922 0.0278442019680041 0.330021935679209 0.364829460242106 0.336294465374655 -0.418257197857004 -0.268824135634648 -0.310249811282005 -0.09820449585549 -0.09820449585549 -0.140341376835711 -0.183153456567519 -0.293940399310488 0.33350012018822 0.0876847250986363 -0.0125862554208648 0.0112521967237364 0.0126247197007389 0.0769279764336522 0.322594752665004 0.0769714313159936 -0.254123240435905 -0.0889354070972922 -0.433588548341383 0.742624293846943 0.397680097504285 -0.138262451256191 -0.102925496317363 -0.148402704574427 0.0769714313159936 -0.0219611693701019 0.0713811938003067 -0.347031933655531 -0.432662712673131 -0.432662712673131 -0.150258017525283 0.0765629857318952 -0.834090039164963 -0.259827768166228 -0.0118951795114144 0.41207853512392 0.54330843919558 -0.13676569458823 0.322594752665004 0.857736013735682 0.0304909043104913 0.00749445659951559 -0.052300693967028 -0.202822191076724 -0.202822191076724 -0.180914339435563 -0.0836638440873549 -0.160527306871567 -0.075542962217151 -0.849255713977336 0.407638513969853 0.334597484101711 0.325252027704195 0.0757848289021955 0.0605996599718961 -0.14275264973231 -0.21770414351911 -0.202822191076724 0.298621062121052 -0.268589265476875 -0.0578725995818529 0.852744370190052 0.302076741393915 0.863799458718402 0.0914685278616157 0.293890299868407 0.54330843919558 0.0253260409927962 -0.17365206973801 -0.175140746990254 -0.135059812100591 -0.113901187164512 -0.0865499774047972 -0.103461013825628 -0.148981528940191 -0.0578725995818529 0.833943813414389 -0.194568177247995 0.397680097504285 0.322594752665004 0.0815929941786682 0.0126247197007389 0.852744370190052 0.32469412580448 0.323901128374848 -0.332155405607611 0.833943813414389 -0.117818562426608 -0.0662181691186507 -0.139801687364409 0.117858628537086 -0.0842632365158921 -0.100558057354829 0.132124408001089 -0.0118951795114144 0.0740829125767296 0.161971383564575 0.854789926752308 0.881339897623774 -0.333567283468156 0.0740829125767296 0.00836612078203649 -0.180914339435563 -0.225002625962887 -0.142422263906483 -0.181429387770881 -0.075542962217151 0.0740829125767296 0.374640381403535 -0.192677104315052 -0.225002625962887 -0.135059812100591 0.132124408001089 0.327868845259057 -0.170638345130018 0.861207806149603 -0.418878630925566 -0.135059812100591 0.0740829125767296 0.201981636085855 0.396457271302028 -0.052300693967028 0.132124408001089 -0.313200718541425 0.0114004757773756 -0.19846196469754 -0.0346952277145506 0.00836612078203649 -0.114050524982017 -0.0346952277145506 0.0876847250986363 0.0178067599240456 -0.031645796132463 -0.162650131336445 0.557362273740822 -0.279471816997437 -0.0876751990918341 -0.0896785585085066 0.0835382491077111 -0.226537916634784 -0.23561880229311 0.854789926752308 0.0278442019680041 0.0259890705326578 -0.417252919162159 0.397680097504285 0.0259890705326578 0.0259890705326578 0.852744370190052
-0.0353175962704662 -0.280325857937805 1 -0.092851382489057 0.165460569999843 -0.165874783097291 -0.625497306697732 0.00582258539661348 -0.0937632412665619 0.258683727410548 -0.0638073957773924 0.104109294182001 0.0134011377660875 -0.164745873900795 -0.0459503196681172 -0.282129502231764 -0.117500271822444 0.30250122016046 -0.032529556467336 0.308922548298806 0.0480962625667592 0.0924430413160941 -0.205400600026518 0.0975177010444195 -0.981001725068109 -0.282129502231764 0.105547315981403 -0.206729752769294 0.2625946064946 0.0264143127982903 -0.206729752769294 -0.206729752769294 0.0603163548842194 -0.201274673355532 -0.193674545616923 -0.243832892203785 -0.195518079676117 -0.00430400831080164 -0.243832892203785 -0.198742541647599 0.51746845426277 -0.131755378296981 -0.163689269470983 0.66411149721425 0.295722753674739 -0.206729752769294 0.485891373849412 -0.48687617843103 0.117100797389054 -0.232928202295026 -0.206729752769294 -0.206729752769294 -0.615492218933481 -0.919898660550347 -0.206729752769294 0.0454506575902537 0.297361676977074 -0.888398258918357 0.071889197320041 0.165460569999843 0.165460569999843 -0.271974742518118 0.585320133855933 -0.209058926194873 -0.19963010257098 -0.288631745785919 -0.438090193511259 0.871362600150951 0.338187368752061 0.516337754869415 0.597351883511386 0.316328880003117 0.249208392914055 -0.309259081504593 0.164536071207173 -0.206729752769294 -0.0627041896138878 -0.0627041896138878 0.195453700853483 -0.0514257317392759 -0.0627041896138878 -0.0530253172749364 0.18756722709713 -0.0627041896138878 -0.130912072799497 -0.0998619677199329 0.189484217785033 -0.0627041896138878 0.869271706452014 0.823379325069904 -0.235311737751055 0.597351883511386 0.989177729461557 0.597351883511386 0.991865946556917 -0.120534276780188 -0.278906972365236 0.980909995045335 0.991865946556917 0.997286949458829 0.997286949458829 -0.235311737751055 -0.235311737751055 -0.515881474008606 0.0476255066132222 0.149046034166318 -0.0212156122653657 0.0544347427595042 -0.0252218107530865 -0.0180947202844038 0.00582258539661348 0.195453700853483 -0.117839694044061 0.195453700853483 0.017162538482523 0.18756722709713 -0.0514257317392759 -0.515881474008606 -0.091805231843958 0.139004813319341 0.484585291332693 0.195453700853483 -0.119748889731026 0.00849615571257931 0.488295251678058 -0.0919209499657629 -0.103930117342241 0.0630064524701009 -0.219160963362466 0.251389847065364 -0.30618761654844 -0.00804674522160726 -0.119104241132962 -0.0318577813152719 0.202546981819941 -0.0843829412399482 -0.163689269470983 -0.116137244985202 0.247748789026354 -0.306518249761903 -0.120944209497057 0.262819934223918 -0.27999955020581 -0.288631745785919 -0.119104241132962 -0.0530253172749364 -0.119104241132962 -0.0309018034797724 0.158291701828616 0.251389847065364 0.262819934223918 0.249571686140015 0.130208043833415 0.262819934223918 -0.0530253172749364 -0.0106258420750647 0.0307561290181209 0.251434808844513 0.130208043833415 -0.398577101866484 0.258683727410548 0.262819934223918 0.130208043833415 0.258683727410548 0.378773574407228 -0.0478260665682933 -0.0320927339198501 -0.107143363301286 -0.0782995186036771 -0.0627041896138878 0.0412446042356625 -0.0622811618134066 -0.0627041896138878 -0.0551525674348773 0.344682804341253 -0.28986379998874 -0.28986379998874 -0.0627041896138878 -0.0627041896138878 0.000276557647273232 -0.244817251606162 -0.0458862303051586 -0.00804674522160726 -0.0132810717054186 -0.0530253172749364 -0.057301158448415 -0.0517806112565773 -0.0295611528955583 -0.30618761654844 -0.200736807872545 0.7681252807863 0.597351883511386 0.585320133855933 0.519543158640581 0.519543158640581 0.585320133855933 0.7681252807863 0.597351883511386 0.983716906259523 -0.103232641077625 -0.120871100073151 -0.011387562561591 -0.288991354256505 -0.321071402579321 -0.488912520805198 -0.28986379998874 -0.113333926227594 -0.271353074605358 -0.339418531285947 -0.266093727986138 -0.0984398416989852 -0.0838530007107123 -0.135476824664971 -0.0909233496793486 -0.319343657709982 0.0528763770141224 -0.336405764582746 0.19494865053233 -0.107145459892589 0.188375354482197 -0.0318577813152719 -0.28986379998874 -0.28986379998874 0.00582258539661348 -0.0455042787264055 -0.0782490313778543 -0.0174024647983869 -0.115502597685445 0.288624217382213 -0.0174024647983869 0.195453700853483 -0.195518079676117 0.061039304978398 0.00706839194407936 0.00361460446132046 -0.107143363301286 -0.0174024647983869 -0.12044275079641 0.0327396207421294 -0.277259111459895 -0.922405349233373 0.105547315981403 0.259766162182302 0.0782995186036764 -0.270064325112327 -0.0508758710326966 -0.30618761654844 0.515878314154382 0.608303293001249 0.495950905457877 -0.025324804628921 -0.0622811618134066 -0.0648627614226112 -0.070114008521313 -0.0627041896138878 -0.0974199181507023 -0.0627041896138878 -0.0831935335949306 -0.0514257317392759 -0.0514257317392759 -0.0998619677199329 -0.0909233496793486 -0.0252218107530865 0.0311241426257947 0.00361460446132046 0.00361460446132046 -0.135716282196646 -0.165874783097291 -0.235311737751055 -0.235311737751055 -0.126321924061687 -0.235311737751055 -0.148321030582521 -0.235311737751055 -0.129061564047719 -0.148321030582521 -0.0782995186036771 -0.225019703674886 0.997286949458829 0.983716906259523 0.991865946556917 0.868950504256548 0.871362600150951 0.871362600150951 -0.11947525214713 -0.118243227980499 0.597351883511386 0.597351883511386 0.251389847065364 0.251389847065364 0.251389847065364 0.251389847065364 0.251389847065364 -0.277749563636271 0.430578090876826 -0.0622811618134066 0.186482448522572 -0.0627041896138878 -0.022422621254586 -0.0551525674348773 -0.032529556467336 -0.057301158448415 -0.0927267744660609 0.00361460446132046 0.0486260137319582 0.0890770803153097 -0.092851382489057 0.00849615571257931 0.00361460446132046 -0.147097537830568 -0.148321030582521 -0.208703449517289 -0.436174800232801 -0.267001604110471 -0.235311737751055 -0.126321924061687 -0.279583787612702 -0.137016565980065 0.865919926717733 0.51746845426277 -0.11676353342979 0.597351883511386 0.597351883511386 0.251389847065364 0.597351883511386 -0.180871072573668 0.343816029692189 0.0385999469130658 0.0560326195081734 -0.0774606012618991 -0.0627041896138878 -0.0664178235640109 -0.0627041896138878 -0.0514257317392759 -0.0174024647983869 -0.0998619677199329 -0.057301158448415 -0.311564243242066 -0.0514257317392759 -0.0174024647983869 -0.0998619677199329 -0.057301158448415 -0.0481948722680926 -0.30618761654844 0.19828339537318 -0.0318577813152719 -0.278395951437073 0.231529928402449 0.00361460446132046 0.406141888845954 -0.209058926194873 0.061039304978398 0.0455636083367271 0.00618138071914927 -0.0109454802012103 -0.0843829412399482 0.297361676977074 -0.163689269470983 -0.734714870164588 -0.621306614370537 0.866274111429598 0.041524731055098 0.0359624886683836 0.061039304978398 0.597351883511386 0.453001656119948 -0.206729752769294 -0.163689269470983 -0.109856008389432 0.162542383018632 0.165460569999843 0.171922377923282 0.165460569999843 0.908653598555216 -0.208655493222557 -0.429397453905701 0.341728978201082 0.343590588674367 -0.105404849728638 -0.117500271822444 0.0385999469130658 -0.00759387002061817 0.0284316061690476 0.0518512660728651 -0.644044347255833 0.337557380577344 -0.025324804628921 0.00563642502032336 -0.0597271058420428 -0.194694153758284 -0.11947525214713 -0.206729752769294 -0.057301158448415 0.0327396207421294 -0.0953245250431657 0.597351883511386 -0.113704695359165 -0.285717671851259 -0.267001604110471 -0.0318577813152719 -0.0530253172749364 -0.261018420358879 -0.116107712467282 -0.261018420358879 -0.116107712467282 -0.261018420358879 -0.137016565980065 -0.264820673856352 -0.1186233660037 -0.266093727986138 -0.0530253172749364 -0.0514257317392759 -0.0909233496793486 0.131993437263635 -0.306518249761903 -0.306518249761903 -0.125123202900562 -0.285717671851259 -0.0318577813152719 0.165460569999843 0.0327396207421294 0.259766162182302 0.259766162182302 -0.206729752769294 0.218952464735665 0.205240194566096 0.597351883511386 0.989146003606771 0.597351883511386 0.432571279709963 -0.902894144830462 -0.625497306697732 -0.550107098008993 -0.913082494948205 -0.801818952706322 0.405546016928218 -0.196802137666156 -0.124861751641855 0.16159266781276 0.172549366871824 0.162542383018632 -0.243832892203785 -0.209058926194873 0.061039304978398 -0.28839038961274 -0.28839038961274 -0.716448556949732 -0.922405349233373 -0.667844334268356 -0.666425451182358 -0.338358966456684 -0.0919209499657629 -0.234597090074643 0.103068831399273 -0.206729752769294 -0.164901545758388 -0.159695287132316 0.259766162182302 -0.206729752769294 -0.0530253172749364 -0.30506114185495 -0.092851382489057 -0.0514257317392759 0.585320133855933 0.00361460446132046 0.0327396207421294 0.150798474519034 -0.206729752769294 0.0312096542743733 0.559398877754319 0.0285038233538554 0.585320133855933 -0.073894452237016 0.130208043833415 -0.070114008521313 0.154668598179129 -0.206729752769294 -0.206729752769294 -0.205240194566096 0.258683727410548 -0.206729752769294 -0.206729752769294 0.262819934223918 0.262819934223918 0.262819934223918 0.262819934223918 -0.195518079676117 0.275407772075424 0.130208043833415 0.130208043833415 -0.0774606012618991 -0.113704695359165 -0.116107712467282 -0.0954883647590452 -0.0699887602675077 -0.24736315002193 -0.241790535011773 -0.209058926194873 0.0852374012147383 0.0334091878095627 -0.00759387002061817 -0.0314319665710088 -0.666425451182358 0.341141988275286 0.234698735231879 0.344134914806663 0.415940416081904 0.35044994987645 -0.0164526661561791 -0.0164526661561791 0.16159266781276 0.127917824521418 -0.279779188372293 -0.621306614370537 -0.0627041896138878 -0.0656335852703278 -0.11466055881428 -0.120871100073151 -0.0699887602675077 0.28571767185126 0.0108940455144783 0.0918923969434252 -0.00759387002061817 0.452412781596926 -0.321071402579321 -0.163689269470983 -0.115502597685445 0.189480900110608 0.163077198186908 0.0108940455144783 -0.0877667158588934 0.0272687853655606 0.0454506575902537 0.456400002518529 0.456400002518529 0.171922377923282 -0.00148055867685491 0.260074721189744 -0.268990097810085 -0.117500271822444 -0.512026019811939 0.51746845426277 -0.0602240010636257 0.294416077365297 -0.282129502231764 -0.0391103286451331 -0.0788387425284763 0.0385999469130658 0.251389847065364 0.251389847065364 0.559398877754319 0.0427365818725832 -0.306518249761903 0.00582258539661348 0.259766162182302 -0.534567382629886 -0.666368281642331 -0.737254875530309 -0.0318577813152719 -0.208655493222557 0.170011481096462 0.7681252807863 0.251389847065364 -0.90795322574344 -0.294219772970557 0.130208043833415 -0.261018420358879 -0.1186233660037 -0.256939392462406 -0.133394796750917 -0.929021959357536 0.51746845426277 0.18756722709713 0.585320133855933 0.573998127351399 -0.057301158448415 -0.235311737751055 0.154640370686433 -0.0638145193026212 0.19828339537318 0.130208043833415 -0.266093727986138 -0.190284693577297 -0.163689269470983 0.294416077365297 -0.24736315002193 -0.120871100073151 -0.261018420358879 -0.745755694013474 -0.747970247301667 -0.274325942471624 -0.266093727986138 -0.0753545850896939 -0.0837068033256709 -0.092851382489057 -0.263579650049795 0.0586046901324663 -0.0137026447903941 0.061039304978398 -0.117500271822444 -0.209058926194873 -0.0886516887001704 -0.271353074605358 -0.270348728007957 0.0327396207421294 -0.209058926194873 0.00361460446132046 0.559398877754319 -0.206729752769294 -0.117839694044061 -0.198742541647599 0.00582258539661348 -0.209058926194873 -0.69852068692367 0.132702207172677 -0.206729752769294 -0.057301158448415 0.061039304978398 -0.736891121711887 -0.17296661365777 -0.282725386776354 0.405546016928218 -0.057301158448415 -0.209058926194873 -0.0185162115155462 -0.163068517309764 0.0385999469130658 0.061039304978398 -0.277050643403096 -0.107145459892589 0.258683727410548 0.343816029692189 0.00361460446132046 -0.0953245250431657 0.343816029692189 -0.0627041896138878 -0.0341473803783163 -0.0856028842705582 0.597351883511386 0.1919026333237 0.997286949458829 0.0610828002621491 0.0589861289573147 -0.0540827270581983 0.176134730464981 0.871362600150951 -0.271353074605358 -0.0314319665710088 -0.0288438325702665 0.337397743295868 -0.163689269470983 -0.0288438325702665 -0.0288438325702665 -0.261018420358879
0.0718926691588683 -0.139801687364409 -0.092851382489057 1 -0.0846979446977127 0.000450656870558658 -0.0553790379560927 0.035577961827503 0.0926940145175008 -0.104538044768651 0.0616608369126026 0.150680191493021 -0.0321852558066967 0.0028539305709427 0.0551928662148963 -0.113848233836379 0.0152877495262389 -0.0604432359345581 -0.00531177315722071 -0.217151044768914 -0.126976985707978 -0.0795487891237373 -0.0342858008217303 -0.138123168701038 0.0873708671792121 -0.113848233836379 0.0507529249243984 -0.0369235751170246 0.139789269548654 -0.121569737609161 -0.0369235751170246 -0.0369235751170246 -0.156050030006253 0.0335923853727036 -0.0409214527777451 0.0335251875189174 -0.0464795696573461 -0.215470077849744 0.0335251875189174 -0.0675546122946317 -0.158057265344891 -0.0232397505447011 -0.169960901157655 -0.0973873005714262 -0.200544136938924 -0.0369235751170246 -0.221417668010527 0.219140995980071 -0.0548986584390578 -0.0404404751880894 -0.0369235751170246 -0.0369235751170246 0.185135013825572 0.0355374560197896 -0.0369235751170246 -0.126050963282528 -0.198382337551899 0.0884772496932379 -0.0834975808439184 -0.0846979446977127 -0.0846979446977127 -0.11997469714711 -0.0274513787440762 0.0309434877790563 0.0387768490848845 -0.0608738431230775 0.00953719874347769 -0.0961645447551746 -0.214026121820675 -0.172323115487799 -0.0491186083574467 0.0892163340334072 -0.0419662035389354 0.172473061782474 -0.0834155814647312 -0.0369235751170246 -0.0633551953540029 -0.0633551953540029 -0.0335251875189149 -0.0689451567264765 -0.0633551953540029 -0.0164184099378099 -0.0310023893762411 -0.0633551953540029 -0.0595805859695744 0.977376606144402 -0.0786734260565004 -0.0633551953540029 -0.096057661988675 -0.101494064377352 0.130060414169117 -0.0491186083574467 -0.0943785886525996 -0.0491186083574467 -0.0936170596246292 0.876412539449485 -0.14732009210125 -0.0782430999898056 -0.0936170596246292 -0.0920815026366471 -0.0920815026366471 0.130060414169117 0.130060414169117 -0.0314306855691082 0.0787399917709148 -0.0573200573944186 0.333319138705461 -0.156050030006253 -0.215921902100967 -0.216374247612335 0.035577961827503 -0.0335251875189149 -0.10128076052956 -0.0335251875189149 -0.125819971561296 -0.0310023893762411 -0.0689451567264765 -0.0314306855691082 -0.0614040223436575 -0.035577961827499 -0.0742105833645343 -0.0335251875189149 0.415177348580555 -0.0475762785764575 -0.0747787358165664 -0.0442006225285128 -0.037970842335386 -0.0881058065290284 0.113960035570893 -0.106834754574598 0.168263660515335 -0.0266704930648532 -0.0504226393163962 -0.0208513212866924 -0.0276309625132338 -0.000533215183678142 -0.169960901157655 -0.0719486249761525 -0.107291317374426 0.16724539450562 -0.0463572119144385 -0.104999292137094 -0.0550086037859713 -0.0608738431230775 -0.0504226393163962 -0.0164184099378099 -0.0504226393163962 -0.0426404442291211 -0.115370642960476 -0.106834754574598 -0.104999292137094 -0.107291317374426 -0.113150759437723 -0.104999292137094 -0.0164184099378099 -0.202138870143392 -0.167691657816607 -0.0993954308758778 -0.113150759437723 0.0588001655215934 -0.104538044768651 -0.104999292137094 -0.113150759437723 -0.104538044768651 -0.0600750824200929 0.17010972664024 0.158573676691501 0.152608788646528 -0.019359854583559 -0.0633551953540029 -0.167691657816607 -0.0840184655020708 -0.0633551953540029 -0.069544789595556 -0.0499946207672331 -0.139382375973648 -0.139382375973648 -0.0633551953540029 -0.0633551953540029 -0.0118372626208801 -0.109366865386558 0.116095202961801 -0.0266704930648532 -0.0607139178392343 -0.0164184099378099 0.860487569211529 -0.0239177250998469 0.107252318744678 0.168263660515335 0.0205818965927805 -0.0876632194184658 -0.0491186083574467 -0.0274513787440762 -0.00358936626191444 -0.00358936626191444 -0.0274513787440762 -0.0876632194184658 -0.0491186083574467 -0.0923730807461192 -0.0407885271907632 -0.00457500376634229 -0.215018770989458 -0.138962856326587 -0.154388698935278 0.21906261910567 -0.139382375973648 -0.0544971532031173 -0.143149370043611 0.0112724184221954 -0.14732009210125 0.00994876145203294 -0.00255317931237575 -0.0475536933390046 -0.0600750824200929 -0.153557904662334 -0.346098236390912 0.0549333362728395 -0.0278989670843561 0.0329536236679617 -0.0278989670843561 -0.0208513212866924 -0.139382375973648 -0.139382375973648 0.035577961827503 -0.0600750824200929 0.0117305285934119 -0.0120754611931628 -0.100811141593371 -0.0442006225285128 -0.0120754611931628 -0.0335251875189149 -0.0464795696573461 -0.782494043895773 0.0397131949505115 -0.0639950281451834 0.268108721588243 -0.0120754611931628 -0.0550408152818214 -0.117579734771876 -0.146486954391052 0.0344596919932778 0.0507529249243984 0.132230030897169 0.019359854583556 -0.0800082101543792 0.116095202961801 0.168263660515335 -0.00205609148191297 -0.0775585397940164 -0.0790093778280699 0.131723404161588 -0.0840184655020708 -0.0491869915791106 -0.0544971532031173 -0.0633551953540029 -0.0255217174214989 -0.0633551953540029 -0.0633551953540029 -0.0689451567264765 -0.0689451567264765 0.977376606144402 -0.0600750824200929 -0.215921902100967 -0.000533215183678142 -0.0639950281451834 -0.0639950281451834 -0.0652598146840465 0.000450656870558658 0.130060414169117 0.130060414169117 -0.0548855637276512 0.130060414169117 -0.0550408152818214 0.130060414169117 0.126429655435743 -0.0550408152818214 0.0125497984392844 -0.0458987105230898 -0.0920815026366471 -0.0923730807461192 -0.0936170596246292 -0.0982625021037841 -0.0961645447551746 -0.0961645447551746 -0.0573200573944186 -0.0527419825152507 -0.0491186083574467 -0.0491186083574467 -0.106834754574598 -0.106834754574598 -0.106834754574598 -0.106834754574598 -0.106834754574598 -0.14690357843499 -0.085060565920023 -0.0840184655020708 -0.0813753642580753 -0.0633551953540029 -0.00980568523174524 -0.069544789595556 -0.00531177315722071 0.860487569211529 -0.057342395810092 -0.0639950281451834 -0.0881058065290284 0.663937405166607 1 -0.0475762785764575 -0.0639950281451834 -0.0707325451591201 -0.0550408152818214 0.150509769213952 0.01203757386503 -0.128388981208204 0.130060414169117 -0.0548855637276512 -0.139382375973648 -0.06588506227681 -0.0975665850320142 -0.171508944705218 -0.0618232382620421 -0.0491186083574467 -0.0491186083574467 -0.106834754574598 -0.0491186083574467 0.105687649222457 -0.0727951784010867 -0.168108489582229 0.0738585152690437 -0.0559349200435078 -0.0633551953540029 -0.0639950281451834 -0.0633551953540029 -0.0689451567264765 -0.0120754611931628 0.977376606144402 0.860487569211529 -0.149817136507551 -0.0689451567264765 -0.0120754611931628 0.977376606144402 0.860487569211529 0.876465356032965 0.168263660515335 -0.0260428809425145 -0.0208513212866924 0.19946240679163 -0.0409729086631356 -0.0639950281451834 -0.0611291146983799 0.0309434877790563 -0.782494043895773 -0.310905335829888 -0.208752657000359 -0.167955813340055 -0.000533215183678142 -0.198382337551899 -0.169960901157655 -0.0332001485414706 -0.0563411034658241 -0.098955082954679 0.0834942601112176 -0.168525434389636 -0.782494043895773 -0.0491186083574467 -0.126255653032298 -0.0369235751170246 -0.169960901157655 0.0105939564678192 -0.0885478488617163 -0.0846979446977127 -0.0872640626404571 -0.0846979446977127 -0.0945953980045752 0.0178858412439517 0.0248221232824514 -0.213015225159212 0.0838548292711372 0.00913429999509636 0.0152877495262389 -0.168108489582229 0.0344982562650219 -0.217280517943501 0.14218648516304 -0.048326431558309 -0.214026121820675 0.131723404161588 0.0898391092061342 0.0351071151802497 -0.0430395024941755 -0.0573200573944186 -0.0369235751170246 0.860487569211529 -0.117579734771876 0.0963870193080094 -0.0491186083574467 -0.10128076052956 0.191935007437848 -0.128388981208204 -0.0208513212866924 -0.0164184099378099 -0.134731639766448 -0.101749269502535 -0.134731639766448 -0.101749269502535 -0.134731639766448 -0.06588506227681 -0.14690357843499 -0.0541576546762379 -0.14732009210125 -0.0164184099378099 -0.0689451567264765 -0.0600750824200929 -0.00458479309983319 0.16724539450562 0.16724539450562 0.00512162160257569 0.191935007437848 -0.0208513212866924 -0.0846979446977127 -0.117579734771876 0.132230030897169 0.132230030897169 -0.0369235751170246 -0.0910116640311512 0.0356091189875078 -0.0491186083574467 -0.0897460956711221 -0.0491186083574467 -0.187890472486745 0.0333774571745429 -0.0553790379560927 -0.0527190577807755 0.0290036637927247 0.0320808133104658 -0.127289006958579 -0.0494341405240001 -0.0485579752147377 -0.0872640626404571 -0.0924023212440627 -0.0885478488617163 0.0335251875189174 0.0309434877790563 -0.782494043895773 -0.0599052286574612 -0.0599052286574612 0.0544545831893852 0.0344596919932778 -0.0534561538061114 -0.052495328359325 0.0494531918229528 -0.0442006225285128 -0.0434813711296791 -0.0971471709273679 -0.0369235751170246 -0.168269987947776 -0.168269987947776 0.132230030897169 -0.0369235751170246 -0.0164184099378099 0.186443683506846 1 -0.0689451567264765 -0.0274513787440762 -0.0639950281451834 -0.117579734771876 -0.1068347545746 -0.0369235751170246 -0.166858317805215 -0.0354688571463552 -0.167274935194669 -0.0274513787440762 -0.0552199720371643 -0.113150759437723 -0.0544971532031173 -0.106377286160431 -0.0369235751170246 -0.0369235751170246 -0.0356091189875087 -0.104538044768651 -0.0369235751170246 -0.0369235751170246 -0.104999292137094 -0.104999292137094 -0.104999292137094 -0.104999292137094 -0.0464795696573461 -0.100811141593371 -0.113150759437723 -0.113150759437723 -0.0559349200435078 -0.10128076052956 -0.101749269502535 -0.0459160307650357 -0.0646298511426226 0.0135687197460876 0.0109137279011848 0.0309434877790563 -0.692140427909786 -0.360389037683139 0.0344982562650219 0.174376685438301 -0.052495328359325 -0.203525071762143 -0.208609378231951 0.0847554476433245 -0.062787960710989 -0.0494733976446936 0.129733104533765 0.129733104533765 -0.0872640626404571 -0.0846795049764542 0.1983823375519 -0.0563411034658241 -0.0633551953540029 -0.00288290906214981 -0.0139210627612165 -0.00457500376634229 -0.0646298511426226 -0.191935007437848 -0.0310853357881934 -0.0951711878624039 0.0344982562650219 -0.130633246557254 -0.154388698935278 -0.169960901157655 -0.100811141593371 -0.0544366936771096 0.0636862327171482 -0.0310853357881934 0.0960494764336243 -0.221067138602114 -0.126050963282528 -0.123606294971453 -0.123606294971453 -0.0872640626404571 -0.0333347077781048 0.134731639766438 -0.0787323222944448 0.0152877495262389 -0.0257968478534159 -0.171508944705218 0.855330451597564 -0.191935007437848 -0.13057475627341 0.174795785659234 -0.00733306241095726 -0.168108489582229 -0.106834754574598 -0.106834754574598 -0.0354688571463552 0.0214736783552435 0.16724539450562 0.035577961827503 0.132230030897169 -0.0372202543073975 -0.0568503103376827 -0.0405591385919754 -0.0208513212866924 0.0178858412439517 -0.0885478488617163 -0.0876632194184658 -0.106834754574598 0.0311995455105793 -0.0564200839492107 -0.113150759437723 -0.134731639766448 -0.0449832573502562 -0.142731519081402 -0.0465422198225075 0.0352464777997782 -0.171508944705218 -0.0310023893762411 -0.0274513787440762 -0.029072718318433 0.860487569211529 0.130060414169117 -0.115812601948503 0.221914116839882 -0.0260428809425145 -0.113150759437723 -0.14732009210125 0.120104248912308 -0.169960901157655 -0.191935007437848 0.0135687197460876 -0.00457500376634229 -0.134731639766448 -0.0389686503623896 -0.0401289700769911 -0.0538770619610575 -0.14732009210125 0.0649825633661733 -0.00496454039735633 1 0.087693971651594 0.0160296420425884 0.12775765784731 -0.782494043895773 0.0152877495262389 0.0309434877790563 -0.0797616721477868 -0.143149370043611 -0.115182058684225 -0.117579734771876 0.0309434877790563 -0.0639950281451834 -0.0354688571463552 -0.0369235751170246 -0.10128076052956 -0.0675546122946317 0.035577961827503 0.0309434877790563 0.0483442370708817 -0.0859878403442542 -0.0369235751170246 0.860487569211529 -0.782494043895773 -0.0343494534992026 0.153767987302349 -0.116329446205821 -0.127289006958579 0.860487569211529 0.0309434877790563 -0.214567977660922 -0.170804774657896 -0.168108489582229 -0.782494043895773 -0.0530247930768121 0.0329536236679617 -0.104538044768651 -0.0727951784010867 -0.0639950281451834 0.0963870193080094 -0.0727951784010867 -0.0633551953540029 -0.0386868047320505 -0.00837103701386065 -0.0491186083574467 -0.158860386728419 -0.0920815026366471 0.0192989659450161 0.0182101413682135 -0.0236958662046121 -0.0465524035247397 -0.0961645447551746 -0.143149370043611 0.174376685438301 0.173120390687647 0.085653232086797 -0.169960901157655 0.173120390687647 0.173120390687647 -0.134731639766448
-0.142864727927635 -0.145483506331474 0.165460569999843 -0.0846979446977127 1 -0.0276630536854632 -0.0430102760882933 0.0148143608661666 -0.285625760052958 0.109925957060789 -0.312385807110008 -0.0162598191455403 0.289343273191586 -0.0327939968594014 -0.29544028542148 -0.137144262410992 -0.0363808433970843 0.287879017946647 0.0595487483697974 0.0496973626946213 0.0992727666322433 0.260677908011154 0.034618202858607 0.0236527585100936 -0.154821962307769 -0.137144262410992 0.0486923382403964 0.0400253164617697 0.207410493755013 0.0972299914295039 0.0400253164617697 0.0400253164617697 -0.0225409155147177 -0.00117431247619892 0.0171911667352934 -0.0695622284420919 0.0396047113878978 -0.00992786825686102 -0.0695622284420919 0.00208168611401121 0.0367528500153223 0.112816652749094 -0.0482309117115183 0.200096145700077 0.0613439192436368 0.0400253164617697 0.0282727419755764 -0.0301050311264968 0.195094069283182 0.0293528317009523 0.0357602034689646 0.0400253164617697 -0.0245835281467771 -0.179175088295505 0.0400253164617697 0.096870075479121 0.0646033591533493 -0.173756368812696 0.000860230260193747 1 1 -0.13720423371156 0.161077151847539 -0.0054821478772203 -0.00352773433005356 0.189713567230175 -0.203606483913648 0.164633143585816 0.187140735148878 0.0393989638956788 0.156825680002353 0.0792771114198616 0.196306121544122 -0.108672581629052 0.997652321449969 0.0400253164617697 -0.0296269449866303 -0.0296269449866303 -0.0148146822569623 0.010872866365922 -0.0296269449866303 0.249094203283568 -0.0194679037857129 -0.0296269449866303 -0.162717148277745 -0.0658144877306913 0.119281359428426 -0.0296269449866303 0.152829842279652 0.150731075252512 -0.166811979474758 0.156825680002353 0.170075790486518 0.156825680002353 0.167777642611234 -0.0147206503218435 -0.222946215886073 0.151067153642102 0.167777642611234 0.16312425575098 0.16312425575098 -0.166811979474758 -0.166811979474758 -0.0514057070077863 -0.223742691540122 -0.0515476107060375 0.0406911118003791 -0.017702476356515 -0.0023994972561344 0.000404158221611244 0.0148143608661666 -0.0148146822569623 0.0359928986377537 -0.0148146822569623 0.0155468755216202 -0.0194679037857129 0.010872866365922 -0.0514057070077863 -0.0862015093980082 0.0864803075800148 0.11585731375401 -0.0148146822569623 -0.0394189383953274 0.00284191750943897 0.0954091838247255 0.107439640585007 0.0121513215039987 -0.0282249474217989 -0.0783462029892592 0.116516078083075 -0.116183403625124 0.280919746448181 0.0179661668834035 0.257520149853273 0.152442666439142 0.00504726088677308 -0.0482309117115183 -0.0321759834419434 0.119507681476332 -0.113600737124384 0.0435555206467072 0.112961401665414 0.197583621551068 0.189713567230175 0.0179661668834035 0.249094203283568 0.0179661668834035 0.27565837507815 0.251723558006929 0.116516078083075 0.112961401665414 0.119507681476332 0.275038590645802 0.112961401665414 0.249094203283568 -0.104994255143697 0.0714616324542424 0.157712842388661 0.275038590645802 0.127721553905367 0.109925957060789 0.112961401665414 0.275038590645802 0.109925957060789 0.086825238416058 0.0804920110807874 0.0963124527070953 0.0411219617106912 -0.127150301493254 -0.0296269449866303 0.0815107411632636 -0.0341514164773556 -0.0296269449866303 0.0172812402062714 -0.10611167854681 -0.149143869068444 -0.149143869068444 -0.0296269449866303 -0.0296269449866303 -0.00243757281555985 0.0723507043108349 0.229936511498221 0.280919746448181 0.207146628207094 0.249094203283568 -0.139064676514097 0.240710115779577 -0.0724235559218491 -0.116183403625124 -0.0678263023213484 0.196653327980548 0.156825680002353 0.161077151847539 0.131311306244824 0.131311306244824 0.161077151847539 0.196653327980548 0.156825680002353 0.154208540671469 0.0130572084796106 -0.024717255262798 -0.012770764599831 -0.107474172059633 -0.160280158876726 -0.0326831029768508 -0.149143869068444 0.132467694301632 -0.201999031547499 -0.123107155483626 -0.220781098929699 0.352712335770191 -0.0351009502157443 0.295817332463166 0.116927274084708 -0.111303501053231 -0.0148732078495301 0.0530949521201946 0.379315000062173 -0.00415315000411 0.379315000062172 0.257520149853273 -0.149143869068444 -0.149143869068444 0.0148143608661666 -0.1751487764913 -0.279196287487693 0.0283750205970331 0.0458698997242637 0.100481924590457 0.0283750205970331 -0.0148146822569623 0.0396047113878978 0.141714519563039 -0.0111520875759371 0.0318325246936782 -0.254414665871782 0.0283750205970331 0.011012227824867 0.109058261018898 -0.220962652103433 -0.176920194243071 0.0486923382403964 0.199839448457312 0.210342636622183 0.159675320581978 0.229936511498221 -0.116183403625124 0.128642359082413 0.207624148403235 0.218488289267578 0.243900089960356 -0.0341514164773556 -0.0459302972215426 -0.0418679845706538 -0.0296269449866303 -0.131990420568271 -0.0296269449866303 -0.0296269449866303 0.010872866365922 0.010872866365922 -0.0658144877306913 0.116927274084708 -0.0023994972561344 -0.146271419015432 0.0318325246936782 0.0318325246936782 -0.0415253690267374 -0.0276630536854632 -0.166811979474758 -0.166811979474758 0.107710934499487 -0.166811979474758 -0.0124453149504833 -0.166811979474758 -0.240855660537018 0.00330646756083579 -0.0202091326301978 0.0189543236827756 0.16312425575098 0.154208540671469 0.167777642611234 0.151067153642102 0.164633143585816 0.164633143585816 0.0155346681141533 0.00637075395686 0.156825680002353 0.156825680002353 0.116516078083075 0.116516078083075 0.116516078083075 0.116516078083075 0.116516078083075 -0.224257276768747 0.141437391807517 -0.0341514164773556 0.108253787651108 -0.0296269449866303 0.00593181087356623 0.0172812402062714 0.0595487483697974 -0.139064676514097 -0.206544293125056 0.0318325246936782 -0.0211154831525073 -0.125976679217945 -0.0846979446977127 0.00284191750943897 0.0318325246936782 0.00637075395686 0.011012227824867 -0.0740733406576772 -0.209221475912275 -0.141977786555367 -0.166811979474758 0.0907839517054913 -0.149143869068444 0.0926266367986443 0.14866553988605 0.0367528500153223 0.017181466276414 0.156825680002353 0.156825680002353 0.116516078083075 0.156825680002353 0.0741004614506889 0.16013182529221 0.0742319564140668 -0.232997275224814 -0.0388281800163105 -0.0296269449866303 -0.0220050033501037 -0.0296269449866303 0.010872866365922 0.0283750205970331 -0.0658144877306913 -0.139064676514097 -0.15372020131814 0.010872866365922 0.0283750205970331 -0.0658144877306913 -0.139064676514097 -0.156401507859889 -0.116183403625124 0.149609701067844 0.257520149853273 -0.0648112631765948 -0.0850639504094031 0.0318325246936782 0.373823891849244 -0.0054821478772203 0.141714519563039 -0.0251572646922993 0.0128258368878455 -0.000421134442968578 0.00504726088677308 0.0594423300896901 -0.0482309117115183 -0.00760968075562011 -0.049001081645096 0.153449170398162 0.00197518502096748 0.0670342431858911 0.141714519563039 0.156825680002353 0.196810469871819 0.0400253164617697 -0.0482309117115183 -0.0524545121575785 0.992947373148258 1 0.985831408485237 1 0.155379513669914 -0.0632093063089859 0.0585242860168954 0.157683281430714 0.0889979037272525 -0.0485278719954679 -0.0363808433970843 0.0742319564140668 0.0292345603469822 -0.0437549092017643 0.107030183242712 -0.0365752123802508 0.184748495693955 0.243900089960356 -0.0235121537184934 -0.12674602711585 0.0215940287119256 0.0155346681141533 0.0400253164617697 -0.139064676514097 0.109058261018898 -0.295371474298353 0.156825680002353 0.0417262938025897 -0.0762849561094381 -0.141977786555367 0.257520149853273 0.249094203283568 -0.196300760147289 0.0396211782951504 -0.196300760147289 0.0396211782951504 -0.196300760147289 0.0976391554523508 -0.222033559471477 0.0453164346455528 -0.220781098929699 0.249094203283568 0.010872866365922 0.116927274084708 0.311787682149685 -0.113600737124384 -0.113600737124384 -0.0273376239815212 -0.0762849561094381 0.257520149853273 1 0.109058261018898 0.199839448457312 0.199839448457312 0.0400253164617697 0.596173799446652 -0.0373326516832952 0.156825680002353 0.158969471424337 0.156825680002353 0.0308954755409927 -0.160340428993972 -0.0430102760882933 -0.0387861981162136 -0.16820801664703 -0.200603558113805 0.167340969895998 0.036414879219493 0.296961058385705 0.990568928189763 0.985904789870522 0.992947373148258 -0.0695622284420919 -0.0054821478772203 0.141714519563039 0.189984247356474 0.189984247356474 -0.169958747554062 -0.176920194243071 -0.0411207927082869 -0.0389524734963767 0.0704133308775379 0.107439640585007 0.0305332017928472 0.104837503217064 0.0400253164617697 -0.0534774912010655 -0.04077918064979 0.199839448457312 0.0400253164617697 0.249094203283568 -0.117112890821259 -0.0846979446977127 0.010872866365922 0.161077151847539 0.0318325246936782 0.105896904949495 0.259686107951937 0.0400253164617697 0.0759743197630211 0.164255008093074 0.0686750947543157 0.161077151847539 -0.0472598517489855 0.275038590645802 -0.0418679845706538 0.258574127188192 0.0400253164617697 0.0400253164617697 0.0373326516832952 0.109925957060789 0.0400253164617697 0.0400253164617697 0.112961401665414 0.112961401665414 0.112961401665414 0.112961401665414 0.0396047113878978 0.162200317249975 0.275038590645802 0.275038590645802 0.0936627372200247 0.0417262938025897 0.0396211782951504 0.111609329468233 -0.0269004235466576 -0.0476058793722333 -0.0425460544515326 -0.0054821478772203 0.150362284544661 -0.021741994542689 0.0292345603469822 -0.0735886674152979 -0.0389524734963767 0.160238304245971 0.0298347322689864 0.086132773298707 0.383218955696407 0.233275907462074 0.245044350060203 0.245044350060203 0.990568928189763 0.913583622267245 -0.0620148812326381 -0.049001081645096 -0.0296269449866303 0.297679149500941 -0.0327386644416032 -0.024717255262798 -0.0269004235466576 0.0762849561094382 0.288863476084077 0.770704886707222 0.0292345603469822 0.183102094898281 -0.160280158876726 -0.0482309117115183 0.0458698997242637 0.133056845882197 0.50850106276333 0.288863476084077 -0.022131417295965 -0.0299573600001444 0.096870075479121 0.190406200118672 0.190406200118672 0.985831408485237 0.262350472313717 0.214381365810108 0.160129709727929 -0.0363808433970843 -0.0544848558840243 0.0367528500153223 -0.13712059167557 0.0762849561094382 -0.14382330213681 -0.0763178116506244 -0.0380929767502902 0.0742319564140668 0.116516078083075 0.116516078083075 0.164255008093074 0.707588327990738 -0.113600737124384 0.0148143608661666 0.199839448457312 -0.0514057070077863 -0.0492786186402845 -0.01855626449884 0.257520149853273 -0.0632093063089859 0.988210018923994 0.196653327980548 0.116516078083075 -0.170048194971701 0.158281540139027 0.275038590645802 -0.196300760147289 0.0453164346455528 -0.194653315577762 0.294878780527206 -0.166265428233222 0.0367528500153223 -0.0194679037857129 0.161077151847539 0.163435663916516 -0.139064676514097 -0.166811979474758 0.253187587900883 -0.304458536739161 0.149609701067844 0.275038590645802 -0.220781098929699 0.080624638706315 -0.0482309117115183 0.0762849561094382 -0.0476058793722333 -0.024717255262798 -0.196300760147289 -0.0126186302022731 -0.0145522031916687 0.192384904172605 -0.220781098929699 -0.320902402524183 -0.284869051164003 -0.0846979446977127 -0.269888923305885 0.71494451079377 0.246185865424232 0.141714519563039 -0.0363808433970843 -0.0054821478772203 -0.073596787493014 -0.201999031547499 -0.13786754729121 0.109058261018898 -0.0054821478772203 0.0318325246936782 0.164255008093074 0.0400253164617697 0.0300461912102422 0.00208168611401121 0.0148143608661666 -0.0054821478772203 -0.170258802714308 0.906165955502152 0.0400253164617697 -0.139064676514097 0.141714519563039 -0.00959470865769977 -0.176310536046229 -0.133522128111808 0.167340969895998 -0.139064676514097 -0.0054821478772203 -0.0156180290210061 -0.045602452734997 0.0742319564140668 0.141714519563039 0.200203600914266 -0.00415315000411 0.109925957060789 0.16013182529221 0.0318325246936782 -0.281516226723495 0.16013182529221 -0.0296269449866303 -0.0566167784848285 -0.128972101002766 0.156825680002353 -0.0475016143174193 0.16312425575098 0.725873617338151 0.727331711499283 0.229606960785482 0.149231205929994 0.164633143585816 -0.201999031547499 -0.0735886674152979 -0.0694201722200824 0.0869062883172538 -0.0482309117115183 -0.0694201722200824 -0.0694201722200824 -0.196300760147289
-0.239661879699908 -0.128889651764462 -0.165874783097291 0.000450656870558658 -0.0276630536854632 1 0.239295206562592 -0.00943100457161691 -0.0127370744825179 0.479496045587623 -0.0612455844838985 -0.0964745484215488 0.0829395077303732 0.993194208454006 -0.0665199358397391 -0.133243714698016 -0.122848607935392 -0.10160620920794 0.133669169012154 0.177436969705208 0.384649938359975 -0.190498097169834 -0.0663842720780182 0.199308692844018 0.162723448363741 -0.133243714698016 0.00946984492273921 -0.0687888217971607 0.109293705201633 0.270005182585051 -0.0687888217971607 -0.0687888217971607 0.11705201747395 0.0127370744825312 0.831827494526449 0.0171281819512195 -0.0797236279033856 -0.0234491521716012 0.0171281819512195 0.785972457980415 -0.244259480556315 0.356036275387779 0.156651473263639 0.314591540870112 0.176120066435479 -0.0687888217971607 0.231480224470193 -0.232123714695751 -0.164868259259373 -0.115537166885164 -0.0879087883738332 -0.0687888217971607 0.250240119802973 0.172173042080804 -0.0687888217971607 0.38569287292019 0.177258648391339 -0.0839067104279679 -0.0930514599818139 -0.0276630536854632 -0.0276630536854632 -0.130132500375073 -0.054939496613634 0.00962271890337812 0.0188218720263092 0.314744446884105 -0.20427564437275 -0.163173828454937 0.19026837842139 -0.244909033664811 -0.125441306660949 0.147569482397381 0.326638830947599 -0.0661364666628944 -0.0263802474103713 -0.0687888217971607 0.174101095788203 0.174101095788203 -0.0713627719470111 0.190862648004504 0.174101095788203 0.102493461145639 -0.0706855410265114 0.174101095788203 -0.0292817229319763 0.00941400903722919 -0.0403896562830803 0.174101095788203 -0.165424756427243 -0.157763031280881 -0.12255815752985 -0.125441306660949 -0.166774717607125 -0.125441306660949 -0.166324768504255 0.00819752608151602 -0.0960204521207056 -0.164524559312892 -0.166324768504255 -0.165424756427243 -0.165424756427243 -0.12255815752985 -0.12255815752985 -0.275438552428253 -0.0954672517412799 -0.062397715458459 0.0108339826657959 0.11705201747395 -0.0159515151277107 -0.0171909189599464 -0.00943100457161691 -0.0713627719470111 -0.0061281923275175 -0.0713627719470111 -0.0437512542594788 -0.0706855410265114 0.190862648004504 -0.275438552428253 0.0358491214208662 0.00943100457161834 -0.0546935810155428 -0.0713627719470111 0.0386488844965522 0.249055192988117 -0.0572002999420322 -0.0478754794548994 -0.054130252128782 0.0569859309263707 -0.160019370473597 0.549423218923149 -0.0705817266659806 0.0890098476185746 0.848463381924401 0.0973741338082712 0.359862603192733 0.0088773222068237 0.156651473263639 -0.109021930964268 0.546634183628327 -0.0715640876485147 0.0247607558381788 0.476741333648376 0.320582882935571 0.314744446884105 0.848463381924401 0.102493461145639 0.848463381924401 0.0914344370302774 0.25597132912051 0.549423218923149 0.476741333648376 0.546634183628327 0.219975317101067 0.476741333648376 0.102493461145639 0.297498179131911 -0.0901522773515278 0.386348266222548 0.219975317101067 0.294183409826157 0.479496045587623 0.476741333648376 0.219975317101067 0.479496045587623 -0.0299272709547348 -0.0368674676853247 -0.0387531412096869 -0.0360126814871273 -0.0407809862238707 0.174101095788203 -0.0901522773515278 0.0862343675330081 0.174101095788203 0.187093737435849 -0.248890677660954 -0.128220773188046 -0.128220773188046 0.174101095788203 0.174101095788203 -0.0363911748557238 -0.0484364371053172 -0.0973524508536895 0.0890098476185746 -0.045251753055917 0.102493461145639 0.0784019418417232 0.102493461145639 -0.0703299106548721 -0.0705817266659806 -0.0173680300151262 -0.152332548636982 -0.125441306660949 -0.054939496613634 -0.044023497588812 -0.044023497588812 -0.054939496613634 -0.152332548636982 -0.125441306660949 -0.163173828454937 0.0407120160203951 -0.111112505111893 -0.0221654258548783 -0.132721504957726 -0.151125731501035 -0.23340880459418 -0.128220773188046 -0.0590280676893914 -0.132165366399512 -0.184231443930494 -0.0747090653420497 -0.101779023787625 -0.111385151342314 -0.0477416844335181 -0.00962271890337727 -0.150034265630853 0.114612790010984 -0.194791544005972 -0.100043729392791 -0.0610801009107057 -0.100043729392791 0.0973741338082712 -0.128220773188046 -0.128220773188046 -0.00943100457161691 -0.0650697481081665 -0.0530950584931423 -0.0469218363844255 -0.00441503101698101 -0.00353870286227419 -0.0469218363844255 -0.0713627719470111 -0.0797236279033856 -0.0792761342564398 0.0964363383973278 0.205812013672877 -0.0558038171969524 -0.0469218363844255 0.848518621381139 0.275660204706579 -0.0929301733248827 0.171723151883282 0.00946984492273921 0.106662456637992 -0.0295297219352762 0.528644140692461 -0.0817769064388346 -0.0705817266659806 -0.0427912099905582 0.235733755978054 0.186061498058564 -0.0937470097754184 0.0862343675330081 0.14811195281857 0.17541696943285 0.174101095788203 -0.0238852028106972 0.174101095788203 0.174101095788203 0.190862648004504 0.190862648004504 0.00941400903722919 -0.00962271890337727 -0.0159515151277107 -0.0439494344997728 0.205812013672877 0.205812013672877 0.751644870375598 1 -0.12255815752985 -0.12255815752985 -0.0657926477301544 -0.12255815752985 0.894174676903876 -0.12255815752985 -0.0585619123716182 0.894174676903876 -0.0309446843493885 0.714400152836412 -0.165424756427243 -0.163173828454937 -0.166324768504255 -0.164524559312892 -0.163173828454937 -0.163173828454937 0.841059571474382 0.840766194738201 -0.125441306660949 -0.125441306660949 0.549423218923149 0.549423218923149 0.549423218923149 0.549423218923149 0.549423218923149 -0.0944833616912053 -0.0694907828099194 0.0862343675330081 -0.0527442238053828 0.174101095788203 0.21216070342576 0.187093737435849 0.133669169012154 0.0784019418417232 -0.062109864871921 0.205812013672877 0.0569859309263707 0.0123192798176277 0.000450656870558658 0.249055192988117 0.205812013672877 0.886798674782841 0.894174676903876 -0.118180159555149 -0.203081552291547 -0.139063290977489 -0.12255815752985 -0.0657926477301544 -0.128220773188046 -0.0713627719470111 -0.164074378799826 -0.244259480556315 0.811596938191061 -0.125441306660949 -0.125441306660949 0.549423218923149 -0.125441306660949 -0.142290982920129 -0.0822167127191011 -0.0912021593790739 -0.0965627473875093 0.185608495317571 0.174101095788203 0.170052800964288 0.174101095788203 0.190862648004504 -0.0469218363844255 0.00941400903722919 0.0784019418417232 -0.146139713391764 0.190862648004504 -0.0469218363844255 0.00941400903722919 0.0784019418417232 0.0713609021336032 -0.0705817266659806 0.362376186663689 0.0973741338082712 -0.115974209363638 0.0181053268066885 0.205812013672877 0.138541592102356 0.00962271890337812 -0.0792761342564398 -0.00718248107345485 -0.0112479109089432 -0.0126009419403675 0.0088773222068237 0.177258648391339 0.156651473263639 0.187513687216599 0.238799373866475 -0.164974683505427 -0.156901920039985 -0.0922459989432689 -0.0792761342564398 -0.125441306660949 0.266896831385501 -0.0687888217971607 0.156651473263639 -0.126693245402032 -0.0315239301040776 -0.0276630536854632 -0.0302349012781954 -0.0276630536854632 -0.164524559312892 -0.000941384780359503 0.35075929801508 0.192425075692777 0.14264178107924 -0.116810423137122 -0.122848607935392 -0.0912021593790739 -0.0149110343137268 0.0265191480551432 0.182021105264725 0.238799373866475 0.19026837842139 -0.0937470097754184 -0.0396732044555732 0.0181372614567574 0.827417468561216 0.825869928870801 -0.0687888217971607 0.0784019418417232 0.275660204706579 -0.0503039369389168 -0.125441306660949 -0.0061281923275175 -0.121468822262769 -0.139063290977489 0.0973741338082712 0.102493461145639 -0.107546585995283 -0.00782642330246848 -0.107546585995283 -0.00782642330246848 -0.107546585995283 -0.0713627719470111 -0.0733095564571869 0.0261866941071343 -0.0747090653420497 0.102493461145639 0.190862648004504 -0.00962271890337727 -0.0903378245992626 -0.0715640876485147 -0.0715640876485147 -0.113146941915273 -0.121468822262769 0.0973741338082712 -0.0276630536854632 0.275660204706579 0.106662456637992 0.106662456637992 -0.0687888217971607 -0.0142584624939129 0.067592013824365 -0.125441306660949 -0.164074378799826 -0.125441306660949 0.173546929239089 0.171273282771918 0.239295206562592 -0.280891978235099 0.169473923942298 -0.0281755077773216 0.267227492123747 -0.114854499223992 -0.0489577967264819 -0.0302349012781954 -0.0354033728679472 -0.0315239301040776 0.0171281819512195 0.00962271890337812 -0.0792761342564398 0.315854035739805 0.315854035739805 -0.379631211258089 0.171723151883282 0.240288710698048 0.240786390823093 -0.168199084066395 -0.0478754794548994 -0.105307999626108 -0.120985966051209 -0.0687888217971607 0.158341388345131 0.158341388345131 0.106662456637992 -0.0687888217971607 0.102493461145639 -0.0754644470342366 0.000450656870558658 0.190862648004504 -0.054939496613634 0.205812013672877 0.285674886384106 0.237251051521414 -0.0687888217971607 -0.0880342374497221 -0.061239088180742 -0.0890963154603358 -0.054939496613634 0.17050044372634 0.219975317101067 0.17541696943285 0.227595447438802 -0.0687888217971607 -0.0687888217971607 -0.0866464678710529 0.479496045587623 -0.0687888217971607 -0.0687888217971607 0.476741333648376 0.476741333648376 0.476741333648376 0.476741333648376 -0.0797236279033856 0.378140773106184 0.219975317101067 0.219975317101067 -0.0111677376000536 -0.0061281923275175 -0.00782642330246848 -0.0497335073985444 0.166089322869603 -0.0017621790284471 -0.00479399312048087 0.00962271890337812 -0.067813451096559 0.10201330763095 -0.0149110343137268 0.0836517215729312 0.240786390823093 0.191870016775856 0.171479167696295 0.143470706952309 0.136478530011733 0.118221443336064 -0.0960218857395872 -0.0960218857395872 -0.0302349012781954 -0.0491305571333807 -0.11676812576337 0.238799373866475 0.174101095788203 0.14026221638008 -0.0967034850529443 -0.111112505111893 0.166089322869603 0.12146882226277 0.084156461641852 -0.0452438231070499 -0.0149110343137268 0.264008729466194 -0.151125731501035 0.156651473263639 -0.00441503101698101 0.268367705374361 -0.141126885324198 0.084156461641852 -0.125815477536824 0.19754384392145 0.38569287292019 0.269055990472815 0.269055990472815 -0.0302349012781954 0.0925003672978406 0.107546585995283 0.530403741057812 -0.122848607935392 -0.263861156138737 -0.244259480556315 0.0758395020335455 0.12146882226277 -0.133243714698016 0.0847027898786507 -0.113144098131825 -0.0912021593790739 0.549423218923149 0.549423218923149 -0.061239088180742 -0.167423541388816 -0.0715640876485147 -0.00943100457161691 0.106662456637992 -0.263524770630061 0.242783400340549 0.164661484669094 0.0973741338082712 -0.000941384780359503 -0.0315239301040776 -0.152332548636982 0.549423218923149 0.17037358920596 0.532630026872942 0.219975317101067 -0.107546585995283 0.0261866941071343 -0.114672028623403 -0.0465164869361653 0.167674526591493 -0.244259480556315 -0.0706855410265114 -0.054939496613634 -0.056222704256948 0.0784019418417232 -0.12255815752985 0.253957067968799 -0.0483813225011108 0.362376186663689 0.219975317101067 -0.0747090653420497 -0.141370688786977 0.156651473263639 0.12146882226277 -0.0017621790284471 -0.111112505111893 -0.107546585995283 0.185249169011984 0.184796736697404 0.395178683762203 -0.0747090653420497 -0.0585619123716182 -0.0453773958274816 0.000450656870558658 -0.144585594950275 -0.171945535963537 -0.0982961280395334 -0.0792761342564398 -0.122848607935392 0.00962271890337812 0.143588662343225 -0.132165366399512 -0.130868783751388 0.275660204706579 0.00962271890337812 0.205812013672877 -0.061239088180742 -0.0687888217971607 -0.0061281923275175 0.785972457980415 -0.00943100457161691 0.00962271890337812 -0.374038541733877 -0.0570671721405443 -0.0687888217971607 0.0784019418417232 -0.0792761342564398 0.187060455678626 -0.0380453747026155 -0.13396075079978 0.267227492123747 0.0784019418417232 0.00962271890337812 -0.0208795979014747 0.155804579343245 -0.0912021593790739 -0.0792761342564398 0.321991021636582 -0.0610801009107057 0.479496045587623 -0.0822167127191011 0.205812013672877 -0.0299272709547348 -0.0822167127191011 0.174101095788203 -0.081926301110345 -0.0459504085520443 -0.125441306660949 0.280935108205104 -0.165424756427243 -0.169233736143026 -0.167631528176191 0.106660519269216 -0.120103292381759 -0.163173828454937 -0.132165366399512 0.0836517215729312 0.0804672446219017 0.144296520327858 0.156651473263639 0.0804672446219017 0.0804672446219017 -0.107546585995283
-0.242853954985648 0.33462814243193 -0.625497306697732 -0.0553790379560927 -0.0430102760882933 0.239295206562592 1 0.00915560872208588 0.124241918816323 -0.0939485907235884 0.114231243892366 -0.274279081727299 0.161969433135747 0.237666613268771 0.118536365789524 0.321397666424265 0.0597599655254821 -0.106567564998212 0.0332621240668394 0.118149083196935 0.175457835573548 0.132952891132185 0.288866561387585 -0.0209302065341662 0.63994506545887 0.321397666424265 0.0482127154624618 0.282892632339118 -0.261583841648947 0.138246715615657 0.282892632339118 0.282892632339118 -0.278710652089522 0.170063078009183 0.279399855324208 0.167995836766449 0.295973996137654 0.202599521362685 0.167995836766449 0.244436453911747 -0.205290184753531 0.190073680137481 0.337412685909711 -0.344911162846046 0.114041615710582 0.282892632339118 -0.120536006308273 0.113236638326288 0.129827714304435 0.290098936028977 0.282892632339118 0.282892632339118 0.260920777104194 0.692512592207759 0.282892632339118 0.172721017604921 0.118038193494142 0.55921851533919 -0.0526294356182045 -0.0430102760882933 -0.0430102760882933 0.329356001809459 -0.331249226004378 0.18082159520804 0.16277046528348 0.480320016711478 0.0972317744659978 -0.547712639999827 0.0511741211318477 -0.202372931904005 -0.343680205242114 -0.392199596456143 -0.148589937547679 -0.0619352321648249 -0.0424375472146694 0.282892632339118 0.105986977417582 0.105986977417582 -0.118588144418883 0.0515966239781922 0.105986977417582 0.215358841102203 -0.115968412827689 0.105986977417582 0.187375489883738 -0.0450370283177455 -0.112481063511798 0.105986977417582 -0.552901189965104 -0.525778098060386 -0.512163027794676 -0.343680205242114 -0.623929726356787 -0.343680205242114 -0.62760289801267 -0.0121288641235807 0.269625958063039 -0.642258679804714 -0.62760289801267 -0.629198253885924 -0.629198253885924 -0.512163027794676 -0.512163027794676 0.798103611549539 0.0457135038457889 -0.074790427257328 0.0490225320477379 -0.277071780362327 0.21330489250768 0.210505908435892 0.00915560872208588 -0.118588144418883 -0.2393597381426 -0.118588144418883 -0.276812485928854 -0.115968412827689 0.0515966239781922 0.798103611549539 -0.117581684522619 -0.103601005330042 -0.335905099172654 -0.118588144418883 -0.150834285957839 0.142734913936343 -0.338476771528431 0.132607514528507 0.149932246680914 -0.0190416598557163 0.281295750529071 -0.0731753827829489 -0.0734273495313968 0.180927905922259 0.193932176446016 0.199563906344497 -0.133217763031198 0.121732990255238 0.337412685909711 0.0307727760972232 -0.0684076252430429 -0.0746989502135563 0.220219028888318 -0.0957508820462506 0.471301106406246 0.480320016711478 0.193932176446016 0.215358841102203 0.193932176446016 0.189111199512579 -0.114530025438549 -0.0731753827829489 -0.0957508820462506 -0.0725686361630091 -0.115284191271504 -0.0957508820462506 0.215358841102203 0.152421660567056 0.0877781878727834 -0.105218534778355 -0.115284191271504 0.0870157125408378 -0.0939485907235884 -0.0957508820462506 -0.115284191271504 -0.0939485907235884 -0.256683446526401 -0.0855348015344313 -0.00336321111418197 0.15456775752318 0.112956889095243 0.105986977417582 0.0877781878727834 0.0655419597663519 0.105986977417582 0.0567958567618712 -0.0709961992184161 0.333578226129404 0.333578226129404 0.105986977417582 0.105986977417582 0.177398123583208 0.164043866708304 -0.162333714107223 0.180927905922259 0.160464196710367 0.215358841102203 -0.0790865086965206 0.211893495177847 -0.123256252403592 -0.0734273495313968 0.174495168924078 -0.477174091561161 -0.343680205242114 -0.331249226004378 -0.300628263976638 -0.300628263976638 -0.331249226004378 -0.477174091561161 -0.343680205242114 -0.642025366173276 0.196514024767438 0.0359489996610717 0.202067982783071 0.326026892194365 0.368231079721512 0.118948948518317 0.333578226129404 0.163498422007127 0.257252489641319 0.388184738909192 0.265363227987814 0.02290041984781 0.00877129308036468 0.199645661346947 -0.241053415657169 0.358372487344017 -0.0341086594363146 0.539541802941852 -0.0234500394796494 0.0496715060375634 -0.0234500394796494 0.199563906344497 0.333578226129404 0.333578226129404 0.00915560872208588 0.116713505909229 -0.131136871824811 -0.051131717248774 -0.237050268200339 -0.200068693989394 -0.051131717248774 -0.118588144418883 0.295973996137654 0.0790146058437057 -0.0432714080295898 0.0101603721249509 -0.233200731425247 -0.051131717248774 0.197582696856397 0.148111290539273 0.266488757950844 0.695986035249535 0.0482127154624618 -0.256272375665465 -0.0699546143214772 0.358841876636677 -0.162333714107223 -0.0734273495313968 -0.298432813415869 -0.331501584722783 -0.20593493514411 -0.160633889539917 0.0655419597663519 0.11788453736963 0.136861339123021 0.105986977417582 0.103030714617476 0.105986977417582 0.105986977417582 0.0515966239781922 0.0515966239781922 -0.0450370283177455 -0.241053415657169 0.21330489250768 0.00667922969833415 0.0101603721249509 0.0101603721249509 0.195787781456238 0.239295206562592 -0.512163027794676 -0.512163027794676 -0.274943441932034 -0.512163027794676 0.213971714012752 -0.512163027794676 0.186187514771162 0.213971714012752 0.112956889095243 0.324619182410339 -0.629198253885924 -0.642025366173276 -0.62760289801267 -0.554560399892859 -0.547712639999827 -0.547712639999827 0.199056187694597 0.195414532319873 -0.343680205242114 -0.343680205242114 -0.0731753827829489 -0.0731753827829489 -0.0731753827829489 -0.0731753827829489 -0.0731753827829489 0.267270018161257 -0.310699829123872 0.0655419597663519 -0.109118211563691 0.105986977417582 0.114332947499489 0.0567958567618712 0.0332621240668394 -0.0790865086965206 0.148174021141896 0.0101603721249509 -0.00482146302863631 -0.146280522775408 -0.0553790379560927 0.142734913936343 0.0101603721249509 0.212206672061592 0.213971714012752 -0.390116573242471 0.0959747581840583 0.385183346227397 -0.512163027794676 -0.260351443269906 0.332884083729665 0.179560726990522 -0.552196035783516 -0.205290184753531 0.201214367207092 -0.343680205242114 -0.343680205242114 -0.0731753827829489 -0.343680205242114 0.223442412259308 -0.198644633970441 0.0874785642533001 0.0302323525011016 0.141599509523443 0.105986977417582 0.105946966309308 0.105986977417582 0.0575748277949787 -0.051131717248774 -0.0450370283177455 -0.0790865086965206 0.351608331529275 0.0515966239781922 -0.051131717248774 -0.0450370283177455 -0.0790865086965206 -0.0888899817950235 -0.0734273495313968 -0.12740262854975 0.199563906344497 -0.114635509883951 -0.153703510446475 0.0101603721249509 -0.16263556227119 0.18082159520804 0.0790146058437057 -0.0377883501356657 0.220289578914503 0.203338004100142 0.0892855379801869 0.115110616264768 0.337412685909711 0.515144798437122 0.997927945556288 -0.550785903805114 0.0127209479705608 0.0871744074425214 0.0790146058437057 -0.343680205242114 -0.092380028513522 0.282892632339118 0.337412685909711 0.0525247845265259 -0.0455333732646598 -0.0430102760882933 -0.0535336425018525 -0.0430102760882933 -0.578049783878192 0.156829771486584 0.682220565261548 0.0284130949241737 -0.388324497597286 0.050902895393027 0.0597599655254821 0.0874785642533001 0.00485702019419446 0.195820080708363 -0.211978899468164 0.981253769990436 0.0554845931285716 -0.160633889539917 0.00663004642701127 0.0841872420290922 0.280870768119054 0.198339752404374 0.282892632339118 -0.0790865086965206 0.148111290539273 0.123642751900949 -0.343680205242114 -0.2393597381426 -0.116377644967577 0.385183346227397 0.199563906344497 0.215358841102203 0.258565171856506 -0.241675481841714 0.258565171856506 -0.241675481841714 0.258565171856506 0.183156030167934 0.263032276732098 0.219689366208615 0.265363227987814 0.215358841102203 0.0515966239781922 -0.241053415657169 -0.0297007259066314 -0.0746989502135563 -0.0746989502135563 0.0414533171938232 -0.116377644967577 0.199563906344497 -0.0430102760882933 0.148111290539273 -0.256272375665465 -0.256272375665465 0.282892632339118 0.134825354583064 -0.280776284671033 -0.343680205242114 -0.640224106368837 -0.343680205242114 -0.0970989316186534 0.704924096052784 1 0.845487263369258 0.708221139807785 0.554856172953211 -0.0573348013976698 0.298903318348354 0.200101800543305 -0.0449778575046343 -0.0565445781331658 -0.0455333732646598 0.167995836766449 0.18082159520804 0.0790146058437057 0.47904455703108 0.47904455703108 0.481620084138175 0.695986035249535 0.962392182973745 0.964530991636709 0.495332777145984 0.132607514528507 0.293039224753287 0.0633200451630318 0.282892632339118 0.339808072737745 0.342484792095432 -0.256272375665465 0.282892632339118 0.215358841102203 -0.0573678126943316 -0.0553790379560927 0.0515966239781922 -0.331249226004378 0.0101603721249509 0.148111290539273 -0.109631221021711 0.282892632339118 0.0902103768035698 -0.322072015792141 0.0899241237549907 -0.331249226004378 0.140334279549625 -0.115284191271504 0.136861339123021 -0.115649834893851 0.282892632339118 0.282892632339118 0.280776284671033 -0.0939485907235884 0.282892632339118 0.282892632339118 -0.0957508820462506 -0.0957508820462506 -0.0957508820462506 -0.0957508820462506 0.295973996137654 -0.100372739717352 -0.115284191271504 -0.115284191271504 -0.220065400575958 -0.2393597381426 -0.241675481841714 0.137753958393649 0.110617275227673 0.183952263146704 0.178367765376698 0.18082159520804 0.110801822551773 -0.0440864886456357 0.00485702019419446 -0.083253843092299 0.964530991636709 0.0274551907395636 0.163547225246505 -0.389509185133821 -0.163911293277727 -0.117205190814523 -0.165347753417005 -0.165347753417005 -0.0449778575046343 -0.0923505182056725 -0.114223354295268 0.997927945556288 0.105986977417582 0.0996966736122747 0.0199970706898355 0.0359489996610717 0.110617275227673 0.116377644967577 0.166740644097475 -0.0134706012588726 0.00485702019419446 -0.101446594561945 0.368231079721512 0.337412685909711 -0.237050268200339 -0.11142266823987 -0.150758467515052 0.166740644097475 0.0621556401852585 0.00482239210603483 0.172721017604921 -0.0939442981978926 -0.0939442981978926 -0.0535336425018525 0.170579088883198 -0.258565171856506 0.357182546959389 0.0597599655254821 0.796757529198507 -0.205290184753531 -0.0853582588019322 0.113488125698723 0.320433199919382 -0.0829463394811039 0.0112834756435964 0.0874785642533001 -0.0731753827829489 -0.0731753827829489 -0.322072015792141 0.0274841358552076 -0.0746989502135563 0.00915560872208588 -0.256272375665465 0.770692129595682 0.973106767980195 0.493912265571053 0.199563906344497 0.156829771486584 -0.0502608136639581 -0.477174091561161 -0.0731753827829489 0.711980785797295 0.371970446831245 -0.115284191271504 0.258565171856506 0.217759611496327 0.252541849864451 0.19919033187992 0.6728593532421 -0.205290184753531 -0.115968412827689 -0.331249226004378 -0.325193053572102 -0.0790865086965206 -0.512163027794676 -0.108989481132177 -0.179866790447187 -0.12740262854975 -0.115284191271504 0.265363227987814 0.231040090116218 0.337412685909711 0.113488125698723 0.183952263146704 0.0359489996610717 0.258565171856506 0.526717139534617 0.530075361702436 0.468824518718515 0.265363227987814 0.110114326547734 -0.136389048630483 -0.0553790379560927 -0.247449439941549 0.027976735719486 -0.167394629203306 0.0790146058437057 0.0597599655254821 0.18082159520804 0.103647800576679 0.257252489641319 0.326470630104083 0.148111290539273 0.18082159520804 0.0101603721249509 -0.322072015792141 0.282892632339118 -0.247559359711431 0.244436453911747 0.00915560872208588 0.18082159520804 0.471031859027384 -0.101092864262253 0.282892632339118 -0.0790865086965206 0.0790146058437057 0.518494361336258 -0.403838677951767 0.322393789571938 -0.0573348013976698 -0.0790865086965206 0.18082159520804 0.204836754948377 0.338727207084638 0.0874785642533001 0.0790146058437057 0.46847414217175 0.0496715060375634 -0.0939485907235884 -0.198644633970441 0.0101603721249509 0.123642751900949 -0.198644633970441 0.105986977417582 -0.0391754798823348 -0.100730695053634 -0.343680205242114 0.054017306707255 -0.629198253885924 0.0307340550329624 0.0341127967970286 0.208886412754373 0.0148539575019773 -0.547712639999827 0.257252489641319 -0.083253843092299 -0.0822997763698646 -0.385750648574329 0.337412685909711 -0.0822997763698646 -0.0822997763698646 0.258565171856506
0.0448557823889234 -0.075542962217151 0.00582258539661348 0.035577961827503 0.0148143608661666 -0.00943100457161691 0.00915560872208588 0.999999999999998 -0.014658846199276 -0.0167386086963022 0.0274259611799975 -0.019893220105055 0.0156806784115986 -0.0105530398814174 0.0295217587703813 -0.0884025871262141 0.113045548293412 0.023966211994674 0.0447567526916126 0.00709089949498335 0.0885202370166026 -0.0353952247120267 0.0605808946713754 0.0667326079950194 0.000646982606354886 -0.0884025871262141 0.701003181205811 0.060995820205687 0.0645807891219974 0.0885202370166026 0.060995820205687 0.060995820205687 0.0753937632473374 0.245610258460878 -0.0121429726233055 0.220809529904001 0.0584929560843562 0.104101870634938 0.220809529904001 -0.00713750857075576 -0.0538983738145905 -0.00910751536053131 0.0233605577695885 -0.0336709538387344 0.0234564042653923 0.060995820205687 -0.0366147017897346 0.0370107056678845 -0.0264165270993467 0.0576509316249712 0.060995820205687 0.060995820205687 0.0515164066412649 0.0364461470657077 0.060995820205687 0.0883157358203986 0.0224791187477956 0.0248603069385017 -0.107920613622713 0.0148143608661666 0.0148143608661666 -0.097420216165844 -0.0139655712878157 0.249095248845309 0.238922427035109 0.0879070845120659 -0.0862236365102945 0.000269912262561358 0.00869626041709674 -0.0533888336334096 -0.0203600015171445 -0.0669864340766143 0.0144596683719298 -0.00047611395560931 0.0140918607980013 0.060995820205687 0.0284802332086635 0.0284802332086635 0.0318316041761422 0.0333100533404478 0.0284802332086635 -0.00915560872208601 0.031529523048839 0.0284802332086635 0.00898877538262809 0.0364014870049454 -0.202613049841812 0.0284802332086635 -0.0223516193383137 -0.0106005152675921 0.0279662568020243 -0.0203600015171445 0.00769485307526716 -0.0203600015171445 0.00675729235175342 0.0380101539084813 -0.0603721919572906 0.00303480259779821 0.00675729235175342 0.00489065334932533 0.00489065334932533 0.0279662568020243 0.0279662568020243 0.0321536040685949 0.0425834883693827 0.0347403633047232 0.106738430819424 0.0753937632473374 0.104320164284896 0.104538709775652 0.999999999999998 0.0318316041761422 0.048932625521251 0.0318316041761422 0.0607884609012837 0.031529523048839 0.0333100533404478 0.0321536040685949 0.0296666416714334 0.0171890798786654 0.0358539831899323 0.0318316041761422 0.0335997590108963 0.000663128843476302 0.0361284794617696 -0.00616590742598121 -0.0858530647113092 -0.0215420717502447 -0.0240428137332262 -0.0119822364848693 -0.00318943021781591 0.0122607794732144 -0.0302604908577634 -0.00639228403552711 -0.0138746998372371 -0.0140817298000572 0.0233605577695885 0.100668274871824 -0.0110407086623474 -0.00273538634725443 0.0394985149032811 -0.0157804562028176 0.0866838133091556 0.0879070845120659 -0.0302604908577634 -0.00915560872208601 -0.0302604908577634 0.013631139644017 0.0557399889042431 -0.0119822364848693 -0.0157804562028176 -0.0110407086623474 0.054667477910529 -0.0157804562028176 -0.00915560872208601 -0.0331097981394888 0.0810182807877211 0.000617070843741809 0.054667477910529 0.0885456372219394 -0.0167386086963022 -0.0157804562028176 0.054667477910529 -0.0167386086963022 -0.0161110851544589 -0.0517347319618109 0.0191433459156084 0.00813750795117226 0.0181904959122776 0.0284802332086635 0.0810182807877211 0.040592547763137 0.0284802332086635 0.0335997590108963 -0.00148444996076514 -0.0763900809111747 -0.0763900809111747 0.0284802332086635 0.0284802332086635 0.0157491654385532 0.0607532553908999 0.0457028562196966 0.0122607794732144 -0.0289339583025623 -0.00915560872208601 0.0413462821550151 -0.00915560872208601 0.10974272521554 -0.00318943021781591 0.235710343458643 -0.0212587935658742 -0.0203600015171445 -0.0139655712878157 -0.0331686347665634 -0.0331686347665634 -0.0139655712878157 -0.0212587935658742 -0.0203600015171445 0.000269912262561358 0.0292515755987756 0.144489444461313 0.103883826956414 -0.0910553103633156 -0.0877669301877684 0.0378012721676651 -0.0763900809111747 0.0134990371906232 -0.0687895880924684 -0.0882157989800837 -0.0603721919572906 0.0339781006484382 0.151502688745087 -0.0250645008987436 0.0230680655197669 -0.111817615038245 0.167213351344644 0.0868874226222824 -0.0520121475155147 0.260291829317542 -0.0520121475155147 -0.00639228403552711 -0.0763900809111747 -0.0763900809111747 0.999999999999998 0.0230680655197669 0.0241449808171341 0.0209296427570917 0.0487057345755075 0.0213550184525194 0.0209296427570917 0.0318316041761422 0.0584929560843562 0.378052927548722 0.0155752310052936 0.0295217587703813 0.00813750795117226 0.0209296427570917 -0.0275797547181586 0.0874988896677177 -0.0620560905384569 0.0373203925246728 0.701003181205811 0.0671055607806199 0.0210395197345322 0.0663264857768962 0.0197733812377278 -0.00318943021781591 -0.034076078706602 -0.0373041901170266 0.027957661741975 0.048478298078013 0.040592547763137 0.0237641248631328 0.0263296679025639 0.0284802332086635 0.0283707539932151 0.0284802332086635 0.0284802332086635 0.0333100533404478 0.0333100533404478 0.0364014870049454 0.0230680655197669 0.104320164284896 0.0196037929104095 0.0295217587703813 0.0295217587703813 0.031529523048839 -0.00943100457161691 0.0279662568020243 0.0279662568020243 0.0241801058144043 0.0279662568020243 -0.0275797547181586 0.0279662568020243 0.0263583076736495 -0.0275797547181586 0.0181904959122776 0.0181532915495136 0.00489065334932533 0.000269912262561358 0.00675729235175342 0.00303480259779821 0.000269912262561358 0.000269912262561358 -0.0262666646517507 -0.0289107855614698 -0.0203600015171445 -0.0203600015171445 -0.0119822364848693 -0.0119822364848693 -0.0119822364848693 -0.0119822364848693 -0.0119822364848693 -0.0612142582873352 0.0319371632030211 0.040592547763137 -0.193006470825813 0.0284802332086635 0.0237641248631328 0.0335997590108963 0.0447567526916126 0.0413462821550151 0.0277043138893861 0.0295217587703813 -0.0215420717502447 0.0535863193587883 0.035577961827503 0.000663128843476302 0.0295217587703813 0.0341736093443548 0.0344578504265476 -0.0073034426032606 -0.0872570221781053 -0.0989039884135281 0.0279662568020243 0.0241801058144043 -0.0763900809111747 0.0318316041761422 0.00211073014696287 -0.0538983738145905 -0.0236915536461146 -0.0203600015171445 -0.0203600015171445 -0.0119822364848693 -0.0203600015171445 -0.0300671626545203 0.0366730409222506 0.0812196682238519 0.0430721378827923 0.0160186466920741 0.0284802332086635 -0.00777798709524789 0.0284802332086635 0.0333100533404478 0.0209296427570917 0.0364014870049454 0.0413462821550151 -0.0732008629872332 0.0333100533404478 0.0209296427570917 0.0364014870049454 0.0413462821550151 0.040592547763137 -0.00318943021781591 -0.0148258590846243 -0.00639228403552711 -0.0105770032331495 0.0372119223543479 0.0295217587703813 0.0198867689434756 0.249095248845309 0.378052927548722 0.150210309353696 0.100856426612076 0.10519587606074 -0.0140817298000572 0.0224791187477956 0.0233605577695885 0.0249067197009658 0.00984559550205066 0.00396141816752812 0.426112666668484 0.0814211102748134 0.378052927548722 -0.0203600015171445 0.0807954303909987 0.060995820205687 0.0233605577695885 0.13362116648471 -0.00411610013454255 0.0148143608661666 -0.00478596374417289 0.0148143608661666 0.00303480259779821 0.238922427035109 0.109864307551867 0.0235958194132834 -0.0559899381516516 0.134666480541227 0.113045548293412 0.0812196682238519 0.96965240539308 0.104976563781724 0.0726744586062676 0.00984559550205066 0.00869626041709674 0.048478298078013 -0.501557427562999 0.0217729287341618 -0.0111307945567919 -0.0262666646517507 0.060995820205687 0.0413462821550151 0.0874988896677177 -0.0161110851544589 -0.0203600015171445 0.048932625521251 -0.0195689357277966 -0.0989039884135281 -0.00639228403552711 -0.00915560872208601 -0.0662638613957571 0.0491589802011345 -0.0662638613957571 0.0491589802011345 -0.0662638613957571 0.0318316041761422 -0.0612142582873352 0.038554991367021 -0.0603721919572906 -0.00915560872208601 0.0333100533404478 0.0230680655197669 -0.0514231320234607 -0.00273538634725443 -0.00273538634725443 0.145630655343317 -0.0195689357277966 -0.00639228403552711 0.0148143608661666 0.0874988896677177 0.0671055607806199 0.0671055607806199 0.060995820205687 0.0390653405929966 -0.0607884609012837 -0.0203600015171445 0.00211073014696287 -0.0203600015171445 -0.0504709623558084 0.0381925868591455 0.00915560872208588 0.0219080801633049 0.0416622734852062 0.0545398546370752 0.0724228100330421 0.0589124301984989 -0.0241696529537106 -0.00478596374417289 -0.00210139757255343 -0.00411610013454255 0.220809529904001 0.249095248845309 0.378052927548722 0.0877029309064968 0.0877029309064968 0.0654515651489552 0.0373203925246728 -0.0164134231198862 -0.0173117364164959 0.0850585192696119 -0.00616590742598121 0.0580724687695386 0.0757950619653666 0.060995820205687 0.0225520804290418 0.0225520804290418 0.0671055607806199 0.060995820205687 -0.00915560872208601 -0.000926518049586565 0.035577961827503 0.0333100533404478 -0.0139655712878157 0.0295217587703813 0.0874988896677177 0.0516159733686829 0.060995820205687 0.0806156622203192 -0.035896084270833 0.0808169460830953 -0.0139655712878157 0.0266788894441601 0.054667477910529 0.0263296679025639 0.0513949528068184 0.060995820205687 0.060995820205687 0.0607884609012837 -0.0167386086963022 0.060995820205687 0.060995820205687 -0.0157804562028176 -0.0157804562028176 -0.0157804562028176 -0.0157804562028176 0.0584929560843562 0.00345748196714866 0.054667477910529 0.054667477910529 0.0160186466920741 0.048932625521251 0.0491589802011345 -0.00263868819853141 -0.00646960722116657 0.220809529904001 0.223646833847739 0.249095248845309 0.352916962006136 0.174117786346661 0.96965240539308 0.204029350242991 -0.0173117364164959 0.02410499200198 0.0119597349563114 -0.0577531613053386 0.00768110891834698 0.0203373760344591 0.0487057345755075 0.0487057345755075 -0.00478596374417289 0.0190767359241596 -0.0100252072041415 0.00984559550205066 0.0284802332086635 -0.0149682493989838 0.156971665727264 0.144489444461313 -0.00646960722116657 0.0195689357277951 0.014998350852328 0.0219911346874072 0.96965240539308 0.0749357626604587 -0.0877669301877684 0.0233605577695885 0.0487057345755075 0.00756801064289418 -0.0168237320669704 0.014998350852328 0.151768259567648 0.0663358267957008 0.0883157358203986 0.0792833147150417 0.0792833147150417 -0.00478596374417289 0.00744423365685265 0.0662638613957522 0.0661232535301774 0.113045548293412 0.0352580270375178 -0.0538983738145905 0.0415955748577071 0.0195689357277951 -0.0884025871262141 0.203540157981054 0.0980482196930912 0.0812196682238519 -0.0119822364848693 -0.0119822364848693 -0.035896084270833 -0.0333303206740319 -0.00273538634725443 0.999999999999998 0.0671055607806199 -0.0246070467017955 -0.0208996243481063 0.0198659440171936 -0.00639228403552711 0.238922427035109 -0.00411610013454255 -0.0212587935658742 -0.0119822364848693 0.0399311076263252 0.0683529563524146 0.054667477910529 -0.0662638613957571 0.038554991367021 -0.069632036911725 -0.0259602752751228 0.0178775091671382 -0.0538983738145905 0.031529523048839 -0.0139655712878157 -0.0130586437066414 0.0413462821550151 0.0279662568020243 0.0559535162666353 0.0134990371906232 -0.0148258590846243 0.054667477910529 -0.0603721919572906 -0.0314865486741945 0.0233605577695885 0.0195689357277951 0.220809529904001 0.144489444461313 -0.0662638613957571 0.0285010717420242 0.0292193988481541 0.090366327461273 -0.0603721919572906 0.0263583076736495 0.0122014643720547 0.035577961827503 -0.0362188027964899 -0.031126551765048 0.048932625521251 0.378052927548722 0.113045548293412 0.249095248845309 0.0385359273938058 -0.0687895880924684 -0.0990723444725593 0.0874988896677177 0.249095248845309 0.0295217587703813 -0.035896084270833 0.060995820205687 0.048932625521251 -0.00713750857075576 0.999999999999998 0.249095248845309 0.0709202234563366 0.019769277639207 0.060995820205687 0.0413462821550151 0.378052927548722 0.0256259767281009 0.0062666059015346 -0.0875869777413598 0.0724228100330421 0.0413462821550151 0.249095248845309 0.103666031384804 0.0237647834868375 0.0812196682238519 0.378052927548722 0.0862769036706833 0.260291829317542 -0.0167386086963022 0.0366730409222506 0.0295217587703813 -0.0161110851544589 0.0366730409222506 0.0284802332086635 0.0369431751178892 0.0204963341088645 -0.0203600015171445 -0.0629347287235525 0.00489065334932533 -0.0209392858236986 -0.0204365527300244 -0.0139764746039549 -0.0425677902575353 0.000269912262561358 -0.0687895880924684 0.204029350242991 0.205509944184995 -0.0595430192991245 0.0233605577695885 0.205509944184995 0.205509944184995 -0.0662638613957571
0.142679663562924 -0.115317582006121 -0.0937632412665619 0.0926940145175008 -0.285625760052958 -0.0127370744825179 0.124241918816323 -0.014658846199276 1 -0.0423506586679858 0.839938649132202 -0.196437211357526 -0.175423488958296 -0.0108654747449137 0.822556076688961 -0.120832027812266 0.0151377467469551 -0.143837303412307 -0.056001770989863 0.14903927003754 0.289763022580447 0.224088557249391 0.398454131881426 0.370821131884565 0.0974359984639276 -0.120832027812266 0.0352325433488443 0.395284896281055 0.119800463078709 0.289238867336746 0.395284896281055 0.395284896281055 -0.128720278499908 0.0141663186727287 -0.0576341650721559 0.0078820584370911 0.414994213676417 0.146616780654298 0.0078820584370911 -0.0788293300974307 -0.189519853520588 -0.0522595118376872 0.189631133170654 -0.112175014412291 0.0944569554377565 0.395284896281055 -0.195833529492294 0.208810681303313 0.247156397442787 0.421603785659582 0.395284896281055 0.395284896281055 0.167348322458193 0.0933554112555403 0.395284896281055 0.290576307829685 0.0964592136882162 0.0950972137604022 -0.0925976467116292 -0.285625760052958 -0.285625760052958 -0.1170445494157 -0.0980672841227858 0.0119395788668703 0.0185158262590559 -0.0842337366205825 -0.139548093578386 -0.124265012330715 -0.249170264630402 -0.189999047186666 -0.0955298142269691 -0.261639143977043 -0.0987878974931002 -0.13366974394535 -0.284788272771271 0.395284896281055 0.000891239755664587 0.000891239755664587 -0.053885822477892 -0.0182114091414552 0.000891239755664587 -0.158329887573647 -0.052055071522933 0.000891239755664587 -0.0597919158606878 0.0853802430060421 -0.0292828725429813 0.000891239755664587 -0.125979206297251 -0.120144420297544 -0.090527583890283 -0.0955298142269691 -0.0950339251912057 -0.0955298142269691 -0.0944010514460386 0.0715401967326214 -0.121519254325969 -0.0961069782047634 -0.0944010514460386 -0.0931204075322007 -0.0931204075322007 -0.090527583890283 -0.090527583890283 0.159920491609416 0.519999616948764 -0.0279669194577312 -0.0423619642521855 -0.128720278499908 0.14577980157499 0.144942321789352 -0.014658846199276 -0.053885822477892 -0.0835430002898745 -0.053885822477892 -0.10378454768366 -0.052055071522933 -0.0182114091414552 0.159920491609416 -0.0506500566310243 -0.0293470315559122 -0.0143172892881299 -0.053885822477892 -0.0202044245909604 0.0636667727591206 -0.0162452196955291 -0.0364595664705196 -0.0329582232702225 -0.0237500726100171 0.291614403513933 -0.0328699883504545 -0.129764423644934 -0.172903425948705 -0.000260979067265321 -0.160433408544804 -0.0826979961908173 -0.0334696873374539 0.189631133170654 -0.0297946628240098 -0.034498583781281 -0.130428064709622 0.0219569071376512 -0.0439750199214286 -0.0857564573576469 -0.0842337366205825 -0.000260979067265321 -0.158329887573647 -0.000260979067265321 -0.194977597395168 -0.095165257526646 -0.0328699883504545 -0.0439750199214286 -0.034498583781281 -0.0933341523017721 -0.0439750199214286 -0.158329887573647 -0.141749301776186 -0.0823902675162644 -0.060339025762949 -0.0933341523017721 -0.146079677874459 -0.0423506586679858 -0.0439750199214286 -0.0933341523017721 -0.0423506586679858 0.0126546464549016 -0.020729442113727 -0.0326835630898703 -0.0374587914804078 -0.0299948795749713 0.000891239755664587 -0.0823902675162644 0.011695098281555 0.000891239755664587 -0.0202044245909604 0.161831647978021 -0.11497170652635 -0.11497170652635 0.000891239755664587 0.000891239755664587 0.191607821936768 0.0130319388177974 -0.0780287934632079 -0.172903425948705 -0.171460744501169 -0.158329887573647 0.0823471511781115 -0.158329887573647 0.0546488823252317 -0.129764423644934 -0.00316721927921408 -0.116008836796836 -0.0955298142269691 -0.0980672841227858 -0.0790787845442454 -0.0790787845442454 -0.0980672841227858 -0.116008836796836 -0.0955298142269691 -0.0943303735811313 0.0345758298925695 0.00758500206664376 0.147453283048995 -0.114625659263149 -0.127349903895507 0.207620538723856 -0.11497170652635 -0.0449528188970953 -0.118078969791687 -0.16622056481735 -0.121519254325969 -0.118820340674582 -0.000367928009133087 -0.0659474252626105 -0.0495538600005991 -0.126664610402228 0.0616618001391554 0.243458659438312 -0.128720278499908 0.00921521730855992 -0.128720278499908 -0.160433408544804 -0.11497170652635 -0.11497170652635 -0.014658846199276 0.491918678339812 -0.0412228879590518 -0.0357333196879677 -0.0831556278539154 -0.0364595664705196 -0.0357333196879677 -0.053885822477892 0.414994213676417 -0.0850560012425758 -0.0265916965323075 -0.00135008055683373 0.0183992691146822 -0.0357333196879677 0.017213938496665 0.293351475693151 -0.120832027812266 0.0926262626249578 0.0352325433488443 0.118767926000805 0.0310567558777813 -0.0724931703221008 -0.0780287934632079 -0.129764423644934 -0.0785753570760736 -0.116217692750092 -0.153230456211509 -0.0827673239937869 0.011695098281555 0.0563474221191222 0.0339647288673956 0.000891239755664587 -0.048437578892018 0.000891239755664587 0.000891239755664587 -0.0182114091414552 -0.0182114091414552 0.0853802430060421 -0.0495538600005991 0.14577980157499 -0.0334696873374539 -0.00135008055683373 -0.00135008055683373 0.0860499401783329 -0.0127370744825179 -0.090527583890283 -0.090527583890283 -0.0501043841336088 -0.090527583890283 0.017213938496665 -0.090527583890283 0.739591923735534 0.017213938496665 0.0068845942434924 -0.0729189280196349 -0.0931204075322007 -0.0943303735811313 -0.0944010514460386 -0.125293661277108 -0.124265012330715 -0.124265012330715 0.0150689306725326 0.0193849524333289 -0.0955298142269691 -0.0955298142269691 -0.0328699883504545 -0.0328699883504545 -0.0328699883504545 -0.0328699883504545 -0.0328699883504545 -0.121175686592489 -0.0501908592180727 0.011695098281555 -0.0381818295133538 0.000891239755664587 0.0851810622010421 -0.0202044245909604 -0.056001770989863 0.0823471511781115 0.519326083303667 -0.00135008055683373 -0.0237500726100171 0.0286797063422567 0.0926940145175008 0.0636667727591206 -0.00135008055683373 0.0193849524333289 0.017213938496665 -0.0900000883929868 -0.138506935546889 -0.105903634986657 -0.090527583890283 -0.0501043841336088 -0.11497170652635 -0.053885822477892 -0.124950826353537 -0.189519853520588 0.0108527966709309 -0.0955298142269691 -0.0955298142269691 -0.0328699883504545 -0.0955298142269691 -0.0517871833460788 -0.0626121291420926 -0.0830974921497083 0.513324729101861 0.0282873032431474 0.000891239755664587 -0.00135008055683373 0.000891239755664587 -0.0182114091414552 -0.0357333196879677 0.0853802430060421 0.0823471511781115 -0.123578979988264 -0.0182114091414552 -0.0357333196879677 0.0853802430060421 0.0823471511781115 0.0887170619670415 -0.129764423644934 -0.0811093665792948 -0.160433408544804 -0.10262935101859 -0.0444220540061175 -0.00135008055683373 -0.192226173029772 0.0119395788668703 -0.0850560012425758 0.0578245362024178 0.17270933129129 0.156212305633853 -0.0334696873374539 0.0964592136882162 0.189631133170654 -0.267780734632385 0.126721479319934 -0.125636453309785 0.0254634199385638 -0.0838007104714109 -0.0850560012425758 -0.0955298142269691 0.186513450187885 0.395284896281055 0.189631133170654 0.0199597984260049 -0.288153901709227 -0.285625760052958 -0.287308543991173 -0.285625760052958 -0.125293661277108 -0.00547961224665954 0.18398706393209 -0.236629541990972 -0.265257962974327 0.018769945308356 0.0151377467469551 -0.0830974921497083 -0.0188935154048022 0.149715649455745 0.0992062275272235 0.120201584498137 -0.249170264630402 -0.0827673239937869 0.0106659587201901 -0.0371730675019583 -0.0592616716559262 0.0150689306725326 0.395284896281055 0.0823471511781115 0.293351475693151 0.966870995020905 -0.0955298142269691 -0.0835430002898745 -0.102230377241912 -0.105903634986657 -0.160433408544804 -0.158329887573647 -0.119112220269062 -0.0839294571555264 -0.119112220269062 -0.0839294571555264 -0.119112220269062 -0.0543463116598874 -0.121175686592489 0.0112581122525695 -0.121519254325969 -0.158329887573647 -0.0182114091414552 -0.0495538600005991 -0.134203184899677 -0.130428064709622 -0.130428064709622 0.00628787854881309 -0.102230377241912 -0.160433408544804 -0.285625760052958 0.293351475693151 0.118767926000805 0.118767926000805 0.395284896281055 -0.326763079861255 -0.396864048155779 -0.0955298142269691 -0.0955189645006291 -0.0955298142269691 -0.193666605965312 0.0969768753541836 0.124241918816323 0.140059617137392 0.0943178412596702 0.108693529371511 0.212292153473664 0.411588866951774 -0.0667004806958551 -0.287308543991173 -0.290706209439267 -0.288153901709227 0.0078820584370911 0.0119395788668703 -0.0850560012425758 -0.0833952412788694 -0.0833952412788694 0.117970149406431 0.0926262626249578 0.122129259084762 0.122767467492207 0.251304068285873 -0.0364595664705196 0.418085997963287 0.331486485230851 0.395284896281055 0.190719642198117 0.190719642198117 0.118767926000805 0.395284896281055 -0.158329887573647 -0.0734632520340644 0.0926940145175008 -0.0182114091414552 -0.0980672841227858 -0.00135008055683373 0.293351475693151 -0.0881242980969691 0.395284896281055 -0.080963642544975 -0.0998654168881403 -0.0816789972922247 -0.0980672841227858 0.0310927039268002 -0.0933341523017721 0.0339647288673956 -0.0877469482068433 0.395284896281055 0.395284896281055 0.396864048155779 -0.0423506586679858 0.395284896281055 0.395284896281055 -0.0439750199214286 -0.0439750199214286 -0.0439750199214286 -0.0439750199214286 0.414994213676417 -0.0471640367499145 -0.0933341523017721 -0.0933341523017721 -0.0238055792014254 -0.0835430002898745 -0.0839294571555264 -0.0378745474605099 -0.00355838778805092 0.0078820584370911 0.00573522867691675 0.0119395788668703 -0.0416299700086143 0.0424976879023702 -0.0188935154048022 0.0825362023371449 0.122767467492207 -0.237397310153067 0.156041989481917 -0.264557214608959 -0.193009463553865 0.230159394386345 -0.0831556278539154 -0.0831556278539154 -0.287308543991173 -0.318712904709693 -0.103500513140841 0.126721479319934 0.000891239755664587 -0.188728436475372 -0.0101853786837115 0.00758500206664376 -0.00355838778805092 0.102230377241914 -0.174921316152233 0.12289269766705 -0.0188935154048022 0.199891306126141 -0.127349903895507 0.189631133170654 -0.0831556278539154 -0.106607414335413 -0.172559478021344 -0.174921316152233 0.0306869992304023 0.0945658180981375 0.290576307829685 0.188413749635429 0.188413749635429 -0.287308543991173 -0.191445103453869 0.119112220269063 -0.0717084350466073 0.0151377467469551 0.158588846042969 -0.189519853520588 0.0802619019567395 0.102230377241914 -0.120832027812266 0.0833082670943301 -0.0045018372537707 -0.0830974921497083 -0.0328699883504545 -0.0328699883504545 -0.0998654168881403 -0.199281385578443 -0.130428064709622 -0.014658846199276 0.118767926000805 0.159920491609416 0.125299360902645 -0.262446875782565 -0.160433408544804 -0.00547961224665954 -0.288153901709227 -0.116008836796836 -0.0328699883504545 0.0903999380680913 -0.0851636206790638 -0.0933341523017721 -0.119112220269062 0.0230874610422101 -0.117734298968971 -0.0651872828445418 0.0962852090943237 -0.189519853520588 -0.052055071522933 -0.0980672841227858 -0.0984278228717719 0.0823471511781115 -0.090527583890283 -0.0955298142269691 -0.0449528188970953 -0.0811093665792948 -0.0933341523017721 -0.121519254325969 -0.0865271821394742 0.189631133170654 0.102230377241914 0.0078820584370911 0.00758500206664376 -0.119112220269062 -0.271441053820295 -0.272380414849565 -0.0822018706424176 -0.121519254325969 0.848979867455613 -0.0443498324868131 0.0926940145175008 -0.0721829711230871 -0.202292657276035 -0.0835430002898745 -0.0850560012425758 0.0151377467469551 0.0119395788668703 -0.0328790185630768 -0.118078969791687 -0.11635422559529 0.293351475693151 0.0119395788668703 -0.00135008055683373 -0.0998654168881403 0.395284896281055 -0.0835430002898745 -0.0788293300974307 -0.014658846199276 0.0119395788668703 0.113873811993227 -0.319672769813439 0.395284896281055 0.0823471511781115 -0.0850560012425758 -0.268699140935636 -0.0699627064004593 -0.121175686592489 0.212292153473664 0.0823471511781115 0.0119395788668703 0.148289332825729 0.189085249778918 -0.0830974921497083 -0.0850560012425758 -0.084166659363677 0.00921521730855992 -0.0423506586679858 -0.0626121291420926 -0.00135008055683373 0.98901245584531 -0.0626121291420926 0.000891239755664587 -0.0426519589127301 0.023444376921621 -0.0955298142269691 -0.181737465549233 -0.0931204075322007 -0.200485561590979 -0.199822332879056 -0.179601625921733 0.304443777582856 -0.124265012330715 -0.118078969791687 0.0825362023371449 0.080192317681146 -0.263857777776914 0.189631133170654 0.080192317681146 0.080192317681146 -0.119112220269062
-0.0233624939007962 -0.19846196469754 0.258683727410548 -0.104538044768651 0.109925957060789 0.479496045587623 -0.0939485907235884 -0.0167386086963022 -0.0423506586679858 1 -0.089023163940598 -0.337944611069629 0.295379254052552 0.484592145951017 -0.0800071506241205 -0.207952345347801 -0.00157423223163132 -0.165766683468046 0.0204153846214891 0.256497108542974 0.555287843520502 -0.274081461061297 -0.178003684134192 0.435685721712957 -0.269628511974128 -0.207952345347801 0.0240925569083905 -0.179222851895744 0.206177018808926 0.570562691074253 -0.179222851895744 -0.179222851895744 -0.0311460551515699 0.0246876265116079 0.380094345026131 0.0309640648513322 -0.171868734118162 0.193885628119443 0.0309640648513322 0.362122266205174 0.100832586976983 0.175892830894442 0.36435033010919 0.602389375138219 0.254103433727835 -0.179222851895744 0.293819156732033 -0.294638550372027 -0.271646093376998 -0.169394629753828 -0.179222851895744 -0.179222851895744 -0.0967545885764322 -0.228374674930595 -0.179222851895744 0.556616000800779 0.25529965206999 -0.366902627773215 0.198736359850969 0.109925957060789 0.109925957060789 -0.201434081690553 -0.168774141297265 0.020306121343437 0.0332660954369394 0.0972104261362744 -0.262182522622758 0.305797252891759 0.272804707630602 0.0994309682417514 -0.164407146671435 0.24058246554271 0.668598548859709 -0.252896041101382 0.111351473677805 -0.179222851895744 0.032434944897308 0.032434944897308 -0.0914633091332717 0.0534663535397287 0.032434944897308 0.310485890987613 -0.0876800328715622 0.032434944897308 -0.0516488190055167 -0.106957793046672 0.297355801781142 0.032434944897308 0.288085976176005 0.319153507449197 -0.143833992674608 -0.164407146671435 0.255125397054728 -0.164407146671435 0.256902189474108 -0.0897489606158702 -0.209135064597797 0.262329829086575 0.256902189474108 0.260470084579203 0.260470084579203 -0.143833992674608 -0.143833992674608 -0.348279572530928 -0.125122249417971 -0.102076945049214 -0.119508223824204 -0.0311460551515699 0.192468495500202 0.19349122810628 -0.0167386086963022 -0.0914633091332717 -0.0512834434049763 -0.0914633091332717 -0.0874721042521991 -0.0876800328715622 0.0534663535397287 -0.348279572530928 -0.0641728154001163 0.0318570650792875 0.622906335897228 -0.0914633091332717 -0.0971154562627367 0.240273997847416 0.616551559094734 -0.0627470422799526 -0.0709447353346873 0.0236949416655286 -0.209726196354374 0.94342918051748 -0.249704306379581 0.301712960907055 0.578710013808688 0.305202146369901 0.734348431672825 -0.0576014497637596 0.36435033010919 0.0103304561381289 0.939340615239347 -0.249840442174346 0.0577177109459869 0.995607138304881 0.102990429987358 0.0972104261362744 0.578710013808688 0.310485890987613 0.578710013808688 0.297898481809201 0.545437045013184 0.94342918051748 0.995607138304881 0.939343878874206 0.495028184010459 0.995607138304881 0.310485890987613 0.509359269390178 -0.12967283377166 0.922911821325014 0.495028184010459 -0.00535647955160498 1 0.995607138304881 0.495028184010459 1 0.57467195367048 -0.0651822295462659 -0.0562485271655053 -0.0731381600123395 -0.0534487862250629 0.032434944897308 -0.125533233268515 0.0139991775152138 0.032434944897308 0.0497787067472492 0.00955778705983442 -0.197866711778929 -0.197866711778929 0.032434944897308 0.032434944897308 0.0804694350963871 -0.131608243814553 -0.104442269461796 0.301712960907055 0.215408326041566 0.310485890987613 -0.121486990061275 0.310485890987613 -0.172213854402559 -0.249704306379581 0.0157634804846049 0.324936576837903 -0.164407146671435 -0.168774141297265 -0.145267899143381 -0.145267899143381 -0.168774141297265 0.324936576837903 -0.164407146671435 0.267796151387057 0.0580153672074025 -0.00604915170340294 0.195302219796043 -0.158174592070201 -0.202676797695458 -0.296276566456993 -0.197866711778929 -0.0773639596131726 -0.203214322800106 -0.325467466970024 -0.209135064597797 -0.175377723521339 0.00580360586465435 -0.139466362257023 -0.0852823675538377 -0.20120198000024 0.189867665956122 -0.23878050981132 -0.103729748302425 0.0219656593982061 -0.103729748302425 0.305202146369901 -0.197866711778929 -0.197866711778929 -0.0167386086963022 -0.038420227391805 -0.0520517260208204 0.0124579890891109 -0.049612920501196 0.277486308189864 0.0124579890891109 -0.0914633091332717 -0.171868734118162 0.133595962274921 0.101742875605174 0.134822371354545 -0.0731381600123395 0.0124579890891109 0.57841194583155 0.577222692065278 -0.207952345347801 -0.230074155810596 0.0240925569083905 0.204400018862003 0.0239392461820188 0.248941960658778 -0.100354386083314 -0.249704306379581 -0.146710063914934 0.523284674112932 0.44578956110293 -0.0732827468434211 0.0139991775152138 0.0553827014009908 0.0554478713094396 0.032434944897308 -0.0426965494950586 0.032434944897308 0.0462189105868306 0.0534663535397287 0.0534663535397287 -0.106957793046672 -0.0852823675538377 0.192468495500202 -0.0414988177384858 0.134822371354545 0.134822371354545 0.425099002572982 0.479496045587623 -0.143833992674608 -0.143833992674608 -0.0862298215252991 -0.143833992674608 0.539337930070755 -0.143833992674608 -0.0880999534821524 0.552210714805199 -0.0503313704137338 0.300500692641883 0.260470084579203 0.267796151387057 0.256902189474108 0.283511677804971 0.305797252891759 0.305797252891759 0.571834531270261 0.571949736054171 -0.164407146671435 -0.164407146671435 0.94342918051748 0.94342918051748 0.94342918051748 0.94342918051748 0.94342918051748 -0.208543783318681 0.637988901903838 0.0139991775152138 0.289710733935662 0.032434944897308 0.224374201709957 0.0497787067472492 0.0204153846214891 -0.121486990061275 -0.0579139675812307 0.134822371354545 0.0236949416655286 -0.136719439577488 -0.104538044768651 0.240273997847416 0.134822371354545 0.519358416910237 0.526218373332003 -0.132995726816705 -0.260600826200315 -0.182260528727942 -0.143833992674608 -0.0862298215252991 -0.197866711778929 -0.0935301937350213 0.283784351960827 0.100832586976983 0.571888812839724 -0.164407146671435 -0.164407146671435 0.94342918051748 -0.164407146671435 -0.186490838796843 -0.107755694728111 -0.126966402428421 -0.126558038937243 0.0622120431528902 0.032434944897308 0.0288386296820992 0.032434944897308 0.0534663535397287 0.0124579890891109 -0.106957793046672 -0.121486990061275 -0.195292938275146 0.0534663535397287 0.0124579890891109 -0.106957793046672 -0.121486990061275 -0.119272306713649 -0.249704306379581 0.738101505834079 0.305202146369901 -0.25470139071949 -0.109339079733315 0.134822371354545 0.348365080811624 0.020306121343437 0.133595962274921 0.121392879242087 0.212919759321952 0.19699393476571 -0.0414988177384858 0.25529965206999 0.36435033010919 -0.195169756882598 -0.0954309195344987 0.281648155816208 -0.0830720057431057 -0.128389222610742 0.133595962274921 -0.164407146671435 0.400509699697343 -0.179222851895744 0.36435033010919 -0.00961009511281834 0.105602837696713 0.109925957060789 0.121669207728419 0.109925957060789 0.266988928991064 0.0124740693978431 0.0415151969294767 0.261887737154236 0.250100443669607 0.00525501368126867 -0.00157423223163132 -0.126966402428421 -0.0245483964497592 0.188213559157596 -0.144372739020947 -0.0993126501777814 0.272804707630602 -0.0732827468434211 -0.0175708675371905 -0.0260924342740601 0.376428405940138 0.558823494550297 -0.179222851895744 -0.121486990061275 0.577222692065278 -0.0559700882740641 -0.164407146671435 -0.0512834434049763 -0.258895901039458 -0.182260528727942 0.305202146369901 0.310485890987613 -0.20499255051003 -0.0529347923422394 -0.20499255051003 -0.0529347923422394 -0.20499255051003 -0.0935301937350213 -0.208543783318681 0.0595036266776407 -0.209135064597797 0.310485890987613 0.0534663535397287 -0.0852823675538377 -0.104283968548108 -0.249840442174346 -0.249840442174346 -0.00823716581277505 -0.258895901039458 0.305202146369901 0.109925957060789 0.577222692065278 0.204400018862003 0.204400018862003 -0.179222851895744 0.134166816609619 0.178613572017591 -0.164407146671435 0.264146890184119 -0.164407146671435 0.371793018404286 -0.231777677917087 -0.0939485907235884 -0.371964045449462 -0.236691788299884 -0.317655423592999 0.413932578848075 -0.133618473484473 -0.140499835104924 0.107051679771356 0.101209045188581 0.105602837696713 0.0309640648513322 0.020306121343437 0.133595962274921 0.0988052726922147 0.0988052726922147 -0.4638480462736 -0.230074155810596 -0.101862580756301 -0.100393568562005 -0.219350823212937 -0.0627470422799526 -0.13214698996258 0.307230301452855 -0.179222851895744 0.365806128042665 0.365806128042665 0.204400018862003 -0.179222851895744 0.310485890987613 -0.252747775472146 -0.104538044768651 0.0534663535397287 -0.168774141297265 0.134822371354545 0.569568041028029 0.519366962618438 -0.179222851895744 -0.126886384254453 -0.171868734118162 -0.128284592843589 -0.168774141297265 0.051047153655936 0.495028184010459 0.0554478713094396 0.513014071046935 -0.179222851895744 -0.179222851895744 -0.178613572017591 1 -0.179222851895744 -0.179222851895744 0.995607138304881 0.995607138304881 0.995607138304881 0.995607138304881 -0.171868734118162 0.909159876201116 0.495028184010459 0.495028184010459 -0.0794050081677407 -0.0512834434049763 -0.0529347923422394 -0.0651822295462659 0.0253207875933761 -0.00723924180246332 0.00291116903416171 0.020306121343437 0.116795228958291 0.183344063316689 -0.0245483964497592 0.117396074618647 -0.100393568562005 0.261223580909803 0.268548813365252 0.249959615560607 0.33731453285082 0.316057676815437 -0.0545057068576594 -0.0545057068576594 0.107051679771356 0.0992493539797783 -0.255299652069991 -0.0954309195344987 0.032434944897308 0.295851394232667 0.00790889867618163 -0.00604915170340294 0.0253207875933761 0.258895901039458 0.296649532225426 0.108021197595893 -0.0245483964497592 0.396495231499236 -0.202676797695458 0.36435033010919 -0.049612920501196 0.506894896210436 -0.143017703202693 0.296649532225426 -0.0188956567965607 0.229631916879879 0.556616000800779 0.403012409106103 0.403012409106103 0.121669207728419 0.309349154934995 0.20499255051003 0.251041421213751 -0.00157423223163132 -0.349658344446527 0.100832586976983 -0.122219482041588 0.258895901039458 -0.207952345347801 0.114572670208606 0.00820385336375186 -0.126966402428421 0.94342918051748 0.94342918051748 -0.171868734118162 -0.235398091790561 -0.249840442174346 -0.0167386086963022 0.204400018862003 -0.348279572530928 -0.0945145648451815 -0.186430967498754 0.305202146369901 0.0124740693978431 0.120258712142353 0.324936576837903 0.94342918051748 -0.233221657328596 0.217451133953618 0.495028184010459 -0.20499255051003 0.0595036266776407 -0.20262114310053 -0.138422618365718 -0.249744482989511 0.100832586976983 -0.0876800328715622 -0.168774141297265 -0.169394629753828 -0.121486990061275 -0.143833992674608 0.5425209007137 -0.0773639596131726 0.738101505834079 0.495028184010459 -0.209135064597797 -0.185284673646324 0.36435033010919 0.258895901039458 -0.00723924180246332 -0.00604915170340294 -0.20499255051003 -0.19565260540997 -0.189704388027151 0.117903119932987 -0.209135064597797 -0.085793030463108 -0.0547077997557739 -0.104538044768651 -0.172080783674038 -0.239508553769981 -0.0768455388115845 0.133595962274921 -0.00157423223163132 0.020306121343437 0.0149926161139883 -0.203214322800106 -0.200246031964809 0.577222692065278 0.020306121343437 0.134822371354545 -0.171868734118162 -0.179222851895744 -0.0512834434049763 0.362122266205174 -0.0167386086963022 0.020306121343437 -0.470632843594205 0.0874013556170185 -0.179222851895744 -0.121486990061275 0.133595962274921 -0.189184368863964 -0.14510643598571 -0.208543783318681 0.413932578848075 -0.121486990061275 0.020306121343437 0.194293882710403 0.363624366603285 -0.126966402428421 0.133595962274921 0.102365601192108 0.0219656593982061 1 -0.107755694728111 0.134822371354545 -0.0559700882740641 -0.107755694728111 0.032434944897308 -0.0315882861721095 -0.0602239864963081 -0.164407146671435 0.0234106911900022 0.260470084579203 -0.236025317205599 -0.23548959951069 0.318567239209198 -0.219934816152232 0.305797252891759 -0.203214322800106 0.117396074618647 0.113202267433293 0.238104861775711 0.36435033010919 0.113202267433293 0.113202267433293 -0.20499255051003
0.120914241832328 -0.119053197914279 -0.0638073957773924 0.0616608369126026 -0.312385807110008 -0.0612455844838985 0.114231243892366 0.0274259611799975 0.839938649132202 -0.089023163940598 0.999999999999998 -0.171919051338252 -0.151254438437027 -0.0594928763961252 0.979922924551642 -0.0991050081702507 0.00984099364997168 -0.121728475240642 -0.0327025272672925 0.0895968593433913 0.262154898561389 0.182270420410134 0.375885837997789 0.454016482003293 0.0832700257887959 -0.0991050081702507 0.0432204941847593 0.372688372582418 0.097430349930647 0.2478878543011 0.372688372582418 0.372688372582418 -0.0858092706971476 0.0206420462578998 -0.0793076497942122 -0.00719255105141319 0.392542298172072 0.105378572023973 -0.00719255105141319 -0.0813829398282163 -0.182531054848601 -0.0539524146923725 0.155526963880215 -0.123211325942233 0.060559406173262 0.372688372582418 -0.193717362330909 0.205742135801175 0.196500576940562 0.384848981754837 0.372688372582418 0.372688372582418 0.160680057066973 0.0621227590634819 0.372688372582418 0.263025779328862 0.0628445998028875 0.0993085516346929 -0.083172926944662 -0.312385807110008 -0.312385807110008 -0.092798668808419 -0.0763302858888801 0.0183840940652432 0.0250556431856767 -0.0737306391061127 -0.142108162926028 -0.104475325884787 -0.248733048364265 -0.183051763104181 -0.0759595643857961 -0.230227434427048 -0.101988048198555 -0.0901640791248643 -0.311541629378033 0.372688372582418 -0.00414303249004122 -0.00414303249004122 -0.0561068146365776 -0.00278777306936001 -0.00414303249004122 -0.148452641583322 -0.0555743623692971 -0.00414303249004122 -0.0585273777016818 0.0545892854606286 -0.057729838579961 -0.00414303249004122 -0.104302587057733 -0.0979921091021821 -0.0865161757244285 -0.0759595643857961 -0.0651774961836195 -0.0759595643857961 -0.0644940812392959 0.0215103478964061 -0.125455768183704 -0.0813024340383763 -0.0644940812392959 -0.0631174058791404 -0.0631174058791404 -0.0865161757244285 -0.0865161757244285 0.142922289369919 0.464760391405201 -0.01452626589885 -0.00581366093469349 -0.0858092706971476 0.104486814338391 0.103594690110696 0.0274259611799974 -0.0561068146365776 -0.0862493053950363 -0.0561068146365776 -0.10714656066211 -0.0555743623692971 -0.00278777306936001 0.142922289369919 -0.0522908225403388 -0.0302977039168007 -0.0431950940620532 -0.0561068146365776 -0.00615067929163548 0.0569061832551164 -0.0450587692391748 -0.0376406434072931 -0.00966577028528263 -0.0711102318755462 0.283375313978942 -0.0804772064093361 -0.0850068979330078 -0.148305483784068 -0.0296858418687612 -0.150746469779484 -0.0901990785419263 -0.0345539096588377 0.155526963880215 -0.0173994589389018 -0.0821354449791045 -0.0858772541756508 -0.0275251031395137 -0.0894159558680624 -0.0976019645040587 -0.0737306391061127 -0.0296858418687612 -0.148452641583322 -0.0296858418687612 -0.149488718770044 -0.0982480558626503 -0.0804772064093361 -0.0894159558680624 -0.0821354449791045 -0.096357633526816 -0.0894159558680624 -0.148452641583322 -0.151439385554745 -0.0525827275539985 -0.0846437845417132 -0.096357633526816 -0.156163096932174 -0.089023163940598 -0.0894159558680624 -0.096357633526816 -0.089023163940598 -0.0183840940652446 -0.0252471187105098 -0.0337423195786026 -0.043874058448959 -0.0320628133175455 -0.00414303249004122 -0.0525827275539985 0.0324797668997304 -0.00414303249004122 -0.00427376089264233 0.148768916249788 -0.118696118089758 -0.118696118089758 -0.00414303249004122 -0.00414303249004122 0.171011119362555 0.0229808397031442 -0.0519372580178617 -0.148305483784068 -0.136501125452308 -0.148452641583322 0.0517750419120597 -0.148452641583322 0.074182094260431 -0.0850068979330078 0.00396746265160742 -0.0945547965124886 -0.0759595643857961 -0.0763302858888801 -0.0837669073395161 -0.0837669073395161 -0.0763302858888801 -0.0945547965124886 -0.0759595643857961 -0.0793431561329796 -0.0151117475466484 0.0139322898882175 0.106269977087427 -0.118338860917029 -0.131475296733431 0.204496397693618 -0.118696118089758 -0.0464090275902293 -0.121904038530548 -0.137685114561838 -0.102969926351973 -0.149925292722133 0.00746848835279518 -0.107512054967427 -0.0511591155436714 -0.130767803734829 0.0527757856293627 0.245892349228513 -0.132890063468528 -0.00161347879986001 -0.132890063468528 -0.150746469779484 -0.118696118089758 -0.118696118089758 0.0274259611799974 0.474097822494494 -0.0425582686821039 -0.0368908704721199 -0.0858493843553966 -0.0376406434072931 -0.0368908704721199 -0.0561068146365776 0.392542298172072 -0.036439379019945 -0.0274531121366135 0.0479691740357182 0.0122732431883738 -0.0368908704721199 -0.0124664923241367 0.25235590366988 -0.124746279546113 0.061375157513289 0.0432204941847593 0.0988553954961147 0.032062813317545 -0.0672072711650223 -0.0805564704842199 -0.0850068979330078 -0.0832667018198801 -0.125389208564607 -0.13170561711097 -0.0600015203671408 0.0324797668997304 0.0355229108919887 0.0189021641743615 -0.00414303249004122 0.010678003597039 -0.00414303249004122 -0.00414303249004122 -0.00278777306936001 -0.00278777306936001 0.0545892854606286 -0.0511591155436714 0.104486814338391 -0.0345539096588377 0.0479691740357182 0.0479691740357182 0.0319626446991065 -0.0612455844838985 -0.0865161757244285 -0.0865161757244285 -0.051727473442126 -0.0865161757244285 -0.0336357230740094 -0.0865161757244285 0.671868383073234 -0.0336357230740094 0.00264305706750851 -0.0921431559268669 -0.0631174058791404 -0.0793431561329796 -0.0644940812392959 -0.103192859935021 -0.104475325884787 -0.104475325884787 -0.01452626589885 -0.0103846178875323 -0.0759595643857961 -0.0759595643857961 -0.0804772064093361 -0.0804772064093361 -0.0804772064093361 -0.0804772064093361 -0.0804772064093361 -0.125101070862973 -0.0366338267490535 0.0324797668997304 -0.0664460356616213 -0.00414303249004122 0.0777114461108929 -0.00427376089264233 -0.0327025272672925 0.0517750419120597 0.500935590276128 0.0479691740357182 -0.0711102318755462 0.00473564756687142 0.0616608369126026 0.0569061832551164 0.0479691740357182 -0.0316705867748927 -0.0336357230740094 -0.0887688845432409 -0.140950994449311 -0.109334294012851 -0.0865161757244285 -0.051727473442126 -0.118696118089758 0.00511321760574356 -0.102632839016597 -0.182531054848601 -0.0185831187853114 -0.0759595643857961 -0.0759595643857961 -0.0804772064093361 -0.0759595643857961 -0.0261004381668529 -0.0646403963117456 -0.0533401724407879 0.458368923041838 0.0147978236056466 -0.00414303249004122 -0.00561857198251575 -0.00414303249004122 -0.00278777306936001 -0.0368908704721199 0.0545892854606286 0.0517750419120597 -0.127582216923406 -0.00278777306936001 -0.0368908704721199 0.0545892854606286 0.0517750419120597 0.0580407219011649 -0.0850068979330078 -0.0898079227983372 -0.150746469779484 -0.0708635273889969 -0.0523741083803377 0.0479691740357182 -0.178833702280302 0.0183840940652432 -0.036439379019945 0.0279109006661405 0.130909257033677 0.113033455509685 -0.0345539096588377 0.0628445998028875 0.155526963880215 -0.255637763553425 0.117172771844042 -0.103749418679114 -0.00262420728857877 -0.0540946257879874 -0.036439379019945 -0.0759595643857961 0.165354237372403 0.372688372582418 0.155526963880215 0.0141383819365524 -0.3149363016372 -0.312385807110008 -0.314083113149874 -0.312385807110008 -0.103192859935021 0.00162750068684954 0.182020843539033 -0.236726407399584 -0.219700450338185 0.0130783733340042 0.00984099364997168 -0.0533401724407879 0.0242651941024892 0.110637021864127 0.122927462819701 0.0958516786758072 -0.248733048364265 -0.0600015203671408 -0.0304428065687768 -0.0383772577034818 -0.0797251683955582 -0.01452626589885 0.372688372582418 0.0517750419120597 0.25235590366988 0.871415319878768 -0.0759595643857961 -0.0862493053950363 -0.0695603161151478 -0.109334294012851 -0.150746469779484 -0.148452641583322 -0.0993792428285202 -0.0866482812052418 -0.0993792428285202 -0.0866482812052418 -0.0993792428285202 -0.0561068146365776 -0.102464743695067 -0.0365324526935969 -0.102969926351973 -0.148452641583322 -0.00278777306936001 -0.0511591155436714 -0.13855058400149 -0.0858772541756508 -0.0858772541756508 0.0128812757460358 -0.0695603161151478 -0.150746469779484 -0.312385807110008 0.25235590366988 0.0988553954961147 0.0988553954961147 0.372688372582418 -0.286349640717057 -0.374281840481784 -0.0759595643857961 -0.0806530194985752 -0.0759595643857961 -0.218319537403924 0.0814725834213455 0.114231243892366 0.136073750881503 0.0786192891780691 0.0997465166058208 0.19089921092577 0.403101485803378 -0.107877191436536 -0.314083113149874 -0.317514376092407 -0.3149363016372 -0.00719255105141319 0.0183840940652432 -0.036439379019945 -0.0728990897565969 -0.0728990897565969 0.0976266048047431 0.061375157513289 0.0979611231053471 0.0986604513147356 0.240239109139912 -0.0376406434072931 0.395484289825509 0.306505897546323 0.372688372582418 0.157019195930342 0.157019195930342 0.0988553954961147 0.372688372582418 -0.148452641583322 -0.0459205896488068 0.0616608369126026 -0.00278777306936001 -0.0763302858888801 0.0479691740357182 0.25235590366988 -0.0909790104846143 0.372688372582418 -0.0510587877309183 -0.0791564424479919 -0.0518222722448186 -0.0763302858888801 0.0168193637071608 -0.096357633526816 0.0189021641743615 -0.0905894366627357 0.372688372582418 0.372688372582418 0.374281840481784 -0.089023163940598 0.372688372582418 0.372688372582418 -0.0894159558680624 -0.0894159558680624 -0.0894159558680624 -0.0894159558680624 0.392542298172072 -0.0402189622121699 -0.096357633526816 -0.096357633526816 -0.0294526451160214 -0.0862493053950363 -0.0866482812052418 -0.0391014615142588 -0.00706011563909581 0.0151638627359962 0.012986445570938 0.0183840940652432 0.00641146965116307 0.0361011696373945 0.0242651941024892 0.0583608128413768 0.0986604513147356 -0.23752264756382 0.11209923425342 -0.218893210347963 -0.179831370064278 0.219892609035944 -0.0606317576667612 -0.0606317576667612 -0.314083113149874 -0.345696365966157 -0.0719120482964568 0.117172771844042 -0.00414303249004122 -0.156110946219539 -0.0128889574087554 0.0139322898882175 -0.00706011563909581 0.0695603161151489 -0.150667050244467 0.126873703064621 0.0242651941024892 0.176607534459171 -0.131475296733431 0.155526963880215 -0.0858493843553966 -0.0826478480822032 -0.156476659431175 -0.150667050244467 0.0180649752855349 0.0626799191963924 0.263025779328862 0.167482412807573 0.167482412807573 -0.314083113149874 -0.144122632805828 0.0962958370920329 -0.0662575717600966 0.00984099364997168 0.141522315223435 -0.182531054848601 0.0497203069296257 0.0695603161151489 -0.0991050081702507 0.0591191189194931 0.00408847662109897 -0.0533401724407879 -0.0804772064093361 -0.0804772064093361 -0.0791564424479919 -0.239534160709799 -0.0858772541756508 0.0274259611799974 0.0988553954961147 0.142922289369919 0.101439127108626 -0.263279776878086 -0.150746469779484 0.00162750068684954 -0.3149363016372 -0.0945547965124886 -0.0804772064093361 0.0742701483172325 -0.0826879059952803 -0.096357633526816 -0.0993792428285202 -0.0264213313631498 -0.0972661991782699 -0.10714656066211 0.081081525730734 -0.182531054848601 -0.0555743623692971 -0.0763302858888801 -0.0769035614871438 0.0517750419120597 -0.0865161757244285 -0.0986244220701232 -0.0464090275902293 -0.0898079227983372 -0.096357633526816 -0.102969926351973 -0.0403025679956426 0.155526963880215 0.0695603161151489 0.0151638627359962 0.0139322898882175 -0.0993792428285202 -0.232936306250241 -0.233927451360752 -0.0937285246848268 -0.102969926351973 0.989629547888657 -0.045786507943235 0.0616608369126026 -0.0740622918182121 -0.228403652027709 -0.049527125172873 -0.036439379019945 0.00984099364997168 0.0183840940652432 -0.015271206068768 -0.121904038530548 -0.091599534399799 0.25235590366988 0.0183840940652432 0.0479691740357182 -0.0791564424479919 0.372688372582418 -0.0862493053950363 -0.0813829398282163 0.0274259611799974 0.0183840940652432 0.10809608165871 -0.346679534699965 0.372688372582418 0.0517750419120597 -0.036439379019945 -0.256594808059452 -0.0638481260427767 -0.0996562940896797 0.19089921092577 0.0517750419120597 0.0183840940652432 0.107161043670347 0.154776233139934 -0.0533401724407879 -0.036439379019945 -0.0961224335698037 -0.00161347879986001 -0.089023163940598 -0.0646403963117456 0.0479691740357182 0.849666829055743 -0.0646403963117456 -0.00414303249004122 0.00998845216773126 0.0824724861680823 -0.0759595643857961 -0.189690947232551 -0.0631174058791404 -0.226708583848287 -0.226635380518943 -0.144369205842491 0.259480928910475 -0.104475325884787 -0.121904038530548 0.0583608128413768 0.0560682298539062 -0.218086435805336 0.155526963880215 0.0560682298539062 0.0560682298539062 -0.0993792428285202
-0.0057818868904048 -0.294414438480085 0.104109294182001 0.150680191493021 -0.0162598191455403 -0.0964745484215488 -0.274279081727299 -0.019893220105055 -0.196437211357526 -0.337944611069629 -0.171919051338252 1 -0.000116784146802226 -0.0913696528098403 -0.178288101063612 -0.298106409835822 -0.0868766985659033 0.0562388005364108 -0.000802639320504069 -0.608166642373861 -0.550330530540382 -0.059230830298787 -0.400968763648607 -0.312957115805804 -0.109837909561916 -0.298106409835822 -0.0287337888176823 -0.397367333690927 0.380355518647467 -0.549786871527745 -0.397367333690927 -0.397367333690927 0.150144905999675 -0.131072611614185 -0.145878348174874 -0.135601315602546 -0.451977936965619 -0.185756340711683 -0.135601315602546 -0.114029592533893 -0.149394279204678 -0.149199177484793 -0.859030300370611 0.0366293912124605 -0.601669344439948 -0.397367333690927 -0.216354375426769 0.222728148742349 -0.0552178349358382 -0.437289845623937 -0.389000636987394 -0.397367333690927 0.134661927024367 -0.112491882695886 -0.397367333690927 -0.548610335103197 -0.599316688764698 -0.0578317347945856 -0.155495595123553 -0.0162598191455403 -0.0162598191455403 -0.332668530649975 0.408728175478052 -0.144219418071568 -0.119961798904703 0.0029504367661538 -0.0415547655065812 0.0987486060897136 -0.481430502304174 -0.14574565102939 0.397348645430061 0.779884014416245 -0.234010530327847 0.715192356357457 -0.0202458149242347 -0.397367333690927 -0.0863008734994319 -0.0863008734994319 0.0769376023897078 -0.042828211182607 -0.0863008734994319 -0.0350348350464783 0.0711935836179532 -0.0863008734994319 0.0362236682304152 0.160422176044788 -0.149552028656786 -0.0863008734994319 0.117060214196177 0.0642412413365271 0.25595115679346 0.397348645430061 0.111337459081717 0.397348645430061 0.11293429842181 0.172641166841709 -0.360613525876058 0.115927667951589 0.11293429842181 0.103612446080338 0.103612446080338 0.25595115679346 0.25595115679346 -0.176484193297303 -0.104808085902034 0.0881701206967811 0.0246440317542828 0.152744204426216 -0.184206708953062 -0.187928189512238 -0.019893220105055 0.0769376023897078 0.0860841580006578 0.0769376023897078 0.117243966860278 0.0711935836179532 -0.042828211182607 -0.176484193297303 -0.0456604890929412 0.0735668626244856 -0.245275992444916 0.0769376023897078 0.0810516979203899 -0.0616409451859234 -0.235766970413755 -0.109474022187511 0.178749806743665 0.0784069462134019 0.322223716018244 -0.308044379302747 0.705865094533072 -0.0179852293133405 -0.151612806146026 -0.0197837678944156 -0.263007474388033 -0.154052503378387 -0.859030300370611 -0.059808686580557 -0.302036008956486 0.707416295759653 -0.0794927208725217 -0.339666095830942 0.00384110625015394 0.0029504367661538 -0.151612806146026 -0.0350348350464783 -0.151612806146026 0.0183337403482227 -0.232014823307105 -0.308044379302747 -0.339666095830942 -0.302892974803219 -0.226918979463154 -0.339666095830942 -0.0350348350464783 -0.558353709333154 -0.0579574941502743 -0.36861796173044 -0.226918979463154 0.209411360689238 -0.337944611069629 -0.339666095830942 -0.226918979463154 -0.337944611069629 -0.212761826926728 0.164230804154113 0.116936847662822 0.184276280771474 -0.114595544090493 -0.0863008734994319 -0.061687079785773 -0.166178749359246 -0.0863008734994319 -0.0494075394051025 -0.211023883547051 -0.292855028507056 -0.292855028507056 -0.0863008734994319 -0.0863008734994319 -0.0857522487369673 0.0608626913286159 0.15501278853542 -0.0179852293133405 0.0200230567733975 -0.0350348350464783 0.195062246761945 -0.0268002790882154 0.101081512173784 0.705865094533072 -0.121289560653322 0.102495792543344 0.397348645430061 0.408728175478052 0.429712242803779 0.429712242803779 0.408728175478052 0.102495792543344 0.397348645430061 0.113446998363592 -0.0428466047860637 -0.05510449342284 -0.189773983869633 -0.167591754261911 -0.223430322787174 0.219181325189931 -0.292855028507056 -0.206906452850648 -0.377173932656583 0.0472294527480684 -0.361572740161888 0.154644924919441 -0.0403260352695899 -0.00198687393919262 0.1709353109336 -0.152336742433258 -0.029897657060056 0.0175032432020645 0.097988813283486 -0.00791277869249901 0.0949025410846455 -0.0197837678944156 -0.292855028507056 -0.292855028507056 -0.019893220105055 -0.102906742736192 0.112793772342577 -0.0101915396760377 0.0856188819494675 -0.105992987559175 -0.0101915396760377 0.0769376023897078 -0.444229638413787 -0.190506092258356 -0.0360433315457585 0.00321285265731687 0.149689032690501 -0.0101915396760377 -0.144319547596215 -0.567152116690704 -0.36218409112144 -0.108923862254518 -0.0287337888176823 0.388206039089744 0.142946390312697 -0.346114734680042 0.15501278853542 0.705865094533072 0.428159511220943 0.0458023803706721 0.0193961008497433 0.129521130467615 -0.166178749359246 -0.114283899598117 -0.138707547019256 -0.0863008734994319 -0.0680015623146286 -0.0863008734994319 -0.0967720890636172 -0.042828211182607 -0.042828211182607 0.160422176044788 0.1709353109336 -0.184206708953062 -0.0502626654786786 0.00321285265731687 0.00321285265731687 -0.12364299592199 -0.0964745484215488 0.25595115679346 0.25595115679346 0.189592580656125 0.25595115679346 -0.141369471411127 0.25595115679346 -0.198677123920246 -0.152208627220688 0.134667641838988 -0.0348895944959618 0.103612446080338 0.113446998363592 0.11293429842181 0.121164686905267 0.0987486060897136 0.0987486060897136 -0.135629680562143 -0.142744283189414 0.397348645430061 0.397348645430061 -0.308044379302747 -0.308044379302747 -0.308044379302747 -0.308044379302747 -0.308044379302747 -0.364826059651571 -0.228540990176394 -0.166178749359246 -0.149238378118541 -0.0863008734994319 -0.0455821233558886 -0.0494075394051025 -0.000802639320504069 0.195062246761945 -0.100590332049975 0.00321285265731687 0.0735698723750619 0.184852405521521 0.150680191493021 -0.0616409451859234 0.00321285265731687 -0.153273996683458 -0.154938627274422 0.214458101387272 -0.0335290172239553 -0.255578189790023 0.25595115679346 0.190407402006272 -0.292855028507056 -0.222801816152269 0.122916620468902 -0.146761493767384 -0.141652505532345 0.397348645430061 0.397348645430061 -0.308044379302747 0.397348645430061 0.454502999620214 0.25711571103359 -0.0622097263565572 -0.0840992824450611 -0.128406079987393 -0.0863008734994319 -0.0775553006759916 -0.0863008734994319 -0.0486551342685326 -0.0101915396760377 0.160422176044788 0.195062246761945 -0.248900728300961 -0.042828211182607 -0.0101915396760377 0.160422176044788 0.195062246761945 0.186332409779801 0.705865094533072 -0.268920390064115 -0.0197837678944156 0.609072440302811 0.117600579326726 0.00321285265731687 -0.146223645732952 -0.144219418071568 -0.190506092258356 -0.0349815466847465 -0.191462650412208 -0.180960650797383 -0.154052503378387 -0.604843662213956 -0.859030300370611 -0.0148162222424768 -0.271438718738271 0.119462229472299 -0.0215709392482342 -0.0578460715318921 -0.190506092258356 0.397348645430061 -0.247938884980802 -0.38951714643665 -0.859030300370611 -0.0794636463686411 -0.0166142334126298 -0.0162598191455403 -0.020594040474628 -0.0162598191455403 0.131893100568143 -0.130454904784821 -0.0894342500432591 -0.460836782392148 0.769721963811591 -0.085561652954898 -0.0868766985659033 -0.0622097263565572 -0.00749840132504248 -0.159423965372217 0.344142348846637 -0.269885614774182 -0.481430502304174 0.129521130467615 0.080911745084516 -0.124199966870242 -0.139297034482712 -0.135629680562143 -0.38951714643665 0.195062246761945 -0.567152116690704 -0.210665168450732 0.397348645430061 0.0860841580006578 0.614656299362901 -0.264370738627124 -0.0197837678944156 -0.0350348350464783 -0.390634688973763 0.0865522852382121 -0.390634688973763 0.0865522852382121 -0.390634688973763 -0.234723799862799 -0.365758693008424 -0.078804846851501 -0.361572740161888 -0.0350348350464783 -0.042828211182607 0.1709353109336 0.0752906025040785 0.707416295759653 0.707416295759653 -0.0504127991894413 0.614656299362901 -0.0197837678944156 -0.0162598191455403 -0.567152116690704 0.388206039089744 0.388206039089744 -0.397367333690927 0.0377630624464538 0.395231415408158 0.397348645430061 0.114558787645072 0.397348645430061 -0.257740703931743 -0.124514414864121 -0.274279081727299 -0.224062037816698 -0.118541069316855 -0.0268916305985562 -0.282753489353654 -0.447639074870567 -0.00217885160068251 -0.020594040474628 -0.0126986249588961 -0.0166142334126298 -0.135601315602546 -0.144219418071568 -0.190506092258356 0.00305679639332679 0.00305679639332679 -0.00443276052501685 -0.108923862254518 -0.2853154788335 -0.283205504080014 -0.0315117690499793 -0.109474022187511 -0.440810227338828 -0.512380639973054 -0.38951714643665 -0.862843497600999 -0.854263672844702 0.388206039089744 -0.397367333690927 -0.0350348350464783 0.688904089609487 0.150680191493021 -0.042828211182607 0.408728175478052 0.00321285265731687 -0.561848954507943 -0.24556220775019 -0.397367333690927 -0.0580750609384082 0.416770264223311 -0.0536721538721329 0.408728175478052 -0.143488582328628 -0.226918979463154 -0.138707547019256 -0.242683839066774 -0.397367333690927 -0.397367333690927 -0.387326326930706 -0.337944611069629 -0.38951714643665 -0.38951714643665 -0.339666095830942 -0.339666095830942 -0.339666095830942 -0.339666095830942 -0.451977936965619 -0.374132980326578 -0.226918979463154 -0.226918979463154 0.16850451623377 0.0860841580006578 0.0865522852382121 -0.117524589878862 -0.0833354470598812 -0.149826024230607 -0.148276458283573 -0.144219418071568 -0.203218979185501 -0.0339738084416728 -0.00749840132504248 0.0489588980826247 -0.283205504080014 -0.459186138996257 -0.640119506554733 0.771408175685431 -0.141541934991336 -0.233346435316419 0.122791127964349 0.122791127964349 -0.020594040474628 0.0258146209461235 0.605217551322796 -0.271438718738271 -0.0863008734994319 0.0435049261235907 -0.0312278415094044 -0.05510449342284 -0.0833354470598812 -0.614656299362901 -0.0036811910769489 -0.0889874441856559 -0.00749840132504248 -0.240240424435575 -0.223430322787174 -0.859030300370611 0.0856188819494675 -0.187962685051768 0.175034598745124 -0.0036811910769489 -0.0509982647420969 -0.0507739957837954 -0.548610335103197 -0.251055954765856 -0.251055954765856 -0.020594040474628 -0.0099823050950655 0.383805071827118 -0.350993280679881 -0.0868766985659033 -0.176657856257382 -0.146761493767384 0.198608746690315 -0.614586633304861 -0.284672776158199 0.0530704167190634 -0.0458442747519363 -0.0622097263565572 -0.308044379302747 -0.308044379302747 0.416770264223311 0.177026984795447 0.707416295759653 -0.019893220105055 0.388206039089744 -0.187933247719255 -0.278365840511503 -0.00922762669844067 -0.0197837678944156 -0.130454904784821 -0.0249308007548252 0.102495792543344 -0.308044379302747 -0.119709612071442 -0.311923693190444 -0.226918979463154 -0.390634688973763 -0.0847843230844111 -0.38929470271868 -0.00179778399334891 -0.126024763986032 -0.146761493767384 0.0711935836179532 0.408728175478052 0.410409883427964 0.195062246761945 0.25595115679346 -0.233377558914608 0.178298821169099 -0.268920390064115 -0.226918979463154 -0.361572740161888 0.443486120942028 -0.859030300370611 -0.614586633304861 -0.149826024230607 -0.05510449342284 -0.390634688973763 -0.0152706116920725 -0.0153007378516348 0.0234194762787438 -0.361572740161888 -0.167518063532987 0.125624329307894 0.150680191493021 0.295830086637116 0.168658960869533 0.126876059408527 -0.190506092258356 -0.0868766985659033 -0.144219418071568 -0.0880972146400799 -0.377173932656583 -0.32823271341951 -0.567152116690704 -0.144219418071568 0.00321285265731687 0.416770264223311 -0.397367333690927 0.0959496998393856 -0.114029592533893 -0.019893220105055 -0.144219418071568 0.00264279255291688 0.0295099713805733 -0.397367333690927 0.195062246761945 -0.190506092258356 -0.0148495050329987 0.329763325920874 -0.292939795962131 -0.282753489353654 0.195062246761945 -0.144219418071568 -0.186028741281544 -0.861401625161841 -0.0622097263565572 -0.190506092258356 0.00862611089403378 -0.00791277869249901 -0.337944611069629 0.25711571103359 0.00321285265731687 -0.210665168450732 0.25711571103359 -0.0863008734994319 -0.0403283506988381 0.00417101430942432 0.397348645430061 -0.0853732758960106 0.103612446080338 0.169896148512444 0.166313277458482 -0.0300974462318509 -0.0134621374236471 0.0987486060897136 -0.377173932656583 0.0489588980826247 0.0568158704791147 0.773102955445238 -0.859030300370611 0.0568158704791147 0.0568158704791147 -0.390634688973763
-0.0792093662371539 0.074971408797549 0.0134011377660875 -0.0321852558066967 0.289343273191586 0.0829395077303732 0.161969433135747 0.0156806784115986 -0.175423488958296 0.295379254052552 -0.151254438437027 -0.000116784146802226 1 0.081178608356715 -0.153760329128206 0.0937848270210856 -0.0834942707876626 -0.369123223836409 0.0723410856111704 -0.0722001668711878 -0.0118492105409132 -0.116562853904468 -0.252670040216129 0.207328722329846 -0.0287968338726088 0.0937848270210856 0.0554149241194107 -0.254733626561216 -0.0749023225064743 0.00590465253597817 -0.254733626561216 -0.254733626561216 -0.128982910937802 0.0192845362864539 0.0891368439500883 -0.0602671140749516 -0.250274640193726 0.187787574857718 -0.0602671140749516 0.0510311304561008 0.0577213679027137 0.0959697571568203 0.0580248775471344 0.0490615532944632 -0.0793462423760084 -0.254733626561216 0.106178428816653 -0.117539604412589 -0.217081838105351 -0.232118608945139 -0.243229091521816 -0.254733626561216 -0.0895979437737621 -0.0389880013687211 -0.254733626561216 -0.0123463475238137 -0.0800478189851427 -0.0427445845847915 0.0155077024630425 0.289343273191586 0.289343273191586 0.108025339465821 -0.163027614889009 0.00974121506159332 0.0272193884039497 0.16309158775963 -0.117143467693861 -0.0343134919104432 -0.000358997558706939 0.0528883894192195 -0.148003380994819 0.204418607444206 0.495815842429062 0.152076857438521 0.290402794944295 -0.254733626561216 0.062327868245882 0.062327868245882 -0.0312177599278919 0.10470806192896 0.062327868245882 0.928987592657558 -0.031911559915148 0.062327868245882 0.0131635678047691 -0.0122001241888671 0.148271506596485 0.062327868245882 -0.0344138579911355 -0.0660865688599258 -0.284742895748634 -0.148003380994819 0.0141920625189311 -0.148003380994819 0.0138020722479415 0.0474956542165227 0.0595731241224076 0.0164148873748331 0.0138020722479415 0.0174965150413913 0.0174965150413913 -0.284742895748634 -0.284742895748634 0.109737740859098 -0.148602012960662 -0.0183091896797852 -0.00170869921442531 -0.125680365223978 0.197977755860488 0.19664971676213 0.0156806784115986 -0.0312177599278919 -0.184246615667413 -0.0312177599278919 -0.168437130965629 -0.031911559915148 0.10470806192896 0.109737740859098 -0.117744509507353 -0.11489758492261 0.210652625064896 -0.0312177599278919 -0.0671781580422398 0.15906075616098 0.199489282667385 0.00649337851446079 0.150100292507732 -0.0919023355740306 0.215015723999001 0.243030460084313 0.156002915680835 0.989922833825372 0.0975561183099003 0.936711151075303 0.436274444548109 0.106598647452222 0.0580248775471344 -0.0567919027673298 0.247080075480807 0.160139689408642 0.194511251172133 0.298844933873456 0.162262174133317 0.16309158775963 0.0975561183099003 0.928987592657558 0.0975561183099003 0.940416330573772 0.350520103091352 0.243030460084313 0.298844933873456 0.238234291405966 0.3382093254487 0.298844933873456 0.928987592657558 0.207417741654431 -0.0629074110389769 0.348219961230387 0.3382093254487 -0.0810442386383054 0.295379254052552 0.298844933873456 0.3382093254487 0.295379254052552 0.19587026055933 0.130715728744188 0.166612256719776 0.153921010826678 -0.121591386136931 0.062327868245882 -0.0629074110389769 0.0123300734460316 0.062327868245882 0.0954952920558054 0.110100592349916 0.0738766245359778 0.0738766245359778 0.062327868245882 0.062327868245882 0.182905321885667 -0.0390455017492325 -0.0252990515967448 0.989922833825372 0.851660976295719 0.928987592657558 -0.0689373061820387 0.920464346067645 -0.240654015195747 0.156002915680835 -0.0255218799401345 -0.0432170530988533 -0.148003380994819 -0.163027614889009 -0.21509492909061 -0.21509492909061 -0.163027614889009 -0.0432170530988533 -0.148003380994819 0.0149279528422077 0.172867235553277 -0.0676511078987759 0.185957546678086 0.0802091147183437 0.0773087496659475 -0.127183706661027 0.0738766245359778 0.180458147280076 0.0710312438214045 0.284853931499642 0.0528701071619609 0.324690213362122 -0.0698143215361718 0.359195009359247 -0.171150170404365 0.137681651570535 0.0946002507218268 0.0555422214158112 -0.250692124220091 -0.0552713699092098 -0.252531096487959 0.936711151075303 0.0738766245359778 0.0738766245359778 0.0156806784115986 -0.102820346388356 -0.111413150326759 -0.0618462049143486 -0.183505323019288 0.08510499578855 -0.0618462049143486 -0.0312177599278919 -0.250274640193726 0.0742210535420246 0.0328232546831229 0.134825595143405 -0.166383016032547 -0.0618462049143486 0.106542905058317 0.0121343227454216 0.0588538258534273 -0.0389451370888639 0.0554149241194107 -0.0676780295362876 0.121591386136931 -0.0638289429590723 -0.0202501053334731 0.156002915680835 -0.21429002904179 0.0368765410324512 0.0644172941024792 0.01012741385088 0.0123300734460316 -0.0220622905082959 0.0133452117977771 0.062327868245882 -0.0673408912544306 0.062327868245882 0.0693592860929952 0.10470806192896 0.10470806192896 -0.0122001241888671 -0.171150170404365 0.197977755860488 -0.103381559434966 0.134825595143405 0.134825595143405 0.0512928003716556 0.0829395077303732 -0.284742895748634 -0.284742895748634 -0.176499835297177 -0.284742895748634 0.0900809118681612 -0.284742895748634 -0.13613383546331 0.100349403721658 0.132050415265679 0.102665696850941 0.0174965150413913 0.0149279528422077 0.0138020722479415 -0.0403269071949676 -0.0343134919104432 -0.0343134919104432 0.108647342283385 0.099635642906326 -0.148003380994819 -0.148003380994819 0.243030460084313 0.243030460084313 0.243030460084313 0.243030460084313 0.243030460084313 0.0543259611456629 0.205253091928683 0.0123300734460316 0.1296128597716 0.062327868245882 0.144080140324409 0.0954952920558054 0.0723410856111704 -0.0689373061820387 -0.12566027426512 0.134825595143405 -0.0811991780499045 -0.0882856489887918 -0.0321852558066967 0.15906075616098 0.134825595143405 0.0832369400322654 0.0900809118681612 -0.260076346226084 -0.118621534695893 0.079904797789653 -0.284742895748634 -0.176499835297177 0.0738766245359778 -0.0945024326431119 -0.0416052141359729 0.0528055385611092 0.101654617442304 -0.148003380994819 -0.148003380994819 0.243030460084313 -0.148003380994819 0.322236994665514 -0.119169173661043 -0.0626924764646962 -0.156187811192432 0.0151505625318106 0.062327868245882 0.0715049265406802 0.062327868245882 0.088273281293043 -0.0618462049143486 -0.0122001241888671 -0.0689373061820387 0.0616258869146712 0.10470806192896 -0.0618462049143486 -0.0122001241888671 -0.0689373061820387 -0.0874200423237964 0.156002915680835 0.434259478517849 0.936711151075303 0.067896089407877 -0.0927074677556564 0.134825595143405 -0.0586844263095851 0.00974121506159332 0.0742210535420246 0.0209108745689983 0.20869847144242 0.19591469567605 0.106598647452222 -0.0800478189851427 0.0580248775471344 0.00849412451107674 0.161419022547322 -0.039090822547771 -0.0736109270128855 -0.0671802187985205 0.0742210535420246 -0.148003380994819 -0.116905251347823 -0.254733626561216 0.0580248775471344 -0.0909316787844124 0.290775064951487 0.289343273191586 0.299409148223603 0.289343273191586 -0.0308209743284035 -0.0345700038585817 0.110108243266884 -0.0165278651258752 0.200644518245021 -0.0894411352963277 -0.0834942707876626 -0.0626924764646962 0.0472328906097169 0.166548210412131 -0.156305165501827 0.166530694676751 -0.000365411911864056 0.01012741385088 0.0063952572424085 -0.0964204924328713 0.090741787043486 0.103850427164636 -0.254733626561216 -0.0689373061820387 0.0121343227454216 -0.194010042440365 -0.148003380994819 -0.184246615667413 0.0603657645551648 0.079904797789653 0.936711151075303 0.928987592657558 0.0672222194046775 -0.184989724742088 0.0672222194046775 -0.184989724742088 0.0672222194046775 0.209911588004784 0.0477421733023509 0.192854606188824 0.0528701071619609 0.928987592657558 0.10470806192896 -0.171150170404365 -0.320857650789167 0.160139689408642 0.160139689408642 -0.0662319335097794 0.0603657645551648 0.936711151075303 0.289343273191586 0.0121343227454216 -0.0676780295362876 -0.0676780295362876 -0.254733626561216 0.576703810578373 0.253698840246984 -0.148003380994819 0.0160461853063666 -0.148003380994819 0.102970938037335 -0.0339808619738262 0.161969433135747 0.114797244963994 -0.0370815801641193 -0.0966496713696815 -0.143256669335356 -0.232381383309922 0.361218002694177 0.291835784743707 0.286143481485978 0.290775064951487 -0.0602671140749516 0.00974121506159332 0.0742210535420246 0.167883678308 0.167883678308 -0.0890844990365377 -0.0389451370888639 0.168303332057067 0.166265909734269 0.0390920544067165 0.00649337851446079 -0.226394905932632 -0.0669108958195829 -0.254733626561216 0.0561884786417525 0.0643796623772791 -0.0676780295362876 -0.254733626561216 0.928987592657558 0.155957785021162 -0.0321852558066967 0.10470806192896 -0.163027614889009 0.134825595143405 0.0075300838446324 0.378013739256268 -0.254733626561216 -0.0649120035706206 -0.176667370696761 -0.0693877444996055 -0.163027614889009 0.00286778515992407 0.3382093254487 0.0133452117977771 0.375948841325169 -0.254733626561216 -0.254733626561216 -0.251768914075949 0.295379254052552 -0.254733626561216 -0.254733626561216 0.298844933873456 0.298844933873456 0.298844933873456 0.298844933873456 -0.250274640193726 0.335703728539553 0.3382093254487 0.3382093254487 -0.15603806847178 -0.184246615667413 -0.184989724742088 0.0246901186017884 0.0611805519980995 -0.0311373676252738 -0.0213345403942083 0.00974121506159332 0.0865013489621509 0.0786774406450004 0.0472328906097169 0.0643310695159204 0.166265909734269 -0.0159132042522282 -0.0907733839782075 0.201426363356813 -0.0802968579635417 -0.173268121843236 0.0160655752750451 0.0160655752750451 0.291835784743707 0.25142508382869 0.0676612971184507 0.161419022547322 0.062327868245882 0.75516704152878 -0.0597161949241301 -0.0676511078987759 0.0611805519980995 -0.0603657645551645 0.997978606548672 0.239073095073057 0.0472328906097169 -0.122729569392894 0.0773087496659475 0.0580248775471344 -0.183505323019288 0.317993250591524 -0.21283939841601 0.997978606548672 -0.0785103453804938 0.105281805834186 -0.0123463475238137 -0.119461943910911 -0.119461943910911 0.299409148223603 0.971822442598591 -0.0726858855388684 -0.0702461480019838 -0.0834942707876626 0.110709224049061 0.0528055385611092 -0.0738981403765965 -0.0640117656289274 0.0974939307045963 0.064150511134147 -0.0853022008232914 -0.0626924764646962 0.243030460084313 0.243030460084313 -0.176667370696761 0.0616589790113995 0.160139689408642 0.0156806784115986 -0.0676780295362876 0.106789629805653 0.16600387141262 0.0086795742161476 0.936711151075303 -0.0345700038585817 0.296895766640309 -0.0432170530988533 0.243030460084313 -0.0379976833837436 -0.0776490483650509 0.3382093254487 0.0672222194046775 0.192854606188824 0.0591909084331416 0.364613764444974 -0.0605783083250744 0.0528055385611092 -0.031911559915148 -0.163027614889009 -0.168439990756252 -0.0689373061820387 -0.284742895748634 0.353474956141817 -0.152502516359519 0.434259478517849 0.3382093254487 0.0528701071619609 0.317047056108871 0.0580248775471344 -0.0640117656289274 -0.0311373676252738 -0.0676511078987759 0.0672222194046775 0.0161817417685599 0.0121699041072952 0.1652651717937 0.0528701071619609 -0.147701466622664 -0.105648644344615 -0.0321852558066967 -0.298302475638804 0.0562405441348835 0.00614643805792139 0.0742210535420246 -0.0834942707876626 0.00974121506159332 0.0182734008114914 0.0710312438214045 0.105362422290227 0.0121343227454216 0.00974121506159332 0.134825595143405 -0.176667370696761 -0.254733626561216 -0.184246615667413 0.0510311304561008 0.0156806784115986 0.00974121506159332 -0.100263370306343 0.250534931709957 -0.254733626561216 -0.0689373061820387 0.0742210535420246 0.00444540117915254 -0.296481643380946 0.0950498034234858 -0.143256669335356 -0.0689373061820387 0.00974121506159332 0.18721340946442 0.062210134677439 -0.0626924764646962 0.0742210535420246 0.165308127420865 -0.0552713699092098 0.295379254052552 -0.119169173661043 0.134825595143405 -0.173637707850467 -0.119169173661043 0.062327868245882 -0.0266142055205058 -0.137004383335168 -0.148003380994819 -0.0254614043605462 0.0174965150413913 0.0550694229801977 0.0560394649620959 0.906948512566565 -0.46398555086077 -0.0343134919104432 0.0710312438214045 0.0643310695159204 0.0604805325751375 0.198797780241434 0.0580248775471344 0.0604805325751375 0.0604805325751375 0.0672222194046775
-0.235600485521566 -0.129326543843833 -0.164745873900795 0.0028539305709427 -0.0327939968594014 0.993194208454006 0.237666613268771 -0.0105530398814174 -0.0108654747449137 0.484592145951017 -0.0594928763961252 -0.0913696528098403 0.081178608356715 1 -0.064739435456552 -0.133792564058318 -0.114246846767953 -0.103123853329402 0.12320073566421 0.175672945415348 0.381456450873574 -0.201091236371937 -0.0706125098386886 0.20411425726484 0.161615986494532 -0.133792564058318 0.00793289216988705 -0.0728579289180044 0.110892950854116 0.266434072180206 -0.0728579289180044 -0.0728579289180044 0.112001446816826 0.0108654747449128 0.838245333799116 0.0150861211074744 -0.0843382203096923 -0.0173771381239125 0.0150861211074744 0.792247012727606 -0.242560416333133 0.359446081783791 0.152874982721302 0.321074606771905 0.174398497372958 -0.0728579289180044 0.2299340719882 -0.230569829805969 -0.176022349588709 -0.126164715484171 -0.0919480027188047 -0.0728579289180044 0.248534546449374 0.171001268246562 -0.0728579289180044 0.382491966885835 0.175541183453999 -0.0887059306416029 -0.0890364001867935 -0.0327939968594014 -0.0327939968594014 -0.130619676999094 -0.0523911216315465 0.00776257146561691 0.0169268731114314 0.310322166716077 -0.202208644900735 -0.162063301392711 0.188421826194096 -0.243203122599972 -0.124587579276557 0.159958928741261 0.331616415208403 -0.061921773670053 -0.0315117205919069 -0.0728579289180044 0.158644670458458 0.158644670458458 -0.0708770917969977 0.176738448928931 0.158644670458458 0.100007300157972 -0.0698718594344371 0.158644670458458 -0.0270337420751963 0.0119168812318295 -0.0379321050357115 0.158644670458458 -0.164298910018453 -0.156689328976319 -0.121724052257442 -0.124587579276557 -0.165639683643949 -0.124587579276557 -0.16519279680088 0.0104030463010879 -0.100239297791749 -0.163404839458013 -0.16519279680088 -0.164298910018453 -0.164298910018453 -0.121724052257442 -0.121724052257442 -0.286179457228691 -0.0948175215264593 -0.0602947572512786 0.00018178675271106 0.112001446816826 -0.00998985075746041 -0.0112356477627672 -0.0105530398814174 -0.0708770917969977 -0.00349130781095337 -0.0708770917969977 -0.0405386033877435 -0.0698718594344371 0.176738448928931 -0.286179457228691 0.0376574850191988 0.010553039881419 -0.0524699393087247 -0.0708770917969977 0.0410422409536823 0.251553350329796 -0.0549626437216128 -0.0475496489215655 -0.053761852916461 0.0597453618174142 -0.158930311994833 0.554899264725743 -0.0666761403685334 0.0871380266689099 0.854343124531268 0.0949706270952913 0.364530724953736 0.00971971085866364 0.152874982721302 -0.10096275498185 0.552111562841589 -0.0676655005605819 0.028817574383686 0.481839253051387 0.316116858889246 0.310322166716077 0.854343124531268 0.100007300157972 0.854343124531268 0.0895066491361241 0.260352749610521 0.554899264725743 0.481839253051387 0.552111562841589 0.224053393938394 0.481839253051387 0.100007300157972 0.294466363888784 -0.0921252095310508 0.390853781469155 0.224053393938394 0.291665444623386 0.484592145951017 0.481839253051387 0.224053393938394 0.484592145951017 -0.0281480359380303 -0.0356075251032345 -0.0377086855913342 -0.0345591469135257 -0.0405034393325932 0.158644670458458 -0.0921252095310508 0.0742286616161399 0.158644670458458 0.173089630773864 -0.245735930756356 -0.128691441427705 -0.128691441427705 0.158644670458458 0.158644670458458 -0.0301221608168983 -0.0458221436993068 -0.0943452920082781 0.0871380266689099 -0.0474851318478455 0.100007300157972 0.0813688198237891 0.100007300157972 -0.0695685814097485 -0.0666761403685334 -0.0194298458288106 -0.15129580506529 -0.124587579276557 -0.0523911216315465 -0.0414645943050016 -0.0414645943050016 -0.0523911216315465 -0.15129580506529 -0.124587579276557 -0.162063301392711 0.0447585219115928 -0.102354568188626 -0.0160853037398112 -0.131373660139068 -0.149704430087676 -0.231839658069453 -0.128691441427705 -0.0586263349653376 -0.132549656535783 -0.183268210698297 -0.0787354502331645 -0.115135543021232 -0.102377830739511 -0.0662249297396143 -0.00776257146562889 -0.148612489552546 0.115224967191216 -0.193465833362546 -0.0977445259287876 -0.0540772118259437 -0.0977445259287876 0.0949706270952913 -0.128691441427705 -0.128691441427705 -0.0105530398814174 -0.0646268969665937 -0.0517649926576537 -0.0466024961470388 -0.00177507659347749 -0.00219510694341632 -0.0466024961470388 -0.0708770917969977 -0.0843382203096923 -0.0825924128528779 0.097834308617209 0.190565990381675 -0.0554240280496407 -0.0466024961470388 0.854430154267725 0.272038366561879 -0.0973580458718387 0.170554439907943 0.00793289216988705 0.108410274034801 -0.030804191123044 0.524357695601736 -0.0787265670942342 -0.0666761403685334 -0.040225064605963 0.241696093798297 0.19229827438605 -0.0904289259802078 0.0742286616161399 0.128192647477198 0.157355387533091 0.158644670458458 -0.0221303584627021 0.158644670458458 0.158644670458458 0.176738448928931 0.176738448928931 0.0119168812318295 -0.00776257146562889 -0.00998985075746041 -0.0436503238100045 0.190565990381675 0.190565990381675 0.740139736500059 0.993194208454006 -0.121724052257442 -0.121724052257442 -0.0653448766844455 -0.121724052257442 0.900301944264997 -0.121724052257442 -0.0568229336701916 0.900301944264997 -0.0299306420707967 0.720697537097038 -0.164298910018453 -0.162063301392711 -0.16519279680088 -0.163404839458013 -0.162063301392711 -0.162063301392711 0.846951591517263 0.846625434645486 -0.124587579276557 -0.124587579276557 0.554899264725743 0.554899264725743 0.554899264725743 0.554899264725743 0.554899264725743 -0.0988069152801357 -0.0668556501205592 0.0742286616161399 -0.0502153379527231 0.158644670458458 0.214535748975656 0.173089630773864 0.12320073566421 0.0813688198237891 -0.0616871580786552 0.190565990381675 0.0597453618174142 0.0156396569011042 0.0028539305709427 0.251553350329796 0.190565990381675 0.8774945999625 0.885046593614264 -0.117375850024345 -0.201012730651025 -0.138116855207396 -0.121724052257442 -0.0653448766844455 -0.128691441427705 -0.0708770917969977 -0.162957722779677 -0.242560416333133 0.817381543147931 -0.124587579276557 -0.124587579276557 0.554899264725743 -0.124587579276557 -0.141322580151501 -0.0816571629107398 -0.0931315198581095 -0.0959055614576821 0.168018533259849 0.158644670458458 0.154755884170144 0.158644670458458 0.176738448928931 -0.0466024961470388 0.0119168812318295 0.0813688198237891 -0.144758351246784 0.176738448928931 -0.0466024961470388 0.0119168812318295 0.0813688198237891 0.0742286616161399 -0.0666761403685334 0.367040038768799 0.0949706270952913 -0.113327191533662 0.0207059238208926 0.190565990381675 0.136470472374285 0.00776257146561691 -0.0825924128528779 0.00290037315650773 -0.00568098775380633 -0.00675993224881649 0.00971971085866364 0.175541183453999 0.152874982721302 0.186237508149381 0.237174155106626 -0.163851900199123 -0.145560969206936 -0.0941321488035706 -0.0825924128528779 -0.124587579276557 0.264830259668565 -0.0728579289180044 0.152874982721302 -0.118223246548781 -0.036652414439748 -0.0327939968594014 -0.0353643487203287 -0.0327939968594014 -0.163404839458013 -0.00291463574638814 0.348372103349971 0.190664269362032 0.155293993652677 -0.108356352254361 -0.114246846767953 -0.0931315198581095 -0.0160228359777321 0.0328563995433382 0.180275335329337 0.237174155106626 0.188421826194096 -0.0904289259802078 -0.0394031968960864 0.0196009929874435 0.833828458976192 0.831690431045784 -0.0728579289180044 0.0813688198237891 0.272038366561879 -0.0486054598270282 -0.124587579276557 -0.00349130781095337 -0.118859716777386 -0.138116855207396 0.0949706270952913 0.100007300157972 -0.109244072690073 -0.00519284030549905 -0.109244072690073 -0.00519284030549905 -0.109244072690073 -0.0708770917969977 -0.0774099632637311 0.0302432194684639 -0.0787354502331645 0.100007300157972 0.176738448928931 -0.00776257146562889 -0.0877109265203242 -0.0676655005605819 -0.0676655005605819 -0.104332866915086 -0.118859716777386 0.0949706270952913 -0.0327939968594014 0.272038366561879 0.108410274034801 0.108410274034801 -0.0728579289180044 -0.0196848758025459 0.0717403936182185 -0.124587579276557 -0.162957722779677 -0.124587579276557 0.172096392579474 0.170107632511974 0.237666613268771 -0.29089408363974 0.168320519743465 -0.0327506762927365 0.265069957919252 -0.125303875325174 -0.0674230566228504 -0.0353643487203287 -0.0405281235241725 -0.036652414439748 0.0150861211074744 0.00776257146561691 -0.0825924128528779 0.311430387534106 0.311430387534106 -0.387695268453728 0.170554439907943 0.238653355822182 0.239147648840039 -0.167772027469717 -0.0475496489215655 -0.11578699984672 -0.123475874722877 -0.0728579289180044 0.154576112281526 0.154576112281526 0.108410274034801 -0.0728579289180044 0.100007300157972 -0.0715939926825377 0.0028539305709427 0.176738448928931 -0.0523911216315465 0.190565990381675 0.282067896326239 0.241203566114157 -0.0728579289180044 -0.0900953793786116 -0.0587440199523782 -0.0911131762719912 -0.0523911216315465 0.152690429980506 0.224053393938394 0.157355387533091 0.231471255341603 -0.0728579289180044 -0.0728579289180044 -0.0907950367766512 0.484592145951017 -0.0728579289180044 -0.0728579289180044 0.481839253051387 0.481839253051387 0.481839253051387 0.481839253051387 -0.0843382203096923 0.382652023123679 0.224053393938394 0.224053393938394 -0.00945976183348932 -0.00349130781095337 -0.00519284030549905 -0.0493950315143391 0.150948080776483 -0.00387762064977382 -0.00689835103084458 0.00776257146561691 -0.0711511775713449 0.103085741672418 -0.0160228359777321 0.0855090009652055 0.239147648840039 0.190108377812322 0.169380280208233 0.156078894007542 0.134439600504611 0.116983198675422 -0.0926837343700281 -0.0926837343700281 -0.0353643487203287 -0.0544603195139575 -0.114126713599612 0.237174155106626 0.158644670458458 0.1377455822396 -0.0872044800873027 -0.102354568188626 0.150948080776483 0.118859716777385 0.0823730783914439 -0.0498799953533605 -0.0160228359777321 0.261979404902033 -0.149704430087676 0.152874982721302 -0.00177507659347749 0.273179346426353 -0.138118055369134 0.0823730783914439 -0.116301765050414 0.196522570901163 0.382491966885835 0.266969538917941 0.266969538917941 -0.0353643487203287 0.0904693412656571 0.109244072690073 0.526104821534659 -0.114246846767953 -0.274485568705428 -0.242560416333133 0.0788129189680393 0.118859716777385 -0.133792564058318 0.0865208001079633 -0.103697515020496 -0.0931315198581095 0.554899264725743 0.554899264725743 -0.0587440199523782 -0.175052336500084 -0.0676655005605819 -0.0105530398814174 0.108410274034801 -0.273754495464219 0.241131067127003 0.162450417118874 0.0949706270952913 -0.00291463574638814 -0.036652414439748 -0.15129580506529 0.554899264725743 0.169214062072881 0.528596464583664 0.224053393938394 -0.109244072690073 0.0302432194684639 -0.115727514340384 -0.0650160308376578 0.166533368715939 -0.242560416333133 -0.0698718594344371 -0.0523911216315465 -0.0536847206944283 0.0813688198237891 -0.121724052257442 0.258343713930346 -0.0468747727157502 0.367040038768799 0.224053393938394 -0.0787354502331645 -0.140408549348378 0.152874982721302 0.118859716777385 -0.00387762064977382 -0.102354568188626 -0.109244072690073 0.18398840178362 0.183539048629062 0.391917174412033 -0.0787354502331645 -0.0568229336701916 -0.0438842845492098 0.0028539305709427 -0.143601575530491 -0.179499436198267 -0.0949376784585524 -0.0825924128528779 -0.114246846767953 0.00776257146561691 0.131394709395363 -0.132549656535783 -0.131209103012579 0.272038366561879 0.00776257146561691 0.190565990381675 -0.0587440199523782 -0.0728579289180044 -0.00349130781095337 0.792247012727606 -0.0105530398814174 0.00776257146561691 -0.381992010071131 -0.0622265037744669 -0.0728579289180044 0.0813688198237891 -0.0825924128528779 0.185787361210778 -0.0359311879091251 -0.13447092641281 0.265069957919252 0.0813688198237891 0.00776257146561691 -0.0147916073875932 0.15202237954749 -0.0931315198581095 -0.0825924128528779 0.317487125398338 -0.0540772118259437 0.484592145951017 -0.0816571629107398 0.190565990381675 -0.0281480359380303 -0.0816571629107398 0.158644670458458 -0.0797067039824853 -0.0456376796499896 -0.124587579276557 0.278638082915712 -0.164298910018453 -0.176832498405311 -0.175363769608147 0.104000422581685 -0.120670216096632 -0.162063301392711 -0.132549656535783 0.0855090009652055 0.082443945761215 0.156860765874553 0.152874982721302 0.082443945761215 0.082443945761215 -0.109244072690073
0.102882751322559 -0.121492410200274 -0.0459503196681172 0.0551928662148963 -0.29544028542148 -0.0665199358397391 0.118536365789524 0.0295217587703813 0.822556076688961 -0.0800071506241205 0.979922924551642 -0.178288101063612 -0.153760329128206 -0.064739435456552 1 -0.0963984991162955 0.0151092115697645 -0.126733931128179 -0.0368013805802416 0.0923907395702199 0.271138454248018 0.156118750131478 0.388469443330153 0.463318563764621 0.0839592919334786 -0.0963984991162955 0.0441060139546533 0.385195755847939 0.101580111874619 0.257276033547107 0.385195755847939 0.385195755847939 -0.09313741296237 0.0248052394677683 -0.0809325384754092 -0.00218646895614131 0.405527068140454 0.115832534630154 -0.00218646895614131 -0.0830503479296132 -0.171741215507664 -0.0550578145899161 0.161696745925269 -0.125634660964227 0.0629522133813854 0.385195755847939 -0.186507010334954 0.198179622463827 0.202319105480223 0.370429900146933 0.385195755847939 0.385195755847939 0.149806316182631 0.0435788648783798 0.385195755847939 0.272020964686909 0.0653162554054106 0.100962185788232 -0.0918790480411142 -0.29544028542148 -0.29544028542148 -0.0888526646695251 -0.0796102530606979 0.0225255754606635 0.0292632781928566 -0.0760641462853202 -0.148248503580163 -0.105866721135046 -0.243801519891949 -0.172314123399455 -0.0789519921840668 -0.237080899157007 -0.104077622477528 -0.0938471323870012 -0.294566477460608 0.385195755847939 -0.00711567761069433 -0.00711567761069433 -0.0572563547916306 -0.00629130047051218 -0.00711567761069433 -0.150387513657413 -0.0567129934170363 -0.00711567761069433 -0.062993550870859 0.0480746888990628 -0.0629488430820433 -0.00711567761069433 -0.105674806428734 -0.0989595937648324 -0.0953084857252064 -0.0789519921840668 -0.0474643545628501 -0.0789519921840668 -0.0467090073152285 0.0151710012803998 -0.128026159038077 -0.0819548416455539 -0.0467090073152285 -0.0451882638261961 -0.0451882638261961 -0.0953084857252064 -0.0953084857252064 0.133535225033398 0.451400998778489 -0.019737603067632 -0.00229208461854048 -0.09313741296237 0.1105623739649 0.114037262676281 0.0295217587703813 -0.0572563547916306 -0.0880164176529513 -0.0572563547916306 -0.109341824726813 -0.0567129934170363 -0.00629130047051218 0.133535225033398 -0.0533621790349107 -0.0309184560925182 -0.0278646532743762 -0.0572563547916306 -0.0112757081213406 0.0811136551329335 -0.0298503680680631 -0.0384118408338226 -0.0131273165886488 -0.0770362989797687 0.281751584247234 -0.0713759934380247 -0.0885532114854781 -0.150642892290121 -0.0345211528332811 -0.152833160784656 -0.0920471154230853 -0.0352618647784477 0.161696745925269 -0.0117485405694968 -0.0730840142070372 -0.0894471324681031 -0.0262042550330219 -0.0817059525564037 -0.0999297927083726 -0.0760641462853202 -0.0345211528332811 -0.150387513657413 -0.0345211528332811 -0.151894562284926 -0.100261003596384 -0.0713759934380247 -0.0817059525564037 -0.0730840142070372 -0.0983318494879641 -0.0817059525564037 -0.150387513657413 -0.154934883396728 -0.0537099317197591 -0.0787016643021418 -0.0983318494879641 -0.161733051661299 -0.0800071506241205 -0.0817059525564037 -0.0983318494879641 -0.0800071506241205 0.00112689940962917 -0.0281566851649393 -0.0344336464972938 -0.0447729687199994 -0.0327197298014205 -0.00711567761069433 -0.0469014057101833 0.0264617656145759 -0.00711567761069433 -0.00776317316461271 0.155475406206111 -0.121128014373239 -0.121128014373239 -0.00711567761069433 -0.00711567761069433 0.179112887144607 0.0263379249872161 -0.0548192862401689 -0.150642892290121 -0.137599419830477 -0.150387513657413 0.0443644542236268 -0.150387513657413 0.080541930281468 -0.0885532114854781 0.00854182530677094 -0.0953088362504447 -0.0789519921840668 -0.0796102530606979 -0.0867286642317654 -0.0867286642317654 -0.0796102530606979 -0.0953088362504447 -0.0789519921840668 -0.0798744664991476 -0.0132012657581083 0.0187215012320575 0.116729650003749 -0.120763437564413 -0.134169018235375 0.196863884094523 -0.121128014373239 -0.047359875381489 -0.124401660045178 -0.142336029257093 -0.106743016459208 -0.152997025547422 0.0123238794405924 -0.109714807434083 -0.0522072851465151 -0.133447029820904 0.0500349851723117 0.241925425376964 -0.135612771309879 0.00551802725561395 -0.135612771309879 -0.152833160784656 -0.121128014373239 -0.121128014373239 0.0295217587703813 0.484664509107187 -0.043430220495737 -0.0376467062335577 -0.087608302861856 -0.0384118408338226 -0.0376467062335577 -0.0572563547916306 0.405527068140454 -0.0283954762892887 -0.0280155831124966 0.0432529091077465 0.00835826803486807 -0.0376467062335577 -0.0176557646712557 0.261796878783077 -0.127302134097119 0.0427643124971631 0.0441060139546533 0.102685893064924 0.032719729801418 -0.0738390438200666 -0.0822069455320472 -0.0885532114854781 -0.086229408601368 -0.127831557453173 -0.134647653785067 -0.0628053728966444 0.0264617656145759 0.0322728090219563 0.0157504255622132 -0.00711567761069433 0.00621368885861422 -0.00711567761069433 -0.00711567761069433 -0.00629130047051218 -0.00629130047051218 0.0480746888990628 -0.0522072851465151 0.1105623739649 -0.0352618647784477 0.0432529091077465 0.0432529091077465 0.0266436181573673 -0.0665199358397391 -0.0953084857252064 -0.0953084857252064 -0.052787287802043 -0.0953084857252064 -0.0385188254151724 -0.0953084857252064 0.65708661066869 -0.0385188254151724 -7.03248359723438e-05 -0.0940310238879527 -0.0451882638261961 -0.0798744664991476 -0.0467090073152285 -0.104495436030171 -0.105866721135046 -0.105866721135046 -0.019737603067632 -0.0155521457826798 -0.0789519921840668 -0.0789519921840668 -0.0713759934380247 -0.0713759934380247 -0.0713759934380247 -0.0713759934380247 -0.0713759934380247 -0.127664194528577 -0.00550248535263054 0.0264617656145759 -0.0707179528446496 -0.00711567761069433 0.100607504297115 -0.00776317316461271 -0.0368013805802416 0.0443644542236268 0.489209503991532 0.0432529091077465 -0.0770362989797687 -0.00199859930760028 0.0551928662148963 0.0811136551329335 0.0432529091077465 -0.0365296549981883 -0.0385188254151724 -0.0948192588405229 -0.147119927523104 -0.111574381283993 -0.0953084857252064 -0.052787287802043 -0.121128014373239 0.00154184067698965 -0.103899659117978 -0.171741215507664 -0.0238395211874347 -0.0789519921840668 -0.0789519921840668 -0.0713759934380247 -0.0789519921840668 -0.0236183409493073 -0.065964776098409 -0.0477438468728925 0.445031306522533 0.0116734907149263 -0.00711567761069433 -0.00857742696175775 -0.00711567761069433 -0.00629130047051218 -0.0376467062335577 0.0480746888990628 0.0443644542236268 -0.130196175359181 -0.00629130047051218 -0.0376467062335577 0.0480746888990628 0.0443644542236268 0.0506894766002113 -0.0885532114854781 -0.0916479455151329 -0.152833160784656 -0.0732353654323408 -0.0575118846355954 0.0432529091077465 -0.183191931151941 0.0225255754606635 -0.0283954762892887 0.0262074379875592 0.137730225076314 0.119151318961101 -0.0352618647784477 0.0653162554054106 0.161696745925269 -0.251659819208321 0.121355322752421 -0.105087123445575 0.00239245414264151 -0.0485829075313918 -0.0283954762892887 -0.0789519921840668 0.172190103751736 0.385195755847939 0.161696745925269 0.0193602529525876 -0.298078326228187 -0.29544028542148 -0.297196178739017 -0.29544028542148 -0.104495436030171 0.00618242125315021 0.175557015656371 -0.232130257184617 -0.199664133887567 0.0183120361930605 0.0151092115697645 -0.0477438468728925 0.026330060793591 0.116427740088648 0.125799443162116 0.0828935332408552 -0.243801519891949 -0.0628053728966444 -0.0318309253978512 -0.0391635471953533 -0.0813586113745 -0.019737603067632 0.385195755847939 0.0443644542236268 0.261796878783077 0.85357143360973 -0.0789519921840668 -0.0880164176529513 -0.0722588835099883 -0.111574381283993 -0.152833160784656 -0.150387513657413 -0.103201684458697 -0.0884235678483473 -0.103201684458697 -0.0884235678483473 -0.103201684458697 -0.0572563547916306 -0.106244160084763 -0.0353156285472394 -0.106743016459208 -0.150387513657413 -0.00629130047051218 -0.0522072851465151 -0.141389266982283 -0.0894471324681031 -0.0894471324681031 0.0176817320557991 -0.0722588835099883 -0.152833160784656 -0.29544028542148 0.261796878783077 0.102685893064924 0.102685893064924 0.385195755847939 -0.269304135952782 -0.386827176267836 -0.0789519921840668 -0.0812655307460933 -0.0789519921840668 -0.223414694808137 0.0823718055075372 0.118536365789524 0.124734632266139 0.0793554709649393 0.101901416460633 0.197561309178011 0.415749778143533 -0.110087424973649 -0.297196178739017 -0.30074195050186 -0.298078326228187 -0.00218646895614131 0.0225255754606635 -0.0283954762892887 -0.0752014819364762 -0.0752014819364762 0.0835384870015301 0.0427643124971631 0.0851514913991911 0.0859002731596975 0.236611392873335 -0.0384118408338226 0.380814539825147 0.316995366937231 0.385195755847939 0.163187218531185 0.163187218531185 0.102685893064924 0.385195755847939 -0.150387513657413 -0.049563673161981 0.0551928662148963 -0.00629130047051218 -0.0796102530606979 0.0432529091077465 0.261796878783077 -0.088496414719846 0.385195755847939 -0.0521172314936918 -0.0824043450715898 -0.0529152083632656 -0.0796102530606979 0.0136813320759518 -0.0983318494879641 0.0157504255622132 -0.092445471366216 0.385195755847939 0.385195755847939 0.386827176267836 -0.0800071506241205 0.385195755847939 0.385195755847939 -0.0817059525564037 -0.0817059525564037 -0.0817059525564037 -0.0817059525564037 0.405527068140454 -0.00956914370833897 -0.0983318494879641 -0.0983318494879641 -0.0330899608819502 -0.0880164176529513 -0.0884235678483473 -0.0399025888001875 -0.0100052212185858 0.0198411453247997 0.017642426575717 0.0225255754606635 0.0146171153372175 0.0400352065968911 0.026330060793591 0.0599826580940256 0.0859002731596975 -0.232952244288407 0.11553686479599 -0.198802853627624 -0.165111130694692 0.225232949388515 -0.0634306645741998 -0.0634306645741998 -0.297196178739017 -0.329506457617719 -0.0743213144668258 0.121355322752421 -0.00711567761069433 -0.158530519509183 -0.00743617655551008 0.0187215012320575 -0.0100052212185858 0.0722588835099872 -0.153139931747099 0.129473145168715 0.026330060793591 0.183171806838328 -0.134169018235375 0.161696745925269 -0.087608302861856 -0.0824759503197206 -0.161560126638995 -0.153139931747099 0.0233762856105076 0.0595613233495285 0.272020964686909 0.17433274933599 0.17433274933599 -0.297196178739017 -0.146208841216715 0.100472468979905 -0.0729295217340835 0.0151092115697645 0.13204926934231 -0.171741215507664 0.0422892052109297 0.0722588835099872 -0.0963984991162955 0.0542158951757359 0.00897563555402116 -0.0477438468728925 -0.0713759934380247 -0.0713759934380247 -0.0824043450715898 -0.244978425252804 -0.0894471324681031 0.0295217587703813 0.102685893064924 0.133535225033398 0.0888763909543445 -0.272860545775238 -0.152833160784656 0.00618242125315021 -0.298078326228187 -0.0953088362504447 -0.0713759934380247 0.0749229901307555 -0.0881299147698185 -0.0983318494879641 -0.103201684458697 -0.0250468442970503 -0.101122470311764 -0.109341824726813 0.0818285590052656 -0.171741215507664 -0.0567129934170363 -0.0796102530606979 -0.0801766385147842 0.0443644542236268 -0.0953084857252064 -0.100645080953943 -0.047359875381489 -0.0916479455151329 -0.0983318494879641 -0.106743016459208 -0.0373033559048869 0.161696745925269 0.0722588835099872 0.0198411453247997 0.0187215012320575 -0.103201684458697 -0.229428770377407 -0.230448606733163 -0.0963544899173322 -0.106743016459208 0.969760680789769 -0.0467246012886038 0.0551928662148963 -0.0793924926832148 -0.220401342573972 -0.0532893905990814 -0.0283954762892887 0.0151092115697645 0.0225255754606635 -0.0191425257090393 -0.124401660045178 -0.0920903600997903 0.261796878783077 0.0225255754606635 0.0432529091077465 -0.0824043450715898 0.385195755847939 -0.0880164176529513 -0.0830503479296132 0.0295217587703813 0.0225255754606635 0.0922568426352935 -0.330512671351593 0.385195755847939 0.0443644542236268 -0.0283954762892887 -0.252645340988212 -0.0714965068157766 -0.09705048563469 0.197561309178011 0.0443644542236268 0.0225255754606635 0.113353071172744 0.160947046285414 -0.0477438468728925 -0.0283954762892887 -0.0983906984396065 0.00551802725561395 -0.0800071506241205 -0.065964776098409 0.0432529091077465 0.832171559562663 -0.065964776098409 -0.00711567761069433 0.00401496490980399 0.0781750608273441 -0.0789519921840668 -0.194741669334961 -0.0451882638261961 -0.218596364922952 -0.218267055091092 -0.146017680512841 0.240117039671549 -0.105866721135046 -0.124401660045178 0.0599826580940256 0.0575934187891703 -0.197941696196293 0.161696745925269 0.0575934187891703 0.0575934187891703 -0.103201684458697
0.160172259678119 0.863873568070067 -0.282129502231764 -0.113848233836379 -0.137144262410992 -0.133243714698016 0.321397666424265 -0.0884025871262141 -0.120832027812266 -0.207952345347801 -0.0991050081702507 -0.298106409835822 0.0937848270210856 -0.133792564058318 -0.0963984991162955 1 -0.058812748548304 -0.221075405883931 0.0369758543906016 0.262189416265221 -0.345723566601018 -0.0463592890427358 -0.173767615546137 -0.168620791951531 0.298851086204019 1 -0.155096393424073 -0.163313049911664 -0.844187936247672 -0.296525822597337 -0.163313049911664 -0.163313049911664 -0.109284201693274 0.0290111605270822 -0.185257533530631 0.0174906904853034 -0.210028471870575 0.14730114644491 0.0174906904853034 -0.0983656266078204 0.583424755330983 -0.0944386475921186 0.438716518991439 -0.345212505283788 0.297682026745463 -0.163313049911664 0.408197662370897 -0.417104212010721 -0.0758487289117405 -0.237369117221912 -0.1746407184083 -0.163313049911664 -0.482054363331552 0.294640405104241 -0.163313049911664 -0.34501040449217 0.298300587552341 0.326954391267125 0.00976266837861137 -0.137144262410992 -0.137144262410992 0.968655012539791 -0.236499639851852 0.0212552833141453 -0.0210191255809103 -0.29977208603226 0.551342161274228 -0.299678235461314 0.382275475428964 0.582259195344572 -0.230380262509414 -0.438514756000303 -0.151055287054277 -0.125889458790684 -0.134563304736728 -0.163313049911664 0.0807427280645897 0.0807427280645897 0.0473307410632783 0.088965151520257 0.0807427280645897 0.0999772974858264 0.0524701367240863 0.0807427280645897 0.24290168008326 -0.118379843820689 -0.0369524679731533 0.0807427280645897 -0.303812195724908 -0.289740991450347 -0.0733608906297441 -0.230380262509414 -0.284107221696251 -0.230380262509414 -0.294081981141848 -0.144097924518893 0.836275786063611 -0.290886330533645 -0.294081981141848 -0.281135719351421 -0.281135719351421 -0.0733608906297441 -0.0733608906297441 0.374384981072834 -0.0357198238843 0.0307461873184017 -0.0629929034600415 -0.109284201693274 0.154754610112294 0.155529021892463 -0.0884025871262141 0.0473307410632783 -0.13243508342853 0.0473307410632783 -0.0887577826819057 0.0524701367240863 0.088965151520257 0.374384981072834 0.0195128918551027 -0.0707734741078903 -0.147623431205701 0.0473307410632783 0.0206087330490594 -0.0946411302678372 -0.148753628687168 -0.0842135387722259 -0.0794428733264533 0.0729640621199063 -0.234785612439286 -0.212521076203513 -0.124024829704574 0.104896428564966 -0.139527119399731 0.0905452773321571 -0.166025779549788 0.276993508620536 0.438716518991439 -0.0794740337452983 -0.213429293926855 -0.12617093862919 0.258074874803853 -0.208869881851048 -0.29380140897712 -0.29977208603226 -0.139527119399731 0.0999772974858264 -0.139527119399731 0.0850005411403828 -0.124861531407052 -0.212521076203513 -0.208869881851048 -0.194505273530836 -0.0961173502499965 -0.208869881851048 0.0999772974858264 0.576026900307214 -0.0286834447919402 -0.197722398704097 -0.0961173502499965 -0.296487767013614 -0.207952345347801 -0.208869881851048 -0.0961173502499965 -0.207952345347801 -0.119504380571379 0.0604273212895488 -0.0116739105289505 0.00401041637411376 0.128684800262487 0.0807427280645897 -0.0225233076937079 0.0738993803527897 0.0807427280645897 0.0838817648337124 0.308762545014589 0.860761687305616 0.860761687305616 0.0807427280645897 0.0807427280645897 0.117777216067909 0.152098052134159 -0.08772318861892 0.104896428564966 0.119221927988592 0.0999772974858264 -0.128976188331774 0.106188140792236 -0.250718903006476 -0.124024829704574 0.0172962273534782 -0.279767593927985 -0.230380262509414 -0.236499639851852 -0.243425192282803 -0.243425192282803 -0.236499639851852 -0.279767593927985 -0.230380262509414 -0.299678235461314 0.213762651927818 -0.0354925457604741 0.149586864688733 0.498736890577312 0.62679752379586 -0.404160610253145 0.860761687305616 0.372027348303197 0.858457967117799 0.566758140122679 0.83630945794748 0.100050357628236 -0.0501247430811806 0.168255018859312 -0.119504380571379 0.543307802334558 0.0112747100788077 -0.279219773933617 -0.151687033933285 -0.0294810435293737 -0.148460851269932 0.0905452773321571 0.860761687305616 0.860761687305616 -0.0884025871262141 -0.0936916933904511 0.00119796566047767 -0.086174684172301 -0.130552502232956 -0.0879261051895398 -0.086174684172301 0.0473307410632783 -0.225201810139646 0.111324288343601 -0.0641286919403832 0.000888543742829729 -0.0959161791579997 -0.086174684172301 -0.141875062667184 -0.290417715998968 0.835725288397236 0.293665772623959 -0.155096393424073 -0.852691447284678 -0.257024204923823 -0.273089418219837 -0.08772318861892 -0.124024829704574 -0.242563149552958 -0.341883563103383 -0.295344563818415 -0.063418761710575 0.0738993803527897 0.0433799366014276 0.0948229556982862 0.0807427280645897 0.107497617901673 0.0807427280645897 0.0807427280645897 0.088965151520257 0.088965151520257 -0.118379843820689 -0.119504380571379 0.154754610112294 0.132166245507791 0.000888543742829729 0.000888543742829729 -0.104380770669085 -0.133243714698016 -0.0733608906297441 -0.0733608906297441 -0.120832027812266 -0.0733608906297441 -0.112560249185533 -0.0733608906297441 -0.123452604228013 -0.141875062667184 0.0932980698277174 -0.146783207681219 -0.281135719351421 -0.299678235461314 -0.294081981141848 -0.302158931317556 -0.299678235461314 -0.299678235461314 -0.143038267330277 -0.14070474238169 -0.230380262509414 -0.230380262509414 -0.212521076203513 -0.212521076203513 -0.212521076203513 -0.212521076203513 -0.212521076203513 0.839001064388719 -0.0613264458287023 0.0738993803527897 -0.0539317048130143 0.0807427280645897 -0.0501550811088844 0.0838817648337124 0.0369758543906016 -0.128976188331774 -0.0881241776373933 0.000888543742829729 0.0827643952107868 -0.0526528992906212 -0.113848233836379 -0.0946411302678372 0.000888543742829729 -0.113693949149214 -0.115690088724029 -0.0759932116089608 0.554543394789303 0.771813935804086 -0.0733608906297441 -0.120832027812266 0.860761687305616 -0.13106188521289 -0.301332148597114 0.583424755330983 -0.145344043078415 -0.230380262509414 -0.230380262509414 -0.212521076203513 -0.230380262509414 -0.180438598458725 -0.150995779325571 -0.0254142186064906 -0.0350863690467717 0.0792751464611401 0.0807427280645897 0.0750120741793989 0.0807427280645897 0.0724882802404838 -0.086174684172301 -0.118379843820689 -0.128976188331774 0.648067556569793 0.088965151520257 -0.086174684172301 -0.118379843820689 -0.128976188331774 -0.125935546083664 -0.124024829704574 -0.1645737288325 0.0905452773321571 -0.288046618863651 -0.00683687866666094 0.000888543742829729 -0.331932384667719 0.0212552833141453 0.111324288343601 0.0076076449265786 0.110665278979272 0.138913624836246 0.256955863778641 0.29927324885489 0.438716518991439 0.334097844544358 0.320078147282336 -0.291335484527094 -0.0884996821647103 -0.0220738290295898 0.111324288343601 -0.230380262509414 -0.480969113310596 -0.177054461408938 0.438716518991439 -0.052358440145005 -0.134854172728872 -0.137144262410992 -0.142308196108382 -0.137144262410992 -0.302158931317556 0.0096617446723949 -0.371779554888857 0.333661015780669 -0.428863536020934 -0.0560273444935064 -0.058812748548304 -0.0254142186064906 -0.103074955484339 0.0909677740373095 -0.505776464702208 0.305277516685484 0.382275475428964 -0.063418761710575 -0.00322912239782566 0.0952009551749785 -0.186232829942634 -0.143038267330277 -0.177054461408938 -0.128976188331774 -0.290417715998968 -0.119504380571379 -0.230380262509414 -0.135453648262836 -0.306794072255493 0.77846127871785 0.0905452773321571 0.0999772974858264 0.855913301119764 -0.134289232150312 0.855913301119764 -0.134289232150312 0.855913301119764 0.42454777916383 0.839033523504679 0.253750636079774 0.83630945794748 0.0999772974858264 0.088965151520257 -0.119504380571379 -0.148027752061148 -0.12617093862919 -0.12617093862919 -0.0393261829982378 -0.306794072255493 0.0905452773321571 -0.137144262410992 -0.290417715998968 -0.852691447284678 -0.852691447284678 -0.163313049911664 -0.109975481093869 0.175420431259305 -0.230380262509414 -0.301332148597114 -0.230380262509414 0.427261729943874 0.31455335484103 0.321397666424265 0.365016983856226 0.311248727597015 0.343102353799786 -0.471357016153533 -0.226732628238386 0.172846866541417 -0.1322457138926 -0.142683970753622 -0.134854172728872 0.0174906904853034 0.0212552833141453 0.111324288343601 -0.29841356754366 -0.29841356754366 0.3726911455365 0.293665772623959 0.307176226556824 0.308547503358212 -0.27145179544944 -0.0842135387722259 -0.239104733578177 -0.242138275496263 -0.177054461408938 0.441156547497478 0.433211326643477 -0.852691447284678 -0.163313049911664 0.0999772974858264 -0.127367284502961 -0.113848233836379 0.088965151520257 -0.236499639851852 0.000888543742829729 -0.290417715998968 -0.0850096237331172 -0.163313049911664 -0.0229658739627707 -0.240836027416941 -0.0196208875089808 -0.236499639851852 0.0869451704954739 -0.0961173502499965 0.0948229556982862 -0.0820494394346297 -0.163313049911664 -0.163313049911664 -0.175420431259305 -0.207952345347801 -0.177054461408938 -0.177054461408938 -0.208869881851048 -0.208869881851048 -0.208869881851048 -0.208869881851048 -0.210028471870575 -0.177044568160477 -0.0961173502499965 -0.0961173502499965 -0.111268560987833 -0.135453648262836 -0.134289232150312 -0.0573403872236762 0.0694118389661689 0.0376685239102571 0.0303078018741274 0.0212552833141453 0.0462418332185398 0.0482421720083093 -0.103074955484339 0.00422279583669438 0.308547503358212 0.33252379619817 0.25777988581923 -0.426985442369841 -0.332759055664654 -0.338057634068878 -0.066282343869979 -0.066282343869979 -0.1322457138926 -0.140801800543615 -0.278790837576923 0.320078147282336 0.0807427280645897 -0.00353146735103078 -0.0381752123895491 -0.0354925457604741 0.0694118389661689 0.306794072255494 0.0960111726080852 -0.20643397399948 -0.103074955484339 -0.486170298296304 0.62679752379586 0.438716518991439 -0.130552502232956 -0.136828456328343 -0.188394392501814 0.0960111726080852 -0.0621503899738938 -0.0259691246520783 -0.34501040449217 -0.484757254485066 -0.484757254485066 -0.142308196108382 0.0916640541385071 -0.837709393755729 -0.272252639738791 -0.058812748548304 0.378691531467326 0.583424755330983 -0.131541491305884 0.306794072255494 0.988598375425264 0.000822999275190546 -0.0378105173835626 -0.0254142186064906 -0.212521076203513 -0.212521076203513 -0.240836027416941 -0.0644529557844558 -0.12617093862919 -0.0884025871262141 -0.852691447284678 0.373587686697283 0.312943651667076 0.30149007068455 0.0905452773321571 0.0096617446723949 -0.134854172728872 -0.279767593927985 -0.212521076203513 0.312901015229615 -0.225760254981424 -0.0961173502499965 0.855913301119764 0.260967759242265 0.867431530581581 0.163682111486742 0.307944029606603 0.583424755330983 0.0524701367240863 -0.236499639851852 -0.237369117221912 -0.128976188331774 -0.0733608906297441 -0.122739990849176 -0.108408482753306 -0.1645737288325 -0.0961173502499965 0.83630945794748 -0.173769983011331 0.438716518991439 0.306794072255494 0.0376685239102571 -0.0354925457604741 0.855913301119764 0.329920967850772 0.329024784725348 -0.315369677926166 0.83630945794748 -0.123452604228013 -0.00163918549653957 -0.113848233836379 0.0576686394533304 -0.0559018830589652 -0.0691035386882451 0.111324288343601 -0.058812748548304 0.0212552833141453 0.148247196411146 0.858457967117799 0.962941926093198 -0.290417715998968 0.0212552833141453 0.000888543742829729 -0.240836027416941 -0.163313049911664 -0.135453648262836 -0.0983656266078204 -0.0884025871262141 0.0212552833141453 0.375850730063829 -0.150433897679314 -0.163313049911664 -0.128976188331774 0.111324288343601 0.333200647428512 -0.179210299083358 0.997163962591123 -0.471357016153533 -0.128976188331774 0.0212552833141453 0.148762972083154 0.437495912124008 -0.0254142186064906 0.111324288343601 -0.291041313014683 -0.0294810435293737 -0.207952345347801 -0.150995779325571 0.000888543742829729 -0.119504380571379 -0.150995779325571 0.0807427280645897 0.00545185101599159 -0.0305931553571404 -0.230380262509414 0.500471021255862 -0.281135719351421 -0.0590466037301468 -0.0613209751262066 0.0942619638530034 -0.287084068763849 -0.299678235461314 0.858457967117799 0.00422279583669438 0.00201120566152158 -0.425864051237226 0.438716518991439 0.00201120566152158 0.00201120566152158 0.855913301119764
0.0271845818682008 -0.0118951795114144 -0.117500271822444 0.0152877495262389 -0.0363808433970843 -0.122848607935392 0.0597599655254821 0.113045548293412 0.0151377467469551 -0.00157423223163132 0.00984099364997168 -0.0868766985659033 -0.0834942707876626 -0.114246846767953 0.0151092115697645 -0.058812748548304 1 -0.0907974503652927 -0.6406412333891 -0.0198510067798417 0.1092052825273 -0.0476517183935566 0.0789374110349628 0.00175541861445708 0.114266075374781 -0.058812748548304 0.101191101775303 0.0816868455188315 -0.00378694837733652 0.0780062947539294 0.0816868455188315 0.0816868455188315 -0.384757638957031 0.588884930897494 -0.0675684386695255 0.610636523642287 0.106936104560332 0.229825474320743 0.610636523642287 -0.0852738511877671 -0.111100544179697 -0.105444184708747 0.069789182172234 -0.128157932898405 -0.0408230009161802 0.0816868455188315 -0.158457049838296 0.151051299140398 -0.0318654354498459 0.116653413532132 0.0816868455188315 0.0816868455188315 0.108566497665863 0.0911007577344534 0.0816868455188315 0.111936928813628 -0.0500167526236353 0.155386400884541 0.157242343713068 -0.0363808433970843 -0.0363808433970843 -0.0259331316931124 -0.17665700653228 0.582414531717227 0.556754466289667 -0.029883518427918 0.103116142668307 -0.0776577287252226 -0.0723260810579095 -0.113707969692143 -0.194422151358484 -0.0849245258637843 -0.0954999155486548 0.0212292773072841 -0.0314360327159615 0.0816868455188315 -0.599577036092423 -0.599577036092423 -0.38188760725683 -0.6684079247404 -0.599577036092423 -0.00526389726583097 -0.388067768223903 -0.599577036092423 0.101534124450363 0.0127389463501725 0.110199782201125 -0.599577036092423 -0.0811404207795092 -0.00876844275675869 0.0303494035442475 -0.194422151358484 -0.117656349953341 -0.194422151358484 -0.115521671577261 0.00754586990154128 0.0128865528303102 -0.118934179216273 -0.115521671577261 -0.119481825539157 -0.119481825539157 0.0303494035442475 0.0303494035442475 0.106866120501577 -0.178701615654963 -0.435216854036192 -0.0845956589636012 -0.384757638957031 0.227780214499803 0.228764791634928 0.113045548293412 -0.38188760725683 0.0935093469047432 -0.38188760725683 -0.143273863496992 -0.388067768223903 -0.6684079247404 0.106866120501577 0.0555880339166804 -0.211071687904584 0.103948569850216 -0.38188760725683 -0.068583148187475 -0.0238604756038911 0.104744394814367 0.0589330792705239 0.0690394731891874 0.120562503226477 -0.0302938952443192 0.00945653853165333 0.0236581849076332 -0.0790203253160431 -0.098121098505943 -0.0120625723059399 -0.0111905386256696 -0.102692908268983 0.069789182172234 0.936602126354158 0.0116071320975546 0.0251765136117291 0.201682739308333 0.000669322040613188 -0.0122084882248712 -0.029883518427918 -0.098121098505943 -0.00526389726583097 -0.098121098505943 -0.104589809987949 -0.00834805852219814 0.00945653853165333 0.000669322040613188 0.0116071320975546 -0.0103119440110024 0.000669322040613188 -0.00526389726583097 0.00923339224207527 0.138057687890992 0.0173217903309713 -0.0103119440110024 0.0240808646833313 -0.00157423223163132 0.000669322040613188 -0.0103119440110024 -0.00157423223163132 0.0841486297247798 -0.0205373114581569 0.00761632503406672 -0.126971686721783 0.0475773290142143 -0.599577036092423 0.138057687890992 -0.276784453127199 -0.599577036092423 -0.660887319339258 0.0130157213751442 -0.0136660707177661 -0.0136660707177661 -0.599577036092423 -0.599577036092423 0.0936136879494795 0.112911146348988 -0.00394396523641076 -0.0790203253160431 -0.0450849613931494 -0.00526389726583097 0.0301267223295093 -0.0119455593837613 0.385435464939256 0.0236581849076332 0.548767335755291 -0.0317798168964345 -0.194422151358484 -0.17665700653228 -0.183214621461907 -0.183214621461907 -0.17665700653228 -0.0317798168964345 -0.194422151358484 -0.12081767483302 0.195236285552639 0.935601654042629 0.228871755232746 0.128899127662249 0.0730316519719015 0.145182993439037 -0.0136660707177661 0.0435342258987259 0.00907698689460695 -0.0385322232510269 0.00560036465982963 -0.0878449864751353 0.906922322853672 -0.0591015914441073 0.0354596441463317 0.0700766387816908 -0.0868025113958749 0.0641785904087155 0.00885274445647929 0.647234375564189 0.0164962140986558 -0.0120625723059399 -0.0136660707177661 -0.0136660707177661 0.113045548293412 0.0841486297247869 -0.0616132559192766 0.0606796299465714 0.0921818695597153 0.0619128874888234 0.0606796299465714 -0.38188760725683 0.106936104560332 0.0254844663466629 0.0451560145914746 -0.503090417875763 0.0721658664288976 0.0606796299465714 -0.117455143326415 0.0757105372495406 0.00934898261608276 0.0929401133325205 0.101191101775303 0.0013749172555014 0.0316550868400206 0.0343495545432067 0.00418801515725168 0.0236581849076332 -0.185731149013058 -0.123451895007686 -0.145269157597058 0.0196886398975728 -0.276784453127199 -0.43881163111708 -0.494092873860781 -0.599577036092423 0.082253045290522 -0.599577036092423 -0.599577036092423 -0.6684079247404 -0.6684079247404 0.0127389463501725 0.0354596441463317 0.227780214499803 -0.0843857882114124 -0.503090417875763 -0.503090417875763 -0.149499901676516 -0.122848607935392 0.0303494035442475 0.0303494035442475 0.085083488309422 0.0303494035442475 -0.108902622480797 0.0303494035442475 0.0427372249002015 -0.117455143326415 -0.03165508684002 -0.0494953533482528 -0.119481825539157 -0.12081767483302 -0.115521671577261 -0.0850673435965333 -0.0776577287252226 -0.0776577287252226 -0.113540144517898 -0.107796359799668 -0.194422151358484 -0.194422151358484 0.00945653853165333 0.00945653853165333 0.00945653853165333 0.00945653853165333 0.00945653853165333 0.0111215880963425 0.0702180955439358 -0.276784453127199 0.113984452785073 -0.599577036092423 0.0435506863613962 -0.660887319339258 -0.6406412333891 0.0301267223295093 0.0803208890969644 -0.503090417875763 0.120562503226477 -0.223094786456793 0.0152877495262389 -0.0238604756038911 -0.503090417875763 -0.139283712019024 -0.135302022559174 0.04308734013329 0.100071734566619 0.0581978818437663 0.0303494035442475 0.085083488309422 -0.00665506040018954 0.0922868098816195 -0.0870363219132822 -0.111100544179697 -0.105888948772369 -0.194422151358484 -0.194422151358484 0.00945653853165333 -0.194422151358484 -0.0692137677733385 0.106323198059538 0.139416576230062 -0.195056298460776 -0.492160475847406 -0.599577036092423 -0.591399827116061 -0.599577036092423 -0.654959847881943 0.0606796299465714 0.0127389463501725 0.0301267223295093 0.0818521035457776 -0.6684079247404 0.0606796299465714 0.0127389463501725 0.0301267223295093 0.0323615881621831 0.0236581849076332 -0.0132369152664426 -0.0120625723059399 0.0405254448118221 -0.322676078659495 -0.503090417875763 -0.0841036556252117 0.582414531717227 0.0254844663466629 0.119081659268598 0.230939670911493 0.23315206114288 -0.102692908268983 -0.0441155683406345 0.069789182172234 0.0893439338118698 0.0544036443705046 -0.087863235378658 0.464265026203801 0.140764802063511 0.0254844663466629 -0.194422151358484 -0.0287003429716647 0.0816868455188315 0.069789182172234 0.982371606647564 -0.0376635032168747 -0.0363808433970843 -0.0328065186481897 -0.0363808433970843 -0.0850673435965333 0.571812934500848 0.010334317568708 -0.0659798933968289 -0.0845202884350331 0.986706069946574 1 0.139416576230062 0.122018306595798 0.233609665053124 -0.11959772794305 0.0584885327936468 -0.0723260810579095 0.0196886398975728 -0.1497253281491 0.0631245011573043 -0.0649113045526492 -0.113540144517898 0.0816868455188315 0.0301267223295093 0.0757105372495406 0.0244516908525337 -0.194422151358484 0.0975415695271353 0.0513925986102413 0.0524153301510184 -0.0120625723059399 -0.00526389726583097 0.000353173635585571 0.0948185081386425 0.000353173635585571 0.0948185081386425 0.000353173635585571 0.0553410133631583 0.00388218725164584 0.201097879120454 0.00560036465982963 -0.00526389726583097 -0.6684079247404 0.0354596441463317 0.0291552171790756 0.0251765136117291 0.0251765136117291 0.930856002238453 0.0513925986102413 -0.0120625723059399 -0.0363808433970843 0.0757105372495406 0.0013749172555014 0.0013749172555014 0.0816868455188315 -0.0837115040154174 -0.0803178318643374 -0.194422151358484 -0.116854631557305 -0.194422151358484 -0.108916825007755 0.110985846142974 0.0597599655254821 0.125500375949207 0.094194134922822 0.153073631932748 0.0264805194066115 0.109407635388284 -0.0570568787468496 -0.0328065186481897 -0.0323741628521615 -0.0376635032168747 0.610636523642287 0.582414531717227 0.0254844663466629 -0.0242724142310752 -0.0242724142310752 0.136832535543807 0.0929401133325205 0.0812107229362894 0.0795530558200625 0.095214218323649 0.0589330792705239 0.119177297344721 0.137486116469373 0.0816868455188315 0.0669116279023468 0.0809884243384011 0.0013749172555014 0.0816868455188315 -0.00526389726583097 0.0181839978089376 0.0152877495262389 -0.6684079247404 -0.17665700653228 -0.503090417875763 0.0757105372495406 -0.0303232497450586 0.0816868455188315 0.135307422693945 -0.164279765464282 0.13668801133419 -0.17665700653228 -0.501544692496031 -0.0103119440110024 -0.494092873860781 -0.0324071372113762 0.0816868455188315 0.0816868455188315 0.0803178318643374 -0.00157423223163132 0.0816868455188315 0.0816868455188315 0.000669322040613188 0.000669322040613188 0.000669322040613188 0.000669322040613188 0.106936104560332 0.0153767267710142 -0.0103119440110024 -0.0103119440110024 0.0783494035432667 0.0975415695271353 0.0948185081386425 0.0643157015459523 -0.597834420516739 0.610589477002896 0.604263936580535 0.582414531717227 0.0277932553207677 -0.0829059179007767 0.122018306595798 -0.0806088004143791 0.0795530558200625 -0.0645743950052701 0.0291046588709002 -0.0858788275761103 -0.0886034596523554 -0.0853979968634674 0.0215251859710386 0.0215251859710386 -0.0328065186481897 -0.0688327827909503 0.0420938470555414 0.0544036443705046 -0.599577036092423 0.0586675574324227 0.862823773358904 0.935601654042629 -0.597834420516739 -0.0513925986102412 -0.0851232799736252 -0.0897677872258941 0.122018306595798 -0.0275502840073358 0.0730316519719015 0.069789182172234 0.0921818695597153 -0.0473125519664797 0.0297821010781279 -0.0851232799736252 0.902104493997309 -0.005172720261619 0.111936928813628 -0.0209558382420789 -0.0209558382420789 -0.0328065186481897 -0.0949981322656012 -0.00035317363558552 0.0326183270974265 1 0.105665794634383 -0.111100544179697 0.020476559400262 -0.0513925986102412 -0.0505656848602243 -0.0819794102304295 0.892380711341939 0.139416576230062 0.00945653853165333 0.00945653853165333 -0.164279765464282 -0.0208048064283122 0.0251765136117291 0.113045548293412 0.0013749172555014 0.119234664057999 0.0824436897233846 0.105945132939281 -0.0120625723059399 0.571812934500848 -0.0310108433767433 -0.0317798168964345 0.00945653853165333 0.090523697680767 0.0156517229726914 -0.0103119440110024 0.000353173635585571 0.201097879120454 -0.00660415479640536 -0.061155709133052 0.113796882820597 -0.111100544179697 -0.388067768223903 -0.17665700653228 -0.174161829296014 0.0301267223295093 0.0303494035442475 -0.00643873331030526 0.0548763935171657 -0.0132369152664426 -0.0103119440110024 0.00560036465982963 -0.0679719626429259 0.069789182172234 -0.0513925986102412 0.610589477002896 0.935601654042629 0.000353173635585571 0.0745802236464942 0.0686443056954961 -0.00128746933236009 0.00560036465982963 0.0213672606980614 -0.0708251716463511 0.0152877495262389 0.11454683040592 -0.0188980126301507 0.0160832817460274 0.0254844663466629 1 0.582414531717227 -0.571934122499031 0.00907698689460695 -0.0220066480285529 0.0757105372495406 0.582414531717227 -0.503090417875763 -0.164279765464282 0.0816868455188315 0.0975415695271353 -0.0852738511877671 0.113045548293412 0.582414531717227 0.111201591063356 -0.0671874348911085 0.0816868455188315 0.0301267223295093 0.0254844663466629 0.0831196900173279 0.106373700315709 -0.0568067237615483 0.0264805194066115 0.0301267223295093 0.582414531717227 0.227914839659763 0.0712262371496696 0.139416576230062 0.0254844663466629 -0.00902683711021258 0.647234375564189 -0.00157423223163132 0.106323198059538 -0.503090417875763 0.0244516908525337 0.106323198059538 -0.599577036092423 0.10710637640699 0.0594233730322884 -0.194422151358484 -0.161471668176035 -0.119481825539157 -0.0177156421399661 -0.0161690679295253 -0.0240383666617263 -0.0260525242816742 -0.0776577287252226 0.00907698689460695 -0.0806088004143791 -0.0764607697736253 -0.0872331611105981 0.069789182172234 -0.0764607697736253 -0.0764607697736253 0.000353173635585571
-0.159397202465821 -0.162050689924031 0.30250122016046 -0.0604432359345581 0.287879017946647 -0.10160620920794 -0.106567564998212 0.023966211994674 -0.143837303412307 -0.165766683468046 -0.121728475240642 0.0562388005364108 -0.369123223836409 -0.103123853329402 -0.126733931128179 -0.221075405883931 -0.0907974503652927 1 0.0445467153513403 0.265819637958736 0.0790475229986575 0.522828455091731 0.227067624305662 -0.26602798243895 -0.303901211672708 -0.221075405883931 0.0393530020140306 0.236016192505104 0.228094430886085 0.0651698217344628 0.236016192505104 0.236016192505104 0.0325410308334467 -0.156917280659996 -0.0587942950609452 -0.16371799317898 0.229736494304297 -0.0852645994965528 -0.16371799317898 -0.055855472513965 0.122268465380103 -0.00383775456541951 -0.112734476091841 0.337618940894334 0.279170747869078 0.236016192505104 0.0795571241794817 -0.0736940368430423 0.55478485561681 0.228766221997335 0.226573887673605 0.236016192505104 -0.114828195722885 -0.274534488098306 0.236016192505104 0.0767986710196918 0.275319969907073 -0.288107596194278 0.000512288621582686 0.287879017946647 0.287879017946647 -0.212015835035606 0.555017211630534 -0.147872618075787 -0.149548243311638 0.119614986534176 -0.224111696900066 0.392502675633443 0.302482758382013 0.126060232388403 0.5337101224473 -0.0358779957572897 -0.0782640502008227 -0.349910812196692 0.28827112770952 0.236016192505104 -0.0490334943592734 -0.0490334943592734 0.145647439913688 -0.0740640507957194 -0.0490334943592734 -0.502877415353517 0.137240666915632 -0.0490334943592734 -0.0901774660422982 -0.0658881317435538 0.0236929111264461 -0.0490334943592734 0.371650860352267 0.352806810542566 -0.217268317860247 0.5337101224473 0.305693481901614 0.5337101224473 0.307356136636451 -0.0810176497965638 -0.233724295865752 0.307107403378675 0.307356136636451 0.299173494033918 0.299173494033918 -0.217268317860247 -0.217268317860247 -0.0594627638472383 -0.0151704111924383 0.133943526796847 0.0225910561749338 0.0325410308334467 -0.0900065268247543 -0.0927741115566134 0.023966211994674 0.145647439913688 -0.0549928299946239 0.145647439913688 0.0362372944724625 0.137240666915632 -0.0740640507957194 -0.0594627638472383 -0.108294590393761 0.204029350242992 -0.0916269247070027 0.145647439913688 -0.0570708766623814 -0.0323713324107525 -0.0894242133030399 0.0564572734603901 -0.11834072298117 -0.0361622241702717 -0.240565986008498 -0.103148236437142 -0.365234574328742 -0.390087582005997 -0.0680742463169058 -0.480285289145524 -0.250814342252026 -0.0673005270438813 -0.112734476091841 -0.0891547860873081 -0.10579272719868 -0.366656644907889 -0.0503903269667945 -0.168071337917029 0.112579956699822 0.119614986534176 -0.0680742463169058 -0.502877415353517 -0.0680742463169058 -0.412892189464524 -0.209057624244591 -0.103148236437142 -0.168071337917029 -0.0975739864110521 -0.205121798935208 -0.168071337917029 -0.502877415353517 -0.308995395426617 0.115587543301852 -0.164451962308072 -0.205121798935208 0.0145718087486561 -0.165766683468046 -0.168071337917029 -0.205121798935208 -0.165766683468046 -0.142256884689973 -0.0802927778588566 -0.0919531069332155 -0.102715713540795 -0.0891562703631299 -0.0490334943592734 0.109613138760413 -0.0304977626156523 -0.0490334943592734 -0.0570708766623814 -0.0778592928693432 -0.16262625276095 -0.16262625276095 -0.0490334943592734 -0.0490334943592734 -0.0406832017266256 -0.00186376627687698 -0.0241649487385859 -0.390087582005997 -0.492221420471872 -0.502877415353517 0.012442038601056 -0.509757237874668 -0.0045516016078595 -0.365234574328742 -0.161934776905414 0.374116335841216 0.5337101224473 0.555017211630534 0.5855190396821 0.5855190396821 0.555017211630534 0.374116335841216 0.5337101224473 0.31382216771493 -0.0574502516320994 -0.107645659342164 -0.0924105890114876 -0.111881690933315 -0.154162760399741 -0.0701792662759468 -0.16262625276095 -0.0463877523487964 -0.222500243806612 -0.348690735428537 -0.226736435280641 -0.0550180042512714 -0.0940355849030694 -0.113474769632001 -0.0767423086011465 -0.155348346115953 -0.0578440149971668 0.0502982391257685 0.601935304174158 -0.084601953040349 0.595955760710907 -0.480285289145524 -0.16262625276095 -0.16262625276095 0.023966211994674 -0.101886424353671 -0.0700838345909444 0.0742557973080105 -0.0572684161961544 0.024438605121061 0.0742557973080105 0.145647439913688 0.229736494304297 0.000788453075145109 -0.0392131265418198 -0.112780096068007 -0.100874241984096 0.0742557973080105 -0.0758116798178991 0.0649134054302566 -0.231827462446874 -0.275899640726425 0.0393530020140306 0.224359534670999 0.089156270363129 0.223232370005495 -0.0241649487385859 -0.365234574328742 0.582675244304166 0.363954558530654 0.318135476303635 0.0206298051621328 -0.0304977626156523 -0.00995352787631924 -0.0358760642787656 -0.0490334943592734 -0.0764456649371933 -0.0490334943592734 -0.0559487130935641 -0.0740640507957194 -0.0740640507957194 -0.0658881317435538 -0.0767423086011465 -0.0900065268247543 -0.0784612858975282 -0.112780096068007 -0.112780096068007 -0.0549824674279699 -0.10160620920794 -0.217268317860247 -0.217268317860247 -0.105039012515251 -0.217268317860247 -0.086548198428648 -0.217268317860247 -0.103457692283348 -0.0814172324120878 -0.0603334353950242 -0.104542146387159 0.299173494033918 0.31382216771493 0.307356136636451 0.37812811606395 0.392502675633443 0.392502675633443 -0.0736338556418574 -0.0720058531076063 0.5337101224473 0.5337101224473 -0.103148236437142 -0.103148236437142 -0.103148236437142 -0.103148236437142 -0.103148236437142 -0.231873978002737 -0.0935889990709045 -0.0304977626156523 0.0306181734609541 -0.0490334943592734 -0.0443634870628045 -0.0570708766623814 0.0445467153513403 0.012442038601056 -0.0973919760349794 -0.112780096068007 -0.0458473816821895 0.0971965335332181 -0.0604432359345581 -0.0323713324107525 -0.112780096068007 -0.0720058531076063 -0.0758116798178991 -0.106983040056679 -0.228606945678526 -0.129271366282477 -0.217268317860247 -0.105039012515251 -0.16262625276095 0.184987652135921 0.380309883192939 0.125464393343128 -0.0752645911636092 0.5337101224473 0.5337101224473 -0.103148236437142 0.5337101224473 -0.204509393846433 0.334791499190661 0.11246878027292 -0.00209515860238176 -0.0378547267174655 -0.0490334943592734 -0.0533748825803541 -0.0490334943592734 -0.059808125147626 0.0742557973080105 -0.0658881317435538 0.012442038601056 -0.138960987757072 -0.0740640507957194 0.0742557973080105 -0.0658881317435538 0.012442038601056 0.0177450695372805 -0.365234574328742 -0.249726665170028 -0.480285289145524 -0.297834587060808 0.209933637101611 -0.112780096068007 0.743188911069793 -0.147872618075787 0.000788453075145109 -0.00376067497878343 -0.0859295057927159 -0.0832132631690121 -0.0715691612935293 0.273940694883731 -0.112734476091841 -0.170862730288192 -0.109206953797337 0.375978383833659 0.109969898191416 0.109355116055216 0.000788453075145109 0.5337101224473 0.434582861827553 0.236016192505104 -0.112734476091841 -0.10190759789596 0.292372844659028 0.287879017946647 0.285941912611695 0.287879017946647 0.371511541655663 -0.170582304392596 0.00731615479749406 0.290891447706989 -0.0417004375108059 -0.0981900000464819 -0.0907974503652927 0.11246878027292 0.0175537498905583 -0.0352392867293536 0.185585987114858 -0.0917821737066079 0.301336135010208 0.0206298051621328 0.0556891026705266 -0.10671468937303 -0.056379476616445 -0.0736338556418574 0.236016192505104 0.012442038601056 0.0649134054302566 -0.142256884689973 0.5337101224473 -0.0489041337969529 -0.282635913870942 -0.129271366282477 -0.480285289145524 -0.502877415353517 -0.217444480917886 -0.0526560274966491 -0.217444480917886 -0.0526560274966491 -0.217444480917886 -0.101320857994461 -0.224881299966046 -0.0473481470400022 -0.226736435280641 -0.502877415353517 -0.0740640507957194 -0.0767423086011465 0.579294525616962 -0.366656644907889 -0.366656644907889 -0.103915149976136 -0.282635913870942 -0.480285289145524 0.287879017946647 0.0649134054302566 0.224359534670999 0.224359534670999 0.236016192505104 0.415050521059913 -0.232632578556771 0.5337101224473 0.313914015723234 0.5337101224473 0.119095880804815 -0.293657875042519 -0.106567564998212 -0.0428746360552655 -0.290007957351306 -0.253147978364066 0.389281743449418 0.219638958028704 -0.112191941131742 0.292794870282265 0.30478935878347 0.292372844659028 -0.16371799317898 -0.147872618075787 0.000788453075145109 0.112719946597921 0.112719946597921 -0.200089707601614 -0.275899640726425 -0.0997787952955939 -0.0970595950784571 0.0654378940583616 0.0564572734603901 0.228161832254048 0.139167517048873 0.236016192505104 -0.119010636885798 -0.113011122825281 0.224359534670999 0.236016192505104 -0.502877415353517 -0.365380807550334 -0.0604432359345581 -0.0740640507957194 0.555017211630534 -0.112780096068007 0.0684994060748958 -0.219421954962009 0.236016192505104 0.112319311511124 0.570153302168261 0.109173211127157 0.555017211630534 -0.016124897605325 -0.205121798935208 -0.0358760642787656 -0.217758916981248 0.236016192505104 0.236016192505104 0.23046752914467 -0.165766683468046 0.236016192505104 0.236016192505104 -0.168071337917029 -0.168071337917029 -0.168071337917029 -0.168071337917029 0.229736494304297 -0.171280664190644 -0.205121798935208 -0.205121798935208 -0.0704946187818152 -0.0489041337969529 -0.0526560274966491 0.0700323528828254 -0.038940360092769 -0.187081506206654 -0.195679207387543 -0.147872618075787 0.0139531228539547 -0.0654720726107828 0.0175537498905583 -0.098565164586068 -0.0970595950784571 0.297019177832464 0.214498794947817 -0.0437391300292783 0.724753010237848 0.655300818868969 0.0168468026386264 0.0168468026386264 0.292794870282265 0.271888935620881 -0.299407877124729 -0.109206953797337 -0.0490334943592734 -0.468024510050147 -0.119915077169781 -0.107645659342164 -0.038940360092769 0.282635913870942 -0.368322685308999 0.266853833268542 0.0175537498905583 0.42562903642832 -0.154162760399741 -0.112734476091841 -0.0572684161961544 -0.149588882017126 0.569438085528846 -0.368322685308999 -0.0557158377763307 -0.0926662771821079 0.0767986710196918 0.438621670314231 0.438621670314231 0.285941912611695 -0.40044825348238 0.226221965846862 0.226628871947172 -0.0907974503652927 -0.0643163445352364 0.125464393343128 0.0083558187058442 0.282635913870942 -0.223010404312728 -0.0956074439569938 -0.0868050999340834 0.11246878027292 -0.103148236437142 -0.103148236437142 0.570153302168261 0.428063194883229 -0.366656644907889 0.023966211994674 0.224359534670999 -0.0557946085595952 -0.107450934040418 -0.164195632590998 -0.480285289145524 -0.170582304392596 0.29126223009276 0.374116335841216 -0.103148236437142 -0.283644077232492 0.226690976154982 -0.205121798935208 -0.217444480917886 -0.0522205796440381 -0.213813544391951 -0.110706121421434 -0.286355253110857 0.125464393343128 0.137240666915632 0.555017211630534 0.557922444498832 0.012442038601056 -0.217268317860247 -0.209032493524164 -0.129048432841678 -0.249726665170028 -0.205121798935208 -0.226736435280641 -0.202601405137641 -0.112734476091841 0.282635913870942 -0.187081506206654 -0.107645659342164 -0.217444480917886 -0.167626379927044 -0.164527811623935 0.0951494876291279 -0.226736435280641 -0.119072852563028 -0.0571506453532741 -0.0604432359345581 -0.200415278665246 0.433137117110745 0.0262992638622872 0.000788453075145109 -0.0907974503652927 -0.147872618075787 -0.0965627248921707 -0.222500243806612 -0.208216082530561 0.0649134054302566 -0.147872618075787 -0.112780096068007 0.570153302168261 0.236016192505104 -0.0608324740003131 -0.055855472513965 0.023966211994674 -0.147872618075787 -0.194001204309958 0.287472669874267 0.236016192505104 0.012442038601056 0.000788453075145109 -0.167703841793403 -0.209106258879386 -0.221018837650104 0.389281743449418 0.012442038601056 -0.147872618075787 -0.0896907431454631 -0.115091902078791 0.11246878027292 0.000788453075145109 0.108924191123368 -0.084601953040349 -0.165766683468046 0.334791499190661 -0.112780096068007 -0.142256884689973 0.334791499190661 -0.0490334943592734 -0.0541007336572169 -0.0465311075492657 0.5337101224473 0.159964930278732 0.299173494033918 0.430488408592297 0.428930910646213 -0.51559187898925 0.711848626791044 0.392502675633443 -0.222500243806612 -0.098565164586068 -0.092556046888818 -0.0412701702435743 -0.112734476091841 -0.092556046888818 -0.092556046888818 -0.217444480917886
0.000605299857189975 0.0225589168356147 -0.032529556467336 -0.00531177315722071 0.0595487483697974 0.133669169012154 0.0332621240668394 0.0447567526916126 -0.056001770989863 0.0204153846214891 -0.0327025272672925 -0.000802639320504069 0.0723410856111704 0.12320073566421 -0.0368013805802416 0.0369758543906016 -0.6406412333891 0.0445467153513403 1 0.0483399054970336 -0.00637790401559129 0.0863812997150279 0.00972836861066703 0.0141380781234188 0.0363422345540606 0.0369758543906016 0.0448654219901468 0.0058392208493782 -0.00887441582391337 0.0178016345208353 0.0058392208493782 0.0058392208493782 0.35288058291982 0.0764135045536249 0.15682474300788 -0.134250452448084 0.00136655776226549 -0.197740384117657 -0.134250452448084 0.154630481695253 -0.0156052073296186 0.197673770354081 0.0272198575141862 0.0504310761172289 0.0647165177498076 0.0058392208493782 0.0813496291851661 -0.074277175950082 0.0484976921439342 -0.000276595065050227 0.0058392208493782 0.0058392208493782 0.00679412795654857 0.0591221232487757 0.0058392208493782 -0.0128355206044149 0.0675866037247483 -0.0136042211389075 0.0579610411656726 0.0595487483697974 0.0595487483697974 0.0223647248300735 0.0502118869332673 0.0755739077983338 0.0780707425517259 0.00707205234521827 0.0598301458851173 -0.0494406808008127 0.0764585353267871 -0.00869970585603027 0.0653409571891967 -0.00244639566768789 0.0626040272368296 -0.00614961174720191 0.0535350574289917 0.0058392208493782 0.668358976005991 0.668358976005991 -0.0425260830107195 0.744246428465528 0.668358976005991 0.04338356541962 -0.0406712686258541 0.668358976005991 -0.0911878254547022 -0.000392588243997471 -0.0989704550947807 0.668358976005991 -0.0728504202795599 -0.0360347872408899 0.027153178355521 0.0653409571891967 -0.0259236527381741 0.0653409571891967 -0.0342901274532281 -0.0161438363327268 0.025161283691034 -0.0253304285151534 -0.0342901274532281 -0.0307619146074587 -0.0307619146074587 0.027153178355521 0.027153178355521 -0.0567382220825171 -0.110878457203529 0.0821774598635238 0.127225089632362 0.35288058291982 -0.194399408574302 -0.195399404693218 0.0447567526916126 -0.0425260830107195 0.120389342620477 -0.0425260830107195 0.0804012480567074 -0.0406712686258541 0.744246428465528 -0.0567382220825171 0.0367234091561179 0.0131610528614758 -0.0933562395409403 -0.0425260830107195 0.0959990420239419 0.0165804892881081 -0.094070970162948 0.108850690829461 -0.0628684573464269 -0.111515742293121 -0.022658217447479 -0.0123750100249618 -0.0172690950126989 0.0745134321298353 0.0863686307645542 0.0433577441867539 0.0224939694501972 0.123338743244974 0.0272198575141862 -0.598370468800819 -0.0145106987081189 -0.0186136737401485 -0.181131324358496 0.0180732838350636 -0.0151365170477483 0.00707205234521827 0.0863686307645542 0.04338356541962 0.0863686307645542 0.0857967773559323 0.0436791977210104 -0.0123750100249618 0.0180732838350636 -0.0145106987081189 0.0440562691533906 0.0180732838350636 0.04338356541962 0.0176340944503637 -0.103056594893517 0.00171234793841581 0.0440562691533906 0.0657603353945307 0.0204153846214891 0.0180732838350636 0.0440562691533906 0.0204153846214891 -0.0713937105546265 -0.0429684357625029 -0.0366931807221321 0.143459115667206 -0.0473642296522314 0.668358976005991 -0.103056594893517 0.363793430856203 0.668358976005991 0.736563881787355 -0.0865315613126121 0.0242016510621035 0.0242016510621035 0.668358976005991 0.668358976005991 -0.162404745014114 0.0447345405128847 -0.0771101141175544 0.0745134321298353 0.0771373031410236 0.04338356541962 -0.0123125472620009 0.0499572270504647 -0.346159698438286 -0.0172690950126989 -0.0356365508119867 0.0138707668923433 0.0653409571891967 0.0502118869332673 0.0254748989573605 0.0254748989573605 0.0502118869332673 0.0138707668923433 0.0653409571891967 -0.0301014583773512 -0.175341762444625 -0.564323856134205 -0.196789333292016 -0.0682657303420321 -0.0296501320462943 -0.0688083228462271 0.0242016510621035 -0.0274611864826745 0.0174519497066876 0.0227273661859881 0.0160993514554818 0.0388700271151484 -0.585891027772672 0.0574170045796665 -0.0755739077983349 -0.0242462391163375 0.121432640363869 -0.0158578552525961 0.0153745248323466 -0.40321615537169 0.00678985991061798 0.0433577441867539 0.0242016510621035 0.0242016510621035 0.0447567526916126 -0.0755739077983349 0.0552800874502078 0.467630949486058 0.122703782706549 -0.055603981501683 0.467630949486058 -0.0425260830107195 0.00136655776226549 0.0299038779741591 -0.0295514908973877 0.566318962171627 -0.0487348880990546 0.467630949486058 0.0943584640518349 0.017916623146959 0.0285391880610126 0.0576376767927855 0.0448654219901468 -0.0134354544513019 -0.0561568913618166 0.119544082084566 -0.0830168477280999 -0.0172690950126989 0.0172858655578431 0.0227217400822643 0.0606175308689397 -0.0819601759050604 0.363793430856203 0.490650888452131 0.551997528784269 0.668358976005991 -0.0738714828898409 0.668358976005991 0.668358976005991 0.744246428465528 0.744246428465528 -0.000392588243997471 -0.0755739077983349 -0.194399408574302 -0.0510441581109793 0.566318962171627 0.566318962171627 0.170325443820277 0.133669169012154 0.027153178355521 0.027153178355521 -0.0764135045536309 0.027153178355521 0.114798012045825 0.027153178355521 -0.0627655310660979 0.10964031313054 -0.0473642296522314 0.0876612830669978 -0.0307619146074587 -0.0301014583773512 -0.0342901274532281 -0.0696358974897259 -0.0494406808008127 -0.0494406808008127 0.0907201874461371 0.0827298641624331 0.0653409571891967 0.0653409571891967 -0.0123750100249618 -0.0123750100249618 -0.0123750100249618 -0.0123750100249618 -0.0123750100249618 0.0268475927636337 -0.0713480503741679 0.363793430856203 -0.102369468800575 0.668358976005991 -0.0618767884575363 0.736563881787355 1 -0.0123125472620009 -0.0721362128741445 0.566318962171627 -0.111515742293121 -0.0398755530925161 -0.00531177315722071 0.0165804892881081 0.566318962171627 0.133377779701878 0.129608176163352 0.115128265998469 0.0628000451663601 -0.0644324688914175 0.027153178355521 -0.0764135045536309 0.01628031229986 -0.0828828096643571 -0.0680133144361995 -0.0156052073296186 0.0686864629613625 0.0653409571891967 0.0653409571891967 -0.0123750100249618 0.0653409571891967 0.001194840803249 -0.0673849920397008 -0.104222140713063 -0.109370072959456 0.550709107607254 0.668358976005991 0.659995288674107 0.668358976005991 0.729968744667063 0.467630949486058 -0.000392588243997471 -0.0123125472620009 -0.0423386837263248 0.744246428465528 0.467630949486058 -0.000392588243997471 -0.0123125472620009 -0.0168930851128148 -0.0172690950126989 0.0246769207125 0.0433577441867539 -0.0564814648108684 -0.0515325873742535 0.566318962171627 0.0619177404615584 0.0755739077983338 0.0299038779741591 -0.115470001512786 -0.198828310463103 -0.200458714923038 0.146817619712595 0.0675866037247483 0.0272198575141862 0.060604929656533 0.0318124769821185 -0.0591090674488284 -0.419712111140124 -0.105381205312057 0.0299038779741591 0.0653409571891967 0.0348986977158089 0.0058392208493782 0.0272198575141862 -0.626990947463085 0.0541990165478831 0.0595487483697974 0.0480211971106083 0.0595487483697974 -0.0696358974897259 -0.0391955526281839 0.0864362249392861 0.0492230030734745 0.00288380135541882 -0.630353388127245 -0.6406412333891 -0.104222140713063 0.0403300622269287 -0.209018518804263 0.0925004707280288 0.0334504822624296 0.0764585353267871 -0.0819601759050604 0.147654987379835 -0.0566921320748828 0.15384076026824 0.0756094365955653 0.0058392208493782 -0.0123125472620009 0.017916623146959 -0.0713937105546265 0.0653409571891967 0.130999589117285 -0.0661528343907785 -0.0582425824674525 0.0433577441867539 0.04338356541962 0.0119090044874161 0.128655265814753 0.0119090044874161 0.128655265814753 0.0119090044874161 -0.0219600719908933 0.0176616952570232 -0.180606061260828 0.0160993514554818 0.04338356541962 0.744246428465528 -0.0755739077983349 -0.00445241558292059 -0.0186136737401485 -0.0186136737401485 -0.55682886426234 -0.0661528343907785 0.0433577441867539 0.0595487483697974 0.017916623146959 -0.0134354544513019 -0.0134354544513019 0.0058392208493782 0.0737967412924679 -0.00777932010506585 0.0653409571891967 -0.0335925291994257 0.0653409571891967 0.0514040272751911 0.0625467245281678 0.0332621240668394 -0.0268864351887859 0.0567251336383694 -0.0687474944897601 0.0438525954508258 -0.00271985480883533 0.0557115392189965 0.0480211971106083 0.0487873458678215 0.0541990165478831 -0.134250452448084 0.0755739077983338 0.0299038779741591 0.000635372705034364 0.000635372705034364 -0.045789883373744 0.0576376767927855 0.000979960143418108 0.00261222512479137 -0.069442126799574 0.108850690829461 -0.00472587905994258 -0.0555392198960199 0.0058392208493782 0.0299332781293732 0.0175769363960942 -0.0134354544513019 0.0058392208493782 0.04338356541962 -0.0104007870467533 -0.00531177315722071 0.744246428465528 0.0502118869332673 0.566318962171627 0.017916623146959 0.0531015334609845 0.0058392208493782 -0.112351375416509 0.0396774273283368 -0.113536354577771 0.0502118869332673 0.560274635150902 0.0440562691533906 0.551997528784269 0.0551935006403251 0.0058392208493782 0.0058392208493782 0.00777932010506561 0.0204153846214891 0.0058392208493782 0.0058392208493782 0.0180732838350636 0.0180732838350636 0.0180732838350636 0.0180732838350636 0.00136655776226549 0.00576122476309944 0.0440562691533906 0.0440562691533906 -0.0703656211491366 0.130999589117285 0.128655265814753 0.0957366662759737 0.667148975411436 -0.0188803896773365 -0.00735949129770507 0.0755739077983338 0.0345554773083734 0.111128432420385 0.0403300622269287 0.113070432059462 0.00261222512479137 0.0478898849018728 0.0671970308954222 -0.002848730303765 0.0453827685947535 0.034859357058574 -0.0834413596035863 -0.0834413596035863 0.0480211971106083 0.0886612637325935 -0.0578792486614038 0.0318124769821185 0.668358976005991 0.00567428590601199 -0.543698057612141 -0.564323856134205 0.667148975411436 0.0661528343907789 0.073853346203946 0.07167171920361 0.0403300622269287 0.0279943107466122 -0.0296501320462943 0.0272198575141862 0.122703782706549 0.0732233598246351 -0.0511760324201744 0.073853346203946 -0.517262952386357 0.0456308932259986 -0.0128355206044149 0.0331700177595766 0.0331700177595766 0.0480211971106083 0.0903612526360257 -0.0119090044874159 0.121540139314052 -0.6406412333891 -0.0541241859835989 -0.0156052073296186 -0.0148091058476183 0.0661528343907789 0.0285391880610126 0.114225641211001 -0.596921292781199 -0.104222140713063 -0.0123750100249618 -0.0123750100249618 0.0396774273283368 0.00261889156821306 -0.0186136737401485 0.0447567526916126 -0.0134354544513019 -0.0807082193766038 0.00127949153176295 0.0364833156507565 0.0433577441867539 -0.0391955526281839 0.0461704842390159 0.0138707668923433 -0.0123750100249618 0.0596511292122117 0.119752424695334 0.0440562691533906 0.0119090044874161 -0.180606061260828 0.0180516893978614 0.0591308727846138 0.0292587062708931 -0.0156052073296186 -0.0406712686258541 0.0502118869332673 0.0480872876825333 -0.0123125472620009 0.027153178355521 0.041684028930412 -0.0431882684818291 0.0246769207125 0.0440562691533906 0.0160993514554818 0.00507587041182986 0.0272198575141862 0.0661528343907789 -0.0188803896773365 -0.564323856134205 0.0119090044874161 0.0718444051626518 0.0761704845503114 -0.020785821891254 0.0160993514554818 -0.0627655310660979 0.0518616460958109 -0.00531177315722071 -0.0754711155065393 0.00228791704413585 -0.0781948939888932 0.0299038779741591 -0.6406412333891 0.0755739077983338 0.621707721830649 0.0174519497066876 0.0176696801314683 0.017916623146959 0.0755739077983338 0.566318962171627 0.0396774273283368 0.0058392208493782 0.109919927730735 0.154630481695253 0.0447567526916126 0.0755739077983338 -0.0428502962615028 0.086782052469405 0.0058392208493782 -0.0123125472620009 0.0299038779741591 0.0655008527018983 -0.0877317997708375 0.0352503278136766 0.0438525954508258 -0.0123125472620009 0.0755739077983338 -0.195834005703162 0.0258614468078616 -0.104222140713063 0.0299038779741591 -0.0207523052231873 -0.40321615537169 0.0204153846214891 -0.0673849920397008 0.566318962171627 -0.0713937105546265 -0.0673849920397008 0.668358976005991 -0.0544522581724688 -0.0501951288855892 0.0653409571891967 0.10540781552968 -0.0307619146074587 0.00633144441093121 0.00498438296599468 0.0526075361617729 0.050167175818685 -0.0494406808008127 0.0174519497066876 0.113070432059462 0.10956584522648 -0.00132181061259841 0.0272198575141862 0.10956584522648 0.10956584522648 0.0119090044874161
0.00381645474635184 0.330269403190943 0.308922548298806 -0.217151044768914 0.0496973626946213 0.177436969705208 0.118149083196935 0.00709089949498335 0.14903927003754 0.256497108542974 0.0895968593433913 -0.608166642373861 -0.0722001668711878 0.175672945415348 0.0923907395702199 0.262189416265221 -0.0198510067798417 0.265819637958736 0.0483399054970336 1 0.449551140576756 0.247832654842393 0.259777013784019 0.169521279039308 -0.301041564087528 0.262189416265221 0.0682178684083667 0.261896367801379 -0.34483955473918 0.400038188627894 0.261896367801379 0.261896367801379 -0.0573280481516264 -0.0257224340615396 0.196080697519722 0.00569506279309617 0.297057215498604 0.173269462481433 0.00569506279309617 0.159415900338001 0.50934096265777 0.132300547650472 0.672713959862029 0.425799522915092 0.957479427781578 0.261896367801379 0.600369125750239 -0.598636441931954 0.261077025868552 0.292780983657527 0.260908207186636 0.261896367801379 -0.507919915956575 -0.242517955134495 0.261896367801379 0.448512578671577 0.94795714563515 -0.337385384925921 0.0726190932487993 0.0496973626946213 0.0496973626946213 0.298749540039919 0.291708533952807 -0.0197659572059113 -0.0369236769201148 -0.12974368835632 -0.126964608943314 0.360208991926 0.834434879067408 0.516860926051476 0.28416063834339 -0.475714940620276 0.176279462959495 -0.797081431578806 0.0518712556011782 0.261896367801379 0.00934541754270623 0.00934541754270623 0.108146761939134 0.0133612828731913 0.00934541754270623 -0.0959701866150139 0.10460738200686 0.00934541754270623 0.0427620017304692 -0.228821693535341 0.0887644444336128 0.00934541754270623 0.337735352702761 0.347727435296189 -0.432108213838194 0.28416063834339 0.303008562782252 0.28416063834339 0.301488341281055 -0.268173257905947 0.36146818833163 0.297239453317635 0.301488341281055 0.30826696421738 0.30826696421738 -0.432108213838194 -0.432108213838194 -0.01271200846893 0.190403777126275 0.0460691990462743 -0.129893246961515 -0.0614487533278574 0.172930895129096 0.175552758896477 0.00709089949498335 0.108146761939134 -0.147353071952898 0.108146761939134 -0.067696008849121 0.10460738200686 0.0133612828731913 -0.01271200846893 -0.0267231830832961 0.0295819543781882 0.182084906011162 0.108146761939134 -0.102022796872325 0.113994652992125 0.183478938791095 0.074026474349984 -0.259363256119413 -0.00275253376697303 -0.576038466146279 0.262132372007982 -0.804370900265534 -0.0734407474967978 0.17209857686147 -0.0919194285137382 0.144196730145531 0.0721242583320932 0.672713959862029 -0.0613426444561959 0.2538013955038 -0.807261512758072 0.147522918711427 0.25762883638991 -0.113437645550546 -0.12974368835632 0.17209857686147 -0.0959701866150139 0.17209857686147 -0.123570695296987 0.134554451308798 0.262132372007982 0.25762883638991 0.263252605682554 0.121008824942137 0.25762883638991 -0.0959701866150139 0.495972885571625 0.0309174674343594 0.243879065066377 0.121008824942137 -0.37175953256488 0.256497108542974 0.25762883638991 0.121008824942137 0.256497108542974 0.14740169447722 -0.254124617296985 -0.131530326546876 -0.234011197945535 0.0426045044489502 0.00934541754270623 0.0358728260387937 0.0853971976025051 0.00934541754270623 0.0186523862491098 0.364881078636355 0.329094581926309 0.329094581926309 0.00934541754270623 0.00934541754270623 0.140070262585704 -0.0468273330319669 -0.219656281474361 -0.0734407474967978 -0.129621120802193 -0.0959701866150139 -0.150521390634485 -0.104503530571845 -0.167343769609892 -0.804370900265534 -0.0244230124690336 0.345077035734004 0.28416063834339 0.291708533952807 0.200829153693295 0.200829153693295 0.291708533952807 0.345077035734004 0.28416063834339 0.302533605348914 0.121534415346308 -0.00223856468890874 0.17065716595505 0.121969084240394 0.145560057559372 -0.590204618201511 0.329094581926309 0.133715550652952 0.351234802479732 -0.263826716530074 0.36146818833163 -0.218244053642118 0.00921895024778359 -0.103726152900958 -0.275429902263599 0.0577942391200272 0.129970951330795 -0.238596082657842 0.12100510319663 -0.0238393463967457 0.124035775200497 -0.0919194285137382 0.329094581926309 0.329094581926309 0.00709089949498335 0.0428537670735266 -0.192111864573166 0.0694087982906118 -0.144128499145369 0.108451730654169 0.0694087982906118 0.108146761939134 0.297057215498604 0.14263466088432 0.020287913117111 -0.0539571971554323 -0.239876182649544 0.0694087982906118 0.174994628156863 0.415844514688527 0.359423981228325 -0.240465432374629 0.0682178684083667 -0.353284154692525 -0.0923806630057654 0.33683989488033 -0.219656281474361 -0.804370900265534 0.198512242714155 0.344360372581287 0.283078174519683 -0.178104998953615 0.0853971976025051 0.0453771765692065 0.0670348986639858 0.00934541754270623 -0.0419012478543932 0.00934541754270623 0.00934541754270623 0.0133612828731913 0.0133612828731913 -0.228821693535341 -0.275429902263599 0.172930895129096 0.0995581096427953 -0.0539571971554323 -0.0539571971554323 0.160123080621533 0.177436969705208 -0.432108213838194 -0.432108213838194 -0.322448766408188 -0.432108213838194 0.174994628156863 -0.432108213838194 0.113443996623682 0.174994628156863 -0.208379683220124 0.047067614129172 0.30826696421738 0.302533605348914 0.301488341281055 0.335638385768671 0.360208991926 0.360208991926 0.176429373373263 0.173551106234587 0.28416063834339 0.28416063834339 0.262132372007982 0.262132372007982 0.262132372007982 0.262132372007982 0.262132372007982 0.36044622019268 0.177820937507479 0.0853971976025051 0.094491738642656 0.00934541754270623 0.0231011472891439 0.0186523862491098 0.0483399054970336 -0.150521390634485 0.0280951946910122 -0.0539571971554323 -0.0096118190772656 -0.0537395786703888 -0.217151044768914 0.113994652992125 -0.0539571971554323 0.173551106234587 0.174994628156863 -0.315854343209547 -0.129539573869426 0.299781485859055 -0.432108213838194 -0.322597662299786 0.329094581926309 0.161657203437996 0.334369926374256 0.515379175159382 0.179273413489073 0.28416063834339 0.28416063834339 0.262132372007982 0.28416063834339 -0.701819800587898 0.186244501039053 0.0341180340860386 0.192846358712145 0.0527780141574972 0.00934541754270623 -0.00415680317538188 0.00934541754270623 0.0133612828731913 0.0694087982906118 -0.228821693535341 -0.150521390634485 0.191739202411512 0.0133612828731913 0.0694087982906118 -0.228821693535341 -0.150521390634485 -0.140101340350089 -0.804370900265534 0.144646320349579 -0.0919194285137382 -0.906864111347735 0.146338500797314 -0.0539571971554323 0.334824569312099 -0.0197659572059113 0.14263466088432 0.157520679926548 0.202425749947375 0.17378589346028 0.0721242583320932 0.952739055161255 0.672713959862029 -0.246680741120125 0.115746763534185 0.336902158780296 0.0912195267389952 0.0323323127519521 0.14263466088432 0.28416063834339 0.627234324570587 0.260908207186636 0.672713959862029 -0.0159144143332118 0.0452365477143078 0.0496973626946213 0.0474223325533643 0.0496973626946213 0.343325811857531 -0.0280046145388846 -0.0738067392171087 0.807650048942173 -0.468600272363918 -0.0120412654577012 -0.0198510067798417 0.0341180340860386 -0.011658249022613 0.232121244404299 -0.257811948231375 0.109709435454171 0.839326262289306 -0.178104998953615 -0.0711304881787351 0.0335813397506782 0.197845899902969 0.176429373373263 0.260908207186636 -0.150521390634485 0.415844514688527 0.147401694477219 0.28416063834339 -0.139617382558249 -0.929168217253569 0.299781485859055 -0.0919194285137382 -0.0959701866150139 0.354308283963976 -0.142818121177451 0.354308283963976 -0.142818121177451 0.354308283963976 0.161657203437996 0.36044622019268 0.148401215275422 0.36146818833163 -0.0959701866150139 0.0133612828731913 -0.275429902263599 0.0842826285421177 -0.807261512758072 -0.807261512758072 -0.0118272979352027 -0.929168217253569 -0.0919194285137382 0.0496973626946213 0.415844514688527 -0.353284154692525 -0.353284154692525 0.261896367801379 0.115580251114145 -0.260344979462698 0.28416063834339 0.303802454475144 0.28416063834339 0.673819457135396 -0.213221181757169 0.118149083196935 0.0152694952643455 -0.234055614923648 -0.305641024265722 0.607483908466613 0.299187520079916 -0.0989658952037577 0.0474223325533643 0.0490435915407981 0.0452365477143078 0.00569506279309617 -0.0197659572059113 0.14263466088432 -0.133192340492961 -0.133192340492961 -0.356495433483977 -0.240465432374629 0.093866840223448 0.0945135434563996 -0.221632235081845 0.074026474349984 0.294921765364881 0.351223533344581 0.260908207186636 0.669860477442529 0.669817939469211 -0.353284154692525 0.261896367801379 -0.0959701866150139 -0.794148381526872 -0.217151044768914 0.0133612828731913 0.291708533952807 -0.0539571971554323 0.416027457700141 0.152062940416689 0.261896367801379 0.0295203189647105 0.253826086023684 0.0277000166464554 0.291708533952807 0.0718767238957741 0.121008824942137 0.0670348986639858 0.149801039981515 0.261896367801379 0.261896367801379 0.259331109594649 0.256497108542974 0.260908207186636 0.260908207186636 0.25762883638991 0.25762883638991 0.25762883638991 0.25762883638991 0.297057215498604 0.247352687577434 0.121008824942137 0.121008824942137 -0.263085676822187 -0.139617382558249 -0.142818121177451 0.0770827168698058 0.00160248789808102 -0.0435185850994352 -0.0465311804334932 -0.0197659572059113 0.18937200139601 0.108204626212108 -0.011658249022613 -0.0290014032577702 0.0945135434563996 0.809801323283524 0.955122852075737 -0.469813904851834 0.34306405947945 0.380994457826777 -0.173497149792015 -0.173497149792015 0.0474223325533643 -0.0269046022503108 -0.904499964482786 0.115746763534185 0.00934541754270623 -0.155411624464756 -0.00235436482908199 -0.00223856468890874 0.00160248789808102 0.929168217253569 -0.0699456332260761 0.0487912997588244 -0.011658249022613 0.63351928193158 0.145560057559372 0.672713959862029 -0.144128499145369 0.12790240685359 0.00151655857989644 -0.0699456332260761 -0.0194238044425771 0.109516926565274 0.448512578671577 0.623489845604135 0.623489845604135 0.0474223325533643 -0.0802402165636725 -0.342926315508335 0.335807777351093 -0.0198510067798417 -0.0116834806086469 0.515379175159382 -0.157045254309386 0.933963396575702 0.262189416265221 -0.0321060460537984 0.02222989989776 0.0341180340860386 0.262132372007982 0.262132372007982 0.253826086023684 -0.0637605536785587 -0.807261512758072 0.00709089949498335 -0.353284154692525 -0.0288657088649597 0.0955136569864157 -0.249483320580745 -0.0919194285137382 -0.0280046145388846 0.0504454445442965 0.345077035734004 0.262132372007982 -0.234196108613372 0.300418135671908 0.121008824942137 0.354308283963976 0.148401215275422 0.350209553118641 -0.108502175256799 -0.25256038963556 0.515379175159382 0.10460738200686 0.291708533952807 0.27797073774453 -0.150521390634485 -0.432108213838194 0.133939966736089 -0.20498991980605 0.144646320349579 0.121008824942137 0.36146818833163 -0.70332151324847 0.672713959862029 0.933963396575702 -0.0435185850994352 -0.00223856468890874 0.354308283963976 -0.26244632599316 -0.26041950122646 -0.107488730214732 0.36146818833163 0.083077223810819 -0.187911938741371 -0.217151044768914 -0.380046421413549 -0.0544901909111291 -0.168929132160097 0.14263466088432 -0.0198510067798417 -0.0197659572059113 0.0318731417760651 0.351234802479732 0.296533264856969 0.415844514688527 -0.0197659572059113 -0.0539571971554323 0.253826086023684 0.261896367801379 -0.158234168631851 0.159415900338001 0.00709089949498335 -0.0197659572059113 -0.347352821291981 -0.0285258795438027 0.261896367801379 -0.150521390634485 0.14263466088432 -0.244501220781618 -0.478362925488318 0.264176594904664 0.607483908466613 -0.150521390634485 -0.0197659572059113 0.168030269923515 0.674124637721047 0.0341180340860386 0.14263466088432 -0.113974079476333 -0.0238393463967457 0.256497108542974 0.186244501039053 -0.0539571971554323 0.147401694477219 0.186244501039053 0.00934541754270623 -0.0298212478256388 -0.0977424636184563 0.28416063834339 0.594204951588864 0.30826696421738 -0.0489614229517197 -0.0463804555026931 -0.106587827749224 0.254998317074952 0.360208991926 0.351234802479732 -0.0290014032577702 -0.034992796657003 -0.471026966405192 0.672713959862029 -0.034992796657003 -0.034992796657003 0.354308283963976
-0.0835771194733625 -0.347835510106482 0.0480962625667592 -0.126976985707978 0.0992727666322433 0.384649938359975 0.175457835573548 0.0885202370166026 0.289763022580447 0.555287843520502 0.262154898561389 -0.550330530540382 -0.0118492105409132 0.381456450873574 0.271138454248018 -0.345723566601018 0.1092052825273 0.0790475229986575 -0.00637790401559129 0.449551140576756 1 0.0897589709010543 0.612394801330689 0.429943486759474 -0.0323416812240135 -0.345723566601018 0.0739875695190654 0.604307895300862 0.332863193636784 0.896204744951465 0.604307895300862 0.604307895300862 -0.071752789401059 0.106205883944087 0.437804387551925 0.116538812189355 0.654093379436799 0.134909769608989 0.116538812189355 0.392416431680199 -0.259035051092338 0.291207898907178 0.563132069934574 0.233625085570681 0.445355852569697 0.604307895300862 0.00656649724008029 -0.00524049116498859 0.0983328527132024 0.644468938770619 0.604171604004035 0.604307895300862 0.229578925628995 -0.0381971933076989 0.604307895300862 0.997689780290966 0.447452411564648 -0.122741068614862 0.141541305186413 0.0992727666322433 0.0992727666322433 -0.333507853572448 -0.227260443691344 0.125052672430708 0.130505530276319 0.233200334109299 -0.362872476909889 0.0210545338208196 0.273771421965023 -0.255605813757778 -0.288149136358511 -0.273503074292527 0.342853402988836 -0.427255578888455 0.101734465594345 0.604307895300862 0.0154967785283655 0.0154967785283655 -0.142739870682352 -0.0121914574434701 0.0154967785283655 0.0259127217850806 -0.140500928001178 0.0154967785283655 -0.132200581101806 -0.13286807334496 0.177837692482422 0.0154967785283655 0.0112238282050657 0.0428873922393218 -0.269806998495888 -0.288149136358511 0.0423426067390782 -0.288149136358511 0.0412998212533398 -0.137107573380796 -0.346380525907823 0.0296773057565495 0.0412998212533398 0.0461318658236441 0.0461318658236441 -0.269806998495888 -0.269806998495888 -0.0962449823769633 0.120124571404654 -0.178905748038 -0.0257217218215593 -0.071752789401059 0.132132601663014 0.137725136354755 0.0885202370166026 -0.142739870682352 -0.0176157062488297 -0.142739870682352 -0.103693881947241 -0.140500928001178 -0.0121914574434701 -0.0962449823769633 -0.00768748231170316 -0.0175535583302299 0.383557308809035 -0.142739870682352 -0.0647811418314348 0.136639207084564 0.376126942571702 0.184189902542201 -0.124341700648376 -0.0920210499302919 -0.145230161715835 0.583098002313323 -0.420870310197843 0.00206314885151574 0.382823134739852 0.0148294110740741 0.386506765404471 -0.100955514030028 0.563132069934574 0.0968454733805861 0.578174497318691 -0.421812666141942 -0.0785771951094145 0.550234603450063 0.240685092709894 0.233200334109299 0.382823134739852 0.0259127217850806 0.382823134739852 -0.0250739786062297 0.306189615889097 0.583098002313323 0.550234603450063 0.578191460013362 0.270385708077113 0.550234603450063 0.0259127217850806 0.143372838004601 0.00828600788043469 0.510324815873014 0.270385708077113 0.091242973614086 0.555287843520502 0.550234603450063 0.270385708077113 0.555287843520502 0.327886376371127 -0.114242011554491 -0.0745784427469401 -0.128186019093948 -0.0250200066802671 0.0154967785283655 0.0124882399974346 0.0478743056022909 0.0154967785283655 0.00166884445176064 -0.0620819537880898 -0.34679223663641 -0.34679223663641 0.0154967785283655 0.0154967785283655 0.0384027960410925 -0.106263513167891 -0.107200161444846 0.00206314885151574 -0.0517908820709557 0.0259127217850806 -0.0866057162773013 0.0168011725375283 0.0429394083306692 -0.420870310197843 0.0992484904579835 0.060530759124858 -0.288149136358511 -0.227260443691344 -0.207014533562417 -0.207014533562417 -0.227260443691344 0.060530759124858 -0.288149136358511 0.0342485621009048 -0.0799650060139396 0.085858114321917 0.137685775066857 -0.216043622727525 -0.26996428287213 -0.00983629064530812 -0.34679223663641 -0.135592391201592 -0.356164758017203 -0.54081525813567 -0.327318221347156 -0.203905845057979 0.080461806838271 -0.105957911206032 -0.0645972614681482 -0.271413053109099 0.0758240558039277 0.158236683856843 -0.015156626578751 0.0920558286995901 -0.015156626578751 0.0148294110740741 -0.34679223663641 -0.34679223663641 0.0885202370166026 0.231033159180185 -0.0948847833741246 0.051086454354401 -0.0196121743117622 0.202873415672471 0.051086454354401 -0.142739870682352 0.660786256970656 0.11758523607634 0.0914580238787737 0.0399761167227073 -0.128186019093948 0.051086454354401 0.378149085179199 0.907904670342194 -0.344252484403218 -0.0409218587482139 0.0739875695190654 0.32949800239037 0.0936773242646302 0.695395142374309 -0.117813772596286 -0.420870310197843 -0.216007936648875 0.191635509329493 0.180704052291558 -0.0801696944467044 0.0478743056022909 0.0749660717053932 0.0542845043686598 0.0154967785283655 -0.0104337772996228 0.0154967785283655 0.0270381917128843 -0.0121914574434701 -0.0121914574434701 -0.13286807334496 -0.0645972614681482 0.132132601663014 -0.100955514030028 0.0399761167227073 0.0399761167227073 0.31997535666635 0.384649938359975 -0.269806998495888 -0.269806998495888 -0.122518781054167 -0.269806998495888 0.355800060110122 -0.269806998495888 0.285283532073196 0.366910443047877 -0.0936773242646325 0.298667079520206 0.0461318658236441 0.0342485621009048 0.0412998212533398 0.0123254208068798 0.0210545338208196 0.0210545338208196 0.370382069142647 0.374879119986436 -0.288149136358511 -0.288149136358511 0.583098002313323 0.583098002313323 0.583098002313323 0.583098002313323 0.583098002313323 -0.345184140601411 0.359807037745161 0.0478743056022909 0.196839041458496 0.0154967785283655 0.105632803890654 0.00166884445176064 -0.00637790401559129 -0.0866057162773013 0.224627534092951 0.0399761167227073 -0.0920210499302919 -0.145493718609625 -0.126976985707978 0.136639207084564 0.0399761167227073 0.352678125841757 0.356054928264075 -0.199681688385843 -0.372132756650298 -0.319439969663601 -0.269806998495888 -0.125292100747603 -0.34679223663641 0.346962322215414 0.0107917998564225 -0.259035051092338 0.366066084245418 -0.288149136358511 -0.288149136358511 0.583098002313323 -0.288149136358511 -0.326854247069186 -0.188858641502181 0.0141927572260393 0.108564669376238 0.0582717764208662 0.0154967785283655 0.00858767448989852 0.0154967785283655 0.00782536775555615 0.051086454354401 -0.13286807334496 -0.0866057162773013 -0.256978213320195 -0.0121914574434701 0.051086454354401 -0.13286807334496 -0.0866057162773013 -0.0805512430447463 -0.420870310197843 0.39111598675245 0.0148294110740741 -0.411994692271257 -0.110039184664281 0.0399761167227073 0.346647196236188 0.125052672430708 0.11758523607634 0.0554829526657957 0.151729351700956 0.135392390255652 -0.100955514030028 0.447452411564648 0.563132069934574 -0.169496922706642 0.173213410333617 0.0138124055086999 0.026450849715848 0.0114595453522572 0.11758523607634 -0.288149136358511 0.716719610146534 0.610895219246558 0.563132069934574 0.0951601667399743 0.0918147432388558 0.0992727666322433 0.103105748874592 0.0992727666322433 0.00786855294873429 0.104915763681667 0.426107255265534 0.264019943874901 -0.254124281504523 0.104964616399244 0.1092052825273 0.0141927572260393 0.0858338607491154 0.154218366413682 0.0592870342030835 0.165633777685014 0.273771421965023 -0.0801696944467044 -0.0911326572143177 0.00100604727013167 0.431964572366562 0.359411562172289 0.610895219246558 -0.0866057162773013 0.907904670342194 0.28579965828508 -0.288149136358511 -0.0119819542379721 -0.41959815679575 -0.319439969663601 0.0148294110740741 0.0259127217850806 -0.33074192676325 -0.0155805230060432 -0.33074192676325 -0.0155805230060432 -0.33074192676325 -0.163926234922445 -0.32598649110915 -0.0760112186501132 -0.327318221347156 0.0259127217850806 -0.0121914574434701 -0.0645972614681482 -0.0157761979755815 -0.421812666141942 -0.421812666141942 0.0826180023734478 -0.41959815679575 0.0148294110740741 0.0992727666322433 0.907904670342194 0.32949800239037 0.32949800239037 0.604307895300862 0.0865650596917458 -0.608341330639651 -0.288149136358511 0.0332521685881641 -0.288149136358511 -0.049997835176702 -0.0224254673235512 0.175457835573548 -0.0461824846348858 -0.0293830997805574 -0.15107164950051 0.740021479270942 0.658871347414688 -0.104765302374116 0.0943129803348472 0.0911726516055729 0.0918147432388558 0.116538812189355 0.125052672430708 0.11758523607634 0.230346828319809 0.230346828319809 -0.29716157491325 -0.0409218587482139 0.167441896443411 0.169792577154013 0.183019327257806 0.184189902542201 0.6492825634328 0.787044374847503 0.610895219246558 0.565948386408497 0.565787672750519 0.32949800239037 0.604307895300862 0.0259127217850806 -0.40719130136893 -0.126976985707978 -0.0121914574434701 -0.227260443691344 0.0399761167227073 0.907904670342194 0.298763986532958 0.604307895300862 0.00506916027381798 -0.231835673738771 0.00232082661488195 -0.227260443691344 0.0664169511851426 0.270385708077113 0.0542845043686598 0.294411579019383 0.604307895300862 0.604307895300862 0.608215937165402 0.555287843520502 0.610895219246558 0.610895219246558 0.550234603450063 0.550234603450063 0.550234603450063 0.550234603450063 0.654093379436799 0.526487422537781 0.270385708077113 0.270385708077113 -0.0665057808954726 -0.0119819542379721 -0.0155805230060432 0.17686170786516 0.0219536437294706 0.112629261260379 0.113370497317418 0.125052672430708 0.116006270045495 0.0720510159967584 0.0858338607491154 0.0131888756873586 0.169792577154013 0.263697820379149 0.470673630726939 -0.258896969841081 0.341249696468259 0.472016494425659 -0.0693420254477205 -0.0693420254477205 0.0943129803348472 0.0581715593736429 -0.41316954687177 0.173213410333617 0.0154967785283655 0.0665642896889765 0.0756428803053256 0.085858114321917 0.0219536437294706 0.41959815679575 -0.00907332081598838 0.223009916254474 0.0858338607491154 0.709609246945237 -0.26996428287213 0.563132069934574 -0.0196121743117622 0.280030861976903 -0.0690170135962296 -0.00907332081598838 0.0841517453559298 0.119017037909637 0.997689780290966 0.7210239970166 0.7210239970166 0.103105748874592 0.00379599757967526 0.330374411242901 0.699013215127482 0.1092052825273 -0.0979107371861601 -0.259035051092338 -0.0904363655185604 0.41959815679575 -0.345947781022456 0.00734203057625289 0.0793224597201873 0.0141927572260393 0.583098002313323 0.583098002313323 -0.231835673738771 -0.114389440390215 -0.421812666141942 0.0885202370166026 0.32949800239037 -0.0932878539027822 0.162432244690345 -0.181323088527453 0.0148294110740741 0.104915763681667 0.100631342229839 0.060530759124858 0.583098002313323 -0.028421430189291 0.642122321449822 0.270385708077113 -0.33074192676325 -0.0760112186501132 -0.336122397249132 -0.102881037473185 -0.0285450052651103 -0.259035051092338 -0.140500928001178 -0.227260443691344 -0.227608105482859 -0.0866057162773013 -0.269806998495888 0.302232493570604 -0.135592391201592 0.39111598675245 0.270385708077113 -0.327318221347156 -0.324740254743033 0.563132069934574 0.41959815679575 0.112629261260379 0.085858114321917 -0.33074192676325 -0.17306304664426 -0.167892459282167 0.280195707753906 -0.327318221347156 0.257036051434069 -0.107708685422317 -0.126976985707978 -0.322946027599475 -0.111514365864994 -0.0820982766678806 0.11758523607634 0.1092052825273 0.125052672430708 -0.0247871942309828 -0.356164758017203 -0.33165361775779 0.907904670342194 0.125052672430708 0.0399761167227073 -0.231835673738771 0.604307895300862 -0.0230713638592266 0.392416431680199 0.0885202370166026 0.125052672430708 -0.310357115291693 0.0542311039673918 0.604307895300862 -0.0866057162773013 0.11758523607634 -0.164256627824861 -0.218506719832442 -0.346889287722092 0.740021479270942 -0.0866057162773013 0.125052672430708 0.132082452841612 0.561725375304623 0.0141927572260393 0.11758523607634 0.232907323963427 0.0920558286995901 0.555287843520502 -0.188858641502181 0.0399761167227073 0.28579965828508 -0.188858641502181 0.0154967785283655 -0.0280055510668898 -0.0592829923192762 -0.288149136358511 -0.254587554950584 0.0461318658236441 -0.104771455901126 -0.0999433515416758 0.022753182236177 0.214596815805867 0.0210545338208196 -0.356164758017203 0.0131888756873586 0.0052649017889475 -0.258104284472502 0.563132069934574 0.0052649017889475 0.0052649017889475 -0.33074192676325
-0.112008030668908 -0.0350905033345037 0.0924430413160941 -0.0795487891237373 0.260677908011154 -0.190498097169834 0.132952891132185 -0.0353952247120267 0.224088557249391 -0.274081461061297 0.182270420410134 -0.059230830298787 -0.116562853904468 -0.201091236371937 0.156118750131478 -0.0463592890427358 -0.0476517183935566 0.522828455091731 0.0863812997150279 0.247832654842393 0.0897589709010543 1 0.365241299745219 -0.0839512235331815 -0.0949987847571868 -0.0463592890427358 0.0126431878874253 0.369715579792343 0.104067771347296 0.0732275810941004 0.369715579792343 0.369715579792343 -0.0853750541114445 -6.166847336649e-05 -0.0854060435831253 -0.0464183591595189 0.384125074065056 -0.0112271079292248 -0.0464183591595189 -0.0956841727312771 0.0551681589308403 0.0166278270913202 0.0055948285378681 0.0458625583715434 0.243485514453659 0.369715579792343 -0.01649217468328 0.0210440532200412 0.896954332820317 0.399030708692231 0.368950830304608 0.369715579792343 -0.0421574616899687 -0.0648047201558192 0.369715579792343 0.0859921589138508 0.249542512566719 -0.0564820369915178 -0.086115599788727 0.260677908011154 0.260677908011154 -0.0396566307560199 0.307886890952808 0.00855558210265129 0.00683691486420906 0.0892764994699788 -0.154681572978711 0.107148667277684 0.1960335419577 0.0597887365792039 0.291449969780385 -0.250086479053773 -0.369377033779022 -0.310103367806809 0.255873090738182 0.369715579792343 0.00985799189528706 0.00985799189528706 -0.0519249459262719 0.0229262234629089 0.00985799189528706 -0.0986964011999156 -0.0518679121160814 0.00985799189528706 -0.161051711991109 -0.0687321029330253 -0.0156829565305397 0.00985799189528706 0.0933976780831268 0.13974113622188 -0.29451819488243 0.291449969780385 0.0958988362098091 0.291449969780385 0.0915186057236678 -0.144186270883527 -0.119132882100908 0.103729671813781 0.0915186057236678 0.0914944958836452 0.0914944958836452 -0.29451819488243 -0.29451819488243 0.189397891654291 0.0546932803703201 -0.0410425027577604 0.0792265495993652 -0.0853750541114445 0.00689447811458678 0.00285214226343869 -0.0353952247120267 -0.0519249459262719 -0.0968419372775335 -0.0519249459262719 -0.114770708244924 -0.0518679121160814 0.0229262234629089 0.189397891654291 -0.0684109114244237 0.0290201749861679 -0.162282308639079 -0.0519249459262719 -0.0899848115983509 -0.0487325167841292 -0.163451776854937 0.155896312414398 0.0375380667493897 -0.0147578992472395 0.0318208605831564 -0.228036416473437 -0.322715050040465 -0.130693208001749 -0.163828114888671 -0.0837423816383934 -0.348571705084203 -0.091371293476629 0.0055948285378681 -0.0625156851803345 -0.22074274393174 -0.325432334022065 -0.0178245537304953 -0.275430697613224 0.101400464722289 0.0892764994699788 -0.163828114888671 -0.0986964011999156 -0.163828114888671 -0.153031361876865 -0.165398252653544 -0.228036416473437 -0.275430697613224 -0.22074274393174 -0.159111786351846 -0.275430697613224 -0.0986964011999156 -0.310974767541002 0.130033163495248 -0.273405656086132 -0.159111786351846 -0.0782346461326629 -0.274081461061297 -0.275430697613224 -0.159111786351846 -0.274081461061297 -0.160952977354275 -0.00776082931936009 -0.134290021598053 0.0596058560296868 -0.127605806200646 0.00985799189528706 0.130033163495248 0.0447999851717788 0.00985799189528706 0.0303094119598798 0.0230886261945288 -0.0352507191797751 -0.0352507191797751 0.00985799189528706 0.00985799189528706 -0.0194665272200693 0.0877798667148101 -0.174741285960662 -0.130693208001749 -0.0756435057927824 -0.0986964011999156 -0.0175910802281294 -0.101963926437852 0.0434249461311933 -0.322715050040465 -0.0181422680690736 0.192959797226483 0.291449969780385 0.307886890952808 0.333530678909744 0.333530678909744 0.307886890952808 0.192959797226483 0.291449969780385 0.0994303388035409 -0.0480917884450976 -0.0275776987160515 -0.0115119952748704 0.0474606565248707 -0.019211204435353 0.0173613628984062 -0.0352507191797751 0.171958959997931 -0.107501594284518 -0.120161993383927 -0.116399835177845 0.0609678305187086 -0.0425823416341362 0.235158538167311 -0.135750851453385 0.0337791536640162 -0.0720285827100224 0.263350386888975 0.343883430723412 -0.050109776304773 0.342751577976015 -0.0837423816383934 -0.0352507191797751 -0.0352507191797751 -0.0353952247120267 0.0687577114828328 -0.133784195814389 0.0470030372144936 -0.0926855721996359 -0.0783894442678425 0.0470030372144936 -0.0519249459262719 0.384125074065056 -0.000123384962702776 -0.0590351671030449 0.0122243370382905 -0.152548163655005 0.0470030372144936 -0.166425357419147 0.0837932706360552 -0.121148408809422 -0.0653332179480445 0.0126431878874253 0.105610670616207 0.127605806200647 0.145153430142492 -0.177251028080321 -0.322715050040465 0.331686840281082 0.0639355047411302 0.0982533393537589 -0.157370975911355 0.0447999851717788 0.0163676845287362 -0.0144892811874122 0.00985799189528706 -0.133108996560258 0.00985799189528706 -0.00484957669188259 0.0229262234629089 0.0229262234629089 -0.0687321029330253 -0.135750851453385 0.00689447811458678 -0.112162690439231 0.0122243370382905 0.0122243370382905 -0.103884104935914 -0.190498097169834 -0.29451819488243 -0.29451819488243 -0.185441305562282 -0.29451819488243 -0.170830855065056 -0.29451819488243 0.192517091972112 -0.168696777255284 0.00754282824126131 -0.102992540141198 0.0914944958836452 0.0994303388035409 0.0915186057236678 0.0969224879304883 0.107148667277684 0.107148667277684 -0.167717578887609 -0.165129009155241 0.291449969780385 0.291449969780385 -0.228036416473437 -0.228036416473437 -0.228036416473437 -0.228036416473437 -0.228036416473437 -0.121567318743693 -0.20126585542364 0.0447999851717788 -0.0102884153618139 0.00985799189528706 -0.111117356789822 0.0303094119598798 0.086381299715028 -0.0175910802281294 0.0817760457350141 0.0122243370382905 -0.0219796965585401 -0.0553662791057768 -0.0795487891237373 -0.0487325167841292 0.0122243370382905 -0.149910008737648 -0.1538004068409 -0.201508204780086 -0.161016146364683 -0.0331807484531017 -0.29451819488243 -0.186405231172107 -0.0404545830595016 0.180591402545964 0.0979604002330061 0.0551681589308403 -0.172631485440895 0.291449969780385 0.291449969780385 -0.228036416473437 0.291449969780385 -0.0496023388774968 0.250831245855197 0.12525840783311 0.0673241402562945 -0.0212084492268316 0.00985799189528706 0.00306741108384882 0.00985799189528706 0.0293785991843785 0.0470030372144936 -0.0687321029330253 -0.0175910802281294 -0.023450875316786 0.0229262234629089 0.0470030372144936 -0.0687321029330253 -0.0175910802281294 -0.0267054935708344 -0.322715050040465 -0.347028086796726 -0.0837423816383934 -0.254065251856317 -0.012023266627659 0.0122243370382905 0.239858931148527 0.00855558210265129 -0.000123384962702776 -0.0751675093223494 0.019126322066709 0.00816796130630216 -0.0950226535444 0.247608240538571 0.0055948285378681 -0.113486323539959 0.132404324252406 0.101365999489199 -0.00180902911673366 0.120496352921869 -0.000123384962702776 0.291449969780385 0.281293494876662 0.369715579792343 0.0055948285378681 -0.0431820913232657 0.27511189987561 0.260677908011154 0.264374043630277 0.260677908011154 0.0934023286432151 -0.0260591952382288 0.16736221761686 0.148712169106044 -0.259784641685712 -0.0424189160141012 -0.0476517183935566 0.12525840783311 -0.0525135501544286 0.0440759623295198 0.0881671232647381 0.144973361062378 0.193535688645421 -0.157370975911355 0.0753240254960876 -0.152736469520695 -0.0856315743337878 -0.170012194084645 0.369715579792343 -0.0175910802281294 0.0837932706360552 0.221390201976167 0.291449969780385 -0.0898588807501339 -0.257624639624975 -0.0278080037782873 -0.0837423816383934 -0.0986964011999156 -0.0998520567569854 -0.0901006362998301 -0.0998520567569854 -0.0901006362998301 -0.0998520567569854 0.193377943120467 -0.118732515422957 -0.0181171255748072 -0.116399835177845 -0.0986964011999156 0.0229262234629089 -0.135750851453385 0.349423945253751 -0.325432334022065 -0.325432334022065 -0.0269248604991455 -0.257624639624975 -0.0837423816383934 0.260677908011154 0.0837932706360552 0.105610670616207 0.105610670616207 0.369715579792343 0.369509706070215 -0.367094842947983 0.291449969780385 0.101435688967156 0.291449969780385 -0.0466935405054334 -0.078643342861833 0.132952891132185 0.24774228229685 -0.0730399047494902 -0.0721930151737669 0.306154775705299 0.379512445413256 0.236813078159331 0.270297457224394 0.271705014848578 0.27511189987561 -0.0464183591595189 0.00855558210265129 -0.000123384962702776 0.0845582951653042 0.0845582951653042 0.00246772588474287 -0.0653332179480445 0.141856431458869 0.145233622116536 0.269938004478363 0.155896312414398 0.394878553333316 0.210248088255528 0.369715579792343 0.00481233594560238 0.000720492492840783 0.105610670616207 0.369715579792343 -0.0986964011999156 -0.310211052078804 -0.0795487891237373 0.0229262234629089 0.307886890952808 0.0122243370382905 0.0837932706360552 -0.16024105402568 0.369715579792343 0.130182216149832 0.305294884677973 0.12536841467117 0.307886890952808 -0.00532999499493102 -0.159111786351846 -0.0144892811874122 -0.159518672141065 0.369715579792343 0.369715579792343 0.367094842947983 -0.274081461061297 0.369715579792343 0.369715579792343 -0.275430697613224 -0.275430697613224 -0.275430697613224 -0.275430697613224 0.384125074065056 -0.289370564167227 -0.159111786351846 -0.159111786351846 -0.132798473127148 -0.0898588807501339 -0.0901006362998301 0.144694247268876 0.0106524902283227 -0.00505509651205616 -0.0121382035470113 0.00855558210265129 0.0246989770235883 -0.0899370563654181 -0.0525135501544286 -0.140894807905164 0.145233622116536 0.153642673196006 0.276681121366652 -0.261568745769504 0.252943692605198 0.299044382062169 -0.161028484415599 -0.161028484415599 0.270297457224394 0.212649889087129 -0.256960132404691 0.132404324252406 0.00985799189528706 -0.135741769150371 -0.0399774764219057 -0.0275776987160515 0.0106524902283227 0.257624639624975 -0.116065821195503 0.340754303322795 -0.0525135501544286 0.280970941583405 -0.019211204435353 0.0055948285378681 -0.0926855721996359 -0.140129043549372 0.20539862316656 -0.116065821195503 -0.0131731509799653 -0.118103551243057 0.0859921589138508 0.282374313465177 0.282374313465177 0.264374043630277 -0.12691403082058 0.0998520567569858 0.143926373703676 -0.0476517183935566 0.18513696462351 0.0551681589308403 -0.0239577103777931 0.257624639624975 -0.058046304727003 -0.136330756036239 -0.0416797858990129 0.12525840783311 -0.228036416473437 -0.228036416473437 0.305294884677973 0.373621781582912 -0.325432334022065 -0.0353952247120267 0.105610670616207 0.189397891654291 0.13833018481665 -0.107218073675766 -0.0837423816383934 -0.0260591952382288 0.26748480345345 0.192959797226483 -0.228036416473437 -0.0694713338779083 0.133594635242709 -0.159111786351846 -0.0998520567569854 -0.0234014986260107 -0.0974340565258865 0.233513122954195 -0.0688197526107862 0.0551681589308403 -0.0518679121160814 0.307886890952808 0.309712956739565 -0.0175910802281294 -0.29451819488243 -0.168881406965171 -0.144900609670623 -0.347028086796726 -0.159111786351846 -0.116399835177845 -0.0463074529412103 0.0055948285378681 0.257624639624975 -0.00505509651205616 -0.0275776987160515 -0.0998520567569854 -0.130275518455495 -0.129067058261143 0.0706270354739919 -0.116399835177845 0.194372746402168 -0.0899216396108927 -0.0795487891237373 -0.312299339890234 0.377065286140091 -0.150318680435978 -0.000123384962702776 -0.0476517183935566 0.00855558210265129 -0.0427971380135863 -0.107501594284518 -0.030841077601887 0.0837932706360552 0.00855558210265129 0.0122243370382905 0.305294884677973 0.369715579792343 -0.107755538730676 -0.0956841727312771 -0.0353952247120267 0.00855558210265129 0.0125702103692124 0.213916539542402 0.369715579792343 -0.0175910802281294 -0.000123384962702776 -0.112366702827773 -0.286149301618267 -0.0462626500723297 0.306154775705299 -0.0175910802281294 0.00855558210265129 -0.00746898164773413 0.00599656242797313 0.12525840783311 -0.000123384962702776 0.101235947455332 -0.050109776304773 -0.274081461061297 0.250831245855197 0.0122243370382905 0.220702701217821 0.250831245855197 0.00985799189528706 0.0148358021007099 -0.0322682551658567 0.291449969780385 0.0364845993556287 0.0914944958836452 0.365906460397665 0.368525119464427 -0.10296264534771 0.737381118725021 0.107148667277684 -0.107501594284518 -0.140894807905164 -0.13388990210387 -0.257780154767019 0.0055948285378681 -0.13388990210387 -0.13388990210387 -0.0998520567569854
-0.0810436323312663 -0.238049367138191 -0.205400600026518 -0.0342858008217303 0.034618202858607 -0.0663842720780182 0.288866561387585 0.0605808946713754 0.398454131881426 -0.178003684134192 0.375885837997789 -0.400968763648607 -0.252670040216129 -0.0706125098386886 0.388469443330153 -0.173767615546137 0.0789374110349628 0.227067624305662 0.00972836861066703 0.259777013784019 0.612394801330689 0.365241299745219 1 0.147197542562315 0.241202069966521 -0.173767615546137 -0.0276290246044998 0.993197475943188 0.247303350648085 0.684373389782191 0.993197475943188 0.993197475943188 -0.0967259440375067 0.0706045818933171 0.0929801601325779 0.10922969136051 0.958442484448524 0.000674657250296886 0.10922969136051 0.130468445956302 -0.337846925486487 0.151936813293022 0.437027647243475 -0.281368087420549 0.304789694482461 0.993197475943188 -0.292090903173279 0.29773953486163 0.367730452743731 0.937238878443536 0.986351433850963 0.993197475943188 0.382637865940471 0.170184575146842 0.993197475943188 0.614012592445245 0.306224523668715 0.242760863183058 0.0470732689979756 0.034618202858607 0.034618202858607 -0.226212242254666 -0.202439684532679 0.102293724921939 0.105673337474475 0.196518024119246 -0.150544977982693 -0.25651949189479 0.0996230769619275 -0.331136408751399 -0.197201601212485 -0.535291991411728 -0.203927242230042 -0.299661134217708 0.0362253404200425 0.993197475943188 -0.0146816109812432 -0.0146816109812432 -0.112186753068106 -0.0624285075151065 -0.0146816109812432 -0.242095040361301 -0.111122103588056 -0.0146816109812432 -0.0793917110390439 -0.0438717779983439 -0.0297520544751193 -0.0146816109812432 -0.260058091835817 -0.24801337939515 -0.155653980795733 -0.197201601212485 -0.207667470871184 -0.197201601212485 -0.206537948223563 -0.0611466800381809 -0.250851440727108 -0.244094956738492 -0.206537948223563 -0.205860367417057 -0.205860367417057 -0.155653980795733 -0.155653980795733 0.197894475721879 0.268070911433679 -0.122438333236267 0.0852784983146922 -0.0967259440375067 -0.001428408119048 0.00243650726197144 0.0605808946713753 -0.112186753068106 -0.00210284319187906 -0.112186753068106 -0.0546540457625845 -0.111122103588056 -0.0624285075151065 0.197894475721879 -0.020884158897602 -0.0605808946713758 -0.126363155823975 -0.112186753068106 -0.118418407267344 -0.0527537372489868 -0.127330585718377 0.294737926966219 -0.0850961511640108 -0.0878292287464788 -0.0107856686677223 -0.149322922009238 -0.304154146688227 -0.245119164696271 -0.0684738621994073 -0.247968013419189 -0.180354950051949 -0.0690912673539346 0.437027647243475 0.0596606290083773 -0.15089609040571 -0.305056591456602 -0.11020946477944 -0.178789079834503 0.199249248668967 0.196518024119246 -0.0684738621994073 -0.242095040361301 -0.0684738621994073 -0.255606594148156 -0.0753247031665142 -0.149322922009238 -0.178789079834503 -0.15089609040571 -0.0877786339570339 -0.178789079834503 -0.242095040361301 -0.334080584230553 0.133286188583512 -0.169247023140396 -0.0877786339570339 0.0965575577103894 -0.178003684134192 -0.178789079834503 -0.0877786339570339 -0.178003684134192 -0.0959058596874 -0.0781841927030838 -0.0451662764531188 -0.0877271004100114 0.0244056631954757 -0.0146816109812432 0.133286188583512 0.00888017032544632 -0.0146816109812432 -0.0392071072404782 -0.10902576995128 -0.237335378537008 -0.237335378537008 -0.0146816109812432 -0.0146816109812432 -0.0676216375281886 0.00456050088762513 0.0256485248496972 -0.245119164696271 -0.224857971557545 -0.242095040361301 -0.0501214629547875 -0.246007000306706 0.128330020937567 -0.304154146688227 0.0999604689116383 -0.239476320102329 -0.197201601212485 -0.202439684532679 -0.208367840069045 -0.208367840069045 -0.202439684532679 -0.239476320102329 -0.197201601212485 -0.241555059523615 -0.107638959745373 0.0574483595802223 0.00273522468347093 -0.107173617932869 -0.13028385604295 0.294826967706529 -0.237335378537008 -0.0878476123821992 -0.243749682765188 -0.390388781318179 -0.250851440727108 0.0240575020980756 0.0449336299412852 0.022570438341892 -0.0263063955855962 -0.13984809784209 -0.143564541113832 0.412533163826404 0.0652391657406009 0.0660671295638396 0.0652391657406009 -0.247968013419189 -0.237335378537008 -0.237335378537008 0.0605808946713753 0.305575697112058 0.0184572774385153 0.0783907738123489 -0.00684505995430194 -0.0752632562481187 0.0783907738123489 -0.112186753068106 0.958442484448524 0.0890362749199058 -0.0548930737232297 -0.0548985906597021 -0.0877271004100114 0.0783907738123489 -0.0741200300035779 0.692361867692652 -0.249432803310145 0.178703732293321 -0.0276290246044998 0.245171890781636 0.0641102679527105 0.539827436801757 0.0118070126679656 -0.304154146688227 -0.207629946098495 -0.266218821047823 -0.182234629348924 0.016842490705499 0.00888017032544632 0.0386534321442153 0.00342000234396347 -0.0146816109812432 0.0570595923363319 -0.0146816109812432 -0.0146816109812432 -0.0624285075151065 -0.0624285075151065 -0.0438717779983439 -0.0263063955855962 -0.001428408119048 -0.0690912673539346 -0.0548985906597021 -0.0548985906597021 -0.0380243401834409 -0.0663842720780182 -0.155653980795733 -0.155653980795733 -0.06646843176619 -0.155653980795733 -0.0809198212657963 -0.155653980795733 0.42543762865954 -0.0741200300035779 -0.0641102679527127 0.0172476072331066 -0.205860367417057 -0.241555059523615 -0.206537948223563 -0.258642925515551 -0.25651949189479 -0.25651949189479 -0.0768010391919028 -0.0713453636220287 -0.197201601212485 -0.197201601212485 -0.149322922009238 -0.149322922009238 -0.149322922009238 -0.149322922009238 -0.149322922009238 -0.250142215992239 0.0124242870855295 0.00888017032544632 0.0184977138177244 -0.0146816109812432 -0.00519278284077217 -0.0392071072404782 0.00972836861066703 -0.0501214629547875 0.320755221239867 -0.0548985906597021 -0.0878292287464788 -0.0766166830489476 -0.0342858008217303 -0.0527537372489868 -0.0548985906597021 -0.0630010093844049 -0.066118739429663 -0.0865904160209205 -0.163880055803453 -0.218616214870599 -0.155653980795733 -0.0838242432287395 -0.237335378537008 0.512609132650769 -0.257935213515616 -0.330016374419149 -0.0818954773937662 -0.197201601212485 -0.197201601212485 -0.149322922009238 -0.197201601212485 -0.223690349031445 -0.129249828674507 0.138059498160685 0.259269963771873 0.00711890844700064 -0.0146816109812432 -0.0184049668026312 -0.0146816109812432 -0.0360459160083339 0.0783907738123489 -0.0438717779983439 -0.0501214629547875 -0.12364654155592 -0.0624285075151065 0.0783907738123489 -0.0438717779983439 -0.0501214629547875 -0.0405596424366753 -0.304154146688227 -0.17957282593562 -0.247968013419189 -0.305506926540787 -0.12506570550395 -0.0548985906597021 0.0956821546857618 0.102293724921939 0.0890362749199058 -0.0985665894777085 -0.0419805303032967 -0.00393211685971924 -0.0690912673539346 0.306224523668715 0.437027647243475 -0.0101435032058755 0.28772238817263 -0.259350548976077 0.0224632188574082 0.13593281069235 0.0890362749199058 -0.197201601212485 0.446444799975369 0.993197475943188 0.437027647243475 0.0716850230415045 0.0297668385718411 0.034618202858607 0.0313889711622169 0.034618202858607 -0.258642925515551 0.105673337474475 0.437311951780401 0.0947078291951406 -0.50911718138352 0.0698107933469757 0.0789374110349628 0.138059498160685 0.058742410238963 -0.0483906433389943 0.193964645509136 0.285489376282482 0.0996230769619275 0.016842490705499 -0.0623687655376213 -0.00774843263964995 0.0988637659979991 -0.0768010391919028 0.993197475943188 -0.0501214629547875 0.692361867692652 0.406765822028282 -0.197201601212485 0.00543725017980914 -0.310538119941722 -0.218616214870599 -0.247968013419189 -0.242095040361301 -0.245882615297727 0.00275750519643687 -0.245882615297727 0.00275750519643687 -0.245882615297727 -0.112186753068106 -0.250142215992239 -0.10852776649406 -0.250851440727108 -0.242095040361301 -0.0624285075151065 -0.0263063955855962 0.0634028694755648 -0.305056591456602 -0.305056591456602 0.055426536603307 -0.310538119941722 -0.247968013419189 0.034618202858607 0.692361867692652 0.245171890781636 0.245171890781636 0.993197475943188 -0.0290908074886741 -0.996585433701876 -0.197201601212485 -0.24275239564928 -0.197201601212485 -0.459861907096007 0.212730898769898 0.288866561387585 0.308741121575509 0.209715850870413 0.11695409000374 0.449211159176766 0.944192569459185 0.0276718321392848 0.0313889711622169 0.0336051659567681 0.0297668385718411 0.10922969136051 0.102293724921939 0.0890362749199058 0.191118064230541 0.191118064230541 0.108154408690243 0.178703732293321 0.290084411793182 0.291231582839602 0.451922632353291 0.294737926966219 0.929939471565318 0.786244963392041 0.993197475943188 0.430891093192893 0.43877383461632 0.245171890781636 0.993197475943188 -0.242095040361301 -0.276778208345066 -0.0342858008217303 -0.0624285075151065 -0.202439684532679 -0.0548985906597021 0.692361867692652 -0.0740675580091948 0.993197475943188 0.127271178823842 -0.206151558813916 0.125133174944321 -0.202439684532679 0.0218830448615534 -0.0877786339570339 0.00342000234396347 -0.0778197748192055 0.993197475943188 0.993197475943188 0.989731120356464 -0.178003684134192 0.993197475943188 0.993197475943188 -0.178789079834503 -0.178789079834503 -0.178789079834503 -0.178789079834503 0.958442484448524 -0.113672177250562 -0.0877786339570339 -0.0877786339570339 -0.00768865601106243 0.00543725017980914 0.00275750519643687 0.291810957022591 -2.05121415740019e-05 0.112186753068106 0.111122103588056 0.102293724921939 0.0336879104335666 -0.088765645188411 0.058742410238963 -0.099767375188204 0.291231582839602 0.0967435024129491 0.258802371696308 -0.514570019888929 0.0958106005291657 0.285182742481693 0.0143229509012497 0.0143229509012497 0.0313889711622169 0.0353061254085339 -0.306224523668715 0.28772238817263 -0.0146816109812432 -0.235253099626924 0.0355359975178784 0.0574483595802223 -2.05121415740019e-05 0.310538119941723 -0.251174419884632 0.200516865106791 0.058742410238963 0.441133039553576 -0.13028385604295 0.437027647243475 -0.00684505995430194 -0.103504489798043 0.0628716167011425 -0.251174419884632 0.0882833697156814 -0.134067653655322 0.614012592445245 0.449647314472964 0.449647314472964 0.0313889711622169 -0.248133888925519 0.245882615297727 0.542400326515498 0.0789374110349628 0.194654092936898 -0.330016374419149 -0.0531952226732135 0.310538119941723 -0.171243894744812 -0.104336610088652 0.0383137753300345 0.138059498160685 -0.149322922009238 -0.149322922009238 -0.206151558813916 0.0897903051010788 -0.305056591456602 0.0605808946713753 0.245171890781636 0.214958576182076 0.269407838325561 -0.0464562967571858 -0.247968013419189 0.105673337474475 0.0297668385718411 -0.239476320102329 -0.149322922009238 0.210392089317901 0.588131348328229 -0.0877786339570339 -0.245882615297727 -0.10852776649406 -0.24303818093007 0.025273113827188 0.234714983175622 -0.330016374419149 -0.111122103588056 -0.202439684532679 -0.203183942429281 -0.0501214629547875 -0.155653980795733 -0.0775286976977465 -0.092795824395306 -0.17957282593562 -0.0877786339570339 -0.250851440727108 -0.222243588937222 0.437027647243475 0.310538119941723 0.112186753068106 0.0574483595802223 -0.245882615297727 -0.0148734008515044 -0.01067542665945 0.173589979174951 -0.250851440727108 0.368862852705657 -0.00448447523334361 -0.0342858008217303 -0.19114781115263 0.0913844007996517 0.0118284127179713 0.0890362749199058 0.0789374110349628 0.102293724921939 -0.0375947202061234 -0.243749682765188 -0.225055726331429 0.692361867692652 0.102293724921939 -0.0548985906597021 -0.206151558813916 0.993197475943188 -0.00938430493469672 0.130468445956302 0.0605808946713753 0.102293724921939 0.0977769275641738 0.0380370779746256 0.993197475943188 -0.0501214629547875 0.0890362749199058 -0.00597116223982771 -0.174050958866199 -0.172632389354323 0.449211159176766 -0.0501214629547875 0.102293724921939 -0.00107996002478036 0.436156875086153 0.138059498160685 0.0890362749199058 0.193269484792971 0.0660671295638396 -0.178003684134192 -0.129249828674507 -0.0548985906597021 0.406765822028282 -0.129249828674507 -0.0146816109812432 -0.0319195806733814 -0.0100779798822326 -0.197201601212485 -0.403864336758073 -0.205860367417057 0.0964684001974542 0.101170134869592 -0.239848919246963 0.418627379236659 -0.25651949189479 -0.243749682765188 -0.099767375188204 -0.105999458128056 -0.513162489940813 0.437027647243475 -0.105999458128056 -0.105999458128056 -0.245882615297727
-0.0251530027285035 -0.164167692062598 0.0975177010444195 -0.138123168701038 0.0236527585100936 0.199308692844018 -0.0209302065341662 0.0667326079950194 0.370821131884565 0.435685721712957 0.454016482003293 -0.312957115805804 0.207328722329846 0.20411425726484 0.463318563764621 -0.168620791951531 0.00175541861445708 -0.26602798243895 0.0141380781234188 0.169521279039308 0.429943486759474 -0.0839512235331815 0.147197542562315 1 -0.0814641991836883 -0.168620791951531 0.0951958704099333 0.141165955615831 0.14175532078988 0.41410042723858 0.141165955615831 0.141165955615831 -0.0216225520520371 0.10016816891123 0.168568833949326 0.0393200748377525 0.178087940111372 0.129039029908758 0.0393200748377525 0.149097297028416 -0.113605194680448 0.0870745452122538 0.289660199123836 0.162893283015258 0.148964294870477 0.141165955615831 0.0545658578463919 -0.0524214852444487 -0.167789927311249 0.160585835946342 0.141165955615831 0.141165955615831 0.0334983726831709 -0.0870764806063203 0.141165955615831 0.431841648460841 0.152446847180845 -0.133841856423722 0.0328590138305277 0.0236527585100936 0.0236527585100936 -0.148281524658574 -0.193037401626536 0.0935760607139329 0.0955729575000549 0.0346547201563643 -0.226105724993967 0.0256184630331759 -0.0079715385522769 -0.115523928513405 -0.189619214861638 -0.0221116660560425 0.451843592680229 -0.176272376509016 0.0257663746643403 0.141165955615831 0.0566172918558824 0.0566172918558824 -0.123578805749551 0.0921227129378093 0.0566172918558824 0.253132050091167 -0.122406045974549 0.0566172918558824 -0.0966898049248691 -0.0847455791369225 0.0997277547810111 0.0566172918558824 0.0136800395705113 0.0504259968011404 -0.0648798505139044 -0.189619214861638 0.0927861176311809 -0.189619214861638 0.0951486289856711 -0.120245278825253 -0.164387099546423 0.078144249492127 0.0951486289856711 0.0998933496000716 0.0998933496000716 -0.0648798505139044 -0.0648798505139044 -0.146651497161712 0.0887276897154352 -0.134871387088992 0.010726466032479 -0.0162475222265125 0.126853234933331 0.134612877187489 0.0667326079950194 -0.123578805749551 -0.0518686921730589 -0.123578805749551 -0.117469146408485 -0.122406045974549 0.0921227129378093 -0.146651497161712 0.0091511619030978 -0.0667326079950182 0.32146476660429 -0.123578805749551 0.0275406797581677 0.169603564472487 0.315655816879626 -0.0367402377747454 -0.0937372768810577 -0.0316152277427166 0.108879949018116 0.408960974363525 -0.172067511055426 0.217108641557535 0.255529017583009 0.245245515094783 0.52424976953669 -0.0761071701766671 0.289660199123836 -0.0024034970361308 0.40524198069933 -0.171178467489697 -0.0431554887853234 0.440195515271004 0.0315363915633401 0.0346547201563643 0.255529017583009 0.253132050091167 0.255529017583009 0.241289998230923 0.828058069726663 0.408960974363525 0.440195515271004 0.40606928576619 0.782279325767547 0.440195515271004 0.253132050091167 0.184501723507449 -0.0513365882460083 0.49765145950524 0.782279325767547 -0.0157951056373187 0.435685721712957 0.440195515271004 0.782279325767547 0.435685721712957 0.254614103498849 -0.0861234405890533 -0.0743195917243332 -0.0966353870136388 -0.0706203730227413 0.0566172918558824 -0.0401303060520688 0.00692950890691406 0.0566172918558824 0.0874386907796408 0.0195509428917588 -0.162378498305222 -0.162378498305222 0.0566172918558824 0.0566172918558824 0.0668485828738117 -0.0444799222255269 -0.163856094092983 0.217108641557535 0.159915699292924 0.253132050091167 -0.093751845250059 0.253132050091167 0.0336933189478111 -0.172067511055426 0.084666888050537 0.0312316559952504 -0.189619214861638 -0.193037401626536 -0.199875887765573 -0.199875887765573 -0.193037401626536 0.0312316559952504 -0.189619214861638 0.0853323283002585 -0.0244611922459825 0.0323961276369631 0.13122293578835 -0.194187708329416 -0.225975232833668 -0.0561599650827333 -0.162378498305222 -0.10221881678272 -0.158894018982569 -0.175848498126386 -0.147920965533427 -0.330219934000203 0.0228661469251928 -0.208809841164122 -0.0709997432297042 -0.223408220546587 0.120131853419405 0.044781017361429 -0.292698764772078 0.0516154475432418 -0.292698764772078 0.245245515094783 -0.162378498305222 -0.162378498305222 0.0667326079950194 0.239311983718653 -0.0937372768810577 -0.0740921848348921 -0.0493723241320381 0.128286497149402 -0.0740921848348921 -0.123578805749551 0.178087940111372 0.114755767813378 -0.0221537667428489 0.179421948445204 -0.053760288025773 -0.0740921848348921 0.255638922163215 0.423793145749291 -0.160198744670676 -0.0894032394029844 0.0951958704099333 0.139589249878371 0.0461184915239732 0.128755887217353 -0.177430718217046 -0.172067511055426 -0.19985295196267 0.176131929061212 0.184790184773585 -0.172214368359605 0.00692950890691406 0.0567419648063385 0.0437059012030774 0.0566172918558824 -0.0983441827795204 0.0566172918558824 0.0453753693463944 0.0921227129378093 0.0921227129378093 -0.0847455791369225 -0.0709997432297042 0.126853234933331 -0.0761071701766671 0.179421948445204 0.179421948445204 0.216692132646798 0.199308692844018 -0.0648798505139044 -0.0648798505139044 -0.0847120296215864 -0.0648798505139044 0.220866993784901 -0.0648798505139044 0.285855557571198 0.232385489153269 -0.0706203730227413 0.159794347504453 0.0998933496000716 0.0853323283002585 0.0951486289856711 0.0125865108518625 0.0256184630331759 0.0256184630331759 0.24991343016436 0.26146211769832 -0.189619214861638 -0.189619214861638 0.408960974363525 0.408960974363525 0.408960974363525 0.408960974363525 0.408960974363525 -0.162306341001342 0.283344823351663 0.00692950890691406 0.123487806625448 0.0566172918558824 0.169179579494548 0.0874386907796408 0.0141380781234188 -0.093751845250059 0.222692360947509 0.179421948445204 -0.0240545519793903 -0.148264376176233 -0.138123168701038 0.169603564472487 0.179421948445204 0.214847255234551 0.220866993784901 -0.0570866840405495 -0.232595447723679 -0.211267983374863 -0.0648798505139044 -0.0885301036088511 -0.162378498305222 -0.000545440231117714 0.014937442159733 -0.113605194680448 0.26167156656955 -0.189619214861638 -0.189619214861638 0.408960974363525 -0.189619214861638 -0.0754496994399563 -0.11708119434631 -0.0422737506290369 0.0852256968678816 0.0334624129223253 0.0566172918558824 0.0518207209896742 0.0566172918558824 0.0812707203127267 -0.0740921848348921 -0.0847455791369225 -0.093751845250059 -0.229213707311527 0.0921227129378093 -0.0740921848348921 -0.0847455791369225 -0.093751845250059 -0.117853075713466 -0.172067511055426 0.51958830896601 0.245245515094783 -0.149104265106499 -0.144466640724379 0.179421948445204 0.131470897982973 0.0935760607139329 0.114755767813378 0.0160750010359235 0.145322943386812 0.1380564816178 -0.0727595512125689 0.152446847180845 0.289660199123836 -0.220955598772426 -0.0176434142058287 0.0102451721386496 -0.109412682281728 -0.0444079633027229 0.114755767813378 -0.189619214861638 0.25461482057699 0.141165955615831 0.289660199123836 -0.000600819597151796 0.0172700069640647 0.0236527585100936 0.0300938657385605 0.0236527585100936 0.0125865108518625 0.0955729575000549 0.148546449139062 -0.0152359828834363 -0.00213185727217917 0.0033152394223499 0.00175541861445708 -0.0422737506290369 0.0647074338605249 0.117433082840884 0.0269813058718506 -0.044955390090531 -0.0079715385522769 -0.172214368359605 -0.0687020289867386 -0.0845283359188808 0.16460537378736 0.26153502352732 0.141165955615831 -0.093751845250059 0.423793145749291 0.393175599040109 -0.189619214861638 -0.0459596529361673 -0.157825924092822 -0.211267983374863 0.245245515094783 0.253132050091167 -0.141577980825878 -0.0485196750799102 -0.141577980825878 -0.0485196750799102 -0.141577980825878 -0.123578805749551 -0.145944402997584 -0.045876665896421 -0.147920965533427 0.253132050091167 0.0921227129378093 -0.0709997432297042 -0.305166419047505 -0.171178467489697 -0.171178467489697 0.0297928464241389 -0.157825924092822 0.245245515094783 0.0236527585100936 0.423793145749291 0.139589249878371 0.139589249878371 0.141165955615831 0.0331954011949235 -0.144175873994726 -0.189619214861638 0.0805330109779836 -0.189619214861638 0.0268061044141972 -0.0695193850925629 -0.0209302065341662 -0.161258947940009 -0.0747120792890771 -0.100161604624338 0.277113154267093 0.190531517351879 -0.209890535892796 0.0194045482876304 0.0108249745281273 0.0172700069640647 0.0393200748377525 0.0935760607139329 0.114755767813378 0.0372308635037544 0.0372308635037544 -0.18320495766288 -0.0894032394029844 -0.0393395835952509 -0.0419033274818326 0.0429494670135582 -0.0367402377747454 0.173467919654985 0.327606605090186 0.141165955615831 0.292512604278428 0.292512604278428 0.139589249878371 0.141165955615831 0.253132050091167 -0.159271894309845 -0.138123168701038 0.0921227129378093 -0.193037401626536 0.179421948445204 0.423793145749291 0.742338583552098 0.141165955615831 -0.0536018517992777 -0.198693114103436 -0.0557800306254832 -0.193037401626536 0.0384988644693751 0.782279325767547 0.0437059012030774 0.738876575164154 0.141165955615831 0.141165955615831 0.144175873994727 0.435685721712957 0.141165955615831 0.141165955615831 0.440195515271004 0.440195515271004 0.440195515271004 0.440195515271004 0.178087940111372 0.502856438490566 0.782279325767547 0.782279325767547 -0.0586067758425518 -0.0459596529361673 -0.0485196750799102 -0.0349136699129664 0.0471380937191632 0.116755920808356 0.110416904966369 0.0935760607139329 0.115964257579113 0.119337890133062 0.0647074338605249 0.0624858581461513 -0.0419033274818326 -0.0171457524357559 0.19150983232583 -0.00549475971798447 0.136373986805737 0.292062926729648 -0.158342661212673 -0.158342661212673 0.0194045482876304 -0.025216219399698 -0.150773832991753 -0.0176434142058287 0.0566172918558824 0.233471627642251 0.0179642935245935 0.0323961276369631 0.0471380937191632 0.157825924092823 0.209292368471881 0.279447350688263 0.0647074338605249 0.254699701032256 -0.225975232833668 0.289660199123836 -0.0493723241320381 0.721501776424525 -0.374977934635924 0.209292368471881 -0.0286807733472368 0.157249870726032 0.431841648460841 0.253072189779171 0.253072189779171 0.0300938657385605 0.226242429316185 0.137707989825642 0.12444546464011 0.00175541861445708 -0.150619201219333 -0.113605194680448 -0.0963864596570934 0.15495146321278 -0.168620791951531 0.0537983352822495 0.0225573908812745 -0.0422737506290369 0.408960974363525 0.408960974363525 -0.198693114103436 -0.525415628026338 -0.171178467489697 0.0667326079950194 0.139589249878371 -0.149852039328021 -0.0377834478875165 -0.229807214424091 0.245245515094783 0.0955729575000549 0.0279655116026414 0.0312316559952504 0.408960974363525 -0.076162404922623 0.0985704059012385 0.782279325767547 -0.141577980825878 -0.0410386819058089 -0.141214826154339 -0.207721476533397 -0.0801534328258878 -0.113605194680448 -0.122406045974549 -0.193037401626536 -0.19297931011677 -0.093751845250059 -0.0648798505139044 0.831283753641026 -0.10221881678272 0.51958830896601 0.782279325767547 -0.147920965533427 -0.0805243624343586 0.289660199123836 0.15495146321278 0.116755920808356 0.0323961276369631 -0.141577980825878 -0.216595017060939 -0.21891648973816 0.0343844240327932 -0.147920965533427 0.449308125818919 -0.100847677910741 -0.138123168701038 -0.183505791006963 -0.51160382424758 -0.172594533106594 0.114755767813378 0.00175541861445708 0.0935760607139329 0.0246490141544931 -0.158894018982569 -0.151578330926368 0.423793145749291 0.0935760607139329 0.179421948445204 -0.198693114103436 0.141165955615831 -0.0459596529361673 0.149097297028416 0.0667326079950194 0.0935760607139329 -0.192812896577697 -0.027464026825297 0.141165955615831 -0.093751845250059 0.114755767813378 -0.223254576022783 -0.148257903623951 -0.170357248590891 0.277113154267093 -0.093751845250059 0.0935760607139329 0.123414821141828 0.295127802475147 -0.0422737506290369 0.114755767813378 0.0301724685050553 0.0516154475432418 0.435685721712957 -0.11708119434631 0.179421948445204 0.379239938169279 -0.11708119434631 0.0566172918558824 -0.00465609917674852 -0.0199504110821142 -0.189619214861638 -0.159899817698842 0.0998933496000716 -0.507967513175175 -0.50246108107469 0.251063461965077 -0.0825526737379637 0.0256184630331759 -0.158894018982569 0.0624858581461513 0.060880256361739 -0.00315672361712809 0.289660199123836 0.060880256361739 0.060880256361739 -0.141577980825878
0.0256745855963513 0.285212333724086 -0.981001725068109 0.0873708671792121 -0.154821962307769 0.162723448363741 0.63994506545887 0.000646982606354886 0.0974359984639276 -0.269628511974128 0.0832700257887959 -0.109837909561916 -0.0287968338726088 0.161615986494532 0.0839592919334786 0.298851086204019 0.114266075374781 -0.303901211672708 0.0363422345540606 -0.301041564087528 -0.0323416812240135 -0.0949987847571868 0.241202069966521 -0.0814641991836883 1 0.298851086204019 -0.101489314559292 0.242820373050282 -0.254147269313358 -0.0101128877890385 0.242820373050282 0.242820373050282 -0.0636466786832404 0.209236133745049 0.189995063351983 0.25282945604931 0.232104449277145 0.00692266927202894 0.25282945604931 0.194966776200715 -0.51074315215468 0.129252253396341 0.167380807113674 -0.673042220122089 -0.287924881590721 0.242820373050282 -0.483140423871938 0.491086849489764 -0.108157977885888 0.228868461228866 0.242820373050282 0.242820373050282 0.615377733339251 0.906423865988839 0.242820373050282 -0.029722434569475 -0.289481701290939 0.908572573643553 -0.0786241062144424 -0.154821962307769 -0.154821962307769 0.289483602654485 -0.585287096257448 0.216923976764905 0.207798659285015 0.288586744277753 0.429470616346483 -0.878550991707979 -0.331007936914142 -0.509643351039345 -0.59677752465228 -0.331193143450235 -0.262689191201508 0.29955719046288 -0.15373767067655 0.242820373050282 0.0638802784152493 0.0638802784152493 -0.203491672958616 0.0589565613076295 0.0638802784152493 0.0420474159078222 -0.195602176117689 0.0638802784152493 0.127034018094169 0.0945159321224644 -0.199525654487211 0.0638802784152493 -0.87674622989131 -0.829482352438958 0.23084122066256 -0.59677752465228 -0.975708133094089 -0.59677752465228 -0.97834766178904 0.114998522676424 0.270993218803983 -0.989052631675943 -0.97834766178904 -0.983670472776609 -0.983670472776609 0.23084122066256 0.23084122066256 0.511000915177225 -0.0497780686648692 -0.157650086280326 0.0365083392591586 -0.0576707325868025 0.0231109137211172 0.0203775218211809 0.000646982606354886 -0.203491672958616 0.108757281077466 -0.203491672958616 -0.0317161029325289 -0.195602176117689 0.0589565613076295 0.511000915177225 0.0867230484041216 -0.143602761519033 -0.493969866667716 -0.203491672958616 0.115416651752897 0.00123008970288593 -0.497751674844564 0.0901746104863132 0.10195562439927 -0.0687672303107179 0.214316354883238 -0.262357026100632 0.29688904326818 -0.00646456567585006 0.114467957443199 0.0200415129929228 -0.213532786982525 0.0827798109227095 0.167380807113674 0.114406969995079 -0.258725829842244 0.297143028024681 0.118078248142846 -0.273899403042092 0.280198361601919 0.288586744277753 0.114467957443199 0.0420474159078222 0.114467957443199 0.0220814446725128 -0.170532966886705 -0.262357026100632 -0.273899403042092 -0.260469319788431 -0.14174130854366 -0.273899403042092 0.0420474159078222 -0.00704654539391329 -0.0251788299474044 -0.261583631518725 -0.14174130854366 0.393756405893775 -0.269628511974128 -0.273899403042092 -0.14174130854366 -0.269628511974128 -0.386280910783448 0.043319142285481 0.0281696455131439 0.105107824228161 0.0768119628222089 0.0638802784152493 -0.0310014289660338 0.0596162768159783 0.0638802784152493 0.0622255919870252 -0.33847225938474 0.284356887823751 0.284356887823751 0.0638802784152493 0.0638802784152493 0.00475065171427722 0.259099053943164 0.0476612878061355 -0.00646456567585006 0.00774668243109635 0.0420474159078222 0.0490115499624233 0.0410088028860817 0.033276486971809 0.29688904326818 0.209317164030607 -0.773048162873242 -0.59677752465228 -0.585287096257448 -0.519763580574041 -0.519763580574041 -0.585287096257448 -0.773048162873242 -0.59677752465228 -0.991701358803871 0.101451845440764 0.125654646799327 0.0139704306906383 0.283501017055401 0.314971599800352 0.4930707201785 0.284356887823751 0.111180777138011 0.263878483150576 0.327101115440185 0.25736484419833 0.091637581253495 0.0882569314215624 0.13125908836716 0.0861995825996453 0.313276679103052 -0.0579324626713922 0.33815493837133 -0.196858424406365 0.109071788316923 -0.190156632069474 0.0200415129929228 0.284356887823751 0.284356887823751 0.000646982606354886 0.0585511645708551 0.075240712348418 0.0119107329934797 0.106345814855799 -0.294213771501955 0.0119107329934797 -0.203491672958616 0.232104449277145 -0.0506832555168133 -0.0127763233996106 0.017339255740325 0.105107824228161 0.0119107329934797 0.115552670021952 -0.0162334167844869 0.269408987693963 0.908883468034059 -0.101489314559292 -0.251360690732819 -0.0760383774037254 0.263864446972196 0.0476612878061355 0.29688904326818 -0.515993735874968 -0.616562173352961 -0.499797205341197 0.026615557836612 0.0596162768159783 0.0674035687346255 0.0723212292677397 0.0638802784152493 0.0968888236125369 0.0638802784152493 0.0839900491445634 0.0589565613076295 0.0589565613076295 0.0945159321224644 0.0861995825996453 0.0231109137211172 -0.0354973824576882 0.017339255740325 0.017339255740325 0.13313790695474 0.162723448363741 0.23084122066256 0.23084122066256 0.123922025418439 0.23084122066256 0.145503186865333 0.23084122066256 0.126609616970801 0.145503186865333 0.0768119628222089 0.220744717479378 -0.983670472776609 -0.991701358803871 -0.97834766178904 -0.876300881047373 -0.878550991707979 -0.878550991707979 0.114209897781825 0.113258220683883 -0.59677752465228 -0.59677752465228 -0.262357026100632 -0.262357026100632 -0.262357026100632 -0.262357026100632 -0.262357026100632 0.269803709450526 -0.411184423283033 0.0596162768159783 -0.19678670197904 0.0638802784152493 0.0298113813643831 0.0622255919870252 0.0363422345540606 0.0490115499624233 0.0925478660323361 0.017339255740325 -0.0539566366902719 -0.101668151140749 0.0873708671792121 0.00123008970288593 0.017339255740325 0.14430293836506 0.145503186865333 0.204801337938224 0.427588700213059 0.261929034228324 0.23084122066256 0.123922025418439 0.284356887823751 0.134413487589352 -0.873190353174048 -0.51074315215468 0.110591099762446 -0.59677752465228 -0.59677752465228 -0.262357026100632 -0.59677752465228 0.175769661367585 -0.35259007210648 -0.0283464061384536 -0.0424949254248511 0.0788811670300508 0.0638802784152493 0.0673367712606488 0.0638802784152493 0.0589565613076295 0.0119107329934797 0.0945159321224644 0.0490115499624233 0.305645060090007 0.0589565613076295 0.0119107329934797 0.0945159321224644 0.0490115499624233 0.0397720780310891 0.29688904326818 -0.209106196608309 0.0200415129929228 0.270523309944005 -0.241206603357238 0.017339255740325 -0.415198747809354 0.216923976764905 -0.0506832555168133 -0.0586253003401059 -0.00710102004705922 0.00864386880767781 0.0827798109227095 -0.289481701290939 0.167380807113674 0.738421256131783 0.635638050178666 -0.87366376272008 -0.0578272470875729 -0.025698830157988 -0.0506832555168133 -0.59677752465228 -0.438837660055188 0.242820373050282 0.167380807113674 0.107150047124504 -0.152087790601932 -0.154821962307769 -0.161386490815047 -0.154821962307769 -0.916284589094956 0.217114900427877 0.426915849400683 -0.333976007798001 -0.334056799156211 0.102637932699079 0.114266075374781 -0.0283464061384536 0.0137231535348321 -0.0304455362815741 -0.0372769129276272 0.635638050178666 -0.330367934599524 0.026615557836612 -0.0103629146604042 0.0625200079172596 0.190995300697553 0.114209897781825 0.242820373050282 0.0490115499624233 -0.0162334167844869 0.0983347346089738 -0.59677752465228 0.104223832791851 0.277602375373341 0.261929034228324 0.0200415129929228 0.0420474159078222 0.252651520678221 0.106705869369829 0.252651520678221 0.106705869369829 0.252651520678221 0.134413487589352 0.256045793251825 0.115863321228902 0.25736484419833 0.0420474159078222 0.0589565613076295 0.0861995825996453 -0.127293238483542 0.297143028024681 0.297143028024681 0.129793747566321 0.277602375373341 0.0200415129929228 -0.154821962307769 -0.0162334167844869 -0.251360690732819 -0.251360690732819 0.242820373050282 -0.221496787688464 -0.241764148463185 -0.59677752465228 -0.991766353491835 -0.59677752465228 -0.453781794021323 0.911362132052405 0.63994506545887 0.544404002968425 0.921393087169477 0.823301565437124 -0.389744522949559 0.233719488256789 0.129810637319797 -0.15098046999151 -0.162479209479844 -0.152087790601932 0.25282945604931 0.216923976764905 -0.0506832555168133 0.28835633792073 0.28835633792073 0.707273635638253 0.908883468034059 0.660033690986077 0.658641044862093 0.340336583420064 0.0901746104863132 0.230487530800448 -0.0824221659675911 0.242820373050282 0.168623952457683 0.163491657863466 -0.251360690732819 0.242820373050282 0.0420474159078222 0.295655372307515 0.0873708671792121 0.0589565613076295 -0.585287096257448 0.017339255740325 -0.0162334167844869 -0.161560243812326 0.242820373050282 -0.0253763235282292 -0.559619777038886 -0.0226982953350408 -0.585287096257448 0.0756902365159182 -0.14174130854366 0.0723212292677397 -0.165433430706313 0.242820373050282 0.242820373050282 0.241764148463185 -0.269628511974128 0.242820373050282 0.242820373050282 -0.273899403042092 -0.273899403042092 -0.273899403042092 -0.273899403042092 0.232104449277145 -0.259777573512167 -0.14174130854366 -0.14174130854366 0.0726026832951874 0.104223832791851 0.106705869369829 0.0936742505525552 0.0706650070182519 0.256130733704054 0.250465983457765 0.216923976764905 -0.0745817487339697 -0.033726794132568 0.0137231535348321 0.0271923160501886 0.658641044862093 -0.333432071385279 -0.225998615978756 -0.334539563540556 -0.412592555229647 -0.341179460941314 0.0178179131332621 0.0178179131332621 -0.15098046999151 -0.118789849385455 0.271886267766607 0.635638050178666 0.0638802784152493 0.0537427007437131 0.118214525271778 0.125654646799327 0.0706650070182519 -0.277602375373341 -0.0259740966808118 -0.0801581898140388 0.0137231535348321 -0.438457325818513 0.314971599800352 0.167380807113674 0.106345814855799 -0.203811387380798 -0.160591753665414 -0.0259740966808118 0.0828987402851235 -0.03301145143429 -0.029722434569475 -0.442109003723353 -0.442109003723353 -0.161386490815047 -0.0125612993084188 -0.251545665977134 0.262786757968607 0.114266075374781 0.506968987914255 -0.51074315215468 0.0519799915007268 -0.286313150602901 0.298851086204019 0.0303042419265088 0.0828987402851235 -0.0283464061384536 -0.262357026100632 -0.262357026100632 -0.559619777038886 -0.0366595683024072 0.297143028024681 0.000646982606354886 -0.251360690732819 0.530038026419487 0.658798342377934 0.724065817038259 0.0200415129929228 0.217114900427877 -0.159486998726612 -0.773048162873242 -0.262357026100632 0.916345879247033 0.288630104833263 -0.14174130854366 0.252651520678221 0.115863321228902 0.248577346840334 0.129240907105175 0.948345241766497 -0.51074315215468 -0.195602176117689 -0.585287096257448 -0.573970320568693 0.0490115499624233 0.23084122066256 -0.166888951142513 0.0598274184986759 -0.209106196608309 -0.14174130854366 0.25736484419833 0.185179430511227 0.167380807113674 -0.286313150602901 0.256130733704054 0.125654646799327 0.252651520678221 0.74923134966092 0.751401740593602 0.273242687204262 0.25736484419833 0.0807362280576666 0.0801831504518849 0.0873708671792121 0.272330425825921 -0.0449451141847513 0.0150619915850552 -0.0506832555168133 0.114266075374781 0.216923976764905 0.0965927066304163 0.263878483150576 0.287776240564343 -0.0162334167844869 0.216923976764905 0.017339255740325 -0.559619777038886 0.242820373050282 0.108757281077466 0.194966776200715 0.000646982606354886 0.216923976764905 0.688733251794021 -0.131267048778594 0.242820373050282 0.0490115499624233 -0.0506832555168133 0.740552818925973 0.168238136493054 0.299701049592142 -0.389744522949559 0.0490115499624233 0.216923976764905 0.0166265415995894 0.166743987042814 -0.0283464061384536 -0.0506832555168133 0.277331687580245 0.109071788316923 -0.269628511974128 -0.35259007210648 0.017339255740325 0.0983347346089738 -0.35259007210648 0.0638802784152493 0.0334829642304546 0.0767981266623072 -0.59677752465228 -0.210437981439426 -0.983670472776609 -0.0471750390688736 -0.0450897661887622 0.0440268034078952 -0.172267992709038 -0.878550991707979 0.263878483150576 0.0271923160501886 0.0242818710099342 -0.327703145578377 0.167380807113674 0.0242818710099342 0.0242818710099342 0.252651520678221
0.160172259678119 0.863873568070067 -0.282129502231764 -0.113848233836379 -0.137144262410992 -0.133243714698016 0.321397666424265 -0.0884025871262141 -0.120832027812266 -0.207952345347801 -0.0991050081702507 -0.298106409835822 0.0937848270210856 -0.133792564058318 -0.0963984991162955 1 -0.058812748548304 -0.221075405883931 0.0369758543906016 0.262189416265221 -0.345723566601018 -0.0463592890427358 -0.173767615546137 -0.168620791951531 0.298851086204019 1 -0.155096393424073 -0.163313049911664 -0.844187936247672 -0.296525822597337 -0.163313049911664 -0.163313049911664 -0.109284201693274 0.0290111605270822 -0.185257533530631 0.0174906904853034 -0.210028471870575 0.14730114644491 0.0174906904853034 -0.0983656266078204 0.583424755330983 -0.0944386475921186 0.438716518991439 -0.345212505283788 0.297682026745463 -0.163313049911664 0.408197662370897 -0.417104212010721 -0.0758487289117405 -0.237369117221912 -0.1746407184083 -0.163313049911664 -0.482054363331552 0.294640405104241 -0.163313049911664 -0.34501040449217 0.298300587552341 0.326954391267125 0.00976266837861137 -0.137144262410992 -0.137144262410992 0.968655012539791 -0.236499639851852 0.0212552833141453 -0.0210191255809103 -0.29977208603226 0.551342161274228 -0.299678235461314 0.382275475428964 0.582259195344572 -0.230380262509414 -0.438514756000303 -0.151055287054277 -0.125889458790684 -0.134563304736728 -0.163313049911664 0.0807427280645897 0.0807427280645897 0.0473307410632783 0.088965151520257 0.0807427280645897 0.0999772974858264 0.0524701367240863 0.0807427280645897 0.24290168008326 -0.118379843820689 -0.0369524679731533 0.0807427280645897 -0.303812195724908 -0.289740991450347 -0.0733608906297441 -0.230380262509414 -0.284107221696251 -0.230380262509414 -0.294081981141848 -0.144097924518893 0.836275786063611 -0.290886330533645 -0.294081981141848 -0.281135719351421 -0.281135719351421 -0.0733608906297441 -0.0733608906297441 0.374384981072834 -0.0357198238843 0.0307461873184017 -0.0629929034600415 -0.109284201693274 0.154754610112294 0.155529021892463 -0.0884025871262141 0.0473307410632783 -0.13243508342853 0.0473307410632783 -0.0887577826819057 0.0524701367240863 0.088965151520257 0.374384981072834 0.0195128918551027 -0.0707734741078903 -0.147623431205701 0.0473307410632783 0.0206087330490594 -0.0946411302678372 -0.148753628687168 -0.0842135387722259 -0.0794428733264533 0.0729640621199063 -0.234785612439286 -0.212521076203513 -0.124024829704574 0.104896428564966 -0.139527119399731 0.0905452773321571 -0.166025779549788 0.276993508620536 0.438716518991439 -0.0794740337452983 -0.213429293926855 -0.12617093862919 0.258074874803853 -0.208869881851048 -0.29380140897712 -0.29977208603226 -0.139527119399731 0.0999772974858264 -0.139527119399731 0.0850005411403828 -0.124861531407052 -0.212521076203513 -0.208869881851048 -0.194505273530836 -0.0961173502499965 -0.208869881851048 0.0999772974858264 0.576026900307214 -0.0286834447919402 -0.197722398704097 -0.0961173502499965 -0.296487767013614 -0.207952345347801 -0.208869881851048 -0.0961173502499965 -0.207952345347801 -0.119504380571379 0.0604273212895488 -0.0116739105289505 0.00401041637411376 0.128684800262487 0.0807427280645897 -0.0225233076937079 0.0738993803527897 0.0807427280645897 0.0838817648337124 0.308762545014589 0.860761687305616 0.860761687305616 0.0807427280645897 0.0807427280645897 0.117777216067909 0.152098052134159 -0.08772318861892 0.104896428564966 0.119221927988592 0.0999772974858264 -0.128976188331774 0.106188140792236 -0.250718903006476 -0.124024829704574 0.0172962273534782 -0.279767593927985 -0.230380262509414 -0.236499639851852 -0.243425192282803 -0.243425192282803 -0.236499639851852 -0.279767593927985 -0.230380262509414 -0.299678235461314 0.213762651927818 -0.0354925457604741 0.149586864688733 0.498736890577312 0.62679752379586 -0.404160610253145 0.860761687305616 0.372027348303197 0.858457967117799 0.566758140122679 0.83630945794748 0.100050357628236 -0.0501247430811806 0.168255018859312 -0.119504380571379 0.543307802334558 0.0112747100788077 -0.279219773933617 -0.151687033933285 -0.0294810435293737 -0.148460851269932 0.0905452773321571 0.860761687305616 0.860761687305616 -0.0884025871262141 -0.0936916933904511 0.00119796566047767 -0.086174684172301 -0.130552502232956 -0.0879261051895398 -0.086174684172301 0.0473307410632783 -0.225201810139646 0.111324288343601 -0.0641286919403832 0.000888543742829729 -0.0959161791579997 -0.086174684172301 -0.141875062667184 -0.290417715998968 0.835725288397236 0.293665772623959 -0.155096393424073 -0.852691447284678 -0.257024204923823 -0.273089418219837 -0.08772318861892 -0.124024829704574 -0.242563149552958 -0.341883563103383 -0.295344563818415 -0.063418761710575 0.0738993803527897 0.0433799366014276 0.0948229556982862 0.0807427280645897 0.107497617901673 0.0807427280645897 0.0807427280645897 0.088965151520257 0.088965151520257 -0.118379843820689 -0.119504380571379 0.154754610112294 0.132166245507791 0.000888543742829729 0.000888543742829729 -0.104380770669085 -0.133243714698016 -0.0733608906297441 -0.0733608906297441 -0.120832027812266 -0.0733608906297441 -0.112560249185533 -0.0733608906297441 -0.123452604228013 -0.141875062667184 0.0932980698277174 -0.146783207681219 -0.281135719351421 -0.299678235461314 -0.294081981141848 -0.302158931317556 -0.299678235461314 -0.299678235461314 -0.143038267330277 -0.14070474238169 -0.230380262509414 -0.230380262509414 -0.212521076203513 -0.212521076203513 -0.212521076203513 -0.212521076203513 -0.212521076203513 0.839001064388719 -0.0613264458287023 0.0738993803527897 -0.0539317048130143 0.0807427280645897 -0.0501550811088844 0.0838817648337124 0.0369758543906016 -0.128976188331774 -0.0881241776373933 0.000888543742829729 0.0827643952107868 -0.0526528992906212 -0.113848233836379 -0.0946411302678372 0.000888543742829729 -0.113693949149214 -0.115690088724029 -0.0759932116089608 0.554543394789303 0.771813935804086 -0.0733608906297441 -0.120832027812266 0.860761687305616 -0.13106188521289 -0.301332148597114 0.583424755330983 -0.145344043078415 -0.230380262509414 -0.230380262509414 -0.212521076203513 -0.230380262509414 -0.180438598458725 -0.150995779325571 -0.0254142186064906 -0.0350863690467717 0.0792751464611401 0.0807427280645897 0.0750120741793989 0.0807427280645897 0.0724882802404838 -0.086174684172301 -0.118379843820689 -0.128976188331774 0.648067556569793 0.088965151520257 -0.086174684172301 -0.118379843820689 -0.128976188331774 -0.125935546083664 -0.124024829704574 -0.1645737288325 0.0905452773321571 -0.288046618863651 -0.00683687866666094 0.000888543742829729 -0.331932384667719 0.0212552833141453 0.111324288343601 0.0076076449265786 0.110665278979272 0.138913624836246 0.256955863778641 0.29927324885489 0.438716518991439 0.334097844544358 0.320078147282336 -0.291335484527094 -0.0884996821647103 -0.0220738290295898 0.111324288343601 -0.230380262509414 -0.480969113310596 -0.177054461408938 0.438716518991439 -0.052358440145005 -0.134854172728872 -0.137144262410992 -0.142308196108382 -0.137144262410992 -0.302158931317556 0.0096617446723949 -0.371779554888857 0.333661015780669 -0.428863536020934 -0.0560273444935064 -0.058812748548304 -0.0254142186064906 -0.103074955484339 0.0909677740373095 -0.505776464702208 0.305277516685484 0.382275475428964 -0.063418761710575 -0.00322912239782566 0.0952009551749785 -0.186232829942634 -0.143038267330277 -0.177054461408938 -0.128976188331774 -0.290417715998968 -0.119504380571379 -0.230380262509414 -0.135453648262836 -0.306794072255493 0.77846127871785 0.0905452773321571 0.0999772974858264 0.855913301119764 -0.134289232150312 0.855913301119764 -0.134289232150312 0.855913301119764 0.42454777916383 0.839033523504679 0.253750636079774 0.83630945794748 0.0999772974858264 0.088965151520257 -0.119504380571379 -0.148027752061148 -0.12617093862919 -0.12617093862919 -0.0393261829982378 -0.306794072255493 0.0905452773321571 -0.137144262410992 -0.290417715998968 -0.852691447284678 -0.852691447284678 -0.163313049911664 -0.109975481093869 0.175420431259305 -0.230380262509414 -0.301332148597114 -0.230380262509414 0.427261729943874 0.31455335484103 0.321397666424265 0.365016983856226 0.311248727597015 0.343102353799786 -0.471357016153533 -0.226732628238386 0.172846866541417 -0.1322457138926 -0.142683970753622 -0.134854172728872 0.0174906904853034 0.0212552833141453 0.111324288343601 -0.29841356754366 -0.29841356754366 0.3726911455365 0.293665772623959 0.307176226556824 0.308547503358212 -0.27145179544944 -0.0842135387722259 -0.239104733578177 -0.242138275496263 -0.177054461408938 0.441156547497478 0.433211326643477 -0.852691447284678 -0.163313049911664 0.0999772974858264 -0.127367284502961 -0.113848233836379 0.088965151520257 -0.236499639851852 0.000888543742829729 -0.290417715998968 -0.0850096237331172 -0.163313049911664 -0.0229658739627707 -0.240836027416941 -0.0196208875089808 -0.236499639851852 0.0869451704954739 -0.0961173502499965 0.0948229556982862 -0.0820494394346297 -0.163313049911664 -0.163313049911664 -0.175420431259305 -0.207952345347801 -0.177054461408938 -0.177054461408938 -0.208869881851048 -0.208869881851048 -0.208869881851048 -0.208869881851048 -0.210028471870575 -0.177044568160477 -0.0961173502499965 -0.0961173502499965 -0.111268560987833 -0.135453648262836 -0.134289232150312 -0.0573403872236762 0.0694118389661689 0.0376685239102571 0.0303078018741274 0.0212552833141453 0.0462418332185398 0.0482421720083093 -0.103074955484339 0.00422279583669438 0.308547503358212 0.33252379619817 0.25777988581923 -0.426985442369841 -0.332759055664654 -0.338057634068878 -0.066282343869979 -0.066282343869979 -0.1322457138926 -0.140801800543615 -0.278790837576923 0.320078147282336 0.0807427280645897 -0.00353146735103078 -0.0381752123895491 -0.0354925457604741 0.0694118389661689 0.306794072255494 0.0960111726080852 -0.20643397399948 -0.103074955484339 -0.486170298296304 0.62679752379586 0.438716518991439 -0.130552502232956 -0.136828456328343 -0.188394392501814 0.0960111726080852 -0.0621503899738938 -0.0259691246520783 -0.34501040449217 -0.484757254485066 -0.484757254485066 -0.142308196108382 0.0916640541385071 -0.837709393755729 -0.272252639738791 -0.058812748548304 0.378691531467326 0.583424755330983 -0.131541491305884 0.306794072255494 0.988598375425264 0.000822999275190546 -0.0378105173835626 -0.0254142186064906 -0.212521076203513 -0.212521076203513 -0.240836027416941 -0.0644529557844558 -0.12617093862919 -0.0884025871262141 -0.852691447284678 0.373587686697283 0.312943651667076 0.30149007068455 0.0905452773321571 0.0096617446723949 -0.134854172728872 -0.279767593927985 -0.212521076203513 0.312901015229615 -0.225760254981424 -0.0961173502499965 0.855913301119764 0.260967759242265 0.867431530581581 0.163682111486742 0.307944029606603 0.583424755330983 0.0524701367240863 -0.236499639851852 -0.237369117221912 -0.128976188331774 -0.0733608906297441 -0.122739990849176 -0.108408482753306 -0.1645737288325 -0.0961173502499965 0.83630945794748 -0.173769983011331 0.438716518991439 0.306794072255494 0.0376685239102571 -0.0354925457604741 0.855913301119764 0.329920967850772 0.329024784725348 -0.315369677926166 0.83630945794748 -0.123452604228013 -0.00163918549653957 -0.113848233836379 0.0576686394533304 -0.0559018830589652 -0.0691035386882451 0.111324288343601 -0.058812748548304 0.0212552833141453 0.148247196411146 0.858457967117799 0.962941926093198 -0.290417715998968 0.0212552833141453 0.000888543742829729 -0.240836027416941 -0.163313049911664 -0.135453648262836 -0.0983656266078204 -0.0884025871262141 0.0212552833141453 0.375850730063829 -0.150433897679314 -0.163313049911664 -0.128976188331774 0.111324288343601 0.333200647428512 -0.179210299083358 0.997163962591123 -0.471357016153533 -0.128976188331774 0.0212552833141453 0.148762972083154 0.437495912124008 -0.0254142186064906 0.111324288343601 -0.291041313014683 -0.0294810435293737 -0.207952345347801 -0.150995779325571 0.000888543742829729 -0.119504380571379 -0.150995779325571 0.0807427280645897 0.00545185101599159 -0.0305931553571404 -0.230380262509414 0.500471021255862 -0.281135719351421 -0.0590466037301468 -0.0613209751262066 0.0942619638530034 -0.287084068763849 -0.299678235461314 0.858457967117799 0.00422279583669438 0.00201120566152158 -0.425864051237226 0.438716518991439 0.00201120566152158 0.00201120566152158 0.855913301119764
0.0184238843175932 -0.0530688416957473 0.105547315981403 0.0507529249243984 0.0486923382403964 0.00946984492273921 0.0482127154624618 0.701003181205811 0.0352325433488443 0.0240925569083905 0.0432204941847593 -0.0287337888176823 0.0554149241194107 0.00793289216988705 0.0441060139546533 -0.155096393424073 0.101191101775303 0.0393530020140306 0.0448654219901468 0.0682178684083667 0.0739875695190654 0.0126431878874253 -0.0276290246044998 0.0951958704099333 -0.101489314559292 -0.155096393424073 1 -0.0256805899548884 0.0476385547808284 0.00372643427221941 -0.0256805899548884 -0.0256805899548884 0.107551242660057 0.189141553007287 -0.0388609860990037 0.189515783242112 0.0554135326286206 -0.0612317089872587 0.189515783242112 -0.162522824022708 -0.0781268555732294 -0.0677143179391004 -0.0318080764615291 0.0558522114717905 -0.00656929790423944 -0.0256805899548884 -0.0587792845247083 0.05931549351276 0.0247729317116823 0.0534251416246043 -0.0256805899548884 -0.0256805899548884 -0.0358647401739464 -0.0925726972537194 -0.0256805899548884 0.0734502112833552 -0.00799108134216869 -0.04765555909334 -0.178669553897391 0.0486923382403964 0.0486923382403964 -0.0467212787695563 0.0382796726156735 0.192706357443446 0.182273392638437 0.0876919468698142 -0.13223111744154 0.0614177950258882 -0.0278437026140336 -0.0773946925684814 0.0290913349352528 -0.0163653789593463 0.0409047363667717 -0.0465181507616942 0.0477248727595898 -0.0256805899548884 -0.0405233934559531 -0.0405233934559531 0.0454086443964318 0.00316351090359493 -0.0405233934559531 0.036964302685689 0.0449777174970937 -0.0405233934559531 0.0379384213333765 0.0519277058662278 -0.109916702705643 -0.0405233934559531 0.0481480298352734 0.0643573316909826 -0.13450655504039 0.0290913349352528 0.106119950774337 0.0290913349352528 0.105833644928148 0.0542225127182721 -0.0300456056520189 0.104688158888546 0.105833644928148 0.105260960778649 0.105260960778649 -0.13450655504039 -0.13450655504039 0.0662778091272712 0.0607464980346222 0.0114916046248087 0.152265258819256 0.107551242660057 -0.060380559800248 -0.0595284464424783 0.701003181205811 0.0454086443964318 0.0698037139247797 0.0454086443964318 0.08671638379261 0.0449777174970937 0.00316351090359493 0.0662778091272712 0.0423202668216187 0.0245206874084339 0.051146676864232 0.0454086443964318 0.0479309650964787 0.0327900474087334 0.0515382532210826 -0.0826860114948696 -0.0255253276699076 0.0121514751131523 0.0230553695801394 0.0159561506662387 -0.0430083873518011 0.0515625507916689 -0.018771863926526 0.040029556328541 0.0199587203349836 -0.0204688409905238 -0.0318080764615291 0.0843427558404742 0.0168434269458086 -0.042167715140353 0.0141793835228615 0.0248856646418562 0.0840556164758358 0.0876919468698142 -0.018771863926526 0.036964302685689 -0.018771863926526 0.0436182080777077 0.0476025037312566 0.0159561506662387 0.0248856646418562 0.0168434269458086 0.0410671173691127 0.0248856646418562 0.036964302685689 -0.00659159797178473 0.1155747690736 0.0267101924147101 0.0410671173691127 -0.00900575510426597 0.0240925569083905 0.0248856646418562 0.0410671173691127 0.0240925569083905 0.0050455639819844 -0.00383751711025858 0.0273085007726777 0.0118420939171496 0.0259492344685052 -0.0405233934559531 0.1155747690736 0.0579063674052275 -0.0405233934559531 -0.0206076765693025 0.109102000148047 -0.0543359046449985 -0.0543359046449985 -0.0405233934559531 -0.0405233934559531 0.0921416695072636 -0.0111275693050108 -0.0100542315802875 0.0515625507916689 0.0139628126208526 0.036964302685689 0.0589815899036214 0.036964302685689 0.155613011977721 -0.0430083873518011 0.20599156619182 0.0674366919375641 0.0290913349352528 0.0382796726156735 0.00956562037341649 0.00956562037341649 0.0382796726156735 0.0674366919375641 0.0290913349352528 0.103056284288687 0.00299028814527817 0.165321653687776 -0.0620818986886197 -0.0563239304405254 -0.0501745096072282 0.0603860684357698 -0.0543359046449985 0.0196518393600553 -0.0428992675909499 -0.0285085159562593 -0.0419874082722778 -0.0388214899688362 0.175068751970113 0.00150080541659578 0.0414043481242999 -0.0686083871039255 0.238534368784199 0.0696272786778587 -0.00101724503255708 0.17869241881492 -0.00101724503255708 0.040029556328541 -0.0543359046449985 -0.0543359046449985 0.701003181205811 0.033608790309847 -0.124568325030028 0.0298567015360618 0.0694800478533174 0.0304635114719254 0.0298567015360618 0.0454086443964318 0.0554135326286206 0.224168849649643 0.0222184883362474 0.0430381399125555 0.0118420939171496 0.0298567015360618 -0.0151703848385414 -0.000585462090704607 -0.0326334479029043 -0.0909278832354392 1 0.051037208625764 0.030574829043069 0.0486678571245524 -0.0271659640844312 -0.0430083873518011 0.00825046934500878 0.0391595606693266 0.0799396087593007 0.00269507062646855 0.0579063674052275 -0.0281483043423622 -0.0112231995452672 -0.0405233934559531 -0.200121273218253 -0.0405233934559531 -0.0405233934559531 0.00316351090359493 0.00316351090359493 0.0519277058662278 0.0414043481242999 -0.060380559800248 0.0279653408657698 0.0430381399125555 0.0430381399125555 0.0449777174970937 0.00946984492273921 -0.13450655504039 -0.13450655504039 0.0418643343464382 -0.13450655504039 -0.0151703848385414 -0.13450655504039 0.0384142622919558 -0.0151703848385414 0.0259492344685052 -0.013402277762313 0.105260960778649 0.103056284288687 0.105833644928148 0.0658842130733635 0.0614177950258882 0.0614177950258882 -0.0134028455642031 -0.0169597535440802 0.0290913349352528 0.0290913349352528 0.0159561506662387 0.0159561506662387 0.0159561506662387 0.0159561506662387 0.0159561506662387 -0.0313407592012894 -0.108849110704363 0.0579063674052275 -0.0999319467914625 -0.0405233934559531 -0.0281483043423622 -0.0206076765693025 0.0448654219901468 0.0589815899036214 0.0395209531599147 0.0430381399125555 0.0121514751131523 0.0764423340656076 0.0507529249243984 0.0327900474087334 0.0430381399125555 0.0334708244044436 0.0349737699498526 -0.166960548940856 -0.133575034726755 -0.049352252790715 -0.13450655504039 0.0418643343464382 -0.0543359046449985 0.0454086443964318 0.0643883903950052 -0.0781268555732294 -0.00992982899696472 0.0290913349352528 0.0290913349352528 0.0159561506662387 0.0290913349352528 -0.00136753691785207 0.0523150848747484 0.115862053698737 0.0614435697833824 -0.0370495835129637 -0.0405233934559531 -0.0653699016261063 -0.0405233934559531 -0.022468203889932 0.0298567015360618 0.0519277058662278 0.0589815899036214 -0.0454621237648259 0.00316351090359493 0.0298567015360618 0.0519277058662278 0.0589815899036214 0.0579063674052275 -0.0430083873518011 0.0186212546996793 0.040029556328541 0.0196751779864367 0.0493239616783829 0.0430381399125555 0.0494401656197226 0.192706357443446 0.224168849649643 0.214279069454886 0.143874420710317 -0.0569662824412155 -0.0204688409905238 -0.00799108134216869 -0.0318080764615291 -0.0549391917622122 0.0492778381921357 0.0673872780541097 0.60786124527355 0.116149416233403 0.224168849649643 0.0290913349352528 0.105349414384002 -0.0256805899548884 -0.0318080764615291 0.150103788662759 0.0360112291063009 0.0486923382403964 0.0350639677471472 0.0486923382403964 0.0658842130733635 0.209521477158373 0.0780596473741592 -0.0191958483357191 -0.0105985045946982 0.133234805973813 0.101191101775303 0.115862053698737 0.679729420844422 0.14975190783179 0.0218285030907215 0.0492778381921357 -0.0278437026140336 0.00269507062646855 -0.338167954687687 0.0310596717930861 -0.0373358738394678 -0.0134028455642031 -0.0256805899548884 0.0589815899036214 -0.000585462090704607 0.033608790309847 0.0290913349352528 0.0698037139247797 0.0122152727027222 -0.049352252790715 0.040029556328541 0.036964302685689 -0.0499035582140122 0.070126614998487 -0.0499035582140122 0.070126614998487 -0.0499035582140122 0.0454086443964318 -0.0431165065435427 0.0131771988497049 -0.0419874082722778 0.036964302685689 0.00316351090359493 0.0414043481242999 -0.00968045351554721 -0.042167715140353 -0.042167715140353 0.166911426126016 0.0122152727027222 0.040029556328541 0.0486923382403964 -0.000585462090704607 0.051037208625764 0.051037208625764 -0.0256805899548884 0.100281246028132 0.0266526227344412 0.0290913349352528 0.104401705794426 0.0290913349352528 0.00434895835024058 -0.0678438893597334 0.0482127154624618 0.041144871015726 -0.0828558923766693 -0.0243066287195884 0.100283865189914 0.0563878689300627 0.00251593377671618 0.0350639677471472 0.0388544443548632 0.0360112291063009 0.189515783242112 0.192706357443446 0.224168849649643 0.0870963418457015 0.0870963418457015 -0.0517389757068187 -0.0909278832354392 0.0168640816657558 0.0320915354251251 0.0574846763069607 -0.0826860114948696 0.0544261213704022 0.000454179139963341 -0.0256805899548884 -0.0331616945084237 -0.0242797854989423 0.051037208625764 -0.0256805899548884 0.036964302685689 -0.0388059092056229 0.0507529249243984 0.00316351090359493 0.0382796726156735 0.0430381399125555 -0.000585462090704607 0.0736315822132177 -0.0256805899548884 0.115000422796449 0.0251792267649495 0.115287559671384 0.0382796726156735 -0.00903945570804505 0.0410671173691127 -0.0112231995452672 0.0733162904031505 -0.0256805899548884 -0.0256805899548884 -0.026652622734443 0.0240925569083905 -0.0256805899548884 -0.0256805899548884 0.0248856646418562 0.0248856646418562 0.0248856646418562 0.0248856646418562 0.0554135326286206 0.0288999681623944 0.0410671173691127 0.0410671173691127 0.0385509067734839 0.0698037139247797 0.070126614998487 -0.0751365950199685 -0.0630688986036778 0.189515783242112 0.192666362470389 0.192706357443446 0.503445592642069 0.0597142688139907 0.679729420844422 0.108888312654342 0.0320915354251251 -0.0184868168232665 0.0725578789369539 -0.0115623484944404 0.04289687103678 -0.0177005895932933 0.00369689155735413 0.00369689155735413 0.0350639677471472 -0.014676462210924 0.0204385557113679 0.0492778381921357 -0.0405233934559531 0.0258226366149559 0.164148074030396 0.165321653687776 -0.0630688986036778 -0.0122152727027222 0.054648650117943 0.00331678735567982 0.679729420844422 0.103583703402611 -0.0501745096072282 -0.0318080764615291 0.0694800478533174 0.0306596828946572 0.00308987173865372 0.054648650117943 0.157231333347774 0.170294739806052 0.0734502112833552 0.103456468082065 0.103456468082065 0.0350639677471472 0.0460822335788165 0.0499035582140116 0.0479687047123648 0.101191101775303 0.0681501101051681 -0.0781268555732294 0.0593372126873342 -0.0122152727027222 -0.155096393424073 0.108063489607398 0.137496862939488 0.115862053698737 0.0159561506662387 0.0159561506662387 0.0251792267649495 0.00111898682771437 -0.042167715140353 0.701003181205811 0.051037208625764 0.0557091584716368 0.0271288623015861 -0.0612220108502446 0.040029556328541 0.209521477158373 0.0360112291063009 0.0674366919375641 0.0159561506662387 -0.0860551762705707 -0.0501232550384629 0.0410671173691127 -0.0499035582140122 0.0131771988497049 -0.0544433126926046 0.000481291696786714 -0.0977865522177614 -0.0781268555732294 0.0449777174970937 0.0382796726156735 0.0395920590564953 0.0589815899036214 -0.13450655504039 0.0489088500578618 0.0196518393600553 0.0186212546996793 0.0410671173691127 -0.0419874082722778 -0.00344598824514235 -0.0318080764615291 -0.0122152727027222 0.189515783242112 0.165321653687776 -0.0499035582140122 -0.050300888507395 -0.0493591204272214 0.0945377015279316 -0.0419874082722778 0.0427722781195857 -0.13750794839949 0.0507529249243984 -0.133161410293629 0.00458225517580902 0.00468993129424733 0.224168849649643 0.101191101775303 0.192706357443446 0.0327596314443929 -0.0428992675909499 -0.0299344607696405 -0.000585462090704607 0.192706357443446 0.0430381399125555 0.0251792267649495 -0.0256805899548884 0.0698037139247797 -0.162522824022708 0.701003181205811 0.192706357443446 -0.0436884743984363 -0.0138057970807914 -0.0256805899548884 0.0589815899036214 0.224168849649643 -0.0540211931969803 0.0296285770955357 -0.15403268191966 0.100283865189914 0.0589815899036214 0.192706357443446 -0.0629311341073132 -0.0311302487432964 0.115862053698737 0.224168849649643 0.0828091268138582 0.17869241881492 0.0240925569083905 0.0523150848747484 0.0430381399125555 0.033608790309847 0.0523150848747484 -0.0405233934559531 0.0527004386119082 0.0292385750284447 0.0290913349352528 -0.0112952819394798 0.105260960778649 0.0134373403374051 0.0141680367897369 0.0315333476689016 -0.0114459512036574 0.0614177950258882 -0.0428992675909499 0.108888312654342 0.111368301127974 -0.0125251792051275 -0.0318080764615291 0.111368301127974 0.111368301127974 -0.0499035582140122
-0.0774198403348965 -0.225002625962887 -0.206729752769294 -0.0369235751170246 0.0400253164617697 -0.0687888217971607 0.282892632339118 0.060995820205687 0.395284896281055 -0.179222851895744 0.372688372582418 -0.397367333690927 -0.254733626561216 -0.0728579289180044 0.385195755847939 -0.163313049911664 0.0816868455188315 0.236016192505104 0.0058392208493782 0.261896367801379 0.604307895300862 0.369715579792343 0.993197475943188 0.141165955615831 0.242820373050282 -0.163313049911664 -0.0256805899548884 1 0.248997159817824 0.689060742056637 1 1 -0.102074511454887 0.0719369079963069 0.0892519680324055 0.112955133077301 0.95896662897731 0.00914842925035556 0.112955133077301 0.126569960456985 -0.332728645608091 0.149273329975589 0.440020900001233 -0.283399131237274 0.306877234250941 1 -0.281758450957091 0.287309810379688 0.372840674376546 0.93079930635601 0.986381523537336 1 0.377264032419288 0.162014974163461 1 0.60594305353568 0.308321890747768 0.233374939705263 0.0424785409626567 0.0400253164617697 0.0400253164617697 -0.213586451907698 -0.203826217279129 0.102994346441322 0.106397106349996 0.187943942550267 -0.146733696791411 -0.258276423478812 0.105143695817633 -0.326079557793402 -0.198552257722175 -0.533123711244342 -0.205323963430719 -0.302116795400182 0.041628256241688 1 -0.0169236128274116 -0.0169236128274116 -0.112955133078211 -0.0647024530313038 -0.0169236128274116 -0.245585080659436 -0.111883191691087 -0.0169236128274116 -0.0814426944824016 -0.0464555053707468 -0.0334055663301865 -0.0169236128274116 -0.261839259698936 -0.249712051633664 -0.158613552402775 -0.198552257722175 -0.197658264391102 -0.198552257722175 -0.196460246406364 -0.063599112104591 -0.239605796390329 -0.245744777343067 -0.196460246406364 -0.207184709495624 -0.207184709495624 -0.158613552402775 -0.158613552402775 0.195672605924744 0.263853930368304 -0.123276927501261 0.0822780694704881 -0.102074511454887 0.0072957467030737 0.010956993955934 0.060995820205687 -0.112955133078211 -0.00571142647255017 -0.112955133078211 -0.0592516634426809 -0.111883191691087 -0.0647024530313038 0.195672605924744 -0.0241715903582336 -0.0609958202056906 -0.1272286316515 -0.112955133078211 -0.119229468595748 -0.0552192116526578 -0.12820268758482 0.292443364530988 -0.0856789845173541 -0.0903550497361671 -0.0157701377385463 -0.15180231809951 -0.306558342571826 -0.247048312574419 -0.070675197521185 -0.251465330613604 -0.181590221904939 -0.0695644814122409 0.440020900001233 0.0627726000628429 -0.153334946138652 -0.307466059916962 -0.101484640153152 -0.180013626861784 0.190768856296035 0.187943942550267 -0.070675197521185 -0.245585080659436 -0.070675197521185 -0.25762509387802 -0.0791823861089065 -0.15180231809951 -0.180013626861784 -0.153334946138652 -0.0915076818688582 -0.180013626861784 -0.245585080659436 -0.326580001315532 0.133093398346347 -0.170406215520907 -0.0915076818688582 0.0842941284849771 -0.179222851895744 -0.180013626861784 -0.0915076818688582 -0.179222851895744 -0.0992109139270653 -0.0787196852557805 -0.0457771468446001 -0.088327953438163 0.0229097315381411 -0.0169236128274116 0.133093398346347 0.00584263510174391 -0.0169236128274116 -0.0414594152408537 -0.0964185816535207 -0.224671270331981 -0.224671270331981 -0.0169236128274116 -0.0169236128274116 -0.060699131449598 0.0110002483631414 0.0224725965667962 -0.247048312574419 -0.227758232342844 -0.245585080659436 -0.0533870610955655 -0.249410621770874 0.126718924517922 -0.306558342571826 0.103457105755923 -0.241116521037179 -0.198552257722175 -0.203826217279129 -0.209794975436449 -0.209794975436449 -0.203826217279129 -0.241116521037179 -0.198552257722175 -0.243178293953566 -0.0990336941835099 0.0602270768733503 0.0112300762300736 -0.097758298750642 -0.122390380581051 0.284334526565857 -0.224671270331981 -0.0374340102291853 -0.231775087912452 -0.384656097158938 -0.239984780114899 0.0344211149205802 0.0477734218486259 0.031309181348603 -0.0295155909064604 -0.132325784061313 -0.140712936617205 0.404425512418609 0.0700007666083119 0.0697415734900954 0.0700007666083119 -0.251465330613604 -0.224671270331981 -0.224671270331981 0.060995820205687 0.302599073598452 0.0166319863031995 0.0763712007241073 -0.0103501293380374 -0.0757787429701673 0.0763712007241073 -0.112955133078211 0.951891442526212 0.0920303165979789 -0.0552690427158988 -0.0569616102157217 -0.088327953438163 0.0763712007241073 -0.0762462956820649 0.697103933973606 -0.23796768723738 0.170018279474304 -0.0256805899548884 0.246851101336931 0.0645493665716662 0.533538550441218 0.00864454954597007 -0.306558342571826 -0.209052027544996 -0.268195281040504 -0.184229958054314 0.0134185958069356 0.00584263510174391 0.0367072836910969 0.00149303460438541 -0.0169236128274116 0.0548416927437053 -0.0169236128274116 -0.0169236128274116 -0.0647024530313038 -0.0647024530313038 -0.0464555053707468 -0.0295155909064604 0.0072957467030737 -0.0695644814122409 -0.0569616102157217 -0.0569616102157217 -0.0415890207046291 -0.0687888217971607 -0.158613552402775 -0.158613552402775 -0.0697735420423111 -0.158613552402775 -0.082806463154476 -0.158613552402775 0.422184767802621 -0.0762462956820649 -0.0645493665716654 0.0132913735904514 -0.207184709495624 -0.243178293953566 -0.196460246406364 -0.260414400741334 -0.258276423478812 -0.258276423478812 -0.0788895595350074 -0.0735093261489614 -0.198552257722175 -0.198552257722175 -0.15180231809951 -0.15180231809951 -0.15180231809951 -0.15180231809951 -0.15180231809951 -0.238787936328833 0.0186550860761883 0.00584263510174391 0.0150316792798448 -0.0169236128274116 -0.00772994532330179 -0.0414594152408537 0.0058392208493782 -0.0533870610955655 0.317852688084971 -0.0569616102157217 -0.0903550497361671 -0.0797275171081907 -0.0369235751170246 -0.0552192116526578 -0.0569616102157217 -0.0654134001405461 -0.0684949324847898 -0.0904963030282187 -0.159797954937052 -0.204253933201379 -0.158613552402775 -0.0871557933208038 -0.224140378287733 0.509060665032885 -0.259701841540293 -0.324929619631325 -0.0839093665648858 -0.198552257722175 -0.198552257722175 -0.15180231809951 -0.198552257722175 -0.225222430029856 -0.130135075657301 0.137847013423884 0.255013121566781 0.0050666033181403 -0.0169236128274116 -0.0206347073736386 -0.0169236128274116 -0.0383162782982152 0.0763712007241073 -0.0464555053707468 -0.0533870610955655 -0.115767122252063 -0.0647024530313038 0.0763712007241073 -0.0464555053707468 -0.0533870610955655 -0.0438787798684497 -0.306558342571826 -0.180802740930336 -0.251465330613604 -0.307599378714352 -0.129761303308829 -0.0569616102157217 0.101589781195615 0.102994346441322 0.0920303165979789 -0.0947466121872986 -0.0322324819749479 0.00480074162179831 -0.0695644814122409 0.308321890747768 0.440020900001233 -0.0151864310804817 0.281715176905597 -0.261126870796551 0.0252767224373478 0.135692861484984 0.0920303165979789 -0.198552257722175 0.442598448235949 0.993197549084857 0.440020900001233 0.0744734758887524 0.0351860617921215 0.0400253164617697 0.0368042404020438 0.0400253164617697 -0.245253414577057 0.106397106349996 0.427216520788041 0.10020611381111 -0.507231988244309 0.0726100879108052 0.0816868455188315 0.137847013423884 0.0591447437813715 -0.039917144972366 0.186629825759815 0.279297073946283 0.10160173094833 0.0134185958069356 -0.0627959364056897 -0.0093590148393631 0.0950657652587919 -0.0788895595350074 0.993197549084857 -0.0533870610955655 0.697103933973606 0.403613349556501 -0.198552257722175 0.00172211063240875 -0.312665031339131 -0.204253933201379 -0.251465330613604 -0.245585080659436 -0.234264379387873 -0.000953535549712642 -0.234264379387873 -0.000953535549712642 -0.234264379387873 -0.0661255983145003 -0.239174429307841 -0.0997774183529513 -0.239984780114899 -0.245585080659436 -0.0647024530313038 -0.0295155909064604 0.0633026278436609 -0.307466059916962 -0.307466059916962 0.0582155631602986 -0.312665031339131 -0.251465330613604 0.0400253164617697 0.697103933973606 0.246851101336931 0.246851101336931 1 -0.0219257723282748 -0.996600434198497 -0.198552257722175 -0.244389879313849 -0.198552257722175 -0.45534746154591 0.202401069365735 0.282892632339118 0.304659762503077 0.199357397962981 0.111048293858054 0.445709033747829 0.937644408175529 0.036313691703344 0.0368042404020438 0.0388368339293067 0.0351860617921215 0.112955133077301 0.102994346441322 0.0920303165979789 0.182619689924908 0.182619689924908 0.103634185769577 0.170018279474304 0.284087673022935 0.285268306195072 0.444058126701679 0.292443364530988 0.923485917565177 0.78530517014539 0.993197549084857 0.42614150890611 0.44177904721278 0.246851101336931 1 -0.245585080659436 -0.279288627116966 -0.0369235751170246 -0.0647024530313038 -0.203826217279129 -0.0569616102157217 0.697103933973606 -0.0776092438815317 1 0.127109178286607 -0.207563514615403 0.124943139665202 -0.203826217279129 0.0199734655428585 -0.0915076818688582 0.00149303460438541 -0.0812191527550779 1 1 0.989776250042109 -0.179222851895744 0.993197549084857 0.993197549084857 -0.180013626861784 -0.180013626861784 -0.180013626861784 -0.180013626861784 0.95896662897731 -0.116409408434007 -0.0915076818688582 -0.0915076818688582 -0.0106239165977123 0.00172211063240875 -0.000953535549712642 0.289450755230342 -0.00222346437871198 0.112955133078208 0.111883191691087 0.102994346441322 0.0376083913180436 -0.0863469099264774 0.0591447437813715 -0.0991299141130354 0.285268306195072 0.102142205097943 0.261056621804693 -0.512627869631236 0.101619612139786 0.289554714850564 0.0109022140351699 0.0109022140351699 0.0368042404020438 0.0401477331258026 -0.308321890747768 0.281715176905597 -0.0169236128274116 -0.239108833989783 0.038325293536812 0.0602270768733503 -0.00222346437871198 0.312665031339131 -0.25321200701385 0.203255477775366 0.0591447437813715 0.437176041540383 -0.122390380581051 0.440020900001233 -0.0103501293380374 -0.107413990698327 0.0646677476782274 -0.25321200701385 0.0909274889908585 -0.132066930234661 0.60594305353568 0.445865666474138 0.445865666474138 0.0368042404020438 -0.2499965735003 0.247566693687199 0.536125169764858 0.0816868455188315 0.19241685187938 -0.324929619631325 -0.0564400513950537 0.312665031339131 -0.160550068698002 -0.103679020636887 0.0411829284610999 0.137847013423884 -0.15180231809951 -0.15180231809951 -0.207563514615403 0.0976861355640464 -0.307466059916962 0.060995820205687 0.246851101336931 0.212542673594294 0.264068875583511 -0.050306104183903 -0.251465330613604 0.106397106349996 0.0351860617921215 -0.241116521037179 -0.15180231809951 0.199916231749913 0.581577066758101 -0.0915076818688582 -0.234264379387873 -0.0997774183529513 -0.231385051520285 0.0339885512580868 0.223358545648617 -0.324929619631325 -0.111883191691087 -0.203826217279129 -0.204575572683899 -0.0533870610955655 -0.158613552402775 -0.0813662317112491 -0.0934313936986026 -0.180802740930336 -0.0915076818688582 -0.239984780114899 -0.223765760908895 0.440020900001233 0.312665031339131 0.112955133078208 0.0602270768733503 -0.234264379387873 -0.0199218725529693 -0.0157765243398156 0.164824169922654 -0.239984780114899 0.365692216367583 -0.00627176115102579 -0.0369235751170246 -0.1936325148256 0.0992011645093854 0.00841109042718611 0.0920303165979789 0.0816868455188315 0.102994346441322 -0.0402055431353017 -0.231775087912452 -0.212641805956322 0.697103933973606 0.102994346441322 -0.0569616102157217 -0.207563514615403 1 -0.0128832022734131 0.126569960456985 0.060995820205687 0.102994346441322 0.0932218141846023 0.0427872453233441 1 -0.0533870610955655 0.0920303165979789 -0.0110659580848827 -0.175243053956527 -0.162000424440216 0.445709033747829 -0.0533870610955655 0.102994346441322 0.00761591499604148 0.439144163824981 0.137847013423884 0.0920303165979789 0.184774661452687 0.0697415734900954 -0.179222851895744 -0.130135075657301 -0.0569616102157217 0.403613349556501 -0.130135075657301 -0.0169236128274116 -0.034804462423152 -0.0122356647328845 -0.198552257722175 -0.398205315534161 -0.207184709495624 0.104244678486576 0.108961872317559 -0.243149547716697 0.423907287833012 -0.258276423478812 -0.231775087912452 -0.0991299141130354 -0.105446045146055 -0.511206085437604 0.440020900001233 -0.105446045146055 -0.105446045146055 -0.234264379387873
-0.135452376508112 -0.841099525112996 0.2625946064946 0.139789269548654 0.207410493755013 0.109293705201633 -0.261583841648947 0.0645807891219974 0.119800463078709 0.206177018808926 0.097430349930647 0.380355518647467 -0.0749023225064743 0.110892950854116 0.101580111874619 -0.844187936247672 -0.00378694837733652 0.228094430886085 -0.00887441582391337 -0.34483955473918 0.332863193636784 0.104067771347296 0.247303350648085 0.14175532078988 -0.254147269313358 -0.844187936247672 0.0476385547808284 0.248997159817824 1 0.361357344309942 0.248997159817824 0.248997159817824 0.0961518752135972 -0.11980046307871 0.134691266668848 -0.079596196632444 0.238779966975423 -0.111116796721547 -0.079596196632444 0.14130529223521 -0.525865157815845 0.0727132970119705 -0.492039443040676 0.342265364095471 -0.341158597387776 0.248997159817824 -0.419239280330759 0.428145614442725 0.150222983778999 0.22026332890083 0.235491815796841 0.248997159817824 0.523275937620886 -0.27617814752919 0.248997159817824 0.332236138928984 -0.342620467174533 -0.263142369109645 0.0160834571472409 0.207410493755013 0.207410493755013 -0.86931488860688 0.234480599930176 -0.118484150200868 -0.0546481239450838 0.311266598242471 -0.525325144133755 0.244208710471809 -0.348072343975621 -0.524601493242932 0.228413464811692 0.52230176417124 0.133728147001653 0.188100554035135 0.205028584512925 0.248997159817824 -0.0665596689359738 -0.0665596689359738 -0.00964287491127043 -0.076554560036211 -0.0665596689359738 -0.0927667290084983 -0.0138655197229962 -0.0665596689359738 -0.213416842833981 0.143822184968704 0.0549539704734565 -0.0665596689359738 0.248167871953521 0.22944097611667 0.0898014429304565 0.228413464811692 0.25316200222992 0.228413464811692 0.263767120392106 0.155165064352514 -0.957064926354236 0.246829771242875 0.263767120392106 0.26141408677666 0.26141408677666 0.0898014429304565 0.0898014429304565 -0.327828542443672 0.0425330518310376 0.0034271235798977 0.053560215633381 0.0998271734485103 -0.120745342352859 -0.118543710082089 0.0645807891219974 -0.00964287491127043 0.101653654574434 -0.00964287491127043 0.0755000023398021 -0.0138655197229962 -0.076554560036211 -0.327828542443672 -0.0769432486480949 0.070169268242255 0.146363143447268 -0.00964287491127043 -0.0325493500332815 0.0449152142796614 0.147483692229752 0.0463354371424453 0.0751142607833614 0.00975197711192756 0.245232079542138 0.190777477159719 0.179672190103301 -0.0856868097941807 0.112707830473485 -0.0837984833044566 0.141279334650514 -0.279378614049798 -0.492039443040676 0.0175999409686864 0.192034719714748 0.181544682146625 -0.244862164836587 0.207086722138175 0.305647467547395 0.311266598242471 0.112707830473485 -0.0927667290084983 0.112707830473485 -0.0718770224365925 0.0757166105172571 0.190777477159719 0.207086722138175 0.175707227702532 0.0413662643853596 0.207086722138175 -0.0927667290084983 -0.701098979685891 -0.0136318882891264 0.196034407057923 0.0413662643853596 0.33628441884645 0.206177018808926 0.207086722138175 0.0413662643853596 0.206177018808926 0.118484150200881 0.0905587086464575 0.00858225292761671 -0.00650624669305902 -0.130771074641159 -0.0665596689359738 -0.0136318882891264 -0.128197639924615 -0.0665596689359738 -0.071953675761153 -0.364290720444932 -0.844094356025556 -0.844094356025556 -0.0665596689359738 -0.0665596689359738 -0.117333552697853 -0.112981773486106 0.140587900706117 -0.0856868097941807 -0.123340530526841 -0.0927667290084983 0.108773183080454 -0.0927667290084983 0.190101079826603 0.179672190103301 -0.11696724415903 0.277379167707608 0.228413464811692 0.234480599930176 0.241347027675583 0.241347027675583 0.234480599930176 0.277379167707608 0.228413464811692 0.256411071406348 -0.207442108073076 -0.0275219378212401 -0.113292076402341 -0.49383864087886 -0.62271554149391 0.414964791263813 -0.844094356025556 -0.359868303748507 -0.962255297544443 -0.615582871572082 -0.968619518588263 0.026695075258289 -0.0159840669112699 -0.0826383348466573 0.118484150200881 -0.538855418849377 -0.025060600698707 0.284365344556817 0.157440620904095 0.0285497338761044 0.154266633342965 -0.0837984833044566 -0.844094356025556 -0.844094356025556 0.0645807891219974 0.0791106631955881 0.0573708901467485 0.0854389954089253 0.0993350190627326 0.0871754642302209 0.0854389954089253 -0.00964287491127043 0.238779966975423 -0.098399014989028 -0.0223899139942196 0.0259284562385335 0.101612009432633 0.0854389954089253 0.116479032406989 0.357187999784336 -0.951028030344237 -0.275045032094887 0.0476385547808284 0.991381192932228 0.259237360855413 0.229284717500665 0.13734333319391 0.179672190103301 0.240492344359421 0.338964841692632 0.296414984543425 0.117854567676011 -0.128197639924615 -0.0245194934612917 -0.0887257402496701 -0.0665596689359738 -0.114637896374196 -0.0665596689359738 -0.0665596689359738 -0.076554560036211 -0.076554560036211 0.143822184968704 0.118484150200881 -0.120745342352859 -0.134542435629907 0.0259284562385335 0.0259284562385335 0.081037770809483 0.109293705201633 0.0898014429304565 0.0898014429304565 0.11980046307871 0.0898014429304565 0.0917137988744245 0.0898014429304565 0.0913315905171981 0.110402033387313 0.0742572491452828 0.168102146801002 0.26141408677666 0.256411071406348 0.263767120392106 0.24804803410709 0.244208710471809 0.244208710471809 0.118289754344075 0.114619657979495 0.228413464811692 0.228413464811692 0.190777477159719 0.190777477159719 0.190777477159719 0.190777477159719 0.190777477159719 -0.954046443890184 0.167762214592804 -0.128197639924615 0.0693405268922003 -0.0665596689359738 0.0439140093317573 -0.071953675761153 -0.00887441582391337 0.108773183080454 0.0696499477782833 0.0259284562385335 0.00163367648310705 0.0689768106305292 0.139789269548654 0.0449152142796614 0.0259284562385335 0.0936450441106918 0.0958784722533873 0.109358779697878 -0.528561163402453 -0.759110128665021 0.0898014429304565 0.11980046307871 -0.837878190904855 0.129942986348518 0.246778095045171 -0.52570309242334 0.116668387488622 0.228413464811692 0.228413464811692 0.190777477159719 0.228413464811692 0.231626631665434 0.149706701225266 -0.0108550551364636 0.0483233553427697 -0.0745493155413609 -0.0665596689359738 -0.0614650191502172 -0.0665596689359738 -0.0607989207326587 0.0854389954089253 0.143822184968704 0.108773183080454 -0.650037879764998 -0.076554560036211 0.0854389954089253 0.143822184968704 0.108773183080454 0.106058161023731 0.179672190103301 0.139487891889284 -0.0837984833044566 0.342445516707792 0.0172506421618635 0.0259284562385335 0.317984459673958 -0.118484150200868 -0.098399014989028 -0.0357527216844222 -0.112802488452467 -0.111933350349496 -0.25901883981645 -0.342814216914288 -0.492039443040676 -0.28522946654578 -0.260107405375032 0.238012203631867 0.00229326878293684 -0.0144228802713097 -0.098399014989028 0.228413464811692 0.470292113107225 0.248997159817824 -0.492039443040676 -0.00905174579673993 0.205606065026282 0.207410493755013 0.212176675450534 0.207410493755013 0.24804803410709 -0.109729569724105 0.362145579578886 -0.350213587895022 0.532133004430403 -0.00607083710095997 -0.00378694837733652 -0.0108550551364636 0.0784653227215017 -0.104710617581354 0.502946338559861 -0.263135518468489 -0.348072343975621 0.117854567676011 0.000415412371036944 -0.146974617521598 0.136700894642321 0.115682764278992 0.248997159817824 0.108773183080454 0.357187999784336 0.118484150200881 0.228413464811692 0.106022583024305 0.348333828484638 -0.765813375352517 -0.0837984833044566 -0.0927667290084983 -0.988475987622369 0.103935752705028 -0.988475987622369 0.103935752705028 -0.988475987622369 -0.415974854581153 -0.965632666028259 -0.24053619851247 -0.968619518588263 -0.0927667290084983 -0.076554560036211 0.118484150200881 0.146341592887385 0.181544682146625 0.181544682146625 -0.0245161608041999 0.348333828484638 -0.0837984833044566 0.207410493755013 0.357187999784336 0.991381192932228 0.991381192932228 0.248997159817824 0.13071859334391 -0.248150677588636 0.228413464811692 0.257821794386669 0.228413464811692 -0.494208222254522 -0.273905259191781 -0.261583841648947 -0.312938502121433 -0.270143942449696 -0.293062837571769 0.460360378386263 0.212689468535524 -0.0794510576509078 0.20320111171515 0.212826079637994 0.205606065026282 -0.079596196632444 -0.118484150200868 -0.098399014989028 0.310064932130716 0.310064932130716 -0.331190808999433 -0.275045032094887 -0.271621808264641 -0.265985380319965 0.277037983273803 0.0463354371424453 0.208018385988806 0.287389545975003 0.248997159817824 -0.494136931441512 -0.486898055632848 0.991381192932228 0.248997159817824 -0.0927667290084983 0.183481252389258 0.139789269548654 -0.076554560036211 0.234480599930176 0.0259284562385335 0.357187999784336 0.0315925091298741 0.248997159817824 -0.0192086988957984 0.238779966975423 -0.0228649797130855 0.234480599930176 -0.0815338529773963 0.0413662643853596 -0.0887257402496701 0.028328668385656 0.248997159817824 0.248997159817824 0.248150677588636 0.206177018808926 0.248997159817824 0.248997159817824 0.207086722138175 0.207086722138175 0.207086722138175 0.207086722138175 0.238779966975423 0.198826567709813 0.0413662643853596 0.0413662643853596 0.110318641289002 0.106022583024305 0.103935752705028 0.035145867923909 -0.0564927038256308 -0.129942986348518 -0.12775921692241 -0.118484150200868 -0.0992212677695465 -0.0240959813760375 0.0784653227215017 0.0311162958246241 -0.265985380319965 -0.349197829527302 -0.362622131288203 0.530427593246293 0.319725536656448 0.3770150123202 0.11998470320064 0.11998470320064 0.20320111171515 0.245007485857053 0.332214345858695 -0.260107405375032 -0.0665596689359738 0.00618731480099381 -0.0246610584872977 -0.0275219378212401 -0.0564927038256308 -0.348333828484638 -0.0770613280816154 0.318291468172853 0.0784653227215017 0.475584690233771 -0.62271554149391 -0.492039443040676 0.0993350190627326 0.0831873631497185 0.209771939964584 -0.0770613280816154 0.00808860284125531 0.013116592814597 0.332236138928984 0.473978553831093 0.473978553831093 0.212176675450534 -0.0780256816863202 0.994255090573438 0.229212864718826 -0.00378694837733652 -0.332227124696881 -0.52570309242334 0.111311888942691 -0.348333828484638 -0.844187936247672 0.0283538315491343 -0.0287023904184391 -0.0108550551364636 0.190777477159719 0.190777477159719 0.238779966975423 0.161394104733749 0.181544682146625 0.0645807891219974 0.991381192932228 -0.326733765583781 -0.270358983986406 -0.293579705956667 -0.0837984833044566 -0.109729569724105 0.205606065026282 0.277379167707608 0.190777477159719 -0.271604873392125 0.237027106680119 0.0413662643853596 -0.988475987622369 -0.247701144067001 -0.976912401504874 -0.0783744786369983 -0.26451979860151 -0.52570309242334 -0.0138655197229962 0.234480599930176 0.235342654415694 0.108773183080454 0.0898014429304565 0.0726372309636081 0.107482980056286 0.139487891889284 0.0413662643853596 -0.968619518588263 0.228550911037897 -0.492039443040676 -0.348333828484638 -0.129942986348518 -0.0275219378212401 -0.988475987622369 -0.281061799679596 -0.279844437080837 0.313093217542179 -0.968619518588263 0.0952501874193061 0.0602982515388832 0.139789269548654 -0.0417455249512113 0.153707583996226 0.106022583024305 -0.098399014989028 -0.00378694837733652 -0.118484150200868 -0.136313067122319 -0.962255297544443 -0.869071132452266 0.357187999784336 -0.118484150200868 0.0259284562385335 0.238779966975423 0.248997159817824 0.106022583024305 0.14130529223521 0.0645807891219974 -0.118484150200868 -0.334221012799752 0.247570147756644 0.248997159817824 0.108773183080454 -0.098399014989028 -0.284011391119692 0.18622362719653 -0.841437514828468 0.460360378386263 0.108773183080454 -0.118484150200868 -0.115466888058031 -0.490992783763959 -0.0108550551364636 -0.098399014989028 0.30321760450898 0.0285497338761044 0.206177018808926 0.149706701225266 0.0259284562385335 0.118484150200881 0.149706701225266 -0.0665596689359738 -0.0559649210224792 -0.0293960359124744 0.228413464811692 -0.574176962531339 0.26141408677666 0.156556275202248 0.158545278372892 -0.0929477317348216 0.303009385901279 0.244208710471809 -0.962255297544443 0.0311162958246241 0.032949858649374 0.529074544306172 -0.492039443040676 0.032949858649374 0.032949858649374 -0.988475987622369
-0.0552266153313066 -0.337867405817159 0.0264143127982903 -0.121569737609161 0.0972299914295039 0.270005182585051 0.138246715615657 0.0885202370166026 0.289238867336746 0.570562691074253 0.2478878543011 -0.549786871527745 0.00590465253597817 0.266434072180206 0.257276033547107 -0.296525822597337 0.0780062947539294 0.0651698217344628 0.0178016345208353 0.400038188627894 0.896204744951465 0.0732275810941004 0.684373389782191 0.41410042723858 -0.0101128877890385 -0.296525822597337 0.00372643427221941 0.689060742056637 0.361357344309942 1 0.689060742056637 0.689060742056637 -0.10505497679899 0.0867185969728367 0.337932347613181 0.0971975353858949 0.660786256970656 0.165174136467973 0.0971975353858949 0.35578962787831 -0.209375339320245 0.279288184951733 0.606388452434491 0.233200324541881 0.424519645659044 0.689060742056637 -0.015306772382179 0.0167896858862091 0.0819421438280542 0.637695624313459 0.67617198573337 0.689060742056637 0.238679141234998 -0.0298525909313541 0.689060742056637 0.898531637290489 0.426771978047958 -0.076873983105957 0.158675895629587 0.0972299914295039 0.0972299914295039 -0.323611087564339 -0.295802974743227 0.111334900197177 0.11798067925028 0.198382523894969 -0.293541699327493 0.0271398320183704 0.265229166925184 -0.206211038381156 -0.288149136358511 -0.253302025819492 0.369140080094536 -0.413922938510905 0.099648118842578 0.689060742056637 0.00456307954248038 0.00456307954248038 -0.133812734862792 -0.0217060316065853 0.00456307954248038 0.0213183770907664 -0.130823536691633 0.00456307954248038 -0.0736634767760128 -0.126842638765201 0.167669484622164 0.00456307954248038 0.00216716486739565 0.0344263786623597 -0.208222188593443 -0.288149136358511 0.0248275138248512 -0.288149136358511 0.0276831349046501 -0.129599428211493 -0.348268297462621 0.00321366347281888 0.0276831349046501 0.0245505781306094 0.0245505781306094 -0.208222188593443 -0.208222188593443 -0.080942318266445 0.149364207197981 -0.178905748038 -0.0257217218215593 -0.10505497679899 0.162438038156074 0.167869036153827 0.0885202370166026 -0.133812734862792 -0.0310793200443372 -0.133812734862792 -0.0934641031660166 -0.130823536691633 -0.0217060316065853 -0.080942318266445 -0.0452992184673593 -0.0175535583302299 0.3612925457117 -0.133812734862792 -0.127585951836462 0.136639207084564 0.353808909428546 0.185673593390659 -0.124341700648376 -0.0708772204514449 -0.151403089435229 0.537823305432747 -0.413061467867072 0.0198280324476131 0.336730376110465 0.0103401925701226 0.38432129449975 -0.100955514030028 0.606388452434491 0.0708255860582273 0.532914522866802 -0.41398699973887 -0.0302230891597943 0.573080152926277 0.205502854400807 0.198382523894969 0.336730376110465 0.0213183770907664 0.336730376110465 -0.00773891671039905 0.295244374049151 0.537823305432747 0.573080152926277 0.533050583771657 0.260118021368232 0.573080152926277 0.0213183770907664 0.0909992816343547 0.0130229454134838 0.534409589154162 0.260118021368232 0.0672642499150862 0.570562691074253 0.573080152926277 0.260118021368232 0.570562691074253 0.327886376371127 -0.114242011554491 -0.080053476624325 -0.128186019093948 -0.0250200066802671 0.00456307954248038 0.0130229454134838 0.00699222975944472 0.00456307954248038 -0.00776629345150976 -0.0705207696704028 -0.33688399997106 -0.33688399997106 0.00456307954248038 0.00456307954248038 0.0295948125896632 -0.068969849269143 -0.0547415422943484 0.0198280324476131 -0.0600205691212849 0.0213183770907664 -0.153712732306271 0.0123601592436486 -0.0266634816583809 -0.413061467867072 0.0800781609369667 0.0537661593948735 -0.288149136358511 -0.295802974743227 -0.265618411786996 -0.265618411786996 -0.295802974743227 0.0537661593948735 -0.288149136358511 0.0119089579473889 -0.0311225787768392 0.0545996608050959 0.167908318294548 -0.200569941339877 -0.25606945001376 0.0121842124332769 -0.33688399997106 -0.107693091958254 -0.337054516273484 -0.558806092585667 -0.357548874214398 -0.118786237138701 0.0495082226249503 -0.0903155001371753 -0.0635802693534989 -0.258149377188033 0.0497285316643152 0.158236683856843 -0.0323539341872746 0.0886555853342347 -0.0323539341872746 0.0103401925701226 -0.33688399997106 -0.33688399997106 0.0885202370166026 0.228147040550857 0.0579367842265503 0.0765040297514439 -0.0386090037996436 0.163749047963151 0.0765040297514439 -0.133812734862792 0.654113613063406 0.179830889634301 0.029158693146306 0.0517478916285078 -0.128186019093948 0.0765040297514439 0.332371385247943 0.988461990350389 -0.346166593859962 -0.0286680916482552 0.00372643427221941 0.358242875076812 0.0936773242646302 0.597034514875606 -0.0634030982191271 -0.413061467867072 -0.277235692193665 0.193476248512057 0.163843129689639 -0.0397204889048691 0.00699222975944472 0.0749660717053932 0.0410601723486341 0.00456307954248038 0.00776904937554451 0.00456307954248038 0.0154967785283655 -0.0217060316065853 -0.0217060316065853 -0.126842638765201 -0.0635802693534989 0.162438038156074 -0.100955514030028 0.0517478916285078 0.0517478916285078 0.269385258091309 0.270005182585051 -0.208222188593443 -0.208222188593443 -0.0812873038904557 -0.208222188593443 0.309263780505256 -0.208222188593443 0.285283532073196 0.320549620637686 -0.0936773242646325 0.214542222860431 0.0245505781306094 0.0119089579473889 0.0276831349046501 0.00336930200775874 0.0271398320183704 0.0271398320183704 0.324668742936496 0.328862616536984 -0.288149136358511 -0.288149136358511 0.537823305432747 0.537823305432747 0.537823305432747 0.537823305432747 0.537823305432747 -0.347109347643988 0.464255721474729 0.00699222975944472 0.187301278323149 0.00456307954248038 0.150420936342154 -0.00776629345150976 0.0178016345208353 -0.153712732306271 0.221677399427255 0.0517478916285078 -0.0708772204514449 -0.170941424930266 -0.121569737609161 0.136639207084564 0.0517478916285078 0.306361374103265 0.309959598981738 -0.135763048720425 -0.302462441949493 -0.308900225348904 -0.208222188593443 -0.0729257249680825 -0.336745441928929 0.347193467997824 0.00160211619312568 -0.204003617593613 0.320635790889391 -0.288149136358511 -0.288149136358511 0.537823305432747 -0.288149136358511 -0.326854247069186 -0.188858641502181 0.0190816301744151 0.137233653845918 0.0458643622460578 0.00456307954248038 -0.00196547890901451 0.00456307954248038 -0.00191404516700441 0.0765040297514439 -0.126842638765201 -0.153712732306271 -0.242618524486645 -0.0217060316065853 0.0765040297514439 -0.126842638765201 -0.153712732306271 -0.148729821730493 -0.413061467867072 0.389021459346482 0.0103401925701226 -0.42614234452901 -0.163493063837777 0.0517478916285078 0.334273209181313 0.111334900197177 0.179830889634301 0.0267546901393641 0.151729351700956 0.162396494835147 -0.100955514030028 0.426771978047958 0.606388452434491 -0.161292489161594 0.135920737904166 0.000361739156231027 -0.035767809684615 0.0162574096423813 0.179830889634301 -0.288149136358511 0.65554465723731 0.682630914543651 0.606388452434491 0.0655248247471219 0.0899066212212908 0.0972299914295039 0.100965166075363 0.0972299914295039 0.00336930200775874 0.082515112976654 0.361670818611124 0.241169197973369 -0.234070700912676 0.0748532488705463 0.0780062947539294 0.0190816301744151 0.0858338607491154 0.121605011067557 0.0616864973452578 0.12726792664468 0.26380685295786 -0.0397204889048691 -0.0911326572143177 -0.031190479538532 0.341181404157759 0.313537876682114 0.682630914543651 -0.153712732306271 0.988461990350389 0.28525883606271 -0.288149136358511 -0.026316287900041 -0.433635893051373 -0.308900225348904 0.0103401925701226 0.0213183770907664 -0.349967290324759 -0.0294144912810663 -0.349967290324759 -0.0294144912810663 -0.349967290324759 -0.122998350181875 -0.356453718689952 -0.0273533875629849 -0.357548874214398 0.0213183770907664 -0.0217060316065853 -0.0635802693534989 -0.0393878141811845 -0.41398699973887 -0.41398699973887 0.0510856202741545 -0.433635893051373 0.0103401925701226 0.0972299914295039 0.988461990350389 0.358242875076812 0.358242875076812 0.689060742056637 0.0634276918017477 -0.686718234722783 -0.288149136358511 0.0107917998564225 -0.288149136358511 -0.0687051633805682 -0.014314461033952 0.138246715615657 -0.0237317236025618 -0.0167028160617032 -0.135252599230123 0.664607421873359 0.645588240627935 -0.0890271168851939 0.0923593153249902 0.0892951832393522 0.0899066212212908 0.0971975353858949 0.111334900197177 0.179830889634301 0.195633054326264 0.195633054326264 -0.235698174439997 -0.0286680916482552 0.129190315612707 0.131566937896227 0.188403506843838 0.185673593390659 0.635803683553269 0.840427588689235 0.682630914543651 0.598305922404267 0.608991093898481 0.358242875076812 0.689060742056637 0.0213183770907664 -0.399013870910622 -0.121569737609161 -0.0217060316065853 -0.295802974743227 0.0517478916285078 0.983793947724848 0.288679807907524 0.689060742056637 0.0052923682837767 -0.301226730746392 0.00242291649526838 -0.295802974743227 0.0535697292405656 0.260118021368232 0.0410601723486341 0.284204349722416 0.689060742056637 0.689060742056637 0.68026190357373 0.570562691074253 0.682630914543651 0.682630914543651 0.573080152926277 0.573080152926277 0.573080152926277 0.573080152926277 0.660786256970656 0.550221465927304 0.260118021368232 0.260118021368232 -0.0639854666835772 -0.026316287900041 -0.0294144912810663 0.178726246929011 0.0115646515784129 0.0904997771178272 0.0926440612982891 0.111334900197177 0.145254619200794 0.0758150210000366 0.0858338607491154 0.0137454699941373 0.131566937896227 0.24097179299395 0.403437410524049 -0.238826329307337 0.328615858826815 0.477042864640174 -0.0296425068357769 -0.0296425068357769 0.0923593153249902 0.109623821184106 -0.427262246873323 0.135920737904166 0.00456307954248038 0.0148501251769293 0.0429875209527085 0.0545996608050959 0.0115646515784129 0.433635893051373 0.00868472080927543 0.228217173791963 0.0858338607491154 0.648183265408955 -0.25606945001376 0.606388452434491 -0.0386090037996436 0.254251992280116 -0.0631460221848492 0.00868472080927543 0.0689597288638426 0.0954778048702354 0.898531637290489 0.66009191068356 0.66009191068356 0.100965166075363 0.021662029674161 0.359281379096258 0.600610115924697 0.0780062947539294 -0.082569327510661 -0.204003617593613 -0.156298016036707 0.433519848815385 -0.29562073432582 0.00764899505953026 0.0464635538398278 0.0190816301744151 0.537823305432747 0.537823305432747 -0.301226730746392 -0.101806792158711 -0.41398699973887 0.0885202370166026 0.358242875076812 -0.0731999442310446 0.125536436740583 -0.17826685392992 0.0103401925701226 0.082515112976654 0.0985348605980251 0.0537661593948735 0.537823305432747 -0.015668107609132 0.611433059566985 0.260118021368232 -0.349967290324759 -0.0273533875629849 -0.345664057528326 -0.0872653869274459 -0.00594378027102046 -0.204003617593613 -0.130823536691633 -0.295802974743227 -0.296890477424825 -0.153712732306271 -0.208222188593443 0.291222510745617 -0.135592391201592 0.389021459346482 0.260118021368232 -0.357548874214398 -0.324740254743033 0.606388452434491 0.433519848815385 0.0904997771178272 0.0545996608050959 -0.349967290324759 -0.164939548007254 -0.159701450834349 0.194508218858796 -0.357548874214398 0.242426253157281 0.0270992316484378 -0.121569737609161 -0.254229699125415 -0.101676067908906 -0.0475968425388857 0.179830889634301 0.0780062947539294 0.111334900197177 -0.0320162361278113 -0.337054516273484 -0.321484416553921 0.988461990350389 0.111334900197177 0.0517478916285078 -0.301226730746392 0.689060742056637 -0.0356941874762539 0.35578962787831 0.0885202370166026 0.111334900197177 -0.249081036654874 0.104967151138351 0.689060742056637 -0.153712732306271 0.179830889634301 -0.155982849663552 -0.221095575432299 -0.297161452399639 0.664607421873359 -0.153712732306271 0.111334900197177 0.162470166509378 0.610451667472523 0.0190816301744151 0.179830889634301 0.19760441857629 0.0886555853342347 0.570562691074253 -0.188858641502181 0.0517478916285078 0.28525883606271 -0.188858641502181 0.00456307954248038 -0.0491339856120976 -0.0592829923192762 -0.288149136358511 -0.321500452514158 0.0245505781306094 -0.0948569876118246 -0.0899674446511316 0.018271317549062 0.17955720822847 0.0271398320183704 -0.337054516273484 0.0137454699941373 0.0054879439927619 -0.238179172863735 0.606388452434491 0.0054879439927619 0.0054879439927619 -0.349967290324759
-0.0774198403348965 -0.225002625962887 -0.206729752769294 -0.0369235751170246 0.0400253164617697 -0.0687888217971607 0.282892632339118 0.060995820205687 0.395284896281055 -0.179222851895744 0.372688372582418 -0.397367333690927 -0.254733626561216 -0.0728579289180044 0.385195755847939 -0.163313049911664 0.0816868455188315 0.236016192505104 0.0058392208493782 0.261896367801379 0.604307895300862 0.369715579792343 0.993197475943188 0.141165955615831 0.242820373050282 -0.163313049911664 -0.0256805899548884 1 0.248997159817824 0.689060742056637 1 1 -0.102074511454887 0.0719369079963069 0.0892519680324055 0.112955133077301 0.95896662897731 0.00914842925035556 0.112955133077301 0.126569960456985 -0.332728645608091 0.149273329975589 0.440020900001233 -0.283399131237274 0.306877234250941 1 -0.281758450957091 0.287309810379688 0.372840674376546 0.93079930635601 0.986381523537336 1 0.377264032419288 0.162014974163461 1 0.60594305353568 0.308321890747768 0.233374939705263 0.0424785409626567 0.0400253164617697 0.0400253164617697 -0.213586451907698 -0.203826217279129 0.102994346441322 0.106397106349996 0.187943942550267 -0.146733696791411 -0.258276423478812 0.105143695817633 -0.326079557793402 -0.198552257722175 -0.533123711244342 -0.205323963430719 -0.302116795400182 0.041628256241688 1 -0.0169236128274116 -0.0169236128274116 -0.112955133078211 -0.0647024530313038 -0.0169236128274116 -0.245585080659436 -0.111883191691087 -0.0169236128274116 -0.0814426944824016 -0.0464555053707468 -0.0334055663301865 -0.0169236128274116 -0.261839259698936 -0.249712051633664 -0.158613552402775 -0.198552257722175 -0.197658264391102 -0.198552257722175 -0.196460246406364 -0.063599112104591 -0.239605796390329 -0.245744777343067 -0.196460246406364 -0.207184709495624 -0.207184709495624 -0.158613552402775 -0.158613552402775 0.195672605924744 0.263853930368304 -0.123276927501261 0.0822780694704881 -0.102074511454887 0.0072957467030737 0.010956993955934 0.060995820205687 -0.112955133078211 -0.00571142647255017 -0.112955133078211 -0.0592516634426809 -0.111883191691087 -0.0647024530313038 0.195672605924744 -0.0241715903582336 -0.0609958202056906 -0.1272286316515 -0.112955133078211 -0.119229468595748 -0.0552192116526578 -0.12820268758482 0.292443364530988 -0.0856789845173541 -0.0903550497361671 -0.0157701377385463 -0.15180231809951 -0.306558342571826 -0.247048312574419 -0.070675197521185 -0.251465330613604 -0.181590221904939 -0.0695644814122409 0.440020900001233 0.0627726000628429 -0.153334946138652 -0.307466059916962 -0.101484640153152 -0.180013626861784 0.190768856296035 0.187943942550267 -0.070675197521185 -0.245585080659436 -0.070675197521185 -0.25762509387802 -0.0791823861089065 -0.15180231809951 -0.180013626861784 -0.153334946138652 -0.0915076818688582 -0.180013626861784 -0.245585080659436 -0.326580001315532 0.133093398346347 -0.170406215520907 -0.0915076818688582 0.0842941284849771 -0.179222851895744 -0.180013626861784 -0.0915076818688582 -0.179222851895744 -0.0992109139270653 -0.0787196852557805 -0.0457771468446001 -0.088327953438163 0.0229097315381411 -0.0169236128274116 0.133093398346347 0.00584263510174391 -0.0169236128274116 -0.0414594152408537 -0.0964185816535207 -0.224671270331981 -0.224671270331981 -0.0169236128274116 -0.0169236128274116 -0.060699131449598 0.0110002483631414 0.0224725965667962 -0.247048312574419 -0.227758232342844 -0.245585080659436 -0.0533870610955655 -0.249410621770874 0.126718924517922 -0.306558342571826 0.103457105755923 -0.241116521037179 -0.198552257722175 -0.203826217279129 -0.209794975436449 -0.209794975436449 -0.203826217279129 -0.241116521037179 -0.198552257722175 -0.243178293953566 -0.0990336941835099 0.0602270768733503 0.0112300762300736 -0.097758298750642 -0.122390380581051 0.284334526565857 -0.224671270331981 -0.0374340102291853 -0.231775087912452 -0.384656097158938 -0.239984780114899 0.0344211149205802 0.0477734218486259 0.031309181348603 -0.0295155909064604 -0.132325784061313 -0.140712936617205 0.404425512418609 0.0700007666083119 0.0697415734900954 0.0700007666083119 -0.251465330613604 -0.224671270331981 -0.224671270331981 0.060995820205687 0.302599073598452 0.0166319863031995 0.0763712007241073 -0.0103501293380374 -0.0757787429701673 0.0763712007241073 -0.112955133078211 0.951891442526212 0.0920303165979789 -0.0552690427158988 -0.0569616102157217 -0.088327953438163 0.0763712007241073 -0.0762462956820649 0.697103933973606 -0.23796768723738 0.170018279474304 -0.0256805899548884 0.246851101336931 0.0645493665716662 0.533538550441218 0.00864454954597007 -0.306558342571826 -0.209052027544996 -0.268195281040504 -0.184229958054314 0.0134185958069356 0.00584263510174391 0.0367072836910969 0.00149303460438541 -0.0169236128274116 0.0548416927437053 -0.0169236128274116 -0.0169236128274116 -0.0647024530313038 -0.0647024530313038 -0.0464555053707468 -0.0295155909064604 0.0072957467030737 -0.0695644814122409 -0.0569616102157217 -0.0569616102157217 -0.0415890207046291 -0.0687888217971607 -0.158613552402775 -0.158613552402775 -0.0697735420423111 -0.158613552402775 -0.082806463154476 -0.158613552402775 0.422184767802621 -0.0762462956820649 -0.0645493665716654 0.0132913735904514 -0.207184709495624 -0.243178293953566 -0.196460246406364 -0.260414400741334 -0.258276423478812 -0.258276423478812 -0.0788895595350074 -0.0735093261489614 -0.198552257722175 -0.198552257722175 -0.15180231809951 -0.15180231809951 -0.15180231809951 -0.15180231809951 -0.15180231809951 -0.238787936328833 0.0186550860761883 0.00584263510174391 0.0150316792798448 -0.0169236128274116 -0.00772994532330179 -0.0414594152408537 0.0058392208493782 -0.0533870610955655 0.317852688084971 -0.0569616102157217 -0.0903550497361671 -0.0797275171081907 -0.0369235751170246 -0.0552192116526578 -0.0569616102157217 -0.0654134001405461 -0.0684949324847898 -0.0904963030282187 -0.159797954937052 -0.204253933201379 -0.158613552402775 -0.0871557933208038 -0.224140378287733 0.509060665032885 -0.259701841540293 -0.324929619631325 -0.0839093665648858 -0.198552257722175 -0.198552257722175 -0.15180231809951 -0.198552257722175 -0.225222430029856 -0.130135075657301 0.137847013423884 0.255013121566781 0.0050666033181403 -0.0169236128274116 -0.0206347073736386 -0.0169236128274116 -0.0383162782982152 0.0763712007241073 -0.0464555053707468 -0.0533870610955655 -0.115767122252063 -0.0647024530313038 0.0763712007241073 -0.0464555053707468 -0.0533870610955655 -0.0438787798684497 -0.306558342571826 -0.180802740930336 -0.251465330613604 -0.307599378714352 -0.129761303308829 -0.0569616102157217 0.101589781195615 0.102994346441322 0.0920303165979789 -0.0947466121872986 -0.0322324819749479 0.00480074162179831 -0.0695644814122409 0.308321890747768 0.440020900001233 -0.0151864310804817 0.281715176905597 -0.261126870796551 0.0252767224373478 0.135692861484984 0.0920303165979789 -0.198552257722175 0.442598448235949 0.993197549084857 0.440020900001233 0.0744734758887524 0.0351860617921215 0.0400253164617697 0.0368042404020438 0.0400253164617697 -0.245253414577057 0.106397106349996 0.427216520788041 0.10020611381111 -0.507231988244309 0.0726100879108052 0.0816868455188315 0.137847013423884 0.0591447437813715 -0.039917144972366 0.186629825759815 0.279297073946283 0.10160173094833 0.0134185958069356 -0.0627959364056897 -0.0093590148393631 0.0950657652587919 -0.0788895595350074 0.993197549084857 -0.0533870610955655 0.697103933973606 0.403613349556501 -0.198552257722175 0.00172211063240875 -0.312665031339131 -0.204253933201379 -0.251465330613604 -0.245585080659436 -0.234264379387873 -0.000953535549712642 -0.234264379387873 -0.000953535549712642 -0.234264379387873 -0.0661255983145003 -0.239174429307841 -0.0997774183529513 -0.239984780114899 -0.245585080659436 -0.0647024530313038 -0.0295155909064604 0.0633026278436609 -0.307466059916962 -0.307466059916962 0.0582155631602986 -0.312665031339131 -0.251465330613604 0.0400253164617697 0.697103933973606 0.246851101336931 0.246851101336931 1 -0.0219257723282748 -0.996600434198497 -0.198552257722175 -0.244389879313849 -0.198552257722175 -0.45534746154591 0.202401069365735 0.282892632339118 0.304659762503077 0.199357397962981 0.111048293858054 0.445709033747829 0.937644408175529 0.036313691703344 0.0368042404020438 0.0388368339293067 0.0351860617921215 0.112955133077301 0.102994346441322 0.0920303165979789 0.182619689924908 0.182619689924908 0.103634185769577 0.170018279474304 0.284087673022935 0.285268306195072 0.444058126701679 0.292443364530988 0.923485917565177 0.78530517014539 0.993197549084857 0.42614150890611 0.44177904721278 0.246851101336931 1 -0.245585080659436 -0.279288627116966 -0.0369235751170246 -0.0647024530313038 -0.203826217279129 -0.0569616102157217 0.697103933973606 -0.0776092438815317 1 0.127109178286607 -0.207563514615403 0.124943139665202 -0.203826217279129 0.0199734655428585 -0.0915076818688582 0.00149303460438541 -0.0812191527550779 1 1 0.989776250042109 -0.179222851895744 0.993197549084857 0.993197549084857 -0.180013626861784 -0.180013626861784 -0.180013626861784 -0.180013626861784 0.95896662897731 -0.116409408434007 -0.0915076818688582 -0.0915076818688582 -0.0106239165977123 0.00172211063240875 -0.000953535549712642 0.289450755230342 -0.00222346437871198 0.112955133078208 0.111883191691087 0.102994346441322 0.0376083913180436 -0.0863469099264774 0.0591447437813715 -0.0991299141130354 0.285268306195072 0.102142205097943 0.261056621804693 -0.512627869631236 0.101619612139786 0.289554714850564 0.0109022140351699 0.0109022140351699 0.0368042404020438 0.0401477331258026 -0.308321890747768 0.281715176905597 -0.0169236128274116 -0.239108833989783 0.038325293536812 0.0602270768733503 -0.00222346437871198 0.312665031339131 -0.25321200701385 0.203255477775366 0.0591447437813715 0.437176041540383 -0.122390380581051 0.440020900001233 -0.0103501293380374 -0.107413990698327 0.0646677476782274 -0.25321200701385 0.0909274889908585 -0.132066930234661 0.60594305353568 0.445865666474138 0.445865666474138 0.0368042404020438 -0.2499965735003 0.247566693687199 0.536125169764858 0.0816868455188315 0.19241685187938 -0.324929619631325 -0.0564400513950537 0.312665031339131 -0.160550068698002 -0.103679020636887 0.0411829284610999 0.137847013423884 -0.15180231809951 -0.15180231809951 -0.207563514615403 0.0976861355640464 -0.307466059916962 0.060995820205687 0.246851101336931 0.212542673594294 0.264068875583511 -0.050306104183903 -0.251465330613604 0.106397106349996 0.0351860617921215 -0.241116521037179 -0.15180231809951 0.199916231749913 0.581577066758101 -0.0915076818688582 -0.234264379387873 -0.0997774183529513 -0.231385051520285 0.0339885512580868 0.223358545648617 -0.324929619631325 -0.111883191691087 -0.203826217279129 -0.204575572683899 -0.0533870610955655 -0.158613552402775 -0.0813662317112491 -0.0934313936986026 -0.180802740930336 -0.0915076818688582 -0.239984780114899 -0.223765760908895 0.440020900001233 0.312665031339131 0.112955133078208 0.0602270768733503 -0.234264379387873 -0.0199218725529693 -0.0157765243398156 0.164824169922654 -0.239984780114899 0.365692216367583 -0.00627176115102579 -0.0369235751170246 -0.1936325148256 0.0992011645093854 0.00841109042718611 0.0920303165979789 0.0816868455188315 0.102994346441322 -0.0402055431353017 -0.231775087912452 -0.212641805956322 0.697103933973606 0.102994346441322 -0.0569616102157217 -0.207563514615403 1 -0.0128832022734131 0.126569960456985 0.060995820205687 0.102994346441322 0.0932218141846023 0.0427872453233441 1 -0.0533870610955655 0.0920303165979789 -0.0110659580848827 -0.175243053956527 -0.162000424440216 0.445709033747829 -0.0533870610955655 0.102994346441322 0.00761591499604148 0.439144163824981 0.137847013423884 0.0920303165979789 0.184774661452687 0.0697415734900954 -0.179222851895744 -0.130135075657301 -0.0569616102157217 0.403613349556501 -0.130135075657301 -0.0169236128274116 -0.034804462423152 -0.0122356647328845 -0.198552257722175 -0.398205315534161 -0.207184709495624 0.104244678486576 0.108961872317559 -0.243149547716697 0.423907287833012 -0.258276423478812 -0.231775087912452 -0.0991299141130354 -0.105446045146055 -0.511206085437604 0.440020900001233 -0.105446045146055 -0.105446045146055 -0.234264379387873
-0.0774198403348965 -0.225002625962887 -0.206729752769294 -0.0369235751170246 0.0400253164617697 -0.0687888217971607 0.282892632339118 0.060995820205687 0.395284896281055 -0.179222851895744 0.372688372582418 -0.397367333690927 -0.254733626561216 -0.0728579289180044 0.385195755847939 -0.163313049911664 0.0816868455188315 0.236016192505104 0.0058392208493782 0.261896367801379 0.604307895300862 0.369715579792343 0.993197475943188 0.141165955615831 0.242820373050282 -0.163313049911664 -0.0256805899548884 1 0.248997159817824 0.689060742056637 1 1 -0.102074511454887 0.0719369079963069 0.0892519680324055 0.112955133077301 0.95896662897731 0.00914842925035556 0.112955133077301 0.126569960456985 -0.332728645608091 0.149273329975589 0.440020900001233 -0.283399131237274 0.306877234250941 1 -0.281758450957091 0.287309810379688 0.372840674376546 0.93079930635601 0.986381523537336 1 0.377264032419288 0.162014974163461 1 0.60594305353568 0.308321890747768 0.233374939705263 0.0424785409626567 0.0400253164617697 0.0400253164617697 -0.213586451907698 -0.203826217279129 0.102994346441322 0.106397106349996 0.187943942550267 -0.146733696791411 -0.258276423478812 0.105143695817633 -0.326079557793402 -0.198552257722175 -0.533123711244342 -0.205323963430719 -0.302116795400182 0.041628256241688 1 -0.0169236128274116 -0.0169236128274116 -0.112955133078211 -0.0647024530313038 -0.0169236128274116 -0.245585080659436 -0.111883191691087 -0.0169236128274116 -0.0814426944824016 -0.0464555053707468 -0.0334055663301865 -0.0169236128274116 -0.261839259698936 -0.249712051633664 -0.158613552402775 -0.198552257722175 -0.197658264391102 -0.198552257722175 -0.196460246406364 -0.063599112104591 -0.239605796390329 -0.245744777343067 -0.196460246406364 -0.207184709495624 -0.207184709495624 -0.158613552402775 -0.158613552402775 0.195672605924744 0.263853930368304 -0.123276927501261 0.0822780694704881 -0.102074511454887 0.0072957467030737 0.010956993955934 0.060995820205687 -0.112955133078211 -0.00571142647255017 -0.112955133078211 -0.0592516634426809 -0.111883191691087 -0.0647024530313038 0.195672605924744 -0.0241715903582336 -0.0609958202056906 -0.1272286316515 -0.112955133078211 -0.119229468595748 -0.0552192116526578 -0.12820268758482 0.292443364530988 -0.0856789845173541 -0.0903550497361671 -0.0157701377385463 -0.15180231809951 -0.306558342571826 -0.247048312574419 -0.070675197521185 -0.251465330613604 -0.181590221904939 -0.0695644814122409 0.440020900001233 0.0627726000628429 -0.153334946138652 -0.307466059916962 -0.101484640153152 -0.180013626861784 0.190768856296035 0.187943942550267 -0.070675197521185 -0.245585080659436 -0.070675197521185 -0.25762509387802 -0.0791823861089065 -0.15180231809951 -0.180013626861784 -0.153334946138652 -0.0915076818688582 -0.180013626861784 -0.245585080659436 -0.326580001315532 0.133093398346347 -0.170406215520907 -0.0915076818688582 0.0842941284849771 -0.179222851895744 -0.180013626861784 -0.0915076818688582 -0.179222851895744 -0.0992109139270653 -0.0787196852557805 -0.0457771468446001 -0.088327953438163 0.0229097315381411 -0.0169236128274116 0.133093398346347 0.00584263510174391 -0.0169236128274116 -0.0414594152408537 -0.0964185816535207 -0.224671270331981 -0.224671270331981 -0.0169236128274116 -0.0169236128274116 -0.060699131449598 0.0110002483631414 0.0224725965667962 -0.247048312574419 -0.227758232342844 -0.245585080659436 -0.0533870610955655 -0.249410621770874 0.126718924517922 -0.306558342571826 0.103457105755923 -0.241116521037179 -0.198552257722175 -0.203826217279129 -0.209794975436449 -0.209794975436449 -0.203826217279129 -0.241116521037179 -0.198552257722175 -0.243178293953566 -0.0990336941835099 0.0602270768733503 0.0112300762300736 -0.097758298750642 -0.122390380581051 0.284334526565857 -0.224671270331981 -0.0374340102291853 -0.231775087912452 -0.384656097158938 -0.239984780114899 0.0344211149205802 0.0477734218486259 0.031309181348603 -0.0295155909064604 -0.132325784061313 -0.140712936617205 0.404425512418609 0.0700007666083119 0.0697415734900954 0.0700007666083119 -0.251465330613604 -0.224671270331981 -0.224671270331981 0.060995820205687 0.302599073598452 0.0166319863031995 0.0763712007241073 -0.0103501293380374 -0.0757787429701673 0.0763712007241073 -0.112955133078211 0.951891442526212 0.0920303165979789 -0.0552690427158988 -0.0569616102157217 -0.088327953438163 0.0763712007241073 -0.0762462956820649 0.697103933973606 -0.23796768723738 0.170018279474304 -0.0256805899548884 0.246851101336931 0.0645493665716662 0.533538550441218 0.00864454954597007 -0.306558342571826 -0.209052027544996 -0.268195281040504 -0.184229958054314 0.0134185958069356 0.00584263510174391 0.0367072836910969 0.00149303460438541 -0.0169236128274116 0.0548416927437053 -0.0169236128274116 -0.0169236128274116 -0.0647024530313038 -0.0647024530313038 -0.0464555053707468 -0.0295155909064604 0.0072957467030737 -0.0695644814122409 -0.0569616102157217 -0.0569616102157217 -0.0415890207046291 -0.0687888217971607 -0.158613552402775 -0.158613552402775 -0.0697735420423111 -0.158613552402775 -0.082806463154476 -0.158613552402775 0.422184767802621 -0.0762462956820649 -0.0645493665716654 0.0132913735904514 -0.207184709495624 -0.243178293953566 -0.196460246406364 -0.260414400741334 -0.258276423478812 -0.258276423478812 -0.0788895595350074 -0.0735093261489614 -0.198552257722175 -0.198552257722175 -0.15180231809951 -0.15180231809951 -0.15180231809951 -0.15180231809951 -0.15180231809951 -0.238787936328833 0.0186550860761883 0.00584263510174391 0.0150316792798448 -0.0169236128274116 -0.00772994532330179 -0.0414594152408537 0.0058392208493782 -0.0533870610955655 0.317852688084971 -0.0569616102157217 -0.0903550497361671 -0.0797275171081907 -0.0369235751170246 -0.0552192116526578 -0.0569616102157217 -0.0654134001405461 -0.0684949324847898 -0.0904963030282187 -0.159797954937052 -0.204253933201379 -0.158613552402775 -0.0871557933208038 -0.224140378287733 0.509060665032885 -0.259701841540293 -0.324929619631325 -0.0839093665648858 -0.198552257722175 -0.198552257722175 -0.15180231809951 -0.198552257722175 -0.225222430029856 -0.130135075657301 0.137847013423884 0.255013121566781 0.0050666033181403 -0.0169236128274116 -0.0206347073736386 -0.0169236128274116 -0.0383162782982152 0.0763712007241073 -0.0464555053707468 -0.0533870610955655 -0.115767122252063 -0.0647024530313038 0.0763712007241073 -0.0464555053707468 -0.0533870610955655 -0.0438787798684497 -0.306558342571826 -0.180802740930336 -0.251465330613604 -0.307599378714352 -0.129761303308829 -0.0569616102157217 0.101589781195615 0.102994346441322 0.0920303165979789 -0.0947466121872986 -0.0322324819749479 0.00480074162179831 -0.0695644814122409 0.308321890747768 0.440020900001233 -0.0151864310804817 0.281715176905597 -0.261126870796551 0.0252767224373478 0.135692861484984 0.0920303165979789 -0.198552257722175 0.442598448235949 0.993197549084857 0.440020900001233 0.0744734758887524 0.0351860617921215 0.0400253164617697 0.0368042404020438 0.0400253164617697 -0.245253414577057 0.106397106349996 0.427216520788041 0.10020611381111 -0.507231988244309 0.0726100879108052 0.0816868455188315 0.137847013423884 0.0591447437813715 -0.039917144972366 0.186629825759815 0.279297073946283 0.10160173094833 0.0134185958069356 -0.0627959364056897 -0.0093590148393631 0.0950657652587919 -0.0788895595350074 0.993197549084857 -0.0533870610955655 0.697103933973606 0.403613349556501 -0.198552257722175 0.00172211063240875 -0.312665031339131 -0.204253933201379 -0.251465330613604 -0.245585080659436 -0.234264379387873 -0.000953535549712642 -0.234264379387873 -0.000953535549712642 -0.234264379387873 -0.0661255983145003 -0.239174429307841 -0.0997774183529513 -0.239984780114899 -0.245585080659436 -0.0647024530313038 -0.0295155909064604 0.0633026278436609 -0.307466059916962 -0.307466059916962 0.0582155631602986 -0.312665031339131 -0.251465330613604 0.0400253164617697 0.697103933973606 0.246851101336931 0.246851101336931 1 -0.0219257723282748 -0.996600434198497 -0.198552257722175 -0.244389879313849 -0.198552257722175 -0.45534746154591 0.202401069365735 0.282892632339118 0.304659762503077 0.199357397962981 0.111048293858054 0.445709033747829 0.937644408175529 0.036313691703344 0.0368042404020438 0.0388368339293067 0.0351860617921215 0.112955133077301 0.102994346441322 0.0920303165979789 0.182619689924908 0.182619689924908 0.103634185769577 0.170018279474304 0.284087673022935 0.285268306195072 0.444058126701679 0.292443364530988 0.923485917565177 0.78530517014539 0.993197549084857 0.42614150890611 0.44177904721278 0.246851101336931 1 -0.245585080659436 -0.279288627116966 -0.0369235751170246 -0.0647024530313038 -0.203826217279129 -0.0569616102157217 0.697103933973606 -0.0776092438815317 1 0.127109178286607 -0.207563514615403 0.124943139665202 -0.203826217279129 0.0199734655428585 -0.0915076818688582 0.00149303460438541 -0.0812191527550779 1 1 0.989776250042109 -0.179222851895744 0.993197549084857 0.993197549084857 -0.180013626861784 -0.180013626861784 -0.180013626861784 -0.180013626861784 0.95896662897731 -0.116409408434007 -0.0915076818688582 -0.0915076818688582 -0.0106239165977123 0.00172211063240875 -0.000953535549712642 0.289450755230342 -0.00222346437871198 0.112955133078208 0.111883191691087 0.102994346441322 0.0376083913180436 -0.0863469099264774 0.0591447437813715 -0.0991299141130354 0.285268306195072 0.102142205097943 0.261056621804693 -0.512627869631236 0.101619612139786 0.289554714850564 0.0109022140351699 0.0109022140351699 0.0368042404020438 0.0401477331258026 -0.308321890747768 0.281715176905597 -0.0169236128274116 -0.239108833989783 0.038325293536812 0.0602270768733503 -0.00222346437871198 0.312665031339131 -0.25321200701385 0.203255477775366 0.0591447437813715 0.437176041540383 -0.122390380581051 0.440020900001233 -0.0103501293380374 -0.107413990698327 0.0646677476782274 -0.25321200701385 0.0909274889908585 -0.132066930234661 0.60594305353568 0.445865666474138 0.445865666474138 0.0368042404020438 -0.2499965735003 0.247566693687199 0.536125169764858 0.0816868455188315 0.19241685187938 -0.324929619631325 -0.0564400513950537 0.312665031339131 -0.160550068698002 -0.103679020636887 0.0411829284610999 0.137847013423884 -0.15180231809951 -0.15180231809951 -0.207563514615403 0.0976861355640464 -0.307466059916962 0.060995820205687 0.246851101336931 0.212542673594294 0.264068875583511 -0.050306104183903 -0.251465330613604 0.106397106349996 0.0351860617921215 -0.241116521037179 -0.15180231809951 0.199916231749913 0.581577066758101 -0.0915076818688582 -0.234264379387873 -0.0997774183529513 -0.231385051520285 0.0339885512580868 0.223358545648617 -0.324929619631325 -0.111883191691087 -0.203826217279129 -0.204575572683899 -0.0533870610955655 -0.158613552402775 -0.0813662317112491 -0.0934313936986026 -0.180802740930336 -0.0915076818688582 -0.239984780114899 -0.223765760908895 0.440020900001233 0.312665031339131 0.112955133078208 0.0602270768733503 -0.234264379387873 -0.0199218725529693 -0.0157765243398156 0.164824169922654 -0.239984780114899 0.365692216367583 -0.00627176115102579 -0.0369235751170246 -0.1936325148256 0.0992011645093854 0.00841109042718611 0.0920303165979789 0.0816868455188315 0.102994346441322 -0.0402055431353017 -0.231775087912452 -0.212641805956322 0.697103933973606 0.102994346441322 -0.0569616102157217 -0.207563514615403 1 -0.0128832022734131 0.126569960456985 0.060995820205687 0.102994346441322 0.0932218141846023 0.0427872453233441 1 -0.0533870610955655 0.0920303165979789 -0.0110659580848827 -0.175243053956527 -0.162000424440216 0.445709033747829 -0.0533870610955655 0.102994346441322 0.00761591499604148 0.439144163824981 0.137847013423884 0.0920303165979789 0.184774661452687 0.0697415734900954 -0.179222851895744 -0.130135075657301 -0.0569616102157217 0.403613349556501 -0.130135075657301 -0.0169236128274116 -0.034804462423152 -0.0122356647328845 -0.198552257722175 -0.398205315534161 -0.207184709495624 0.104244678486576 0.108961872317559 -0.243149547716697 0.423907287833012 -0.258276423478812 -0.231775087912452 -0.0991299141130354 -0.105446045146055 -0.511206085437604 0.440020900001233 -0.105446045146055 -0.105446045146055 -0.234264379387873
[truncated: 7,669,460 more chars]
