# Supplementary material for: Precision medicine for atherosclerotic cardiovascular disease: Integrative genomics maps risk loci and AI‐predicted functional consequences
Source: Clin Transl Med. 2026 Jul 10;16(7):e70732. doi: 10.1002/ctm2.70732 (PMC13351343; doi:10.1002/ctm2.70732)
Supplement: Supplementary file 6 — Supporting Information [file CTM2-16-e70732-s005.zip › RPL35P4/FINEMAP/data.snp]

index rsid chromosome position allele1 allele2 maf beta se z prob log10bf mean sd mean_incl sd_incl
608 rs7790517 7 27494458 A G 0.166004 0.000195207 0.000618852 0.315435 1 12.6271 0.000136755 5.43766e-05 0.000136755 5.43766e-05
292 rs17429719 7 27447634 G T 0.134195 -0.00475318 0.00171978 -2.76383 1 12.6271 -0.00168396 0.000161635 -0.00168396 0.000161635
151 rs11768077 7 27475633 T G 0.130219 0.00202956 0.00310831 0.652945 1 12.6271 0.00300437 0.000219932 0.00300437 0.000219932
158 rs11770627 7 27498351 G C 0.11829 -0.00417257 0.00149864 -2.78424 1 12.6271 -0.00147909 0.000154432 -0.00147909 0.000154432
118 rs1158633 7 27377168 A G 0.49006 0.000460711 0.000469513 0.981253 1 12.5243 4.47526e-05 4.21206e-05 4.47526e-05 4.21206e-05
104 rs11563997 7 27376969 C A 0.49006 0.000462809 0.00046959 0.985558 1.26052e-10 -7.28276 5.66712e-15 6.91679e-10 4.49585e-05 4.21206e-05
443 rs4722678 7 27291920 T A 0.04672 0.000554196 0.00106179 0.521945 0 -inf 0 0 0 0
434 rs4719889 7 27387151 G C 0.249503 0.00109954 0.00058984 1.86414 0 -inf 0 0 0 0
435 rs4719890 7 27391639 T C 0.300199 0.000783832 0.000521621 1.50268 0 -inf 0 0 0 0
436 rs4719891 7 27430176 C T 0.454274 -0.000359229 0.000446898 -0.803826 0 -inf 0 0 0 0
437 rs4719892 7 27448997 C T 0.167992 0.000268138 0.00058857 0.455575 0 -inf 0 0 0 0
438 rs4719896 7 27555295 A G 0.178926 -9.03508e-05 0.000616961 -0.146445 0 -inf 0 0 0 0
439 rs4719898 7 27563661 G A 0.301193 -0.000891139 0.000536917 -1.65973 0 -inf 0 0 0 0
440 rs4719899 7 27567472 T C 0.297217 -0.000891266 0.000536747 -1.6605 0 -inf 0 0 0 0
441 rs4719900 7 27568121 T A 0.300199 -0.000880047 0.000536307 -1.64094 0 -inf 0 0 0 0
442 rs4722677 7 27254831 A T 0.055666 0.000358122 0.000947419 0.377997 0 -inf 0 0 0 0
432 rs4719887 7 27373134 G T 0.398608 0.00103765 0.000546773 1.89777 0 -inf 0 0 0 0
444 rs4722680 7 27319814 A T 0.107356 -0.000306881 0.000682692 -0.449516 0 -inf 0 0 0 0
445 rs4722686 7 27358452 A G 0.309145 0.000566328 0.000511163 1.10792 0 -inf 0 0 0 0
446 rs4722687 7 27361913 A C 0.309145 0.000612042 0.000514668 1.1892 0 -inf 0 0 0 0
447 rs4722688 7 27374565 C T 0.361829 0.000343931 0.000478893 0.718178 0 -inf 0 0 0 0
448 rs4722689 7 27378456 T C 0.254473 0.00109371 0.000584818 1.87017 0 -inf 0 0 0 0
449 rs4722690 7 27390443 A G 0.400596 0.00103267 0.000544838 1.89537 0 -inf 0 0 0 0
450 rs4722691 7 27390865 G A 0.40159 0.0010402 0.00054619 1.90446 0 -inf 0 0 0 0
423 rs3915088 7 27482526 A C 0.219682 3.85679e-05 0.000563432 0.0684517 0 -inf 0 0 0 0
414 rs35903750 7 27550633 T C 0.264414 0.000514935 0.000547115 0.941183 0 -inf 0 0 0 0
415 rs3735572 7 27498332 A T 0.346918 0.000494314 0.000491179 1.00638 0 -inf 0 0 0 0
416 rs3735573 7 27498258 G A 0.346918 0.00050678 0.000495587 1.02259 0 -inf 0 0 0 0
417 rs3801321 7 27279191 T G 0.119284 0.000879594 0.000717061 1.22666 0 -inf 0 0 0 0
418 rs3846999 7 27478759 C T 0.311133 0.000195942 0.000488325 0.401252 0 -inf 0 0 0 0
419 rs3847000 7 27529722 C G 0.402584 -0.000131237 0.000474842 -0.27638 0 -inf 0 0 0 0
420 rs3847001 7 27564305 C T 0.303181 -0.000868967 0.000535516 -1.62267 0 -inf 0 0 0 0
421 rs3915086 7 27478649 G A 0.308151 -0.000231491 0.00048279 -0.479486 0 -inf 0 0 0 0
422 rs3915087 7 27480649 C T 0.219682 1.68075e-05 0.000559945 0.0300163 0 -inf 0 0 0 0
433 rs4719888 7 27386804 C T 0.481113 0.000760954 0.000501379 1.51772 0 -inf 0 0 0 0
424 rs3915089 7 27482575 G A 0.177932 0.000234338 0.00057472 0.407743 0 -inf 0 0 0 0
425 rs3924411 7 27527099 T C 0.302187 0.000141002 0.00051517 0.2737 0 -inf 0 0 0 0
426 rs4141138 7 27475381 C T 0.176938 -0.000249416 0.000575737 -0.433211 0 -inf 0 0 0 0
427 rs4298409 7 27444258 A G 0.154076 -0.000383338 0.0006335 -0.605112 0 -inf 0 0 0 0
428 rs4357199 7 27405892 A G 0.237575 -0.00115434 0.000611076 -1.88903 0 -inf 0 0 0 0
429 rs4470906 7 27448173 G A 0.154076 -0.000299421 0.000632719 -0.47323 0 -inf 0 0 0 0
430 rs4529360 7 27445059 G A 0.494036 -0.000355704 0.000465167 -0.764681 0 -inf 0 0 0 0
431 rs4719886 7 27372639 C T 0.253479 0.0011038 0.000590577 1.86901 0 -inf 0 0 0 0
453 rs4722698 7 27448279 A C 0.164016 0.000150973 0.000585061 0.258047 0 -inf 0 0 0 0
482 rs62454790 7 27473390 T C 0.177932 0.000244071 0.000575597 0.424031 0 -inf 0 0 0 0
472 rs58842477 7 27461845 T A 0.161034 2.99245e-06 0.000615672 0.00486046 0 -inf 0 0 0 0
473 rs59133852 7 27259042 C T 0.0397614 -0.00248366 0.00135229 -1.83663 0 -inf 0 0 0 0
474 rs60247061 7 27553834 G A 0.148111 -0.00164228 0.000766322 -2.14306 0 -inf 0 0 0 0
475 rs60356285 7 27259075 G A 0.0387674 -0.00246819 0.0013505 -1.82761 0 -inf 0 0 0 0
476 rs60600655 7 27569005 T A 0.133201 -0.00169263 0.000811433 -2.08597 0 -inf 0 0 0 0
477 rs60965256 7 27485458 A T 0.177932 0.000214705 0.000573522 0.374362 0 -inf 0 0 0 0
478 rs61201079 7 27483223 T C 0.177932 0.000215154 0.000573614 0.375085 0 -inf 0 0 0 0
479 rs62454765 7 27460816 G A 0.176938 0.00027359 0.000577348 0.473874 0 -inf 0 0 0 0
480 rs62454768 7 27464066 G A 0.129225 -0.000951078 0.000750401 -1.26743 0 -inf 0 0 0 0
481 rs62454789 7 27473356 A G 0.177932 0.000246497 0.000575765 0.42812 0 -inf 0 0 0 0
471 rs58089957 7 27322201 T C 0.275348 0.000346775 0.000524076 0.661687 0 -inf 0 0 0 0
483 rs62454791 7 27473841 C T 0.130219 -0.000929243 0.000748602 -1.2413 0 -inf 0 0 0 0
484 rs62454792 7 27474675 A G 0.130219 -0.000925092 0.000748416 -1.23607 0 -inf 0 0 0 0
485 rs62454793 7 27475604 C T 0.130219 -0.000922415 0.000748418 -1.23249 0 -inf 0 0 0 0
486 rs62454796 7 27483203 A T 0.130219 -0.000881982 0.000749096 -1.17739 0 -inf 0 0 0 0
487 rs62454799 7 27485341 C T 0.166004 0.000148983 0.000580982 0.256433 0 -inf 0 0 0 0
488 rs62454824 7 27498522 G C 0.121272 0.000836298 0.00321322 0.260268 0 -inf 0 0 0 0
489 rs62454846 7 27560381 A G 0.148111 -0.00163472 0.00076264 -2.1435 0 -inf 0 0 0 0
490 rs62454847 7 27561792 A G 0.148111 -0.00167667 0.000768038 -2.18305 0 -inf 0 0 0 0
491 rs62456380 7 27305710 A G 0.0407555 0.00126128 0.00146812 0.859112 0 -inf 0 0 0 0
461 rs55692627 7 27505331 G T 0.350895 0.000571526 0.000500641 1.14159 0 -inf 0 0 0 0
452 rs4722694 7 27407321 T A 0.0258449 0.00244436 0.00151726 1.61104 0 -inf 0 0 0 0
412 rs35786897 7 27295886 G C 0.0606362 -0.00176677 0.00105693 -1.67161 0 -inf 0 0 0 0
454 rs4722699 7 27456500 C T 0.250497 -8.02111e-05 0.000510445 -0.15714 0 -inf 0 0 0 0
455 rs4722700 7 27463198 G A 0.177932 0.000256504 0.000576383 0.445024 0 -inf 0 0 0 0
456 rs4722701 7 27463370 T C 0.474155 -0.000230577 0.00045276 -0.509269 0 -inf 0 0 0 0
457 rs4722702 7 27463422 C T 0.474155 -0.000245251 0.000452742 -0.5417 0 -inf 0 0 0 0
458 rs4722704 7 27480123 C T 0.219682 1.89676e-05 0.000559946 0.0338739 0 -inf 0 0 0 0
459 rs4722707 7 27487810 T C 0.177932 0.000204885 0.000572936 0.357606 0 -inf 0 0 0 0
460 rs55690793 7 27523803 G A 0.398608 -0.000142126 0.00047516 -0.299111 0 -inf 0 0 0 0
451 rs4722692 7 27391584 C A 0.296223 0.000360317 0.000494254 0.729012 0 -inf 0 0 0 0
462 rs55831032 7 27343535 C T 0.0685885 0.000254007 0.000831397 0.305518 0 -inf 0 0 0 0
463 rs56029757 7 27291342 C T 0.0606362 -0.00207934 0.00421823 -0.492941 0 -inf 0 0 0 0
464 rs56294122 7 27466566 G A 0.161034 6.45619e-05 0.000616776 0.104676 0 -inf 0 0 0 0
465 rs56364160 7 27318229 C A 0.0526839 -0.00222388 0.0012134 -1.83276 0 -inf 0 0 0 0
466 rs56843699 7 27479538 G T 0.308151 -0.000230878 0.000482713 -0.478293 0 -inf 0 0 0 0
467 rs56934824 7 27568951 T C 0.134195 -0.00168369 0.00080995 -2.07875 0 -inf 0 0 0 0
468 rs57094931 7 27483449 C A 0.177932 0.000225469 0.000574186 0.392677 0 -inf 0 0 0 0
469 rs57285270 7 27318392 C T 0.274354 0.000434052 0.000532531 0.815073 0 -inf 0 0 0 0
470 rs57356952 7 27489190 C G 0.166004 8.84684e-05 0.000620547 0.142565 0 -inf 0 0 0 0
362 rs2024023 7 27349863 T C 0.086481 0.00196993 0.000952843 2.06742 0 -inf 0 0 0 0
352 rs1859667 7 27322610 T C 0.107356 -0.000385689 0.000687788 -0.560767 0 -inf 0 0 0 0
353 rs1859668 7 27346695 A G 0.432406 0.000245325 0.000464184 0.528509 0 -inf 0 0 0 0
354 rs1859669 7 27351298 A G 0.371769 -4.49308e-05 0.000478519 -0.0938955 0 -inf 0 0 0 0
355 rs1859670 7 27351461 T G 0.39165 -4.64587e-05 0.000474316 -0.0979488 0 -inf 0 0 0 0
356 rs189848475 7 27498004 T G 0.0218688 -0.00112678 0.00171321 -0.657701 0 -inf 0 0 0 0
357 rs1966331 7 27456774 A G 0.305169 -0.000360421 0.000489444 -0.736387 0 -inf 0 0 0 0
358 rs1989910 7 27471467 A C 0.472167 -0.000250357 0.000452896 -0.552791 0 -inf 0 0 0 0
359 rs1990122 7 27366746 G T 0.289264 0.000644165 0.000529977 1.21546 0 -inf 0 0 0 0
360 rs1990123 7 27370438 C T 0.397614 0.00104033 0.000548165 1.89784 0 -inf 0 0 0 0
361 rs2003460 7 27414811 A G 0.239563 -0.000838353 0.000581745 -1.4411 0 -inf 0 0 0 0
351 rs1859666 7 27297166 G A 0.04672 0.000530284 0.00105687 0.501748 0 -inf 0 0 0 0
363 rs2024024 7 27349955 C T 0.27833 0.000279946 0.000520664 0.537671 0 -inf 0 0 0 0
364 rs2051924 7 27329511 A G 0.107356 -0.000336483 0.000686698 -0.490002 0 -inf 0 0 0 0
365 rs2074336 7 27436407 G C 0.154076 -0.000326064 0.000633279 -0.514882 0 -inf 0 0 0 0
366 rs2074337 7 27436685 A G 0.470179 -0.000266722 0.000449027 -0.593999 0 -inf 0 0 0 0
367 rs2074340 7 27464977 G A 0.177932 0.000241438 0.000575432 0.419576 0 -inf 0 0 0 0
368 rs2074341 7 27465043 C T 0.472167 -0.000248829 0.00045277 -0.549571 0 -inf 0 0 0 0
369 rs2074399 7 27282483 G A 0.130219 0.000849867 0.000700848 1.21263 0 -inf 0 0 0 0
370 rs2080245 7 27569530 C G 0.300199 -0.000891267 0.00053761 -1.65783 0 -inf 0 0 0 0
371 rs2080246 7 27569704 G A 0.303181 -0.000882484 0.000537937 -1.6405 0 -inf 0 0 0 0
341 rs17502232 7 27323604 T G 0.0715706 0.000372542 0.000826311 0.450849 0 -inf 0 0 0 0
331 rs17472756 7 27267905 G A 0.0516899 -0.00189782 0.00110091 -1.72386 0 -inf 0 0 0 0
332 rs17472763 7 27268938 C A 0.0526839 -0.00193357 0.00110373 -1.75185 0 -inf 0 0 0 0
333 rs17472892 7 27275655 A G 0.0516899 -0.00196728 0.00110791 -1.77567 0 -inf 0 0 0 0
334 rs17472962 7 27281303 C A 0.0606362 3.70714e-06 5.07807e-05 0.0730029 0 -inf 0 0 0 0
335 rs17473200 7 27303233 G A 0.0248509 0.000566661 0.00143636 0.394512 0 -inf 0 0 0 0
336 rs17473410 7 27324196 T G 0.0715706 0.00035769 0.000826107 0.432982 0 -inf 0 0 0 0
337 rs17473424 7 27324369 G A 0.0904573 0.00107224 0.000786917 1.36258 0 -inf 0 0 0 0
338 rs17473900 7 27361792 C T 0.233598 0.00016126 0.000531236 0.303557 0 -inf 0 0 0 0
339 rs17502037 7 27302965 G A 0.0606362 -0.00175947 0.0010538 -1.66964 0 -inf 0 0 0 0
340 rs17502100 7 27314422 G A 0.0248509 0.000602217 0.00145328 0.414386 0 -inf 0 0 0 0
372 rs2091171 7 27559218 G A 0.301193 0.000831602 0.00214761 0.387223 0 -inf 0 0 0 0
342 rs17502260 7 27325313 T C 0.0904573 0.00106787 0.00078649 1.35776 0 -inf 0 0 0 0
343 rs17502580 7 27350607 A G 0.0874751 0.000965718 0.000787416 1.22644 0 -inf 0 0 0 0
344 rs17743751 7 27499198 C T 0.345924 0.000546823 0.000490858 1.11402 0 -inf 0 0 0 0
345 rs17744546 7 27517678 G A 0.131213 -0.00194302 0.000874786 -2.22114 0 -inf 0 0 0 0
346 rs17744890 7 27533292 G A 0.402584 -0.00011684 0.00047454 -0.246217 0 -inf 0 0 0 0
347 rs1806799 7 27493039 G A 0.304175 0.00011702 0.000499125 0.23445 0 -inf 0 0 0 0
348 rs180869103 7 27332849 C T 0.0745527 1.20995e-05 0.000856154 0.0141323 0 -inf 0 0 0 0
349 rs183997954 7 27348099 T C 0.0526839 -0.0022041 0.00121844 -1.80895 0 -inf 0 0 0 0
350 rs1851910 7 27520003 G T 0.424453 -0.000552663 0.000491466 -1.12452 0 -inf 0 0 0 0
403 rs34963667 7 27318619 C T 0.12326 0.000823407 0.00077291 1.06533 0 -inf 0 0 0 0
393 rs28451436 7 27319039 G A 0.0904573 0.0010527 0.000787575 1.33663 0 -inf 0 0 0 0
394 rs28625460 7 27477801 C A 0.308151 -0.000238196 0.000482798 -0.493367 0 -inf 0 0 0 0
395 rs28668661 7 27527646 A C 0.0467197 -0.000213337 0.000955674 -0.223232 0 -inf 0 0 0 0
396 rs2893286 7 27455524 A G 0.154076 -0.000362752 0.000633677 -0.572456 0 -inf 0 0 0 0
397 rs34147220 7 27316483 C T 0.122266 0.000853124 0.000778229 1.09624 0 -inf 0 0 0 0
398 rs34226948 7 27479138 C T 0.311133 0.000204931 0.000488191 0.419776 0 -inf 0 0 0 0
399 rs34486681 7 27373970 G A 0.182903 -0.000165777 0.000581957 -0.284862 0 -inf 0 0 0 0
400 rs34716526 7 27533111 C A 0.402584 -0.00010332 0.000474199 -0.217883 0 -inf 0 0 0 0
401 rs34746158 7 27526916 C A 0.398608 -0.00010613 0.000474354 -0.223736 0 -inf 0 0 0 0
402 rs34924985 7 27475162 C T 0.220676 -2.27237e-05 0.000559888 -0.0405861 0 -inf 0 0 0 0
392 rs28418930 7 27472026 G T 0.177932 0.000254906 0.000576283 0.442328 0 -inf 0 0 0 0
404 rs34989520 7 27469009 A C 0.220676 -6.00318e-05 0.000559994 -0.107201 0 -inf 0 0 0 0
405 rs35031241 7 27318623 A G 0.12326 0.000878236 0.000782575 1.12224 0 -inf 0 0 0 0
406 rs35240477 7 27468974 C A 0.220676 -6.40465e-05 0.000562814 -0.113797 0 -inf 0 0 0 0
407 rs35276498 7 27429505 G A 0.055666 0.00050839 0.00128888 0.394443 0 -inf 0 0 0 0
408 rs35468459 7 27459558 T C 0.22664 -3.57487e-05 0.000555761 -0.0643239 0 -inf 0 0 0 0
409 rs35584238 7 27310640 T A 0.218688 0.000340619 0.000606138 0.56195 0 -inf 0 0 0 0
410 rs35713538 7 27461453 A G 0.227634 -3.00001e-05 0.000555726 -0.0539835 0 -inf 0 0 0 0
411 rs35740043 7 27523380 T C 0.398608 -0.000157699 0.000475672 -0.331529 0 -inf 0 0 0 0
494 rs62456447 7 27372977 A G 0.027833 0.00216685 0.00147555 1.4685 0 -inf 0 0 0 0
382 rs2391412 7 27342630 A G 0.015905 0.00229792 0.0017354 1.32414 0 -inf 0 0 0 0
373 rs2098316 7 27568637 C A 0.303181 -0.00085397 0.000533856 -1.59963 0 -inf 0 0 0 0
374 rs2106926 7 27411872 C T 0.238569 -0.00111511 0.000611037 -1.82495 0 -inf 0 0 0 0
375 rs2158216 7 27273866 T C 0.049702 -0.000134122 0.00102248 -0.131173 0 -inf 0 0 0 0
376 rs2158769 7 27379499 C T 0.412525 0.00108789 0.000537779 2.02292 0 -inf 0 0 0 0
377 rs2189037 7 27412812 T C 0.33499 -0.000349197 0.000477246 -0.731693 0 -inf 0 0 0 0
378 rs2204340 7 27500034 A G 0.363817 0.000257889 0.000472862 0.54538 0 -inf 0 0 0 0
379 rs2214412 7 27288041 G A 0.129225 0.000906843 0.00070199 1.29182 0 -inf 0 0 0 0
380 rs2391402 7 27293087 G C 0.126243 0.00094546 0.000705228 1.34064 0 -inf 0 0 0 0
381 rs2391411 7 27328347 T C 0.277336 0.000408604 0.000527816 0.77414 0 -inf 0 0 0 0
413 rs35837730 7 27320864 A G 0.0467197 0.000994912 0.00128334 0.775255 0 -inf 0 0 0 0
383 rs2391414 7 27349963 C T 0.390656 0.000331086 0.000469007 0.705931 0 -inf 0 0 0 0
384 rs2391415 7 27359793 A G 0.315109 0.000128651 0.000483572 0.266044 0 -inf 0 0 0 0
385 rs2391420 7 27388486 G A 0.397614 0.00100811 0.000541712 1.86097 0 -inf 0 0 0 0
386 rs2391421 7 27427266 A G 0.333996 -0.000237179 0.000476521 -0.497731 0 -inf 0 0 0 0
387 rs2391437 7 27570045 C T 0.120278 -0.000604012 0.000724447 -0.833755 0 -inf 0 0 0 0
388 rs28357162 7 27249379 G A 0.0178926 -0.00199767 0.00167735 -1.19097 0 -inf 0 0 0 0
389 rs28357182 7 27309004 G A 0.026839 -0.00137708 0.00137506 -1.00147 0 -inf 0 0 0 0
390 rs28357212 7 27389942 A G 0.106362 0.00120536 0.00079749 1.51144 0 -inf 0 0 0 0
391 rs28398534 7 27430884 T C 0.0656064 -0.00190332 0.00118818 -1.60187 0 -inf 0 0 0 0
604 rs7786762 7 27426844 C A 0.212724 7.76962e-06 0.000563584 0.0137861 0 -inf 0 0 0 0
594 rs77584292 7 27561443 G A 0.0377734 0.000932525 0.00124601 0.748408 0 -inf 0 0 0 0
595 rs7777128 7 27337113 G C 0.0685885 0.000248024 0.00082761 0.299687 0 -inf 0 0 0 0
596 rs7777464 7 27391727 C A 0.194831 0.000115601 0.000574088 0.201364 0 -inf 0 0 0 0
597 rs7779240 7 27562660 C T 0.449304 5.98181e-05 0.000460706 0.12984 0 -inf 0 0 0 0
598 rs7779488 7 27562653 G C 0.122266 -0.0004838 0.000716724 -0.675015 0 -inf 0 0 0 0
599 rs7779676 7 27319675 G A 0.107356 -0.000367422 0.000686991 -0.534827 0 -inf 0 0 0 0
600 rs7782529 7 27297791 A G 0.126243 0.00100077 0.000709986 1.40956 0 -inf 0 0 0 0
601 rs7782941 7 27295998 T C 0.04672 0.00045535 0.00105878 0.43007 0 -inf 0 0 0 0
602 rs7783517 7 27298137 G A 0.0795229 -0.0018652 0.000956903 -1.9492 0 -inf 0 0 0 0
603 rs7784592 7 27445740 G A 0.217694 -1.3095e-05 0.000567541 -0.0230731 0 -inf 0 0 0 0
593 rs77039757 7 27548900 G A 0.0497018 0.000771014 0.00412375 0.186969 0 -inf 0 0 0 0
605 rs7786854 7 27477988 T C 0.308151 -0.000201179 0.000486154 -0.413818 0 -inf 0 0 0 0
606 rs7786992 7 27309107 A G 0.04672 0.000570105 0.00105838 0.538656 0 -inf 0 0 0 0
607 rs77904835 7 27319377 A G 0.0526839 -0.0022389 0.00121592 -1.84132 0 -inf 0 0 0 0
609 rs7792305 7 27488288 C A 0.177932 0.000437528 0.000615331 0.711046 0 -inf 0 0 0 0
610 rs7792725 7 27340296 G A 0.122266 0.00080296 0.000773144 1.03856 0 -inf 0 0 0 0
611 rs7792967 7 27394703 G C 0.110338 0.00120748 0.000795183 1.5185 0 -inf 0 0 0 0
612 rs7793300 7 27318529 T C 0.016899 0.00245131 0.00145386 1.68607 0 -inf 0 0 0 0
613 rs7794193 7 27294701 A G 0.04672 0.000569084 0.00106173 0.535999 0 -inf 0 0 0 0
614 rs7794723 7 27382909 A G 0.355865 0.00032131 0.000478943 0.670874 0 -inf 0 0 0 0
583 rs757140 7 27432780 T C 0.187873 0.000540031 0.000603222 0.895244 0 -inf 0 0 0 0
574 rs72595217 7 27467005 T G 0.161034 1.23503e-05 0.000615897 0.0200525 0 -inf 0 0 0 0
575 rs72595220 7 27482574 C T 0.162028 0.000136503 0.000622228 0.219378 0 -inf 0 0 0 0
576 rs73073481 7 27319477 G T 0.0904573 0.00105326 0.000787711 1.33711 0 -inf 0 0 0 0
577 rs73075452 7 27373376 A G 0.148111 -0.000384866 0.000691583 -0.5565 0 -inf 0 0 0 0
578 rs73079438 7 27548192 C T 0.154076 -0.00164988 0.000782592 -2.10822 0 -inf 0 0 0 0
579 rs73079441 7 27554298 G A 0.0387674 0.000741666 0.00125075 0.592978 0 -inf 0 0 0 0
580 rs73683802 7 27515844 G A 0.131213 -0.00191159 0.000870798 -2.19522 0 -inf 0 0 0 0
581 rs7456595 7 27564521 C G 0.148111 -0.00168833 0.000770143 -2.19223 0 -inf 0 0 0 0
582 rs75131389 7 27460417 A G 0.227634 -2.79156e-05 0.000555707 -0.0502344 0 -inf 0 0 0 0
615 rs7796520 7 27567462 T C 0.265408 -0.000589317 0.000533274 -1.10509 0 -inf 0 0 0 0
584 rs757141 7 27470722 C T 0.472167 -0.000248182 0.000452798 -0.548107 0 -inf 0 0 0 0
585 rs757143 7 27472307 A G 0.311133 -0.000242126 0.000486945 -0.497235 0 -inf 0 0 0 0
586 rs757179 7 27276718 G C 0.055666 -0.000188002 0.00099244 -0.189434 0 -inf 0 0 0 0
587 rs757180 7 27279977 A T 0.120278 0.000851784 0.000713206 1.1943 0 -inf 0 0 0 0
588 rs75996328 7 27475511 G A 0.220676 -2.32974e-05 0.000559879 -0.0416115 0 -inf 0 0 0 0
589 rs764557 7 27358842 T G 0.284294 0.00071145 0.000537831 1.32281 0 -inf 0 0 0 0
590 rs764558 7 27358888 T G 0.2833 0.000691726 0.000536406 1.28955 0 -inf 0 0 0 0
591 rs764560 7 27359068 C T 0.322068 0.000468075 0.000504364 0.928049 0 -inf 0 0 0 0
592 rs76554897 7 27460762 C G 0.227634 -2.55079e-05 0.000555712 -0.0459013 0 -inf 0 0 0 0
645 rs9639549 7 27509593 A G 0.350895 0.000388799 0.000498741 0.779562 0 -inf 0 0 0 0
636 rs80116417 7 27268885 A C 0.0516899 -0.00175988 0.00110031 -1.59944 0 -inf 0 0 0 0
637 rs80306758 7 27255650 A C 0.0735586 0.00130227 0.00107957 1.20628 0 -inf 0 0 0 0
638 rs80328314 7 27294874 T G 0.0238569 0.00303158 0.00172802 1.75436 0 -inf 0 0 0 0
639 rs929242 7 27453466 T C 0.154076 -0.000369537 0.000633623 -0.583212 0 -inf 0 0 0 0
640 rs929243 7 27453712 G A 0.44334 -0.000120727 0.00046079 -0.261999 0 -inf 0 0 0 0
641 rs9332393 7 27403211 G T 0.240557 -0.00116625 0.000608913 -1.91531 0 -inf 0 0 0 0
642 rs940525 7 27560822 C T 0.452286 7.14476e-05 0.000460864 0.15503 0 -inf 0 0 0 0
643 rs940526 7 27560990 G A 0.451292 0.000116463 0.000462492 0.251816 0 -inf 0 0 0 0
644 rs952255 7 27521809 G A 0.39165 -6.82398e-05 0.000474499 -0.143815 0 -inf 0 0 0 0
635 rs79773221 7 27453215 G A 0.0725646 -0.000371719 0.00091606 -0.40578 0 -inf 0 0 0 0
646 rs9648340 7 27422005 A G 0.235586 -0.000837357 0.000583575 -1.43487 0 -inf 0 0 0 0
647 rs9648341 7 27432231 G A 0.217694 2.0642e-06 0.000567387 0.00363808 0 -inf 0 0 0 0
648 rs9690317 7 27339322 T C 0.292247 -0.000172637 0.000502428 -0.343607 0 -inf 0 0 0 0
649 rs9690464 7 27339621 T G 0.289264 -0.000175078 0.000502537 -0.348388 0 -inf 0 0 0 0
650 rs9690475 7 27504104 G A 0.365805 0.000224422 0.000471822 0.47565 0 -inf 0 0 0 0
651 rs9691111 7 27470500 A G 0.472167 -0.000248017 0.000452706 -0.547854 0 -inf 0 0 0 0
652 rs9692372 7 27339571 C A 0.289264 -0.000152148 0.000501757 -0.303231 0 -inf 0 0 0 0
653 rs9692385 7 27339585 G A 0.289264 -0.00017552 0.000502555 -0.349256 0 -inf 0 0 0 0
654 rs969410 7 27474713 A G 0.220676 -1.50206e-05 0.000559872 -0.0268287 0 -inf 0 0 0 0
625 rs7808573 7 27330791 C T 0.384692 -5.15631e-05 0.00047881 -0.10769 0 -inf 0 0 0 0
616 rs7798573 7 27483955 G C 0.177932 0.000213108 0.000573484 0.371603 0 -inf 0 0 0 0
617 rs7800053 7 27316640 A G 0.0904573 0.00107425 0.000793572 1.35369 0 -inf 0 0 0 0
618 rs7800618 7 27324267 A T 0.107356 -0.00035262 0.000686166 -0.513898 0 -inf 0 0 0 0
619 rs7801897 7 27362866 T C 0.28827 0.000636925 0.000527827 1.20669 0 -inf 0 0 0 0
620 rs7802593 7 27484471 C A 0.124254 -0.000128332 0.00070153 -0.182932 0 -inf 0 0 0 0
621 rs7805157 7 27426466 T G 0.22664 0.000111454 0.000553704 0.201289 0 -inf 0 0 0 0
622 rs7807747 7 27431146 G A 0.454274 -0.000365747 0.000446831 -0.818536 0 -inf 0 0 0 0
623 rs7808452 7 27321550 T A 0.0904573 0.00107224 0.000786716 1.36293 0 -inf 0 0 0 0
624 rs7808467 7 27303050 C T 0.04672 0.000498085 0.00105785 0.470847 0 -inf 0 0 0 0
573 rs72593276 7 27321357 C A 0.054672 -0.00133497 0.00104943 -1.27208 0 -inf 0 0 0 0
626 rs7809697 7 27473548 C T 0.471173 -0.000254759 0.000452997 -0.562386 0 -inf 0 0 0 0
627 rs7810243 7 27325930 A G 0.277336 0.000435472 0.000529745 0.822041 0 -inf 0 0 0 0
628 rs7810292 7 27318717 A G 0.107356 -0.000451635 0.00069227 -0.652397 0 -inf 0 0 0 0
629 rs7811453 7 27366422 C T 0.302187 0.00063797 0.000517869 1.23191 0 -inf 0 0 0 0
630 rs7812039 7 27248891 C G 0.17495 0.000356067 0.000595011 0.598421 0 -inf 0 0 0 0
631 rs78439698 7 27462928 T C 0.129225 -0.000954845 0.000750788 -1.27179 0 -inf 0 0 0 0
632 rs78841854 7 27472985 A G 0.0725646 -0.000328385 0.000918533 -0.35751 0 -inf 0 0 0 0
633 rs79232039 7 27324632 C T 0.0526839 -0.00221002 0.00120972 -1.82688 0 -inf 0 0 0 0
634 rs79705624 7 27512816 C T 0.0467197 -0.000520245 0.000955741 -0.544337 0 -inf 0 0 0 0
523 rs6952950 7 27315840 C A 0.015905 6.11759e-05 0.00108911 0.0561707 0 -inf 0 0 0 0
513 rs6651067 7 27495299 T C 0.305169 0.00012656 0.000498788 0.253736 0 -inf 0 0 0 0
514 rs6945955 7 27370919 T C 0.397614 0.000976047 0.000544497 1.79257 0 -inf 0 0 0 0
515 rs6948488 7 27274634 C T 0.0516899 -0.00210748 0.00112499 -1.87333 0 -inf 0 0 0 0
516 rs6949285 7 27538706 A T 0.415507 -0.000404509 0.000507699 -0.79675 0 -inf 0 0 0 0
517 rs6951104 7 27253795 T C 0.107356 0.000999674 0.000758941 1.3172 0 -inf 0 0 0 0
518 rs6951180 7 27262849 G A 0.120278 0.000780084 0.000707022 1.10334 0 -inf 0 0 0 0
519 rs6951363 7 27262940 G A 0.0536779 -0.00433635 0.00438369 -0.989201 0 -inf 0 0 0 0
520 rs6951650 7 27476104 G A 0.311133 -0.000205117 0.000487966 -0.420352 0 -inf 0 0 0 0
521 rs6951856 7 27534248 A C 0.4334 -0.000326253 0.000474941 -0.686934 0 -inf 0 0 0 0
522 rs6952719 7 27551640 A T 0.23161 -0.000706843 0.000590621 -1.19678 0 -inf 0 0 0 0
512 rs6462027 7 27563238 T C 0.266402 -0.000720565 0.000544968 -1.32222 0 -inf 0 0 0 0
524 rs6953463 7 27434187 A G 0.475149 -0.000217781 0.000450647 -0.483264 0 -inf 0 0 0 0
525 rs6953618 7 27360015 T C 0.244533 0.000274354 0.000528822 0.518801 0 -inf 0 0 0 0
526 rs6953785 7 27464367 C T 0.472167 -0.000257402 0.000452854 -0.568401 0 -inf 0 0 0 0
527 rs6954628 7 27333546 G A 0.121272 -0.0005287 0.00313661 -0.168558 0 -inf 0 0 0 0
528 rs6955042 7 27539814 A G 0.184891 -0.00171575 0.000774723 -2.21466 0 -inf 0 0 0 0
529 rs6956484 7 27564862 A C 0.372763 2.63229e-05 0.000472716 0.0556844 0 -inf 0 0 0 0
530 rs6956538 7 27534535 G A 0.4334 -0.000295099 0.000476093 -0.619835 0 -inf 0 0 0 0
531 rs6956598 7 27286796 C T 0.111332 0.00127454 0.000780109 1.6338 0 -inf 0 0 0 0
532 rs6957104 7 27352125 C T 0.353877 -1.22769e-05 0.000473814 -0.0259108 0 -inf 0 0 0 0
502 rs6462006 7 27340279 C T 0.292247 -0.000171833 0.000502457 -0.341986 0 -inf 0 0 0 0
493 rs62456385 7 27321478 C T 0.12326 0.000842441 0.000774196 1.08815 0 -inf 0 0 0 0
328 rs17449552 7 27330659 C T 0.277336 0.000392021 0.000534142 0.733926 0 -inf 0 0 0 0
495 rs6461996 7 27267669 T C 0.0536779 -0.00176648 0.00108485 -1.62831 0 -inf 0 0 0 0
496 rs6461997 7 27277916 T C 0.055666 -0.00019247 0.000991842 -0.194054 0 -inf 0 0 0 0
497 rs6461998 7 27281157 T C 0.054672 -0.000202517 0.00099199 -0.204153 0 -inf 0 0 0 0
498 rs6462000 7 27305888 C T 0.04672 0.00108897 0.000953309 1.1423 0 -inf 0 0 0 0
499 rs6462001 7 27316045 G T 0.121272 -0.000210979 0.000687262 -0.306985 0 -inf 0 0 0 0
500 rs6462003 7 27336745 A G 0.361829 -0.000251626 0.00047578 -0.528871 0 -inf 0 0 0 0
501 rs6462004 7 27337504 T C 0.015905 0.00231415 0.00173458 1.33413 0 -inf 0 0 0 0
533 rs6957243 7 27440061 C T 0.312127 -0.000137784 0.000478518 -0.28794 0 -inf 0 0 0 0
503 rs6462010 7 27390953 A G 0.40159 0.00104296 0.000546626 1.90799 0 -inf 0 0 0 0
504 rs6462011 7 27413655 A G 0.333996 -0.000336946 0.000476823 -0.706649 0 -inf 0 0 0 0
505 rs6462012 7 27430771 T G 0.327038 -0.000400104 0.000484282 -0.826179 0 -inf 0 0 0 0
506 rs6462016 7 27503132 A T 0.364811 0.000198686 0.00047425 0.418947 0 -inf 0 0 0 0
507 rs6462017 7 27516318 C T 0.426441 -0.000439898 0.000485613 -0.90586 0 -inf 0 0 0 0
508 rs6462018 7 27519118 G A 0.486083 -0.000546717 0.000504956 -1.0827 0 -inf 0 0 0 0
509 rs6462022 7 27556589 G A 0.121272 -0.000503253 0.00072484 -0.694296 0 -inf 0 0 0 0
510 rs6462023 7 27556706 C T 0.121272 -0.000477663 0.00072464 -0.659173 0 -inf 0 0 0 0
511 rs6462026 7 27562368 C T 0.301193 -0.000886409 0.000536296 -1.65284 0 -inf 0 0 0 0
563 rs6977425 7 27449106 G C 0.134195 -0.000625729 0.000704485 -0.888209 0 -inf 0 0 0 0
554 rs6968608 7 27338344 T C 0.016899 0.00236712 0.00169491 1.3966 0 -inf 0 0 0 0
555 rs6970308 7 27477443 A G 0.219682 1.81868e-05 0.00055993 0.0324804 0 -inf 0 0 0 0
556 rs6970737 7 27389676 G A 0.49006 0.00117824 0.00198276 0.594243 0 -inf 0 0 0 0
557 rs6971228 7 27389982 G T 0.405567 0.00104121 0.000545077 1.91021 0 -inf 0 0 0 0
558 rs6971604 7 27360349 A T 0.296223 0.000521695 0.000519441 1.00434 0 -inf 0 0 0 0
559 rs6973659 7 27531011 G T 0.402584 -9.62538e-05 0.000474136 -0.203009 0 -inf 0 0 0 0
560 rs6973893 7 27275555 T C 0.049702 -0.000102398 0.0010218 -0.100214 0 -inf 0 0 0 0
561 rs6974052 7 27555597 A T 0.300199 -0.000845492 0.000535773 -1.57808 0 -inf 0 0 0 0
562 rs6974468 7 27430414 G A 0.21173 -0.000869766 0.00058522 -1.48622 0 -inf 0 0 0 0
553 rs6967510 7 27502132 A C 0.346918 0.000501455 0.000489828 1.02374 0 -inf 0 0 0 0
564 rs6978314 7 27385937 G A 0.251491 0.00113038 0.000594096 1.90268 0 -inf 0 0 0 0
565 rs6978648 7 27414030 A G 0.213718 0.000463312 0.000574857 0.80596 0 -inf 0 0 0 0
566 rs6978979 7 27562288 A G 0.148111 -0.00491938 0.001979 -2.4858 0 -inf 0 0 0 0
567 rs6979081 7 27465287 T A 0.220676 -2.28447e-05 0.000559821 -0.0408071 0 -inf 0 0 0 0
568 rs71539510 7 27295244 A G 0.218688 0.000190769 0.000584537 0.32636 0 -inf 0 0 0 0
569 rs71539516 7 27459227 G A 0.2167 -5.08424e-05 0.00056445 -0.0900743 0 -inf 0 0 0 0
570 rs71539523 7 27560319 G A 0.176938 -1.89581e-05 0.00060603 -0.0312823 0 -inf 0 0 0 0
571 rs722563 7 27391569 A G 0.245527 0.00112692 0.000603528 1.86722 0 -inf 0 0 0 0
572 rs724634 7 27424780 C T 0.461233 -0.000448245 0.000470505 -0.95269 0 -inf 0 0 0 0
543 rs6961048 7 27328187 C G 0.0914513 0.00102963 0.000783753 1.31372 0 -inf 0 0 0 0
534 rs6957441 7 27440190 C T 0.467197 -0.000266902 0.000448661 -0.594887 0 -inf 0 0 0 0
535 rs6957649 7 27440122 G A 0.467197 0.00297678 0.00198175 1.50209 0 -inf 0 0 0 0
536 rs6957674 7 27558310 A G 0.301193 -0.000864332 0.000537376 -1.60843 0 -inf 0 0 0 0
537 rs6958086 7 27522494 A G 0.422465 -0.000191396 0.000472551 -0.405027 0 -inf 0 0 0 0
538 rs6958811 7 27495280 C A 0.220676 -6.90567e-05 0.000563122 -0.122632 0 -inf 0 0 0 0
539 rs6958873 7 27427936 A T 0.202783 0.00030979 0.000571142 0.542405 0 -inf 0 0 0 0
540 rs6960464 7 27300262 A G 0.126243 0.000990958 0.000709153 1.39738 0 -inf 0 0 0 0
541 rs6960719 7 27386257 T G 0.492048 0.000480935 0.000470477 1.02223 0 -inf 0 0 0 0
542 rs6961010 7 27423066 G A 0.461233 -0.000459449 0.000471124 -0.975221 0 -inf 0 0 0 0
492 rs62456383 7 27316764 T C 0.122266 0.000859499 0.000778845 1.10356 0 -inf 0 0 0 0
544 rs6963552 7 27465607 G A 0.311133 -0.000302761 0.000486554 -0.622255 0 -inf 0 0 0 0
545 rs6963843 7 27428708 A G 0.225646 0.000125676 0.000556964 0.225645 0 -inf 0 0 0 0
546 rs6964636 7 27341145 G A 0.293241 -0.000148825 0.000501586 -0.296709 0 -inf 0 0 0 0
547 rs6964896 7 27267341 T G 0.111332 0.000780813 0.00072038 1.08389 0 -inf 0 0 0 0
548 rs6965259 7 27349408 T A 0.277336 0.000306796 0.000522569 0.587092 0 -inf 0 0 0 0
549 rs6965319 7 27446531 A G 0.134195 -0.000627111 0.00070402 -0.890757 0 -inf 0 0 0 0
550 rs6965852 7 27446622 G A 0.134195 -0.000690704 0.000705512 -0.979011 0 -inf 0 0 0 0
551 rs6966735 7 27492429 T C 0.166004 0.000156516 0.0006176 0.253426 0 -inf 0 0 0 0
552 rs6966918 7 27559430 C A 0.454274 3.25753e-05 0.00046035 0.070762 0 -inf 0 0 0 0
114 rs11564033 7 27329117 T C 0.055666 -0.00139604 0.0010529 -1.3259 0 -inf 0 0 0 0
103 rs11563992 7 27380936 G T 0.148111 -0.000409505 0.000693235 -0.590715 0 -inf 0 0 0 0
105 rs11564003 7 27353904 G A 0.0954274 -0.000759583 0.000764401 -0.993697 0 -inf 0 0 0 0
106 rs11564004 7 27351980 T G 0.0656064 -0.00165564 0.00103326 -1.60235 0 -inf 0 0 0 0
107 rs11564006 7 27347597 T C 0.398608 0.000248456 0.00200714 0.123786 0 -inf 0 0 0 0
108 rs11564008 7 27346842 A T 0.248509 -0.000235713 0.000531165 -0.443766 0 -inf 0 0 0 0
109 rs11564022 7 27337046 C T 0.387674 -8.29554e-05 0.00047573 -0.174375 0 -inf 0 0 0 0
110 rs11564023 7 27336910 A G 0.388668 -7.83372e-05 0.000472112 -0.165929 0 -inf 0 0 0 0
111 rs11564026 7 27335206 A G 0.016899 0.00246205 0.00169595 1.45172 0 -inf 0 0 0 0
112 rs11564027 7 27334911 C A 0.055666 -0.00134912 0.00104933 -1.28569 0 -inf 0 0 0 0
113 rs11564028 7 27334799 A G 0.122266 0.00076745 0.000765522 1.00252 0 -inf 0 0 0 0
102 rs11563991 7 27381996 T A 0.148111 -0.000388316 0.000691704 -0.56139 0 -inf 0 0 0 0
115 rs11564037 7 27326739 T C 0.176938 0.000114249 0.00061807 0.184848 0 -inf 0 0 0 0
116 rs11564041 7 27324368 C T 0.054672 -0.00120585 0.00107744 -1.11918 0 -inf 0 0 0 0
117 rs11564044 7 27301441 C T 0.0606362 -0.00170007 0.00105043 -1.61845 0 -inf 0 0 0 0
119 rs116849102 7 27318877 A T 0.0487078 0.00064444 0.00112499 0.57284 0 -inf 0 0 0 0
120 rs116890336 7 27517001 G A 0.0168986 -0.000844846 0.00229532 -0.368072 0 -inf 0 0 0 0
121 rs116944085 7 27397513 T G 0.0695825 -0.00146787 0.00104429 -1.40562 0 -inf 0 0 0 0
122 rs116951734 7 27349974 G T 0.055666 -0.00154244 0.00440047 -0.350517 0 -inf 0 0 0 0
123 rs117082677 7 27352366 A C 0.0616302 -0.000380823 0.000965251 -0.394533 0 -inf 0 0 0 0
124 rs117210562 7 27329929 G C 0.0298211 0.00105174 0.0015381 0.683793 0 -inf 0 0 0 0
92 rs11563380 7 27440147 C T 0.154076 -0.0003358 0.00063327 -0.530264 0 -inf 0 0 0 0
83 rs113053497 7 27322352 T G 0.054672 -0.00137069 0.00105187 -1.3031 0 -inf 0 0 0 0
84 rs113155788 7 27272223 C T 0.0516899 -0.00175735 0.00110009 -1.59746 0 -inf 0 0 0 0
85 rs113189091 7 27252828 C T 0.0666004 0.00025626 0.000921413 0.278116 0 -inf 0 0 0 0
86 rs113318709 7 27332148 C T 0.0715706 0.000278238 0.000825133 0.337204 0 -inf 0 0 0 0
87 rs113557605 7 27305223 T A 0.0775348 -0.0011869 0.00100953 -1.1757 0 -inf 0 0 0 0
88 rs113798742 7 27271264 C T 0.0516899 -0.00191492 0.00110305 -1.73602 0 -inf 0 0 0 0
89 rs11520770 7 27417214 T C 0.240557 -0.000818545 0.000579787 -1.4118 0 -inf 0 0 0 0
90 rs11563321 7 27428090 C T 0.223658 -0.000881228 0.00058539 -1.50537 0 -inf 0 0 0 0
91 rs11563323 7 27388060 A G 0.148111 -0.000420139 0.000692714 -0.606511 0 -inf 0 0 0 0
125 rs117542611 7 27409314 C G 0.0705765 -0.00124064 0.00100987 -1.22851 0 -inf 0 0 0 0
93 rs11563447 7 27405326 C G 0.243539 -0.00117511 0.000611427 -1.92191 0 -inf 0 0 0 0
94 rs11563567 7 27449189 C T 0.154076 -0.000323417 0.000633218 -0.510751 0 -inf 0 0 0 0
95 rs11563574 7 27404870 C G 0.242545 -0.00224597 0.00240206 -0.935017 0 -inf 0 0 0 0
96 rs11563582 7 27351650 G A 0.0775348 0.000176112 0.000839468 0.209789 0 -inf 0 0 0 0
97 rs11563953 7 27447562 T C 0.227634 -1.18957e-05 0.000555597 -0.0214107 0 -inf 0 0 0 0
98 rs11563971 7 27408972 T C 0.238569 -0.00114137 0.000609315 -1.8732 0 -inf 0 0 0 0
99 rs11563973 7 27405091 G T 0.242545 -0.00116266 0.000607627 -1.91345 0 -inf 0 0 0 0
100 rs11563975 7 27397991 C T 0.240557 -0.0011101 0.000603657 -1.83896 0 -inf 0 0 0 0
101 rs11563976 7 27397188 T C 0.240557 -0.00111244 0.000603689 -1.84274 0 -inf 0 0 0 0
156 rs11769034 7 27461323 G T 0.356859 -0.000445637 0.000497682 -0.895425 0 -inf 0 0 0 0
146 rs11766796 7 27529315 G T 0.398608 -0.000119861 0.000474583 -0.252561 0 -inf 0 0 0 0
147 rs11767145 7 27453637 G A 0.0626243 0.00024596 0.00094495 0.260289 0 -inf 0 0 0 0
148 rs11767558 7 27520662 T C 0.431412 -0.000202269 0.000472022 -0.428516 0 -inf 0 0 0 0
149 rs11767719 7 27551303 T A 0.153082 -0.00159047 0.000771674 -2.06106 0 -inf 0 0 0 0
150 rs11767850 7 27450767 T C 0.134195 -0.000591437 0.000702427 -0.84199 0 -inf 0 0 0 0
152 rs11768223 7 27447994 A G 0.135189 -0.00052092 0.000702718 -0.741293 0 -inf 0 0 0 0
153 rs11768533 7 27560904 C G 0.148111 1.20424e-06 0.000202166 0.00595666 0 -inf 0 0 0 0
154 rs11768908 7 27491289 C T 0.130219 -0.00087426 0.000748778 -1.16758 0 -inf 0 0 0 0
155 rs11768977 7 27526154 G A 0.398608 -0.000107435 0.000474384 -0.226472 0 -inf 0 0 0 0
145 rs11766354 7 27453221 G C 0.0626243 0.00158206 0.00404163 0.391441 0 -inf 0 0 0 0
157 rs11769964 7 27337004 G A 0.276342 0.000441513 0.000530346 0.832499 0 -inf 0 0 0 0
159 rs11771265 7 27559957 T G 0.148111 -0.00160404 0.000758369 -2.11511 0 -inf 0 0 0 0
160 rs11772043 7 27363392 G A 0.461233 0.000225324 0.000459288 0.490594 0 -inf 0 0 0 0
161 rs11772558 7 27470086 C T 0.129225 -0.000924219 0.000748082 -1.23545 0 -inf 0 0 0 0
162 rs11773352 7 27491436 T G 0.130219 -0.000883127 0.000749499 -1.17829 0 -inf 0 0 0 0
163 rs11773626 7 27553455 A G 0.148111 -0.0016343 0.000765569 -2.13475 0 -inf 0 0 0 0
164 rs11773710 7 27465803 C T 0.129225 -0.000950771 0.000750349 -1.2671 0 -inf 0 0 0 0
165 rs117800112 7 27436720 C T 0.0467197 -0.00200643 0.00137527 -1.45893 0 -inf 0 0 0 0
166 rs117879915 7 27417958 A T 0.027833 -0.000915798 0.00166101 -0.551352 0 -inf 0 0 0 0
135 rs11763233 7 27520326 G A 0.132207 -0.00193429 0.00087143 -2.21967 0 -inf 0 0 0 0
126 rs117582693 7 27406581 A T 0.0258449 0.00243275 0.00151593 1.60479 0 -inf 0 0 0 0
127 rs117589256 7 27358748 G A 0.0328032 0.00147488 0.00141863 1.03964 0 -inf 0 0 0 0
128 rs11761137 7 27341989 G C 0.0964215 0.000657629 0.000899672 0.730966 0 -inf 0 0 0 0
129 rs11761403 7 27417611 C T 0.228628 0.000364197 0.000543669 0.669887 0 -inf 0 0 0 0
130 rs11761572 7 27448316 C T 0.134195 -0.00063892 0.000705417 -0.905734 0 -inf 0 0 0 0
131 rs11761657 7 27502740 G A 0.345924 0.000534522 0.000489969 1.09093 0 -inf 0 0 0 0
132 rs11762112 7 27526292 A G 0.429423 -0.000324866 0.000475227 -0.6836 0 -inf 0 0 0 0
133 rs11762186 7 27455645 A G 0.0626243 0.000252529 0.000944689 0.267314 0 -inf 0 0 0 0
134 rs11762396 7 27536944 A C 0.402584 -9.6361e-05 0.000478613 -0.201334 0 -inf 0 0 0 0
82 rs1125006 7 27527435 C T 0.398608 -0.000108207 0.000474377 -0.228104 0 -inf 0 0 0 0
136 rs117636660 7 27489323 G A 0.0218688 -0.000153331 0.00154614 -0.0991703 0 -inf 0 0 0 0
137 rs11763775 7 27468350 A C 0.472167 -0.000294577 0.000452947 -0.650357 0 -inf 0 0 0 0
138 rs11764018 7 27314815 G A 0.139165 0.000502513 0.000678302 0.740839 0 -inf 0 0 0 0
139 rs11764246 7 27447332 T G 0.135189 -0.000671029 0.000704483 -0.952513 0 -inf 0 0 0 0
140 rs11764302 7 27501704 T C 0.346918 0.000530209 0.000491306 1.07918 0 -inf 0 0 0 0
141 rs11764401 7 27298264 A G 0.219682 0.000262282 0.000584153 0.448995 0 -inf 0 0 0 0
142 rs11764603 7 27475841 C T 0.130219 -0.000915168 0.000747801 -1.22381 0 -inf 0 0 0 0
143 rs11765116 7 27363415 A C 0.304175 0.000582926 0.000515404 1.13101 0 -inf 0 0 0 0
144 rs11765299 7 27364073 A G 0.310139 0.000641475 0.000516403 1.2422 0 -inf 0 0 0 0
32 rs10252636 7 27488809 C T 0.177932 0.000202942 0.000572903 0.354235 0 -inf 0 0 0 0
22 rs10242125 7 27509159 A G 0.45825 0.000333061 0.000497377 0.669635 0 -inf 0 0 0 0
23 rs10242634 7 27475833 C T 0.175944 0.000225606 0.00057743 0.390707 0 -inf 0 0 0 0
24 rs10242812 7 27547452 T G 0.205765 0.000608126 0.00257742 0.235944 0 -inf 0 0 0 0
25 rs10245801 7 27394232 A G 0.234592 0.00113024 0.000611815 1.84736 0 -inf 0 0 0 0
26 rs10245841 7 27421836 C G 0.225646 5.60604e-05 0.000553142 0.101349 0 -inf 0 0 0 0
27 rs10246298 7 27327137 C A 0.033797 0.00253713 0.00145875 1.73926 0 -inf 0 0 0 0
28 rs10249757 7 27482830 C T 0.177932 0.000256815 0.00057612 0.445766 0 -inf 0 0 0 0
29 rs10249864 7 27482915 C T 0.222664 -9.64029e-05 0.000559926 -0.172171 0 -inf 0 0 0 0
30 rs10250340 7 27483166 G A 0.313121 -0.00024325 0.00048377 -0.502822 0 -inf 0 0 0 0
31 rs10252511 7 27488550 G A 0.177932 0.000203116 0.000572811 0.354595 0 -inf 0 0 0 0
21 rs10241677 7 27441792 T C 0.313121 -0.000144956 0.000478489 -0.302945 0 -inf 0 0 0 0
33 rs10254047 7 27336004 A G 0.248509 -0.000290197 0.000531383 -0.546117 0 -inf 0 0 0 0
34 rs10255839 7 27289117 G A 0.047714 0.000374039 0.00106039 0.352739 0 -inf 0 0 0 0
35 rs10257733 7 27389402 G C 0.105368 0.00123181 0.000800238 1.5393 0 -inf 0 0 0 0
36 rs10262140 7 27256464 T C 0.055666 0.000464781 0.000948754 0.489886 0 -inf 0 0 0 0
37 rs10262710 7 27486174 G A 0.166004 0.000142857 0.000580648 0.24603 0 -inf 0 0 0 0
38 rs10262979 7 27322106 T C 0.38668 -0.000141227 0.000478268 -0.295289 0 -inf 0 0 0 0
39 rs10264581 7 27255417 G A 0.055666 0.000329954 0.000947273 0.34832 0 -inf 0 0 0 0
40 rs10265434 7 27397076 C T 0.110338 0.00125802 0.000801002 1.57055 0 -inf 0 0 0 0
41 rs10265742 7 27423024 T C 0.461233 -0.000489674 0.000473141 -1.03494 0 -inf 0 0 0 0
11 rs10227609 7 27547752 C T 0.0506958 0.000231512 0.000942378 0.245668 0 -inf 0 0 0 0
2 rs1007861 7 27405859 T A 0.209742 -0.000156921 0.000568211 -0.276166 0 -inf 0 0 0 0
3 rs1007862 7 27404164 G A 0.241551 -0.00113465 0.000606518 -1.87076 0 -inf 0 0 0 0
4 rs1009547 7 27342727 G A 0.0685885 0.000248971 0.000831392 0.299463 0 -inf 0 0 0 0
5 rs1014373 7 27571093 G A 0.303181 -0.000855771 0.000534137 -1.60216 0 -inf 0 0 0 0
6 rs10155829 7 27371929 C T 0.0795229 0.000538543 0.000847619 0.63536 0 -inf 0 0 0 0
7 rs10155834 7 27372021 G A 0.398608 0.00328187 0.00206432 1.5898 0 -inf 0 0 0 0
8 rs10155850 7 27325265 A G 0.016899 0.0027905 0.00173194 1.61119 0 -inf 0 0 0 0
9 rs10225357 7 27512182 C T 0.0477137 -0.000556068 0.000965411 -0.57599 0 -inf 0 0 0 0
10 rs10226764 7 27472274 G A 0.129225 -0.000912543 0.000746996 -1.22162 0 -inf 0 0 0 0
42 rs10266399 7 27391685 G A 0.0516899 0.000591379 0.00100267 0.589806 0 -inf 0 0 0 0
12 rs10228450 7 27498420 T C 0.485089 0.000600229 0.000477382 1.25733 0 -inf 0 0 0 0
13 rs10230098 7 27530662 A G 0.434394 -0.000266554 0.000472353 -0.564311 0 -inf 0 0 0 0
14 rs10231773 7 27373139 C G 0.0785288 0.000542814 0.000847865 0.640213 0 -inf 0 0 0 0
15 rs10231814 7 27548852 C G 0.0526839 3.31504e-05 0.000924992 0.0358385 0 -inf 0 0 0 0
16 rs10232960 7 27425987 A C 0.225646 6.89361e-05 0.000553293 0.124592 0 -inf 0 0 0 0
17 rs10239543 7 27300584 T C 0.126243 0.000978259 0.000707812 1.38209 0 -inf 0 0 0 0
18 rs10240425 7 27520968 C T 0.292247 0.000281049 0.000513954 0.546836 0 -inf 0 0 0 0
19 rs10240625 7 27308159 A G 0.104374 -0.000624486 0.000764676 -0.816667 0 -inf 0 0 0 0
20 rs10240666 7 27433363 A G 0.307157 -0.000174881 0.000493539 -0.354341 0 -inf 0 0 0 0
72 rs10951167 7 27501042 C T 0.369781 0.000220885 0.000471761 0.468215 0 -inf 0 0 0 0
63 rs1076210 7 27471992 T C 0.161034 4.23524e-07 0.000615208 0.000688425 0 -inf 0 0 0 0
64 rs10807840 7 27296625 C T 0.04672 0.00046521 0.00105641 0.44037 0 -inf 0 0 0 0
65 rs10951156 7 27314615 G A 0.049702 -7.38187e-05 0.00104186 -0.0708525 0 -inf 0 0 0 0
66 rs10951158 7 27364230 T C 0.310139 0.000640818 0.000516799 1.23998 0 -inf 0 0 0 0
67 rs10951160 7 27367868 A G 0.383698 -5.53211e-05 0.000473475 -0.116841 0 -inf 0 0 0 0
68 rs10951161 7 27423274 A G 0.235586 -0.000816321 0.000582244 -1.40203 0 -inf 0 0 0 0
69 rs10951162 7 27426088 A T 0.333996 -0.000315165 0.000477177 -0.660478 0 -inf 0 0 0 0
70 rs10951163 7 27426207 T C 0.462227 -0.000495448 0.000473389 -1.0466 0 -inf 0 0 0 0
71 rs10951165 7 27452291 A G 0.154076 -0.000360619 0.000633491 -0.569258 0 -inf 0 0 0 0
62 rs1055182 7 27420533 C T 0.214712 -4.18676e-05 0.000563571 -0.0742899 0 -inf 0 0 0 0
73 rs10951168 7 27520393 A G 0.163022 -0.00194807 0.000825317 -2.36039 0 -inf 0 0 0 0
74 rs1104957 7 27505061 T C 0.351889 0.000467085 0.000493306 0.946846 0 -inf 0 0 0 0
75 rs1111647 7 27560733 T C 0.304175 -0.000833131 0.000530819 -1.56952 0 -inf 0 0 0 0
76 rs1112620 7 27490157 T C 0.177932 0.000210406 0.000573496 0.366882 0 -inf 0 0 0 0
77 rs111694105 7 27270610 G A 0.0516899 -0.001919 0.00110401 -1.73821 0 -inf 0 0 0 0
78 rs111823712 7 27270698 A G 0.0516899 -0.0040794 0.00432463 -0.943293 0 -inf 0 0 0 0
79 rs112239443 7 27337952 C T 0.055666 -0.00138839 0.00105418 -1.31704 0 -inf 0 0 0 0
80 rs112311687 7 27302893 C G 0.0606362 -0.00215883 0.00420526 -0.513365 0 -inf 0 0 0 0
81 rs112406562 7 27271653 A G 0.0516899 -0.00192402 0.00110422 -1.74243 0 -inf 0 0 0 0
52 rs10273336 7 27486526 A G 0.177932 0.000204398 0.000572899 0.356779 0 -inf 0 0 0 0
43 rs10268623 7 27468031 G A 0.472167 -0.000260246 0.000452885 -0.57464 0 -inf 0 0 0 0
44 rs10268859 7 27459209 T C 0.290258 -0.000489637 0.000518114 -0.945036 0 -inf 0 0 0 0
45 rs10268902 7 27438124 G A 0.303181 -0.000308526 0.000489045 -0.630873 0 -inf 0 0 0 0
46 rs10269160 7 27492553 G T 0.177932 0.000225801 0.000577607 0.390924 0 -inf 0 0 0 0
47 rs10269877 7 27397999 G T 0.439364 -0.00042837 0.000456272 -0.938848 0 -inf 0 0 0 0
48 rs10271302 7 27393374 C T 0.440358 0.000394297 0.000454788 0.866992 0 -inf 0 0 0 0
49 rs10271999 7 27509208 G A 0.418489 0.00065289 0.000518128 1.26009 0 -inf 0 0 0 0
50 rs10272441 7 27459756 T G 0.162028 0.000190232 0.000586656 0.324265 0 -inf 0 0 0 0
51 rs10272561 7 27459830 T C 0.177932 0.000273843 0.000577519 0.474171 0 -inf 0 0 0 0
167 rs117920069 7 27529302 T C 0.0208748 -0.000966854 0.00218606 -0.442282 0 -inf 0 0 0 0
53 rs10274728 7 27393518 G A 0.447316 0.000899165 0.000499135 1.80145 0 -inf 0 0 0 0
54 rs10275933 7 27381577 A C 0.255467 0.00103044 0.000576408 1.78768 0 -inf 0 0 0 0
55 rs10276795 7 27490988 T C 0.177932 0.000215722 0.000573755 0.375983 0 -inf 0 0 0 0
56 rs10276966 7 27440020 C T 0.312127 -0.000130299 0.000478636 -0.272231 0 -inf 0 0 0 0
57 rs10280925 7 27461889 T G 0.305169 -0.000258087 0.000491054 -0.525577 0 -inf 0 0 0 0
58 rs10282366 7 27392031 T C 0.26839 0.00119246 0.000596544 1.99895 0 -inf 0 0 0 0
59 rs10486494 7 27260775 T C 0.146123 -0.000812113 0.000705143 -1.1517 0 -inf 0 0 0 0
60 rs1052724 7 27565206 A T 0.303181 -0.000867378 0.000535284 -1.62041 0 -inf 0 0 0 0
61 rs1052741 7 27565161 A G 0.303181 0.000451389 0.00214027 0.210903 0 -inf 0 0 0 0
279 rs17429177 7 27399094 G A 0.240557 -0.0010999 0.000602463 -1.82568 0 -inf 0 0 0 0
269 rs17428890 7 27374704 A G 0.148111 -0.000409127 0.000693389 -0.59004 0 -inf 0 0 0 0
270 rs17428897 7 27374746 C T 0.148111 -0.00226499 0.00288689 -0.784579 0 -inf 0 0 0 0
271 rs17428904 7 27376423 A C 0.0477137 0.000265041 0.00125136 0.211803 0 -inf 0 0 0 0
272 rs17428974 7 27381480 C T 0.148111 -0.000387391 0.000691681 -0.560071 0 -inf 0 0 0 0
273 rs17428988 7 27381538 C T 0.0646123 0.000354146 0.000930353 0.380658 0 -inf 0 0 0 0
274 rs17429016 7 27384450 G A 0.148111 -0.000408047 0.000693032 -0.588785 0 -inf 0 0 0 0
275 rs17429037 7 27386701 G A 0.0497018 -1.29137e-08 4.07978e-06 -0.00316529 0 -inf 0 0 0 0
276 rs17429051 7 27386777 C T 0.0646123 0.000245638 0.000917277 0.26779 0 -inf 0 0 0 0
277 rs17429058 7 27388898 G A 0.0188867 0.00430198 0.00211655 2.03254 0 -inf 0 0 0 0
278 rs17429065 7 27388903 A G 0.137177 0.00180814 0.000814717 2.21935 0 -inf 0 0 0 0
268 rs17428876 7 27372330 C T 0.0795229 0.000529349 0.000847429 0.624653 0 -inf 0 0 0 0
280 rs17429249 7 27401038 C G 0.235586 -0.00119143 0.000617526 -1.92936 0 -inf 0 0 0 0
281 rs17429270 7 27405031 A G 0.242545 -0.00118404 0.0006121 -1.93438 0 -inf 0 0 0 0
282 rs17429361 7 27415715 C T 0.238569 -0.000870693 0.000584234 -1.49032 0 -inf 0 0 0 0
283 rs17429459 7 27422378 G A 0.235586 -0.000811017 0.000583335 -1.39031 0 -inf 0 0 0 0
284 rs17429508 7 27424194 C T 0.235586 -0.000806853 0.000581304 -1.388 0 -inf 0 0 0 0
285 rs17429522 7 27424883 A G 0.0656064 2.26269e-08 8.98102e-05 0.000251941 0 -inf 0 0 0 0
286 rs17429557 7 27435387 G T 0.0636183 0.000303862 0.000947255 0.320782 0 -inf 0 0 0 0
287 rs17429641 7 27441883 G A 0.154076 -0.00212416 0.00279483 -0.760032 0 -inf 0 0 0 0
288 rs17429648 7 27442050 G A 0.154076 -0.00221568 0.00279219 -0.793525 0 -inf 0 0 0 0
258 rs17428157 7 27281125 C T 0.0516899 -0.00172013 0.00109951 -1.56446 0 -inf 0 0 0 0
249 rs17155270 7 27504332 A G 0.286282 -0.000377186 0.000524965 -0.718497 0 -inf 0 0 0 0
250 rs17155281 7 27508831 T C 0.319085 -0.000555852 0.000549804 -1.011 0 -inf 0 0 0 0
251 rs17155443 7 27566505 G A 0.120278 -0.000473786 0.000716313 -0.661423 0 -inf 0 0 0 0
252 rs17428012 7 27250377 A G 0.0874751 -2.95786e-06 0.000843235 -0.00350775 0 -inf 0 0 0 0
253 rs17428025 7 27251396 C T 0.0318091 -0.00328706 0.00174042 -1.88866 0 -inf 0 0 0 0
254 rs17428046 7 27256090 T C 0.0387674 -0.00251071 0.00136018 -1.84587 0 -inf 0 0 0 0
255 rs17428074 7 27262065 C T 0.0516899 -0.00176352 0.00110036 -1.60267 0 -inf 0 0 0 0
256 rs17428109 7 27264337 C T 0.0447316 -0.000936491 0.0010889 -0.860031 0 -inf 0 0 0 0
257 rs17428116 7 27265172 C G 0.0516899 -0.00170772 0.00109138 -1.56474 0 -inf 0 0 0 0
289 rs17429684 7 27446089 C T 0.134195 0.0017626 0.00299978 0.587576 0 -inf 0 0 0 0
259 rs17428240 7 27298889 T C 0.0606362 -0.00181127 0.00106119 -1.70683 0 -inf 0 0 0 0
260 rs17428254 7 27300254 C T 0.0606362 -0.00223947 0.00420408 -0.532689 0 -inf 0 0 0 0
261 rs17428380 7 27328929 C T 0.0715706 0.000290926 0.000824631 0.352795 0 -inf 0 0 0 0
262 rs17428443 7 27334937 G A 0.0467197 0.000879584 0.00127753 0.688502 0 -inf 0 0 0 0
263 rs17428464 7 27336812 G A 0.387674 -8.51158e-05 0.000475819 -0.178883 0 -inf 0 0 0 0
264 rs17428492 7 27339272 C T 0.0218688 -0.00150309 0.00154884 -0.970462 0 -inf 0 0 0 0
265 rs17428520 7 27341740 A G 0.0526839 -0.00218654 0.00120658 -1.81217 0 -inf 0 0 0 0
266 rs17428687 7 27349356 A G 0.0526839 -0.00220957 0.00121964 -1.81167 0 -inf 0 0 0 0
267 rs17428736 7 27352838 T C 0.054672 0.000502144 0.00108281 0.463742 0 -inf 0 0 0 0
320 rs17439118 7 27423917 C T 0.461233 -0.000451244 0.000470691 -0.958682 0 -inf 0 0 0 0
311 rs17438410 7 27355950 G A 0.0646123 0.000255895 0.000949634 0.269467 0 -inf 0 0 0 0
312 rs17438445 7 27363801 C T 0.139165 -0.000580068 0.000732364 -0.79205 0 -inf 0 0 0 0
313 rs17438465 7 27365380 G T 0.38171 -9.00079e-05 0.000474098 -0.189851 0 -inf 0 0 0 0
314 rs17438500 7 27371680 T A 0.182903 -0.000192609 0.000578853 -0.332743 0 -inf 0 0 0 0
315 rs17438674 7 27386591 C T 0.148111 -0.000514105 0.000700533 -0.733877 0 -inf 0 0 0 0
316 rs17438771 7 27396675 T C 0.0477137 0.000124159 0.00124747 0.0995282 0 -inf 0 0 0 0
317 rs17438909 7 27405547 C T 0.208748 -0.000139903 0.000568032 -0.246294 0 -inf 0 0 0 0
318 rs17438930 7 27405872 C T 0.055666 0.000624438 0.00104189 0.599331 0 -inf 0 0 0 0
319 rs17439000 7 27416878 G A 0.237575 -0.000876751 0.000583111 -1.50357 0 -inf 0 0 0 0
310 rs17438403 7 27355657 A G 0.0636183 0.000387596 0.00100242 0.38666 0 -inf 0 0 0 0
321 rs17439165 7 27436104 A G 0.0675944 0.000279882 0.000946138 0.295815 0 -inf 0 0 0 0
322 rs17439221 7 27440187 C T 0.154076 -0.000334551 0.000633333 -0.528239 0 -inf 0 0 0 0
323 rs17439235 7 27440264 C T 0.154076 -0.000300378 0.000632824 -0.474662 0 -inf 0 0 0 0
324 rs17439312 7 27446419 G A 0.134195 -0.000573203 0.000701864 -0.816688 0 -inf 0 0 0 0
325 rs17439374 7 27453959 A G 0.154076 -0.0003493 0.000633253 -0.551596 0 -inf 0 0 0 0
326 rs17439381 7 27453964 C T 0.189861 0.000370634 0.000599381 0.618362 0 -inf 0 0 0 0
327 rs17439395 7 27455015 C T 0.0725646 -0.000378632 0.000916121 -0.413299 0 -inf 0 0 0 0
1 rs1005312 7 27353299 A C 0.419483 -0.000328684 0.000496594 -0.661877 0 -inf 0 0 0 0
329 rs17449683 7 27355994 G A 0.0974155 -0.00064599 0.000754408 -0.856287 0 -inf 0 0 0 0
300 rs17437824 7 27283498 A G 0.0616302 -0.00180872 0.00105873 -1.7084 0 -inf 0 0 0 0
290 rs17429691 7 27446180 C T 0.134195 0.00176211 0.00299977 0.587415 0 -inf 0 0 0 0
291 rs17429698 7 27446267 T C 0.134195 -0.000568957 0.000701311 -0.811277 0 -inf 0 0 0 0
293 rs17429726 7 27447668 A G 0.134195 -0.00061195 0.000703637 -0.869695 0 -inf 0 0 0 0
294 rs17429761 7 27453775 C T 0.22664 1.1712e-05 0.000555606 0.0210797 0 -inf 0 0 0 0
295 rs17429887 7 27456796 C A 0.0894632 -0.000813466 0.000886597 -0.917515 0 -inf 0 0 0 0
296 rs17437657 7 27249617 G A 0.0874751 9.11449e-05 0.000849674 0.10727 0 -inf 0 0 0 0
297 rs17437670 7 27252670 A G 0.082505 -0.00138503 0.00100396 -1.37957 0 -inf 0 0 0 0
298 rs17437775 7 27276371 G A 0.0516899 -0.00194545 0.00110503 -1.76054 0 -inf 0 0 0 0
299 rs17437810 7 27281792 G A 0.0318091 -0.000157722 0.00157485 -0.10015 0 -inf 0 0 0 0
248 rs17155267 7 27502859 C T 0.167992 0.000177715 0.000621615 0.285892 0 -inf 0 0 0 0
301 rs17437978 7 27311559 G A 0.104374 -0.000669882 0.000767713 -0.872568 0 -inf 0 0 0 0
302 rs17438006 7 27315917 A C 0.0904573 0.00111217 0.000797119 1.39524 0 -inf 0 0 0 0
303 rs17438034 7 27329346 G C 0.0427435 0.000159866 0.00105835 0.151053 0 -inf 0 0 0 0
304 rs17438041 7 27330868 C T 0.0526839 -0.00225094 0.00121205 -1.85714 0 -inf 0 0 0 0
305 rs17438083 7 27334839 C A 0.0964215 0.000723159 0.000904941 0.799123 0 -inf 0 0 0 0
306 rs17438159 7 27339901 A G 0.143141 0.000159578 0.000624705 0.255445 0 -inf 0 0 0 0
307 rs17438166 7 27341976 C T 0.0685885 0.000259247 0.000831358 0.311836 0 -inf 0 0 0 0
308 rs17438180 7 27342122 T C 0.0298211 0.000988691 0.00153457 0.644279 0 -inf 0 0 0 0
309 rs17438299 7 27347392 T C 0.0526839 -0.00221173 0.00121612 -1.81868 0 -inf 0 0 0 0
198 rs12672272 7 27450367 A G 0.154076 -0.000335829 0.000633104 -0.530447 0 -inf 0 0 0 0
188 rs12540271 7 27299606 G A 0.493042 0.000762554 0.000523397 1.45693 0 -inf 0 0 0 0
189 rs12540632 7 27501184 C T 0.345924 0.000523388 0.000490506 1.06704 0 -inf 0 0 0 0
190 rs12666259 7 27259288 A G 0.050696 -0.000179604 0.00102369 -0.175448 0 -inf 0 0 0 0
191 rs12667046 7 27430883 A C 0.21173 -0.000868567 0.000585183 -1.48427 0 -inf 0 0 0 0
192 rs12667419 7 27443535 G A 0.154076 -0.000363766 0.00063364 -0.574089 0 -inf 0 0 0 0
193 rs12667457 7 27473856 G A 0.161034 0.000105057 0.000621135 0.169138 0 -inf 0 0 0 0
194 rs12668753 7 27499042 A G 0.168986 0.000182108 0.000618498 0.294436 0 -inf 0 0 0 0
195 rs12668786 7 27499184 A G 0.168986 -0.00209353 0.00271221 -0.77189 0 -inf 0 0 0 0
196 rs12668981 7 27464078 A G 0.161034 3.85933e-05 0.000616272 0.0626238 0 -inf 0 0 0 0
197 rs12671389 7 27430635 C T 0.21173 -0.000870555 0.000585119 -1.48783 0 -inf 0 0 0 0
187 rs12540071 7 27522782 A G 0.398608 -9.99277e-05 0.000474451 -0.210618 0 -inf 0 0 0 0
199 rs12674312 7 27400619 C T 0.235586 -0.00118688 0.00061691 -1.92391 0 -inf 0 0 0 0
200 rs12700794 7 27268848 C A 0.208748 0.000262834 0.000596197 0.44085 0 -inf 0 0 0 0
201 rs12700796 7 27277275 T C 0.120278 0.000794522 0.000706566 1.12448 0 -inf 0 0 0 0
202 rs12700797 7 27334901 G A 0.385686 -2.32242e-05 0.00204619 -0.01135 0 -inf 0 0 0 0
203 rs12700799 7 27355430 C T 0.207753 0.000858092 0.000628449 1.36541 0 -inf 0 0 0 0
204 rs12700800 7 27362607 G A 0.244533 -0.000638725 0.00225149 -0.283689 0 -inf 0 0 0 0
205 rs12700801 7 27392662 C T 0.442346 0.00045334 0.000458267 0.98925 0 -inf 0 0 0 0
206 rs12700802 7 27400564 C T 0.208748 -0.000199895 0.000569103 -0.351246 0 -inf 0 0 0 0
207 rs12700803 7 27428596 C T 0.0387674 0.000595713 0.00159517 0.373447 0 -inf 0 0 0 0
177 rs11981761 7 27393144 G T 0.208748 -0.00025047 0.000569157 -0.440072 0 -inf 0 0 0 0
168 rs117949964 7 27458730 A C 0.0347913 -0.00167016 0.00150625 -1.10882 0 -inf 0 0 0 0
169 rs118127633 7 27303216 A G 0.0188867 -0.00201927 0.00166741 -1.21102 0 -inf 0 0 0 0
170 rs11971150 7 27265428 G A 0.0516899 -0.00190565 0.00110191 -1.72941 0 -inf 0 0 0 0
171 rs11972726 7 27343221 C T 0.276342 0.000427577 0.000529022 0.808241 0 -inf 0 0 0 0
172 rs11973735 7 27249147 C A 0.0874751 -3.06241e-05 0.000839755 -0.0364679 0 -inf 0 0 0 0
173 rs11975202 7 27262868 A T 0.0516899 -0.00190079 0.00110124 -1.72605 0 -inf 0 0 0 0
174 rs11977099 7 27287536 C T 0.0616302 -0.0018384 0.00106249 -1.73027 0 -inf 0 0 0 0
175 rs11980136 7 27356185 G T 0.472167 -0.000404221 0.000461288 -0.876288 0 -inf 0 0 0 0
176 rs11981704 7 27393123 C T 0.208748 -0.000213257 0.000568502 -0.375122 0 -inf 0 0 0 0
208 rs12700804 7 27443191 T C 0.217694 1.88107e-06 0.000567427 0.00331509 0 -inf 0 0 0 0
178 rs11983008 7 27263903 G A 0.0516899 -0.00190067 0.00110118 -1.72603 0 -inf 0 0 0 0
179 rs11983027 7 27264178 C T 0.0516899 -0.00190076 0.00110119 -1.72609 0 -inf 0 0 0 0
180 rs12056263 7 27352374 A G 0.415507 0.00048995 0.000523008 0.936791 0 -inf 0 0 0 0
181 rs12113356 7 27352443 T C 0.335984 -0.000399612 0.000586403 -0.681464 0 -inf 0 0 0 0
182 rs12234338 7 27562622 A G 0.10835 -0.000209225 0.000772488 -0.270846 0 -inf 0 0 0 0
183 rs12531149 7 27524768 A G 0.429423 -0.000354512 0.000479047 -0.740036 0 -inf 0 0 0 0
184 rs12533466 7 27520955 C T 0.369781 -0.000171488 0.000484698 -0.353803 0 -inf 0 0 0 0
185 rs12534981 7 27523205 C T 0.398608 -0.000158831 0.000475611 -0.333951 0 -inf 0 0 0 0
186 rs12535894 7 27329173 C G 0.0904573 0.000988551 0.000780213 1.26703 0 -inf 0 0 0 0
238 rs150724992 7 27421197 G C 0.0646123 0.000254896 0.000945383 0.269622 0 -inf 0 0 0 0
229 rs142057800 7 27369903 A G 0.0258449 -0.00145515 0.00155931 -0.933205 0 -inf 0 0 0 0
230 rs142106866 7 27293363 C T 0.0248509 0.000685743 0.00146702 0.467438 0 -inf 0 0 0 0
231 rs145012977 7 27332274 C T 0.055666 -0.00162146 0.00106198 -1.52683 0 -inf 0 0 0 0
232 rs1476538 7 27472914 A T 0.166004 0.000219871 0.000587907 0.37399 0 -inf 0 0 0 0
233 rs1476658 7 27328305 A G 0.107356 -0.00038488 0.000687348 -0.55995 0 -inf 0 0 0 0
234 rs147797783 7 27331976 C T 0.0139165 0.00082343 0.00185292 0.444397 0 -inf 0 0 0 0
235 rs148562694 7 27347928 G A 0.0526839 -0.003576 0.00465657 -0.767948 0 -inf 0 0 0 0
236 rs150217840 7 27492211 C T 0.0347913 0.000330872 0.00121309 0.272751 0 -inf 0 0 0 0
237 rs150378092 7 27312725 G A 0.0248509 0.000536659 0.00143915 0.372899 0 -inf 0 0 0 0
228 rs139569917 7 27331821 C T 0.121272 0.00081333 0.000771791 1.05382 0 -inf 0 0 0 0
239 rs1524522 7 27478285 G A 0.308151 -0.000236406 0.000482778 -0.489678 0 -inf 0 0 0 0
240 rs1541359 7 27456332 C T 0.225646 3.16864e-05 0.000555643 0.0570265 0 -inf 0 0 0 0
241 rs1547943 7 27379399 T C 0.254473 0.00104866 0.000580273 1.80718 0 -inf 0 0 0 0
242 rs1548625 7 27350320 T C 0.033797 0.00233253 0.00143768 1.62243 0 -inf 0 0 0 0
243 rs1554637 7 27477235 C T 0.219682 -6.13799e-06 0.000563324 -0.010896 0 -inf 0 0 0 0
244 rs1554638 7 27527500 T C 0.018887 -0.00143432 0.00161771 -0.886635 0 -inf 0 0 0 0
245 rs16874272 7 27425950 T C 0.203777 0.000321403 0.00057169 0.562198 0 -inf 0 0 0 0
246 rs16874305 7 27566147 G A 0.10835 -0.000194512 0.000772045 -0.251944 0 -inf 0 0 0 0
247 rs17155265 7 27499709 C T 0.345924 0.00053679 0.000490656 1.09402 0 -inf 0 0 0 0
218 rs13242238 7 27564744 G T 0.248509 0.000335419 0.000530024 0.632836 0 -inf 0 0 0 0
209 rs12700805 7 27451630 C T 0.416501 0.0002391 0.000467002 0.511989 0 -inf 0 0 0 0
210 rs12700806 7 27461180 C T 0.227634 -2.26815e-05 0.000555692 -0.0408166 0 -inf 0 0 0 0
211 rs12700812 7 27548750 C T 0.296223 -0.000106545 0.000532083 -0.200242 0 -inf 0 0 0 0
212 rs13221828 7 27271127 C T 0.114314 0.000758056 0.000716362 1.0582 0 -inf 0 0 0 0
213 rs13224916 7 27555348 G A 0.177932 0.000117395 0.000615595 0.190702 0 -inf 0 0 0 0
214 rs13225783 7 27330056 C T 0.0467197 0.00090134 0.00127731 0.705653 0 -inf 0 0 0 0
215 rs13230811 7 27356039 G C 0.242545 0.000722148 0.00056803 1.27132 0 -inf 0 0 0 0
216 rs13232422 7 27344373 C T 0.380716 -0.000157479 0.000468919 -0.335833 0 -inf 0 0 0 0
217 rs13238950 7 27381284 G T 0.305169 0.00063548 0.000513076 1.23857 0 -inf 0 0 0 0
330 rs17472630 7 27256911 T G 0.0407555 -0.00200119 0.00128015 -1.56324 0 -inf 0 0 0 0
219 rs13243033 7 27248373 T C 0.17495 0.000351806 0.000594866 0.591404 0 -inf 0 0 0 0
220 rs13245339 7 27562097 T C 0.248509 0.000376735 0.000531668 0.70859 0 -inf 0 0 0 0
221 rs13246179 7 27535751 G C 0.402584 -9.88253e-05 0.00047792 -0.206782 0 -inf 0 0 0 0
222 rs13246851 7 27400572 C T 0.208748 -0.000214737 0.000569248 -0.377228 0 -inf 0 0 0 0
223 rs13247613 7 27401171 C T 0.208748 0.000219447 0.0024425 0.0898453 0 -inf 0 0 0 0
224 rs13309523 7 27318101 A G 0.016899 0.00276612 0.00167591 1.65052 0 -inf 0 0 0 0
225 rs13438221 7 27320037 T C 0.0467197 -1.83851e-05 0.00104338 -0.0176207 0 -inf 0 0 0 0
226 rs138730184 7 27567485 G A 0.0328032 0.000879509 0.00125574 0.700393 0 -inf 0 0 0 0
227 rs139059800 7 27303365 G T 0.0248509 0.000508408 0.00143971 0.353132 0 -inf 0 0 0 0
