# Supplementary material for: Precision medicine for atherosclerotic cardiovascular disease: Integrative genomics maps risk loci and AI‐predicted functional consequences
Source: Clin Transl Med. 2026 Jul 10;16(7):e70732. doi: 10.1002/ctm2.70732 (PMC13351343; doi:10.1002/ctm2.70732)
Supplement: Supplementary file 6 — Supporting Information [file CTM2-16-e70732-s005.zip › SLC44A2/FINEMAP/data.bf5]

index rsid bf1 bf2 bf3 bf4 bf5
1 rs10402512 -3.27531 -3.109 -3.27041 -3.27688 -3.21502 
2 rs10402752 -3.16336 -3.27478 -3.22057 -3.22144 -2.95046 
3 rs10403668 -2.50127 -1.94249 -1.7892 -1.88177 1.00399 
4 rs10404446 -2.45982 -2.20269 -1.81536 -3.06498 -1.25111 
5 rs10405536 -1.88835 -1.54899 -2.25082 -2.59977 -2.78677 
6 rs10405870 -3.0382 -3.14827 -3.00137 -2.80293 9.48796 
7 rs10407947 -3.26946 -3.07809 -3.27711 -3.02219 -2.7847 
8 rs10408372 -2.10512 -2.38281 -1.90927 -3.12517 -1.92075 
9 rs10408934 -3.02599 -2.70007 -2.59067 -2.89278 -1.15413 
10 rs10409101 -3.00638 -1.72327 -2.42514 7.0644 -2.51743 
11 rs10409578 -2.72163 -3.09532 -2.08929 -3.02429 -1.70901 
12 rs10409805 -3.0168 -3.23591 -3.02744 -3.07485 -2.95241 
13 rs10411063 -2.90415 -3.19436 -2.37734 -3.14709 -2.08142 
14 rs10411070 -2.97604 -3.14114 -2.93055 -2.69789 10.0251 
15 rs10411361 -2.1026 -2.37113 -1.9091 -3.14306 -1.9555 
16 rs10412246 -2.71615 -3.09897 -2.86388 2.3089 -2.67869 
17 rs10412516 -2.15113 -2.4274 -1.84 -3.08211 -1.7532 
18 rs10412541 -1.87138 -1.97981 -1.02889 -3.0547 -1.18179 
19 rs10413128 -2.16217 -2.09333 -1.66098 -2.44021 -0.222686 
20 rs10413422 -3.19765 -2.62066 -3.05901 1.07919 4.53143 
21 rs10414545 -2.04665 -2.14792 -1.2522 -3.12021 -1.39704 
22 rs10414622 -2.13971 -1.7231 -0.927223 -2.3732 0.440452 
23 rs10415088 -3.26314 -3.16656 -3.11863 -0.957625 -0.523523 
24 rs10416073 -3.26364 -3.246 -3.22287 -3.25557 -2.98096 
25 rs10416139 -3.16184 -3.25571 -3.1791 -3.26821 -3.2773 
26 rs10416143 -3.25137 -3.06597 -3.2366 2.9085 1.72665 
27 rs10416653 -3.23938 -3.25593 -2.93106 -2.17745 -0.0311791 
28 rs10418278 -2.74651 -2.61304 -2.44084 -3.0176 -1.60439 
29 rs10418435 -3.20654 -3.25968 -3.23155 -3.27878 -3.24689 
30 rs10418489 -3.21671 -2.98259 -2.0216 -1.82968 13.1686 
31 rs10418550 -2.78211 -3.1875 -2.78967 -3.14756 -3.27522 
32 rs10419401 -3.14466 -3.27283 -3.01355 -2.78343 -3.13892 
33 rs10419405 -2.74757 -2.43925 -2.24724 -3.05763 -1.57875 
34 rs10420809 -2.65579 -2.21942 -1.92893 -0.501672 2.52655 
35 rs10421956 -3.19321 -1.28624 -2.65037 -1.22525 1.61155 
36 rs10422687 -2.95771 -3.21042 -2.97279 -3.03526 -2.90017 
37 rs10423320 -2.66755 -2.19889 -2.09804 -1.9673 0.629536 
38 rs10424109 -inf -inf -inf 77.8961 -inf 
39 rs10426276 -2.97673 -3.06572 -2.81657 -2.4313 -1.58458 
40 rs10439163 -2.98701 -2.55018 -2.54166 -2.64971 -1.24982 
41 rs1045361 -3.02122 -3.23767 -3.03176 -3.07875 -2.95735 
42 rs1048287 -3.05123 -3.15192 -3.02294 -2.84303 8.53695 
43 rs1048290 -2.86964 -3.10915 -2.74607 0.943786 -2.8207 
44 rs1051738 -3.24535 -2.89975 -2.57054 4.87938 8.21054 
45 rs10854116 -3.05317 -3.16306 -1.95486 -1.90549 -2.1629 
46 rs10948 -3.23494 -3.15101 -3.27874 -3.25203 -3.218 
47 rs11085730 -3.17343 -3.23679 -2.88624 -3.27065 -3.27139 
48 rs11085731 -2.97283 -1.3299 -2.30414 -1.27463 -1.77955 
49 rs11085732 -2.85228 -2.82424 -3.04197 -2.01095 -2.62241 
50 rs11085734 -3.21598 -3.12425 -3.23042 -2.72935 -3.02878 
51 rs11085735 -3.1288 -3.13329 -3.09504 -3.16635 -2.79524 
52 rs11085739 -3.07085 -3.25575 -3.07763 -3.11174 -3.00174 
53 rs11085740 -3.07079 -3.25573 -3.07757 -3.11168 -3.00167 
54 rs111740485 -1.84004 -1.90062 -0.938854 0.631508 3.58525 
55 rs111817537 -1.60633 -1.49393 0.82295 -2.41716 2.5793 
56 rs111944534 -2.93154 -3.19813 -2.94723 -3.01241 -2.87181 
57 rs111980498 -3.14272 -3.22852 -2.84343 -2.24244 -2.13319 
58 rs112023341 -2.99453 -3.23314 -2.62605 -3.22688 -3.20994 
59 rs112273932 -inf -inf -inf -2.60133 -inf 
60 rs112305679 -2.31708 -2.03979 -1.62628 -2.99 -1.03062 
61 rs112350143 -3.24021 -3.24984 -3.20343 -3.2735 -3.27474 
62 rs112652199 -inf -inf 130.932 -inf -inf 
63 rs112923715 -3.00759 -3.14629 -2.96625 -2.75001 9.7661 
64 rs113222059 -2.76237 -3.26229 -2.60023 -3.21287 -3.259 
65 rs113379022 -3.12363 -3.23484 -3.22322 -3.23235 -3.26713 
66 rs113540846 -3.27894 -3.26653 -3.26478 -3.25925 -3.27007 
67 rs113636150 -2.93015 -3.19746 -2.94588 -3.0112 -2.87031 
68 rs113845278 -2.88338 -2.24907 -2.88859 -3.19584 -3.23535 
69 rs11490554 -3.09595 -3.16351 -2.96755 -2.64106 -1.8875 
70 rs115075894 -3.10327 -2.91775 -3.08141 -2.58547 -2.10297 
71 rs115347026 -2.94704 -2.84056 -2.68826 -2.39409 13.2892 
72 rs11542916 -2.8297 -2.16022 -2.74561 -0.655041 0.511167 
73 rs11545166 -3.24793 -3.18844 -2.33259 -2.66491 -0.520643 
74 rs115771260 -1.66753 12.8634 -2.68868 0.136072 -1.60884 
75 rs115850646 -2.99402 -3.22651 -3.00821 -3.06672 -2.93969 
76 rs116080838 -2.55475 -2.65113 -2.01866 -0.617424 4.26919 
77 rs116449616 -2.92246 -3.19374 -2.93837 -3.00446 -2.86199 
78 rs11665795 -3.02835 -3.20573 -3.1435 -3.262 -3.27734 
79 rs11666164 -3.2415 -2.95817 -2.77371 2.98428 5.1332 
80 rs11666263 -3.22302 -3.13914 -3.21509 -2.29723 -1.99343 
81 rs11666515 -2.9879 -3.2315 -2.6035 -3.21122 -3.21242 
82 rs11666754 -3.27917 -3.26771 -3.26638 -3.26474 -3.27304 
83 rs11666992 -3.27818 -3.24641 -3.26651 -2.74356 -2.61694 
84 rs11667004 -3.23246 -3.2615 -3.15415 -2.92706 -2.30503 
85 rs11668224 -3.14093 -3.2437 -3.23339 -3.22159 -3.26252 
86 rs11668429 -3.07041 -2.98068 -3.11146 -0.93579 -3.23164 
87 rs11668544 -2.48912 -2.62125 -1.26118 -3.26886 -2.72649 
88 rs11668623 -3.27918 -3.2716 -3.27051 -3.25957 -3.26948 
89 rs11669341 -2.82138 -3.20345 -2.82807 -3.1265 -3.27391 
90 rs11669879 -3.19901 -3.25373 -3.02125 -3.24672 -3.21649 
91 rs11670254 -3.01259 -2.591 -2.58272 -2.68759 -1.3182 
92 rs11670384 -2.91425 -3.20625 -3.15281 -3.25323 -1.96363 
93 rs11670504 -2.53628 -2.43213 -2.60287 -2.18343 -1.81684 
94 rs11670508 -3.26983 -3.19378 -3.15702 -1.30073 -0.949821 
95 rs11670704 -3.26656 -3.11015 -3.26041 3.13909 2.01051 
96 rs11671107 -3.15228 -3.27474 -3.26934 -3.09374 -3.16646 
97 rs11671455 -2.99361 -3.23375 -2.61222 -3.20845 -3.2151 
98 rs11671552 -2.96218 -2.7628 -3.16993 1.3661 -0.413513 
99 rs11672021 -3.23956 -3.03099 -3.22124 3.09611 1.89559 
100 rs11672361 -2.12308 -2.47616 -2.31155 -3.22224 -2.72489 
101 rs11673386 -2.76547 -1.74264 -2.05448 -1.26935 -0.650764 
102 rs116947105 -3.10375 -3.2176 -3.27306 12.143 17.8615 
103 rs116957244 -3.25902 -3.17444 -3.25124 -2.97094 -2.62819 
104 rs116979350 -3.24681 -3.15734 -3.25653 -2.93486 -2.59229 
105 rs117039536 -3.11054 -2.99923 -2.1173 -2.3886 -0.354805 
106 rs117093042 -3.09704 -3.18719 -2.17497 -1.02081 3.41943 
107 rs117196614 -3.12602 -3.01933 -2.15891 -2.42478 -0.420989 
108 rs117212300 -3.26227 -3.26676 -3.26397 -3.27035 -3.26341 
109 rs117281937 -2.95692 -2.85353 -2.70469 -2.41569 13.2072 
110 rs117320342 -3.03599 -3.16821 -2.42854 -2.66498 -0.920124 
111 rs117337009 -2.48432 -2.42766 -2.35853 -2.65478 -2.04659 
112 rs117471232 -3.00569 -3.27 -2.89547 -2.86733 -3.1217 
113 rs117679371 -3.1891 -3.2197 -2.76219 -2.79393 -1.27121 
114 rs117679913 -3.07624 -3.02768 -2.94006 -2.74281 11.7856 
115 rs117831057 -2.90531 -2.28178 -2.8283 -0.843298 0.284715 
116 rs118115488 -3.17996 -3.19127 -2.98957 -2.72117 -1.4361 
117 rs118167193 -3.25904 -3.20018 -2.74694 -3.15109 -1.16496 
118 rs118171875 -2.98589 1.2709 -3.05694 -2.77181 -3.16604 
119 rs118176811 -3.26583 -3.19135 -3.25955 -2.99553 -2.69006 
120 rs11878494 -2.97399 -2.85516 -2.60724 -2.47251 12.9663 
121 rs11878501 -2.92228 -1.47401 -2.39442 -1.39846 -1.85933 
122 rs11878725 -3.12284 -2.92412 -3.12179 -2.20616 0.954952 
123 rs11878853 -3.23103 -3.27309 -3.20717 -2.95468 -2.89265 
124 rs11878887 -3.11827 -2.95519 -3.11899 -2.1123 0.861524 
125 rs11879158 -3.01671 -2.91501 -2.69288 -2.56944 12.5636 
126 rs11879176 -3.03759 -2.99433 -3.07899 3.77334 -3.09701 
127 rs11879191 -3.21089 -3.13276 -2.38606 -2.96137 -2.21845 
128 rs11879547 -2.68147 -3.12105 -2.8271 2.20076 -2.62539 
129 rs11880127 -2.99414 -3.14442 -2.95097 -2.72752 9.87947 
130 rs11880990 -3.0096 -1.74222 -2.33012 -3.09658 -3.19446 
131 rs11881227 -3.04795 -2.98141 -3.08196 3.74609 -3.09401 
132 rs11881782 -3.03079 -3.153 -2.01341 -1.95589 -2.2185 
133 rs11882133 -3.23191 -3.14066 -3.23492 -1.34214 -3.23999 
134 rs11882255 -inf -inf -inf -2.76111 -inf 
135 rs11882859 -3.00338 -3.14577 -2.96146 -2.74292 9.8021 
136 rs11883423 -3.24388 -3.26146 -3.16484 -3.27751 -3.2007 
137 rs12150913 -3.1455 -3.26873 -3.1696 -3.10074 -2.95793 
138 rs12327798 -2.98497 -2.34628 -1.9642 -1.98113 20.9522 
139 rs12373520 -3.05775 -2.75338 -2.69436 -2.8361 -1.68448 
140 rs12459219 -3.24382 -3.22559 -3.22341 -1.62649 -3.23344 
141 rs12459544 -3.11018 -3.26883 -3.14451 -3.07767 -2.85464 
142 rs12459547 -3.2444 -3.26309 -3.26936 -3.19509 -3.00577 
143 rs12459941 -3.01034 -3.2373 -3.06872 -3.03769 -2.78423 
144 rs12460574 -2.99623 -3.22745 -3.01036 -3.06862 -2.9421 
145 rs12460639 -3.04866 -3.25824 -3.10321 -3.07649 -2.84048 
146 rs12460655 -3.19891 -3.18985 -2.99595 -2.93096 -1.8194 
147 rs12460868 -3.26554 -3.22458 -3.22547 -3.26169 -3.22769 
148 rs12460981 -3.25338 -3.22536 -3.26167 -3.27791 -3.27133 
149 rs12462316 -3.26934 -2.98068 -3.22987 -3.26476 -3.1295 
150 rs12462978 -1.40031 -2.32739 2.302 1.72892 15.165 
151 rs12463093 -3.27383 -3.20136 -3.27708 -1.6128 -0.93064 
152 rs12609501 -3.17725 -3.27623 -3.27424 -3.06039 -3.14027 
153 rs12611227 -2.93762 -1.43455 -2.36746 -1.35815 -1.82456 
154 rs12710257 -1.93249 -1.121 -1.57025 -2.81777 -1.69737 
155 rs12971428 -1.96783 -2.07237 -1.15137 -3.09165 -1.29989 
156 rs12971603 -3.19966 -3.20675 -3.18025 -2.21923 -3.02955 
157 rs12972405 -3.03804 -2.72376 -2.66353 -2.81398 -1.63527 
158 rs12972963 -2.11632 -1.69577 -0.893632 -2.35237 0.482573 
159 rs12973308 -3.05075 -3.25185 -3.10424 -3.07588 -2.83979 
160 rs12973899 -1.51316 -0.578265 -1.6456 -2.10529 1.32126 
161 rs12974442 -3.27649 -3.27633 -3.27789 -3.24995 -3.27882 
162 rs12975591 -3.24793 -3.27571 -3.03469 -1.7924 1.25079 
163 rs12976824 -3.13974 -3.2731 -3.26612 -3.10827 -3.17766 
164 rs12977138 -2.98944 -2.92408 -2.99956 -3.25935 -3.0563 
165 rs12977312 -2.83343 -3.24756 -3.04002 -2.69217 -2.92877 
166 rs12977562 -3.25458 -3.09099 -3.22862 -3.27533 -3.23951 
167 rs12977594 -3.02959 -3.15245 -2.0167 -1.95926 -2.22149 
168 rs12978105 -3.0201 -3.148 -2.04227 -1.98546 -2.24469 
169 rs12978228 -3.05757 -3.25126 -3.06733 -3.1106 -2.99813 
170 rs12978354 -3.05081 -3.14793 -3.01602 -2.82564 9.36301 
171 rs12978787 -3.02681 -3.23987 -3.03724 -3.08367 -2.9636 
172 rs12978976 -2.68302 -2.40132 -2.32572 -3.00976 -1.76974 
173 rs12978984 -3.02232 -3.18841 -2.19417 -2.30782 -2.62955 
174 rs12979033 -3.00907 -3.23634 -3.0057 -3.0353 -2.88405 
175 rs12979266 -3.16838 -3.27601 -3.27277 -3.07299 -3.15024 
176 rs12979378 -3.24605 -3.2727 -3.25754 -3.18904 -3.27775 
177 rs12979445 -3.03842 -3.23166 -2.99935 -2.76346 -2.19702 
178 rs12979469 -2.24657 -2.11751 -1.19043 -2.4616 -0.422592 
179 rs12981279 -3.0401 -2.71862 -2.65255 -2.72957 -1.59952 
180 rs12981546 -2.97574 -2.67363 -3.25368 0.457147 -1.67677 
181 rs12981977 -3.2354 -2.81542 -3.15787 -3.21502 -2.98162 
182 rs12982179 -3.08296 -1.60123 -2.18627 -3.05301 -3.18941 
183 rs12983573 -3.13915 -3.27301 -3.26595 -3.10893 -3.17817 
184 rs12983665 -2.8311 -2.75478 -2.8677 -2.04281 -2.29913 
185 rs12983921 -3.27086 -3.15778 -3.27032 2.81227 1.71413 
186 rs12984270 -3.26551 -3.27453 -3.26999 -1.49183 -1.25854 
187 rs12985702 -3.10748 -3.13839 -3.07998 -2.92388 8.74419 
188 rs12985734 -3.08975 -3.2602 -3.22746 -3.19551 -3.24533 
189 rs13346189 -2.69352 -3.11828 -2.83706 2.24269 -2.63735 
190 rs1352426 -3.10769 -3.06489 -3.10201 -2.33198 -2.81688 
191 rs137954228 -3.1708 -3.17048 -3.1613 -3.08361 -3.17722 
192 rs138295910 -3.01832 -3.24261 -2.65644 -3.20629 -3.22374 
193 rs138394234 -2.97686 -3.21953 -2.5443 -3.24071 -3.1962 
194 rs138517309 -inf -inf -inf -0.824075 -inf 
195 rs138523949 -3.08142 -3.03744 -2.95495 -2.76537 11.6695 
196 rs1387025 -3.09498 -3.07313 -3.09674 -2.31507 -2.82241 
197 rs139154013 -3.01576 -3.16674 -3.02668 -1.48835 -1.96471 
198 rs139311191 -3.23178 -3.18869 -2.63372 -3.10226 -1.40015 
199 rs139729675 -3.26934 -2.29064 -3.22914 -2.32013 -2.14292 
200 rs140326356 -3.19808 -2.93547 -3.25673 -3.2421 -3.1943 
201 rs140752376 -3.27275 -3.22085 -2.60349 -3.23418 -0.774605 
202 rs140999255 -inf -inf -inf -0.909242 -inf 
203 rs141567219 -2.97006 -2.87095 -2.7269 -2.44507 13.0938 
204 rs141848087 -2.99689 -3.11332 -1.94135 -0.691197 3.98544 
205 rs142641751 -3.25752 -3.17105 -3.24947 -2.96514 -2.61977 
206 rs142770866 -3.26747 -3.16839 -1.31529 -3.04066 -1.79458 
207 rs143440430 -3.20037 -3.26348 -3.12181 -2.61142 -2.98853 
208 rs143756038 -3.14083 -3.14043 -3.12841 -3.02645 -3.14923 
209 rs144023290 -3.2633 -3.19237 -3.26981 -2.99589 -2.67972 
210 rs144101543 -3.16967 -3.27256 -3.07924 -2.69172 -3.04046 
211 rs144295214 -2.63304 -2.7519 -1.49553 -3.24543 -2.84557 
212 rs144563376 -3.27302 -3.26157 -3.05271 -3.1639 -2.09602 
213 rs144892110 -3.22837 -3.21799 -3.24721 -3.16877 -3.25913 
214 rs145634406 -2.96362 -3.01022 -2.10286 -3.23735 -2.90587 
215 rs146317947 -3.24063 -2.47733 -3.10297 -3.02343 -2.88872 
216 rs146564035 -2.83222 -2.8307 -2.78556 -2.39404 -2.86356 
217 rs1465700 -2.41186 -1.8126 -1.64637 -1.73006 1.29587 
218 rs1465701 -3.20219 -3.26678 -3.18832 -3.19889 -3.16797 
219 rs1465702 -2.95178 -3.04468 -2.78582 -2.38983 -1.52612 
220 rs146748738 -3.21729 -3.27524 -3.11764 -2.64858 -3.06112 
221 rs147351310 -3.07828 -3.27649 -2.98252 -2.76542 -3.05689 
222 rs147351845 -3.27364 -3.26014 -3.19304 -3.16525 -3.27918 
223 rs147750986 -2.37025 -2.37469 -2.3685 -2.58189 -2.14923 
224 rs148695781 -inf -inf -inf -1.9494 -inf 
225 rs149324369 -2.93826 -3.11324 -2.35904 -0.424693 2.20409 
226 rs149993211 -3.2653 -3.26864 -3.26816 -3.26075 -3.2649 
227 rs150109720 -2.49202 -2.6239 -1.26583 -3.26855 -2.72892 
228 rs150340043 -2.84023 75.2752 -1.84016 3.3202 9.3619 
229 rs150445689 -2.98699 -3.13466 -2.33814 -2.58822 -0.770919 
230 rs150540855 -3.14888 -3.27551 -2.8894 -3.1593 -3.26737 
231 rs151030943 -3.1493 -3.2697 -3.17303 -3.10515 -2.96387 
232 rs151334671 -inf -inf -inf -0.83553 -inf 
233 rs1560688 -2.72803 -2.41469 -2.22003 -3.04502 -1.544 
234 rs1560707 -1.82968 -1.43707 -2.18222 -2.56736 -2.71269 
235 rs1560708 -1.81129 -1.4628 -2.18099 -2.55258 -2.73739 
236 rs1560709 -2.04521 -1.61291 -0.792101 -2.28888 0.609524 
237 rs1560710 -2.04579 -1.61358 -0.792914 -2.28939 0.608509 
238 rs1560711 -2.1258 -1.70684 -0.907224 -2.36081 0.465537 
239 rs1560712 -3.00521 -3.08953 -2.85196 -2.47949 -1.65305 
240 rs17677095 -3.27507 -3.27647 -3.27629 -3.24143 -3.27489 
241 rs17677316 -3.16221 -3.20307 -3.18132 -3.26565 -3.25362 
242 rs17697965 -2.92271 -3.09577 -2.25835 -2.20713 -2.4396 
243 rs1808664 -2.82328 -3.26066 -3.11405 -2.45754 -2.53763 
244 rs1821276 -2.75943 -2.41207 -2.35488 -2.73561 -1.47646 
245 rs1821281 -3.01548 -3.23541 -3.02911 -3.08517 -2.96314 
246 rs183143244 -3.22581 -3.2362 -2.97586 -2.22319 -0.832149 
247 rs1865065 -1.7949 -1.91236 -0.885884 -0.957067 2.65335 
248 rs187371841 -2.98676 -3.23105 -2.60177 -3.21176 -3.21188 
249 rs1968445 -2.97055 -3.06052 -2.80893 -2.42096 -1.56996 
250 rs1975160 -3.14511 -3.27386 -3.26755 -3.10222 -3.17301 
251 rs1982074 -3.1389 -3.26128 -3.17095 -3.14175 -2.99765 
252 rs2002538 -2.09987 -2.26312 -1.74131 -3.13401 -1.88532 
253 rs2007529 -2.41073 -2.38873 -1.23237 -2.06365 2.15636 
254 rs2007535 -2.44203 -2.42049 -1.28292 -2.02617 2.07318 
255 rs2011172 -3.21029 -3.24878 -3.12503 -2.87833 -2.25126 
256 rs2043305 -2.2432 -1.82793 -1.15767 -2.37574 0.213403 
257 rs2043306 -2.93984 -3.03456 -2.77119 -2.3702 -1.49859 
258 rs2043330 -2.92466 -2.65377 -3.04943 -3.14523 0.550193 
259 rs2116859 -2.19837 -2.46397 -2.01018 -3.15694 -2.02112 
260 rs2231485 -inf 156.863 -inf -inf -inf 
261 rs2288904 -2.10671 -1.6802 -0.874448 -2.32677 0.528363 
262 rs2304160 -3.02068 -3.23746 -3.03124 -3.07827 -2.95675 
263 rs2304161 -3.02225 -3.23808 -3.03277 -3.07965 -2.9585 
264 rs2304165 -2.62001 -2.04622 -1.87306 -1.55893 1.67338 
265 rs2358681 -3.05363 -2.98007 -3.14285 -2.46869 -2.86015 
266 rs2360742 -2.07139 -1.6959 -0.879704 -2.33467 0.454478 
267 rs2360744 -3.22687 -3.27291 -3.13349 -2.61592 -3.04181 
268 rs2360745 -3.06948 -3.25529 -3.07628 -3.11051 -3.00015 
269 rs2360746 -2.98609 -3.22302 -2.99415 -3.03505 -2.90501 
270 rs2360747 -3.06773 -3.25471 -3.07456 -3.10894 -2.99814 
271 rs2360749 -2.7889 -2.49149 -2.30526 -3.08384 -1.65319 
272 rs2360750 -2.67449 -2.34946 -2.1473 -3.01657 -1.4581 
273 rs2361220 -3.06193 -2.7604 -2.70215 -2.84745 -1.69867 
274 rs2633971 -3.1782 -3.2205 -1.89923 -2.41879 -1.98106 
275 rs2633973 -2.88023 -2.91076 -2.142 -1.90457 -2.55194 
276 rs28382780 -2.9922 -3.13829 -2.34758 -2.59626 -0.78636 
277 rs28382800 -3.072 -3.19184 -2.49773 -2.72328 -1.0365 
278 rs28382801 -0.230261 -2.95989 -1.58763 -2.25615 -2.5981 
279 rs28382807 -inf -inf -inf -inf -inf 
280 rs28580742 -3.2755 -3.02971 -3.24804 -3.27369 -3.16411 
281 rs28642201 -3.05373 -3.20635 -3.14638 -3.25788 -3.2624 
282 rs28665500 -3.01628 -3.1472 -2.97617 -2.76476 9.69023 
283 rs28834106 -3.1399 -2.93073 -3.04566 -1.956 -1.98975 
284 rs2885055 -2.21607 -1.7989 -1.12355 -2.36615 0.23875 
285 rs3087689 -2.34383 -2.0702 -1.66143 -3.00445 -1.07146 
286 rs3087969 -2.14169 -1.72113 -0.924734 -2.35822 0.465158 
287 rs3177696 -2.97861 -2.90074 -2.9919 -3.13709 -3.16524 
288 rs3218222 -3.22981 -3.27596 -3.21862 -3.2272 -3.2019 
289 rs34159543 -3.00824 -3.14225 -2.07282 -2.01676 -2.27238 
290 rs34197572 -2.98473 -2.89068 -2.75227 -2.4789 12.9605 
291 rs34246431 -2.59133 -2.5536 -2.87291 -2.1307 -2.27159 
292 rs34256230 -2.99563 -2.90555 -2.77157 -2.50485 12.8562 
293 rs34266232 -2.50079 4.0036 1.93554 4.15715 3.18835 
294 rs34275421 -3.03462 -3.25845 -2.90938 -2.65569 -1.94294 
295 rs34312839 -3.27678 -3.22138 -3.27815 -1.63228 -1.24952 
296 rs34318261 -3.12879 -3.23751 -3.22637 -3.22893 -3.26621 
297 rs34346015 -2.99565 -2.90558 -2.77162 -2.50491 12.8559 
298 rs34452734 -2.7687 -2.63791 -2.4688 -3.03298 -1.64408 
299 rs34457396 -3.188 -3.27798 -3.25624 -3.24531 -3.19438 
300 rs34479588 -3.27812 -3.26792 -3.27731 -3.0566 -3.23975 
301 rs34506478 -3.06243 -2.76117 -2.70297 -2.84815 -1.70001 
302 rs34511467 -3.13965 -3.26715 -3.1643 -3.09398 -2.94887 
303 rs34681319 -2.98602 -1.29072 -2.27703 -1.23488 -1.74541 
304 rs34777454 -3.01844 -2.91751 -2.69654 -2.57361 12.5456 
305 rs34883264 -3.20324 -3.26889 -2.61089 -0.30719 6.2769 
306 rs34924007 -3.21653 -3.25298 -3.20778 -3.22785 -3.16175 
307 rs34953890 -3.21663 -3.14145 -2.40814 -2.97439 -2.24255 
308 rs34983936 -3.08753 -3.13455 -2.93894 -2.92503 10.7275 
309 rs35041134 -3.24971 -3.27419 -3.26024 -3.18359 -3.27712 
310 rs35072639 -3.06801 -3.14601 -3.03624 -2.85777 9.17968 
311 rs35084366 -3.27534 -3.11607 -2.97415 1.41824 3.16758 
312 rs35093578 -3.13577 -3.2411 -3.23043 -3.22481 -3.26417 
313 rs35164067 -3.23264 -3.16661 -2.47481 -3.01297 -2.31544 
314 rs35295222 -2.93941 -2.8306 -2.67572 -2.37766 13.3509 
315 rs35452057 -3.20972 -2.71982 -2.21795 7.65111 12.3976 
316 rs35467002 -3.10815 -3.13522 -3.08769 -2.94931 8.36929 
317 rs35523350 -3.14415 -3.26813 -3.15931 -3.03229 -2.88441 
318 rs35597394 -3.02583 -2.92828 -2.71238 -2.59166 12.4671 
319 rs35615354 -3.08447 -3.0993 -1.99169 -3.17482 -3.1702 
320 rs35643447 -3.19721 -3.27625 -3.23719 -3.16084 -2.9484 
321 rs35769432 -3.06885 -3.24712 -3.07412 -3.10575 -2.99292 
322 rs35781735 -3.10245 -3.23844 -3.22349 -3.21312 -3.24756 
323 rs35817519 -3.03659 -2.94421 -2.73611 -2.6188 12.3468 
324 rs35916055 -3.01325 -3.14471 -2.06008 -2.00371 -2.26084 
325 rs35948484 -3.0909 -3.13988 -3.06371 -2.90331 8.90394 
326 rs3745244 -2.18371 -1.81177 -1.02661 -3.01086 -0.46716 
327 rs3745245 -3.23239 -3.27658 -3.22148 -3.22986 -3.20515 
328 rs3745246 -3.23597 -3.27734 -3.22547 -3.23354 -3.20969 
329 rs3745247 -2.6122 -2.08957 -1.94474 -2.03203 0.736433 
330 rs3745249 -2.12222 -2.28385 -1.76685 -3.14163 -1.9096 
331 rs3745255 -2.73268 -2.42053 -2.2265 -3.04804 -1.55225 
332 rs3745256 -2.02001 -2.19008 -1.65324 -3.10882 -1.80266 
333 rs3760647 -2.21546 -2.08452 -1.14624 -2.43392 -0.370993 
334 rs3760648 -2.95737 -3.21027 -2.97246 -3.03496 -2.89981 
335 rs3760650 -2.98122 -1.30515 -2.28703 -1.24952 -1.75799 
336 rs3826708 -2.60677 -2.0823 -1.93704 -2.02459 0.749832 
337 rs3843750 -1.84127 -1.35096 -2.25495 -2.51869 -2.62137 
338 rs3843751 -1.85566 -1.48249 -2.3111 -2.60531 -2.73885 
339 rs3859514 -1.86656 -1.52429 -2.22874 -2.59133 -2.77077 
340 rs4024546 -2.9539 -3.04647 -2.78842 -2.39332 -1.53102 
341 rs4371270 -3.2515 -3.09834 -3.21476 -3.27555 -3.23453 
342 rs4548995 -2.12999 -1.75927 -0.956996 -2.36991 0.379223 
343 rs45524632 -3.04637 -3.06296 -3.26105 -2.75744 -3.21808 
344 rs477174 -3.03951 -2.98621 -3.03774 -2.3641 -2.68203 
345 rs4804133 -2.60546 -2.56819 -2.88299 -2.11189 -2.28923 
346 rs4804134 -3.07971 -2.98483 -3.1554 -2.44143 -2.87301 
347 rs4804135 -3.06948 -3.00582 -3.11622 -0.87554 -3.23191 
348 rs4804136 -3.19669 3.13729 -2.70906 4.44399 12.3701 
349 rs4804138 -3.00541 -3.08522 -2.84254 -2.4678 -1.6031 
350 rs4804503 -3.11303 -2.88174 -3.10836 -2.26647 1.20046 
351 rs4804505 -3.10568 -2.24947 -3.10988 -3.11943 -3.00635 
352 rs4804506 -3.1625 -3.2768 -3.10227 -2.80269 -2.13073 
353 rs4804509 -2.90273 -3.184 -2.91907 -2.98713 -2.84068 
354 rs4804510 -2.94915 -2.25745 -2.28056 -1.58759 0.613687 
355 rs4804511 -2.58866 -2.33136 -1.37488 -3.14115 -1.01271 
356 rs4804512 -2.9314 -2.74356 -1.98468 -3.25986 -1.68253 
357 rs513663 -3.06566 -3.04173 -3.07296 -2.24632 -2.76333 
358 rs55765999 -3.00299 -1.53969 -2.29141 -1.06074 -0.803875 
359 rs55775037 -3.27431 -3.12686 -3.27277 -3.22818 -3.27278 
360 rs55800225 -3.0934 -3.26524 -2.79174 -3.19279 -3.24974 
361 rs55898302 -2.25359 -2.13799 -2.23628 -2.87257 -1.92937 
362 rs55939834 -3.03564 -3.13664 -2.44432 -2.16781 0.0353985 
363 rs56121920 -3.24833 -3.24668 -3.19023 -2.32316 -2.80932 
364 rs56202490 -3.25045 -3.24269 -3.19761 -2.24644 -2.75689 
365 rs56250792 -3.06917 -2.77166 -2.71403 -2.85771 -1.71833 
366 rs56272419 -2.64927 -3.24598 -2.42699 -3.16923 -3.265 
367 rs56395932 -2.64255 -2.07721 -1.90617 -1.59555 1.61077 
368 rs57653312 -3.27883 -3.26524 -3.26377 -3.26725 -3.27466 
369 rs58116906 -3.24181 -3.01173 -3.27569 -3.15492 -3.27575 
370 rs58172634 -3.23738 -2.87307 -2.53415 5.00514 8.36011 
371 rs58344707 -inf -inf -inf 44.447 -inf 
372 rs59351473 -3.27591 -3.25509 -3.25316 -3.27398 -3.27839 
373 rs59451338 -3.06104 -2.99976 -3.09103 3.78482 -3.10168 
374 rs59919460 -3.10701 -2.848 -3.10018 -2.32548 1.34207 
375 rs60167376 -3.25576 -3.08074 -3.24259 2.82542 1.65192 
376 rs60956147 -3.27909 -3.26695 -3.26556 -3.26557 -3.27358 
377 rs61223991 -2.9449 -2.98725 -2.79823 -3.19077 -3.20894 
378 rs62128799 -2.53277 -2.18357 -2.11698 -2.92182 -1.06591 
379 rs62128800 -2.11854 -2.28154 -1.76551 -3.14315 -1.90942 
380 rs62128801 -2.62893 -2.01606 -1.83619 -1.8435 1.25797 
381 rs62128850 -2.60256 -2.04509 -1.91936 -1.9966 0.723153 
382 rs62128856 -2.51094 -1.95521 -1.80263 -1.89475 0.981134 
383 rs62129964 -3.12235 -3.23414 -3.22256 -3.2325 -3.2679 
384 rs62129985 -3.08504 -3.23001 -3.21363 -3.223 -3.25414 
385 rs62130736 -3.20534 -2.73272 -2.27538 6.89515 11.1689 
386 rs62131887 -3.25763 -3.23489 -3.25352 3.1814 8.4886 
387 rs62131889 -3.19119 -3.2682 -3.23601 -0.0720232 1.04579 
388 rs62131895 -2.9815 -2.60298 -2.71906 -3.1362 -1.91863 
389 rs62131898 -3.24256 -3.27305 -3.2629 -3.27489 -3.02311 
390 rs62131901 -3.20377 -3.23254 -3.03187 -3.02965 -2.426 
391 rs62131902 -2.67582 -2.34113 -2.35059 -2.44024 -0.746947 
392 rs6417247 -3.0465 -3.15997 -1.96841 -1.90981 -2.1776 
393 rs6511697 -1.80879 12.2243 -2.72587 -0.043148 -1.68504 
394 rs6511701 -3.25907 -3.22882 -3.23799 -2.75762 -3.23835 
395 rs6511702 -3.062 -3.13234 -2.91488 -2.56765 -1.74817 
396 rs6511703 -2.1249 -2.03308 -1.66065 -2.54686 -0.476017 
397 rs6511706 -2.82347 -3.20429 -2.83014 -3.1253 -3.27379 
398 rs7245388 -3.22925 -3.13241 -3.23267 -1.28874 -3.23772 
399 rs7245722 -3.20507 -3.24337 -3.11131 -2.85725 -2.1909 
400 rs7246323 -3.25896 -3.17432 -3.25117 -2.97073 -2.62789 
401 rs7247198 -3.18889 -3.19127 -3.18127 -3.25136 -3.03128 
402 rs7247481 -3.05145 -3.2727 -3.00602 -0.674998 0.341447 
403 rs7248036 -2.71733 -2.58041 -2.40425 -2.99715 -1.55276 
404 rs7248408 -3.25584 -3.1038 -3.17354 -3.02996 -3.16271 
405 rs7249333 -2.99549 -2.25099 4.48967 -3.18438 -3.04986 
406 rs7250421 -2.444 -2.11323 -1.48927 -2.58871 -0.258153 
407 rs7251746 -2.65386 -1.52478 -1.5967 -0.955996 3.18409 
408 rs7252007 -2.70421 -3.08126 -2.0494 -3.00407 -1.6178 
409 rs7252288 -2.84382 -3.25009 -3.04758 -2.68006 -2.91943 
410 rs7252654 -3.1677 -3.05767 -3.16547 1.66586 -3.08372 
411 rs7252897 -inf -inf -inf 44.7331 -inf 
412 rs7253253 -2.72627 -2.98395 -1.77879 0.552733 4.64332 
413 rs7253917 -3.03174 -3.15343 -2.01077 -1.95319 -2.21611 
414 rs7254474 -0.251614 -inf -inf -inf -inf 
415 rs7255048 -3.09719 -2.81641 -2.76169 -2.90296 -1.7994 
416 rs7255312 -2.6134 -2.03717 -1.86339 -1.54824 1.6916 
417 rs7256396 -2.73412 -2.42234 -2.2285 -3.04897 -1.5548 
418 rs7256518 -3.22831 -3.20233 -3.19051 -3.20041 -2.88265 
419 rs7256611 -3.26585 -3.20031 -3.27649 -0.98462 -0.49254 
420 rs7256672 -3.24806 -3.13165 -3.02904 3.44475 2.2139 
421 rs7258256 -3.03724 -3.21046 -3.15 -3.25968 -3.2774 
422 rs7258433 -2.76081 -2.48242 -2.29145 -3.08348 -1.68163 
423 rs7258823 -1.86002 -2.07305 0.252961 -2.12399 3.70015 
424 rs7259088 -3.26204 -3.16354 -3.11503 -0.94382 -0.50848 
425 rs7259116 -3.08547 -3.2729 -3.10854 -1.00188 -0.0724573 
426 rs7259156 -1.04594 -inf -inf -inf -inf 
427 rs7259385 -3.27051 -3.09475 -2.95984 1.15592 2.72602 
428 rs7259486 -2.95153 -2.98108 -2.80648 -3.18888 -3.2072 
429 rs7260034 -3.05827 -1.19034 -2.20813 -0.927663 1.8131 
430 rs7260594 -2.76806 -2.43497 -2.93222 -3.17801 1.10872 
431 rs73005251 -3.27032 -3.2777 -3.2584 -3.25313 -3.27838 
432 rs73005286 -2.56995 -2.57112 -2.60456 -2.82312 -2.54517 
433 rs73005294 -3.11501 -3.26085 -3.08042 -2.86163 -2.34691 
434 rs73005297 -2.98662 -3.21623 -2.95606 -2.85973 -2.16806 
435 rs73007316 -2.67422 -2.24134 -2.17641 -2.10474 0.210994 
436 rs73007332 -2.40477 -2.40606 -2.44324 -2.68898 -2.37727 
437 rs73007345 -2.62321 -2.14008 -2.03658 -1.90262 0.741132 
438 rs73007347 -3.11912 -3.27075 -3.15247 -3.08746 -2.86894 
439 rs73016784 -2.93053 -3.19765 -2.94625 -3.01153 -2.87072 
440 rs73016785 -2.93165 -3.19818 -2.94734 -3.01251 -2.87193 
441 rs73018643 -2.9306 -3.19768 -2.94632 -3.01159 -2.87079 
442 rs73018644 -2.92542 -3.19518 -2.94126 -3.00706 -2.86519 
443 rs73018654 -2.97963 -3.22178 -2.92934 -3.06461 -2.80629 
444 rs73018656 -2.94492 -3.20449 -2.96031 -3.02411 -2.8863 
445 rs73018660 -3.15992 -3.27547 -3.27107 -3.08422 -3.15904 
446 rs7343087 -3.12812 -3.27555 -3.14845 -0.8409 0.118284 
447 rs73496507 -2.66219 -3.24292 -2.48605 -3.24169 -3.2377 
448 rs73496510 -2.63663 -3.22754 -2.69222 -3.0469 -3.22593 
449 rs73496512 -2.68574 -3.23798 -2.74899 -3.05897 -3.22645 
450 rs73496517 -2.63985 -3.22841 -2.69529 -3.04496 -3.22504 
451 rs73496553 -2.97913 -3.16512 -2.52483 -3.25449 -3.13276 
452 rs73496568 -1.69906 -1.97192 0.586375 -1.98249 3.97565 
453 rs73512851 -2.66567 -3.24371 -2.49 -3.24087 -3.23856 
454 rs73923221 -inf -inf -inf 44.4624 -inf 
455 rs74179926 -3.23378 -2.84039 -2.45797 5.75614 9.51672 
456 rs74179927 -3.07545 -2.96034 -3.19517 -1.3002 -3.13442 
457 rs74179931 -2.83317 -2.89706 -1.97635 -0.344618 -0.81221 
458 rs74179932 -2.99275 -3.1442 -2.94941 -2.72523 9.89087 
459 rs74179939 -3.15009 -3.27449 -3.26881 -3.09638 -3.1685 
460 rs74180161 -3.16189 -3.20281 -3.18103 -3.26576 -3.25347 
461 rs74180163 -3.18262 -3.23693 -3.20292 -3.25018 -3.26665 
462 rs74428614 -2.47368 -inf -inf -inf -inf 
463 rs74436647 -3.07991 -3.2765 -2.98451 -2.76279 -3.05517 
464 rs74453701 -inf -inf -inf -inf 25.2903 
465 rs74630689 -2.49024 -2.62227 -1.26299 -3.26874 -2.72744 
466 rs74761821 -3.19803 -3.27745 -3.1346 -2.47774 -2.93421 
467 rs74795234 -3.26875 -3.24949 -2.70145 -3.24513 -2.11748 
468 rs74806945 -2.99212 -3.1423 -2.27508 -2.67495 -0.835294 
469 rs75120078 -3.0833 -3.26183 -3.13251 -3.1065 -2.88555 
470 rs75184451 176.657 -inf -inf -inf -inf 
471 rs75192074 -3.16762 -3.27597 -3.27262 -3.07403 -3.15105 
472 rs75219918 -3.18995 -3.26664 -3.11057 -2.59669 -2.98303 
473 rs75239980 -3.09968 -2.30153 -3.10278 -3.11248 -3.0029 
474 rs75323740 -3.21983 -3.2705 -3.27554 -2.98296 -3.0776 
475 rs75523935 -2.48529 -2.61776 -1.25507 -3.26927 -2.7233 
476 rs75670586 -2.70903 -3.25287 -2.53927 -3.22965 -3.24853 
477 rs75688257 -3.274 -3.25927 -3.25071 -3.27074 -3.27372 
478 rs76374006 -3.27327 -3.2759 -3.22293 -3.23185 -3.26885 
479 rs76434079 -3.2585 -3.27036 -3.21909 -3.08866 -2.796 
480 rs76456798 -3.01875 -3.15657 -2.39628 -2.63766 -0.866529 
481 rs76617690 -3.21524 -3.21553 -3.22363 -3.26597 -3.20901 
482 rs76619635 -3.11615 -2.90633 -3.11317 -2.21932 1.09232 
483 rs77123125 -3.24206 -3.24253 -3.25467 -3.26152 -3.23148 
484 rs77357782 -3.05596 -3.14321 -2.84112 -2.88598 10.9807 
485 rs77376335 -2.98384 -3.13245 -2.33246 -2.58337 -0.761631 
486 rs77404078 -inf -inf -inf -2.75839 -inf 
487 rs77410883 -3.09021 -3.13646 -2.90285 -2.95411 10.7518 
488 rs77736886 -3.23869 -3.27611 -2.96099 -3.07653 -1.4614 
489 rs77793651 -2.99717 -2.91912 -2.79869 -2.41013 14.4959 
490 rs77928456 -3.21566 -3.27554 -3.115 -2.65378 -3.06416 
491 rs78064630 -3.17861 -3.19 -2.98726 -2.71796 -1.43024 
492 rs78256348 -1.74083 -1.94844 0.445427 -2.11106 3.74729 
493 rs78579480 -3.20916 -3.27649 -3.10458 -2.67371 -3.07574 
494 rs78671428 -3.15071 -3.2757 -2.89258 -3.15754 -3.26787 
495 rs78853431 -2.91597 -2.83307 -2.79009 -2.19625 14.9494 
496 rs78854124 -3.27442 -3.26692 -3.07998 -2.935 -1.45736 
497 rs78916770 -3.21997 -3.23106 -2.98904 -2.556 -0.71038 
498 rs79342923 -2.92581 -3.04613 -2.89296 3.19154 -2.81601 
499 rs79343819 -3.03705 -3.13771 -2.44695 -2.17084 0.0301334 
500 rs79362074 -1.05768 -1.31977 -1.43124 -2.3064 5.40008 
501 rs79901027 -3.22293 -3.27399 -3.12691 -2.62978 -3.05004 
502 rs79982275 0.704655 -inf -inf -inf -inf 
503 rs8100756 -3.26619 -3.27834 -3.21605 -3.03813 -2.49694 
504 rs8103305 -2.00473 -2.28567 -1.8057 -3.11202 -1.85428 
505 rs8105074 -3.17675 -3.26833 -3.20014 -3.02319 -2.83095 
506 rs8105546 -2.04506 -1.61273 -0.791883 -2.28874 0.609796 
507 rs8106261 -2.27663 -1.99455 -1.5727 -2.97456 -0.972784 
508 rs8106361 -3.23816 -3.26777 -3.1565 -2.52255 -2.98798 
509 rs8107037 -3.21183 -3.02546 -3.00062 -1.90975 -0.141742 
510 rs8107247 -2.16972 -1.74425 -1.05766 -2.3232 0.322578 
511 rs8107248 -2.22861 -1.81372 -1.14144 -2.37776 0.215935 
512 rs8107703 -2.96592 -3.05662 -2.80321 -2.41324 -1.55907 
513 rs8108051 -2.11178 -2.37918 -1.919 -3.14609 -1.96522 
514 rs8109412 -2.20133 -1.8453 -1.06461 -2.44897 0.223323 
515 rs8109681 -2.17013 -1.80932 -1.01991 -2.4216 0.279376 
516 rs8110479 -2.48569 -2.15393 -2.39989 -2.10003 -1.48159 
517 rs8110715 -inf -inf -inf -1.48149 -inf 
518 rs8111338 -3.27185 -3.2793 -3.22954 -3.06531 -2.54661 
519 rs8111563 -2.99403 -2.56131 -2.55285 -2.66005 -1.26838 
520 rs8111572 -2.46518 -1.80055 -1.78842 -1.94409 -0.0897005 
521 rs8111926 -3.06061 -3.14323 -2.84989 -2.89405 10.9268 
522 rs8112355 -2.19093 -1.81703 -1.12604 -2.35737 0.207752 
523 rs8112449 -3.07477 -3.09033 -2.02398 -3.1776 -3.16636 
524 rs8112675 -2.8123 -2.77446 -2.86368 -2.00581 -2.31385 
525 rs8113212 -2.24523 -2.11609 -1.18853 -2.46041 -0.420371 
526 rs8113274 -2.14096 -2.07242 -1.65001 -2.44587 -0.248829 
527 rs8113381 -2.17745 -2.11001 -1.69377 -2.47699 -0.308613 
528 rs8113472 -3.08841 -3.14458 -3.0556 -2.88079 9.01326 
529 rs875569 -2.06957 -2.23385 -1.70379 -3.12048 -1.8485 
530 rs892042 -3.2557 -3.2602 -3.16762 -3.05938 -2.19716 
531 rs892078 -3.21063 -3.25675 -3.14299 -2.48471 -2.91232 
532 rs892080 -3.0196 -3.10147 -2.86998 -2.50422 -1.68843 
533 rs892081 -2.94177 -3.203 -2.95723 -3.02136 -2.88288 
534 rs892082 -2.95361 -3.20853 -2.96879 -3.03168 -2.89572 
535 rs892084 -2.72042 -2.40515 -2.20947 -3.04008 -1.53054 
536 rs923367 -inf -inf -inf 40.5738 -inf 
537 rs930229 -inf -inf -inf 78.2586 -inf 
538 rs930230 -inf -inf -inf -0.838777 -inf 
539 rs9305017 -2.93957 -2.49208 -2.50412 -2.59471 -1.20283 
540 rs9676881 -3.19777 -3.01795 -3.22509 -1.72645 -3.2171 
541 rs9749078 -3.27561 -3.0217 -3.25663 -3.21069 -3.10095 
542 rs9749588 -2.96389 -2.84142 -2.58802 -2.45089 13.0524 
543 rs9797854 -2.05046 -1.61457 -0.794062 -2.27608 0.629121 
544 rs9797861 -2.06401 -1.63478 -0.818846 -2.30568 0.576135 
545 rs9807913 -3.13337 -3.05371 -3.18807 -2.93525 -2.19026 
